# Supplementary material for: NODDI and Tensor-Based Microstructural Indices as Predictors of Functional Connectivity
Source: PLoS One. 2016 Apr 14;11(4):e0153404. doi: 10.1371/journal.pone.0153404 (PMC4831788; doi:10.1371/journal.pone.0153404)
Supplement: S1 Data — a) Functional connectivity matrices, both fMRI and EEG connectomes across all subjects, in the form of precision matrices and b) structural brain connectivity matrices across all subjects and microstructural indices. Columns and rows are named according to the corresponding brain region that represent. (ZIP) [file pone.0153404.s001.zip]

Archive with 379 entries (336 files):
- DATA/
- DATA/.DS_Store
- __MACOSX/
- __MACOSX/DATA/
- __MACOSX/DATA/._.DS_Store
- DATA/DWI/
- DATA/DWI/.DS_Store
- __MACOSX/DATA/DWI/
- __MACOSX/DATA/DWI/._.DS_Store
- DATA/DWI/32_NSTREAMS_68.txt
- DATA/DWI/32_WFA_68.txt
- DATA/DWI/32_WICVF_68.txt
- DATA/DWI/32_WISO_68.txt
- DATA/DWI/32_Wkappa_68.txt
- DATA/DWI/32_WMD_68.txt
- DATA/DWI/32_WODI_68.txt
- DATA/DWI/35_NSTREAMS_68.txt
- DATA/DWI/35_WFA_68.txt
- DATA/DWI/35_WICVF_68.txt
- DATA/DWI/35_WISO_68.txt
- DATA/DWI/35_Wkappa_68.txt
- DATA/DWI/35_WMD_68.txt
- DATA/DWI/35_WODI_68.txt
- DATA/DWI/36_NSTREAMS_68.txt
- DATA/DWI/36_WFA_68.txt
- DATA/DWI/36_WICVF_68.txt
- DATA/DWI/36_WISO_68.txt
- DATA/DWI/36_Wkappa_68.txt
- DATA/DWI/36_WMD_68.txt
- DATA/DWI/36_WODI_68.txt
- DATA/DWI/37_NSTREAMS_68.txt
- DATA/DWI/37_WFA_68.txt
- DATA/DWI/37_WICVF_68.txt
- DATA/DWI/37_WISO_68.txt
- DATA/DWI/37_Wkappa_68.txt
- DATA/DWI/37_WMD_68.txt
- DATA/DWI/37_WODI_68.txt
- DATA/DWI/38_NSTREAMS_68.txt
- DATA/DWI/38_WFA_68.txt
- DATA/DWI/38_WICVF_68.txt
- DATA/DWI/38_WISO_68.txt
- DATA/DWI/38_Wkappa_68.txt
- DATA/DWI/38_WMD_68.txt
- DATA/DWI/38_WODI_68.txt
- DATA/DWI/39_NSTREAMS_68.txt
- DATA/DWI/39_WFA_68.txt
- DATA/DWI/39_WICVF_68.txt
- DATA/DWI/39_WISO_68.txt
- DATA/DWI/39_Wkappa_68.txt
- DATA/DWI/39_WMD_68.txt
- DATA/DWI/39_WODI_68.txt
- DATA/DWI/40_NSTREAMS_68.txt
- DATA/DWI/40_WFA_68.txt
- DATA/DWI/40_WICVF_68.txt
- DATA/DWI/40_WISO_68.txt
- DATA/DWI/40_Wkappa_68.txt
- DATA/DWI/40_WMD_68.txt
- DATA/DWI/40_WODI_68.txt
- DATA/DWI/41_NSTREAMS_68.txt
- DATA/DWI/41_WFA_68.txt
- DATA/DWI/41_WICVF_68.txt
- DATA/DWI/41_WISO_68.txt
- DATA/DWI/41_Wkappa_68.txt
- DATA/DWI/41_WMD_68.txt
- DATA/DWI/41_WODI_68.txt
- DATA/DWI/42_NSTREAMS_68.txt
- DATA/DWI/42_WFA_68.txt
- DATA/DWI/42_WICVF_68.txt
- DATA/DWI/42_WISO_68.txt
- DATA/DWI/42_Wkappa_68.txt
- DATA/DWI/42_WMD_68.txt
- DATA/DWI/42_WODI_68.txt
- DATA/DWI/43_NSTREAMS_68.txt
- DATA/DWI/43_WFA_68.txt
- DATA/DWI/43_WICVF_68.txt
- DATA/DWI/43_WISO_68.txt
- DATA/DWI/43_Wkappa_68.txt
- DATA/DWI/43_WMD_68.txt
- DATA/DWI/43_WODI_68.txt
- DATA/DWI/44_NSTREAMS_68.txt
- DATA/DWI/44_WFA_68.txt
- DATA/DWI/44_WICVF_68.txt
- DATA/DWI/44_WISO_68.txt
- DATA/DWI/44_Wkappa_68.txt
- DATA/DWI/44_WMD_68.txt
- DATA/DWI/44_WODI_68.txt
- DATA/DWI/45_NSTREAMS_68.txt
- DATA/DWI/45_WFA_68.txt
- DATA/DWI/45_WICVF_68.txt
- DATA/DWI/45_WISO_68.txt
- DATA/DWI/45_Wkappa_68.txt
- DATA/DWI/45_WMD_68.txt
- DATA/DWI/45_WODI_68.txt
- DATA/DWI/46_NSTREAMS_68.txt
- DATA/DWI/46_WFA_68.txt
- DATA/DWI/46_WICVF_68.txt
- DATA/DWI/46_WISO_68.txt
- DATA/DWI/46_Wkappa_68.txt
- DATA/DWI/46_WMD_68.txt
- DATA/DWI/46_WODI_68.txt
- DATA/DWI/47_NSTREAMS_68.txt
- DATA/DWI/47_WFA_68.txt
- DATA/DWI/47_WICVF_68.txt
- DATA/DWI/47_WISO_68.txt
- DATA/DWI/47_Wkappa_68.txt
- DATA/DWI/47_WMD_68.txt
- DATA/DWI/47_WODI_68.txt
- DATA/DWI/48_NSTREAMS_68.txt
- DATA/DWI/48_WFA_68.txt
- DATA/DWI/48_WICVF_68.txt
- DATA/DWI/48_WISO_68.txt
- DATA/DWI/48_Wkappa_68.txt
- DATA/DWI/48_WMD_68.txt
- DATA/DWI/48_WODI_68.txt
- DATA/DWI/49_NSTREAMS_68.txt
- DATA/DWI/49_WFA_68.txt
- DATA/DWI/49_WICVF_68.txt
- DATA/DWI/49_WISO_68.txt
- DATA/DWI/49_Wkappa_68.txt
- DATA/DWI/49_WMD_68.txt
- DATA/DWI/49_WODI_68.txt
- DATA/DWI/50_NSTREAMS_68.txt
- DATA/DWI/50_WFA_68.txt
- DATA/DWI/50_WICVF_68.txt
- DATA/DWI/50_WISO_68.txt
- DATA/DWI/50_Wkappa_68.txt
- DATA/DWI/50_WMD_68.txt
- DATA/DWI/50_WODI_68.txt
- DATA/EEG/
- DATA/EEG/.DS_Store
- __MACOSX/DATA/EEG/
- __MACOSX/DATA/EEG/._.DS_Store
- DATA/EEG/32/
- DATA/EEG/32/.DS_Store
- __MACOSX/DATA/EEG/32/
- __MACOSX/DATA/EEG/32/._.DS_Store
- DATA/EEG/32/precShr_EEG_wholeTS13_30.txt
- __MACOSX/DATA/EEG/32/._precShr_EEG_wholeTS13_30.txt
- DATA/EEG/32/precShr_EEG_wholeTS1_4.txt
- __MACOSX/DATA/EEG/32/._precShr_EEG_wholeTS1_4.txt
- DATA/EEG/32/precShr_EEG_wholeTS30_70.txt
- __MACOSX/DATA/EEG/32/._precShr_EEG_wholeTS30_70.txt
- DATA/EEG/32/precShr_EEG_wholeTS4_8.txt
- __MACOSX/DATA/EEG/32/._precShr_EEG_wholeTS4_8.txt
- DATA/EEG/32/precShr_EEG_wholeTS8_13.txt
- __MACOSX/DATA/EEG/32/._precShr_EEG_wholeTS8_13.txt
- DATA/EEG/35/
- DATA/EEG/35/precShr_EEG_wholeTS13_30.txt
- __MACOSX/DATA/EEG/35/
- __MACOSX/DATA/EEG/35/._precShr_EEG_wholeTS13_30.txt
- DATA/EEG/35/precShr_EEG_wholeTS1_4.txt
- __MACOSX/DATA/EEG/35/._precShr_EEG_wholeTS1_4.txt
- DATA/EEG/35/precShr_EEG_wholeTS30_70.txt
- __MACOSX/DATA/EEG/35/._precShr_EEG_wholeTS30_70.txt
- DATA/EEG/35/precShr_EEG_wholeTS4_8.txt
- __MACOSX/DATA/EEG/35/._precShr_EEG_wholeTS4_8.txt
- DATA/EEG/35/precShr_EEG_wholeTS8_13.txt
- __MACOSX/DATA/EEG/35/._precShr_EEG_wholeTS8_13.txt
- DATA/EEG/36/
- DATA/EEG/36/precShr_EEG_wholeTS13_30.txt
- __MACOSX/DATA/EEG/36/
- __MACOSX/DATA/EEG/36/._precShr_EEG_wholeTS13_30.txt
- DATA/EEG/36/precShr_EEG_wholeTS1_4.txt
- __MACOSX/DATA/EEG/36/._precShr_EEG_wholeTS1_4.txt
- DATA/EEG/36/precShr_EEG_wholeTS30_70.txt
- __MACOSX/DATA/EEG/36/._precShr_EEG_wholeTS30_70.txt
- DATA/EEG/36/precShr_EEG_wholeTS4_8.txt
- __MACOSX/DATA/EEG/36/._precShr_EEG_wholeTS4_8.txt
- DATA/EEG/36/precShr_EEG_wholeTS8_13.txt
- __MACOSX/DATA/EEG/36/._precShr_EEG_wholeTS8_13.txt
- DATA/EEG/37/
- DATA/EEG/37/precShr_EEG_wholeTS13_30.txt
- __MACOSX/DATA/EEG/37/
- __MACOSX/DATA/EEG/37/._precShr_EEG_wholeTS13_30.txt
- DATA/EEG/37/precShr_EEG_wholeTS1_4.txt
- __MACOSX/DATA/EEG/37/._precShr_EEG_wholeTS1_4.txt
- DATA/EEG/37/precShr_EEG_wholeTS30_70.txt
- __MACOSX/DATA/EEG/37/._precShr_EEG_wholeTS30_70.txt
- DATA/EEG/37/precShr_EEG_wholeTS4_8.txt
- __MACOSX/DATA/EEG/37/._precShr_EEG_wholeTS4_8.txt
- DATA/EEG/37/precShr_EEG_wholeTS8_13.txt
- __MACOSX/DATA/EEG/37/._precShr_EEG_wholeTS8_13.txt
- DATA/EEG/38/
- DATA/EEG/38/precShr_EEG_wholeTS13_30.txt
- __MACOSX/DATA/EEG/38/
- __MACOSX/DATA/EEG/38/._precShr_EEG_wholeTS13_30.txt
- DATA/EEG/38/precShr_EEG_wholeTS1_4.txt
- __MACOSX/DATA/EEG/38/._precShr_EEG_wholeTS1_4.txt
- DATA/EEG/38/precShr_EEG_wholeTS30_70.txt
- __MACOSX/DATA/EEG/38/._precShr_EEG_wholeTS30_70.txt
- DATA/EEG/38/precShr_EEG_wholeTS4_8.txt
- __MACOSX/DATA/EEG/38/._precShr_EEG_wholeTS4_8.txt
- DATA/EEG/38/precShr_EEG_wholeTS8_13.txt
- __MACOSX/DATA/EEG/38/._precShr_EEG_wholeTS8_13.txt
- DATA/EEG/39/
- DATA/EEG/39/precShr_EEG_wholeTS13_30.txt
- __MACOSX/DATA/EEG/39/
- __MACOSX/DATA/EEG/39/._precShr_EEG_wholeTS13_30.txt
- DATA/EEG/39/precShr_EEG_wholeTS1_4.txt
- __MACOSX/DATA/EEG/39/._precShr_EEG_wholeTS1_4.txt
- DATA/EEG/39/precShr_EEG_wholeTS30_70.txt
- __MACOSX/DATA/EEG/39/._precShr_EEG_wholeTS30_70.txt
- DATA/EEG/39/precShr_EEG_wholeTS4_8.txt
- __MACOSX/DATA/EEG/39/._precShr_EEG_wholeTS4_8.txt
- DATA/EEG/39/precShr_EEG_wholeTS8_13.txt
- __MACOSX/DATA/EEG/39/._precShr_EEG_wholeTS8_13.txt
- DATA/EEG/40/
- DATA/EEG/40/precShr_EEG_wholeTS13_30.txt
- __MACOSX/DATA/EEG/40/
- __MACOSX/DATA/EEG/40/._precShr_EEG_wholeTS13_30.txt
- DATA/EEG/40/precShr_EEG_wholeTS1_4.txt
- __MACOSX/DATA/EEG/40/._precShr_EEG_wholeTS1_4.txt
- DATA/EEG/40/precShr_EEG_wholeTS30_70.txt
- __MACOSX/DATA/EEG/40/._precShr_EEG_wholeTS30_70.txt
- DATA/EEG/40/precShr_EEG_wholeTS4_8.txt
- __MACOSX/DATA/EEG/40/._precShr_EEG_wholeTS4_8.txt
- DATA/EEG/40/precShr_EEG_wholeTS8_13.txt
- __MACOSX/DATA/EEG/40/._precShr_EEG_wholeTS8_13.txt
- DATA/EEG/41/
- DATA/EEG/41/precShr_EEG_wholeTS13_30.txt
- __MACOSX/DATA/EEG/41/
- __MACOSX/DATA/EEG/41/._precShr_EEG_wholeTS13_30.txt
- DATA/EEG/41/precShr_EEG_wholeTS1_4.txt
- __MACOSX/DATA/EEG/41/._precShr_EEG_wholeTS1_4.txt
- DATA/EEG/41/precShr_EEG_wholeTS30_70.txt
- __MACOSX/DATA/EEG/41/._precShr_EEG_wholeTS30_70.txt
- DATA/EEG/41/precShr_EEG_wholeTS4_8.txt
- __MACOSX/DATA/EEG/41/._precShr_EEG_wholeTS4_8.txt
- DATA/EEG/41/precShr_EEG_wholeTS8_13.txt
- __MACOSX/DATA/EEG/41/._precShr_EEG_wholeTS8_13.txt
- DATA/EEG/42/
- DATA/EEG/42/precShr_EEG_wholeTS13_30.txt
- __MACOSX/DATA/EEG/42/
- __MACOSX/DATA/EEG/42/._precShr_EEG_wholeTS13_30.txt
- DATA/EEG/42/precShr_EEG_wholeTS1_4.txt
- __MACOSX/DATA/EEG/42/._precShr_EEG_wholeTS1_4.txt
- DATA/EEG/42/precShr_EEG_wholeTS30_70.txt
- __MACOSX/DATA/EEG/42/._precShr_EEG_wholeTS30_70.txt
- DATA/EEG/42/precShr_EEG_wholeTS4_8.txt
- __MACOSX/DATA/EEG/42/._precShr_EEG_wholeTS4_8.txt
- DATA/EEG/42/precShr_EEG_wholeTS8_13.txt
- __MACOSX/DATA/EEG/42/._precShr_EEG_wholeTS8_13.txt
- DATA/EEG/43/
- DATA/EEG/43/precShr_EEG_wholeTS13_30.txt
- __MACOSX/DATA/EEG/43/
- __MACOSX/DATA/EEG/43/._precShr_EEG_wholeTS13_30.txt
- DATA/EEG/43/precShr_EEG_wholeTS1_4.txt
- __MACOSX/DATA/EEG/43/._precShr_EEG_wholeTS1_4.txt
- DATA/EEG/43/precShr_EEG_wholeTS30_70.txt
- __MACOSX/DATA/EEG/43/._precShr_EEG_wholeTS30_70.txt
- DATA/EEG/43/precShr_EEG_wholeTS4_8.txt
- __MACOSX/DATA/EEG/43/._precShr_EEG_wholeTS4_8.txt
- DATA/EEG/43/precShr_EEG_wholeTS8_13.txt
- __MACOSX/DATA/EEG/43/._precShr_EEG_wholeTS8_13.txt
- DATA/EEG/44/
- DATA/EEG/44/precShr_EEG_wholeTS13_30.txt
- __MACOSX/DATA/EEG/44/
- __MACOSX/DATA/EEG/44/._precShr_EEG_wholeTS13_30.txt
- DATA/EEG/44/precShr_EEG_wholeTS1_4.txt
- __MACOSX/DATA/EEG/44/._precShr_EEG_wholeTS1_4.txt
- DATA/EEG/44/precShr_EEG_wholeTS30_70.txt
- __MACOSX/DATA/EEG/44/._precShr_EEG_wholeTS30_70.txt
- DATA/EEG/44/precShr_EEG_wholeTS4_8.txt
- __MACOSX/DATA/EEG/44/._precShr_EEG_wholeTS4_8.txt
- DATA/EEG/44/precShr_EEG_wholeTS8_13.txt
- __MACOSX/DATA/EEG/44/._precShr_EEG_wholeTS8_13.txt
- DATA/EEG/45/
- DATA/EEG/45/precShr_EEG_wholeTS13_30.txt
- __MACOSX/DATA/EEG/45/
- __MACOSX/DATA/EEG/45/._precShr_EEG_wholeTS13_30.txt
- DATA/EEG/45/precShr_EEG_wholeTS1_4.txt
- __MACOSX/DATA/EEG/45/._precShr_EEG_wholeTS1_4.txt
- DATA/EEG/45/precShr_EEG_wholeTS30_70.txt
- __MACOSX/DATA/EEG/45/._precShr_EEG_wholeTS30_70.txt
- DATA/EEG/45/precShr_EEG_wholeTS4_8.txt
- __MACOSX/DATA/EEG/45/._precShr_EEG_wholeTS4_8.txt
- DATA/EEG/45/precShr_EEG_wholeTS8_13.txt
- __MACOSX/DATA/EEG/45/._precShr_EEG_wholeTS8_13.txt
- DATA/EEG/46/
- DATA/EEG/46/precShr_EEG_wholeTS13_30.txt
- __MACOSX/DATA/EEG/46/
- __MACOSX/DATA/EEG/46/._precShr_EEG_wholeTS13_30.txt
- DATA/EEG/46/precShr_EEG_wholeTS1_4.txt
- __MACOSX/DATA/EEG/46/._precShr_EEG_wholeTS1_4.txt
- DATA/EEG/46/precShr_EEG_wholeTS30_70.txt
- __MACOSX/DATA/EEG/46/._precShr_EEG_wholeTS30_70.txt
- DATA/EEG/46/precShr_EEG_wholeTS4_8.txt
- __MACOSX/DATA/EEG/46/._precShr_EEG_wholeTS4_8.txt
- DATA/EEG/46/precShr_EEG_wholeTS8_13.txt
- __MACOSX/DATA/EEG/46/._precShr_EEG_wholeTS8_13.txt
- DATA/EEG/47/
- DATA/EEG/47/precShr_EEG_wholeTS13_30.txt
- __MACOSX/DATA/EEG/47/
- __MACOSX/DATA/EEG/47/._precShr_EEG_wholeTS13_30.txt
- DATA/EEG/47/precShr_EEG_wholeTS1_4.txt
- __MACOSX/DATA/EEG/47/._precShr_EEG_wholeTS1_4.txt
- DATA/EEG/47/precShr_EEG_wholeTS30_70.txt
- __MACOSX/DATA/EEG/47/._precShr_EEG_wholeTS30_70.txt
- DATA/EEG/47/precShr_EEG_wholeTS4_8.txt
- __MACOSX/DATA/EEG/47/._precShr_EEG_wholeTS4_8.txt
[truncated: 79 more entries]
