# Supplementary material for: NODDI and Tensor-Based Microstructural Indices as Predictors of Functional Connectivity
Source: PLoS One. 2016 Apr 14;11(4):e0153404. doi: 10.1371/journal.pone.0153404 (PMC4831788; doi:10.1371/journal.pone.0153404)
Supplement: S1 Data — a) Functional connectivity matrices, both fMRI and EEG connectomes across all subjects, in the form of precision matrices and b) structural brain connectivity matrices across all subjects and microstructural indices. Columns and rows are named according to the corresponding brain region that represent. (ZIP) [file pone.0153404.s001.zip › DATA/DWI/32_NSTREAMS_68.txt]

"banks_superior_temporal_sulcus_left" "caudal_anterior_cingulate_cortex_left" "caudal_middle_frontal_gyrus_left" "cuneus_left" "entorhinal_cortex_left" "fusiform_gyrus_left" "inferior_parietal_gyrus_left" "inferior_temporal_gyrus_left" "cingulate_gyrus_isthmus_left" "lateral_occipital_cortex_left" "lateral_orbitofrontal_cortex_left" "lingual_gyrus_left" "medial_orbitofrontal_gyrus_left" "middle_temporal_gyrus_left" "parahippocampal_gyrus_left" "paracentral_gyrus_left" "inferior_frontal_gyrus_pars_opercularis_left" "inferior_frontal_gyrus_pars_orbitalis_left" "inferior_frontal_gyrus_pars_triangularis_left" "pericalcarine_cortex_left" "postcentral_gyrus_left" "posterior_cingulate_gyrus_left" "precentral_gyrus_left" "precuneus_left" "rostral_anterior_cingulate_cortex_left" "rostral_middle_frontal_gyrus_left" "superior_frontal_gyrus_left" "superior_parietal_gyrus_left" "superior_temporal_gyrus_left" "supramarginal_gyrus_left" "frontal_pole_left" "temporal_pole_left" "transverse_temporal_gyrus_left" "insula_left" "banks_superior_temporal_sulcus_right" "caudal_anterior_cingulate_cortex_right" "caudal_middle_frontal_gyrus_right" "cuneus_right" "entorhinal_cortex_right" "fusiform_gyrus_right" "inferior_parietal_gyrus_right" "inferior_temporal_gyrus_right" "cingulate_gyrus_isthmus_right" "lateral_occipital_cortex_right" "lateral_orbitofrontal_cortex_right" "lingual_gyrus_right" "medial_orbitofrontal_gyrus_right" "middle_temporal_gyrus_right" "parahippocampal_gyrus_right" "paracentral_gyrus_right" "inferior_frontal_gyrus_pars_opercularis_right" "inferior_frontal_gyrus_pars_orbitalis_right" "inferior_frontal_gyrus_pars_triangularis_right" "pericalcarine_cortex_right" "postcentral_gyrus_right" "posterior_cingulate_gyrus_right" "precentral_gyrus_right" "precuneus_right" "rostral_anterior_cingulate_cortex_right" "rostral_middle_frontal_gyrus_right" "superior_frontal_gyrus_right" "superior_parietal_gyrus_right" "superior_temporal_gyrus_right" "supramarginal_gyrus_right" "frontal_pole_right" "temporal_pole_right" "transverse_temporal_gyrus_right" "insula_right"
"banks_superior_temporal_sulcus_left" 0 0 0 0 0 0.0166666666666667 4.79298831385643 0.317548746518106 0.327956989247312 0.00364298724954463 0 0.00884955752212389 0 2.13318534961154 0 0 0 0 0 0 0.0718424101969873 0 0.0794809407948094 0.125379170879676 0 0 0.00655737704918033 0.0272108843537415 12.642654028436 1.96145610278373 0 0 0.0753424657534247 0.980099502487562 0 0 0 0 0 0 0 0 0 0 0 0 0 0 0 0 0 0 0 0 0 0 0 0 0 0 0 0 0 0 0 0 0 0
"caudal_anterior_cingulate_cortex_left" 0 0 1.12860892388451 0 0 0 0 0 0 0 0.033452807646356 0 0.534883720930233 0 0 0 1.05054151624549 0.872832369942196 0.618955512572534 0 0.00244498777506112 2.19565217391304 0.0218855218855219 0 4.86702127659574 1.05070993914807 4.13397129186603 0 0 0 0 0 0 0.548089591567852 0 4.23151125401929 0.270186335403727 0 0 0 0 0 0 0 0 0 0 0 0 0 0.89438202247191 0.00970873786407767 0.0135135135135135 0 0.0197287299630086 0.581521739130435 0.0681629260182876 0 0.365930599369085 0.0305149396058487 0.725274725274725 0 0 0.00243605359317905 0 0 0 0.0390117035110533
"caudal_middle_frontal_gyrus_left" 0 1.12860892388451 0 0 0 0 0.0892746435213887 0.00536193029490617 0.317662007623888 0 0 0 0.0225409836065574 0 0 0 3.1577909270217 0.0397022332506203 0.0409416581371546 0 0.502347417840376 0.396135265700483 7.84830097087379 0.0242165242165242 2.49521531100478 1.60391954615781 1.95529411764706 0.19610307982401 0.00136054421768707 5.36842105263158 0 0 0 0.60377358490566 0 0.88715953307393 0.610507246376812 0 0 0 0 0.00456968773800457 0.0124069478908189 0 0 0 0.00181323662737987 0 0 0.00230149597238205 0.349171270718232 0.00688073394495413 0.0209125475285171 0 0.020456333595594 0.188405797101449 0.185207456404089 0 0.172458172458172 0.0304968027545499 0.694557270511779 0 0 0.0109289617486339 0 0 0 0.118795768917819
"cuneus_left" 0 0 0 0 0 0.0407747196738022 0.43642329778507 0.00182149362477231 0 4.79714030384272 0 0.251788268955651 0 0 0 0 0 0 0 3.06344410876133 0 0 0.00159489633173844 0.136633663366337 0 0 0 7.54720133667502 0 0 0 0 0 0 0 0 0 0.0769230769230769 0 0 0 0 0 0.0990990990990991 0 0.0365168539325843 0 0 0 0 0 0 0 0.180851063829787 0 0 0 0.00212992545260916 0 0 0 0.00171232876712329 0 0 0 0 0 0
"entorhinal_cortex_left" 0 0 0 0 0 0.0499432463110102 0 0.0180360721442886 0 0 0.0099626400996264 0.00333889816360601 0 0 0.130177514792899 0 0 0 0 0 0 0 0 0 0 0 0 0 0 0 0 7.05501618122977 0 0.00827586206896552 0 0 0 0 2.72811059907834 0.00258397932816537 0 0 0 0 0 0.00326797385620915 0 0 0.00760456273764259 0 0 0 0 0 0 0 0 0 0 0 0.00101626016260163 0 0 0 0 0 0 0
"fusiform_gyrus_left" 0.0166666666666667 0 0 0.0407747196738022 0.0499432463110102 0 2.14156285390713 11.2279635258359 0.0787234042553192 5.07202881152461 0.00137931034482759 0.966292134831461 0 0.269571136827774 0.749238578680203 0.0117647058823529 0 0 0 0.601366742596811 0.00838574423480084 0 0.0932815102720711 0.765574823378292 0 0 0.00295967443581206 0.0389908256880734 2.64941466420209 0.0106524633821571 0 2.03556485355649 0 3.64139941690962 0 0 0 0 0.00462962962962963 0.0281491907107671 0 0.0150068212824011 0 0 0 0.0301826846703733 0 0 0 0 0 0 0 0 0 0 0 0 0 0 0 0 0 0 0 0 0 0
"inferior_parietal_gyrus_left" 4.79298831385643 0 0.0892746435213887 0.43642329778507 0 2.14156285390713 0 2.33244822092406 0.770797962648557 1.13760504201681 0 3.92452830188679 0 1.24663151728178 0.189697465249387 0.73449920508744 0.00854092526690392 0 0 1.13082437275986 0.158178550029958 0.044298605414274 3.69691025012261 2.66963788300836 0 0 0.0666439986399184 2.11200807265389 2.35357334766255 10.2459770114943 0 0 0.300546448087432 3.61987577639752 0 0 0 0 0.00181488203266788 0 0 0 0 0 0 0 0 0 0 0 0 0 0 0 0 0.00820344544708778 0.000973709834469328 0 0 0 0.000701016473887136 0 0 0 0 0 0 0
"inferior_temporal_gyrus_left" 0.317548746518106 0 0.00536193029490617 0.00182149362477231 0.0180360721442886 11.2279635258359 2.33244822092406 0 0.925260170293283 1.74425126191812 0 1.61115187087307 0 4.79949558638083 1.005444646098 0.00527704485488127 0.00155763239875389 0 0 0.160804020100503 0.304909560723514 0.0145719489981785 0.488008342022941 1.40860215053763 0 0 0.0411347517730496 0.0967221923696937 13.7367816091954 0.615194564546016 0 1.02143522833178 0.0839303991811668 5.35930154466085 0 0 0 0 0.00407747196738022 0.00390117035110533 0 0.00126342387871131 0.00185873605947955 0 0 0.00145348837209302 0 0 0.00194741966893866 0 0 0 0 0 0 0.0145719489981785 0.00103466114847387 0 0 0 0.00439238653001464 0 0 0 0 0 0 0
"cingulate_gyrus_isthmus_left" 0.327956989247312 0 0.317662007623888 0 0 0.0787234042553192 0.770797962648557 0.925260170293283 0 0.00371057513914657 0 0.109422492401216 0 0.143019296254257 0.035264483627204 0.555555555555556 0 0 0 0 0.0640569395017794 1.47582697201018 7.39488870568838 2.08875128998968 0 0 1.94704491725768 0.416955017301038 0.407729468599034 0.0393873085339169 0 0 0.0147058823529412 0.163265306122449 0.0115273775216138 0.00595238095238095 0 0 0 0 0.0626506024096386 0.0683371298405467 2.69541778975741 0 0 0 0 0.050709939148073 0 0 0 0 0 0 0 0.101781170483461 0.0846905537459283 0 0 0 0.00592007893438579 0.00887311446317657 0.00172711571675302 0.0354609929078014 0 0 0 0.0251889168765743
"lateral_occipital_cortex_left" 0.00364298724954463 0 0 4.79714030384272 0 5.07202881152461 1.13760504201681 1.74425126191812 0.00371057513914657 0 0 12.1719653179191 0 0.0248911014312383 0.00712377560106857 0 0 0 0 7.80905511811024 0.00127469725940089 0 0.0319752449716349 0.0814159292035398 0 0 0.00211193241816262 1.50797024442083 0.00795002839295855 0.0024390243902439 0 0 0.00200400801603206 0.00927152317880795 0 0 0 0.0242844752818734 0 0 0 0 0 0.00668523676880223 0 0.486757337151038 0 0 0 0 0 0 0 0.00377002827521206 0 0 0 0 0 0 0 0 0 0 0 0 0 0
"lateral_orbitofrontal_cortex_left" 0 0.033452807646356 0 0 0.0099626400996264 0.00137931034482759 0 0 0 0 0 0 6.02854424357754 0 0 0 0.00183654729109275 3.16458569807037 0.366920152091255 0 0 0 0 0 0.542261251372119 1.98212512413108 0.175238095238095 0 0 0 0.00530503978779841 0.00227790432801822 0 0.517774343122102 0 0.00236406619385343 0.00848176420695505 0 0 0 0 0 0 0 0.00151630022744503 0 0.0033955857385399 0 0 0 0 0 0 0 0 0 0.00230149597238205 0 0.00234741784037559 0 0.0110366574694521 0 0 0 0 0 0 0.00306748466257669
"lingual_gyrus_left" 0.00884955752212389 0 0 0.251788268955651 0.00333889816360601 0.966292134831461 3.92452830188679 1.61115187087307 0.109422492401216 12.1719653179191 0 0 0 0.0488626790227464 0.0654338549075391 0 0 0 0 4.74161073825503 0.00522193211488251 0 0.010533245556287 0.218039215686275 0 0 0 0.0902872777017784 0.0104399701715138 0.019672131147541 0 0 0 0.0330275229357798 0 0 0 0.0163710777626194 0 0.00175592625109745 0 0 0 0.00436363636363636 0 0.614124872057318 0 0 0 0 0 0 0 0.0967238689547582 0 0 0 0.00166112956810631 0 0 0 0 0 0 0 0 0 0
"medial_orbitofrontal_gyrus_left" 0 0.534883720930233 0.0225409836065574 0 0 0 0 0 0 0 6.02854424357754 0 0 0 0 0 0.0520833333333333 2.62142857142857 0.333789329685363 0 0 0.00687285223367698 0.0014265335235378 0 1.50508474576271 4.43709391612522 0.9765625 0 0 0 1.67205542725173 0 0 0.168550873586845 0 0.0685714285714286 0.132867132867133 0 0 0 0 0 0 0 0 0 0.0910151691948658 0 0 0 0.0424886191198786 0.00319488817891374 0.00248138957816377 0 0.00390243902439024 0.00343642611683849 0.0211714890613973 0 0.0263653483992467 0.00783435926133184 0.151624548736462 0 0 0.00193236714975845 0 0 0 0.0122075279755849
"middle_temporal_gyrus_left" 2.13318534961154 0 0 0 0 0.269571136827774 1.24663151728178 4.79949558638083 0.143019296254257 0.0248911014312383 0 0.0488626790227464 0 0 0.00647948164146868 0 0.00180505415162455 0 0 0 0.139941690962099 0.00216919739696312 0.105625717566016 0.165554072096128 0 0 0.00453857791225416 0.0308605341246291 8.23657289002558 0.267498267498267 0 0.0758082497212932 0.00998751560549313 0.958111195734958 0 0 0 0 0.00248447204968944 0 0 0 0 0 0 0 0 0 0 0 0 0 0 0 0 0 0 0 0 0 0 0 0 0 0 0 0 0
"parahippocampal_gyrus_left" 0 0 0 0 0.130177514792899 0.749238578680203 0.189697465249387 1.005444646098 0.035264483627204 0.00712377560106857 0 0.0654338549075391 0 0.00647948164146868 0 0.00838574423480084 0 0 0 0 0 0 0.00794912559618442 0.132149901380671 0 0 0 0.00333055786844296 0.518518518518518 0.00208550573514077 0 0.271186440677966 0 2.83956574185766 0 0 0 0 0.0373831775700935 0 0 0 0 0 0 0 0 0 0 0 0 0 0 0 0 0 0 0 0 0 0 0 0 0 0 0 0 0
"paracentral_gyrus_left" 0 0 0 0 0 0.0117647058823529 0.73449920508744 0.00527704485488127 0.555555555555556 0 0 0 0 0 0.00838574423480084 0 0 0 0 0 0.725893824485374 1.06976744186047 1.50193348801237 2.05719733079123 0 0 0.257858769931663 3.84304207119741 0.00538116591928251 0.0140845070422535 0 0 0 0.00925925925925926 0 0.00480769230769231 0 0 0 0 0 0 0 0 0 0 0 0 0 0.276264591439689 0 0 0 0 0 0 0.00764525993883792 0 0 0 0.0018984337921215 0 0 0 0 0 0 0
"inferior_frontal_gyrus_pars_opercularis_left" 0 1.05054151624549 3.1577909270217 0 0 0 0.00854092526690392 0.00155763239875389 0 0 0.00183654729109275 0 0.0520833333333333 0.00180505415162455 0 0 0 0.163879598662207 1.41222366710013 0 0.0691588785046729 0.00967741935483871 1.23611111111111 0 4.05732484076433 1.60369728480647 2.12126387702818 0.0650759219088937 0 0.304995617879053 0 0 0 1.80217606330366 0 1.09058614564831 1.08705357142857 0 0 0 0.00135869565217391 0 0.00334448160535117 0 0.00193050193050193 0 0 0 0 0 0.490674318507891 0.0150602409638554 0.00710900473933649 0 0.0564440263405456 0.0129032258064516 0.350515463917526 0 0.263620386643234 0.0383561643835616 0.781721384205856 0 0 0.0149114631873253 0 0 0 0.0666013712047013
"inferior_frontal_gyrus_pars_orbitalis_left" 0 0.872832369942196 0.0397022332506203 0 0 0 0 0 0 0 3.16458569807037 0 2.62142857142857 0 0 0 0.163879598662207 0 4.18538324420677 0 0 0.00970873786407767 0.00162337662337662 0 0.957142857142857 6.56336178594879 0.721649484536082 0 0.0834914611005693 0 0 0 0 0.189290161892902 0 0.225352112676056 0.212209302325581 0 0 0 0 0 0 0 0 0 0 0 0 0 0.0695296523517382 0 0.00314465408805031 0 0.00233918128654971 0 0.0513231756214916 0 0.0664819944598338 0.00865800865800866 0.281524926686217 0 0 0 0 0 0 0.022140221402214
"inferior_frontal_gyrus_pars_triangularis_left" 0 0.618955512572534 0.0409416581371546 0 0 0 0 0 0 0 0.366920152091255 0 0.333789329685363 0 0 0 1.41222366710013 4.18538324420677 0 0 0 0.0171526586620926 0 0 4.4839255499154 6.60448642266824 0.949240780911063 0 0 0 0 0 0 0.0924024640657084 0 0.387832699619772 0.0582072176949942 0 0 0 0 0 0 0 0 0 0 0 0 0 0.0636363636363636 0 0.00991325898389095 0 0.00389863547758285 0 0.0155148095909732 0 0.0601503759398496 0.0111856823266219 0.152458276950834 0 0 0.00193050193050193 0 0 0 0.0142276422764228
"pericalcarine_cortex_left" 0 0 0 3.06344410876133 0 0.601366742596811 1.13082437275986 0.160804020100503 0 7.80905511811024 0 4.74161073825503 0 0 0 0 0 0 0 0 0 0 0.00173761946133797 0.0882028665931643 0 0 0 0.705667276051188 0 0 0 0 0 0 0 0 0 0.0328767123287671 0 0 0 0 0 0 0 0.216748768472906 0 0 0 0 0 0 0 0.00732600732600733 0 0 0 0 0 0 0 0 0 0 0 0 0 0
"postcentral_gyrus_left" 0.0718424101969873 0.00244498777506112 0.502347417840376 0 0 0.00838574423480084 0.158178550029958 0.304909560723514 0.0640569395017794 0.00127469725940089 0 0.00522193211488251 0 0.139941690962099 0 0.725893824485374 0.0691588785046729 0 0 0 0 0.0950226244343891 3.67488262910798 0.0780821917808219 0.00448430493273543 0.00100250626566416 0.476592478894858 7.98785670916818 0.331585845347313 2.75017793594306 0 0 0.0104849279161206 2.47058823529412 0 0 0 0 0.00260756192959583 0 0.00115207373271889 0 0.00232018561484919 0 0 0 0 0 0 0 0 0 0 0 0 0.0542986425339367 0.0209424083769634 0 0 0 0.154884829229547 0 0 0.00149588631264024 0 0 0 0.00155642023346304
"posterior_cingulate_gyrus_left" 0 2.19565217391304 0.396135265700483 0 0 0 0.044298605414274 0.0145719489981785 1.47582697201018 0 0 0 0.00687285223367698 0.00216919739696312 0 1.06976744186047 0.00967741935483871 0.00970873786407767 0.0171526586620926 0 0.0950226244343891 0 2.47846889952153 0.556435643564356 0.167420814479638 0.00906148867313916 11.2244897959184 0.738512949039265 0.00371747211895911 0.0523560209424084 0 0 0 0.266666666666667 0 0.254641909814324 0.0507042253521127 0 0.0378548895899054 0 0.0015552099533437 0.00217627856365615 0.956310679611651 0 0 0 0 0.00389483933787731 0 0.0126315789473684 0.0273972602739726 0.00418410041841004 0.0182370820668693 0 0.118586088939567 4.1889400921659 0.253743104806935 0 0.14621409921671 0.00854179377669311 0.868471953578337 0.00342465753424658 0.00166805671392827 0.0631341600901917 0 0 0 0.0383233532934132
"precentral_gyrus_left" 0.0794809407948094 0.0218855218855219 7.84830097087379 0.00159489633173844 0 0.0932815102720711 3.69691025012261 0.488008342022941 7.39488870568838 0.0319752449716349 0 0.010533245556287 0.0014265335235378 0.105625717566016 0.00794912559618442 1.50193348801237 1.23611111111111 0.00162337662337662 0 0.00173761946133797 3.67488262910798 2.47846889952153 0 3.60983606557377 0.0285261489698891 0.0202959830866808 2.05510752688172 4.22012890431334 0.316455696202532 2.40338028169014 0 0 0.0158870255957635 2.30881458966565 0 0.0167084377610693 0.0352941176470588 0 0 0 0.00759734093067426 0.00920069005175388 0.123376623376623 0 0 0 0 0.00433134813210612 0 0.0787644787644788 0.00150262960180316 0.00154083204930663 0.0027063599458728 0 0.0164997053624042 0.376395534290271 0.35423647678315 0.00113700966458215 0.0116375727348296 0.00244001626677511 0.302631578947368 0.00301810865191147 0.00297176820208024 0.0105448154657293 0 0 0 0.00725075528700906
"precuneus_left" 0.125379170879676 0 0.0242165242165242 0.136633663366337 0 0.765574823378292 2.66963788300836 1.40860215053763 2.08875128998968 0.0814159292035398 0 0.218039215686275 0 0.165554072096128 0.132149901380671 2.05719733079123 0 0 0 0.0882028665931643 0.0780821917808219 0.556435643564356 3.60983606557377 0 0 0 0.36090775988287 21.9063733784546 0.414043583535109 0.274330502939255 0 0 0.015748031496063 0.720913633119201 0 0 0 0.00191570881226054 0 0 0 0 0 0 0 0 0 0 0 0 0 0 0 0 0 0 0 0.00528052805280528 0 0 0 0 0 0 0 0 0 0
"rostral_anterior_cingulate_cortex_left" 0 4.86702127659574 2.49521531100478 0 0 0 0 0 0 0 0.542261251372119 0 1.50508474576271 0 0 0 4.05732484076433 0.957142857142857 4.4839255499154 0 0.00448430493273543 0.167420814479638 0.0285261489698891 0 0 2.18029620090148 2.05545286506469 0 0 0.00415368639667705 0 0 0 0.297719087635054 0 2.67532467532468 0.746518105849582 0 0 0 0 0 0 0 0.0536130536130536 0 0.0223152022315202 0 0 0 0.547206165703276 0.0164609053497942 0.018018018018018 0 0.0361581920903955 0.0180995475113122 0.270947533281128 0 1.71867007672634 0.0485731633272617 1.10211946050096 0.00170068027210884 0 0.00223463687150838 0 0 0 0.0972716488730724
"rostral_middle_frontal_gyrus_left" 0 1.05070993914807 1.60391954615781 0 0 0 0 0 0 0 1.98212512413108 0 4.43709391612522 0 0 0 1.60369728480647 6.56336178594879 6.60448642266824 0 0.00100250626566416 0.00906148867313916 0.0202959830866808 0 2.18029620090148 0 9.07927762473217 0 0 0.000968054211035818 0.0601719197707736 0 0 0.25 0 0.243279569892473 0.135090609555189 0 0 0 0 0 0 0 0 0 0.0010989010989011 0 0 0 0.0912453760789149 0.00251730648206419 0.00226116449971735 0 0.00503018108651911 0 0.0478991596638655 0 0.0414993306559572 0.0130909090909091 0.320855614973262 0 0 0.001001001001001 0 0 0 0.00822199383350463
"superior_frontal_gyrus_left" 0.00655737704918033 4.13397129186603 1.95529411764706 0 0 0.00295967443581206 0.0666439986399184 0.0411347517730496 1.94704491725768 0.00211193241816262 0.175238095238095 0 0.9765625 0.00453857791225416 0 0.257858769931663 2.12126387702818 0.721649484536082 0.949240780911063 0 0.476592478894858 11.2244897959184 2.05510752688172 0.36090775988287 2.05545286506469 9.07927762473217 0 0.277492291880781 0.0107219442458899 0.11430706014195 0.0398604882909816 0 0.00196560196560197 1.77934825284649 0 2.01429252024774 2.39309210526316 0 0.0559097596861206 0 0.00731382978723404 0.00227186671715259 0.0468603561387067 0 0.0046656298600311 0 0.00164541341011929 0.00218261185885777 0 0.0200273099681384 0.562472010747873 0.0190909090909091 0.0697478991596639 0 0.229318968834167 1.86456400742115 2.14309595453026 0 0.463657957244656 0.138649211544183 7.65646437994723 0.0193771626297578 0.000684697021567956 0.118052893829053 0 0 0 0.262807978099335
"superior_parietal_gyrus_left" 0.0272108843537415 0 0.19610307982401 7.54720133667502 0 0.0389908256880734 2.11200807265389 0.0967221923696937 0.416955017301038 1.50797024442083 0 0.0902872777017784 0 0.0308605341246291 0.00333055786844296 3.84304207119741 0.0650759219088937 0 0 0.705667276051188 7.98785670916818 0.738512949039265 4.22012890431334 21.9063733784546 0 0 0.277492291880781 0 0.180532898314301 4.0512223515716 0 0 0.0520446096654275 2.30730478589421 0 0 0 0.0617384240454915 0 0 0.000976085895558809 0 0 0.00106780565936999 0 0.00542372881355932 0 0 0 0 0 0 0 0 0 0.0367585630743525 0.00590551181102362 0.00470035252643948 0 0 0 0.00932159502848265 0 0 0 0 0 0
"superior_temporal_gyrus_left" 12.642654028436 0 0.00136054421768707 0 0 2.64941466420209 2.35357334766255 13.7367816091954 0.407729468599034 0.00795002839295855 0 0.0104399701715138 0 8.23657289002558 0.518518518518518 0.00538116591928251 0 0.0834914611005693 0 0 0.331585845347313 0.00371747211895911 0.316455696202532 0.414043583535109 0 0 0.0107219442458899 0.180532898314301 0 3.16343143393863 0 0.41674595623216 1.8869109947644 2.31356509884117 0 0 0 0 0.00208550573514077 0 0 0 0 0 0 0 0 0 0 0 0 0 0 0 0 0.00185873605947955 0 0 0 0 0.000738007380073801 0 0 0 0 0 0 0
"supramarginal_gyrus_left" 1.96145610278373 0 5.36842105263158 0 0 0.0106524633821571 10.2459770114943 0.615194564546016 0.0393873085339169 0.0024390243902439 0 0.019672131147541 0 0.267498267498267 0.00208550573514077 0.0140845070422535 0.304995617879053 0 0 0 2.75017793594306 0.0523560209424084 2.40338028169014 0.274330502939255 0.00415368639667705 0.000968054211035818 0.11430706014195 4.0512223515716 3.16343143393863 0 0 0 0.0143884892086331 1.28380386329866 0 0 0 0 0 0 0 0 0.00428724544480171 0 0 0 0 0 0 0 0 0 0 0 0 0.0293193717277487 0.00223463687150838 0 0 0 0.0177674777906528 0 0 0 0 0 0 0
"frontal_pole_left" 0 0 0 0 0 0 0 0 0 0 0.00530503978779841 0 1.67205542725173 0 0 0 0 0 0 0 0 0 0 0 0 0.0601719197707736 0.0398604882909816 0 0 0 0 0 0 0 0 0 0 0 0 0 0 0 0 0 0 0 0 0 0 0 0 0 0 0 0 0 0 0 0 0 0 0 0 0 0.0636942675159236 0 0 0
"temporal_pole_left" 0 0 0 0 7.05501618122977 2.03556485355649 0 1.02143522833178 0 0 0.00227790432801822 0 0 0.0758082497212932 0.271186440677966 0 0 0 0 0 0 0 0 0 0 0 0 0 0.41674595623216 0 0 0 0 0.1025 0 0 0 0 0 0 0 0 0 0 0 0 0 0 0 0 0 0 0 0 0 0 0 0 0 0 0 0 0 0 0 0 0 0
"transverse_temporal_gyrus_left" 0.0753424657534247 0 0 0 0 0 0.300546448087432 0.0839303991811668 0.0147058823529412 0.00200400801603206 0 0 0 0.00998751560549313 0 0 0 0 0 0 0.0104849279161206 0 0.0158870255957635 0.015748031496063 0 0 0.00196560196560197 0.0520446096654275 1.8869109947644 0.0143884892086331 0 0 0 0.321022727272727 0 0 0 0 0 0 0 0 0 0 0 0 0 0 0 0 0 0 0 0 0 0 0 0 0 0 0 0 0 0 0 0 0 0
"insula_left" 0.980099502487562 0.548089591567852 0.60377358490566 0 0.00827586206896552 3.64139941690962 3.61987577639752 5.35930154466085 0.163265306122449 0.00927152317880795 0.517774343122102 0.0330275229357798 0.168550873586845 0.958111195734958 2.83956574185766 0.00925925925925926 1.80217606330366 0.189290161892902 0.0924024640657084 0 2.47058823529412 0.266666666666667 2.30881458966565 0.720913633119201 0.297719087635054 0.25 1.77934825284649 2.30730478589421 2.31356509884117 1.28380386329866 0 0.1025 0.321022727272727 0 0 0.2421875 0.759309718437784 0 0.0338983050847458 0 0 0 0.0024906600249066 0 0.0016116035455278 0 0.152727272727273 0 0 0.0023094688221709 0.124168514412417 0.0138089758342923 0.00381315538608198 0 0.0331230283911672 0.167272727272727 0.250602409638554 0 0.0568475452196382 0.0167487684729064 1.11996746644978 0.00256574727389352 0 0.00312989045383412 0 0 0 0.0473083197389886
"banks_superior_temporal_sulcus_right" 0 0 0 0 0 0 0 0 0.0115273775216138 0 0 0 0 0 0 0 0 0 0 0 0 0 0 0 0 0 0 0 0 0 0 0 0 0 0 0 0 0 0 0 1.97903225806452 0.231386025200458 0.431693989071038 0 0 0 0 3.17227319062181 0 0 0 0 0 0 0.0072202166064982 0 0.0932134096484056 0.051511758118701 0 0 0.0019782393669634 0.180035650623886 1.66175195143105 0.936979785969084 0 0 12.0890688259109 0.902408111533587
"caudal_anterior_cingulate_cortex_right" 0 4.23151125401929 0.88715953307393 0 0 0 0 0 0.00595238095238095 0 0.00236406619385343 0 0.0685714285714286 0 0 0.00480769230769231 1.09058614564831 0.225352112676056 0.387832699619772 0 0 0.254641909814324 0.0167084377610693 0 2.67532467532468 0.243279569892473 2.01429252024774 0 0 0 0 0 0 0.2421875 0 0 3.99693721286371 0 0 0 0 0 0 0 0.00756620428751576 0 0.00306748466257669 0 0 0 13.1145374449339 0.114014251781473 1.39434276206323 0 0.0585365853658537 3.90981432360743 0.450495049504951 0 3.75460122699387 1.24273072060683 4.38786673296867 0.0054005400540054 0 0.0144578313253012 0 0 0 0.123393316195373
"caudal_middle_frontal_gyrus_right" 0 0.270186335403727 0.610507246376812 0 0 0 0 0 0 0 0.00848176420695505 0 0.132867132867133 0 0 0 1.08705357142857 0.212209302325581 0.0582072176949942 0 0 0.0507042253521127 0.0352941176470588 0 0.746518105849582 0.135090609555189 2.39309210526316 0 0 0 0 0 0 0.759309718437784 0 3.99693721286371 0 0 0 0 0.0115236875800256 0.0117154811715481 0.0261627906976744 0 0.0124333925399645 0 0.00609137055837563 0.00613967766692249 0 0 5.73570520965692 0.0212201591511936 0.471092077087794 0 0.19774501300954 0.047887323943662 2.57216828478964 0 0.883156297420334 4.30496083550914 2.73720136518771 0.124653739612188 0 0.541702493551161 0 0 0 0.455445544554455
"cuneus_right" 0 0 0 0.0769230769230769 0 0 0 0 0 0.0242844752818734 0 0.0163710777626194 0 0 0 0 0 0 0 0.0328767123287671 0 0 0 0.00191570881226054 0 0 0 0.0617384240454915 0 0 0 0 0 0 0 0 0 0 0 0.0110132158590308 0.0121212121212121 0.00629590766002099 0 8.39160839160839 0 0.50402144772118 0 0.00188501413760603 0 0 0 0 0 8.02926829268293 0 0 0 0.355601233299075 0 0 0 4.63227953410982 0 0 0 0 0 0
"entorhinal_cortex_right" 0 0 0 0 2.72811059907834 0.00462962962962963 0.00181488203266788 0.00407747196738022 0 0 0 0 0 0.00248447204968944 0.0373831775700935 0 0 0 0 0 0.00260756192959583 0.0378548895899054 0 0 0 0 0.0559097596861206 0 0.00208550573514077 0 0 0 0 0.0338983050847458 0 0 0 0 0 0.192866578599736 0 0 0.00677966101694915 0 0 0.00672268907563025 0.0506756756756757 0 0.308943089430894 0 0 0 0 0 0 0.00630914826498423 0.00173611111111111 0 0 0 0.00717580727831881 0 0 0.00519480519480519 0 0.885714285714286 0 0.0362116991643454
"fusiform_gyrus_right" 0 0 0 0 0.00258397932816537 0.0281491907107671 0 0.00390117035110533 0 0 0 0.00175592625109745 0 0 0 0 0 0 0 0 0 0 0 0 0 0 0 0 0 0 0 0 0 0 0 0 0 0.0110132158590308 0.192866578599736 0 0.0915411355735805 0.9654157468727 0.00704225352112676 1.86451612903226 0 1.93055555555556 0 0.711656441717791 0.405977584059776 0 0 0 0 0.0808823529411765 0.00303720577069096 0 0.00468110005851375 0.0609137055837563 0 0 0 0.0286069651741294 3.65954850518609 0.0120572720422005 0 2.54719235364397 0.00272851296043656 3.07450980392157
"inferior_parietal_gyrus_right" 0 0 0 0 0 0 0 0 0.0626506024096386 0 0 0 0 0 0 0 0.00135869565217391 0 0 0 0.00115207373271889 0.0015552099533437 0.00759734093067426 0 0 0 0.00731382978723404 0.000976085895558809 0 0 0 0 0 0 1.97903225806452 0 0.0115236875800256 0.0121212121212121 0 0.0915411355735805 0 0.806324110671937 1.60126582278481 2.02548419979613 0 0.177749360613811 0 2.59393294305482 0 0.108515448379804 0.0528246515040352 0 0 0.0179153094462541 1.05957200694043 0.0015552099533437 0.89014615747289 0.376326074818537 0 0 0.0226027397260274 9.44653465346535 2.15894685519259 9.2225416906268 0 0 1.19126637554585 1.93716656787196
"inferior_temporal_gyrus_right" 0 0 0.00456968773800457 0 0 0.0150068212824011 0 0.00126342387871131 0.0683371298405467 0 0 0 0 0 0 0 0 0 0 0 0 0.00217627856365615 0.00920069005175388 0 0 0 0.00227186671715259 0 0 0 0 0 0 0 0.231386025200458 0 0.0117154811715481 0.00629590766002099 0 0.9654157468727 0.806324110671937 0 1.85730211817168 0.425078369905956 0 0.208855472013367 0 13.5925925925926 0.00235849056603774 0.00208333333333333 0.0562248995983936 0 0 0.00696864111498258 0.0675477239353891 0 0.702394526795895 0.709269662921348 0 0 0.0219349784567176 0.356926799758016 5.1270783847981 0.915451895043732 0 1.81859410430839 2.38560411311054 4.53333333333333
"cingulate_gyrus_isthmus_right" 0 0 0.0124069478908189 0 0 0 0 0.00185873605947955 2.69541778975741 0 0 0 0 0 0 0 0.00334448160535117 0 0 0 0.00232018561484919 0.956310679611651 0.123376623376623 0 0 0 0.0468603561387067 0 0 0.00428724544480171 0 0 0 0.0024906600249066 0.431693989071038 0 0.0261627906976744 0 0.00677966101694915 0.00704225352112676 1.60126582278481 1.85730211817168 0 0.0900735294117647 0 0.188405797101449 0 1.54427860696517 0.140762463343109 0.0794701986754967 0.098159509202454 0 0 0.00564971751412429 0.114619883040936 0.41747572815534 10.2662389735365 3.45474372955289 0 0.00123685837971552 0.109481915933529 1.01396160558464 0.101954120645709 2.89479768786127 0 0 0.022140221402214 0.678966789667897
"lateral_occipital_cortex_right" 0 0 0 0.0990990990990991 0 0 0 0 0 0.00668523676880223 0 0.00436363636363636 0 0 0 0 0 0 0 0 0 0 0 0 0 0 0 0.00106780565936999 0 0 0 0 0 0 0 0 0 8.39160839160839 0 1.86451612903226 2.02548419979613 0.425078369905956 0.0900735294117647 0 0 11.3904899135447 0 0.216089254257193 0.0943214629451396 0.0225890529973936 0 0 0 8.20342205323194 0.0283322601416613 0 0.119280205655527 2.35665634674923 0 0 0.00728862973760933 1.65943600867679 0.292266666666667 0.0870121561100448 0 0 0.0103199174406605 0.186631369953673
"lateral_orbitofrontal_cortex_right" 0 0 0 0 0 0 0 0 0 0 0.00151630022744503 0 0 0 0 0 0.00193050193050193 0 0 0 0 0 0 0 0.0536130536130536 0 0.0046656298600311 0 0 0 0 0 0 0.0016116035455278 0 0.00756620428751576 0.0124333925399645 0 0 0 0 0 0 0 0 0 3.98222222222222 0 0 0 0.0345199568500539 2.52348993288591 0.286778398510242 0 0.00154679040989946 0.00235294117647059 0.00118694362017804 0 0.367959949937422 3.61849148418491 0.103059581320451 0 0 0 0.00554016620498615 0.00492004920049201 0 0.617106314948042
"lingual_gyrus_right" 0 0 0 0.0365168539325843 0.00326797385620915 0.0301826846703733 0 0.00145348837209302 0 0.486757337151038 0 0.614124872057318 0 0 0 0 0 0 0 0.216748768472906 0 0 0 0 0 0 0 0.00542372881355932 0 0 0 0 0 0 0 0 0 0.50402144772118 0.00672268907563025 1.93055555555556 0.177749360613811 0.208855472013367 0.188405797101449 11.3904899135447 0 0 0 0.197701149425287 0.374414976599064 0.00265604249667995 0 0 0 2.64525993883792 0.00173160173160173 0 0.00904977375565611 0.151191454396056 0 0 0 0.0940525587828492 0.021665538253216 0.00343347639484979 0 0 0.00350262697022767 0.0125786163522013
"medial_orbitofrontal_gyrus_right" 0 0 0.00181323662737987 0 0 0 0 0 0 0 0.0033955857385399 0 0.0910151691948658 0 0 0 0 0 0 0 0 0 0 0 0.0223152022315202 0.0010989010989011 0.00164541341011929 0 0 0 0 0 0 0.152727272727273 0 0.00306748466257669 0.00609137055837563 0 0.0506756756756757 0 0 0 0 0 3.98222222222222 0 0 0 0 0 0 0.191235059760956 0.0535905680600214 0 0 0 0 0 0.404255319148936 4.68443051201672 0.182671788305591 0 0 0 3.24268502581756 0.0148809523809524 0 0.0882882882882883
"middle_temporal_gyrus_right" 0 0 0 0 0 0 0 0 0.050709939148073 0 0 0 0 0 0 0 0 0 0 0 0 0.00389483933787731 0.00433134813210612 0 0 0 0.00218261185885777 0 0 0 0 0 0 0 3.17227319062181 0 0.00613967766692249 0.00188501413760603 0 0.711656441717791 2.59393294305482 13.5925925925926 1.54427860696517 0.216089254257193 0 0.197701149425287 0 0 0.00209205020920502 0.0299625468164794 0.0217391304347826 0 0 0.00619195046439629 0.054421768707483 0 0.636949516648765 0.519582245430809 0 0 0.0150319428786171 1.28109028960818 3.0625 1.87702702702703 0 0.327272727272727 1.19638826185102 1.59663865546218
"parahippocampal_gyrus_right" 0 0 0 0 0.00760456273764259 0 0 0.00194741966893866 0 0 0 0 0 0 0 0 0 0 0 0 0 0 0 0 0 0 0 0 0 0 0 0 0 0 0 0 0 0 0.308943089430894 0.405977584059776 0 0.00235849056603774 0.140762463343109 0.0943214629451396 0 0.374414976599064 0 0.00209205020920502 0 0 0 0 0 0 0 0 0 0.00230414746543779 0 0 0 0 0.00709219858156028 0 0 0.306748466257669 0 0.0549738219895288
"paracentral_gyrus_right" 0 0 0.00230149597238205 0 0 0 0 0 0 0 0 0 0 0 0 0.276264591439689 0 0 0 0 0 0.0126315789473684 0.0787644787644788 0 0 0 0.0200273099681384 0 0 0 0 0 0 0.0023094688221709 0 0 0 0 0 0 0.108515448379804 0.00208333333333333 0.0794701986754967 0.0225890529973936 0 0.00265604249667995 0 0.0299625468164794 0 0 0 0 0 0 0.925925925925926 1.02736842105263 2.10229007633588 0.730612244897959 0 0 0.69606448553817 4.40860215053763 0.00483870967741936 0.198275862068966 0 0 0.00598802395209581 0.0844748858447489
"inferior_frontal_gyrus_pars_opercularis_right" 0 0.89438202247191 0.349171270718232 0 0 0 0 0 0 0 0 0 0.0424886191198786 0 0 0 0.490674318507891 0.0695296523517382 0.0636363636363636 0 0 0.0273972602739726 0.00150262960180316 0 0.547206165703276 0.0912453760789149 0.562472010747873 0 0 0 0 0 0 0.124168514412417 0 13.1145374449339 5.73570520965692 0 0 0 0.0528246515040352 0.0562248995983936 0.098159509202454 0 0.0345199568500539 0 0 0.0217391304347826 0 0 0 0.0576576576576577 1.52108843537415 0 1.09433962264151 0.050880626223092 1.58246656760773 0.00590551181102362 2.07391304347826 3.27738927738928 2.61258741258741 0.0417670682730924 0.00156739811912226 0.0684647302904564 0 0 0 2.91885964912281
"inferior_frontal_gyrus_pars_orbitalis_right" 0 0.00970873786407767 0.00688073394495413 0 0 0 0 0 0 0 0 0 0.00319488817891374 0 0 0 0.0150602409638554 0 0 0 0 0.00418410041841004 0.00154083204930663 0 0.0164609053497942 0.00251730648206419 0.0190909090909091 0 0 0 0 0 0 0.0138089758342923 0 0.114014251781473 0.0212201591511936 0 0 0 0 0 0 0 2.52348993288591 0 0.191235059760956 0 0 0 0.0576576576576577 0 1.74643874643875 0 0 0.0167364016736402 0.00304645849200305 0 0.0281030444964871 4.87106357694593 0.170454545454545 0 0.0788415124698311 0 0 0 0 0.0159271899886234
"inferior_frontal_gyrus_pars_triangularis_right" 0 0.0135135135135135 0.0209125475285171 0 0 0 0 0 0 0 0 0 0.00248138957816377 0 0 0 0.00710900473933649 0.00314465408805031 0.00991325898389095 0 0 0.0182370820668693 0.0027063599458728 0 0.018018018018018 0.00226116449971735 0.0697478991596639 0 0 0 0 0 0 0.00381315538608198 0 1.39434276206323 0.471092077087794 0 0 0 0 0 0 0 0.286778398510242 0 0.0535905680600214 0 0 0 1.52108843537415 1.74643874643875 0 0 0.00181653042688465 0.0212765957446809 0.02947086403215 0 7.56836902800659 10.5314009661836 3.45636998254799 0 0.0252986647926915 0 0 0 0 0.16052880075543
"pericalcarine_cortex_right" 0 0 0 0.180851063829787 0 0 0 0 0 0.00377002827521206 0 0.0967238689547582 0 0 0 0 0 0 0 0.00732600732600733 0 0 0 0 0 0 0 0 0 0 0 0 0 0 0 0 0 8.02926829268293 0 0.0808823529411765 0.0179153094462541 0.00696864111498258 0.00564971751412429 8.20342205323194 0 2.64525993883792 0 0.00619195046439629 0 0 0 0 0 0 0 0 0 0.0158910329171396 0 0 0 0.0108108108108108 0 0 0 0 0 0
"postcentral_gyrus_right" 0 0.0197287299630086 0.020456333595594 0 0 0 0 0 0 0 0 0 0.00390243902439024 0 0 0 0.0564440263405456 0.00233918128654971 0.00389863547758285 0 0 0.118586088939567 0.0164997053624042 0 0.0361581920903955 0.00503018108651911 0.229318968834167 0 0 0 0 0 0 0.0331230283911672 0.0072202166064982 0.0585365853658537 0.19774501300954 0 0 0.00303720577069096 1.05957200694043 0.0675477239353891 0.114619883040936 0.0283322601416613 0.00154679040989946 0.00173160173160173 0 0.054421768707483 0 0.925925925925926 1.09433962264151 0 0.00181653042688465 0 0 0.088939566704675 3.58644859813084 0.811866859623734 0.00726392251815981 0.00288184438040346 0.124253285543608 10.9981378026071 0.0401948842874543 7.15037593984962 0 0 0.00543478260869565 2.96244131455399
"posterior_cingulate_gyrus_right" 0 0.581521739130435 0.188405797101449 0 0 0 0.00820344544708778 0.0145719489981785 0.101781170483461 0 0 0 0.00343642611683849 0 0 0 0.0129032258064516 0 0 0 0.0542986425339367 4.1889400921659 0.376395534290271 0 0.0180995475113122 0 1.86456400742115 0.0367585630743525 0.00185873605947955 0.0293193717277487 0 0 0 0.167272727272727 0 3.90981432360743 0.047887323943662 0 0.00630914826498423 0 0.0015552099533437 0 0.41747572815534 0 0.00235294117647059 0 0 0 0 1.02736842105263 0.050880626223092 0.0167364016736402 0.0212765957446809 0 0.088939566704675 0 4.45547675334909 0.293929712460064 0.255874673629243 0.0170835875533862 5.97775628626692 0.0565068493150685 0 0.0473506200676437 0 0 0 0.0646706586826347
"precentral_gyrus_right" 0 0.0681629260182876 0.185207456404089 0 0 0 0.000973709834469328 0.00103466114847387 0.0846905537459283 0 0.00230149597238205 0 0.0211714890613973 0 0 0.00764525993883792 0.350515463917526 0.0513231756214916 0.0155148095909732 0 0.0209424083769634 0.253743104806935 0.35423647678315 0 0.270947533281128 0.0478991596638655 2.14309595453026 0.00590551181102362 0 0.00223463687150838 0 0 0 0.250602409638554 0.0932134096484056 0.450495049504951 2.57216828478964 0 0.00173611111111111 0.00468110005851375 0.89014615747289 0.702394526795895 10.2662389735365 0.119280205655527 0.00118694362017804 0.00904977375565611 0 0.636949516648765 0 2.10229007633588 1.58246656760773 0.00304645849200305 0.02947086403215 0 3.58644859813084 4.45547675334909 0 7.00450958286359 0.12807881773399 0.0258690379951496 3.44953496383052 10.6150773839241 0.0993117010816126 6.03252032520325 0 0 0.0265957446808511 0.974850299401198
"precuneus_right" 0 0 0 0.00212992545260916 0 0 0 0 0 0 0 0.00166112956810631 0 0 0 0 0 0 0 0 0 0 0.00113700966458215 0.00528052805280528 0 0 0 0.00470035252643948 0 0 0 0 0 0 0.051511758118701 0 0 0.355601233299075 0 0.0609137055837563 0.376326074818537 0.709269662921348 3.45474372955289 2.35665634674923 0 0.151191454396056 0 0.519582245430809 0.00230414746543779 0.730612244897959 0.00590551181102362 0 0 0.0158910329171396 0.811866859623734 0.293929712460064 7.00450958286359 0 0 0 0.277497085114652 15.7680812910938 0.0856807511737089 1.1882183908046 0 0 0.0325814536340852 0.116417910447761
"rostral_anterior_cingulate_cortex_right" 0 0.365930599369085 0.172458172458172 0 0 0 0 0 0 0 0.00234741784037559 0 0.0263653483992467 0 0 0 0.263620386643234 0.0664819944598338 0.0601503759398496 0 0 0.14621409921671 0.0116375727348296 0 1.71867007672634 0.0414993306559572 0.463657957244656 0 0 0 0 0 0 0.0568475452196382 0 3.75460122699387 0.883156297420334 0 0 0 0 0 0 0 0.367959949937422 0 0.404255319148936 0 0 0 2.07391304347826 0.0281030444964871 7.56836902800659 0 0.00726392251815981 0.255874673629243 0.12807881773399 0 0 1.31108312342569 2.76747645017352 0 0 0.00717703349282297 0 0 0 0.436224489795918
"rostral_middle_frontal_gyrus_right" 0 0.0305149396058487 0.0304968027545499 0 0 0 0 0 0 0 0 0 0.00783435926133184 0 0 0 0.0383561643835616 0.00865800865800866 0.0111856823266219 0 0 0.00854179377669311 0.00244001626677511 0 0.0485731633272617 0.0130909090909091 0.138649211544183 0 0 0 0 0 0 0.0167487684729064 0 1.24273072060683 4.30496083550914 0 0 0 0 0 0.00123685837971552 0 3.61849148418491 0 4.68443051201672 0 0 0 3.27738927738928 4.87106357694593 10.5314009661836 0 0.00288184438040346 0.0170835875533862 0.0258690379951496 0 1.31108312342569 0 11.7580201649863 0 0 0 0.14295168762409 0 0 0.117647058823529
"superior_frontal_gyrus_right" 0 0.725274725274725 0.694557270511779 0 0.00101626016260163 0 0.000701016473887136 0.00439238653001464 0.00592007893438579 0 0.0110366574694521 0 0.151624548736462 0 0 0.0018984337921215 0.781721384205856 0.281524926686217 0.152458276950834 0 0.154884829229547 0.868471953578337 0.302631578947368 0 1.10211946050096 0.320855614973262 7.65646437994723 0 0.000738007380073801 0.0177674777906528 0 0 0 1.11996746644978 0.0019782393669634 4.38786673296867 2.73720136518771 0 0.00717580727831881 0 0.0226027397260274 0.0219349784567176 0.109481915933529 0.00728862973760933 0.103059581320451 0 0.182671788305591 0.0150319428786171 0 0.69606448553817 2.61258741258741 0.170454545454545 3.45636998254799 0 0.124253285543608 5.97775628626692 3.44953496383052 0.277497085114652 2.76747645017352 11.7580201649863 0 0.306923625981442 0.00211789622308507 0.150733835779453 0.706185567010309 0 0.00103788271925272 0.793033616848927
"superior_parietal_gyrus_right" 0 0 0 0.00171232876712329 0 0 0 0 0.00887311446317657 0 0 0 0 0 0 0 0 0 0 0 0 0.00342465753424658 0.00301810865191147 0 0.00170068027210884 0 0.0193771626297578 0.00932159502848265 0 0 0 0 0 0.00256574727389352 0.180035650623886 0.0054005400540054 0.124653739612188 4.63227953410982 0 0.0286069651741294 9.44653465346535 0.356926799758016 1.01396160558464 1.65943600867679 0 0.0940525587828492 0 1.28109028960818 0 4.40860215053763 0.0417670682730924 0 0 0.0108108108108108 10.9981378026071 0.0565068493150685 10.6150773839241 15.7680812910938 0 0 0.306923625981442 0 0.0807035695809622 9.63109191856879 0 0 0.214216163583252 0.390057361376673
"superior_temporal_gyrus_right" 0 0 0 0 0 0 0 0 0.00172711571675302 0 0 0 0 0 0 0 0 0 0 0 0 0.00166805671392827 0.00297176820208024 0 0 0 0.000684697021567956 0 0 0 0 0 0 0 1.66175195143105 0 0 0 0 3.65954850518609 2.15894685519259 5.1270783847981 0.101954120645709 0.292266666666667 0 0.021665538253216 0 3.0625 0.00709219858156028 0.00483870967741936 0.00156739811912226 0.0788415124698311 0.0252986647926915 0 0.0401948842874543 0 0.0993117010816126 0.0856807511737089 0 0 0.00211789622308507 0.0807035695809622 0 0.722760290556901 0 0.292598967297762 3.39319470699433 1.09875
"supramarginal_gyrus_right" 0 0.00243605359317905 0.0109289617486339 0 0 0 0 0 0.0354609929078014 0 0 0 0.00193236714975845 0 0 0 0.0149114631873253 0 0.00193050193050193 0 0.00149588631264024 0.0631341600901917 0.0105448154657293 0 0.00223463687150838 0.001001001001001 0.118052893829053 0 0 0 0 0 0 0.00312989045383412 0.936979785969084 0.0144578313253012 0.541702493551161 0 0.00519480519480519 0.0120572720422005 9.2225416906268 0.915451895043732 2.89479768786127 0.0870121561100448 0 0.00343347639484979 0 1.87702702702703 0 0.198275862068966 0.0684647302904564 0 0 0 7.15037593984962 0.0473506200676437 6.03252032520325 1.1882183908046 0.00717703349282297 0 0.150733835779453 9.63109191856879 0.722760290556901 0 0 0 0.144772117962467 0.653726708074534
"frontal_pole_right" 0 0 0 0 0 0 0 0 0 0 0 0 0 0 0 0 0 0 0 0 0 0 0 0 0 0 0 0 0 0 0.0636942675159236 0 0 0 0 0 0 0 0 0 0 0 0 0 0.00554016620498615 0 3.24268502581756 0 0 0 0 0 0 0 0 0 0 0 0 0.14295168762409 0.706185567010309 0 0 0 0 0 0 0
"temporal_pole_right" 0 0 0 0 0 0 0 0 0 0 0 0 0 0 0 0 0 0 0 0 0 0 0 0 0 0 0 0 0 0 0 0 0 0 0 0 0 0 0.885714285714286 2.54719235364397 0 1.81859410430839 0 0 0.00492004920049201 0 0.0148809523809524 0.327272727272727 0.306748466257669 0 0 0 0 0 0 0 0 0 0 0 0 0 0.292598967297762 0 0 0 0 0.228070175438596
"transverse_temporal_gyrus_right" 0 0 0 0 0 0 0 0 0 0 0 0 0 0 0 0 0 0 0 0 0 0 0 0 0 0 0 0 0 0 0 0 0 0 12.0890688259109 0 0 0 0 0.00272851296043656 1.19126637554585 2.38560411311054 0.022140221402214 0.0103199174406605 0 0.00350262697022767 0 1.19638826185102 0 0.00598802395209581 0 0 0 0 0.00543478260869565 0 0.0265957446808511 0.0325814536340852 0 0 0.00103788271925272 0.214216163583252 3.39319470699433 0.144772117962467 0 0 0 0.112391930835735
"insula_right" 0 0.0390117035110533 0.118795768917819 0 0 0 0 0 0.0251889168765743 0 0.00306748466257669 0 0.0122075279755849 0 0 0 0.0666013712047013 0.022140221402214 0.0142276422764228 0 0.00155642023346304 0.0383233532934132 0.00725075528700906 0 0.0972716488730724 0.00822199383350463 0.262807978099335 0 0 0 0 0 0 0.0473083197389886 0.902408111533587 0.123393316195373 0.455445544554455 0 0.0362116991643454 3.07450980392157 1.93716656787196 4.53333333333333 0.678966789667897 0.186631369953673 0.617106314948042 0.0125786163522013 0.0882882882882883 1.59663865546218 0.0549738219895288 0.0844748858447489 2.91885964912281 0.0159271899886234 0.16052880075543 0 2.96244131455399 0.0646706586826347 0.974850299401198 0.116417910447761 0.436224489795918 0.117647058823529 0.793033616848927 0.390057361376673 1.09875 0.653726708074534 0 0.228070175438596 0.112391930835735 0
