# Supplementary material for: NODDI and Tensor-Based Microstructural Indices as Predictors of Functional Connectivity
Source: PLoS One. 2016 Apr 14;11(4):e0153404. doi: 10.1371/journal.pone.0153404 (PMC4831788; doi:10.1371/journal.pone.0153404)
Supplement: S1 Data — a) Functional connectivity matrices, both fMRI and EEG connectomes across all subjects, in the form of precision matrices and b) structural brain connectivity matrices across all subjects and microstructural indices. Columns and rows are named according to the corresponding brain region that represent. (ZIP) [file pone.0153404.s001.zip › DATA/DWI/32_WFA_68.txt]

"banks_superior_temporal_sulcus_left" "caudal_anterior_cingulate_cortex_left" "caudal_middle_frontal_gyrus_left" "cuneus_left" "entorhinal_cortex_left" "fusiform_gyrus_left" "inferior_parietal_gyrus_left" "inferior_temporal_gyrus_left" "cingulate_gyrus_isthmus_left" "lateral_occipital_cortex_left" "lateral_orbitofrontal_cortex_left" "lingual_gyrus_left" "medial_orbitofrontal_gyrus_left" "middle_temporal_gyrus_left" "parahippocampal_gyrus_left" "paracentral_gyrus_left" "inferior_frontal_gyrus_pars_opercularis_left" "inferior_frontal_gyrus_pars_orbitalis_left" "inferior_frontal_gyrus_pars_triangularis_left" "pericalcarine_cortex_left" "postcentral_gyrus_left" "posterior_cingulate_gyrus_left" "precentral_gyrus_left" "precuneus_left" "rostral_anterior_cingulate_cortex_left" "rostral_middle_frontal_gyrus_left" "superior_frontal_gyrus_left" "superior_parietal_gyrus_left" "superior_temporal_gyrus_left" "supramarginal_gyrus_left" "frontal_pole_left" "temporal_pole_left" "transverse_temporal_gyrus_left" "insula_left" "banks_superior_temporal_sulcus_right" "caudal_anterior_cingulate_cortex_right" "caudal_middle_frontal_gyrus_right" "cuneus_right" "entorhinal_cortex_right" "fusiform_gyrus_right" "inferior_parietal_gyrus_right" "inferior_temporal_gyrus_right" "cingulate_gyrus_isthmus_right" "lateral_occipital_cortex_right" "lateral_orbitofrontal_cortex_right" "lingual_gyrus_right" "medial_orbitofrontal_gyrus_right" "middle_temporal_gyrus_right" "parahippocampal_gyrus_right" "paracentral_gyrus_right" "inferior_frontal_gyrus_pars_opercularis_right" "inferior_frontal_gyrus_pars_orbitalis_right" "inferior_frontal_gyrus_pars_triangularis_right" "pericalcarine_cortex_right" "postcentral_gyrus_right" "posterior_cingulate_gyrus_right" "precentral_gyrus_right" "precuneus_right" "rostral_anterior_cingulate_cortex_right" "rostral_middle_frontal_gyrus_right" "superior_frontal_gyrus_right" "superior_parietal_gyrus_right" "superior_temporal_gyrus_right" "supramarginal_gyrus_right" "frontal_pole_right" "temporal_pole_right" "transverse_temporal_gyrus_right" "insula_right"
"banks_superior_temporal_sulcus_left" 0 0 0 0 0 0.353043035018468 0.366250368758606 0.380998138584168 0.409716580541103 0.378560631216951 0 0.378333213144121 0 0.276923601989657 0 0 0 0 0 0 0.403335622131892 0 0.409197423103152 0.405184431577985 0 0 0.422557351391721 0.381555085721907 0.370315237476343 0.356680590003954 0 0 0.312285184992074 0.378751392932488 0 0 0 0 0 0 0 0 0 0 0 0 0 0 0 0 0 0 0 0 0 0 0 0 0 0 0 0 0 0 0 0 0 0
"caudal_anterior_cingulate_cortex_left" 0 0 0.410457318788161 0 0 0 0 0 0 0 0.43634779529226 0 0.43880233004847 0 0 0 0.42135100700107 0.410248774836647 0.379206992211331 0 0.480934016413043 0.53107606028832 0.412971668275573 0 0.438873014636215 0.390886680113062 0.43556419859101 0 0 0 0 0 0 0.419371674673579 0 0.490332019367968 0.477682554781865 0 0 0 0 0 0 0 0 0 0 0 0 0 0.480634258634987 0.43855491050923 0.407559969389189 0 0.452262764568349 0.444253638362925 0.455289130689381 0 0.464615647359913 0.447878148382529 0.525622788696793 0 0 0.468820667219781 0 0 0 0.444003936477085
"caudal_middle_frontal_gyrus_left" 0 0.410457318788161 0 0 0 0 0.45287164928695 0.446086558296078 0.434478746918617 0 0 0 0.405610709788184 0 0 0 0.376447340065413 0.369839302862642 0.344524220975871 0 0.374065021454031 0.43319163501093 0.369374562963861 0.425337495248246 0.390442822843996 0.339477560320087 0.383915316415709 0.466696333791428 0.422580143009574 0.436475961116995 0 0 0 0.356527020714368 0 0.447512458971288 0.446484736737652 0 0 0 0 0.455258785664353 0.431162508528144 0 0 0 0.434126448210252 0 0 0.476478578566389 0.449755210431114 0.453142425106289 0.416374416562753 0 0.417295437842238 0.438992951728369 0.427149069641726 0 0.449314074626622 0.436356270885092 0.496043107975662 0 0 0.452041593134944 0 0 0 0.42072204837648
"cuneus_left" 0 0 0 0 0 0.343823660447506 0.333778416093942 0.380061172468481 0 0.292938057770167 0 0.296093721256161 0 0 0 0 0 0 0 0.24853925261941 0 0 0.383730307090308 0.218498168600149 0 0 0 0.304065006075257 0 0 0 0 0 0 0 0 0 0.20342390415637 0 0 0 0 0 0.220722397237203 0 0.240803059794912 0 0 0 0 0 0 0 0.190213051574698 0 0 0 0.328069197301037 0 0 0 0.274250245477919 0 0 0 0 0 0
"entorhinal_cortex_left" 0 0 0 0 0 0.263082633268015 0 0.206365341629801 0 0 0.13434278308011 0.295546504295364 0 0 0.287888064513518 0 0 0 0 0 0 0 0 0 0 0 0 0 0 0 0 0.259163595615081 0 0.396091436461913 0 0 0 0 0.352596145365009 0.229555614934522 0 0 0 0 0 0.298093855560288 0 0 0.382457077678976 0 0 0 0 0 0 0 0 0 0 0 0.460188029518798 0 0 0 0 0 0 0
"fusiform_gyrus_left" 0.353043035018468 0 0 0.343823660447506 0.263082633268015 0 0.414116928655355 0.333448548878064 0.397574085776879 0.307927348470798 0.235950384522205 0.341008212674484 0 0.347582884957399 0.248796264852763 0.402833550559388 0 0 0 0.354293045810435 0.412382676380626 0 0.413058418243792 0.419350071488492 0 0 0.425489666592373 0.404767199434813 0.31799525270586 0.394606414515332 0 0.272402914362106 0 0.313405996108673 0 0 0 0 0.254133778075646 0.206491899662173 0 0.239243149271516 0 0 0 0.137207298198317 0 0 0 0 0 0 0 0 0 0 0 0 0 0 0 0 0 0 0 0 0 0
"inferior_parietal_gyrus_left" 0.366250368758606 0 0.45287164928695 0.333778416093942 0 0.414116928655355 0 0.386323673266169 0.401119096362659 0.332882314958731 0 0.395241745883939 0 0.369717639480101 0.431033434129387 0.4203742584423 0.435745740964712 0 0 0.393408838632244 0.38445633015634 0.416386432793568 0.395609395538877 0.407717352513494 0 0 0.418247970043833 0.318408946555118 0.369299174312576 0.366845424435786 0 0 0.39468431459558 0.397909418760991 0 0 0 0 0.416871180599498 0 0 0 0 0 0 0 0 0 0 0 0 0 0 0 0 0.466237079340382 0.436869273058255 0 0 0 0.462749218142034 0 0 0 0 0 0 0
"inferior_temporal_gyrus_left" 0.380998138584168 0 0.446086558296078 0.380061172468481 0.206365341629801 0.333448548878064 0.386323673266169 0 0.427309771826847 0.2762223614125 0 0.364444307756386 0 0.316303346001899 0.254667939433826 0.389412913036654 0.41942341782884 0 0 0.374183603874226 0.40963852320522 0.476006657376437 0.420311394554521 0.418796559714651 0 0 0.443579955679402 0.395038346855505 0.3732599038358 0.371827980414212 0 0.244764610653188 0.422537797777981 0.393098967704207 0 0 0 0 0.250695558027774 0.220885589993887 0 0.233450160635091 0.376422305834697 0 0 0.147410627372236 0 0 0.234451418090693 0 0 0 0 0 0 0.472724248896071 0.483130426615111 0 0 0 0.485240255859558 0 0 0 0 0 0 0
"cingulate_gyrus_isthmus_left" 0.409716580541103 0 0.434478746918617 0 0 0.397574085776879 0.401119096362659 0.427309771826847 0 0.399088557851047 0 0.266466216756132 0 0.405295250977778 0.22845376562639 0.399260137819944 0 0 0 0 0.393393892836522 0.430117932473139 0.432332026321411 0.330394397046665 0 0 0.446107970325378 0.38739825926611 0.408486931253032 0.372505532027709 0 0 0.407296911890785 0.402215204269264 0.466170247062718 0.467962474220702 0 0 0 0 0.473943047794399 0.464647764955308 0.336812135561093 0 0 0 0 0.464422226320836 0 0 0 0 0 0 0 0.473193037972387 0.466903772617576 0 0 0 0.461767178332451 0.469012342425 0.516372341757694 0.478751167539882 0 0 0 0.52362806630856
"lateral_occipital_cortex_left" 0.378560631216951 0 0 0.292938057770167 0 0.307927348470798 0.332882314958731 0.2762223614125 0.399088557851047 0 0 0.344756524009527 0 0.306412878715325 0.373563467499779 0 0 0 0 0.320885505116225 0.381829119814624 0 0.395728796269641 0.38384634910384 0 0 0.420991697227005 0.260138275643907 0.369453178848016 0.38387401121913 0 0 0.381503075418757 0.355484325671876 0 0 0 0.235070551439973 0 0 0 0 0 0.157353514068206 0 0.247248542362989 0 0 0 0 0 0 0 0.254860847461252 0 0 0 0 0 0 0 0 0 0 0 0 0 0
"lateral_orbitofrontal_cortex_left" 0 0.43634779529226 0 0 0.13434278308011 0.235950384522205 0 0 0 0 0 0 0.316451227734873 0 0 0 0.373770629783057 0.292343508271342 0.253758225943003 0 0 0 0 0 0.363615891311518 0.340461940205068 0.383598356601657 0 0 0 0.166705990199257 0.232743135109956 0 0.236379418948022 0 0.457080845171217 0.445687013075317 0 0 0 0 0 0 0 0.3816524628019 0 0.188332836434321 0 0 0 0 0 0 0 0 0 0.401039240577333 0 0.332760316094391 0 0.477344004676579 0 0 0 0 0 0 0.417282406400253
"lingual_gyrus_left" 0.378333213144121 0 0 0.296093721256161 0.295546504295364 0.341008212674484 0.395241745883939 0.364444307756386 0.266466216756132 0.344756524009527 0 0 0 0.340614299310988 0.305174580919667 0 0 0 0 0.312698681118449 0.392227150693973 0 0.397387390196584 0.39544256396283 0 0 0 0.399834735264501 0.378244738468016 0.393402841343992 0 0 0 0.380216651692569 0 0 0 0.245590919520688 0 0.142720234205242 0 0 0 0.225422549072514 0 0.199420284161211 0 0 0 0 0 0 0 0.213460838327567 0 0 0 0.246680749549178 0 0 0 0 0 0 0 0 0 0
"medial_orbitofrontal_gyrus_left" 0 0.43880233004847 0.405610709788184 0 0 0 0 0 0 0 0.316451227734873 0 0 0 0 0 0.39665841079704 0.367081631419897 0.374628572827755 0 0 0.431104716277868 0.41824420262254 0 0.326518034378958 0.352913598937186 0.348167258145869 0 0 0 0.19151911534338 0 0 0.362125305180719 0 0.4455888262403 0.459166982938555 0 0 0 0 0 0 0 0 0 0.179263776323369 0 0 0 0.461399315042311 0.448249862246199 0.429079517845358 0 0.447050372427424 0.454062036752425 0.458267643760651 0 0.453019607971035 0.440102229095704 0.486190192624307 0 0 0.459070445152697 0 0 0 0.418729579889372
"middle_temporal_gyrus_left" 0.276923601989657 0 0 0 0 0.347582884957399 0.369717639480101 0.316303346001899 0.405295250977778 0.306412878715325 0 0.340614299310988 0 0 0.307978010762548 0 0.145546193170986 0 0 0 0.393913572272099 0.413239488296949 0.401939494353415 0.398219741833496 0 0 0.404415485013743 0.372886956286208 0.370301068909678 0.359413965232995 0 0.265819871145436 0.383227280980209 0.388644907829617 0 0 0 0 0.460887222361956 0 0 0 0 0 0 0 0 0 0 0 0 0 0 0 0 0 0 0 0 0 0 0 0 0 0 0 0 0
"parahippocampal_gyrus_left" 0 0 0 0 0.287888064513518 0.248796264852763 0.431033434129387 0.254667939433826 0.22845376562639 0.373563467499779 0 0.305174580919667 0 0.307978010762548 0 0.40158414446795 0 0 0 0 0 0 0.408920090694126 0.413410347334235 0 0 0 0.419015812091886 0.278064583801273 0.369634352974612 0 0.283209620356216 0 0.284470249947514 0 0 0 0 0.327786730152204 0 0 0 0 0 0 0 0 0 0 0 0 0 0 0 0 0 0 0 0 0 0 0 0 0 0 0 0 0
"paracentral_gyrus_left" 0 0 0 0 0 0.402833550559388 0.4203742584423 0.389412913036654 0.399260137819944 0 0 0 0 0 0.40158414446795 0 0 0 0 0 0.323593572601617 0.390067400001665 0.315048051662023 0.391907321265889 0 0 0.35070535167052 0.40445305426705 0.41185731855301 0.395975175540737 0 0 0 0.407705154053585 0 0.455706101462703 0 0 0 0 0 0 0 0 0 0 0 0 0 0.225071492835159 0 0 0 0 0 0 0.371321818886399 0 0 0 0.523795699300364 0 0 0 0 0 0 0
"inferior_frontal_gyrus_pars_opercularis_left" 0 0.42135100700107 0.376447340065413 0 0 0 0.435745740964712 0.41942341782884 0 0 0.373770629783057 0 0.39665841079704 0.145546193170986 0 0 0 0.360064537066692 0.273687977005399 0 0.330117377573214 0.387532843407591 0.294592838136588 0 0.407042867497831 0.331373338360794 0.390409574133216 0.450852373854456 0 0.444308018673436 0 0 0 0.326524235738239 0 0.455010100639363 0.449985773099637 0 0 0 0.427787809302436 0 0.37382870054449 0 0.46384699794695 0 0 0 0 0 0.456508309316956 0.437821476602305 0.41082040972958 0 0.428909120707864 0.430720325284368 0.44276796033348 0 0.458663764490346 0.433891767514857 0.489555585259603 0 0 0.461839643562702 0 0 0 0.426512244394482
"inferior_frontal_gyrus_pars_orbitalis_left" 0 0.410248774836647 0.369839302862642 0 0 0 0 0 0 0 0.292343508271342 0 0.367081631419897 0 0 0 0.360064537066692 0 0.335060008798233 0 0 0.388688069518292 0.352491942012396 0 0.372495595090766 0.345858602588414 0.381044198414949 0 0.170063843206555 0 0 0 0 0.342361601089127 0 0.42604839479213 0.431543329053574 0 0 0 0 0 0 0 0 0 0 0 0 0 0.437217771653447 0 0.429917915371478 0 0.430109334350811 0 0.426563248341164 0 0.432179045158442 0.431963663113967 0.459439726589295 0 0 0 0 0 0 0.411817220970182
"inferior_frontal_gyrus_pars_triangularis_left" 0 0.379206992211331 0.344524220975871 0 0 0 0 0 0 0 0.253758225943003 0 0.374628572827755 0 0 0 0.273687977005399 0.335060008798233 0 0 0 0.369552984349468 0 0 0.387107792284015 0.332121511994689 0.377104964617722 0 0 0 0 0 0 0.29282942749061 0 0.419251128448954 0.4278136792555 0 0 0 0 0 0 0 0 0 0 0 0 0 0.435506297731021 0 0.410437923032375 0 0.418474633229206 0 0.424681255726035 0 0.435825805191629 0.427937427945721 0.453714144020315 0 0 0.427005132709564 0 0 0 0.408182344183892
"pericalcarine_cortex_left" 0 0 0 0.24853925261941 0 0.354293045810435 0.393408838632244 0.374183603874226 0 0.320885505116225 0 0.312698681118449 0 0 0 0 0 0 0 0 0 0 0.412477005115234 0.306109222125425 0 0 0 0.310223885766765 0 0 0 0 0 0 0 0 0 0.20685092912614 0 0 0 0 0 0 0 0.235508217032817 0 0 0 0 0 0 0 0.17550220467072 0 0 0 0 0 0 0 0 0 0 0 0 0 0
"postcentral_gyrus_left" 0.403335622131892 0.480934016413043 0.374065021454031 0 0 0.412382676380626 0.38445633015634 0.40963852320522 0.393393892836522 0.381829119814624 0 0.392227150693973 0 0.393913572272099 0 0.323593572601617 0.330117377573214 0 0 0 0 0.420310913933447 0.369863271696203 0.374487677081081 0.358297962080138 0.323017658297796 0.395100784665167 0.372153837454867 0.373343991795263 0.35719933778262 0 0 0.360289442540444 0.352277461478722 0 0 0 0 0.413325388304702 0 0.445398231267449 0 0.404974432894784 0 0 0 0 0 0 0 0 0 0 0 0 0.433210034687271 0.419532725152628 0 0 0 0.484780832533835 0 0 0.448776739683691 0 0 0 0.451579180129372
"posterior_cingulate_gyrus_left" 0 0.53107606028832 0.43319163501093 0 0 0 0.416386432793568 0.476006657376437 0.430117932473139 0 0 0 0.431104716277868 0.413239488296949 0 0.390067400001665 0.387532843407591 0.388688069518292 0.369552984349468 0 0.420310913933447 0 0.449242823690959 0.381339815210804 0.404470297317461 0.413308625462535 0.482061117005722 0.42295763470402 0.425050503451044 0.447614954267296 0 0 0 0.457144692390034 0 0.463919521006408 0.48437660736162 0 0.482068449201492 0 0.494888177297654 0.490089998835142 0.504915937015045 0 0 0 0 0.475976633172045 0 0.468072451465492 0.439410717916883 0.437312204033124 0.417601815952787 0 0.453714907014951 0.464597413128348 0.475111066469344 0 0.459458656381012 0.427692227043906 0.536492480122137 0.447139798509716 0.491823794186375 0.47225112588527 0 0 0 0.459433158249838
"precentral_gyrus_left" 0.409197423103152 0.412971668275573 0.369374562963861 0.383730307090308 0 0.413058418243792 0.395609395538877 0.420311394554521 0.432332026321411 0.395728796269641 0 0.397387390196584 0.41824420262254 0.401939494353415 0.408920090694126 0.315048051662023 0.294592838136588 0.352491942012396 0 0.412477005115234 0.369863271696203 0.449242823690959 0 0.407366194987654 0.352223775234281 0.320883586478445 0.392499750002417 0.402519283256042 0.386640830380882 0.395888858314014 0 0 0.371559372008663 0.380852696282242 0 0.438953494778671 0.446965894084257 0 0 0 0.462303470644299 0.453732326807013 0.42993806504463 0 0 0 0 0.457713078512256 0 0.223454091414871 0.456147298461866 0.418108174838026 0.410581318903593 0 0.443958287615798 0.439084461026773 0.434372656047415 0.456310698850455 0.444002139042759 0.425403449610993 0.490916323363054 0.460750369207686 0.477417621073685 0.454878727819339 0 0 0 0.43814035472309
"precuneus_left" 0.405184431577985 0 0.425337495248246 0.218498168600149 0 0.419350071488492 0.407717352513494 0.418796559714651 0.330394397046665 0.38384634910384 0 0.39544256396283 0 0.398219741833496 0.413410347334235 0.391907321265889 0 0 0 0.306109222125425 0.374487677081081 0.381339815210804 0.407366194987654 0 0 0 0.41487868419624 0.357910191549935 0.397395506642812 0.376140032560061 0 0 0.36470036641817 0.397543873230546 0 0 0 0.140376949823129 0 0 0 0 0 0 0 0 0 0 0 0 0 0 0 0 0 0 0 0.166290095120841 0 0 0 0 0 0 0 0 0 0
"rostral_anterior_cingulate_cortex_left" 0 0.438873014636215 0.390442822843996 0 0 0 0 0 0 0 0.363615891311518 0 0.326518034378958 0 0 0 0.407042867497831 0.372495595090766 0.387107792284015 0 0.358297962080138 0.404470297317461 0.352223775234281 0 0 0.402360532545723 0.411287396824678 0 0 0.355242693400989 0 0 0 0.375369088961327 0 0.453969580774482 0.452286053829096 0 0 0 0 0 0 0 0.370814771565325 0 0.431446079106901 0 0 0 0.459387307296462 0.414244265547597 0.422344778934399 0 0.433007483469057 0.438478194096412 0.440510903568651 0 0.432235022168387 0.443059302880475 0.482587663086955 0.426603501758593 0 0.458235630454283 0 0 0 0.433127067460233
"rostral_middle_frontal_gyrus_left" 0 0.390886680113062 0.339477560320087 0 0 0 0 0 0 0 0.340461940205068 0 0.352913598937186 0 0 0 0.331373338360794 0.345858602588414 0.332121511994689 0 0.323017658297796 0.413308625462535 0.320883586478445 0 0.402360532545723 0 0.382203913707869 0 0 0.373294931537874 0.203760740005159 0 0 0.350705600118155 0 0.436692925764089 0.450042893942285 0 0 0 0 0 0 0 0 0 0.410559683711716 0 0 0 0.453058961322629 0.451155664460092 0.415134698670522 0 0.418122890661216 0 0.444048646801832 0 0.456684605767856 0.441315719930407 0.476152529408386 0 0 0.431002277084578 0 0 0 0.437842231136853
"superior_frontal_gyrus_left" 0.422557351391721 0.43556419859101 0.383915316415709 0 0 0.425489666592373 0.418247970043833 0.443579955679402 0.446107970325378 0.420991697227005 0.383598356601657 0 0.348167258145869 0.404415485013743 0 0.35070535167052 0.390409574133216 0.381044198414949 0.377104964617722 0 0.395100784665167 0.482061117005722 0.392499750002417 0.41487868419624 0.411287396824678 0.382203913707869 0 0.432314476947601 0.418159774574176 0.410915894082838 0.217841207838626 0 0.408639210717085 0.398806831686137 0 0.475844109449481 0.480923085086953 0 0.463308783465092 0 0.464308216486437 0.468613715138205 0.448813455024931 0 0.46391605794617 0 0.468676605571846 0.477126265016875 0 0.505469911188606 0.47874642844398 0.447805322408152 0.440983222558386 0 0.46592814508406 0.51395794273899 0.474197620438328 0 0.472207847748047 0.460127113141982 0.535390050084445 0.4584815687498 0.495026033406115 0.482213102505631 0 0 0 0.456300343816502
"superior_parietal_gyrus_left" 0.381555085721907 0 0.466696333791428 0.304065006075257 0 0.404767199434813 0.318408946555118 0.395038346855505 0.38739825926611 0.260138275643907 0 0.399834735264501 0 0.372886956286208 0.419015812091886 0.40445305426705 0.450852373854456 0 0 0.310223885766765 0.372153837454867 0.42295763470402 0.402519283256042 0.357910191549935 0 0 0.432314476947601 0 0.372473752711787 0.395327118683729 0 0 0.330177864137271 0.362675548616603 0 0 0 0.185005808206226 0 0 0.478898302936086 0 0 0.13710529693126 0 0.267984701470812 0 0 0 0 0 0 0 0 0 0.453636501543139 0.456498254502086 0.159787170310476 0 0 0 0.206658452935994 0 0 0 0 0 0
"superior_temporal_gyrus_left" 0.370315237476343 0 0.422580143009574 0 0 0.31799525270586 0.369299174312576 0.3732599038358 0.408486931253032 0.369453178848016 0 0.378244738468016 0 0.370301068909678 0.278064583801273 0.41185731855301 0 0.170063843206555 0 0 0.373343991795263 0.425050503451044 0.386640830380882 0.397395506642812 0 0 0.418159774574176 0.372473752711787 0 0.299897621780827 0 0.307117505892739 0.240828589821075 0.365145515665864 0 0 0 0 0.403727107963228 0 0 0 0 0 0 0 0 0 0 0 0 0 0 0 0 0.482557777976372 0 0 0 0 0.452680331579754 0 0 0 0 0 0 0
"supramarginal_gyrus_left" 0.356680590003954 0 0.436475961116995 0 0 0.394606414515332 0.366845424435786 0.371827980414212 0.372505532027709 0.38387401121913 0 0.393402841343992 0 0.359413965232995 0.369634352974612 0.395975175540737 0.444308018673436 0 0 0 0.35719933778262 0.447614954267296 0.395888858314014 0.376140032560061 0.355242693400989 0.373294931537874 0.410915894082838 0.395327118683729 0.299897621780827 0 0 0 0.344694311197616 0.339980347101259 0 0 0 0 0 0 0 0 0.406614521406621 0 0 0 0 0 0 0 0 0 0 0 0 0.456350999606143 0.469798569272948 0 0 0 0.492135539961619 0 0 0 0 0 0 0
"frontal_pole_left" 0 0 0 0 0 0 0 0 0 0 0.166705990199257 0 0.19151911534338 0 0 0 0 0 0 0 0 0 0 0 0 0.203760740005159 0.217841207838626 0 0 0 0 0 0 0 0 0 0 0 0 0 0 0 0 0 0 0 0 0 0 0 0 0 0 0 0 0 0 0 0 0 0 0 0 0 0.295956684053627 0 0 0
"temporal_pole_left" 0 0 0 0 0.259163595615081 0.272402914362106 0 0.244764610653188 0 0 0.232743135109956 0 0 0.265819871145436 0.283209620356216 0 0 0 0 0 0 0 0 0 0 0 0 0 0.307117505892739 0 0 0 0 0.33740970477231 0 0 0 0 0 0 0 0 0 0 0 0 0 0 0 0 0 0 0 0 0 0 0 0 0 0 0 0 0 0 0 0 0 0
"transverse_temporal_gyrus_left" 0.312285184992074 0 0 0 0 0 0.39468431459558 0.422537797777981 0.407296911890785 0.381503075418757 0 0 0 0.383227280980209 0 0 0 0 0 0 0.360289442540444 0 0.371559372008663 0.36470036641817 0 0 0.408639210717085 0.330177864137271 0.240828589821075 0.344694311197616 0 0 0 0.259770834378525 0 0 0 0 0 0 0 0 0 0 0 0 0 0 0 0 0 0 0 0 0 0 0 0 0 0 0 0 0 0 0 0 0 0
"insula_left" 0.378751392932488 0.419371674673579 0.356527020714368 0 0.396091436461913 0.313405996108673 0.397909418760991 0.393098967704207 0.402215204269264 0.355484325671876 0.236379418948022 0.380216651692569 0.362125305180719 0.388644907829617 0.284470249947514 0.407705154053585 0.326524235738239 0.342361601089127 0.29282942749061 0 0.352277461478722 0.457144692390034 0.380852696282242 0.397543873230546 0.375369088961327 0.350705600118155 0.398806831686137 0.362675548616603 0.365145515665864 0.339980347101259 0 0.33740970477231 0.259770834378525 0 0 0.436604422074207 0.449585637668102 0 0.361582816015351 0 0 0 0.434086995271628 0 0.460907418463967 0 0.174624933254607 0 0 0.496183424261111 0.444274417879387 0.432966055445207 0.386855780588741 0 0.429780692650787 0.485956566432072 0.449011949749533 0 0.453061528376909 0.44338438749248 0.492907723927205 0.405232519513897 0 0.441265833213731 0 0 0 0.430249323473484
"banks_superior_temporal_sulcus_right" 0 0 0 0 0 0 0 0 0.466170247062718 0 0 0 0 0 0 0 0 0 0 0 0 0 0 0 0 0 0 0 0 0 0 0 0 0 0 0 0 0 0 0 0.293706023419494 0.371914249510819 0.460506023566799 0 0 0 0 0.321377318884069 0 0 0 0 0 0 0.40168870950805 0 0.425650995431755 0.417306411728667 0 0 0.400069687260438 0.414099527855895 0.339740676909128 0.377988593485667 0 0 0.317611896896134 0.336986468340829
"caudal_anterior_cingulate_cortex_right" 0 0.490332019367968 0.447512458971288 0 0 0 0 0 0.467962474220702 0 0.457080845171217 0 0.4455888262403 0 0 0.455706101462703 0.455010100639363 0.42604839479213 0.419251128448954 0 0 0.463919521006408 0.438953494778671 0 0.453969580774482 0.436692925764089 0.475844109449481 0 0 0 0 0 0 0.436604422074207 0 0 0.422368011391599 0 0 0 0 0 0 0 0.446425974451857 0 0.449834978907194 0 0 0 0.442615391664664 0.414372731985141 0.391821693795917 0 0.377163388669398 0.448096033155791 0.37831869826796 0 0.436783245511499 0.429488088404339 0.467889249398502 0.36410872102163 0 0.388825281047609 0 0 0 0.403421277455551
"caudal_middle_frontal_gyrus_right" 0 0.477682554781865 0.446484736737652 0 0 0 0 0 0 0 0.445687013075317 0 0.459166982938555 0 0 0 0.449985773099637 0.431543329053574 0.4278136792555 0 0 0.48437660736162 0.446965894084257 0 0.452286053829096 0.450042893942285 0.480923085086953 0 0 0 0 0 0 0.449585637668102 0 0.422368011391599 0 0 0 0 0.39990045397561 0.408646882618244 0.419042492261454 0 0.377971855468172 0 0.384258954879452 0.390372449047234 0 0 0.38380559395694 0.368951982395371 0.361848903050098 0 0.359773574302421 0.421470753517766 0.380108732738418 0 0.389562428320369 0.334607175382296 0.392100197256469 0.426894945196479 0 0.452835615236251 0 0 0 0.340628298906017
"cuneus_right" 0 0 0 0.20342390415637 0 0 0 0 0 0.235070551439973 0 0.245590919520688 0 0 0 0 0 0 0 0.20685092912614 0 0 0 0.140376949823129 0 0 0 0.185005808206226 0 0 0 0 0 0 0 0 0 0 0 0.359434039576876 0.371342269082073 0.442818420527015 0 0.326549052750581 0 0.283231835638428 0 0.445250465709101 0 0 0 0 0 0.252193348236344 0 0 0 0.31760223290838 0 0 0 0.322491117867442 0 0 0 0 0 0
"entorhinal_cortex_right" 0 0 0 0 0.352596145365009 0.254133778075646 0.416871180599498 0.250695558027774 0 0 0 0 0 0.460887222361956 0.327786730152204 0 0 0 0 0 0.413325388304702 0.482068449201492 0 0 0 0 0.463308783465092 0 0.403727107963228 0 0 0 0 0.361582816015351 0 0 0 0 0 0.237634457126253 0 0 0.316500078576052 0 0 0.275709710758501 0.19397262689385 0 0.247553054258315 0 0 0 0 0 0 0.502854485605055 0.517545113577314 0 0 0 0.507704107600129 0 0 0.496740943390071 0 0.271035946026725 0 0.274870895263507
"fusiform_gyrus_right" 0 0 0 0 0.229555614934522 0.206491899662173 0 0.220885589993887 0 0 0 0.142720234205242 0 0 0 0 0 0 0 0 0 0 0 0 0 0 0 0 0 0 0 0 0 0 0 0 0 0.359434039576876 0.237634457126253 0 0.389303867989423 0.276813768466795 0.438064413919746 0.332170993232451 0 0.28114076574669 0 0.326414064784292 0.178218991236034 0 0 0 0 0.355159958692154 0.404723665713471 0 0.40265569743776 0.39926926533464 0 0 0 0.387906219109496 0.338661309468595 0.390665336411532 0 0.284041977110441 0.406667921549351 0.331492383247559
"inferior_parietal_gyrus_right" 0 0 0 0 0 0 0 0 0.473943047794399 0 0 0 0 0 0 0 0.427787809302436 0 0 0 0.445398231267449 0.494888177297654 0.462303470644299 0 0 0 0.464308216486437 0.478898302936086 0 0 0 0 0 0 0.293706023419494 0 0.39990045397561 0.371342269082073 0 0.389303867989423 0 0.338525077380718 0.472070817033208 0.291271222259588 0 0.368031986073945 0 0.352397494820999 0 0.378199323347528 0.406956837791977 0 0 0.340290362543291 0.387231260423154 0.496959552533102 0.410989812552935 0.408725612262161 0 0 0.417869780736999 0.369113988343364 0.429817246241163 0.350611920184861 0 0 0.415207379124558 0.422457538435774
"inferior_temporal_gyrus_right" 0 0 0.455258785664353 0 0 0.239243149271516 0 0.233450160635091 0.464647764955308 0 0 0 0 0 0 0 0 0 0 0 0 0.490089998835142 0.453732326807013 0 0 0 0.468613715138205 0 0 0 0 0 0 0 0.371914249510819 0 0.408646882618244 0.442818420527015 0 0.276813768466795 0.338525077380718 0 0.464163893100354 0.328074268054277 0 0.308037915675534 0 0.316403194905026 0.273206238646815 0.403142269513193 0.405829964793823 0 0 0.339468112864821 0.399069997086658 0 0.422763479605734 0.42399026586484 0 0 0.41337610189116 0.41440037284864 0.348350766064706 0.411248073386686 0 0.345160568948267 0.393633475338337 0.392702199380816
"cingulate_gyrus_isthmus_right" 0 0 0.431162508528144 0 0 0 0 0.376422305834697 0.336812135561093 0 0 0 0 0 0 0 0.37382870054449 0 0 0 0.404974432894784 0.504915937015045 0.42993806504463 0 0 0 0.448813455024931 0 0 0.406614521406621 0 0 0 0.434086995271628 0.460506023566799 0 0.419042492261454 0 0.316500078576052 0.438064413919746 0.472070817033208 0.464163893100354 0 0.446317103371102 0 0.276542180954516 0 0.450427944138189 0.179229329548766 0.427375167026903 0.413711260163473 0 0 0.319561547886292 0.417044131424636 0.402765748467621 0.463106038287964 0.291556837291203 0 0.468122539002361 0.460430740269357 0.447451005899532 0.465576662264366 0.426764696650604 0 0 0.400657905043293 0.443837699338185
"lateral_occipital_cortex_right" 0 0 0 0.220722397237203 0 0 0 0 0 0.157353514068206 0 0.225422549072514 0 0 0 0 0 0 0 0 0 0 0 0 0 0 0 0.13710529693126 0 0 0 0 0 0 0 0 0 0.326549052750581 0 0.332170993232451 0.291271222259588 0.328074268054277 0.446317103371102 0 0 0.348843973482944 0 0.391978884412888 0.167897000027654 0.420915375861998 0 0 0 0.340916126515537 0.387545288883097 0 0.424588466568293 0.41304259227298 0 0 0.429577820733535 0.321059036701859 0.381412018688987 0.383313093202681 0 0 0.38581245861139 0.362525952404952
"lateral_orbitofrontal_cortex_right" 0 0 0 0 0 0 0 0 0 0 0.3816524628019 0 0 0 0 0 0.46384699794695 0 0 0 0 0 0 0 0.370814771565325 0 0.46391605794617 0 0 0 0 0 0 0.460907418463967 0 0.446425974451857 0.377971855468172 0 0 0 0 0 0 0 0 0 0.345249127613309 0 0 0 0.350926573565862 0.296441923389983 0.372118348197433 0 0.347192106403263 0.389482509324824 0.389779296532509 0 0.38087056588648 0.366816825720169 0.42351330272107 0 0 0 0.212541635047124 0.186099542419821 0 0.285367337914235
"lingual_gyrus_right" 0 0 0 0.240803059794912 0.298093855560288 0.137207298198317 0 0.147410627372236 0 0.247248542362989 0 0.199420284161211 0 0 0 0 0 0 0 0.235508217032817 0 0 0 0 0 0 0 0.267984701470812 0 0 0 0 0 0 0 0 0 0.283231835638428 0.275709710758501 0.28114076574669 0.368031986073945 0.308037915675534 0.276542180954516 0.348843973482944 0 0 0 0.357916111807664 0.198810953198327 0.450217762101044 0 0 0 0.27802987783072 0.36764370243919 0 0.431734820739966 0.398661801008097 0 0 0 0.413991521569782 0.350687071543074 0.383163490249567 0 0 0.283183812026375 0.322850730101858
"medial_orbitofrontal_gyrus_right" 0 0 0.434126448210252 0 0 0 0 0 0 0 0.188332836434321 0 0.179263776323369 0 0 0 0 0 0 0 0 0 0 0 0.431446079106901 0.410559683711716 0.468676605571846 0 0 0 0 0 0 0.174624933254607 0 0.449834978907194 0.384258954879452 0 0.19397262689385 0 0 0 0 0 0.345249127613309 0 0 0 0 0 0 0.373089388460092 0.35925166216564 0 0 0 0 0 0.29942937909041 0.354490576083587 0.3547815838152 0 0 0 0.205701932221485 0.188828718028876 0 0.229642029051298
"middle_temporal_gyrus_right" 0 0 0 0 0 0 0 0 0.464422226320836 0 0 0 0 0 0 0 0 0 0 0 0 0.475976633172045 0.457713078512256 0 0 0 0.477126265016875 0 0 0 0 0 0 0 0.321377318884069 0 0.390372449047234 0.445250465709101 0 0.326414064784292 0.352397494820999 0.316403194905026 0.450427944138189 0.391978884412888 0 0.357916111807664 0 0 0.304409328061951 0.399133359956402 0.404356569779353 0 0 0.30789028354925 0.402380109216247 0 0.414208994036181 0.404836030042636 0 0 0.413727358299284 0.398310427604661 0.359145287811708 0.409036764650698 0 0.24748928499153 0.385148515193333 0.385216162720708
"parahippocampal_gyrus_right" 0 0 0 0 0.382457077678976 0 0 0.234451418090693 0 0 0 0 0 0 0 0 0 0 0 0 0 0 0 0 0 0 0 0 0 0 0 0 0 0 0 0 0 0 0.247553054258315 0.178218991236034 0 0.273206238646815 0.179229329548766 0.167897000027654 0 0.198810953198327 0 0.304409328061951 0 0 0 0 0 0 0 0 0 0.377397200133633 0 0 0 0 0.339147310231951 0 0 0.256312260251504 0 0.277390546203094
"paracentral_gyrus_right" 0 0 0.476478578566389 0 0 0 0 0 0 0 0 0 0 0 0 0.225071492835159 0 0 0 0 0 0.468072451465492 0.223454091414871 0 0 0 0.505469911188606 0 0 0 0 0 0 0.496183424261111 0 0 0 0 0 0 0.378199323347528 0.403142269513193 0.427375167026903 0.420915375861998 0 0.450217762101044 0 0.399133359956402 0 0 0 0 0 0 0.325347782012688 0.41517970884823 0.377611835921162 0.412255258438226 0 0 0.395912923229442 0.435775576298561 0.409157174746461 0.368809131392025 0 0 0.415151145999067 0.418626239035895
"inferior_frontal_gyrus_pars_opercularis_right" 0 0.480634258634987 0.449755210431114 0 0 0 0 0 0 0 0 0 0.461399315042311 0 0 0 0.456508309316956 0.437217771653447 0.435506297731021 0 0 0.439410717916883 0.456147298461866 0 0.459387307296462 0.453058961322629 0.47874642844398 0 0 0 0 0 0 0.444274417879387 0 0.442615391664664 0.38380559395694 0 0 0 0.406956837791977 0.405829964793823 0.413711260163473 0 0.350926573565862 0 0 0.404356569779353 0 0 0 0.378365498763049 0.358847425282344 0 0.308359475996279 0.424372497566752 0.268993071812488 0.343307356325968 0.402868668924644 0.347395817218887 0.400185448582379 0.393334138698755 0.39657276588525 0.38903672297573 0 0 0 0.350987664179826
"inferior_frontal_gyrus_pars_orbitalis_right" 0 0.43855491050923 0.453142425106289 0 0 0 0 0 0 0 0 0 0.448249862246199 0 0 0 0.437821476602305 0 0 0 0 0.437312204033124 0.418108174838026 0 0.414244265547597 0.451155664460092 0.447805322408152 0 0 0 0 0 0 0.432966055445207 0 0.414372731985141 0.368951982395371 0 0 0 0 0 0 0 0.296441923389983 0 0.373089388460092 0 0 0 0.378365498763049 0 0.307667849904757 0 0 0.390692988757097 0.338547131355421 0 0.373066997933315 0.331964670164729 0.396318666392121 0 0.156828868547386 0 0 0 0 0.371844508668251
"inferior_frontal_gyrus_pars_triangularis_right" 0 0.407559969389189 0.416374416562753 0 0 0 0 0 0 0 0 0 0.429079517845358 0 0 0 0.41082040972958 0.429917915371478 0.410437923032375 0 0 0.417601815952787 0.410581318903593 0 0.422344778934399 0.415134698670522 0.440983222558386 0 0 0 0 0 0 0.386855780588741 0 0.391821693795917 0.361848903050098 0 0 0 0 0 0 0 0.372118348197433 0 0.35925166216564 0 0 0 0.358847425282344 0.307667849904757 0 0 0.356555491222281 0.381592036497882 0.338025676387506 0 0.349840924819463 0.353325587862027 0.36986513901287 0 0.14641648601207 0 0 0 0 0.302844492087903
"pericalcarine_cortex_right" 0 0 0 0.190213051574698 0 0 0 0 0 0.254860847461252 0 0.213460838327567 0 0 0 0 0 0 0 0.17550220467072 0 0 0 0 0 0 0 0 0 0 0 0 0 0 0 0 0 0.252193348236344 0 0.355159958692154 0.340290362543291 0.339468112864821 0.319561547886292 0.340916126515537 0 0.27802987783072 0 0.30789028354925 0 0 0 0 0 0 0 0 0 0.318796321138882 0 0 0 0.320346112102144 0 0 0 0 0 0
"postcentral_gyrus_right" 0 0.452262764568349 0.417295437842238 0 0 0 0 0 0 0 0 0 0.447050372427424 0 0 0 0.428909120707864 0.430109334350811 0.418474633229206 0 0 0.453714907014951 0.443958287615798 0 0.433007483469057 0.418122890661216 0.46592814508406 0 0 0 0 0 0 0.429780692650787 0.40168870950805 0.377163388669398 0.359773574302421 0 0 0.404723665713471 0.387231260423154 0.399069997086658 0.417044131424636 0.387545288883097 0.347192106403263 0.36764370243919 0 0.402380109216247 0 0.325347782012688 0.308359475996279 0 0.356555491222281 0 0 0.407716343790648 0.360455365502581 0.388985751247497 0.351057548122003 0.360048502303325 0.390411093705617 0.395716204905519 0.295797731442096 0.359000077279599 0 0 0.402142444855994 0.338141318979176
"posterior_cingulate_gyrus_right" 0 0.444253638362925 0.438992951728369 0 0 0 0.466237079340382 0.472724248896071 0.473193037972387 0 0 0 0.454062036752425 0 0 0 0.430720325284368 0 0 0 0.433210034687271 0.464597413128348 0.439084461026773 0 0.438478194096412 0 0.51395794273899 0.453636501543139 0.482557777976372 0.456350999606143 0 0 0 0.485956566432072 0 0.448096033155791 0.421470753517766 0 0.502854485605055 0 0.496959552533102 0 0.402765748467621 0 0.389482509324824 0 0 0 0 0.41517970884823 0.424372497566752 0.390692988757097 0.381592036497882 0 0.407716343790648 0 0.487509065376125 0.300407450733594 0.42683956460333 0.39733511375789 0.493886972961755 0.446606421025961 0 0.443876374210536 0 0 0 0.424847660741746
"precentral_gyrus_right" 0 0.455289130689381 0.427149069641726 0 0 0 0.436869273058255 0.483130426615111 0.466903772617576 0 0.401039240577333 0 0.458267643760651 0 0 0.371321818886399 0.44276796033348 0.426563248341164 0.424681255726035 0 0.419532725152628 0.475111066469344 0.434372656047415 0 0.440510903568651 0.444048646801832 0.474197620438328 0.456498254502086 0 0.469798569272948 0 0 0 0.449011949749533 0.425650995431755 0.37831869826796 0.380108732738418 0 0.517545113577314 0.40265569743776 0.410989812552935 0.422763479605734 0.463106038287964 0.424588466568293 0.389779296532509 0.431734820739966 0 0.414208994036181 0 0.377611835921162 0.268993071812488 0.338547131355421 0.338025676387506 0 0.360455365502581 0.487509065376125 0 0.425598783403141 0.368279824218678 0.364374253068874 0.421002948442227 0.415975015408236 0.422352408529399 0.421821326268872 0 0 0.445562908717351 0.374602823952204
"precuneus_right" 0 0 0 0.328069197301037 0 0 0 0 0 0 0 0.246680749549178 0 0 0 0 0 0 0 0 0 0 0.456310698850455 0.166290095120841 0 0 0 0.159787170310476 0 0 0 0 0 0 0.417306411728667 0 0 0.31760223290838 0 0.39926926533464 0.408725612262161 0.42399026586484 0.291556837291203 0.41304259227298 0 0.398661801008097 0 0.404836030042636 0.377397200133633 0.412255258438226 0.343307356325968 0 0 0.318796321138882 0.388985751247497 0.300407450733594 0.425598783403141 0 0 0 0.436409436123711 0.38989640230273 0.43778030372627 0.367224100410088 0 0 0.436397471525386 0.421880224249177
"rostral_anterior_cingulate_cortex_right" 0 0.464615647359913 0.449314074626622 0 0 0 0 0 0 0 0.332760316094391 0 0.453019607971035 0 0 0 0.458663764490346 0.432179045158442 0.435825805191629 0 0 0.459458656381012 0.444002139042759 0 0.432235022168387 0.456684605767856 0.472207847748047 0 0 0 0 0 0 0.453061528376909 0 0.436783245511499 0.389562428320369 0 0 0 0 0 0 0 0.38087056588648 0 0.29942937909041 0 0 0 0.402868668924644 0.373066997933315 0.349840924819463 0 0.351057548122003 0.42683956460333 0.368279824218678 0 0 0.404998375085697 0.42288641142007 0 0 0.408879911934264 0 0 0 0.274458198938183
"rostral_middle_frontal_gyrus_right" 0 0.447878148382529 0.436356270885092 0 0 0 0 0 0 0 0 0 0.440102229095704 0 0 0 0.433891767514857 0.431963663113967 0.427937427945721 0 0 0.427692227043906 0.425403449610993 0 0.443059302880475 0.441315719930407 0.460127113141982 0 0 0 0 0 0 0.44338438749248 0 0.429488088404339 0.334607175382296 0 0 0 0 0 0.468122539002361 0 0.366816825720169 0 0.354490576083587 0 0 0 0.347395817218887 0.331964670164729 0.353325587862027 0 0.360048502303325 0.39733511375789 0.364374253068874 0 0.404998375085697 0 0.383172694725738 0 0 0 0.278061443324717 0 0 0.370315434485898
"superior_frontal_gyrus_right" 0 0.525622788696793 0.496043107975662 0 0.460188029518798 0 0.462749218142034 0.485240255859558 0.461767178332451 0 0.477344004676579 0 0.486190192624307 0 0 0.523795699300364 0.489555585259603 0.459439726589295 0.453714144020315 0 0.484780832533835 0.536492480122137 0.490916323363054 0 0.482587663086955 0.476152529408386 0.535390050084445 0 0.452680331579754 0.492135539961619 0 0 0 0.492907723927205 0.400069687260438 0.467889249398502 0.392100197256469 0 0.507704107600129 0 0.417869780736999 0.41337610189116 0.460430740269357 0.429577820733535 0.42351330272107 0 0.3547815838152 0.413727358299284 0 0.395912923229442 0.400185448582379 0.396318666392121 0.36986513901287 0 0.390411093705617 0.493886972961755 0.421002948442227 0.436409436123711 0.42288641142007 0.383172694725738 0 0.425781265245908 0.429440642841359 0.410664474171819 0.265587503698135 0 0.469484892918004 0.415122358550506
"superior_parietal_gyrus_right" 0 0 0 0.274250245477919 0 0 0 0 0.469012342425 0 0 0 0 0 0 0 0 0 0 0 0 0.447139798509716 0.460750369207686 0 0.426603501758593 0 0.4584815687498 0.206658452935994 0 0 0 0 0 0.405232519513897 0.414099527855895 0.36410872102163 0.426894945196479 0.322491117867442 0 0.387906219109496 0.369113988343364 0.41440037284864 0.447451005899532 0.321059036701859 0 0.413991521569782 0 0.398310427604661 0 0.435775576298561 0.393334138698755 0 0 0.320346112102144 0.395716204905519 0.446606421025961 0.415975015408236 0.38989640230273 0 0 0.425781265245908 0 0.413672378063284 0.375368639934244 0 0 0.44575392603694 0.406128751364948
"superior_temporal_gyrus_right" 0 0 0 0 0 0 0 0 0.516372341757694 0 0 0 0 0 0 0 0 0 0 0 0 0.491823794186375 0.477417621073685 0 0 0 0.495026033406115 0 0 0 0 0 0 0 0.339740676909128 0 0 0 0 0.338661309468595 0.429817246241163 0.348350766064706 0.465576662264366 0.381412018688987 0 0.350687071543074 0 0.359145287811708 0.339147310231951 0.409157174746461 0.39657276588525 0.156828868547386 0.14641648601207 0 0.295797731442096 0 0.422352408529399 0.43778030372627 0 0 0.429440642841359 0.413672378063284 0 0.339178424746082 0 0.28320539253455 0.276331996681254 0.360148218517769
"supramarginal_gyrus_right" 0 0.468820667219781 0.452041593134944 0 0 0 0 0 0.478751167539882 0 0 0 0.459070445152697 0 0 0 0.461839643562702 0 0.427005132709564 0 0.448776739683691 0.47225112588527 0.454878727819339 0 0.458235630454283 0.431002277084578 0.482213102505631 0 0 0 0 0 0 0.441265833213731 0.377988593485667 0.388825281047609 0.452835615236251 0 0.496740943390071 0.390665336411532 0.350611920184861 0.411248073386686 0.426764696650604 0.383313093202681 0 0.383163490249567 0 0.409036764650698 0 0.368809131392025 0.38903672297573 0 0 0 0.359000077279599 0.443876374210536 0.421821326268872 0.367224100410088 0.408879911934264 0 0.410664474171819 0.375368639934244 0.339178424746082 0 0 0 0.39963910746825 0.391732665075353
"frontal_pole_right" 0 0 0 0 0 0 0 0 0 0 0 0 0 0 0 0 0 0 0 0 0 0 0 0 0 0 0 0 0 0 0.295956684053627 0 0 0 0 0 0 0 0 0 0 0 0 0 0.212541635047124 0 0.205701932221485 0 0 0 0 0 0 0 0 0 0 0 0 0.278061443324717 0.265587503698135 0 0 0 0 0 0 0
"temporal_pole_right" 0 0 0 0 0 0 0 0 0 0 0 0 0 0 0 0 0 0 0 0 0 0 0 0 0 0 0 0 0 0 0 0 0 0 0 0 0 0 0.271035946026725 0.284041977110441 0 0.345160568948267 0 0 0.186099542419821 0 0.188828718028876 0.24748928499153 0.256312260251504 0 0 0 0 0 0 0 0 0 0 0 0 0 0.28320539253455 0 0 0 0 0.321622350762593
"transverse_temporal_gyrus_right" 0 0 0 0 0 0 0 0 0 0 0 0 0 0 0 0 0 0 0 0 0 0 0 0 0 0 0 0 0 0 0 0 0 0 0.317611896896134 0 0 0 0 0.406667921549351 0.415207379124558 0.393633475338337 0.400657905043293 0.38581245861139 0 0.283183812026375 0 0.385148515193333 0 0.415151145999067 0 0 0 0 0.402142444855994 0 0.445562908717351 0.436397471525386 0 0 0.469484892918004 0.44575392603694 0.276331996681254 0.39963910746825 0 0 0 0.3885224820581
"insula_right" 0 0.444003936477085 0.42072204837648 0 0 0 0 0 0.52362806630856 0 0.417282406400253 0 0.418729579889372 0 0 0 0.426512244394482 0.411817220970182 0.408182344183892 0 0.451579180129372 0.459433158249838 0.43814035472309 0 0.433127067460233 0.437842231136853 0.456300343816502 0 0 0 0 0 0 0.430249323473484 0.336986468340829 0.403421277455551 0.340628298906017 0 0.274870895263507 0.331492383247559 0.422457538435774 0.392702199380816 0.443837699338185 0.362525952404952 0.285367337914235 0.322850730101858 0.229642029051298 0.385216162720708 0.277390546203094 0.418626239035895 0.350987664179826 0.371844508668251 0.302844492087903 0 0.338141318979176 0.424847660741746 0.374602823952204 0.421880224249177 0.274458198938183 0.370315434485898 0.415122358550506 0.406128751364948 0.360148218517769 0.391732665075353 0 0.321622350762593 0.3885224820581 0
