# Supplementary material for: NODDI and Tensor-Based Microstructural Indices as Predictors of Functional Connectivity
Source: PLoS One. 2016 Apr 14;11(4):e0153404. doi: 10.1371/journal.pone.0153404 (PMC4831788; doi:10.1371/journal.pone.0153404)
Supplement: S1 Data — a) Functional connectivity matrices, both fMRI and EEG connectomes across all subjects, in the form of precision matrices and b) structural brain connectivity matrices across all subjects and microstructural indices. Columns and rows are named according to the corresponding brain region that represent. (ZIP) [file pone.0153404.s001.zip › DATA/DWI/32_WICVF_68.txt]

"banks_superior_temporal_sulcus_left" "caudal_anterior_cingulate_cortex_left" "caudal_middle_frontal_gyrus_left" "cuneus_left" "entorhinal_cortex_left" "fusiform_gyrus_left" "inferior_parietal_gyrus_left" "inferior_temporal_gyrus_left" "cingulate_gyrus_isthmus_left" "lateral_occipital_cortex_left" "lateral_orbitofrontal_cortex_left" "lingual_gyrus_left" "medial_orbitofrontal_gyrus_left" "middle_temporal_gyrus_left" "parahippocampal_gyrus_left" "paracentral_gyrus_left" "inferior_frontal_gyrus_pars_opercularis_left" "inferior_frontal_gyrus_pars_orbitalis_left" "inferior_frontal_gyrus_pars_triangularis_left" "pericalcarine_cortex_left" "postcentral_gyrus_left" "posterior_cingulate_gyrus_left" "precentral_gyrus_left" "precuneus_left" "rostral_anterior_cingulate_cortex_left" "rostral_middle_frontal_gyrus_left" "superior_frontal_gyrus_left" "superior_parietal_gyrus_left" "superior_temporal_gyrus_left" "supramarginal_gyrus_left" "frontal_pole_left" "temporal_pole_left" "transverse_temporal_gyrus_left" "insula_left" "banks_superior_temporal_sulcus_right" "caudal_anterior_cingulate_cortex_right" "caudal_middle_frontal_gyrus_right" "cuneus_right" "entorhinal_cortex_right" "fusiform_gyrus_right" "inferior_parietal_gyrus_right" "inferior_temporal_gyrus_right" "cingulate_gyrus_isthmus_right" "lateral_occipital_cortex_right" "lateral_orbitofrontal_cortex_right" "lingual_gyrus_right" "medial_orbitofrontal_gyrus_right" "middle_temporal_gyrus_right" "parahippocampal_gyrus_right" "paracentral_gyrus_right" "inferior_frontal_gyrus_pars_opercularis_right" "inferior_frontal_gyrus_pars_orbitalis_right" "inferior_frontal_gyrus_pars_triangularis_right" "pericalcarine_cortex_right" "postcentral_gyrus_right" "posterior_cingulate_gyrus_right" "precentral_gyrus_right" "precuneus_right" "rostral_anterior_cingulate_cortex_right" "rostral_middle_frontal_gyrus_right" "superior_frontal_gyrus_right" "superior_parietal_gyrus_right" "superior_temporal_gyrus_right" "supramarginal_gyrus_right" "frontal_pole_right" "temporal_pole_right" "transverse_temporal_gyrus_right" "insula_right"
"banks_superior_temporal_sulcus_left" 0 0 0 0 0 0.538324012138762 0.588982186880016 0.521793245379317 0.565754831063407 0.567452608748365 0 0.57048724943036 0 0.486956528816872 0 0 0 0 0 0 0.597057166551563 0 0.616756558669869 0.568069084749158 0 0 0.611544756363929 0.587074470678307 0.53833220661065 0.58761960416496 0 0 0.508646604568351 0.503400925769117 0 0 0 0 0 0 0 0 0 0 0 0 0 0 0 0 0 0 0 0 0 0 0 0 0 0 0 0 0 0 0 0 0 0
"caudal_anterior_cingulate_cortex_left" 0 0 0.620762020149474 0 0 0 0 0 0 0 0.631911274277577 0 0.620715388518962 0 0 0 0.629335553601396 0.616758340787268 0.619076964994646 0 0.63896327581414 0.62630627939598 0.623589284913652 0 0.620325273841409 0.613547966726378 0.604314454631139 0 0 0 0 0 0 0.633444266899086 0 0.595215297353772 0.642963375658073 0 0 0 0 0 0 0 0 0 0 0 0 0 0.632952032452545 0.615231186559063 0.630478359226839 0 0.649528863587913 0.447705446365509 0.647159375797381 0 0.627471711192205 0.633240537371783 0.642250000905087 0 0 0.675705962165067 0 0 0 0.63139213375041
"caudal_middle_frontal_gyrus_left" 0 0.620762020149474 0 0 0 0 0.651641954421321 0.609341679551644 0.61914239974293 0 0 0 0.613856752300542 0 0 0 0.613200605027387 0.60793591010568 0.609537454767979 0 0.62462400174892 0.589570964182751 0.629325033807128 0.621077902727603 0.606895671174894 0.588315431796475 0.602595780060452 0.662666124012191 0.626586412882158 0.660431698770862 0 0 0 0.608962086289241 0 0.6148918655757 0.59020541249309 0 0 0 0 0.577420956788855 0.626633942152708 0 0 0 0.579738941842127 0 0 0.589323081191085 0.611316202419633 0.604083601194438 0.596712273684342 0 0.58900127464006 0.605484905243513 0.592103903757475 0 0.596956706461009 0.603583790381258 0.615465908209386 0 0 0.615230170838783 0 0 0 0.577835915098409
"cuneus_left" 0 0 0 0 0 0.512845426282396 0.50984053242663 0.549445339653261 0 0.501417773100353 0 0.489375926518083 0 0 0 0 0 0 0 0.485657051753497 0 0 0.569874095527368 0.495019460527548 0 0 0 0.514501735328492 0 0 0 0 0 0 0 0 0 0.458787040737603 0 0 0 0 0 0.468631177474542 0 0.475878284730919 0 0 0 0 0 0 0 0.449767150154541 0 0 0 0.50158127670233 0 0 0 0.485080587293978 0 0 0 0 0 0
"entorhinal_cortex_left" 0 0 0 0 0 0.590531502168648 0 0.596225066310695 0 0 0.396469857262962 0.548676670140306 0 0 0.611689691899781 0 0 0 0 0 0 0 0 0 0 0 0 0 0 0 0 0.432583383803239 0 0.536412647330099 0 0 0 0 0.684797786030532 0.581715365555794 0 0 0 0 0 0.690551898242179 0 0 0.719766146281516 0 0 0 0 0 0 0 0 0 0 0 0.69807814630753 0 0 0 0 0 0 0
"fusiform_gyrus_left" 0.538324012138762 0 0 0.512845426282396 0.590531502168648 0 0.560678760038451 0.524080048659203 0.526052489693389 0.53560015083072 0.311331175993675 0.51665356946798 0 0.527795172233329 0.544700458206399 0.564886891902567 0 0 0 0.511443887120672 0.578701450620456 0 0.585535072626348 0.524419671858174 0 0 0.582722084778613 0.56094035447473 0.486785193656313 0.564615815241739 0 0.435414617957377 0 0.461538098744482 0 0 0 0 0.626654013519274 0.55380107425249 0 0.571554879366317 0 0 0 0.521305986903966 0 0 0 0 0 0 0 0 0 0 0 0 0 0 0 0 0 0 0 0 0 0
"inferior_parietal_gyrus_left" 0.588982186880016 0 0.651641954421321 0.50984053242663 0 0.560678760038451 0 0.576237916447147 0.567377665141129 0.548325364076118 0 0.5376471405207 0 0.57967014319904 0.5617419765769 0.564567364370177 0.623298016346107 0 0 0.51199786174341 0.598679537410393 0.556431135778561 0.620980503961877 0.545658279775184 0 0 0.60029040761412 0.570038290139555 0.56448017277719 0.577918215776117 0 0 0.559714258847098 0.554056308661485 0 0 0 0 0.725448869888368 0 0 0 0 0 0 0 0 0 0 0 0 0 0 0 0 0.601403145023353 0.57220118866609 0 0 0 0.583230994573415 0 0 0 0 0 0 0
"inferior_temporal_gyrus_left" 0.521793245379317 0 0.609341679551644 0.549445339653261 0.596225066310695 0.524080048659203 0.576237916447147 0 0.559768254335095 0.517718803028025 0 0.544142307967658 0 0.494651194166843 0.54610930035313 0.604909353697689 0.57458040649643 0 0 0.534195574988981 0.593846631457833 0.602243159368926 0.604843053637195 0.559871772436936 0 0 0.600246826405702 0.583646217081459 0.515541230648866 0.575764215784934 0 0.439316889526622 0.543234035727674 0.519190549459316 0 0 0 0 0.64442386430847 0.54195320487237 0 0.521980156274982 0.539796123473037 0 0 0.488615780405438 0 0 0.535313009733251 0 0 0 0 0 0 0.584556534898349 0.573282483285164 0 0 0 0.578674992565402 0 0 0 0 0 0 0
"cingulate_gyrus_isthmus_left" 0.565754831063407 0 0.61914239974293 0 0 0.526052489693389 0.567377665141129 0.559768254335095 0 0.594545677890598 0 0.507798012905031 0 0.568501482421295 0.406450487275268 0.593307837268308 0 0 0 0 0.605423384586813 0.572275459635408 0.630693419555613 0.554162302101887 0 0 0.622189867849998 0.58712150116862 0.57191295994417 0.589774540492055 0 0 0.57498083712369 0.535385954265185 0.58140729927859 0.622526080902518 0 0 0 0 0.573326603422607 0.574672784622694 0.633884543537322 0 0 0 0 0.578118298492681 0 0 0 0 0 0 0 0.581002446313726 0.62073648000497 0 0 0 0.59823027816856 0.608454778830959 0.597358873696947 0.60399908391386 0 0 0 0.63083851874265
"lateral_occipital_cortex_left" 0.567452608748365 0 0 0.501417773100353 0 0.53560015083072 0.548325364076118 0.517718803028025 0.594545677890598 0 0 0.5155318008421 0 0.51545572046892 0.549831314125927 0 0 0 0 0.48903569271886 0.60125973546704 0 0.618034672578382 0.542542685651145 0 0 0.610746539847218 0.501096916364365 0.535979706187505 0.594850279358633 0 0 0.579300053902127 0.536714619380806 0 0 0 0.46737680839556 0 0 0 0 0 0.673572736955811 0 0.487667579375542 0 0 0 0 0 0 0 0.473323213664399 0 0 0 0 0 0 0 0 0 0 0 0 0 0
"lateral_orbitofrontal_cortex_left" 0 0.631911274277577 0 0 0.396469857262962 0.311331175993675 0 0 0 0 0 0 0.523488986206377 0 0 0 0.603769053267432 0.554900811229466 0.531061795913453 0 0 0 0 0 0.562023562028279 0.556191266252394 0.572606876177593 0 0 0 0.406794886375646 0.274151302570897 0 0.42468202387948 0 0.589404752420097 0.601670452252701 0 0 0 0 0 0 0 0.55948799463422 0 0.457934671004803 0 0 0 0 0 0 0 0 0 0.577363255464764 0 0.517958310150649 0 0.629463248687748 0 0 0 0 0 0 0.586884093500439
"lingual_gyrus_left" 0.57048724943036 0 0 0.489375926518083 0.548676670140306 0.51665356946798 0.5376471405207 0.544142307967658 0.507798012905031 0.5155318008421 0 0 0 0.538532987868788 0.542185861835868 0 0 0 0 0.497675187241451 0.579946624473983 0 0.600487384768653 0.549869435994325 0 0 0 0.554996369523976 0.544498066775465 0.571265547617906 0 0 0 0.542420546637075 0 0 0 0.47857481348786 0 0.593762370370543 0 0 0 0.473157063077789 0 0.464886215967029 0 0 0 0 0 0 0 0.456033726628744 0 0 0 0.485283111304692 0 0 0 0 0 0 0 0 0 0
"medial_orbitofrontal_gyrus_left" 0 0.620715388518962 0.613856752300542 0 0 0 0 0 0 0 0.523488986206377 0 0 0 0 0 0.600177346286438 0.584133366756235 0.576547815432006 0 0 0.625644982730228 0.598663662193429 0 0.540788401628331 0.528623984827376 0.572903068632711 0 0 0 0.447739004997687 0 0 0.554493268852904 0 0.622345005173139 0.609058916706784 0 0 0 0 0 0 0 0 0 0.371452799652784 0 0 0 0.624433286774059 0.628594398583464 0.629506994900745 0 0.607944388035256 0.648436551982794 0.611752524422149 0 0.612385714119743 0.624509172346653 0.633309106744299 0 0 0.609360036853668 0 0 0 0.597613366313047
"middle_temporal_gyrus_left" 0.486956528816872 0 0 0 0 0.527795172233329 0.57967014319904 0.494651194166843 0.568501482421295 0.51545572046892 0 0.538532987868788 0 0 0.537364198969007 0 0.36122678360134 0 0 0 0.592112510747342 0.574727622119209 0.60724838520414 0.564276580088322 0 0 0.595592164584006 0.584399465392313 0.512756797358794 0.576120555093558 0 0.522299262557176 0.567090210620846 0.512552989480853 0 0 0 0 0.644044647122848 0 0 0 0 0 0 0 0 0 0 0 0 0 0 0 0 0 0 0 0 0 0 0 0 0 0 0 0 0
"parahippocampal_gyrus_left" 0 0 0 0 0.611689691899781 0.544700458206399 0.5617419765769 0.54610930035313 0.406450487275268 0.549831314125927 0 0.542185861835868 0 0.537364198969007 0 0.563716168236278 0 0 0 0 0 0 0.592170830547967 0.518435534367977 0 0 0 0.537288416522017 0.494451207317919 0.549964013232056 0 0.403438399874782 0 0.436126627247906 0 0 0 0 0.709640238571553 0 0 0 0 0 0 0 0 0 0 0 0 0 0 0 0 0 0 0 0 0 0 0 0 0 0 0 0 0
"paracentral_gyrus_left" 0 0 0 0 0 0.564886891902567 0.564567364370177 0.604909353697689 0.593307837268308 0 0 0 0 0 0.563716168236278 0 0 0 0 0 0.563282260566346 0.582348661765312 0.566742271542445 0.592075068480588 0 0 0.564947305755926 0.591748854802067 0.625014766872374 0.621197952404167 0 0 0 0.589219648762605 0 0.617458402545918 0 0 0 0 0 0 0 0 0 0 0 0 0 0.495720721291029 0 0 0 0 0 0 0.547121348181782 0 0 0 0.63430966785701 0 0 0 0 0 0 0
"inferior_frontal_gyrus_pars_opercularis_left" 0 0.629335553601396 0.613200605027387 0 0 0 0.623298016346107 0.57458040649643 0 0 0.603769053267432 0 0.600177346286438 0.36122678360134 0 0 0 0.598618083616225 0.554722942698805 0 0.573519630925438 0.626214916256067 0.532364182881632 0 0.600121968334528 0.55433367225558 0.615300720499736 0.64250484458056 0 0.61973601025274 0 0 0 0.563765895631658 0 0.608901746177946 0.602922036112691 0 0 0 0.599145709713587 0 0.613476642904056 0 0.617350135915297 0 0 0 0 0 0.613940506292756 0.617390620600016 0.624058875544315 0 0.606342667453202 0.638771462699902 0.604629777970865 0 0.610897646596486 0.610436455001381 0.630092169591565 0 0 0.628567503147913 0 0 0 0.602160624523594
"inferior_frontal_gyrus_pars_orbitalis_left" 0 0.616758340787268 0.60793591010568 0 0 0 0 0 0 0 0.554900811229466 0 0.584133366756235 0 0 0 0.598618083616225 0 0.580599165068396 0 0 0.61649891432451 0.622029702044475 0 0.583355312399065 0.565527454782374 0.588282628076065 0 0.761615079482008 0 0 0 0 0.564119270393581 0 0.61642264552877 0.603582707875976 0 0 0 0 0 0 0 0 0 0 0 0 0 0.613553356637819 0 0.624885487450027 0 0.594657841354111 0 0.602347880764028 0 0.600177398749545 0.611168032826593 0.623299473518199 0 0 0 0 0 0 0.60239421243987
"inferior_frontal_gyrus_pars_triangularis_left" 0 0.619076964994646 0.609537454767979 0 0 0 0 0 0 0 0.531061795913453 0 0.576547815432006 0 0 0 0.554722942698805 0.580599165068396 0 0 0 0.609399540771211 0 0 0.595665766057978 0.581892677862034 0.597071766594535 0 0 0 0 0 0 0.562626233707661 0 0.62273364965799 0.614114906542177 0 0 0 0 0 0 0 0 0 0 0 0 0 0.622505161844537 0 0.608652699453677 0 0.636834670346693 0 0.614484428146768 0 0.613314595208055 0.612422343070645 0.624602032130667 0 0 0.632490076013614 0 0 0 0.591024742115446
"pericalcarine_cortex_left" 0 0 0 0.485657051753497 0 0.511443887120672 0.51199786174341 0.534195574988981 0 0.48903569271886 0 0.497675187241451 0 0 0 0 0 0 0 0 0 0 0.604008784469759 0.503156970630815 0 0 0 0.497566675817959 0 0 0 0 0 0 0 0 0 0.456887954685438 0 0 0 0 0 0 0 0.459172157697248 0 0 0 0 0 0 0 0.432856121995332 0 0 0 0 0 0 0 0 0 0 0 0 0 0
"postcentral_gyrus_left" 0.597057166551563 0.63896327581414 0.62462400174892 0 0 0.578701450620456 0.598679537410393 0.593846631457833 0.605423384586813 0.60125973546704 0 0.579946624473983 0 0.592112510747342 0 0.563282260566346 0.573519630925438 0 0 0 0 0.631106066978743 0.599689577023771 0.594145388192878 0.59736547899243 0.565434626882494 0.619093485879635 0.572284189570366 0.585459353052601 0.577080924688997 0 0 0.589322759606326 0.58040032877508 0 0 0 0 0.731344674901733 0 0.620968555694751 0 0.609188370087237 0 0 0 0 0 0 0 0 0 0 0 0 0.622081624452283 0.575645727415847 0 0 0 0.614559014773118 0 0 0.626099205912402 0 0 0 0.635000188660862
"posterior_cingulate_gyrus_left" 0 0.62630627939598 0.589570964182751 0 0 0 0.556431135778561 0.602243159368926 0.572275459635408 0 0 0 0.625644982730228 0.574727622119209 0 0.582348661765312 0.626214916256067 0.61649891432451 0.609399540771211 0 0.631106066978743 0 0.61946091126842 0.573843165074726 0.609555825840148 0.616029322464871 0.616076781005369 0.605759803551744 0.623927965151674 0.640981582984856 0 0 0 0.628695181612716 0 0.623542085152939 0.674429506327003 0 0.709915255601264 0 0.58591891631238 0.585719926059487 0.625615689076073 0 0 0 0 0.580094631651476 0 0.61597163203542 0.634454543726029 0.631005214712853 0.634874428876274 0 0.652496028211854 0.633190650238372 0.657183347491208 0 0.634638610871111 0.635032799591018 0.636221116531833 0.656218839928493 0.613864684056757 0.662678206570153 0 0 0 0.638815360437988
"precentral_gyrus_left" 0.616756558669869 0.623589284913652 0.629325033807128 0.569874095527368 0 0.585535072626348 0.620980503961877 0.604843053637195 0.630693419555613 0.618034672578382 0 0.600487384768653 0.598663662193429 0.60724838520414 0.592170830547967 0.566742271542445 0.532364182881632 0.622029702044475 0 0.604008784469759 0.599689577023771 0.61946091126842 0 0.620423690215902 0.594636979761382 0.593091487017055 0.615986986113438 0.634527523166861 0.619680079884083 0.63216736198983 0 0 0.632712461700307 0.613887629872841 0 0.597436732705569 0.614725658030382 0 0 0 0.578510837100074 0.580717188584319 0.607212467589977 0 0 0 0 0.574506189104032 0 0.48749869714972 0.636331674272845 0.630003486411096 0.621101725343625 0 0.629692619344962 0.593478331461784 0.586197778815354 0.561359592736076 0.615228505705619 0.616735879202102 0.616593429248485 0.615568789798643 0.611888266809546 0.629006997492813 0 0 0 0.591022150987578
"precuneus_left" 0.568069084749158 0 0.621077902727603 0.495019460527548 0 0.524419671858174 0.545658279775184 0.559871772436936 0.554162302101887 0.542542685651145 0 0.549869435994325 0 0.564276580088322 0.518435534367977 0.592075068480588 0 0 0 0.503156970630815 0.594145388192878 0.573843165074726 0.620423690215902 0 0 0 0.59505420242667 0.569781578797081 0.546719256529492 0.613123282018547 0 0 0.604692546760243 0.528888631320508 0 0 0 0.443212263571818 0 0 0 0 0 0 0 0 0 0 0 0 0 0 0 0 0 0 0 0.467392003584572 0 0 0 0 0 0 0 0 0 0
"rostral_anterior_cingulate_cortex_left" 0 0.620325273841409 0.606895671174894 0 0 0 0 0 0 0 0.562023562028279 0 0.540788401628331 0 0 0 0.600121968334528 0.583355312399065 0.595665766057978 0 0.59736547899243 0.609555825840148 0.594636979761382 0 0 0.598226659364971 0.603648519575242 0 0 0.598410427075578 0 0 0 0.584946728803445 0 0.61086845168285 0.611277721346406 0 0 0 0 0 0 0 0.544505847663289 0 0.574609479515051 0 0 0 0.615375039323655 0.591700406805192 0.609593685998084 0 0.620632258899743 0.63445628390307 0.609438319137607 0 0.588536215643159 0.610717154684623 0.626444953887895 0.610270854847549 0 0.612363918926259 0 0 0 0.60096080657402
"rostral_middle_frontal_gyrus_left" 0 0.613547966726378 0.588315431796475 0 0 0 0 0 0 0 0.556191266252394 0 0.528623984827376 0 0 0 0.55433367225558 0.565527454782374 0.581892677862034 0 0.565434626882494 0.616029322464871 0.593091487017055 0 0.598226659364971 0 0.584578597590087 0 0 0.641085564140259 0.517453420192056 0 0 0.57657118644699 0 0.618558794926247 0.604391401583654 0 0 0 0 0 0 0 0 0 0.530791678738923 0 0 0 0.621174960188264 0.628678945612289 0.61029819668298 0 0.604012696798337 0 0.603629912342898 0 0.619590087949235 0.622449169439392 0.626039453601604 0 0 0.609435619866207 0 0 0 0.593888521538184
"superior_frontal_gyrus_left" 0.611544756363929 0.604314454631139 0.602595780060452 0 0 0.582722084778613 0.60029040761412 0.600246826405702 0.622189867849998 0.610746539847218 0.572606876177593 0 0.572903068632711 0.595592164584006 0 0.564947305755926 0.615300720499736 0.588282628076065 0.597071766594535 0 0.619093485879635 0.616076781005369 0.615986986113438 0.59505420242667 0.603648519575242 0.584578597590087 0 0.621787134574173 0.619919239796068 0.652249587048202 0.5010866712732 0 0.632728499321077 0.609039925348079 0 0.608255170497716 0.604101146251876 0 0.747638084259236 0 0.587652649719062 0.610801850359364 0.617063234810886 0 0.606388332361514 0 0.600721826414677 0.60094171571119 0 0.610458035771809 0.617564103093768 0.606782483805306 0.612916979397185 0 0.615740899619533 0.632507161356674 0.602843685280759 0 0.610257820361312 0.617253600354389 0.624300904224084 0.626128534805865 0.566693655634534 0.634707400999577 0 0 0 0.600227600210232
"superior_parietal_gyrus_left" 0.587074470678307 0 0.662666124012191 0.514501735328492 0 0.56094035447473 0.570038290139555 0.583646217081459 0.58712150116862 0.501096916364365 0 0.554996369523976 0 0.584399465392313 0.537288416522017 0.591748854802067 0.64250484458056 0 0 0.497566675817959 0.572284189570366 0.605759803551744 0.634527523166861 0.569781578797081 0 0 0.621787134574173 0 0.59693967500514 0.601184992142216 0 0 0.583588242586935 0.621093582255507 0 0 0 0.664110197899023 0 0 0.605810084327039 0 0 0.829294865588977 0 0.49598570154049 0 0 0 0 0 0 0 0 0 0.631449524850399 0.605728561463511 0.617808755325497 0 0 0 0.7365757826401 0 0 0 0 0 0
"superior_temporal_gyrus_left" 0.53833220661065 0 0.626586412882158 0 0 0.486785193656313 0.56448017277719 0.515541230648866 0.57191295994417 0.535979706187505 0 0.544498066775465 0 0.512756797358794 0.494451207317919 0.625014766872374 0 0.761615079482008 0 0 0.585459353052601 0.623927965151674 0.619680079884083 0.546719256529492 0 0 0.619919239796068 0.59693967500514 0 0.557970842136777 0 0.461641711623875 0.478211597705285 0.496787126074243 0 0 0 0 0.619995204983909 0 0 0 0 0 0 0 0 0 0 0 0 0 0 0 0 0.574042229731308 0 0 0 0 0.595281219545524 0 0 0 0 0 0 0
"supramarginal_gyrus_left" 0.58761960416496 0 0.660431698770862 0 0 0.564615815241739 0.577918215776117 0.575764215784934 0.589774540492055 0.594850279358633 0 0.571265547617906 0 0.576120555093558 0.549964013232056 0.621197952404167 0.61973601025274 0 0 0 0.577080924688997 0.640981582984856 0.63216736198983 0.613123282018547 0.598410427075578 0.641085564140259 0.652249587048202 0.601184992142216 0.557970842136777 0 0 0 0.60041580069174 0.584493100863201 0 0 0 0 0 0 0 0 0.613971669401063 0 0 0 0 0 0 0 0 0 0 0 0 0.627696484861643 0.599050475866095 0 0 0 0.627068311347939 0 0 0 0 0 0 0
"frontal_pole_left" 0 0 0 0 0 0 0 0 0 0 0.406794886375646 0 0.447739004997687 0 0 0 0 0 0 0 0 0 0 0 0 0.517453420192056 0.5010866712732 0 0 0 0 0 0 0 0 0 0 0 0 0 0 0 0 0 0 0 0 0 0 0 0 0 0 0 0 0 0 0 0 0 0 0 0 0 0.625092305887725 0 0 0
"temporal_pole_left" 0 0 0 0 0.432583383803239 0.435414617957377 0 0.439316889526622 0 0 0.274151302570897 0 0 0.522299262557176 0.403438399874782 0 0 0 0 0 0 0 0 0 0 0 0 0 0.461641711623875 0 0 0 0 0.49040470953061 0 0 0 0 0 0 0 0 0 0 0 0 0 0 0 0 0 0 0 0 0 0 0 0 0 0 0 0 0 0 0 0 0 0
"transverse_temporal_gyrus_left" 0.508646604568351 0 0 0 0 0 0.559714258847098 0.543234035727674 0.57498083712369 0.579300053902127 0 0 0 0.567090210620846 0 0 0 0 0 0 0.589322759606326 0 0.632712461700307 0.604692546760243 0 0 0.632728499321077 0.583588242586935 0.478211597705285 0.60041580069174 0 0 0 0.484961520625755 0 0 0 0 0 0 0 0 0 0 0 0 0 0 0 0 0 0 0 0 0 0 0 0 0 0 0 0 0 0 0 0 0 0
"insula_left" 0.503400925769117 0.633444266899086 0.608962086289241 0 0.536412647330099 0.461538098744482 0.554056308661485 0.519190549459316 0.535385954265185 0.536714619380806 0.42468202387948 0.542420546637075 0.554493268852904 0.512552989480853 0.436126627247906 0.589219648762605 0.563765895631658 0.564119270393581 0.562626233707661 0 0.58040032877508 0.628695181612716 0.613887629872841 0.528888631320508 0.584946728803445 0.57657118644699 0.609039925348079 0.621093582255507 0.496787126074243 0.584493100863201 0 0.49040470953061 0.484961520625755 0 0 0.618467209642514 0.6005368160286 0 0.698130509196449 0 0 0 0.607048474304869 0 0.655556098908341 0 0.344921557944472 0 0 0.636028203670667 0.612658185157342 0.619590536301316 0.593463489505271 0 0.600871574428555 0.611517195159329 0.597151540219054 0 0.63168046836425 0.624419291256241 0.634980699106964 0.576731622959626 0 0.623866073151222 0 0 0 0.612799590160564
"banks_superior_temporal_sulcus_right" 0 0 0 0 0 0 0 0 0.58140729927859 0 0 0 0 0 0 0 0 0 0 0 0 0 0 0 0 0 0 0 0 0 0 0 0 0 0 0 0 0 0 0 0.51118639970132 0.526833661513763 0.581434496128245 0 0 0 0 0.496778716785554 0 0 0 0 0 0 0.577249394455146 0 0.593179823594782 0.560001602864159 0 0 0.615053430614745 0.582531838267562 0.520685318618064 0.549022766794052 0 0 0.512572977129982 0.520017060787617
"caudal_anterior_cingulate_cortex_right" 0 0.595215297353772 0.6148918655757 0 0 0 0 0 0.622526080902518 0 0.589404752420097 0 0.622345005173139 0 0 0.617458402545918 0.608901746177946 0.61642264552877 0.62273364965799 0 0 0.623542085152939 0.597436732705569 0 0.61086845168285 0.618558794926247 0.608255170497716 0 0 0 0 0 0 0.618467209642514 0 0 0.622543512547745 0 0 0 0 0 0 0 0.628049092953592 0 0.626708917060807 0 0 0 0.616092817566748 0.616304464810524 0.609670537267485 0 0.604588282319209 0.552637461607579 0.609762084068558 0 0.619256041015036 0.629413201360574 0.619866762241273 0.630170173028198 0 0.611414221213759 0 0 0 0.616150400474424
"caudal_middle_frontal_gyrus_right" 0 0.642963375658073 0.59020541249309 0 0 0 0 0 0 0 0.601670452252701 0 0.609058916706784 0 0 0 0.602922036112691 0.603582707875976 0.614114906542177 0 0 0.674429506327003 0.614725658030382 0 0.611277721346406 0.604391401583654 0.604101146251876 0 0 0 0 0 0 0.6005368160286 0 0.622543512547745 0 0 0 0 0.612361661168499 0.59836111294068 0.630663218997715 0 0.607259005262906 0 0.602994313965186 0.579369396902093 0 0 0.61226575758954 0.59893905487328 0.618446966779046 0 0.610388258287405 0.661154040172616 0.612787912772772 0 0.611977193626881 0.581899636978407 0.620913650246969 0.650938750809204 0 0.662339143227014 0 0 0 0.602423245704818
"cuneus_right" 0 0 0 0.458787040737603 0 0 0 0 0 0.46737680839556 0 0.47857481348786 0 0 0 0 0 0 0 0.456887954685438 0 0 0 0.443212263571818 0 0 0 0.664110197899023 0 0 0 0 0 0 0 0 0 0 0 0.506714533053107 0.542024245165286 0.540066304266551 0 0.508270262588218 0 0.492221535670223 0 0.536163869593123 0 0 0 0 0 0.486340217687604 0 0 0 0.525598277203284 0 0 0 0.520697076687133 0 0 0 0 0 0
"entorhinal_cortex_right" 0 0 0 0 0.684797786030532 0.626654013519274 0.725448869888368 0.64442386430847 0 0 0 0 0 0.644044647122848 0.709640238571553 0 0 0 0 0 0.731344674901733 0.709915255601264 0 0 0 0 0.747638084259236 0 0.619995204983909 0 0 0 0 0.698130509196449 0 0 0 0 0 0.470146699748662 0 0 0.600728227062724 0 0 0.682317750003336 0.574544157763312 0 0.609795670879101 0 0 0 0 0 0 0.734578394503666 0.688748803145234 0 0 0 0.699851498629067 0 0 0.688649573893681 0 0.409351093131818 0 0.418135661552303
"fusiform_gyrus_right" 0 0 0 0 0.581715365555794 0.55380107425249 0 0.54195320487237 0 0 0 0.593762370370543 0 0 0 0 0 0 0 0 0 0 0 0 0 0 0 0 0 0 0 0 0 0 0 0 0 0.506714533053107 0.470146699748662 0 0.515669679591909 0.488679148988178 0.550939835222275 0.517746774430131 0 0.521091307991211 0 0.516915822039558 0.439552923632747 0 0 0 0 0.511763699996773 0.559710134070496 0 0.56543493566194 0.519174485655292 0 0 0 0.544698854649585 0.492313914182041 0.534153937526736 0 0.413440188920012 0.53471942457715 0.477244112078612
"inferior_parietal_gyrus_right" 0 0 0 0 0 0 0 0 0.573326603422607 0 0 0 0 0 0 0 0.599145709713587 0 0 0 0.620968555694751 0.58591891631238 0.578510837100074 0 0 0 0.587652649719062 0.605810084327039 0 0 0 0 0 0 0.51118639970132 0 0.612361661168499 0.542024245165286 0 0.515669679591909 0 0.523614660695525 0.569941619849465 0.51514837561679 0 0.534883990393972 0 0.520058121981471 0 0.592803279730522 0.584446876299846 0 0 0.560790052792436 0.592772163666408 0.52685694600501 0.599698570479894 0.556064754535477 0 0 0.608164855625139 0.580589640145228 0.524392273880176 0.547606472235128 0 0 0.535893330698547 0.532943926326283
"inferior_temporal_gyrus_right" 0 0 0.577420956788855 0 0 0.571554879366317 0 0.521980156274982 0.574672784622694 0 0 0 0 0 0 0 0 0 0 0 0 0.585719926059487 0.580717188584319 0 0 0 0.610801850359364 0 0 0 0 0 0 0 0.526833661513763 0 0.59836111294068 0.540066304266551 0 0.488679148988178 0.523614660695525 0 0.573473076763495 0.518740215477227 0 0.557177476706843 0 0.531257726678068 0.498498616353798 0.573458931154822 0.578423036795434 0 0 0.532184271342513 0.569046562108672 0 0.589945525728363 0.56048661715335 0 0 0.600148555162741 0.561463816284912 0.509505852871976 0.55636843003037 0 0.443524750274317 0.533757183783683 0.523056540508116
"cingulate_gyrus_isthmus_right" 0 0 0.626633942152708 0 0 0 0 0.539796123473037 0.633884543537322 0 0 0 0 0 0 0 0.613476642904056 0 0 0 0.609188370087237 0.625615689076073 0.607212467589977 0 0 0 0.617063234810886 0 0 0.613971669401063 0 0 0 0.607048474304869 0.581434496128245 0 0.630663218997715 0 0.600728227062724 0.550939835222275 0.569941619849465 0.573473076763495 0 0.563828076261049 0 0.55391405983859 0 0.568394290354425 0.445674299401111 0.583179976996969 0.615387323875083 0 0 0.547148367812128 0.602183847551568 0.586188719960093 0.617535168959608 0.515027480104209 0 0.637778313542529 0.628563032016417 0.571281818900322 0.557457325992055 0.594344768054096 0 0 0.557449262557843 0.591551620784931
"lateral_occipital_cortex_right" 0 0 0 0.468631177474542 0 0 0 0 0 0.673572736955811 0 0.473157063077789 0 0 0 0 0 0 0 0 0 0 0 0 0 0 0 0.829294865588977 0 0 0 0 0 0 0 0 0 0.508270262588218 0 0.517746774430131 0.51514837561679 0.518740215477227 0.563828076261049 0 0 0.508840613899498 0 0.529362926339951 0.553376832060303 0.585296460066202 0 0 0 0.469835133051097 0.572821248864848 0 0.576543633269311 0.527662533008975 0 0 0.593108148122893 0.524714171352236 0.508481998264024 0.550686852679037 0 0 0.514347748544598 0.514819137156276
"lateral_orbitofrontal_cortex_right" 0 0 0 0 0 0 0 0 0 0 0.55948799463422 0 0 0 0 0 0.617350135915297 0 0 0 0 0 0 0 0.544505847663289 0 0.606388332361514 0 0 0 0 0 0 0.655556098908341 0 0.628049092953592 0.607259005262906 0 0 0 0 0 0 0 0 0 0.545381553715482 0 0 0 0.594489320746704 0.556088951350751 0.585663488750391 0 0.608257668956875 0.62975263783066 0.629596037720678 0 0.557588530274358 0.55592301446851 0.61006880705663 0 0 0 0.590434513732059 0.471237141960167 0 0.455430031282484
"lingual_gyrus_right" 0 0 0 0.475878284730919 0.690551898242179 0.521305986903966 0 0.488615780405438 0 0.487667579375542 0 0.464886215967029 0 0 0 0 0 0 0 0.459172157697248 0 0 0 0 0 0 0 0.49598570154049 0 0 0 0 0 0 0 0 0 0.492221535670223 0.682317750003336 0.521091307991211 0.534883990393972 0.557177476706843 0.55391405983859 0.508840613899498 0 0 0 0.527031143223928 0.448480371574685 0.564017621742113 0 0 0 0.48540351741729 0.569169264348109 0 0.564449786515845 0.536318848839082 0 0 0 0.5320457174302 0.500343230006228 0.538485629661153 0 0 0.600333794228777 0.543608407811183
"medial_orbitofrontal_gyrus_right" 0 0 0.579738941842127 0 0 0 0 0 0 0 0.457934671004803 0 0.371452799652784 0 0 0 0 0 0 0 0 0 0 0 0.574609479515051 0.530791678738923 0.600721826414677 0 0 0 0 0 0 0.344921557944472 0 0.626708917060807 0.602994313965186 0 0.574544157763312 0 0 0 0 0 0.545381553715482 0 0 0 0 0 0 0.564193813770643 0.577969657833421 0 0 0 0 0 0.482618462110031 0.541742912462272 0.582652964076935 0 0 0 0.486034167339583 0.614317445606878 0 0.431007945739355
"middle_temporal_gyrus_right" 0 0 0 0 0 0 0 0 0.578118298492681 0 0 0 0 0 0 0 0 0 0 0 0 0.580094631651476 0.574506189104032 0 0 0 0.60094171571119 0 0 0 0 0 0 0 0.496778716785554 0 0.579369396902093 0.536163869593123 0 0.516915822039558 0.520058121981471 0.531257726678068 0.568394290354425 0.529362926339951 0 0.527031143223928 0 0 0.552249637976939 0.567429378178105 0.573603590879529 0 0 0.553136283215095 0.578327378800585 0 0.583912937734006 0.54610503850994 0 0 0.601411941555108 0.564999633627177 0.514126985708829 0.545371373030379 0 0.443752063222507 0.53485362417795 0.525843644974346
"parahippocampal_gyrus_right" 0 0 0 0 0.719766146281516 0 0 0.535313009733251 0 0 0 0 0 0 0 0 0 0 0 0 0 0 0 0 0 0 0 0 0 0 0 0 0 0 0 0 0 0 0.609795670879101 0.439552923632747 0 0.498498616353798 0.445674299401111 0.553376832060303 0 0.448480371574685 0 0.552249637976939 0 0 0 0 0 0 0 0 0 0.522783109151879 0 0 0 0 0.499825298081069 0 0 0.379983560626911 0 0.430995223817916
"paracentral_gyrus_right" 0 0 0.589323081191085 0 0 0 0 0 0 0 0 0 0 0 0 0.495720721291029 0 0 0 0 0 0.61597163203542 0.48749869714972 0 0 0 0.610458035771809 0 0 0 0 0 0 0.636028203670667 0 0 0 0 0 0 0.592803279730522 0.573458931154822 0.583179976996969 0.585296460066202 0 0.564017621742113 0 0.567429378178105 0 0 0 0 0 0 0.53490072003859 0.591238463175075 0.572509595424001 0.581728474727541 0 0 0.580162181132126 0.591898044316185 0.572526768462146 0.596805022581777 0 0 0.574143984473893 0.617579453974713
"inferior_frontal_gyrus_pars_opercularis_right" 0 0.632952032452545 0.611316202419633 0 0 0 0 0 0 0 0 0 0.624433286774059 0 0 0 0.613940506292756 0.613553356637819 0.622505161844537 0 0 0.634454543726029 0.636331674272845 0 0.615375039323655 0.621174960188264 0.617564103093768 0 0 0 0 0 0 0.612658185157342 0 0.616092817566748 0.61226575758954 0 0 0 0.584446876299846 0.578423036795434 0.615387323875083 0 0.594489320746704 0 0 0.573603590879529 0 0 0 0.600117567307674 0.611071591693045 0 0.547721087950488 0.640907466870959 0.52841814753235 0.56997260695152 0.605823721868404 0.592665620311278 0.622114014743823 0.601602951985542 0.5574587917028 0.604549856982785 0 0 0 0.583753870643853
"inferior_frontal_gyrus_pars_orbitalis_right" 0 0.615231186559063 0.604083601194438 0 0 0 0 0 0 0 0 0 0.628594398583464 0 0 0 0.617390620600016 0 0 0 0 0.631005214712853 0.630003486411096 0 0.591700406805192 0.628678945612289 0.606782483805306 0 0 0 0 0 0 0.619590536301316 0 0.616304464810524 0.59893905487328 0 0 0 0 0 0 0 0.556088951350751 0 0.564193813770643 0 0 0 0.600117567307674 0 0.555772672656728 0 0 0.617062140506559 0.61004572635704 0 0.581772916945943 0.55068611556059 0.6085014173501 0 0.527410509897202 0 0 0 0 0.579447921649172
"inferior_frontal_gyrus_pars_triangularis_right" 0 0.630478359226839 0.596712273684342 0 0 0 0 0 0 0 0 0 0.629506994900745 0 0 0 0.624058875544315 0.624885487450027 0.608652699453677 0 0 0.634874428876274 0.621101725343625 0 0.609593685998084 0.61029819668298 0.612916979397185 0 0 0 0 0 0 0.593463489505271 0 0.609670537267485 0.618446966779046 0 0 0 0 0 0 0 0.585663488750391 0 0.577969657833421 0 0 0 0.611071591693045 0.555772672656728 0 0 0.628640443736107 0.620518670509445 0.611457496215095 0 0.59210012872847 0.587528466810546 0.60393144410989 0 0.516623391510802 0 0 0 0 0.583610285811785
"pericalcarine_cortex_right" 0 0 0 0.449767150154541 0 0 0 0 0 0.473323213664399 0 0.456033726628744 0 0 0 0 0 0 0 0.432856121995332 0 0 0 0 0 0 0 0 0 0 0 0 0 0 0 0 0 0.486340217687604 0 0.511763699996773 0.560790052792436 0.532184271342513 0.547148367812128 0.469835133051097 0 0.48540351741729 0 0.553136283215095 0 0 0 0 0 0 0 0 0 0.496144798963291 0 0 0 0.515874748617122 0 0 0 0 0 0
"postcentral_gyrus_right" 0 0.649528863587913 0.58900127464006 0 0 0 0 0 0 0 0 0 0.607944388035256 0 0 0 0.606342667453202 0.594657841354111 0.636834670346693 0 0 0.652496028211854 0.629692619344962 0 0.620632258899743 0.604012696798337 0.615740899619533 0 0 0 0 0 0 0.600871574428555 0.577249394455146 0.604588282319209 0.610388258287405 0 0 0.559710134070496 0.592772163666408 0.569046562108672 0.602183847551568 0.572821248864848 0.608257668956875 0.569169264348109 0 0.578327378800585 0 0.53490072003859 0.547721087950488 0 0.628640443736107 0 0 0.643751483215074 0.580794981706551 0.569984165265845 0.607569443695403 0.611213240443282 0.628228774249885 0.582496448087294 0.575254844364585 0.57698471555576 0 0 0.568376499283583 0.565002005135216
"posterior_cingulate_gyrus_right" 0 0.447705446365509 0.605484905243513 0 0 0 0.601403145023353 0.584556534898349 0.581002446313726 0 0 0 0.648436551982794 0 0 0 0.638771462699902 0 0 0 0.622081624452283 0.633190650238372 0.593478331461784 0 0.63445628390307 0 0.632507161356674 0.631449524850399 0.574042229731308 0.627696484861643 0 0 0 0.611517195159329 0 0.552637461607579 0.661154040172616 0 0.734578394503666 0 0.52685694600501 0 0.586188719960093 0 0.62975263783066 0 0 0 0 0.591238463175075 0.640907466870959 0.617062140506559 0.620518670509445 0 0.643751483215074 0 0.626336772737121 0.541772490498419 0.62656396270725 0.627828715830228 0.610467390909563 0.612289634601498 0 0.670384833309117 0 0 0 0.625533889238473
"precentral_gyrus_right" 0 0.647159375797381 0.592103903757475 0 0 0 0.57220118866609 0.573282483285164 0.62073648000497 0 0.577363255464764 0 0.611752524422149 0 0 0.547121348181782 0.604629777970865 0.602347880764028 0.614484428146768 0 0.575645727415847 0.657183347491208 0.586197778815354 0 0.609438319137607 0.603629912342898 0.602843685280759 0.605728561463511 0 0.599050475866095 0 0 0 0.597151540219054 0.593179823594782 0.609762084068558 0.612787912772772 0 0.688748803145234 0.56543493566194 0.599698570479894 0.589945525728363 0.617535168959608 0.576543633269311 0.629596037720678 0.564449786515845 0 0.583912937734006 0 0.572509595424001 0.52841814753235 0.61004572635704 0.611457496215095 0 0.580794981706551 0.626336772737121 0 0.591915904180043 0.60743740926547 0.61434536358285 0.639895991017226 0.603082106186354 0.593096849388093 0.625593610830895 0 0 0.580221409431348 0.603578760433685
"precuneus_right" 0 0 0 0.50158127670233 0 0 0 0 0 0 0 0.485283111304692 0 0 0 0 0 0 0 0 0 0 0.561359592736076 0.467392003584572 0 0 0 0.617808755325497 0 0 0 0 0 0 0.560001602864159 0 0 0.525598277203284 0 0.519174485655292 0.556064754535477 0.56048661715335 0.515027480104209 0.527662533008975 0 0.536318848839082 0 0.54610503850994 0.522783109151879 0.581728474727541 0.56997260695152 0 0 0.496144798963291 0.569984165265845 0.541772490498419 0.591915904180043 0 0 0 0.599230842044333 0.552606163624122 0.540344662404451 0.556458312874663 0 0 0.555502485563389 0.546377126737083
"rostral_anterior_cingulate_cortex_right" 0 0.627471711192205 0.596956706461009 0 0 0 0 0 0 0 0.517958310150649 0 0.612385714119743 0 0 0 0.610897646596486 0.600177398749545 0.613314595208055 0 0 0.634638610871111 0.615228505705619 0 0.588536215643159 0.619590087949235 0.610257820361312 0 0 0 0 0 0 0.63168046836425 0 0.619256041015036 0.611977193626881 0 0 0 0 0 0 0 0.557588530274358 0 0.482618462110031 0 0 0 0.605823721868404 0.581772916945943 0.59210012872847 0 0.607569443695403 0.62656396270725 0.60743740926547 0 0 0.602816138808135 0.622152626654477 0 0 0.627583038339576 0 0 0 0.481239662225255
"rostral_middle_frontal_gyrus_right" 0 0.633240537371783 0.603583790381258 0 0 0 0 0 0 0 0 0 0.624509172346653 0 0 0 0.610436455001381 0.611168032826593 0.612422343070645 0 0 0.635032799591018 0.616735879202102 0 0.610717154684623 0.622449169439392 0.617253600354389 0 0 0 0 0 0 0.624419291256241 0 0.629413201360574 0.581899636978407 0 0 0 0 0 0.637778313542529 0 0.55592301446851 0 0.541742912462272 0 0 0 0.592665620311278 0.55068611556059 0.587528466810546 0 0.611213240443282 0.627828715830228 0.61434536358285 0 0.602816138808135 0 0.592953421350371 0 0 0 0.519840902486083 0 0 0.589035176424682
"superior_frontal_gyrus_right" 0 0.642250000905087 0.615465908209386 0 0.69807814630753 0 0.583230994573415 0.578674992565402 0.59823027816856 0 0.629463248687748 0 0.633309106744299 0 0 0.63430966785701 0.630092169591565 0.623299473518199 0.624602032130667 0 0.614559014773118 0.636221116531833 0.616593429248485 0 0.626444953887895 0.626039453601604 0.624300904224084 0 0.595281219545524 0.627068311347939 0 0 0 0.634980699106964 0.615053430614745 0.619866762241273 0.620913650246969 0 0.699851498629067 0 0.608164855625139 0.600148555162741 0.628563032016417 0.593108148122893 0.61006880705663 0 0.582652964076935 0.601411941555108 0 0.580162181132126 0.622114014743823 0.6085014173501 0.60393144410989 0 0.628228774249885 0.610467390909563 0.639895991017226 0.599230842044333 0.622152626654477 0.592953421350371 0 0.619479657588871 0.628472691379041 0.65689781020197 0.519757716712985 0 0.644376467001159 0.618776229526388
"superior_parietal_gyrus_right" 0 0 0 0.485080587293978 0 0 0 0 0.608454778830959 0 0 0 0 0 0 0 0 0 0 0 0 0.656218839928493 0.615568789798643 0 0.610270854847549 0 0.626128534805865 0.7365757826401 0 0 0 0 0 0.576731622959626 0.582531838267562 0.630170173028198 0.650938750809204 0.520697076687133 0 0.544698854649585 0.580589640145228 0.561463816284912 0.571281818900322 0.524714171352236 0 0.5320457174302 0 0.564999633627177 0 0.591898044316185 0.601602951985542 0 0 0.515874748617122 0.582496448087294 0.612289634601498 0.603082106186354 0.552606163624122 0 0 0.619479657588871 0 0.555972147465116 0.587008029428859 0 0 0.570126209371565 0.577814247251051
"superior_temporal_gyrus_right" 0 0 0 0 0 0 0 0 0.597358873696947 0 0 0 0 0 0 0 0 0 0 0 0 0.613864684056757 0.611888266809546 0 0 0 0.566693655634534 0 0 0 0 0 0 0 0.520685318618064 0 0 0 0 0.492313914182041 0.524392273880176 0.509505852871976 0.557457325992055 0.508481998264024 0 0.500343230006228 0 0.514126985708829 0.499825298081069 0.572526768462146 0.5574587917028 0.527410509897202 0.516623391510802 0 0.575254844364585 0 0.593096849388093 0.540344662404451 0 0 0.628472691379041 0.555972147465116 0 0.496624820965087 0 0.414446827371447 0.504397969938071 0.473457045246073
"supramarginal_gyrus_right" 0 0.675705962165067 0.615230170838783 0 0 0 0 0 0.60399908391386 0 0 0 0.609360036853668 0 0 0 0.628567503147913 0 0.632490076013614 0 0.626099205912402 0.662678206570153 0.629006997492813 0 0.612363918926259 0.609435619866207 0.634707400999577 0 0 0 0 0 0 0.623866073151222 0.549022766794052 0.611414221213759 0.662339143227014 0 0.688649573893681 0.534153937526736 0.547606472235128 0.55636843003037 0.594344768054096 0.550686852679037 0 0.538485629661153 0 0.545371373030379 0 0.596805022581777 0.604549856982785 0 0 0 0.57698471555576 0.670384833309117 0.625593610830895 0.556458312874663 0.627583038339576 0 0.65689781020197 0.587008029428859 0.496624820965087 0 0 0 0.554053052582505 0.585441263948038
"frontal_pole_right" 0 0 0 0 0 0 0 0 0 0 0 0 0 0 0 0 0 0 0 0 0 0 0 0 0 0 0 0 0 0 0.625092305887725 0 0 0 0 0 0 0 0 0 0 0 0 0 0.590434513732059 0 0.486034167339583 0 0 0 0 0 0 0 0 0 0 0 0 0.519840902486083 0.519757716712985 0 0 0 0 0 0 0
"temporal_pole_right" 0 0 0 0 0 0 0 0 0 0 0 0 0 0 0 0 0 0 0 0 0 0 0 0 0 0 0 0 0 0 0 0 0 0 0 0 0 0 0.409351093131818 0.413440188920012 0 0.443524750274317 0 0 0.471237141960167 0 0.614317445606878 0.443752063222507 0.379983560626911 0 0 0 0 0 0 0 0 0 0 0 0 0 0.414446827371447 0 0 0 0 0.42068406333467
"transverse_temporal_gyrus_right" 0 0 0 0 0 0 0 0 0 0 0 0 0 0 0 0 0 0 0 0 0 0 0 0 0 0 0 0 0 0 0 0 0 0 0.512572977129982 0 0 0 0 0.53471942457715 0.535893330698547 0.533757183783683 0.557449262557843 0.514347748544598 0 0.600333794228777 0 0.53485362417795 0 0.574143984473893 0 0 0 0 0.568376499283583 0 0.580221409431348 0.555502485563389 0 0 0.644376467001159 0.570126209371565 0.504397969938071 0.554053052582505 0 0 0 0.528721908757973
"insula_right" 0 0.63139213375041 0.577835915098409 0 0 0 0 0 0.63083851874265 0 0.586884093500439 0 0.597613366313047 0 0 0 0.602160624523594 0.60239421243987 0.591024742115446 0 0.635000188660862 0.638815360437988 0.591022150987578 0 0.60096080657402 0.593888521538184 0.600227600210232 0 0 0 0 0 0 0.612799590160564 0.520017060787617 0.616150400474424 0.602423245704818 0 0.418135661552303 0.477244112078612 0.532943926326283 0.523056540508116 0.591551620784931 0.514819137156276 0.455430031282484 0.543608407811183 0.431007945739355 0.525843644974346 0.430995223817916 0.617579453974713 0.583753870643853 0.579447921649172 0.583610285811785 0 0.565002005135216 0.625533889238473 0.603578760433685 0.546377126737083 0.481239662225255 0.589035176424682 0.618776229526388 0.577814247251051 0.473457045246073 0.585441263948038 0 0.42068406333467 0.528721908757973 0
