# Supplementary material for: NODDI and Tensor-Based Microstructural Indices as Predictors of Functional Connectivity
Source: PLoS One. 2016 Apr 14;11(4):e0153404. doi: 10.1371/journal.pone.0153404 (PMC4831788; doi:10.1371/journal.pone.0153404)
Supplement: S1 Data — a) Functional connectivity matrices, both fMRI and EEG connectomes across all subjects, in the form of precision matrices and b) structural brain connectivity matrices across all subjects and microstructural indices. Columns and rows are named according to the corresponding brain region that represent. (ZIP) [file pone.0153404.s001.zip › DATA/DWI/32_WISO_68.txt]

"banks_superior_temporal_sulcus_left" "caudal_anterior_cingulate_cortex_left" "caudal_middle_frontal_gyrus_left" "cuneus_left" "entorhinal_cortex_left" "fusiform_gyrus_left" "inferior_parietal_gyrus_left" "inferior_temporal_gyrus_left" "cingulate_gyrus_isthmus_left" "lateral_occipital_cortex_left" "lateral_orbitofrontal_cortex_left" "lingual_gyrus_left" "medial_orbitofrontal_gyrus_left" "middle_temporal_gyrus_left" "parahippocampal_gyrus_left" "paracentral_gyrus_left" "inferior_frontal_gyrus_pars_opercularis_left" "inferior_frontal_gyrus_pars_orbitalis_left" "inferior_frontal_gyrus_pars_triangularis_left" "pericalcarine_cortex_left" "postcentral_gyrus_left" "posterior_cingulate_gyrus_left" "precentral_gyrus_left" "precuneus_left" "rostral_anterior_cingulate_cortex_left" "rostral_middle_frontal_gyrus_left" "superior_frontal_gyrus_left" "superior_parietal_gyrus_left" "superior_temporal_gyrus_left" "supramarginal_gyrus_left" "frontal_pole_left" "temporal_pole_left" "transverse_temporal_gyrus_left" "insula_left" "banks_superior_temporal_sulcus_right" "caudal_anterior_cingulate_cortex_right" "caudal_middle_frontal_gyrus_right" "cuneus_right" "entorhinal_cortex_right" "fusiform_gyrus_right" "inferior_parietal_gyrus_right" "inferior_temporal_gyrus_right" "cingulate_gyrus_isthmus_right" "lateral_occipital_cortex_right" "lateral_orbitofrontal_cortex_right" "lingual_gyrus_right" "medial_orbitofrontal_gyrus_right" "middle_temporal_gyrus_right" "parahippocampal_gyrus_right" "paracentral_gyrus_right" "inferior_frontal_gyrus_pars_opercularis_right" "inferior_frontal_gyrus_pars_orbitalis_right" "inferior_frontal_gyrus_pars_triangularis_right" "pericalcarine_cortex_right" "postcentral_gyrus_right" "posterior_cingulate_gyrus_right" "precentral_gyrus_right" "precuneus_right" "rostral_anterior_cingulate_cortex_right" "rostral_middle_frontal_gyrus_right" "superior_frontal_gyrus_right" "superior_parietal_gyrus_right" "superior_temporal_gyrus_right" "supramarginal_gyrus_right" "frontal_pole_right" "temporal_pole_right" "transverse_temporal_gyrus_right" "insula_right"
"banks_superior_temporal_sulcus_left" 0 0 0 0 0 0.0527124198624628 0.0709068425566525 0.0462690730953798 0.123810735974327 0.0799450100095282 0 0.0634869051286976 0 0.0277467010591916 0 0 0 0 0 0 0.0874931253965438 0 0.0953083162304038 0.0905737555683184 0 0 0.108209125815289 0.0742853852857504 0.057930878300467 0.0694769126162135 0 0 0.0348594425394189 0.0593665769930072 0 0 0 0 0 0 0 0 0 0 0 0 0 0 0 0 0 0 0 0 0 0 0 0 0 0 0 0 0 0 0 0 0 0
"caudal_anterior_cingulate_cortex_left" 0 0 0.0928746767758535 0 0 0 0 0 0 0 0.079093191747342 0 0.088465199896758 0 0 0 0.096317401978471 0.0867879386552818 0.101071968427778 0 0.08507624858193 0.121830805430581 0.0732005218119837 0 0.0938703186683611 0.102167986119383 0.0782857262049361 0 0 0 0 0 0 0.0845216976554351 0 0.194774922897853 0.1179067073506 0 0 0 0 0 0 0 0 0 0 0 0 0 0.115991148574662 0.0983200325219218 0.107424477350273 0 0.0960855142601785 0.184285032505878 0.103706042173662 0 0.100166979551523 0.10507424893921 0.117018981736216 0 0 0.105157630605957 0 0 0 0.0974520368403388
"caudal_middle_frontal_gyrus_left" 0 0.0928746767758535 0 0 0 0 0.109486128626097 0.114684518779678 0.180682102332802 0 0 0 0.0898387233884985 0 0 0 0.0977752365607226 0.0870278762090316 0.0888377741245063 0 0.106050099933474 0.105841125937593 0.0886533426014197 0.161807402634787 0.0877289283975152 0.0919138119779334 0.0882742980877824 0.109791239050946 0.0884771031194934 0.113578733801392 0 0 0 0.0753689453511006 0 0.109816355002473 0.0754850370354502 0 0 0 0 0.159543257601759 0.238237990143661 0 0 0 0.0530028721612848 0 0 0.068026641858013 0.0861420015444187 0.0751850396211739 0.0745174926734028 0 0.0742244846606553 0.140206528589828 0.100554899028071 0 0.0751579834938872 0.0786397651186537 0.0886756999022463 0 0 0.106266192335559 0 0 0 0.068439711971661
"cuneus_left" 0 0 0 0 0 0.0667755217957637 0.0310012776580551 0.0495478330046277 0 0.0307631189858836 0 0.0317225033879612 0 0 0 0 0 0 0 0.0224552294440675 0 0 0.056746825585416 0.0292237411801219 0 0 0 0.0465326234360687 0 0 0 0 0 0 0 0 0 0.0348073286606166 0 0 0 0 0 0.0112683406545384 0 0.0515810563296195 0 0 0 0 0 0 0 0.0327363269560439 0 0 0 0.0126656547254044 0 0 0 0.00593134040246826 0 0 0 0 0 0
"entorhinal_cortex_left" 0 0 0 0 0 0.184908061937118 0 0.248536105275261 0 0 0.454570441800917 0.411451929437876 0 0 0.347702690030332 0 0 0 0 0 0 0 0 0 0 0 0 0 0 0 0 0.00752315966918991 0 0.0871980453176951 0 0 0 0 0.417049670232053 0.19434377752621 0 0 0 0 0 0.279963945250207 0 0 0.366242673731929 0 0 0 0 0 0 0 0 0 0 0 0.252829543704674 0 0 0 0 0 0 0
"fusiform_gyrus_left" 0.0527124198624628 0 0 0.0667755217957637 0.184908061937118 0 0.0891906336195385 0.0476850514297274 0.149548052439855 0.0385521284468765 0.169374879914775 0.0550814888747122 0 0.0478549799891666 0.157207832328011 0.0758354692880374 0 0 0 0.0793096890953087 0.0971089985939301 0 0.0914585572561051 0.101314242454135 0 0 0.0934897730941669 0.127970805758163 0.047903356553108 0.066322951215459 0 0.0275962691730314 0 0.0422919427575546 0 0 0 0 0.230135619107829 0.0896140791090545 0 0.0822475090328036 0 0 0 0.253029795851869 0 0 0 0 0 0 0 0 0 0 0 0 0 0 0 0 0 0 0 0 0 0
"inferior_parietal_gyrus_left" 0.0709068425566525 0 0.109486128626097 0.0310012776580551 0 0.0891906336195385 0 0.0750923248312097 0.108379145051135 0.0576557616463502 0 0.0877224142648001 0 0.0694945535702371 0.0770319981234325 0.0754648311308513 0.0824796037036947 0 0 0.0558036193573334 0.0919670156813199 0.0760117250358626 0.0876329757904156 0.0850697413414256 0 0 0.0914214742451362 0.0647690627084095 0.0748956288087837 0.072954077889465 0 0 0.090803128165917 0.0976590972143958 0 0 0 0 0.19464188382574 0 0 0 0 0 0 0 0 0 0 0 0 0 0 0 0 0.112923149256479 0.1121313623542 0 0 0 0.0920456513151632 0 0 0 0 0 0 0
"inferior_temporal_gyrus_left" 0.0462690730953798 0 0.114684518779678 0.0495478330046277 0.248536105275261 0.0476850514297274 0.0750923248312097 0 0.0999572420109376 0.0374850310472352 0 0.0598125490290351 0 0.0374597705721508 0.142471627556355 0.0735693127408737 0.0551595777135368 0 0 0.0765561114963304 0.0899702790203568 0.0785764887285825 0.0872689923584456 0.0851268154789339 0 0 0.0975434501038423 0.0918395368037842 0.0564094402311001 0.076055670340468 0 0.0700579961029978 0.0635568502564052 0.0725186442713888 0 0 0 0 0.281760861377373 0.0678844019369131 0 0.0459871899690215 0.233780797633474 0 0 0.167131366564626 0 0 0.0283842418185991 0 0 0 0 0 0 0.091776426294464 0.0906462248409933 0 0 0 0.0787676813143878 0 0 0 0 0 0 0
"cingulate_gyrus_isthmus_left" 0.123810735974327 0 0.180682102332802 0 0 0.149548052439855 0.108379145051135 0.0999572420109376 0 0.091071693404278 0 0.136182615837978 0 0.089509276558223 0.0950184690057683 0.0707307240058207 0 0 0 0 0.115575870944195 0.133709282262221 0.102020712447125 0.0625416687964252 0 0 0.11566779143854 0.097692940086602 0.0906243001305222 0.136832410750055 0 0 0.0773598666292266 0.144895913409203 0.0865713364089433 0.114334991950816 0 0 0 0 0.121135926977348 0.102192255969258 0.39873560986305 0 0 0 0 0.0830803795394515 0 0 0 0 0 0 0 0.207996352782551 0.137562681176497 0 0 0 0.14956680183766 0.0980179648547861 0.0933207884852692 0.113272808335076 0 0 0 0.126125297824739
"lateral_occipital_cortex_left" 0.0799450100095282 0 0 0.0307631189858836 0 0.0385521284468765 0.0576557616463502 0.0374850310472352 0.091071693404278 0 0 0.0429909370360382 0 0.0787169761601928 0.048015703664343 0 0 0 0 0.0627308759629534 0.0683923819655368 0 0.0859406147281278 0.0585710796032573 0 0 0.102025372759836 0.0321417089788315 0.0728514891144495 0.0777878964320005 0 0 0.0718056918879044 0.0916025036896374 0 0 0 0.0454905207478268 0 0 0 0 0 0.467272621565543 0 0.0587368577019607 0 0 0 0 0 0 0 0.0896346002190568 0 0 0 0 0 0 0 0 0 0 0 0 0 0
"lateral_orbitofrontal_cortex_left" 0 0.079093191747342 0 0 0.454570441800917 0.169374879914775 0 0 0 0 0 0 0.0454750181400343 0 0 0 0.056832052427927 0.0627593172668495 0.0743950121395421 0 0 0 0 0 0.0685091664638426 0.0762098201624572 0.0640770681865952 0 0 0 0.189820821869031 0.0690802471923127 0 0.0276230840152472 0 0.0610953277113155 0.0621585578142878 0 0 0 0 0 0 0 0.0597486566347437 0 0.0694981209683942 0 0 0 0 0 0 0 0 0 0.0500706933449639 0 0.084995680091739 0 0.0851560758994976 0 0 0 0 0 0 0.061419848671667
"lingual_gyrus_left" 0.0634869051286976 0 0 0.0317225033879612 0.411451929437876 0.0550814888747122 0.0877224142648001 0.0598125490290351 0.136182615837978 0.0429909370360382 0 0 0 0.0749795303843557 0.0922399995775697 0 0 0 0 0.0491448580989361 0.102662103355537 0 0.0804168694204196 0.058294816377971 0 0 0 0.0732933903494272 0.0995579568447381 0.0806140336526149 0 0 0 0.112339358903379 0 0 0 0.0348036953241379 0 0.223102399131642 0 0 0 0.0288490438191516 0 0.0745353556761121 0 0 0 0 0 0 0 0.0418734443353765 0 0 0 0.0471343947861257 0 0 0 0 0 0 0 0 0 0
"medial_orbitofrontal_gyrus_left" 0 0.088465199896758 0.0898387233884985 0 0 0 0 0 0 0 0.0454750181400343 0 0 0 0 0 0.0606500976600905 0.0621999763665855 0.0586645795693833 0 0 0.0914618913230916 0.0796131212334902 0 0.0794498315570142 0.100777730022608 0.0706551101396953 0 0 0 0.108510348954236 0 0 0.055020700173762 0 0.096428143634552 0.0797804886569516 0 0 0 0 0 0 0 0 0 0.119035296489589 0 0 0 0.0883204403130366 0.0961852533242476 0.0887869125194348 0 0.0769017235286189 0.10564060379683 0.0788444123591768 0 0.0837099339525639 0.0902084890410994 0.0968153028969132 0 0 0.0684009284770489 0 0 0 0.0727624478725877
"middle_temporal_gyrus_left" 0.0277467010591916 0 0 0 0 0.0478549799891666 0.0694945535702371 0.0374597705721508 0.089509276558223 0.0787169761601928 0 0.0749795303843557 0 0 0.104789216697607 0 0.267764404674107 0 0 0 0.0873933241891147 0.231136525982973 0.0819515670527517 0.0839387042981141 0 0 0.10096283161952 0.0748535027073111 0.0450753124258665 0.0686599841192383 0 0.0907123764368491 0.0651824182394908 0.054971435288011 0 0 0 0 0.119254904911269 0 0 0 0 0 0 0 0 0 0 0 0 0 0 0 0 0 0 0 0 0 0 0 0 0 0 0 0 0
"parahippocampal_gyrus_left" 0 0 0 0 0.347702690030332 0.157207832328011 0.0770319981234325 0.142471627556355 0.0950184690057683 0.048015703664343 0 0.0922399995775697 0 0.104789216697607 0 0.0913729556671973 0 0 0 0 0 0 0.0857936573308005 0.119931313214315 0 0 0 0.0890850135522975 0.142509657710192 0.0700263387528347 0 0.0265802204606713 0 0.114649131043582 0 0 0 0 0.360270853534563 0 0 0 0 0 0 0 0 0 0 0 0 0 0 0 0 0 0 0 0 0 0 0 0 0 0 0 0 0
"paracentral_gyrus_left" 0 0 0 0 0 0.0758354692880374 0.0754648311308513 0.0735693127408737 0.0707307240058207 0 0 0 0 0 0.0913729556671973 0 0 0 0 0 0.0652770408369361 0.0449759356617844 0.0540847612869883 0.068943519325236 0 0 0.0437138628442309 0.0731758768132948 0.0768409612327759 0.0792058779186912 0 0 0 0.077003876939023 0 0.0935758730160026 0 0 0 0 0 0 0 0 0 0 0 0 0 0.0934241682059476 0 0 0 0 0 0 0.147206883713931 0 0 0 0.0809238519215207 0 0 0 0 0 0 0
"inferior_frontal_gyrus_pars_opercularis_left" 0 0.096317401978471 0.0977752365607226 0 0 0 0.0824796037036947 0.0551595777135368 0 0 0.056832052427927 0 0.0606500976600905 0.267764404674107 0 0 0 0.0685489045172953 0.0689502332103758 0 0.0518156571408795 0.0888532131929663 0.0679725613419984 0 0.105525501504679 0.0909045934425311 0.0870586732369061 0.092305204769532 0 0.0803873488942174 0 0 0 0.0370141491085793 0 0.111860229976188 0.075327627730864 0 0 0 0.0554920799016788 0 0.183552408112785 0 0.0757738254374812 0 0 0 0 0 0.0913767043365634 0.0824754161168952 0.0802995784109431 0 0.0778471204247276 0.168929990144359 0.0796943670248514 0 0.0822993573366312 0.082094317827159 0.0920124553793987 0 0 0.0825698560394506 0 0 0 0.0737765221831401
"inferior_frontal_gyrus_pars_orbitalis_left" 0 0.0867879386552818 0.0870278762090316 0 0 0 0 0 0 0 0.0627593172668495 0 0.0621999763665855 0 0 0 0.0685489045172953 0 0.070668653497263 0 0 0.0938639498732764 0.0818455724916303 0 0.0693994658678838 0.0816016713645071 0.0722369368936372 0 0.285384204596321 0 0 0 0 0.0731184694015619 0 0.0977711859980717 0.0766049602793751 0 0 0 0 0 0 0 0 0 0 0 0 0 0.078401360881934 0 0.0892400968488752 0 0.0753789397052035 0 0.0737862357469657 0 0.0732360426797722 0.0832037881210278 0.0915431091175058 0 0 0 0 0 0 0.0818330123360909
"inferior_frontal_gyrus_pars_triangularis_left" 0 0.101071968427778 0.0888377741245063 0 0 0 0 0 0 0 0.0743950121395421 0 0.0586645795693833 0 0 0 0.0689502332103758 0.070668653497263 0 0 0 0.0854211458082145 0 0 0.0928609231206583 0.104723056485853 0.0847227565652229 0 0 0 0 0 0 0.0515081786816912 0 0.115246005877242 0.0892675590944479 0 0 0 0 0 0 0 0 0 0 0 0 0 0.0930519737312718 0 0.0771578534123266 0 0.0873614448352212 0 0.0802755336694741 0 0.086984004825572 0.0850601797670085 0.0957301119106366 0 0 0.0902617120926375 0 0 0 0.0717050367613221
"pericalcarine_cortex_left" 0 0 0 0.0224552294440675 0 0.0793096890953087 0.0558036193573334 0.0765561114963304 0 0.0627308759629534 0 0.0491448580989361 0 0 0 0 0 0 0 0 0 0 0.0817236228954331 0.0322093094551642 0 0 0 0.0426390985570902 0 0 0 0 0 0 0 0 0 0.0347723535581449 0 0 0 0 0 0 0 0.101654145883455 0 0 0 0 0 0 0 0.0819294205344053 0 0 0 0 0 0 0 0 0 0 0 0 0 0
"postcentral_gyrus_left" 0.0874931253965438 0.08507624858193 0.106050099933474 0 0 0.0971089985939301 0.0919670156813199 0.0899702790203568 0.115575870944195 0.0683923819655368 0 0.102662103355537 0 0.0873933241891147 0 0.0652770408369361 0.0518156571408795 0 0 0 0 0.079954685724678 0.0866524559572691 0.0819441472623025 0.0772294648619864 0.0573509202555148 0.0802384221705972 0.0908274155816473 0.0914609167765163 0.0837631432152737 0 0 0.0703096131769651 0.0553547835396881 0 0 0 0 0.228759352895638 0 0.137607058895649 0 0.199364144056548 0 0 0 0 0 0 0 0 0 0 0 0 0.106436645840055 0.0918080331747591 0 0 0 0.0869787742644839 0 0 0.127145883028062 0 0 0 0.150027842118847
"posterior_cingulate_gyrus_left" 0 0.121830805430581 0.105841125937593 0 0 0 0.0760117250358626 0.0785764887285825 0.133709282262221 0 0 0 0.0914618913230916 0.231136525982973 0 0.0449759356617844 0.0888532131929663 0.0938639498732764 0.0854211458082145 0 0.079954685724678 0 0.0797371333008814 0.0659535020206098 0.0762142397129145 0.0876525650508747 0.0801495310277051 0.0820231685219059 0.0817920207412462 0.0852395122651044 0 0 0 0.0756021773304979 0 0.0863307053538388 0.110792235386003 0 0.300608844150624 0 0.118986676692264 0.163068082083547 0.255528964195585 0 0 0 0 0.095177185613111 0 0.0927005876542835 0.08867652288255 0.0749492862203436 0.0840802557248037 0 0.0976919522966423 0.274753801239952 0.10314710588612 0 0.0852079322358476 0.0889631442453239 0.100200220468855 0.0760735876372824 0.167253876625664 0.0994528382374646 0 0 0 0.0844549196614928
"precentral_gyrus_left" 0.0953083162304038 0.0732005218119837 0.0886533426014197 0.056746825585416 0 0.0914585572561051 0.0876329757904156 0.0872689923584456 0.102020712447125 0.0859406147281278 0 0.0804168694204196 0.0796131212334902 0.0819515670527517 0.0857936573308005 0.0540847612869883 0.0679725613419984 0.0818455724916303 0 0.0817236228954331 0.0866524559572691 0.0797371333008814 0 0.0825186144516809 0.0748864420738602 0.065128901324649 0.0839387129326086 0.0847494877895481 0.089050276830877 0.0969796134187346 0 0 0.0877877386777874 0.0696282133731688 0 0.0770835033077772 0.0800109309911331 0 0 0 0.150563617806044 0.136472875895978 0.218811778484708 0 0 0 0 0.13222165915004 0 0.0946192408660701 0.098001362022013 0.0970931265632158 0.0724406412675144 0 0.0940463248415492 0.121982165486802 0.105902973279355 0.172047982871309 0.0733783972741305 0.0877229722539731 0.0831699295797084 0.0906138132460093 0.163924477589004 0.102359989015034 0 0 0 0.128297840352132
"precuneus_left" 0.0905737555683184 0 0.161807402634787 0.0292237411801219 0 0.101314242454135 0.0850697413414256 0.0851268154789339 0.0625416687964252 0.0585710796032573 0 0.058294816377971 0 0.0839387042981141 0.119931313214315 0.068943519325236 0 0 0 0.0322093094551642 0.0819441472623025 0.0659535020206098 0.0825186144516809 0 0 0 0.0845589544455542 0.0712161867058183 0.0943067087159806 0.0792339558832075 0 0 0.0830396759684573 0.108795457179831 0 0 0 0.0473664444055457 0 0 0 0 0 0 0 0 0 0 0 0 0 0 0 0 0 0 0 0.390069766299168 0 0 0 0 0 0 0 0 0 0
"rostral_anterior_cingulate_cortex_left" 0 0.0938703186683611 0.0877289283975152 0 0 0 0 0 0 0 0.0685091664638426 0 0.0794498315570142 0 0 0 0.105525501504679 0.0693994658678838 0.0928609231206583 0 0.0772294648619864 0.0762142397129145 0.0748864420738602 0 0 0.107670705375495 0.075944838747813 0 0 0.056982038621825 0 0 0 0.0727138409439283 0 0.11541828327212 0.0828933177691264 0 0 0 0 0 0 0 0.0818763581718219 0 0.114969479493483 0 0 0 0.0889166605186605 0.0793716268193165 0.0793733522666458 0 0.0844152532251797 0.103686853575273 0.0766991984988976 0 0.143735561364458 0.0850989951743033 0.0930495720281217 0.066500310147307 0 0.0674477394144723 0 0 0 0.0762118451057143
"rostral_middle_frontal_gyrus_left" 0 0.102167986119383 0.0919138119779334 0 0 0 0 0 0 0 0.0762098201624572 0 0.100777730022608 0 0 0 0.0909045934425311 0.0816016713645071 0.104723056485853 0 0.0573509202555148 0.0876525650508747 0.065128901324649 0 0.107670705375495 0 0.0868287380292137 0 0 0.095062924640163 0.214024740863886 0 0 0.0760112634623977 0 0.114378622305298 0.0808438831782348 0 0 0 0 0 0 0 0 0 0.0700114418334391 0 0 0 0.0975178857439399 0.095521940270999 0.0774814191216933 0 0.0822888772236326 0 0.0788386665614045 0 0.0911251272690597 0.0937243921952237 0.0961661007968473 0 0 0.0800174464212014 0 0 0 0.0781109105499806
"superior_frontal_gyrus_left" 0.108209125815289 0.0782857262049361 0.0882742980877824 0 0 0.0934897730941669 0.0914214742451362 0.0975434501038423 0.11566779143854 0.102025372759836 0.0640770681865952 0 0.0706551101396953 0.10096283161952 0 0.0437138628442309 0.0870586732369061 0.0722369368936372 0.0847227565652229 0 0.0802384221705972 0.0801495310277051 0.0839387129326086 0.0845589544455542 0.075944838747813 0.0868287380292137 0 0.0870093619834795 0.0986339361232301 0.0926369914231841 0.111475588745868 0 0.115561324201851 0.0775005352690131 0 0.0986525402990564 0.0736781540451364 0 0.265700871636282 0 0.129236378479095 0.11762673996168 0.216750698995418 0 0.0805938739021829 0 0.0631141073359897 0.0978268448274231 0 0.0731240914028952 0.083131112567361 0.0788314222450413 0.0763546296734305 0 0.0767078212041866 0.124716585417918 0.0740664820901273 0 0.0783341882146516 0.0832860924403174 0.0864506174382442 0.0735577504163084 0.138722391749929 0.0811462585815523 0 0 0 0.0711664101621792
"superior_parietal_gyrus_left" 0.0742853852857504 0 0.109791239050946 0.0465326234360687 0 0.127970805758163 0.0647690627084095 0.0918395368037842 0.097692940086602 0.0321417089788315 0 0.0732933903494272 0 0.0748535027073111 0.0890850135522975 0.0731758768132948 0.092305204769532 0 0 0.0426390985570902 0.0908274155816473 0.0820231685219059 0.0847494877895481 0.0712161867058183 0 0 0.0870093619834795 0 0.0772204390277664 0.0751447065746117 0 0 0.0754556670392858 0.081034779685734 0 0 0 0.326013725068038 0 0 0.14781226385438 0 0 0.557011496736975 0 0.049564657357601 0 0 0 0 0 0 0 0 0 0.133557007050904 0.100604726403243 0.458449983573251 0 0 0 0.45647876700202 0 0 0 0 0 0
"superior_temporal_gyrus_left" 0.057930878300467 0 0.0884771031194934 0 0 0.047903356553108 0.0748956288087837 0.0564094402311001 0.0906243001305222 0.0728514891144495 0 0.0995579568447381 0 0.0450753124258665 0.142509657710192 0.0768409612327759 0 0.285384204596321 0 0 0.0914609167765163 0.0817920207412462 0.089050276830877 0.0943067087159806 0 0 0.0986339361232301 0.0772204390277664 0 0.0619878023647077 0 0.0630768017162166 0.0235402306404165 0.0534628373376489 0 0 0 0 0.156677130548404 0 0 0 0 0 0 0 0 0 0 0 0 0 0 0 0 0.0748588766421631 0 0 0 0 0.0873024575780173 0 0 0 0 0 0 0
"supramarginal_gyrus_left" 0.0694769126162135 0 0.113578733801392 0 0 0.066322951215459 0.072954077889465 0.076055670340468 0.136832410750055 0.0777878964320005 0 0.0806140336526149 0 0.0686599841192383 0.0700263387528347 0.0792058779186912 0.0803873488942174 0 0 0 0.0837631432152737 0.0852395122651044 0.0969796134187346 0.0792339558832075 0.056982038621825 0.095062924640163 0.0926369914231841 0.0751447065746117 0.0619878023647077 0 0 0 0.0890437695944253 0.060456689021718 0 0 0 0 0 0 0 0 0.21716628069324 0 0 0 0 0 0 0 0 0 0 0 0 0.11455750443316 0.0921621851783025 0 0 0 0.0951667751570799 0 0 0 0 0 0 0
"frontal_pole_left" 0 0 0 0 0 0 0 0 0 0 0.189820821869031 0 0.108510348954236 0 0 0 0 0 0 0 0 0 0 0 0 0.214024740863886 0.111475588745868 0 0 0 0 0 0 0 0 0 0 0 0 0 0 0 0 0 0 0 0 0 0 0 0 0 0 0 0 0 0 0 0 0 0 0 0 0 0.0780093660042147 0 0 0
"temporal_pole_left" 0 0 0 0 0.00752315966918991 0.0275962691730314 0 0.0700579961029978 0 0 0.0690802471923127 0 0 0.0907123764368491 0.0265802204606713 0 0 0 0 0 0 0 0 0 0 0 0 0 0.0630768017162166 0 0 0 0 0.0787368337601473 0 0 0 0 0 0 0 0 0 0 0 0 0 0 0 0 0 0 0 0 0 0 0 0 0 0 0 0 0 0 0 0 0 0
"transverse_temporal_gyrus_left" 0.0348594425394189 0 0 0 0 0 0.090803128165917 0.0635568502564052 0.0773598666292266 0.0718056918879044 0 0 0 0.0651824182394908 0 0 0 0 0 0 0.0703096131769651 0 0.0877877386777874 0.0830396759684573 0 0 0.115561324201851 0.0754556670392858 0.0235402306404165 0.0890437695944253 0 0 0 0.081978930515323 0 0 0 0 0 0 0 0 0 0 0 0 0 0 0 0 0 0 0 0 0 0 0 0 0 0 0 0 0 0 0 0 0 0
"insula_left" 0.0593665769930072 0.0845216976554351 0.0753689453511006 0 0.0871980453176951 0.0422919427575546 0.0976590972143958 0.0725186442713888 0.144895913409203 0.0916025036896374 0.0276230840152472 0.112339358903379 0.055020700173762 0.054971435288011 0.114649131043582 0.077003876939023 0.0370141491085793 0.0731184694015619 0.0515081786816912 0 0.0553547835396881 0.0756021773304979 0.0696282133731688 0.108795457179831 0.0727138409439283 0.0760112634623977 0.0775005352690131 0.081034779685734 0.0534628373376489 0.060456689021718 0 0.0787368337601473 0.081978930515323 0 0 0.0896315688187746 0.0709673139292507 0 0.433965551979119 0 0 0 0.242034542839054 0 0.0892653539670466 0 0.204334986587757 0 0 0.0846421259264742 0.0790075124979873 0.0851448316980377 0.0687791891347981 0 0.0676856171330364 0.107377446388936 0.0742720512449911 0 0.090176850296606 0.084177022308219 0.0951724704377374 0.118530398595588 0 0.0809334185332712 0 0 0 0.0790080571002571
"banks_superior_temporal_sulcus_right" 0 0 0 0 0 0 0 0 0.0865713364089433 0 0 0 0 0 0 0 0 0 0 0 0 0 0 0 0 0 0 0 0 0 0 0 0 0 0 0 0 0 0 0 0.0234141291806275 0.0412649643675079 0.0538030268510312 0 0 0 0 0.0221343132319297 0 0 0 0 0 0 0.0480108266730164 0 0.0529614528759515 0.04970944992801 0 0 0.0619230290578357 0.0413430401915651 0.0260017899635704 0.0369840224573889 0 0 0.0260688026930779 0.033170426311632
"caudal_anterior_cingulate_cortex_right" 0 0.194774922897853 0.109816355002473 0 0 0 0 0 0.114334991950816 0 0.0610953277113155 0 0.096428143634552 0 0 0.0935758730160026 0.111860229976188 0.0977711859980717 0.115246005877242 0 0 0.0863307053538388 0.0770835033077772 0 0.11541828327212 0.114378622305298 0.0986525402990564 0 0 0 0 0 0 0.0896315688187746 0 0 0.0792296688173199 0 0 0 0 0 0 0 0.0793879314025281 0 0.0783179588280868 0 0 0 0.0771588740033848 0.0792985027731777 0.0788750377749033 0 0.0734865764662519 0.0727637766639727 0.0766248649747925 0 0.0818648024521109 0.102071293981775 0.0807345692611359 0.0760982789236223 0 0.0720731727318612 0 0 0 0.0768677846458552
"caudal_middle_frontal_gyrus_right" 0 0.1179067073506 0.0754850370354502 0 0 0 0 0 0 0 0.0621585578142878 0 0.0797804886569516 0 0 0 0.075327627730864 0.0766049602793751 0.0892675590944479 0 0 0.110792235386003 0.0800109309911331 0 0.0828933177691264 0.0808438831782348 0.0736781540451364 0 0 0 0 0 0 0.0709673139292507 0 0.0792296688173199 0 0 0 0 0.0672402261041153 0.0634444272029357 0.0853700867483624 0 0.059785771594849 0 0.0561180187662467 0.0822345889103546 0 0 0.0791399959681008 0.0678267660843269 0.0875113190240073 0 0.0760832190132626 0.0929863459108721 0.0822131226210099 0 0.0703234509738116 0.0822692382711591 0.0833003662349843 0.0761881161009102 0 0.083965495695538 0 0 0 0.066198779254761
"cuneus_right" 0 0 0 0.0348073286606166 0 0 0 0 0 0.0454905207478268 0 0.0348036953241379 0 0 0 0 0 0 0 0.0347723535581449 0 0 0 0.0473664444055457 0 0 0 0.326013725068038 0 0 0 0 0 0 0 0 0 0 0 0.0519078670994743 0.0103114545859644 0.0277074557855045 0 0.0216081506429954 0 0.0216241913402812 0 0.033283928763883 0 0 0 0 0 0.0272466947963486 0 0 0 0.0498197889390991 0 0 0 0.0252927110081708 0 0 0 0 0 0
"entorhinal_cortex_right" 0 0 0 0 0.417049670232053 0.230135619107829 0.19464188382574 0.281760861377373 0 0 0 0 0 0.119254904911269 0.360270853534563 0 0 0 0 0 0.228759352895638 0.300608844150624 0 0 0 0 0.265700871636282 0 0.156677130548404 0 0 0 0 0.433965551979119 0 0 0 0 0 0.0693464682915106 0 0 0.315888835264479 0 0 0.311874162895142 0.278942085761575 0 0.481253786383984 0 0 0 0 0 0 0.23732686268317 0.180213187129319 0 0 0 0.20875479633485 0 0 0.198082338745546 0 0.0118171189926225 0 0.0134317901298322
"fusiform_gyrus_right" 0 0 0 0 0.19434377752621 0.0896140791090545 0 0.0678844019369131 0 0 0 0.223102399131642 0 0 0 0 0 0 0 0 0 0 0 0 0 0 0 0 0 0 0 0 0 0 0 0 0 0.0519078670994743 0.0693464682915106 0 0.0342439299927776 0.039201410824166 0.0760634046309102 0.0362490781392683 0 0.0195438878387198 0 0.0192069807758796 0.0565750272298449 0 0 0 0 0.0594960450692217 0.0431974039474687 0 0.0465430910473819 0.136393621639602 0 0 0 0.0332217291566595 0.0405111146928564 0.0539514705597274 0 0.027462650210478 0.0559181827317502 0.0554487238216792
"inferior_parietal_gyrus_right" 0 0 0 0 0 0 0 0 0.121135926977348 0 0 0 0 0 0 0 0.0554920799016788 0 0 0 0.137607058895649 0.118986676692264 0.150563617806044 0 0 0 0.129236378479095 0.14781226385438 0 0 0 0 0 0 0.0234141291806275 0 0.0672402261041153 0.0103114545859644 0 0.0342439299927776 0 0.0332496984341112 0.0820021015295387 0.026725780273293 0 0.0874059704623315 0 0.0298494334965347 0 0.0546873048020105 0.055741903486342 0 0 0.26835762610302 0.0718199163418641 0.171472908197544 0.0667205800702836 0.103891919109497 0 0 0.0795978684588608 0.0563914796163954 0.0417065180738206 0.055811077427549 0 0 0.0503024148541064 0.0616129892549025
"inferior_temporal_gyrus_right" 0 0 0.159543257601759 0 0 0.0822475090328036 0 0.0459871899690215 0.102192255969258 0 0 0 0 0 0 0 0 0 0 0 0 0.163068082083547 0.136472875895978 0 0 0 0.11762673996168 0 0 0 0 0 0 0 0.0412649643675079 0 0.0634444272029357 0.0277074557855045 0 0.039201410824166 0.0332496984341112 0 0.073449219370886 0.0318993280842207 0 0.0981592828290023 0 0.0273725463198179 0.0955031770117513 0.0510102771490537 0.0584897028876259 0 0 0.129922035643793 0.0651826546120192 0 0.0636564120739657 0.0717342008615262 0 0 0.0827815968189129 0.0455716104917459 0.0359900224501948 0.0588271743351101 0 0.0879860146974138 0.0546038331241211 0.0584007848212162
"cingulate_gyrus_isthmus_right" 0 0 0.238237990143661 0 0 0 0 0.233780797633474 0.39873560986305 0 0 0 0 0 0 0 0.183552408112785 0 0 0 0.199364144056548 0.255528964195585 0.218811778484708 0 0 0 0.216750698995418 0 0 0.21716628069324 0 0 0 0.242034542839054 0.0538030268510312 0 0.0853700867483624 0 0.315888835264479 0.0760634046309102 0.0820021015295387 0.073449219370886 0 0.0771594517794312 0 0.195226059964537 0 0.0581627868553171 0.0644300865979231 0.0484688915880908 0.0608303823177158 0 0 0.313844752394837 0.0715284225085181 0.137854920469681 0.0697055063907588 0.0350393004451772 0 0.0701730623489749 0.0703859331881467 0.0730709326501925 0.0642667049741333 0.0715301984186247 0 0 0.168288020997253 0.0943484819942937
"lateral_occipital_cortex_right" 0 0 0 0.0112683406545384 0 0 0 0 0 0.467272621565543 0 0.0288490438191516 0 0 0 0 0 0 0 0 0 0 0 0 0 0 0 0.557011496736975 0 0 0 0 0 0 0 0 0 0.0216081506429954 0 0.0362490781392683 0.026725780273293 0.0318993280842207 0.0771594517794312 0 0 0.0156575933762953 0 0.0512501162292567 0.205600996804081 0.0455178070400943 0 0 0 0.0276884200884551 0.0670603104275619 0 0.0553188975513161 0.038684542272815 0 0 0.0640539036740379 0.0276997521599498 0.0426465665479411 0.0516012537622691 0 0 0.088487770381169 0.0846071502250012
"lateral_orbitofrontal_cortex_right" 0 0 0 0 0 0 0 0 0 0 0.0597486566347437 0 0 0 0 0 0.0757738254374812 0 0 0 0 0 0 0 0.0818763581718219 0 0.0805938739021829 0 0 0 0 0 0 0.0892653539670466 0 0.0793879314025281 0.059785771594849 0 0 0 0 0 0 0 0 0 0.0570257607616353 0 0 0 0.0502380859229657 0.0463812529229506 0.0580849258011602 0 0.0656541552741519 0.0663900243122497 0.0846713968744547 0 0.0390129114175203 0.0729087350112115 0.0681877928883352 0 0 0 0.0279254241084308 0.158062966957872 0 0.0184042231239171
"lingual_gyrus_right" 0 0 0 0.0515810563296195 0.279963945250207 0.253029795851869 0 0.167131366564626 0 0.0587368577019607 0 0.0745353556761121 0 0 0 0 0 0 0 0.101654145883455 0 0 0 0 0 0 0 0.049564657357601 0 0 0 0 0 0 0 0 0 0.0216241913402812 0.311874162895142 0.0195438878387198 0.0874059704623315 0.0981592828290023 0.195226059964537 0.0156575933762953 0 0 0 0.0674510569933234 0.0298687497682426 0.0365777297434 0 0 0 0.0191369781883869 0.0627043167522006 0 0.0426683670825653 0.145478492046022 0 0 0 0.0304283044962025 0.0736209851375418 0.0398951398999696 0 0 0.314416998632078 0.170384527914319
"medial_orbitofrontal_gyrus_right" 0 0 0.0530028721612848 0 0 0 0 0 0 0 0.0694981209683942 0 0.119035296489589 0 0 0 0 0 0 0 0 0 0 0 0.114969479493483 0.0700114418334391 0.0631141073359897 0 0 0 0 0 0 0.204334986587757 0 0.0783179588280868 0.0561180187662467 0 0.278942085761575 0 0 0 0 0 0.0570257607616353 0 0 0 0 0 0 0.0628010805776731 0.0688725612545801 0 0 0 0 0 0.0337238283027503 0.0721758120968071 0.0890217072534403 0 0 0 0.114268561171116 0.318305345359095 0 0.00796371170413755
"middle_temporal_gyrus_right" 0 0 0 0 0 0 0 0 0.0830803795394515 0 0 0 0 0 0 0 0 0 0 0 0 0.095177185613111 0.13222165915004 0 0 0 0.0978268448274231 0 0 0 0 0 0 0 0.0221343132319297 0 0.0822345889103546 0.033283928763883 0 0.0192069807758796 0.0298494334965347 0.0273725463198179 0.0581627868553171 0.0512501162292567 0 0.0674510569933234 0 0 0.14244728310993 0.0404005827391863 0.0593628044791655 0 0 0.256808974954956 0.0513812328027502 0 0.0529577618285357 0.0562319943107547 0 0 0.0681685847440341 0.0392482984673952 0.0348889049157321 0.0359222336614774 0 0.0499327945778822 0.0374516869143143 0.0449485499434181
"parahippocampal_gyrus_right" 0 0 0 0 0.366242673731929 0 0 0.0283842418185991 0 0 0 0 0 0 0 0 0 0 0 0 0 0 0 0 0 0 0 0 0 0 0 0 0 0 0 0 0 0 0.481253786383984 0.0565750272298449 0 0.0955031770117513 0.0644300865979231 0.205600996804081 0 0.0298687497682426 0 0.14244728310993 0 0 0 0 0 0 0 0 0 0.1629317366491 0 0 0 0 0.0568837510400683 0 0 0.0132989930333783 0 0.0570815581449522
"paracentral_gyrus_right" 0 0 0.068026641858013 0 0 0 0 0 0 0 0 0 0 0 0 0.0934241682059476 0 0 0 0 0 0.0927005876542835 0.0946192408660701 0 0 0 0.0731240914028952 0 0 0 0 0 0 0.0846421259264742 0 0 0 0 0 0 0.0546873048020105 0.0510102771490537 0.0484688915880908 0.0455178070400943 0 0.0365777297434 0 0.0404005827391863 0 0 0 0 0 0 0.0743006843502289 0.0491918588914317 0.0657691098265192 0.0540612515359883 0 0 0.0356679484298 0.0610039652923928 0.0612011254948131 0.0712030325757074 0 0 0.0559521171533248 0.0596450259667887
"inferior_frontal_gyrus_pars_opercularis_right" 0 0.115991148574662 0.0861420015444187 0 0 0 0 0 0 0 0 0 0.0883204403130366 0 0 0 0.0913767043365634 0.078401360881934 0.0930519737312718 0 0 0.08867652288255 0.098001362022013 0 0.0889166605186605 0.0975178857439399 0.083131112567361 0 0 0 0 0 0 0.0790075124979873 0 0.0771588740033848 0.0791399959681008 0 0 0 0.055741903486342 0.0584897028876259 0.0608303823177158 0 0.0502380859229657 0 0 0.0593628044791655 0 0 0 0.0757342951937941 0.0939341463820292 0 0.0704289462829767 0.0740419951116704 0.0762793289431379 0.0445186930060135 0.0691052334430502 0.0847073929005931 0.0868694620672282 0.0523747145357223 0.0434884562790124 0.0482454617267163 0 0 0 0.0473010897540185
"inferior_frontal_gyrus_pars_orbitalis_right" 0 0.0983200325219218 0.0751850396211739 0 0 0 0 0 0 0 0 0 0.0961852533242476 0 0 0 0.0824754161168952 0 0 0 0 0.0749492862203436 0.0970931265632158 0 0.0793716268193165 0.095521940270999 0.0788314222450413 0 0 0 0 0 0 0.0851448316980377 0 0.0792985027731777 0.0678267660843269 0 0 0 0 0 0 0 0.0463812529229506 0 0.0628010805776731 0 0 0 0.0757342951937941 0 0.0614195685758963 0 0 0.0776592979053022 0.0741528504794582 0 0.0736598260689581 0.0766143931028334 0.0781912568562884 0 0.248600476479739 0 0 0 0 0.0673266754382858
"inferior_frontal_gyrus_pars_triangularis_right" 0 0.107424477350273 0.0745174926734028 0 0 0 0 0 0 0 0 0 0.0887869125194348 0 0 0 0.0802995784109431 0.0892400968488752 0.0771578534123266 0 0 0.0840802557248037 0.0724406412675144 0 0.0793733522666458 0.0774814191216933 0.0763546296734305 0 0 0 0 0 0 0.0687791891347981 0 0.0788750377749033 0.0875113190240073 0 0 0 0 0 0 0 0.0580849258011602 0 0.0688725612545801 0 0 0 0.0939341463820292 0.0614195685758963 0 0 0.0702662911736105 0.0697266718473188 0.0719088351776561 0 0.0584640884206395 0.0853103226361715 0.066447533523794 0 0.361669358713649 0 0 0 0 0.0394390699539139
"pericalcarine_cortex_right" 0 0 0 0.0327363269560439 0 0 0 0 0 0.0896346002190568 0 0.0418734443353765 0 0 0 0 0 0 0 0.0819294205344053 0 0 0 0 0 0 0 0 0 0 0 0 0 0 0 0 0 0.0272466947963486 0 0.0594960450692217 0.26835762610302 0.129922035643793 0.313844752394837 0.0276884200884551 0 0.0191369781883869 0 0.256808974954956 0 0 0 0 0 0 0 0 0 0.0337126584261274 0 0 0 0.121764302222889 0 0 0 0 0 0
"postcentral_gyrus_right" 0 0.0960855142601785 0.0742244846606553 0 0 0 0 0 0 0 0 0 0.0769017235286189 0 0 0 0.0778471204247276 0.0753789397052035 0.0873614448352212 0 0 0.0976919522966423 0.0940463248415492 0 0.0844152532251797 0.0822888772236326 0.0767078212041866 0 0 0 0 0 0 0.0676856171330364 0.0480108266730164 0.0734865764662519 0.0760832190132626 0 0 0.0431974039474687 0.0718199163418641 0.0651826546120192 0.0715284225085181 0.0670603104275619 0.0656541552741519 0.0627043167522006 0 0.0513812328027502 0 0.0743006843502289 0.0704289462829767 0 0.0702662911736105 0 0 0.0810603887115749 0.0824783256906819 0.0717299749543188 0.0827799347481925 0.0770982006968953 0.0824877964773227 0.0678572530210886 0.117860475894701 0.0694147821910128 0 0 0.0765897803229856 0.0348911419272719
"posterior_cingulate_gyrus_right" 0 0.184285032505878 0.140206528589828 0 0 0 0.112923149256479 0.091776426294464 0.207996352782551 0 0 0 0.10564060379683 0 0 0 0.168929990144359 0 0 0 0.106436645840055 0.274753801239952 0.121982165486802 0 0.103686853575273 0 0.124716585417918 0.133557007050904 0.0748588766421631 0.11455750443316 0 0 0 0.107377446388936 0 0.0727637766639727 0.0929863459108721 0 0.23732686268317 0 0.171472908197544 0 0.137854920469681 0 0.0663900243122497 0 0 0 0 0.0491918588914317 0.0740419951116704 0.0776592979053022 0.0697266718473188 0 0.0810603887115749 0 0.0765324378128685 0.0317092166245635 0.0741480840053658 0.0787100232036316 0.0625367747216907 0.0602768596570563 0 0.0880757334215445 0 0 0 0.064317536799802
"precentral_gyrus_right" 0 0.103706042173662 0.100554899028071 0 0 0 0.1121313623542 0.0906462248409933 0.137562681176497 0 0.0500706933449639 0 0.0788444123591768 0 0 0.147206883713931 0.0796943670248514 0.0737862357469657 0.0802755336694741 0 0.0918080331747591 0.10314710588612 0.105902973279355 0 0.0766991984988976 0.0788386665614045 0.0740664820901273 0.100604726403243 0 0.0921621851783025 0 0 0 0.0742720512449911 0.0529614528759515 0.0766248649747925 0.0822131226210099 0 0.180213187129319 0.0465430910473819 0.0667205800702836 0.0636564120739657 0.0697055063907588 0.0553188975513161 0.0846713968744547 0.0426683670825653 0 0.0529577618285357 0 0.0657691098265192 0.0762793289431379 0.0741528504794582 0.0719088351776561 0 0.0824783256906819 0.0765324378128685 0 0.0672735056974717 0.0739388429381763 0.0777559651272273 0.0879089814361877 0.0661000473260819 0.0624815577714133 0.0811542236308481 0 0 0.0671437426625361 0.0569147803046565
"precuneus_right" 0 0 0 0.0126656547254044 0 0 0 0 0 0 0 0.0471343947861257 0 0 0 0 0 0 0 0 0 0 0.172047982871309 0.390069766299168 0 0 0 0.458449983573251 0 0 0 0 0 0 0.04970944992801 0 0 0.0498197889390991 0 0.136393621639602 0.103891919109497 0.0717342008615262 0.0350393004451772 0.038684542272815 0 0.145478492046022 0 0.0562319943107547 0.1629317366491 0.0540612515359883 0.0445186930060135 0 0 0.0337126584261274 0.0717299749543188 0.0317092166245635 0.0672735056974717 0 0 0 0.0590617153624265 0.0564535005214253 0.0622413457387015 0.0666107525359027 0 0 0.0832564322610963 0.0817964890877588
"rostral_anterior_cingulate_cortex_right" 0 0.100166979551523 0.0751579834938872 0 0 0 0 0 0 0 0.084995680091739 0 0.0837099339525639 0 0 0 0.0822993573366312 0.0732360426797722 0.086984004825572 0 0 0.0852079322358476 0.0733783972741305 0 0.143735561364458 0.0911251272690597 0.0783341882146516 0 0 0 0 0 0 0.090176850296606 0 0.0818648024521109 0.0703234509738116 0 0 0 0 0 0 0 0.0390129114175203 0 0.0337238283027503 0 0 0 0.0691052334430502 0.0736598260689581 0.0584640884206395 0 0.0827799347481925 0.0741480840053658 0.0739388429381763 0 0 0.0938100498654357 0.0800265154397848 0 0 0.0773503711828451 0 0 0 0.078065145343921
"rostral_middle_frontal_gyrus_right" 0 0.10507424893921 0.0786397651186537 0 0 0 0 0 0 0 0 0 0.0902084890410994 0 0 0 0.082094317827159 0.0832037881210278 0.0850601797670085 0 0 0.0889631442453239 0.0877229722539731 0 0.0850989951743033 0.0937243921952237 0.0832860924403174 0 0 0 0 0 0 0.084177022308219 0 0.102071293981775 0.0822692382711591 0 0 0 0 0 0.0701730623489749 0 0.0729087350112115 0 0.0721758120968071 0 0 0 0.0847073929005931 0.0766143931028334 0.0853103226361715 0 0.0770982006968953 0.0787100232036316 0.0777559651272273 0 0.0938100498654357 0 0.0736850835468823 0 0 0 0.108154722956189 0 0 0.0689720337328327
"superior_frontal_gyrus_right" 0 0.117018981736216 0.0886756999022463 0 0.252829543704674 0 0.0920456513151632 0.0787676813143878 0.14956680183766 0 0.0851560758994976 0 0.0968153028969132 0 0 0.0809238519215207 0.0920124553793987 0.0915431091175058 0.0957301119106366 0 0.0869787742644839 0.100200220468855 0.0831699295797084 0 0.0930495720281217 0.0961661007968473 0.0864506174382442 0 0.0873024575780173 0.0951667751570799 0 0 0 0.0951724704377374 0.0619230290578357 0.0807345692611359 0.0833003662349843 0 0.20875479633485 0 0.0795978684588608 0.0827815968189129 0.0703859331881467 0.0640539036740379 0.0681877928883352 0 0.0890217072534403 0.0681685847440341 0 0.0356679484298 0.0868694620672282 0.0781912568562884 0.066447533523794 0 0.0824877964773227 0.0625367747216907 0.0879089814361877 0.0590617153624265 0.0800265154397848 0.0736850835468823 0 0.0739489123219297 0.0910689133235002 0.0859202491298565 0.0920110207754413 0 0.096097749849598 0.0766332094703816
"superior_parietal_gyrus_right" 0 0 0 0.00593134040246826 0 0 0 0 0.0980179648547861 0 0 0 0 0 0 0 0 0 0 0 0 0.0760735876372824 0.0906138132460093 0 0.066500310147307 0 0.0735577504163084 0.45647876700202 0 0 0 0 0 0.118530398595588 0.0413430401915651 0.0760982789236223 0.0761881161009102 0.0252927110081708 0 0.0332217291566595 0.0563914796163954 0.0455716104917459 0.0730709326501925 0.0276997521599498 0 0.0304283044962025 0 0.0392482984673952 0 0.0610039652923928 0.0523747145357223 0 0 0.121764302222889 0.0678572530210886 0.0602768596570563 0.0661000473260819 0.0564535005214253 0 0 0.0739489123219297 0 0.0514641756545398 0.0689743111090536 0 0 0.0564505311785023 0.0573747302911654
"superior_temporal_gyrus_right" 0 0 0 0 0 0 0 0 0.0933207884852692 0 0 0 0 0 0 0 0 0 0 0 0 0.167253876625664 0.163924477589004 0 0 0 0.138722391749929 0 0 0 0 0 0 0 0.0260017899635704 0 0 0 0 0.0405111146928564 0.0417065180738206 0.0359900224501948 0.0642667049741333 0.0426465665479411 0 0.0736209851375418 0 0.0348889049157321 0.0568837510400683 0.0612011254948131 0.0434884562790124 0.248600476479739 0.361669358713649 0 0.117860475894701 0 0.0624815577714133 0.0622413457387015 0 0 0.0910689133235002 0.0514641756545398 0 0.0481425125653721 0 0.0354160971531634 0.0277028700578716 0.0548645645689248
"supramarginal_gyrus_right" 0 0.105157630605957 0.106266192335559 0 0 0 0 0 0.113272808335076 0 0 0 0.0684009284770489 0 0 0 0.0825698560394506 0 0.0902617120926375 0 0.127145883028062 0.0994528382374646 0.102359989015034 0 0.0674477394144723 0.0800174464212014 0.0811462585815523 0 0 0 0 0 0 0.0809334185332712 0.0369840224573889 0.0720731727318612 0.083965495695538 0 0.198082338745546 0.0539514705597274 0.055811077427549 0.0588271743351101 0.0715301984186247 0.0516012537622691 0 0.0398951398999696 0 0.0359222336614774 0 0.0712030325757074 0.0482454617267163 0 0 0 0.0694147821910128 0.0880757334215445 0.0811542236308481 0.0666107525359027 0.0773503711828451 0 0.0859202491298565 0.0689743111090536 0.0481425125653721 0 0 0 0.0635177498124163 0.0537177916014193
"frontal_pole_right" 0 0 0 0 0 0 0 0 0 0 0 0 0 0 0 0 0 0 0 0 0 0 0 0 0 0 0 0 0 0 0.0780093660042147 0 0 0 0 0 0 0 0 0 0 0 0 0 0.0279254241084308 0 0.114268561171116 0 0 0 0 0 0 0 0 0 0 0 0 0.108154722956189 0.0920110207754413 0 0 0 0 0 0 0
"temporal_pole_right" 0 0 0 0 0 0 0 0 0 0 0 0 0 0 0 0 0 0 0 0 0 0 0 0 0 0 0 0 0 0 0 0 0 0 0 0 0 0 0.0118171189926225 0.027462650210478 0 0.0879860146974138 0 0 0.158062966957872 0 0.318305345359095 0.0499327945778822 0.0132989930333783 0 0 0 0 0 0 0 0 0 0 0 0 0 0.0354160971531634 0 0 0 0 0.0444590623821236
"transverse_temporal_gyrus_right" 0 0 0 0 0 0 0 0 0 0 0 0 0 0 0 0 0 0 0 0 0 0 0 0 0 0 0 0 0 0 0 0 0 0 0.0260688026930779 0 0 0 0 0.0559181827317502 0.0503024148541064 0.0546038331241211 0.168288020997253 0.088487770381169 0 0.314416998632078 0 0.0374516869143143 0 0.0559521171533248 0 0 0 0 0.0765897803229856 0 0.0671437426625361 0.0832564322610963 0 0 0.096097749849598 0.0564505311785023 0.0277028700578716 0.0635177498124163 0 0 0 0.0498045364491484
"insula_right" 0 0.0974520368403388 0.068439711971661 0 0 0 0 0 0.126125297824739 0 0.061419848671667 0 0.0727624478725877 0 0 0 0.0737765221831401 0.0818330123360909 0.0717050367613221 0 0.150027842118847 0.0844549196614928 0.128297840352132 0 0.0762118451057143 0.0781109105499806 0.0711664101621792 0 0 0 0 0 0 0.0790080571002571 0.033170426311632 0.0768677846458552 0.066198779254761 0 0.0134317901298322 0.0554487238216792 0.0616129892549025 0.0584007848212162 0.0943484819942937 0.0846071502250012 0.0184042231239171 0.170384527914319 0.00796371170413755 0.0449485499434181 0.0570815581449522 0.0596450259667887 0.0473010897540185 0.0673266754382858 0.0394390699539139 0 0.0348911419272719 0.064317536799802 0.0569147803046565 0.0817964890877588 0.078065145343921 0.0689720337328327 0.0766332094703816 0.0573747302911654 0.0548645645689248 0.0537177916014193 0 0.0444590623821236 0.0498045364491484 0
