# Supplementary material for: NODDI and Tensor-Based Microstructural Indices as Predictors of Functional Connectivity
Source: PLoS One. 2016 Apr 14;11(4):e0153404. doi: 10.1371/journal.pone.0153404 (PMC4831788; doi:10.1371/journal.pone.0153404)
Supplement: S1 Data — a) Functional connectivity matrices, both fMRI and EEG connectomes across all subjects, in the form of precision matrices and b) structural brain connectivity matrices across all subjects and microstructural indices. Columns and rows are named according to the corresponding brain region that represent. (ZIP) [file pone.0153404.s001.zip › DATA/DWI/32_Wkappa_68.txt]

"banks_superior_temporal_sulcus_left" "caudal_anterior_cingulate_cortex_left" "caudal_middle_frontal_gyrus_left" "cuneus_left" "entorhinal_cortex_left" "fusiform_gyrus_left" "inferior_parietal_gyrus_left" "inferior_temporal_gyrus_left" "cingulate_gyrus_isthmus_left" "lateral_occipital_cortex_left" "lateral_orbitofrontal_cortex_left" "lingual_gyrus_left" "medial_orbitofrontal_gyrus_left" "middle_temporal_gyrus_left" "parahippocampal_gyrus_left" "paracentral_gyrus_left" "inferior_frontal_gyrus_pars_opercularis_left" "inferior_frontal_gyrus_pars_orbitalis_left" "inferior_frontal_gyrus_pars_triangularis_left" "pericalcarine_cortex_left" "postcentral_gyrus_left" "posterior_cingulate_gyrus_left" "precentral_gyrus_left" "precuneus_left" "rostral_anterior_cingulate_cortex_left" "rostral_middle_frontal_gyrus_left" "superior_frontal_gyrus_left" "superior_parietal_gyrus_left" "superior_temporal_gyrus_left" "supramarginal_gyrus_left" "frontal_pole_left" "temporal_pole_left" "transverse_temporal_gyrus_left" "insula_left" "banks_superior_temporal_sulcus_right" "caudal_anterior_cingulate_cortex_right" "caudal_middle_frontal_gyrus_right" "cuneus_right" "entorhinal_cortex_right" "fusiform_gyrus_right" "inferior_parietal_gyrus_right" "inferior_temporal_gyrus_right" "cingulate_gyrus_isthmus_right" "lateral_occipital_cortex_right" "lateral_orbitofrontal_cortex_right" "lingual_gyrus_right" "medial_orbitofrontal_gyrus_right" "middle_temporal_gyrus_right" "parahippocampal_gyrus_right" "paracentral_gyrus_right" "inferior_frontal_gyrus_pars_opercularis_right" "inferior_frontal_gyrus_pars_orbitalis_right" "inferior_frontal_gyrus_pars_triangularis_right" "pericalcarine_cortex_right" "postcentral_gyrus_right" "posterior_cingulate_gyrus_right" "precentral_gyrus_right" "precuneus_right" "rostral_anterior_cingulate_cortex_right" "rostral_middle_frontal_gyrus_right" "superior_frontal_gyrus_right" "superior_parietal_gyrus_right" "superior_temporal_gyrus_right" "supramarginal_gyrus_right" "frontal_pole_right" "temporal_pole_right" "transverse_temporal_gyrus_right" "insula_right"
"banks_superior_temporal_sulcus_left" 0 0 0 0 0 0.242088775806258 0.24016258616712 0.262181752166502 0.328965406694821 0.245972810138493 0 0.252719976748169 0 0.173852825532706 0 0 0 0 0 0 0.28216277049423 0 0.277270512891963 0.303106230622158 0 0 0.325321893000767 0.271048541630503 0.246379529458053 0.220687036029644 0 0 0.192691868236991 0.270562716403703 0 0 0 0 0 0 0 0 0 0 0 0 0 0 0 0 0 0 0 0 0 0 0 0 0 0 0 0 0 0 0 0 0 0
"caudal_anterior_cingulate_cortex_left" 0 0 0.249471153280567 0 0 0 0 0 0 0 0.283407099648684 0 0.284770783771791 0 0 0 0.27125081662982 0.264032547523427 0.231613578281336 0 0.330591195895977 0.467735362010557 0.267363964586443 0 0.294754474799662 0.24214077564904 0.321193319435633 0 0 0 0 0 0 0.266435616309181 0 0.488237658498084 0.450519592341854 0 0 0 0 0 0 0 0 0 0 0 0 0 0.420430422189031 0.31283402448885 0.292137302850767 0 0.384827343339955 0.356328623521932 0.407196247445855 0 0.374402034672784 0.344711513231435 0.495813666912906 0 0 0.378944201972031 0 0 0 0.385523943059057
"caudal_middle_frontal_gyrus_left" 0 0.249471153280567 0 0 0 0 0.316692352517566 0.429342436824129 0.452580933229688 0 0 0 0.260384844839889 0 0 0 0.226645074497298 0.225858676803237 0.193749650535622 0 0.231414978594394 0.638012408732666 0.222794474882246 0.338342023455769 0.224534046236865 0.194065853585806 0.250885282623768 0.316907746313994 0.280355712826842 0.29074411830353 0 0 0 0.218592393833061 0 0.402355887759023 0.552162535579315 0 0 0 0 0.709214705285433 0.689830054653194 0 0 0 0.465291856290375 0 0 0.644706732428734 0.444803622040657 0.458653264153223 0.404830523262702 0 0.445177323173697 0.707064538090326 0.586689481213193 0 0.472598191537341 0.435752117123863 0.577577539986185 0 0 0.62010454443885 0 0 0 0.473776895700831
"cuneus_left" 0 0 0 0 0 0.273438979198526 0.296263360015353 0.288042590966947 0 0.203059051499647 0 0.2140233817148 0 0 0 0 0 0 0 0.179153163798835 0 0 0.283701512519776 0.151331166412221 0 0 0 0.203703126679028 0 0 0 0 0 0 0 0 0 0.135396428171944 0 0 0 0 0 0.13403398257804 0 0.164908535069521 0 0 0 0 0 0 0 0.119404177947289 0 0 0 0.232240326728483 0 0 0 0.168648245163259 0 0 0 0 0 0
"entorhinal_cortex_left" 0 0 0 0 0 0.229449969150095 0 0.232687450810089 0 0 0.111248677577585 0.28212625664397 0 0 0.338488381206438 0 0 0 0 0 0 0 0 0 0 0 0 0 0 0 0 0.207142246231765 0 0.355435854079608 0 0 0 0 0.497013115800654 0.201896344372523 0 0 0 0 0 0.263252836693946 0 0 0.470127222935312 0 0 0 0 0 0 0 0 0 0 0 0.32991947071341 0 0 0 0 0 0 0
"fusiform_gyrus_left" 0.242088775806258 0 0 0.273438979198526 0.229449969150095 0 0.339918985852318 0.249825136230124 0.436703007206759 0.203844750147712 0.243785704525997 0.298789695905702 0 0.245860202269858 0.193964137294411 0.294837371512541 0 0 0 0.316196645362033 0.35318161894801 0 0.321240827543879 0.430481982294124 0 0 0.352369935036447 0.471059223261471 0.229467627480552 0.295441241936718 0 0.212555903885572 0 0.25264110889812 0 0 0 0 0.202287713295589 0.127346415223414 0 0.141578182828529 0 0 0 0.114551709566449 0 0 0 0 0 0 0 0 0 0 0 0 0 0 0 0 0 0 0 0 0 0
"inferior_parietal_gyrus_left" 0.24016258616712 0 0.316692352517566 0.296263360015353 0 0.339918985852318 0 0.264680137356914 0.312842473337206 0.205653787746864 0 0.418883363470249 0 0.248450875569193 0.340592251641264 0.278358346146877 0.274537956595598 0 0 0.412100988016958 0.261782816672603 0.308821364742113 0.248591417660487 0.37076241403133 0 0 0.283669859450158 0.214627033937056 0.258834776308504 0.260423680570992 0 0 0.29658851441522 0.304804429612327 0 0 0 0 0.344913657411401 0 0 0 0 0 0 0 0 0 0 0 0 0 0 0 0 0.518230817996952 0.468250276600859 0 0 0 0.539096238070359 0 0 0 0 0 0 0
"inferior_temporal_gyrus_left" 0.262181752166502 0 0.429342436824129 0.288042590966947 0.232687450810089 0.249825136230124 0.264680137356914 0 0.361509683891962 0.172835434145188 0 0.296574115552265 0 0.220963289594295 0.192265286163059 0.258269662646981 0.341907290763084 0 0 0.359266511532715 0.299979279304795 0.447611573002656 0.312000545068483 0.340953444669555 0 0 0.363466579774316 0.323107251043728 0.281619335250732 0.260491223084313 0 0.193136235619885 0.341339615376078 0.315595541999971 0 0 0 0 0.268627095038033 0.119470733155481 0 0.121866625608351 0.40388051504232 0 0 0.0865173088316884 0 0 0.118309984139419 0 0 0 0 0 0 0.573554356979526 0.748381801834751 0 0 0 0.6361876991119 0 0 0 0 0 0 0
"cingulate_gyrus_isthmus_left" 0.328965406694821 0 0.452580933229688 0 0 0.436703007206759 0.312842473337206 0.361509683891962 0 0.265868464690941 0 0.251271783198571 0 0.295599643781324 0.185965525989115 0.248715164449452 0 0 0 0 0.286205695993637 0.507094328347639 0.309526197396342 0.221300938096348 0 0 0.347788673510292 0.271518451670792 0.295334948192837 0.324802937294327 0 0 0.279358179218086 0.39421434501882 0.376696411373607 0.388528578819479 0 0 0 0 0.51716291020149 0.451835573538624 0.312877632647262 0 0 0 0 0.409424255397628 0 0 0 0 0 0 0 0.8320418844752 0.592605323948442 0 0 0 0.731273874690887 0.412327099654878 0.535597024590693 0.473468143628858 0 0 0 0.547686296083519
"lateral_occipital_cortex_left" 0.245972810138493 0 0 0.203059051499647 0 0.203844750147712 0.205653787746864 0.172835434145188 0.265868464690941 0 0 0.308609313383648 0 0.241805306315067 0.262099144416929 0 0 0 0 0.293714211150302 0.243972991026988 0 0.255657078695327 0.33494781746916 0 0 0.290567607674298 0.16825543407494 0.26044802793574 0.245226678089788 0 0 0.252387759212286 0.26614615279599 0 0 0 0.169240635713278 0 0 0 0 0 0.164321355692397 0 0.160249827346405 0 0 0 0 0 0 0 0.162173760072437 0 0 0 0 0 0 0 0 0 0 0 0 0 0
"lateral_orbitofrontal_cortex_left" 0 0.283407099648684 0 0 0.111248677577585 0.243785704525997 0 0 0 0 0 0 0.220477922354585 0 0 0 0.205906682537242 0.181968562861278 0.156625461041487 0 0 0 0 0 0.229227094070531 0.22726605943519 0.252912105409609 0 0 0 0.125602075695627 0.222490709921593 0 0.168636072985023 0 0.503332381636879 0.463008534679528 0 0 0 0 0 0 0 0.257140682340461 0 0.11721107005252 0 0 0 0 0 0 0 0 0 0.395778905593438 0 0.253878955518485 0 0.440165279539781 0 0 0 0 0 0 0.467100003528196
"lingual_gyrus_left" 0.252719976748169 0 0 0.2140233817148 0.28212625664397 0.298789695905702 0.418883363470249 0.296574115552265 0.251271783198571 0.308609313383648 0 0 0 0.245676857384461 0.228926971677491 0 0 0 0 0.277285294846722 0.293180506662159 0 0.28526216247676 0.358354846590397 0 0 0 0.510696597942786 0.285926429007051 0.29724621226946 0 0 0 0.314898807673265 0 0 0 0.159994226584004 0 0.100482496699043 0 0 0 0.132722988926416 0 0.131355971264585 0 0 0 0 0 0 0 0.125985957741036 0 0 0 0.163353480066425 0 0 0 0 0 0 0 0 0 0
"medial_orbitofrontal_gyrus_left" 0 0.284770783771791 0.260384844839889 0 0 0 0 0 0 0 0.220477922354585 0 0 0 0 0 0.247190042097751 0.226119664202786 0.231813052611665 0 0 0.294765268168935 0.260154379151355 0 0.214393875878468 0.245878217696476 0.231572981818648 0 0 0 0.138334660102555 0 0 0.233192627215991 0 0.337184379326151 0.468055849188844 0 0 0 0 0 0 0 0 0 0.0992886330989542 0 0 0 0.386162849639403 0.33451310779769 0.331566766648011 0 0.419366514054514 0.324195962936216 0.434257510424809 0 0.375433328946117 0.340480364631617 0.418645290809767 0 0 0.393981680821327 0 0 0 0.370496765156686
"middle_temporal_gyrus_left" 0.173852825532706 0 0 0 0 0.245860202269858 0.248450875569193 0.220963289594295 0.295599643781324 0.241805306315067 0 0.245676857384461 0 0 0.216674724829915 0 0.0643116415303104 0 0 0 0.237529659626784 0.369969868764319 0.265852873918596 0.293884226550724 0 0 0.282685657690892 0.280463404703303 0.258120009122224 0.239098553972583 0 0.191759246084975 0.268134177847975 0.282877993981836 0 0 0 0 0.360024172937162 0 0 0 0 0 0 0 0 0 0 0 0 0 0 0 0 0 0 0 0 0 0 0 0 0 0 0 0 0
"parahippocampal_gyrus_left" 0 0 0 0 0.338488381206438 0.193964137294411 0.340592251641264 0.192265286163059 0.185965525989115 0.262099144416929 0 0.228926971677491 0 0.216674724829915 0 0.317191964665863 0 0 0 0 0 0 0.297168792546987 0.462637187661867 0 0 0 0.339617964192995 0.227793071909141 0.27068570904043 0 0.256194626385489 0 0.268161180405168 0 0 0 0 0.371581192438792 0 0 0 0 0 0 0 0 0 0 0 0 0 0 0 0 0 0 0 0 0 0 0 0 0 0 0 0 0
"paracentral_gyrus_left" 0 0 0 0 0 0.294837371512541 0.278358346146877 0.258269662646981 0.248715164449452 0 0 0 0 0 0.317191964665863 0 0 0 0 0 0.178934472336796 0.25191304981945 0.19277356435274 0.233262599254102 0 0 0.229893731228544 0.2435447555781 0.255737751692303 0.247100738059348 0 0 0 0.271666433838779 0 0.323148273002337 0 0 0 0 0 0 0 0 0 0 0 0 0 0.139126761882103 0 0 0 0 0 0 0.681004046630002 0 0 0 0.488546814919935 0 0 0 0 0 0 0
"inferior_frontal_gyrus_pars_opercularis_left" 0 0.27125081662982 0.226645074497298 0 0 0 0.274537956595598 0.341907290763084 0 0 0.205906682537242 0 0.247190042097751 0.0643116415303104 0 0 0 0.215410295039407 0.160661435278675 0 0.203771028520607 0.241622892855042 0.188854595036552 0 0.252644459487382 0.204185106474278 0.251759875073127 0.285842616746843 0 0.275984820492898 0 0 0 0.201162294008473 0 0.416550968562449 0.513311446870532 0 0 0 0.362950492138196 0 0.380748856967777 0 0.463869894899262 0 0 0 0 0 0.470964705683833 0.354425566730061 0.338677934467545 0 0.419980556342827 0.580665957494611 0.46438891648065 0 0.461096936175943 0.407115800806624 0.499201205604485 0 0 0.426762403382937 0 0 0 0.434026775767493
"inferior_frontal_gyrus_pars_orbitalis_left" 0 0.264032547523427 0.225858676803237 0 0 0 0 0 0 0 0.181968562861278 0 0.226119664202786 0 0 0 0.215410295039407 0 0.19990402983399 0 0 0.25297781787999 0.208259912370269 0 0.228832844116533 0.224555915604767 0.246481050091072 0 0.0710031167607697 0 0 0 0 0.219290655450252 0 0.357233820864445 0.42648934795493 0 0 0 0 0 0 0 0 0 0 0 0 0 0.389596271801269 0 0.348704502035078 0 0.390450098764049 0 0.395322107675952 0 0.395375388059829 0.381225821805432 0.418988691211632 0 0 0 0 0 0 0.363160978967333
"inferior_frontal_gyrus_pars_triangularis_left" 0 0.231613578281336 0.193749650535622 0 0 0 0 0 0 0 0.156625461041487 0 0.231813052611665 0 0 0 0.160661435278675 0.19990402983399 0 0 0 0.224252113702977 0 0 0.242011208686791 0.209176942138294 0.232551283801042 0 0 0 0 0 0 0.166922572674345 0 0.337320341160961 0.434659032101023 0 0 0 0 0 0 0 0 0 0 0 0 0 0.413146883834828 0 0.35719637087912 0 0.335199995508777 0 0.390581883594657 0 0.398861912519442 0.387413733868649 0.428038774952434 0 0 0.333712566613608 0 0 0 0.405061017443347
"pericalcarine_cortex_left" 0 0 0 0.179153163798835 0 0.316196645362033 0.412100988016958 0.359266511532715 0 0.293714211150302 0 0.277285294846722 0 0 0 0 0 0 0 0 0 0 0.294768956529746 0.287565653691599 0 0 0 0.232488677346746 0 0 0 0 0 0 0 0 0 0.150115737242532 0 0 0 0 0 0 0 0.168937802774064 0 0 0 0 0 0 0 0.113402708496914 0 0 0 0 0 0 0 0 0 0 0 0 0 0
"postcentral_gyrus_left" 0.28216277049423 0.330591195895977 0.231414978594394 0 0 0.35318161894801 0.261782816672603 0.299979279304795 0.286205695993637 0.243972991026988 0 0.293180506662159 0 0.237529659626784 0 0.178934472336796 0.203771028520607 0 0 0 0 0.326778314473986 0.226809019474765 0.238723515175706 0.223895264845063 0.185783898217771 0.261333645492437 0.238002123786703 0.249680121370608 0.228237571045674 0 0 0.220232937334363 0.222685399034192 0 0 0 0 0.393912048650197 0 0.571062569487177 0 0.413298943022881 0 0 0 0 0 0 0 0 0 0 0 0 0.530245090849045 0.618891244366446 0 0 0 0.539250912558413 0 0 0.626437471322906 0 0 0 0.690022670821085
"posterior_cingulate_gyrus_left" 0 0.467735362010557 0.638012408732666 0 0 0 0.308821364742113 0.447611573002656 0.507094328347639 0 0 0 0.294765268168935 0.369969868764319 0 0.25191304981945 0.241622892855042 0.25297781787999 0.224252113702977 0 0.326778314473986 0 0.330931502200626 0.257773793949647 0.261243047415681 0.271416351021151 0.404602475985688 0.295949171627098 0.293054079596574 0.345402621327155 0 0 0 0.355387609563295 0 0.421867527937604 0.45554941512302 0 0.475946483801596 0 0.609217241335934 0.638421437535491 0.686926125127976 0 0 0 0 0.555007548996243 0 0.330573898092497 0.366934547794459 0.363572699198091 0.345354960260229 0 0.389485890793913 0.492239318295264 0.501459439564063 0 0.392183801880365 0.32751955102658 0.496159682896178 0.371343654221758 0.802897199531928 0.400905554444066 0 0 0 0.357010086964484
"precentral_gyrus_left" 0.277270512891963 0.267363964586443 0.222794474882246 0.283701512519776 0 0.321240827543879 0.248591417660487 0.312000545068483 0.309526197396342 0.255657078695327 0 0.28526216247676 0.260154379151355 0.265852873918596 0.297168792546987 0.19277356435274 0.188854595036552 0.208259912370269 0 0.294768956529746 0.226809019474765 0.330931502200626 0 0.250581680317554 0.211988362175386 0.185970005116279 0.260274952361662 0.235808793834713 0.244554803495305 0.240838685453201 0 0 0.217978282403899 0.252112524567218 0 0.492350940165757 0.485543774731713 0 0 0 0.627253056084111 0.629401689390285 0.554461140306819 0 0 0 0 0.547774072512945 0 0.141108234734212 0.390989895073758 0.334239890468421 0.373132428897556 0 0.436323495496199 0.685985295978836 0.665459755164592 0.561401856911092 0.404915902217761 0.384215967965525 0.571846266757384 0.445010930208011 0.724670433333277 0.533956881617826 0 0 0 0.664568200093709
"precuneus_left" 0.303106230622158 0 0.338342023455769 0.151331166412221 0 0.430481982294124 0.37076241403133 0.340953444669555 0.221300938096348 0.33494781746916 0 0.358354846590397 0 0.293884226550724 0.462637187661867 0.233262599254102 0 0 0 0.287565653691599 0.238723515175706 0.257773793949647 0.250581680317554 0 0 0 0.275575651200795 0.232231919693544 0.324187201084389 0.233683910759264 0 0 0.226064381430906 0.362690872261523 0 0 0 0.0905760103431063 0 0 0 0 0 0 0 0 0 0 0 0 0 0 0 0 0 0 0 0.114992698721143 0 0 0 0 0 0 0 0 0 0
"rostral_anterior_cingulate_cortex_left" 0 0.294754474799662 0.224534046236865 0 0 0 0 0 0 0 0.229227094070531 0 0.214393875878468 0 0 0 0.252644459487382 0.228832844116533 0.242011208686791 0 0.223895264845063 0.261243047415681 0.211988362175386 0 0 0.245441831316746 0.275510078592927 0 0 0.204211257483198 0 0 0 0.231252541051314 0 0.394673907274021 0.463754192789387 0 0 0 0 0 0 0 0.289112524823615 0 0.366404159035425 0 0 0 0.452456500036872 0.37396923955196 0.406722952150123 0 0.383975355894456 0.319892669659846 0.418282056030143 0 0.396319237617347 0.411202342485033 0.462492645792908 0.387832490513376 0 0.551100445634323 0 0 0 0.424463948242896
"rostral_middle_frontal_gyrus_left" 0 0.24214077564904 0.194065853585806 0 0 0 0 0 0 0 0.22726605943519 0 0.245878217696476 0 0 0 0.204185106474278 0.224555915604767 0.209176942138294 0 0.185783898217771 0.271416351021151 0.185970005116279 0 0.245441831316746 0 0.246311344800439 0 0 0.242020635275359 0.119077207127485 0 0 0.214705022236453 0 0.377077778090842 0.46392112882927 0 0 0 0 0 0 0 0 0 0.287276977621517 0 0 0 0.423797801907982 0.393631345826246 0.366799458925861 0 0.424168181532192 0 0.419443303500148 0 0.417321501353586 0.386523642924566 0.440510542294126 0 0 0.348780162691226 0 0 0 0.446440748416935
"superior_frontal_gyrus_left" 0.325321893000767 0.321193319435633 0.250885282623768 0 0 0.352369935036447 0.283669859450158 0.363466579774316 0.347788673510292 0.290567607674298 0.252912105409609 0 0.231572981818648 0.282685657690892 0 0.229893731228544 0.251759875073127 0.246481050091072 0.232551283801042 0 0.261333645492437 0.404602475985688 0.260274952361662 0.275575651200795 0.275510078592927 0.246311344800439 0 0.265016730388337 0.291276425249904 0.278442835158734 0.13481585710986 0 0.267411504601642 0.273781629236288 0 0.458999039533688 0.576289013330017 0 0.444543797385491 0 0.600386024522183 0.527291965233122 0.609026072834414 0 0.456202162223109 0 0.42872165054079 0.500282123189167 0 0.584810704918916 0.501527645681466 0.414065659115216 0.425970005535329 0 0.472374126546384 0.608420669590387 0.560083412929941 0 0.474621423133296 0.439594162184827 0.598250745162688 0.43728629292531 0.613975307130817 0.47838723181061 0 0 0 0.491188444543695
"superior_parietal_gyrus_left" 0.271048541630503 0 0.316907746313994 0.203703126679028 0 0.471059223261471 0.214627033937056 0.323107251043728 0.271518451670792 0.16825543407494 0 0.510696597942786 0 0.280463404703303 0.339617964192995 0.2435447555781 0.285842616746843 0 0 0.232488677346746 0.238002123786703 0.295949171627098 0.235808793834713 0.232231919693544 0 0 0.265016730388337 0 0.251856817738086 0.276859305020206 0 0 0.212759908901274 0.238471158239579 0 0 0 0.143657553619444 0 0 0.80129462216128 0 0 0.434866116105972 0 0.175322686821515 0 0 0 0 0 0 0 0 0 0.551391502567415 0.668161294289508 0.103769104813552 0 0 0 0.130362609631709 0 0 0 0 0 0
"superior_temporal_gyrus_left" 0.246379529458053 0 0.280355712826842 0 0 0.229467627480552 0.258834776308504 0.281619335250732 0.295334948192837 0.26044802793574 0 0.285926429007051 0 0.258120009122224 0.227793071909141 0.255737751692303 0 0.0710031167607697 0 0 0.249680121370608 0.293054079596574 0.244554803495305 0.324187201084389 0 0 0.291276425249904 0.251856817738086 0 0.18176806898159 0 0.240306687878895 0.150690432655799 0.26926511103597 0 0 0 0 0.305482387224169 0 0 0 0 0 0 0 0 0 0 0 0 0 0 0 0 0.569380261275113 0 0 0 0 0.531730712848171 0 0 0 0 0 0 0
"supramarginal_gyrus_left" 0.220687036029644 0 0.29074411830353 0 0 0.295441241936718 0.260423680570992 0.260491223084313 0.324802937294327 0.245226678089788 0 0.29724621226946 0 0.239098553972583 0.27068570904043 0.247100738059348 0.275984820492898 0 0 0 0.228237571045674 0.345402621327155 0.240838685453201 0.233683910759264 0.204211257483198 0.242020635275359 0.278442835158734 0.276859305020206 0.18176806898159 0 0 0 0.212909556118452 0.221905548528364 0 0 0 0 0 0 0 0 0.598428425830025 0 0 0 0 0 0 0 0 0 0 0 0 0.552656121275087 0.633685462560622 0 0 0 0.580520308534025 0 0 0 0 0 0 0
"frontal_pole_left" 0 0 0 0 0 0 0 0 0 0 0.125602075695627 0 0.138334660102555 0 0 0 0 0 0 0 0 0 0 0 0 0.119077207127485 0.13481585710986 0 0 0 0 0 0 0 0 0 0 0 0 0 0 0 0 0 0 0 0 0 0 0 0 0 0 0 0 0 0 0 0 0 0 0 0 0 0.0762574568827514 0 0 0
"temporal_pole_left" 0 0 0 0 0.207142246231765 0.212555903885572 0 0.193136235619885 0 0 0.222490709921593 0 0 0.191759246084975 0.256194626385489 0 0 0 0 0 0 0 0 0 0 0 0 0 0.240306687878895 0 0 0 0 0.268456628934471 0 0 0 0 0 0 0 0 0 0 0 0 0 0 0 0 0 0 0 0 0 0 0 0 0 0 0 0 0 0 0 0 0 0
"transverse_temporal_gyrus_left" 0.192691868236991 0 0 0 0 0 0.29658851441522 0.341339615376078 0.279358179218086 0.252387759212286 0 0 0 0.268134177847975 0 0 0 0 0 0 0.220232937334363 0 0.217978282403899 0.226064381430906 0 0 0.267411504601642 0.212759908901274 0.150690432655799 0.212909556118452 0 0 0 0.181293986913862 0 0 0 0 0 0 0 0 0 0 0 0 0 0 0 0 0 0 0 0 0 0 0 0 0 0 0 0 0 0 0 0 0 0
"insula_left" 0.270562716403703 0.266435616309181 0.218592393833061 0 0.355435854079608 0.25264110889812 0.304804429612327 0.315595541999971 0.39421434501882 0.26614615279599 0.168636072985023 0.314898807673265 0.233192627215991 0.282877993981836 0.268161180405168 0.271666433838779 0.201162294008473 0.219290655450252 0.166922572674345 0 0.222685399034192 0.355387609563295 0.252112524567218 0.362690872261523 0.231252541051314 0.214705022236453 0.273781629236288 0.238471158239579 0.26926511103597 0.221905548528364 0 0.268456628934471 0.181293986913862 0 0 0.370309968825025 0.531166840258148 0 0.479976848949277 0 0 0 0.744728209082072 0 0.4213512579749 0 0.12745420230213 0 0 0.56615872631396 0.451312460703988 0.34081532291762 0.363139856596138 0 0.421482346295599 0.617504619058697 0.521085354283287 0 0.385996287483739 0.389188934014532 0.484792000800496 0.446858467894324 0 0.403215940150157 0 0 0 0.416098546391556
"banks_superior_temporal_sulcus_right" 0 0 0 0 0 0 0 0 0.376696411373607 0 0 0 0 0 0 0 0 0 0 0 0 0 0 0 0 0 0 0 0 0 0 0 0 0 0 0 0 0 0 0 0.196213895288057 0.25393909073714 0.339897595232458 0 0 0 0 0.208621111752588 0 0 0 0 0 0 0.272447824006886 0 0.292011389681628 0.295759327723661 0 0 0.264269264642271 0.277023126262098 0.22724439066539 0.257436017024985 0 0 0.222893404851363 0.232850180951607
"caudal_anterior_cingulate_cortex_right" 0 0.488237658498084 0.402355887759023 0 0 0 0 0 0.388528578819479 0 0.503332381636879 0 0.337184379326151 0 0 0.323148273002337 0.416550968562449 0.357233820864445 0.337320341160961 0 0 0.421867527937604 0.492350940165757 0 0.394673907274021 0.377077778090842 0.458999039533688 0 0 0 0 0 0 0.370309968825025 0 0 0.267415101860741 0 0 0 0 0 0 0 0.309848839947597 0 0.295516651072634 0 0 0 0.292904475778477 0.264616369723135 0.251974287468631 0 0.243328844214521 0.354601562212827 0.260402841782076 0 0.299010514215843 0.269107745296461 0.341588535293732 0.220815927588272 0 0.267144548428304 0 0 0 0.26398365287585
"caudal_middle_frontal_gyrus_right" 0 0.450519592341854 0.552162535579315 0 0 0 0 0 0 0 0.463008534679528 0 0.468055849188844 0 0 0 0.513311446870532 0.42648934795493 0.434659032101023 0 0 0.45554941512302 0.485543774731713 0 0.463754192789387 0.46392112882927 0.576289013330017 0 0 0 0 0 0 0.531166840258148 0 0.267415101860741 0 0 0 0 0.307762550434617 0.355959137771824 0.322467876332114 0 0.230931680732465 0 0.23240176114125 0.328025693107345 0 0 0.221662641474058 0.227957797392744 0.208148016947483 0 0.216919676908102 0.264244326633107 0.248982239706127 0 0.247122830345867 0.202518423717615 0.230612235317889 0.285018682359497 0 0.311066424540494 0 0 0 0.205311465312209
"cuneus_right" 0 0 0 0.135396428171944 0 0 0 0 0 0.169240635713278 0 0.159994226584004 0 0 0 0 0 0 0 0.150115737242532 0 0 0 0.0905760103431063 0 0 0 0.143657553619444 0 0 0 0 0 0 0 0 0 0 0 0.403752043909325 0.254309735747064 0.420811518919752 0 0.242704250189775 0 0.196033131422075 0 0.459078104324508 0 0 0 0 0 0.168434701015782 0 0 0 0.273644731617918 0 0 0 0.214212045939069 0 0 0 0 0 0
"entorhinal_cortex_right" 0 0 0 0 0.497013115800654 0.202287713295589 0.344913657411401 0.268627095038033 0 0 0 0 0 0.360024172937162 0.371581192438792 0 0 0 0 0 0.393912048650197 0.475946483801596 0 0 0 0 0.444543797385491 0 0.305482387224169 0 0 0 0 0.479976848949277 0 0 0 0 0 0.186456833192763 0 0 0.250671832942434 0 0 0.331732576036101 0.144535125186692 0 0.443254398709501 0 0 0 0 0 0 0.656495536703227 0.464948157749335 0 0 0 0.566616153591131 0 0 0.390446378223882 0 0.205946249387119 0 0.208701985802989
"fusiform_gyrus_right" 0 0 0 0 0.201896344372523 0.127346415223414 0 0.119470733155481 0 0 0 0.100482496699043 0 0 0 0 0 0 0 0 0 0 0 0 0 0 0 0 0 0 0 0 0 0 0 0 0 0.403752043909325 0.186456833192763 0 0.340332521930062 0.193670120173954 0.411054057097388 0.295622500582415 0 0.208078874263157 0 0.211879738210559 0.122737840981603 0 0 0 0 0.440684384062897 0.259852149429893 0 0.267404540343428 0.588624048918898 0 0 0 0.255686977702422 0.24900341226487 0.308517465095486 0 0.225944984849607 0.330556334081676 0.263958341387678
"inferior_parietal_gyrus_right" 0 0 0 0 0 0 0 0 0.51716291020149 0 0 0 0 0 0 0 0.362950492138196 0 0 0 0.571062569487177 0.609217241335934 0.627253056084111 0 0 0 0.600386024522183 0.80129462216128 0 0 0 0 0 0 0.196213895288057 0 0.307762550434617 0.254309735747064 0 0.340332521930062 0 0.21996441099245 0.474566572365768 0.232901764038416 0 0.349483485535427 0 0.23410581317305 0 0.240363537289748 0.334106161432017 0 0 0.817969366200801 0.257322174573336 0.817684255996651 0.296974394704559 0.418481385515 0 0 0.340384553595697 0.24340452133191 0.312260708327681 0.239437686952597 0 0 0.314877705544356 0.343425462227344
"inferior_temporal_gyrus_right" 0 0 0.709214705285433 0 0 0.141578182828529 0 0.121866625608351 0.451835573538624 0 0 0 0 0 0 0 0 0 0 0 0 0.638421437535491 0.629401689390285 0 0 0 0.527291965233122 0 0 0 0 0 0 0 0.25393909073714 0 0.355959137771824 0.420811518919752 0 0.193670120173954 0.21996441099245 0 0.416861279730137 0.250149688711533 0 0.227295797553791 0 0.198693949152256 0.204838708389671 0.298823713762117 0.346577763702548 0 0 0.53934033573774 0.327389815683487 0 0.313297471208891 0.330548853907849 0 0 0.339214495299371 0.30203243300088 0.244218766853908 0.310042625757997 0 0.304729453166028 0.288828512095304 0.306073479800871
"cingulate_gyrus_isthmus_right" 0 0 0.689830054653194 0 0 0 0 0.40388051504232 0.312877632647262 0 0 0 0 0 0 0 0.380748856967777 0 0 0 0.413298943022881 0.686926125127976 0.554461140306819 0 0 0 0.609026072834414 0 0 0.598428425830025 0 0 0 0.744728209082072 0.339897595232458 0 0.322467876332114 0 0.250671832942434 0.411054057097388 0.474566572365768 0.416861279730137 0 0.427904369373378 0 0.354359209159307 0 0.365479426482763 0.131406110574241 0.329056854030701 0.294607660942048 0 0 0.758664426219131 0.305146039308632 0.541270028974387 0.341817863607634 0.206234912826869 0 0.32463498295693 0.340649724312774 0.347369989038268 0.428989859537048 0.31559183032466 0 0 0.521990799488905 0.403612621718012
"lateral_occipital_cortex_right" 0 0 0 0.13403398257804 0 0 0 0 0 0.164321355692397 0 0.132722988926416 0 0 0 0 0 0 0 0 0 0 0 0 0 0 0 0.434866116105972 0 0 0 0 0 0 0 0 0 0.242704250189775 0 0.295622500582415 0.232901764038416 0.250149688711533 0.427904369373378 0 0 0.318516365753554 0 0.350006644469339 0.108691699546924 0.271131556880097 0 0 0 0.369327821059685 0.262053229658871 0 0.306734708818989 0.446725015174377 0 0 0.283595448185645 0.24011800271729 0.289088782424944 0.280877334180803 0 0 0.328619333097392 0.284079344346771
"lateral_orbitofrontal_cortex_right" 0 0 0 0 0 0 0 0 0 0 0.257140682340461 0 0 0 0 0 0.463869894899262 0 0 0 0 0 0 0 0.289112524823615 0 0.456202162223109 0 0 0 0 0 0 0.4213512579749 0 0.309848839947597 0.230931680732465 0 0 0 0 0 0 0 0 0 0.242297840774261 0 0 0 0.211820916660733 0.191310370423456 0.234778763810033 0 0.197910359618181 0.225481194487319 0.226968346245058 0 0.258364083626093 0.247630937185547 0.272333531064738 0 0 0 0.0722185953671281 0.133465479484963 0 0.198371317846489
"lingual_gyrus_right" 0 0 0 0.164908535069521 0.263252836693946 0.114551709566449 0 0.0865173088316884 0 0.160249827346405 0 0.131355971264585 0 0 0 0 0 0 0 0.168937802774064 0 0 0 0 0 0 0 0.175322686821515 0 0 0 0 0 0 0 0 0 0.196033131422075 0.331732576036101 0.208078874263157 0.349483485535427 0.227295797553791 0.354359209159307 0.318516365753554 0 0 0 0.295653480473371 0.136099761699582 0.312651555878619 0 0 0 0.20836592399463 0.231107491026487 0 0.317729250506316 0.59036679046708 0 0 0 0.369983255763704 0.29028438301818 0.255190394823785 0 0 0.395772177364411 0.344817631167221
"medial_orbitofrontal_gyrus_right" 0 0 0.465291856290375 0 0 0 0 0 0 0 0.11721107005252 0 0.0992886330989542 0 0 0 0 0 0 0 0 0 0 0 0.366404159035425 0.287276977621517 0.42872165054079 0 0 0 0 0 0 0.12745420230213 0 0.295516651072634 0.23240176114125 0 0.144535125186692 0 0 0 0 0 0.242297840774261 0 0 0 0 0 0 0.243195297727645 0.22620522412794 0 0 0 0 0 0.213805723101505 0.239275609177577 0.209792383972386 0 0 0 0.138141414279538 0.115778530457812 0 0.16737985267764
"middle_temporal_gyrus_right" 0 0 0 0 0 0 0 0 0.409424255397628 0 0 0 0 0 0 0 0 0 0 0 0 0.555007548996243 0.547774072512945 0 0 0 0.500282123189167 0 0 0 0 0 0 0 0.208621111752588 0 0.328025693107345 0.459078104324508 0 0.211879738210559 0.23410581317305 0.198693949152256 0.365479426482763 0.350006644469339 0 0.295653480473371 0 0 0.237439450128254 0.261521198609913 0.333317674088251 0 0 0.714248328808202 0.280107875427323 0 0.285126225700631 0.308362546585171 0 0 0.294181768375028 0.270712574479144 0.237619547738173 0.283357228005864 0 0.192594315547425 0.269426401261354 0.286992352850342
"parahippocampal_gyrus_right" 0 0 0 0 0.470127222935312 0 0 0.118309984139419 0 0 0 0 0 0 0 0 0 0 0 0 0 0 0 0 0 0 0 0 0 0 0 0 0 0 0 0 0 0 0.443254398709501 0.122737840981603 0 0.204838708389671 0.131406110574241 0.108691699546924 0 0.136099761699582 0 0.237439450128254 0 0 0 0 0 0 0 0 0 0.395975282956592 0 0 0 0 0.249415141341856 0 0 0.191902340307156 0 0.22158530541617
"paracentral_gyrus_right" 0 0 0.644706732428734 0 0 0 0 0 0 0 0 0 0 0 0 0.139126761882103 0 0 0 0 0 0.330573898092497 0.141108234734212 0 0 0 0.584810704918916 0 0 0 0 0 0 0.56615872631396 0 0 0 0 0 0 0.240363537289748 0.298823713762117 0.329056854030701 0.271131556880097 0 0.312651555878619 0 0.261521198609913 0 0 0 0 0 0 0.207365903659756 0.28800004904645 0.248925540087513 0.273375705861544 0 0 0.245352548670195 0.282478696409722 0.281017237319503 0.230650241957966 0 0 0.285626418403214 0.262144691146243
"inferior_frontal_gyrus_pars_opercularis_right" 0 0.420430422189031 0.444803622040657 0 0 0 0 0 0 0 0 0 0.386162849639403 0 0 0 0.470964705683833 0.389596271801269 0.413146883834828 0 0 0.366934547794459 0.390989895073758 0 0.452456500036872 0.423797801907982 0.501527645681466 0 0 0 0 0 0 0.451312460703988 0 0.292904475778477 0.221662641474058 0 0 0 0.334106161432017 0.346577763702548 0.294607660942048 0 0.211820916660733 0 0 0.333317674088251 0 0 0 0.226847013449403 0.203884947397378 0 0.199513599974937 0.248802982232777 0.171247560636459 0.223064334509179 0.249109873248224 0.206021795442125 0.237161577817419 0.252447445608045 0.261445975887778 0.251345473090064 0 0 0 0.215240553986785
"inferior_frontal_gyrus_pars_orbitalis_right" 0 0.31283402448885 0.458653264153223 0 0 0 0 0 0 0 0 0 0.33451310779769 0 0 0 0.354425566730061 0 0 0 0 0.363572699198091 0.334239890468421 0 0.37396923955196 0.393631345826246 0.414065659115216 0 0 0 0 0 0 0.34081532291762 0 0.264616369723135 0.227957797392744 0 0 0 0 0 0 0 0.191310370423456 0 0.243195297727645 0 0 0 0.226847013449403 0 0.1926371584697 0 0 0.233157879811853 0.19545137093866 0 0.23564730821917 0.209279091636599 0.246097552716678 0 0.0745267356477649 0 0 0 0 0.230105950454755
"inferior_frontal_gyrus_pars_triangularis_right" 0 0.292137302850767 0.404830523262702 0 0 0 0 0 0 0 0 0 0.331566766648011 0 0 0 0.338677934467545 0.348704502035078 0.35719637087912 0 0 0.345354960260229 0.373132428897556 0 0.406722952150123 0.366799458925861 0.425970005535329 0 0 0 0 0 0 0.363139856596138 0 0.251974287468631 0.208148016947483 0 0 0 0 0 0 0 0.234778763810033 0 0.22620522412794 0 0 0 0.203884947397378 0.1926371584697 0 0 0.203124620721446 0.230545414268793 0.198128363601746 0 0.215856090457359 0.213053835936852 0.223606378990082 0 0.0924218047974001 0 0 0 0 0.182392030142465
"pericalcarine_cortex_right" 0 0 0 0.119404177947289 0 0 0 0 0 0.162173760072437 0 0.125985957741036 0 0 0 0 0 0 0 0.113402708496914 0 0 0 0 0 0 0 0 0 0 0 0 0 0 0 0 0 0.168434701015782 0 0.440684384062897 0.817969366200801 0.53934033573774 0.758664426219131 0.369327821059685 0 0.20836592399463 0 0.714248328808202 0 0 0 0 0 0 0 0 0 0.224980477126542 0 0 0 0.460971818527156 0 0 0 0 0 0
"postcentral_gyrus_right" 0 0.384827343339955 0.445177323173697 0 0 0 0 0 0 0 0 0 0.419366514054514 0 0 0 0.419980556342827 0.390450098764049 0.335199995508777 0 0 0.389485890793913 0.436323495496199 0 0.383975355894456 0.424168181532192 0.472374126546384 0 0 0 0 0 0 0.421482346295599 0.272447824006886 0.243328844214521 0.216919676908102 0 0 0.259852149429893 0.257322174573336 0.327389815683487 0.305146039308632 0.262053229658871 0.197910359618181 0.231107491026487 0 0.280107875427323 0 0.207365903659756 0.199513599974937 0 0.203124620721446 0 0 0.235212241589244 0.224752218743005 0.250478396814048 0.208261431450208 0.205060167488629 0.241931365559063 0.252122970581465 0.168829084420928 0.233291298990679 0 0 0.267537635411399 0.224381110469548
"posterior_cingulate_gyrus_right" 0 0.356328623521932 0.707064538090326 0 0 0 0.518230817996952 0.573554356979526 0.8320418844752 0 0 0 0.324195962936216 0 0 0 0.580665957494611 0 0 0 0.530245090849045 0.492239318295264 0.685985295978836 0 0.319892669659846 0 0.608420669590387 0.551391502567415 0.569380261275113 0.552656121275087 0 0 0 0.617504619058697 0 0.354601562212827 0.264244326633107 0 0.656495536703227 0 0.817684255996651 0 0.541270028974387 0 0.225481194487319 0 0 0 0 0.28800004904645 0.248802982232777 0.233157879811853 0.230545414268793 0 0.235212241589244 0 0.439040144862283 0.183924470704697 0.26820485252554 0.236070189030774 0.379337622248488 0.306010349957597 0 0.278795558463152 0 0 0 0.262892910797626
"precentral_gyrus_right" 0 0.407196247445855 0.586689481213193 0 0 0 0.468250276600859 0.748381801834751 0.592605323948442 0 0.395778905593438 0 0.434257510424809 0 0 0.681004046630002 0.46438891648065 0.395322107675952 0.390581883594657 0 0.618891244366446 0.501459439564063 0.665459755164592 0 0.418282056030143 0.419443303500148 0.560083412929941 0.668161294289508 0 0.633685462560622 0 0 0 0.521085354283287 0.292011389681628 0.260402841782076 0.248982239706127 0 0.464948157749335 0.267404540343428 0.296974394704559 0.313297471208891 0.341817863607634 0.306734708818989 0.226968346245058 0.317729250506316 0 0.285126225700631 0 0.248925540087513 0.171247560636459 0.19545137093866 0.198128363601746 0 0.224752218743005 0.439040144862283 0 0.281442438937808 0.234423519094707 0.212825011061423 0.270172948872452 0.269039852716056 0.291128632860097 0.278756587346047 0 0 0.320094782412445 0.239013634231655
"precuneus_right" 0 0 0 0.232240326728483 0 0 0 0 0 0 0 0.163353480066425 0 0 0 0 0 0 0 0 0 0 0.561401856911092 0.114992698721143 0 0 0 0.103769104813552 0 0 0 0 0 0 0.295759327723661 0 0 0.273644731617918 0 0.588624048918898 0.418481385515 0.330548853907849 0.206234912826869 0.446725015174377 0 0.59036679046708 0 0.308362546585171 0.395975282956592 0.273375705861544 0.223064334509179 0 0 0.224980477126542 0.250478396814048 0.183924470704697 0.281442438937808 0 0 0 0.287258218749754 0.270537295797793 0.35256740005997 0.25595399366882 0 0 0.362477344636166 0.351543944287054
"rostral_anterior_cingulate_cortex_right" 0 0.374402034672784 0.472598191537341 0 0 0 0 0 0 0 0.253878955518485 0 0.375433328946117 0 0 0 0.461096936175943 0.395375388059829 0.398861912519442 0 0 0.392183801880365 0.404915902217761 0 0.396319237617347 0.417321501353586 0.474621423133296 0 0 0 0 0 0 0.385996287483739 0 0.299010514215843 0.247122830345867 0 0 0 0 0 0 0 0.258364083626093 0 0.213805723101505 0 0 0 0.249109873248224 0.23564730821917 0.215856090457359 0 0.208261431450208 0.26820485252554 0.234423519094707 0 0 0.247021915372139 0.27162082226985 0 0 0.263796213873816 0 0 0 0.193011467133829
"rostral_middle_frontal_gyrus_right" 0 0.344711513231435 0.435752117123863 0 0 0 0 0 0 0 0 0 0.340480364631617 0 0 0 0.407115800806624 0.381225821805432 0.387413733868649 0 0 0.32751955102658 0.384215967965525 0 0.411202342485033 0.386523642924566 0.439594162184827 0 0 0 0 0 0 0.389188934014532 0 0.269107745296461 0.202518423717615 0 0 0 0 0 0.32463498295693 0 0.247630937185547 0 0.239275609177577 0 0 0 0.206021795442125 0.209279091636599 0.213053835936852 0 0.205060167488629 0.236070189030774 0.212825011061423 0 0.247021915372139 0 0.233374065495863 0 0 0 0.161122532989727 0 0 0.225424265877058
"superior_frontal_gyrus_right" 0 0.495813666912906 0.577577539986185 0 0.32991947071341 0 0.539096238070359 0.6361876991119 0.731273874690887 0 0.440165279539781 0 0.418645290809767 0 0 0.488546814919935 0.499201205604485 0.418988691211632 0.428038774952434 0 0.539250912558413 0.496159682896178 0.571846266757384 0 0.462492645792908 0.440510542294126 0.598250745162688 0 0.531730712848171 0.580520308534025 0 0 0 0.484792000800496 0.264269264642271 0.341588535293732 0.230612235317889 0 0.566616153591131 0 0.340384553595697 0.339214495299371 0.340649724312774 0.283595448185645 0.272333531064738 0 0.209792383972386 0.294181768375028 0 0.245352548670195 0.237161577817419 0.246097552716678 0.223606378990082 0 0.241931365559063 0.379337622248488 0.270172948872452 0.287258218749754 0.27162082226985 0.233374065495863 0 0.274293509389589 0.28547369507495 0.256959400182135 0.158513752793865 0 0.324929165603252 0.270434454452282
"superior_parietal_gyrus_right" 0 0 0 0.168648245163259 0 0 0 0 0.412327099654878 0 0 0 0 0 0 0 0 0 0 0 0 0.371343654221758 0.445010930208011 0 0.387832490513376 0 0.43728629292531 0.130362609631709 0 0 0 0 0 0.446858467894324 0.277023126262098 0.220815927588272 0.285018682359497 0.214212045939069 0 0.255686977702422 0.24340452133191 0.30203243300088 0.347369989038268 0.24011800271729 0 0.369983255763704 0 0.270712574479144 0 0.282478696409722 0.252447445608045 0 0 0.460971818527156 0.252122970581465 0.306010349957597 0.269039852716056 0.270537295797793 0 0 0.274293509389589 0 0.293183561287131 0.250794647511199 0 0 0.331678180757031 0.289278852205977
"superior_temporal_gyrus_right" 0 0 0 0 0 0 0 0 0.535597024590693 0 0 0 0 0 0 0 0 0 0 0 0 0.802897199531928 0.724670433333277 0 0 0 0.613975307130817 0 0 0 0 0 0 0 0.22724439066539 0 0 0 0 0.24900341226487 0.312260708327681 0.244218766853908 0.428989859537048 0.289088782424944 0 0.29028438301818 0 0.237619547738173 0.249415141341856 0.281017237319503 0.261445975887778 0.0745267356477649 0.0924218047974001 0 0.168829084420928 0 0.291128632860097 0.35256740005997 0 0 0.28547369507495 0.293183561287131 0 0.247562580859864 0 0.237108051748856 0.173497774629103 0.281956649372831
"supramarginal_gyrus_right" 0 0.378944201972031 0.62010454443885 0 0 0 0 0 0.473468143628858 0 0 0 0.393981680821327 0 0 0 0.426762403382937 0 0.333712566613608 0 0.626437471322906 0.400905554444066 0.533956881617826 0 0.551100445634323 0.348780162691226 0.47838723181061 0 0 0 0 0 0 0.403215940150157 0.257436017024985 0.267144548428304 0.311066424540494 0 0.390446378223882 0.308517465095486 0.239437686952597 0.310042625757997 0.31559183032466 0.280877334180803 0 0.255190394823785 0 0.283357228005864 0 0.230650241957966 0.251345473090064 0 0 0 0.233291298990679 0.278795558463152 0.278756587346047 0.25595399366882 0.263796213873816 0 0.256959400182135 0.250794647511199 0.247562580859864 0 0 0 0.283129124785317 0.270309507728001
"frontal_pole_right" 0 0 0 0 0 0 0 0 0 0 0 0 0 0 0 0 0 0 0 0 0 0 0 0 0 0 0 0 0 0 0.0762574568827514 0 0 0 0 0 0 0 0 0 0 0 0 0 0.0722185953671281 0 0.138141414279538 0 0 0 0 0 0 0 0 0 0 0 0 0.161122532989727 0.158513752793865 0 0 0 0 0 0 0
"temporal_pole_right" 0 0 0 0 0 0 0 0 0 0 0 0 0 0 0 0 0 0 0 0 0 0 0 0 0 0 0 0 0 0 0 0 0 0 0 0 0 0 0.205946249387119 0.225944984849607 0 0.304729453166028 0 0 0.133465479484963 0 0.115778530457812 0.192594315547425 0.191902340307156 0 0 0 0 0 0 0 0 0 0 0 0 0 0.237108051748856 0 0 0 0 0.262041832956045
"transverse_temporal_gyrus_right" 0 0 0 0 0 0 0 0 0 0 0 0 0 0 0 0 0 0 0 0 0 0 0 0 0 0 0 0 0 0 0 0 0 0 0.222893404851363 0 0 0 0 0.330556334081676 0.314877705544356 0.288828512095304 0.521990799488905 0.328619333097392 0 0.395772177364411 0 0.269426401261354 0 0.285626418403214 0 0 0 0 0.267537635411399 0 0.320094782412445 0.362477344636166 0 0 0.324929165603252 0.331678180757031 0.173497774629103 0.283129124785317 0 0 0 0.274304678918101
"insula_right" 0 0.385523943059057 0.473776895700831 0 0 0 0 0 0.547686296083519 0 0.467100003528196 0 0.370496765156686 0 0 0 0.434026775767493 0.363160978967333 0.405061017443347 0 0.690022670821085 0.357010086964484 0.664568200093709 0 0.424463948242896 0.446440748416935 0.491188444543695 0 0 0 0 0 0 0.416098546391556 0.232850180951607 0.26398365287585 0.205311465312209 0 0.208701985802989 0.263958341387678 0.343425462227344 0.306073479800871 0.403612621718012 0.284079344346771 0.198371317846489 0.344817631167221 0.16737985267764 0.286992352850342 0.22158530541617 0.262144691146243 0.215240553986785 0.230105950454755 0.182392030142465 0 0.224381110469548 0.262892910797626 0.239013634231655 0.351543944287054 0.193011467133829 0.225424265877058 0.270434454452282 0.289278852205977 0.281956649372831 0.270309507728001 0 0.262041832956045 0.274304678918101 0
