# Supplementary material for: NODDI and Tensor-Based Microstructural Indices as Predictors of Functional Connectivity
Source: PLoS One. 2016 Apr 14;11(4):e0153404. doi: 10.1371/journal.pone.0153404 (PMC4831788; doi:10.1371/journal.pone.0153404)
Supplement: S1 Data — a) Functional connectivity matrices, both fMRI and EEG connectomes across all subjects, in the form of precision matrices and b) structural brain connectivity matrices across all subjects and microstructural indices. Columns and rows are named according to the corresponding brain region that represent. (ZIP) [file pone.0153404.s001.zip › DATA/DWI/32_WMD_68.txt]

"banks_superior_temporal_sulcus_left" "caudal_anterior_cingulate_cortex_left" "caudal_middle_frontal_gyrus_left" "cuneus_left" "entorhinal_cortex_left" "fusiform_gyrus_left" "inferior_parietal_gyrus_left" "inferior_temporal_gyrus_left" "cingulate_gyrus_isthmus_left" "lateral_occipital_cortex_left" "lateral_orbitofrontal_cortex_left" "lingual_gyrus_left" "medial_orbitofrontal_gyrus_left" "middle_temporal_gyrus_left" "parahippocampal_gyrus_left" "paracentral_gyrus_left" "inferior_frontal_gyrus_pars_opercularis_left" "inferior_frontal_gyrus_pars_orbitalis_left" "inferior_frontal_gyrus_pars_triangularis_left" "pericalcarine_cortex_left" "postcentral_gyrus_left" "posterior_cingulate_gyrus_left" "precentral_gyrus_left" "precuneus_left" "rostral_anterior_cingulate_cortex_left" "rostral_middle_frontal_gyrus_left" "superior_frontal_gyrus_left" "superior_parietal_gyrus_left" "superior_temporal_gyrus_left" "supramarginal_gyrus_left" "frontal_pole_left" "temporal_pole_left" "transverse_temporal_gyrus_left" "insula_left" "banks_superior_temporal_sulcus_right" "caudal_anterior_cingulate_cortex_right" "caudal_middle_frontal_gyrus_right" "cuneus_right" "entorhinal_cortex_right" "fusiform_gyrus_right" "inferior_parietal_gyrus_right" "inferior_temporal_gyrus_right" "cingulate_gyrus_isthmus_right" "lateral_occipital_cortex_right" "lateral_orbitofrontal_cortex_right" "lingual_gyrus_right" "medial_orbitofrontal_gyrus_right" "middle_temporal_gyrus_right" "parahippocampal_gyrus_right" "paracentral_gyrus_right" "inferior_frontal_gyrus_pars_opercularis_right" "inferior_frontal_gyrus_pars_orbitalis_right" "inferior_frontal_gyrus_pars_triangularis_right" "pericalcarine_cortex_right" "postcentral_gyrus_right" "posterior_cingulate_gyrus_right" "precentral_gyrus_right" "precuneus_right" "rostral_anterior_cingulate_cortex_right" "rostral_middle_frontal_gyrus_right" "superior_frontal_gyrus_right" "superior_parietal_gyrus_right" "superior_temporal_gyrus_right" "supramarginal_gyrus_right" "frontal_pole_right" "temporal_pole_right" "transverse_temporal_gyrus_right" "insula_right"
"banks_superior_temporal_sulcus_left" 0 0 0 0 0 0.000606225699180301 0.000574000457190411 0.000614646725090141 0.00063958072147048 0.000598958277091405 0 0.00058478803038205 0 0.000637497570047665 0 0 0 0 0 0 0.000581567232491887 0 0.000578505691226244 0.00060915218730687 0 0 0.000602616109190991 0.000575423314829151 0.000605624309081049 0.00057295290621991 0 0 0.000611281307708415 0.000638870949233595 0 0 0 0 0 0 0 0 0 0 0 0 0 0 0 0 0 0 0 0 0 0 0 0 0 0 0 0 0 0 0 0 0 0
"caudal_anterior_cingulate_cortex_left" 0 0 0.000565280231266676 0 0 0 0 0 0 0 0.000552949991671285 0 0.000565954230459684 0 0 0 0.000565557001233797 0.000562859707228045 0.000563863577226675 0 0.000562187820760462 0.000626307302319311 0.000559415189980843 0 0.000568984040509685 0.000568504843887712 0.000574811650705603 0 0 0 0 0 0 0.000556263754084689 0 0.000682924472740275 0.000579559042924899 0 0 0 0 0 0 0 0 0 0 0 0 0 0.000587367409984274 0.000576990286237504 0.000574350249489002 0 0.000560049773114724 0.000760863450396919 0.000568857458994474 0 0.00057455970344007 0.000568941225666909 0.000583171394570533 0 0 0.000545823142304121 0 0 0 0.000571926647959945
"caudal_middle_frontal_gyrus_left" 0 0.000565280231266676 0 0 0 0 0.000557849414433859 0.000614209901414045 0.000657518825637883 0 0 0 0.000565266020691094 0 0 0 0.000570509982463373 0.000560618460985247 0.000558588301882516 0 0.000574198116736207 0.000627153438850269 0.000559990519793747 0.000637627435391009 0.000564955918160285 0.000575532427627575 0.000571120228541453 0.000553818207862716 0.00056419139490242 0.000561335237914391 0 0 0 0.000561593245459267 0 0.000595971532736532 0.00059582088526909 0 0 0 0 0.000690376794751636 0.000705543341471281 0 0 0 0.000589971332177862 0 0 0.000605731548239695 0.000583838396741728 0.000575058238369199 0.000580640838540802 0 0.0006000445044614 0.000653808756530543 0.00062276422811216 0 0.000585329757156382 0.00057843749324817 0.000584474104868525 0 0 0.000606725680306964 0 0 0 0.000598637295873268
"cuneus_left" 0 0 0 0 0 0.000628512708260616 0.000613871314508791 0.000589360788842841 0 0.000612049600177646 0 0.000622850430796358 0 0 0 0 0 0 0 0.000617653097411925 0 0 0.000589294306368943 0.000625318354588669 0 0 0 0.000609820524266126 0 0 0 0 0 0 0 0 0 0.00065597362867976 0 0 0 0 0 0.000636205899712128 0 0.000644492243901762 0 0 0 0 0 0 0 0.000663646274113437 0 0 0 0.000612413055147649 0 0 0 0.000619413484757661 0 0 0 0 0 0
"entorhinal_cortex_left" 0 0 0 0 0 0.000662584784007828 0 0.000702604720314187 0 0 0.00100115362936498 0.000800916177721357 0 0 0.000779764102102885 0 0 0 0 0 0 0 0 0 0 0 0 0 0 0 0 0.000667044130598022 0 0.000641397515121036 0 0 0 0 0.000779748583283985 0.000680316704535116 0 0 0 0 0 0.00067093457677687 0 0 0.000713702107514669 0 0 0 0 0 0 0 0 0 0 0 0.000628610250959818 0 0 0 0 0 0 0
"fusiform_gyrus_left" 0.000606225699180301 0 0 0.000628512708260616 0.000662584784007828 0 0.000615391932002744 0.000605735772009234 0.000715805204028595 0.0005921126527056 0.00086557773061338 0.000619892551857259 0 0.000605358224405916 0.000673375563926433 0.000602879900539403 0 0 0 0.000636682513999927 0.000614729936367383 0 0.000602154867753149 0.000667018212340885 0 0 0.000610231596086919 0.000668572117360583 0.000638003353289366 0.000593143177300808 0 0.000670250979406143 0 0.000665350505490865 0 0 0 0 0.000673621716519698 0.000609272984687969 0 0.00059868527088699 0 0 0 0.000722306779880208 0 0 0 0 0 0 0 0 0 0 0 0 0 0 0 0 0 0 0 0 0 0
"inferior_parietal_gyrus_left" 0.000574000457190411 0 0.000557849414433859 0.000613871314508791 0 0.000615391932002744 0 0.000585343931401568 0.000621694022095586 0.000591038948560866 0 0.000633431438612623 0 0.000581610324125728 0.000603326840095669 0.000595193484983719 0.000560128695672284 0 0 0.000626350343002934 0.000580957320334318 0.000594101715262323 0.000564351107633195 0.000628545467599296 0 0 0.000585437362524632 0.000584928657699352 0.000594751956279468 0.000583588306590441 0 0 0.00060846434699499 0.00062014995657946 0 0 0 0 0.00058817193041093 0 0 0 0 0 0 0 0 0 0 0 0 0 0 0 0 0.000623055084343596 0.000633245823350028 0 0 0 0.000615494954999827 0 0 0 0 0 0 0
"inferior_temporal_gyrus_left" 0.000614646725090141 0 0.000614209901414045 0.000589360788842841 0.000702604720314187 0.000605735772009234 0.000585343931401568 0 0.000638271338666052 0.000602226151825396 0 0.000597038788744733 0 0.000628235817689702 0.000650639014143563 0.000563370129315986 0.000587647176462697 0 0 0.000618946780078195 0.000591900312010061 0.000589729956921567 0.000585195220736905 0.000618824027307769 0 0 0.000600250006567125 0.000603372128803404 0.000622846901406537 0.00058906265321831 0 0.000682248534586526 0.000611031371179157 0.00063587082499565 0 0 0 0 0.000702410437793432 0.000592242457703251 0 0.000583687529255377 0.000750572786633662 0 0 0.00068706395815483 0 0 0.00056171576861722 0 0 0 0 0 0 0.000617553308147138 0.000641560250890094 0 0 0 0.000612107394435676 0 0 0 0 0 0 0
"cingulate_gyrus_isthmus_left" 0.00063958072147048 0 0.000657518825637883 0 0 0.000715805204028595 0.000621694022095586 0.000638271338666052 0 0.000576192389751842 0 0.000708934148746697 0 0.000610308972976905 0.00079948273489067 0.000581484767686269 0 0 0 0 0.000598133458793733 0.000660559920657596 0.000579565904067705 0.000593059589313235 0 0 0.000595118353183644 0.000591872972658 0.000604370162673613 0.000625717385498925 0 0 0.000588031607344701 0.00068896959411926 0.000617605226577029 0.000600695960742574 0 0 0 0 0.000656287060456625 0.000639904986696807 0.000809677385379063 0 0 0 0 0.000613610428044524 0 0 0 0 0 0 0 0.000725282467684931 0.000630601222268634 0 0 0 0.00066569047980245 0.000597877689357846 0.000600986473532667 0.000613202741876574 0 0 0 0.000614054372616521
"lateral_occipital_cortex_left" 0.000598958277091405 0 0 0.000612049600177646 0 0.0005921126527056 0.000591038948560866 0.000602226151825396 0.000576192389751842 0 0 0.000612821180877441 0 0.000648963302242823 0.000584769223124564 0 0 0 0 0.000642758430029681 0.000564683001987337 0 0.000565854371712509 0.000600677407320169 0 0 0.00059656998809828 0.000613572113508971 0.000612932066069808 0.0005716778275072 0 0 0.000575354226790512 0.00062206570368657 0 0 0 0.000646976965911695 0 0 0 0 0 0.000860794734996885 0 0.000637344316687355 0 0 0 0 0 0 0 0.000672237691685366 0 0 0 0 0 0 0 0 0 0 0 0 0 0
"lateral_orbitofrontal_cortex_left" 0 0.000552949991671285 0 0 0.00100115362936498 0.00086557773061338 0 0 0 0 0 0 0.000613205992020242 0 0 0 0.000549231017693354 0.000591257068513392 0.000621910150133359 0 0 0 0 0 0.000591822164270377 0.000602172324318721 0.000582441022155665 0 0 0 0.000786638177952241 0.000808913128064917 0 0.000686902997442925 0 0.000581420799947334 0.000574000945605199 0 0 0 0 0 0 0 0.000600324366387361 0 0.000706624735055846 0 0 0 0 0 0 0 0 0 0.000591803789681937 0 0.00064224628725285 0 0.000565824892870928 0 0 0 0 0 0 0.000582113554319619
"lingual_gyrus_left" 0.00058478803038205 0 0 0.000622850430796358 0.000800916177721357 0.000619892551857259 0.000633431438612623 0.000597038788744733 0.000708934148746697 0.000612821180877441 0 0 0 0.000621956752882273 0.000633158084912864 0 0 0 0 0.000625885433888212 0.000603240263273126 0 0.000573897176839391 0.000593080073378202 0 0 0 0.000614630583114041 0.000627864486559049 0.000592769943532211 0 0 0 0.000636668911111632 0 0 0 0.000633592626229944 0 0.000707310662232349 0 0 0 0.00063439342363355 0 0.000669937578260411 0 0 0 0 0 0 0 0.000659258814214152 0 0 0 0.000634161511778992 0 0 0 0 0 0 0 0 0 0
"medial_orbitofrontal_gyrus_left" 0 0.000565954230459684 0.000565266020691094 0 0 0 0 0 0 0 0.000613205992020242 0 0 0 0 0 0.000559600699277112 0.000569119891040762 0.00057651991074439 0 0 0.000564255609388819 0.000570056432461888 0 0.00061949125564342 0.000642922969278252 0.000590070522223173 0 0 0 0.000703642000170216 0 0 0.000593148431624134 0 0.000579079858344845 0.00057743588101019 0 0 0 0 0 0 0 0 0 0.000792190901448464 0 0 0 0.000571890851218368 0.000567596884347059 0.000562264897917151 0 0.000574796968455802 0.000565963509635063 0.000578013655977358 0 0.000579070217722381 0.000567388102395665 0.000570847162471138 0 0 0.000575720664635292 0 0 0 0.000581662208609157
"middle_temporal_gyrus_left" 0.000637497570047665 0 0 0 0 0.000605358224405916 0.000581610324125728 0.000628235817689702 0.000610308972976905 0.000648963302242823 0 0.000621956752882273 0 0 0.00065814817303343 0 0.000922436965070741 0 0 0 0.000561081926493437 0.000752229839075351 0.000571761286002255 0.000607552001851471 0 0 0.000598715386541955 0.000585112300478632 0.000620614138555301 0.00058062171173478 0 0.000642755230291255 0.000584510682213352 0.000628548916777781 0 0 0 0 0.0005938620085035 0 0 0 0 0 0 0 0 0 0 0 0 0 0 0 0 0 0 0 0 0 0 0 0 0 0 0 0 0
"parahippocampal_gyrus_left" 0 0 0 0 0.000779764102102885 0.000673375563926433 0.000603326840095669 0.000650639014143563 0.00079948273489067 0.000584769223124564 0 0.000633158084912864 0 0.00065814817303343 0 0.000619695308808475 0 0 0 0 0 0 0.000587920539779333 0.000693135076509291 0 0 0 0.000632727210298961 0.000737805927575935 0.000601620054845901 0 0.000696221124705068 0 0.000735166920845385 0 0 0 0 0.000734072413805529 0 0 0 0 0 0 0 0 0 0 0 0 0 0 0 0 0 0 0 0 0 0 0 0 0 0 0 0 0
"paracentral_gyrus_left" 0 0 0 0 0 0.000602879900539403 0.000595193484983719 0.000563370129315986 0.000581484767686269 0 0 0 0 0 0.000619695308808475 0 0 0 0 0 0.000598588707483742 0.000571795246472293 0.000585803999869516 0.000575048097930647 0 0 0.00058783264528237 0.000577598289200851 0.000556124122908578 0.000557725781043829 0 0 0 0.000585261408532507 0 0.000587940293019549 0 0 0 0 0 0 0 0 0 0 0 0 0 0.000654607052348295 0 0 0 0 0 0 0.000694986303438805 0 0 0 0.000571795558994973 0 0 0 0 0 0 0
"inferior_frontal_gyrus_pars_opercularis_left" 0 0.000565557001233797 0.000570509982463373 0 0 0 0.000560128695672284 0.000587647176462697 0 0 0.000549231017693354 0 0.000559600699277112 0.000922436965070741 0 0 0 0.000559596880532021 0.000595301925634483 0 0.000575888260620974 0.000558285053743644 0.000613725626004441 0 0.000581432108634636 0.00060438862251437 0.000561437273644455 0.000554831513643427 0 0.000563462197529882 0 0 0 0.000577909548142295 0 0.000601207224013215 0.000583420690533352 0 0 0 0.000573509701642328 0 0.000652889019001582 0 0.000566397657913809 0 0 0 0 0 0.000584655821889755 0.0005700866950964 0.000562612946780468 0 0.000581912813411715 0.000642773518675939 0.000588805222125537 0 0.000577420149279151 0.000574418526903693 0.000572449239790209 0 0 0.000570697355844317 0 0 0 0.000581114125013862
"inferior_frontal_gyrus_pars_orbitalis_left" 0 0.000562859707228045 0.000560618460985247 0 0 0 0 0 0 0 0.000591257068513392 0 0.000569119891040762 0 0 0 0.000559596880532021 0 0.000573664717887552 0 0 0.000566081452214768 0.000552141989139429 0 0.000571775634969261 0.000591171423633607 0.000571699871469068 0 0.000646707597577968 0 0 0 0 0.000586909928627116 0 0.000576861116403132 0.000574854555637485 0 0 0 0 0 0 0 0 0 0 0 0 0 0.000569357805919543 0 0.000561542269980803 0 0.000577496820817589 0 0.000576547941738151 0 0.000576269756656657 0.000570583831247576 0.000570258180879006 0 0 0 0 0 0 0.000578561823404888
"inferior_frontal_gyrus_pars_triangularis_left" 0 0.000563863577226675 0.000558588301882516 0 0 0 0 0 0 0 0.000621910150133359 0 0.00057651991074439 0 0 0 0.000595301925634483 0.000573664717887552 0 0 0 0.000561102195842027 0 0 0.000576669892036388 0.000588493539367935 0.000569530039624685 0 0 0 0 0 0 0.000586130560888189 0 0.000579934918313916 0.000571964690966714 0 0 0 0 0 0 0 0 0 0 0 0 0 0.000569387295093082 0 0.000570871814638075 0 0.000555038590686489 0 0.000570063086227855 0 0.000570762495399362 0.000569533836162195 0.00056925905949817 0 0 0.000558262837073061 0 0 0 0.000578507631109892
"pericalcarine_cortex_left" 0 0 0 0.000617653097411925 0 0.000636682513999927 0.000626350343002934 0.000618946780078195 0 0.000642758430029681 0 0.000625885433888212 0 0 0 0 0 0 0 0 0 0 0.000569203303396199 0.000618252655699534 0 0 0 0.000616873604799092 0 0 0 0 0 0 0 0 0 0.000652173667454834 0 0 0 0 0 0 0 0.000683048467104737 0 0 0 0 0 0 0 0.000694002749821319 0 0 0 0 0 0 0 0 0 0 0 0 0 0
"postcentral_gyrus_left" 0.000581567232491887 0.000562187820760462 0.000574198116736207 0 0 0.000614729936367383 0.000580957320334318 0.000591900312010061 0.000598133458793733 0.000564683001987337 0 0.000603240263273126 0 0.000561081926493437 0 0.000598588707483742 0.000575888260620974 0 0 0 0 0.000564891989265348 0.000581610904652907 0.000583056715268269 0.000568912128988335 0.000576499064374645 0.000562391383832728 0.000601912284394492 0.000585602308766208 0.000597127272653965 0 0 0.000579058146113895 0.000575888256750972 0 0 0 0 0.000613146415722242 0 0.000645860067971352 0 0.000681388271207141 0 0 0 0 0 0 0 0 0 0 0 0 0.000601740298231311 0.00063284724698601 0 0 0 0.000588841706770145 0 0 0.000620035040519043 0 0 0 0.000632976401602396
"posterior_cingulate_gyrus_left" 0 0.000626307302319311 0.000627153438850269 0 0 0 0.000594101715262323 0.000589729956921567 0.000660559920657596 0 0 0 0.000564255609388819 0.000752229839075351 0 0.000571795246472293 0.000558285053743644 0.000566081452214768 0.000561102195842027 0 0.000564891989265348 0 0.000569752771705455 0.000586781503005853 0.000565571884759289 0.000566999564019644 0.000581416492214861 0.000574574923420874 0.000564936378590703 0.000558637432604776 0 0 0 0.000563838494756268 0 0.000572091009985204 0.00055153340678124 0 0.000672529060804379 0 0.000648524927076251 0.000686884618415214 0.00072554417644959 0 0 0 0 0.000624256181849524 0 0.000596199488062635 0.000564161416562772 0.000554528019851202 0.000554405513385972 0 0.000560156743380707 0.000723096209377811 0.000568153519655856 0 0.000560712407764583 0.000555577609992838 0.000584459195258443 0.000543616848005924 0.000664933041372857 0.000557291554193841 0 0 0 0.00056543017777431
"precentral_gyrus_left" 0.000578505691226244 0.000559415189980843 0.000559990519793747 0.000589294306368943 0 0.000602154867753149 0.000564351107633195 0.000585195220736905 0.000579565904067705 0.000565854371712509 0 0.000573897176839391 0.000570056432461888 0.000571761286002255 0.000587920539779333 0.000585803999869516 0.000613725626004441 0.000552141989139429 0 0.000569203303396199 0.000581610904652907 0.000569752771705455 0 0.000565283606372322 0.000567957492186771 0.000563337725203577 0.000565632606465066 0.000556716163396957 0.000564923761674318 0.000564346402690545 0 0 0.000556844579995497 0.00056570620465118 0 0.000584989275776455 0.000578160987282901 0 0 0 0.000678301234978566 0.000662806584315021 0.000697717149001747 0 0 0 0 0.000661500381184198 0 0.00066633876972744 0.000565702447046003 0.000563391715220891 0.000556863102964591 0 0.000572588148337231 0.000648284886574991 0.000633358786473572 0.000704995216780046 0.000565481956887692 0.000569426040904128 0.000582893437428911 0.000583631286558778 0.000663378338314914 0.000587016758494323 0 0 0 0.00064599375017579
"precuneus_left" 0.00060915218730687 0 0.000637627435391009 0.000625318354588669 0 0.000667018212340885 0.000628545467599296 0.000618824027307769 0.000593059589313235 0.000600677407320169 0 0.000593080073378202 0 0.000607552001851471 0.000693135076509291 0.000575048097930647 0 0 0 0.000618252655699534 0.000583056715268269 0.000586781503005853 0.000565283606372322 0 0 0 0.000584948368804431 0.000588571081470925 0.000627557185584317 0.000561125690726385 0 0 0.000565639609151377 0.00065593902188004 0 0 0 0.000671286723970725 0 0 0 0 0 0 0 0 0 0 0 0 0 0 0 0 0 0 0 0.000916417943345196 0 0 0 0 0 0 0 0 0 0
"rostral_anterior_cingulate_cortex_left" 0 0.000568984040509685 0.000564955918160285 0 0 0 0 0 0 0 0.000591822164270377 0 0.00061949125564342 0 0 0 0.000581432108634636 0.000571775634969261 0.000576669892036388 0 0.000568912128988335 0.000565571884759289 0.000567957492186771 0 0 0.00058209449809541 0.00056673668792732 0 0 0.000557443380743244 0 0 0 0.000575102215053809 0 0.000600917558281416 0.000577323413821155 0 0 0 0 0 0 0 0.000622442517864343 0 0.000631426903365696 0 0 0 0.000577308379189688 0.000582911591599677 0.000571997929638982 0 0.000569460328622274 0.000569108561537571 0.000577062439582918 0 0.000638588595563553 0.000573677187558213 0.000572358714635918 0.000563606806949963 0 0.000567338124665496 0 0 0 0.000580240742212536
"rostral_middle_frontal_gyrus_left" 0 0.000568504843887712 0.000575532427627575 0 0 0 0 0 0 0 0.000602172324318721 0 0.000642922969278252 0 0 0 0.00060438862251437 0.000591171423633607 0.000588493539367935 0 0.000576499064374645 0.000566999564019644 0.000563337725203577 0 0.00058209449809541 0 0.000582649907871447 0 0 0.000555566669371311 0.000713461392791173 0 0 0.000581767788479281 0 0.000587408568375786 0.00058071161907915 0 0 0 0 0 0 0 0 0 0.000630517024514321 0 0 0 0.000576408053915514 0.000565244233360381 0.000565809567280934 0 0.000586528708160903 0 0.000583445851196235 0 0.000570630523327102 0.000569067634602674 0.000573252262373885 0 0 0.00059001836282206 0 0 0 0.000584458933404111
"superior_frontal_gyrus_left" 0.000602616109190991 0.000574811650705603 0.000571120228541453 0 0 0.000610231596086919 0.000585437362524632 0.000600250006567125 0.000595118353183644 0.00059656998809828 0.000582441022155665 0 0.000590070522223173 0.000598715386541955 0 0.00058783264528237 0.000561437273644455 0.000571699871469068 0.000569530039624685 0 0.000562391383832728 0.000581416492214861 0.000565632606465066 0.000584948368804431 0.00056673668792732 0.000582649907871447 0 0.000567668050530348 0.000576094285903181 0.000552391946849663 0.000656591558806088 0 0.000574314725863461 0.000566338516197353 0 0.00059489142763632 0.000584475439231158 0 0.000632752870509872 0 0.000649647283634892 0.000619762346187858 0.000690652252864596 0 0.000580345514122471 0 0.000576261086331941 0.000607156739949002 0 0.000592681138480813 0.000577323512207134 0.000575472384495542 0.000570660117648273 0 0.000578714785282317 0.00061385229306272 0.000591735172379603 0 0.000576625359817583 0.000570581389119308 0.000581902841741385 0.000570508911349418 0.00067871521283517 0.000568883451317312 0 0 0 0.00058383012001229
"superior_parietal_gyrus_left" 0.000575423314829151 0 0.000553818207862716 0.000609820524266126 0 0.000668572117360583 0.000584928657699352 0.000603372128803404 0.000591872972658 0.000613572113508971 0 0.000614630583114041 0 0.000585112300478632 0.000632727210298961 0.000577598289200851 0.000554831513643427 0 0 0.000616873604799092 0.000601912284394492 0.000574574923420874 0.000556716163396957 0.000588571081470925 0 0 0.000567668050530348 0 0.000572943499650273 0.000573480995996235 0 0 0.000575621208244814 0.000561266153564824 0 0 0 0.000715533160341902 0 0 0.000658510788312186 0 0 0.000876770632169381 0 0.000623707066225553 0 0 0 0 0 0 0 0 0 0.000620728262945567 0.000611428910701478 0.000885945173731302 0 0 0 0.000772812153497716 0 0 0 0 0 0
"superior_temporal_gyrus_left" 0.000605624309081049 0 0.00056419139490242 0 0 0.000638003353289366 0.000594751956279468 0.000622846901406537 0.000604370162673613 0.000612932066069808 0 0.000627864486559049 0 0.000620614138555301 0.000737805927575935 0.000556124122908578 0 0.000646707597577968 0 0 0.000585602308766208 0.000564936378590703 0.000564923761674318 0.000627557185584317 0 0 0.000576094285903181 0.000572943499650273 0 0.000591742932199709 0 0.000660575655125467 0.000629722254830765 0.000635255358545127 0 0 0 0 0.000625709969757697 0 0 0 0 0 0 0 0 0 0 0 0 0 0 0 0 0.000606804610893481 0 0 0 0 0.000601221256143833 0 0 0 0 0 0 0
"supramarginal_gyrus_left" 0.00057295290621991 0 0.000561335237914391 0 0 0.000593143177300808 0.000583588306590441 0.00058906265321831 0.000625717385498925 0.0005716778275072 0 0.000592769943532211 0 0.00058062171173478 0.000601620054845901 0.000557725781043829 0.000563462197529882 0 0 0 0.000597127272653965 0.000558637432604776 0.000564346402690545 0.000561125690726385 0.000557443380743244 0.000555566669371311 0.000552391946849663 0.000573480995996235 0.000591742932199709 0 0 0 0.000581333715139964 0.000576746242104912 0 0 0 0 0 0 0 0 0.000688354640603443 0 0 0 0 0 0 0 0 0 0 0 0 0.000605069643258724 0.000612311225486941 0 0 0 0.000589195088831104 0 0 0 0 0 0 0
"frontal_pole_left" 0 0 0 0 0 0 0 0 0 0 0.000786638177952241 0 0.000703642000170216 0 0 0 0 0 0 0 0 0 0 0 0 0.000713461392791173 0.000656591558806088 0 0 0 0 0 0 0 0 0 0 0 0 0 0 0 0 0 0 0 0 0 0 0 0 0 0 0 0 0 0 0 0 0 0 0 0 0 0.000510534242044927 0 0 0
"temporal_pole_left" 0 0 0 0 0.000667044130598022 0.000670250979406143 0 0.000682248534586526 0 0 0.000808913128064917 0 0 0.000642755230291255 0.000696221124705068 0 0 0 0 0 0 0 0 0 0 0 0 0 0.000660575655125467 0 0 0 0 0.000641576033990673 0 0 0 0 0 0 0 0 0 0 0 0 0 0 0 0 0 0 0 0 0 0 0 0 0 0 0 0 0 0 0 0 0 0
"transverse_temporal_gyrus_left" 0.000611281307708415 0 0 0 0 0 0.00060846434699499 0.000611031371179157 0.000588031607344701 0.000575354226790512 0 0 0 0.000584510682213352 0 0 0 0 0 0 0.000579058146113895 0 0.000556844579995497 0.000565639609151377 0 0 0.000574314725863461 0.000575621208244814 0.000629722254830765 0.000581333715139964 0 0 0 0.000653376192437879 0 0 0 0 0 0 0 0 0 0 0 0 0 0 0 0 0 0 0 0 0 0 0 0 0 0 0 0 0 0 0 0 0 0
"insula_left" 0.000638870949233595 0.000556263754084689 0.000561593245459267 0 0.000641397515121036 0.000665350505490865 0.00062014995657946 0.00063587082499565 0.00068896959411926 0.00062206570368657 0.000686902997442925 0.000636668911111632 0.000593148431624134 0.000628548916777781 0.000735166920845385 0.000585261408532507 0.000577909548142295 0.000586909928627116 0.000586130560888189 0 0.000575888256750972 0.000563838494756268 0.00056570620465118 0.00065593902188004 0.000575102215053809 0.000581767788479281 0.000566338516197353 0.000561266153564824 0.000635255358545127 0.000576746242104912 0 0.000641576033990673 0.000653376192437879 0 0 0.00058054622262391 0.000581986756149875 0 0.000774720456451345 0 0 0 0.000727369914587424 0 0.000550869837484438 0 0.000893450248276293 0 0 0.000580315801432232 0.000578916474557139 0.000569586576301309 0.000585431877548358 0 0.000580911280263409 0.000612902959084279 0.000593846240184734 0 0.000567095409196649 0.000565984577919872 0.000574346949213903 0.000637090589633045 0 0.000571613279701079 0 0 0 0.000575310304047011
"banks_superior_temporal_sulcus_right" 0 0 0 0 0 0 0 0 0.000617605226577029 0 0 0 0 0 0 0 0 0 0 0 0 0 0 0 0 0 0 0 0 0 0 0 0 0 0 0 0 0 0 0 0.000604771662506719 0.000602665126852777 0.000579946120110389 0 0 0 0 0.000620089320295101 0 0 0 0 0 0 0.000574914578116471 0 0.000566720801600116 0.000587088106254339 0 0 0.000552452431853653 0.000565404766093917 0.000600626393831536 0.000587453226726367 0 0 0.000606357234923169 0.000595458233700525
"caudal_anterior_cingulate_cortex_right" 0 0.000682924472740275 0.000595971532736532 0 0 0 0 0 0.000600695960742574 0 0.000581420799947334 0 0.000579079858344845 0 0 0.000587940293019549 0.000601207224013215 0.000576861116403132 0.000579934918313916 0 0 0.000572091009985204 0.000584989275776455 0 0.000600917558281416 0.000587408568375786 0.00059489142763632 0 0 0 0 0 0 0.00058054622262391 0 0 0.000553794536818509 0 0 0 0 0 0 0 0.000555850278462197 0 0.000556666622090276 0 0 0 0.000563137770611394 0.000560188784840253 0.000562965898450224 0 0.00056776326351569 0.000630192198626413 0.000565320834152442 0 0.000560992019167306 0.00055859490915758 0.000565702432675173 0.000551571981007119 0 0.000566346761356779 0 0 0 0.000559464856017064
"caudal_middle_frontal_gyrus_right" 0 0.000579559042924899 0.00059582088526909 0 0 0 0 0 0 0 0.000574000945605199 0 0.00057743588101019 0 0 0 0.000583420690533352 0.000574854555637485 0.000571964690966714 0 0 0.00055153340678124 0.000578160987282901 0 0.000577323413821155 0.00058071161907915 0.000584475439231158 0 0 0 0 0 0 0.000581986756149875 0 0.000553794536818509 0 0 0 0 0.000563454854479701 0.000581817034950414 0.00056673202306699 0 0.000552125161330772 0 0.000554535653832369 0.00060595829545903 0 0 0.000561106749783541 0.000562197932558288 0.000554171202091354 0 0.000564659412040425 0.000543737686918805 0.00056847160489408 0 0.000555348759230577 0.000575826371215398 0.000552137802309433 0.000540413124117926 0 0.000539634023131541 0 0 0 0.000559380505689103
"cuneus_right" 0 0 0 0.00065597362867976 0 0 0 0 0 0.000646976965911695 0 0.000633592626229944 0 0 0 0 0 0 0 0.000652173667454834 0 0 0 0.000671286723970725 0 0 0 0.000715533160341902 0 0 0 0 0 0 0 0 0 0 0 0.000645282675626155 0.000571754003987374 0.000609879060539474 0 0.000604620271383054 0 0.000613620055387784 0 0.000622643092661282 0 0 0 0 0 0.000623287637500687 0 0 0 0.000616327100650259 0 0 0 0.000598957878929189 0 0 0 0 0 0
"entorhinal_cortex_right" 0 0 0 0 0.000779748583283985 0.000673621716519698 0.00058817193041093 0.000702410437793432 0 0 0 0 0 0.0005938620085035 0.000734072413805529 0 0 0 0 0 0.000613146415722242 0.000672529060804379 0 0 0 0 0.000632752870509872 0 0.000625709969757697 0 0 0 0 0.000774720456451345 0 0 0 0 0 0.000688232333286507 0 0 0.000758701588059574 0 0 0.00072620039079754 0.000780943476508633 0 0.000891925213610698 0 0 0 0 0 0 0.000632618089629963 0.000603081532263568 0 0 0 0.000630725261521244 0 0 0.000619037742813197 0 0.000701383970835559 0 0.000700412207195757
"fusiform_gyrus_right" 0 0 0 0 0.000680316704535116 0.000609272984687969 0 0.000592242457703251 0 0 0 0.000707310662232349 0 0 0 0 0 0 0 0 0 0 0 0 0 0 0 0 0 0 0 0 0 0 0 0 0 0.000645282675626155 0.000688232333286507 0 0.000612078623157487 0.000637250420358276 0.000630516587037882 0.000611781717419032 0 0.000590586510777839 0 0.00060300295010143 0.000698247298051851 0 0 0 0 0.000648073810434819 0.0005738844731154 0 0.000574967074373762 0.000715782255146201 0 0 0 0.000582886143466267 0.000634641833288235 0.000609258529877515 0 0.000701014717459724 0.000618796802423065 0.000663189747831342
"inferior_parietal_gyrus_right" 0 0 0 0 0 0 0 0 0.000656287060456625 0 0 0 0 0 0 0 0.000573509701642328 0 0 0 0.000645860067971352 0.000648524927076251 0.000678301234978566 0 0 0 0.000649647283634892 0.000658510788312186 0 0 0 0 0 0 0.000604771662506719 0 0.000563454854479701 0.000571754003987374 0 0.000612078623157487 0 0.000602916779439181 0.000621968457133325 0.000606217116808955 0 0.000654627686310721 0 0.000611919071320332 0 0.000558165968860536 0.000579440455528654 0 0 0.000833925613070401 0.000569615322146698 0.0007384531245241 0.000569014666050012 0.00064837367543913 0 0 0.000578719124150069 0.000566148754571353 0.000616182790858243 0.000592127540322009 0 0 0.000610466618806752 0.000628934787547798
"inferior_temporal_gyrus_right" 0 0 0.000690376794751636 0 0 0.00059868527088699 0 0.000583687529255377 0.000639904986696807 0 0 0 0 0 0 0 0 0 0 0 0 0.000686884618415214 0.000662806584315021 0 0 0 0.000619762346187858 0 0 0 0 0 0 0 0.000602665126852777 0 0.000581817034950414 0.000609879060539474 0 0.000637250420358276 0.000602916779439181 0 0.000612442657953354 0.000609991648444267 0 0.000638561366387822 0 0.000600237376494095 0.000676280837338682 0.000584655531980532 0.000590560886007014 0 0 0.000708498444384233 0.000595322120925371 0 0.000581484590103055 0.000611494605190337 0 0 0.000586583956513854 0.000585044937683795 0.000617435370345054 0.000597745097573896 0 0.000702112065572482 0.000609344844134629 0.000625428886571359
"cingulate_gyrus_isthmus_right" 0 0 0.000705543341471281 0 0 0 0 0.000750572786633662 0.000809677385379063 0 0 0 0 0 0 0 0.000652889019001582 0 0 0 0.000681388271207141 0.00072554417644959 0.000697717149001747 0 0 0 0.000690652252864596 0 0 0.000688354640603443 0 0 0 0.000727369914587424 0.000579946120110389 0 0.00056673202306699 0 0.000758701588059574 0.000630516587037882 0.000621968457133325 0.000612442657953354 0 0.000617821791448258 0 0.000739711569928856 0 0.000596290259930945 0.000696267473175086 0.000578928262216361 0.000561085697785704 0 0 0.000857891994629925 0.000570370933532887 0.00066324926167102 0.000566006621428988 0.000607239741167194 0 0.000557039102796311 0.00055957340697036 0.000594194402779566 0.000614526980725009 0.000576070534285652 0 0 0.000712069952032605 0.000614052164630209
"lateral_occipital_cortex_right" 0 0 0 0.000636205899712128 0 0 0 0 0 0.000860794734996885 0 0.00063439342363355 0 0 0 0 0 0 0 0 0 0 0 0 0 0 0 0.000876770632169381 0 0 0 0 0 0 0 0 0 0.000604620271383054 0 0.000611781717419032 0.000606217116808955 0.000609991648444267 0.000617821791448258 0 0 0.000606047457877149 0 0.000621705743219488 0.000679283138855379 0.000563950233393738 0 0 0 0.000647179330272329 0.000581086584171123 0 0.000578234160713057 0.000617329788304404 0 0 0.000570782738676495 0.000602035642889825 0.000623574644857578 0.000590305370698856 0 0 0.000640492569130849 0.000653321167947454
"lateral_orbitofrontal_cortex_right" 0 0 0 0 0 0 0 0 0 0 0.000600324366387361 0 0 0 0 0 0.000566397657913809 0 0 0 0 0 0 0 0.000622442517864343 0 0.000580345514122471 0 0 0 0 0 0 0.000550869837484438 0 0.000555850278462197 0.000552125161330772 0 0 0 0 0 0 0 0 0 0.000607824330025708 0 0 0 0.000561116807431715 0.000584573289703592 0.000570724906545592 0 0.000555889771502793 0.00054342237128009 0.000554171568292121 0 0.000586045029176928 0.000602822512076382 0.000561468621327889 0 0 0 0.000621204223374601 0.000754130418704079 0 0.000658466845871786
"lingual_gyrus_right" 0 0 0 0.000644492243901762 0.00067093457677687 0.000722306779880208 0 0.00068706395815483 0 0.000637344316687355 0 0.000669937578260411 0 0 0 0 0 0 0 0.000683048467104737 0 0 0 0 0 0 0 0.000623707066225553 0 0 0 0 0 0 0 0 0 0.000613620055387784 0.00072620039079754 0.000590586510777839 0.000654627686310721 0.000638561366387822 0.000739711569928856 0.000606047457877149 0 0 0 0.000638068747866706 0.000663245711587545 0.00057387954609056 0 0 0 0.000621403949651046 0.000573453345973576 0 0.000579332507060576 0.000719490780015587 0 0 0 0.000603370739813239 0.000658012070398397 0.000588629767130773 0 0 0.000815492828990212 0.000730656362570539
"medial_orbitofrontal_gyrus_right" 0 0 0.000589971332177862 0 0 0 0 0 0 0 0.000706624735055846 0 0.000792190901448464 0 0 0 0 0 0 0 0 0 0 0 0.000631426903365696 0.000630517024514321 0.000576261086331941 0 0 0 0 0 0 0.000893450248276293 0 0.000556666622090276 0.000554535653832369 0 0.000780943476508633 0 0 0 0 0 0.000607824330025708 0 0 0 0 0 0 0.000587656811586213 0.000579667775741367 0 0 0 0 0 0.000647702557592483 0.000616882970244736 0.000591121908841058 0 0 0 0.000696080473447809 0.000880234676875938 0 0.000670460250893956
"middle_temporal_gyrus_right" 0 0 0 0 0 0 0 0 0.000613610428044524 0 0 0 0 0 0 0 0 0 0 0 0 0.000624256181849524 0.000661500381184198 0 0 0 0.000607156739949002 0 0 0 0 0 0 0 0.000620089320295101 0 0.00060595829545903 0.000622643092661282 0 0.00060300295010143 0.000611919071320332 0.000600237376494095 0.000596290259930945 0.000621705743219488 0 0.000638068747866706 0 0 0.000708544114697005 0.00057289454433297 0.000593360320346783 0 0 0.000831141885028653 0.000574599705135785 0 0.000572843992084304 0.000609384293330685 0 0 0.000573587209797561 0.000576557040659136 0.00061025476332718 0.000591333828620407 0 0.000691044061639006 0.000596841958218963 0.000613822009820746
"parahippocampal_gyrus_right" 0 0 0 0 0.000713702107514669 0 0 0.00056171576861722 0 0 0 0 0 0 0 0 0 0 0 0 0 0 0 0 0 0 0 0 0 0 0 0 0 0 0 0 0 0 0.000891925213610698 0.000698247298051851 0 0.000676280837338682 0.000696267473175086 0.000679283138855379 0 0.000663245711587545 0 0.000708544114697005 0 0 0 0 0 0 0 0 0 0.00074981939204717 0 0 0 0 0.000641256937296651 0 0 0.000716327146778118 0 0.000705709850294123
"paracentral_gyrus_right" 0 0 0.000605731548239695 0 0 0 0 0 0 0 0 0 0 0 0 0.000654607052348295 0 0 0 0 0 0.000596199488062635 0.00066633876972744 0 0 0 0.000592681138480813 0 0 0 0 0 0 0.000580315801432232 0 0 0 0 0 0 0.000558165968860536 0.000584655531980532 0.000578928262216361 0.000563950233393738 0 0.00057387954609056 0 0.00057289454433297 0 0 0 0 0 0 0.000616524177200544 0.000577722945296381 0.000588896883871335 0.000574304868144513 0 0 0.000575310398432673 0.000567835390872892 0.0005860606013165 0.000562198170375724 0 0 0.000571802228600387 0.000556397365609705
"inferior_frontal_gyrus_pars_opercularis_right" 0 0.000587367409984274 0.000583838396741728 0 0 0 0 0 0 0 0 0 0.000571890851218368 0 0 0 0.000584655821889755 0.000569357805919543 0.000569387295093082 0 0 0.000564161416562772 0.000565702447046003 0 0.000577308379189688 0.000576408053915514 0.000577323512207134 0 0 0 0 0 0 0.000578916474557139 0 0.000563137770611394 0.000561106749783541 0 0 0 0.000579440455528654 0.000590560886007014 0.000561085697785704 0 0.000561116807431715 0 0 0.000593360320346783 0 0 0 0.000565523481155968 0.000562593766620688 0 0.000605869060116568 0.000547228625869458 0.000625877904845931 0.000569874894025042 0.000563380017260605 0.000572544598084163 0.000557501040371862 0.00055553124079466 0.000585286253838369 0.000555127627393916 0 0 0 0.00057046331894709
"inferior_frontal_gyrus_pars_orbitalis_right" 0 0.000576990286237504 0.000575058238369199 0 0 0 0 0 0 0 0 0 0.000567596884347059 0 0 0 0.0005700866950964 0 0 0 0 0.000554528019851202 0.000563391715220891 0 0.000582911591599677 0.000565244233360381 0.000575472384495542 0 0 0 0 0 0 0.000569586576301309 0 0.000560188784840253 0.000562197932558288 0 0 0 0 0 0 0 0.000584573289703592 0 0.000587656811586213 0 0 0 0.000565523481155968 0 0.00059174179700594 0 0 0.000558869980427346 0.000555096852628042 0 0.000576827207984683 0.00060096156913391 0.00056169450358544 0 0.000738072932482753 0 0 0 0 0.00057620865300063
"inferior_frontal_gyrus_pars_triangularis_right" 0 0.000574350249489002 0.000580640838540802 0 0 0 0 0 0 0 0 0 0.000562264897917151 0 0 0 0.000562612946780468 0.000561542269980803 0.000570871814638075 0 0 0.000554405513385972 0.000556863102964591 0 0.000571997929638982 0.000565809567280934 0.000570660117648273 0 0 0 0 0 0 0.000585431877548358 0 0.000562965898450224 0.000554171202091354 0 0 0 0 0 0 0 0.000570724906545592 0 0.000579667775741367 0 0 0 0.000562593766620688 0.00059174179700594 0 0 0.00054513826214799 0.000551802948247299 0.000555721978945587 0 0.000568401607994055 0.000579381062575752 0.000561420326969341 0 0.000949358520089515 0 0 0 0 0.000567310160608743
"pericalcarine_cortex_right" 0 0 0 0.000663646274113437 0 0 0 0 0 0.000672237691685366 0 0.000659258814214152 0 0 0 0 0 0 0 0.000694002749821319 0 0 0 0 0 0 0 0 0 0 0 0 0 0 0 0 0 0.000623287637500687 0 0.000648073810434819 0.000833925613070401 0.000708498444384233 0.000857891994629925 0.000647179330272329 0 0.000621403949651046 0 0.000831141885028653 0 0 0 0 0 0 0 0 0 0.000621021233978103 0 0 0 0.000696354158357199 0 0 0 0 0 0
"postcentral_gyrus_right" 0 0.000560049773114724 0.0006000445044614 0 0 0 0 0 0 0 0 0 0.000574796968455802 0 0 0 0.000581912813411715 0.000577496820817589 0.000555038590686489 0 0 0.000560156743380707 0.000572588148337231 0 0.000569460328622274 0.000586528708160903 0.000578714785282317 0 0 0 0 0 0 0.000580911280263409 0.000574914578116471 0.00056776326351569 0.000564659412040425 0 0 0.0005738844731154 0.000569615322146698 0.000595322120925371 0.000570370933532887 0.000581086584171123 0.000555889771502793 0.000573453345973576 0 0.000574599705135785 0 0.000616524177200544 0.000605869060116568 0 0.00054513826214799 0 0 0.000550974433668004 0.00059056160951864 0.000584512987905439 0.000564750997877081 0.000565260722251527 0.000556123087868617 0.000575110107306781 0.000609994221639303 0.000580787878772196 0 0 0.000589662072096834 0.000575255677031809
"posterior_cingulate_gyrus_right" 0 0.000760863450396919 0.000653808756530543 0 0 0 0.000623055084343596 0.000617553308147138 0.000725282467684931 0 0 0 0.000565963509635063 0 0 0 0.000642773518675939 0 0 0 0.000601740298231311 0.000723096209377811 0.000648284886574991 0 0.000569108561537571 0 0.00061385229306272 0.000620728262945567 0.000606804610893481 0.000605069643258724 0 0 0 0.000612902959084279 0 0.000630192198626413 0.000543737686918805 0 0.000632618089629963 0 0.0007384531245241 0 0.00066324926167102 0 0.00054342237128009 0 0 0 0 0.000577722945296381 0.000547228625869458 0.000558869980427346 0.000551802948247299 0 0.000550974433668004 0 0.000570502768224207 0.000594124860191313 0.00055404994909459 0.000550813616259888 0.000573822432685163 0.000559202838898084 0 0.000538900576946794 0 0 0 0.000554821875347335
"precentral_gyrus_right" 0 0.000568857458994474 0.00062276422811216 0 0 0 0.000633245823350028 0.000641560250890094 0.000630601222268634 0 0.000591803789681937 0 0.000578013655977358 0 0 0.000694986303438805 0.000588805222125537 0.000576547941738151 0.000570063086227855 0 0.00063284724698601 0.000568153519655856 0.000633358786473572 0 0.000577062439582918 0.000583445851196235 0.000591735172379603 0.000611428910701478 0 0.000612311225486941 0 0 0 0.000593846240184734 0.000566720801600116 0.000565320834152442 0.00056847160489408 0 0.000603081532263568 0.000574967074373762 0.000569014666050012 0.000581484590103055 0.000566006621428988 0.000578234160713057 0.000554171568292121 0.000579332507060576 0 0.000572843992084304 0 0.000588896883871335 0.000625877904845931 0.000555096852628042 0.000555721978945587 0 0.00059056160951864 0.000570502768224207 0 0.000573096136370995 0.00056201858770132 0.00055803778552554 0.000554548006799416 0.000561774736074742 0.000571282759180276 0.000560933819179641 0 0 0.000585358830367495 0.000561711072115498
"precuneus_right" 0 0 0 0.000612413055147649 0 0 0 0 0 0 0 0.000634161511778992 0 0 0 0 0 0 0 0 0 0 0.000704995216780046 0.000916417943345196 0 0 0 0.000885945173731302 0 0 0 0 0 0 0.000587088106254339 0 0 0.000616327100650259 0 0.000715782255146201 0.00064837367543913 0.000611494605190337 0.000607239741167194 0.000617329788304404 0 0.000719490780015587 0 0.000609384293330685 0.00074981939204717 0.000574304868144513 0.000569874894025042 0 0 0.000621021233978103 0.000584512987905439 0.000594124860191313 0.000573096136370995 0 0 0 0.000570183843323544 0.000595760364119837 0.000622481565786895 0.000589538629211143 0 0 0.000618903780635995 0.000629747746895184
"rostral_anterior_cingulate_cortex_right" 0 0.00057455970344007 0.000585329757156382 0 0 0 0 0 0 0 0.00064224628725285 0 0.000579070217722381 0 0 0 0.000577420149279151 0.000576269756656657 0.000570762495399362 0 0 0.000560712407764583 0.000565481956887692 0 0.000638588595563553 0.000570630523327102 0.000576625359817583 0 0 0 0 0 0 0.000567095409196649 0 0.000560992019167306 0.000555348759230577 0 0 0 0 0 0 0 0.000586045029176928 0 0.000647702557592483 0 0 0 0.000563380017260605 0.000576827207984683 0.000568401607994055 0 0.000564750997877081 0.00055404994909459 0.00056201858770132 0 0 0.000573757481175284 0.000554090588252794 0 0 0.00055341053315768 0 0 0 0.000680037354767584
"rostral_middle_frontal_gyrus_right" 0 0.000568941225666909 0.00057843749324817 0 0 0 0 0 0 0 0 0 0.000567388102395665 0 0 0 0.000574418526903693 0.000570583831247576 0.000569533836162195 0 0 0.000555577609992838 0.000569426040904128 0 0.000573677187558213 0.000569067634602674 0.000570581389119308 0 0 0 0 0 0 0.000565984577919872 0 0.00055859490915758 0.000575826371215398 0 0 0 0 0 0.000557039102796311 0 0.000602822512076382 0 0.000616882970244736 0 0 0 0.000572544598084163 0.00060096156913391 0.000579381062575752 0 0.000565260722251527 0.000550813616259888 0.00055803778552554 0 0.000573757481175284 0 0.000571082773049485 0 0 0 0.000645455984070081 0 0 0.000575288843525816
"superior_frontal_gyrus_right" 0 0.000583171394570533 0.000584474104868525 0 0.000628610250959818 0 0.000615494954999827 0.000612107394435676 0.00066569047980245 0 0.000565824892870928 0 0.000570847162471138 0 0 0.000571795558994973 0.000572449239790209 0.000570258180879006 0.00056925905949817 0 0.000588841706770145 0.000584459195258443 0.000582893437428911 0 0.000572358714635918 0.000573252262373885 0.000581902841741385 0 0.000601221256143833 0.000589195088831104 0 0 0 0.000574346949213903 0.000552452431853653 0.000565702432675173 0.000552137802309433 0 0.000630725261521244 0 0.000578719124150069 0.000586583956513854 0.00055957340697036 0.000570782738676495 0.000561468621327889 0 0.000591121908841058 0.000573587209797561 0 0.000575310398432673 0.000557501040371862 0.00056169450358544 0.000561420326969341 0 0.000556123087868617 0.000573822432685163 0.000554548006799416 0.000570183843323544 0.000554090588252794 0.000571082773049485 0 0.000557453139312258 0.000570877382673853 0.000541424913647362 0.000641598165278121 0 0.000556119480484703 0.000556547130420792
"superior_parietal_gyrus_right" 0 0 0 0.000619413484757661 0 0 0 0 0.000597877689357846 0 0 0 0 0 0 0 0 0 0 0 0 0.000543616848005924 0.000583631286558778 0 0.000563606806949963 0 0.000570508911349418 0.000772812153497716 0 0 0 0 0 0.000637090589633045 0.000565404766093917 0.000551571981007119 0.000540413124117926 0.000598957878929189 0 0.000582886143466267 0.000566148754571353 0.000585044937683795 0.000594194402779566 0.000602035642889825 0 0.000603370739813239 0 0.000576557040659136 0 0.000567835390872892 0.00055553124079466 0 0 0.000696354158357199 0.000575110107306781 0.000559202838898084 0.000561774736074742 0.000595760364119837 0 0 0.000557453139312258 0 0.000590471787573714 0.000570626664214132 0 0 0.00058616233546369 0.000578724732178144
"superior_temporal_gyrus_right" 0 0 0 0 0 0 0 0 0.000600986473532667 0 0 0 0 0 0 0 0 0 0 0 0 0.000664933041372857 0.000663378338314914 0 0 0 0.00067871521283517 0 0 0 0 0 0 0 0.000600626393831536 0 0 0 0 0.000634641833288235 0.000616182790858243 0.000617435370345054 0.000614526980725009 0.000623574644857578 0 0.000658012070398397 0 0.00061025476332718 0.000641256937296651 0.0005860606013165 0.000585286253838369 0.000738072932482753 0.000949358520089515 0 0.000609994221639303 0 0.000571282759180276 0.000622481565786895 0 0 0.000570877382673853 0.000590471787573714 0 0.000632489439797913 0 0.000699252431297728 0.000615040816377118 0.000663133354048738
"supramarginal_gyrus_right" 0 0.000545823142304121 0.000606725680306964 0 0 0 0 0 0.000613202741876574 0 0 0 0.000575720664635292 0 0 0 0.000570697355844317 0 0.000558262837073061 0 0.000620035040519043 0.000557291554193841 0.000587016758494323 0 0.000567338124665496 0.00059001836282206 0.000568883451317312 0 0 0 0 0 0 0.000571613279701079 0.000587453226726367 0.000566346761356779 0.000539634023131541 0 0.000619037742813197 0.000609258529877515 0.000592127540322009 0.000597745097573896 0.000576070534285652 0.000590305370698856 0 0.000588629767130773 0 0.000591333828620407 0 0.000562198170375724 0.000555127627393916 0 0 0 0.000580787878772196 0.000538900576946794 0.000560933819179641 0.000589538629211143 0.00055341053315768 0 0.000541424913647362 0.000570626664214132 0.000632489439797913 0 0 0 0.000591912374586838 0.000573028914481078
"frontal_pole_right" 0 0 0 0 0 0 0 0 0 0 0 0 0 0 0 0 0 0 0 0 0 0 0 0 0 0 0 0 0 0 0.000510534242044927 0 0 0 0 0 0 0 0 0 0 0 0 0 0.000621204223374601 0 0.000696080473447809 0 0 0 0 0 0 0 0 0 0 0 0 0.000645455984070081 0.000641598165278121 0 0 0 0 0 0 0
"temporal_pole_right" 0 0 0 0 0 0 0 0 0 0 0 0 0 0 0 0 0 0 0 0 0 0 0 0 0 0 0 0 0 0 0 0 0 0 0 0 0 0 0.000701383970835559 0.000701014717459724 0 0.000702112065572482 0 0 0.000754130418704079 0 0.000880234676875938 0.000691044061639006 0.000716327146778118 0 0 0 0 0 0 0 0 0 0 0 0 0 0.000699252431297728 0 0 0 0 0.000716509977463059
"transverse_temporal_gyrus_right" 0 0 0 0 0 0 0 0 0 0 0 0 0 0 0 0 0 0 0 0 0 0 0 0 0 0 0 0 0 0 0 0 0 0 0.000606357234923169 0 0 0 0 0.000618796802423065 0.000610466618806752 0.000609344844134629 0.000712069952032605 0.000640492569130849 0 0.000815492828990212 0 0.000596841958218963 0 0.000571802228600387 0 0 0 0 0.000589662072096834 0 0.000585358830367495 0.000618903780635995 0 0 0.000556119480484703 0.00058616233546369 0.000615040816377118 0.000591912374586838 0 0 0 0.000609623995791933
"insula_right" 0 0.000571926647959945 0.000598637295873268 0 0 0 0 0 0.000614054372616521 0 0.000582113554319619 0 0.000581662208609157 0 0 0 0.000581114125013862 0.000578561823404888 0.000578507631109892 0 0.000632976401602396 0.00056543017777431 0.00064599375017579 0 0.000580240742212536 0.000584458933404111 0.00058383012001229 0 0 0 0 0 0 0.000575310304047011 0.000595458233700525 0.000559464856017064 0.000559380505689103 0 0.000700412207195757 0.000663189747831342 0.000628934787547798 0.000625428886571359 0.000614052164630209 0.000653321167947454 0.000658466845871786 0.000730656362570539 0.000670460250893956 0.000613822009820746 0.000705709850294123 0.000556397365609705 0.00057046331894709 0.00057620865300063 0.000567310160608743 0 0.000575255677031809 0.000554821875347335 0.000561711072115498 0.000629747746895184 0.000680037354767584 0.000575288843525816 0.000556547130420792 0.000578724732178144 0.000663133354048738 0.000573028914481078 0 0.000716509977463059 0.000609623995791933 0
