# Supplementary material for: NODDI and Tensor-Based Microstructural Indices as Predictors of Functional Connectivity
Source: PLoS One. 2016 Apr 14;11(4):e0153404. doi: 10.1371/journal.pone.0153404 (PMC4831788; doi:10.1371/journal.pone.0153404)
Supplement: S1 Data — a) Functional connectivity matrices, both fMRI and EEG connectomes across all subjects, in the form of precision matrices and b) structural brain connectivity matrices across all subjects and microstructural indices. Columns and rows are named according to the corresponding brain region that represent. (ZIP) [file pone.0153404.s001.zip › DATA/DWI/32_WODI_68.txt]

"banks_superior_temporal_sulcus_left" "caudal_anterior_cingulate_cortex_left" "caudal_middle_frontal_gyrus_left" "cuneus_left" "entorhinal_cortex_left" "fusiform_gyrus_left" "inferior_parietal_gyrus_left" "inferior_temporal_gyrus_left" "cingulate_gyrus_isthmus_left" "lateral_occipital_cortex_left" "lateral_orbitofrontal_cortex_left" "lingual_gyrus_left" "medial_orbitofrontal_gyrus_left" "middle_temporal_gyrus_left" "parahippocampal_gyrus_left" "paracentral_gyrus_left" "inferior_frontal_gyrus_pars_opercularis_left" "inferior_frontal_gyrus_pars_orbitalis_left" "inferior_frontal_gyrus_pars_triangularis_left" "pericalcarine_cortex_left" "postcentral_gyrus_left" "posterior_cingulate_gyrus_left" "precentral_gyrus_left" "precuneus_left" "rostral_anterior_cingulate_cortex_left" "rostral_middle_frontal_gyrus_left" "superior_frontal_gyrus_left" "superior_parietal_gyrus_left" "superior_temporal_gyrus_left" "supramarginal_gyrus_left" "frontal_pole_left" "temporal_pole_left" "transverse_temporal_gyrus_left" "insula_left" "banks_superior_temporal_sulcus_right" "caudal_anterior_cingulate_cortex_right" "caudal_middle_frontal_gyrus_right" "cuneus_right" "entorhinal_cortex_right" "fusiform_gyrus_right" "inferior_parietal_gyrus_right" "inferior_temporal_gyrus_right" "cingulate_gyrus_isthmus_right" "lateral_occipital_cortex_right" "lateral_orbitofrontal_cortex_right" "lingual_gyrus_right" "medial_orbitofrontal_gyrus_right" "middle_temporal_gyrus_right" "parahippocampal_gyrus_right" "paracentral_gyrus_right" "inferior_frontal_gyrus_pars_opercularis_right" "inferior_frontal_gyrus_pars_orbitalis_right" "inferior_frontal_gyrus_pars_triangularis_right" "pericalcarine_cortex_right" "postcentral_gyrus_right" "posterior_cingulate_gyrus_right" "precentral_gyrus_right" "precuneus_right" "rostral_anterior_cingulate_cortex_right" "rostral_middle_frontal_gyrus_right" "superior_frontal_gyrus_right" "superior_parietal_gyrus_right" "superior_temporal_gyrus_right" "supramarginal_gyrus_right" "frontal_pole_right" "temporal_pole_right" "transverse_temporal_gyrus_right" "insula_right"
"banks_superior_temporal_sulcus_left" 0 0 0 0 0 0.290928406107625 0.300925807966971 0.269784851521028 0.24980217632171 0.290779406278421 0 0.277464147948675 0 0.398481741566395 0 0 0 0 0 0 0.252242540899087 0 0.252873871898479 0.244578909417224 0 0 0.231630576716254 0.25768481623984 0.298850592265205 0.313680481505536 0 0 0.391227727839571 0.272486149363542 0 0 0 0 0 0 0 0 0 0 0 0 0 0 0 0 0 0 0 0 0 0 0 0 0 0 0 0 0 0 0 0 0 0
"caudal_anterior_cingulate_cortex_left" 0 0 0.301460193345362 0 0 0 0 0 0 0 0.254130010151861 0 0.26011466228444 0 0 0 0.278111230707725 0.269676305130953 0.305820306577138 0 0.215218758563023 0.158622089127189 0.269733076894865 0 0.255867666054239 0.297876927454192 0.240398370042501 0 0 0 0 0 0 0.272264828172602 0 0.186032910765775 0.228830983344558 0 0 0 0 0 0 0 0 0 0 0 0 0 0.227296476791232 0.246144767235349 0.278637693047032 0 0.260321708106591 0.183943443354594 0.253595286560205 0 0.228737756382744 0.241676045551359 0.185722651206012 0 0 0.236531446215021 0 0 0 0.256386425764425
"caudal_middle_frontal_gyrus_left" 0 0.301460193345362 0 0 0 0 0.235206397207005 0.214378252423819 0.252890471742443 0 0 0 0.285524504585732 0 0 0 0.298637184743005 0.304463822135018 0.337913542883731 0 0.298041813318589 0.225730301980336 0.3065929858578 0.255913480178958 0.309477886107744 0.334401443235471 0.294454760786838 0.228658888745359 0.246056875005646 0.256518101538879 0 0 0 0.319751807814886 0 0.246946866195324 0.245251654403641 0 0 0 0 0.21672155564572 0.252376824686353 0 0 0 0.242721375393623 0 0 0.229451394800404 0.247553839388283 0.234112501679612 0.264476580331639 0 0.266001956552639 0.227247434861217 0.245179797876711 0 0.237090599211358 0.248244163878598 0.209527324715401 0 0 0.229022686452735 0 0 0 0.261794930576665
"cuneus_left" 0 0 0 0 0 0.292282743104473 0.345394972208233 0.282218148760662 0 0.364893254367768 0 0.338765458425128 0 0 0 0 0 0 0 0.396805350831035 0 0 0.287453729902851 0.480296099306471 0 0 0 0.355951183436494 0 0 0 0 0 0 0 0 0 0.462996945354399 0 0 0 0 0 0.470541428224307 0 0.41054591658696 0 0 0 0 0 0 0 0.497059780386605 0 0 0 0.372673176007946 0 0 0 0.431791155937884 0 0 0 0 0 0
"entorhinal_cortex_left" 0 0 0 0 0 0.411731500296587 0 0.445658677919263 0 0 0.575562476804471 0.446040904406918 0 0 0.3999489274518 0 0 0 0 0 0 0 0 0 0 0 0 0 0 0 0 0.326320528677391 0 0.253489633409649 0 0 0 0 0.329164222086112 0.427470112741711 0 0 0 0 0 0.366005183063255 0 0 0.281409618135081 0 0 0 0 0 0 0 0 0 0 0 0.261114790797799 0 0 0 0 0 0 0
"fusiform_gyrus_left" 0.290928406107625 0 0 0.292282743104473 0.411731500296587 0 0.232546761645302 0.304603377385807 0.224617375313584 0.345375399067678 0.185879792316944 0.295759976369456 0 0.293303316596163 0.395391820188132 0.252327262722922 0 0 0 0.275902582053222 0.232055689301973 0 0.239215582672967 0.210656932843072 0 0 0.221310217662974 0.232573099834334 0.306475719715166 0.256448716194948 0 0.322850930062796 0 0.290010535283114 0 0 0 0 0.425260354505661 0.451338536774992 0 0.4231247293785 0 0 0 0.469306545155865 0 0 0 0 0 0 0 0 0 0 0 0 0 0 0 0 0 0 0 0 0 0
"inferior_parietal_gyrus_left" 0.300925807966971 0 0.235206397207005 0.345394972208233 0 0.232546761645302 0 0.269086847949625 0.251748293229276 0.333387935748498 0 0.244102740338928 0 0.294836548592919 0.224245507523271 0.252917974156742 0.251349509091428 0 0 0.258867970501398 0.270677427710184 0.234929303869865 0.269140970502177 0.246498750965895 0 0 0.244256504212362 0.336814011218829 0.277491717860919 0.293285861996218 0 0 0.242473994583053 0.234115255928349 0 0 0 0 0.245519121369987 0 0 0 0 0 0 0 0 0 0 0 0 0 0 0 0 0.198536956358963 0.215404346090256 0 0 0 0.195816475525436 0 0 0 0 0 0 0
"inferior_temporal_gyrus_left" 0.269784851521028 0 0.214378252423819 0.282218148760662 0.445658677919263 0.304603377385807 0.269086847949625 0 0.234122993011831 0.372833436544811 0 0.286293926486981 0 0.32528506765618 0.377606788161167 0.261907860580845 0.251620606206568 0 0 0.270215684378952 0.244180917324164 0.202475660483387 0.241008941997305 0.230603164236643 0 0 0.219314477094799 0.254362092111025 0.256056699623879 0.275758197730196 0 0.346946439601464 0.224642259888235 0.233558412010363 0 0 0 0 0.418973575479728 0.440137167969837 0 0.424781894524468 0.320479814411014 0 0 0.491609865280808 0 0 0.429321273227677 0 0 0 0 0 0 0.194071880191507 0.192078082352026 0 0 0 0.18221340030685 0 0 0 0 0 0 0
"cingulate_gyrus_isthmus_left" 0.24980217632171 0 0.252890471742443 0 0 0.224617375313584 0.251748293229276 0.234122993011831 0 0.258364211694393 0 0.389253572631821 0 0.259044092015059 0.338101903597882 0.29538072405561 0 0 0 0 0.275401105422971 0.250303473993747 0.252491097011953 0.316413675737304 0 0 0.232006112651719 0.270628611609859 0.244310313392624 0.308410909815006 0 0 0.251001109562184 0.233806263251005 0.197942520655653 0.220282737700757 0 0 0 0 0.18230114938781 0.1948165555969 0.273549377171236 0 0 0 0 0.20726020665751 0 0 0 0 0 0 0 0.207464069558283 0.217035552113006 0 0 0 0.214951912394847 0.205462516865051 0.179463068667595 0.200752693984163 0 0 0 0.174908541743424
"lateral_occipital_cortex_left" 0.290779406278421 0 0 0.364893254367768 0 0.345375399067678 0.333387935748498 0.372833436544811 0.258364211694393 0 0 0.299541973634215 0 0.33270946955461 0.282178829431477 0 0 0 0 0.322838527774762 0.280285651439336 0 0.265014287085839 0.280526121401264 0 0 0.242066375216556 0.386253931275544 0.265212283398171 0.283266616137111 0 0 0.271057450888778 0.266348021775789 0 0 0 0.409186096231222 0 0 0 0 0 0.43120832920724 0 0.413014419644853 0 0 0 0 0 0 0 0.417133135283376 0 0 0 0 0 0 0 0 0 0 0 0 0 0
"lateral_orbitofrontal_cortex_left" 0 0.254130010151861 0 0 0.575562476804471 0.185879792316944 0 0 0 0 0 0 0.350068484008985 0 0 0 0.307027040090485 0.362585443608259 0.415123650949858 0 0 0 0 0 0.306470953433467 0.307645791451883 0.270363023759301 0 0 0 0.450644241815378 0.201419752090206 0 0.378758838782531 0 0.24361221412161 0.235746508702292 0 0 0 0 0 0 0 0.295907573402906 0 0.482598984227617 0 0 0 0 0 0 0 0 0 0.253300188387256 0 0.302668616150196 0 0.222287288191983 0 0 0 0 0 0 0.274879320634063
"lingual_gyrus_left" 0.277464147948675 0 0 0.338765458425128 0.446040904406918 0.295759976369456 0.244102740338928 0.286293926486981 0.389253572631821 0.299541973634215 0 0 0 0.30140643832482 0.356191477152063 0 0 0 0 0.319981669083584 0.252311797841573 0 0.25849270220103 0.256706657044714 0 0 0 0.26349228264626 0.244533314636481 0.262785316960017 0 0 0 0.233424152114442 0 0 0 0.406059221661503 0 0.526502742613091 0 0 0 0.462758249986383 0 0.456647509807073 0 0 0 0 0 0 0 0.463686741240655 0 0 0 0.404616705046247 0 0 0 0 0 0 0 0 0 0
"medial_orbitofrontal_gyrus_left" 0 0.26011466228444 0.285524504585732 0 0 0 0 0 0 0 0.350068484008985 0 0 0 0 0 0.289894736937344 0.297451758424535 0.304516796401003 0 0 0.248366156317788 0.283018247653896 0 0.340663193025667 0.301644544682804 0.316360117626211 0 0 0 0.439059034093666 0 0 0.318054189979516 0 0.246245234714506 0.241022461501938 0 0 0 0 0 0 0 0 0 0.528668953149791 0 0 0 0.242908821798961 0.252135055428015 0.261273966795567 0 0.251830093392528 0.228880051381906 0.232637809994415 0 0.24007008761752 0.253427783840581 0.222314837732115 0 0 0.225506233513025 0 0 0 0.273928735917151
"middle_temporal_gyrus_left" 0.398481741566395 0 0 0 0 0.293303316596163 0.294836548592919 0.32528506765618 0.259044092015059 0.33270946955461 0 0.30140643832482 0 0 0.323929486030503 0 0.385847089329503 0 0 0 0.304193586930278 0.24778578823674 0.260234836197157 0.257290377368841 0 0 0.253627252004592 0.275865138055987 0.291099223548726 0.30589563385343 0 0.381451163370797 0.25617150103169 0.263253158378069 0 0 0 0 0.21564223107498 0 0 0 0 0 0 0 0 0 0 0 0 0 0 0 0 0 0 0 0 0 0 0 0 0 0 0 0 0
"parahippocampal_gyrus_left" 0 0 0 0 0.3999489274518 0.395391820188132 0.224245507523271 0.377606788161167 0.338101903597882 0.282178829431477 0 0.356191477152063 0 0.323929486030503 0 0.252323182476043 0 0 0 0 0 0 0.241806013715757 0.212401142921348 0 0 0 0.215181009911161 0.297953385515824 0.273307587251834 0 0.260356320908259 0 0.262086170059382 0 0 0 0 0.351814099863902 0 0 0 0 0 0 0 0 0 0 0 0 0 0 0 0 0 0 0 0 0 0 0 0 0 0 0 0 0
"paracentral_gyrus_left" 0 0 0 0 0 0.252327262722922 0.252917974156742 0.261907860580845 0.29538072405561 0 0 0 0 0 0.252323182476043 0 0 0 0 0 0.373204736012716 0.29057372319107 0.362798014098221 0.290878037830772 0 0 0.33131779894816 0.283435791124807 0.258230876109648 0.276758960032972 0 0 0 0.25556534244587 0 0.216288926384388 0 0 0 0 0 0 0 0 0 0 0 0 0 0.495595316275431 0 0 0 0 0 0 0.319393559142484 0 0 0 0.187575419892799 0 0 0 0 0 0 0
"inferior_frontal_gyrus_pars_opercularis_left" 0 0.278111230707725 0.298637184743005 0 0 0 0.251349509091428 0.251620606206568 0 0 0.307027040090485 0 0.289894736937344 0.385847089329503 0 0 0 0.312213581927864 0.409360402776587 0 0.340779824219911 0.285208706048447 0.347071328866492 0 0.281698270372953 0.338546689085886 0.283891340721905 0.242741631727232 0 0.241021503750949 0 0 0 0.346941003071022 0 0.240267417307398 0.243314247579386 0 0 0 0.23848125560226 0 0.328958599072819 0 0.238751894450145 0 0 0 0 0 0.24112302917144 0.249391282983877 0.288429726914111 0 0.261446020782985 0.217767595625078 0.243179546146072 0 0.232511289073409 0.250679150382322 0.216916521930617 0 0 0.231888744472554 0 0 0 0.260270419526429
"inferior_frontal_gyrus_pars_orbitalis_left" 0 0.269676305130953 0.304463822135018 0 0 0 0 0 0 0 0.362585443608259 0 0.297451758424535 0 0 0 0.312213581927864 0 0.333548598769099 0 0 0.273490485883501 0.326810958013009 0 0.294856603831961 0.302467822426615 0.275632065509649 0 0.632681970398906 0 0 0 0 0.301966045446366 0 0.258487343058187 0.252310020245455 0 0 0 0 0 0 0 0 0 0 0 0 0 0.249934141226658 0 0.246901385963303 0 0.250005890950214 0 0.252969081184016 0 0.246454839428233 0.248333790509736 0.232984648414059 0 0 0 0 0 0 0.268346854149064
"inferior_frontal_gyrus_pars_triangularis_left" 0 0.305820306577138 0.337913542883731 0 0 0 0 0 0 0 0.415123650949858 0 0.304516796401003 0 0 0 0.409360402776587 0.333548598769099 0 0 0 0.302869311711526 0 0 0.288621277957241 0.32144007180518 0.292102902344822 0 0 0 0 0 0 0.403199938830355 0 0.271046308321029 0.263385556548348 0 0 0 0 0 0 0 0 0 0 0 0 0 0.261045841925842 0 0.273935632558139 0 0.284543907654402 0 0.26472962123407 0 0.252751634954797 0.259610437975319 0.246024636240913 0 0 0.271023060910181 0 0 0 0.277397129631213
"pericalcarine_cortex_left" 0 0 0 0.396805350831035 0 0.275902582053222 0.258867970501398 0.270215684378952 0 0.322838527774762 0 0.319981669083584 0 0 0 0 0 0 0 0 0 0 0.242661383901872 0.369372558414113 0 0 0 0.335032391255628 0 0 0 0 0 0 0 0 0 0.441047461563566 0 0 0 0 0 0 0 0.395803614809073 0 0 0 0 0 0 0 0.502000985358909 0 0 0 0 0 0 0 0 0 0 0 0 0 0
"postcentral_gyrus_left" 0.252242540899087 0.215218758563023 0.298041813318589 0 0 0.232055689301973 0.270677427710184 0.244180917324164 0.275401105422971 0.280285651439336 0 0.252311797841573 0 0.304193586930278 0 0.373204736012716 0.340779824219911 0 0 0 0 0.266360430746486 0.307853600121301 0.296084393965203 0.302275451711062 0.354010079570924 0.275444219224173 0.293915591339643 0.300149700821544 0.318373536250283 0 0 0.332322020383103 0.321526138342681 0 0 0 0 0.254206687510081 0 0.205043991640443 0 0.302977554676649 0 0 0 0 0 0 0 0 0 0 0 0 0.247497136381804 0.237169175037033 0 0 0 0.209488749262279 0 0 0.20517527434378 0 0 0 0.22411045185486
"posterior_cingulate_gyrus_left" 0 0.158622089127189 0.225730301980336 0 0 0 0.234929303869865 0.202475660483387 0.250303473993747 0 0 0 0.248366156317788 0.24778578823674 0 0.29057372319107 0.285208706048447 0.273490485883501 0.302869311711526 0 0.266360430746486 0 0.224922066644285 0.306181160888346 0.267341602694867 0.254541330586055 0.206579213728459 0.256252968154513 0.243870065361186 0.241345776265255 0 0 0 0.232612814466443 0 0.232770958616589 0.236202391160338 0 0.231997755181239 0 0.210505301078599 0.201068642341015 0.18975035197185 0 0 0 0 0.208296821998642 0 0.236125057646916 0.257433592414515 0.250422437672811 0.270357901479214 0 0.261317845446412 0.19188215859039 0.234716167133056 0 0.237496286605538 0.258338379071022 0.181706003500338 0.250819000332493 0.218391584982395 0.238920911615042 0 0 0 0.245800608188625
"precentral_gyrus_left" 0.252873871898479 0.269733076894865 0.3065929858578 0.287453729902851 0 0.239215582672967 0.269140970502177 0.241008941997305 0.252491097011953 0.265014287085839 0 0.25849270220103 0.283018247653896 0.260234836197157 0.241806013715757 0.362798014098221 0.347071328866492 0.326810958013009 0 0.242661383901872 0.307853600121301 0.224922066644285 0 0.269746290139881 0.316533638496132 0.346325223916104 0.277330943671383 0.28441494564537 0.284918496957035 0.287256841340996 0 0 0.298319282406338 0.296817453049173 0 0.241432717824168 0.248205727865489 0 0 0 0.227499740491092 0.223858209895003 0.272906054927848 0 0 0 0 0.237616151245066 0 0.486058473818165 0.24538502376038 0.267901231788637 0.274038280458887 0 0.256531425516206 0.226360746979767 0.23408848440929 0.220250463874648 0.248276162897443 0.250559787070968 0.207040814634834 0.240052689236238 0.213457825149283 0.232942022089558 0 0 0 0.25159777554977
"precuneus_left" 0.244578909417224 0 0.255913480178958 0.480296099306471 0 0.210656932843072 0.246498750965895 0.230603164236643 0.316413675737304 0.280526121401264 0 0.256706657044714 0 0.257290377368841 0.212401142921348 0.290878037830772 0 0 0 0.369372558414113 0.296084393965203 0.306181160888346 0.269746290139881 0 0 0 0.261457719989624 0.308988171977602 0.233439155939563 0.287152051408311 0 0 0.29362371335142 0.219051018205499 0 0 0 0.555937496620526 0 0 0 0 0 0 0 0 0 0 0 0 0 0 0 0 0 0 0 0.490087683177148 0 0 0 0 0 0 0 0 0 0
"rostral_anterior_cingulate_cortex_left" 0 0.255867666054239 0.309477886107744 0 0 0 0 0 0 0 0.306470953433467 0 0.340663193025667 0 0 0 0.281698270372953 0.294856603831961 0.288621277957241 0 0.302275451711062 0.267341602694867 0.316533638496132 0 0 0.28326015450174 0.260080093628152 0 0 0.348585831111932 0 0 0 0.300883088905545 0 0.234777714054897 0.241230723862344 0 0 0 0 0 0 0 0.282515571984164 0 0.239364381514254 0 0 0 0.239453987633689 0.260691079188843 0.268106637770284 0 0.259464435215935 0.246922079509401 0.247126383785895 0 0.261546187775282 0.241888404383004 0.218476390354035 0.264107973712317 0 0.238522616041177 0 0 0 0.254981384371208
"rostral_middle_frontal_gyrus_left" 0 0.297876927454192 0.334401443235471 0 0 0 0 0 0 0 0.307645791451883 0 0.301644544682804 0 0 0 0.338546689085886 0.302467822426615 0.32144007180518 0 0.354010079570924 0.254541330586055 0.346325223916104 0 0.28326015450174 0 0.28460962287099 0 0 0.31989195191767 0.448827431760208 0 0 0.315834156891617 0 0.251124110581288 0.237822522464543 0 0 0 0 0 0 0 0 0 0.277754520052659 0 0 0 0.244666193301282 0.245632560836421 0.27286308694167 0 0.264323913471268 0 0.236959324911295 0 0.233101926775217 0.246189933051553 0.220546740334007 0 0 0.237555523581461 0 0 0 0.244072644196593
"superior_frontal_gyrus_left" 0.231630576716254 0.240398370042501 0.294454760786838 0 0 0.221310217662974 0.244256504212362 0.219314477094799 0.232006112651719 0.242066375216556 0.270363023759301 0 0.316360117626211 0.253627252004592 0 0.33131779894816 0.283891340721905 0.275632065509649 0.292102902344822 0 0.275444219224173 0.206579213728459 0.277330943671383 0.261457719989624 0.260080093628152 0.28460962287099 0 0.256882544420083 0.241192014105285 0.272948074638497 0.436540469214234 0 0.245496277043805 0.263488175472857 0 0.210613465668687 0.218105437087788 0 0.211996519139934 0 0.214654651174649 0.218395893305337 0.245460714528006 0 0.227923467114341 0 0.218547892132064 0.230568169076245 0 0.200243797826395 0.221900780052987 0.23462627935657 0.246997076509638 0 0.230963577253941 0.178865754993069 0.215273495468354 0 0.218582072698035 0.228677634782966 0.175395575708725 0.229705606050024 0.208306490342073 0.216857944476326 0 0 0 0.234595183839886
"superior_parietal_gyrus_left" 0.25768481623984 0 0.228658888745359 0.355951183436494 0 0.232573099834334 0.336814011218829 0.254362092111025 0.270628611609859 0.386253931275544 0 0.26349228264626 0 0.275865138055987 0.215181009911161 0.283435791124807 0.242741631727232 0 0 0.335032391255628 0.293915591339643 0.256252968154513 0.28441494564537 0.308988171977602 0 0 0.256882544420083 0 0.269643257935556 0.276037234097427 0 0 0.324325082861447 0.314967004238933 0 0 0 0.472667410260279 0 0 0.21016925122461 0 0 0.482633547104341 0 0.370967122429892 0 0 0 0 0 0 0 0 0 0.226773301652776 0.212894453309964 0.522428297680469 0 0 0 0.462070982304256 0 0 0 0 0 0
"superior_temporal_gyrus_left" 0.298850592265205 0 0.246056875005646 0 0 0.306475719715166 0.277491717860919 0.256056699623879 0.244310313392624 0.265212283398171 0 0.244533314636481 0 0.291099223548726 0.297953385515824 0.258230876109648 0 0.632681970398906 0 0 0.300149700821544 0.243870065361186 0.284918496957035 0.233439155939563 0 0 0.241192014105285 0.269643257935556 0 0.378423517562104 0 0.277349762916668 0.426670906226259 0.264397382182916 0 0 0 0 0.237333343355449 0 0 0 0 0 0 0 0 0 0 0 0 0 0 0 0 0.183255631120568 0 0 0 0 0.234296131738956 0 0 0 0 0 0 0
"supramarginal_gyrus_left" 0.313680481505536 0 0.256518101538879 0 0 0.256448716194948 0.293285861996218 0.275758197730196 0.308410909815006 0.283266616137111 0 0.262785316960017 0 0.30589563385343 0.273307587251834 0.276758960032972 0.241021503750949 0 0 0 0.318373536250283 0.241345776265255 0.287256841340996 0.287152051408311 0.348585831111932 0.31989195191767 0.272948074638497 0.276037234097427 0.378423517562104 0 0 0 0.341121385139401 0.330721366085942 0 0 0 0 0 0 0 0 0.28997301828517 0 0 0 0 0 0 0 0 0 0 0 0 0.225479258794669 0.215333958721035 0 0 0 0.204096267724915 0 0 0 0 0 0 0
"frontal_pole_left" 0 0 0 0 0 0 0 0 0 0 0.450644241815378 0 0.439059034093666 0 0 0 0 0 0 0 0 0 0 0 0 0.448827431760208 0.436540469214234 0 0 0 0 0 0 0 0 0 0 0 0 0 0 0 0 0 0 0 0 0 0 0 0 0 0 0 0 0 0 0 0 0 0 0 0 0 0.531122633879546 0 0 0
"temporal_pole_left" 0 0 0 0 0.326320528677391 0.322850930062796 0 0.346946439601464 0 0 0.201419752090206 0 0 0.381451163370797 0.260356320908259 0 0 0 0 0 0 0 0 0 0 0 0 0 0.277349762916668 0 0 0 0 0.248988511899857 0 0 0 0 0 0 0 0 0 0 0 0 0 0 0 0 0 0 0 0 0 0 0 0 0 0 0 0 0 0 0 0 0 0
"transverse_temporal_gyrus_left" 0.391227727839571 0 0 0 0 0 0.242473994583053 0.224642259888235 0.251001109562184 0.271057450888778 0 0 0 0.25617150103169 0 0 0 0 0 0 0.332322020383103 0 0.298319282406338 0.29362371335142 0 0 0.245496277043805 0.324325082861447 0.426670906226259 0.341121385139401 0 0 0 0.402040731380402 0 0 0 0 0 0 0 0 0 0 0 0 0 0 0 0 0 0 0 0 0 0 0 0 0 0 0 0 0 0 0 0 0 0
"insula_left" 0.272486149363542 0.272264828172602 0.319751807814886 0 0.253489633409649 0.290010535283114 0.234115255928349 0.233558412010363 0.233806263251005 0.266348021775789 0.378758838782531 0.233424152114442 0.318054189979516 0.263253158378069 0.262086170059382 0.25556534244587 0.346941003071022 0.301966045446366 0.403199938830355 0 0.321526138342681 0.232612814466443 0.296817453049173 0.219051018205499 0.300883088905545 0.315834156891617 0.263488175472857 0.314967004238933 0.264397382182916 0.330721366085942 0 0.248988511899857 0.402040731380402 0 0 0.245641785098942 0.241321727865519 0 0.251871939532817 0 0 0 0.223683022808718 0 0.233862294035094 0 0.486709448781215 0 0 0.21622752276832 0.247803665680779 0.250156685163444 0.273512894935276 0 0.255877180629352 0.195590830371499 0.231518933780841 0 0.244199714675909 0.248297521783844 0.20966055027903 0.258536434318222 0 0.23863097638665 0 0 0 0.259730828799441
"banks_superior_temporal_sulcus_right" 0 0 0 0 0 0 0 0 0.197942520655653 0 0 0 0 0 0 0 0 0 0 0 0 0 0 0 0 0 0 0 0 0 0 0 0 0 0 0 0 0 0 0 0.361903810198203 0.272500398465782 0.222333140432148 0 0 0 0 0.329019314620711 0 0 0 0 0 0 0.258714941758299 0 0.246363264118904 0.246341219815052 0 0 0.269848868475495 0.251254754229071 0.324186372147264 0.280135343034985 0 0 0.315693918403306 0.294878329909555
"caudal_anterior_cingulate_cortex_right" 0 0.186032910765775 0.246946866195324 0 0 0 0 0 0.220282737700757 0 0.24361221412161 0 0.246245234714506 0 0 0.216288926384388 0.240267417307398 0.258487343058187 0.271046308321029 0 0 0.232770958616589 0.241432717824168 0 0.234777714054897 0.251124110581288 0.210613465668687 0 0 0 0 0 0 0.245641785098942 0 0 0.274987659315653 0 0 0 0 0 0 0 0.244670825451289 0 0.242672777451746 0 0 0 0.258301533130156 0.265362614391547 0.294459210132842 0 0.307388906852143 0.227511102249582 0.301413104688385 0 0.251498398499721 0.260496926768564 0.229095250136954 0.319051533364776 0 0.291229709811567 0 0 0 0.281805031459235
"caudal_middle_frontal_gyrus_right" 0 0.228830983344558 0.245251654403641 0 0 0 0 0 0 0 0.235746508702292 0 0.241022461501938 0 0 0 0.243314247579386 0.252310020245455 0.263385556548348 0 0 0.236202391160338 0.248205727865489 0 0.241230723862344 0.237822522464543 0.218105437087788 0 0 0 0 0 0 0.241321727865519 0 0.274987659315653 0 0 0 0 0.266457770006156 0.254504978968367 0.271834476881379 0 0.304164405524863 0 0.305068415707522 0.26202961711814 0 0 0.304293720259944 0.291740029262463 0.313307472398172 0 0.317246294643221 0.28540452449739 0.30381504552625 0 0.283182704608225 0.322598987767333 0.297036624465535 0.257779436799618 0 0.244370287335861 0 0 0 0.332203131901362
"cuneus_right" 0 0 0 0.462996945354399 0 0 0 0 0 0.409186096231222 0 0.406059221661503 0 0 0 0 0 0 0 0.441047461563566 0 0 0 0.555937496620526 0 0 0 0.472667410260279 0 0 0 0 0 0 0 0 0 0 0 0.266275140131973 0.290249439139923 0.23534643970377 0 0.321115517240935 0 0.363031978638511 0 0.259793735360127 0 0 0 0 0 0.405714142964165 0 0 0 0.348050662766612 0 0 0 0.324176535321861 0 0 0 0 0 0
"entorhinal_cortex_right" 0 0 0 0 0.329164222086112 0.425260354505661 0.245519121369987 0.418973575479728 0 0 0 0 0 0.21564223107498 0.351814099863902 0 0 0 0 0 0.254206687510081 0.231997755181239 0 0 0 0 0.211996519139934 0 0.237333343355449 0 0 0 0 0.251871939532817 0 0 0 0 0 0.398677827740371 0 0 0.367744064577914 0 0 0.385617637036972 0.477882235204635 0 0.417313057397362 0 0 0 0 0 0 0.173393582796002 0.197932716965401 0 0 0 0.185436987750356 0 0 0.238219578420614 0 0.320861439063958 0 0.3199654627174
"fusiform_gyrus_right" 0 0 0 0 0.427470112741711 0.451338536774992 0 0.440137167969837 0 0 0 0.526502742613091 0 0 0 0 0 0 0 0 0 0 0 0 0 0 0 0 0 0 0 0 0 0 0 0 0 0.266275140131973 0.398677827740371 0 0.253483438765629 0.356521050103619 0.219608787395145 0.306640049430251 0 0.352259658840589 0 0.323538381140343 0.47169459155873 0 0 0 0 0.265877378750353 0.259595761713364 0 0.256775039317921 0.227404315387546 0 0 0 0.272778437481163 0.289262296459656 0.257691349134455 0 0.315990649956331 0.244571975260308 0.277346136834455
"inferior_parietal_gyrus_right" 0 0 0 0 0 0 0 0 0.18230114938781 0 0 0 0 0 0 0 0.23848125560226 0 0 0 0.205043991640443 0.210505301078599 0.227499740491092 0 0 0 0.214654651174649 0.21016925122461 0 0 0 0 0 0 0.361903810198203 0 0.266457770006156 0.290249439139923 0 0.253483438765629 0 0.309939362997194 0.196749974446772 0.361426642668483 0 0.269698125089785 0 0.30657879295005 0 0.293818676926061 0.243816031938995 0 0 0.272100099348182 0.276639690188123 0.20457616838384 0.254101824232345 0.247056106306893 0 0 0.245805522784905 0.288409566540968 0.23607417252936 0.300153036894539 0 0 0.236164654301837 0.224939396581498
"inferior_temporal_gyrus_right" 0 0 0.21672155564572 0 0 0.4231247293785 0 0.424781894524468 0.1948165555969 0 0 0 0 0 0 0 0 0 0 0 0 0.201068642341015 0.223858209895003 0 0 0 0.218395893305337 0 0 0 0 0 0 0 0.272500398465782 0 0.254504978968367 0.23534643970377 0 0.356521050103619 0.309939362997194 0 0.209956367828045 0.335074575525204 0 0.333414545624092 0 0.33787574636196 0.344218113647313 0.256788707310271 0.244215817522294 0 0 0.276421759700778 0.251957225805867 0 0.245078216141053 0.245569076486349 0 0 0.246522508442773 0.250356785627295 0.294723050031475 0.249800006331198 0 0.222551175219184 0.254209379102301 0.249361858047188
"cingulate_gyrus_isthmus_right" 0 0 0.252376824686353 0 0 0 0 0.320479814411014 0.273549377171236 0 0 0 0 0 0 0 0.328958599072819 0 0 0 0.302977554676649 0.18975035197185 0.272906054927848 0 0 0 0.245460714528006 0 0 0.28997301828517 0 0 0 0.223683022808718 0.222333140432148 0 0.271834476881379 0 0.367744064577914 0.219608787395145 0.196749974446772 0.209956367828045 0 0.224062314528005 0 0.323653679611845 0 0.225172672518116 0.472565471991634 0.261137176261687 0.260041267925587 0 0 0.257615549620931 0.255732542094462 0.280345580980642 0.227225392990503 0.354120572577813 0 0.22906593250169 0.23532408198932 0.221877304949657 0.205977521879382 0.247797385504283 0 0 0.219545523567883 0.232278666114453
"lateral_occipital_cortex_right" 0 0 0 0.470541428224307 0 0 0 0 0 0.43120832920724 0 0.462758249986383 0 0 0 0 0 0 0 0 0 0 0 0 0 0 0 0.482633547104341 0 0 0 0 0 0 0 0 0 0.321115517240935 0 0.306640049430251 0.361426642668483 0.335074575525204 0.224062314528005 0 0 0.305718046164464 0 0.283101423534051 0.492325607008736 0.25124054302407 0 0 0 0.311235496718652 0.278084353192944 0 0.24322842575673 0.251044492038367 0 0 0.240618315089624 0.333672810505508 0.241154389233758 0.272690491552988 0 0 0.262344911040417 0.255287415949512
"lateral_orbitofrontal_cortex_right" 0 0 0 0 0 0 0 0 0 0 0.295907573402906 0 0 0 0 0 0.238751894450145 0 0 0 0 0 0 0 0.282515571984164 0 0.227923467114341 0 0 0 0 0 0 0.233862294035094 0 0.244670825451289 0.304164405524863 0 0 0 0 0 0 0 0 0 0.30999418619454 0 0 0 0.328133892726883 0.353910490102469 0.298265395544495 0 0.32330253001556 0.314249630030203 0.289455829785273 0 0.284390656120366 0.294024988942459 0.259017493007193 0 0 0 0.652085425409202 0.399856615603408 0 0.336750903201556
"lingual_gyrus_right" 0 0 0 0.41054591658696 0.366005183063255 0.469306545155865 0 0.491609865280808 0 0.413014419644853 0 0.456647509807073 0 0 0 0 0 0 0 0.395803614809073 0 0 0 0 0 0 0 0.370967122429892 0 0 0 0 0 0 0 0 0 0.363031978638511 0.385617637036972 0.352259658840589 0.269698125089785 0.333414545624092 0.323653679611845 0.305718046164464 0 0 0 0.306716674420731 0.443508218755684 0.234479755594495 0 0 0 0.3763747059222 0.292010056441624 0 0.238070006161116 0.236469054227248 0 0 0 0.253968292712313 0.271710119550669 0.268797315408377 0 0 0.263243834459701 0.269041502634087
"medial_orbitofrontal_gyrus_right" 0 0 0.242721375393623 0 0 0 0 0 0 0 0.482598984227617 0 0.528668953149791 0 0 0 0 0 0 0 0 0 0 0 0.239364381514254 0.277754520052659 0.218547892132064 0 0 0 0 0 0 0.486709448781215 0 0.242672777451746 0.305068415707522 0 0.477882235204635 0 0 0 0 0 0.30999418619454 0 0 0 0 0 0 0.285084763801137 0.301666268913275 0 0 0 0 0 0.340552418306493 0.305939392145992 0.325664986985678 0 0 0 0.444346613493541 0.521885248648272 0 0.370353262786569
"middle_temporal_gyrus_right" 0 0 0 0 0 0 0 0 0.20726020665751 0 0 0 0 0 0 0 0 0 0 0 0 0.208296821998642 0.237616151245066 0 0 0 0.230568169076245 0 0 0 0 0 0 0 0.329019314620711 0 0.26202961711814 0.259793735360127 0 0.323538381140343 0.30657879295005 0.33787574636196 0.225172672518116 0.283101423534051 0 0.306716674420731 0 0 0.312642727792068 0.270212178264218 0.24402930641129 0 0 0.312843448689011 0.26204320020257 0 0.25341480160749 0.259140768968819 0 0 0.253436582566993 0.266720666947409 0.305483938115217 0.257686881493723 0 0.369904409387235 0.266172690453187 0.265097596138958
"parahippocampal_gyrus_right" 0 0 0 0 0.281409618135081 0 0 0.429321273227677 0 0 0 0 0 0 0 0 0 0 0 0 0 0 0 0 0 0 0 0 0 0 0 0 0 0 0 0 0 0 0.417313057397362 0.47169459155873 0 0.344218113647313 0.472565471991634 0.492325607008736 0 0.443508218755684 0 0.312642727792068 0 0 0 0 0 0 0 0 0 0.249056422202798 0 0 0 0 0.291039259803971 0 0 0.355522183713921 0 0.317377840316501
"paracentral_gyrus_right" 0 0 0.229451394800404 0 0 0 0 0 0 0 0 0 0 0 0 0.495595316275431 0 0 0 0 0 0.236125057646916 0.486058473818165 0 0 0 0.200243797826395 0 0 0 0 0 0 0.21622752276832 0 0 0 0 0 0 0.293818676926061 0.256788707310271 0.261137176261687 0.25124054302407 0 0.234479755594495 0 0.270212178264218 0 0 0 0 0 0 0.353773177895985 0.278736065016804 0.300956796700462 0.270326938013477 0 0 0.290488259704479 0.246327064815629 0.258159657184374 0.295338779242119 0 0 0.236866604556171 0.268600973791541
"inferior_frontal_gyrus_pars_opercularis_right" 0 0.227296476791232 0.247553839388283 0 0 0 0 0 0 0 0 0 0.242908821798961 0 0 0 0.24112302917144 0.249934141226658 0.261045841925842 0 0 0.257433592414515 0.24538502376038 0 0.239453987633689 0.244666193301282 0.221900780052987 0 0 0 0 0 0 0.247803665680779 0 0.258301533130156 0.304293720259944 0 0 0 0.243816031938995 0.244215817522294 0.260041267925587 0 0.328133892726883 0 0 0.24402930641129 0 0 0 0.293712370967344 0.318277341565353 0 0.343791317582971 0.282683219918416 0.398344733240506 0.302980910050862 0.27713671198677 0.322776172770544 0.291523556725753 0.267226967202904 0.257633096312386 0.271953525230991 0 0 0 0.300046135498882
"inferior_frontal_gyrus_pars_orbitalis_right" 0 0.246144767235349 0.234112501679612 0 0 0 0 0 0 0 0 0 0.252135055428015 0 0 0 0.249391282983877 0 0 0 0 0.250422437672811 0.267901231788637 0 0.260691079188843 0.245632560836421 0.23462627935657 0 0 0 0 0 0 0.250156685163444 0 0.265362614391547 0.291740029262463 0 0 0 0 0 0 0 0.353910490102469 0 0.285084763801137 0 0 0 0.293712370967344 0 0.349848899903293 0 0 0.278129427398855 0.326591118277123 0 0.286186268800109 0.321018789009145 0.272848635501793 0 0.58631735150047 0 0 0 0 0.28530771101777
"inferior_frontal_gyrus_pars_triangularis_right" 0 0.278637693047032 0.264476580331639 0 0 0 0 0 0 0 0 0 0.261273966795567 0 0 0 0.288429726914111 0.246901385963303 0.273935632558139 0 0 0.270357901479214 0.274038280458887 0 0.268106637770284 0.27286308694167 0.246997076509638 0 0 0 0 0 0 0.273512894935276 0 0.294459210132842 0.313307472398172 0 0 0 0 0 0 0 0.298265395544495 0 0.301666268913275 0 0 0 0.318277341565353 0.349848899903293 0 0 0.31622911212084 0.294447814637564 0.334015607064091 0 0.320938263345489 0.312775777059978 0.303839312304933 0 0.543104450668013 0 0 0 0 0.377380382704899
"pericalcarine_cortex_right" 0 0 0 0.497059780386605 0 0 0 0 0 0.417133135283376 0 0.463686741240655 0 0 0 0 0 0 0 0.502000985358909 0 0 0 0 0 0 0 0 0 0 0 0 0 0 0 0 0 0.405714142964165 0 0.265877378750353 0.272100099348182 0.276421759700778 0.257615549620931 0.311235496718652 0 0.3763747059222 0 0.312843448689011 0 0 0 0 0 0 0 0 0 0.33857522738109 0 0 0 0.338579048037865 0 0 0 0 0 0
"postcentral_gyrus_right" 0 0.260321708106591 0.266001956552639 0 0 0 0 0 0 0 0 0 0.251830093392528 0 0 0 0.261446020782985 0.250005890950214 0.284543907654402 0 0 0.261317845446412 0.256531425516206 0 0.259464435215935 0.264323913471268 0.230963577253941 0 0 0 0 0 0 0.255877180629352 0.258714941758299 0.307388906852143 0.317246294643221 0 0 0.259595761713364 0.276639690188123 0.251957225805867 0.255732542094462 0.278084353192944 0.32330253001556 0.292010056441624 0 0.26204320020257 0 0.353773177895985 0.343791317582971 0 0.31622911212084 0 0 0.298682578722333 0.313622281345866 0.279211277827103 0.318664492670213 0.314603754114158 0.291469827672792 0.270011394937893 0.472617090397666 0.295671789092133 0 0 0.276913543447697 0.310470743689019
"posterior_cingulate_gyrus_right" 0 0.183943443354594 0.227247434861217 0 0 0 0.198536956358963 0.194071880191507 0.207464069558283 0 0 0 0.228880051381906 0 0 0 0.217767595625078 0 0 0 0.247497136381804 0.19188215859039 0.226360746979767 0 0.246922079509401 0 0.178865754993069 0.226773301652776 0.183255631120568 0.225479258794669 0 0 0 0.195590830371499 0 0.227511102249582 0.28540452449739 0 0.173393582796002 0 0.20457616838384 0 0.280345580980642 0 0.314249630030203 0 0 0 0 0.278736065016804 0.282683219918416 0.278129427398855 0.294447814637564 0 0.298682578722333 0 0.201907665503356 0.393487827671793 0.257451669324779 0.282757681655775 0.215503459102165 0.243955222100852 0 0.261120404884665 0 0 0 0.269744473214056
"precentral_gyrus_right" 0 0.253595286560205 0.245179797876711 0 0 0 0.215404346090256 0.192078082352026 0.217035552113006 0 0.253300188387256 0 0.232637809994415 0 0 0.319393559142484 0.243179546146072 0.252969081184016 0.26472962123407 0 0.237169175037033 0.234716167133056 0.23408848440929 0 0.247126383785895 0.236959324911295 0.215273495468354 0.212894453309964 0 0.215333958721035 0 0 0 0.231518933780841 0.246363264118904 0.301413104688385 0.30381504552625 0 0.197932716965401 0.256775039317921 0.254101824232345 0.245078216141053 0.227225392990503 0.24322842575673 0.289455829785273 0.238070006161116 0 0.25341480160749 0 0.300956796700462 0.398344733240506 0.326591118277123 0.334015607064091 0 0.313622281345866 0.201907665503356 0 0.248471297784331 0.304301147386953 0.311377111702904 0.269265597978504 0.254988792499548 0.291511733293898 0.257045337545511 0 0 0.22694499736142 0.292775857382071
"precuneus_right" 0 0 0 0.372673176007946 0 0 0 0 0 0 0 0.404616705046247 0 0 0 0 0 0 0 0 0 0 0.220250463874648 0.490087683177148 0 0 0 0.522428297680469 0 0 0 0 0 0 0.246341219815052 0 0 0.348050662766612 0 0.227404315387546 0.247056106306893 0.245569076486349 0.354120572577813 0.251044492038367 0 0.236469054227248 0 0.259140768968819 0.249056422202798 0.270326938013477 0.302980910050862 0 0 0.33857522738109 0.279211277827103 0.393487827671793 0.248471297784331 0 0 0 0.250489911062585 0.278281789252044 0.221687599544369 0.27881641549389 0 0 0.223710751120096 0.229334643219969
"rostral_anterior_cingulate_cortex_right" 0 0.228737756382744 0.237090599211358 0 0 0 0 0 0 0 0.302668616150196 0 0.24007008761752 0 0 0 0.232511289073409 0.246454839428233 0.252751634954797 0 0 0.237496286605538 0.248276162897443 0 0.261546187775282 0.233101926775217 0.218582072698035 0 0 0 0 0 0 0.244199714675909 0 0.251498398499721 0.283182704608225 0 0 0 0 0 0 0 0.284390656120366 0 0.340552418306493 0 0 0 0.27713671198677 0.286186268800109 0.320938263345489 0 0.318664492670213 0.257451669324779 0.304301147386953 0 0 0.27557008327 0.254420018901504 0 0 0.272691008477704 0 0 0 0.32861603454619
"rostral_middle_frontal_gyrus_right" 0 0.241676045551359 0.248244163878598 0 0 0 0 0 0 0 0 0 0.253427783840581 0 0 0 0.250679150382322 0.248333790509736 0.259610437975319 0 0 0.258338379071022 0.250559787070968 0 0.241888404383004 0.246189933051553 0.228677634782966 0 0 0 0 0 0 0.248297521783844 0 0.260496926768564 0.322598987767333 0 0 0 0 0 0.22906593250169 0 0.294024988942459 0 0.305939392145992 0 0 0 0.322776172770544 0.321018789009145 0.312775777059978 0 0.314603754114158 0.282757681655775 0.311377111702904 0 0.27557008327 0 0.294946231140833 0 0 0 0.3737278589789 0 0 0.297188567962647
"superior_frontal_gyrus_right" 0 0.185722651206012 0.209527324715401 0 0.261114790797799 0 0.195816475525436 0.18221340030685 0.214951912394847 0 0.222287288191983 0 0.222314837732115 0 0 0.187575419892799 0.216916521930617 0.232984648414059 0.246024636240913 0 0.209488749262279 0.181706003500338 0.207040814634834 0 0.218476390354035 0.220546740334007 0.175395575708725 0 0.234296131738956 0.204096267724915 0 0 0 0.20966055027903 0.269848868475495 0.229095250136954 0.297036624465535 0 0.185436987750356 0 0.245805522784905 0.246522508442773 0.23532408198932 0.240618315089624 0.259017493007193 0 0.325664986985678 0.253436582566993 0 0.290488259704479 0.291523556725753 0.272848635501793 0.303839312304933 0 0.291469827672792 0.215503459102165 0.269265597978504 0.250489911062585 0.254420018901504 0.294946231140833 0 0.251427283864018 0.255464343242492 0.273867487159872 0.392851423339983 0 0.219778370695814 0.265095215930656
"superior_parietal_gyrus_right" 0 0 0 0.431791155937884 0 0 0 0 0.205462516865051 0 0 0 0 0 0 0 0 0 0 0 0 0.250819000332493 0.240052689236238 0 0.264107973712317 0 0.229705606050024 0.462070982304256 0 0 0 0 0 0.258536434318222 0.251254754229071 0.319051533364776 0.257779436799618 0.324176535321861 0 0.272778437481163 0.288409566540968 0.250356785627295 0.221877304949657 0.333672810505508 0 0.253968292712313 0 0.266720666947409 0 0.246327064815629 0.267226967202904 0 0 0.338579048037865 0.270011394937893 0.243955222100852 0.254988792499548 0.278281789252044 0 0 0.251427283864018 0 0.246952785989511 0.279640028440292 0 0 0.229098841549992 0.256035213700803
"superior_temporal_gyrus_right" 0 0 0 0 0 0 0 0 0.179463068667595 0 0 0 0 0 0 0 0 0 0 0 0 0.218391584982395 0.213457825149283 0 0 0 0.208306490342073 0 0 0 0 0 0 0 0.324186372147264 0 0 0 0 0.289262296459656 0.23607417252936 0.294723050031475 0.205977521879382 0.241154389233758 0 0.271710119550669 0 0.305483938115217 0.291039259803971 0.258159657184374 0.257633096312386 0.58631735150047 0.543104450668013 0 0.472617090397666 0 0.291511733293898 0.221687599544369 0 0 0.255464343242492 0.246952785989511 0 0.309982206017647 0 0.272100774363416 0.399764978294046 0.255889969317705
"supramarginal_gyrus_right" 0 0.236531446215021 0.229022686452735 0 0 0 0 0 0.200752693984163 0 0 0 0.225506233513025 0 0 0 0.231888744472554 0 0.271023060910181 0 0.20517527434378 0.238920911615042 0.232942022089558 0 0.238522616041177 0.237555523581461 0.216857944476326 0 0 0 0 0 0 0.23863097638665 0.280135343034985 0.291229709811567 0.244370287335861 0 0.238219578420614 0.257691349134455 0.300153036894539 0.249800006331198 0.247797385504283 0.272690491552988 0 0.268797315408377 0 0.257686881493723 0 0.295338779242119 0.271953525230991 0 0 0 0.295671789092133 0.261120404884665 0.257045337545511 0.27881641549389 0.272691008477704 0 0.273867487159872 0.279640028440292 0.309982206017647 0 0 0 0.256474083099161 0.273090389339633
"frontal_pole_right" 0 0 0 0 0 0 0 0 0 0 0 0 0 0 0 0 0 0 0 0 0 0 0 0 0 0 0 0 0 0 0.531122633879546 0 0 0 0 0 0 0 0 0 0 0 0 0 0.652085425409202 0 0.444346613493541 0 0 0 0 0 0 0 0 0 0 0 0 0.3737278589789 0.392851423339983 0 0 0 0 0 0 0
"temporal_pole_right" 0 0 0 0 0 0 0 0 0 0 0 0 0 0 0 0 0 0 0 0 0 0 0 0 0 0 0 0 0 0 0 0 0 0 0 0 0 0 0.320861439063958 0.315990649956331 0 0.222551175219184 0 0 0.399856615603408 0 0.521885248648272 0.369904409387235 0.355522183713921 0 0 0 0 0 0 0 0 0 0 0 0 0 0.272100774363416 0 0 0 0 0.261286896619585
"transverse_temporal_gyrus_right" 0 0 0 0 0 0 0 0 0 0 0 0 0 0 0 0 0 0 0 0 0 0 0 0 0 0 0 0 0 0 0 0 0 0 0.315693918403306 0 0 0 0 0.244571975260308 0.236164654301837 0.254209379102301 0.219545523567883 0.262344911040417 0 0.263243834459701 0 0.266172690453187 0 0.236866604556171 0 0 0 0 0.276913543447697 0 0.22694499736142 0.223710751120096 0 0 0.219778370695814 0.229098841549992 0.399764978294046 0.256474083099161 0 0 0 0.252941374444036
"insula_right" 0 0.256386425764425 0.261794930576665 0 0 0 0 0 0.174908541743424 0 0.274879320634063 0 0.273928735917151 0 0 0 0.260270419526429 0.268346854149064 0.277397129631213 0 0.22411045185486 0.245800608188625 0.25159777554977 0 0.254981384371208 0.244072644196593 0.234595183839886 0 0 0 0 0 0 0.259730828799441 0.294878329909555 0.281805031459235 0.332203131901362 0 0.3199654627174 0.277346136834455 0.224939396581498 0.249361858047188 0.232278666114453 0.255287415949512 0.336750903201556 0.269041502634087 0.370353262786569 0.265097596138958 0.317377840316501 0.268600973791541 0.300046135498882 0.28530771101777 0.377380382704899 0 0.310470743689019 0.269744473214056 0.292775857382071 0.229334643219969 0.32861603454619 0.297188567962647 0.265095215930656 0.256035213700803 0.255889969317705 0.273090389339633 0 0.261286896619585 0.252941374444036 0
