# Supplementary material for: NODDI and Tensor-Based Microstructural Indices as Predictors of Functional Connectivity
Source: PLoS One. 2016 Apr 14;11(4):e0153404. doi: 10.1371/journal.pone.0153404 (PMC4831788; doi:10.1371/journal.pone.0153404)
Supplement: S1 Data — a) Functional connectivity matrices, both fMRI and EEG connectomes across all subjects, in the form of precision matrices and b) structural brain connectivity matrices across all subjects and microstructural indices. Columns and rows are named according to the corresponding brain region that represent. (ZIP) [file pone.0153404.s001.zip › DATA/DWI/35_NSTREAMS_68.txt]

"banks_superior_temporal_sulcus_left" "caudal_anterior_cingulate_cortex_left" "caudal_middle_frontal_gyrus_left" "cuneus_left" "entorhinal_cortex_left" "fusiform_gyrus_left" "inferior_parietal_gyrus_left" "inferior_temporal_gyrus_left" "cingulate_gyrus_isthmus_left" "lateral_occipital_cortex_left" "lateral_orbitofrontal_cortex_left" "lingual_gyrus_left" "medial_orbitofrontal_gyrus_left" "middle_temporal_gyrus_left" "parahippocampal_gyrus_left" "paracentral_gyrus_left" "inferior_frontal_gyrus_pars_opercularis_left" "inferior_frontal_gyrus_pars_orbitalis_left" "inferior_frontal_gyrus_pars_triangularis_left" "pericalcarine_cortex_left" "postcentral_gyrus_left" "posterior_cingulate_gyrus_left" "precentral_gyrus_left" "precuneus_left" "rostral_anterior_cingulate_cortex_left" "rostral_middle_frontal_gyrus_left" "superior_frontal_gyrus_left" "superior_parietal_gyrus_left" "superior_temporal_gyrus_left" "supramarginal_gyrus_left" "frontal_pole_left" "temporal_pole_left" "transverse_temporal_gyrus_left" "insula_left" "banks_superior_temporal_sulcus_right" "caudal_anterior_cingulate_cortex_right" "caudal_middle_frontal_gyrus_right" "cuneus_right" "entorhinal_cortex_right" "fusiform_gyrus_right" "inferior_parietal_gyrus_right" "inferior_temporal_gyrus_right" "cingulate_gyrus_isthmus_right" "lateral_occipital_cortex_right" "lateral_orbitofrontal_cortex_right" "lingual_gyrus_right" "medial_orbitofrontal_gyrus_right" "middle_temporal_gyrus_right" "parahippocampal_gyrus_right" "paracentral_gyrus_right" "inferior_frontal_gyrus_pars_opercularis_right" "inferior_frontal_gyrus_pars_orbitalis_right" "inferior_frontal_gyrus_pars_triangularis_right" "pericalcarine_cortex_right" "postcentral_gyrus_right" "posterior_cingulate_gyrus_right" "precentral_gyrus_right" "precuneus_right" "rostral_anterior_cingulate_cortex_right" "rostral_middle_frontal_gyrus_right" "superior_frontal_gyrus_right" "superior_parietal_gyrus_right" "superior_temporal_gyrus_right" "supramarginal_gyrus_right" "frontal_pole_right" "temporal_pole_right" "transverse_temporal_gyrus_right" "insula_right"
"banks_superior_temporal_sulcus_left" 0 0 0.00730816077953715 0 0 0.066193853427896 4.36874451273047 5.65243296921549 0.199546485260771 0.177136972193615 0 0 0 2.14942528735632 0 0.12375249500998 0 0 0 0 0.0140562248995984 0.00451467268623025 0.71131221719457 0.04149377593361 0 0 0.00198708395429707 0.340394448502557 5.35811423390752 3.76209677419355 0 0 3.16 0.461313868613139 0 0 0 0 0 0 0 0 0 0 0 0 0 0 0 0 0 0 0 0 0 0 0 0 0 0 0 0 0 0 0 0 0 0
"caudal_anterior_cingulate_cortex_left" 0 0 3.84852734922861 0 0 0 0 0 0 0 0.0453257790368272 0 0.00383141762452107 0 0 0 0.73134328358209 0.420711974110032 0.501216545012166 0 0.0045045045045045 8.01791044776119 0.0922768304914744 0 0.714285714285714 1.96384671005061 6.0745406824147 0 0 0 0 0 0 0.0866551126516465 0 4.1656050955414 0.0858369098712446 0 0 0 0 0 0 0 0 0 0 0 0 0 0.00460829493087558 0 0 0 0 0.0153846153846154 0.00193423597678917 0 0.0334728033472803 0.0015625 0.0281030444964871 0 0 0 0 0 0 0.00357142857142857
"caudal_middle_frontal_gyrus_left" 0.00730816077953715 3.84852734922861 0 0 0 0.0185029436501262 0.00269905533063428 0.0607407407407407 0 0.0258751902587519 0.178046672428695 0 0.0554984583761562 0 0 0 11.3434650455927 0.202631578947368 0.68445475638051 0 1.77445855115758 0.707379134860051 4.26381215469613 0 0.208168642951252 7.3009814612868 3.18760611205433 0.0525700934579439 0 0.488389513108614 0 0 0 2.76264591439689 0 6.32679738562091 1.93217391304348 0 0.00288184438040346 0 0 0.00154679040989946 0 0 0.00356188780053428 0 0.0119284294234592 0 0 0.00470035252643948 0.0203389830508475 0 0 0 0.0287539936102236 1.61474435196195 0.616835016835017 0.00142857142857143 0.0492753623188406 0.024263431542461 1.235757295044 0.0036144578313253 0 0.0615883306320908 0 0 0 0.0039564787339268
"cuneus_left" 0 0 0 0 0 0 0.0111627906976744 0 0 2.57993384785006 0 0.462328767123288 0 0 0.00586510263929619 0 0 0 0 4.7741935483871 0 0 0 0.402222222222222 0 0 0 2.48429118773946 0 0 0 0 0 0 0 0 0 0.383419689119171 0 0 0 0 0 0.00876232201533406 0 0.0036697247706422 0 0 0 0 0 0 0 0.00641025641025641 0 0 0 0 0 0 0 0 0 0 0 0 0 0
"entorhinal_cortex_left" 0 0 0 0 0 0.652741514360313 0 0.0194174757281553 0 0 0.00544959128065395 0 0 0 0.24 0 0 0 0 0 0 0 0 0 0 0 0 0 0.121212121212121 0 0 2.75644699140401 0 0.0958677685950413 0 0 0 0 0.18450184501845 0 0 0 0 0 0 0 0 0 0.00675675675675676 0 0 0 0 0 0 0 0.00188323917137476 0 0 0 0.00115207373271889 0 0 0 0 0 0 0
"fusiform_gyrus_left" 0.066193853427896 0 0.0185029436501262 0 0.652741514360313 0 0.358327803583278 1.06327272727273 0.0642768850432633 2.29723674383869 0 1.71850393700787 0 0.645892351274788 1.41526520051746 0.094361334867664 0 0 0 0.00281293952180028 0.0131964809384164 0.00986436498150432 0.0855397148676171 0.666666666666667 0 0 0.0293994120117598 0.170408750719632 4.78042148198504 0.0529411764705882 0 0.47176913425345 0.00278551532033426 4.3627730294397 0 0.00759493670886076 0.00340425531914894 0 0.00834492350486787 0 0 0 0 0 0 0.067553735926305 0 0 0 0 0 0 0 0 0 0.0046189376443418 0.00132450331125828 0 0 0 0.000915750915750916 0 0 0 0 0 0 0
"inferior_parietal_gyrus_left" 4.36874451273047 0 0.00269905533063428 0.0111627906976744 0 0.358327803583278 0 1.61870503597122 1.30671506352087 2.32230392156863 0 2.70893812070283 0 2.17947214076246 0.00187617260787992 0.356282271944923 0.00153256704980843 0 0 0.151394422310757 0.153289076644538 0.016304347826087 2.35673839184598 1.19507692307692 0 0 0.00897531787584144 3.31034482758621 0.459183673469388 8.27465214761041 0 0 0.0276953511374876 1.12481426448737 0 0 0 0 0 0 0 0 0 0 0 0 0 0 0 0.00342172797262618 0 0 0 0 0 0 0 0 0 0 0 0 0 0 0 0 0 0
"inferior_temporal_gyrus_left" 5.65243296921549 0 0.0607407407407407 0 0.0194174757281553 1.06327272727273 1.61870503597122 0 0.428865979381443 0.172 0 0.0118946474086661 0 7.76859504132231 0.00642398286937901 0.135922330097087 0.00170502983802217 0 0 0 0.0904918032786885 0.0164609053497942 0.624235006119951 0.58271935699933 0 0 0.03147128245476 0.586933614330875 10.421568627451 1.01249178172255 0 0.926931106471816 1.15358361774744 5.52224052718287 0 0 0 0 0 0 0 0 0 0 0 0.00175746924428822 0 0 0 0 0 0 0 0 0 0.00584225900681597 0.00119688809096349 0 0 0 0 0 0 0.00140845070422535 0 0 0 0
"cingulate_gyrus_isthmus_left" 0.199546485260771 0 0 0 0 0.0642768850432633 1.30671506352087 0.428865979381443 0 2.49036402569593 0 0.533551554828151 0 0.133068520357498 0.0108695652173913 5.75 0 0 0 0 0.00417101147028154 2.38916256157635 4.20973782771536 2.07982740021575 0 0 0.208502024291498 0.59009009009009 0.575984990619137 2.29738219895288 0 0 0.00638977635782748 0.243827160493827 0 0 0 0 0 0.00455062571103527 0 0 1.35802469135802 0.00212765957446809 0 0 0 0 0 0.0679405520169851 0 0 0 0 0 0.017353579175705 0.00542986425339366 0 0 0 0.00674536256323777 0 0 0.00234192037470726 0 0 0 0.0063391442155309
"lateral_occipital_cortex_left" 0.177136972193615 0 0.0258751902587519 2.57993384785006 0 2.29723674383869 2.32230392156863 0.172 2.49036402569593 0 0 10.0946538124452 0 0.123617436564737 0.34075723830735 0.79476861167002 0.00527704485488127 0 0 2.62200956937799 0.308932169241101 0.0213675213675214 2.27158948685857 4.81674673987646 0 0 0.0247406225059856 4.02792696025779 0.667919799498747 1.68080808080808 0 0 1.45907473309609 3.69949066213922 0 0 0 0.00424178154825027 0.004739336492891 0.0014194464158978 0 0 0 0.0054421768707483 0 0.343012704174229 0 0 0 0.001998001998002 0 0 0 0 0 0.00403632694248234 0 0 0 0 0 0 0 0 0 0 0 0
"lateral_orbitofrontal_cortex_left" 0 0.0453257790368272 0.178046672428695 0 0.00544959128065395 0 0 0 0 0 0 0 8.36024844720497 0 0 0 0.00612244897959184 1.05710491367862 0.112280701754386 0 0 0.00513478818998716 0.0208188757807078 0 0.0797872340425532 2.00766283524904 0.976585781183482 0 0 0 0.0156494522691706 0.00784313725490196 0 0.264446620959843 0 0.0316622691292876 0.0612423447069116 0 0 0 0 0 0 0 0.0017921146953405 0 0 0 0 0 0.00227790432801822 0 0 0 0 0 0 0 0 0.00116009280742459 0.0204460966542751 0 0 0 0 0 0 0
"lingual_gyrus_left" 0 0 0 0.462328767123288 0 1.71850393700787 2.70893812070283 0.0118946474086661 0.533551554828151 10.0946538124452 0 0 0 0.00329489291598023 0.163478260869565 0.0506706408345753 0 0 0 1.46588693957115 0.00171526586620926 0 0.0203921568627451 0.194003527336861 0 0 0 0.53411306042885 0.00157109190887667 0.00688468158347676 0 0 0 0.0280701754385965 0 0 0 0 0 0 0 0.00178571428571429 0 0.003487358326068 0 0.302952503209243 0 0 0 0 0 0 0 0 0 0 0 0 0 0 0 0 0 0 0 0 0 0
"medial_orbitofrontal_gyrus_left" 0 0.00383141762452107 0.0554984583761562 0 0 0 0 0 0 0 8.36024844720497 0 0 0 0.00359066427289048 0 0 0 0.0029806259314456 0 0 0 0 0 0.415492957746479 1.73219720024346 0.565357967667437 0 0 0 1.05934065934066 0 0 0.002389486260454 0 0.024390243902439 0.00625651720542232 0 0 0 0 0 0 0 0 0 0.797546012269939 0 0 0 0.00288184438040346 0 0 0 0 0 0 0 0.25250501002004 0 0.0101626016260163 0 0 0 0.039647577092511 0 0 0
"middle_temporal_gyrus_left" 2.14942528735632 0 0 0 0 0.645892351274788 2.17947214076246 7.76859504132231 0.133068520357498 0.123617436564737 0 0.00329489291598023 0 0 0 0.0468603561387067 0 0 0 0 0.0153649167733675 0.00198216055500496 0.207061639736685 0.0418300653594771 0 0 0.000775494377665762 0.361757105943152 4.5584182144997 1.95507060333761 0 0.0482412060301508 0.25764192139738 0.271782573940847 0 0 0 0 0 0 0 0 0 0 0 0 0 0 0 0.00186219739292365 0 0 0 0 0 0 0 0 0 0 0 0 0 0 0 0 0 0
"parahippocampal_gyrus_left" 0 0 0 0.00586510263929619 0.24 1.41526520051746 0.00187617260787992 0.00642398286937901 0.0108695652173913 0.34075723830735 0 0.163478260869565 0.00359066427289048 0 0 0 0 0 0 0 0 0 0 0.00448933782267116 0 0 0 0.00462962962962963 0.0135922330097087 0 0 0.0112359550561798 0 0.506535947712418 0 0 0 0 0.0935251798561151 0 0 0 0 0 0 0 0 0 0 0 0 0 0 0 0 0 0 0 0 0 0 0 0 0 0 0 0 0
"paracentral_gyrus_left" 0.12375249500998 0 0 0 0 0.094361334867664 0.356282271944923 0.135922330097087 5.75 0.79476861167002 0 0.0506706408345753 0 0.0468603561387067 0 0 0 0 0 0 0.070657507360157 1.56223175965665 1.8031914893617 0.530901722391084 0 0 0.145383104125737 2.68247126436782 0.024866785079929 0.315270935960591 0 0 0 0.0621468926553672 0 0 0 0 0 0 0 0 0 0 0 0 0 0 0 0.0112994350282486 0 0 0 0 0 0.00383877159309021 0.00171673819742489 0 0 0 0.00108754758020663 0.00149253731343284 0 0 0 0 0 0
"inferior_frontal_gyrus_pars_opercularis_left" 0 0.73134328358209 11.3434650455927 0 0 0 0.00153256704980843 0.00170502983802217 0 0.00527704485488127 0.00612244897959184 0 0 0 0 0 0 0.0686106346483705 2.21605839416058 0 1.41480206540448 0.0197044334975369 1.68686073957514 0 0.329896907216495 2.35003017501509 4.54795777879761 0.0117263843648208 0 2.02417962003454 0 0 0 3.16568742655699 0 0.639455782312925 0.156217882836588 0 0 0 0 0 0 0.00174978127734033 0 0 0 0 0 0 0.00282485875706215 0 0 0 0.00186046511627907 0.159638554216867 0.0412844036697248 0 0.00389863547758285 0.00128700128700129 0.0908173562058527 0 0 0.00378429517502365 0 0 0 0
"inferior_frontal_gyrus_pars_orbitalis_left" 0 0.420711974110032 0.202631578947368 0 0 0 0 0 0 0 1.05710491367862 0 0 0 0 0 0.0686106346483705 0 2.05240174672489 0 0 0 0 0 0.0507042253521127 6.28251748251748 0.17827868852459 0 0.0211132437619962 0 0 0 0 0.00641025641025641 0 0.232686980609418 0.0268096514745308 0 0 0 0 0 0 0 0 0 0.00332225913621262 0 0 0 0 0 0 0 0 0 0 0 0.027972027972028 0 0.0113960113960114 0 0 0 0 0 0 0
"inferior_frontal_gyrus_pars_triangularis_left" 0 0.501216545012166 0.68445475638051 0 0 0 0 0 0 0 0.112280701754386 0 0.0029806259314456 0 0 0 2.21605839416058 2.05240174672489 0 0 0 0 0 0 0.135667396061269 7.97519582245431 0.801363193768257 0 0.0664335664335664 0 0 0 0 0.0247933884297521 0 0.116630669546436 0.0141509433962264 0 0 0 0 0 0 0 0 0 0 0 0 0 0.00686106346483705 0 0 0 0 0 0 0 0 0 0.00430802369413032 0 0 0 0 0 0 0
"pericalcarine_cortex_left" 0 0 0 4.7741935483871 0 0.00281293952180028 0.151394422310757 0 0 2.62200956937799 0 1.46588693957115 0 0 0 0 0 0 0 0 0 0 0 0.0940892641737033 0 0 0 1.43111831442464 0 0 0 0 0 0.00363636363636364 0 0 0 0 0 0 0 0 0 0 0 0.00421940928270042 0 0 0 0 0 0 0 0 0 0 0 0 0 0 0 0 0 0 0 0 0 0
"postcentral_gyrus_left" 0.0140562248995984 0.0045045045045045 1.77445855115758 0 0 0.0131964809384164 0.153289076644538 0.0904918032786885 0.00417101147028154 0.308932169241101 0 0.00171526586620926 0 0.0153649167733675 0 0.070657507360157 1.41480206540448 0 0 0 0 0.0124869927159209 7.60813308687616 0.039136302294197 0.00214132762312634 0.0079641612742658 0.294745160015804 4.95495495495495 0.0727945712523134 5.50596026490066 0 0 0.00230414746543779 2.94430590191189 0 0.0191489361702128 0.0256603773584906 0 0 0 0 0 0 0 0 0 0 0 0 0.00194931773879142 0 0 0 0 0 0.0413385826771654 0.00240963855421687 0 0.0023121387283237 0 0.0265638389031705 0 0 0.0014194464158978 0 0 0 0
"posterior_cingulate_gyrus_left" 0.00451467268623025 8.01791044776119 0.707379134860051 0 0 0.00986436498150432 0.016304347826087 0.0164609053497942 2.38916256157635 0.0213675213675214 0.00513478818998716 0 0 0.00198216055500496 0 1.56223175965665 0.0197044334975369 0 0 0 0.0124869927159209 0 3.88971962616822 0.129171151776103 0 0.00549450549450549 4.85136501516684 0.302848575712144 0.00749063670411985 0.077324973876698 0 0 0 0.0584615384615385 0 0.0723514211886305 0.00518134715025907 0 0 0 0 0 0 0.00212314225053079 0 0 0 0 0 0.0295983086680761 0 0 0 0 0.0251716247139588 2.66522678185745 0.115627822944896 0 0 0 0.472768107804604 0 0 0.13785046728972 0 0 0 0
"precentral_gyrus_left" 0.71131221719457 0.0922768304914744 4.26381215469613 0 0 0.0855397148676171 2.35673839184598 0.624235006119951 4.20973782771536 2.27158948685857 0.0208188757807078 0.0203921568627451 0 0.207061639736685 0 1.8031914893617 1.68686073957514 0 0 0 7.60813308687616 3.88971962616822 0 1.13387806411062 0.00191754554170662 0.0915958451369216 2.17424242424242 3.97895791583166 0.21849710982659 5.82828906732551 0 0 0.0122824974411464 1.72256097560976 0 0.1163012392755 0.156206415620642 0 0.00204498977505112 0 0 0 0 0 0 0 0 0 0 0.0563876651982379 0 0 0 0 0.0221354166666667 2.11733333333333 0.206896551724138 0.00118764845605701 0 0 0.616455178059763 0 0 0.00131752305665349 0 0 0 0.00154440154440154
"precuneus_left" 0.04149377593361 0 0 0.402222222222222 0 0.666666666666667 1.19507692307692 0.58271935699933 2.07982740021575 4.81674673987646 0 0.194003527336861 0 0.0418300653594771 0.00448933782267116 0.530901722391084 0 0 0 0.0940892641737033 0.039136302294197 0.129171151776103 1.13387806411062 0 0 0 0.00480192076830732 15.3380053908356 0.012586532410321 0.189445196211096 0 0 0 0.0153714773697694 0 0 0 0 0 0 0 0 0 0 0 0 0 0 0 0 0 0 0 0 0 0 0 0.00129617627997408 0 0 0 0 0 0 0 0 0 0
"rostral_anterior_cingulate_cortex_left" 0 0.714285714285714 0.208168642951252 0 0 0 0 0 0 0 0.0797872340425532 0 0.415492957746479 0 0 0 0.329896907216495 0.0507042253521127 0.135667396061269 0 0.00214132762312634 0 0.00191754554170662 0 0 0.400279916025192 0.478728856996412 0 0 0 0 0 0 0.0192616372391653 0 0.577777777777778 0.0751677852348993 0 0 0 0 0 0 0 0 0 0.00332778702163062 0 0 0 0.0125 0 0 0 0 0.00458715596330275 0 0 0.252631578947368 0.00150829562594268 0.0262257696693273 0 0 0 0 0 0 0
"rostral_middle_frontal_gyrus_left" 0 1.96384671005061 7.3009814612868 0 0 0 0 0 0 0 2.00766283524904 0 1.73219720024346 0 0 0 2.35003017501509 6.28251748251748 7.97519582245431 0 0.0079641612742658 0.00549450549450549 0.0915958451369216 0 0.400279916025192 0 14.561797752809 0.000839630562552477 0 0.000997506234413965 0.0501519756838906 0 0 0.159010600706714 0 1.80487804878049 0.484615384615385 0 0 0 0 0 0 0 0.00223089793641941 0 0.0035799522673031 0 0 0 0.042443729903537 0 0.00127226463104326 0 0 0.0198544010589014 0.00649651972157773 0 0.116176470588235 0.0141607663473553 0.277836691410392 0 0.000942951438000943 0 0 0 0 0
"superior_frontal_gyrus_left" 0.00198708395429707 6.0745406824147 3.18760611205433 0 0 0.0293994120117598 0.00897531787584144 0.03147128245476 0.208502024291498 0.0247406225059856 0.976585781183482 0 0.565357967667437 0.000775494377665762 0 0.145383104125737 4.54795777879761 0.17827868852459 0.801363193768257 0 0.294745160015804 4.85136501516684 2.17424242424242 0.00480192076830732 0.478728856996412 14.561797752809 0 0.0399449035812672 0.00303260045489007 0.037989711119905 0.147986942328618 0 0 4.56306306306306 0.00101574403250381 5.58201328564129 1.49957301451751 0 0 0 0 0 0.00202326757713708 0.00238853503184713 0.0155507559395248 0 0.00454959053685168 0 0 0.0195790504160548 0.0683678382282138 0.00201511335012594 0.00286532951289398 0 0.0122749590834697 3.03590752582391 0.395965633171461 0.00925925925925926 0.0626992561105207 0.0636332535066712 2.14025663980901 0.00210378681626928 0 0.033800494641385 0 0 0.00107411385606874 0.0181570585565138
"superior_parietal_gyrus_left" 0.340394448502557 0 0.0525700934579439 2.48429118773946 0 0.170408750719632 3.31034482758621 0.586933614330875 0.59009009009009 4.02792696025779 0 0.53411306042885 0 0.361757105943152 0.00462962962962963 2.68247126436782 0.0117263843648208 0 0 1.43111831442464 4.95495495495495 0.302848575712144 3.97895791583166 15.3380053908356 0 0.000839630562552477 0.0399449035812672 0 0.0521564694082247 0.930430164630908 0 0 0.0048348106365834 0.374365482233503 0 0 0 0.178970917225951 0 0 0 0 0 0 0 0 0 0 0 0 0 0 0 0 0 0.00431965442764579 0 0 0 0 0.00073882526782416 0 0 0 0 0 0 0
"superior_temporal_gyrus_left" 5.35811423390752 0 0 0 0.121212121212121 4.78042148198504 0.459183673469388 10.421568627451 0.575984990619137 0.667919799498747 0 0.00157109190887667 0 4.5584182144997 0.0135922330097087 0.024866785079929 0 0.0211132437619962 0.0664335664335664 0 0.0727945712523134 0.00749063670411985 0.21849710982659 0.012586532410321 0 0 0.00303260045489007 0.0521564694082247 0 0.25974025974026 0 0.309297912713473 3.19384615384615 1.26717557251908 0 0.00191021967526266 0 0 0 0 0 0 0 0 0 0 0 0 0 0 0 0 0 0 0 0 0 0 0 0 0 0 0 0 0 0 0 0
"supramarginal_gyrus_left" 3.76209677419355 0 0.488389513108614 0 0 0.0529411764705882 8.27465214761041 1.01249178172255 2.29738219895288 1.68080808080808 0 0.00688468158347676 0 1.95507060333761 0 0.315270935960591 2.02417962003454 0 0 0 5.50596026490066 0.077324973876698 5.82828906732551 0.189445196211096 0 0.000997506234413965 0.037989711119905 0.930430164630908 0.25974025974026 0 0 0 0.00694444444444444 1.3394495412844 0 0.00213675213675214 0 0 0 0 0 0 0 0 0 0 0 0 0 0 0 0 0 0 0 0.00988142292490119 0.00120772946859903 0 0 0 0.00171673819742489 0 0 0 0 0 0 0
"frontal_pole_left" 0 0 0 0 0 0 0 0 0 0 0.0156494522691706 0 1.05934065934066 0 0 0 0 0 0 0 0 0 0 0 0 0.0501519756838906 0.147986942328618 0 0 0 0 0 0 0 0 0 0 0 0 0 0 0 0 0 0 0 0 0 0 0 0 0 0 0 0 0 0 0 0 0 0 0 0 0 0 0 0 0
"temporal_pole_left" 0 0 0 0 2.75644699140401 0.47176913425345 0 0.926931106471816 0 0 0.00784313725490196 0 0 0.0482412060301508 0.0112359550561798 0 0 0 0 0 0 0 0 0 0 0 0 0 0.309297912713473 0 0 0 0 0.119496855345912 0 0 0 0 0 0 0 0 0 0 0 0 0 0 0 0 0 0 0 0 0 0 0 0 0 0 0 0 0 0 0 0 0 0
"transverse_temporal_gyrus_left" 3.16 0 0 0 0 0.00278551532033426 0.0276953511374876 1.15358361774744 0.00638977635782748 1.45907473309609 0 0 0 0.25764192139738 0 0 0 0 0 0 0.00230414746543779 0 0.0122824974411464 0 0 0 0 0.0048348106365834 3.19384615384615 0.00694444444444444 0 0 0 0.0646319569120287 0 0 0 0 0 0 0 0 0 0 0 0 0 0 0 0 0 0 0 0 0 0.00540540540540541 0 0 0 0 0 0 0 0 0 0 0 0
"insula_left" 0.461313868613139 0.0866551126516465 2.76264591439689 0 0.0958677685950413 4.3627730294397 1.12481426448737 5.52224052718287 0.243827160493827 3.69949066213922 0.264446620959843 0.0280701754385965 0.002389486260454 0.271782573940847 0.506535947712418 0.0621468926553672 3.16568742655699 0.00641025641025641 0.0247933884297521 0.00363636363636364 2.94430590191189 0.0584615384615385 1.72256097560976 0.0153714773697694 0.0192616372391653 0.159010600706714 4.56306306306306 0.374365482233503 1.26717557251908 1.3394495412844 0 0.119496855345912 0.0646319569120287 0 0 0.292527821939587 0.315581854043393 0 0 0 0 0 0 0 0.00202634245187437 0 0 0 0 0 0.00267022696929239 0 0 0 0.00896057347670251 0.0312056737588652 0.0207561156412157 0 0 0.00376175548589342 0.15916955017301 0 0 0.00364298724954463 0 0 0 0.00228571428571429
"banks_superior_temporal_sulcus_right" 0 0 0 0 0 0 0 0 0 0 0 0 0 0 0 0 0 0 0 0 0 0 0 0 0 0 0.00101574403250381 0 0 0 0 0 0 0 0 0 0 0 0 2.0045871559633 1.61605035405193 3.8719646799117 0.50251256281407 0.379421221864952 0 0.0141592920353982 0 2.59338521400778 0 1.10775862068966 0 0 0 0 0.0601156069364162 0.0440528634361234 1.24408014571949 0.294175715695953 0 0 0.0135440180586907 1.31814611154753 1.68984962406015 1.18299881936246 0 0 4.81978798586572 1.79807692307692
"caudal_anterior_cingulate_cortex_right" 0 4.1656050955414 6.32679738562091 0 0 0.00759493670886076 0 0 0 0 0.0316622691292876 0 0.024390243902439 0 0 0 0.639455782312925 0.232686980609418 0.116630669546436 0 0.0191489361702128 0.0723514211886305 0.1163012392755 0 0.577777777777778 1.80487804878049 5.58201328564129 0 0.00191021967526266 0.00213675213675214 0 0 0 0.292527821939587 0 0 10.6577896138482 0 0 0 0 0 0.00518134715025907 0 0.162983425414365 0 0.0889621087314662 0 0 0.00442477876106195 4.5761316872428 0.0050761421319797 0.250497017892644 0 0.391559202813599 3.75113122171946 0.504604051565378 0 1.68384879725086 0.418918918918919 10.3465909090909 0.00475812846946868 0.00570342205323194 0.217964071856287 0 0 0 0.238562091503268
"caudal_middle_frontal_gyrus_right" 0 0.0858369098712446 1.93217391304348 0 0 0.00340425531914894 0 0 0 0 0.0612423447069116 0 0.00625651720542232 0 0 0 0.156217882836588 0.0268096514745308 0.0141509433962264 0 0.0256603773584906 0.00518134715025907 0.156206415620642 0 0.0751677852348993 0.484615384615385 1.49957301451751 0 0 0 0 0 0 0.315581854043393 0 10.6577896138482 0 0 0 0 0 0 0 0 0.0793507664562669 0 0.129032258064516 0 0 0.002389486260454 5.38461538461539 0.0333761232349166 0.378378378378378 0 0.439418416801292 0.0532043530834341 3.75390890550646 0 1.49704142011834 3.43622597553873 1.65314685314685 0.00972053462940462 0.0431454418928323 0.157377049180328 0 0 0 0.184553660982949
"cuneus_right" 0 0 0 0.383419689119171 0 0 0 0 0 0.00424178154825027 0 0 0 0 0 0 0 0 0 0 0 0 0 0 0 0 0 0.178970917225951 0 0 0 0 0 0 0 0 0 0 0 0.00225225225225225 0 0 0 5.94099051633298 0 0.499139414802065 0 0 0 0.0125 0 0 0 17.7011494252874 0.0113507377979569 0 0.00718132854578097 0.32069970845481 0 0 0 0.873545384018619 0 0 0 0 0 0
"entorhinal_cortex_right" 0 0 0.00288184438040346 0 0.18450184501845 0.00834492350486787 0 0 0 0.004739336492891 0 0 0 0 0.0935251798561151 0 0 0 0 0 0 0 0.00204498977505112 0 0 0 0 0 0 0 0 0 0 0 0 0 0 0 0 0.354879594423321 0 0.0170109356014581 0 0 0.00306278713629403 0 0 0 0.216867469879518 0 0 0 0 0 0 0 0 0 0 0 0.00118413262285376 0 0.0611620795107034 0.00261780104712042 0 4.17886178861789 0 0.00369685767097967
"fusiform_gyrus_right" 0 0 0 0 0 0 0 0 0.00455062571103527 0.0014194464158978 0 0 0 0 0 0 0 0 0 0 0 0 0 0 0 0 0 0 0 0 0 0 0 0 2.0045871559633 0 0 0.00225225225225225 0.354879594423321 0 0.0125499144324016 1.25504322766571 0.0659090909090909 3.81201413427562 0 1.86628462273161 0 3.39602649006623 1.47420147420147 0.00634249471458774 0.00612244897959184 0 0 0.184275184275184 0.00742390497401633 0.00641025641025641 0.0291139240506329 0.426755852842809 0 0 0.00887311446317657 0.0136752136752137 5.16946959896507 0.0210684725357412 0 0.108508014796547 0.235294117647059 3.95479204339964
"inferior_parietal_gyrus_right" 0 0 0 0 0 0 0 0 0 0 0 0 0 0 0 0 0 0 0 0 0 0 0 0 0 0 0 0 0 0 0 0 0 0 1.61605035405193 0 0 0 0 0.0125499144324016 0 0.152210408505876 0.659890539483972 1.52039691289967 0 0.0152143845089903 0 1.0130958617077 0 1.46022304832714 0 0 0 0.00329760923330585 0.213058419243986 0.0119850187265918 1.17635169277413 1.6779303062302 0 0 0.0030154542027893 5.35561745589601 0.0863753213367609 2.83796296296296 0 0 0.0360824742268041 0.053156146179402
"inferior_temporal_gyrus_right" 0 0 0.00154679040989946 0 0 0 0 0 0 0 0 0.00178571428571429 0 0 0 0 0 0 0 0 0 0 0 0 0 0 0 0 0 0 0 0 0 0 3.8719646799117 0 0 0 0.0170109356014581 1.25504322766571 0.152210408505876 0 0.361050328227571 0.455486542443064 0 0.00185013876040703 0 8.25647668393782 0.0330188679245283 0.218367346938776 0 0 0 0 0.0246198406951484 0.0144329896907217 0.34820322180917 1.65075212557227 0 0 0.00961538461538462 0.32084963666853 2.75822784810127 0.811445341159208 0 0.674556213017751 1.22653316645807 1.63859649122807
"cingulate_gyrus_isthmus_right" 0 0 0 0 0 0 0 0 1.35802469135802 0 0 0 0 0 0 0 0 0 0 0 0 0 0 0 0 0 0.00202326757713708 0 0 0 0 0 0 0 0.50251256281407 0.00518134715025907 0 0 0 0.0659090909090909 0.659890539483972 0.361050328227571 0 1.31137088204038 0 0.638743455497382 0 0.0193050193050193 0 10.5847457627119 0.00790513833992095 0 0 0.0411764705882353 0.0274914089347079 1.48484848484848 1.38878842676311 2.10969637610186 0 0 0.0280898876404494 0.858704137392662 0.0559701492537313 1.47134502923977 0 0 0.199312714776632 0.170886075949367
"lateral_occipital_cortex_right" 0 0 0 0.00876232201533406 0 0 0 0 0.00212765957446809 0.0054421768707483 0 0.003487358326068 0 0 0 0 0.00174978127734033 0 0 0 0 0.00212314225053079 0 0 0 0 0.00238853503184713 0 0 0 0 0 0 0 0.379421221864952 0 0 5.94099051633298 0 3.81201413427562 1.52039691289967 0.455486542443064 1.31137088204038 0 0 7.43321299638989 0 0.0814767663908339 0.0114285714285714 0.427010923535253 0.00768491834774256 0 0 6.58514285714286 0.275568181818182 0.0702106318956871 1.0127970749543 5.42159383033419 0 0 0.0172786177105832 3.45814977973568 0.130678282514001 0.597122302158273 0 0 3.07506053268765 2.69065981148243
"lateral_orbitofrontal_cortex_right" 0 0 0.00356188780053428 0 0 0 0 0 0 0 0.0017921146953405 0 0 0 0 0 0 0 0 0 0 0 0 0 0 0.00223089793641941 0.0155507559395248 0 0 0 0 0 0 0.00202634245187437 0 0.162983425414365 0.0793507664562669 0 0.00306278713629403 0 0 0 0 0 0 0 3.85077720207254 0 0 0 0.0165876777251185 0.837765957446808 0.587688734030197 0 0 0.0025 0.00138504155124654 0 0.00308166409861325 3.52189349112426 1.08404154863078 0 0.0283687943262411 0 0.0165562913907285 0.118518518518519 0 0.191752577319588
"lingual_gyrus_right" 0 0 0 0.0036697247706422 0 0.067553735926305 0 0.00175746924428822 0 0.343012704174229 0 0.302952503209243 0 0 0 0 0 0 0 0.00421940928270042 0 0 0 0 0 0 0 0 0 0 0 0 0 0 0.0141592920353982 0 0 0.499139414802065 0 1.86628462273161 0.0152143845089903 0.00185013876040703 0.638743455497382 7.43321299638989 0 0 0 0 0.0788954635108481 0.0125195618153365 0 0 0 5.00986193293886 0.0115384615384615 0 0.0377062058130401 1.1043771043771 0 0 0 0.0787292817679558 0.00161420500403551 0.00978473581213307 0 0 0.0524017467248908 0.065081351689612
"medial_orbitofrontal_gyrus_right" 0 0 0.0119284294234592 0 0 0 0 0 0 0 0 0 0.797546012269939 0 0 0 0 0.00332225913621262 0 0 0 0 0 0 0.00332778702163062 0.0035799522673031 0.00454959053685168 0 0 0 0 0 0 0 0 0.0889621087314662 0.129032258064516 0 0 0 0 0 0 0 3.85077720207254 0 0 0 0 0 0.0165061898211829 0 0.010752688172043 0 0 0 0.0135644310474755 0 0.210526315789474 2.03051493960585 0.956521739130435 0 0 0 2.80082135523614 0 0 0
"middle_temporal_gyrus_right" 0 0 0 0 0 0 0 0 0 0 0 0 0 0 0 0 0 0 0 0 0 0 0 0 0 0 0 0 0 0 0 0 0 0 2.59338521400778 0 0 0 0 3.39602649006623 1.0130958617077 8.25647668393782 0.0193050193050193 0.0814767663908339 0 0 0 0 0.0123711340206186 0.117967332123412 0 0 0 0 0.0186294078509647 0 0.0748847926267281 0.167171411265899 0 0 0 0.265829408686552 2.66745005875441 0.0956228956228956 0 0.372285418821096 0.45385450597177 0.429477020602219
"parahippocampal_gyrus_right" 0 0 0 0 0.00675675675675676 0 0 0 0 0 0 0 0 0 0 0 0 0 0 0 0 0 0 0 0 0 0 0 0 0 0 0 0 0 0 0 0 0 0.216867469879518 1.47420147420147 0 0.0330188679245283 0 0.0114285714285714 0 0.0788954635108481 0 0.0123711340206186 0 0 0 0 0 0 0 0 0 0 0 0 0 0 0.151093439363817 0 0 0.118081180811808 0 0.0424028268551237
"paracentral_gyrus_right" 0 0 0.00470035252643948 0 0 0 0.00342172797262618 0 0.0679405520169851 0.001998001998002 0 0 0 0.00186219739292365 0 0.0112994350282486 0 0 0 0 0.00194931773879142 0.0295983086680761 0.0563876651982379 0 0 0 0.0195790504160548 0 0 0 0 0 0 0 1.10775862068966 0.00442477876106195 0.002389486260454 0.0125 0 0.00634249471458774 1.46022304832714 0.218367346938776 10.5847457627119 0.427010923535253 0 0.0125195618153365 0 0.117967332123412 0 0 0.00699300699300699 0 0 0.0147783251231527 0.952076677316294 9.45833333333333 2.81911262798635 7.32290708371665 0 0 0.370530877573131 2.28507795100223 0.0755711775043937 3.91748099891422 0 0 0.0336134453781513 0.0659025787965616
"inferior_frontal_gyrus_pars_opercularis_right" 0 0.00460829493087558 0.0203389830508475 0 0 0 0 0 0 0 0.00227790432801822 0 0.00288184438040346 0 0 0 0.00282485875706215 0 0.00686106346483705 0 0 0 0 0 0.0125 0.042443729903537 0.0683678382282138 0 0 0 0 0 0 0.00267022696929239 0 4.5761316872428 5.38461538461539 0 0 0.00612244897959184 0 0 0.00790513833992095 0.00768491834774256 0.0165876777251185 0 0.0165061898211829 0 0 0.00699300699300699 0 0.0272373540856031 0.603531300160514 0 0.0698869475847893 0.00711743772241993 0.867330016583748 0 4.38929440389294 1.54269972451791 3.69148936170213 0.10427226647357 0.0290102389078498 0.500523560209424 0 0 0 1.10928961748634
"inferior_frontal_gyrus_pars_orbitalis_right" 0 0 0 0 0 0 0 0 0 0 0 0 0 0 0 0 0 0 0 0 0 0 0 0 0 0 0.00201511335012594 0 0 0 0 0 0 0 0 0.0050761421319797 0.0333761232349166 0 0 0 0 0 0 0 0.837765957446808 0 0 0 0 0 0.0272373540856031 0 2.72316384180791 0 0 0 0 0 0 5.37794117647059 0.063758389261745 0 0.05 0 0 0 0 0.00625
"inferior_frontal_gyrus_pars_triangularis_right" 0 0 0 0 0 0 0 0 0 0 0 0 0 0 0 0 0 0 0 0 0 0 0 0 0 0.00127226463104326 0.00286532951289398 0 0 0 0 0 0 0 0 0.250497017892644 0.378378378378378 0 0 0 0 0 0 0 0.587688734030197 0 0.010752688172043 0 0 0 0.603531300160514 2.72316384180791 0 0 0 0 0.00817661488143908 0 1.04672897196262 9.09326072157931 2.37216657880865 0 0.0151387720773759 0 0 0 0 0.048064085447263
"pericalcarine_cortex_right" 0 0 0 0.00641025641025641 0 0 0 0 0 0 0 0 0 0 0 0 0 0 0 0 0 0 0 0 0 0 0 0 0 0 0 0 0 0 0 0 0 17.7011494252874 0 0.184275184275184 0.00329760923330585 0 0.0411764705882353 6.58514285714286 0 5.00986193293886 0 0 0 0.0147783251231527 0 0 0 0 0.00991325898389095 0 0.0134615384615385 0.37696335078534 0 0 0 0.0740740740740741 0 0.00253485424588086 0 0 0.0533333333333333 0.03886925795053
"postcentral_gyrus_right" 0 0 0.0287539936102236 0 0 0 0 0 0 0 0 0 0 0 0 0 0.00186046511627907 0 0 0 0 0.0251716247139588 0.0221354166666667 0 0 0 0.0122749590834697 0 0 0 0 0 0 0.00896057347670251 0.0601156069364162 0.391559202813599 0.439418416801292 0.0113507377979569 0 0.00742390497401633 0.213058419243986 0.0246198406951484 0.0274914089347079 0.275568181818182 0 0.0115384615384615 0 0.0186294078509647 0 0.952076677316294 0.0698869475847893 0 0 0.00991325898389095 0 0.193756727664155 4.10553083280356 0.268817204301075 0.012853470437018 0.00329851566794942 0.797507788161994 4.96453089244851 0.115659519168291 4.34341906202723 0 0 0.00527704485488127 1.13011828935396
"posterior_cingulate_gyrus_right" 0 0.0153846153846154 1.61474435196195 0 0 0.0046189376443418 0 0.00584225900681597 0.017353579175705 0.00403632694248234 0 0 0 0 0 0.00383877159309021 0.159638554216867 0 0 0 0.0413385826771654 2.66522678185745 2.11733333333333 0 0.00458715596330275 0.0198544010589014 3.03590752582391 0.00431965442764579 0 0.00988142292490119 0 0 0.00540540540540541 0.0312056737588652 0.0440528634361234 3.75113122171946 0.0532043530834341 0 0 0.00641025641025641 0.0119850187265918 0.0144329896907217 1.48484848484848 0.0702106318956871 0.0025 0 0 0 0 9.45833333333333 0.00711743772241993 0 0 0 0.193756727664155 0 3.96385542168675 0.620241411327762 0.0163487738419619 0.00710227272727273 5.66448801742919 0.0359012715033657 0.00177304964539007 0.763995609220637 0 0 0.126801152737752 0.0726744186046512
"precentral_gyrus_right" 0 0.00193423597678917 0.616835016835017 0 0.00188323917137476 0.00132450331125828 0 0.00119688809096349 0.00542986425339366 0 0 0 0 0 0 0.00171673819742489 0.0412844036697248 0 0 0 0.00240963855421687 0.115627822944896 0.206896551724138 0 0 0.00649651972157773 0.395965633171461 0 0 0.00120772946859903 0 0 0 0.0207561156412157 1.24408014571949 0.504604051565378 3.75390890550646 0.00718132854578097 0 0.0291139240506329 1.17635169277413 0.34820322180917 1.38878842676311 1.0127970749543 0.00138504155124654 0.0377062058130401 0.0135644310474755 0.0748847926267281 0 2.81911262798635 0.867330016583748 0 0.00817661488143908 0.0134615384615385 4.10553083280356 3.96385542168675 0 1.63277164439279 0.0771513353115727 0.0224171539961014 2.34758064516129 3.88389702170621 0.336343115124153 17.3350482315113 0 0 0.177598385469223 0.885885885885886
"precuneus_right" 0 0 0.00142857142857143 0 0 0 0 0 0 0 0 0 0 0 0 0 0 0 0 0 0 0 0.00118764845605701 0.00129617627997408 0 0 0.00925925925925926 0 0 0 0 0 0 0 0.294175715695953 0 0 0.32069970845481 0 0.426755852842809 1.6779303062302 1.65075212557227 2.10969637610186 5.42159383033419 0 1.1043771043771 0 0.167171411265899 0 7.32290708371665 0 0 0 0.37696335078534 0.268817204301075 0.620241411327762 1.63277164439279 0 0 0 0.00250521920668058 8.28691983122363 0.032009484291642 0.502040816326531 0 0 0.161147902869757 0.290296712109062
"rostral_anterior_cingulate_cortex_right" 0 0.0334728033472803 0.0492753623188406 0 0 0 0 0 0 0 0 0 0.25250501002004 0 0 0 0.00389863547758285 0.027972027972028 0 0 0.0023121387283237 0 0 0 0.252631578947368 0.116176470588235 0.0626992561105207 0 0 0 0 0 0 0 0 1.68384879725086 1.49704142011834 0 0 0 0 0 0 0 0.00308166409861325 0 0.210526315789474 0 0 0 4.38929440389294 0 1.04672897196262 0 0.012853470437018 0.0163487738419619 0.0771513353115727 0 0 0.540970564836913 2.24094955489614 0 0 0.0105263157894737 0 0 0 0.0074487895716946
"rostral_middle_frontal_gyrus_right" 0 0.0015625 0.024263431542461 0 0 0 0 0 0 0 0.00116009280742459 0 0 0 0 0 0.00128700128700129 0 0 0 0 0 0 0 0.00150829562594268 0.0141607663473553 0.0636332535066712 0 0 0 0 0 0 0.00376175548589342 0 0.418918918918919 3.43622597553873 0 0 0 0 0 0 0 3.52189349112426 0 2.03051493960585 0 0 0 1.54269972451791 5.37794117647059 9.09326072157931 0 0.00329851566794942 0.00710227272727273 0.0224171539961014 0 0.540970564836913 0 14.4240645634629 0 0.000991080277502478 0.00444197667962243 0.0973597359735974 0 0 0.0278833967046895
"superior_frontal_gyrus_right" 0 0.0281030444964871 1.235757295044 0 0.00115207373271889 0.000915750915750916 0 0 0.00674536256323777 0 0.0204460966542751 0 0.0101626016260163 0 0 0.00108754758020663 0.0908173562058527 0.0113960113960114 0.00430802369413032 0 0.0265638389031705 0.472768107804604 0.616455178059763 0 0.0262257696693273 0.277836691410392 2.14025663980901 0.00073882526782416 0 0.00171673819742489 0 0 0 0.15916955017301 0.0135440180586907 10.3465909090909 1.65314685314685 0 0.00118413262285376 0.00887311446317657 0.0030154542027893 0.00961538461538462 0.0280898876404494 0.0172786177105832 1.08404154863078 0 0.956521739130435 0 0 0.370530877573131 3.69148936170213 0.063758389261745 2.37216657880865 0 0.797507788161994 5.66448801742919 2.34758064516129 0.00250521920668058 2.24094955489614 14.4240645634629 0 0.0580037664783428 0.0457890433360589 0.878420816509646 0.264634146341463 0 0.0108108108108108 1.39481555333998
"superior_parietal_gyrus_right" 0 0 0.0036144578313253 0 0 0 0 0 0 0 0 0 0 0 0 0.00149253731343284 0 0 0 0 0 0 0 0 0 0 0.00210378681626928 0 0 0 0 0 0 0 1.31814611154753 0.00475812846946868 0.00972053462940462 0.873545384018619 0 0.0136752136752137 5.35561745589601 0.32084963666853 0.858704137392662 3.45814977973568 0 0.0787292817679558 0 0.265829408686552 0 2.28507795100223 0.10427226647357 0 0 0.0740740740740741 4.96453089244851 0.0359012715033657 3.88389702170621 8.28691983122363 0 0 0.0580037664783428 0 0.146892655367232 1.70404624277457 0 0 0.126929674099485 0.298606502986065
"superior_temporal_gyrus_right" 0 0 0 0 0 0 0 0 0 0 0 0 0 0 0 0 0 0 0 0 0 0 0 0 0 0.000942951438000943 0 0 0 0 0 0 0 0 1.68984962406015 0.00570342205323194 0.0431454418928323 0 0.0611620795107034 5.16946959896507 0.0863753213367609 2.75822784810127 0.0559701492537313 0.130678282514001 0.0283687943262411 0.00161420500403551 0 2.66745005875441 0.151093439363817 0.0755711775043937 0.0290102389078498 0.05 0.0151387720773759 0 0.115659519168291 0.00177304964539007 0.336343115124153 0.032009484291642 0 0.000991080277502478 0.0457890433360589 0.146892655367232 0 1.01249178172255 0 0.253240279162512 4.47230929989551 1.05855161787365
"supramarginal_gyrus_right" 0 0 0.0615883306320908 0 0 0 0 0.00140845070422535 0.00234192037470726 0 0 0 0 0 0 0 0.00378429517502365 0 0 0 0.0014194464158978 0.13785046728972 0.00131752305665349 0 0 0 0.033800494641385 0 0 0 0 0 0 0.00364298724954463 1.18299881936246 0.217964071856287 0.157377049180328 0 0.00261780104712042 0.0210684725357412 2.83796296296296 0.811445341159208 1.47134502923977 0.597122302158273 0 0.00978473581213307 0 0.0956228956228956 0 3.91748099891422 0.500523560209424 0 0 0.00253485424588086 4.34341906202723 0.763995609220637 17.3350482315113 0.502040816326531 0.0105263157894737 0.00444197667962243 0.878420816509646 1.70404624277457 1.01249178172255 0 0 0 0.0378378378378378 1.58186864014801
"frontal_pole_right" 0 0 0 0 0 0 0 0 0 0 0 0 0.039647577092511 0 0 0 0 0 0 0 0 0 0 0 0 0 0 0 0 0 0 0 0 0 0 0 0 0 0 0 0 0 0 0 0.0165562913907285 0 2.80082135523614 0 0 0 0 0 0 0 0 0 0 0 0 0.0973597359735974 0.264634146341463 0 0 0 0 0 0 0
"temporal_pole_right" 0 0 0 0 0 0 0 0 0 0 0 0 0 0 0 0 0 0 0 0 0 0 0 0 0 0 0 0 0 0 0 0 0 0 0 0 0 0 4.17886178861789 0.108508014796547 0 0.674556213017751 0 0 0.118518518518519 0 0 0.372285418821096 0.118081180811808 0 0 0 0 0 0 0 0 0 0 0 0 0 0.253240279162512 0 0 0 0 0.088809946714032
"transverse_temporal_gyrus_right" 0 0 0 0 0 0 0 0 0 0 0 0 0 0 0 0 0 0 0 0 0 0 0 0 0 0 0.00107411385606874 0 0 0 0 0 0 0 4.81978798586572 0 0 0 0 0.235294117647059 0.0360824742268041 1.22653316645807 0.199312714776632 3.07506053268765 0 0.0524017467248908 0 0.45385450597177 0 0.0336134453781513 0 0 0 0.0533333333333333 0.00527704485488127 0.126801152737752 0.177598385469223 0.161147902869757 0 0 0.0108108108108108 0.126929674099485 4.47230929989551 0.0378378378378378 0 0 0 0.174081237911025
"insula_right" 0 0.00357142857142857 0.0039564787339268 0 0 0 0 0 0.0063391442155309 0 0 0 0 0 0 0 0 0 0 0 0 0 0.00154440154440154 0 0 0 0.0181570585565138 0 0 0 0 0 0 0.00228571428571429 1.79807692307692 0.238562091503268 0.184553660982949 0 0.00369685767097967 3.95479204339964 0.053156146179402 1.63859649122807 0.170886075949367 2.69065981148243 0.191752577319588 0.065081351689612 0 0.429477020602219 0.0424028268551237 0.0659025787965616 1.10928961748634 0.00625 0.048064085447263 0.03886925795053 1.13011828935396 0.0726744186046512 0.885885885885886 0.290296712109062 0.0074487895716946 0.0278833967046895 1.39481555333998 0.298606502986065 1.05855161787365 1.58186864014801 0 0.088809946714032 0.174081237911025 0
