# Supplementary material for: NODDI and Tensor-Based Microstructural Indices as Predictors of Functional Connectivity
Source: PLoS One. 2016 Apr 14;11(4):e0153404. doi: 10.1371/journal.pone.0153404 (PMC4831788; doi:10.1371/journal.pone.0153404)
Supplement: S1 Data — a) Functional connectivity matrices, both fMRI and EEG connectomes across all subjects, in the form of precision matrices and b) structural brain connectivity matrices across all subjects and microstructural indices. Columns and rows are named according to the corresponding brain region that represent. (ZIP) [file pone.0153404.s001.zip › DATA/DWI/35_WFA_68.txt]

"banks_superior_temporal_sulcus_left" "caudal_anterior_cingulate_cortex_left" "caudal_middle_frontal_gyrus_left" "cuneus_left" "entorhinal_cortex_left" "fusiform_gyrus_left" "inferior_parietal_gyrus_left" "inferior_temporal_gyrus_left" "cingulate_gyrus_isthmus_left" "lateral_occipital_cortex_left" "lateral_orbitofrontal_cortex_left" "lingual_gyrus_left" "medial_orbitofrontal_gyrus_left" "middle_temporal_gyrus_left" "parahippocampal_gyrus_left" "paracentral_gyrus_left" "inferior_frontal_gyrus_pars_opercularis_left" "inferior_frontal_gyrus_pars_orbitalis_left" "inferior_frontal_gyrus_pars_triangularis_left" "pericalcarine_cortex_left" "postcentral_gyrus_left" "posterior_cingulate_gyrus_left" "precentral_gyrus_left" "precuneus_left" "rostral_anterior_cingulate_cortex_left" "rostral_middle_frontal_gyrus_left" "superior_frontal_gyrus_left" "superior_parietal_gyrus_left" "superior_temporal_gyrus_left" "supramarginal_gyrus_left" "frontal_pole_left" "temporal_pole_left" "transverse_temporal_gyrus_left" "insula_left" "banks_superior_temporal_sulcus_right" "caudal_anterior_cingulate_cortex_right" "caudal_middle_frontal_gyrus_right" "cuneus_right" "entorhinal_cortex_right" "fusiform_gyrus_right" "inferior_parietal_gyrus_right" "inferior_temporal_gyrus_right" "cingulate_gyrus_isthmus_right" "lateral_occipital_cortex_right" "lateral_orbitofrontal_cortex_right" "lingual_gyrus_right" "medial_orbitofrontal_gyrus_right" "middle_temporal_gyrus_right" "parahippocampal_gyrus_right" "paracentral_gyrus_right" "inferior_frontal_gyrus_pars_opercularis_right" "inferior_frontal_gyrus_pars_orbitalis_right" "inferior_frontal_gyrus_pars_triangularis_right" "pericalcarine_cortex_right" "postcentral_gyrus_right" "posterior_cingulate_gyrus_right" "precentral_gyrus_right" "precuneus_right" "rostral_anterior_cingulate_cortex_right" "rostral_middle_frontal_gyrus_right" "superior_frontal_gyrus_right" "superior_parietal_gyrus_right" "superior_temporal_gyrus_right" "supramarginal_gyrus_right" "frontal_pole_right" "temporal_pole_right" "transverse_temporal_gyrus_right" "insula_right"
"banks_superior_temporal_sulcus_left" 0 0 0.375253620502352 0 0 0.326347685809588 0.363160761326289 0.34600945109474 0.417942908039656 0.36879853226405 0 0 0 0.271185901140104 0 0.379501582135317 0 0 0 0 0.386088473648284 0.436163397883688 0.399400961696659 0.388805638554211 0 0 0.368146794072583 0.383052039897599 0.335801825575945 0.372429214837103 0 0 0.307600469461041 0.366561664198787 0 0 0 0 0 0 0 0 0 0 0 0 0 0 0 0 0 0 0 0 0 0 0 0 0 0 0 0 0 0 0 0 0 0
"caudal_anterior_cingulate_cortex_left" 0 0 0.388680825082305 0 0 0 0 0 0 0 0.363907517999521 0 0.369608780404099 0 0 0 0.35856313003687 0.32994640916499 0.333995269081259 0 0.410200639953249 0.414590328753037 0.385202186769218 0 0.357425032414055 0.351069166203862 0.386530965208182 0 0 0 0 0 0 0.383759104063907 0 0.428241475643825 0.420452313235769 0 0 0 0 0 0 0 0 0 0 0 0 0 0.448855769899653 0 0 0 0 0.416774174063094 0.428123925003466 0 0.403111000312783 0.435527020443669 0.419271864732526 0 0 0 0 0 0 0.433186203691745
"caudal_middle_frontal_gyrus_left" 0.375253620502352 0.388680825082305 0 0 0 0.397166425494897 0.369462649025795 0.393551199376942 0 0.413212856359476 0.336681786416211 0 0.353597060454327 0 0 0 0.364954230451477 0.315168741096968 0.310679704206625 0 0.31872577398827 0.483396120871109 0.327464959833238 0 0.325752851402847 0.321954643305067 0.34330035755502 0.339287933356868 0 0.36289052749157 0 0 0 0.326757213941885 0 0.442874453918401 0.428009921584942 0 0.45039416612989 0 0 0.494722610752992 0 0 0.423641032704202 0 0.441338007693115 0 0 0.387809099354835 0.394552889601913 0 0 0 0.432695490572707 0.51974186807839 0.465606808047543 0.471672406810091 0.402374843933501 0.438984929559272 0.46748757979975 0.452111300142141 0 0.428435215245706 0 0 0 0.41031230134534
"cuneus_left" 0 0 0 0 0 0 0.36056949768421 0 0 0.270519839794078 0 0.241778119296058 0 0 0.314318394500292 0 0 0 0 0.253355927845067 0 0 0 0.297264642112888 0 0 0 0.302681616599113 0 0 0 0 0 0 0 0 0 0.183328413221939 0 0 0 0 0 0.219374752258926 0 0.130126234344093 0 0 0 0 0 0 0 0.126377726050443 0 0 0 0 0 0 0 0 0 0 0 0 0 0
"entorhinal_cortex_left" 0 0 0 0 0 0.226282735522145 0 0.189514067729647 0 0 0.176215883708008 0 0 0 0.186221179043282 0 0 0 0 0 0 0 0 0 0 0 0 0 0.305327388287258 0 0 0.256155534008253 0 0.284163146661896 0 0 0 0 0.325205415538235 0 0 0 0 0 0 0 0 0 0.310668314290502 0 0 0 0 0 0 0 0.404792098497921 0 0 0 0.481593762986878 0 0 0 0 0 0 0
"fusiform_gyrus_left" 0.326347685809588 0 0.397166425494897 0 0.226282735522145 0 0.316776251199671 0.294896847237328 0.402226730323768 0.245638790164862 0 0.266128080738562 0 0.340771785488344 0.181288251991772 0.356787692892541 0 0 0 0.307199292596206 0.381220514047304 0.429613115375778 0.386330604158531 0.397622654382594 0 0 0.382329611196473 0.367115118019811 0.363733939353531 0.36690485468869 0 0.250963197626296 0.369781759313122 0.355190320361313 0 0.395468679460987 0.38259751867816 0 0.374602622988472 0 0 0 0 0 0 0.151741986394365 0 0 0 0 0 0 0 0 0 0.440883141172049 0.423269871158996 0 0 0 0.430343426458167 0 0 0 0 0 0 0
"inferior_parietal_gyrus_left" 0.363160761326289 0 0.369462649025795 0.36056949768421 0 0.316776251199671 0 0.376218379234429 0.408595152334818 0.294331286394337 0 0.345321122565957 0 0.346605751716953 0.326296148169324 0.375077326831877 0.354308955800476 0 0 0.330374262990429 0.388360343908588 0.388512126186804 0.401995803768495 0.375694025340727 0 0 0.384700300606433 0.339387758858882 0.350065274742089 0.320291488509229 0 0 0.400587044233847 0.414483775802043 0 0 0 0 0 0 0 0 0 0 0 0 0 0 0 0.357148119946371 0 0 0 0 0 0 0 0 0 0 0 0 0 0 0 0 0 0
"inferior_temporal_gyrus_left" 0.34600945109474 0 0.393551199376942 0 0.189514067729647 0.294896847237328 0.376218379234429 0 0.436184077397054 0.362786848078645 0 0.321617389292651 0 0.310624922298157 0.30949835831883 0.390700865013974 0.394735875525441 0 0 0 0.410367870653737 0.417305610774513 0.41818618794853 0.41783056012727 0 0 0.400523384679123 0.401496308234177 0.379998775647237 0.379933798809339 0 0.28152543367662 0.408146702907189 0.413685699748578 0 0 0 0 0 0 0 0 0 0 0 0.27297131870317 0 0 0 0 0 0 0 0 0 0.437406474933824 0.36333735300757 0 0 0 0 0 0 0.418576297617066 0 0 0 0
"cingulate_gyrus_isthmus_left" 0.417942908039656 0 0 0 0 0.402226730323768 0.408595152334818 0.436184077397054 0 0.422986480992005 0 0.206009350991203 0 0.405913410472258 0.241206104388498 0.363919598675193 0 0 0 0 0.377270043593353 0.275438015387412 0.413744883858816 0.29033150583123 0 0 0.349405007856311 0.366145237287459 0.447911853384381 0.361158910610807 0 0 0.437112903343322 0.390868610226236 0 0 0 0 0 0.292307843188712 0 0 0.394886028829149 0.403297715693535 0 0 0 0 0 0.368818127471047 0 0 0 0 0 0.425111854229802 0.403122106972438 0 0 0 0.407854523877462 0 0 0.387504534382705 0 0 0 0.342251660955947
"lateral_occipital_cortex_left" 0.36879853226405 0 0.413212856359476 0.270519839794078 0 0.245638790164862 0.294331286394337 0.362786848078645 0.422986480992005 0 0 0.304033314852273 0 0.308371021911163 0.183651117010364 0.357481469641989 0.368840228367311 0 0 0.201840483221479 0.403602622832615 0.395159637628416 0.404005050001323 0.394473436480892 0 0 0.41084960996206 0.362865805127804 0.433289264951161 0.368479933411804 0 0 0.450263335010879 0.436596416328728 0 0 0 0.208124562074872 0.250902342351645 0.16337186071848 0 0 0 0.170803139639587 0 0.156833511774696 0 0 0 0.386724030374856 0 0 0 0 0 0.49200639099038 0 0 0 0 0 0 0 0 0 0 0 0
"lateral_orbitofrontal_cortex_left" 0 0.363907517999521 0.336681786416211 0 0.176215883708008 0 0 0 0 0 0 0 0.286446805197644 0 0 0 0.33140883160732 0.227878911558904 0.225622792893023 0 0 0.41480740278797 0.31507821834857 0 0.316918135766788 0.259250603924925 0.3584150263548 0 0 0 0.252718047554463 0.169651940326055 0 0.238325010642724 0 0.406811405851914 0.406801903313504 0 0 0 0 0 0 0 0.372580932966313 0 0 0 0 0 0.402293993891131 0 0 0 0 0 0 0 0 0.369308273579072 0.40928681343512 0 0 0 0 0 0 0
"lingual_gyrus_left" 0 0 0 0.241778119296058 0 0.266128080738562 0.345321122565957 0.321617389292651 0.206009350991203 0.304033314852273 0 0 0 0.279184446251406 0.192795234301931 0.348998018908485 0 0 0 0.253317390201614 0.398909965746033 0 0.370617830709857 0.360806142433996 0 0 0 0.320668296897806 0.372724026286441 0.350711159521241 0 0 0 0.388519719903398 0 0 0 0 0 0 0 0.228353383236846 0 0.170982254247259 0 0.138583603611143 0 0 0 0 0 0 0 0 0 0 0 0 0 0 0 0 0 0 0 0 0 0
"medial_orbitofrontal_gyrus_left" 0 0.369608780404099 0.353597060454327 0 0 0 0 0 0 0 0.286446805197644 0 0 0 0.236717750930397 0 0 0 0.353292416681399 0 0 0 0 0 0.265800249889367 0.274979264137865 0.349481679447832 0 0 0 0.224385061710722 0 0 0.353383996090392 0 0.416436884605479 0.402107236677805 0 0 0 0 0 0 0 0 0 0.164857313683473 0 0 0 0.387201588061128 0 0 0 0 0 0 0 0.183619275428042 0 0.413296524609508 0 0 0 0.256692187209534 0 0 0
"middle_temporal_gyrus_left" 0.271185901140104 0 0 0 0 0.340771785488344 0.346605751716953 0.310624922298157 0.405913410472258 0.308371021911163 0 0.279184446251406 0 0 0 0.37384271272167 0 0 0 0 0.382415867447066 0.41285787520262 0.401550343656752 0.376137136271194 0 0 0.395059220870803 0.371850745752342 0.329089965089669 0.363072411579656 0 0.234849958662164 0.373215978805969 0.370856713614023 0 0 0 0 0 0 0 0 0 0 0 0 0 0 0 0.387388682227245 0 0 0 0 0 0 0 0 0 0 0 0 0 0 0 0 0 0
"parahippocampal_gyrus_left" 0 0 0 0.314318394500292 0.186221179043282 0.181288251991772 0.326296148169324 0.30949835831883 0.241206104388498 0.183651117010364 0 0.192795234301931 0.236717750930397 0 0 0 0 0 0 0 0 0 0 0.326762229279906 0 0 0 0.299296482644182 0.281254350105387 0 0 0.256131179121545 0 0.294795442554837 0 0 0 0 0.296621044714581 0 0 0 0 0 0 0 0 0 0 0 0 0 0 0 0 0 0 0 0 0 0 0 0 0 0 0 0 0
"paracentral_gyrus_left" 0.379501582135317 0 0 0 0 0.356787692892541 0.375077326831877 0.390700865013974 0.363919598675193 0.357481469641989 0 0.348998018908485 0 0.37384271272167 0 0 0 0 0 0 0.155216811816385 0.318617520278079 0.290779851611108 0.349009477052974 0 0 0.248923830557153 0.365541273892201 0.3694412021938 0.357947376197835 0 0 0 0.367755239182843 0 0 0 0 0 0 0 0 0 0 0 0 0 0 0 0.271021409725243 0 0 0 0 0 0.421978173921784 0.433012811299253 0 0 0 0.440289935027166 0.360286792867952 0 0 0 0 0 0
"inferior_frontal_gyrus_pars_opercularis_left" 0 0.35856313003687 0.364954230451477 0 0 0 0.354308955800476 0.394735875525441 0 0.368840228367311 0.33140883160732 0 0 0 0 0 0 0.307402644165893 0.249944630636568 0 0.351804456492614 0.379214918664275 0.321152237977004 0 0.299744030657919 0.309502237050983 0.348771730729477 0.370970639200912 0 0.401333985158925 0 0 0 0.332766574193215 0 0.406142079372076 0.416692979388153 0 0 0 0 0 0 0.392218144605094 0 0 0 0 0 0 0.39592565030778 0 0 0 0.353068190165395 0.404710320606644 0.382004235899502 0 0.370298088145589 0.449701208057703 0.418524901026518 0 0 0.389074222575598 0 0 0 0
"inferior_frontal_gyrus_pars_orbitalis_left" 0 0.32994640916499 0.315168741096968 0 0 0 0 0 0 0 0.227878911558904 0 0 0 0 0 0.307402644165893 0 0.230490169583962 0 0 0 0 0 0.33399248315544 0.291758311742714 0.342660333069699 0 0.151000346291872 0 0 0 0 0.301085645101283 0 0.358814650609203 0.374468149101529 0 0 0 0 0 0 0 0 0 0.366192090604016 0 0 0 0 0 0 0 0 0 0 0 0.336902673884271 0 0.379259172296675 0 0 0 0 0 0 0
"inferior_frontal_gyrus_pars_triangularis_left" 0 0.333995269081259 0.310679704206625 0 0 0 0 0 0 0 0.225622792893023 0 0.353292416681399 0 0 0 0.249944630636568 0.230490169583962 0 0 0 0 0 0 0.304488814912432 0.29717981452207 0.32309529730097 0 0.173426507980997 0 0 0 0 0.319282026536391 0 0.370958511740814 0.380471146577346 0 0 0 0 0 0 0 0 0 0 0 0 0 0.367067181885715 0 0 0 0 0 0 0 0 0 0.376257661812248 0 0 0 0 0 0 0
"pericalcarine_cortex_left" 0 0 0 0.253355927845067 0 0.307199292596206 0.330374262990429 0 0 0.201840483221479 0 0.253317390201614 0 0 0 0 0 0 0 0 0 0 0 0.342073857736445 0 0 0 0.359220741155766 0 0 0 0 0 0.364534072445753 0 0 0 0 0 0 0 0 0 0 0 0.20302853505412 0 0 0 0 0 0 0 0 0 0 0 0 0 0 0 0 0 0 0 0 0 0
"postcentral_gyrus_left" 0.386088473648284 0.410200639953249 0.31872577398827 0 0 0.381220514047304 0.388360343908588 0.410367870653737 0.377270043593353 0.403602622832615 0 0.398909965746033 0 0.382415867447066 0 0.155216811816385 0.351804456492614 0 0 0 0 0.411169824980118 0.320078271109608 0.386140089581176 0.325272624362446 0.328822476970718 0.355846240151307 0.350757727811625 0.369334631165347 0.372588002004269 0 0 0.282280541708454 0.328589086090931 0 0.389765595203046 0.407774479283914 0 0 0 0 0 0 0 0 0 0 0 0 0.160350813944659 0 0 0 0 0 0.397383595902795 0.385383439462297 0 0.364328924696047 0 0.414701684136268 0 0 0.352242562870526 0 0 0 0
"posterior_cingulate_gyrus_left" 0.436163397883688 0.414590328753037 0.483396120871109 0 0 0.429613115375778 0.388512126186804 0.417305610774513 0.275438015387412 0.395159637628416 0.41480740278797 0 0 0.41285787520262 0 0.318617520278079 0.379214918664275 0 0 0 0.411169824980118 0 0.414328246453124 0.315287247157633 0 0.382265720205647 0.383641771367097 0.361654928954352 0.406771135792247 0.350306230046027 0 0 0 0.447243892178531 0 0.460000463062244 0.416581682878847 0 0 0 0 0 0 0.439083275762349 0 0 0 0 0 0.331588919561846 0 0 0 0 0.397349308072685 0.509220413875137 0.462159796240429 0 0 0 0.509981880502298 0 0 0.407515356322778 0 0 0 0
"precentral_gyrus_left" 0.399400961696659 0.385202186769218 0.327464959833238 0 0 0.386330604158531 0.401995803768495 0.41818618794853 0.413744883858816 0.404005050001323 0.31507821834857 0.370617830709857 0 0.401550343656752 0 0.290779851611108 0.321152237977004 0 0 0 0.320078271109608 0.414328246453124 0 0.385004454184436 0.316537279883567 0.332086196227685 0.375718570269325 0.385058312624734 0.403038056713667 0.376233042705766 0 0 0.39311215962104 0.360359530641488 0 0.425784174894668 0.415396950953181 0 0.45966844570928 0 0 0 0 0 0 0 0 0 0 0.422192570952572 0 0 0 0 0.176362868289525 0.462677572061791 0.448979747830665 0.35879888498483 0 0 0.453377983676604 0 0 0.431426703660056 0 0 0 0.477687614336655
"precuneus_left" 0.388805638554211 0 0 0.297264642112888 0 0.397622654382594 0.375694025340727 0.41783056012727 0.29033150583123 0.394473436480892 0 0.360806142433996 0 0.376137136271194 0.326762229279906 0.349009477052974 0 0 0 0.342073857736445 0.386140089581176 0.315287247157633 0.385004454184436 0 0 0 0.349372165333096 0.335270519684341 0.39188415773693 0.379974586924601 0 0 0 0.390617468745618 0 0 0 0 0 0 0 0 0 0 0 0 0 0 0 0 0 0 0 0 0 0 0 0.126186426630864 0 0 0 0 0 0 0 0 0 0
"rostral_anterior_cingulate_cortex_left" 0 0.357425032414055 0.325752851402847 0 0 0 0 0 0 0 0.316918135766788 0 0.265800249889367 0 0 0 0.299744030657919 0.33399248315544 0.304488814912432 0 0.325272624362446 0 0.316537279883567 0 0 0.332551750619876 0.356496950356722 0 0 0 0 0 0 0.327511300341702 0 0.384957088307579 0.394311266693482 0 0 0 0 0 0 0 0 0 0.149671172935003 0 0 0 0.378503650263937 0 0 0 0 0.347012178286069 0 0 0.315779315110897 0.389615751928782 0.404840248094468 0 0 0 0 0 0 0
"rostral_middle_frontal_gyrus_left" 0 0.351069166203862 0.321954643305067 0 0 0 0 0 0 0 0.259250603924925 0 0.274979264137865 0 0 0 0.309502237050983 0.291758311742714 0.29717981452207 0 0.328822476970718 0.382265720205647 0.332086196227685 0 0.332551750619876 0 0.36178308492534 0.251983005541306 0 0.397654121605843 0.217340293448672 0 0 0.329680488682981 0 0.388892430056691 0.39808212226773 0 0 0 0 0 0 0 0.415532480966879 0 0.393440267583951 0 0 0 0.380200394012 0 0.396279833571298 0 0 0.381777388809591 0.365431685260296 0 0.345672914954383 0.389716635338795 0.403785408250784 0 0.391019320615299 0 0 0 0 0
"superior_frontal_gyrus_left" 0.368146794072583 0.386530965208182 0.34330035755502 0 0 0.382329611196473 0.384700300606433 0.400523384679123 0.349405007856311 0.41084960996206 0.3584150263548 0 0.349481679447832 0.395059220870803 0 0.248923830557153 0.348771730729477 0.342660333069699 0.32309529730097 0 0.355846240151307 0.383641771367097 0.375718570269325 0.349372165333096 0.356496950356722 0.36178308492534 0 0.378096848333996 0.402646439685029 0.375048784526485 0.211134566534552 0 0 0.363419415900813 0.472415066257953 0.48936705414571 0.447804107601201 0 0 0 0 0 0.443835876454287 0.480319752218938 0.473266177089821 0 0.465387031916347 0 0 0.428125153542731 0.444197234733407 0.445736424398797 0.458841216789794 0 0.430082533439408 0.473919356306627 0.459713996500379 0.428406496301111 0.399164078636159 0.436298034947662 0.478804838045494 0.421873261030656 0 0.4425424016892 0 0 0.468385752390496 0.457370597397032
"superior_parietal_gyrus_left" 0.383052039897599 0 0.339287933356868 0.302681616599113 0 0.367115118019811 0.339387758858882 0.401496308234177 0.366145237287459 0.362865805127804 0 0.320668296897806 0 0.371850745752342 0.299296482644182 0.365541273892201 0.370970639200912 0 0 0.359220741155766 0.350757727811625 0.361654928954352 0.385058312624734 0.335270519684341 0 0.251983005541306 0.378096848333996 0 0.339748997052368 0.356873539285864 0 0 0.417630069020929 0.316109726405289 0 0 0 0.26677527946308 0 0 0 0 0 0 0 0 0 0 0 0 0 0 0 0 0 0.408270576938369 0 0 0 0 0.399182415182802 0 0 0 0 0 0 0
"superior_temporal_gyrus_left" 0.335801825575945 0 0 0 0.305327388287258 0.363733939353531 0.350065274742089 0.379998775647237 0.447911853384381 0.433289264951161 0 0.372724026286441 0 0.329089965089669 0.281254350105387 0.3694412021938 0 0.151000346291872 0.173426507980997 0 0.369334631165347 0.406771135792247 0.403038056713667 0.39188415773693 0 0 0.402646439685029 0.339748997052368 0 0.36802940142697 0 0.264484245488245 0.255741783134194 0.370559655829899 0 0.42471361103819 0 0 0 0 0 0 0 0 0 0 0 0 0 0 0 0 0 0 0 0 0 0 0 0 0 0 0 0 0 0 0 0
"supramarginal_gyrus_left" 0.372429214837103 0 0.36289052749157 0 0 0.36690485468869 0.320291488509229 0.379933798809339 0.361158910610807 0.368479933411804 0 0.350711159521241 0 0.363072411579656 0 0.357947376197835 0.401333985158925 0 0 0 0.372588002004269 0.350306230046027 0.376233042705766 0.379974586924601 0 0.397654121605843 0.375048784526485 0.356873539285864 0.36802940142697 0 0 0 0.391925945710177 0.301299244101038 0 0.432462344773744 0 0 0 0 0 0 0 0 0 0 0 0 0 0 0 0 0 0 0 0.411752325248648 0.423419235576051 0 0 0 0.418599865172757 0 0 0 0 0 0 0
"frontal_pole_left" 0 0 0 0 0 0 0 0 0 0 0.252718047554463 0 0.224385061710722 0 0 0 0 0 0 0 0 0 0 0 0 0.217340293448672 0.211134566534552 0 0 0 0 0 0 0 0 0 0 0 0 0 0 0 0 0 0 0 0 0 0 0 0 0 0 0 0 0 0 0 0 0 0 0 0 0 0 0 0 0
"temporal_pole_left" 0 0 0 0 0.256155534008253 0.250963197626296 0 0.28152543367662 0 0 0.169651940326055 0 0 0.234849958662164 0.256131179121545 0 0 0 0 0 0 0 0 0 0 0 0 0 0.264484245488245 0 0 0 0 0.278493174021711 0 0 0 0 0 0 0 0 0 0 0 0 0 0 0 0 0 0 0 0 0 0 0 0 0 0 0 0 0 0 0 0 0 0
"transverse_temporal_gyrus_left" 0.307600469461041 0 0 0 0 0.369781759313122 0.400587044233847 0.408146702907189 0.437112903343322 0.450263335010879 0 0 0 0.373215978805969 0 0 0 0 0 0 0.282280541708454 0 0.39311215962104 0 0 0 0 0.417630069020929 0.255741783134194 0.391925945710177 0 0 0 0.409949721344687 0 0 0 0 0 0 0 0 0 0 0 0 0 0 0 0 0 0 0 0 0 0.492081822745466 0 0 0 0 0 0 0 0 0 0 0 0
"insula_left" 0.366561664198787 0.383759104063907 0.326757213941885 0 0.284163146661896 0.355190320361313 0.414483775802043 0.413685699748578 0.390868610226236 0.436596416328728 0.238325010642724 0.388519719903398 0.353383996090392 0.370856713614023 0.294795442554837 0.367755239182843 0.332766574193215 0.301085645101283 0.319282026536391 0.364534072445753 0.328589086090931 0.447243892178531 0.360359530641488 0.390617468745618 0.327511300341702 0.329680488682981 0.363419415900813 0.316109726405289 0.370559655829899 0.301299244101038 0 0.278493174021711 0.409949721344687 0 0 0.407774086712643 0.407188436884186 0 0 0 0 0 0 0 0.432661316899521 0 0 0 0 0 0.377980795316252 0 0 0 0.38433706543814 0.451130875064209 0.404135396596025 0 0 0.4184691472946 0.415056560666812 0 0 0.352675161000206 0 0 0 0.37290076358314
"banks_superior_temporal_sulcus_right" 0 0 0 0 0 0 0 0 0 0 0 0 0 0 0 0 0 0 0 0 0 0 0 0 0 0 0.472415066257953 0 0 0 0 0 0 0 0 0 0 0 0 0.33877054058508 0.366518244874373 0.378575087408114 0.407078225660959 0.407199903620998 0 0.393250651924169 0 0.343022653129217 0 0.411422171979452 0 0 0 0 0.409786295035896 0.430351205853233 0.410220041580532 0.414856414058737 0 0 0.43265886802911 0.392000958572372 0.265208737427872 0.32134815201853 0 0 0.367705982000734 0.402915519691379
"caudal_anterior_cingulate_cortex_right" 0 0.428241475643825 0.442874453918401 0 0 0.395468679460987 0 0 0 0 0.406811405851914 0 0.416436884605479 0 0 0 0.406142079372076 0.358814650609203 0.370958511740814 0 0.389765595203046 0.460000463062244 0.425784174894668 0 0.384957088307579 0.388892430056691 0.48936705414571 0 0.42471361103819 0.432462344773744 0 0 0 0.407774086712643 0 0 0.372647647481341 0 0 0 0 0 0.380833653126566 0 0.417111530329587 0 0.438447933493632 0 0 0.426531633559694 0.380796907376673 0.339454381969704 0.356355290423366 0 0.392433450097705 0.382116928144536 0.408414261192459 0 0.371602453062455 0.401447540685673 0.448937607817863 0.399452991528963 0.363347359035984 0.397504123761196 0 0 0 0.396249678005546
"caudal_middle_frontal_gyrus_right" 0 0.420452313235769 0.428009921584942 0 0 0.38259751867816 0 0 0 0 0.406801903313504 0 0.402107236677805 0 0 0 0.416692979388153 0.374468149101529 0.380471146577346 0 0.407774479283914 0.416581682878847 0.415396950953181 0 0.394311266693482 0.39808212226773 0.447804107601201 0 0 0 0 0 0 0.407188436884186 0 0.372647647481341 0 0 0 0 0 0 0 0 0.376935900273422 0 0.407125141309796 0 0 0.42329462444199 0.361001316968616 0.340588407684228 0.332774042003076 0 0.362365920467726 0.42771802111188 0.361944099003899 0 0.332729249269108 0.360937072577863 0.356331081109686 0.375561879571015 0.349065560844567 0.373532627090342 0 0 0 0.363657486233218
"cuneus_right" 0 0 0 0.183328413221939 0 0 0 0 0 0.208124562074872 0 0 0 0 0 0 0 0 0 0 0 0 0 0 0 0 0 0.26677527946308 0 0 0 0 0 0 0 0 0 0 0 0.360573330022412 0 0 0 0.292263900846052 0 0.298455179123632 0 0 0 0.372263326020519 0 0 0 0.231101780534113 0.41400303448547 0 0.417791482176077 0.312950756743772 0 0 0 0.261784703336626 0 0 0 0 0 0
"entorhinal_cortex_right" 0 0 0.45039416612989 0 0.325205415538235 0.374602622988472 0 0 0 0.250902342351645 0 0 0 0 0.296621044714581 0 0 0 0 0 0 0 0.45966844570928 0 0 0 0 0 0 0 0 0 0 0 0 0 0 0 0 0.216340143470265 0 0.229923524504136 0 0 0.192987834530343 0 0 0 0.236959821108406 0 0 0 0 0 0 0 0 0 0 0 0.514305419776826 0 0.258565386097562 0.495315992562463 0 0.253878719663187 0 0.213885196535476
"fusiform_gyrus_right" 0 0 0 0 0 0 0 0 0.292307843188712 0.16337186071848 0 0 0 0 0 0 0 0 0 0 0 0 0 0 0 0 0 0 0 0 0 0 0 0 0.33877054058508 0 0 0.360573330022412 0.216340143470265 0 0.342443773684609 0.302617097081668 0.347516440414909 0.287852500343465 0 0.296400650163751 0 0.359894874314812 0.215342279798465 0.397915652487412 0.355699496540585 0 0 0.390399264308187 0.37194453859137 0.424651490954258 0.434018026533421 0.418262689004859 0 0 0.434584113589901 0.398814394154513 0.352496892353605 0.361483381695421 0 0.247592261571376 0.406051562888811 0.376523466248223
"inferior_parietal_gyrus_right" 0 0 0 0 0 0 0 0 0 0 0 0 0 0 0 0 0 0 0 0 0 0 0 0 0 0 0 0 0 0 0 0 0 0 0.366518244874373 0 0 0 0 0.342443773684609 0 0.402345981151572 0.408249951770856 0.317117222666056 0 0.365145599289366 0 0.270975176363682 0 0.424937529545497 0 0 0 0.362067785204322 0.416768933747287 0.426514137387426 0.421864341817448 0.412179449177742 0 0 0.402703671268002 0.373613943545837 0.352359003584581 0.345319573157668 0 0 0.432298517297887 0.428171248829654
"inferior_temporal_gyrus_right" 0 0 0.494722610752992 0 0 0 0 0 0 0 0 0.228353383236846 0 0 0 0 0 0 0 0 0 0 0 0 0 0 0 0 0 0 0 0 0 0 0.378575087408114 0 0 0 0.229923524504136 0.302617097081668 0.402345981151572 0 0.444908943733809 0.28755475322496 0 0.370152634474244 0 0.29320582826155 0.23850066162159 0.445329664266749 0 0 0 0 0.436598257351196 0.451231067549437 0.446257485735176 0.429942269684656 0 0 0.426205228314366 0.430460253181499 0.34352852531588 0.440770041414848 0 0.280938241564954 0.449327949145367 0.426571334197435
"cingulate_gyrus_isthmus_right" 0 0 0 0 0 0 0 0 0.394886028829149 0 0 0 0 0 0 0 0 0 0 0 0 0 0 0 0 0 0.443835876454287 0 0 0 0 0 0 0 0.407078225660959 0.380833653126566 0 0 0 0.347516440414909 0.408249951770856 0.444908943733809 0 0.4316208688851 0 0.271153239877911 0 0.424436254532003 0 0.411574654396541 0.37727316080656 0 0 0.389334708747336 0.437622885131287 0.321516840764132 0.450809898573586 0.362285817137606 0 0 0.388434659191267 0.41974685644017 0.366215333382399 0.411260066787683 0 0 0.455538577144625 0.414870930043516
"lateral_occipital_cortex_right" 0 0 0 0.219374752258926 0 0 0 0 0.403297715693535 0.170803139639587 0 0.170982254247259 0 0 0 0 0.392218144605094 0 0 0 0 0.439083275762349 0 0 0 0 0.480319752218938 0 0 0 0 0 0 0 0.407199903620998 0 0 0.292263900846052 0 0.287852500343465 0.317117222666056 0.28755475322496 0.4316208688851 0 0 0.321355934793735 0 0.352820184807958 0.18081974723695 0.421725889420331 0.465881469869738 0 0 0.281041574162804 0.415585120998221 0.438761799832667 0.436147233476763 0.413773033033416 0 0 0.436627194715734 0.360867950491117 0.439678229123479 0.442136351230739 0 0 0.481146657912384 0.471314115837985
"lateral_orbitofrontal_cortex_right" 0 0 0.423641032704202 0 0 0 0 0 0 0 0.372580932966313 0 0 0 0 0 0 0 0 0 0 0 0 0 0 0.415532480966879 0.473266177089821 0 0 0 0 0 0 0.432661316899521 0 0.417111530329587 0.376935900273422 0 0.192987834530343 0 0 0 0 0 0 0 0.300145770329945 0 0 0 0.319851495893715 0.272509460520464 0.250770857003577 0 0 0.414208927195912 0.354311297001228 0 0.410190507194031 0.314577945304808 0.389522795556469 0 0.147323791793068 0 0.198944927922966 0.200581313498952 0 0.220311585791172
"lingual_gyrus_right" 0 0 0 0.130126234344093 0 0.151741986394365 0 0.27297131870317 0 0.156833511774696 0 0.138583603611143 0 0 0 0 0 0 0 0.20302853505412 0 0 0 0 0 0 0 0 0 0 0 0 0 0 0.393250651924169 0 0 0.298455179123632 0 0.296400650163751 0.365145599289366 0.370152634474244 0.271153239877911 0.321355934793735 0 0 0 0 0.184736699956368 0.37385765047086 0 0 0 0.251368904791095 0.408596127709167 0 0.409512596567497 0.415319800174216 0 0 0 0.371034180229496 0.391626893629827 0.399279828268913 0 0 0.436293160340109 0.404966936714247
"medial_orbitofrontal_gyrus_right" 0 0 0.441338007693115 0 0 0 0 0 0 0 0 0 0.164857313683473 0 0 0 0 0.366192090604016 0 0 0 0 0 0 0.149671172935003 0.393440267583951 0.465387031916347 0 0 0 0 0 0 0 0 0.438447933493632 0.407125141309796 0 0 0 0 0 0 0 0.300145770329945 0 0 0 0 0 0.41392210368853 0 0.396879343346615 0 0 0 0.376984041530049 0 0.270188777081453 0.324487575466816 0.381936066687872 0 0 0 0.257927679941348 0 0 0
"middle_temporal_gyrus_right" 0 0 0 0 0 0 0 0 0 0 0 0 0 0 0 0 0 0 0 0 0 0 0 0 0 0 0 0 0 0 0 0 0 0 0.343022653129217 0 0 0 0 0.359894874314812 0.270975176363682 0.29320582826155 0.424436254532003 0.352820184807958 0 0 0 0 0.220631378010911 0.444622040300796 0 0 0 0 0.441140352089554 0 0.425046575631195 0.443606925896989 0 0 0 0.428406489269107 0.279324196449485 0.413826000250197 0 0.216122571279169 0.377145622322677 0.386577667362685
"parahippocampal_gyrus_right" 0 0 0 0 0.310668314290502 0 0 0 0 0 0 0 0 0 0 0 0 0 0 0 0 0 0 0 0 0 0 0 0 0 0 0 0 0 0 0 0 0 0.236959821108406 0.215342279798465 0 0.23850066162159 0 0.18081974723695 0 0.184736699956368 0 0.220631378010911 0 0 0 0 0 0 0 0 0 0 0 0 0 0 0.25450724657311 0 0 0.24529509521405 0 0.252669281721606
"paracentral_gyrus_right" 0 0 0.387809099354835 0 0 0 0.357148119946371 0 0.368818127471047 0.386724030374856 0 0 0 0.387388682227245 0 0.271021409725243 0 0 0 0 0.160350813944659 0.331588919561846 0.422192570952572 0 0 0 0.428125153542731 0 0 0 0 0 0 0 0.411422171979452 0.426531633559694 0.42329462444199 0.372263326020519 0 0.397915652487412 0.424937529545497 0.445329664266749 0.411574654396541 0.421725889420331 0 0.37385765047086 0 0.444622040300796 0 0 0.389683174077126 0 0 0.344716020981326 0.25128307595626 0.410366834799134 0.383051436418784 0.408110742288471 0 0 0.309895804608162 0.407664043980032 0.386929385748354 0.414008071710804 0 0 0.439733997048818 0.4257538376034
"inferior_frontal_gyrus_pars_opercularis_right" 0 0.448855769899653 0.394552889601913 0 0 0 0 0 0 0 0.402293993891131 0 0.387201588061128 0 0 0 0.39592565030778 0 0.367067181885715 0 0 0 0 0 0.378503650263937 0.380200394012 0.444197234733407 0 0 0 0 0 0 0.377980795316252 0 0.380796907376673 0.361001316968616 0 0 0.355699496540585 0 0 0.37727316080656 0.465881469869738 0.319851495893715 0 0.41392210368853 0 0 0.389683174077126 0 0.337772703164678 0.268305277389633 0 0.330401813471941 0.383945253608161 0.330763981796881 0 0.338028899216015 0.341725757667455 0.379172567521324 0.342516747184862 0.257391124439801 0.359880449524492 0 0 0 0.326418521344442
"inferior_frontal_gyrus_pars_orbitalis_right" 0 0 0 0 0 0 0 0 0 0 0 0 0 0 0 0 0 0 0 0 0 0 0 0 0 0 0.445736424398797 0 0 0 0 0 0 0 0 0.339454381969704 0.340588407684228 0 0 0 0 0 0 0 0.272509460520464 0 0 0 0 0 0.337772703164678 0 0.297969369907152 0 0 0 0 0 0 0.292563897004832 0.359542108483069 0 0.195799996120717 0 0 0 0 0.317070387107753
"inferior_frontal_gyrus_pars_triangularis_right" 0 0 0 0 0 0 0 0 0 0 0 0 0 0 0 0 0 0 0 0 0 0 0 0 0 0.396279833571298 0.458841216789794 0 0 0 0 0 0 0 0 0.356355290423366 0.332774042003076 0 0 0 0 0 0 0 0.250770857003577 0 0.396879343346615 0 0 0 0.268305277389633 0.297969369907152 0 0 0 0 0.320632245250398 0 0.326576031462828 0.305956878926668 0.346075689646614 0 0.192806543006051 0 0 0 0 0.29424467227445
"pericalcarine_cortex_right" 0 0 0 0.126377726050443 0 0 0 0 0 0 0 0 0 0 0 0 0 0 0 0 0 0 0 0 0 0 0 0 0 0 0 0 0 0 0 0 0 0.231101780534113 0 0.390399264308187 0.362067785204322 0 0.389334708747336 0.281041574162804 0 0.251368904791095 0 0 0 0.344716020981326 0 0 0 0 0.393133292028111 0 0.408157321779401 0.346071710501905 0 0 0 0.336724575851876 0 0.436574096296081 0 0 0.434559411275449 0.425926550624841
"postcentral_gyrus_right" 0 0 0.432695490572707 0 0 0 0 0 0 0 0 0 0 0 0 0 0.353068190165395 0 0 0 0 0.397349308072685 0.176362868289525 0 0 0 0.430082533439408 0 0 0 0 0 0 0.38433706543814 0.409786295035896 0.392433450097705 0.362365920467726 0.41400303448547 0 0.37194453859137 0.416768933747287 0.436598257351196 0.437622885131287 0.415585120998221 0 0.408596127709167 0 0.441140352089554 0 0.25128307595626 0.330401813471941 0 0 0.393133292028111 0 0.385089019106617 0.304086383336165 0.409983745450323 0.297183848615378 0.395741771057977 0.362541054411371 0.385731863966522 0.29614222900973 0.341867302569055 0 0 0.363870767500427 0.309362524631588
"posterior_cingulate_gyrus_right" 0 0.416774174063094 0.51974186807839 0 0 0.440883141172049 0 0.437406474933824 0.425111854229802 0.49200639099038 0 0 0 0 0 0.421978173921784 0.404710320606644 0 0 0 0.397383595902795 0.509220413875137 0.462677572061791 0 0.347012178286069 0.381777388809591 0.473919356306627 0.408270576938369 0 0.411752325248648 0 0 0.492081822745466 0.451130875064209 0.430351205853233 0.382116928144536 0.42771802111188 0 0 0.424651490954258 0.426514137387426 0.451231067549437 0.321516840764132 0.438761799832667 0.414208927195912 0 0 0 0 0.410366834799134 0.383945253608161 0 0 0 0.385089019106617 0 0.461727461773503 0.366827796886273 0.39904092652916 0.437161244305706 0.462912704253061 0.444340085868333 0.450494740887734 0.384017594605425 0 0 0.433593641612567 0.428115307853411
"precentral_gyrus_right" 0 0.428123925003466 0.465606808047543 0 0.404792098497921 0.423269871158996 0 0.36333735300757 0.403122106972438 0 0 0 0 0 0 0.433012811299253 0.382004235899502 0 0 0 0.385383439462297 0.462159796240429 0.448979747830665 0 0 0.365431685260296 0.459713996500379 0 0 0.423419235576051 0 0 0 0.404135396596025 0.410220041580532 0.408414261192459 0.361944099003899 0.417791482176077 0 0.434018026533421 0.421864341817448 0.446257485735176 0.450809898573586 0.436147233476763 0.354311297001228 0.409512596567497 0.376984041530049 0.425046575631195 0 0.383051436418784 0.330763981796881 0 0.320632245250398 0.408157321779401 0.304086383336165 0.461727461773503 0 0.418190537145868 0.301499983387536 0.347223505893431 0.366716968190813 0.415982370060517 0.371816936605485 0.387683474469407 0 0 0.459123044431574 0.363553248329225
"precuneus_right" 0 0 0.471672406810091 0 0 0 0 0 0 0 0 0 0 0 0 0 0 0 0 0 0 0 0.35879888498483 0.126186426630864 0 0 0.428406496301111 0 0 0 0 0 0 0 0.414856414058737 0 0 0.312950756743772 0 0.418262689004859 0.412179449177742 0.429942269684656 0.362285817137606 0.413773033033416 0 0.415319800174216 0 0.443606925896989 0 0.408110742288471 0 0 0 0.346071710501905 0.409983745450323 0.366827796886273 0.418190537145868 0 0 0 0.398628933025925 0.342730012651467 0.385576228633453 0.410104236865605 0 0 0.452678988016975 0.440148546185929
"rostral_anterior_cingulate_cortex_right" 0 0.403111000312783 0.402374843933501 0 0 0 0 0 0 0 0 0 0.183619275428042 0 0 0 0.370298088145589 0.336902673884271 0 0 0.364328924696047 0 0 0 0.315779315110897 0.345672914954383 0.399164078636159 0 0 0 0 0 0 0 0 0.371602453062455 0.332729249269108 0 0 0 0 0 0 0 0.410190507194031 0 0.270188777081453 0 0 0 0.338028899216015 0 0.326576031462828 0 0.297183848615378 0.39904092652916 0.301499983387536 0 0 0.342839716707885 0.36113436182416 0 0 0.30423864890251 0 0 0 0.34127179613495
"rostral_middle_frontal_gyrus_right" 0 0.435527020443669 0.438984929559272 0 0 0 0 0 0 0 0.369308273579072 0 0 0 0 0 0.449701208057703 0 0 0 0 0 0 0 0.389615751928782 0.389716635338795 0.436298034947662 0 0 0 0 0 0 0.4184691472946 0 0.401447540685673 0.360937072577863 0 0 0 0 0 0 0 0.314577945304808 0 0.324487575466816 0 0 0 0.341725757667455 0.292563897004832 0.305956878926668 0 0.395741771057977 0.437161244305706 0.347223505893431 0 0.342839716707885 0 0.36407359912644 0 0.332924931995773 0.36189585103137 0.246059922906728 0 0 0.348982004758991
"superior_frontal_gyrus_right" 0 0.419271864732526 0.46748757979975 0 0.481593762986878 0.430343426458167 0 0 0.407854523877462 0 0.40928681343512 0 0.413296524609508 0 0 0.440289935027166 0.418524901026518 0.379259172296675 0.376257661812248 0 0.414701684136268 0.509981880502298 0.453377983676604 0 0.404840248094468 0.403785408250784 0.478804838045494 0.399182415182802 0 0.418599865172757 0 0 0 0.415056560666812 0.43265886802911 0.448937607817863 0.356331081109686 0 0.514305419776826 0.434584113589901 0.402703671268002 0.426205228314366 0.388434659191267 0.436627194715734 0.389522795556469 0 0.381936066687872 0 0 0.309895804608162 0.379172567521324 0.359542108483069 0.346075689646614 0 0.362541054411371 0.462912704253061 0.366716968190813 0.398628933025925 0.36113436182416 0.36407359912644 0 0.36084079938489 0.357612679930824 0.354190192881881 0.268040915226757 0 0.441325365918779 0.382743846010876
"superior_parietal_gyrus_right" 0 0 0.452111300142141 0 0 0 0 0 0 0 0 0 0 0 0 0.360286792867952 0 0 0 0 0 0 0 0 0 0 0.421873261030656 0 0 0 0 0 0 0 0.392000958572372 0.399452991528963 0.375561879571015 0.261784703336626 0 0.398814394154513 0.373613943545837 0.430460253181499 0.41974685644017 0.360867950491117 0 0.371034180229496 0 0.428406489269107 0 0.407664043980032 0.342516747184862 0 0 0.336724575851876 0.385731863966522 0.444340085868333 0.415982370060517 0.342730012651467 0 0 0.36084079938489 0 0.377047801958075 0.394119109735022 0 0 0.453247202849856 0.394202273899737
"superior_temporal_gyrus_right" 0 0 0 0 0 0 0 0 0 0 0 0 0 0 0 0 0 0 0 0 0 0 0 0 0 0.391019320615299 0 0 0 0 0 0 0 0 0.265208737427872 0.363347359035984 0.349065560844567 0 0.258565386097562 0.352496892353605 0.352359003584581 0.34352852531588 0.366215333382399 0.439678229123479 0.147323791793068 0.391626893629827 0 0.279324196449485 0.25450724657311 0.386929385748354 0.257391124439801 0.195799996120717 0.192806543006051 0 0.29614222900973 0.450494740887734 0.371816936605485 0.385576228633453 0 0.332924931995773 0.357612679930824 0.377047801958075 0 0.296799239734696 0 0.291060531258271 0.309635001767631 0.324592852374229
"supramarginal_gyrus_right" 0 0 0.428435215245706 0 0 0 0 0.418576297617066 0.387504534382705 0 0 0 0 0 0 0 0.389074222575598 0 0 0 0.352242562870526 0.407515356322778 0.431426703660056 0 0 0 0.4425424016892 0 0 0 0 0 0 0.352675161000206 0.32134815201853 0.397504123761196 0.373532627090342 0 0.495315992562463 0.361483381695421 0.345319573157668 0.440770041414848 0.411260066787683 0.442136351230739 0 0.399279828268913 0 0.413826000250197 0 0.414008071710804 0.359880449524492 0 0 0.436574096296081 0.341867302569055 0.384017594605425 0.387683474469407 0.410104236865605 0.30423864890251 0.36189585103137 0.354190192881881 0.394119109735022 0.296799239734696 0 0 0 0.40850244067146 0.32663630775782
"frontal_pole_right" 0 0 0 0 0 0 0 0 0 0 0 0 0.256692187209534 0 0 0 0 0 0 0 0 0 0 0 0 0 0 0 0 0 0 0 0 0 0 0 0 0 0 0 0 0 0 0 0.198944927922966 0 0.257927679941348 0 0 0 0 0 0 0 0 0 0 0 0 0.246059922906728 0.268040915226757 0 0 0 0 0 0 0
"temporal_pole_right" 0 0 0 0 0 0 0 0 0 0 0 0 0 0 0 0 0 0 0 0 0 0 0 0 0 0 0 0 0 0 0 0 0 0 0 0 0 0 0.253878719663187 0.247592261571376 0 0.280938241564954 0 0 0.200581313498952 0 0 0.216122571279169 0.24529509521405 0 0 0 0 0 0 0 0 0 0 0 0 0 0.291060531258271 0 0 0 0 0.258542901115465
"transverse_temporal_gyrus_right" 0 0 0 0 0 0 0 0 0 0 0 0 0 0 0 0 0 0 0 0 0 0 0 0 0 0 0.468385752390496 0 0 0 0 0 0 0 0.367705982000734 0 0 0 0 0.406051562888811 0.432298517297887 0.449327949145367 0.455538577144625 0.481146657912384 0 0.436293160340109 0 0.377145622322677 0 0.439733997048818 0 0 0 0.434559411275449 0.363870767500427 0.433593641612567 0.459123044431574 0.452678988016975 0 0 0.441325365918779 0.453247202849856 0.309635001767631 0.40850244067146 0 0 0 0.39757533498931
"insula_right" 0 0.433186203691745 0.41031230134534 0 0 0 0 0 0.342251660955947 0 0 0 0 0 0 0 0 0 0 0 0 0 0.477687614336655 0 0 0 0.457370597397032 0 0 0 0 0 0 0.37290076358314 0.402915519691379 0.396249678005546 0.363657486233218 0 0.213885196535476 0.376523466248223 0.428171248829654 0.426571334197435 0.414870930043516 0.471314115837985 0.220311585791172 0.404966936714247 0 0.386577667362685 0.252669281721606 0.4257538376034 0.326418521344442 0.317070387107753 0.29424467227445 0.425926550624841 0.309362524631588 0.428115307853411 0.363553248329225 0.440148546185929 0.34127179613495 0.348982004758991 0.382743846010876 0.394202273899737 0.324592852374229 0.32663630775782 0 0.258542901115465 0.39757533498931 0
