# Supplementary material for: NODDI and Tensor-Based Microstructural Indices as Predictors of Functional Connectivity
Source: PLoS One. 2016 Apr 14;11(4):e0153404. doi: 10.1371/journal.pone.0153404 (PMC4831788; doi:10.1371/journal.pone.0153404)
Supplement: S1 Data — a) Functional connectivity matrices, both fMRI and EEG connectomes across all subjects, in the form of precision matrices and b) structural brain connectivity matrices across all subjects and microstructural indices. Columns and rows are named according to the corresponding brain region that represent. (ZIP) [file pone.0153404.s001.zip › DATA/DWI/35_WICVF_68.txt]

"banks_superior_temporal_sulcus_left" "caudal_anterior_cingulate_cortex_left" "caudal_middle_frontal_gyrus_left" "cuneus_left" "entorhinal_cortex_left" "fusiform_gyrus_left" "inferior_parietal_gyrus_left" "inferior_temporal_gyrus_left" "cingulate_gyrus_isthmus_left" "lateral_occipital_cortex_left" "lateral_orbitofrontal_cortex_left" "lingual_gyrus_left" "medial_orbitofrontal_gyrus_left" "middle_temporal_gyrus_left" "parahippocampal_gyrus_left" "paracentral_gyrus_left" "inferior_frontal_gyrus_pars_opercularis_left" "inferior_frontal_gyrus_pars_orbitalis_left" "inferior_frontal_gyrus_pars_triangularis_left" "pericalcarine_cortex_left" "postcentral_gyrus_left" "posterior_cingulate_gyrus_left" "precentral_gyrus_left" "precuneus_left" "rostral_anterior_cingulate_cortex_left" "rostral_middle_frontal_gyrus_left" "superior_frontal_gyrus_left" "superior_parietal_gyrus_left" "superior_temporal_gyrus_left" "supramarginal_gyrus_left" "frontal_pole_left" "temporal_pole_left" "transverse_temporal_gyrus_left" "insula_left" "banks_superior_temporal_sulcus_right" "caudal_anterior_cingulate_cortex_right" "caudal_middle_frontal_gyrus_right" "cuneus_right" "entorhinal_cortex_right" "fusiform_gyrus_right" "inferior_parietal_gyrus_right" "inferior_temporal_gyrus_right" "cingulate_gyrus_isthmus_right" "lateral_occipital_cortex_right" "lateral_orbitofrontal_cortex_right" "lingual_gyrus_right" "medial_orbitofrontal_gyrus_right" "middle_temporal_gyrus_right" "parahippocampal_gyrus_right" "paracentral_gyrus_right" "inferior_frontal_gyrus_pars_opercularis_right" "inferior_frontal_gyrus_pars_orbitalis_right" "inferior_frontal_gyrus_pars_triangularis_right" "pericalcarine_cortex_right" "postcentral_gyrus_right" "posterior_cingulate_gyrus_right" "precentral_gyrus_right" "precuneus_right" "rostral_anterior_cingulate_cortex_right" "rostral_middle_frontal_gyrus_right" "superior_frontal_gyrus_right" "superior_parietal_gyrus_right" "superior_temporal_gyrus_right" "supramarginal_gyrus_right" "frontal_pole_right" "temporal_pole_right" "transverse_temporal_gyrus_right" "insula_right"
"banks_superior_temporal_sulcus_left" 0 0 0.588714001457203 0 0 0.490126048378746 0.539490967806036 0.491999590460684 0.551306555672906 0.532060201259645 0 0 0 0.454077442348226 0 0.553931886988884 0 0 0 0 0.575798561946022 0.573829132610136 0.570731144628381 0.578182737875492 0 0 0.561379060237304 0.590558315183191 0.514125993733669 0.538906910043847 0 0 0.505234748381804 0.526276096338046 0 0 0 0 0 0 0 0 0 0 0 0 0 0 0 0 0 0 0 0 0 0 0 0 0 0 0 0 0 0 0 0 0 0
"caudal_anterior_cingulate_cortex_left" 0 0 0.553196821042929 0 0 0 0 0 0 0 0.546469687677396 0 0.57620681231099 0 0 0 0.558779138549268 0.50943737936321 0.530726290201281 0 0.573960206394126 0.512923950535272 0.580759135511655 0 0.510892314425018 0.525757229466801 0.540196999060799 0 0 0 0 0 0 0.556251871931674 0 0.557013310179212 0.52947825602564 0 0 0 0 0 0 0 0 0 0 0 0 0 0.601990120471259 0 0 0 0 0.532768941334631 0.494032684840701 0 0.489548406059873 0.521125789444908 0.519785990065033 0 0 0 0 0 0 0.569813246004466
"caudal_middle_frontal_gyrus_left" 0.588714001457203 0.553196821042929 0 0 0 0.57922507585933 0.598759244488717 0.567441867662312 0 0.573911501733707 0.56587560555029 0 0.577285659321678 0 0 0 0.567162786489524 0.532985912958973 0.530884844335698 0 0.578128501038536 0.621312391480079 0.585934405522552 0 0.550026179568147 0.543693588722987 0.544398322260385 0.631101528899096 0 0.605099436559492 0 0 0 0.564799333264149 0 0.569428763068836 0.549378633302967 0 0.631604939221382 0 0 0.612445545589854 0 0 0.530949649012295 0 0.566270813458018 0 0 0.531562592409732 0.531785504429807 0 0 0 0.583939603518518 0.619035383488431 0.569711090832932 0.598242360528411 0.529476941425158 0.559222023880775 0.552803672744871 0.610430628518934 0 0.591422248507694 0 0 0 0.568206546072699
"cuneus_left" 0 0 0 0 0 0 0.5456853936188 0 0 0.520194978075688 0 0.49605411704613 0 0 0.502520737749085 0 0 0 0 0.515176361597083 0 0 0 0.526561554893972 0 0 0 0.527418946558217 0 0 0 0 0 0 0 0 0 0.805362592257347 0 0 0 0 0 0.792435651633462 0 0.453997688834563 0 0 0 0 0 0 0 0.445294955356166 0 0 0 0 0 0 0 0 0 0 0 0 0 0
"entorhinal_cortex_left" 0 0 0 0 0 0.431973038045149 0 0.442192725880154 0 0 0.606102340508504 0 0 0 0.427490820306581 0 0 0 0 0 0 0 0 0 0 0 0 0 0.413409562613563 0 0 0.400619648685017 0 0.41024165434391 0 0 0 0 0.562056699605003 0 0 0 0 0 0 0 0 0 0.515960728216072 0 0 0 0 0 0 0 0.684615260433247 0 0 0 0.66086013250738 0 0 0 0 0 0 0
"fusiform_gyrus_left" 0.490126048378746 0 0.57922507585933 0 0.431973038045149 0 0.60727938172813 0.483253780030372 0.48448596090645 0.514455994526365 0 0.502071623166346 0 0.493897822641598 0.537452119672166 0.547366982091971 0 0 0 0.556047677515365 0.548264851059557 0.583725022848443 0.544513849263003 0.501589639104018 0 0 0.549246625570049 0.564552386254547 0.485380139991467 0.519596401926287 0 0.402246269104742 0.525264088180495 0.478318863977464 0 0.566767406569371 0.520917119909346 0 0.557206423920806 0 0 0 0 0 0 0.553349251343859 0 0 0 0 0 0 0 0 0 0.59389874327522 0.55715661822255 0 0 0 0.536349488013046 0 0 0 0 0 0 0
"inferior_parietal_gyrus_left" 0.539490967806036 0 0.598759244488717 0.5456853936188 0 0.60727938172813 0 0.54705332097732 0.548057911810779 0.531449407163195 0 0.559637415214107 0 0.537230108600212 0.589362182034517 0.549988528935325 0.598584067958855 0 0 0.568086167330421 0.567448984504562 0.560030976027959 0.568889013693065 0.537264822333808 0 0 0.547720984980389 0.556742706581181 0.527188322089539 0.505823525897793 0 0 0.53548670751511 0.543983897735952 0 0 0 0 0 0 0 0 0 0 0 0 0 0 0 0.55116489307474 0 0 0 0 0 0 0 0 0 0 0 0 0 0 0 0 0 0
"inferior_temporal_gyrus_left" 0.491999590460684 0 0.567441867662312 0 0.442192725880154 0.483253780030372 0.54705332097732 0 0.538721699199429 0.543489660613367 0 0.541520170397035 0 0.473486779260934 0.592403895803007 0.553187713644075 0.546971285388709 0 0 0 0.554966982158947 0.569810865487387 0.571396219077819 0.534073609738113 0 0 0.557255380955652 0.571225854335235 0.495949606555182 0.535601889819042 0 0.403400597556438 0.519835594191835 0.50505666285244 0 0 0 0 0 0 0 0 0 0 0 0.608432617466316 0 0 0 0 0 0 0 0 0 0.575808910399035 0.536446648817051 0 0 0 0 0 0 0.553081929829781 0 0 0 0
"cingulate_gyrus_isthmus_left" 0.551306555672906 0 0 0 0 0.48448596090645 0.548057911810779 0.538721699199429 0 0.484794244360567 0 0.45437191031115 0 0.544707083820054 0.683096965360875 0.541385890910697 0 0 0 0 0.552893621381201 0.496611814793027 0.56480851509727 0.513294700981461 0 0 0.543468085731294 0.550775285415408 0.546050232091138 0.538987896977942 0 0 0.545861300800468 0.550426959024275 0 0 0 0 0 0.647296494730039 0 0 0.595814674656619 0.559826033890575 0 0 0 0 0 0.549539861113412 0 0 0 0 0 0.596408636374855 0.600144833474204 0 0 0 0.607762093260175 0 0 0.629970105836171 0 0 0 0.614610688082889
"lateral_occipital_cortex_left" 0.532060201259645 0 0.573911501733707 0.520194978075688 0 0.514455994526365 0.531449407163195 0.543489660613367 0.484794244360567 0 0 0.525388739593662 0 0.521749590391576 0.569428459478233 0.552082882969495 0.567084820227056 0 0 0.48772210167609 0.551188530715153 0.53962609567202 0.550322180969742 0.51165986079168 0 0 0.562666403148074 0.569227121853795 0.533558536403253 0.518488043975963 0 0 0.528131468774629 0.523280827308737 0 0 0 0.847966282317009 0.600016363239765 0.549462701091902 0 0 0 0.544086144806103 0 0.548891392373401 0 0 0 0.538852821483952 0 0 0 0 0 0.582073873080335 0 0 0 0 0 0 0 0 0 0 0 0
"lateral_orbitofrontal_cortex_left" 0 0.546469687677396 0.56587560555029 0 0.606102340508504 0 0 0 0 0 0 0 0.473071678034541 0 0 0 0.564679030925114 0.499033144822392 0.497970953955515 0 0 0.56327989087395 0.57633749888931 0 0.503007037321279 0.480207158161735 0.550512201221811 0 0 0 0.465815905775516 0.596980851661601 0 0.446315687469575 0 0.56365059267732 0.545577830664181 0 0 0 0 0 0 0 0.501243123841745 0 0 0 0 0 0.557274031942194 0 0 0 0 0 0 0 0 0.528367370831246 0.531663010792034 0 0 0 0 0 0 0
"lingual_gyrus_left" 0 0 0 0.49605411704613 0 0.502071623166346 0.559637415214107 0.541520170397035 0.45437191031115 0.525388739593662 0 0 0 0.525661304550026 0.568364020294051 0.560403037643024 0 0 0 0.493551517190449 0.575305766724992 0 0.568094229396103 0.541525789480627 0 0 0 0.556374516833869 0.49454610972098 0.537531550063677 0 0 0 0.548610337070294 0 0 0 0 0 0 0 0.597540277927921 0 0.606575857852071 0 0.54163651103001 0 0 0 0 0 0 0 0 0 0 0 0 0 0 0 0 0 0 0 0 0 0
"medial_orbitofrontal_gyrus_left" 0 0.57620681231099 0.577285659321678 0 0 0 0 0 0 0 0.473071678034541 0 0 0 0.487645536759647 0 0 0 0.540436844697721 0 0 0 0 0 0.461939132618555 0.45034485324676 0.541955625291797 0 0 0 0.52691631436148 0 0 0.539574768853086 0 0.571088771074546 0.552758181825425 0 0 0 0 0 0 0 0 0 0.383146069396931 0 0 0 0.531688778816655 0 0 0 0 0 0 0 0.464169834042079 0 0.543663335504556 0 0 0 0.792546088627905 0 0 0
"middle_temporal_gyrus_left" 0.454077442348226 0 0 0 0 0.493897822641598 0.537230108600212 0.473486779260934 0.544707083820054 0.521749590391576 0 0.525661304550026 0 0 0 0.545011633037367 0 0 0 0 0.558341471697653 0.550116763746597 0.565255657770926 0.558652214806662 0 0 0.543096693633828 0.56548132305523 0.497359065136445 0.536745991878386 0 0.483234820940456 0.522999439107264 0.506259139788696 0 0 0 0 0 0 0 0 0 0 0 0 0 0 0 0.538246849481296 0 0 0 0 0 0 0 0 0 0 0 0 0 0 0 0 0 0
"parahippocampal_gyrus_left" 0 0 0 0.502520737749085 0.427490820306581 0.537452119672166 0.589362182034517 0.592403895803007 0.683096965360875 0.569428459478233 0 0.568364020294051 0.487645536759647 0 0 0 0 0 0 0 0 0 0 0.575996516983309 0 0 0 0.599154239436233 0.404833982283873 0 0 0.396046466615736 0 0.446250533764898 0 0 0 0 0.595809094910819 0 0 0 0 0 0 0 0 0 0 0 0 0 0 0 0 0 0 0 0 0 0 0 0 0 0 0 0 0
"paracentral_gyrus_left" 0.553931886988884 0 0 0 0 0.547366982091971 0.549988528935325 0.553187713644075 0.541385890910697 0.552082882969495 0 0.560403037643024 0 0.545011633037367 0 0 0 0 0 0 0.472526872419054 0.521294796953791 0.513465839780539 0.542803527159808 0 0 0.48465188327818 0.5445694404326 0.555994044149609 0.548005431446214 0 0 0 0.555746467528945 0 0 0 0 0 0 0 0 0 0 0 0 0 0 0 0.505008346408203 0 0 0 0 0 0.564787148209118 0.519202907103946 0 0 0 0.556122569218831 0.557294799901282 0 0 0 0 0 0
"inferior_frontal_gyrus_pars_opercularis_left" 0 0.558779138549268 0.567162786489524 0 0 0 0.598584067958855 0.546971285388709 0 0.567084820227056 0.564679030925114 0 0 0 0 0 0 0.52705320670411 0.492046682216288 0 0.57328049191963 0.564021994948029 0.558046058788473 0 0.542771059413241 0.531707934666052 0.56496294412891 0.624936988314327 0 0.612106808524224 0 0 0 0.550376610522988 0 0.564030943034709 0.556260378709454 0 0 0 0 0 0 0.56066885756681 0 0 0 0 0 0 0.535570096785088 0 0 0 0.533347387303658 0.578260056035617 0.536982307514098 0 0.476375820003491 0.535585700724781 0.543330861342631 0 0 0.561966908866879 0 0 0 0
"inferior_frontal_gyrus_pars_orbitalis_left" 0 0.50943737936321 0.532985912958973 0 0 0 0 0 0 0 0.499033144822392 0 0 0 0 0 0.52705320670411 0 0.48929915825697 0 0 0 0 0 0.508000025345835 0.498691417671655 0.541619196372017 0 0.714545924396715 0 0 0 0 0.503962001324699 0 0.52427740801245 0.530318140289945 0 0 0 0 0 0 0 0 0 0.513489480421767 0 0 0 0 0 0 0 0 0 0 0 0.50671253760596 0 0.533559195263333 0 0 0 0 0 0 0
"inferior_frontal_gyrus_pars_triangularis_left" 0 0.530726290201281 0.530884844335698 0 0 0 0 0 0 0 0.497970953955515 0 0.540436844697721 0 0 0 0.492046682216288 0.48929915825697 0 0 0 0 0 0 0.523101517707425 0.504774717343213 0.536273490432751 0 0.790111127347203 0 0 0 0 0.539338410269595 0 0.532646984201241 0.53903650347304 0 0 0 0 0 0 0 0 0 0 0 0 0 0.536595469104732 0 0 0 0 0 0 0 0 0 0.526200335536145 0 0 0 0 0 0 0
"pericalcarine_cortex_left" 0 0 0 0.515176361597083 0 0.556047677515365 0.568086167330421 0 0 0.48772210167609 0 0.493551517190449 0 0 0 0 0 0 0 0 0 0 0 0.530555207398045 0 0 0 0.534555281713983 0 0 0 0 0 0.562138494919569 0 0 0 0 0 0 0 0 0 0 0 0.454821315818985 0 0 0 0 0 0 0 0 0 0 0 0 0 0 0 0 0 0 0 0 0 0
"postcentral_gyrus_left" 0.575798561946022 0.573960206394126 0.578128501038536 0 0 0.548264851059557 0.567448984504562 0.554966982158947 0.552893621381201 0.551188530715153 0 0.575305766724992 0 0.558341471697653 0 0.472526872419054 0.57328049191963 0 0 0 0 0.607163659449979 0.561191197735041 0.563025537390512 0.553296256766466 0.572738824184082 0.572364689468472 0.544684187913472 0.587618040282353 0.568902082729084 0 0 0.536848610574447 0.550177639810401 0 0.583987193376979 0.548665257649039 0 0 0 0 0 0 0 0 0 0 0 0 0.593865662436117 0 0 0 0 0 0.583400329570541 0.540920553650244 0 0.527778280631992 0 0.551205832119916 0 0 0.540482612560752 0 0 0 0
"posterior_cingulate_gyrus_left" 0.573829132610136 0.512923950535272 0.621312391480079 0 0 0.583725022848443 0.560030976027959 0.569810865487387 0.496611814793027 0.53962609567202 0.56327989087395 0 0 0.550116763746597 0 0.521294796953791 0.564021994948029 0 0 0 0.607163659449979 0 0.559087049354534 0.528147864536376 0 0.568839157901011 0.541583669064756 0.543998691270344 0.559435942587785 0.552405684035305 0 0 0 0.595613136349889 0 0.595783036688487 0.564547324732129 0 0 0 0 0 0 0.619926360654431 0 0 0 0 0 0.499406760718365 0 0 0 0 0.625234025738341 0.620735764037839 0.625754013032731 0 0 0 0.591817760645955 0 0 0.649646987640408 0 0 0 0
"precentral_gyrus_left" 0.570731144628381 0.580759135511655 0.585934405522552 0 0 0.544513849263003 0.568889013693065 0.571396219077819 0.56480851509727 0.550322180969742 0.57633749888931 0.568094229396103 0 0.565255657770926 0 0.513465839780539 0.558046058788473 0 0 0 0.561191197735041 0.559087049354534 0 0.566740009452193 0.565943211471088 0.58095338814401 0.551916037795597 0.571743015755409 0.578192742540366 0.579489443015722 0 0 0.558503496517058 0.570925886796667 0 0.595957961897587 0.564556939056383 0 0.664099735903964 0 0 0 0 0 0 0 0 0 0 0.522552564296137 0 0 0 0 0.61749449402456 0.56820597810558 0.567846287901948 0.569078266641081 0 0 0.540462929930316 0 0 0.591545191199858 0 0 0 0.554520593596786
"precuneus_left" 0.578182737875492 0 0 0.526561554893972 0 0.501589639104018 0.537264822333808 0.534073609738113 0.513294700981461 0.51165986079168 0 0.541525789480627 0 0.558652214806662 0.575996516983309 0.542803527159808 0 0 0 0.530555207398045 0.563025537390512 0.528147864536376 0.566740009452193 0 0 0 0.54516119529369 0.537434587588595 0.568502497895032 0.559658191529224 0 0 0 0.541920199787521 0 0 0 0 0 0 0 0 0 0 0 0 0 0 0 0 0 0 0 0 0 0 0 0.658476729031808 0 0 0 0 0 0 0 0 0 0
"rostral_anterior_cingulate_cortex_left" 0 0.510892314425018 0.550026179568147 0 0 0 0 0 0 0 0.503007037321279 0 0.461939132618555 0 0 0 0.542771059413241 0.508000025345835 0.523101517707425 0 0.553296256766466 0 0.565943211471088 0 0 0.486595530283243 0.538544361537724 0 0 0 0 0 0 0.522820708973711 0 0.527692692933572 0.533260516749534 0 0 0 0 0 0 0 0 0 0.445735131300371 0 0 0 0.514550014451408 0 0 0 0 0.581114496091862 0 0 0.498889756331152 0.531246154202939 0.53234994033202 0 0 0 0 0 0 0
"rostral_middle_frontal_gyrus_left" 0 0.525757229466801 0.543693588722987 0 0 0 0 0 0 0 0.480207158161735 0 0.45034485324676 0 0 0 0.531707934666052 0.498691417671655 0.504774717343213 0 0.572738824184082 0.568839157901011 0.58095338814401 0 0.486595530283243 0 0.543007353261633 0.595216807591416 0 0.609667743697588 0.479395871157416 0 0 0.535578199382431 0 0.537823396598979 0.548655940165767 0 0 0 0 0 0 0 0.549594154541045 0 0.525184635537264 0 0 0 0.526234954521681 0 0.537049272981954 0 0 0.571469287948995 0.527072002854391 0 0.484244787919146 0.531820449268704 0.538752930089669 0 0.541544125442796 0 0 0 0 0
"superior_frontal_gyrus_left" 0.561379060237304 0.540196999060799 0.544398322260385 0 0 0.549246625570049 0.547720984980389 0.557255380955652 0.543468085731294 0.562666403148074 0.550512201221811 0 0.541955625291797 0.543096693633828 0 0.48465188327818 0.56496294412891 0.541619196372017 0.536273490432751 0 0.572364689468472 0.541583669064756 0.551916037795597 0.54516119529369 0.538544361537724 0.543007353261633 0 0.590648965173259 0.57176292952419 0.584126349535693 0.469210234367348 0 0 0.551261705105787 0.601219638449142 0.575790454714273 0.537273940073414 0 0 0 0 0 0.556857587938702 0.554326157687433 0.594388178672825 0 0.574456497895455 0 0 0.533175746296915 0.571331631231035 0.576989721698814 0.601005859053095 0 0.56030996244459 0.573055942318756 0.555002104023715 0.546201638697986 0.522250753914689 0.560371780081552 0.548599294539146 0.590728244346379 0 0.587017327248795 0 0 0.582337685463914 0.584610054400441
"superior_parietal_gyrus_left" 0.590558315183191 0 0.631101528899096 0.527418946558217 0 0.564552386254547 0.556742706581181 0.571225854335235 0.550775285415408 0.569227121853795 0 0.556374516833869 0 0.56548132305523 0.599154239436233 0.5445694404326 0.624936988314327 0 0 0.534555281713983 0.544684187913472 0.543998691270344 0.571743015755409 0.537434587588595 0 0.595216807591416 0.590648965173259 0 0.568831556476965 0.570570404717504 0 0 0.569294601239311 0.576903983422681 0 0 0 0.804921886779628 0 0 0 0 0 0 0 0 0 0 0 0 0 0 0 0 0 0.604495476518082 0 0 0 0 0.546811231583407 0 0 0 0 0 0 0
"superior_temporal_gyrus_left" 0.514125993733669 0 0 0 0.413409562613563 0.485380139991467 0.527188322089539 0.495949606555182 0.546050232091138 0.533558536403253 0 0.49454610972098 0 0.497359065136445 0.404833982283873 0.555994044149609 0 0.714545924396715 0.790111127347203 0 0.587618040282353 0.559435942587785 0.578192742540366 0.568502497895032 0 0 0.57176292952419 0.568831556476965 0 0.613841699799119 0 0.400607929431428 0.481055921917147 0.468430010323138 0 0.588332843984862 0 0 0 0 0 0 0 0 0 0 0 0 0 0 0 0 0 0 0 0 0 0 0 0 0 0 0 0 0 0 0 0
"supramarginal_gyrus_left" 0.538906910043847 0 0.605099436559492 0 0 0.519596401926287 0.505823525897793 0.535601889819042 0.538987896977942 0.518488043975963 0 0.537531550063677 0 0.536745991878386 0 0.548005431446214 0.612106808524224 0 0 0 0.568902082729084 0.552405684035305 0.579489443015722 0.559658191529224 0 0.609667743697588 0.584126349535693 0.570570404717504 0.613841699799119 0 0 0 0.530949306408886 0.535505326517882 0 0.632947900879929 0 0 0 0 0 0 0 0 0 0 0 0 0 0 0 0 0 0 0 0.595994106590969 0.574963427629924 0 0 0 0.577447711773888 0 0 0 0 0 0 0
"frontal_pole_left" 0 0 0 0 0 0 0 0 0 0 0.465815905775516 0 0.52691631436148 0 0 0 0 0 0 0 0 0 0 0 0 0.479395871157416 0.469210234367348 0 0 0 0 0 0 0 0 0 0 0 0 0 0 0 0 0 0 0 0 0 0 0 0 0 0 0 0 0 0 0 0 0 0 0 0 0 0 0 0 0
"temporal_pole_left" 0 0 0 0 0.400619648685017 0.402246269104742 0 0.403400597556438 0 0 0.596980851661601 0 0 0.483234820940456 0.396046466615736 0 0 0 0 0 0 0 0 0 0 0 0 0 0.400607929431428 0 0 0 0 0.395630303535832 0 0 0 0 0 0 0 0 0 0 0 0 0 0 0 0 0 0 0 0 0 0 0 0 0 0 0 0 0 0 0 0 0 0
"transverse_temporal_gyrus_left" 0.505234748381804 0 0 0 0 0.525264088180495 0.53548670751511 0.519835594191835 0.545861300800468 0.528131468774629 0 0 0 0.522999439107264 0 0 0 0 0 0 0.536848610574447 0 0.558503496517058 0 0 0 0 0.569294601239311 0.481055921917147 0.530949306408886 0 0 0 0.515563280151411 0 0 0 0 0 0 0 0 0 0 0 0 0 0 0 0 0 0 0 0 0 0.618781305592195 0 0 0 0 0 0 0 0 0 0 0 0
"insula_left" 0.526276096338046 0.556251871931674 0.564799333264149 0 0.41024165434391 0.478318863977464 0.543983897735952 0.50505666285244 0.550426959024275 0.523280827308737 0.446315687469575 0.548610337070294 0.539574768853086 0.506259139788696 0.446250533764898 0.555746467528945 0.550376610522988 0.503962001324699 0.539338410269595 0.562138494919569 0.550177639810401 0.595613136349889 0.570925886796667 0.541920199787521 0.522820708973711 0.535578199382431 0.551261705105787 0.576903983422681 0.468430010323138 0.535505326517882 0 0.395630303535832 0.515563280151411 0 0 0.572352899932237 0.533656171992183 0 0 0 0 0 0 0 0.588420646747743 0 0 0 0 0 0.522496703384636 0 0 0 0.549217198617722 0.592427305966932 0.545799361170516 0 0 0.536559885607495 0.531520109429974 0 0 0.551957381850762 0 0 0 0.527555313191719
"banks_superior_temporal_sulcus_right" 0 0 0 0 0 0 0 0 0 0 0 0 0 0 0 0 0 0 0 0 0 0 0 0 0 0 0.601219638449142 0 0 0 0 0 0 0 0 0 0 0 0 0.509471133201345 0.541345805210856 0.526164227437891 0.570807724548225 0.557528932004717 0 0.558210433104024 0 0.522211556221783 0 0.577073330611621 0 0 0 0 0.583454794367676 0.579792833035225 0.584236300085611 0.577289234306054 0 0 0.597248194650544 0.572930783340586 0.505737038356001 0.511046554447564 0 0 0.521440549519076 0.535692854722461
"caudal_anterior_cingulate_cortex_right" 0 0.557013310179212 0.569428763068836 0 0 0.566767406569371 0 0 0 0 0.56365059267732 0 0.571088771074546 0 0 0 0.564030943034709 0.52427740801245 0.532646984201241 0 0.583987193376979 0.595783036688487 0.595957961897587 0 0.527692692933572 0.537823396598979 0.575790454714273 0 0.588332843984862 0.632947900879929 0 0 0 0.572352899932237 0 0 0.547731953837419 0 0 0 0 0 0.569844471263018 0 0.593482864991235 0 0.587901534630536 0 0 0.605103849211356 0.553596305615933 0.534878855930979 0.556506227859384 0 0.594607150907156 0.483789892508198 0.603739669556484 0 0.534859497074311 0.563380770938991 0.541662926943998 0.584476391035624 0.546149668215548 0.611140477865114 0 0 0 0.581852371625445
"caudal_middle_frontal_gyrus_right" 0 0.52947825602564 0.549378633302967 0 0 0.520917119909346 0 0 0 0 0.545577830664181 0 0.552758181825425 0 0 0 0.556260378709454 0.530318140289945 0.53903650347304 0 0.548665257649039 0.564547324732129 0.564556939056383 0 0.533260516749534 0.548655940165767 0.537273940073414 0 0 0 0 0 0 0.533656171992183 0 0.547731953837419 0 0 0 0 0 0 0 0 0.585146395729803 0 0.576388297943827 0 0 0.552288299798404 0.563126242536995 0.546742086474562 0.559988174585017 0 0.583420212489738 0.589395785715571 0.578063538150311 0 0.533416387500223 0.540496915357496 0.556175947015121 0.597184560971852 0.537629859503055 0.599665388136342 0 0 0 0.57627317715215
"cuneus_right" 0 0 0 0.805362592257347 0 0 0 0 0 0.847966282317009 0 0 0 0 0 0 0 0 0 0 0 0 0 0 0 0 0 0.804921886779628 0 0 0 0 0 0 0 0 0 0 0 0.540237771120067 0 0 0 0.52264508315942 0 0.494321095586202 0 0 0 0.544793587897467 0 0 0 0.486550871714267 0.558255594159471 0 0.559981517987226 0.510766264397037 0 0 0 0.522667337552859 0 0 0 0 0 0
"entorhinal_cortex_right" 0 0 0.631604939221382 0 0.562056699605003 0.557206423920806 0 0 0 0.600016363239765 0 0 0 0 0.595809094910819 0 0 0 0 0 0 0 0.664099735903964 0 0 0 0 0 0 0 0 0 0 0 0 0 0 0 0 0.455847782973099 0 0.436308164251434 0 0 0.521892029941862 0 0 0 0.572876568969296 0 0 0 0 0 0 0 0 0 0 0 0.630241077345792 0 0.415045338613569 0.625621912954954 0 0.407535022147529 0 0.445784335410628
"fusiform_gyrus_right" 0 0 0 0 0 0 0 0 0.647296494730039 0.549462701091902 0 0 0 0 0 0 0 0 0 0 0 0 0 0 0 0 0 0 0 0 0 0 0 0 0.509471133201345 0 0 0.540237771120067 0.455847782973099 0 0.557120456384995 0.497965170670559 0.532839799376855 0.505309080182923 0 0.513221606479206 0 0.515715045907315 0.49775687615951 0.53692790071886 0.522587779066314 0 0 0.562848879368173 0.545365844726072 0.544937152559571 0.560678577622888 0.569013638690519 0 0 0.580150980206445 0.564801401968138 0.496409999634039 0.527420097692752 0 0.41743274539432 0.539026451537555 0.501678368688409
"inferior_parietal_gyrus_right" 0 0 0 0 0 0 0 0 0 0 0 0 0 0 0 0 0 0 0 0 0 0 0 0 0 0 0 0 0 0 0 0 0 0 0.541345805210856 0 0 0 0 0.557120456384995 0 0.557631404428315 0.564368179886803 0.535165412955249 0 0.59302489981502 0 0.514111176286655 0 0.573043461707327 0 0 0 0.552538412942183 0.579702186883678 0.569701804790106 0.575676608557987 0.571691552045405 0 0 0.58863667859689 0.556025693841058 0.528439496140945 0.509391119573962 0 0 0.568173767494525 0.575438598818586
"inferior_temporal_gyrus_right" 0 0 0.612445545589854 0 0 0 0 0 0 0 0 0.597540277927921 0 0 0 0 0 0 0 0 0 0 0 0 0 0 0 0 0 0 0 0 0 0 0.526164227437891 0 0 0 0.436308164251434 0.497965170670559 0.557631404428315 0 0.555659833784979 0.516409313470221 0 0.494865440877294 0 0.500252517389075 0.477235543158173 0.576649043136874 0 0 0 0 0.58622372542837 0.553626003565554 0.579270205420725 0.543845990172011 0 0 0.593525558242836 0.573537739173569 0.504074882519991 0.559875079693788 0 0.408064392665422 0.549446662978224 0.535713564084271
"cingulate_gyrus_isthmus_right" 0 0 0 0 0 0 0 0 0.595814674656619 0 0 0 0 0 0 0 0 0 0 0 0 0 0 0 0 0 0.556857587938702 0 0 0 0 0 0 0 0.570807724548225 0.569844471263018 0 0 0 0.532839799376855 0.564368179886803 0.555659833784979 0 0.544091334970289 0 0.474824112575969 0 0.566813685330442 0 0.570396425511846 0.568986259378972 0 0 0.52559942735817 0.5781467349395 0.498835187673461 0.586290691143915 0.540763621628278 0 0 0.592679898096401 0.568425047424747 0.538939128848524 0.555373404517798 0 0 0.532567553579127 0.557407931894822
"lateral_occipital_cortex_right" 0 0 0 0.792435651633462 0 0 0 0 0.559826033890575 0.544086144806103 0 0.606575857852071 0 0 0 0 0.56066885756681 0 0 0 0 0.619926360654431 0 0 0 0 0.554326157687433 0 0 0 0 0 0 0 0.557528932004717 0 0 0.52264508315942 0 0.505309080182923 0.535165412955249 0.516409313470221 0.544091334970289 0 0 0.505900762983395 0 0.546121738083231 0.554833146759795 0.566279109933597 0.597638766917177 0 0 0.499501292869943 0.576797497344148 0.546606558282588 0.572085251711582 0.536092221237329 0 0 0.591428246920732 0.565352751550268 0.551787930940366 0.563016942889101 0 0 0.562939144471081 0.564337595119246
"lateral_orbitofrontal_cortex_right" 0 0 0.530949649012295 0 0 0 0 0 0 0 0.501243123841745 0 0 0 0 0 0 0 0 0 0 0 0 0 0 0.549594154541045 0.594388178672825 0 0 0 0 0 0 0.588420646747743 0 0.593482864991235 0.585146395729803 0 0.521892029941862 0 0 0 0 0 0 0 0.469167779245521 0 0 0 0.543834657798627 0.520919608789533 0.49686751870164 0 0 0.597317017671097 0.623218148020279 0 0.547735336513576 0.516694309816031 0.561603138905405 0 0.613505366703846 0 0.484256510651548 0.458068491513074 0 0.388609383909768
"lingual_gyrus_right" 0 0 0 0.453997688834563 0 0.553349251343859 0 0.608432617466316 0 0.548891392373401 0 0.54163651103001 0 0 0 0 0 0 0 0.454821315818985 0 0 0 0 0 0 0 0 0 0 0 0 0 0 0.558210433104024 0 0 0.494321095586202 0 0.513221606479206 0.59302489981502 0.494865440877294 0.474824112575969 0.505900762983395 0 0 0 0 0.510523800675709 0.506961158371051 0 0 0 0.478643781407625 0.55809651339666 0 0.548992126775891 0.545526323019174 0 0 0 0.540745639235512 0.537971718074057 0.540871706825962 0 0 0.575851476427214 0.548641263857376
"medial_orbitofrontal_gyrus_right" 0 0 0.566270813458018 0 0 0 0 0 0 0 0 0 0.383146069396931 0 0 0 0 0.513489480421767 0 0 0 0 0 0 0.445735131300371 0.525184635537264 0.574456497895455 0 0 0 0 0 0 0 0 0.587901534630536 0.576388297943827 0 0 0 0 0 0 0 0.469167779245521 0 0 0 0 0 0.556846545495638 0 0.554361175163181 0 0 0 0.597054124728096 0 0.440245811441618 0.452184307450942 0.551539901848103 0 0 0 0.482886386644982 0 0 0
"middle_temporal_gyrus_right" 0 0 0 0 0 0 0 0 0 0 0 0 0 0 0 0 0 0 0 0 0 0 0 0 0 0 0 0 0 0 0 0 0 0 0.522211556221783 0 0 0 0 0.515715045907315 0.514111176286655 0.500252517389075 0.566813685330442 0.546121738083231 0 0 0 0 0.442154247688851 0.584146175516975 0 0 0 0 0.593418945176717 0 0.582680593282207 0.583376748683526 0 0 0 0.577055687994935 0.470572249514045 0.566614212781324 0 0.414524803028569 0.518597751921357 0.516158226736799
"parahippocampal_gyrus_right" 0 0 0 0 0.515960728216072 0 0 0 0 0 0 0 0 0 0 0 0 0 0 0 0 0 0 0 0 0 0 0 0 0 0 0 0 0 0 0 0 0 0.572876568969296 0.49775687615951 0 0.477235543158173 0 0.554833146759795 0 0.510523800675709 0 0.442154247688851 0 0 0 0 0 0 0 0 0 0 0 0 0 0 0.427613613876328 0 0 0.427028546132921 0 0.443189611707238
"paracentral_gyrus_right" 0 0 0.531562592409732 0 0 0 0.55116489307474 0 0.549539861113412 0.538852821483952 0 0 0 0.538246849481296 0 0.505008346408203 0 0 0 0 0.593865662436117 0.499406760718365 0.522552564296137 0 0 0 0.533175746296915 0 0 0 0 0 0 0 0.577073330611621 0.605103849211356 0.552288299798404 0.544793587897467 0 0.53692790071886 0.573043461707327 0.576649043136874 0.570396425511846 0.566279109933597 0 0.506961158371051 0 0.584146175516975 0 0 0.589246187375991 0 0 0.539554771764048 0.470742246453187 0.541364242984413 0.550019774005471 0.552858241662849 0 0 0.482967122500288 0.563193500007635 0.543789238167446 0.562301815460424 0 0 0.573491874981164 0.573797126309453
"inferior_frontal_gyrus_pars_opercularis_right" 0 0.601990120471259 0.531785504429807 0 0 0 0 0 0 0 0.557274031942194 0 0.531688778816655 0 0 0 0.535570096785088 0 0.536595469104732 0 0 0 0 0 0.514550014451408 0.526234954521681 0.571331631231035 0 0 0 0 0 0 0.522496703384636 0 0.553596305615933 0.563126242536995 0 0 0.522587779066314 0 0 0.568986259378972 0.597638766917177 0.543834657798627 0 0.556846545495638 0 0 0.589246187375991 0 0.538050765404235 0.515815199484825 0 0.56576043938132 0.617461077521201 0.54513407885061 0 0.538900147182201 0.539413875215045 0.558657757583791 0.591009724443638 0.486054622319794 0.596766189112596 0 0 0 0.531778596256985
"inferior_frontal_gyrus_pars_orbitalis_right" 0 0 0 0 0 0 0 0 0 0 0 0 0 0 0 0 0 0 0 0 0 0 0 0 0 0 0.576989721698814 0 0 0 0 0 0 0 0 0.534878855930979 0.546742086474562 0 0 0 0 0 0 0 0.520919608789533 0 0 0 0 0 0.538050765404235 0 0.511443697284529 0 0 0 0 0 0 0.489386665268627 0.542584503150994 0 0.677606368348249 0 0 0 0 0.515219290961479
"inferior_frontal_gyrus_pars_triangularis_right" 0 0 0 0 0 0 0 0 0 0 0 0 0 0 0 0 0 0 0 0 0 0 0 0 0 0.537049272981954 0.601005859053095 0 0 0 0 0 0 0 0 0.556506227859384 0.559988174585017 0 0 0 0 0 0 0 0.49686751870164 0 0.554361175163181 0 0 0 0.515815199484825 0.511443697284529 0 0 0 0 0.562481669143034 0 0.541573836128325 0.51386529422956 0.540918968953907 0 0.812163912334907 0 0 0 0 0.509278365934788
"pericalcarine_cortex_right" 0 0 0 0.445294955356166 0 0 0 0 0 0 0 0 0 0 0 0 0 0 0 0 0 0 0 0 0 0 0 0 0 0 0 0 0 0 0 0 0 0.486550871714267 0 0.562848879368173 0.552538412942183 0 0.52559942735817 0.499501292869943 0 0.478643781407625 0 0 0 0.539554771764048 0 0 0 0 0.568495576886013 0 0.552953163422364 0.514006738842532 0 0 0 0.535276004309277 0 0.58064551479944 0 0 0.581731276590532 0.565473848338206
"postcentral_gyrus_right" 0 0 0.583939603518518 0 0 0 0 0 0 0 0 0 0 0 0 0 0.533347387303658 0 0 0 0 0.625234025738341 0.61749449402456 0 0 0 0.56030996244459 0 0 0 0 0 0 0.549217198617722 0.583454794367676 0.594607150907156 0.583420212489738 0.558255594159471 0 0.545365844726072 0.579702186883678 0.58622372542837 0.5781467349395 0.576797497344148 0 0.55809651339666 0 0.593418945176717 0 0.470742246453187 0.56576043938132 0 0 0.568495576886013 0 0.611784785581142 0.512913296805012 0.57069183502603 0.549675051169672 0.591985979845759 0.571023738035518 0.552382087380841 0.558082532865439 0.544072673542962 0 0 0.545715929587122 0.517779613753435
"posterior_cingulate_gyrus_right" 0 0.532768941334631 0.619035383488431 0 0 0.59389874327522 0 0.575808910399035 0.596408636374855 0.582073873080335 0 0 0 0 0 0.564787148209118 0.578260056035617 0 0 0 0.583400329570541 0.620735764037839 0.56820597810558 0 0.581114496091862 0.571469287948995 0.573055942318756 0.604495476518082 0 0.595994106590969 0 0 0.618781305592195 0.592427305966932 0.579792833035225 0.483789892508198 0.589395785715571 0 0 0.544937152559571 0.569701804790106 0.553626003565554 0.498835187673461 0.546606558282588 0.597317017671097 0 0 0 0 0.541364242984413 0.617461077521201 0 0 0 0.611784785581142 0 0.580412712741679 0.505325753790067 0.616267964225006 0.60384717642708 0.558520609673166 0.579478052319839 0.610002123523261 0.632211578856172 0 0 0.534302514876543 0.587202933392441
"precentral_gyrus_right" 0 0.494032684840701 0.569711090832932 0 0.684615260433247 0.55715661822255 0 0.536446648817051 0.600144833474204 0 0 0 0 0 0 0.519202907103946 0.536982307514098 0 0 0 0.540920553650244 0.625754013032731 0.567846287901948 0 0 0.527072002854391 0.555002104023715 0 0 0.574963427629924 0 0 0 0.545799361170516 0.584236300085611 0.603739669556484 0.578063538150311 0.559981517987226 0 0.560678577622888 0.575676608557987 0.579270205420725 0.586290691143915 0.572085251711582 0.623218148020279 0.548992126775891 0.597054124728096 0.582680593282207 0 0.550019774005471 0.54513407885061 0 0.562481669143034 0.552953163422364 0.512913296805012 0.580412712741679 0 0.566466668168332 0.558817000969416 0.575669074727779 0.567358773771078 0.57466802138043 0.55345002590689 0.585004003038307 0 0 0.586060463153099 0.557386211282194
"precuneus_right" 0 0 0.598242360528411 0 0 0 0 0 0 0 0 0 0 0 0 0 0 0 0 0 0 0 0.569078266641081 0.658476729031808 0 0 0.546201638697986 0 0 0 0 0 0 0 0.577289234306054 0 0 0.510766264397037 0 0.569013638690519 0.571691552045405 0.543845990172011 0.540763621628278 0.536092221237329 0 0.545526323019174 0 0.583376748683526 0 0.552858241662849 0 0 0 0.514006738842532 0.57069183502603 0.505325753790067 0.566466668168332 0 0 0 0.586633555373081 0.525624227468168 0.54665878557073 0.55540302419072 0 0 0.570044764897684 0.568218243553444
"rostral_anterior_cingulate_cortex_right" 0 0.489548406059873 0.529476941425158 0 0 0 0 0 0 0 0 0 0.464169834042079 0 0 0 0.476375820003491 0.50671253760596 0 0 0.527778280631992 0 0 0 0.498889756331152 0.484244787919146 0.522250753914689 0 0 0 0 0 0 0 0 0.534859497074311 0.533416387500223 0 0 0 0 0 0 0 0.547735336513576 0 0.440245811441618 0 0 0 0.538900147182201 0 0.541573836128325 0 0.549675051169672 0.616267964225006 0.558817000969416 0 0 0.535149946809062 0.541909737811091 0 0 0.564135272334911 0 0 0 0.549111061873321
"rostral_middle_frontal_gyrus_right" 0 0.521125789444908 0.559222023880775 0 0 0 0 0 0 0 0.528367370831246 0 0 0 0 0 0.535585700724781 0 0 0 0 0 0 0 0.531246154202939 0.531820449268704 0.560371780081552 0 0 0 0 0 0 0.536559885607495 0 0.563380770938991 0.540496915357496 0 0 0 0 0 0 0 0.516694309816031 0 0.452184307450942 0 0 0 0.539413875215045 0.489386665268627 0.51386529422956 0 0.591985979845759 0.60384717642708 0.575669074727779 0 0.535149946809062 0 0.531425173812354 0 0.531562202866658 0.589273648820135 0.492659958154479 0 0 0.528642473157451
"superior_frontal_gyrus_right" 0 0.519785990065033 0.552803672744871 0 0.66086013250738 0.536349488013046 0 0 0.607762093260175 0 0.531663010792034 0 0.543663335504556 0 0 0.556122569218831 0.543330861342631 0.533559195263333 0.526200335536145 0 0.551205832119916 0.591817760645955 0.540462929930316 0 0.53234994033202 0.538752930089669 0.548599294539146 0.546811231583407 0 0.577447711773888 0 0 0 0.531520109429974 0.597248194650544 0.541662926943998 0.556175947015121 0 0.630241077345792 0.580150980206445 0.58863667859689 0.593525558242836 0.592679898096401 0.591428246920732 0.561603138905405 0 0.551539901848103 0 0 0.482967122500288 0.558657757583791 0.542584503150994 0.540918968953907 0 0.571023738035518 0.558520609673166 0.567358773771078 0.586633555373081 0.541909737811091 0.531425173812354 0 0.591965827565859 0.534061813397063 0.597839198536041 0.491370159886061 0 0.60851406944388 0.557068805844031
"superior_parietal_gyrus_right" 0 0 0.610430628518934 0 0 0 0 0 0 0 0 0 0 0 0 0.557294799901282 0 0 0 0 0 0 0 0 0 0 0.590728244346379 0 0 0 0 0 0 0 0.572930783340586 0.584476391035624 0.597184560971852 0.522667337552859 0 0.564801401968138 0.556025693841058 0.573537739173569 0.568425047424747 0.565352751550268 0 0.540745639235512 0 0.577055687994935 0 0.563193500007635 0.591009724443638 0 0 0.535276004309277 0.552382087380841 0.579478052319839 0.57466802138043 0.525624227468168 0 0 0.591965827565859 0 0.531129761856266 0.55162446268563 0 0 0.573569346319396 0.575297105415059
"superior_temporal_gyrus_right" 0 0 0 0 0 0 0 0 0 0 0 0 0 0 0 0 0 0 0 0 0 0 0 0 0 0.541544125442796 0 0 0 0 0 0 0 0 0.505737038356001 0.546149668215548 0.537629859503055 0 0.415045338613569 0.496409999634039 0.528439496140945 0.504074882519991 0.538939128848524 0.551787930940366 0.613505366703846 0.537971718074057 0 0.470572249514045 0.427613613876328 0.543789238167446 0.486054622319794 0.677606368348249 0.812163912334907 0 0.558082532865439 0.610002123523261 0.55345002590689 0.54665878557073 0 0.531562202866658 0.534061813397063 0.531129761856266 0 0.473478584512024 0 0.383859519631594 0.487559485499008 0.497063731460387
"supramarginal_gyrus_right" 0 0 0.591422248507694 0 0 0 0 0.553081929829781 0.629970105836171 0 0 0 0 0 0 0 0.561966908866879 0 0 0 0.540482612560752 0.649646987640408 0.591545191199858 0 0 0 0.587017327248795 0 0 0 0 0 0 0.551957381850762 0.511046554447564 0.611140477865114 0.599665388136342 0 0.625621912954954 0.527420097692752 0.509391119573962 0.559875079693788 0.555373404517798 0.563016942889101 0 0.540871706825962 0 0.566614212781324 0 0.562301815460424 0.596766189112596 0 0 0.58064551479944 0.544072673542962 0.632211578856172 0.585004003038307 0.55540302419072 0.564135272334911 0.589273648820135 0.597839198536041 0.55162446268563 0.473478584512024 0 0 0 0.554701168986795 0.532855393661559
"frontal_pole_right" 0 0 0 0 0 0 0 0 0 0 0 0 0.792546088627905 0 0 0 0 0 0 0 0 0 0 0 0 0 0 0 0 0 0 0 0 0 0 0 0 0 0 0 0 0 0 0 0.484256510651548 0 0.482886386644982 0 0 0 0 0 0 0 0 0 0 0 0 0.492659958154479 0.491370159886061 0 0 0 0 0 0 0
"temporal_pole_right" 0 0 0 0 0 0 0 0 0 0 0 0 0 0 0 0 0 0 0 0 0 0 0 0 0 0 0 0 0 0 0 0 0 0 0 0 0 0 0.407535022147529 0.41743274539432 0 0.408064392665422 0 0 0.458068491513074 0 0 0.414524803028569 0.427028546132921 0 0 0 0 0 0 0 0 0 0 0 0 0 0.383859519631594 0 0 0 0 0.42103868905923
"transverse_temporal_gyrus_right" 0 0 0 0 0 0 0 0 0 0 0 0 0 0 0 0 0 0 0 0 0 0 0 0 0 0 0.582337685463914 0 0 0 0 0 0 0 0.521440549519076 0 0 0 0 0.539026451537555 0.568173767494525 0.549446662978224 0.532567553579127 0.562939144471081 0 0.575851476427214 0 0.518597751921357 0 0.573491874981164 0 0 0 0.581731276590532 0.545715929587122 0.534302514876543 0.586060463153099 0.570044764897684 0 0 0.60851406944388 0.573569346319396 0.487559485499008 0.554701168986795 0 0 0 0.519892646744052
"insula_right" 0 0.569813246004466 0.568206546072699 0 0 0 0 0 0.614610688082889 0 0 0 0 0 0 0 0 0 0 0 0 0 0.554520593596786 0 0 0 0.584610054400441 0 0 0 0 0 0 0.527555313191719 0.535692854722461 0.581852371625445 0.57627317715215 0 0.445784335410628 0.501678368688409 0.575438598818586 0.535713564084271 0.557407931894822 0.564337595119246 0.388609383909768 0.548641263857376 0 0.516158226736799 0.443189611707238 0.573797126309453 0.531778596256985 0.515219290961479 0.509278365934788 0.565473848338206 0.517779613753435 0.587202933392441 0.557386211282194 0.568218243553444 0.549111061873321 0.528642473157451 0.557068805844031 0.575297105415059 0.497063731460387 0.532855393661559 0 0.42103868905923 0.519892646744052 0
