# Supplementary material for: NODDI and Tensor-Based Microstructural Indices as Predictors of Functional Connectivity
Source: PLoS One. 2016 Apr 14;11(4):e0153404. doi: 10.1371/journal.pone.0153404 (PMC4831788; doi:10.1371/journal.pone.0153404)
Supplement: S1 Data — a) Functional connectivity matrices, both fMRI and EEG connectomes across all subjects, in the form of precision matrices and b) structural brain connectivity matrices across all subjects and microstructural indices. Columns and rows are named according to the corresponding brain region that represent. (ZIP) [file pone.0153404.s001.zip › DATA/DWI/35_WISO_68.txt]

"banks_superior_temporal_sulcus_left" "caudal_anterior_cingulate_cortex_left" "caudal_middle_frontal_gyrus_left" "cuneus_left" "entorhinal_cortex_left" "fusiform_gyrus_left" "inferior_parietal_gyrus_left" "inferior_temporal_gyrus_left" "cingulate_gyrus_isthmus_left" "lateral_occipital_cortex_left" "lateral_orbitofrontal_cortex_left" "lingual_gyrus_left" "medial_orbitofrontal_gyrus_left" "middle_temporal_gyrus_left" "parahippocampal_gyrus_left" "paracentral_gyrus_left" "inferior_frontal_gyrus_pars_opercularis_left" "inferior_frontal_gyrus_pars_orbitalis_left" "inferior_frontal_gyrus_pars_triangularis_left" "pericalcarine_cortex_left" "postcentral_gyrus_left" "posterior_cingulate_gyrus_left" "precentral_gyrus_left" "precuneus_left" "rostral_anterior_cingulate_cortex_left" "rostral_middle_frontal_gyrus_left" "superior_frontal_gyrus_left" "superior_parietal_gyrus_left" "superior_temporal_gyrus_left" "supramarginal_gyrus_left" "frontal_pole_left" "temporal_pole_left" "transverse_temporal_gyrus_left" "insula_left" "banks_superior_temporal_sulcus_right" "caudal_anterior_cingulate_cortex_right" "caudal_middle_frontal_gyrus_right" "cuneus_right" "entorhinal_cortex_right" "fusiform_gyrus_right" "inferior_parietal_gyrus_right" "inferior_temporal_gyrus_right" "cingulate_gyrus_isthmus_right" "lateral_occipital_cortex_right" "lateral_orbitofrontal_cortex_right" "lingual_gyrus_right" "medial_orbitofrontal_gyrus_right" "middle_temporal_gyrus_right" "parahippocampal_gyrus_right" "paracentral_gyrus_right" "inferior_frontal_gyrus_pars_opercularis_right" "inferior_frontal_gyrus_pars_orbitalis_right" "inferior_frontal_gyrus_pars_triangularis_right" "pericalcarine_cortex_right" "postcentral_gyrus_right" "posterior_cingulate_gyrus_right" "precentral_gyrus_right" "precuneus_right" "rostral_anterior_cingulate_cortex_right" "rostral_middle_frontal_gyrus_right" "superior_frontal_gyrus_right" "superior_parietal_gyrus_right" "superior_temporal_gyrus_right" "supramarginal_gyrus_right" "frontal_pole_right" "temporal_pole_right" "transverse_temporal_gyrus_right" "insula_right"
"banks_superior_temporal_sulcus_left" 0 0 0.0659310818547571 0 0 0.0442711446951196 0.052922206218338 0.0550146272776966 0.0665755762670477 0.0446414557372832 0 0 0 0.0275609350932838 0 0.0621498847348135 0 0 0 0 0.0747804443240497 0.0634086167048311 0.0646345339718261 0.0877233154217585 0 0 0.0591095132103655 0.0858539775076722 0.0451749776920735 0.0659850012992178 0 0 0.0271647592458709 0.0541106253975286 0 0 0 0 0 0 0 0 0 0 0 0 0 0 0 0 0 0 0 0 0 0 0 0 0 0 0 0 0 0 0 0 0 0
"caudal_anterior_cingulate_cortex_left" 0 0 0.0761665265083283 0 0 0 0 0 0 0 0.0537721765688984 0 0.0339787619568545 0 0 0 0.0709436534476797 0.0524282472405516 0.0643407012056683 0 0.0873660946707876 0.0767350264188829 0.0696702825260608 0 0.0523706660803006 0.0578746603858907 0.0580011188732954 0 0 0 0 0 0 0.05466224912114 0 0.237409517753912 0.0692758693945444 0 0 0 0 0 0 0 0 0 0 0 0 0 0.0954417869987537 0 0 0 0 0.0687109765741769 0.0646123442141853 0 0.130992316929114 0.0679679860548085 0.0629535474748852 0 0 0 0 0 0 0.0657990911455199
"caudal_middle_frontal_gyrus_left" 0.0659310818547571 0.0761665265083283 0 0 0 0.104685751710967 0.0702480938058552 0.108548962383655 0 0.0928594837109836 0.0683395283269958 0 0.0796684216054513 0 0 0 0.0696859870791083 0.0562014835871293 0.0584161223375832 0 0.0756836573390453 0.0941392886393282 0.0778852661682878 0 0.0670558648514263 0.069467054078059 0.0706795519239637 0.0824810694925863 0 0.0702115147014553 0 0 0 0.0628142439265526 0 0.110724374690052 0.0806244040209149 0 0.315533475631925 0 0 0.0800467377405412 0 0 0.0593300764545683 0 0.0816250521127285 0 0 0.105502411744854 0.0695995667140727 0 0 0 0.0786699452741395 0.122563576543916 0.0797815896270103 0.0667342750852361 0.0724329959405924 0.0712904419632402 0.0731161906457988 0.0835221799162871 0 0.081645426546703 0 0 0 0.0811685578329126
"cuneus_left" 0 0 0 0 0 0 0.0503182985911452 0 0 0.0523678943000721 0 0.0628859627327539 0 0 0.143497120200057 0 0 0 0 0.0558610710644281 0 0 0 0.0554584232387834 0 0 0 0.0648055691809376 0 0 0 0 0 0 0 0 0 0.440310124635381 0 0 0 0 0 0.439423179688424 0 0.00432050683259882 0 0 0 0 0 0 0 0.0912803537873272 0 0 0 0 0 0 0 0 0 0 0 0 0 0
"entorhinal_cortex_left" 0 0 0 0 0 0.0452306092364419 0 0.0563221999254679 0 0 0.383837916240019 0 0 0 0.146974033245911 0 0 0 0 0 0 0 0 0 0 0 0 0 0.0131297922614623 0 0 0.0117321920420375 0 0.0535797800572972 0 0 0 0 0.458056593379748 0 0 0 0 0 0 0 0 0 0.281918895239732 0 0 0 0 0 0 0 0.280604027272186 0 0 0 0.249179444547751 0 0 0 0 0 0 0
"fusiform_gyrus_left" 0.0442711446951196 0 0.104685751710967 0 0.0452306092364419 0 0.296462897317943 0.0591174761309128 0.152823166804528 0.0747637739855683 0 0.0890008130440812 0 0.0441887373616581 0.135044806468984 0.0635666202602402 0 0 0 0.238231503795516 0.109616889020913 0.108571526360992 0.113717225830995 0.0990830910528327 0 0 0.0970948522195294 0.135133521175234 0.0667347119367073 0.0976753575163793 0 0.0343563483826266 0.0612145055893981 0.0976172231111816 0 0.111539533015194 0.0758157485619732 0 0.270240936830817 0 0 0 0 0 0 0.263798551082915 0 0 0 0 0 0 0 0 0 0.120717344558545 0.0792912370519139 0 0 0 0.0658923451565779 0 0 0 0 0 0 0
"inferior_parietal_gyrus_left" 0.052922206218338 0 0.0702480938058552 0.0503182985911452 0 0.296462897317943 0 0.0695214129694441 0.0714920721836978 0.0914375460154444 0 0.133981658247564 0 0.0510904677153216 0.328478502426235 0.063506746900921 0.0634213268363643 0 0 0.152651803955672 0.0739177496565474 0.0755493894360749 0.0689245230539248 0.124922864022534 0 0 0.0605079709193361 0.0856366583817676 0.0589770266580779 0.0557508262514161 0 0 0.0596286473100278 0.0609805065016279 0 0 0 0 0 0 0 0 0 0 0 0 0 0 0 0.0538151094469414 0 0 0 0 0 0 0 0 0 0 0 0 0 0 0 0 0 0
"inferior_temporal_gyrus_left" 0.0550146272776966 0 0.108548962383655 0 0.0563221999254679 0.0591174761309128 0.0695214129694441 0 0.0681315014822632 0.0770423374176239 0 0.310867156392239 0 0.0431027243476395 0.163281643796459 0.0681989965698341 0.073815161705845 0 0 0 0.1074774589845 0.112008195112415 0.0783419751618798 0.0773505566322776 0 0 0.0933671790139599 0.0912237293756286 0.0581128539301873 0.0749178336308242 0 0.0261649918346171 0.059135501356909 0.0813052788877105 0 0 0 0 0 0 0 0 0 0 0 0.156709004725338 0 0 0 0 0 0 0 0 0 0.137201769161319 0.202404267179109 0 0 0 0 0 0 0.101991560466829 0 0 0 0
"cingulate_gyrus_isthmus_left" 0.0665755762670477 0 0 0 0 0.152823166804528 0.0714920721836978 0.0681315014822632 0 0.121251214180555 0 0.0890490591056371 0 0.0603096008061449 0.366214633787325 0.0565197948041526 0 0 0 0 0.084137989905176 0.0425274206331046 0.0779666611926921 0.0668610512322166 0 0 0.0628394184940096 0.0737552017275294 0.0635742014309549 0.0725651964804391 0 0 0.0708500663383922 0.0750260033327556 0 0 0 0 0 0.521907009258326 0 0 0.339869954396623 0.352173667159936 0 0 0 0 0 0.0685374202537184 0 0 0 0 0 0.225370517583124 0.315438855861401 0 0 0 0.226223869835786 0 0 0.25279723213979 0 0 0 0.465210210979571
"lateral_occipital_cortex_left" 0.0446414557372832 0 0.0928594837109836 0.0523678943000721 0 0.0747637739855683 0.0914375460154444 0.0770423374176239 0.121251214180555 0 0 0.0855821126195517 0 0.0475842118611231 0.15366225524948 0.0625028277202475 0.12906302637018 0 0 0.0450953256109921 0.106340457526386 0.0940047134645725 0.112331904805958 0.119683782683022 0 0 0.088719046042419 0.0922333229846146 0.0638033110219178 0.102638390106765 0 0 0.0612729226337852 0.0983570343508687 0 0 0 0.285306191533645 0.217081818637896 0.192939638456097 0 0 0 0.165857530853619 0 0.221023760912338 0 0 0 0.0590972438862937 0 0 0 0 0 0.122077330963494 0 0 0 0 0 0 0 0 0 0 0 0
"lateral_orbitofrontal_cortex_left" 0 0.0537721765688984 0.0683395283269958 0 0.383837916240019 0 0 0 0 0 0 0 0.0379162396349437 0 0 0 0.0641891335774201 0.0250113851295657 0.0346111831837994 0 0 0.058452260030602 0.074181557154013 0 0.0419568918859642 0.058150299808148 0.061379398946147 0 0 0 0.18580261289305 0.435582004126272 0 0.01967640518584 0 0.0897112753122218 0.0760030634168206 0 0 0 0 0 0 0 0.0774693957576598 0 0 0 0 0 0.0663770950493226 0 0 0 0 0 0 0 0 0.0558612639269222 0.0636344380633284 0 0 0 0 0 0 0
"lingual_gyrus_left" 0 0 0 0.0628859627327539 0 0.0890008130440812 0.133981658247564 0.310867156392239 0.0890490591056371 0.0855821126195517 0 0 0 0.156676179773851 0.251150766007405 0.0743228962769312 0 0 0 0.0779477004112443 0.0867555109369187 0 0.0875927153137632 0.125996729911609 0 0 0 0.176568893070836 0.0695941273745448 0.100937083322087 0 0 0 0.0901950836374443 0 0 0 0 0 0 0 0.158503702833515 0 0.425038980513511 0 0.372356187609199 0 0 0 0 0 0 0 0 0 0 0 0 0 0 0 0 0 0 0 0 0 0
"medial_orbitofrontal_gyrus_left" 0 0.0339787619568545 0.0796684216054513 0 0 0 0 0 0 0 0.0379162396349437 0 0 0 0.392443892843163 0 0 0 0.0360523369752105 0 0 0 0 0 0.0380073375332664 0.106478017400794 0.0568476958904973 0 0 0 0.161407852649342 0 0 0.0929851448668109 0 0.100649635664752 0.0970482347123227 0 0 0 0 0 0 0 0 0 0.0808961756810851 0 0 0 0.0720708772406804 0 0 0 0 0 0 0 0.305222704204605 0 0.0799191934743611 0 0 0 0.108854219291667 0 0 0
"middle_temporal_gyrus_left" 0.0275609350932838 0 0 0 0 0.0441887373616581 0.0510904677153216 0.0431027243476395 0.0603096008061449 0.0475842118611231 0 0.156676179773851 0 0 0 0.0579181289191752 0 0 0 0 0.0651424864546385 0.0681274394681918 0.0638271545888671 0.0712485368325429 0 0 0.0472352966151037 0.0735306011426549 0.0435844087495909 0.0662252169843253 0 0.0603296948278128 0.0476197793828188 0.0549798658425193 0 0 0 0 0 0 0 0 0 0 0 0 0 0 0 0.0658245662153273 0 0 0 0 0 0 0 0 0 0 0 0 0 0 0 0 0 0
"parahippocampal_gyrus_left" 0 0 0 0.143497120200057 0.146974033245911 0.135044806468984 0.328478502426235 0.163281643796459 0.366214633787325 0.15366225524948 0 0.251150766007405 0.392443892843163 0 0 0 0 0 0 0 0 0 0 0.195886659245438 0 0 0 0.292513558307332 0.0334502483006258 0 0 0.063418658264945 0 0.154931332111937 0 0 0 0 0.335645847488594 0 0 0 0 0 0 0 0 0 0 0 0 0 0 0 0 0 0 0 0 0 0 0 0 0 0 0 0 0
"paracentral_gyrus_left" 0.0621498847348135 0 0 0 0 0.0635666202602402 0.063506746900921 0.0681989965698341 0.0565197948041526 0.0625028277202475 0 0.0743228962769312 0 0.0579181289191752 0 0 0 0 0 0 0.112174861922594 0.0345223719483726 0.0526493907771636 0.0638919270729265 0 0 0.0234973160637482 0.0768843483381482 0.0598148951192803 0.0577065922343952 0 0 0 0.0609032083448296 0 0 0 0 0 0 0 0 0 0 0 0 0 0 0 0.0982797777996744 0 0 0 0 0 0.0923018036161353 0.0347599834514644 0 0 0 0.0683961821226365 0.0662547017642511 0 0 0 0 0 0
"inferior_frontal_gyrus_pars_opercularis_left" 0 0.0709436534476797 0.0696859870791083 0 0 0 0.0634213268363643 0.073815161705845 0 0.12906302637018 0.0641891335774201 0 0 0 0 0 0 0.0583694547203167 0.0597333419602666 0 0.0749923013018173 0.0659438370372559 0.0683118063624479 0 0.0707799861650471 0.073026337363013 0.067593054857957 0.0711797786335053 0 0.0682267358930063 0 0 0 0.0512328968118301 0 0.100001453332287 0.0779036913640619 0 0 0 0 0 0 0.0812577969952423 0 0 0 0 0 0 0.0632023433994266 0 0 0 0.0892451581356954 0.0900662417089511 0.085852905741425 0 0.0577578459074983 0.0609651222322307 0.0769639729867805 0 0 0.0750590416819198 0 0 0 0
"inferior_frontal_gyrus_pars_orbitalis_left" 0 0.0524282472405516 0.0562014835871293 0 0 0 0 0 0 0 0.0250113851295657 0 0 0 0 0 0.0583694547203167 0 0.0485781904202218 0 0 0 0 0 0.0527657791755656 0.0541569163970066 0.0552101483532264 0 0.33377100004189 0 0 0 0 0.0367561805096299 0 0.0784174248112658 0.0709776740575176 0 0 0 0 0 0 0 0 0 0.065036358407483 0 0 0 0 0 0 0 0 0 0 0 0.0811074108340871 0 0.0713350043900829 0 0 0 0 0 0 0
"inferior_frontal_gyrus_pars_triangularis_left" 0 0.0643407012056683 0.0584161223375832 0 0 0 0 0 0 0 0.0346111831837994 0 0.0360523369752105 0 0 0 0.0597333419602666 0.0485781904202218 0 0 0 0 0 0 0.0581993861285171 0.0541743591852634 0.0545183084891692 0 0.300226648822372 0 0 0 0 0.0563083389236022 0 0.0823897284535073 0.062538575743663 0 0 0 0 0 0 0 0 0 0 0 0 0 0.0783007510084378 0 0 0 0 0 0 0 0 0 0.0738851193229466 0 0 0 0 0 0 0
"pericalcarine_cortex_left" 0 0 0 0.0558610710644281 0 0.238231503795516 0.152651803955672 0 0 0.0450953256109921 0 0.0779477004112443 0 0 0 0 0 0 0 0 0 0 0 0.0844666356597334 0 0 0 0.149930889464867 0 0 0 0 0 0.123828178539419 0 0 0 0 0 0 0 0 0 0 0 0.0478353819346217 0 0 0 0 0 0 0 0 0 0 0 0 0 0 0 0 0 0 0 0 0 0
"postcentral_gyrus_left" 0.0747804443240497 0.0873660946707876 0.0756836573390453 0 0 0.109616889020913 0.0739177496565474 0.1074774589845 0.084137989905176 0.106340457526386 0 0.0867555109369187 0 0.0651424864546385 0 0.112174861922594 0.0749923013018173 0 0 0 0 0.085896858369454 0.0824429607728628 0.0920760528603072 0.0556691097189892 0.0736311576805255 0.0756934022402425 0.0845375508161498 0.0597128675928726 0.075877524930088 0 0 0.0197355433299157 0.0543253734641157 0 0.0961371840694023 0.0728600698285701 0 0 0 0 0 0 0 0 0 0 0 0 0.375340642313945 0 0 0 0 0 0.0937486455752704 0.0876254658297631 0 0.0969661655365136 0 0.068768483681925 0 0 0.0909982965440393 0 0 0 0
"posterior_cingulate_gyrus_left" 0.0634086167048311 0.0767350264188829 0.0941392886393282 0 0 0.108571526360992 0.0755493894360749 0.112008195112415 0.0425274206331046 0.0940047134645725 0.058452260030602 0 0 0.0681274394681918 0 0.0345223719483726 0.0659438370372559 0 0 0 0.085896858369454 0 0.073650613298749 0.0640167993913461 0 0.0651115899646086 0.0481963869054254 0.0879340582574759 0.0713975718399434 0.0680235690047334 0 0 0 0.0704880052959486 0 0.0977974586477761 0.0756825554854339 0 0 0 0 0 0 0.0947971098633359 0 0 0 0 0 0.0521579166358269 0 0 0 0 0.104208511693703 0.20348367118642 0.103357607021915 0 0 0 0.0955540509753699 0 0 0.0991984662528084 0 0 0 0
"precentral_gyrus_left" 0.0646345339718261 0.0696702825260608 0.0778852661682878 0 0 0.113717225830995 0.0689245230539248 0.0783419751618798 0.0779666611926921 0.112331904805958 0.074181557154013 0.0875927153137632 0 0.0638271545888671 0 0.0526493907771636 0.0683118063624479 0 0 0 0.0824429607728628 0.073650613298749 0 0.0844273204421157 0.0643450792507163 0.0843205897948173 0.0762196449717472 0.0894676004487956 0.0701593782654002 0.0788999951264142 0 0 0.0853086838609179 0.0637511623737435 0 0.108001878215949 0.0852176915685281 0 0.264562251065042 0 0 0 0 0 0 0 0 0 0 0.0921145748335511 0 0 0 0 0.375511760169635 0.117472472552814 0.104936611534892 0.0959092204403272 0 0 0.0877189399070554 0 0 0.0791078027619209 0 0 0 0.0852400623694832
"precuneus_left" 0.0877233154217585 0 0 0.0554584232387834 0 0.0990830910528327 0.124922864022534 0.0773505566322776 0.0668610512322166 0.119683782683022 0 0.125996729911609 0 0.0712485368325429 0.195886659245438 0.0638919270729265 0 0 0 0.0844666356597334 0.0920760528603072 0.0640167993913461 0.0844273204421157 0 0 0 0.0581517096237515 0.0742734503103317 0.0864867821586263 0.0897555571748952 0 0 0 0.109767420286309 0 0 0 0 0 0 0 0 0 0 0 0 0 0 0 0 0 0 0 0 0 0 0 0.65990033777367 0 0 0 0 0 0 0 0 0 0
"rostral_anterior_cingulate_cortex_left" 0 0.0523706660803006 0.0670558648514263 0 0 0 0 0 0 0 0.0419568918859642 0 0.0380073375332664 0 0 0 0.0707799861650471 0.0527657791755656 0.0581993861285171 0 0.0556691097189892 0 0.0643450792507163 0 0 0.0532938332869916 0.0565583809234646 0 0 0 0 0 0 0.0663918431888798 0 0.0921479596492447 0.0724587658511558 0 0 0 0 0 0 0 0 0 0.168222797643013 0 0 0 0.0855595755869693 0 0 0 0 0.0956733216598233 0 0 0.213987347527984 0.0763190684091758 0.066015438602983 0 0 0 0 0 0 0
"rostral_middle_frontal_gyrus_left" 0 0.0578746603858907 0.069467054078059 0 0 0 0 0 0 0 0.058150299808148 0 0.106478017400794 0 0 0 0.073026337363013 0.0541569163970066 0.0541743591852634 0 0.0736311576805255 0.0651115899646086 0.0843205897948173 0 0.0532938332869916 0 0.061309490674301 0.0821955334452641 0 0.0747160268009563 0.212705353567258 0 0 0.0546481632326927 0 0.0889754796564347 0.0833784735500402 0 0 0 0 0 0 0 0.066432751160583 0 0.06705800946564 0 0 0 0.0779340634036682 0 0.0603333593399856 0 0 0.0863834493989267 0.0837153677906553 0 0.104130281889964 0.0749647581974382 0.0755746106029154 0 0.0629812758465813 0 0 0 0 0
"superior_frontal_gyrus_left" 0.0591095132103655 0.0580011188732954 0.0706795519239637 0 0 0.0970948522195294 0.0605079709193361 0.0933671790139599 0.0628394184940096 0.088719046042419 0.061379398946147 0 0.0568476958904973 0.0472352966151037 0 0.0234973160637482 0.067593054857957 0.0552101483532264 0.0545183084891692 0 0.0756934022402425 0.0481963869054254 0.0762196449717472 0.0581517096237515 0.0565583809234646 0.061309490674301 0 0.0738989656482917 0.0748939664683934 0.0690767631478718 0.140080172024503 0 0 0.0623259437303055 0.0786875595670137 0.111818015993046 0.0764167245127514 0 0 0 0 0 0.044728484271259 0.0997834311656362 0.0909782282059667 0 0.0738263340440923 0 0 0.08327386718131 0.0852563932978331 0.0908819939707426 0.0964123693564031 0 0.0750238742159756 0.0916612105597057 0.0774686636274508 0.0513018778745151 0.0933265761663612 0.0820055912798151 0.0768571197282931 0.0849969053260876 0 0.0772932940724203 0 0 0.109568091819643 0.0894710913416818
"superior_parietal_gyrus_left" 0.0858539775076722 0 0.0824810694925863 0.0648055691809376 0 0.135133521175234 0.0856366583817676 0.0912237293756286 0.0737552017275294 0.0922333229846146 0 0.176568893070836 0 0.0735306011426549 0.292513558307332 0.0768843483381482 0.0711797786335053 0 0 0.149930889464867 0.0845375508161498 0.0879340582574759 0.0894676004487956 0.0742734503103317 0 0.0821955334452641 0.0738989656482917 0 0.0794382204540825 0.0851526981464915 0 0 0.0722217131654202 0.0742775116971907 0 0 0 0.300968129601178 0 0 0 0 0 0 0 0 0 0 0 0 0 0 0 0 0 0.0927814419612211 0 0 0 0 0.0751008057074336 0 0 0 0 0 0 0
"superior_temporal_gyrus_left" 0.0451749776920735 0 0 0 0.0131297922614623 0.0667347119367073 0.0589770266580779 0.0581128539301873 0.0635742014309549 0.0638033110219178 0 0.0695941273745448 0 0.0435844087495909 0.0334502483006258 0.0598148951192803 0 0.33377100004189 0.300226648822372 0 0.0597128675928726 0.0713975718399434 0.0701593782654002 0.0864867821586263 0 0 0.0748939664683934 0.0794382204540825 0 0.0672609423252929 0 0.0233968905759134 0.0169477533683068 0.0528311319258771 0 0.0917216414935058 0 0 0 0 0 0 0 0 0 0 0 0 0 0 0 0 0 0 0 0 0 0 0 0 0 0 0 0 0 0 0 0
"supramarginal_gyrus_left" 0.0659850012992178 0 0.0702115147014553 0 0 0.0976753575163793 0.0557508262514161 0.0749178336308242 0.0725651964804391 0.102638390106765 0 0.100937083322087 0 0.0662252169843253 0 0.0577065922343952 0.0682267358930063 0 0 0 0.075877524930088 0.0680235690047334 0.0788999951264142 0.0897555571748952 0 0.0747160268009563 0.0690767631478718 0.0851526981464915 0.0672609423252929 0 0 0 0.0650475919062126 0.0503372330490609 0 0.0971288897768463 0 0 0 0 0 0 0 0 0 0 0 0 0 0 0 0 0 0 0 0.0977162711688978 0.0627424346229848 0 0 0 0.0776343664083161 0 0 0 0 0 0 0
"frontal_pole_left" 0 0 0 0 0 0 0 0 0 0 0.18580261289305 0 0.161407852649342 0 0 0 0 0 0 0 0 0 0 0 0 0.212705353567258 0.140080172024503 0 0 0 0 0 0 0 0 0 0 0 0 0 0 0 0 0 0 0 0 0 0 0 0 0 0 0 0 0 0 0 0 0 0 0 0 0 0 0 0 0
"temporal_pole_left" 0 0 0 0 0.0117321920420375 0.0343563483826266 0 0.0261649918346171 0 0 0.435582004126272 0 0 0.0603296948278128 0.063418658264945 0 0 0 0 0 0 0 0 0 0 0 0 0 0.0233968905759134 0 0 0 0 0.0795067618361145 0 0 0 0 0 0 0 0 0 0 0 0 0 0 0 0 0 0 0 0 0 0 0 0 0 0 0 0 0 0 0 0 0 0
"transverse_temporal_gyrus_left" 0.0271647592458709 0 0 0 0 0.0612145055893981 0.0596286473100278 0.059135501356909 0.0708500663383922 0.0612729226337852 0 0 0 0.0476197793828188 0 0 0 0 0 0 0.0197355433299157 0 0.0853086838609179 0 0 0 0 0.0722217131654202 0.0169477533683068 0.0650475919062126 0 0 0 0.0706926891184811 0 0 0 0 0 0 0 0 0 0 0 0 0 0 0 0 0 0 0 0 0 0.0937158174549807 0 0 0 0 0 0 0 0 0 0 0 0
"insula_left" 0.0541106253975286 0.05466224912114 0.0628142439265526 0 0.0535797800572972 0.0976172231111816 0.0609805065016279 0.0813052788877105 0.0750260033327556 0.0983570343508687 0.01967640518584 0.0901950836374443 0.0929851448668109 0.0549798658425193 0.154931332111937 0.0609032083448296 0.0512328968118301 0.0367561805096299 0.0563083389236022 0.123828178539419 0.0543253734641157 0.0704880052959486 0.0637511623737435 0.109767420286309 0.0663918431888798 0.0546481632326927 0.0623259437303055 0.0742775116971907 0.0528311319258771 0.0503372330490609 0 0.0795067618361145 0.0706926891184811 0 0 0.0886789877706489 0.0626930768279556 0 0 0 0 0 0 0 0.0724651166099444 0 0 0 0 0 0.044344127226722 0 0 0 0.0730058545554659 0.0790764049261694 0.0638987851948585 0 0 0.0627445297130332 0.0588658201250962 0 0 0.0711163167780226 0 0 0 0.0481737513908872
"banks_superior_temporal_sulcus_right" 0 0 0 0 0 0 0 0 0 0 0 0 0 0 0 0 0 0 0 0 0 0 0 0 0 0 0.0786875595670137 0 0 0 0 0 0 0 0 0 0 0 0 0.0678904469704431 0.0530489290804307 0.0655953258281194 0.0747409596653452 0.0856786193213307 0 0.195950253197559 0 0.044529420981854 0 0.0690001138485602 0 0 0 0 0.0793388937130172 0.0786863135771954 0.0693403986544922 0.0791527097962348 0 0 0.0690733886817052 0.0588242727769422 0.0257069981871104 0.0411798370908739 0 0 0.0506792357435176 0.0650721038855175
"caudal_anterior_cingulate_cortex_right" 0 0.237409517753912 0.110724374690052 0 0 0.111539533015194 0 0 0 0 0.0897112753122218 0 0.100649635664752 0 0 0 0.100001453332287 0.0784174248112658 0.0823897284535073 0 0.0961371840694023 0.0977974586477761 0.108001878215949 0 0.0921479596492447 0.0889754796564347 0.111818015993046 0 0.0917216414935058 0.0971288897768463 0 0 0 0.0886789877706489 0 0 0.0819981317009968 0 0 0 0 0 0.218763313795847 0 0.0562785489705884 0 0.0740258970539529 0 0 0.0825268818914907 0.0727656782591597 0.0620348726737156 0.06752407937084 0 0.073622106015864 0.034117801981182 0.0752460205113576 0 0.0743786585135995 0.0696987377413744 0.0612449881926714 0.0739933700188617 0.0389713273975312 0.0784594254075592 0 0 0 0.0560584968374052
"caudal_middle_frontal_gyrus_right" 0 0.0692758693945444 0.0806244040209149 0 0 0.0758157485619732 0 0 0 0 0.0760030634168206 0 0.0970482347123227 0 0 0 0.0779036913640619 0.0709776740575176 0.062538575743663 0 0.0728600698285701 0.0756825554854339 0.0852176915685281 0 0.0724587658511558 0.0833784735500402 0.0764167245127514 0 0 0 0 0 0 0.0626930768279556 0 0.0819981317009968 0 0 0 0 0 0 0 0 0.0710480563889194 0 0.0741421546818743 0 0 0.104945285558221 0.0619292987621804 0.0700694637030065 0.0637439862598145 0 0.0758399878613931 0.095025837471473 0.0714034439326757 0 0.0722395898302287 0.0583947155646197 0.0718638186050754 0.0781993190259829 0.0523041824758374 0.0780887000005112 0 0 0 0.0659937791651967
"cuneus_right" 0 0 0 0.440310124635381 0 0 0 0 0 0.285306191533645 0 0 0 0 0 0 0 0 0 0 0 0 0 0 0 0 0 0.300968129601178 0 0 0 0 0 0 0 0 0 0 0 0.0554970153489708 0 0 0 0.0423179902726221 0 0.0479927470287962 0 0 0 0.0639554271590669 0 0 0 0.0353121156823647 0.0775959609407389 0 0.0690341520017038 0.0686989793812402 0 0 0 0.0562085869326413 0 0 0 0 0 0
"entorhinal_cortex_right" 0 0 0.315533475631925 0 0.458056593379748 0.270240936830817 0 0 0 0.217081818637896 0 0 0 0 0.335645847488594 0 0 0 0 0 0 0 0.264562251065042 0 0 0 0 0 0 0 0 0 0 0 0 0 0 0 0 0.170103389926816 0 0.0382693368440791 0 0 0.463994332517098 0 0 0 0.527461517707118 0 0 0 0 0 0 0 0 0 0 0 0.13076596859332 0 0.0628705846944367 0.22403470887779 0 0.0307700231025207 0 0.181259466229892
"fusiform_gyrus_right" 0 0 0 0 0 0 0 0 0.521907009258326 0.192939638456097 0 0 0 0 0 0 0 0 0 0 0 0 0 0 0 0 0 0 0 0 0 0 0 0 0.0678904469704431 0 0 0.0554970153489708 0.170103389926816 0 0.040879588636306 0.0434804529604064 0.282402288685052 0.0360581900815344 0 0.145175820908161 0 0.0676034220234508 0.113645678748953 0.139935258950569 0.137070370966722 0 0 0.106033951061343 0.0921741025137164 0.165907419496602 0.172186883546891 0.11332374416925 0 0 0.101815596110425 0.0576160942536138 0.0724763308404788 0.143459452037687 0 0.035024735309402 0.16671289223253 0.12872538484504
"inferior_parietal_gyrus_right" 0 0 0 0 0 0 0 0 0 0 0 0 0 0 0 0 0 0 0 0 0 0 0 0 0 0 0 0 0 0 0 0 0 0 0.0530489290804307 0 0 0 0 0.040879588636306 0 0.052893127207739 0.108496999305408 0.0445788742677759 0 0.266795179399816 0 0.0520699081898968 0 0.0714459232977898 0 0 0 0.0564358241790055 0.0779576798024097 0.106029791170281 0.0728240641101334 0.100842992670978 0 0 0.0762847646966592 0.0593680483593862 0.0447550839837097 0.0396381570380551 0 0 0.116339395294603 0.0797942887354686
"inferior_temporal_gyrus_right" 0 0 0.0800467377405412 0 0 0 0 0 0 0 0 0.158503702833515 0 0 0 0 0 0 0 0 0 0 0 0 0 0 0 0 0 0 0 0 0 0 0.0655953258281194 0 0 0 0.0382693368440791 0.0434804529604064 0.052893127207739 0 0.0751039604507484 0.0290311233943255 0 0.154977375371469 0 0.0442464708011427 0.0631010010371206 0.0681942217530791 0 0 0 0 0.0765781457945309 0.0908581564447279 0.0704358858546328 0.0629636555302656 0 0 0.0690295636106493 0.0651554209256295 0.0560035052655138 0.0613065933797068 0 0.00779150755801099 0.0669125027713051 0.0691339969588989
"cingulate_gyrus_isthmus_right" 0 0 0 0 0 0 0 0 0.339869954396623 0 0 0 0 0 0 0 0 0 0 0 0 0 0 0 0 0 0.044728484271259 0 0 0 0 0 0 0 0.0747409596653452 0.218763313795847 0 0 0 0.282402288685052 0.108496999305408 0.0751039604507484 0 0.203460851900023 0 0.209051969332646 0 0.0758671845340566 0 0.0778287033713438 0.181395823361313 0 0 0.230543479753332 0.082693606189379 0.0534615830939067 0.10184410532705 0.10790291568057 0 0 0.189157326523545 0.0890185689120103 0.059472226077217 0.0761835644920955 0 0 0.103437162605847 0.162849076709295
"lateral_occipital_cortex_right" 0 0 0 0.439423179688424 0 0 0 0 0.352173667159936 0.165857530853619 0 0.425038980513511 0 0 0 0 0.0812577969952423 0 0 0 0 0.0947971098633359 0 0 0 0 0.0997834311656362 0 0 0 0 0 0 0 0.0856786193213307 0 0 0.0423179902726221 0 0.0360581900815344 0.0445788742677759 0.0290311233943255 0.203460851900023 0 0 0.0626124537047689 0 0.0472170182911502 0.143762770927482 0.0823672900020319 0.0917090423910742 0 0 0.0718755670212643 0.0676822649143374 0.17829705417689 0.134791205888717 0.107502195703819 0 0 0.0927755726109184 0.0605518956800345 0.0519232906491849 0.11791261161191 0 0 0.13785787597681 0.124747829387875
"lateral_orbitofrontal_cortex_right" 0 0 0.0593300764545683 0 0 0 0 0 0 0 0.0774693957576598 0 0 0 0 0 0 0 0 0 0 0 0 0 0 0.066432751160583 0.0909782282059667 0 0 0 0 0 0 0.0724651166099444 0 0.0562785489705884 0.0710480563889194 0 0.463994332517098 0 0 0 0 0 0 0 0.0288490766086269 0 0 0 0.0269428179715928 0.0260774206590088 0.0167078227340252 0 0 0.0677457907655326 0.0705228374331897 0 0.0655333475827448 0.0579419728955318 0.0424647287459467 0 0.389385224103158 0 0.222865300216455 0.285408778042665 0 0.0282123265686162
"lingual_gyrus_right" 0 0 0 0.00432050683259882 0 0.263798551082915 0 0.156709004725338 0 0.221023760912338 0 0.372356187609199 0 0 0 0 0 0 0 0.0478353819346217 0 0 0 0 0 0 0 0 0 0 0 0 0 0 0.195950253197559 0 0 0.0479927470287962 0 0.145175820908161 0.266795179399816 0.154977375371469 0.209051969332646 0.0626124537047689 0 0 0 0 0.0748814901037307 0.178487428239369 0 0 0 0.0545107716104333 0.064851524661599 0 0.187718330411984 0.14279189069434 0 0 0 0.0683952849484682 0.336917276147285 0.147211875505875 0 0 0.191365573324687 0.2251332118402
"medial_orbitofrontal_gyrus_right" 0 0 0.0816250521127285 0 0 0 0 0 0 0 0 0 0.0808961756810851 0 0 0 0 0.065036358407483 0 0 0 0 0 0 0.168222797643013 0.06705800946564 0.0738263340440923 0 0 0 0 0 0 0 0 0.0740258970539529 0.0741421546818743 0 0 0 0 0 0 0 0.0288490766086269 0 0 0 0 0 0.0599129112096034 0 0.0467906535538025 0 0 0 0.0974803221096401 0 0.0342163056248426 0.0465570342308643 0.0536821880604582 0 0 0 0.144167806099001 0 0 0
"middle_temporal_gyrus_right" 0 0 0 0 0 0 0 0 0 0 0 0 0 0 0 0 0 0 0 0 0 0 0 0 0 0 0 0 0 0 0 0 0 0 0.044529420981854 0 0 0 0 0.0676034220234508 0.0520699081898968 0.0442464708011427 0.0758671845340566 0.0472170182911502 0 0 0 0 0.0426723736212573 0.0690401544278276 0 0 0 0 0.0797828047926223 0 0.0703703841769416 0.067810889743599 0 0 0 0.0652437622341589 0.0558365141653781 0.0728466903179848 0 0.00680518049560687 0.0509927402203863 0.0722913840733127
"parahippocampal_gyrus_right" 0 0 0 0 0.281918895239732 0 0 0 0 0 0 0 0 0 0 0 0 0 0 0 0 0 0 0 0 0 0 0 0 0 0 0 0 0 0 0 0 0 0.527461517707118 0.113645678748953 0 0.0631010010371206 0 0.143762770927482 0 0.0748814901037307 0 0.0426723736212573 0 0 0 0 0 0 0 0 0 0 0 0 0 0 0.0566881110880567 0 0 0.0810795698833994 0 0.0635440162790597
"paracentral_gyrus_right" 0 0 0.105502411744854 0 0 0 0.0538151094469414 0 0.0685374202537184 0.0590972438862937 0 0 0 0.0658245662153273 0 0.0982797777996744 0 0 0 0 0.375340642313945 0.0521579166358269 0.0921145748335511 0 0 0 0.08327386718131 0 0 0 0 0 0 0 0.0690001138485602 0.0825268818914907 0.104945285558221 0.0639554271590669 0 0.139935258950569 0.0714459232977898 0.0681942217530791 0.0778287033713438 0.0823672900020319 0 0.178487428239369 0 0.0690401544278276 0 0 0.079395557370358 0 0 0.047830786405349 0.0653719250844057 0.0470232231542543 0.0703875853131874 0.0625803075167985 0 0 0.0383327156555638 0.0696522331297495 0.0522268665315838 0.0639840918874643 0 0 0.0673840302926037 0.06891197453351
"inferior_frontal_gyrus_pars_opercularis_right" 0 0.0954417869987537 0.0695995667140727 0 0 0 0 0 0 0 0.0663770950493226 0 0.0720708772406804 0 0 0 0.0632023433994266 0 0.0783007510084378 0 0 0 0 0 0.0855595755869693 0.0779340634036682 0.0852563932978331 0 0 0 0 0 0 0.044344127226722 0 0.0727656782591597 0.0619292987621804 0 0 0.137070370966722 0 0 0.181395823361313 0.0917090423910742 0.0269428179715928 0 0.0599129112096034 0 0 0.079395557370358 0 0.0586481390392049 0.0445027552606561 0 0.0695447896305363 0.0818065338932204 0.0497351239040329 0 0.067323304136373 0.0558109134623752 0.0542871390490569 0.07204453002696 0.0320629290659204 0.0749598671446919 0 0 0 0.0266354247326481
"inferior_frontal_gyrus_pars_orbitalis_right" 0 0 0 0 0 0 0 0 0 0 0 0 0 0 0 0 0 0 0 0 0 0 0 0 0 0 0.0908819939707426 0 0 0 0 0 0 0 0 0.0620348726737156 0.0700694637030065 0 0 0 0 0 0 0 0.0260774206590088 0 0 0 0 0 0.0586481390392049 0 0.0547297415624369 0 0 0 0 0 0 0.0476129645874253 0.0639532775122294 0 0.30628348959298 0 0 0 0 0.057792300766161
"inferior_frontal_gyrus_pars_triangularis_right" 0 0 0 0 0 0 0 0 0 0 0 0 0 0 0 0 0 0 0 0 0 0 0 0 0 0.0603333593399856 0.0964123693564031 0 0 0 0 0 0 0 0 0.06752407937084 0.0637439862598145 0 0 0 0 0 0 0 0.0167078227340252 0 0.0467906535538025 0 0 0 0.0445027552606561 0.0547297415624369 0 0 0 0 0.038379611234937 0 0.071720533409397 0.0554993194487332 0.0577656121789873 0 0.293546617387558 0 0 0 0 0.0248801565045349
"pericalcarine_cortex_right" 0 0 0 0.0912803537873272 0 0 0 0 0 0 0 0 0 0 0 0 0 0 0 0 0 0 0 0 0 0 0 0 0 0 0 0 0 0 0 0 0 0.0353121156823647 0 0.106033951061343 0.0564358241790055 0 0.230543479753332 0.0718755670212643 0 0.0545107716104333 0 0 0 0.047830786405349 0 0 0 0 0.0806442918859509 0 0.116261313577621 0.110919563925918 0 0 0 0.0648427491811785 0 0.167436281888868 0 0 0.181826443090531 0.199405093704827
"postcentral_gyrus_right" 0 0 0.0786699452741395 0 0 0 0 0 0 0 0 0 0 0 0 0 0.0892451581356954 0 0 0 0 0.104208511693703 0.375511760169635 0 0 0 0.0750238742159756 0 0 0 0 0 0 0.0730058545554659 0.0793388937130172 0.073622106015864 0.0758399878613931 0.0775959609407389 0 0.0921741025137164 0.0779576798024097 0.0765781457945309 0.082693606189379 0.0676822649143374 0 0.064851524661599 0 0.0797828047926223 0 0.0653719250844057 0.0695447896305363 0 0 0.0806442918859509 0 0.0760296596795425 0.0678242444174182 0.0706966084108498 0.0881082958851514 0.0875757018077929 0.0602125378588299 0.0728390989567593 0.100930407405571 0.0704283932963879 0 0 0.0565357063671258 0.0169736778421911
"posterior_cingulate_gyrus_right" 0 0.0687109765741769 0.122563576543916 0 0 0.120717344558545 0 0.137201769161319 0.225370517583124 0.122077330963494 0 0 0 0 0 0.0923018036161353 0.0900662417089511 0 0 0 0.0937486455752704 0.20348367118642 0.117472472552814 0 0.0956733216598233 0.0863834493989267 0.0916612105597057 0.0927814419612211 0 0.0977162711688978 0 0 0.0937158174549807 0.0790764049261694 0.0786863135771954 0.034117801981182 0.095025837471473 0 0 0.165907419496602 0.106029791170281 0.0908581564447279 0.0534615830939067 0.17829705417689 0.0677457907655326 0 0 0 0 0.0470232231542543 0.0818065338932204 0 0 0 0.0760296596795425 0 0.0641394691971153 0.053260050083007 0.119208710343308 0.0919156142523909 0.0544622688095842 0.0790259575241539 0.0877883219345383 0.079809456967198 0 0 0.0899761280094508 0.0657529376378369
"precentral_gyrus_right" 0 0.0646123442141853 0.0797815896270103 0 0.280604027272186 0.0792912370519139 0 0.202404267179109 0.315438855861401 0 0 0 0 0 0 0.0347599834514644 0.085852905741425 0 0 0 0.0876254658297631 0.103357607021915 0.104936611534892 0 0 0.0837153677906553 0.0774686636274508 0 0 0.0627424346229848 0 0 0 0.0638987851948585 0.0693403986544922 0.0752460205113576 0.0714034439326757 0.0690341520017038 0 0.172186883546891 0.0728240641101334 0.0704358858546328 0.10184410532705 0.134791205888717 0.0705228374331897 0.187718330411984 0.0974803221096401 0.0703703841769416 0 0.0703875853131874 0.0497351239040329 0 0.038379611234937 0.116261313577621 0.0678242444174182 0.0641394691971153 0 0.0804417833212766 0.0952653801335728 0.0829029859162172 0.0587852055275538 0.0729886342317209 0.0580384161266215 0.0773071000491262 0 0 0.0766353154595991 0.0443315590806579
"precuneus_right" 0 0 0.0667342750852361 0 0 0 0 0 0 0 0 0 0 0 0 0 0 0 0 0 0 0 0.0959092204403272 0.65990033777367 0 0 0.0513018778745151 0 0 0 0 0 0 0 0.0791527097962348 0 0 0.0686989793812402 0 0.11332374416925 0.100842992670978 0.0629636555302656 0.10790291568057 0.107502195703819 0 0.14279189069434 0 0.067810889743599 0 0.0625803075167985 0 0 0 0.110919563925918 0.0706966084108498 0.053260050083007 0.0804417833212766 0 0 0 0.149879869517395 0.0636624514328654 0.0608986924226855 0.0771782142016981 0 0 0.150497202178244 0.155119211861362
"rostral_anterior_cingulate_cortex_right" 0 0.130992316929114 0.0724329959405924 0 0 0 0 0 0 0 0 0 0.305222704204605 0 0 0 0.0577578459074983 0.0811074108340871 0 0 0.0969661655365136 0 0 0 0.213987347527984 0.104130281889964 0.0933265761663612 0 0 0 0 0 0 0 0 0.0743786585135995 0.0722395898302287 0 0 0 0 0 0 0 0.0655333475827448 0 0.0342163056248426 0 0 0 0.067323304136373 0 0.071720533409397 0 0.0881082958851514 0.119208710343308 0.0952653801335728 0 0 0.0741777463939568 0.0665095243004513 0 0 0.0832953721192172 0 0 0 0.0640008287544557
"rostral_middle_frontal_gyrus_right" 0 0.0679679860548085 0.0712904419632402 0 0 0 0 0 0 0 0.0558612639269222 0 0 0 0 0 0.0609651222322307 0 0 0 0 0 0 0 0.0763190684091758 0.0749647581974382 0.0820055912798151 0 0 0 0 0 0 0.0627445297130332 0 0.0696987377413744 0.0583947155646197 0 0 0 0 0 0 0 0.0579419728955318 0 0.0465570342308643 0 0 0 0.0558109134623752 0.0476129645874253 0.0554993194487332 0 0.0875757018077929 0.0919156142523909 0.0829029859162172 0 0.0741777463939568 0 0.053905133758526 0 0.045038274413971 0.0911738881102013 0.123310180790639 0 0 0.0551504791962868
"superior_frontal_gyrus_right" 0 0.0629535474748852 0.0731161906457988 0 0.249179444547751 0.0658923451565779 0 0 0.226223869835786 0 0.0636344380633284 0 0.0799191934743611 0 0 0.0683961821226365 0.0769639729867805 0.0713350043900829 0.0738851193229466 0 0.068768483681925 0.0955540509753699 0.0877189399070554 0 0.066015438602983 0.0755746106029154 0.0768571197282931 0.0751008057074336 0 0.0776343664083161 0 0 0 0.0588658201250962 0.0690733886817052 0.0612449881926714 0.0718638186050754 0 0.13076596859332 0.101815596110425 0.0762847646966592 0.0690295636106493 0.189157326523545 0.0927755726109184 0.0424647287459467 0 0.0536821880604582 0 0 0.0383327156555638 0.0542871390490569 0.0639532775122294 0.0577656121789873 0 0.0602125378588299 0.0544622688095842 0.0587852055275538 0.149879869517395 0.0665095243004513 0.053905133758526 0 0.0637971973040837 0.0386081559792494 0.0639526363164045 0.108108153262846 0 0.0713358429258705 0.043722737537353
"superior_parietal_gyrus_right" 0 0 0.0835221799162871 0 0 0 0 0 0 0 0 0 0 0 0 0.0662547017642511 0 0 0 0 0 0 0 0 0 0 0.0849969053260876 0 0 0 0 0 0 0 0.0588242727769422 0.0739933700188617 0.0781993190259829 0.0562085869326413 0 0.0576160942536138 0.0593680483593862 0.0651554209256295 0.0890185689120103 0.0605518956800345 0 0.0683952849484682 0 0.0652437622341589 0 0.0696522331297495 0.07204453002696 0 0 0.0648427491811785 0.0728390989567593 0.0790259575241539 0.0729886342317209 0.0636624514328654 0 0 0.0637971973040837 0 0.0477073523536849 0.0592397583006426 0 0 0.0664830945813975 0.0625618653276429
"superior_temporal_gyrus_right" 0 0 0 0 0 0 0 0 0 0 0 0 0 0 0 0 0 0 0 0 0 0 0 0 0 0.0629812758465813 0 0 0 0 0 0 0 0 0.0257069981871104 0.0389713273975312 0.0523041824758374 0 0.0628705846944367 0.0724763308404788 0.0447550839837097 0.0560035052655138 0.059472226077217 0.0519232906491849 0.389385224103158 0.336917276147285 0 0.0558365141653781 0.0566881110880567 0.0522268665315838 0.0320629290659204 0.30628348959298 0.293546617387558 0 0.100930407405571 0.0877883219345383 0.0580384161266215 0.0608986924226855 0 0.045038274413971 0.0386081559792494 0.0477073523536849 0 0.0320270873384065 0 0.0318310856540745 0.0356107840461796 0.0417769421943189
"supramarginal_gyrus_right" 0 0 0.081645426546703 0 0 0 0 0.101991560466829 0.25279723213979 0 0 0 0 0 0 0 0.0750590416819198 0 0 0 0.0909982965440393 0.0991984662528084 0.0791078027619209 0 0 0 0.0772932940724203 0 0 0 0 0 0 0.0711163167780226 0.0411798370908739 0.0784594254075592 0.0780887000005112 0 0.22403470887779 0.143459452037687 0.0396381570380551 0.0613065933797068 0.0761835644920955 0.11791261161191 0 0.147211875505875 0 0.0728466903179848 0 0.0639840918874643 0.0749598671446919 0 0 0.167436281888868 0.0704283932963879 0.079809456967198 0.0773071000491262 0.0771782142016981 0.0832953721192172 0.0911738881102013 0.0639526363164045 0.0592397583006426 0.0320270873384065 0 0 0 0.0707421355035881 0.0370969090852193
"frontal_pole_right" 0 0 0 0 0 0 0 0 0 0 0 0 0.108854219291667 0 0 0 0 0 0 0 0 0 0 0 0 0 0 0 0 0 0 0 0 0 0 0 0 0 0 0 0 0 0 0 0.222865300216455 0 0.144167806099001 0 0 0 0 0 0 0 0 0 0 0 0 0.123310180790639 0.108108153262846 0 0 0 0 0 0 0
"temporal_pole_right" 0 0 0 0 0 0 0 0 0 0 0 0 0 0 0 0 0 0 0 0 0 0 0 0 0 0 0 0 0 0 0 0 0 0 0 0 0 0 0.0307700231025207 0.035024735309402 0 0.00779150755801099 0 0 0.285408778042665 0 0 0.00680518049560687 0.0810795698833994 0 0 0 0 0 0 0 0 0 0 0 0 0 0.0318310856540745 0 0 0 0 0.161624442115242
"transverse_temporal_gyrus_right" 0 0 0 0 0 0 0 0 0 0 0 0 0 0 0 0 0 0 0 0 0 0 0 0 0 0 0.109568091819643 0 0 0 0 0 0 0 0.0506792357435176 0 0 0 0 0.16671289223253 0.116339395294603 0.0669125027713051 0.103437162605847 0.13785787597681 0 0.191365573324687 0 0.0509927402203863 0 0.0673840302926037 0 0 0 0.181826443090531 0.0565357063671258 0.0899761280094508 0.0766353154595991 0.150497202178244 0 0 0.0713358429258705 0.0664830945813975 0.0356107840461796 0.0707421355035881 0 0 0 0.0874917316796659
"insula_right" 0 0.0657990911455199 0.0811685578329126 0 0 0 0 0 0.465210210979571 0 0 0 0 0 0 0 0 0 0 0 0 0 0.0852400623694832 0 0 0 0.0894710913416818 0 0 0 0 0 0 0.0481737513908872 0.0650721038855175 0.0560584968374052 0.0659937791651967 0 0.181259466229892 0.12872538484504 0.0797942887354686 0.0691339969588989 0.162849076709295 0.124747829387875 0.0282123265686162 0.2251332118402 0 0.0722913840733127 0.0635440162790597 0.06891197453351 0.0266354247326481 0.057792300766161 0.0248801565045349 0.199405093704827 0.0169736778421911 0.0657529376378369 0.0443315590806579 0.155119211861362 0.0640008287544557 0.0551504791962868 0.043722737537353 0.0625618653276429 0.0417769421943189 0.0370969090852193 0 0.161624442115242 0.0874917316796659 0
