# Supplementary material for: NODDI and Tensor-Based Microstructural Indices as Predictors of Functional Connectivity
Source: PLoS One. 2016 Apr 14;11(4):e0153404. doi: 10.1371/journal.pone.0153404 (PMC4831788; doi:10.1371/journal.pone.0153404)
Supplement: S1 Data — a) Functional connectivity matrices, both fMRI and EEG connectomes across all subjects, in the form of precision matrices and b) structural brain connectivity matrices across all subjects and microstructural indices. Columns and rows are named according to the corresponding brain region that represent. (ZIP) [file pone.0153404.s001.zip › DATA/DWI/35_Wkappa_68.txt]

"banks_superior_temporal_sulcus_left" "caudal_anterior_cingulate_cortex_left" "caudal_middle_frontal_gyrus_left" "cuneus_left" "entorhinal_cortex_left" "fusiform_gyrus_left" "inferior_parietal_gyrus_left" "inferior_temporal_gyrus_left" "cingulate_gyrus_isthmus_left" "lateral_occipital_cortex_left" "lateral_orbitofrontal_cortex_left" "lingual_gyrus_left" "medial_orbitofrontal_gyrus_left" "middle_temporal_gyrus_left" "parahippocampal_gyrus_left" "paracentral_gyrus_left" "inferior_frontal_gyrus_pars_opercularis_left" "inferior_frontal_gyrus_pars_orbitalis_left" "inferior_frontal_gyrus_pars_triangularis_left" "pericalcarine_cortex_left" "postcentral_gyrus_left" "posterior_cingulate_gyrus_left" "precentral_gyrus_left" "precuneus_left" "rostral_anterior_cingulate_cortex_left" "rostral_middle_frontal_gyrus_left" "superior_frontal_gyrus_left" "superior_parietal_gyrus_left" "superior_temporal_gyrus_left" "supramarginal_gyrus_left" "frontal_pole_left" "temporal_pole_left" "transverse_temporal_gyrus_left" "insula_left" "banks_superior_temporal_sulcus_right" "caudal_anterior_cingulate_cortex_right" "caudal_middle_frontal_gyrus_right" "cuneus_right" "entorhinal_cortex_right" "fusiform_gyrus_right" "inferior_parietal_gyrus_right" "inferior_temporal_gyrus_right" "cingulate_gyrus_isthmus_right" "lateral_occipital_cortex_right" "lateral_orbitofrontal_cortex_right" "lingual_gyrus_right" "medial_orbitofrontal_gyrus_right" "middle_temporal_gyrus_right" "parahippocampal_gyrus_right" "paracentral_gyrus_right" "inferior_frontal_gyrus_pars_opercularis_right" "inferior_frontal_gyrus_pars_orbitalis_right" "inferior_frontal_gyrus_pars_triangularis_right" "pericalcarine_cortex_right" "postcentral_gyrus_right" "posterior_cingulate_gyrus_right" "precentral_gyrus_right" "precuneus_right" "rostral_anterior_cingulate_cortex_right" "rostral_middle_frontal_gyrus_right" "superior_frontal_gyrus_right" "superior_parietal_gyrus_right" "superior_temporal_gyrus_right" "supramarginal_gyrus_right" "frontal_pole_right" "temporal_pole_right" "transverse_temporal_gyrus_right" "insula_right"
"banks_superior_temporal_sulcus_left" 0 0 0.240976252141118 0 0 0.217507777518906 0.23977497472744 0.248292205198058 0.36170663638006 0.268095004931806 0 0 0 0.185411158550934 0 0.258152784930941 0 0 0 0 0.247734354204223 0.301364750226014 0.264004472389924 0.262465818832621 0 0 0.245521935641034 0.242583096373077 0.219090340392457 0.256685243129068 0 0 0.201435890204832 0.24822369470743 0 0 0 0 0 0 0 0 0 0 0 0 0 0 0 0 0 0 0 0 0 0 0 0 0 0 0 0 0 0 0 0 0 0
"caudal_anterior_cingulate_cortex_left" 0 0 0.364613122166424 0 0 0 0 0 0 0 0.320717466129018 0 0.254631241531842 0 0 0 0.280064785090047 0.258564739438401 0.232855773632332 0 0.352821228436247 0.381844100564337 0.287293887235121 0 0.340006326431371 0.292495965728917 0.306164603451841 0 0 0 0 0 0 0.354869392314852 0 0.517387505474604 0.692406513875886 0 0 0 0 0 0 0 0 0 0 0 0 0 0.409936736333125 0 0 0 0 0.70419338406936 0.843549155258701 0 0.705080200190475 0.607507400115112 0.730900662807411 0 0 0 0 0 0 0.625963400504256
"caudal_middle_frontal_gyrus_left" 0.240976252141118 0.364613122166424 0 0 0 0.305343980412668 0.236667228384475 0.314105532442263 0 0.330192815053488 0.231402155251026 0 0.2475643708098 0 0 0 0.244550305959865 0.208111635801254 0.199530243338186 0 0.202069141043668 0.515764701634852 0.203451411299517 0 0.22402298556308 0.218495598683916 0.239552440530362 0.214786809387047 0 0.233606218099216 0 0 0 0.217406348700401 0 0.606254786466659 0.696757673858671 0 0.422104716945025 0 0 0.611678429801558 0 0 0.744702263235506 0 0.650689272393664 0 0 0.951796511901302 0.626311031343321 0 0 0 0.752519417086347 0.929828299126055 0.93691585330007 0.620735514492104 0.663034792399083 0.62808803738539 0.853851323725107 0.718621696042273 0 0.731176174472797 0 0 0 0.592412438920594
"cuneus_left" 0 0 0 0 0 0 0.318003828864494 0 0 0.181421372133869 0 0.196033751801286 0 0 0.391842274367271 0 0 0 0 0.167978541554977 0 0 0 0.193440441625376 0 0 0 0.202991206488811 0 0 0 0 0 0 0 0 0 0.0954170753960441 0 0 0 0 0 0.120417057801294 0 0.0754152302393443 0 0 0 0 0 0 0 0.0905448197034806 0 0 0 0 0 0 0 0 0 0 0 0 0 0
"entorhinal_cortex_left" 0 0 0 0 0 0.151934737408089 0 0.111747893701428 0 0 0.139601953380217 0 0 0 0.13360180054297 0 0 0 0 0 0 0 0 0 0 0 0 0 0.240708067270075 0 0 0.201708631670704 0 0.238782415555142 0 0 0 0 0.235482857974043 0 0 0 0 0 0 0 0 0 0.224323667795965 0 0 0 0 0 0 0 0.389863687618209 0 0 0 0.538125457181668 0 0 0 0 0 0 0
"fusiform_gyrus_left" 0.217507777518906 0 0.305343980412668 0 0.151934737408089 0 0.694853885792329 0.219215444179993 0.497743737971208 0.199199657013608 0 0.276677683158572 0 0.24185236186584 0.13088790533322 0.255785700485698 0 0 0 0.632104068811765 0.30507319011523 0.370356396152305 0.333970303683571 0.379957562473371 0 0 0.316755117789635 0.38296068957825 0.328090171416962 0.329268167963841 0 0.209296171613738 0.254297447574012 0.32278779989408 0 0.410672432796871 0.648498002394163 0 0.37897747163819 0 0 0 0 0 0 0.110761296912462 0 0 0 0 0 0 0 0 0 0.523670886498176 0.679551834146669 0 0 0 0.614720776133365 0 0 0 0 0 0 0
"inferior_parietal_gyrus_left" 0.23977497472744 0 0.236667228384475 0.318003828864494 0 0.694853885792329 0 0.256851950743999 0.311892853406625 0.302002886734635 0 0.420318233303794 0 0.230182500721901 0.751116088529281 0.258793331172908 0.217494384910387 0 0 0.537721962861213 0.25870534078738 0.268509982516125 0.26959166588353 0.350843674688512 0 0 0.267541292601833 0.228841594854114 0.233921416692832 0.221931272979013 0 0 0.291175354065077 0.299393122185693 0 0 0 0 0 0 0 0 0 0 0 0 0 0 0 0.243924379017291 0 0 0 0 0 0 0 0 0 0 0 0 0 0 0 0 0 0
"inferior_temporal_gyrus_left" 0.248292205198058 0 0.314105532442263 0 0.111747893701428 0.219215444179993 0.256851950743999 0 0.398404687342073 0.265116877216325 0 0.527506855579587 0 0.210741724546357 0.223631751976899 0.274361360404054 0.266481281786222 0 0 0 0.326007243403766 0.342715653984781 0.292117181020895 0.31650876615271 0 0 0.31286216741134 0.271416710068824 0.288019793110815 0.269827041742395 0 0.212896092704725 0.307192156699081 0.351668511286133 0 0 0 0 0 0 0 0 0 0 0 0.167189708655189 0 0 0 0 0 0 0 0 0 0.387976771638775 0.623949220277245 0 0 0 0 0 0 0.742357432721131 0 0 0 0
"cingulate_gyrus_isthmus_left" 0.36170663638006 0 0 0 0 0.497743737971208 0.311892853406625 0.398404687342073 0 0.513322300499716 0 0.168596609910401 0 0.341477958154805 0.210997913546495 0.259990518268498 0 0 0 0 0.265030761565033 0.204357154169489 0.356303738579435 0.23826262746151 0 0 0.252941260663566 0.256072700401531 0.570525743810938 0.251756693829379 0 0 0.602929627502141 0.367223786071599 0 0 0 0 0 0.56418229473622 0 0 0.551671936171217 0.494083349513179 0 0 0 0 0 0.27087703122807 0 0 0 0 0 0.572662102868562 0.552146855568086 0 0 0 0.498555137122016 0 0 0.495326813817268 0 0 0 0.539986973882397
"lateral_occipital_cortex_left" 0.268095004931806 0 0.330192815053488 0.181421372133869 0 0.199199657013608 0.302002886734635 0.265116877216325 0.513322300499716 0 0 0.317951948031966 0 0.204295241695134 0.126068812774137 0.24726542345474 0.324548963294493 0 0 0.152314131442365 0.337577001451255 0.337589845626539 0.344392983354781 0.406598293376051 0 0 0.328938297684598 0.252786521640925 0.322980047088036 0.341383558624825 0 0 0.377462907861694 0.396112600077138 0 0 0 0.0559422946401441 0.162316265813597 0.122906211691851 0 0 0 0.112671581025885 0 0.112191597919373 0 0 0 0.273658539863375 0 0 0 0 0 0.633596253794335 0 0 0 0 0 0 0 0 0 0 0 0
"lateral_orbitofrontal_cortex_left" 0 0.320717466129018 0.231402155251026 0 0.139601953380217 0 0 0 0 0 0 0 0.206505979339077 0 0 0 0.221405720517613 0.145076947328722 0.14482663261973 0 0 0.330532144515882 0.208703538804854 0 0.230226153721204 0.179777047043314 0.264024244753274 0 0 0 0.14446607599059 0.162860190887287 0 0.174287445163047 0 0.54413935533253 0.603414266367454 0 0 0 0 0 0 0 0.670584340558716 0 0 0 0 0 0.568170238770904 0 0 0 0 0 0 0 0 0.596443088315863 0.677378422060207 0 0 0 0 0 0 0
"lingual_gyrus_left" 0 0 0 0.196033751801286 0 0.276677683158572 0.420318233303794 0.527506855579587 0.168596609910401 0.317951948031966 0 0 0 0.395834331483675 0.181923433045553 0.257202564816079 0 0 0 0.260886862544936 0.296674718645733 0 0.289405145118859 0.38536769236273 0 0 0 0.392587304360518 0.308451626721674 0.324174385145592 0 0 0 0.314030931137101 0 0 0 0 0 0 0 0.133107624161743 0 0.128626255540081 0 0.0913847184470201 0 0 0 0 0 0 0 0 0 0 0 0 0 0 0 0 0 0 0 0 0 0
"medial_orbitofrontal_gyrus_left" 0 0.254631241531842 0.2475643708098 0 0 0 0 0 0 0 0.206505979339077 0 0 0 0.199101669285932 0 0 0 0.250364715352744 0 0 0 0 0 0.200751008202539 0.194468340536173 0.255896958822721 0 0 0 0.125990323808317 0 0 0.263565733805367 0 0.556687722690792 0.543645833988651 0 0 0 0 0 0 0 0 0 0.109219654649799 0 0 0 0.56851609856488 0 0 0 0 0 0 0 0.19586178215301 0 0.633008153477031 0 0 0 0.0799442009114941 0 0 0
"middle_temporal_gyrus_left" 0.185411158550934 0 0 0 0 0.24185236186584 0.230182500721901 0.210741724546357 0.341477958154805 0.204295241695134 0 0.395834331483675 0 0 0 0.257263147731017 0 0 0 0 0.255178782670248 0.309496478585231 0.27092299337668 0.261568492969228 0 0 0.274086538982257 0.243279318408638 0.220185043976231 0.252354976153822 0 0.144734087577948 0.253345412983582 0.252955290810829 0 0 0 0 0 0 0 0 0 0 0 0 0 0 0 0.27773227089681 0 0 0 0 0 0 0 0 0 0 0 0 0 0 0 0 0 0
"parahippocampal_gyrus_left" 0 0 0 0.391842274367271 0.13360180054297 0.13088790533322 0.751116088529281 0.223631751976899 0.210997913546495 0.126068812774137 0 0.181923433045553 0.199101669285932 0 0 0 0 0 0 0 0 0 0 0.603251155736896 0 0 0 0.766287198011366 0.221339376904177 0 0 0.217363951737046 0 0.270456319131987 0 0 0 0 0.256693107550385 0 0 0 0 0 0 0 0 0 0 0 0 0 0 0 0 0 0 0 0 0 0 0 0 0 0 0 0 0
"paracentral_gyrus_left" 0.258152784930941 0 0 0 0 0.255785700485698 0.258793331172908 0.274361360404054 0.259990518268498 0.24726542345474 0 0.257202564816079 0 0.257263147731017 0 0 0 0 0 0 0.0940563493571046 0.213172112400996 0.200862412502822 0.251048809357429 0 0 0.163429093008761 0.261187286294546 0.267664664432731 0.244277522032491 0 0 0 0.248645736580485 0 0 0 0 0 0 0 0 0 0 0 0 0 0 0 0.194894251947071 0 0 0 0 0 0.506453586194429 0.816983543763026 0 0 0 0.454129663454079 0.241644917835985 0 0 0 0 0 0
"inferior_frontal_gyrus_pars_opercularis_left" 0 0.280064785090047 0.244550305959865 0 0 0 0.217494384910387 0.266481281786222 0 0.324548963294493 0.221405720517613 0 0 0 0 0 0 0.197781642049398 0.157622799302232 0 0.231625964098638 0.339074499262697 0.209614769681792 0 0.200084529482403 0.198094152795456 0.239126076299465 0.238309145318397 0 0.263369256857435 0 0 0 0.211590524108951 0 0.537395783030047 0.626469607094457 0 0 0 0 0 0 0.538638303242741 0 0 0 0 0 0 0.672647471360878 0 0 0 0.681971023380518 0.586141181227863 0.757585689120541 0 0.812561254315273 0.685738470119049 0.71654624669525 0 0 0.691163537928389 0 0 0 0
"inferior_frontal_gyrus_pars_orbitalis_left" 0 0.258564739438401 0.208111635801254 0 0 0 0 0 0 0 0.145076947328722 0 0 0 0 0 0.197781642049398 0 0.150558777264416 0 0 0 0 0 0.248097404363149 0.194565936105047 0.244928640820643 0 0.0860186735572218 0 0 0 0 0.195015137998119 0 0.432421442862843 0.527414003762464 0 0 0 0 0 0 0 0 0 0.48320046047773 0 0 0 0 0 0 0 0 0 0 0 0.340395578023209 0 0.507207297892012 0 0 0 0 0 0 0
"inferior_frontal_gyrus_pars_triangularis_left" 0 0.232855773632332 0.199530243338186 0 0 0 0 0 0 0 0.14482663261973 0 0.250364715352744 0 0 0 0.157622799302232 0.150558777264416 0 0 0 0 0 0 0.205962650162945 0.195787266703439 0.21494078517751 0 0.0898824212198279 0 0 0 0 0.204119894566118 0 0.422588029437814 0.538200228580254 0 0 0 0 0 0 0 0 0 0 0 0 0 0.461421006459277 0 0 0 0 0 0 0 0 0 0.55005667738367 0 0 0 0 0 0 0
"pericalcarine_cortex_left" 0 0 0 0.167978541554977 0 0.632104068811765 0.537721962861213 0 0 0.152314131442365 0 0.260886862544936 0 0 0 0 0 0 0 0 0 0 0 0.347310827263239 0 0 0 0.561040042388305 0 0 0 0 0 0.425671346766685 0 0 0 0 0 0 0 0 0 0 0 0.137718364617128 0 0 0 0 0 0 0 0 0 0 0 0 0 0 0 0 0 0 0 0 0 0
"postcentral_gyrus_left" 0.247734354204223 0.352821228436247 0.202069141043668 0 0 0.30507319011523 0.25870534078738 0.326007243403766 0.265030761565033 0.337577001451255 0 0.296674718645733 0 0.255178782670248 0 0.0940563493571046 0.231625964098638 0 0 0 0 0.308587019852912 0.212981549398912 0.275396369017233 0.220854622218183 0.214068848416401 0.254837458402312 0.230068872903893 0.111486662257715 0.23921715189134 0 0 0.0804956936646463 0.210245422768409 0 0.38795947361078 0.638060380839237 0 0 0 0 0 0 0 0 0 0 0 0 0.102899264023784 0 0 0 0 0 0.565126941919242 0.737007224754347 0 0.652781849145799 0 0.663491474570226 0 0 0.677698541162216 0 0 0 0
"posterior_cingulate_gyrus_left" 0.301364750226014 0.381844100564337 0.515764701634852 0 0 0.370356396152305 0.268509982516125 0.342715653984781 0.204357154169489 0.337589845626539 0.330532144515882 0 0 0.309496478585231 0 0.213172112400996 0.339074499262697 0 0 0 0.308587019852912 0 0.32970480599228 0.220920451751083 0 0.287650882905364 0.295704638085531 0.254266284985416 0.307063917489839 0.233926641924704 0 0 0 0.34470424428902 0 0.478719981237272 0.536190652578237 0 0 0 0 0 0 0.396521351171201 0 0 0 0 0 0.400679327642558 0 0 0 0 0.372849223950163 0.722425368781992 0.558577822253266 0 0 0 0.64063675460521 0 0 0.3617942154226 0 0 0 0
"precentral_gyrus_left" 0.264004472389924 0.287293887235121 0.203451411299517 0 0 0.333970303683571 0.26959166588353 0.292117181020895 0.356303738579435 0.344392983354781 0.208703538804854 0.289405145118859 0 0.27092299337668 0 0.200862412502822 0.209614769681792 0 0 0 0.212981549398912 0.32970480599228 0 0.275586890977937 0.216937675601036 0.22443248961286 0.270287298299766 0.258480937922507 0.267023384706111 0.247545448932672 0 0 0.279682221986002 0.23827009237978 0 0.560652954345169 0.629835686910143 0 0.435911375095798 0 0 0 0 0 0 0 0 0 0 0.84658650650897 0 0 0 0 0.228636638266117 0.768172254626877 0.707251362698076 0.260400149655357 0 0 0.795944667432725 0 0 0.796032094576122 0 0 0 0.859414243990867
"precuneus_left" 0.262465818832621 0 0 0.193440441625376 0 0.379957562473371 0.350843674688512 0.31650876615271 0.23826262746151 0.406598293376051 0 0.38536769236273 0 0.261568492969228 0.603251155736896 0.251048809357429 0 0 0 0.347310827263239 0.275396369017233 0.220920451751083 0.275586890977937 0 0 0 0.248646531630778 0.23370602379425 0.265554570328152 0.278715427947403 0 0 0 0.345461637469127 0 0 0 0 0 0 0 0 0 0 0 0 0 0 0 0 0 0 0 0 0 0 0 0.0889258897451046 0 0 0 0 0 0 0 0 0 0
"rostral_anterior_cingulate_cortex_left" 0 0.340006326431371 0.22402298556308 0 0 0 0 0 0 0 0.230226153721204 0 0.200751008202539 0 0 0 0.200084529482403 0.248097404363149 0.205962650162945 0 0.220854622218183 0 0.216937675601036 0 0 0.274969963280851 0.2781149334928 0 0 0 0 0 0 0.233350838229862 0 0.499335722616274 0.590917549336515 0 0 0 0 0 0 0 0 0 0.121974286947182 0 0 0 0.61766839444207 0 0 0 0 0.343834976962591 0 0 0.502731985006093 0.530618567048848 0.622952010297788 0 0 0 0 0 0 0
"rostral_middle_frontal_gyrus_left" 0 0.292495965728917 0.218495598683916 0 0 0 0 0 0 0 0.179777047043314 0 0.194468340536173 0 0 0 0.198094152795456 0.194565936105047 0.195787266703439 0 0.214068848416401 0.287650882905364 0.22443248961286 0 0.274969963280851 0 0.263894822479093 0.148838790420553 0 0.255361141933418 0.144449967138741 0 0 0.226740845709415 0 0.508564151088846 0.546069637162237 0 0 0 0 0 0 0 0.541448189933005 0 0.513877368049786 0 0 0 0.550239636998978 0 0.445124400673958 0 0 0.533358311711725 0.685287253250403 0 0.493006624514743 0.501082926688455 0.604914772803366 0 0.461903708007654 0 0 0 0 0
"superior_frontal_gyrus_left" 0.245521935641034 0.306164603451841 0.239552440530362 0 0 0.316755117789635 0.267541292601833 0.31286216741134 0.252941260663566 0.328938297684598 0.264024244753274 0 0.255896958822721 0.274086538982257 0 0.163429093008761 0.239126076299465 0.244928640820643 0.21494078517751 0 0.254837458402312 0.295704638085531 0.270287298299766 0.248646531630778 0.2781149334928 0.263894822479093 0 0.256795742491052 0.279619141124162 0.252604468904639 0.129895518837816 0 0 0.276368548591395 0.685412591128136 0.612095982332139 0.779849915916816 0 0 0 0 0 0.304620775023012 0.474879500079134 0.601048942731663 0 0.661003331404254 0 0 0.652304995591268 0.595002277527729 0.475754266432983 0.561684601762914 0 0.700918886011539 0.585288614308618 0.781941847341145 0.298741840492155 0.622123086061089 0.550101303206612 0.817042416780069 0.692599954220615 0 0.679606155032953 0 0 0.728146867118086 0.598243825104598
"superior_parietal_gyrus_left" 0.242583096373077 0 0.214786809387047 0.202991206488811 0 0.38296068957825 0.228841594854114 0.271416710068824 0.256072700401531 0.252786521640925 0 0.392587304360518 0 0.243279318408638 0.766287198011366 0.261187286294546 0.238309145318397 0 0 0.561040042388305 0.230068872903893 0.254266284985416 0.258480937922507 0.23370602379425 0 0.148838790420553 0.256795742491052 0 0.214081747383836 0.229210516074849 0 0 0.281631389626239 0.200940287626061 0 0 0 0.0729678057153669 0 0 0 0 0 0 0 0 0 0 0 0 0 0 0 0 0 0.603409896753394 0 0 0 0 0.719755143904732 0 0 0 0 0 0 0
"superior_temporal_gyrus_left" 0.219090340392457 0 0 0 0.240708067270075 0.328090171416962 0.233921416692832 0.288019793110815 0.570525743810938 0.322980047088036 0 0.308451626721674 0 0.220185043976231 0.221339376904177 0.267664664432731 0 0.0860186735572218 0.0898824212198279 0 0.111486662257715 0.307063917489839 0.267023384706111 0.265554570328152 0 0 0.279619141124162 0.214081747383836 0 0.191508279201633 0 0.195473280428476 0.173215640735365 0.299412940920138 0 0.422092463287971 0 0 0 0 0 0 0 0 0 0 0 0 0 0 0 0 0 0 0 0 0 0 0 0 0 0 0 0 0 0 0 0
"supramarginal_gyrus_left" 0.256685243129068 0 0.233606218099216 0 0 0.329268167963841 0.221931272979013 0.269827041742395 0.251756693829379 0.341383558624825 0 0.324174385145592 0 0.252354976153822 0 0.244277522032491 0.263369256857435 0 0 0 0.23921715189134 0.233926641924704 0.247545448932672 0.278715427947403 0 0.255361141933418 0.252604468904639 0.229210516074849 0.191508279201633 0 0 0 0.280649864617999 0.199017307389095 0 0.400218450227217 0 0 0 0 0 0 0 0 0 0 0 0 0 0 0 0 0 0 0 0.514425326299735 0.746209532620269 0 0 0 0.716651501178749 0 0 0 0 0 0 0
"frontal_pole_left" 0 0 0 0 0 0 0 0 0 0 0.14446607599059 0 0.125990323808317 0 0 0 0 0 0 0 0 0 0 0 0 0.144449967138741 0.129895518837816 0 0 0 0 0 0 0 0 0 0 0 0 0 0 0 0 0 0 0 0 0 0 0 0 0 0 0 0 0 0 0 0 0 0 0 0 0 0 0 0 0
"temporal_pole_left" 0 0 0 0 0.201708631670704 0.209296171613738 0 0.212896092704725 0 0 0.162860190887287 0 0 0.144734087577948 0.217363951737046 0 0 0 0 0 0 0 0 0 0 0 0 0 0.195473280428476 0 0 0 0 0.268496257250856 0 0 0 0 0 0 0 0 0 0 0 0 0 0 0 0 0 0 0 0 0 0 0 0 0 0 0 0 0 0 0 0 0 0
"transverse_temporal_gyrus_left" 0.201435890204832 0 0 0 0 0.254297447574012 0.291175354065077 0.307192156699081 0.602929627502141 0.377462907861694 0 0 0 0.253345412983582 0 0 0 0 0 0 0.0804956936646463 0 0.279682221986002 0 0 0 0 0.281631389626239 0.173215640735365 0.280649864617999 0 0 0 0.329653416182039 0 0 0 0 0 0 0 0 0 0 0 0 0 0 0 0 0 0 0 0 0 0.42410224556525 0 0 0 0 0 0 0 0 0 0 0 0
"insula_left" 0.24822369470743 0.354869392314852 0.217406348700401 0 0.238782415555142 0.32278779989408 0.299393122185693 0.351668511286133 0.367223786071599 0.396112600077138 0.174287445163047 0.314030931137101 0.263565733805367 0.252955290810829 0.270456319131987 0.248645736580485 0.211590524108951 0.195015137998119 0.204119894566118 0.425671346766685 0.210245422768409 0.34470424428902 0.23827009237978 0.345461637469127 0.233350838229862 0.226740845709415 0.276368548591395 0.200940287626061 0.299412940920138 0.199017307389095 0 0.268496257250856 0.329653416182039 0 0 0.468069385272749 0.663858094191942 0 0 0 0 0 0 0 0.575064575348014 0 0 0 0 0 0.557473568576085 0 0 0 0.639273421802022 0.567768568171525 0.704159659908612 0 0 0.606627433707903 0.721194973207128 0 0 0.555043103080827 0 0 0 0.569758202614926
"banks_superior_temporal_sulcus_right" 0 0 0 0 0 0 0 0 0 0 0 0 0 0 0 0 0 0 0 0 0 0 0 0 0 0 0.685412591128136 0 0 0 0 0 0 0 0 0 0 0 0 0.279904743451243 0.24604896417394 0.27699460447124 0.300421498754471 0.309650167706446 0 0.376419955653034 0 0.233929421812729 0 0.280099638235342 0 0 0 0 0.282466616766446 0.349785171177145 0.273155652831964 0.306969856689413 0 0 0.35563051729703 0.258925403998569 0.164716225763824 0.203877687014364 0 0 0.241717194254797 0.279805919401993
"caudal_anterior_cingulate_cortex_right" 0 0.517387505474604 0.606254786466659 0 0 0.410672432796871 0 0 0 0 0.54413935533253 0 0.556687722690792 0 0 0 0.537395783030047 0.432421442862843 0.422588029437814 0 0.38795947361078 0.478719981237272 0.560652954345169 0 0.499335722616274 0.508564151088846 0.612095982332139 0 0.422092463287971 0.400218450227217 0 0 0 0.468069385272749 0 0 0.30302638269424 0 0 0 0 0 0.460977270682356 0 0.349644689038761 0 0.371363318412484 0 0 0.348615571647722 0.282408703658223 0.241857358412822 0.247804534045249 0 0.402781775123213 0.2927283262455 0.463663710370583 0 0.336771808439054 0.323253419089289 0.555669807846242 0.544679806291176 0.353334296317628 0.39963170560752 0 0 0 0.322291236152231
"caudal_middle_frontal_gyrus_right" 0 0.692406513875886 0.696757673858671 0 0 0.648498002394163 0 0 0 0 0.603414266367454 0 0.543645833988651 0 0 0 0.626469607094457 0.527414003762464 0.538200228580254 0 0.638060380839237 0.536190652578237 0.629835686910143 0 0.590917549336515 0.546069637162237 0.779849915916816 0 0 0 0 0 0 0.663858094191942 0 0.30302638269424 0 0 0 0 0 0 0 0 0.230462908869237 0 0.261541526334883 0 0 0.825556167010415 0.222194144077392 0.224632043639111 0.212211297569432 0 0.229571328528924 0.600163845422247 0.227244757299591 0 0.220826631562455 0.2389845022962 0.267480467286948 0.237982358318515 0.218025457974142 0.254416468530557 0 0 0 0.219587168410868
"cuneus_right" 0 0 0 0.0954170753960441 0 0 0 0 0 0.0559422946401441 0 0 0 0 0 0 0 0 0 0 0 0 0 0 0 0 0 0.0729678057153669 0 0 0 0 0 0 0 0 0 0 0 0.221750128176404 0 0 0 0.196481623038278 0 0.208296979086713 0 0 0 0.277161342893512 0 0 0 0.155622389075632 0.330267177800525 0 0.297014859955226 0.226819162774302 0 0 0 0.168300859668367 0 0 0 0 0 0
"entorhinal_cortex_right" 0 0 0.422104716945025 0 0.235482857974043 0.37897747163819 0 0 0 0.162316265813597 0 0 0 0 0.256693107550385 0 0 0 0 0 0 0 0.435911375095798 0 0 0 0 0 0 0 0 0 0 0 0 0 0 0 0 0.165926381000526 0 0.167629949162473 0 0 0.40817840936835 0 0 0 0.298515632466732 0 0 0 0 0 0 0 0 0 0 0 0.566785710937738 0 0.197216056935059 0.505663226193707 0 0.193091015629174 0 0.184583275786571
"fusiform_gyrus_right" 0 0 0 0 0 0 0 0 0.56418229473622 0.122906211691851 0 0 0 0 0 0 0 0 0 0 0 0 0 0 0 0 0 0 0 0 0 0 0 0 0.279904743451243 0 0 0.221750128176404 0.165926381000526 0 0.223046360654395 0.215617097838415 0.428755669015596 0.18909607602672 0 0.253393731120505 0 0.279547649759927 0.1447661870465 0.321485229046895 0.241048817013915 0 0 0.409521527691909 0.255573762193965 0.426102726298001 0.409954475869926 0.467532560183675 0 0 0.378634665640105 0.285394617544102 0.285454974361305 0.299640899629751 0 0.177189580043024 0.420837777697464 0.319217898153686
"inferior_parietal_gyrus_right" 0 0 0 0 0 0 0 0 0 0 0 0 0 0 0 0 0 0 0 0 0 0 0 0 0 0 0 0 0 0 0 0 0 0 0.24604896417394 0 0 0 0 0.223046360654395 0 0.285877679980214 0.363824043070928 0.21314583227896 0 0.513679785660224 0 0.179112146712101 0 0.29831932059553 0 0 0 0.276157099781237 0.287906492327523 0.402403398716963 0.295841506882894 0.36118007400065 0 0 0.308540431998385 0.241924266074855 0.242843720890654 0.246533197802713 0 0 0.390892874386605 0.308059430814094
"inferior_temporal_gyrus_right" 0 0 0.611678429801558 0 0 0 0 0 0 0 0 0.133107624161743 0 0 0 0 0 0 0 0 0 0 0 0 0 0 0 0 0 0 0 0 0 0 0.27699460447124 0 0 0 0.167629949162473 0.215617097838415 0.285877679980214 0 0.425958506639911 0.217217009175899 0 0.247394803840505 0 0.185021342902575 0.166103804453411 0.33437700374218 0 0 0 0 0.316008603245021 0.411447258331509 0.337613945056147 0.388988788756841 0 0 0.35418874823401 0.312017808852711 0.235083582084406 0.348948394826584 0 0.226362972924906 0.362098221197682 0.32881753283061
"cingulate_gyrus_isthmus_right" 0 0 0 0 0 0 0 0 0.551671936171217 0 0 0 0 0 0 0 0 0 0 0 0 0 0 0 0 0 0.304620775023012 0 0 0 0 0 0 0 0.300421498754471 0.460977270682356 0 0 0 0.428755669015596 0.363824043070928 0.425958506639911 0 0.541283418190639 0 0.316966811411549 0 0.348865804115061 0 0.298118689617642 0.339584690109886 0 0 0.432555532516577 0.328818839782934 0.288861657202463 0.372147644751006 0.338592182192344 0 0 0.489117217170648 0.344996614537582 0.259986270534949 0.322897502580513 0 0 0.640275953294738 0.479184875660248
"lateral_occipital_cortex_right" 0 0 0 0.120417057801294 0 0 0 0 0.494083349513179 0.112671581025885 0 0.128626255540081 0 0 0 0 0.538638303242741 0 0 0 0 0.396521351171201 0 0 0 0 0.474879500079134 0 0 0 0 0 0 0 0.309650167706446 0 0 0.196481623038278 0 0.18909607602672 0.21314583227896 0.217217009175899 0.541283418190639 0 0 0.254927775958487 0 0.258078935656743 0.112235259206957 0.331089500285693 0.398023165270023 0 0 0.254115992872757 0.29021338709231 0.480841278664711 0.386192781433916 0.475518003000462 0 0 0.410359468121953 0.231699156433184 0.428065754362503 0.420334435637505 0 0 0.542347635457345 0.483153868684909
"lateral_orbitofrontal_cortex_right" 0 0 0.744702263235506 0 0 0 0 0 0 0 0.670584340558716 0 0 0 0 0 0 0 0 0 0 0 0 0 0 0.541448189933005 0.601048942731663 0 0 0 0 0 0 0.575064575348014 0 0.349644689038761 0.230462908869237 0 0.40817840936835 0 0 0 0 0 0 0 0.20477602048241 0 0 0 0.196363729629479 0.174496086554683 0.170345737348637 0 0 0.440233475488466 0.213689349137394 0 0.548994354248364 0.212132114442522 0.343749335848774 0 0.0900642660943161 0 0.131739950595139 0.118965471625989 0 0.143128593495291
"lingual_gyrus_right" 0 0 0 0.0754152302393443 0 0.110761296912462 0 0.167189708655189 0 0.112191597919373 0 0.0913847184470201 0 0 0 0 0 0 0 0.137718364617128 0 0 0 0 0 0 0 0 0 0 0 0 0 0 0.376419955653034 0 0 0.208296979086713 0 0.253393731120505 0.513679785660224 0.247394803840505 0.316966811411549 0.254927775958487 0 0 0 0 0.126592868379192 0.353454234712918 0 0 0 0.186187170478124 0.293364215046815 0 0.352832714423797 0.479196655564597 0 0 0 0.255525015293631 0.460101923097 0.421866580459408 0 0 0.516758382713765 0.451176847850882
"medial_orbitofrontal_gyrus_right" 0 0 0.650689272393664 0 0 0 0 0 0 0 0 0 0.109219654649799 0 0 0 0 0.48320046047773 0 0 0 0 0 0 0.121974286947182 0.513877368049786 0.661003331404254 0 0 0 0 0 0 0 0 0.371363318412484 0.261541526334883 0 0 0 0 0 0 0 0.20477602048241 0 0 0 0 0 0.274864360088228 0 0.262937974768198 0 0 0 0.23523921202715 0 0.177579414224873 0.230585671273592 0.286824705799185 0 0 0 0.174559805682393 0 0 0
"middle_temporal_gyrus_right" 0 0 0 0 0 0 0 0 0 0 0 0 0 0 0 0 0 0 0 0 0 0 0 0 0 0 0 0 0 0 0 0 0 0 0.233929421812729 0 0 0 0 0.279547649759927 0.179112146712101 0.185021342902575 0.348865804115061 0.258078935656743 0 0 0 0 0.146000109952789 0.325477478251221 0 0 0 0 0.318524379632072 0 0.29915067112075 0.335086275304143 0 0 0 0.307446999051847 0.188617653327117 0.298767875388857 0 0.158521519834748 0.241610353420027 0.26722630507196
"parahippocampal_gyrus_right" 0 0 0 0 0.224323667795965 0 0 0 0 0 0 0 0 0 0 0 0 0 0 0 0 0 0 0 0 0 0 0 0 0 0 0 0 0 0 0 0 0 0.298515632466732 0.1447661870465 0 0.166103804453411 0 0.112235259206957 0 0.126592868379192 0 0.146000109952789 0 0 0 0 0 0 0 0 0 0 0 0 0 0 0.187653728726123 0 0 0.179186740787902 0 0.184590563129741
"paracentral_gyrus_right" 0 0 0.951796511901302 0 0 0 0.243924379017291 0 0.27087703122807 0.273658539863375 0 0 0 0.27773227089681 0 0.194894251947071 0 0 0 0 0.102899264023784 0.400679327642558 0.84658650650897 0 0 0 0.652304995591268 0 0 0 0 0 0 0 0.280099638235342 0.348615571647722 0.825556167010415 0.277161342893512 0 0.321485229046895 0.29831932059553 0.33437700374218 0.298118689617642 0.331089500285693 0 0.353454234712918 0 0.325477478251221 0 0 0.254406843657189 0 0 0.238038660418763 0.181718568586567 0.298766293122775 0.276216850639499 0.302919410682717 0 0 0.233295567029683 0.289687955795798 0.27107270742299 0.283420510545644 0 0 0.310559401449501 0.297511496032935
"inferior_frontal_gyrus_pars_opercularis_right" 0 0.409936736333125 0.626311031343321 0 0 0 0 0 0 0 0.568170238770904 0 0.56851609856488 0 0 0 0.672647471360878 0 0.461421006459277 0 0 0 0 0 0.61766839444207 0.550239636998978 0.595002277527729 0 0 0 0 0 0 0.557473568576085 0 0.282408703658223 0.222194144077392 0 0 0.241048817013915 0 0 0.339584690109886 0.398023165270023 0.196363729629479 0 0.274864360088228 0 0 0.254406843657189 0 0.223693653599703 0.169701441045526 0 0.209312055526046 0.266996974329513 0.213789330973271 0 0.223009893995464 0.222363659621975 0.333012287409171 0.217954890967579 0.168321880358203 0.239062435727003 0 0 0 0.201947353225957
"inferior_frontal_gyrus_pars_orbitalis_right" 0 0 0 0 0 0 0 0 0 0 0 0 0 0 0 0 0 0 0 0 0 0 0 0 0 0 0.475754266432983 0 0 0 0 0 0 0 0 0.241857358412822 0.224632043639111 0 0 0 0 0 0 0 0.174496086554683 0 0 0 0 0 0.223693653599703 0 0.198134308859611 0 0 0 0 0 0 0.192240080668605 0.274232758757445 0 0.0948246873921697 0 0 0 0 0.218242721178699
"inferior_frontal_gyrus_pars_triangularis_right" 0 0 0 0 0 0 0 0 0 0 0 0 0 0 0 0 0 0 0 0 0 0 0 0 0 0.445124400673958 0.561684601762914 0 0 0 0 0 0 0 0 0.247804534045249 0.212211297569432 0 0 0 0 0 0 0 0.170345737348637 0 0.262937974768198 0 0 0 0.169701441045526 0.198134308859611 0 0 0 0 0.195098240320125 0 0.214229624656625 0.202628772096589 0.241979092684067 0 0.0551389786218265 0 0 0 0 0.192231377145396
"pericalcarine_cortex_right" 0 0 0 0.0905448197034806 0 0 0 0 0 0 0 0 0 0 0 0 0 0 0 0 0 0 0 0 0 0 0 0 0 0 0 0 0 0 0 0 0 0.155622389075632 0 0.409521527691909 0.276157099781237 0 0.432555532516577 0.254115992872757 0 0.186187170478124 0 0 0 0.238038660418763 0 0 0 0 0.283982798544717 0 0.313971617663861 0.338931028287933 0 0 0 0.226855362650664 0 0.514164140178767 0 0 0.531098977810992 0.4934069812626
"postcentral_gyrus_right" 0 0 0.752519417086347 0 0 0 0 0 0 0 0 0 0 0 0 0 0.681971023380518 0 0 0 0 0.372849223950163 0.228636638266117 0 0 0 0.700918886011539 0 0 0 0 0 0 0.639273421802022 0.282466616766446 0.402781775123213 0.229571328528924 0.330267177800525 0 0.255573762193965 0.287906492327523 0.316008603245021 0.328818839782934 0.29021338709231 0 0.293364215046815 0 0.318524379632072 0 0.181718568586567 0.209312055526046 0 0 0.283982798544717 0 0.327414831090252 0.199053025045449 0.302977689511296 0.196053994520394 0.260492571115728 0.269568983340978 0.273916949022536 0.191942606653342 0.225886256920658 0 0 0.246003108823162 0.198499663223889
"posterior_cingulate_gyrus_right" 0 0.70419338406936 0.929828299126055 0 0 0.523670886498176 0 0.387976771638775 0.572662102868562 0.633596253794335 0 0 0 0 0 0.506453586194429 0.586141181227863 0 0 0 0.565126941919242 0.722425368781992 0.768172254626877 0 0.343834976962591 0.533358311711725 0.585288614308618 0.603409896753394 0 0.514425326299735 0 0 0.42410224556525 0.567768568171525 0.349785171177145 0.2927283262455 0.600163845422247 0 0 0.426102726298001 0.402403398716963 0.411447258331509 0.288861657202463 0.480841278664711 0.440233475488466 0 0 0 0 0.298766293122775 0.266996974329513 0 0 0 0.327414831090252 0 0.39101528483124 0.289867214154514 0.420281178681822 0.36453368802891 0.518387735744262 0.384955823420333 0.311568125631973 0.328793517985758 0 0 0.46643959149859 0.375150400451025
"precentral_gyrus_right" 0 0.843549155258701 0.93691585330007 0 0.389863687618209 0.679551834146669 0 0.623949220277245 0.552146855568086 0 0 0 0 0 0 0.816983543763026 0.757585689120541 0 0 0 0.737007224754347 0.558577822253266 0.707251362698076 0 0 0.685287253250403 0.781941847341145 0 0 0.746209532620269 0 0 0 0.704159659908612 0.273155652831964 0.463663710370583 0.227244757299591 0.297014859955226 0 0.409954475869926 0.295841506882894 0.337613945056147 0.372147644751006 0.386192781433916 0.213689349137394 0.352832714423797 0.23523921202715 0.29915067112075 0 0.276216850639499 0.213789330973271 0 0.195098240320125 0.313971617663861 0.199053025045449 0.39101528483124 0 0.317086274396413 0.195161782104992 0.218633467543967 0.29763555543844 0.29131427181098 0.25335801297348 0.253732907074425 0 0 0.328125433949629 0.240160607042987
"precuneus_right" 0 0 0.620735514492104 0 0 0 0 0 0 0 0 0 0 0 0 0 0 0 0 0 0 0 0.260400149655357 0.0889258897451046 0 0 0.298741840492155 0 0 0 0 0 0 0 0.306969856689413 0 0 0.226819162774302 0 0.467532560183675 0.36118007400065 0.388988788756841 0.338592182192344 0.475518003000462 0 0.479196655564597 0 0.335086275304143 0 0.302919410682717 0 0 0 0.338931028287933 0.302977689511296 0.289867214154514 0.317086274396413 0 0 0 0.431491561384396 0.251522924593596 0.31205813862519 0.31856689274686 0 0 0.499887706016729 0.479834750366112
"rostral_anterior_cingulate_cortex_right" 0 0.705080200190475 0.663034792399083 0 0 0 0 0 0 0 0 0 0.19586178215301 0 0 0 0.812561254315273 0.340395578023209 0 0 0.652781849145799 0 0 0 0.502731985006093 0.493006624514743 0.622123086061089 0 0 0 0 0 0 0 0 0.336771808439054 0.220826631562455 0 0 0 0 0 0 0 0.548994354248364 0 0.177579414224873 0 0 0 0.223009893995464 0 0.214229624656625 0 0.196053994520394 0.420281178681822 0.195161782104992 0 0 0.232728821683847 0.307774523507092 0 0 0.200150420435121 0 0 0 0.216761311506736
"rostral_middle_frontal_gyrus_right" 0 0.607507400115112 0.62808803738539 0 0 0 0 0 0 0 0.596443088315863 0 0 0 0 0 0.685738470119049 0 0 0 0 0 0 0 0.530618567048848 0.501082926688455 0.550101303206612 0 0 0 0 0 0 0.606627433707903 0 0.323253419089289 0.2389845022962 0 0 0 0 0 0 0 0.212132114442522 0 0.230585671273592 0 0 0 0.222363659621975 0.192240080668605 0.202628772096589 0 0.260492571115728 0.36453368802891 0.218633467543967 0 0.232728821683847 0 0.271682405976253 0 0.213083406715659 0.234698870700458 0.14911919598881 0 0 0.2297195424085
"superior_frontal_gyrus_right" 0 0.730900662807411 0.853851323725107 0 0.538125457181668 0.614720776133365 0 0 0.498555137122016 0 0.677378422060207 0 0.633008153477031 0 0 0.454129663454079 0.71654624669525 0.507207297892012 0.55005667738367 0 0.663491474570226 0.64063675460521 0.795944667432725 0 0.622952010297788 0.604914772803366 0.817042416780069 0.719755143904732 0 0.716651501178749 0 0 0 0.721194973207128 0.35563051729703 0.555669807846242 0.267480467286948 0 0.566785710937738 0.378634665640105 0.308540431998385 0.35418874823401 0.489117217170648 0.410359468121953 0.343749335848774 0 0.286824705799185 0 0 0.233295567029683 0.333012287409171 0.274232758757445 0.241979092684067 0 0.269568983340978 0.518387735744262 0.29763555543844 0.431491561384396 0.307774523507092 0.271682405976253 0 0.315195738355866 0.303553408756093 0.259508089574392 0.156631590513252 0 0.38755299063173 0.353399126039758
"superior_parietal_gyrus_right" 0 0 0.718621696042273 0 0 0 0 0 0 0 0 0 0 0 0 0.241644917835985 0 0 0 0 0 0 0 0 0 0 0.692599954220615 0 0 0 0 0 0 0 0.258925403998569 0.544679806291176 0.237982358318515 0.168300859668367 0 0.285394617544102 0.241924266074855 0.312017808852711 0.344996614537582 0.231699156433184 0 0.255525015293631 0 0.307446999051847 0 0.289687955795798 0.217954890967579 0 0 0.226855362650664 0.273916949022536 0.384955823420333 0.29131427181098 0.251522924593596 0 0 0.315195738355866 0 0.261601520208405 0.272494088345377 0 0 0.337302412148854 0.269286912886636
"superior_temporal_gyrus_right" 0 0 0 0 0 0 0 0 0 0 0 0 0 0 0 0 0 0 0 0 0 0 0 0 0 0.461903708007654 0 0 0 0 0 0 0 0 0.164716225763824 0.353334296317628 0.218025457974142 0 0.197216056935059 0.285454974361305 0.242843720890654 0.235083582084406 0.259986270534949 0.428065754362503 0.0900642660943161 0.460101923097 0 0.188617653327117 0.187653728726123 0.27107270742299 0.168321880358203 0.0948246873921697 0.0551389786218265 0 0.191942606653342 0.311568125631973 0.25335801297348 0.31205813862519 0 0.213083406715659 0.303553408756093 0.261601520208405 0 0.194639361178047 0 0.199924224735327 0.200886807688615 0.217114443085786
"supramarginal_gyrus_right" 0 0 0.731176174472797 0 0 0 0 0.742357432721131 0.495326813817268 0 0 0 0 0 0 0 0.691163537928389 0 0 0 0.677698541162216 0.3617942154226 0.796032094576122 0 0 0 0.679606155032953 0 0 0 0 0 0 0.555043103080827 0.203877687014364 0.39963170560752 0.254416468530557 0 0.505663226193707 0.299640899629751 0.246533197802713 0.348948394826584 0.322897502580513 0.420334435637505 0 0.421866580459408 0 0.298767875388857 0 0.283420510545644 0.239062435727003 0 0 0.514164140178767 0.225886256920658 0.328793517985758 0.253732907074425 0.31856689274686 0.200150420435121 0.234698870700458 0.259508089574392 0.272494088345377 0.194639361178047 0 0 0 0.310690471408026 0.210642987338278
"frontal_pole_right" 0 0 0 0 0 0 0 0 0 0 0 0 0.0799442009114941 0 0 0 0 0 0 0 0 0 0 0 0 0 0 0 0 0 0 0 0 0 0 0 0 0 0 0 0 0 0 0 0.131739950595139 0 0.174559805682393 0 0 0 0 0 0 0 0 0 0 0 0 0.14911919598881 0.156631590513252 0 0 0 0 0 0 0
"temporal_pole_right" 0 0 0 0 0 0 0 0 0 0 0 0 0 0 0 0 0 0 0 0 0 0 0 0 0 0 0 0 0 0 0 0 0 0 0 0 0 0 0.193091015629174 0.177189580043024 0 0.226362972924906 0 0 0.118965471625989 0 0 0.158521519834748 0.179186740787902 0 0 0 0 0 0 0 0 0 0 0 0 0 0.199924224735327 0 0 0 0 0.235721639497857
"transverse_temporal_gyrus_right" 0 0 0 0 0 0 0 0 0 0 0 0 0 0 0 0 0 0 0 0 0 0 0 0 0 0 0.728146867118086 0 0 0 0 0 0 0 0.241717194254797 0 0 0 0 0.420837777697464 0.390892874386605 0.362098221197682 0.640275953294738 0.542347635457345 0 0.516758382713765 0 0.241610353420027 0 0.310559401449501 0 0 0 0.531098977810992 0.246003108823162 0.46643959149859 0.328125433949629 0.499887706016729 0 0 0.38755299063173 0.337302412148854 0.200886807688615 0.310690471408026 0 0 0 0.292976113425732
"insula_right" 0 0.625963400504256 0.592412438920594 0 0 0 0 0 0.539986973882397 0 0 0 0 0 0 0 0 0 0 0 0 0 0.859414243990867 0 0 0 0.598243825104598 0 0 0 0 0 0 0.569758202614926 0.279805919401993 0.322291236152231 0.219587168410868 0 0.184583275786571 0.319217898153686 0.308059430814094 0.32881753283061 0.479184875660248 0.483153868684909 0.143128593495291 0.451176847850882 0 0.26722630507196 0.184590563129741 0.297511496032935 0.201947353225957 0.218242721178699 0.192231377145396 0.4934069812626 0.198499663223889 0.375150400451025 0.240160607042987 0.479834750366112 0.216761311506736 0.2297195424085 0.353399126039758 0.269286912886636 0.217114443085786 0.210642987338278 0 0.235721639497857 0.292976113425732 0
