# Supplementary material for: NODDI and Tensor-Based Microstructural Indices as Predictors of Functional Connectivity
Source: PLoS One. 2016 Apr 14;11(4):e0153404. doi: 10.1371/journal.pone.0153404 (PMC4831788; doi:10.1371/journal.pone.0153404)
Supplement: S1 Data — a) Functional connectivity matrices, both fMRI and EEG connectomes across all subjects, in the form of precision matrices and b) structural brain connectivity matrices across all subjects and microstructural indices. Columns and rows are named according to the corresponding brain region that represent. (ZIP) [file pone.0153404.s001.zip › DATA/DWI/35_WMD_68.txt]

"banks_superior_temporal_sulcus_left" "caudal_anterior_cingulate_cortex_left" "caudal_middle_frontal_gyrus_left" "cuneus_left" "entorhinal_cortex_left" "fusiform_gyrus_left" "inferior_parietal_gyrus_left" "inferior_temporal_gyrus_left" "cingulate_gyrus_isthmus_left" "lateral_occipital_cortex_left" "lateral_orbitofrontal_cortex_left" "lingual_gyrus_left" "medial_orbitofrontal_gyrus_left" "middle_temporal_gyrus_left" "parahippocampal_gyrus_left" "paracentral_gyrus_left" "inferior_frontal_gyrus_pars_opercularis_left" "inferior_frontal_gyrus_pars_orbitalis_left" "inferior_frontal_gyrus_pars_triangularis_left" "pericalcarine_cortex_left" "postcentral_gyrus_left" "posterior_cingulate_gyrus_left" "precentral_gyrus_left" "precuneus_left" "rostral_anterior_cingulate_cortex_left" "rostral_middle_frontal_gyrus_left" "superior_frontal_gyrus_left" "superior_parietal_gyrus_left" "superior_temporal_gyrus_left" "supramarginal_gyrus_left" "frontal_pole_left" "temporal_pole_left" "transverse_temporal_gyrus_left" "insula_left" "banks_superior_temporal_sulcus_right" "caudal_anterior_cingulate_cortex_right" "caudal_middle_frontal_gyrus_right" "cuneus_right" "entorhinal_cortex_right" "fusiform_gyrus_right" "inferior_parietal_gyrus_right" "inferior_temporal_gyrus_right" "cingulate_gyrus_isthmus_right" "lateral_occipital_cortex_right" "lateral_orbitofrontal_cortex_right" "lingual_gyrus_right" "medial_orbitofrontal_gyrus_right" "middle_temporal_gyrus_right" "parahippocampal_gyrus_right" "paracentral_gyrus_right" "inferior_frontal_gyrus_pars_opercularis_right" "inferior_frontal_gyrus_pars_orbitalis_right" "inferior_frontal_gyrus_pars_triangularis_right" "pericalcarine_cortex_right" "postcentral_gyrus_right" "posterior_cingulate_gyrus_right" "precentral_gyrus_right" "precuneus_right" "rostral_anterior_cingulate_cortex_right" "rostral_middle_frontal_gyrus_right" "superior_frontal_gyrus_right" "superior_parietal_gyrus_right" "superior_temporal_gyrus_right" "supramarginal_gyrus_right" "frontal_pole_right" "temporal_pole_right" "transverse_temporal_gyrus_right" "insula_right"
"banks_superior_temporal_sulcus_left" 0 0 0.000564725168945118 0 0 0.000634141001340757 0.000593229818841582 0.000636718152465874 0.000599489346395036 0.000600456310660762 0 0 0 0.000656926558554153 0 0.000584569593528746 0 0 0 0 0.000577933161070406 0.00058428444631105 0.000572301476271799 0.000584586762502143 0 0 0.000581421672642311 0.00057349529918929 0.000612382420592255 0.00060423377918512 0 0 0.000607386905290082 0.000605720099271797 0 0 0 0 0 0 0 0 0 0 0 0 0 0 0 0 0 0 0 0 0 0 0 0 0 0 0 0 0 0 0 0 0 0
"caudal_anterior_cingulate_cortex_left" 0 0 0.000600631738637283 0 0 0 0 0 0 0 0.000597442166841443 0 0.000564666859445763 0 0 0 0.000589158338390925 0.000618016690289391 0.000601237914066095 0 0.000595813437386203 0.000643380059188471 0.000573881997995389 0 0.000624924984457905 0.000607939107098564 0.00060442728001016 0 0 0 0 0 0 0.000591956162136603 0 0.000757989565037794 0.000637937328248907 0 0 0 0 0 0 0 0 0 0 0 0 0 0.000596580700876497 0 0 0 0 0.000634547031190974 0.000681266927403948 0 0.000757267372699131 0.000649644556680308 0.000643928523645768 0 0 0 0 0 0 0.000594660200935862
"caudal_middle_frontal_gyrus_left" 0.000564725168945118 0.000600631738637283 0 0 0 0.000614063202043407 0.000557226323580213 0.000626840507452948 0 0.000612297757025055 0.000584167182923517 0 0.000584579539476504 0 0 0 0.000586940047554183 0.00059725679672187 0.00059879955703071 0 0.000581150902694744 0.000569312826105464 0.000576484809174198 0 0.000590279709805351 0.00059863162190479 0.000603552975674314 0.000539458367175721 0 0.000555262008642464 0 0 0 0.000585138659440147 0 0.000625542431860234 0.000624330212549521 0 0.000699460065848023 0 0 0.000573002698048847 0 0 0.000635979084805534 0 0.00060754101925415 0 0 0.000668215024084304 0.000638424470572728 0 0 0 0.00059935292525925 0.000609688149682606 0.000617351265108569 0.000575221795047516 0.00063086961515039 0.000606317212114439 0.00062250600282325 0.000580384137706594 0 0.000597380279383598 0 0 0 0.000614761679453078
"cuneus_left" 0 0 0 0 0 0 0.000595679949846492 0 0 0.000600833005143954 0 0.000634305201090711 0 0 0.000674514608265024 0 0 0 0 0.000607564894337166 0 0 0 0.000602836637070756 0 0 0 0.000605216930641218 0 0 0 0 0 0 0 0 0 0.000710076801202724 0 0 0 0 0 0.000729780427728487 0 0.000634451527932154 0 0 0 0 0 0 0 0.000681254441092115 0 0 0 0 0 0 0 0 0 0 0 0 0 0
"entorhinal_cortex_left" 0 0 0 0 0 0.000717700369051343 0 0.000704430235733733 0 0 0.000837575268921195 0 0 0 0.000788385640015636 0 0 0 0 0 0 0 0 0 0 0 0 0 0.000690580127702139 0 0 0.000709397916528949 0 0.000717532055745241 0 0 0 0 0.00082924469200098 0 0 0 0 0 0 0 0 0 0.000772906481432652 0 0 0 0 0 0 0 0.000659449931507841 0 0 0 0.000658526496389171 0 0 0 0 0 0 0
"fusiform_gyrus_left" 0.000634141001340757 0 0.000614063202043407 0 0.000717700369051343 0 0.000805635498863568 0.000655632750441453 0.000761259741163341 0.000624041643906196 0 0.000655589590078681 0 0.000637669324380499 0.000656478493790451 0.000593443935486089 0 0 0 0.000717820048656232 0.000641623464420353 0.000613905804792796 0.00065497540516123 0.000683178320955289 0 0 0.000627252571348201 0.000649932054976091 0.000660256996305225 0.000665661060335162 0 0.000704878189640714 0.000614127551461027 0.000688702363999047 0 0.000630003638204002 0.000646608524756922 0 0.000734107249612095 0 0 0 0 0 0 0.000726869001227317 0 0 0 0 0 0 0 0 0 0.000631327524396058 0.000623145379860279 0 0 0 0.000618078816631141 0 0 0 0 0 0 0
"inferior_parietal_gyrus_left" 0.000593229818841582 0 0.000557226323580213 0.000595679949846492 0 0.000805635498863568 0 0.000601390059378802 0.000600197370488604 0.000643680874815377 0 0.00064683424523601 0 0.000600661300100716 0.000802648445870745 0.000588474262957434 0.000551925939692348 0 0 0.000673203023550441 0.000581446632276416 0.000589054532290012 0.000577087169088282 0.000672505738405186 0 0 0.000588127269986956 0.000602707362404987 0.000612298781984713 0.000622511018010136 0 0 0.000607384545230715 0.000608797120582186 0 0 0 0 0 0 0 0 0 0 0 0 0 0 0 0.000579815507298527 0 0 0 0 0 0 0 0 0 0 0 0 0 0 0 0 0 0
"inferior_temporal_gyrus_left" 0.000636718152465874 0 0.000626840507452948 0 0.000704430235733733 0.000655632750441453 0.000601390059378802 0 0.000620371130152719 0.000615190978199993 0 0.000799736068498839 0 0.000644814171684387 0.000650322971949364 0.000593450506912524 0.000609926906654093 0 0 0 0.000634513798221444 0.000624979313222494 0.00059165322885118 0.000625980984121385 0 0 0.000620728900234668 0.000592603880987631 0.000639257012521172 0.000615089559042647 0 0.000709636765050207 0.000623423457107144 0.000653614116342613 0 0 0 0 0 0 0 0 0 0 0 0.000633063877394034 0 0 0 0 0 0 0 0 0 0.000647612824673743 0.000767717667320099 0 0 0 0 0 0 0.000640677628081621 0 0 0 0
"cingulate_gyrus_isthmus_left" 0.000599489346395036 0 0 0 0 0.000761259741163341 0.000600197370488604 0.000620371130152719 0 0.00073454905022531 0 0.000715338837689295 0 0.000604288198917834 0.000901763051513084 0.000593115701512501 0 0 0 0 0.00060588655466418 0.000627290617630223 0.000593817004306776 0.000634835917242226 0 0 0.000593696063490776 0.000596692167066525 0.000619025598711407 0.000600224845199171 0 0 0.000615278894540794 0.000602906056626183 0 0 0 0 0 0.000977822414554872 0 0 0.000797880538951649 0.000894920990899925 0 0 0 0 0 0.000600564691359624 0 0 0 0 0 0.000745022032270959 0.000809443988831392 0 0 0 0.000730994052456247 0 0 0.0007567688606841 0 0 0 0.000947905035938612
"lateral_occipital_cortex_left" 0.000600456310660762 0 0.000612297757025055 0.000600833005143954 0 0.000624041643906196 0.000643680874815377 0.000615190978199993 0.00073454905022531 0 0 0.00062693746323886 0 0.000612155935136208 0.000640810124090215 0.000590316709330538 0.000658878779813532 0 0 0.000628488311766521 0.00063872469072688 0.000634205002717991 0.000654531141311408 0.00069266657618104 0 0 0.000617163993976479 0.000596559358180213 0.000617007391168034 0.000669526510324036 0 0 0.000621799001002781 0.000664186398331603 0 0 0 0.00058774651532654 0.000660248072144061 0.000671001959440744 0 0 0 0.00065771305162217 0 0.000702073096380886 0 0 0 0.00059686161117968 0 0 0 0 0 0.000647026752270322 0 0 0 0 0 0 0 0 0 0 0 0
"lateral_orbitofrontal_cortex_left" 0 0.000597442166841443 0.000584167182923517 0 0.000837575268921195 0 0 0 0 0 0 0 0.000644857847065034 0 0 0 0.000585810380595135 0.00061806367843455 0.000622599554974276 0 0 0.000585452673148205 0.000574849148112906 0 0.000621511593987648 0.000647357601250443 0.000598483412370812 0 0 0 0.000712477708302529 0.000881011416756607 0 0.000670593401551106 0 0.000614069599719399 0.000621329941954149 0 0 0 0 0 0 0 0.000670992505209007 0 0 0 0 0 0.000606300967832896 0 0 0 0 0 0 0 0 0.000623306339994159 0.000628698254167158 0 0 0 0 0 0 0
"lingual_gyrus_left" 0 0 0 0.000634305201090711 0 0.000655589590078681 0.00064683424523601 0.000799736068498839 0.000715338837689295 0.00062693746323886 0 0 0 0.000705952162100456 0.00072322712375385 0.000589685785625601 0 0 0 0.000655654505952063 0.000589264848914144 0 0.00059317729122801 0.000661321009954654 0 0 0 0.000680934596774182 0.000641623831977287 0.000646365767999404 0 0 0 0.000621139301797336 0 0 0 0 0 0 0 0.000630257026783769 0 0.000846625244033643 0 0.000793867490681617 0 0 0 0 0 0 0 0 0 0 0 0 0 0 0 0 0 0 0 0 0 0
"medial_orbitofrontal_gyrus_left" 0 0.000564666859445763 0.000584579539476504 0 0 0 0 0 0 0 0.000644857847065034 0 0 0 0.0008914743190901 0 0 0 0.000590839267828474 0 0 0 0 0 0.000660743653271926 0.000708943932070075 0.000604975793386912 0 0 0 0.000678333939959988 0 0 0.000616429599239161 0 0.000613892478078003 0.000631323482370795 0 0 0 0 0 0 0 0 0 0.000778992424559939 0 0 0 0.000649209872431335 0 0 0 0 0 0 0 0.00087908990290774 0 0.000628512199583181 0 0 0 0.000497989774330709 0 0 0
"middle_temporal_gyrus_left" 0.000656926558554153 0 0 0 0 0.000637669324380499 0.000600661300100716 0.000644814171684387 0.000604288198917834 0.000612155935136208 0 0.000705952162100456 0 0 0 0.000594146285051039 0 0 0 0 0.000590559534812514 0.000604325077369837 0.00058382128511372 0.000595514719277958 0 0 0.000593224665436231 0.000589185112526482 0.000629319389036082 0.000607762751832345 0 0.000679760613490855 0.00061143459944221 0.000627686242756525 0 0 0 0 0 0 0 0 0 0 0 0 0 0 0 0.000602601901434537 0 0 0 0 0 0 0 0 0 0 0 0 0 0 0 0 0 0
"parahippocampal_gyrus_left" 0 0 0 0.000674514608265024 0.000788385640015636 0.000656478493790451 0.000802648445870745 0.000650322971949364 0.000901763051513084 0.000640810124090215 0 0.00072322712375385 0.0008914743190901 0 0 0 0 0 0 0 0 0 0 0.000703142149988452 0 0 0 0.000788490264444848 0.000711950107413428 0 0 0.000732294527572383 0 0.000736132687102594 0 0 0 0 0.000745385491465091 0 0 0 0 0 0 0 0 0 0 0 0 0 0 0 0 0 0 0 0 0 0 0 0 0 0 0 0 0
"paracentral_gyrus_left" 0.000584569593528746 0 0 0 0 0.000593443935486089 0.000588474262957434 0.000593450506912524 0.000593115701512501 0.000590316709330538 0 0.000589685785625601 0 0.000594146285051039 0 0 0 0 0 0 0.000699625840029891 0.000600804633932128 0.00061615284841545 0.000600390923954202 0 0 0.000638734735050351 0.000598865660329907 0.00058238759605061 0.000584693963272328 0 0 0 0.000583111274583464 0 0 0 0 0 0 0 0 0 0 0 0 0 0 0 0.000653755448803607 0 0 0 0 0 0.000610887436827117 0.0006289542242333 0 0 0 0.000622480166234763 0.00059495259064495 0 0 0 0 0 0
"inferior_frontal_gyrus_pars_opercularis_left" 0 0.000589158338390925 0.000586940047554183 0 0 0 0.000551925939692348 0.000609926906654093 0 0.000658878779813532 0.000585810380595135 0 0 0 0 0 0 0.00060289509172634 0.000635224064952668 0 0.000585894604082175 0.00058703554148594 0.000590385745278717 0 0.000593885300772132 0.000609442057672801 0.000587173414303522 0.000539274076101833 0 0.000549844374982628 0 0 0 0.000590605110438723 0 0.000622288876592374 0.000615724005966157 0 0 0 0 0 0 0.000616136656742605 0 0 0 0 0 0 0.000624628834054281 0 0 0 0.000652507989271988 0.000609236467625662 0.000653601037509037 0 0.000671583401015392 0.000621899475358306 0.000632205144444669 0 0 0.000614345100664139 0 0 0 0
"inferior_frontal_gyrus_pars_orbitalis_left" 0 0.000618016690289391 0.00059725679672187 0 0 0 0 0 0 0 0.00061806367843455 0 0 0 0 0 0.00060289509172634 0 0.000639776006198579 0 0 0 0 0 0.000621477620460951 0.000626532557357185 0.000595903430002846 0 0.000719129140611745 0 0 0 0 0.000612159041945849 0 0.000633047995910753 0.000624629350631591 0 0 0 0 0 0 0 0 0 0.000642754088617626 0 0 0 0 0 0 0 0 0 0 0 0.000651102071598725 0 0.000624465849210312 0 0 0 0 0 0 0
"inferior_frontal_gyrus_pars_triangularis_left" 0 0.000601237914066095 0.00059879955703071 0 0 0 0 0 0 0 0.000622599554974276 0 0.000590839267828474 0 0 0 0.000635224064952668 0.000639776006198579 0 0 0 0 0 0 0.000606252264799107 0.000619173264333163 0.000594716665385228 0 0.000641400388804056 0 0 0 0 0.000594928463544189 0 0.000625201851994616 0.000613692785346277 0 0 0 0 0 0 0 0 0 0 0 0 0 0.000634828384780664 0 0 0 0 0 0 0 0 0 0.000636661821071304 0 0 0 0 0 0 0
"pericalcarine_cortex_left" 0 0 0 0.000607564894337166 0 0.000717820048656232 0.000673203023550441 0 0 0.000628488311766521 0 0.000655654505952063 0 0 0 0 0 0 0 0 0 0 0 0.000631810118294008 0 0 0 0.000694108490724173 0 0 0 0 0 0.00064979890867271 0 0 0 0 0 0 0 0 0 0 0 0.000660628414902005 0 0 0 0 0 0 0 0 0 0 0 0 0 0 0 0 0 0 0 0 0 0
"postcentral_gyrus_left" 0.000577933161070406 0.000595813437386203 0.000581150902694744 0 0 0.000641623464420353 0.000581446632276416 0.000634513798221444 0.00060588655466418 0.00063872469072688 0 0.000589264848914144 0 0.000590559534812514 0 0.000699625840029891 0.000585894604082175 0 0 0 0 0.000567191293664937 0.000593639226879434 0.000602169330393508 0.000592201658271545 0.000583120268011801 0.000590279426474467 0.00060368133692282 0.000452138636132556 0.000580165914382333 0 0 0.00043323744920852 0.000587378470472353 0 0.000600026830208538 0.000622338717094269 0 0 0 0 0 0 0 0 0 0 0 0 0.000798227252766639 0 0 0 0 0 0.00060392432351545 0.000649972068988957 0 0.00064723473108252 0 0.000616154420958776 0 0 0.000646589072389861 0 0 0 0
"posterior_cingulate_gyrus_left" 0.00058428444631105 0.000643380059188471 0.000569312826105464 0 0 0.000613905804792796 0.000589054532290012 0.000624979313222494 0.000627290617630223 0.000634205002717991 0.000585452673148205 0 0 0.000604325077369837 0 0.000600804633932128 0.00058703554148594 0 0 0 0.000567191293664937 0 0.000593225580347646 0.000604478293263463 0 0.000582724134937899 0.000594148870471716 0.000600861195148619 0.000602081774765499 0.000586932480255306 0 0 0 0.000573934415068961 0 0.000607288874153513 0.000617531782575454 0 0 0 0 0 0 0.000579234602781791 0 0 0 0 0 0.000639186806630971 0 0 0 0 0.000591129015653979 0.00068622024495508 0.000591873960502594 0 0 0 0.000620832833570569 0 0 0.000565690351320447 0 0 0 0
"precentral_gyrus_left" 0.000572301476271799 0.000573881997995389 0.000576484809174198 0 0 0.00065497540516123 0.000577087169088282 0.00059165322885118 0.000593817004306776 0.000654531141311408 0.000574849148112906 0.00059317729122801 0 0.00058382128511372 0 0.00061615284841545 0.000590385745278717 0 0 0 0.000593639226879434 0.000593225580347646 0 0.000589592658066181 0.000572032770526821 0.000577091958461637 0.000605487361695376 0.000584030985664251 0.000574089402491347 0.000574283270161868 0 0 0.000615446466911744 0.000574718909615864 0 0.000601640602476724 0.000613365108569932 0 0.000650395392234813 0 0 0 0 0 0 0 0 0 0 0.000665612529589395 0 0 0 0 0.000804016719814374 0.000638326424603174 0.000639447335277841 0.000612283459488346 0 0 0.000650302780739091 0 0 0.000592811063203707 0 0 0 0.000637773701498334
"precuneus_left" 0.000584586762502143 0 0 0.000602836637070756 0 0.000683178320955289 0.000672505738405186 0.000625980984121385 0.000634835917242226 0.00069266657618104 0 0.000661321009954654 0 0.000595514719277958 0.000703142149988452 0.000600390923954202 0 0 0 0.000631810118294008 0.000602169330393508 0.000604478293263463 0.000589592658066181 0 0 0 0.00058690401621712 0.000608498999810768 0.000590386801884446 0.000599091416094909 0 0 0 0.00064434150436647 0 0 0 0 0 0 0 0 0 0 0 0 0 0 0 0 0 0 0 0 0 0 0 0.00109104021312487 0 0 0 0 0 0 0 0 0 0
"rostral_anterior_cingulate_cortex_left" 0 0.000624924984457905 0.000590279709805351 0 0 0 0 0 0 0 0.000621511593987648 0 0.000660743653271926 0 0 0 0.000593885300772132 0.000621477620460951 0.000606252264799107 0 0.000592201658271545 0 0.000572032770526821 0 0 0.000646621546790849 0.00060460981647513 0 0 0 0 0 0 0.000611155264098892 0 0.00064265958418082 0.000628656420558492 0 0 0 0 0 0 0 0 0 0.000744483244212874 0 0 0 0.000653442050543459 0 0 0 0 0.000599381639808042 0 0 0.00081999421103108 0.000629539440149 0.000627148108299367 0 0 0 0 0 0 0
"rostral_middle_frontal_gyrus_left" 0 0.000607939107098564 0.00059863162190479 0 0 0 0 0 0 0 0.000647357601250443 0 0.000708943932070075 0 0 0 0.000609442057672801 0.000626532557357185 0.000619173264333163 0 0.000583120268011801 0.000582724134937899 0.000577091958461637 0 0.000646621546790849 0 0.000600937944549211 0.000560909740716869 0 0.000553792962841358 0.000738554889546275 0 0 0.000601596674671982 0 0.000632758028867875 0.000621894583499454 0 0 0 0 0 0 0 0.000607271425240121 0 0.000632194826067176 0 0 0 0.000642274270247947 0 0.000614832083508534 0 0 0.000604665105837451 0.000649581926902867 0 0.00071081219241021 0.000632512032245011 0.000627356439581711 0 0.00061379530650606 0 0 0 0 0
"superior_frontal_gyrus_left" 0.000581421672642311 0.00060442728001016 0.000603552975674314 0 0 0.000627252571348201 0.000588127269986956 0.000620728900234668 0.000593696063490776 0.000617163993976479 0.000598483412370812 0 0.000604975793386912 0.000593224665436231 0 0.000638734735050351 0.000587173414303522 0.000595903430002846 0.000594716665385228 0 0.000590279426474467 0.000594148870471716 0.000605487361695376 0.00058690401621712 0.00060460981647513 0.000600937944549211 0 0.000567839216269049 0.000586329362960555 0.000571116804769512 0.00071337295044769 0 0 0.000601139847151022 0.000580427588195814 0.00062792976424429 0.000635261811809515 0 0 0 0 0 0.000582463633846333 0.000639050047509276 0.000593219606467541 0 0.000599121002781495 0 0 0.000645598240316453 0.000610032216462127 0.000597285805984259 0.000593566241777152 0 0.000611807295988042 0.000616424935945925 0.000624907697250105 0.000593454643470515 0.000661001792776698 0.000612428160554468 0.000626842944753348 0.000596430990663966 0 0.000594478584895591 0 0 0.000625703494831972 0.000598126558323314
"superior_parietal_gyrus_left" 0.00057349529918929 0 0.000539458367175721 0.000605216930641218 0 0.000649932054976091 0.000602707362404987 0.000592603880987631 0.000596692167066525 0.000596559358180213 0 0.000680934596774182 0 0.000589185112526482 0.000788490264444848 0.000598865660329907 0.000539274076101833 0 0 0.000694108490724173 0.00060368133692282 0.000600861195148619 0.000584030985664251 0.000608498999810768 0 0.000560909740716869 0.000567839216269049 0 0.000577162051789868 0.0005826678334327 0 0 0.000585458663667344 0.000564339142722934 0 0 0 0.00060699048891976 0 0 0 0 0 0 0 0 0 0 0 0 0 0 0 0 0 0.000585781245149257 0 0 0 0 0.000621203600244236 0 0 0 0 0 0 0
"superior_temporal_gyrus_left" 0.000612382420592255 0 0 0 0.000690580127702139 0.000660256996305225 0.000612298781984713 0.000639257012521172 0.000619025598711407 0.000617007391168034 0 0.000641623831977287 0 0.000629319389036082 0.000711950107413428 0.00058238759605061 0 0.000719129140611745 0.000641400388804056 0 0.000452138636132556 0.000602081774765499 0.000574089402491347 0.000590386801884446 0 0 0.000586329362960555 0.000577162051789868 0 0.000531321840643601 0 0.000712795982511914 0.000621850908177773 0.000660796522296818 0 0.000595342379001951 0 0 0 0 0 0 0 0 0 0 0 0 0 0 0 0 0 0 0 0 0 0 0 0 0 0 0 0 0 0 0 0
"supramarginal_gyrus_left" 0.00060423377918512 0 0.000555262008642464 0 0 0.000665661060335162 0.000622511018010136 0.000615089559042647 0.000600224845199171 0.000669526510324036 0 0.000646365767999404 0 0.000607762751832345 0 0.000584693963272328 0.000549844374982628 0 0 0 0.000580165914382333 0.000586932480255306 0.000574283270161868 0.000599091416094909 0 0.000553792962841358 0.000571116804769512 0.0005826678334327 0.000531321840643601 0 0 0 0.000611563169717924 0.000593960710512094 0 0.000564098363278051 0 0 0 0 0 0 0 0 0 0 0 0 0 0 0 0 0 0 0 0.000600692724572918 0.00059385747231799 0 0 0 0.000593366067509906 0 0 0 0 0 0 0
"frontal_pole_left" 0 0 0 0 0 0 0 0 0 0 0.000712477708302529 0 0.000678333939959988 0 0 0 0 0 0 0 0 0 0 0 0 0.000738554889546275 0.00071337295044769 0 0 0 0 0 0 0 0 0 0 0 0 0 0 0 0 0 0 0 0 0 0 0 0 0 0 0 0 0 0 0 0 0 0 0 0 0 0 0 0 0
"temporal_pole_left" 0 0 0 0 0.000709397916528949 0.000704878189640714 0 0.000709636765050207 0 0 0.000881011416756607 0 0 0.000679760613490855 0.000732294527572383 0 0 0 0 0 0 0 0 0 0 0 0 0 0.000712795982511914 0 0 0 0 0.000737766472230033 0 0 0 0 0 0 0 0 0 0 0 0 0 0 0 0 0 0 0 0 0 0 0 0 0 0 0 0 0 0 0 0 0 0
"transverse_temporal_gyrus_left" 0.000607386905290082 0 0 0 0 0.000614127551461027 0.000607384545230715 0.000623423457107144 0.000615278894540794 0.000621799001002781 0 0 0 0.00061143459944221 0 0 0 0 0 0 0.00043323744920852 0 0.000615446466911744 0 0 0 0 0.000585458663667344 0.000621850908177773 0.000611563169717924 0 0 0 0.000635194475704446 0 0 0 0 0 0 0 0 0 0 0 0 0 0 0 0 0 0 0 0 0 0.000582842346730947 0 0 0 0 0 0 0 0 0 0 0 0
"insula_left" 0.000605720099271797 0.000591956162136603 0.000585138659440147 0 0.000717532055745241 0.000688702363999047 0.000608797120582186 0.000653614116342613 0.000602906056626183 0.000664186398331603 0.000670593401551106 0.000621139301797336 0.000616429599239161 0.000627686242756525 0.000736132687102594 0.000583111274583464 0.000590605110438723 0.000612159041945849 0.000594928463544189 0.00064979890867271 0.000587378470472353 0.000573934415068961 0.000574718909615864 0.00064434150436647 0.000611155264098892 0.000601596674671982 0.000601139847151022 0.000564339142722934 0.000660796522296818 0.000593960710512094 0 0.000737766472230033 0.000635194475704446 0 0 0.000606412300717313 0.000627437597504074 0 0 0 0 0 0 0 0.000580396991441861 0 0 0 0 0 0.000622846391849809 0 0 0 0.000626542753108695 0.000592285286380382 0.000621313662591746 0 0 0.000627183426323156 0.000627521035909753 0 0 0.000622252159489984 0 0 0 0.000624980098997202
"banks_superior_temporal_sulcus_right" 0 0 0 0 0 0 0 0 0 0 0 0 0 0 0 0 0 0 0 0 0 0 0 0 0 0 0.000580427588195814 0 0 0 0 0 0 0 0 0 0 0 0 0.000623762097275068 0.000599703136707686 0.000614548590105544 0.000590963447262802 0.000610363942402564 0 0.000698913678931463 0 0.000610517517874389 0 0.000577917584443825 0 0 0 0 0.000576080379794079 0.000591096840969053 0.000572709616193022 0.000591509504403168 0 0 0.000571040053207533 0.000580979913983319 0.000611799368456276 0.000618862312621653 0 0 0.000609053523699155 0.00060838105754934
"caudal_anterior_cingulate_cortex_right" 0 0.000757989565037794 0.000625542431860234 0 0 0.000630003638204002 0 0 0 0 0.000614069599719399 0 0.000613892478078003 0 0 0 0.000622288876592374 0.000633047995910753 0.000625201851994616 0 0.000600026830208538 0.000607288874153513 0.000601640602476724 0 0.00064265958418082 0.000632758028867875 0.00062792976424429 0 0.000595342379001951 0.000564098363278051 0 0 0 0.000606412300717313 0 0 0.00060565551054104 0 0 0 0 0 0.000707448395512601 0 0.000566336855977882 0 0.000582951892054396 0 0 0.000568059996067457 0.000599877442980397 0.000597417996789468 0.000590739806801493 0 0.000571152922065773 0.000653658004419594 0.000570004998096351 0 0.000614576656470199 0.000591681623749707 0.00061661110685302 0.000587494300883515 0.000595369535366629 0.000564135500770191 0 0 0 0.000574564704239957
"caudal_middle_frontal_gyrus_right" 0 0.000637937328248907 0.000624330212549521 0 0 0.000646608524756922 0 0 0 0 0.000621329941954149 0 0.000631323482370795 0 0 0 0.000615724005966157 0.000624629350631591 0.000613692785346277 0 0.000622338717094269 0.000617531782575454 0.000613365108569932 0 0.000628656420558492 0.000621894583499454 0.000635261811809515 0 0 0 0 0 0 0.000627437597504074 0 0.00060565551054104 0 0 0 0 0 0 0 0 0.000573493300203132 0 0.000582052996404183 0 0 0.000644329135558726 0.000584812146208753 0.000592127656097355 0.000584643151913514 0 0.000572335014009995 0.00060471477344318 0.000575384434884667 0 0.000606544393667658 0.000599635519060133 0.000592365404783758 0.000563258700852998 0.000601858152414843 0.0005652172158769 0 0 0 0.000576421794157079
"cuneus_right" 0 0 0 0.000710076801202724 0 0 0 0 0 0.00058774651532654 0 0 0 0 0 0 0 0 0 0 0 0 0 0 0 0 0 0.00060699048891976 0 0 0 0 0 0 0 0 0 0 0 0.000595491747715451 0 0 0 0.000594134711932477 0 0.000624199048077439 0 0 0 0.000592885630400368 0 0 0 0.000619972006857612 0.000594573742911249 0 0.000588597224615351 0.00062321211968878 0 0 0 0.000603585052738278 0 0 0 0 0 0
"entorhinal_cortex_right" 0 0 0.000699460065848023 0 0.00082924469200098 0.000734107249612095 0 0 0 0.000660248072144061 0 0 0 0 0.000745385491465091 0 0 0 0 0 0 0 0.000650395392234813 0 0 0 0 0 0 0 0 0 0 0 0 0 0 0 0 0.000783722920303113 0 0.000694785707500063 0 0 0.00093267762170254 0 0 0 0.000905373873779163 0 0 0 0 0 0 0 0 0 0 0 0.000600149174134081 0 0.000719295709226604 0.00066140423907424 0 0.000709388543059726 0 0.000806619699378823
"fusiform_gyrus_right" 0 0 0 0 0 0 0 0 0.000977822414554872 0.000671001959440744 0 0 0 0 0 0 0 0 0 0 0 0 0 0 0 0 0 0 0 0 0 0 0 0 0.000623762097275068 0 0 0.000595491747715451 0.000783722920303113 0 0.000580498858362311 0.000631974598571518 0.000812186520521221 0.000618746654978204 0 0.000693303179113866 0 0.000627222545695659 0.000686362914643338 0.000671891655084855 0.000660399726463799 0 0 0.000637574430142228 0.000615923693260463 0.000701281856224064 0.000687762296907266 0.000643417203648256 0 0 0.000608537335266371 0.000589185482823443 0.000648136676199513 0.000683942585323699 0 0.000697744620933187 0.000695045197310914 0.000686531408738912
"inferior_parietal_gyrus_right" 0 0 0 0 0 0 0 0 0 0 0 0 0 0 0 0 0 0 0 0 0 0 0 0 0 0 0 0 0 0 0 0 0 0 0.000599703136707686 0 0 0 0 0.000580498858362311 0 0.000592393249937743 0.000634974545458824 0.000601903854121767 0 0.000787655114778157 0 0.000636633651590029 0 0.000583350799283829 0 0 0 0.00059990912883232 0.000578524711403058 0.000637926398315771 0.000580973243028804 0.000624837873026918 0 0 0.00057919080159539 0.000590134307383585 0.000608747497664453 0.000618524357202063 0 0 0.000645409261727503 0.000595145430403062
"inferior_temporal_gyrus_right" 0 0 0.000573002698048847 0 0 0 0 0 0 0 0 0.000630257026783769 0 0 0 0 0 0 0 0 0 0 0 0 0 0 0 0 0 0 0 0 0 0 0.000614548590105544 0 0 0 0.000694785707500063 0.000631974598571518 0.000592393249937743 0 0.000617696425568238 0.000610721669196834 0 0.000689528288646465 0 0.000626155117570425 0.000666760716884162 0.000584534272453628 0 0 0 0 0.000578230401517754 0.000628310300120741 0.000583732450006755 0.000614662191495051 0 0 0.00057296761191215 0.000585635189061778 0.000628127616822183 0.000604528071567714 0 0.000682452466075588 0.000609767538329333 0.000615428494290173
"cingulate_gyrus_isthmus_right" 0 0 0 0 0 0 0 0 0.000797880538951649 0 0 0 0 0 0 0 0 0 0 0 0 0 0 0 0 0 0.000582463633846333 0 0 0 0 0 0 0 0.000590963447262802 0.000707448395512601 0 0 0 0.000812186520521221 0.000634974545458824 0.000617696425568238 0 0.000749226369989761 0 0.000800042779090086 0 0.00059880636999041 0 0.000585589007710575 0.000669692563549275 0 0 0.000769851199654317 0.000588635130329529 0.000633029694890041 0.000606392737135578 0.000654950734796235 0 0 0.000706392930696993 0.000609453950551934 0.000605723653030499 0.00060443684930864 0 0 0.000659073612987809 0.000697189266188284
"lateral_occipital_cortex_right" 0 0 0 0.000729780427728487 0 0 0 0 0.000894920990899925 0.00065771305162217 0 0.000846625244033643 0 0 0 0 0.000616136656742605 0 0 0 0 0.000579234602781791 0 0 0 0 0.000639050047509276 0 0 0 0 0 0 0 0.000610363942402564 0 0 0.000594134711932477 0 0.000618746654978204 0.000601903854121767 0.000610721669196834 0.000749226369989761 0 0 0.000636635030705234 0 0.000597207104034383 0.000668223447293171 0.000601146384553758 0.000589618938298255 0 0 0.000644183160431179 0.000574996609829786 0.00071207487462745 0.00064525913508066 0.000664051742842299 0 0 0.000597250996394692 0.000580739068090677 0.000601235447513353 0.000649427041892746 0 0 0.00066634367696293 0.000648825215106801
"lateral_orbitofrontal_cortex_right" 0 0 0.000635979084805534 0 0 0 0 0 0 0 0.000670992505209007 0 0 0 0 0 0 0 0 0 0 0 0 0 0 0.000607271425240121 0.000593219606467541 0 0 0 0 0 0 0.000580396991441861 0 0.000566336855977882 0.000573493300203132 0 0.00093267762170254 0 0 0 0 0 0 0 0.000652995330538943 0 0 0 0.000586763746228828 0.000605955032002066 0.000616172170871761 0 0 0.000568317042516254 0.000538513104123265 0 0.000615083630377043 0.000620299836162134 0.000581514749385449 0 0.00076752179716162 0 0.000759827309265151 0.000840491885832551 0 0.00074111790606046
"lingual_gyrus_right" 0 0 0 0.000634451527932154 0 0.000726869001227317 0 0.000633063877394034 0 0.000702073096380886 0 0.000793867490681617 0 0 0 0 0 0 0 0.000660628414902005 0 0 0 0 0 0 0 0 0 0 0 0 0 0 0.000698913678931463 0 0 0.000624199048077439 0 0.000693303179113866 0.000787655114778157 0.000689528288646465 0.000800042779090086 0.000636635030705234 0 0 0 0 0.000648294443066616 0.000740825440598334 0 0 0 0.000644543309409137 0.00058843446184788 0 0.00070710250118028 0.00068424083032954 0 0 0 0.000607697010369533 0.000804786099813075 0.000693986840359767 0 0 0.000696651791461235 0.000734473861797712
"medial_orbitofrontal_gyrus_right" 0 0 0.00060754101925415 0 0 0 0 0 0 0 0 0 0.000778992424559939 0 0 0 0 0.000642754088617626 0 0 0 0 0 0 0.000744483244212874 0.000632194826067176 0.000599121002781495 0 0 0 0 0 0 0 0 0.000582951892054396 0.000582052996404183 0 0 0 0 0 0 0 0.000652995330538943 0 0 0 0 0 0.000587540129655926 0 0.000585305285170392 0 0 0 0.00058261644146224 0 0.000681401354055498 0.000674782430421851 0.000599018193237018 0 0 0 0.000715888334722941 0 0 0
"middle_temporal_gyrus_right" 0 0 0 0 0 0 0 0 0 0 0 0 0 0 0 0 0 0 0 0 0 0 0 0 0 0 0 0 0 0 0 0 0 0 0.000610517517874389 0 0 0 0 0.000627222545695659 0.000636633651590029 0.000626155117570425 0.00059880636999041 0.000597207104034383 0 0 0 0 0.000677819793294744 0.000579617064651768 0 0 0 0 0.000574727442188284 0 0.000577097474206265 0.000582634911391233 0 0 0 0.000583559626464633 0.00065204487934557 0.000601587695984313 0 0.000688598180975193 0.000611873777002757 0.000627131140612528
"parahippocampal_gyrus_right" 0 0 0 0 0.000772906481432652 0 0 0 0 0 0 0 0 0 0 0 0 0 0 0 0 0 0 0 0 0 0 0 0 0 0 0 0 0 0 0 0 0 0.000905373873779163 0.000686362914643338 0 0.000666760716884162 0 0.000668223447293171 0 0.000648294443066616 0 0.000677819793294744 0 0 0 0 0 0 0 0 0 0 0 0 0 0 0.000700193019309069 0 0 0.000725257851252995 0 0.000697173324144354
"paracentral_gyrus_right" 0 0 0.000668215024084304 0 0 0 0.000579815507298527 0 0.000600564691359624 0.00059686161117968 0 0 0 0.000602601901434537 0 0.000653755448803607 0 0 0 0 0.000798227252766639 0.000639186806630971 0.000665612529589395 0 0 0 0.000645598240316453 0 0 0 0 0 0 0 0.000577917584443825 0.000568059996067457 0.000644329135558726 0.000592885630400368 0 0.000671891655084855 0.000583350799283829 0.000584534272453628 0.000585589007710575 0.000601146384553758 0 0.000740825440598334 0 0.000579617064651768 0 0 0.000568116760207569 0 0 0.000588659560731879 0.000655035388307579 0.000593277186347827 0.000595328316859692 0.000590817112209898 0 0 0.000640818904701532 0.000587845864688015 0.000592969715520587 0.000583513725870383 0 0 0.000581844235488926 0.000582099734987403
"inferior_frontal_gyrus_pars_opercularis_right" 0 0.000596580700876497 0.000638424470572728 0 0 0 0 0 0 0 0.000606300967832896 0 0.000649209872431335 0 0 0 0.000624628834054281 0 0.000634828384780664 0 0 0 0 0 0.000653442050543459 0.000642274270247947 0.000610032216462127 0 0 0 0 0 0 0.000622846391849809 0 0.000599877442980397 0.000584812146208753 0 0 0.000660399726463799 0 0 0.000669692563549275 0.000589618938298255 0.000586763746228828 0 0.000587540129655926 0 0 0.000568116760207569 0 0.00059254234621609 0.000615789081905318 0 0.000581179910208215 0.000555986473958243 0.000591669964248305 0 0.000602827283060434 0.000596926870979926 0.00058947105050594 0.000559703297001282 0.000645984651576507 0.000559831927805607 0 0 0 0.000592204136421036
"inferior_frontal_gyrus_pars_orbitalis_right" 0 0 0 0 0 0 0 0 0 0 0 0 0 0 0 0 0 0 0 0 0 0 0 0 0 0 0.000597285805984259 0 0 0 0 0 0 0 0 0.000597417996789468 0.000592127656097355 0 0 0 0 0 0 0 0.000605955032002066 0 0 0 0 0 0.00059254234621609 0 0.00061583575039164 0 0 0 0 0 0 0.000636326043932469 0.000595722081472353 0 0.000710168151735541 0 0 0 0 0.000609121094798
"inferior_frontal_gyrus_pars_triangularis_right" 0 0 0 0 0 0 0 0 0 0 0 0 0 0 0 0 0 0 0 0 0 0 0 0 0 0.000614832083508534 0.000593566241777152 0 0 0 0 0 0 0 0 0.000590739806801493 0.000584643151913514 0 0 0 0 0 0 0 0.000616172170871761 0 0.000585305285170392 0 0 0 0.000615789081905318 0.00061583575039164 0 0 0 0 0.000574511388434886 0 0.000599914908242466 0.000613007454007533 0.000592762959544443 0 0.000643886571624102 0 0 0 0 0.000604569757108786
"pericalcarine_cortex_right" 0 0 0 0.000681254441092115 0 0 0 0 0 0 0 0 0 0 0 0 0 0 0 0 0 0 0 0 0 0 0 0 0 0 0 0 0 0 0 0 0 0.000619972006857612 0 0.000637574430142228 0.00059990912883232 0 0.000769851199654317 0.000644183160431179 0 0.000644543309409137 0 0 0 0.000588659560731879 0 0 0 0 0.000592382397897759 0 0.000638443915565501 0.000666715289281009 0 0 0 0.00060615038154005 0 0.000689036462097081 0 0 0.000689607061894853 0.000707109539537359
"postcentral_gyrus_right" 0 0 0.00059935292525925 0 0 0 0 0 0 0 0 0 0 0 0 0 0.000652507989271988 0 0 0 0 0.000591129015653979 0.000804016719814374 0 0 0 0.000611807295988042 0 0 0 0 0 0 0.000626542753108695 0.000576080379794079 0.000571152922065773 0.000572335014009995 0.000594573742911249 0 0.000615923693260463 0.000578524711403058 0.000578230401517754 0.000588635130329529 0.000574996609829786 0 0.00058843446184788 0 0.000574727442188284 0 0.000655035388307579 0.000581179910208215 0 0 0.000592382397897759 0 0.000568208920103352 0.000624889232602609 0.000582433023120046 0.000601905216182891 0.000575201617372445 0.000579685216532436 0.000595507357272735 0.000621334604816746 0.000601649360204466 0 0 0.000590866462944861 0.000604131343922674
"posterior_cingulate_gyrus_right" 0 0.000634547031190974 0.000609688149682606 0 0 0.000631327524396058 0 0.000647612824673743 0.000745022032270959 0.000647026752270322 0 0 0 0 0 0.000610887436827117 0.000609236467625662 0 0 0 0.00060392432351545 0.00068622024495508 0.000638326424603174 0 0.000599381639808042 0.000604665105837451 0.000616424935945925 0.000585781245149257 0 0.000600692724572918 0 0 0.000582842346730947 0.000592285286380382 0.000591096840969053 0.000653658004419594 0.00060471477344318 0 0 0.000701281856224064 0.000637926398315771 0.000628310300120741 0.000633029694890041 0.00071207487462745 0.000568317042516254 0 0 0 0 0.000593277186347827 0.000555986473958243 0 0 0 0.000568208920103352 0 0.000584065969120306 0.000624544263150953 0.000587311890185488 0.000583894695638621 0.000602872392746826 0.000599741180511595 0.000572853195139541 0.000556955023990674 0 0 0.00063637503577096 0.000581293111708339
"precentral_gyrus_right" 0 0.000681266927403948 0.000617351265108569 0 0.000659449931507841 0.000623145379860279 0 0.000767717667320099 0.000809443988831392 0 0 0 0 0 0 0.0006289542242333 0.000653601037509037 0 0 0 0.000649972068988957 0.000591873960502594 0.000639447335277841 0 0 0.000649581926902867 0.000624907697250105 0 0 0.00059385747231799 0 0 0 0.000621313662591746 0.000572709616193022 0.000570004998096351 0.000575384434884667 0.000588597224615351 0 0.000687762296907266 0.000580973243028804 0.000583732450006755 0.000606392737135578 0.00064525913508066 0.000538513104123265 0.00070710250118028 0.00058261644146224 0.000577097474206265 0 0.000595328316859692 0.000591669964248305 0 0.000574511388434886 0.000638443915565501 0.000624889232602609 0.000584065969120306 0 0.000596059920986933 0.000602087578064899 0.000586749991055372 0.000585495311323657 0.000580826964589717 0.000589990553820347 0.000572392001655511 0 0 0.000578933058818077 0.000583083726127315
"precuneus_right" 0 0 0.000575221795047516 0 0 0 0 0 0 0 0 0 0 0 0 0 0 0 0 0 0 0 0.000612283459488346 0.00109104021312487 0 0 0.000593454643470515 0 0 0 0 0 0 0 0.000591509504403168 0 0 0.00062321211968878 0 0.000643417203648256 0.000624837873026918 0.000614662191495051 0.000654950734796235 0.000664051742842299 0 0.00068424083032954 0 0.000582634911391233 0 0.000590817112209898 0 0 0 0.000666715289281009 0.000582433023120046 0.000624544263150953 0.000596059920986933 0 0 0 0.000667916912451761 0.000621277799020307 0.000607070786239185 0.000613321358230247 0 0 0.00066766150502659 0.000666405647049706
"rostral_anterior_cingulate_cortex_right" 0 0.000757267372699131 0.00063086961515039 0 0 0 0 0 0 0 0 0 0.00087908990290774 0 0 0 0.000671583401015392 0.000651102071598725 0 0 0.00064723473108252 0 0 0 0.00081999421103108 0.00071081219241021 0.000661001792776698 0 0 0 0 0 0 0 0 0.000614576656470199 0.000606544393667658 0 0 0 0 0 0 0 0.000615083630377043 0 0.000681401354055498 0 0 0 0.000602827283060434 0 0.000599914908242466 0 0.000601905216182891 0.000587311890185488 0.000602087578064899 0 0 0.000606639573306664 0.000604843499529556 0 0 0.00059165492982824 0 0 0 0.00059081038934098
"rostral_middle_frontal_gyrus_right" 0 0.000649644556680308 0.000606317212114439 0 0 0 0 0 0 0 0.000623306339994159 0 0 0 0 0 0.000621899475358306 0 0 0 0 0 0 0 0.000629539440149 0.000632512032245011 0.000612428160554468 0 0 0 0 0 0 0.000627183426323156 0 0.000591681623749707 0.000599635519060133 0 0 0 0 0 0 0 0.000620299836162134 0 0.000674782430421851 0 0 0 0.000596926870979926 0.000636326043932469 0.000613007454007533 0 0.000575201617372445 0.000583894695638621 0.000586749991055372 0 0.000606639573306664 0 0.000606412928628545 0 0.000599198350092223 0.00057926966461141 0.000692217919822168 0 0 0.00060570112270907
"superior_frontal_gyrus_right" 0 0.000643928523645768 0.00062250600282325 0 0.000658526496389171 0.000618078816631141 0 0 0.000730994052456247 0 0.000628698254167158 0 0.000628512199583181 0 0 0.000622480166234763 0.000632205144444669 0.000624465849210312 0.000636661821071304 0 0.000616154420958776 0.000620832833570569 0.000650302780739091 0 0.000627148108299367 0.000627356439581711 0.000626842944753348 0.000621203600244236 0 0.000593366067509906 0 0 0 0.000627521035909753 0.000571040053207533 0.00061661110685302 0.000592365404783758 0 0.000600149174134081 0.000608537335266371 0.00057919080159539 0.00057296761191215 0.000706392930696993 0.000597250996394692 0.000581514749385449 0 0.000599018193237018 0 0 0.000640818904701532 0.00058947105050594 0.000595722081472353 0.000592762959544443 0 0.000579685216532436 0.000602872392746826 0.000585495311323657 0.000667916912451761 0.000604843499529556 0.000606412928628545 0 0.000568131114207738 0.000600715934884048 0.000565154941961634 0.00068059031971449 0 0.000565134364280542 0.000585897114849107
"superior_parietal_gyrus_right" 0 0 0.000580384137706594 0 0 0 0 0 0 0 0 0 0 0 0 0.00059495259064495 0 0 0 0 0 0 0 0 0 0 0.000596430990663966 0 0 0 0 0 0 0 0.000580979913983319 0.000587494300883515 0.000563258700852998 0.000603585052738278 0 0.000589185482823443 0.000590134307383585 0.000585635189061778 0.000609453950551934 0.000580739068090677 0 0.000607697010369533 0 0.000583559626464633 0 0.000587845864688015 0.000559703297001282 0 0 0.00060615038154005 0.000595507357272735 0.000599741180511595 0.000580826964589717 0.000621277799020307 0 0 0.000568131114207738 0 0.000606758949746948 0.000596506203256743 0 0 0.000594360760238306 0.000580718039540504
"superior_temporal_gyrus_right" 0 0 0 0 0 0 0 0 0 0 0 0 0 0 0 0 0 0 0 0 0 0 0 0 0 0.00061379530650606 0 0 0 0 0 0 0 0 0.000611799368456276 0.000595369535366629 0.000601858152414843 0 0.000719295709226604 0.000648136676199513 0.000608747497664453 0.000628127616822183 0.000605723653030499 0.000601235447513353 0.00076752179716162 0.000804786099813075 0 0.00065204487934557 0.000700193019309069 0.000592969715520587 0.000645984651576507 0.000710168151735541 0.000643886571624102 0 0.000621334604816746 0.000572853195139541 0.000589990553820347 0.000607070786239185 0 0.000599198350092223 0.000600715934884048 0.000606758949746948 0 0.000632394655305599 0 0.000729106952178283 0.000623641011302372 0.00062925941358128
"supramarginal_gyrus_right" 0 0 0.000597380279383598 0 0 0 0 0.000640677628081621 0.0007567688606841 0 0 0 0 0 0 0 0.000614345100664139 0 0 0 0.000646589072389861 0.000565690351320447 0.000592811063203707 0 0 0 0.000594478584895591 0 0 0 0 0 0 0.000622252159489984 0.000618862312621653 0.000564135500770191 0.0005652172158769 0 0.00066140423907424 0.000683942585323699 0.000618524357202063 0.000604528071567714 0.00060443684930864 0.000649427041892746 0 0.000693986840359767 0 0.000601587695984313 0 0.000583513725870383 0.000559831927805607 0 0 0.000689036462097081 0.000601649360204466 0.000556955023990674 0.000572392001655511 0.000613321358230247 0.00059165492982824 0.00057926966461141 0.000565154941961634 0.000596506203256743 0.000632394655305599 0 0 0 0.000605456954816768 0.000596992860484341
"frontal_pole_right" 0 0 0 0 0 0 0 0 0 0 0 0 0.000497989774330709 0 0 0 0 0 0 0 0 0 0 0 0 0 0 0 0 0 0 0 0 0 0 0 0 0 0 0 0 0 0 0 0.000759827309265151 0 0.000715888334722941 0 0 0 0 0 0 0 0 0 0 0 0 0.000692217919822168 0.00068059031971449 0 0 0 0 0 0 0
"temporal_pole_right" 0 0 0 0 0 0 0 0 0 0 0 0 0 0 0 0 0 0 0 0 0 0 0 0 0 0 0 0 0 0 0 0 0 0 0 0 0 0 0.000709388543059726 0.000697744620933187 0 0.000682452466075588 0 0 0.000840491885832551 0 0 0.000688598180975193 0.000725257851252995 0 0 0 0 0 0 0 0 0 0 0 0 0 0.000729106952178283 0 0 0 0 0.000812692599431678
"transverse_temporal_gyrus_right" 0 0 0 0 0 0 0 0 0 0 0 0 0 0 0 0 0 0 0 0 0 0 0 0 0 0 0.000625703494831972 0 0 0 0 0 0 0 0.000609053523699155 0 0 0 0 0.000695045197310914 0.000645409261727503 0.000609767538329333 0.000659073612987809 0.00066634367696293 0 0.000696651791461235 0 0.000611873777002757 0 0.000581844235488926 0 0 0 0.000689607061894853 0.000590866462944861 0.00063637503577096 0.000578933058818077 0.00066766150502659 0 0 0.000565134364280542 0.000594360760238306 0.000623641011302372 0.000605456954816768 0 0 0 0.00064409866892616
"insula_right" 0 0.000594660200935862 0.000614761679453078 0 0 0 0 0 0.000947905035938612 0 0 0 0 0 0 0 0 0 0 0 0 0 0.000637773701498334 0 0 0 0.000598126558323314 0 0 0 0 0 0 0.000624980098997202 0.00060838105754934 0.000574564704239957 0.000576421794157079 0 0.000806619699378823 0.000686531408738912 0.000595145430403062 0.000615428494290173 0.000697189266188284 0.000648825215106801 0.00074111790606046 0.000734473861797712 0 0.000627131140612528 0.000697173324144354 0.000582099734987403 0.000592204136421036 0.000609121094798 0.000604569757108786 0.000707109539537359 0.000604131343922674 0.000581293111708339 0.000583083726127315 0.000666405647049706 0.00059081038934098 0.00060570112270907 0.000585897114849107 0.000580718039540504 0.00062925941358128 0.000596992860484341 0 0.000812692599431678 0.00064409866892616 0
