# Supplementary material for: NODDI and Tensor-Based Microstructural Indices as Predictors of Functional Connectivity
Source: PLoS One. 2016 Apr 14;11(4):e0153404. doi: 10.1371/journal.pone.0153404 (PMC4831788; doi:10.1371/journal.pone.0153404)
Supplement: S1 Data — a) Functional connectivity matrices, both fMRI and EEG connectomes across all subjects, in the form of precision matrices and b) structural brain connectivity matrices across all subjects and microstructural indices. Columns and rows are named according to the corresponding brain region that represent. (ZIP) [file pone.0153404.s001.zip › DATA/DWI/35_WODI_68.txt]

"banks_superior_temporal_sulcus_left" "caudal_anterior_cingulate_cortex_left" "caudal_middle_frontal_gyrus_left" "cuneus_left" "entorhinal_cortex_left" "fusiform_gyrus_left" "inferior_parietal_gyrus_left" "inferior_temporal_gyrus_left" "cingulate_gyrus_isthmus_left" "lateral_occipital_cortex_left" "lateral_orbitofrontal_cortex_left" "lingual_gyrus_left" "medial_orbitofrontal_gyrus_left" "middle_temporal_gyrus_left" "parahippocampal_gyrus_left" "paracentral_gyrus_left" "inferior_frontal_gyrus_pars_opercularis_left" "inferior_frontal_gyrus_pars_orbitalis_left" "inferior_frontal_gyrus_pars_triangularis_left" "pericalcarine_cortex_left" "postcentral_gyrus_left" "posterior_cingulate_gyrus_left" "precentral_gyrus_left" "precuneus_left" "rostral_anterior_cingulate_cortex_left" "rostral_middle_frontal_gyrus_left" "superior_frontal_gyrus_left" "superior_parietal_gyrus_left" "superior_temporal_gyrus_left" "supramarginal_gyrus_left" "frontal_pole_left" "temporal_pole_left" "transverse_temporal_gyrus_left" "insula_left" "banks_superior_temporal_sulcus_right" "caudal_anterior_cingulate_cortex_right" "caudal_middle_frontal_gyrus_right" "cuneus_right" "entorhinal_cortex_right" "fusiform_gyrus_right" "inferior_parietal_gyrus_right" "inferior_temporal_gyrus_right" "cingulate_gyrus_isthmus_right" "lateral_occipital_cortex_right" "lateral_orbitofrontal_cortex_right" "lingual_gyrus_right" "medial_orbitofrontal_gyrus_right" "middle_temporal_gyrus_right" "parahippocampal_gyrus_right" "paracentral_gyrus_right" "inferior_frontal_gyrus_pars_opercularis_right" "inferior_frontal_gyrus_pars_orbitalis_right" "inferior_frontal_gyrus_pars_triangularis_right" "pericalcarine_cortex_right" "postcentral_gyrus_right" "posterior_cingulate_gyrus_right" "precentral_gyrus_right" "precuneus_right" "rostral_anterior_cingulate_cortex_right" "rostral_middle_frontal_gyrus_right" "superior_frontal_gyrus_right" "superior_parietal_gyrus_right" "superior_temporal_gyrus_right" "supramarginal_gyrus_right" "frontal_pole_right" "temporal_pole_right" "transverse_temporal_gyrus_right" "insula_right"
"banks_superior_temporal_sulcus_left" 0 0 0.287415440295906 0 0 0.344295829023321 0.278785859660129 0.296949074544209 0.238667956974843 0.283615215527213 0 0 0 0.368589957666243 0 0.262415354323991 0 0 0 0 0.280102404246073 0.237702715970948 0.251832826548864 0.261218237267298 0 0 0.280165543189707 0.267408258037801 0.328438429930716 0.270601245187879 0 0 0.343861112355946 0.288874783281317 0 0 0 0 0 0 0 0 0 0 0 0 0 0 0 0 0 0 0 0 0 0 0 0 0 0 0 0 0 0 0 0 0 0
"caudal_anterior_cingulate_cortex_left" 0 0 0.266268541319262 0 0 0 0 0 0 0 0.272197571163371 0 0.251902215639286 0 0 0 0.293506194252647 0.318225764375619 0.314742533506305 0 0.249727347421405 0.223964454825893 0.274366674278021 0 0.275486576412124 0.282943753500567 0.258211237757867 0 0 0 0 0 0 0.255089326096112 0 0.203490728069554 0.227589528729546 0 0 0 0 0 0 0 0 0 0 0 0 0 0.219110500589975 0 0 0 0 0.229401147517559 0.214490830804336 0 0.239890007049487 0.204151406499409 0.219472916342033 0 0 0 0 0 0 0.23884689783245
"caudal_middle_frontal_gyrus_left" 0.287415440295906 0.266268541319262 0 0 0 0.257799430677743 0.291733339267896 0.238831649927024 0 0.237719223258665 0.28997305266553 0 0.282139512859325 0 0 0 0.275570881102676 0.317273368563002 0.333899369562973 0 0.332393508276746 0.211351406727804 0.326746232335631 0 0.294585065121343 0.308874850094659 0.291222750917073 0.311315061328251 0 0.293590025493661 0 0 0 0.305182624670473 0 0.214219028113883 0.229433647614671 0 0.303454021333966 0 0 0.206815445084951 0 0 0.219417233137004 0 0.223509595423618 0 0 0.230705316841625 0.242067508547927 0 0 0 0.238240980736741 0.17614769975601 0.218642482567775 0.210491769463749 0.244391736492919 0.221210952522045 0.195890885956943 0.238243332588513 0 0.238156812300942 0 0 0 0.266626459041974
"cuneus_left" 0 0 0 0 0 0 0.301172009380788 0 0 0.371137363922464 0 0.387815617525146 0 0 0.310434856872054 0 0 0 0 0.386220728150274 0 0 0 0.352876915602418 0 0 0 0.350889701671609 0 0 0 0 0 0 0 0 0 0.540378263147234 0 0 0 0 0 0.488248842001372 0 0.596671363108787 0 0 0 0 0 0 0 0.550088021989852 0 0 0 0 0 0 0 0 0 0 0 0 0 0
"entorhinal_cortex_left" 0 0 0 0 0 0.434141277000408 0 0.504281733651793 0 0 0.469195427772866 0 0 0 0.48483632608418 0 0 0 0 0 0 0 0 0 0 0 0 0 0.297044335999315 0 0 0.336757630149361 0 0.30489419185644 0 0 0 0 0.461458258986422 0 0 0 0 0 0 0 0 0 0.355549762229846 0 0 0 0 0 0 0 0.302139297832041 0 0 0 0.223007438177185 0 0 0 0 0 0 0
"fusiform_gyrus_left" 0.344295829023321 0 0.257799430677743 0 0.434141277000408 0 0.266100406669565 0.346299948541725 0.208441635257893 0.389123528215426 0 0.375120140991496 0 0.325133861070498 0.438531505478539 0.283151409304812 0 0 0 0.285885352215185 0.258467621621999 0.235053300686052 0.241602747277374 0.241677946003848 0 0 0.247967774015237 0.259495851297986 0.266873742793591 0.25538406135277 0 0.323179548985381 0.28345054428416 0.251561769509216 0 0.239677773718593 0.234083826294187 0 0.313841592948966 0 0 0 0 0 0 0.496294667023776 0 0 0 0 0 0 0 0 0 0.222049254849503 0.231085700481049 0 0 0 0.215644945349435 0 0 0 0 0 0 0
"inferior_parietal_gyrus_left" 0.278785859660129 0 0.291733339267896 0.301172009380788 0 0.266100406669565 0 0.2780975567159 0.250743075426184 0.345841973924107 0 0.278979846000943 0 0.307701408287291 0.264164751034407 0.271874134606738 0.29912946387585 0 0 0.295447473851548 0.269566070331086 0.265399708108361 0.253609494518025 0.26244704043511 0 0 0.261003515290997 0.311442475663661 0.307993455801691 0.326616812391968 0 0 0.253585337406916 0.252712647970306 0 0 0 0 0 0 0 0 0 0 0 0 0 0 0 0.289303079138771 0 0 0 0 0 0 0 0 0 0 0 0 0 0 0 0 0 0
"inferior_temporal_gyrus_left" 0.296949074544209 0 0.238831649927024 0 0.504281733651793 0.346299948541725 0.2780975567159 0 0.219723515922342 0.29125212425073 0 0.310684124280089 0 0.322965696315954 0.342243822852895 0.254530654110607 0.275656102186096 0 0 0 0.234094734526595 0.235282054765347 0.237847236394579 0.240621364960641 0 0 0.233012452538084 0.253850905425046 0.261782202459994 0.262904755302921 0 0.309803551689545 0.244092917699625 0.233516557107284 0 0 0 0 0 0 0 0 0 0 0 0.406133233217096 0 0 0 0 0 0 0 0 0 0.225605086257463 0.235486001507046 0 0 0 0 0 0 0.213573322906467 0 0 0 0
"cingulate_gyrus_isthmus_left" 0.238667956974843 0 0 0 0 0.208441635257893 0.250743075426184 0.219723515922342 0 0.190029153610087 0 0.417950603914509 0 0.253269272671397 0.305162473844608 0.284897829695998 0 0 0 0 0.283761080186993 0.377273830392899 0.237906787713184 0.352699485191311 0 0 0.299100129465393 0.285745400281819 0.215345968227255 0.274773332478595 0 0 0.218916886863033 0.265524790157703 0 0 0 0 0 0.277567892880263 0 0 0.244783248603239 0.235600460318196 0 0 0 0 0 0.283480065108767 0 0 0 0 0 0.227537695773849 0.274754576686798 0 0 0 0.261347153301738 0 0 0.239701704984629 0 0 0 0.2747185818891
"lateral_occipital_cortex_left" 0.283615215527213 0 0.237719223258665 0.371137363922464 0 0.389123528215426 0.345841973924107 0.29125212425073 0.190029153610087 0 0 0.324748289847748 0 0.338371837114416 0.450958548131493 0.289280859172979 0.246753764680458 0 0 0.423950682775607 0.236627665954469 0.238670886659972 0.232036823121972 0.238307908718486 0 0 0.227077076395666 0.28921449624918 0.231128182792417 0.253390751347137 0 0 0.213141475289736 0.206468322803085 0 0 0 0.716312421199925 0.410331061851955 0.447423523731843 0 0 0 0.472780302914136 0 0.484504647998729 0 0 0 0.255768000779418 0 0 0 0 0 0.168451748688337 0 0 0 0 0 0 0 0 0 0 0 0
"lateral_orbitofrontal_cortex_left" 0 0.272197571163371 0.28997305266553 0 0.469195427772866 0 0 0 0 0 0 0 0.347000828338265 0 0 0 0.303632135466764 0.430590638357281 0.419819812254723 0 0 0.230306496331834 0.30751360182409 0 0.31154164690641 0.368495089865226 0.258505582580126 0 0 0 0.441766167619751 0.338398698567434 0 0.3885677497295 0 0.232890119621322 0.235399218214922 0 0 0 0 0 0 0 0.225374065122965 0 0 0 0 0 0.251556465683955 0 0 0 0 0 0 0 0 0.267192765364122 0.219728969615209 0 0 0 0 0 0 0
"lingual_gyrus_left" 0 0 0 0.387815617525146 0 0.375120140991496 0.278979846000943 0.310684124280089 0.417950603914509 0.324748289847748 0 0 0 0.339621449787496 0.416081615435073 0.295243823275677 0 0 0 0.389320639943604 0.2532569534048 0 0.266216372457749 0.263175824983151 0 0 0 0.29948478037347 0.25470548036549 0.273076136615651 0 0 0 0.256851806459862 0 0 0 0 0 0 0 0.461897459233419 0 0.468442644613243 0 0.560814588086579 0 0 0 0 0 0 0 0 0 0 0 0 0 0 0 0 0 0 0 0 0 0
"medial_orbitofrontal_gyrus_left" 0 0.251902215639286 0.282139512859325 0 0 0 0 0 0 0 0.347000828338265 0 0 0 0.382435215292265 0 0 0 0.287722184275365 0 0 0 0 0 0.366097086845322 0.363060382099553 0.287340110617366 0 0 0 0.486699191263626 0 0 0.275092132522001 0 0.227167322486654 0.229883157062069 0 0 0 0 0 0 0 0 0 0.525470347841869 0 0 0 0.237885606421473 0 0 0 0 0 0 0 0.395196098897295 0 0.222090626270331 0 0 0 0.61613572143129 0 0 0
"middle_temporal_gyrus_left" 0.368589957666243 0 0 0 0 0.325133861070498 0.307701408287291 0.322965696315954 0.253269272671397 0.338371837114416 0 0.339621449787496 0 0 0 0.270499413836136 0 0 0 0 0.274718349628811 0.254582274790424 0.255499659836857 0.271643338916659 0 0 0.256483239593752 0.280115967794 0.319885947832241 0.285100627557927 0 0.435325563977162 0.28060128510993 0.280362142685532 0 0 0 0 0 0 0 0 0 0 0 0 0 0 0 0.270247762329879 0 0 0 0 0 0 0 0 0 0 0 0 0 0 0 0 0 0
"parahippocampal_gyrus_left" 0 0 0 0.310434856872054 0.48483632608418 0.438531505478539 0.264164751034407 0.342243822852895 0.305162473844608 0.450958548131493 0 0.416081615435073 0.382435215292265 0 0 0 0 0 0 0 0 0 0 0.273084426273613 0 0 0 0.274961475257413 0.313200904687334 0 0 0.30852349236096 0 0.257994557050046 0 0 0 0 0.360117976104279 0 0 0 0 0 0 0 0 0 0 0 0 0 0 0 0 0 0 0 0 0 0 0 0 0 0 0 0 0
"paracentral_gyrus_left" 0.262415354323991 0 0 0 0 0.283151409304812 0.271874134606738 0.254530654110607 0.284897829695998 0.289280859172979 0 0.295243823275677 0 0.270499413836136 0 0 0 0 0 0 0.542548178563577 0.342608242918888 0.349070830676811 0.296048934509472 0 0 0.417206344228978 0.27950505939971 0.273190927989867 0.279193460959993 0 0 0 0.277943194051548 0 0 0 0 0 0 0 0 0 0 0 0 0 0 0 0.363933973226567 0 0 0 0 0 0.204609268021207 0.206507077238182 0 0 0 0.217124408045679 0.285148093538838 0 0 0 0 0 0
"inferior_frontal_gyrus_pars_opercularis_left" 0 0.293506194252647 0.275570881102676 0 0 0 0.29912946387585 0.275656102186096 0 0.246753764680458 0.303632135466764 0 0 0 0 0 0 0.331799455615189 0.401607996484496 0 0.299993463141979 0.268377815968623 0.319915387887673 0 0.321233167183637 0.335525605187356 0.279980518852839 0.282459031202223 0 0.261510384026358 0 0 0 0.314409479349657 0 0.237993932158306 0.233402394150263 0 0 0 0 0 0 0.238828332907714 0 0 0 0 0 0 0.237592657376379 0 0 0 0.249981213192698 0.240553854925688 0.240922083049117 0 0.251831069693025 0.197191071362281 0.216981276007811 0 0 0.239821245248227 0 0 0 0
"inferior_frontal_gyrus_pars_orbitalis_left" 0 0.318225764375619 0.317273368563002 0 0 0 0 0 0 0 0.430590638357281 0 0 0 0 0 0.331799455615189 0 0.423226536657149 0 0 0 0 0 0.305748257676201 0.343630802454775 0.285655809611423 0 0.558244214389642 0 0 0 0 0.348102235687732 0 0.27217481498114 0.26129428315732 0 0 0 0 0 0 0 0 0 0.260674061942858 0 0 0 0 0 0 0 0 0 0 0 0.296722284305059 0 0.257835919999459 0 0 0 0 0 0 0
"inferior_frontal_gyrus_pars_triangularis_left" 0 0.314742533506305 0.333899369562973 0 0 0 0 0 0 0 0.419819812254723 0 0.287722184275365 0 0 0 0.401607996484496 0.423226536657149 0 0 0 0 0 0 0.33243035698109 0.346970209370751 0.317289906378209 0 0.543154483292617 0 0 0 0 0.341298271296183 0 0.273396090291516 0.264466183799441 0 0 0 0 0 0 0 0 0 0 0 0 0 0.273540935621727 0 0 0 0 0 0 0 0 0 0.252747081772338 0 0 0 0 0 0 0
"pericalcarine_cortex_left" 0 0 0 0.386220728150274 0 0.285885352215185 0.295447473851548 0 0 0.423950682775607 0 0.389320639943604 0 0 0 0 0 0 0 0 0 0 0 0.302967645109639 0 0 0 0.268719025227857 0 0 0 0 0 0.259175314620648 0 0 0 0 0 0 0 0 0 0 0 0.452432667245785 0 0 0 0 0 0 0 0 0 0 0 0 0 0 0 0 0 0 0 0 0 0
"postcentral_gyrus_left" 0.280102404246073 0.249727347421405 0.332393508276746 0 0 0.258467621621999 0.269566070331086 0.234094734526595 0.283761080186993 0.236627665954469 0 0.2532569534048 0 0.274718349628811 0 0.542548178563577 0.299993463141979 0 0 0 0 0.254382570565332 0.326410131710419 0.257975632769212 0.310691798063752 0.318296591679665 0.292243608271416 0.290416264733692 0.460912872480187 0.282044218752595 0 0 0.528675847417055 0.332752078881071 0 0.271912042238734 0.242558412389858 0 0 0 0 0 0 0 0 0 0 0 0 0.549694022160541 0 0 0 0 0 0.271949046797985 0.257822501763801 0 0.251145657395149 0 0.240988821723277 0 0 0.279729015092922 0 0 0 0
"posterior_cingulate_gyrus_left" 0.237702715970948 0.223964454825893 0.211351406727804 0 0 0.235053300686052 0.265399708108361 0.235282054765347 0.377273830392899 0.238670886659972 0.230306496331834 0 0 0.254582274790424 0 0.342608242918888 0.268377815968623 0 0 0 0.254382570565332 0 0.239982827148354 0.313587399131031 0 0.257266023678504 0.27270701216323 0.275486595959003 0.255394229276695 0.2901204607662 0 0 0 0.227706005860282 0 0.21111566183988 0.254403832158038 0 0 0 0 0 0 0.230798215877256 0 0 0 0 0 0.304000601079784 0 0 0 0 0.266199797077762 0.181026840209089 0.246324770183853 0 0 0 0.176968044927906 0 0 0.268224746277889 0 0 0 0
"precentral_gyrus_left" 0.251832826548864 0.274366674278021 0.326746232335631 0 0 0.241602747277374 0.253609494518025 0.237847236394579 0.237906787713184 0.232036823121972 0.30751360182409 0.266216372457749 0 0.255499659836857 0 0.349070830676811 0.319915387887673 0 0 0 0.326410131710419 0.239982827148354 0 0.255003538667366 0.292854974514068 0.291795214977134 0.260008740250494 0.261665101412734 0.255878765017127 0.275943758319753 0 0 0.251782776742864 0.291206011282813 0 0.2375538187849 0.239996058351722 0 0.277674636993018 0 0 0 0 0 0 0 0 0 0 0.212601792752218 0 0 0 0 0.511623628795934 0.18473217912152 0.19730801101211 0.304502930579277 0 0 0.188528024066572 0 0 0.260563413042855 0 0 0 0.189649639062387
"precuneus_left" 0.261218237267298 0 0 0.352876915602418 0 0.241677946003848 0.26244704043511 0.240621364960641 0.352699485191311 0.238307908718486 0 0.263175824983151 0 0.271643338916659 0.273084426273613 0.296048934509472 0 0 0 0.302967645109639 0.257975632769212 0.313587399131031 0.255003538667366 0 0 0 0.288411836334223 0.3165497657574 0.261758777330935 0.268148252888333 0 0 0 0.24801326931365 0 0 0 0 0 0 0 0 0 0 0 0 0 0 0 0 0 0 0 0 0 0 0 0.552820589843688 0 0 0 0 0 0 0 0 0 0
"rostral_anterior_cingulate_cortex_left" 0 0.275486576412124 0.294585065121343 0 0 0 0 0 0 0 0.31154164690641 0 0.366097086845322 0 0 0 0.321233167183637 0.305748257676201 0.33243035698109 0 0.310691798063752 0 0.292854974514068 0 0 0.285153028345717 0.260885578349548 0 0 0 0 0 0 0.287618270331399 0 0.235444085889309 0.238886980710234 0 0 0 0 0 0 0 0 0 0.516707585305222 0 0 0 0.237417755309718 0 0 0 0 0.289596555010551 0 0 0.281331691422156 0.238233009517549 0.226496006868786 0 0 0 0 0 0 0
"rostral_middle_frontal_gyrus_left" 0 0.282943753500567 0.308874850094659 0 0 0 0 0 0 0 0.368495089865226 0 0.363060382099553 0 0 0 0.335525605187356 0.343630802454775 0.346970209370751 0 0.318296591679665 0.257266023678504 0.291795214977134 0 0.285153028345717 0 0.270986910386822 0.411894004830404 0 0.261431016426688 0.427998419495869 0 0 0.306707531488641 0 0.23464854534249 0.237909730324201 0 0 0 0 0 0 0 0.226725707298147 0 0.241052306512235 0 0 0 0.245133347707252 0 0.237398077528421 0 0 0.261801812170757 0.250885660179478 0 0.258625460894401 0.236277931042673 0.225423800520605 0 0.245157000158128 0 0 0 0 0
"superior_frontal_gyrus_left" 0.280165543189707 0.258211237757867 0.291222750917073 0 0 0.247967774015237 0.261003515290997 0.233012452538084 0.299100129465393 0.227077076395666 0.258505582580126 0 0.287340110617366 0.256483239593752 0 0.417206344228978 0.279980518852839 0.285655809611423 0.317289906378209 0 0.292243608271416 0.27270701216323 0.260008740250494 0.288411836334223 0.260885578349548 0.270986910386822 0 0.262448694514134 0.246290691759969 0.271036482312255 0.468956176554529 0 0 0.252395963150224 0.218733191378316 0.179237482923314 0.205590049315573 0 0 0 0 0 0.240279312456281 0.187563365417957 0.204700818316942 0 0.206352876574388 0 0 0.224019399542992 0.216790675391641 0.221418569480099 0.224396509891637 0 0.230038791109337 0.195417472065138 0.209970382816385 0.243492256758182 0.230935816312473 0.222514707258639 0.182031914214524 0.262367192792748 0 0.229608394553231 0 0 0.206233929756169 0.219097417790756
"superior_parietal_gyrus_left" 0.267408258037801 0 0.311315061328251 0.350889701671609 0 0.259495851297986 0.311442475663661 0.253850905425046 0.285745400281819 0.28921449624918 0 0.29948478037347 0 0.280115967794 0.274961475257413 0.27950505939971 0.282459031202223 0 0 0.268719025227857 0.290416264733692 0.275486595959003 0.261665101412734 0.3165497657574 0 0.411894004830404 0.262448694514134 0 0.311746139203788 0.294424515073569 0 0 0.246172953497263 0.333929116030791 0 0 0 0.624723022207657 0 0 0 0 0 0 0 0 0 0 0 0 0 0 0 0 0 0.265975395315593 0 0 0 0 0.239191329969212 0 0 0 0 0 0 0
"superior_temporal_gyrus_left" 0.328438429930716 0 0 0 0.297044335999315 0.266873742793591 0.307993455801691 0.261782202459994 0.215345968227255 0.231128182792417 0 0.25470548036549 0 0.319885947832241 0.313200904687334 0.273190927989867 0 0.558244214389642 0.543154483292617 0 0.460912872480187 0.255394229276695 0.255878765017127 0.261758777330935 0 0 0.246290691759969 0.311746139203788 0 0.396016165744228 0 0.358388782980454 0.37185559290247 0.260578663137166 0 0.222611935328649 0 0 0 0 0 0 0 0 0 0 0 0 0 0 0 0 0 0 0 0 0 0 0 0 0 0 0 0 0 0 0 0
"supramarginal_gyrus_left" 0.270601245187879 0 0.293590025493661 0 0 0.25538406135277 0.326616812391968 0.262904755302921 0.274773332478595 0.253390751347137 0 0.273076136615651 0 0.285100627557927 0 0.279193460959993 0.261510384026358 0 0 0 0.282044218752595 0.2901204607662 0.275943758319753 0.268148252888333 0 0.261431016426688 0.271036482312255 0.294424515073569 0.396016165744228 0 0 0 0.254184584968046 0.344831405077658 0 0.228236659349093 0 0 0 0 0 0 0 0 0 0 0 0 0 0 0 0 0 0 0 0.256283561634704 0.224303993063266 0 0 0 0.224326254952386 0 0 0 0 0 0 0
"frontal_pole_left" 0 0 0 0 0 0 0 0 0 0 0.441766167619751 0 0.486699191263626 0 0 0 0 0 0 0 0 0 0 0 0 0.427998419495869 0.468956176554529 0 0 0 0 0 0 0 0 0 0 0 0 0 0 0 0 0 0 0 0 0 0 0 0 0 0 0 0 0 0 0 0 0 0 0 0 0 0 0 0 0
"temporal_pole_left" 0 0 0 0 0.336757630149361 0.323179548985381 0 0.309803551689545 0 0 0.338398698567434 0 0 0.435325563977162 0.30852349236096 0 0 0 0 0 0 0 0 0 0 0 0 0 0.358388782980454 0 0 0 0 0.249198280196148 0 0 0 0 0 0 0 0 0 0 0 0 0 0 0 0 0 0 0 0 0 0 0 0 0 0 0 0 0 0 0 0 0 0
"transverse_temporal_gyrus_left" 0.343861112355946 0 0 0 0 0.28345054428416 0.253585337406916 0.244092917699625 0.218916886863033 0.213141475289736 0 0 0 0.28060128510993 0 0 0 0 0 0 0.528675847417055 0 0.251782776742864 0 0 0 0 0.246172953497263 0.37185559290247 0.254184584968046 0 0 0 0.244415855400028 0 0 0 0 0 0 0 0 0 0 0 0 0 0 0 0 0 0 0 0 0 0.190323444886136 0 0 0 0 0 0 0 0 0 0 0 0
"insula_left" 0.288874783281317 0.255089326096112 0.305182624670473 0 0.30489419185644 0.251561769509216 0.252712647970306 0.233516557107284 0.265524790157703 0.206468322803085 0.3885677497295 0.256851806459862 0.275092132522001 0.280362142685532 0.257994557050046 0.277943194051548 0.314409479349657 0.348102235687732 0.341298271296183 0.259175314620648 0.332752078881071 0.227706005860282 0.291206011282813 0.24801326931365 0.287618270331399 0.306707531488641 0.252395963150224 0.333929116030791 0.260578663137166 0.344831405077658 0 0.249198280196148 0.244415855400028 0 0 0.241091340341174 0.232700185701671 0 0 0 0 0 0 0 0.225969731850436 0 0 0 0 0 0.248766489865022 0 0 0 0.25009436464201 0.213940622760933 0.240846427345181 0 0 0.219032711201751 0.221482866237807 0 0 0.267819214793143 0 0 0 0.265293474362672
"banks_superior_temporal_sulcus_right" 0 0 0 0 0 0 0 0 0 0 0 0 0 0 0 0 0 0 0 0 0 0 0 0 0 0 0.218733191378316 0 0 0 0 0 0 0 0 0 0 0 0 0.276128522847501 0.280538260236674 0.259249921255198 0.252777965289496 0.248489248505625 0 0.272311787260207 0 0.310470033065204 0 0.248729273666155 0 0 0 0 0.243648911605061 0.237941093588244 0.256176642585337 0.241649793445036 0 0 0.244864748114452 0.263897753854611 0.404602713620734 0.332631555368181 0 0 0.283166166844777 0.24561940380476
"caudal_anterior_cingulate_cortex_right" 0 0.203490728069554 0.214219028113883 0 0 0.239677773718593 0 0 0 0 0.232890119621322 0 0.227167322486654 0 0 0 0.237993932158306 0.27217481498114 0.273396090291516 0 0.271912042238734 0.21111566183988 0.2375538187849 0 0.235444085889309 0.23464854534249 0.179237482923314 0 0.222611935328649 0.228236659349093 0 0 0 0.241091340341174 0 0 0.273834276487542 0 0 0 0 0 0.339394486417099 0 0.251110425473555 0 0.235089227961013 0 0 0.234814296625898 0.280660139643965 0.288300707695721 0.307462538447713 0 0.280405545784727 0.25897918708832 0.266740900234164 0 0.281666339049635 0.25549974657216 0.206199229917873 0.261360598106416 0.293724401141959 0.270981614709321 0 0 0 0.277563256396252
"caudal_middle_frontal_gyrus_right" 0 0.227589528729546 0.229433647614671 0 0 0.234083826294187 0 0 0 0 0.235399218214922 0 0.229883157062069 0 0 0 0.233402394150263 0.26129428315732 0.264466183799441 0 0.242558412389858 0.254403832158038 0.239996058351722 0 0.238886980710234 0.237909730324201 0.205590049315573 0 0 0 0 0 0 0.232700185701671 0 0.273834276487542 0 0 0 0 0 0 0 0 0.285604389549477 0 0.259036252703874 0 0 0.225007733449355 0.298998900550326 0.298673341908267 0.318485997825958 0 0.302428209561835 0.240247086163108 0.30750244229899 0 0.301609438663559 0.282651211970487 0.285455636772627 0.28674406189248 0.306072730578145 0.288429491527293 0 0 0 0.306420021882694
"cuneus_right" 0 0 0 0.540378263147234 0 0 0 0 0 0.716312421199925 0 0 0 0 0 0 0 0 0 0 0 0 0 0 0 0 0 0.624723022207657 0 0 0 0 0 0 0 0 0 0 0 0.323014699953854 0 0 0 0.339343676024737 0 0.342512121062066 0 0 0 0.272639610341356 0 0 0 0.403492338810883 0.237332106926198 0 0.240743691203494 0.333047160532988 0 0 0 0.401890754975451 0 0 0 0 0 0
"entorhinal_cortex_right" 0 0 0.303454021333966 0 0.461458258986422 0.313841592948966 0 0 0 0.410331061851955 0 0 0 0 0.360117976104279 0 0 0 0 0 0 0 0.277674636993018 0 0 0 0 0 0 0 0 0 0 0 0 0 0 0 0 0.385359320757266 0 0.391890095468644 0 0 0.387709415528125 0 0 0 0.430912192758792 0 0 0 0 0 0 0 0 0 0 0 0.20527527391847 0 0.329256526136382 0.226662962951999 0 0.349057329947929 0 0.356611138687608
"fusiform_gyrus_right" 0 0 0 0 0 0 0 0 0.277567892880263 0.447423523731843 0 0 0 0 0 0 0 0 0 0 0 0 0 0 0 0 0 0 0 0 0 0 0 0 0.276128522847501 0 0 0.323014699953854 0.385359320757266 0 0.316106667233052 0.347711487763045 0.313099630122297 0.365822404658128 0 0.374217549832152 0 0.285008851068302 0.442694412962592 0.278060068660077 0.306939786610563 0 0 0.273044442225583 0.281303211121795 0.253276910355725 0.251322060759712 0.255054109557136 0 0 0.242069758943554 0.25915264610507 0.271494183097473 0.299252684845642 0 0.389387203562734 0.254405269794455 0.259615604718222
"inferior_parietal_gyrus_right" 0 0 0 0 0 0 0 0 0 0 0 0 0 0 0 0 0 0 0 0 0 0 0 0 0 0 0 0 0 0 0 0 0 0 0.280538260236674 0 0 0 0 0.316106667233052 0 0.265842903059351 0.240327605129007 0.346690435463684 0 0.277103425431047 0 0.395375431475455 0 0.238926584761184 0 0 0 0.292943871979801 0.238428323205136 0.222431397410529 0.239394263207538 0.240255135324964 0 0 0.262878482585544 0.291743800593024 0.285383793729392 0.301337099019205 0 0 0.222964220772003 0.239370925884832
"inferior_temporal_gyrus_right" 0 0 0.206815445084951 0 0 0 0 0 0 0 0 0.461897459233419 0 0 0 0 0 0 0 0 0 0 0 0 0 0 0 0 0 0 0 0 0 0 0.259249921255198 0 0 0 0.391890095468644 0.347711487763045 0.265842903059351 0 0.205749809132626 0.385765510293878 0 0.300980916822262 0 0.371530620832125 0.407765179336325 0.221352489472224 0 0 0 0 0.222010174428421 0.211659217267754 0.21828909356589 0.220860656984347 0 0 0.243603371683941 0.229952866611081 0.307170196416445 0.218096255110046 0 0.285756007088855 0.212771723920002 0.23189016771902
"cingulate_gyrus_isthmus_right" 0 0 0 0 0 0 0 0 0.244783248603239 0 0 0 0 0 0 0 0 0 0 0 0 0 0 0 0 0 0.240279312456281 0 0 0 0 0 0 0 0.252777965289496 0.339394486417099 0 0 0 0.313099630122297 0.240327605129007 0.205749809132626 0 0.212880892107116 0 0.38458178010774 0 0.229927814916001 0 0.248656437620488 0.335539299702549 0 0 0.279515618671825 0.222025567052114 0.310588000751086 0.224009092481691 0.290343244978295 0 0 0.266293004401577 0.23853534342897 0.274462325453016 0.250230782347746 0 0 0.207629541122177 0.262437471163713
"lateral_occipital_cortex_right" 0 0 0 0.488248842001372 0 0 0 0 0.235600460318196 0.472780302914136 0 0.468442644613243 0 0 0 0 0.238828332907714 0 0 0 0 0.230798215877256 0 0 0 0 0.187563365417957 0 0 0 0 0 0 0 0.248489248505625 0 0 0.339343676024737 0 0.365822404658128 0.346690435463684 0.385765510293878 0.212880892107116 0 0 0.337806318929942 0 0.312382933884882 0.480748055284371 0.237439762003199 0.217459027039745 0 0 0.360680737771969 0.241797520837045 0.230463044735899 0.228370092653821 0.239825837625065 0 0 0.234307362664653 0.307993183296866 0.225102686976951 0.219467626503388 0 0 0.182308585743306 0.200890465834207
"lateral_orbitofrontal_cortex_right" 0 0 0.219417233137004 0 0 0 0 0 0 0 0.225374065122965 0 0 0 0 0 0 0 0 0 0 0 0 0 0 0.226725707298147 0.204700818316942 0 0 0 0 0 0 0.225969731850436 0 0.251110425473555 0.285604389549477 0 0.387709415528125 0 0 0 0 0 0 0 0.36018246802111 0 0 0 0.339367884106665 0.380320136046714 0.37929388027077 0 0 0.253998623065749 0.301830421670545 0 0.25815649656103 0.329803772244863 0.254752659187361 0 0.535228531354879 0 0.442867205608968 0.324981297591736 0 0.478092772057978
"lingual_gyrus_right" 0 0 0 0.596671363108787 0 0.496294667023776 0 0.406133233217096 0 0.484504647998729 0 0.560814588086579 0 0 0 0 0 0 0 0.452432667245785 0 0 0 0 0 0 0 0 0 0 0 0 0 0 0.272311787260207 0 0 0.342512121062066 0 0.374217549832152 0.277103425431047 0.300980916822262 0.38458178010774 0.337806318929942 0 0 0 0 0.468906305716051 0.275311194672572 0 0 0 0.409584095678721 0.244758552273578 0 0.267824038746306 0.256326115519759 0 0 0 0.294943152695997 0.327063182785995 0.26876882386953 0 0 0.221625392702299 0.267702873650228
"medial_orbitofrontal_gyrus_right" 0 0 0.223509595423618 0 0 0 0 0 0 0 0 0 0.525470347841869 0 0 0 0 0.260674061942858 0 0 0 0 0 0 0.516707585305222 0.241052306512235 0.206352876574388 0 0 0 0 0 0 0 0 0.235089227961013 0.259036252703874 0 0 0 0 0 0 0 0.36018246802111 0 0 0 0 0 0.241869885765102 0 0.264497491474525 0 0 0 0.288768179603151 0 0.38463542049028 0.334754296884238 0.277619406360709 0 0 0 0.37440753110816 0 0 0
"middle_temporal_gyrus_right" 0 0 0 0 0 0 0 0 0 0 0 0 0 0 0 0 0 0 0 0 0 0 0 0 0 0 0 0 0 0 0 0 0 0 0.310470033065204 0 0 0 0 0.285008851068302 0.395375431475455 0.371530620832125 0.229927814916001 0.312382933884882 0 0 0 0 0.413762472323417 0.228299413676507 0 0 0 0 0.222863856321881 0 0.24053535630891 0.227443398733451 0 0 0 0.239468634960076 0.35485068134295 0.261484457408582 0 0.435289793607319 0.271349208023752 0.260224372024034
"parahippocampal_gyrus_right" 0 0 0 0 0.355549762229846 0 0 0 0 0 0 0 0 0 0 0 0 0 0 0 0 0 0 0 0 0 0 0 0 0 0 0 0 0 0 0 0 0 0.430912192758792 0.442694412962592 0 0.407765179336325 0 0.480748055284371 0 0.468906305716051 0 0.413762472323417 0 0 0 0 0 0 0 0 0 0 0 0 0 0 0.358497004742982 0 0 0.38220334759682 0 0.356521785692363
"paracentral_gyrus_right" 0 0 0.230705316841625 0 0 0 0.289303079138771 0 0.283480065108767 0.255768000779418 0 0 0 0.270247762329879 0 0.363933973226567 0 0 0 0 0.549694022160541 0.304000601079784 0.212601792752218 0 0 0 0.224019399542992 0 0 0 0 0 0 0 0.248729273666155 0.234814296625898 0.225007733449355 0.272639610341356 0 0.278060068660077 0.238926584761184 0.221352489472224 0.248656437620488 0.237439762003199 0 0.275311194672572 0 0.228299413676507 0 0 0.265740392257652 0 0 0.303058133358233 0.38175134620895 0.247519280050753 0.25420893267511 0.247141110073164 0 0 0.316910196539187 0.250175445064646 0.259846022313636 0.246312306117536 0 0 0.229203255192873 0.239634725278516
"inferior_frontal_gyrus_pars_opercularis_right" 0 0.219110500589975 0.242067508547927 0 0 0 0 0 0 0 0.251556465683955 0 0.237885606421473 0 0 0 0.237592657376379 0 0.273540935621727 0 0 0 0 0 0.237417755309718 0.245133347707252 0.216790675391641 0 0 0 0 0 0 0.248766489865022 0 0.280660139643965 0.298998900550326 0 0 0.306939786610563 0 0 0.335539299702549 0.217459027039745 0.339367884106665 0 0.241869885765102 0 0 0.265740392257652 0 0.297653249499317 0.392267832339397 0 0.328855805585827 0.282171576703881 0.331415143427398 0 0.306697139647227 0.300574036357098 0.267574418555835 0.316003083004289 0.378922697540288 0.297217094977431 0 0 0 0.337710299521275
"inferior_frontal_gyrus_pars_orbitalis_right" 0 0 0 0 0 0 0 0 0 0 0 0 0 0 0 0 0 0 0 0 0 0 0 0 0 0 0.221418569480099 0 0 0 0 0 0 0 0 0.288300707695721 0.298673341908267 0 0 0 0 0 0 0 0.380320136046714 0 0 0 0 0 0.297653249499317 0 0.343983158542832 0 0 0 0 0 0 0.360447050770359 0.275766879674607 0 0.528912036282101 0 0 0 0 0.309692397945353
"inferior_frontal_gyrus_pars_triangularis_right" 0 0 0 0 0 0 0 0 0 0 0 0 0 0 0 0 0 0 0 0 0 0 0 0 0 0.237398077528421 0.224396509891637 0 0 0 0 0 0 0 0 0.307462538447713 0.318485997825958 0 0 0 0 0 0 0 0.37929388027077 0 0.264497491474525 0 0 0 0.392267832339397 0.343983158542832 0 0 0 0 0.355336596222 0 0.323180868053422 0.33958563058409 0.29509225991418 0 0.705595552587414 0 0 0 0 0.361726190872432
"pericalcarine_cortex_right" 0 0 0 0.550088021989852 0 0 0 0 0 0 0 0 0 0 0 0 0 0 0 0 0 0 0 0 0 0 0 0 0 0 0 0 0 0 0 0 0 0.403492338810883 0 0.273044442225583 0.292943871979801 0 0.279515618671825 0.360680737771969 0 0.409584095678721 0 0 0 0.303058133358233 0 0 0 0 0.258068793566982 0 0.259590219206115 0.301129801283553 0 0 0 0.320976994451378 0 0.198877681910707 0 0 0.213625477039701 0.247041398535007
"postcentral_gyrus_right" 0 0 0.238240980736741 0 0 0 0 0 0 0 0 0 0 0 0 0 0.249981213192698 0 0 0 0 0.266199797077762 0.511623628795934 0 0 0 0.230038791109337 0 0 0 0 0 0 0.25009436464201 0.243648911605061 0.280405545784727 0.302428209561835 0.237332106926198 0 0.281303211121795 0.238428323205136 0.222010174428421 0.222025567052114 0.241797520837045 0 0.244758552273578 0 0.222863856321881 0 0.38175134620895 0.328855805585827 0 0 0.258068793566982 0 0.291070452896759 0.362355465822796 0.236775471061271 0.33831749005734 0.262885549714943 0.284746389408427 0.262652131500767 0.380234302287669 0.314863496907758 0 0 0.292818383611804 0.355721415866654
"posterior_cingulate_gyrus_right" 0 0.229401147517559 0.17614769975601 0 0 0.222049254849503 0 0.225605086257463 0.227537695773849 0.168451748688337 0 0 0 0 0 0.204609268021207 0.240553854925688 0 0 0 0.271949046797985 0.181026840209089 0.18473217912152 0 0.289596555010551 0.261801812170757 0.195417472065138 0.265975395315593 0 0.256283561634704 0 0 0.190323444886136 0.213940622760933 0.237941093588244 0.25897918708832 0.240247086163108 0 0 0.253276910355725 0.222431397410529 0.211659217267754 0.310588000751086 0.230463044735899 0.253998623065749 0 0 0 0 0.247519280050753 0.282171576703881 0 0 0 0.291070452896759 0 0.224383635829207 0.271348290759927 0.267153670085171 0.245487571093973 0.209025310251452 0.230375202909487 0.232439062317737 0.287495632473824 0 0 0.226061783190406 0.256566538456321
"precentral_gyrus_right" 0 0.214490830804336 0.218642482567775 0 0.302139297832041 0.231085700481049 0 0.235486001507046 0.274754576686798 0 0 0 0 0 0 0.206507077238182 0.240922083049117 0 0 0 0.257822501763801 0.246324770183853 0.19730801101211 0 0 0.250885660179478 0.209970382816385 0 0 0.224303993063266 0 0 0 0.240846427345181 0.256176642585337 0.266740900234164 0.30750244229899 0.240743691203494 0 0.251322060759712 0.239394263207538 0.21828909356589 0.224009092481691 0.228370092653821 0.301830421670545 0.267824038746306 0.288768179603151 0.24053535630891 0 0.25420893267511 0.331415143427398 0 0.355336596222 0.259590219206115 0.362355465822796 0.224383635829207 0 0.236546260040793 0.334911157553269 0.314848172477063 0.287551909264812 0.243843774623798 0.275611910485905 0.271929540029577 0 0 0.218345783889825 0.31117471365607
"precuneus_right" 0 0 0.210491769463749 0 0 0 0 0 0 0 0 0 0 0 0 0 0 0 0 0 0 0 0.304502930579277 0.552820589843688 0 0 0.243492256758182 0 0 0 0 0 0 0 0.241649793445036 0 0 0.333047160532988 0 0.255054109557136 0.240255135324964 0.220860656984347 0.290343244978295 0.239825837625065 0 0.256326115519759 0 0.227443398733451 0 0.247141110073164 0 0 0 0.301129801283553 0.236775471061271 0.271348290759927 0.236546260040793 0 0 0 0.251370729299317 0.311927903948605 0.263398451221239 0.250253696489693 0 0 0.21373206812597 0.231557103644455
"rostral_anterior_cingulate_cortex_right" 0 0.239890007049487 0.244391736492919 0 0 0 0 0 0 0 0 0 0.395196098897295 0 0 0 0.251831069693025 0.296722284305059 0 0 0.251145657395149 0 0 0 0.281331691422156 0.258625460894401 0.230935816312473 0 0 0 0 0 0 0 0 0.281666339049635 0.301609438663559 0 0 0 0 0 0 0 0.25815649656103 0 0.38463542049028 0 0 0 0.306697139647227 0 0.323180868053422 0 0.33831749005734 0.267153670085171 0.334911157553269 0 0 0.297566570249917 0.267777054869608 0 0 0.326515952950171 0 0 0 0.308545878637045
"rostral_middle_frontal_gyrus_right" 0 0.204151406499409 0.221210952522045 0 0 0 0 0 0 0 0.267192765364122 0 0 0 0 0 0.197191071362281 0 0 0 0 0 0 0 0.238233009517549 0.236277931042673 0.222514707258639 0 0 0 0 0 0 0.219032711201751 0 0.25549974657216 0.282651211970487 0 0 0 0 0 0 0 0.329803772244863 0 0.334754296884238 0 0 0 0.300574036357098 0.360447050770359 0.33958563058409 0 0.262885549714943 0.245487571093973 0.314848172477063 0 0.297566570249917 0 0.27807770680133 0 0.313493237768918 0.286509926604317 0.411613020195469 0 0 0.300724385663
"superior_frontal_gyrus_right" 0 0.219472916342033 0.195890885956943 0 0.223007438177185 0.215644945349435 0 0 0.261347153301738 0 0.219728969615209 0 0.222090626270331 0 0 0.217124408045679 0.216981276007811 0.257835919999459 0.252747081772338 0 0.240988821723277 0.176968044927906 0.188528024066572 0 0.226496006868786 0.225423800520605 0.182031914214524 0.239191329969212 0 0.224326254952386 0 0 0 0.221482866237807 0.244864748114452 0.206199229917873 0.285455636772627 0 0.20527527391847 0.242069758943554 0.262878482585544 0.243603371683941 0.266293004401577 0.234307362664653 0.254752659187361 0 0.277619406360709 0 0 0.316910196539187 0.267574418555835 0.275766879674607 0.29509225991418 0 0.284746389408427 0.209025310251452 0.287551909264812 0.251370729299317 0.267777054869608 0.27807770680133 0 0.298889849639845 0.283448048867216 0.289688601799989 0.393090267076765 0 0.234942772728237 0.267809503643144
"superior_parietal_gyrus_right" 0 0 0.238243332588513 0 0 0 0 0 0 0 0 0 0 0 0 0.285148093538838 0 0 0 0 0 0 0 0 0 0 0.262367192792748 0 0 0 0 0 0 0 0.263897753854611 0.261360598106416 0.28674406189248 0.401890754975451 0 0.25915264610507 0.291743800593024 0.229952866611081 0.23853534342897 0.307993183296866 0 0.294943152695997 0 0.239468634960076 0 0.250175445064646 0.316003083004289 0 0 0.320976994451378 0.262652131500767 0.230375202909487 0.243843774623798 0.311927903948605 0 0 0.298889849639845 0 0.265970938994593 0.266172756512301 0 0 0.221536461187471 0.271876072748593
"superior_temporal_gyrus_right" 0 0 0 0 0 0 0 0 0 0 0 0 0 0 0 0 0 0 0 0 0 0 0 0 0 0.245157000158128 0 0 0 0 0 0 0 0 0.404602713620734 0.293724401141959 0.306072730578145 0 0.329256526136382 0.271494183097473 0.285383793729392 0.307170196416445 0.274462325453016 0.225102686976951 0.535228531354879 0.327063182785995 0 0.35485068134295 0.358497004742982 0.259846022313636 0.378922697540288 0.528912036282101 0.705595552587414 0 0.380234302287669 0.232439062317737 0.275611910485905 0.263398451221239 0 0.313493237768918 0.283448048867216 0.265970938994593 0 0.32666557293905 0 0.356950744507837 0.338389515895397 0.32985711714453
"supramarginal_gyrus_right" 0 0 0.238156812300942 0 0 0 0 0.213573322906467 0.239701704984629 0 0 0 0 0 0 0 0.239821245248227 0 0 0 0.279729015092922 0.268224746277889 0.260563413042855 0 0 0 0.229608394553231 0 0 0 0 0 0 0.267819214793143 0.332631555368181 0.270981614709321 0.288429491527293 0 0.226662962951999 0.299252684845642 0.301337099019205 0.218096255110046 0.250230782347746 0.219467626503388 0 0.26876882386953 0 0.261484457408582 0 0.246312306117536 0.297217094977431 0 0 0.198877681910707 0.314863496907758 0.287495632473824 0.271929540029577 0.250253696489693 0.326515952950171 0.286509926604317 0.289688601799989 0.266172756512301 0.32666557293905 0 0 0 0.256777139666091 0.340797103823701
"frontal_pole_right" 0 0 0 0 0 0 0 0 0 0 0 0 0.61613572143129 0 0 0 0 0 0 0 0 0 0 0 0 0 0 0 0 0 0 0 0 0 0 0 0 0 0 0 0 0 0 0 0.442867205608968 0 0.37440753110816 0 0 0 0 0 0 0 0 0 0 0 0 0.411613020195469 0.393090267076765 0 0 0 0 0 0 0
"temporal_pole_right" 0 0 0 0 0 0 0 0 0 0 0 0 0 0 0 0 0 0 0 0 0 0 0 0 0 0 0 0 0 0 0 0 0 0 0 0 0 0 0.349057329947929 0.389387203562734 0 0.285756007088855 0 0 0.324981297591736 0 0 0.435289793607319 0.38220334759682 0 0 0 0 0 0 0 0 0 0 0 0 0 0.356950744507837 0 0 0 0 0.290222793575382
"transverse_temporal_gyrus_right" 0 0 0 0 0 0 0 0 0 0 0 0 0 0 0 0 0 0 0 0 0 0 0 0 0 0 0.206233929756169 0 0 0 0 0 0 0 0.283166166844777 0 0 0 0 0.254405269794455 0.222964220772003 0.212771723920002 0.207629541122177 0.182308585743306 0 0.221625392702299 0 0.271349208023752 0 0.229203255192873 0 0 0 0.213625477039701 0.292818383611804 0.226061783190406 0.218345783889825 0.21373206812597 0 0 0.234942772728237 0.221536461187471 0.338389515895397 0.256777139666091 0 0 0 0.261932103698707
"insula_right" 0 0.23884689783245 0.266626459041974 0 0 0 0 0 0.2747185818891 0 0 0 0 0 0 0 0 0 0 0 0 0 0.189649639062387 0 0 0 0.219097417790756 0 0 0 0 0 0 0.265293474362672 0.24561940380476 0.277563256396252 0.306420021882694 0 0.356611138687608 0.259615604718222 0.239370925884832 0.23189016771902 0.262437471163713 0.200890465834207 0.478092772057978 0.267702873650228 0 0.260224372024034 0.356521785692363 0.239634725278516 0.337710299521275 0.309692397945353 0.361726190872432 0.247041398535007 0.355721415866654 0.256566538456321 0.31117471365607 0.231557103644455 0.308545878637045 0.300724385663 0.267809503643144 0.271876072748593 0.32985711714453 0.340797103823701 0 0.290222793575382 0.261932103698707 0
