# Supplementary material for: NODDI and Tensor-Based Microstructural Indices as Predictors of Functional Connectivity
Source: PLoS One. 2016 Apr 14;11(4):e0153404. doi: 10.1371/journal.pone.0153404 (PMC4831788; doi:10.1371/journal.pone.0153404)
Supplement: S1 Data — a) Functional connectivity matrices, both fMRI and EEG connectomes across all subjects, in the form of precision matrices and b) structural brain connectivity matrices across all subjects and microstructural indices. Columns and rows are named according to the corresponding brain region that represent. (ZIP) [file pone.0153404.s001.zip › DATA/DWI/36_NSTREAMS_68.txt]

"banks_superior_temporal_sulcus_left" "caudal_anterior_cingulate_cortex_left" "caudal_middle_frontal_gyrus_left" "cuneus_left" "entorhinal_cortex_left" "fusiform_gyrus_left" "inferior_parietal_gyrus_left" "inferior_temporal_gyrus_left" "cingulate_gyrus_isthmus_left" "lateral_occipital_cortex_left" "lateral_orbitofrontal_cortex_left" "lingual_gyrus_left" "medial_orbitofrontal_gyrus_left" "middle_temporal_gyrus_left" "parahippocampal_gyrus_left" "paracentral_gyrus_left" "inferior_frontal_gyrus_pars_opercularis_left" "inferior_frontal_gyrus_pars_orbitalis_left" "inferior_frontal_gyrus_pars_triangularis_left" "pericalcarine_cortex_left" "postcentral_gyrus_left" "posterior_cingulate_gyrus_left" "precentral_gyrus_left" "precuneus_left" "rostral_anterior_cingulate_cortex_left" "rostral_middle_frontal_gyrus_left" "superior_frontal_gyrus_left" "superior_parietal_gyrus_left" "superior_temporal_gyrus_left" "supramarginal_gyrus_left" "frontal_pole_left" "temporal_pole_left" "transverse_temporal_gyrus_left" "insula_left" "banks_superior_temporal_sulcus_right" "caudal_anterior_cingulate_cortex_right" "caudal_middle_frontal_gyrus_right" "cuneus_right" "entorhinal_cortex_right" "fusiform_gyrus_right" "inferior_parietal_gyrus_right" "inferior_temporal_gyrus_right" "cingulate_gyrus_isthmus_right" "lateral_occipital_cortex_right" "lateral_orbitofrontal_cortex_right" "lingual_gyrus_right" "medial_orbitofrontal_gyrus_right" "middle_temporal_gyrus_right" "parahippocampal_gyrus_right" "paracentral_gyrus_right" "inferior_frontal_gyrus_pars_opercularis_right" "inferior_frontal_gyrus_pars_orbitalis_right" "inferior_frontal_gyrus_pars_triangularis_right" "pericalcarine_cortex_right" "postcentral_gyrus_right" "posterior_cingulate_gyrus_right" "precentral_gyrus_right" "precuneus_right" "rostral_anterior_cingulate_cortex_right" "rostral_middle_frontal_gyrus_right" "superior_frontal_gyrus_right" "superior_parietal_gyrus_right" "superior_temporal_gyrus_right" "supramarginal_gyrus_right" "frontal_pole_right" "temporal_pole_right" "transverse_temporal_gyrus_right" "insula_right"
"banks_superior_temporal_sulcus_left" 0 0 0 0 0 0.0274656679151061 1.55185659411012 0.0910209102091021 0.196610169491525 0.0134831460674157 0 0 0 1.87223587223587 0 0.269230769230769 0 0 0 0 0 0.00714285714285714 0.0293785310734463 0.121212121212121 0 0 0.015954415954416 0.899713467048711 5.98612716763006 0.723055934515689 0 0 1.02325581395349 0.0752136752136752 0 0 0 0 0 0 0 0 0 0 0 0 0 0 0 0 0 0 0 0 0 0 0 0 0 0 0 0 0 0 0 0 0 0
"caudal_anterior_cingulate_cortex_left" 0 0 0.241322314049587 0 0 0 0 0 0 0 0.346002621231979 0 0.0973913043478261 0 0 0.129793510324484 1.54132231404959 0.0948905109489051 0.091533180778032 0 0.00264550264550265 8.11074918566775 0.0526315789473684 0 4.03833865814696 1.16602907421576 4.60381593714927 0.00186219739292365 0 0.00526315789473684 0 0 0 0.173202614379085 0 5.46715328467153 0.112727272727273 0 0 0 0.00203252032520325 0 0.00687285223367698 0 0 0 0 0 0 0 0.265060240963855 0 0.00530503978779841 0 0.0701754385964912 0.0664961636828645 0.0492476060191518 0 0.0520446096654275 0.0201612903225806 0.123147092360319 0 0 0.0370942812982998 0 0 0 0.0152905198776758
"caudal_middle_frontal_gyrus_left" 0 0.241322314049587 0 0 0.0032520325203252 0 0.00173160173160173 0.050547598989048 0.412556053811659 0 0.376576576576577 0 0.0151843817787419 0 0 0.00583090379008746 4.86642599277978 0.0483091787439614 0.0637755102040816 0 0.634632819582956 0.394495412844037 9.37728355837967 0.0150125104253545 0.445454545454545 3.02660217654172 1.45608266791921 0.023926812104152 0.00322841000807102 0.493224932249323 0 0 0.0183150183150183 1.97914494264859 0 0.199677938808374 2.71794871794872 0 0 0.0587155963302752 0.019534184823441 0.103703703703704 0.0219435736677116 0.00743494423791822 0.0241635687732342 0 0.0111856823266219 0.00594353640416048 0 0.00851063829787234 0.102362204724409 0.00301659125188537 0 0 1.68375136314068 0.327913279132791 5.95361781076067 0 0.584415584415584 0.108991825613079 5.63731556401713 0.0249266862170088 0.0117647058823529 0.470824949698189 0 0 0.00376647834274953 0.167832167832168
"cuneus_left" 0 0 0 0 0 0.691629955947137 0.0135135135135135 0 0.00995024875621891 7.23771313941826 0 0.479289940828402 0 0 0 0 0 0 0 13.0523076923077 0 0 0 0.201716738197425 0 0 0 6.15077989601386 0 0 0 0 0 0 0 0 0 2.92788461538462 0 0 0 0 0 0.144712430426716 0 0.0267111853088481 0 0 0 0 0 0 0 0.025974025974026 0 0 0 0 0 0 0 0.0127620783956244 0 0 0 0 0 0
"entorhinal_cortex_left" 0 0 0.0032520325203252 0 0 0.133651551312649 0 0.0164705882352941 0 0.00862998921251348 0 0.0033003300330033 0.00341880341880342 0.112808460634548 0.703071672354949 0 0 0 0 0 0 0 0.00216919739696312 0 0 0 0.00446428571428571 0 0.505543237250554 0 0 5.6865671641791 0 0.147909967845659 0 0 0 0 0.583333333333333 0 0 0 0.00664451827242525 0 0 0.00378071833648393 0 0 0.23448275862069 0 0 0 0 0 0 0 0.0107962213225371 0 0 0 0.00113378684807256 0 0 0.0030441400304414 0 0 0 0
"fusiform_gyrus_left" 0.0274656679151061 0 0 0.691629955947137 0.133651551312649 0 0.113207547169811 1.37163120567376 0.0896860986547085 4.0941492938803 0 1.27958833619211 0.0960698689956332 0.541459957476967 0.175849941383353 0.0132013201320132 0 0 0 0.36319018404908 0.00150829562594268 0.0136830102622577 0.0175438596491228 0.725738396624473 0 0 0.0170068027210884 0.942822384428224 8.50615595075239 0.0406015037593985 0 0.222222222222222 0.0416124837451235 3.58544839255499 0 0 0 0 0 0 0 0 0.00232288037166086 0.00255102040816327 0 0.0165289256198347 0 0 0 0 0 0 0 0 0 0 0.00461183704842429 0 0 0 0.000860585197934596 0 0 0 0 0 0 0
"inferior_parietal_gyrus_left" 1.55185659411012 0 0.00173160173160173 0.0135135135135135 0 0.113207547169811 0 1.83165467625899 1.13761467889908 3.4519427402863 0 0.0331588132635253 0 0.753414809489576 0 0.143982002249719 0 0 0 0.00251572327044025 0.0199081163859112 0.0186697782963827 0.218878248974008 0.935805991440799 0 0 0.147512864493997 3.29802955665025 0.664355062413315 7.04427480916031 0 0 0.510013351134846 0.506024096385542 0 0 0 0 0 0 0 0 0.00237812128418549 0 0 0 0 0 0 0.0176211453744493 0 0 0 0 0 0.00425079702444208 0.00468384074941452 0 0 0 0.000868055555555556 0 0 0 0 0 0 0
"inferior_temporal_gyrus_left" 0.0910209102091021 0 0.050547598989048 0 0.0164705882352941 1.37163120567376 1.83165467625899 0 3.11283185840708 0.504336224149433 0 0.0254668930390492 0 8.79831342234715 0.0786127167630058 0.184581976112921 0 0 0 0 0.128550074738416 0.152980877390326 0.51673360107095 1.00557880055788 0 0 0.203891708967851 1.01207729468599 13.21302578019 1.07451564828614 0 0.0976190476190476 1.12932138284251 3.0820770519263 0 0 0 0 0 0 0 0 0.0229095074455899 0.00126582278481013 0 0 0 0 0 0 0 0 0 0 0 0.0534429599177801 0.0335110434120335 0 0 0 0.00513698630136986 0 0 0.0016273393002441 0 0 0 0
"cingulate_gyrus_isthmus_left" 0.196610169491525 0 0.412556053811659 0.00995024875621891 0 0.0896860986547085 1.13761467889908 3.11283185840708 0 0.72782874617737 0 0.0606060606060606 0 0.229834254143646 0.0172910662824208 5.04218362282878 0 0 0 0.0258899676375405 0.282926829268293 2.16172506738544 2.5327868852459 4.91484716157205 0 0 4.65113759479957 1.78383128295255 0.52928870292887 1.40776699029126 0 0 0.212927756653992 0.908284023668639 0.00673400673400673 0 0 0 0 0 0 0.00374882849109653 0.952112676056338 0.00564971751412429 0 0.0445969125214408 0 0 0 0.786729857819905 0 0 0 0 0.00315457413249211 0.0395604395604396 0.0528301886792453 0 0 0 0.0099009900990099 0.00185013876040703 0 0.00562587904360056 0 0 0 0
"lateral_occipital_cortex_left" 0.0134831460674157 0 0 7.23771313941826 0.00862998921251348 4.0941492938803 3.4519427402863 0.504336224149433 0.72782874617737 0 0 3.74342629482072 0 0.612 0.0785562632696391 0.0420841683366733 0 0 0 4.51327433628319 0.0141342756183746 0.0186335403726708 0.0916613621896881 1.62011912640635 0 0 0.045882834903728 4.58857472590883 0.332688588007737 0.224101479915433 0 0 0.146853146853147 0.528717545239969 0 0 0 0.00402010050251256 0 0 0 0.00120336943441637 0.00210526315789474 0.0108630054315027 0 0.00509337860780985 0 0.00120627261761158 0 0.00393313667649951 0 0 0 0 0 0.00571428571428571 0.00287769784172662 0 0 0 0.000828843762950684 0 0 0 0 0 0 0
"lateral_orbitofrontal_cortex_left" 0 0.346002621231979 0.376576576576577 0 0 0 0 0 0 0 0 0 9.72407407407407 0 0 0 0.315470171890799 1.94865211810013 2.1656050955414 0 0 0 0.0112914608327452 0 0.474327628361858 0.642384105960265 2.07695671184958 0 0.0400858983536149 0.00474308300395257 0.0148809523809524 0.112712975098296 0 0.383169203222919 0 0.233632862644416 0.252132701421801 0 0 0 0 0 0 0 0.00486223662884927 0 0 0 0 0 0.0130434782608696 0 0 0 0.0576744186046512 0.00446428571428571 0.0226537216828479 0 0.062015503875969 0.0160561966884094 0.136343514829571 0.0026281208935611 0.013353115727003 0.0434027777777778 0 0 0 0.0189818809318378
"lingual_gyrus_left" 0 0 0 0.479289940828402 0.0033003300330033 1.27958833619211 0.0331588132635253 0.0254668930390492 0.0606060606060606 3.74342629482072 0 0 0 0 0.0257648953301127 0 0 0 0 1.69468267581475 0 0 0 0.315966386554622 0 0 0 0.599150141643059 0 0 0 0 0 0 0 0 0 0.0029673590504451 0 0 0 0 0 0.0523952095808383 0 0.15169194865811 0 0 0 0 0 0 0 0.166077738515901 0 0 0 0 0 0 0 0.0029520295202952 0 0 0 0 0 0
"medial_orbitofrontal_gyrus_left" 0 0.0973913043478261 0.0151843817787419 0 0.00341880341880342 0.0960698689956332 0 0 0 0 9.72407407407407 0 0 0 0.0433333333333333 0 0.232209737827715 0.0642978003384095 0.859416445623342 0 0 0 0 0 1.25079365079365 4.42364532019704 0.637446403049071 0 0 0 2.63636363636364 0 0 0.658772874058127 0 0.050761421319797 0.041522491349481 0 0 0 0 0 0 0 0 0 0.233796296296296 0 0 0 0.0136612021857923 0 0 0 0.00450958286358512 0 0.00572519083969466 0 0.232081911262799 0.00221606648199446 0.0193143408981169 0 0 0.00622406639004149 0 0 0 0.0844490216271885
"middle_temporal_gyrus_left" 1.87223587223587 0 0 0 0.112808460634548 0.541459957476967 0.753414809489576 8.79831342234715 0.229834254143646 0.612 0 0 0 0 0.0046189376443418 0.0780911062906725 0 0 0 0 0.00746825989544436 0.00224719101123596 0.040133779264214 0.111498257839721 0 0 0.0219873150105708 0.213639106819553 6.54508474576271 0.214445271779598 0 0.0309155766944114 0.414322250639386 0.262761506276151 0 0 0 0 0 0 0 0 0 0 0 0 0 0 0 0.00212539851222104 0 0 0 0 0 0 0 0 0 0 0 0 0 0 0 0 0 0
"parahippocampal_gyrus_left" 0 0 0 0 0.703071672354949 0.175849941383353 0 0.0786127167630058 0.0172910662824208 0.0785562632696391 0 0.0257648953301127 0.0433333333333333 0.0046189376443418 0 0 0 0 0 0 0 0 0 0 0 0 0.00110680686220255 0 0.0109051254089422 0 0 0.049469964664311 0 0.103610675039246 0 0 0 0 0.00784313725490196 0 0 0 0 0 0 0 0 0 0 0 0 0 0 0 0 0 0.00264550264550265 0 0 0 0 0 0 0 0 0 0 0
"paracentral_gyrus_left" 0.269230769230769 0.129793510324484 0.00583090379008746 0 0 0.0132013201320132 0.143982002249719 0.184581976112921 5.04218362282878 0.0420841683366733 0 0 0 0.0780911062906725 0 0 0 0 0 0 0.898446833930705 1.68556701030928 4.45115810674723 2.95391211146838 0 0 1.04884594739667 4.75670995670996 0.0739979445015416 3.72413793103448 0 0 0.0214285714285714 0.352092352092352 0 0 0 0 0 0 0.00187793427230047 0.00738007380073801 0.204301075268817 0.00370713623725672 0 0 0 0.00185185185185185 0 0.113895216400911 0 0 0 0 0.00307219662058372 0.038135593220339 0.0246305418719212 0.00216450216450216 0 0 0.00871934604904632 0.00182149362477231 0 0.00824175824175824 0 0 0 0
"inferior_frontal_gyrus_pars_opercularis_left" 0 1.54132231404959 4.86642599277978 0 0 0 0 0 0 0 0.315470171890799 0 0.232209737827715 0 0 0 0 0.184 1.04675716440422 0 0.232179226069246 0 0.332161687170475 0.00185528756957328 9.22448979591837 5.09980430528376 3.6593625498008 0.0184615384615385 0 1.91480730223124 0 0 0 1.8472553699284 0 4.368 4.31185567010309 0 0 0 0.0297520661157025 0.0032546786004882 0.00773694390715667 0 0.0481675392670157 0 0.0206985769728331 0 0 0 3.6380655226209 0.003690036900369 0.033167495854063 0 0.909547738693467 0 0.624869383490073 0 1.36969696969697 0.220536756126021 0.822222222222222 0.00160901045856798 0.145930776426567 0.767468499427262 0 0 0.0048780487804878 0.468181818181818
"inferior_frontal_gyrus_pars_orbitalis_left" 0 0.0948905109489051 0.0483091787439614 0 0 0 0 0 0 0 1.94865211810013 0 0.0642978003384095 0 0 0 0.184 0 2.53421633554084 0 0.00259067357512953 0 0.0021551724137931 0 0.0790273556231003 2.82993197278912 0.253615127919911 0 0 0.00515463917525773 0 0 0 0.00955414012738853 0 0.0620689655172414 0.0954063604240283 0 0 0 0 0 0 0 0.00268456375838926 0 0 0 0 0 0.00928074245939675 0 0 0 0.0170648464163823 0 0.00267737617135207 0 0.0210526315789474 0.00664893617021277 0.0169491525423729 0 0.0069848661233993 0.0120663650075415 0 0 0 0.00895522388059702
"inferior_frontal_gyrus_pars_triangularis_left" 0 0.091533180778032 0.0637755102040816 0 0 0 0 0 0 0 2.1656050955414 0 0.859416445623342 0 0 0 1.04675716440422 2.53421633554084 0 0 0.00213903743315508 0 0.0164986251145738 0 3.73170731707317 11.0201884253028 0.661907190209077 0 0 0.00638977635782748 0 0 0 0.0884955752212389 0 0.101545253863135 0.0521262002743484 0 0 0 0 0 0 0 0 0 0 0 0 0 0.0235690235690236 0 0 0 0.00267022696929239 0 0.0021978021978022 0 0.0267857142857143 0.0023995200959808 0.00931195033626487 0 0 0 0 0 0 0.00240096038415366
"pericalcarine_cortex_left" 0 0 0 13.0523076923077 0 0.36319018404908 0.00251572327044025 0 0.0258899676375405 4.51327433628319 0 1.69468267581475 0 0 0 0 0 0 0 0 0 0 0 0.0143027413587604 0 0 0 1.01602262016965 0 0 0 0 0 0 0 0 0 0.191950464396285 0 0 0 0 0 0.00406091370558376 0 0.0197628458498024 0 0 0 0 0 0 0 0.0465116279069767 0 0 0 0 0 0 0 0 0 0 0 0 0 0
"postcentral_gyrus_left" 0 0.00264550264550265 0.634632819582956 0 0 0.00150829562594268 0.0199081163859112 0.128550074738416 0.282926829268293 0.0141342756183746 0 0 0 0.00746825989544436 0 0.898446833930705 0.232179226069246 0.00259067357512953 0.00213903743315508 0 0 0.315527950310559 8.53900709219858 0.077037037037037 0.00493218249075216 0.00664819944598338 0.184210526315789 5.99363867684478 0.192805755395683 3.90302066772655 0 0 0.0373027259684362 5.22162162162162 0 0 0.00381679389312977 0 0 0 0 0.00532978014656895 0.00506970849176172 0.00133689839572193 0 0 0 0 0 0.00467289719626168 0 0 0 0 0.0149812734082397 0.0764904386951631 0.109031733116355 0 0.00260756192959583 0 0.0452930728241563 0.00132013201320132 0 0.00174672489082969 0 0 0 0
"posterior_cingulate_gyrus_left" 0.00714285714285714 8.11074918566775 0.394495412844037 0 0 0.0136830102622577 0.0186697782963827 0.152980877390326 2.16172506738544 0.0186335403726708 0 0 0 0.00224719101123596 0 1.68556701030928 0 0 0 0 0.315527950310559 0 1.74817898022893 0.463928967813541 0.00552486187845304 0.00294985250737463 12.8399781540142 0.578806767586821 0.00425079702444208 0.867737948084054 0 0 0.306451612903226 1.07413010590015 0 0.0123839009287926 0.010016694490818 0 0 0.0151515151515152 0.00387221684414327 0.032319391634981 0.911764705882353 0.00955109837631328 0 0 0 0 0 0.0147420147420147 0 0 0 0 0.0355411954765751 5.10909090909091 0.225641025641026 0 0.00628930817610063 0 0.473655019412091 0.00187617260787992 0 0.014367816091954 0 0 0 0
"precentral_gyrus_left" 0.0293785310734463 0.0526315789473684 9.37728355837967 0 0.00216919739696312 0.0175438596491228 0.218878248974008 0.51673360107095 2.5327868852459 0.0916613621896881 0.0112914608327452 0 0 0.040133779264214 0 4.45115810674723 0.332161687170475 0.0021551724137931 0.0164986251145738 0 8.53900709219858 1.74817898022893 0 0.531208499335989 0.0703205791106515 0.0652728199898011 3.86945812807882 5.78472222222222 0.0426908150064683 11.1810466760962 0 0 0.0890973036342321 2.04739336492891 0 0.0172413793103448 0.323920265780731 0 0.00452488687782805 0.00572655690765927 0.0170940170940171 0.0217260108630054 0.055026455026455 0.00242130750605327 0.00144613159797542 0 0 0.00362976406533575 0 0.0316205533596838 0.00935453695042095 0 0 0 0.184640522875817 0.880382775119617 4.35812274368231 0 0.0260021668472373 0.00466853408029879 1.30730897009967 0.0143626570915619 0.00133600534402138 0.181398923904689 0 0 0 0.00611620795107034
"precuneus_left" 0.121212121212121 0 0.0150125104253545 0.201716738197425 0 0.725738396624473 0.935805991440799 1.00557880055788 4.91484716157205 1.62011912640635 0 0.315966386554622 0 0.111498257839721 0 2.95391211146838 0.00185528756957328 0 0 0.0143027413587604 0.077037037037037 0.463928967813541 0.531208499335989 0 0 0.00105207785376118 2.68265993265993 23.9052757793765 0.14535666218035 2.54062038404727 0 0 0.143757881462799 0.499170812603648 0 0 0 0.0043010752688172 0 0 0 0 0.00677966101694915 0.00125628140703518 0 0 0 0 0 0.161764705882353 0 0 0 0 0 0.016243654822335 0.0030188679245283 0 0 0 0.000851788756388416 0 0 0.0016116035455278 0 0 0 0.0016025641025641
"rostral_anterior_cingulate_cortex_left" 0 4.03833865814696 0.445454545454545 0 0 0 0 0 0 0 0.474327628361858 0 1.25079365079365 0 0 0 9.22448979591837 0.0790273556231003 3.73170731707317 0 0.00493218249075216 0.00552486187845304 0.0703205791106515 0 0 1.02790014684288 4.04572672836146 0 0 0.0049079754601227 0 0 0 0.173913043478261 0 2.67477203647416 1.90743801652893 0 0 0 0.00192492781520693 0.00378071833648393 0 0 0.0943877551020408 0 0.0132890365448505 0 0 0 0.561702127659575 0 0.00462962962962963 0 0.208 0.0358744394618834 0.251908396946565 0 2.16666666666667 0.101101749837978 0.800442233278054 0.00186567164179104 0.0423162583518931 0.270655270655271 0 0 0.00836820083682008 0.160789844851904
"rostral_middle_frontal_gyrus_left" 0 1.16602907421576 3.02660217654172 0 0 0 0 0 0 0 0.642384105960265 0 4.42364532019704 0 0 0 5.09980430528376 2.82993197278912 11.0201884253028 0 0.00664819944598338 0.00294985250737463 0.0652728199898011 0.00105207785376118 1.02790014684288 0 10.8315083009537 0 0 0.066334991708126 0.00328947368421053 0 0 0.708007224563516 0 0.523053665910809 1.25703564727955 0 0 0 0.000983767830791933 0.00194931773879142 0 0 0.0146231721034871 0 0.0112781954887218 0 0 0 0.218579234972678 0 0 0 0.333539221741816 0.00416666666666667 0.133707865168539 0 0.201820940819423 0.0764682696097753 0.537281484124153 0.000968054211035818 0.0369978858350951 0.202830188679245 0 0 0.0032441200324412 0.122137404580153
"superior_frontal_gyrus_left" 0.015954415954416 4.60381593714927 1.45608266791921 0 0.00446428571428571 0.0170068027210884 0.147512864493997 0.203891708967851 4.65113759479957 0.045882834903728 2.07695671184958 0 0.637446403049071 0.0219873150105708 0.00110680686220255 1.04884594739667 3.6593625498008 0.253615127919911 0.661907190209077 0 0.184210526315789 12.8399781540142 3.86945812807882 2.68265993265993 4.04572672836146 10.8315083009537 0 0.67590454195535 0.0314569536423841 0.717162872154116 0.241277350680071 0 0.016250725478816 1.93352059925094 0 2.9377085650723 3.22275795564127 0.0021505376344086 0.00228050171037628 0.0291133656815174 0.025518341307815 0.0957657301147606 0.265564738292011 0.014274385408406 0.0452729693741678 0 0.0289715113471753 0.00475624256837099 0 0.0605738575982997 0.565239814337287 0 0.0094687006838506 0 0.933142311365807 3.61253263707572 3.20886917960089 0.108153781157583 0.616843279419967 0.241699867197875 10.3349603416718 0.0582447855175128 0.0566117448246726 0.414555504375864 0.00115942028985507 0 0.00234192037470726 0.236914600550964
"superior_parietal_gyrus_left" 0.899713467048711 0.00186219739292365 0.023926812104152 6.15077989601386 0 0.942822384428224 3.29802955665025 1.01207729468599 1.78383128295255 4.58857472590883 0 0.599150141643059 0 0.213639106819553 0 4.75670995670996 0.0184615384615385 0 0 1.01602262016965 5.99363867684478 0.578806767586821 5.78472222222222 23.9052757793765 0 0 0.67590454195535 0 0.781030444964871 9.51015228426396 0 0 0.315270935960591 1.21428571428571 0.00190657769304099 0 0 0.00347222222222222 0 0 0 0.00109950522264981 0.01806684733514 0 0 0 0 0 0 0.117546848381601 0 0 0 0 0.00288600288600289 0.0414250207125104 0.0142210730446025 0.00120554550934298 0 0 0.00233463035019455 0.00763775231860338 0 0.00136705399863295 0 0 0 0
"superior_temporal_gyrus_left" 5.98612716763006 0 0.00322841000807102 0 0.505543237250554 8.50615595075239 0.664355062413315 13.21302578019 0.52928870292887 0.332688588007737 0.0400858983536149 0 0 6.54508474576271 0.0109051254089422 0.0739979445015416 0 0 0 0 0.192805755395683 0.00425079702444208 0.0426908150064683 0.14535666218035 0 0 0.0314569536423841 0.781030444964871 0 0.540889526542324 0 0.139013452914798 3.18607442977191 1.38362760834671 0 0 0 0 0 0 0 0 0 0 0 0 0 0 0 0 0 0 0 0 0 0.00585365853658537 0.0043956043956044 0 0 0 0.0016750418760469 0 0 0 0 0 0 0
"supramarginal_gyrus_left" 0.723055934515689 0.00526315789473684 0.493224932249323 0 0 0.0406015037593985 7.04427480916031 1.07451564828614 1.40776699029126 0.224101479915433 0.00474308300395257 0 0 0.214445271779598 0 3.72413793103448 1.91480730223124 0.00515463917525773 0.00638977635782748 0 3.90302066772655 0.867737948084054 11.1810466760962 2.54062038404727 0.0049079754601227 0.066334991708126 0.717162872154116 9.51015228426396 0.540889526542324 0 0 0 0.0256776034236805 1.84380610412926 0 0.00257731958762887 0.00380228136882129 0 0 0.00160642570281125 0 0.00132890365448505 0.0126103404791929 0.00133333333333333 0 0 0 0.00133244503664224 0 0.0488372093023256 0 0 0 0 0.0186567164179104 0.0851063829787234 0.171938361719384 0 0 0 0.0363475177304965 0 0 0.00522193211488251 0 0 0 0
"frontal_pole_left" 0 0 0 0 0 0 0 0 0 0 0.0148809523809524 0 2.63636363636364 0 0 0 0 0 0 0 0 0 0 0 0 0.00328947368421053 0.241277350680071 0 0 0 0 0 0 0 0 0 0 0 0 0 0 0 0 0 0 0 0 0 0 0 0 0 0 0 0 0 0 0 0 0 0 0 0 0 0 0 0 0
"temporal_pole_left" 0 0 0 0 5.6865671641791 0.222222222222222 0 0.0976190476190476 0 0 0.112712975098296 0 0 0.0309155766944114 0.049469964664311 0 0 0 0 0 0 0 0 0 0 0 0 0 0.139013452914798 0 0 0 0 0.0980392156862745 0 0 0 0 0 0 0 0 0 0 0 0 0 0 0 0 0 0 0 0 0 0 0 0 0 0 0 0 0 0 0 0 0 0
"transverse_temporal_gyrus_left" 1.02325581395349 0 0.0183150183150183 0 0 0.0416124837451235 0.510013351134846 1.12932138284251 0.212927756653992 0.146853146853147 0 0 0 0.414322250639386 0 0.0214285714285714 0 0 0 0 0.0373027259684362 0.306451612903226 0.0890973036342321 0.143757881462799 0 0 0.016250725478816 0.315270935960591 3.18607442977191 0.0256776034236805 0 0 0 0.292947558770344 0 0 0.00407331975560081 0 0 0 0 0 0 0 0 0 0 0 0 0.00668896321070234 0 0 0 0 0 0.072289156626506 0.172619047619048 0 0 0 0.0342182890855457 0 0 0.0170068027210884 0 0 0 0
"insula_left" 0.0752136752136752 0.173202614379085 1.97914494264859 0 0.147909967845659 3.58544839255499 0.506024096385542 3.0820770519263 0.908284023668639 0.528717545239969 0.383169203222919 0 0.658772874058127 0.262761506276151 0.103610675039246 0.352092352092352 1.8472553699284 0.00955414012738853 0.0884955752212389 0 5.22162162162162 1.07413010590015 2.04739336492891 0.499170812603648 0.173913043478261 0.708007224563516 1.93352059925094 1.21428571428571 1.38362760834671 1.84380610412926 0 0.0980392156862745 0.292947558770344 0 0.00340715502555366 0.0859872611464968 0.126106194690265 0 0.00342465753424658 0.0072926162260711 0.00149476831091181 0.0191599115696389 0.0465116279069767 0.00443786982248521 0 0 0 0.00295639320029564 0 0.0280898876404494 0 0 0 0 0.112554112554113 0.598657718120805 0.853456221198157 0 0.0224719101123595 0.00325732899022801 0.599620493358634 0.00729394602479942 0 0.0659340659340659 0 0 0 0.0119047619047619
"banks_superior_temporal_sulcus_right" 0 0 0 0 0 0 0 0 0.00673400673400673 0 0 0 0 0 0 0 0 0 0 0 0 0 0 0 0 0 0 0.00190657769304099 0 0 0 0 0 0.00340715502555366 0 0 0.00380952380952381 0 0 0.0668523676880223 0.10844629822732 1.49079754601227 1.31578947368421 0.0143884892086331 0 0 0 4.76180698151951 0 0.00600600600600601 0.0153846153846154 0 0 0 0.176146788990826 0.131147540983607 0.46742209631728 0.0122249388753056 0 0 0.00578368999421631 0.73991935483871 2.92420537897311 3.54983922829582 0 0 10.188679245283 0.384737678855326
"caudal_anterior_cingulate_cortex_right" 0 5.46715328467153 0.199677938808374 0 0 0 0 0 0 0 0.233632862644416 0 0.050761421319797 0 0 0 4.368 0.0620689655172414 0.101545253863135 0 0 0.0123839009287926 0.0172413793103448 0 2.67477203647416 0.523053665910809 2.9377085650723 0 0 0.00257731958762887 0 0 0 0.0859872611464968 0 0 3.04240282685512 0 0 0 0.002 0 0 0.0019723865877712 0.287248322147651 0 0.309058614564831 0 0 0.106951871657754 7.35034802784223 0.0542168674698795 0.106870229007634 0 0.146757679180887 6.94840294840295 0.246318607764391 0 4.05614035087719 4.44414893617021 9.21920903954802 0 0.030267753201397 0.0392156862745098 0.00921658986175115 0 0 0.122388059701493
"caudal_middle_frontal_gyrus_right" 0 0.112727272727273 2.71794871794872 0 0 0 0 0 0 0 0.252132701421801 0 0.041522491349481 0 0 0 4.31185567010309 0.0954063604240283 0.0521262002743484 0 0.00381679389312977 0.010016694490818 0.323920265780731 0 1.90743801652893 1.25703564727955 3.22275795564127 0 0 0.00380228136882129 0 0 0.00407331975560081 0.126106194690265 0.00380952380952381 3.04240282685512 0 0 0 0.00193236714975845 0.158307210031348 0.0355212355212355 0.0343053173241852 0.00930232558139535 0.842311459353575 0 0.133492252681764 0.00464756003098373 0 0 3.88967468175389 0.0394736842105263 0.116591928251121 0 4.86078886310905 0.0146412884333821 6.4574780058651 0.00352422907488987 2.39928698752228 5.62808988764045 2.33919843597263 0.0580595874713522 0.266079295154185 2.5346112886049 0.00405679513184584 0 0.00840336134453781 2.93657505285412
"cuneus_right" 0 0 0 2.92788461538462 0 0 0 0 0 0.00402010050251256 0 0.0029673590504451 0 0 0 0 0 0 0 0.191950464396285 0 0 0 0.0043010752688172 0 0 0.0021505376344086 0.00347222222222222 0 0 0 0 0 0 0 0 0 0 0 0.638246041412911 0.00941619585687382 0.0203515263644773 0.010840108401084 7.6003717472119 0 3.0820770519263 0 0 0 0 0 0 0 16.6993464052288 0.00308641975308642 0 0.00494437577255871 0.616720955483171 0 0 0.00218340611353712 3.56164383561644 0 0 0 0 0 0.00546448087431694
"entorhinal_cortex_right" 0 0 0 0 0.583333333333333 0 0 0 0 0 0 0 0 0 0.00784313725490196 0 0 0 0 0 0 0 0.00452488687782805 0 0 0 0.00228050171037628 0 0 0 0 0 0 0.00342465753424658 0 0 0 0 0 0.542657342657343 0 0 0 0 0 0.0122199592668024 0 0 3.05555555555556 0 0 0 0 0 0 0 0.00568990042674253 0 0 0 0 0 0 0.012924071082391 0 0.853556485355649 0 0.140575079872204
"fusiform_gyrus_right" 0 0 0.0587155963302752 0 0 0 0 0 0 0 0 0 0 0 0 0 0 0 0 0 0 0.0151515151515152 0.00572655690765927 0 0 0 0.0291133656815174 0 0 0.00160642570281125 0 0 0 0.0072926162260711 0.0668523676880223 0 0.00193236714975845 0.638246041412911 0.542657342657343 0 0.0353982300884956 1.34005376344086 0.479381443298969 3.12879298718813 0 1.80478087649402 0 1.66711590296496 1.0718954248366 0.00474495848161329 0.00666666666666667 0 0 0.819074333800841 0.0853080568720379 0.0958904109589041 0.103618421052632 0.123493975903614 0 0.0010136847440446 0.105404198302814 0.109187749667111 3.60993975903614 0.139575971731449 0 1.00265957446809 0.170403587443946 4.14925373134328
"inferior_parietal_gyrus_right" 0 0.00203252032520325 0.019534184823441 0 0 0 0 0 0 0 0 0 0 0 0 0.00187793427230047 0.0297520661157025 0 0 0 0 0.00387221684414327 0.0170940170940171 0 0.00192492781520693 0.000983767830791933 0.025518341307815 0 0 0 0 0 0 0.00149476831091181 0.10844629822732 0.002 0.158307210031348 0.00941619585687382 0 0.0353982300884956 0 0.437246963562753 1.1937069813176 2.40371229698376 0 0.00481927710843374 0 1.59652173913043 0 0.0977859778597786 2.57843996494303 0 0 0.0482180293501048 3.83796296296296 0.0841539838854073 3.12148249828415 1.26832377310389 0 0.002710027100271 0.0387096774193548 14.0183591508893 0.0764818355640535 2.5768390386016 0 0 0.32967032967033 0.146376811594203
"inferior_temporal_gyrus_right" 0 0 0.103703703703704 0 0 0 0 0 0.00374882849109653 0.00120336943441637 0 0 0 0 0 0.00738007380073801 0.0032546786004882 0 0 0 0.00532978014656895 0.032319391634981 0.0217260108630054 0 0.00378071833648393 0.00194931773879142 0.0957657301147606 0.00109950522264981 0 0.00132890365448505 0 0 0 0.0191599115696389 1.49079754601227 0 0.0355212355212355 0.0203515263644773 0 1.34005376344086 0.437246963562753 0 4.33011583011583 0.232931726907631 0.00135685210312076 0.0284810126582278 0 5.92201834862385 0.0292682926829268 0.0634632819582956 0.0362068965517241 0 0 0.00822199383350463 0.439543726235741 0.89612676056338 1.15989159891599 0.146095717884131 0.00591715976331361 0 0.192877150860344 1.49148694665153 10.6158690176322 1.11637931034483 0 0.239130434782609 0.57481162540366 7.43245175125089
"cingulate_gyrus_isthmus_right" 0 0.00687285223367698 0.0219435736677116 0 0.00664451827242525 0.00232288037166086 0.00237812128418549 0.0229095074455899 0.952112676056338 0.00210526315789474 0 0 0 0 0 0.204301075268817 0.00773694390715667 0 0 0 0.00506970849176172 0.911764705882353 0.055026455026455 0.00677966101694915 0 0 0.265564738292011 0.01806684733514 0 0.0126103404791929 0 0 0 0.0465116279069767 1.31578947368421 0 0.0343053173241852 0.010840108401084 0 0.479381443298969 1.1937069813176 4.33011583011583 0 3.10766246362755 0 0.202898550724638 0 1.13953488372093 0 3.85166240409207 0.0223214285714286 0 0 0 0.477611940298507 0.669811320754717 9.61256544502618 2.18721461187215 0 0 0.658086177951875 1.65714285714286 0.0114155251141553 2.19411764705882 0 0 0.0829493087557604 0.0756914119359534
"lateral_occipital_cortex_right" 0 0 0.00743494423791822 0.144712430426716 0 0.00255102040816327 0 0.00126582278481013 0.00564971751412429 0.0108630054315027 0 0.0523952095808383 0 0 0 0.00370713623725672 0 0 0 0.00406091370558376 0.00133689839572193 0.00955109837631328 0.00242130750605327 0.00125628140703518 0 0 0.014274385408406 0 0 0.00133333333333333 0 0 0 0.00443786982248521 0.0143884892086331 0.0019723865877712 0.00930232558139535 7.6003717472119 0 3.12879298718813 2.40371229698376 0.232931726907631 3.10766246362755 0 0 2.96743447180302 0 0.129959746981024 0 0.029143897996357 0.00173160173160173 0 0 9.7004132231405 0.598473282442748 0.141467727674624 1.01427600271924 4.6481364497789 0 0 0.0449077786688051 4.76494023904382 0.0101073910296905 0.320115356885364 0 0 0.00432900432900433 0.186513629842181
"lateral_orbitofrontal_cortex_right" 0 0 0.0241635687732342 0 0 0 0 0 0 0 0.00486223662884927 0 0 0 0 0 0.0481675392670157 0.00268456375838926 0 0 0 0 0.00144613159797542 0 0.0943877551020408 0.0146231721034871 0.0452729693741678 0 0 0 0 0 0 0 0 0.287248322147651 0.842311459353575 0 0 0 0 0.00135685210312076 0 0 0 0 2.58349705304519 0 0 0 0.358916478555305 2.29224904701398 0.405660377358491 0 0.0134486071085495 0.0116009280742459 0.0116472545757072 0 1.32432432432432 1.61204696273609 1.68898876404494 0 0.520547945205479 0.00536672629695885 0.0386904761904762 0.143631436314363 0 1.09155555555556
"lingual_gyrus_right" 0 0 0 0.0267111853088481 0.00378071833648393 0.0165289256198347 0 0 0.0445969125214408 0.00509337860780985 0 0.15169194865811 0 0 0 0 0 0 0 0.0197628458498024 0 0 0 0 0 0 0 0 0 0 0 0 0 0 0 0 0 3.0820770519263 0.0122199592668024 1.80478087649402 0.00481927710843374 0.0284810126582278 0.202898550724638 2.96743447180302 0 0 0 0 0.11460258780037 0 0 0 0 9.32106339468303 0.00240673886883273 0 0 0.498188405797101 0 0 0 0.0766823161189358 0 0 0 0 0 0
"medial_orbitofrontal_gyrus_right" 0 0 0.0111856823266219 0 0 0 0 0 0 0 0 0 0.233796296296296 0 0 0 0.0206985769728331 0 0 0 0 0 0 0 0.0132890365448505 0.0112781954887218 0.0289715113471753 0 0 0 0 0 0 0 0 0.309058614564831 0.133492252681764 0 0 0 0 0 0 0 2.58349705304519 0 0 0 0 0 0.167613636363636 0.0297520661157025 0.159159159159159 0 0.0116414435389988 0.00294117647058824 0 0 0.555555555555556 1.53629712999437 0.365149290259422 0 0 0.00427350427350427 6.42857142857143 0 0 0.383881230116649
"middle_temporal_gyrus_right" 0 0 0.00594353640416048 0 0 0 0 0 0 0.00120627261761158 0 0 0 0 0 0.00185185185185185 0 0 0 0 0 0 0.00362976406533575 0 0 0 0.00475624256837099 0 0 0.00133244503664224 0 0 0 0.00295639320029564 4.76180698151951 0 0.00464756003098373 0 0 1.66711590296496 1.59652173913043 5.92201834862385 1.13953488372093 0.129959746981024 0 0 0 0 0 0.00727934485896269 0.00519031141868512 0 0 0 0.309687261632342 0.187279151943463 0.50679347826087 0.0303030303030303 0 0 0.0224448897795591 4.54607508532423 4.14267676767677 0.285302593659942 0 0.311507936507937 0.540540540540541 1.21863799283154
"parahippocampal_gyrus_right" 0 0 0 0 0.23448275862069 0 0 0 0 0 0 0 0 0 0 0 0 0 0 0 0 0 0 0 0 0 0 0 0 0 0 0 0 0 0 0 0 0 3.05555555555556 1.0718954248366 0 0.0292682926829268 0 0 0 0.11460258780037 0 0 0 0 0 0 0 0 0 0 0 0 0 0 0 0 0 0.00298953662182362 0 0 0 0
"paracentral_gyrus_right" 0 0 0.00851063829787234 0 0 0 0.0176211453744493 0 0.786729857819905 0.00393313667649951 0 0 0 0.00212539851222104 0 0.113895216400911 0 0 0 0 0.00467289719626168 0.0147420147420147 0.0316205533596838 0.161764705882353 0 0 0.0605738575982997 0.117546848381601 0 0.0488372093023256 0 0 0.00668896321070234 0.0280898876404494 0.00600600600600601 0.106951871657754 0 0 0 0.00474495848161329 0.0977859778597786 0.0634632819582956 3.85166240409207 0.029143897996357 0 0 0 0.00727934485896269 0 0 0.00388349514563107 0 0 0 2.40298507462687 2.32993890020367 7.99037304452467 6.15906680805938 0 0 0.281553398058252 1.94628469113697 0 0.0455153949129853 0 0 0 0.0026525198938992
"inferior_frontal_gyrus_pars_opercularis_right" 0 0.265060240963855 0.102362204724409 0 0 0 0 0 0 0 0.0130434782608696 0 0.0136612021857923 0 0 0 3.6380655226209 0.00928074245939675 0.0235690235690236 0 0 0 0.00935453695042095 0 0.561702127659575 0.218579234972678 0.565239814337287 0 0 0 0 0 0 0 0.0153846153846154 7.35034802784223 3.88967468175389 0 0 0.00666666666666667 2.57843996494303 0.0362068965517241 0.0223214285714286 0.00173160173160173 0.358916478555305 0 0.167613636363636 0.00519031141868512 0 0.00388349514563107 0 0.359408033826638 2.78277153558052 0 1.86795048143054 0.0072992700729927 2.78828828828829 0.006 11.3615023474178 9.63404255319149 4.0261643118786 0.596252129471891 0.076 3.49253731343284 0 0 0.00586510263929619 5.4327990135635
"inferior_frontal_gyrus_pars_orbitalis_right" 0 0 0.00301659125188537 0 0 0 0 0 0 0 0 0 0 0 0 0 0.003690036900369 0 0 0 0 0 0 0 0 0 0 0 0 0 0 0 0 0 0 0.0542168674698795 0.0394736842105263 0 0 0 0 0 0 0 2.29224904701398 0 0.0297520661157025 0 0 0 0.359408033826638 0 6.27126436781609 0 0.00318471337579618 0 0.00253485424588086 0 0.0122324159021407 9.44760672703752 0.260485651214128 0 0.0643729189789123 0 0 0 0 0.0196629213483146
"inferior_frontal_gyrus_pars_triangularis_right" 0 0.00530503978779841 0 0 0 0 0 0 0 0 0 0 0 0 0 0 0.033167495854063 0 0 0 0 0 0 0 0.00462962962962963 0 0.0094687006838506 0 0 0 0 0 0 0 0 0.106870229007634 0.116591928251121 0 0 0 0 0 0 0 0.405660377358491 0 0.159159159159159 0 0 0 2.78277153558052 6.27126436781609 0 0 0.058055152394775 0 0.00705882352941176 0 0.0979381443298969 14.2787803360299 3.18739989321943 0 0.00623700623700624 0.0261096605744125 0.00625 0 0 0.245795601552393
"pericalcarine_cortex_right" 0 0 0 0.025974025974026 0 0 0 0 0 0 0 0.166077738515901 0 0 0 0 0 0 0 0.0465116279069767 0 0 0 0 0 0 0 0 0 0 0 0 0 0 0 0 0 16.6993464052288 0 0.819074333800841 0.0482180293501048 0.00822199383350463 0 9.7004132231405 0 9.32106339468303 0 0 0 0 0 0 0 0 0 0 0 0.243542435424354 0 0 0.00116009280742459 0.46403242147923 0.002460024600246 0 0 0 0 0.00320512820512821
"postcentral_gyrus_right" 0 0.0701754385964912 1.68375136314068 0 0 0 0 0 0.00315457413249211 0 0.0576744186046512 0 0.00450958286358512 0 0 0.00307219662058372 0.909547738693467 0.0170648464163823 0.00267022696929239 0 0.0149812734082397 0.0355411954765751 0.184640522875817 0 0.208 0.333539221741816 0.933142311365807 0.00288600288600289 0 0.0186567164179104 0 0 0 0.112554112554113 0.176146788990826 0.146757679180887 4.86078886310905 0.00308641975308642 0 0.0853080568720379 3.83796296296296 0.439543726235741 0.477611940298507 0.598473282442748 0.0134486071085495 0.00240673886883273 0.0116414435389988 0.309687261632342 0 2.40298507462687 1.86795048143054 0.00318471337579618 0.058055152394775 0 0 0.130867709815078 13.1313518696069 0.999134199134199 0.598967297762478 0.137777777777778 0.781219748305905 6.35966892400301 0.0329004329004329 7.99165797705944 0 0 0.0241935483870968 1.43271221532091
"posterior_cingulate_gyrus_right" 0 0.0664961636828645 0.327913279132791 0 0 0 0.00425079702444208 0.0534429599177801 0.0395604395604396 0.00571428571428571 0.00446428571428571 0 0 0 0 0.038135593220339 0 0 0 0 0.0764904386951631 5.10909090909091 0.880382775119617 0.016243654822335 0.0358744394618834 0.00416666666666667 3.61253263707572 0.0414250207125104 0.00585365853658537 0.0851063829787234 0 0 0.072289156626506 0.598657718120805 0.131147540983607 6.94840294840295 0.0146412884333821 0 0 0.0958904109589041 0.0841539838854073 0.89612676056338 0.669811320754717 0.141467727674624 0.0116009280742459 0 0.00294117647058824 0.187279151943463 0 2.32993890020367 0.0072992700729927 0 0 0 0.130867709815078 0 5.7662037037037 0.956967213114754 0.0497512437810945 0.00863664404688464 8.91043985161632 0.071304347826087 0 0.91025641025641 0 0 0 0.048284625158831
"precentral_gyrus_right" 0 0.0492476060191518 5.95361781076067 0 0.0107962213225371 0.00461183704842429 0.00468384074941452 0.0335110434120335 0.0528301886792453 0.00287769784172662 0.0226537216828479 0 0.00572519083969466 0 0.00264550264550265 0.0246305418719212 0.624869383490073 0.00267737617135207 0.0021978021978022 0 0.109031733116355 0.225641025641026 4.35812274368231 0.0030188679245283 0.251908396946565 0.133707865168539 3.20886917960089 0.0142210730446025 0.0043956043956044 0.171938361719384 0 0 0.172619047619048 0.853456221198157 0.46742209631728 0.246318607764391 6.4574780058651 0.00494437577255871 0.00568990042674253 0.103618421052632 3.12148249828415 1.15989159891599 9.61256544502618 1.01427600271924 0.0116472545757072 0 0 0.50679347826087 0 7.99037304452467 2.78828828828829 0.00253485424588086 0.00705882352941176 0 13.1313518696069 5.7662037037037 0 5.80091185410334 0.452830188679245 0.310045894951555 2.39515042658285 5.19060402684564 1.08662613981763 7.88928571428571 0 0 0.0852359208523592 0.331854480922804
"precuneus_right" 0 0 0 0 0 0 0 0 0 0 0 0 0 0 0 0.00216450216450216 0 0 0 0 0 0 0 0 0 0 0.108153781157583 0.00120554550934298 0 0 0 0 0 0 0.0122249388753056 0 0.00352422907488987 0.616720955483171 0 0.123493975903614 1.26832377310389 0.146095717884131 2.18721461187215 4.6481364497789 0 0.498188405797101 0 0.0303030303030303 0 6.15906680805938 0.006 0 0 0.243542435424354 0.999134199134199 0.956967213114754 5.80091185410334 0 0 0 0.258230012825994 15.3757802746567 0.00140056022408964 0.168831168831169 0 0 0 0.00807102502017756
"rostral_anterior_cingulate_cortex_right" 0 0.0520446096654275 0.584415584415584 0 0 0 0 0 0 0 0.062015503875969 0 0.232081911262799 0 0 0 1.36969696969697 0.0210526315789474 0.0267857142857143 0 0.00260756192959583 0.00628930817610063 0.0260021668472373 0 2.16666666666667 0.201820940819423 0.616843279419967 0 0 0 0 0 0 0.0224719101123595 0 4.05614035087719 2.39928698752228 0 0 0 0 0.00591715976331361 0 0 1.32432432432432 0 0.555555555555556 0 0 0 11.3615023474178 0.0122324159021407 0.0979381443298969 0 0.598967297762478 0.0497512437810945 0.452830188679245 0 0 0.28552368245497 1.7643059490085 0.00194552529182879 0.0374707259953162 0.227963525835866 0 0 0 0.087218045112782
"rostral_middle_frontal_gyrus_right" 0 0.0201612903225806 0.108991825613079 0 0 0 0 0 0 0 0.0160561966884094 0 0.00221606648199446 0 0 0 0.220536756126021 0.00664893617021277 0.0023995200959808 0 0 0 0.00466853408029879 0 0.101101749837978 0.0764682696097753 0.241699867197875 0 0 0 0 0 0 0.00325732899022801 0 4.44414893617021 5.62808988764045 0 0 0.0010136847440446 0.002710027100271 0 0 0 1.61204696273609 0 1.53629712999437 0 0 0 9.63404255319149 9.44760672703752 14.2787803360299 0 0.137777777777778 0.00863664404688464 0.310045894951555 0 0.28552368245497 0 11.2855227882038 0.000890075656430797 0.0135069946936807 0.0596696856686201 0.125786163522013 0 0 0.238853503184713
"superior_frontal_gyrus_right" 0 0.123147092360319 5.63731556401713 0 0.00113378684807256 0.000860585197934596 0.000868055555555556 0.00513698630136986 0.0099009900990099 0.000828843762950684 0.136343514829571 0 0.0193143408981169 0 0 0.00871934604904632 0.822222222222222 0.0169491525423729 0.00931195033626487 0 0.0452930728241563 0.473655019412091 1.30730897009967 0.000851788756388416 0.800442233278054 0.537281484124153 10.3349603416718 0.00233463035019455 0.0016750418760469 0.0363475177304965 0 0 0.0342182890855457 0.599620493358634 0.00578368999421631 9.21920903954802 2.33919843597263 0.00218340611353712 0 0.105404198302814 0.0387096774193548 0.192877150860344 0.658086177951875 0.0449077786688051 1.68898876404494 0 0.365149290259422 0.0224448897795591 0 0.281553398058252 4.0261643118786 0.260485651214128 3.18739989321943 0.00116009280742459 0.781219748305905 8.91043985161632 2.39515042658285 0.258230012825994 1.7643059490085 11.2855227882038 0 0.0907282132908874 0.0282171868319795 0.425571628558096 0.0872127283441367 0 0.00238095238095238 0.542325581395349
"superior_parietal_gyrus_right" 0 0 0.0249266862170088 0.0127620783956244 0 0 0 0 0.00185013876040703 0 0.0026281208935611 0.0029520295202952 0 0 0 0.00182149362477231 0.00160901045856798 0 0 0 0.00132013201320132 0.00187617260787992 0.0143626570915619 0 0.00186567164179104 0.000968054211035818 0.0582447855175128 0.00763775231860338 0 0 0 0 0 0.00729394602479942 0.73991935483871 0 0.0580595874713522 3.56164383561644 0 0.109187749667111 14.0183591508893 1.49148694665153 1.65714285714286 4.76494023904382 0 0.0766823161189358 0 4.54607508532423 0 1.94628469113697 0.596252129471891 0 0 0.46403242147923 6.35966892400301 0.071304347826087 5.19060402684564 15.3757802746567 0.00194552529182879 0.000890075656430797 0.0907282132908874 0 0.017478152309613 2.32574679943101 0 0 0.265111346765642 0.141542816702052
"superior_temporal_gyrus_right" 0 0 0.0117647058823529 0 0 0 0 0 0 0 0.013353115727003 0 0 0 0 0 0.145930776426567 0.0069848661233993 0 0 0 0 0.00133600534402138 0 0.0423162583518931 0.0369978858350951 0.0566117448246726 0 0 0 0 0 0 0 2.92420537897311 0.030267753201397 0.266079295154185 0 0 3.60993975903614 0.0764818355640535 10.6158690176322 0.0114155251141553 0.0101073910296905 0.520547945205479 0 0 4.14267676767677 0 0 0.076 0.0643729189789123 0.00623700623700624 0.002460024600246 0.0329004329004329 0 1.08662613981763 0.00140056022408964 0.0374707259953162 0.0135069946936807 0.0282171868319795 0.017478152309613 0 0.337662337662338 0 0.762910798122066 6.33810143042913 0.952380952380952
"supramarginal_gyrus_right" 0 0.0370942812982998 0.470824949698189 0 0.0030441400304414 0 0 0.0016273393002441 0.00562587904360056 0 0.0434027777777778 0 0.00622406639004149 0 0 0.00824175824175824 0.767468499427262 0.0120663650075415 0 0 0.00174672489082969 0.014367816091954 0.181398923904689 0.0016116035455278 0.270655270655271 0.202830188679245 0.414555504375864 0.00136705399863295 0 0.00522193211488251 0 0 0.0170068027210884 0.0659340659340659 3.54983922829582 0.0392156862745098 2.5346112886049 0 0.012924071082391 0.139575971731449 2.5768390386016 1.11637931034483 2.19411764705882 0.320115356885364 0.00536672629695885 0 0.00427350427350427 0.285302593659942 0.00298953662182362 0.0455153949129853 3.49253731343284 0 0.0261096605744125 0 7.99165797705944 0.91025641025641 7.88928571428571 0.168831168831169 0.227963525835866 0.0596696856686201 0.425571628558096 2.32574679943101 0.337662337662338 0 0 0 0.0698080279232112 4.57718120805369
"frontal_pole_right" 0 0 0 0 0 0 0 0 0 0 0 0 0 0 0 0 0 0 0 0 0 0 0 0 0 0 0.00115942028985507 0 0 0 0 0 0 0 0 0.00921658986175115 0.00405679513184584 0 0 0 0 0 0 0 0.0386904761904762 0 6.42857142857143 0 0 0 0 0 0.00625 0 0 0 0 0 0 0.125786163522013 0.0872127283441367 0 0 0 0 0 0 0
"temporal_pole_right" 0 0 0 0 0 0 0 0 0 0 0 0 0 0 0 0 0 0 0 0 0 0 0 0 0 0 0 0 0 0 0 0 0 0 0 0 0 0 0.853556485355649 1.00265957446809 0 0.239130434782609 0 0 0.143631436314363 0 0 0.311507936507937 0 0 0 0 0 0 0 0 0 0 0 0 0 0 0.762910798122066 0 0 0 0 0.817496229260935
"transverse_temporal_gyrus_right" 0 0 0.00376647834274953 0 0 0 0 0 0 0 0 0 0 0 0 0 0.0048780487804878 0 0 0 0 0 0 0 0.00836820083682008 0.0032441200324412 0.00234192037470726 0 0 0 0 0 0 0 10.188679245283 0 0.00840336134453781 0 0 0.170403587443946 0.32967032967033 0.57481162540366 0.0829493087557604 0.00432900432900433 0 0 0 0.540540540540541 0 0 0.00586510263929619 0 0 0 0.0241935483870968 0 0.0852359208523592 0 0 0 0.00238095238095238 0.265111346765642 6.33810143042913 0.0698080279232112 0 0 0 0.324137931034483
"insula_right" 0 0.0152905198776758 0.167832167832168 0 0 0 0 0 0 0 0.0189818809318378 0 0.0844490216271885 0 0 0 0.468181818181818 0.00895522388059702 0.00240096038415366 0 0 0 0.00611620795107034 0.0016025641025641 0.160789844851904 0.122137404580153 0.236914600550964 0 0 0 0 0 0 0.0119047619047619 0.384737678855326 0.122388059701493 2.93657505285412 0.00546448087431694 0.140575079872204 4.14925373134328 0.146376811594203 7.43245175125089 0.0756914119359534 0.186513629842181 1.09155555555556 0 0.383881230116649 1.21863799283154 0 0.0026525198938992 5.4327990135635 0.0196629213483146 0.245795601552393 0.00320512820512821 1.43271221532091 0.048284625158831 0.331854480922804 0.00807102502017756 0.087218045112782 0.238853503184713 0.542325581395349 0.141542816702052 0.952380952380952 4.57718120805369 0 0.817496229260935 0.324137931034483 0
