# Supplementary material for: NODDI and Tensor-Based Microstructural Indices as Predictors of Functional Connectivity
Source: PLoS One. 2016 Apr 14;11(4):e0153404. doi: 10.1371/journal.pone.0153404 (PMC4831788; doi:10.1371/journal.pone.0153404)
Supplement: S1 Data — a) Functional connectivity matrices, both fMRI and EEG connectomes across all subjects, in the form of precision matrices and b) structural brain connectivity matrices across all subjects and microstructural indices. Columns and rows are named according to the corresponding brain region that represent. (ZIP) [file pone.0153404.s001.zip › DATA/DWI/36_WFA_68.txt]

"banks_superior_temporal_sulcus_left" "caudal_anterior_cingulate_cortex_left" "caudal_middle_frontal_gyrus_left" "cuneus_left" "entorhinal_cortex_left" "fusiform_gyrus_left" "inferior_parietal_gyrus_left" "inferior_temporal_gyrus_left" "cingulate_gyrus_isthmus_left" "lateral_occipital_cortex_left" "lateral_orbitofrontal_cortex_left" "lingual_gyrus_left" "medial_orbitofrontal_gyrus_left" "middle_temporal_gyrus_left" "parahippocampal_gyrus_left" "paracentral_gyrus_left" "inferior_frontal_gyrus_pars_opercularis_left" "inferior_frontal_gyrus_pars_orbitalis_left" "inferior_frontal_gyrus_pars_triangularis_left" "pericalcarine_cortex_left" "postcentral_gyrus_left" "posterior_cingulate_gyrus_left" "precentral_gyrus_left" "precuneus_left" "rostral_anterior_cingulate_cortex_left" "rostral_middle_frontal_gyrus_left" "superior_frontal_gyrus_left" "superior_parietal_gyrus_left" "superior_temporal_gyrus_left" "supramarginal_gyrus_left" "frontal_pole_left" "temporal_pole_left" "transverse_temporal_gyrus_left" "insula_left" "banks_superior_temporal_sulcus_right" "caudal_anterior_cingulate_cortex_right" "caudal_middle_frontal_gyrus_right" "cuneus_right" "entorhinal_cortex_right" "fusiform_gyrus_right" "inferior_parietal_gyrus_right" "inferior_temporal_gyrus_right" "cingulate_gyrus_isthmus_right" "lateral_occipital_cortex_right" "lateral_orbitofrontal_cortex_right" "lingual_gyrus_right" "medial_orbitofrontal_gyrus_right" "middle_temporal_gyrus_right" "parahippocampal_gyrus_right" "paracentral_gyrus_right" "inferior_frontal_gyrus_pars_opercularis_right" "inferior_frontal_gyrus_pars_orbitalis_right" "inferior_frontal_gyrus_pars_triangularis_right" "pericalcarine_cortex_right" "postcentral_gyrus_right" "posterior_cingulate_gyrus_right" "precentral_gyrus_right" "precuneus_right" "rostral_anterior_cingulate_cortex_right" "rostral_middle_frontal_gyrus_right" "superior_frontal_gyrus_right" "superior_parietal_gyrus_right" "superior_temporal_gyrus_right" "supramarginal_gyrus_right" "frontal_pole_right" "temporal_pole_right" "transverse_temporal_gyrus_right" "insula_right"
"banks_superior_temporal_sulcus_left" 0 0 0 0 0 0.309336445105771 0.28205295105069 0.321304451494594 0.416628270889972 0.30350144730913 0 0 0 0.228814536872669 0 0.395790094939526 0 0 0 0 0 0.438378471386462 0.393355160607179 0.399297978913061 0 0 0.400145089982849 0.395794616827092 0.326305887887787 0.331087029019315 0 0 0.344149041176665 0.383497118779473 0 0 0 0 0 0 0 0 0 0 0 0 0 0 0 0 0 0 0 0 0 0 0 0 0 0 0 0 0 0 0 0 0 0
"caudal_anterior_cingulate_cortex_left" 0 0 0.425660338676391 0 0 0 0 0 0 0 0.421432848605903 0 0.397985983433432 0 0 0.351300039361456 0.408343326415774 0.391275748047182 0.387780075964531 0 0.418325938819565 0.443848004542098 0.41133209589155 0 0.418828363239964 0.380972937103981 0.444738549377768 0.386273617265107 0 0.436268804757038 0 0 0 0.409444275694981 0 0.533371918359007 0.495067018327744 0 0 0 0.464782566124412 0 0.424531465749785 0 0 0 0 0 0 0 0.473301327083364 0 0.476923436545451 0 0.445767963519225 0.459604066575672 0.469492842469561 0 0.467949306069321 0.46196685051718 0.547795313340714 0 0 0.44067854283364 0 0 0 0.48334805781909
"caudal_middle_frontal_gyrus_left" 0 0.425660338676391 0 0 0.482336369227252 0 0.413829215571438 0.377577897212263 0.412403200883198 0 0.393749809119617 0 0.39560202495082 0 0 0.3326415157679 0.381725154496304 0.372211631382492 0.362657420431759 0 0.371973946455638 0.425719119121079 0.388494361787402 0.392663880292216 0.390998726840273 0.326586569425441 0.399162532433328 0.368377380119521 0.368669913048359 0.384697934388693 0 0 0.37225092987437 0.376128294153381 0 0.485636717168091 0.466297097951186 0 0 0.454858264827243 0.460216963324441 0.479600769643824 0.45402109377367 0.467472986985921 0.457848928502085 0 0.443886687681594 0.474862556980932 0 0.44246257826772 0.438298562600625 0.474668780032809 0 0 0.432639859137299 0.508700793135138 0.468306401306434 0 0.462993610244908 0.448509955508494 0.506756746246866 0.452050196660514 0.394752312134449 0.431526399959851 0 0 0.436076925351683 0.464892327651164
"cuneus_left" 0 0 0 0 0 0.345589340097874 0.379365258131679 0 0.387051183761078 0.326483317428848 0 0.351942213135793 0 0 0 0 0 0 0 0.220549649432079 0 0 0 0.336105011895341 0 0 0 0.325627285668325 0 0 0 0 0 0 0 0 0 0.207323237551868 0 0 0 0 0 0.269325438009066 0 0.223494334612899 0 0 0 0 0 0 0 0.219936851854682 0 0 0 0 0 0 0 0.197932085143192 0 0 0 0 0 0
"entorhinal_cortex_left" 0 0 0.482336369227252 0 0 0.213824143615303 0 0.241603009608253 0 0.186260368485448 0 0.337897634181766 0.186619401531643 0.254531822180701 0.260367415176453 0 0 0 0 0 0 0 0.412417861755497 0 0 0 0.50942633879962 0 0.280624808351707 0 0 0.261111226588013 0 0.27737567669003 0 0 0 0 0.357068614858573 0 0 0 0.330485804199481 0 0 0.347399905872016 0 0 0.364002958348774 0 0 0 0 0 0 0 0.506194473747673 0 0 0 0.502411745205846 0 0 0.450405292871795 0 0 0 0
"fusiform_gyrus_left" 0.309336445105771 0 0 0.345589340097874 0.213824143615303 0 0.315004862582697 0.253356965424983 0.350580645361709 0.262726454723205 0 0.263861934661926 0.302903575248732 0.292515100746676 0.218814110175265 0.36774355984597 0 0 0 0.28173528282746 0.363425818046852 0.403696226672638 0.366638307647301 0.367734543661371 0 0 0.412491152056958 0.331787482769623 0.325955324595096 0.355206837891783 0 0.269240121873062 0.365895298539291 0.347280850097838 0 0 0 0 0 0 0 0 0.394727267046767 0.150943171865254 0 0.131883921876015 0 0 0 0 0 0 0 0 0 0 0.490455170582492 0 0 0 0.482423023309825 0 0 0 0 0 0 0
"inferior_parietal_gyrus_left" 0.28205295105069 0 0.413829215571438 0.379365258131679 0 0.315004862582697 0 0.352441957499814 0.378516820676357 0.292621401288852 0 0.341114429783337 0 0.275554354139051 0 0.376071295773829 0 0 0 0.301837867534126 0.382698284772589 0.406097796159166 0.378510022145201 0.371637886220405 0 0 0.384827958796139 0.347586741794607 0.366946101380497 0.314166141217858 0 0 0.391342717855825 0.386697922932258 0 0 0 0 0 0 0 0 0.45749641144542 0 0 0 0 0 0 0.374108323929319 0 0 0 0 0 0.447129479704237 0.463421477195022 0 0 0 0.386146621372139 0 0 0 0 0 0 0
"inferior_temporal_gyrus_left" 0.321304451494594 0 0.377577897212263 0 0.241603009608253 0.253356965424983 0.352441957499814 0 0.409964634158007 0.271306863705439 0 0.279309901111639 0 0.276165504097977 0.281172042743678 0.381316110316446 0 0 0 0 0.382413722732383 0.449400585329416 0.385279620217803 0.391593011411286 0 0 0.41503349214425 0.368438494720831 0.360085039783994 0.366881116066755 0 0.291819569979466 0.388794545847334 0.38560981157571 0 0 0 0 0 0 0 0 0.468109272497934 0.478358049184931 0 0 0 0 0 0 0 0 0 0 0 0.485816381660454 0.509606576217953 0 0 0 0.501152072770852 0 0 0.441809731298333 0 0 0 0
"cingulate_gyrus_isthmus_left" 0.416628270889972 0 0.412403200883198 0.387051183761078 0 0.350580645361709 0.378516820676357 0.409964634158007 0 0.392813674622545 0 0.231408019561702 0 0.383718405543338 0.28268461283792 0.385582629214989 0 0 0 0.184640430670859 0.399149060975405 0.398694419445745 0.417942419436723 0.343931963503252 0 0 0.436198345754416 0.393873201701525 0.440166615912845 0.394689163509413 0 0 0.399578736486216 0.407463941258975 0.420236330087018 0 0 0 0 0 0 0.523894955266364 0.348237607637047 0.397021019427056 0 0.145309580500981 0 0 0 0.387996430323621 0 0 0 0 0.43543500253452 0.49101141631473 0.508126118281667 0 0 0 0.493417724290434 0.457087180585318 0 0.438288324703164 0 0 0 0
"lateral_occipital_cortex_left" 0.30350144730913 0 0 0.326483317428848 0.186260368485448 0.262726454723205 0.292621401288852 0.271306863705439 0.392813674622545 0 0 0.290689863943008 0 0.269047591266635 0.18869164530586 0.367686333612591 0 0 0 0.245711773414234 0.389805556587136 0.412881226386156 0.386387602665898 0.36467216383551 0 0 0.392113443616135 0.310168345465462 0.36940459153927 0.368032000782354 0 0 0.39607265891525 0.383858434851927 0 0 0 0.178990596406582 0 0 0 0.493511824906949 0.406494716375143 0.184074852977969 0 0.177839474086038 0 0.4310298093732 0 0.375669845413937 0 0 0 0 0 0.483722323212981 0.430261276395325 0 0 0 0.509229856278764 0 0 0 0 0 0 0
"lateral_orbitofrontal_cortex_left" 0 0.421432848605903 0.393749809119617 0 0 0 0 0 0 0 0 0 0.341384369499022 0 0 0 0.356000810111346 0.262258692485729 0.301059857826929 0 0 0 0.381532851396602 0 0.370706460096924 0.333878986803366 0.416918907130814 0 0.176523661627107 0.403986420231791 0.126961021979851 0.200865715946512 0 0.323456374205977 0 0.456315694010931 0.465656272108054 0 0 0 0 0 0 0 0.455145694538201 0 0 0 0 0 0.44803446730465 0 0 0 0.405519954807709 0.443508107577539 0.435143767515351 0 0.431603099654463 0.45090123482679 0.47708906404539 0.406380649554931 0.402826539335645 0.41330112261594 0 0 0 0.442941607303151
"lingual_gyrus_left" 0 0 0 0.351942213135793 0.337897634181766 0.263861934661926 0.341114429783337 0.279309901111639 0.231408019561702 0.290689863943008 0 0 0 0 0.26643408742251 0 0 0 0 0.202361618748684 0 0 0 0.379770788030154 0 0 0 0.363240091727192 0 0 0 0 0 0 0 0 0 0.291101817936865 0 0 0 0 0 0.189469019913159 0 0.170951703798473 0 0 0 0 0 0 0 0.200859112179836 0 0 0 0 0 0 0 0.168844712062962 0 0 0 0 0 0
"medial_orbitofrontal_gyrus_left" 0 0.397985983433432 0.39560202495082 0 0.186619401531643 0.302903575248732 0 0 0 0 0.341384369499022 0 0 0 0.284372663964404 0 0.349486158048838 0.323816436791457 0.336533947459572 0 0 0 0 0 0.311630725737521 0.2771214170977 0.353034560315605 0 0 0 0.215673673161767 0 0 0.250601440422772 0 0.425624254461494 0.450760561278335 0 0 0 0 0 0 0 0 0 0.208742878761995 0 0 0 0.439982607774277 0 0 0 0.434366199984899 0 0.484342969215116 0 0.36339117163374 0.442618781699057 0.462401433866298 0 0 0.409301051030803 0 0 0 0.274660139106851
"middle_temporal_gyrus_left" 0.228814536872669 0 0 0 0.254531822180701 0.292515100746676 0.275554354139051 0.276165504097977 0.383718405543338 0.269047591266635 0 0 0 0 0.219547209258293 0.360214447882667 0 0 0 0 0.363959632023796 0.444875806526234 0.35998687286802 0.357726710501177 0 0 0.379704710401734 0.344533460829036 0.319403736698406 0.314285846006912 0 0.26984353560871 0.34177413606694 0.357183041055533 0 0 0 0 0 0 0 0 0 0 0 0 0 0 0 0.343527028872785 0 0 0 0 0 0 0 0 0 0 0 0 0 0 0 0 0 0
"parahippocampal_gyrus_left" 0 0 0 0 0.260367415176453 0.218814110175265 0 0.281172042743678 0.28268461283792 0.18869164530586 0 0.26643408742251 0.284372663964404 0.219547209258293 0 0 0 0 0 0 0 0 0 0 0 0 0.509079098053762 0 0.283871193714763 0 0 0.239776209194293 0 0.300822158842718 0 0 0 0 0.27531376382607 0 0 0 0 0 0 0 0 0 0 0 0 0 0 0 0 0 0.519688632237841 0 0 0 0 0 0 0 0 0 0 0
"paracentral_gyrus_left" 0.395790094939526 0.351300039361456 0.3326415157679 0 0 0.36774355984597 0.376071295773829 0.381316110316446 0.385582629214989 0.367686333612591 0 0 0 0.360214447882667 0 0 0 0 0 0 0.322778437779288 0.398941161059654 0.274010176518889 0.375249216145652 0 0 0.373113529309466 0.35328507697323 0.407670948385241 0.382552861619557 0 0 0.365793194721444 0.380106660741514 0 0 0 0 0 0 0.454663274027415 0.468662264943776 0.471439618425891 0.457215362289271 0 0 0 0.435024384707525 0 0.280092806158736 0 0 0 0 0.472665265219806 0.463300919340889 0.493002197759152 0.192731684006677 0 0 0.48130836323229 0.4506884660921 0 0.450120247431704 0 0 0 0
"inferior_frontal_gyrus_pars_opercularis_left" 0 0.408343326415774 0.381725154496304 0 0 0 0 0 0 0 0.356000810111346 0 0.349486158048838 0 0 0 0 0.351209156070632 0.268703791496045 0 0.343824660627833 0 0.365153333690493 0.43394894992212 0.378035867806962 0.339097065529984 0.38449403982137 0.376347314317391 0 0.405001501239231 0 0 0 0.35004000805783 0 0.441691912936624 0.461966684517629 0 0 0 0.449113664912982 0.427587497880646 0.438954034098639 0 0.45088396495649 0 0.436239409312091 0 0 0 0.447797737053047 0.405328450916393 0.44013019484331 0 0.41627191649809 0 0.441626579252702 0 0.4171302450079 0.452352896686531 0.479810541622723 0.406721231836826 0.411006088875793 0.413941308933452 0 0 0.434942686469683 0.453960754571558
"inferior_frontal_gyrus_pars_orbitalis_left" 0 0.391275748047182 0.372211631382492 0 0 0 0 0 0 0 0.262258692485729 0 0.323816436791457 0 0 0 0.351209156070632 0 0.286877770314977 0 0.357088956827997 0 0.404224686344133 0 0.359594366771161 0.277133838049881 0.392217468085041 0 0 0.39133655394685 0 0 0 0.342488650018042 0 0.434746541970414 0.449449721444335 0 0 0 0 0 0 0 0.392467189230397 0 0 0 0 0 0.43686786039969 0 0 0 0.386205321216695 0 0.414741370273654 0 0.434501419483083 0.443003023192872 0.455706423103222 0 0.433393261609782 0.41682780768114 0 0 0 0.424434738714179
"inferior_frontal_gyrus_pars_triangularis_left" 0 0.387780075964531 0.362657420431759 0 0 0 0 0 0 0 0.301059857826929 0 0.336533947459572 0 0 0 0.268703791496045 0.286877770314977 0 0 0.341505695926461 0 0.362875421782799 0 0.367482344899008 0.318291403526611 0.357675941302281 0 0 0.397686432876279 0 0 0 0.301955585439454 0 0.421080106805115 0.445900875484542 0 0 0 0 0 0 0 0 0 0 0 0 0 0.426738686762669 0 0 0 0.440841898888964 0 0.415124097358274 0 0.387744951734542 0.421032902880641 0.476653020434764 0 0 0 0 0 0 0.405730564356108
"pericalcarine_cortex_left" 0 0 0 0.220549649432079 0 0.28173528282746 0.301837867534126 0 0.184640430670859 0.245711773414234 0 0.202361618748684 0 0 0 0 0 0 0 0 0 0 0 0.250257819503963 0 0 0 0.212010174509747 0 0 0 0 0 0 0 0 0 0.186610508069015 0 0 0 0 0 0.189905744563852 0 0.170049607609523 0 0 0 0 0 0 0 0.200715830390318 0 0 0 0 0 0 0 0 0 0 0 0 0 0
"postcentral_gyrus_left" 0 0.418325938819565 0.371973946455638 0 0 0.363425818046852 0.382698284772589 0.382413722732383 0.399149060975405 0.389805556587136 0 0 0 0.363959632023796 0 0.322778437779288 0.343824660627833 0.357088956827997 0.341505695926461 0 0 0.401919005304412 0.311934101359429 0.364388050262989 0.395274436564718 0.371873305122596 0.400688134060802 0.287587134228313 0.276930433401362 0.354841038503907 0 0 0.334089788882841 0.337240418403126 0 0 0.405879762504477 0 0 0 0 0.445172888283959 0.432950262545711 0.453309568666735 0 0 0 0 0 0.424404715752556 0 0 0 0 0.439677422763956 0.444123877374104 0.465282347929295 0 0.471934833671309 0 0.496598398665421 0.480693278977208 0 0.432817693810767 0 0 0 0
"posterior_cingulate_gyrus_left" 0.438378471386462 0.443848004542098 0.425719119121079 0 0 0.403696226672638 0.406097796159166 0.449400585329416 0.398694419445745 0.412881226386156 0 0 0 0.444875806526234 0 0.398941161059654 0 0 0 0 0.401919005304412 0 0.423734637182278 0.387515447211394 0.388163878147889 0.451705608536454 0.491356734521147 0.439231169627553 0.442952667603722 0.440751168865949 0 0 0.50432977533755 0.501851561404074 0 0.483108886347281 0.542605062102207 0 0 0.4736239848505 0.476132663768443 0.495434298907568 0.408252399349309 0.489100355675963 0 0 0 0 0 0.34052594965453 0 0 0 0 0.46552553912537 0.511956703746841 0.533078138281969 0 0.45748580297412 0 0.530191378747176 0.507126309505512 0 0.45902356284735 0 0 0 0
"precentral_gyrus_left" 0.393355160607179 0.41133209589155 0.388494361787402 0 0.412417861755497 0.366638307647301 0.378510022145201 0.385279620217803 0.417942419436723 0.386387602665898 0.381532851396602 0 0 0.35998687286802 0 0.274010176518889 0.365153333690493 0.404224686344133 0.362875421782799 0 0.311934101359429 0.423734637182278 0 0.383859703075011 0.387425707143559 0.377259707030002 0.406894983542708 0.372846371078934 0.397126161461892 0.406353162571727 0 0 0.36363029761306 0.34705680255065 0 0.475348509998121 0.460894079368566 0 0.444556940966162 0.436786282961618 0.461587463897369 0.469057599441971 0.444648070379645 0.469982829813992 0.451379135873372 0 0 0.434959600493967 0 0.336728982307128 0.420507618316806 0 0 0 0.448682671619266 0.469737791073 0.487785214802805 0 0.469363128800455 0.449917559776381 0.510588306344739 0.447773233643634 0.429057861351194 0.443662815856226 0 0 0 0.459284170945981
"precuneus_left" 0.399297978913061 0 0.392663880292216 0.336105011895341 0 0.367734543661371 0.371637886220405 0.391593011411286 0.343931963503252 0.36467216383551 0 0.379770788030154 0 0.357726710501177 0 0.375249216145652 0.43394894992212 0 0 0.250257819503963 0.364388050262989 0.387515447211394 0.383859703075011 0 0 0.401020613654541 0.405402879929752 0.340199880143783 0.399326243615713 0.372959649729257 0 0 0.37777847809719 0.370368846771561 0 0 0 0.168046872494165 0 0 0 0 0.433726766078319 0.448905852821952 0 0 0 0 0 0.360438514345206 0 0 0 0 0 0.434973674280707 0.482674077355959 0 0 0 0.388054735070829 0 0 0.441144005369678 0 0 0 0.49414358797657
"rostral_anterior_cingulate_cortex_left" 0 0.418828363239964 0.390998726840273 0 0 0 0 0 0 0 0.370706460096924 0 0.311630725737521 0 0 0 0.378035867806962 0.359594366771161 0.367482344899008 0 0.395274436564718 0.388163878147889 0.387425707143559 0 0 0.370861212035755 0.41783420690419 0 0 0.388359594257659 0 0 0 0.365607001334188 0 0.450966609513461 0.463432041832369 0 0 0 0.453256657005016 0.430209469394653 0 0 0.38991089953575 0 0.449074862246345 0 0 0 0.4591148679474 0 0.433908673026144 0 0.414070096333651 0.460607768709415 0.435901219441629 0 0.399143266480699 0.448138209099293 0.481228379484307 0.445418063710064 0.417698404887491 0.421659262252304 0 0 0.403313790234376 0.450791749110035
"rostral_middle_frontal_gyrus_left" 0 0.380972937103981 0.326586569425441 0 0 0 0 0 0 0 0.333878986803366 0 0.2771214170977 0 0 0 0.339097065529984 0.277133838049881 0.318291403526611 0 0.371873305122596 0.451705608536454 0.377259707030002 0.401020613654541 0.370861212035755 0 0.370465645008323 0 0 0.410303691152968 0.2196531798966 0 0 0.375992238279753 0 0.427819262005921 0.464651185867892 0 0 0 0.40691436029843 0.415404974019809 0 0 0.452041246686586 0 0.446801757894114 0 0 0 0.445172772980669 0 0 0 0.410630628659079 0.437917846266179 0.436553626531046 0 0.435403634413501 0.446081007370375 0.47504459508687 0.42681541742552 0.412652014614862 0.409873037554997 0 0 0.412026099626219 0.453921453000077
"superior_frontal_gyrus_left" 0.400145089982849 0.444738549377768 0.399162532433328 0 0.50942633879962 0.412491152056958 0.384827958796139 0.41503349214425 0.436198345754416 0.392113443616135 0.416918907130814 0 0.353034560315605 0.379704710401734 0.509079098053762 0.373113529309466 0.38449403982137 0.392217468085041 0.357675941302281 0 0.400688134060802 0.491356734521147 0.406894983542708 0.405402879929752 0.41783420690419 0.370465645008323 0 0.411399215415137 0.421526123432541 0.391696372955404 0.199034457697768 0 0.475524642676532 0.414047191506633 0 0.505434335580129 0.498966655624615 0.476652147502645 0.483149395475783 0.488932213211353 0.472293314024664 0.504345892133044 0.401002516618183 0.492115442483332 0.477240782515321 0 0.472043506251284 0.477509172975206 0 0.356284290251833 0.471394121441828 0 0.462286924219312 0 0.453016701347795 0.561579358051523 0.51184179294106 0.378403361132733 0.476303835400515 0.473027142030996 0.543813761750694 0.432236824099424 0.42844933867472 0.446576646789597 0.423918803810945 0 0.425043909495015 0.484045059418789
"superior_parietal_gyrus_left" 0.395794616827092 0.386273617265107 0.368377380119521 0.325627285668325 0 0.331787482769623 0.347586741794607 0.368438494720831 0.393873201701525 0.310168345465462 0 0.363240091727192 0 0.344533460829036 0 0.35328507697323 0.376347314317391 0 0 0.212010174509747 0.287587134228313 0.439231169627553 0.372846371078934 0.340199880143783 0 0 0.411399215415137 0 0.388642787950938 0.367773762042811 0 0 0.397387975716219 0.38429862677779 0.455566405273343 0 0 0.170334588602972 0 0 0 0.472169392330968 0.472650869092046 0 0 0 0 0 0 0.33583865528722 0 0 0 0 0.221615901244949 0.47571789593284 0.499021302468428 0.142665891156722 0 0 0.513421150132567 0.116728407556 0 0.455794316668467 0 0 0 0
"superior_temporal_gyrus_left" 0.326305887887787 0 0.368669913048359 0 0.280624808351707 0.325955324595096 0.366946101380497 0.360085039783994 0.440166615912845 0.36940459153927 0.176523661627107 0 0 0.319403736698406 0.283871193714763 0.407670948385241 0 0 0 0 0.276930433401362 0.442952667603722 0.397126161461892 0.399326243615713 0 0 0.421526123432541 0.388642787950938 0 0.345929087133662 0 0.297142808241206 0.283248858737885 0.380252031719929 0 0 0 0 0 0 0 0 0 0 0 0 0 0 0 0 0 0 0 0 0 0.49163123566794 0.521812533325148 0 0 0 0.507368556936868 0 0 0 0 0 0 0
"supramarginal_gyrus_left" 0.331087029019315 0.436268804757038 0.384697934388693 0 0 0.355206837891783 0.314166141217858 0.366881116066755 0.394689163509413 0.368032000782354 0.403986420231791 0 0 0.314285846006912 0 0.382552861619557 0.405001501239231 0.39133655394685 0.397686432876279 0 0.354841038503907 0.440751168865949 0.406353162571727 0.372959649729257 0.388359594257659 0.410303691152968 0.391696372955404 0.367773762042811 0.345929087133662 0 0 0 0.399976630177568 0.358183801576032 0 0.424375343542172 0.492057587329632 0 0 0.484525195158693 0 0.462184059160133 0.459330294476414 0.483617765600626 0 0 0 0.456972565377 0 0.357602716225693 0 0 0 0 0.463934509036228 0.476052499138257 0.484779782201745 0 0 0 0.492823519056219 0 0 0.445012197033073 0 0 0 0
"frontal_pole_left" 0 0 0 0 0 0 0 0 0 0 0.126961021979851 0 0.215673673161767 0 0 0 0 0 0 0 0 0 0 0 0 0.2196531798966 0.199034457697768 0 0 0 0 0 0 0 0 0 0 0 0 0 0 0 0 0 0 0 0 0 0 0 0 0 0 0 0 0 0 0 0 0 0 0 0 0 0 0 0 0
"temporal_pole_left" 0 0 0 0 0.261111226588013 0.269240121873062 0 0.291819569979466 0 0 0.200865715946512 0 0 0.26984353560871 0.239776209194293 0 0 0 0 0 0 0 0 0 0 0 0 0 0.297142808241206 0 0 0 0 0.238584715136905 0 0 0 0 0 0 0 0 0 0 0 0 0 0 0 0 0 0 0 0 0 0 0 0 0 0 0 0 0 0 0 0 0 0
"transverse_temporal_gyrus_left" 0.344149041176665 0 0.37225092987437 0 0 0.365895298539291 0.391342717855825 0.388794545847334 0.399578736486216 0.39607265891525 0 0 0 0.34177413606694 0 0.365793194721444 0 0 0 0 0.334089788882841 0.50432977533755 0.36363029761306 0.37777847809719 0 0 0.475524642676532 0.397387975716219 0.283248858737885 0.399976630177568 0 0 0 0.372712241769345 0 0 0.512043592136252 0 0 0 0 0 0 0 0 0 0 0 0 0.382171901749775 0 0 0 0 0 0.531324898433003 0.535923000468672 0 0 0 0.551168457435441 0 0 0.498122508410781 0 0 0 0
"insula_left" 0.383497118779473 0.409444275694981 0.376128294153381 0 0.27737567669003 0.347280850097838 0.386697922932258 0.38560981157571 0.407463941258975 0.383858434851927 0.323456374205977 0 0.250601440422772 0.357183041055533 0.300822158842718 0.380106660741514 0.35004000805783 0.342488650018042 0.301955585439454 0 0.337240418403126 0.501851561404074 0.34705680255065 0.370368846771561 0.365607001334188 0.375992238279753 0.414047191506633 0.38429862677779 0.380252031719929 0.358183801576032 0 0.238584715136905 0.372712241769345 0 0.444627331411906 0.469209463118351 0.473263565979639 0 0.412327790703505 0.471579240633772 0.454093785352182 0.494933868797006 0.543264472688404 0.481103353811922 0 0 0 0.497612188395744 0 0.388563275383617 0 0 0 0 0.442316731544388 0.521673219014205 0.504227090494366 0 0.445276667611713 0.466562005722629 0.508482098185393 0.468890322829861 0 0.442131921367811 0 0 0 0.458829007546864
"banks_superior_temporal_sulcus_right" 0 0 0 0 0 0 0 0 0.420236330087018 0 0 0 0 0 0 0 0 0 0 0 0 0 0 0 0 0 0 0.455566405273343 0 0 0 0 0 0.444627331411906 0 0 0.34916510350947 0 0 0.355980150475893 0.345534388760512 0.330399795046826 0.437710744857596 0.397531954334262 0 0 0 0.268362678161648 0 0.390331966865496 0.348177699792463 0 0 0 0.376466620612305 0.426961639852903 0.389364986171619 0.400132795638682 0 0 0.397974689884647 0.383108356314872 0.24023823274356 0.277592262449468 0 0 0.246342815857936 0.323275307046172
"caudal_anterior_cingulate_cortex_right" 0 0.533371918359007 0.485636717168091 0 0 0 0 0 0 0 0.456315694010931 0 0.425624254461494 0 0 0 0.441691912936624 0.434746541970414 0.421080106805115 0 0 0.483108886347281 0.475348509998121 0 0.450966609513461 0.427819262005921 0.505434335580129 0 0 0.424375343542172 0 0 0 0.469209463118351 0 0 0.432581528416845 0 0 0 0.433554711503691 0 0 0.439044497275658 0.436984870254005 0 0.425787747959146 0 0 0.424540014378967 0.442237655964085 0.371110537072331 0.400566212822438 0 0.396636387087519 0.432146261984481 0.45437908557772 0 0.43943624277569 0.429654877147704 0.455483161410485 0 0.395932783839263 0.392792592681352 0.407682558560331 0 0 0.432224868226522
"caudal_middle_frontal_gyrus_right" 0 0.495067018327744 0.466297097951186 0 0 0 0 0 0 0 0.465656272108054 0 0.450760561278335 0 0 0 0.461966684517629 0.449449721444335 0.445900875484542 0 0.405879762504477 0.542605062102207 0.460894079368566 0 0.463432041832369 0.464651185867892 0.498966655624615 0 0 0.492057587329632 0 0 0.512043592136252 0.473263565979639 0.34916510350947 0.432581528416845 0 0 0 0.351971439126523 0.404419907725375 0.376816867607507 0.397622423427605 0.371881846238259 0.363927953121063 0 0.358833666649862 0.403360306974012 0 0 0.34171034794388 0.341443878055005 0.338477151084831 0 0.321867278657526 0.424510657782689 0.33386692381838 0.389347328608329 0.380718778669291 0.336476710685895 0.372528667548948 0.331403470526227 0.319992301190284 0.33936101987544 0.360867372793927 0 0.303889266467835 0.344958883450367
"cuneus_right" 0 0 0 0.207323237551868 0 0 0 0 0 0.178990596406582 0 0.291101817936865 0 0 0 0 0 0 0 0.186610508069015 0 0 0 0.168046872494165 0 0 0.476652147502645 0.170334588602972 0 0 0 0 0 0 0 0 0 0 0 0.407168692243295 0.383194358684728 0.413059314563327 0.417743042764411 0.379421397713269 0 0.316903699674465 0 0 0 0 0 0 0 0.330390835113998 0.452166759666596 0 0.405404893039632 0.332465674559648 0 0 0.421452198789421 0.334856633881927 0 0 0 0 0 0.40057465756254
"entorhinal_cortex_right" 0 0 0 0 0.357068614858573 0 0 0 0 0 0 0 0 0 0.27531376382607 0 0 0 0 0 0 0 0.444556940966162 0 0 0 0.483149395475783 0 0 0 0 0 0 0.412327790703505 0 0 0 0 0 0.243489574722517 0 0 0 0 0 0.340353982349691 0 0 0.246873076936389 0 0 0 0 0 0 0 0.53208552456836 0 0 0 0 0 0 0.480088015869394 0 0.215175764126135 0 0.269549197814779
"fusiform_gyrus_right" 0 0 0.454858264827243 0 0 0 0 0 0 0 0 0 0 0 0 0 0 0 0 0 0 0.4736239848505 0.436786282961618 0 0 0 0.488932213211353 0 0 0.484525195158693 0 0 0 0.471579240633772 0.355980150475893 0 0.351971439126523 0.407168692243295 0.243489574722517 0 0.392037269289989 0.321928948585954 0.444987172889388 0.279238090749775 0 0.25578798841541 0 0.352941154100063 0.251363437124207 0.391753718728015 0.401568133441798 0 0 0.303473895740703 0.399105320381844 0.431084406178952 0.407747803899255 0.407759914587704 0 0.353014340467448 0.412051296918286 0.374400046901462 0.355560273898965 0.381984009005627 0 0.269015772013741 0.368155743196273 0.38873349745663
"inferior_parietal_gyrus_right" 0 0.464782566124412 0.460216963324441 0 0 0 0 0 0 0 0 0 0 0 0 0.454663274027415 0.449113664912982 0 0 0 0 0.476132663768443 0.461587463897369 0 0.453256657005016 0.40691436029843 0.472293314024664 0 0 0 0 0 0 0.454093785352182 0.345534388760512 0.433554711503691 0.404419907725375 0.383194358684728 0 0.392037269289989 0 0.407377512630339 0.447787534095231 0.322192083465892 0 0.348684466380225 0 0.362948628628886 0 0.386820920737094 0.408425138370397 0 0 0.372946008595207 0.400730051718029 0.444970654758082 0.411546523166397 0.398001684655642 0 0.377146375263878 0.408718621517791 0.353979327055299 0.207980033015434 0.306288692738087 0 0 0.277034691393891 0.349557961158314
"inferior_temporal_gyrus_right" 0 0 0.479600769643824 0 0 0 0 0 0.523894955266364 0.493511824906949 0 0 0 0 0 0.468662264943776 0.427587497880646 0 0 0 0.445172888283959 0.495434298907568 0.469057599441971 0 0.430209469394653 0.415404974019809 0.504345892133044 0.472169392330968 0 0.462184059160133 0 0 0 0.494933868797006 0.330399795046826 0 0.376816867607507 0.413059314563327 0 0.321928948585954 0.407377512630339 0 0.485132661587205 0.360176700384422 0.15030507991064 0.327353599131413 0 0.300719967828151 0.24292933165402 0.421698147845647 0.39397975284912 0 0 0.345096624521227 0.411342722316897 0.473173488230906 0.433798936786576 0.430701470648215 0.431538754734972 0 0.42602886747895 0.4367363506406 0.337080467979783 0.39719944400798 0 0.253396528937126 0.376977192291128 0.402312837390579
"cingulate_gyrus_isthmus_right" 0 0.424531465749785 0.45402109377367 0 0.330485804199481 0.394727267046767 0.45749641144542 0.468109272497934 0.348237607637047 0.406494716375143 0 0 0 0 0 0.471439618425891 0.438954034098639 0 0 0 0.432950262545711 0.408252399349309 0.444648070379645 0.433726766078319 0 0 0.401002516618183 0.472650869092046 0 0.459330294476414 0 0 0 0.543264472688404 0.437710744857596 0 0.397622423427605 0.417743042764411 0 0.444987172889388 0.447787534095231 0.485132661587205 0 0.466887253031814 0 0.31281544871258 0 0.459286604891865 0 0.387980636660419 0.401645061746841 0 0 0 0.436704875923091 0.451538280575439 0.460327439542239 0.387749793752399 0 0 0.437917129302944 0.422739150854213 0.429662358133078 0.425310906883801 0 0 0.422389893932629 0.464061768038074
"lateral_occipital_cortex_right" 0 0 0.467472986985921 0.269325438009066 0 0.150943171865254 0 0.478358049184931 0.397021019427056 0.184074852977969 0 0.189469019913159 0 0 0 0.457215362289271 0 0 0 0.189905744563852 0.453309568666735 0.489100355675963 0.469982829813992 0.448905852821952 0 0 0.492115442483332 0 0 0.483617765600626 0 0 0 0.481103353811922 0.397531954334262 0.439044497275658 0.371881846238259 0.379421397713269 0 0.279238090749775 0.322192083465892 0.360176700384422 0.466887253031814 0 0 0.314278901560325 0 0.31755529460238 0 0.409061949506684 0.369636497128821 0 0 0.303772100853715 0.41951196051505 0.459020766440999 0.41581533903643 0.432596888850966 0 0 0.418282436109576 0.369936363478527 0.3713985036062 0.391933506476489 0 0 0.379546703116431 0.423681276807976
"lateral_orbitofrontal_cortex_right" 0 0 0.457848928502085 0 0 0 0 0 0 0 0.455145694538201 0 0 0 0 0 0.45088396495649 0.392467189230397 0 0 0 0 0.451379135873372 0 0.38991089953575 0.452041246686586 0.477240782515321 0 0 0 0 0 0 0 0 0.436984870254005 0.363927953121063 0 0 0 0 0.15030507991064 0 0 0 0 0.30852156028601 0 0 0 0.37607594446904 0.265021889015936 0.293529917222631 0 0.35102228126918 0.431361095146155 0.366496515906751 0 0.376990187642112 0.314790194381377 0.38439726454435 0 0.226262227572473 0.359686470743516 0.369755157728476 0.195257773406664 0 0.278738766149659
"lingual_gyrus_right" 0 0 0 0.223494334612899 0.347399905872016 0.131883921876015 0 0 0.145309580500981 0.177839474086038 0 0.170951703798473 0 0 0 0 0 0 0 0.170049607609523 0 0 0 0 0 0 0 0 0 0 0 0 0 0 0 0 0 0.316903699674465 0.340353982349691 0.25578798841541 0.348684466380225 0.327353599131413 0.31281544871258 0.314278901560325 0 0 0 0 0.262285011527894 0 0 0 0 0.233634041262606 0.381558601733538 0 0 0.401654779207477 0 0 0 0.301086017408298 0 0 0 0 0 0
"medial_orbitofrontal_gyrus_right" 0 0 0.443886687681594 0 0 0 0 0 0 0 0 0 0.208742878761995 0 0 0 0.436239409312091 0 0 0 0 0 0 0 0.449074862246345 0.446801757894114 0.472043506251284 0 0 0 0 0 0 0 0 0.425787747959146 0.358833666649862 0 0 0 0 0 0 0 0.30852156028601 0 0 0 0 0 0.371498942602195 0.302611077774012 0.343709001072469 0 0.347794079707512 0.424255085149677 0 0 0.321276987988441 0.294505415353436 0.354933750976711 0 0 0.339319671363733 0.278509339252595 0 0 0.249228881317864
"middle_temporal_gyrus_right" 0 0 0.474862556980932 0 0 0 0 0 0 0.4310298093732 0 0 0 0 0 0.435024384707525 0 0 0 0 0 0 0.434959600493967 0 0 0 0.477509172975206 0 0 0.456972565377 0 0 0 0.497612188395744 0.268362678161648 0 0.403360306974012 0 0 0.352941154100063 0.362948628628886 0.300719967828151 0.459286604891865 0.31755529460238 0 0 0 0 0 0.37779073957843 0.397920224672884 0 0 0 0.413625773836595 0.463299617311057 0.411884549318833 0.394990405477353 0 0 0.428812269922739 0.415515150692669 0.30549002332104 0.37555781166196 0 0.244669473051784 0.337956626379234 0.374928034423366
"parahippocampal_gyrus_right" 0 0 0 0 0.364002958348774 0 0 0 0 0 0 0 0 0 0 0 0 0 0 0 0 0 0 0 0 0 0 0 0 0 0 0 0 0 0 0 0 0 0.246873076936389 0.251363437124207 0 0.24292933165402 0 0 0 0.262285011527894 0 0 0 0 0 0 0 0 0 0 0 0 0 0 0 0 0 0.418183670943465 0 0 0 0
"paracentral_gyrus_right" 0 0 0.44246257826772 0 0 0 0.374108323929319 0 0.387996430323621 0.375669845413937 0 0 0 0.343527028872785 0 0.280092806158736 0 0 0 0 0.424404715752556 0.34052594965453 0.336728982307128 0.360438514345206 0 0 0.356284290251833 0.33583865528722 0 0.357602716225693 0 0 0.382171901749775 0.388563275383617 0.390331966865496 0.424540014378967 0 0 0 0.391753718728015 0.386820920737094 0.421698147845647 0.387980636660419 0.409061949506684 0 0 0 0.37779073957843 0 0 0.335731635476732 0 0 0 0.262407695878467 0.343599975979486 0.300270716978919 0.378172489211414 0 0 0.371661879071913 0.389577069847149 0 0.351882034195165 0 0 0 0.355704153408501
"inferior_frontal_gyrus_pars_opercularis_right" 0 0.473301327083364 0.438298562600625 0 0 0 0 0 0 0 0.44803446730465 0 0.439982607774277 0 0 0 0.447797737053047 0.43686786039969 0.426738686762669 0 0 0 0.420507618316806 0 0.4591148679474 0.445172772980669 0.471394121441828 0 0 0 0 0 0 0 0.348177699792463 0.442237655964085 0.34171034794388 0 0 0.401568133441798 0.408425138370397 0.39397975284912 0.401645061746841 0.369636497128821 0.37607594446904 0 0.371498942602195 0.397920224672884 0 0.335731635476732 0 0.348106934246756 0.331084815518377 0 0.34855938299028 0.473857331657572 0.235103623699078 0.354807206637961 0.418473565088232 0.358659685150671 0.391765531303449 0.383609011268212 0.278734885786379 0.392438006700206 0 0 0.256379769365091 0.314690432844614
"inferior_frontal_gyrus_pars_orbitalis_right" 0 0 0.474668780032809 0 0 0 0 0 0 0 0 0 0 0 0 0 0.405328450916393 0 0 0 0 0 0 0 0 0 0 0 0 0 0 0 0 0 0 0.371110537072331 0.341443878055005 0 0 0 0 0 0 0 0.265021889015936 0 0.302611077774012 0 0 0 0.348106934246756 0 0.261290545107441 0 0.348091473942798 0 0.352453528147318 0 0.384520164179648 0.30599901395241 0.345003308124569 0 0.227413618086574 0 0 0 0 0.349911418706456
"inferior_frontal_gyrus_pars_triangularis_right" 0 0.476923436545451 0 0 0 0 0 0 0 0 0 0 0 0 0 0 0.44013019484331 0 0 0 0 0 0 0 0.433908673026144 0 0.462286924219312 0 0 0 0 0 0 0 0 0.400566212822438 0.338477151084831 0 0 0 0 0 0 0 0.293529917222631 0 0.343709001072469 0 0 0 0.331084815518377 0.261290545107441 0 0 0.318077739026718 0 0.34445450222996 0 0.357845815441611 0.327813214014457 0.354536853597701 0 0.310577579512269 0.320910833524674 0.336850376818925 0 0 0.364556704182291
"pericalcarine_cortex_right" 0 0 0 0.219936851854682 0 0 0 0 0 0 0 0.200859112179836 0 0 0 0 0 0 0 0.200715830390318 0 0 0 0 0 0 0 0 0 0 0 0 0 0 0 0 0 0.330390835113998 0 0.303473895740703 0.372946008595207 0.345096624521227 0 0.303772100853715 0 0.233634041262606 0 0 0 0 0 0 0 0 0 0 0 0.402684173555423 0 0 0.423417118161937 0.316148502038462 0.341015127652444 0 0 0 0 0.371765566556973
"postcentral_gyrus_right" 0 0.445767963519225 0.432639859137299 0 0 0 0 0 0.43543500253452 0 0.405519954807709 0 0.434366199984899 0 0 0.472665265219806 0.41627191649809 0.386205321216695 0.440841898888964 0 0.439677422763956 0.46552553912537 0.448682671619266 0 0.414070096333651 0.410630628659079 0.453016701347795 0.221615901244949 0 0.463934509036228 0 0 0 0.442316731544388 0.376466620612305 0.396636387087519 0.321867278657526 0.452166759666596 0 0.399105320381844 0.400730051718029 0.411342722316897 0.436704875923091 0.41951196051505 0.35102228126918 0.381558601733538 0.347794079707512 0.413625773836595 0 0.262407695878467 0.34855938299028 0.348091473942798 0.318077739026718 0 0 0.421986947606812 0.309885767628531 0.358789493128673 0.350383746922034 0.328229634215605 0.34980663580446 0.431574465200614 0.262738122027872 0.33292093627978 0 0 0.372891247259383 0.302616886456872
"posterior_cingulate_gyrus_right" 0 0.459604066575672 0.508700793135138 0 0 0 0.447129479704237 0.485816381660454 0.49101141631473 0.483722323212981 0.443508107577539 0 0 0 0 0.463300919340889 0 0 0 0 0.444123877374104 0.511956703746841 0.469737791073 0.434973674280707 0.460607768709415 0.437917846266179 0.561579358051523 0.47571789593284 0.49163123566794 0.476052499138257 0 0 0.531324898433003 0.521673219014205 0.426961639852903 0.432146261984481 0.424510657782689 0 0 0.431084406178952 0.444970654758082 0.473173488230906 0.451538280575439 0.459020766440999 0.431361095146155 0 0.424255085149677 0.463299617311057 0 0.343599975979486 0.473857331657572 0 0 0 0.421986947606812 0 0.508346893839804 0.34095704828205 0.440166356025584 0.423716507394577 0.487418520349893 0.406005772387734 0 0.422873122139772 0 0 0 0.468788609862945
"precentral_gyrus_right" 0 0.469492842469561 0.468306401306434 0 0.506194473747673 0.490455170582492 0.463421477195022 0.509606576217953 0.508126118281667 0.430261276395325 0.435143767515351 0 0.484342969215116 0 0.519688632237841 0.493002197759152 0.441626579252702 0.414741370273654 0.415124097358274 0 0.465282347929295 0.533078138281969 0.487785214802805 0.482674077355959 0.435901219441629 0.436553626531046 0.51184179294106 0.499021302468428 0.521812533325148 0.484779782201745 0 0 0.535923000468672 0.504227090494366 0.389364986171619 0.45437908557772 0.33386692381838 0.405404893039632 0.53208552456836 0.407747803899255 0.411546523166397 0.433798936786576 0.460327439542239 0.41581533903643 0.366496515906751 0 0 0.411884549318833 0 0.300270716978919 0.235103623699078 0.352453528147318 0.34445450222996 0 0.309885767628531 0.508346893839804 0 0.373165015177957 0.361988785563935 0.303484669365277 0.382482991724079 0.400993018494349 0.27008617053346 0.371943819587372 0 0 0.340910399489291 0.354883614306203
"precuneus_right" 0 0 0 0 0 0 0 0 0 0 0 0 0 0 0 0.192731684006677 0 0 0 0 0 0 0 0 0 0 0.378403361132733 0.142665891156722 0 0 0 0 0 0 0.400132795638682 0 0.389347328608329 0.332465674559648 0 0.407759914587704 0.398001684655642 0.430701470648215 0.387749793752399 0.432596888850966 0 0.401654779207477 0 0.394990405477353 0 0.378172489211414 0.354807206637961 0 0 0.402684173555423 0.358789493128673 0.34095704828205 0.373165015177957 0 0 0 0.40352840711817 0.348710270928195 0.436188946125674 0.364385493780341 0 0 0 0.432359733193343
"rostral_anterior_cingulate_cortex_right" 0 0.467949306069321 0.462993610244908 0 0 0 0 0 0 0 0.431603099654463 0 0.36339117163374 0 0 0 0.4171302450079 0.434501419483083 0.387744951734542 0 0.471934833671309 0.45748580297412 0.469363128800455 0 0.399143266480699 0.435403634413501 0.476303835400515 0 0 0 0 0 0 0.445276667611713 0 0.43943624277569 0.380718778669291 0 0 0 0 0.431538754734972 0 0 0.376990187642112 0 0.321276987988441 0 0 0 0.418473565088232 0.384520164179648 0.357845815441611 0 0.350383746922034 0.440166356025584 0.361988785563935 0 0 0.400319322203511 0.412040928903441 0.363503640879919 0.332737863235474 0.35248040368129 0 0 0 0.374100458230749
"rostral_middle_frontal_gyrus_right" 0 0.46196685051718 0.448509955508494 0 0 0 0 0 0 0 0.45090123482679 0 0.442618781699057 0 0 0 0.452352896686531 0.443003023192872 0.421032902880641 0 0 0 0.449917559776381 0 0.448138209099293 0.446081007370375 0.473027142030996 0 0 0 0 0 0 0.466562005722629 0 0.429654877147704 0.336476710685895 0 0 0.353014340467448 0.377146375263878 0 0 0 0.314790194381377 0 0.294505415353436 0 0 0 0.358659685150671 0.30599901395241 0.327813214014457 0 0.328229634215605 0.423716507394577 0.303484669365277 0 0.400319322203511 0 0.366989082863815 0.3807167196574 0.316871115111718 0.332097584608875 0.30773785547494 0 0 0.344254047070868
"superior_frontal_gyrus_right" 0 0.547795313340714 0.506756746246866 0 0.502411745205846 0.482423023309825 0.386146621372139 0.501152072770852 0.493417724290434 0.509229856278764 0.47708906404539 0 0.462401433866298 0 0 0.48130836323229 0.479810541622723 0.455706423103222 0.476653020434764 0 0.496598398665421 0.530191378747176 0.510588306344739 0.388054735070829 0.481228379484307 0.47504459508687 0.543813761750694 0.513421150132567 0.507368556936868 0.492823519056219 0 0 0.551168457435441 0.508482098185393 0.397974689884647 0.455483161410485 0.372528667548948 0.421452198789421 0 0.412051296918286 0.408718621517791 0.42602886747895 0.437917129302944 0.418282436109576 0.38439726454435 0 0.354933750976711 0.428812269922739 0 0.371661879071913 0.391765531303449 0.345003308124569 0.354536853597701 0.423417118161937 0.34980663580446 0.487418520349893 0.382482991724079 0.40352840711817 0.412040928903441 0.366989082863815 0 0.401165173090255 0.335707595350567 0.361354482427029 0.309419870846421 0 0.393830625222355 0.381195724714121
"superior_parietal_gyrus_right" 0 0 0.452050196660514 0.197932085143192 0 0 0 0 0.457087180585318 0 0.406380649554931 0.168844712062962 0 0 0 0.4506884660921 0.406721231836826 0 0 0 0.480693278977208 0.507126309505512 0.447773233643634 0 0.445418063710064 0.42681541742552 0.432236824099424 0.116728407556 0 0 0 0 0 0.468890322829861 0.383108356314872 0 0.331403470526227 0.334856633881927 0 0.374400046901462 0.353979327055299 0.4367363506406 0.422739150854213 0.369936363478527 0 0.301086017408298 0 0.415515150692669 0 0.389577069847149 0.383609011268212 0 0 0.316148502038462 0.431574465200614 0.406005772387734 0.400993018494349 0.348710270928195 0.363503640879919 0.3807167196574 0.401165173090255 0 0.355826821436303 0.337238955583129 0 0 0.351393306581064 0.361596843442792
"superior_temporal_gyrus_right" 0 0 0.394752312134449 0 0 0 0 0 0 0 0.402826539335645 0 0 0 0 0 0.411006088875793 0.433393261609782 0 0 0 0 0.429057861351194 0 0.417698404887491 0.412652014614862 0.42844933867472 0 0 0 0 0 0 0 0.24023823274356 0.395932783839263 0.319992301190284 0 0 0.355560273898965 0.207980033015434 0.337080467979783 0.429662358133078 0.3713985036062 0.226262227572473 0 0 0.30549002332104 0 0 0.278734885786379 0.227413618086574 0.310577579512269 0.341015127652444 0.262738122027872 0 0.27008617053346 0.436188946125674 0.332737863235474 0.316871115111718 0.335707595350567 0.355826821436303 0 0.214114243411353 0 0.271022757019561 0.241814423146022 0.288422637221125
"supramarginal_gyrus_right" 0 0.44067854283364 0.431526399959851 0 0.450405292871795 0 0 0.441809731298333 0.438288324703164 0 0.41330112261594 0 0.409301051030803 0 0 0.450120247431704 0.413941308933452 0.41682780768114 0 0 0.432817693810767 0.45902356284735 0.443662815856226 0.441144005369678 0.421659262252304 0.409873037554997 0.446576646789597 0.455794316668467 0 0.445012197033073 0 0 0.498122508410781 0.442131921367811 0.277592262449468 0.392792592681352 0.33936101987544 0 0.480088015869394 0.381984009005627 0.306288692738087 0.39719944400798 0.425310906883801 0.391933506476489 0.359686470743516 0 0.339319671363733 0.37555781166196 0.418183670943465 0.351882034195165 0.392438006700206 0 0.320910833524674 0 0.33292093627978 0.422873122139772 0.371943819587372 0.364385493780341 0.35248040368129 0.332097584608875 0.361354482427029 0.337238955583129 0.214114243411353 0 0 0 0.277686401679775 0.298188485404911
"frontal_pole_right" 0 0 0 0 0 0 0 0 0 0 0 0 0 0 0 0 0 0 0 0 0 0 0 0 0 0 0.423918803810945 0 0 0 0 0 0 0 0 0.407682558560331 0.360867372793927 0 0 0 0 0 0 0 0.369755157728476 0 0.278509339252595 0 0 0 0 0 0.336850376818925 0 0 0 0 0 0 0.30773785547494 0.309419870846421 0 0 0 0 0 0 0
"temporal_pole_right" 0 0 0 0 0 0 0 0 0 0 0 0 0 0 0 0 0 0 0 0 0 0 0 0 0 0 0 0 0 0 0 0 0 0 0 0 0 0 0.215175764126135 0.269015772013741 0 0.253396528937126 0 0 0.195257773406664 0 0 0.244669473051784 0 0 0 0 0 0 0 0 0 0 0 0 0 0 0.271022757019561 0 0 0 0 0.285614935598354
"transverse_temporal_gyrus_right" 0 0 0.436076925351683 0 0 0 0 0 0 0 0 0 0 0 0 0 0.434942686469683 0 0 0 0 0 0 0 0.403313790234376 0.412026099626219 0.425043909495015 0 0 0 0 0 0 0 0.246342815857936 0 0.303889266467835 0 0 0.368155743196273 0.277034691393891 0.376977192291128 0.422389893932629 0.379546703116431 0 0 0 0.337956626379234 0 0 0.256379769365091 0 0 0 0.372891247259383 0 0.340910399489291 0 0 0 0.393830625222355 0.351393306581064 0.241814423146022 0.277686401679775 0 0 0 0.248189637487701
"insula_right" 0 0.48334805781909 0.464892327651164 0 0 0 0 0 0 0 0.442941607303151 0 0.274660139106851 0 0 0 0.453960754571558 0.424434738714179 0.405730564356108 0 0 0 0.459284170945981 0.49414358797657 0.450791749110035 0.453921453000077 0.484045059418789 0 0 0 0 0 0 0.458829007546864 0.323275307046172 0.432224868226522 0.344958883450367 0.40057465756254 0.269549197814779 0.38873349745663 0.349557961158314 0.402312837390579 0.464061768038074 0.423681276807976 0.278738766149659 0 0.249228881317864 0.374928034423366 0 0.355704153408501 0.314690432844614 0.349911418706456 0.364556704182291 0.371765566556973 0.302616886456872 0.468788609862945 0.354883614306203 0.432359733193343 0.374100458230749 0.344254047070868 0.381195724714121 0.361596843442792 0.288422637221125 0.298188485404911 0 0.285614935598354 0.248189637487701 0
