# Supplementary material for: NODDI and Tensor-Based Microstructural Indices as Predictors of Functional Connectivity
Source: PLoS One. 2016 Apr 14;11(4):e0153404. doi: 10.1371/journal.pone.0153404 (PMC4831788; doi:10.1371/journal.pone.0153404)
Supplement: S1 Data — a) Functional connectivity matrices, both fMRI and EEG connectomes across all subjects, in the form of precision matrices and b) structural brain connectivity matrices across all subjects and microstructural indices. Columns and rows are named according to the corresponding brain region that represent. (ZIP) [file pone.0153404.s001.zip › DATA/DWI/36_WICVF_68.txt]

"banks_superior_temporal_sulcus_left" "caudal_anterior_cingulate_cortex_left" "caudal_middle_frontal_gyrus_left" "cuneus_left" "entorhinal_cortex_left" "fusiform_gyrus_left" "inferior_parietal_gyrus_left" "inferior_temporal_gyrus_left" "cingulate_gyrus_isthmus_left" "lateral_occipital_cortex_left" "lateral_orbitofrontal_cortex_left" "lingual_gyrus_left" "medial_orbitofrontal_gyrus_left" "middle_temporal_gyrus_left" "parahippocampal_gyrus_left" "paracentral_gyrus_left" "inferior_frontal_gyrus_pars_opercularis_left" "inferior_frontal_gyrus_pars_orbitalis_left" "inferior_frontal_gyrus_pars_triangularis_left" "pericalcarine_cortex_left" "postcentral_gyrus_left" "posterior_cingulate_gyrus_left" "precentral_gyrus_left" "precuneus_left" "rostral_anterior_cingulate_cortex_left" "rostral_middle_frontal_gyrus_left" "superior_frontal_gyrus_left" "superior_parietal_gyrus_left" "superior_temporal_gyrus_left" "supramarginal_gyrus_left" "frontal_pole_left" "temporal_pole_left" "transverse_temporal_gyrus_left" "insula_left" "banks_superior_temporal_sulcus_right" "caudal_anterior_cingulate_cortex_right" "caudal_middle_frontal_gyrus_right" "cuneus_right" "entorhinal_cortex_right" "fusiform_gyrus_right" "inferior_parietal_gyrus_right" "inferior_temporal_gyrus_right" "cingulate_gyrus_isthmus_right" "lateral_occipital_cortex_right" "lateral_orbitofrontal_cortex_right" "lingual_gyrus_right" "medial_orbitofrontal_gyrus_right" "middle_temporal_gyrus_right" "parahippocampal_gyrus_right" "paracentral_gyrus_right" "inferior_frontal_gyrus_pars_opercularis_right" "inferior_frontal_gyrus_pars_orbitalis_right" "inferior_frontal_gyrus_pars_triangularis_right" "pericalcarine_cortex_right" "postcentral_gyrus_right" "posterior_cingulate_gyrus_right" "precentral_gyrus_right" "precuneus_right" "rostral_anterior_cingulate_cortex_right" "rostral_middle_frontal_gyrus_right" "superior_frontal_gyrus_right" "superior_parietal_gyrus_right" "superior_temporal_gyrus_right" "supramarginal_gyrus_right" "frontal_pole_right" "temporal_pole_right" "transverse_temporal_gyrus_right" "insula_right"
"banks_superior_temporal_sulcus_left" 0 0 0 0 0 0.545487234432063 0.509029314553362 0.543140049527786 0.5673106880976 0.567077032389371 0 0 0 0.493612582896905 0 0.593340415550618 0 0 0 0 0 0.590268863690281 0.594659900607677 0.582454711637789 0 0 0.583895734015787 0.587376009636614 0.539197289263981 0.543692890265883 0 0 0.562928817277526 0.554014815845714 0 0 0 0 0 0 0 0 0 0 0 0 0 0 0 0 0 0 0 0 0 0 0 0 0 0 0 0 0 0 0 0 0 0
"caudal_anterior_cingulate_cortex_left" 0 0 0.634684542117252 0 0 0 0 0 0 0 0.631942060875295 0 0.615937712892107 0 0 0.592399389661875 0.619435254292955 0.612244809612938 0.615800657705268 0 0.6698183228317 0.568710587405065 0.640538216766106 0 0.615648994869781 0.611650805192593 0.61837446017442 0.581719285266631 0 0.665581929660626 0 0 0 0.629918581379094 0 0.738554270374411 0.636047762436286 0 0 0 0.632956346745939 0 0.645298678712085 0 0 0 0 0 0 0 0.621471637289207 0 0.631425033846614 0 0.595871193104342 0.565082087443231 0.611375642514981 0 0.6205433300428 0.634973133407954 0.640886171522177 0 0 0.598116864929311 0 0 0 0.61646828687298
"caudal_middle_frontal_gyrus_left" 0 0.634684542117252 0 0 0.598951322109004 0 0.600568742292405 0.58175196020208 0.620853828718508 0 0.621940138805274 0 0.608422789808212 0 0 0.612706280382946 0.635270079086219 0.609059335041684 0.614577442863313 0 0.633128499258387 0.639777446348676 0.637653350919987 0.610639979296144 0.609880249409462 0.609160365656809 0.608395758197361 0.64360154426495 0.580141879135668 0.635284935703016 0 0 0.620831526239183 0.617577010667485 0 0.627447445579368 0.599563266776433 0 0 0.585531680009778 0.631663532606475 0.595444746014118 0.610535563315462 0.60186276144857 0.61764485243306 0 0.600631630553249 0.604515753334231 0 0.623767486060527 0.615424148880313 0.615849269828091 0 0 0.590584093630489 0.659716206535302 0.594550785019144 0 0.605140652912749 0.612186799768681 0.609340753725608 0.61400353617503 0.580948235107563 0.599876824059239 0 0 0.631891537456098 0.611523928397191
"cuneus_left" 0 0 0 0 0 0.574204681281106 0.60185416522341 0 0.597481372227674 0.572519256321288 0 0.571963298688382 0 0 0 0 0 0 0 0.49067662392667 0 0 0 0.558070046472919 0 0 0 0.565911307599495 0 0 0 0 0 0 0 0 0 0.515443656997855 0 0 0 0 0 0.748832136895452 0 0.501383675310554 0 0 0 0 0 0 0 0.485513525963463 0 0 0 0 0 0 0 0.497432023027369 0 0 0 0 0 0
"entorhinal_cortex_left" 0 0 0.598951322109004 0 0 0.498403427987378 0 0.462482485658854 0 0.622253252361253 0 0.708601119865705 0.279170257834391 0.43619586710874 0.619463182370614 0 0 0 0 0 0 0 0.576175792320163 0 0 0 0.70479705392668 0 0.414172969763925 0 0 0.400035109818867 0 0.46223429784657 0 0 0 0 0.63680432880488 0 0 0 0.635039678927056 0 0 0.672933659561612 0 0 0.693275741477756 0 0 0 0 0 0 0 0.616900575773336 0 0 0 0.671833211077128 0 0 0.686770035551934 0 0 0 0
"fusiform_gyrus_left" 0.545487234432063 0 0 0.574204681281106 0.498403427987378 0 0.567098078601494 0.527192137824268 0.526997752524988 0.563090470322044 0 0.557620486359383 0.472168711960694 0.521421111293268 0.618538898119086 0.584646310699435 0 0 0 0.569264284233755 0.570723061504074 0.586525841581323 0.59502193064318 0.571045350716571 0 0 0.600199556442565 0.587833932815937 0.515151003517448 0.550330377428763 0 0.472788215352921 0.540075400874822 0.493186011812024 0 0 0 0 0 0 0 0 0.574946159544476 0.572029617187087 0 0.577489514036165 0 0 0 0 0 0 0 0 0 0 0.598774570734544 0 0 0 0.603419775017804 0 0 0 0 0 0 0
"inferior_parietal_gyrus_left" 0.509029314553362 0 0.600568742292405 0.60185416522341 0 0.567098078601494 0 0.589992237253109 0.561966031014727 0.5494681797772 0 0.636779292300439 0 0.507278903071069 0 0.592777147020549 0 0 0 0.55141929325103 0.591360864914083 0.60969050673793 0.599217657341584 0.556609587919423 0 0 0.589321959435688 0.611190841281981 0.588352108762401 0.560746705615219 0 0 0.573447843639499 0.578149833590316 0 0 0 0 0 0 0 0 0.63770283478531 0 0 0 0 0 0 0.572228571051222 0 0 0 0 0 0.62340956281377 0.615034640054429 0 0 0 0.575663511248179 0 0 0 0 0 0 0
"inferior_temporal_gyrus_left" 0.543140049527786 0 0.58175196020208 0 0.462482485658854 0.527192137824268 0.589992237253109 0 0.542565486443086 0.623445275774816 0 0.563710375564016 0 0.50840665357143 0.678438344858861 0.575922977432685 0 0 0 0 0.573962667082449 0.598874806660229 0.582688884572913 0.550246023610107 0 0 0.585029989590328 0.583740357566474 0.524301875730062 0.55922276893587 0 0.4834934491072 0.550452116430631 0.531514517317573 0 0 0 0 0 0 0 0 0.577623317582749 0.599119098229073 0 0 0 0 0 0 0 0 0 0 0 0.607957968396284 0.604846088578533 0 0 0 0.624394647270794 0 0 0.56910493692359 0 0 0 0
"cingulate_gyrus_isthmus_left" 0.5673106880976 0 0.620853828718508 0.597481372227674 0 0.526997752524988 0.561966031014727 0.542565486443086 0 0.53746687079351 0 0.513603621499244 0 0.547095526697608 0.659033875438239 0.583000635338318 0 0 0 0.503993365990552 0.591333674945064 0.560804837471701 0.614619606956806 0.555849574432777 0 0 0.605060232868208 0.581047508257088 0.573597461847814 0.587871750177528 0 0 0.554378489126307 0.583097472578404 0.580774954550852 0 0 0 0 0 0 0.605927718450927 0.574306818632624 0.585721515313169 0 0.692518607209124 0 0 0 0.575170789377655 0 0 0 0 0.586263464361154 0.617127446757369 0.603829816192043 0 0 0 0.619874486212842 0.575797360995649 0 0.588950431972627 0 0 0 0
"lateral_occipital_cortex_left" 0.567077032389371 0 0 0.572519256321288 0.622253252361253 0.563090470322044 0.5494681797772 0.623445275774816 0.53746687079351 0 0 0.567095801336873 0 0.499054313341495 0.612279846952492 0.577828787965951 0 0 0 0.536170640989699 0.583639517316142 0.57825320515177 0.58585181231504 0.566087858202742 0 0 0.579242742477462 0.581940121293292 0.542291879069765 0.56514452527953 0 0 0.546388382238492 0.548992975386117 0 0 0 0.589703119671873 0 0 0 0.588972584952836 0.577248246210812 0.628333934759021 0 0.525526687119757 0 0.570969093613655 0 0.578591291505433 0 0 0 0 0 0.605824842412784 0.586616309030274 0 0 0 0.628703907886058 0 0 0 0 0 0 0
"lateral_orbitofrontal_cortex_left" 0 0.631942060875295 0.621940138805274 0 0 0 0 0 0 0 0 0 0.563317726504391 0 0 0 0.587751388216157 0.537345126972481 0.566086065773961 0 0 0 0.627676506979825 0 0.569702266314081 0.590826577820826 0.625247373283596 0 0.674269436449444 0.631421206365289 0.4035994566027 0.814926636552234 0 0.53868049363662 0 0.650245167538647 0.622164881320078 0 0 0 0 0 0 0 0.61708749678386 0 0 0 0 0 0.62416978182738 0 0 0 0.585059936465184 0.632632205944116 0.585906675182205 0 0.602341080691439 0.609206636705505 0.621171226424628 0.615019104250796 0.596587167394499 0.596040915423854 0 0 0 0.59940661144246
"lingual_gyrus_left" 0 0 0 0.571963298688382 0.708601119865705 0.557620486359383 0.636779292300439 0.563710375564016 0.513603621499244 0.567095801336873 0 0 0 0 0.651215000332453 0 0 0 0 0.486774113318514 0 0 0 0.61348016588449 0 0 0 0.631082226461611 0 0 0 0 0 0 0 0 0 0.525024910312712 0 0 0 0 0 0.552174113781764 0 0.454402516065765 0 0 0 0 0 0 0 0.463128240664622 0 0 0 0 0 0 0 0.455058437058169 0 0 0 0 0 0
"medial_orbitofrontal_gyrus_left" 0 0.615937712892107 0.608422789808212 0 0.279170257834391 0.472168711960694 0 0 0 0 0.563317726504391 0 0 0 0.488019219849504 0 0.581001588431372 0.571367937279445 0.584514588002162 0 0 0 0 0 0.50040158233158 0.558067713642869 0.583725767825543 0 0 0 0.504688527174583 0 0 0.41500984616472 0 0.631458234888911 0.622273270271458 0 0 0 0 0 0 0 0 0 0.491273922159633 0 0 0 0.619588775352836 0 0 0 0.60787551737423 0 0.603716547263341 0 0.543030788660162 0.612845440735263 0.623524999354293 0 0 0.592605408373622 0 0 0 0.476670050322538
"middle_temporal_gyrus_left" 0.493612582896905 0 0 0 0.43619586710874 0.521421111293268 0.507278903071069 0.50840665357143 0.547095526697608 0.499054313341495 0 0 0 0 0.515197174903105 0.57044941384868 0 0 0 0 0.565388874409477 0.63028837147818 0.555866381034288 0.553591826514915 0 0 0.57217968727239 0.561559287096639 0.521832280351878 0.522144330175557 0 0.423630666085215 0.543974476754793 0.535042044711542 0 0 0 0 0 0 0 0 0 0 0 0 0 0 0 0.551661253898915 0 0 0 0 0 0 0 0 0 0 0 0 0 0 0 0 0 0
"parahippocampal_gyrus_left" 0 0 0 0 0.619463182370614 0.618538898119086 0 0.678438344858861 0.659033875438239 0.612279846952492 0 0.651215000332453 0.488019219849504 0.515197174903105 0 0 0 0 0 0 0 0 0 0 0 0 0.678739162018226 0 0.464111676798851 0 0 0.484344983466577 0 0.465936970719687 0 0 0 0 0.601278162781557 0 0 0 0 0 0 0 0 0 0 0 0 0 0 0 0 0 0.648499434061596 0 0 0 0 0 0 0 0 0 0 0
"paracentral_gyrus_left" 0.593340415550618 0.592399389661875 0.612706280382946 0 0 0.584646310699435 0.592777147020549 0.575922977432685 0.583000635338318 0.577828787965951 0 0 0 0.57044941384868 0 0 0 0 0 0 0.586443876976693 0.579825083460009 0.591825560959421 0.586749166532625 0 0 0.576441124225899 0.593312137647726 0.612523680712665 0.621300743670838 0 0 0.576535231270727 0.610779591834167 0 0 0 0 0 0 0.566581897878147 0.574366552696305 0.584648338425226 0.577351642911251 0 0 0 0.586815592041939 0 0.528122357041004 0 0 0 0 0.662913881437881 0.609778399202656 0.597118962222876 0.497155028609869 0 0 0.623784897694457 0.580536445418827 0 0.59970471991459 0 0 0 0
"inferior_frontal_gyrus_pars_opercularis_left" 0 0.619435254292955 0.635270079086219 0 0 0 0 0 0 0 0.587751388216157 0 0.581001588431372 0 0 0 0 0.588603081166175 0.554663985181369 0 0.658159271202362 0 0.620606079928371 0.674131650871342 0.603807129102988 0.609584876988028 0.623007453879077 0.660008565838022 0 0.672336447284852 0 0 0 0.610147081300477 0 0.64404008127169 0.621251757853965 0 0 0 0.638517675197897 0.590868071607893 0.628681125462925 0 0.613565771169039 0 0.601429384152772 0 0 0 0.624590263366732 0.611510927869621 0.617851362897444 0 0.593215350718102 0 0.610564566554771 0 0.608082315734347 0.618639922824389 0.617079216932903 0.635349537496656 0.591700964891348 0.593898595668139 0 0 0.596933215722021 0.611028858683795
"inferior_frontal_gyrus_pars_orbitalis_left" 0 0.612244809612938 0.609059335041684 0 0 0 0 0 0 0 0.537345126972481 0 0.571367937279445 0 0 0 0.588603081166175 0 0.555016002894652 0 0.603663336325561 0 0.630314198881247 0 0.585640635479124 0.559757964111443 0.613666286683798 0 0 0.621562738857369 0 0 0 0.596824388086331 0 0.639110609453765 0.617660964490852 0 0 0 0 0 0 0 0.592778420979481 0 0 0 0 0 0.612177376138522 0 0 0 0.58355153777978 0 0.58749311963706 0 0.612650703459881 0.615538954243742 0.617806999601331 0 0.616682027976078 0.60552919776595 0 0 0 0.615202168780494
"inferior_frontal_gyrus_pars_triangularis_left" 0 0.615800657705268 0.614577442863313 0 0 0 0 0 0 0 0.566086065773961 0 0.584514588002162 0 0 0 0.554663985181369 0.555016002894652 0 0 0.624895910508526 0 0.645038787753722 0 0.593422047698745 0.589369060294549 0.598422349629219 0 0 0.635658246784287 0 0 0 0.59896860746342 0 0.641268917856153 0.614140878393978 0 0 0 0 0 0 0 0 0 0 0 0 0 0.620967544861786 0 0 0 0.606626872808809 0 0.565876000759124 0 0.589608589761137 0.604841654168703 0.621438244562016 0 0 0 0 0 0 0.587656618531117
"pericalcarine_cortex_left" 0 0 0 0.49067662392667 0 0.569264284233755 0.55141929325103 0 0.503993365990552 0.536170640989699 0 0.486774113318514 0 0 0 0 0 0 0 0 0 0 0 0.525233086802432 0 0 0 0.48923769747588 0 0 0 0 0 0 0 0 0 0.485383109374483 0 0 0 0 0 0.551892561705994 0 0.490499706001514 0 0 0 0 0 0 0 0.504639671844915 0 0 0 0 0 0 0 0 0 0 0 0 0 0
"postcentral_gyrus_left" 0 0.6698183228317 0.633128499258387 0 0 0.570723061504074 0.591360864914083 0.573962667082449 0.591333674945064 0.583639517316142 0 0 0 0.565388874409477 0 0.586443876976693 0.658159271202362 0.603663336325561 0.624895910508526 0 0 0.63473270985528 0.628787381882155 0.589684087390308 0.631043493640941 0.639729509084006 0.627386987857809 0.568823190046953 0.567046723610137 0.589395110854632 0 0 0.615203615062091 0.586185762303131 0 0 0.579678514748959 0 0 0 0 0.590254912016189 0.616917196898492 0.582588270640393 0 0 0 0 0 0.586442937509967 0 0 0 0 0.604573562230259 0.645353204300407 0.605660293293451 0 0.633060256727181 0 0.635128945573084 0.642725115143029 0 0.585601998314377 0 0 0 0
"posterior_cingulate_gyrus_left" 0.590268863690281 0.568710587405065 0.639777446348676 0 0 0.586525841581323 0.60969050673793 0.598874806660229 0.560804837471701 0.57825320515177 0 0 0 0.63028837147818 0 0.579825083460009 0 0 0 0 0.63473270985528 0 0.63378654741785 0.600679132051935 0.566294435880332 0.662792732457486 0.624969162671151 0.629819820936457 0.615716951092526 0.621975219701914 0 0 0.652414189237729 0.644734823660593 0 0.638260921022049 0.6243073264886 0 0 0.602099626509116 0.645217181158192 0.607087175318003 0.55832098128785 0.59868539699858 0 0 0 0 0 0.576104022700321 0 0 0 0 0.662461972811678 0.659919433816139 0.634709692907652 0 0.63461222156967 0 0.652788519937677 0.679094751305074 0 0.631375140447738 0 0 0 0
"precentral_gyrus_left" 0.594659900607677 0.640538216766106 0.637653350919987 0 0.576175792320163 0.59502193064318 0.599217657341584 0.582688884572913 0.614619606956806 0.58585181231504 0.627676506979825 0 0 0.555866381034288 0 0.591825560959421 0.620606079928371 0.630314198881247 0.645038787753722 0 0.628787381882155 0.63378654741785 0 0.608899653564825 0.613990979017643 0.63850131898557 0.630816535687764 0.642321189307584 0.589886318760415 0.634323797577366 0 0 0.616976915845998 0.618801066084361 0 0.616350167811629 0.593394670829682 0 0.656641739089171 0.574792773801079 0.59968860469588 0.596695277708748 0.619034891586255 0.604658522883793 0.640947126522557 0 0 0.587122259552169 0 0.558694827205238 0.61151991219919 0 0 0 0.605257875090005 0.634166838286864 0.591915187170754 0 0.614867726232567 0.619156123558709 0.622164335788442 0.608225206118329 0.615839800057405 0.596033886942634 0 0 0 0.611088216641719
"precuneus_left" 0.582454711637789 0 0.610639979296144 0.558070046472919 0 0.571045350716571 0.556609587919423 0.550246023610107 0.555849574432777 0.566087858202742 0 0.61348016588449 0 0.553591826514915 0 0.586749166532625 0.674131650871342 0 0 0.525233086802432 0.589684087390308 0.600679132051935 0.608899653564825 0 0 0.604250203297425 0.590731653591613 0.565823898289168 0.573005470197791 0.603126922238286 0 0 0.57179326692448 0.58296978191385 0 0 0 0.530917030639705 0 0 0 0 0.59729542749402 0.62375097656994 0 0 0 0 0 0.568439525790294 0 0 0 0 0 0.605582361877248 0.594612881616026 0 0 0 0.577045608194607 0 0 0.631286911104617 0 0 0 0.572835776483999
"rostral_anterior_cingulate_cortex_left" 0 0.615648994869781 0.609880249409462 0 0 0 0 0 0 0 0.569702266314081 0 0.50040158233158 0 0 0 0.603807129102988 0.585640635479124 0.593422047698745 0 0.631043493640941 0.566294435880332 0.613990979017643 0 0 0.596751830854981 0.612487844739323 0 0 0.618504584065294 0 0 0 0.587593567280419 0 0.640897427196095 0.62241830553838 0 0 0 0.644655756150312 0.578836664435987 0 0 0.584098536818839 0 0.623326532550604 0 0 0 0.624044419696432 0 0.601383046599696 0 0.58808350514893 0.646857585338641 0.594739495656918 0 0.583231637616295 0.617103615407068 0.621531690966617 0.622863760698353 0.595861405915231 0.600166017394362 0 0 0.59275715579206 0.60761961338126
"rostral_middle_frontal_gyrus_left" 0 0.611650805192593 0.609160365656809 0 0 0 0 0 0 0 0.590826577820826 0 0.558067713642869 0 0 0 0.609584876988028 0.559757964111443 0.589369060294549 0 0.639729509084006 0.662792732457486 0.63850131898557 0.604250203297425 0.596751830854981 0 0.592876864050766 0 0 0.65031441512072 0.587008364061549 0 0 0.64168924526152 0 0.639268207000247 0.621562873177685 0 0 0 0.59290119899913 0.54645419661633 0 0 0.612017113924142 0 0.614957027598 0 0 0 0.621609741257776 0 0 0 0.585034527941368 0.638467083958079 0.606136954567871 0 0.61099826286697 0.613650227772787 0.617183018913493 0.608562937317922 0.596868863015089 0.594333887349375 0 0 0.585264439257335 0.608995532380355
"superior_frontal_gyrus_left" 0.583895734015787 0.61837446017442 0.608395758197361 0 0.70479705392668 0.600199556442565 0.589321959435688 0.585029989590328 0.605060232868208 0.579242742477462 0.625247373283596 0 0.583725767825543 0.57217968727239 0.678739162018226 0.576441124225899 0.623007453879077 0.613666286683798 0.598422349629219 0 0.627386987857809 0.624969162671151 0.630816535687764 0.590731653591613 0.612487844739323 0.592876864050766 0 0.612187775519622 0.603343732649122 0.610307910655042 0.484062828218426 0 0.650058416487309 0.620855031547749 0 0.660789997178099 0.624919396441882 0.612211960795585 0.711612928557896 0.611146644374364 0.639132542822172 0.617456190059911 0.595586159047434 0.621294421377418 0.628541911443076 0 0.623794816637134 0.615698987928394 0 0.563016849614831 0.631111201961519 0 0.62192037578629 0 0.606413505142112 0.654743261720963 0.61959571125678 0.576458267301618 0.622300932605725 0.626012016675311 0.631371584372332 0.602393495478456 0.601024750383269 0.60964349343694 0.579260663596604 0 0.596073166884179 0.623338328745954
"superior_parietal_gyrus_left" 0.587376009636614 0.581719285266631 0.64360154426495 0.565911307599495 0 0.587833932815937 0.611190841281981 0.583740357566474 0.581047508257088 0.581940121293292 0 0.631082226461611 0 0.561559287096639 0 0.593312137647726 0.660008565838022 0 0 0.48923769747588 0.568823190046953 0.629819820936457 0.642321189307584 0.565823898289168 0 0 0.612187775519622 0 0.608414511855169 0.611729817297663 0 0 0.574371731028623 0.602819023426734 0.613055381863553 0 0 0.466290579381878 0 0 0 0.625442625747145 0.628443241949516 0 0 0 0 0 0 0.562550796268533 0 0 0 0 0.499837249510857 0.643559024285976 0.625071878533638 0.384585138240715 0 0 0.642755760871679 0.538910858746818 0 0.636431521172674 0 0 0 0
"superior_temporal_gyrus_left" 0.539197289263981 0 0.580141879135668 0 0.414172969763925 0.515151003517448 0.588352108762401 0.524301875730062 0.573597461847814 0.542291879069765 0.674269436449444 0 0 0.521832280351878 0.464111676798851 0.612523680712665 0 0 0 0 0.567046723610137 0.615716951092526 0.589886318760415 0.573005470197791 0 0 0.603343732649122 0.608414511855169 0 0.571910406231605 0 0.398640274294812 0.517499198348007 0.525440151512411 0 0 0 0 0 0 0 0 0 0 0 0 0 0 0 0 0 0 0 0 0 0.603054418798936 0.602998385983531 0 0 0 0.611818948421583 0 0 0 0 0 0 0
"supramarginal_gyrus_left" 0.543692890265883 0.665581929660626 0.635284935703016 0 0 0.550330377428763 0.560746705615219 0.55922276893587 0.587871750177528 0.56514452527953 0.631421206365289 0 0 0.522144330175557 0 0.621300743670838 0.672336447284852 0.621562738857369 0.635658246784287 0 0.589395110854632 0.621975219701914 0.634323797577366 0.603126922238286 0.618504584065294 0.65031441512072 0.610307910655042 0.611729817297663 0.571910406231605 0 0 0 0.584982707140046 0.587896733006958 0 0.655386359322087 0.623280906052372 0 0 0.640540230128121 0 0.575643807961326 0.618691237725046 0.619946469299844 0 0 0 0.592327621569054 0 0.582160121541531 0 0 0 0 0.635095724478487 0.637808278461806 0.605938484431338 0 0 0 0.63161512140843 0 0 0.588386923399661 0 0 0 0
"frontal_pole_left" 0 0 0 0 0 0 0 0 0 0 0.4035994566027 0 0.504688527174583 0 0 0 0 0 0 0 0 0 0 0 0 0.587008364061549 0.484062828218426 0 0 0 0 0 0 0 0 0 0 0 0 0 0 0 0 0 0 0 0 0 0 0 0 0 0 0 0 0 0 0 0 0 0 0 0 0 0 0 0 0
"temporal_pole_left" 0 0 0 0 0.400035109818867 0.472788215352921 0 0.4834934491072 0 0 0.814926636552234 0 0 0.423630666085215 0.484344983466577 0 0 0 0 0 0 0 0 0 0 0 0 0 0.398640274294812 0 0 0 0 0.411721355511931 0 0 0 0 0 0 0 0 0 0 0 0 0 0 0 0 0 0 0 0 0 0 0 0 0 0 0 0 0 0 0 0 0 0
"transverse_temporal_gyrus_left" 0.562928817277526 0 0.620831526239183 0 0 0.540075400874822 0.573447843639499 0.550452116430631 0.554378489126307 0.546388382238492 0 0 0 0.543974476754793 0 0.576535231270727 0 0 0 0 0.615203615062091 0.652414189237729 0.616976915845998 0.57179326692448 0 0 0.650058416487309 0.574371731028623 0.517499198348007 0.584982707140046 0 0 0 0.572919200081782 0 0 0.625808482209108 0 0 0 0 0 0 0 0 0 0 0 0 0.566535155205337 0 0 0 0 0 0.640889760072263 0.605045703892933 0 0 0 0.632606010258437 0 0 0.629091228782306 0 0 0 0
"insula_left" 0.554014815845714 0.629918581379094 0.617577010667485 0 0.46223429784657 0.493186011812024 0.578149833590316 0.531514517317573 0.583097472578404 0.548992975386117 0.53868049363662 0 0.41500984616472 0.535042044711542 0.465936970719687 0.610779591834167 0.610147081300477 0.596824388086331 0.59896860746342 0 0.586185762303131 0.644734823660593 0.618801066084361 0.58296978191385 0.587593567280419 0.64168924526152 0.620855031547749 0.602819023426734 0.525440151512411 0.587896733006958 0 0.411721355511931 0.572919200081782 0 0.591418039643303 0.658685844673565 0.613252119593202 0 0.621728991870931 0.599204165069046 0.633769110299782 0.598818954645467 0.614139397600606 0.591868584642876 0 0 0 0.592796028819628 0 0.582214634688186 0 0 0 0 0.613966249056442 0.645075820496935 0.60446625645187 0 0.615506369969255 0.617256342972063 0.626430617077828 0.636758972270249 0 0.599901827815845 0 0 0 0.610953346591119
"banks_superior_temporal_sulcus_right" 0 0 0 0 0 0 0 0 0.580774954550852 0 0 0 0 0 0 0 0 0 0 0 0 0 0 0 0 0 0 0.613055381863553 0 0 0 0 0 0.591418039643303 0 0 0.605508084859771 0 0 0.529164219149619 0.570318052749172 0.520665392758792 0.588702340468247 0.566461209256847 0 0 0 0.477265826967244 0 0.567419685044645 0.598389990815384 0 0 0 0.596562217335346 0.584059335803662 0.596604383591924 0.580694438664307 0 0 0.600640829784395 0.598117667247182 0.48793847099916 0.503085150748641 0 0 0.509385594965 0.524376272117915
"caudal_anterior_cingulate_cortex_right" 0 0.738554270374411 0.627447445579368 0 0 0 0 0 0 0 0.650245167538647 0 0.631458234888911 0 0 0 0.64404008127169 0.639110609453765 0.641268917856153 0 0 0.638260921022049 0.616350167811629 0 0.640897427196095 0.639268207000247 0.660789997178099 0 0 0.655386359322087 0 0 0 0.658685844673565 0 0 0.628461508900342 0 0 0 0.669092164538891 0 0 0.621787198329366 0.628839035791146 0 0.617830929755764 0 0 0.612033394920871 0.629439615860347 0.59371025407755 0.613402143690501 0 0.623088180982697 0.600077102466328 0.631852768824299 0 0.621729943562948 0.618650049430462 0.614978989852322 0 0.606927694830671 0.62656040252859 0.606399210114947 0 0 0.628308978095887
"caudal_middle_frontal_gyrus_right" 0 0.636047762436286 0.599563266776433 0 0 0 0 0 0 0 0.622164881320078 0 0.622273270271458 0 0 0 0.621251757853965 0.617660964490852 0.614140878393978 0 0.579678514748959 0.6243073264886 0.593394670829682 0 0.62241830553838 0.621562873177685 0.624919396441882 0 0 0.623280906052372 0 0 0.625808482209108 0.613252119593202 0.605508084859771 0.628461508900342 0 0 0 0.597943540611087 0.659910381412482 0.603565627219502 0.635475739282658 0.631587065431952 0.615226999380293 0 0.608837575799016 0.613140167866202 0 0 0.634446744363425 0.591018078807074 0.612915162621632 0 0.608983255086498 0.659990063288227 0.619077368536941 0.619184063971016 0.61798839519611 0.601232521208643 0.61581837688578 0.670684560650347 0.601140924078143 0.62548497745363 0.600341155086038 0 0.595761210360707 0.616354674004192
"cuneus_right" 0 0 0 0.515443656997855 0 0 0 0 0 0.589703119671873 0 0.525024910312712 0 0 0 0 0 0 0 0.485383109374483 0 0 0 0.530917030639705 0 0 0.612211960795585 0.466290579381878 0 0 0 0 0 0 0 0 0 0 0 0.581166848772763 0.552637146761092 0.582493531375102 0.604146424020107 0.574094905398065 0 0.529220842120437 0 0 0 0 0 0 0 0.529443610341587 0.626199843788996 0 0.595900490747106 0.532758247169146 0 0 0.604004817554392 0.556764137904639 0 0 0 0 0 0.567278879841791
"entorhinal_cortex_right" 0 0 0 0 0.63680432880488 0 0 0 0 0 0 0 0 0 0.601278162781557 0 0 0 0 0 0 0 0.656641739089171 0 0 0 0.711612928557896 0 0 0 0 0 0 0.621728991870931 0 0 0 0 0 0.428986575129122 0 0 0 0 0 0.732915481940068 0 0 0.422495266728307 0 0 0 0 0 0 0 0.649281656712342 0 0 0 0 0 0 0.658077116269613 0 0.41747098582652 0 0.534753106323653
"fusiform_gyrus_right" 0 0 0.585531680009778 0 0 0 0 0 0 0 0 0 0 0 0 0 0 0 0 0 0 0.602099626509116 0.574792773801079 0 0 0 0.611146644374364 0 0 0.640540230128121 0 0 0 0.599204165069046 0.529164219149619 0 0.597943540611087 0.581166848772763 0.428986575129122 0 0.583952517951683 0.522376072421409 0.565659664807572 0.545694704875572 0 0.536837835341052 0 0.534703748789504 0.505515890446254 0.57454465645984 0.599742010785484 0 0 0.520918860428102 0.592588328952697 0.587609309324098 0.59286097862514 0.565933893817925 0 0.586315135183719 0.600373418756645 0.572282948083345 0.526067800621119 0.565280350301207 0 0.42045231060909 0.543862157198325 0.522567637629328
"inferior_parietal_gyrus_right" 0 0.632956346745939 0.631663532606475 0 0 0 0 0 0 0 0 0 0 0 0 0.566581897878147 0.638517675197897 0 0 0 0 0.645217181158192 0.59968860469588 0 0.644655756150312 0.59290119899913 0.639132542822172 0 0 0 0 0 0 0.633769110299782 0.570318052749172 0.669092164538891 0.659910381412482 0.552637146761092 0 0.583952517951683 0 0.588376869608258 0.593464827305791 0.557181679581501 0 0.637389965728773 0 0.569383843969468 0 0.57667334034753 0.666411851451525 0 0 0.573037182342193 0.650007047504369 0.61902508396259 0.630972529668652 0.579511932877333 0 0.661345157588854 0.632495653394617 0.58985869104502 0.468449076065149 0.55041484909873 0 0 0.506311968518659 0.543273573436912
"inferior_temporal_gyrus_right" 0 0 0.595444746014118 0 0 0 0 0 0.605927718450927 0.588972584952836 0 0 0 0 0 0.574366552696305 0.590868071607893 0 0 0 0.590254912016189 0.607087175318003 0.596695277708748 0 0.578836664435987 0.54645419661633 0.617456190059911 0.625442625747145 0 0.575643807961326 0 0 0 0.598818954645467 0.520665392758792 0 0.603565627219502 0.582493531375102 0 0.522376072421409 0.588376869608258 0 0.57798830618414 0.565877024508003 0.351806926963891 0.623312880143531 0 0.521771822958046 0.507902810833135 0.57944607274887 0.59573690946938 0 0 0.565635731136964 0.591764100350095 0.586202498263632 0.598021103171835 0.558709562644858 0.583310738729738 0 0.605118917589242 0.591004425654793 0.534632149171404 0.570945616977546 0 0.410771876530314 0.551724713721776 0.543195718321781
"cingulate_gyrus_isthmus_right" 0 0.645298678712085 0.610535563315462 0 0.635039678927056 0.574946159544476 0.63770283478531 0.577623317582749 0.574306818632624 0.577248246210812 0 0 0 0 0 0.584648338425226 0.628681125462925 0 0 0 0.616917196898492 0.55832098128785 0.619034891586255 0.59729542749402 0 0 0.595586159047434 0.628443241949516 0 0.618691237725046 0 0 0 0.614139397600606 0.588702340468247 0 0.635475739282658 0.604146424020107 0 0.565659664807572 0.593464827305791 0.57798830618414 0 0.583067191615249 0 0.530131420595901 0 0.59059557667467 0 0.587393731536475 0.630726718484335 0 0 0 0.614184326569793 0.596930765793931 0.63238720753876 0.562774559801702 0 0 0.612380136655939 0.586562796619063 0.576206952648073 0.594276114276693 0 0 0.58833216464866 0.583364082341539
"lateral_occipital_cortex_right" 0 0 0.60186276144857 0.748832136895452 0 0.572029617187087 0 0.599119098229073 0.585721515313169 0.628333934759021 0 0.552174113781764 0 0 0 0.577351642911251 0 0 0 0.551892561705994 0.582588270640393 0.59868539699858 0.604658522883793 0.62375097656994 0 0 0.621294421377418 0 0 0.619946469299844 0 0 0 0.591868584642876 0.566461209256847 0.621787198329366 0.631587065431952 0.574094905398065 0 0.545694704875572 0.557181679581501 0.565877024508003 0.583067191615249 0 0 0.550194996451804 0 0.529937599047021 0 0.589298936275407 0.637278236361662 0 0 0.521352983467021 0.635038237005342 0.59430893693969 0.604631174986716 0.570470156486572 0 0 0.607827290809035 0.585396209591383 0.566673252187075 0.572926412940585 0 0 0.592475388989285 0.552261816887719
"lateral_orbitofrontal_cortex_right" 0 0 0.61764485243306 0 0 0 0 0 0 0 0.61708749678386 0 0 0 0 0 0.613565771169039 0.592778420979481 0 0 0 0 0.640947126522557 0 0.584098536818839 0.612017113924142 0.628541911443076 0 0 0 0 0 0 0 0 0.628839035791146 0.615226999380293 0 0 0 0 0.351806926963891 0 0 0 0 0.535487970241453 0 0 0 0.60371447725151 0.519063691648672 0.563047291275375 0 0.620072191083519 0.635098615962028 0.619664310900758 0 0.564297227893457 0.565894610598376 0.625357775808918 0 0.553709050735947 0.604075990660383 0.557019098734777 0.455779626982228 0 0.490764728989494
"lingual_gyrus_right" 0 0 0 0.501383675310554 0.672933659561612 0.577489514036165 0 0 0.692518607209124 0.525526687119757 0 0.454402516065765 0 0 0 0 0 0 0 0.490499706001514 0 0 0 0 0 0 0 0 0 0 0 0 0 0 0 0 0 0.529220842120437 0.732915481940068 0.536837835341052 0.637389965728773 0.623312880143531 0.530131420595901 0.550194996451804 0 0 0 0 0.549444264559425 0 0 0 0 0.500712637495322 0.579812962421676 0 0 0.547695087076418 0 0 0 0.535300984092318 0 0 0 0 0 0
"medial_orbitofrontal_gyrus_right" 0 0 0.600631630553249 0 0 0 0 0 0 0 0 0 0.491273922159633 0 0 0 0.601429384152772 0 0 0 0 0 0 0 0.623326532550604 0.614957027598 0.623794816637134 0 0 0 0 0 0 0 0 0.617830929755764 0.608837575799016 0 0 0 0 0 0 0 0.535487970241453 0 0 0 0 0 0.593882827275452 0.546546612335166 0.584153050864793 0 0.614490216812713 0.637633066054288 0 0 0.524035610945327 0.536810291221609 0.595393361854639 0 0 0.603528027038657 0.510808115886098 0 0 0.509411158988232
"middle_temporal_gyrus_right" 0 0 0.604515753334231 0 0 0 0 0 0 0.570969093613655 0 0 0 0 0 0.586815592041939 0 0 0 0 0 0 0.587122259552169 0 0 0 0.615698987928394 0 0 0.592327621569054 0 0 0 0.592796028819628 0.477265826967244 0 0.613140167866202 0 0 0.534703748789504 0.569383843969468 0.521771822958046 0.59059557667467 0.529937599047021 0 0 0 0 0 0.579696212913575 0.60289374687985 0 0 0 0.601824500937594 0.582448405502448 0.597579729854578 0.560586071098427 0 0 0.607471577910643 0.606633512085855 0.508187918580731 0.565447357261151 0 0.403882819239969 0.542786089794514 0.546472852687812
"parahippocampal_gyrus_right" 0 0 0 0 0.693275741477756 0 0 0 0 0 0 0 0 0 0 0 0 0 0 0 0 0 0 0 0 0 0 0 0 0 0 0 0 0 0 0 0 0 0.422495266728307 0.505515890446254 0 0.507902810833135 0 0 0 0.549444264559425 0 0 0 0 0 0 0 0 0 0 0 0 0 0 0 0 0 0.675167311826079 0 0 0 0
"paracentral_gyrus_right" 0 0 0.623767486060527 0 0 0 0.572228571051222 0 0.575170789377655 0.578591291505433 0 0 0 0.551661253898915 0 0.528122357041004 0 0 0 0 0.586442937509967 0.576104022700321 0.558694827205238 0.568439525790294 0 0 0.563016849614831 0.562550796268533 0 0.582160121541531 0 0 0.566535155205337 0.582214634688186 0.567419685044645 0.612033394920871 0 0 0 0.57454465645984 0.57667334034753 0.57944607274887 0.587393731536475 0.589298936275407 0 0 0 0.579696212913575 0 0 0.60813751108196 0 0 0 0.547535603341774 0.562361806366239 0.601421547473708 0.576526415250454 0 0 0.587452555514938 0.577056986615237 0 0.589090702765859 0 0 0 0.569034256105944
"inferior_frontal_gyrus_pars_opercularis_right" 0 0.621471637289207 0.615424148880313 0 0 0 0 0 0 0 0.62416978182738 0 0.619588775352836 0 0 0 0.624590263366732 0.612177376138522 0.620967544861786 0 0 0 0.61151991219919 0 0.624044419696432 0.621609741257776 0.631111201961519 0 0 0 0 0 0 0 0.598389990815384 0.629439615860347 0.634446744363425 0 0 0.599742010785484 0.666411851451525 0.59573690946938 0.630726718484335 0.637278236361662 0.60371447725151 0 0.593882827275452 0.60289374687985 0 0.60813751108196 0 0.579015585387149 0.592768225866445 0 0.646821663320769 0.623078161334273 0.477636061033579 0.593663015023528 0.613930469289367 0.5973595125099 0.605423510819381 0.671411536755311 0.556003051350412 0.635879391725265 0 0 0.550179269442866 0.574581938982697
"inferior_frontal_gyrus_pars_orbitalis_right" 0 0 0.615849269828091 0 0 0 0 0 0 0 0 0 0 0 0 0 0.611510927869621 0 0 0 0 0 0 0 0 0 0 0 0 0 0 0 0 0 0 0.59371025407755 0.591018078807074 0 0 0 0 0 0 0 0.519063691648672 0 0.546546612335166 0 0 0 0.579015585387149 0 0.51270203849008 0 0.606382697184025 0 0.601728280738586 0 0.578083236857031 0.54507528278397 0.576728621256254 0 0.645010304400073 0 0 0 0 0.576942649175892
"inferior_frontal_gyrus_pars_triangularis_right" 0 0.631425033846614 0 0 0 0 0 0 0 0 0 0 0 0 0 0 0.617851362897444 0 0 0 0 0 0 0 0.601383046599696 0 0.62192037578629 0 0 0 0 0 0 0 0 0.613402143690501 0.612915162621632 0 0 0 0 0 0 0 0.563047291275375 0 0.584153050864793 0 0 0 0.592768225866445 0.51270203849008 0 0 0.600859228119403 0 0.608547630173909 0 0.593164002167023 0.584137141794155 0.597743896055392 0 0.582102612378196 0.60761168690556 0.595889866187429 0 0 0.615800124614535
"pericalcarine_cortex_right" 0 0 0 0.485513525963463 0 0 0 0 0 0 0 0.463128240664622 0 0 0 0 0 0 0 0.504639671844915 0 0 0 0 0 0 0 0 0 0 0 0 0 0 0 0 0 0.529443610341587 0 0.520918860428102 0.573037182342193 0.565635731136964 0 0.521352983467021 0 0.500712637495322 0 0 0 0 0 0 0 0 0 0 0 0.564903727083061 0 0 0.597006241499591 0.544101722241965 0.574741905551258 0 0 0 0 0.541746269521251
"postcentral_gyrus_right" 0 0.595871193104342 0.590584093630489 0 0 0 0 0 0.586263464361154 0 0.585059936465184 0 0.60787551737423 0 0 0.662913881437881 0.593215350718102 0.58355153777978 0.606626872808809 0 0.604573562230259 0.662461972811678 0.605257875090005 0 0.58808350514893 0.585034527941368 0.606413505142112 0.499837249510857 0 0.635095724478487 0 0 0 0.613966249056442 0.596562217335346 0.623088180982697 0.608983255086498 0.626199843788996 0 0.592588328952697 0.650007047504369 0.591764100350095 0.614184326569793 0.635038237005342 0.620072191083519 0.579812962421676 0.614490216812713 0.601824500937594 0 0.547535603341774 0.646821663320769 0.606382697184025 0.600859228119403 0 0 0.648737551630666 0.561300791647768 0.561858518351683 0.608284370513654 0.606882544666602 0.617894665630065 0.635095443839958 0.54482336986839 0.590816329855104 0 0 0.614006040795027 0.55224194188146
"posterior_cingulate_gyrus_right" 0 0.565082087443231 0.659716206535302 0 0 0 0.62340956281377 0.607957968396284 0.617127446757369 0.605824842412784 0.632632205944116 0 0 0 0 0.609778399202656 0 0 0 0 0.645353204300407 0.659919433816139 0.634166838286864 0.605582361877248 0.646857585338641 0.638467083958079 0.654743261720963 0.643559024285976 0.603054418798936 0.637808278461806 0 0 0.640889760072263 0.645075820496935 0.584059335803662 0.600077102466328 0.659990063288227 0 0 0.587609309324098 0.61902508396259 0.586202498263632 0.596930765793931 0.59430893693969 0.635098615962028 0 0.637633066054288 0.582448405502448 0 0.562361806366239 0.623078161334273 0 0 0 0.648737551630666 0 0.630622250775014 0.562055755348289 0.632282990084593 0.630275276142258 0.634123391515601 0.606959345731017 0 0.609480053807206 0 0 0 0.617690501052334
"precentral_gyrus_right" 0 0.611375642514981 0.594550785019144 0 0.616900575773336 0.598774570734544 0.615034640054429 0.604846088578533 0.603829816192043 0.586616309030274 0.585906675182205 0 0.603716547263341 0 0.648499434061596 0.597118962222876 0.610564566554771 0.58749311963706 0.565876000759124 0 0.605660293293451 0.634709692907652 0.591915187170754 0.594612881616026 0.594739495656918 0.606136954567871 0.61959571125678 0.625071878533638 0.602998385983531 0.605938484431338 0 0 0.605045703892933 0.60446625645187 0.596604383591924 0.631852768824299 0.619077368536941 0.595900490747106 0.649281656712342 0.59286097862514 0.630972529668652 0.598021103171835 0.63238720753876 0.604631174986716 0.619664310900758 0 0 0.597579729854578 0 0.601421547473708 0.477636061033579 0.601728280738586 0.608547630173909 0 0.561300791647768 0.630622250775014 0 0.592720533863724 0.61030527434694 0.566893202521279 0.631672734986057 0.61214509614236 0.51822258593412 0.619977268929418 0 0 0.578683285370021 0.590405929862464
"precuneus_right" 0 0 0 0 0 0 0 0 0 0 0 0 0 0 0 0.497155028609869 0 0 0 0 0 0 0 0 0 0 0.576458267301618 0.384585138240715 0 0 0 0 0 0 0.580694438664307 0 0.619184063971016 0.532758247169146 0 0.565933893817925 0.579511932877333 0.558709562644858 0.562774559801702 0.570470156486572 0 0.547695087076418 0 0.560586071098427 0 0.576526415250454 0.593663015023528 0 0 0.564903727083061 0.561858518351683 0.562055755348289 0.592720533863724 0 0 0 0.596594055109848 0.544963911357342 0.594510557254657 0.564912660544732 0 0 0 0.558341518932893
"rostral_anterior_cingulate_cortex_right" 0 0.6205433300428 0.605140652912749 0 0 0 0 0 0 0 0.602341080691439 0 0.543030788660162 0 0 0 0.608082315734347 0.612650703459881 0.589608589761137 0 0.633060256727181 0.63461222156967 0.614867726232567 0 0.583231637616295 0.61099826286697 0.622300932605725 0 0 0 0 0 0 0.615506369969255 0 0.621729943562948 0.61798839519611 0 0 0 0 0.583310738729738 0 0 0.564297227893457 0 0.524035610945327 0 0 0 0.613930469289367 0.578083236857031 0.593164002167023 0 0.608284370513654 0.632282990084593 0.61030527434694 0 0 0.603069371975761 0.612675772700311 0.644027959659123 0.588339084968957 0.6071080541989 0 0 0 0.602929219866557
"rostral_middle_frontal_gyrus_right" 0 0.634973133407954 0.612186799768681 0 0 0 0 0 0 0 0.609206636705505 0 0.612845440735263 0 0 0 0.618639922824389 0.615538954243742 0.604841654168703 0 0 0 0.619156123558709 0 0.617103615407068 0.613650227772787 0.626012016675311 0 0 0 0 0 0 0.617256342972063 0 0.618650049430462 0.601232521208643 0 0 0.586315135183719 0.661345157588854 0 0 0 0.565894610598376 0 0.536810291221609 0 0 0 0.5973595125099 0.54507528278397 0.584137141794155 0 0.606882544666602 0.630275276142258 0.566893202521279 0 0.603069371975761 0 0.598587090716017 0.655036804747289 0.601191735085169 0.613317739132382 0.564100055788243 0 0 0.61302494751546
"superior_frontal_gyrus_right" 0 0.640886171522177 0.609340753725608 0 0.671833211077128 0.603419775017804 0.575663511248179 0.624394647270794 0.619874486212842 0.628703907886058 0.621171226424628 0 0.623524999354293 0 0 0.623784897694457 0.617079216932903 0.617806999601331 0.621438244562016 0 0.635128945573084 0.652788519937677 0.622164335788442 0.577045608194607 0.621531690966617 0.617183018913493 0.631371584372332 0.642755760871679 0.611818948421583 0.63161512140843 0 0 0.632606010258437 0.626430617077828 0.600640829784395 0.614978989852322 0.61581837688578 0.604004817554392 0 0.600373418756645 0.632495653394617 0.605118917589242 0.612380136655939 0.607827290809035 0.625357775808918 0 0.595393361854639 0.607471577910643 0 0.587452555514938 0.605423510819381 0.576728621256254 0.597743896055392 0.597006241499591 0.617894665630065 0.634123391515601 0.631672734986057 0.596594055109848 0.612675772700311 0.598587090716017 0 0.609956857648645 0.593720179299123 0.625223691065855 0.592107170410655 0 0.603072064239849 0.623095419467189
"superior_parietal_gyrus_right" 0 0 0.61400353617503 0.497432023027369 0 0 0 0 0.575797360995649 0 0.615019104250796 0.455058437058169 0 0 0 0.580536445418827 0.635349537496656 0 0 0 0.642725115143029 0.679094751305074 0.608225206118329 0 0.622863760698353 0.608562937317922 0.602393495478456 0.538910858746818 0 0 0 0 0 0.636758972270249 0.598117667247182 0 0.670684560650347 0.556764137904639 0 0.572282948083345 0.58985869104502 0.591004425654793 0.586562796619063 0.585396209591383 0 0.535300984092318 0 0.606633512085855 0 0.577056986615237 0.671411536755311 0 0 0.544101722241965 0.635095443839958 0.606959345731017 0.61214509614236 0.544963911357342 0.644027959659123 0.655036804747289 0.609956857648645 0 0.59011466707742 0.583662115176926 0 0 0.591280511603452 0.595045058215062
"superior_temporal_gyrus_right" 0 0 0.580948235107563 0 0 0 0 0 0 0 0.596587167394499 0 0 0 0 0 0.591700964891348 0.616682027976078 0 0 0 0 0.615839800057405 0 0.595861405915231 0.596868863015089 0.601024750383269 0 0 0 0 0 0 0 0.48793847099916 0.606927694830671 0.601140924078143 0 0 0.526067800621119 0.468449076065149 0.534632149171404 0.576206952648073 0.566673252187075 0.553709050735947 0 0 0.508187918580731 0 0 0.556003051350412 0.645010304400073 0.582102612378196 0.574741905551258 0.54482336986839 0 0.51822258593412 0.594510557254657 0.588339084968957 0.601191735085169 0.593720179299123 0.59011466707742 0 0.488796021018913 0 0.431500766933703 0.529171560375954 0.528944757330878
"supramarginal_gyrus_right" 0 0.598116864929311 0.599876824059239 0 0.686770035551934 0 0 0.56910493692359 0.588950431972627 0 0.596040915423854 0 0.592605408373622 0 0 0.59970471991459 0.593898595668139 0.60552919776595 0 0 0.585601998314377 0.631375140447738 0.596033886942634 0.631286911104617 0.600166017394362 0.594333887349375 0.60964349343694 0.636431521172674 0 0.588386923399661 0 0 0.629091228782306 0.599901827815845 0.503085150748641 0.62656040252859 0.62548497745363 0 0.658077116269613 0.565280350301207 0.55041484909873 0.570945616977546 0.594276114276693 0.572926412940585 0.604075990660383 0 0.603528027038657 0.565447357261151 0.675167311826079 0.589090702765859 0.635879391725265 0 0.60761168690556 0 0.590816329855104 0.609480053807206 0.619977268929418 0.564912660544732 0.6071080541989 0.613317739132382 0.625223691065855 0.583662115176926 0.488796021018913 0 0 0 0.539359453946422 0.55519516623368
"frontal_pole_right" 0 0 0 0 0 0 0 0 0 0 0 0 0 0 0 0 0 0 0 0 0 0 0 0 0 0 0.579260663596604 0 0 0 0 0 0 0 0 0.606399210114947 0.600341155086038 0 0 0 0 0 0 0 0.557019098734777 0 0.510808115886098 0 0 0 0 0 0.595889866187429 0 0 0 0 0 0 0.564100055788243 0.592107170410655 0 0 0 0 0 0 0
"temporal_pole_right" 0 0 0 0 0 0 0 0 0 0 0 0 0 0 0 0 0 0 0 0 0 0 0 0 0 0 0 0 0 0 0 0 0 0 0 0 0 0 0.41747098582652 0.42045231060909 0 0.410771876530314 0 0 0.455779626982228 0 0 0.403882819239969 0 0 0 0 0 0 0 0 0 0 0 0 0 0 0.431500766933703 0 0 0 0 0.454207228706682
"transverse_temporal_gyrus_right" 0 0 0.631891537456098 0 0 0 0 0 0 0 0 0 0 0 0 0 0.596933215722021 0 0 0 0 0 0 0 0.59275715579206 0.585264439257335 0.596073166884179 0 0 0 0 0 0 0 0.509385594965 0 0.595761210360707 0 0 0.543862157198325 0.506311968518659 0.551724713721776 0.58833216464866 0.592475388989285 0 0 0 0.542786089794514 0 0 0.550179269442866 0 0 0 0.614006040795027 0 0.578683285370021 0 0 0 0.603072064239849 0.591280511603452 0.529171560375954 0.539359453946422 0 0 0 0.533720205417431
"insula_right" 0 0.61646828687298 0.611523928397191 0 0 0 0 0 0 0 0.59940661144246 0 0.476670050322538 0 0 0 0.611028858683795 0.615202168780494 0.587656618531117 0 0 0 0.611088216641719 0.572835776483999 0.60761961338126 0.608995532380355 0.623338328745954 0 0 0 0 0 0 0.610953346591119 0.524376272117915 0.628308978095887 0.616354674004192 0.567278879841791 0.534753106323653 0.522567637629328 0.543273573436912 0.543195718321781 0.583364082341539 0.552261816887719 0.490764728989494 0 0.509411158988232 0.546472852687812 0 0.569034256105944 0.574581938982697 0.576942649175892 0.615800124614535 0.541746269521251 0.55224194188146 0.617690501052334 0.590405929862464 0.558341518932893 0.602929219866557 0.61302494751546 0.623095419467189 0.595045058215062 0.528944757330878 0.55519516623368 0 0.454207228706682 0.533720205417431 0
