# Supplementary material for: NODDI and Tensor-Based Microstructural Indices as Predictors of Functional Connectivity
Source: PLoS One. 2016 Apr 14;11(4):e0153404. doi: 10.1371/journal.pone.0153404 (PMC4831788; doi:10.1371/journal.pone.0153404)
Supplement: S1 Data — a) Functional connectivity matrices, both fMRI and EEG connectomes across all subjects, in the form of precision matrices and b) structural brain connectivity matrices across all subjects and microstructural indices. Columns and rows are named according to the corresponding brain region that represent. (ZIP) [file pone.0153404.s001.zip › DATA/DWI/36_WISO_68.txt]

"banks_superior_temporal_sulcus_left" "caudal_anterior_cingulate_cortex_left" "caudal_middle_frontal_gyrus_left" "cuneus_left" "entorhinal_cortex_left" "fusiform_gyrus_left" "inferior_parietal_gyrus_left" "inferior_temporal_gyrus_left" "cingulate_gyrus_isthmus_left" "lateral_occipital_cortex_left" "lateral_orbitofrontal_cortex_left" "lingual_gyrus_left" "medial_orbitofrontal_gyrus_left" "middle_temporal_gyrus_left" "parahippocampal_gyrus_left" "paracentral_gyrus_left" "inferior_frontal_gyrus_pars_opercularis_left" "inferior_frontal_gyrus_pars_orbitalis_left" "inferior_frontal_gyrus_pars_triangularis_left" "pericalcarine_cortex_left" "postcentral_gyrus_left" "posterior_cingulate_gyrus_left" "precentral_gyrus_left" "precuneus_left" "rostral_anterior_cingulate_cortex_left" "rostral_middle_frontal_gyrus_left" "superior_frontal_gyrus_left" "superior_parietal_gyrus_left" "superior_temporal_gyrus_left" "supramarginal_gyrus_left" "frontal_pole_left" "temporal_pole_left" "transverse_temporal_gyrus_left" "insula_left" "banks_superior_temporal_sulcus_right" "caudal_anterior_cingulate_cortex_right" "caudal_middle_frontal_gyrus_right" "cuneus_right" "entorhinal_cortex_right" "fusiform_gyrus_right" "inferior_parietal_gyrus_right" "inferior_temporal_gyrus_right" "cingulate_gyrus_isthmus_right" "lateral_occipital_cortex_right" "lateral_orbitofrontal_cortex_right" "lingual_gyrus_right" "medial_orbitofrontal_gyrus_right" "middle_temporal_gyrus_right" "parahippocampal_gyrus_right" "paracentral_gyrus_right" "inferior_frontal_gyrus_pars_opercularis_right" "inferior_frontal_gyrus_pars_orbitalis_right" "inferior_frontal_gyrus_pars_triangularis_right" "pericalcarine_cortex_right" "postcentral_gyrus_right" "posterior_cingulate_gyrus_right" "precentral_gyrus_right" "precuneus_right" "rostral_anterior_cingulate_cortex_right" "rostral_middle_frontal_gyrus_right" "superior_frontal_gyrus_right" "superior_parietal_gyrus_right" "superior_temporal_gyrus_right" "supramarginal_gyrus_right" "frontal_pole_right" "temporal_pole_right" "transverse_temporal_gyrus_right" "insula_right"
"banks_superior_temporal_sulcus_left" 0 0 0 0 0 0.0767259723071032 0.116350228050745 0.0791420538340746 0.0932601236987704 0.0938610506498555 0 0 0 0.0914228127129172 0 0.0922488588179227 0 0 0 0 0 0.0984223389792296 0.091631346861055 0.0923342214562693 0 0 0.0954319126318357 0.103187690243649 0.109902619391454 0.115712795890207 0 0 0.106215705200432 0.0832502801505254 0 0 0 0 0 0 0 0 0 0 0 0 0 0 0 0 0 0 0 0 0 0 0 0 0 0 0 0 0 0 0 0 0 0
"caudal_anterior_cingulate_cortex_left" 0 0 0.115632504276769 0 0 0 0 0 0 0 0.105213325080161 0 0.0952055236109167 0 0 0.078659831584844 0.114047941166131 0.0908349287701249 0.105291337207708 0 0.121776876862596 0.102235635481937 0.0931885967701012 0 0.0942302463321387 0.120316636800776 0.106194064572003 0.0760722064903142 0 0.105442427245313 0 0 0 0.0860423319045093 0 0.369827830513994 0.109046471314953 0 0 0 0.113855320821945 0 0.219403395051462 0 0 0 0 0 0 0 0.104537807497164 0 0.107987454317298 0 0.0899385926222584 0.0797729198887757 0.0946495211025619 0 0.127805531222538 0.123459679867741 0.130564677733224 0 0 0.0952959979301586 0 0 0 0.100324434328225
"caudal_middle_frontal_gyrus_left" 0 0.115632504276769 0 0 0.138313484274728 0 0.0859489298640642 0.100636038708683 0.09850049581287 0 0.0928041184496052 0 0.0854582278388018 0 0 0.105482056754239 0.110986560506817 0.092872865410769 0.0889841273563008 0 0.121922763432917 0.110819821426146 0.12591517052229 0.0854211049578254 0.0952205205682607 0.103345214092854 0.111946228789411 0.105736472975699 0.100242434964712 0.113072121858856 0 0 0.113082869388665 0.0996425761386651 0 0.110376077503168 0.0880274208428932 0 0 0.100620284165286 0.0987126576329633 0.0987527892057431 0.143179311468689 0.0985785916005597 0.0770527212369254 0 0.0819608139117995 0.0967146293629331 0 0.089587709125301 0.0904741386537414 0.0696638543324653 0 0 0.098914985385244 0.134950938697953 0.0915783581320975 0 0.0892050420551676 0.0933618601392956 0.0940471017961471 0.090741590642588 0.0915222809924546 0.0927811065940205 0 0 0.109762501494857 0.0816113265039588
"cuneus_left" 0 0 0 0 0 0.0925796849050909 0.156524963570629 0 0.116551115444679 0.149140281986643 0 0.11133348809561 0 0 0 0 0 0 0 0.0905195318515613 0 0 0 0.104718731010208 0 0 0 0.157483852684415 0 0 0 0 0 0 0 0 0 0.160768943676167 0 0 0 0 0 0.176333180585895 0 0.13046839012243 0 0 0 0 0 0 0 0.11231572617983 0 0 0 0 0 0 0 0.159754418040275 0 0 0 0 0 0
"entorhinal_cortex_left" 0 0 0.138313484274728 0 0 0.0871685620085036 0 0.0490533104591983 0 0.324736396697752 0 0.36641463844158 0.353844531692595 0.0446490914696761 0.464675229147327 0 0 0 0 0 0 0 0.311967187843737 0 0 0 0.230736436535675 0 0.0374872547156251 0 0 0.0248556918605323 0 0.105966423068385 0 0 0 0 0.370149348925299 0 0 0 0.294951322747105 0 0 0.340992723810132 0 0 0.353964434553405 0 0 0 0 0 0 0 0.18985146885581 0 0 0 0.147291030077585 0 0 0.155693915242882 0 0 0 0
"fusiform_gyrus_left" 0.0767259723071032 0 0 0.0925796849050909 0.0871685620085036 0 0.0776753589247869 0.0888838929688053 0.155352102892765 0.119122079271144 0 0.129270388235284 0.105406211931749 0.0639889314670048 0.199963419362647 0.0852630172816474 0 0 0 0.148281989752651 0.113546304669205 0.0832197835119506 0.0967649607462771 0.0897502644884894 0 0 0.0965903296775634 0.0843313738537601 0.0765437136083617 0.0874168662199187 0 0.0705443702346419 0.077998480131702 0.0661536061855459 0 0 0 0 0 0 0 0 0.11978172230995 0.270932676628486 0 0.303528932239786 0 0 0 0 0 0 0 0 0 0 0.109168602931074 0 0 0 0.0971589024926441 0 0 0 0 0 0 0
"inferior_parietal_gyrus_left" 0.116350228050745 0 0.0859489298640642 0.156524963570629 0 0.0776753589247869 0 0.0807660497498526 0.087321249603786 0.112144813811945 0 0.196313306447405 0 0.0824142124867332 0 0.096675619864357 0 0 0 0.0833215547002352 0.0936027798114632 0.0904336662893284 0.100226867780751 0.0963978667278512 0 0 0.103076109966253 0.125779714470997 0.104681160572767 0.117924588609209 0 0 0.0845499984201156 0.0947217659210295 0 0 0 0 0 0 0 0 0.119166500545356 0 0 0 0 0 0 0.0972553860714312 0 0 0 0 0 0.129077476525864 0.0927497998934548 0 0 0 0.113086876379145 0 0 0 0 0 0 0
"inferior_temporal_gyrus_left" 0.0791420538340746 0 0.100636038708683 0 0.0490533104591983 0.0888838929688053 0.0807660497498526 0 0.109539281789263 0.232220555276298 0 0.212367374856109 0 0.0661024277981913 0.207734993820808 0.0884261871857697 0 0 0 0 0.106713344350289 0.105929002531031 0.0997659043687436 0.0945282976700721 0 0 0.10449933399797 0.0880207753234706 0.078138822610953 0.0907558481573386 0 0.127712546545763 0.0820203839845456 0.097601779155775 0 0 0 0 0 0 0 0 0.139558245687189 0.152102581691647 0 0 0 0 0 0 0 0 0 0 0 0.120339112470836 0.117974962271889 0 0 0 0.10685077395546 0 0 0.119630476659039 0 0 0 0
"cingulate_gyrus_isthmus_left" 0.0932601236987704 0 0.09850049581287 0.116551115444679 0 0.155352102892765 0.087321249603786 0.109539281789263 0 0.123136632956236 0 0.0967306794981441 0 0.0859045280882226 0.199997701791454 0.0967021054604435 0 0 0 0.0055167317757708 0.0981474247254064 0.11541479754311 0.106161476648172 0.0825722407194077 0 0 0.108145159588535 0.0976054659197713 0.102915079353003 0.0963626344308971 0 0 0.184115751384678 0.111665147707042 0.128220217987319 0 0 0 0 0 0 0.168939552497498 0.309659272501688 0.177466545967541 0 0.514416707723694 0 0 0 0.0837762724401082 0 0 0 0 0.111672723976906 0.159738653630094 0.160797718512045 0 0 0 0.130361664688007 0.172235834594298 0 0.194723816021652 0 0 0 0
"lateral_occipital_cortex_left" 0.0938610506498555 0 0 0.149140281986643 0.324736396697752 0.119122079271144 0.112144813811945 0.232220555276298 0.123136632956236 0 0 0.144060916290744 0 0.110703645520746 0.217261118050972 0.0989397361611301 0 0 0 0.140952131752972 0.107379811443261 0.0953784695583091 0.0940832383572425 0.113389441549748 0 0 0.110279064087019 0.132574614606569 0.0897987029909635 0.0875307110597142 0 0 0.0864489393000557 0.092405996656491 0 0 0 0.255638514699953 0 0 0 0.112805109969802 0.101139151987906 0.283549561079835 0 0.216832266819637 0 0.137998828564148 0 0.0924864526454827 0 0 0 0 0 0.11471688367242 0.105471683910729 0 0 0 0.124987322617435 0 0 0 0 0 0 0
"lateral_orbitofrontal_cortex_left" 0 0.105213325080161 0.0928041184496052 0 0 0 0 0 0 0 0 0 0.093084634992919 0 0 0 0.0942024387092163 0.080987643800947 0.0939301400949852 0 0 0 0.103301404215619 0 0.0920119204358085 0.12790261288797 0.0952449330732903 0 0.404123646667898 0.105577392059164 0.255370623265634 0.520306005798485 0 0.0608911372809658 0 0.125775248515229 0.102041885973367 0 0 0 0 0 0 0 0.0894017058828262 0 0 0 0 0 0.103067856467522 0 0 0 0.111462877973268 0.112642980106767 0.0787099307018133 0 0.107069053455172 0.0942601578490355 0.0970642515197481 0.0889153907411336 0.114507716723101 0.102937602012314 0 0 0 0.0921451181061077
"lingual_gyrus_left" 0 0 0 0.11133348809561 0.36641463844158 0.129270388235284 0.196313306447405 0.212367374856109 0.0967306794981441 0.144060916290744 0 0 0 0 0.235942922340485 0 0 0 0 0.102353381635512 0 0 0 0.146850292911123 0 0 0 0.163145282580949 0 0 0 0 0 0 0 0 0 0.0949620125353048 0 0 0 0 0 0.294559822666899 0 0.346486673289292 0 0 0 0 0 0 0 0.107220091340261 0 0 0 0 0 0 0 0.0757892603648838 0 0 0 0 0 0
"medial_orbitofrontal_gyrus_left" 0 0.0952055236109167 0.0854582278388018 0 0.353844531692595 0.105406211931749 0 0 0 0 0.093084634992919 0 0 0 0.162168122185782 0 0.0937880352747945 0.0827255226136681 0.0890183014634407 0 0 0 0 0 0.076867300601882 0.142186916136788 0.0992524186883019 0 0 0 0.218740537833314 0 0 0.033043675271411 0 0.12446539653071 0.0998920898594658 0 0 0 0 0 0 0 0 0 0.248333277509872 0 0 0 0.100097402205081 0 0 0 0.113870799079766 0 0.101084264292379 0 0.13619682161699 0.096630958117854 0.105561185401678 0 0 0.101065975486534 0 0 0 0.112210527152278
"middle_temporal_gyrus_left" 0.0914228127129172 0 0 0 0.0446490914696761 0.0639889314670048 0.0824142124867332 0.0661024277981913 0.0859045280882226 0.110703645520746 0 0 0 0 0.111833021590175 0.0904983568514979 0 0 0 0 0.0919646338121032 0.100051998685263 0.0875287421770549 0.088343399252884 0 0 0.0967846785731848 0.0894982325647072 0.0799246042192201 0.0919014970690006 0 0.0724218049126586 0.0834273505546289 0.0866236057561373 0 0 0 0 0 0 0 0 0 0 0 0 0 0 0 0.0930556808476163 0 0 0 0 0 0 0 0 0 0 0 0 0 0 0 0 0 0
"parahippocampal_gyrus_left" 0 0 0 0 0.464675229147327 0.199963419362647 0 0.207734993820808 0.199997701791454 0.217261118050972 0 0.235942922340485 0.162168122185782 0.111833021590175 0 0 0 0 0 0 0 0 0 0 0 0 0.200487465818931 0 0.084398681031196 0 0 0.0950861141289008 0 0.0783118605303965 0 0 0 0 0.475606477690636 0 0 0 0 0 0 0 0 0 0 0 0 0 0 0 0 0 0.182530662361744 0 0 0 0 0 0 0 0 0 0 0
"paracentral_gyrus_left" 0.0922488588179227 0.078659831584844 0.105482056754239 0 0 0.0852630172816474 0.096675619864357 0.0884261871857697 0.0967021054604435 0.0989397361611301 0 0 0 0.0904983568514979 0 0 0 0 0 0 0.128962557863541 0.0868473297507722 0.173525015268462 0.0862953322345659 0 0 0.0946303419897352 0.112429409418047 0.101192114502905 0.109511417035568 0 0 0.121160414398166 0.0912576280294556 0 0 0 0 0 0 0.154713994457153 0.134276484514079 0.179815763396577 0.11714432193889 0 0 0 0.16310294526659 0 0.118974857464606 0 0 0 0 0.107540091330793 0.124185092815358 0.141190974543892 0.135635111703317 0 0 0.111298362285623 0.131047656062066 0 0.145802927704022 0 0 0 0
"inferior_frontal_gyrus_pars_opercularis_left" 0 0.114047941166131 0.110986560506817 0 0 0 0 0 0 0 0.0942024387092163 0 0.0937880352747945 0 0 0 0 0.0836061588025515 0.135609051001466 0 0.131553484691803 0 0.117780607932358 0.116775453334098 0.106866757396574 0.136430096693645 0.12188864978944 0.127707285521215 0 0.131189059750559 0 0 0 0.076578300581475 0 0.151835758640143 0.105136146226341 0 0 0 0.115290056440551 0.101112785621918 0.101547721866312 0 0.0777145447759109 0 0.0855101299031812 0 0 0 0.114670519681184 0.118085027528182 0.100356641416662 0 0.104163307211336 0 0.10444219683591 0 0.122330471021264 0.104634041306595 0.103149815905199 0.103640972671126 0.106034206237757 0.0998055911764553 0 0 0.0860188963179213 0.0966814318188455
"inferior_frontal_gyrus_pars_orbitalis_left" 0 0.0908349287701249 0.092872865410769 0 0 0 0 0 0 0 0.080987643800947 0 0.0827255226136681 0 0 0 0.0836061588025515 0 0.072068960083476 0 0.0689395969807702 0 0.110697191884321 0 0.0780059629526687 0.129204561968775 0.0940529772178973 0 0 0.0910304784024805 0 0 0 0.0928304518199721 0 0.115795036481969 0.0945055520842324 0 0 0 0 0 0 0 0.0707391818503205 0 0 0 0 0 0.0834676865551798 0 0 0 0.110660068601166 0 0.0914459094106295 0 0.0860139624840843 0.10025243678079 0.0955752179317309 0 0.0987854681978038 0.102320548005859 0 0 0 0.0914358100695649
"inferior_frontal_gyrus_pars_triangularis_left" 0 0.105291337207708 0.0889841273563008 0 0 0 0 0 0 0 0.0939301400949852 0 0.0890183014634407 0 0 0 0.135609051001466 0.072068960083476 0 0 0.0741662415399904 0 0.115497179629649 0 0.101652123753403 0.137630360089003 0.105379586538932 0 0 0.0877157693919658 0 0 0 0.073503026820895 0 0.148933514474751 0.0958043803789124 0 0 0 0 0 0 0 0 0 0 0 0 0 0.123983248069913 0 0 0 0.0963355527471988 0 0.06121050604207 0 0.119121971407376 0.0869457318659231 0.0995756280966447 0 0 0 0 0 0 0.0923641667543541
"pericalcarine_cortex_left" 0 0 0 0.0905195318515613 0 0.148281989752651 0.0833215547002352 0 0.0055167317757708 0.140952131752972 0 0.102353381635512 0 0 0 0 0 0 0 0 0 0 0 0.110306161549216 0 0 0 0.0952839126131227 0 0 0 0 0 0 0 0 0 0.199386645412733 0 0 0 0 0 0.22122957757739 0 0.144576053400047 0 0 0 0 0 0 0 0.160353774632129 0 0 0 0 0 0 0 0 0 0 0 0 0 0
"postcentral_gyrus_left" 0 0.121776876862596 0.121922763432917 0 0 0.113546304669205 0.0936027798114632 0.106713344350289 0.0981474247254064 0.107379811443261 0 0 0 0.0919646338121032 0 0.128962557863541 0.131553484691803 0.0689395969807702 0.0741662415399904 0 0 0.123239347937235 0.15474843860601 0.0942301229487422 0.107504302545354 0.127361311732973 0.107815722224223 0.163494329097112 0.141634778609937 0.125005161299769 0 0 0.134548176350104 0.0870627872479784 0 0 0.110817751734335 0 0 0 0 0.14568151969572 0.171733611075103 0.155863266961456 0 0 0 0 0 0.0998517231722807 0 0 0 0 0.0980465579327825 0.142012873519642 0.114868435467895 0 0.0958058678758119 0 0.106778993782739 0.110158326356826 0 0.105585328371781 0 0 0 0
"posterior_cingulate_gyrus_left" 0.0984223389792296 0.102235635481937 0.110819821426146 0 0 0.0832197835119506 0.0904336662893284 0.105929002531031 0.11541479754311 0.0953784695583091 0 0 0 0.100051998685263 0 0.0868473297507722 0 0 0 0 0.123239347937235 0 0.107171417014442 0.0934507529487582 0.071239611588778 0.101293812404712 0.109258081755628 0.0991186072963365 0.0922815778575506 0.0995061555423053 0 0 0.0959614652618394 0.103208059919054 0 0.142967580285326 0.114396492164314 0 0 0.138092760219999 0.130359218504398 0.134559254010492 0.242174113123914 0.152406802675808 0 0 0 0 0 0.0851734698400011 0 0 0 0 0.133901765030614 0.281701272753921 0.136921870389026 0 0.111670365198466 0 0.139304679753402 0.150374428878621 0 0.144204688049048 0 0 0 0
"precentral_gyrus_left" 0.091631346861055 0.0931885967701012 0.12591517052229 0 0.311967187843737 0.0967649607462771 0.100226867780751 0.0997659043687436 0.106161476648172 0.0940832383572425 0.103301404215619 0 0 0.0875287421770549 0 0.173525015268462 0.117780607932358 0.110697191884321 0.115497179629649 0 0.15474843860601 0.107171417014442 0 0.105239939357469 0.0996341786220199 0.117778252747879 0.122872954095979 0.146014803723607 0.0975425996408502 0.114744608263568 0 0 0.1243267245126 0.0907134850852334 0 0.0986553006597517 0.0955965168896693 0 0.216741381734196 0.12353433623039 0.095152573787553 0.11837461415309 0.155751726603971 0.109819095333495 0.105417623106263 0 0 0.0984711235150022 0 0.120369841108684 0.110981061295383 0 0 0 0.100001485177068 0.137220403700205 0.0986137982489763 0 0.0986916119854438 0.0987229401671823 0.105507171021915 0.107367971348378 0.0791600181233966 0.101174902437329 0 0 0 0.104393608211387
"precuneus_left" 0.0923342214562693 0 0.0854211049578254 0.104718731010208 0 0.0897502644884894 0.0963978667278512 0.0945282976700721 0.0825722407194077 0.113389441549748 0 0.146850292911123 0 0.088343399252884 0 0.0862953322345659 0.116775453334098 0 0 0.110306161549216 0.0942301229487422 0.0934507529487582 0.105239939357469 0 0 0.0789031093933834 0.0917620474741319 0.105100740624858 0.0948740101621655 0.102299734284953 0 0 0.0844426744392186 0.0903065708040167 0 0 0 0.273750958433728 0 0 0 0 0.132610817523681 0.12016276213361 0 0 0 0 0 0.0803003934654444 0 0 0 0 0 0.114728543396428 0.109398445886612 0 0 0 0.109542620843624 0 0 0.112493928207703 0 0 0 0.154430894778287
"rostral_anterior_cingulate_cortex_left" 0 0.0942302463321387 0.0952205205682607 0 0 0 0 0 0 0 0.0920119204358085 0 0.076867300601882 0 0 0 0.106866757396574 0.0780059629526687 0.101652123753403 0 0.107504302545354 0.071239611588778 0.0996341786220199 0 0 0.119829290161312 0.0977650909379598 0 0 0.0987860477316603 0 0 0 0.0854980279922997 0 0.136974862802074 0.10082824480298 0 0 0 0.114922602932818 0.0744065482020067 0 0 0.105983527510481 0 0.0873859766438876 0 0 0 0.107487642382952 0 0.0756846944215491 0 0.101570074226081 0.11663180951746 0.0964216296141351 0 0.138976673370223 0.101968596774122 0.101424291614206 0.0839359536049989 0.102480585044551 0.0969674142015065 0 0 0.0991859665036915 0.0878282899618052
"rostral_middle_frontal_gyrus_left" 0 0.120316636800776 0.103345214092854 0 0 0 0 0 0 0 0.12790261288797 0 0.142186916136788 0 0 0 0.136430096693645 0.129204561968775 0.137630360089003 0 0.127361311732973 0.101293812404712 0.117778252747879 0.0789031093933834 0.119829290161312 0 0.11098579853213 0 0 0.1098177710832 0.254176791237438 0 0 0.109175920224232 0 0.149766234332478 0.103482837924301 0 0 0 0.0894516704289675 0.112222103763309 0 0 0.0805315158451296 0 0.0997778945034141 0 0 0 0.113074375966684 0 0 0 0.108775970413856 0.120355227777804 0.0981210294467373 0 0.117895906185745 0.0964672915162011 0.105070390710535 0.106966998561583 0.108325087783135 0.103441193744961 0 0 0.0859975196862725 0.0915992675491917
"superior_frontal_gyrus_left" 0.0954319126318357 0.106194064572003 0.111946228789411 0 0.230736436535675 0.0965903296775634 0.103076109966253 0.10449933399797 0.108145159588535 0.110279064087019 0.0952449330732903 0 0.0992524186883019 0.0967846785731848 0.200487465818931 0.0946303419897352 0.12188864978944 0.0940529772178973 0.105379586538932 0 0.107815722224223 0.109258081755628 0.122872954095979 0.0917620474741319 0.0977650909379598 0.11098579853213 0 0.100802785833181 0.101846896092377 0.0958156597149808 0.324378658610785 0 0.106242016582649 0.0919949975373773 0 0.154090137127974 0.100268931049151 0.110661662355677 0.200141648472378 0.114659313382801 0.107542381162397 0.111736407576678 0.126714151631255 0.113666109602485 0.0857742612494496 0 0.0981084681634556 0.0982619796135473 0 0.0888497951496248 0.112573375073022 0 0.0927685500566487 0 0.104420704300171 0.140389956471546 0.0978796878080007 0.0897648968637423 0.099901575471854 0.102710129949233 0.102231498776508 0.0898189187624302 0.106797016767006 0.102556212165388 0.0632210766249272 0 0.0854404090705405 0.0914037061116117
"superior_parietal_gyrus_left" 0.103187690243649 0.0760722064903142 0.105736472975699 0.157483852684415 0 0.0843313738537601 0.125779714470997 0.0880207753234706 0.0976054659197713 0.132574614606569 0 0.163145282580949 0 0.0894982325647072 0 0.112429409418047 0.127707285521215 0 0 0.0952839126131227 0.163494329097112 0.0991186072963365 0.146014803723607 0.105100740624858 0 0 0.100802785833181 0 0.107969204095397 0.111172700248105 0 0 0.0895872833305174 0.0912876895369734 0.112421381401961 0 0 0.129829079639512 0 0 0 0.175495113985635 0.144937200945382 0 0 0 0 0 0 0.100764124430724 0 0 0 0 0.0709827240780707 0.124135208835353 0.108762653671165 0.251567300343931 0 0 0.109953289847498 0.475313752674099 0 0.106294938180843 0 0 0 0
"superior_temporal_gyrus_left" 0.109902619391454 0 0.100242434964712 0 0.0374872547156251 0.0765437136083617 0.104681160572767 0.078138822610953 0.102915079353003 0.0897987029909635 0.404123646667898 0 0 0.0799246042192201 0.084398681031196 0.101192114502905 0 0 0 0 0.141634778609937 0.0922815778575506 0.0975425996408502 0.0948740101621655 0 0 0.101846896092377 0.107969204095397 0 0.128324993639731 0 0.0377456469169334 0.094700214479354 0.100556574033897 0 0 0 0 0 0 0 0 0 0 0 0 0 0 0 0 0 0 0 0 0 0.120344136756573 0.109934640974057 0 0 0 0.0931085281816855 0 0 0 0 0 0 0
"supramarginal_gyrus_left" 0.115712795890207 0.105442427245313 0.113072121858856 0 0 0.0874168662199187 0.117924588609209 0.0907558481573386 0.0963626344308971 0.0875307110597142 0.105577392059164 0 0 0.0919014970690006 0 0.109511417035568 0.131189059750559 0.0910304784024805 0.0877157693919658 0 0.125005161299769 0.0995061555423053 0.114744608263568 0.102299734284953 0.0987860477316603 0.1098177710832 0.0958156597149808 0.111172700248105 0.128324993639731 0 0 0 0.098005161122657 0.0722941408280669 0 0.10105648157906 0.0912683537530357 0 0 0.136710083607229 0 0.152316267456711 0.179549541763233 0.140944864658635 0 0 0 0.152456879017621 0 0.0855382717624343 0 0 0 0 0.105594936420733 0.116502061102342 0.104689046430917 0 0 0 0.105553276239519 0 0 0.0960421050615995 0 0 0 0
"frontal_pole_left" 0 0 0 0 0 0 0 0 0 0 0.255370623265634 0 0.218740537833314 0 0 0 0 0 0 0 0 0 0 0 0 0.254176791237438 0.324378658610785 0 0 0 0 0 0 0 0 0 0 0 0 0 0 0 0 0 0 0 0 0 0 0 0 0 0 0 0 0 0 0 0 0 0 0 0 0 0 0 0 0
"temporal_pole_left" 0 0 0 0 0.0248556918605323 0.0705443702346419 0 0.127712546545763 0 0 0.520306005798485 0 0 0.0724218049126586 0.0950861141289008 0 0 0 0 0 0 0 0 0 0 0 0 0 0.0377456469169334 0 0 0 0 0.0567612005468753 0 0 0 0 0 0 0 0 0 0 0 0 0 0 0 0 0 0 0 0 0 0 0 0 0 0 0 0 0 0 0 0 0 0
"transverse_temporal_gyrus_left" 0.106215705200432 0 0.113082869388665 0 0 0.077998480131702 0.0845499984201156 0.0820203839845456 0.184115751384678 0.0864489393000557 0 0 0 0.0834273505546289 0 0.121160414398166 0 0 0 0 0.134548176350104 0.0959614652618394 0.1243267245126 0.0844426744392186 0 0 0.106242016582649 0.0895872833305174 0.094700214479354 0.098005161122657 0 0 0 0.104685840179032 0 0 0.0837877707452046 0 0 0 0 0 0 0 0 0 0 0 0 0.0846836912797874 0 0 0 0 0 0.129593231435196 0.112809431858316 0 0 0 0.108506982623351 0 0 0.114956077424806 0 0 0 0
"insula_left" 0.0832502801505254 0.0860423319045093 0.0996425761386651 0 0.105966423068385 0.0661536061855459 0.0947217659210295 0.097601779155775 0.111665147707042 0.092405996656491 0.0608911372809658 0 0.033043675271411 0.0866236057561373 0.0783118605303965 0.0912576280294556 0.076578300581475 0.0928304518199721 0.073503026820895 0 0.0870627872479784 0.103208059919054 0.0907134850852334 0.0903065708040167 0.0854980279922997 0.109175920224232 0.0919949975373773 0.0912876895369734 0.100556574033897 0.0722941408280669 0 0.0567612005468753 0.104685840179032 0 0.189025272217278 0.121536833523428 0.0876398056405354 0 0.155598171601234 0.094194932316369 0.0784338351099432 0.116626902660728 0.182338553995874 0.106626234278402 0 0 0 0.118002442527183 0 0.089122372725873 0 0 0 0 0.0944132683255532 0.128311760349427 0.097232323575276 0 0.0963724297654276 0.0791146178164983 0.0957748025925005 0.0851113160183477 0 0.0939135841211772 0 0 0 0.0743855299272712
"banks_superior_temporal_sulcus_right" 0 0 0 0 0 0 0 0 0.128220217987319 0 0 0 0 0 0 0 0 0 0 0 0 0 0 0 0 0 0 0.112421381401961 0 0 0 0 0 0.189025272217278 0 0 0.0907178820229366 0 0 0.0651076298327904 0.0877116052416635 0.0442001725860086 0.0949889052719561 0.078156890464983 0 0 0 0.0275806490053148 0 0.0699322288718807 0.0807362920206741 0 0 0 0.0919738259711965 0.0928188006210175 0.0868203086559247 0.0781301377747231 0 0 0.0888165717399764 0.0815214334752866 0.0640059902267601 0.0827786458898162 0 0 0.0544483168072049 0.0671622839478004
"caudal_anterior_cingulate_cortex_right" 0 0.369827830513994 0.110376077503168 0 0 0 0 0 0 0 0.125775248515229 0 0.12446539653071 0 0 0 0.151835758640143 0.115795036481969 0.148933514474751 0 0 0.142967580285326 0.0986553006597517 0 0.136974862802074 0.149766234332478 0.154090137127974 0 0 0.10105648157906 0 0 0 0.121536833523428 0 0 0.111176998548727 0 0 0 0.114367036413708 0 0 0.0955944692913014 0.0947662723641291 0 0.10479100969118 0 0 0.100866152797135 0.112506398689416 0.0931693159816423 0.10097516605596 0 0.111577513481158 0.194927216742404 0.110468076610687 0 0.102242953081896 0.112881414082113 0.110052782640283 0 0.109664728087767 0.117566133564509 0.0875253743957624 0 0 0.0998756724312726
"caudal_middle_frontal_gyrus_right" 0 0.109046471314953 0.0880274208428932 0 0 0 0 0 0 0 0.102041885973367 0 0.0998920898594658 0 0 0 0.105136146226341 0.0945055520842324 0.0958043803789124 0 0.110817751734335 0.114396492164314 0.0955965168896693 0 0.10082824480298 0.103482837924301 0.100268931049151 0 0 0.0912683537530357 0 0 0.0837877707452046 0.0876398056405354 0.0907178820229366 0.111176998548727 0 0 0 0.173550332587745 0.129469396641024 0.118308662661712 0.123605956751259 0.11481038742595 0.0881730456750402 0 0.0857487749594735 0.0940327525957087 0 0 0.118445461550627 0.0748459444138746 0.0904967269660292 0 0.144601991251365 0.108267136122279 0.132472201216527 0.0889769554327518 0.103323985480331 0.103345691281557 0.101964524728398 0.109421466786107 0.137808655076332 0.131077542491989 0.0755315155470771 0 0.123580052835636 0.104841521433659
"cuneus_right" 0 0 0 0.160768943676167 0 0 0 0 0 0.255638514699953 0 0.0949620125353048 0 0 0 0 0 0 0 0.199386645412733 0 0 0 0.273750958433728 0 0 0.110661662355677 0.129829079639512 0 0 0 0 0 0 0 0 0 0 0 0.0690615357764744 0.0781102264843532 0.0753511153860413 0.118084710742808 0.0763093630845122 0 0.0965855953954159 0 0 0 0 0 0 0 0.106523144278168 0.0985905943970176 0 0.0895657507509078 0.100066729197526 0 0 0.107555781337864 0.114665762103939 0 0 0 0 0 0.100613753760795
"entorhinal_cortex_right" 0 0 0 0 0.370149348925299 0 0 0 0 0 0 0 0 0 0.475606477690636 0 0 0 0 0 0 0 0.216741381734196 0 0 0 0.200141648472378 0 0 0 0 0 0 0.155598171601234 0 0 0 0 0 0.100592800971393 0 0 0 0 0 0.483327832606162 0 0 0.0400674975711471 0 0 0 0 0 0 0 0.117254761552239 0 0 0 0 0 0 0.199321416951441 0 0.0815656889793296 0 0.276822387531258
"fusiform_gyrus_right" 0 0 0.100620284165286 0 0 0 0 0 0 0 0 0 0 0 0 0 0 0 0 0 0 0.138092760219999 0.12353433623039 0 0 0 0.114659313382801 0 0 0.136710083607229 0 0 0 0.094194932316369 0.0651076298327904 0 0.173550332587745 0.0690615357764744 0.100592800971393 0 0.0997686642813248 0.065020773888009 0.12108652881454 0.088912559098744 0 0.105956996178302 0 0.0620660235182492 0.0779849784244928 0.105259324417059 0.120795339918521 0 0 0.0782868801094082 0.113087502461639 0.113998403058595 0.108482506634863 0.0864269923196688 0 0.112464393971864 0.115414158047429 0.0807580617803356 0.0652273372296012 0.108298463753035 0 0.0274840244779683 0.0918323710010222 0.083828663839612
"inferior_parietal_gyrus_right" 0 0.113855320821945 0.0987126576329633 0 0 0 0 0 0 0 0 0 0 0 0 0.154713994457153 0.115290056440551 0 0 0 0 0.130359218504398 0.095152573787553 0 0.114922602932818 0.0894516704289675 0.107542381162397 0 0 0 0 0 0 0.0784338351099432 0.0877116052416635 0.114367036413708 0.129469396641024 0.0781102264843532 0 0.0997686642813248 0 0.0919254211772609 0.103212591032811 0.0782771135946251 0 0.186105638630891 0 0.0740505152503058 0 0.0848366478314858 0.12378280600354 0 0 0.148515701707222 0.137855246916583 0.0962697512108405 0.114135999178948 0.0792064637134371 0 0.117800171284026 0.103116975020877 0.0996412864166129 0.0699337233190076 0.0941879178053154 0 0 0.0791551653805105 0.068892587493256
"inferior_temporal_gyrus_right" 0 0 0.0987527892057431 0 0 0 0 0 0.168939552497498 0.112805109969802 0 0 0 0 0 0.134276484514079 0.101112785621918 0 0 0 0.14568151969572 0.134559254010492 0.11837461415309 0 0.0744065482020067 0.112222103763309 0.111736407576678 0.175495113985635 0 0.152316267456711 0 0 0 0.116626902660728 0.0442001725860086 0 0.118308662661712 0.0753511153860413 0 0.065020773888009 0.0919254211772609 0 0.113517503759008 0.0966010934701215 0.166242736015611 0.305443858515904 0 0.0451930262546195 0.0605278110451815 0.0896951564102819 0.0873065405863809 0 0 0.081162984943289 0.102334943623415 0.0959557509673202 0.0976747262942493 0.0891301317422993 0.0970343294600407 0 0.111320359804478 0.080615663411637 0.0681184449534681 0.0961654425626591 0 0.0558186291607179 0.0837375159422103 0.0803381685388697
"cingulate_gyrus_isthmus_right" 0 0.219403395051462 0.143179311468689 0 0.294951322747105 0.11978172230995 0.119166500545356 0.139558245687189 0.309659272501688 0.101139151987906 0 0 0 0 0 0.179815763396577 0.101547721866312 0 0 0 0.171733611075103 0.242174113123914 0.155751726603971 0.132610817523681 0 0 0.126714151631255 0.144937200945382 0 0.179549541763233 0 0 0 0.182338553995874 0.0949889052719561 0 0.123605956751259 0.118084710742808 0 0.12108652881454 0.103212591032811 0.113517503759008 0 0.121277375718037 0 0.11300911415317 0 0.0905412581504152 0 0.0860290041472355 0.0926115030744078 0 0 0 0.114606720078638 0.102431145517779 0.105540624132499 0.0799700288387567 0 0 0.0979779871765113 0.097198278221231 0.0794429411450113 0.100623470559981 0 0 0.0896376715520901 0.0897180388764832
"lateral_occipital_cortex_right" 0 0 0.0985785916005597 0.176333180585895 0 0.270932676628486 0 0.152102581691647 0.177466545967541 0.283549561079835 0 0.294559822666899 0 0 0 0.11714432193889 0 0 0 0.22122957757739 0.155863266961456 0.152406802675808 0.109819095333495 0.12016276213361 0 0 0.113666109602485 0 0 0.140944864658635 0 0 0 0.106626234278402 0.078156890464983 0.0955944692913014 0.11481038742595 0.0763093630845122 0 0.088912559098744 0.0782771135946251 0.0966010934701215 0.121277375718037 0 0 0.11700550847069 0 0.0579835104649285 0 0.0942444765639983 0.0989840427313784 0 0 0.110066394677172 0.115418755434596 0.0997934946353654 0.102223700285664 0.0914826248014466 0 0 0.10571520744539 0.0888272802305908 0.0841659064520499 0.0999147563046165 0 0 0.0792835921789091 0.0876520645210137
"lateral_orbitofrontal_cortex_right" 0 0 0.0770527212369254 0 0 0 0 0 0 0 0.0894017058828262 0 0 0 0 0 0.0777145447759109 0.0707391818503205 0 0 0 0 0.105417623106263 0 0.105983527510481 0.0805315158451296 0.0857742612494496 0 0 0 0 0 0 0 0 0.0947662723641291 0.0881730456750402 0 0 0 0 0.166242736015611 0 0 0 0 0.0517981364521695 0 0 0 0.0898134407663105 0.0562521421171986 0.0656545239522259 0 0.115569213407131 0.0624057163202875 0.0820548421196772 0 0.0715428368446151 0.125216766027168 0.102839835611608 0 0.207050850442156 0.0832048597318526 0.052278500616011 0.217995487301594 0 0.0522640865346118
"lingual_gyrus_right" 0 0 0 0.13046839012243 0.340992723810132 0.303528932239786 0 0 0.514416707723694 0.216832266819637 0 0.346486673289292 0 0 0 0 0 0 0 0.144576053400047 0 0 0 0 0 0 0 0 0 0 0 0 0 0 0 0 0 0.0965855953954159 0.483327832606162 0.105956996178302 0.186105638630891 0.305443858515904 0.11300911415317 0.11700550847069 0 0 0 0 0.196568446252818 0 0 0 0 0.103600555338467 0.173983018720081 0 0 0.113355818446935 0 0 0 0.106105886781717 0 0 0 0 0 0
"medial_orbitofrontal_gyrus_right" 0 0 0.0819608139117995 0 0 0 0 0 0 0 0 0 0.248333277509872 0 0 0 0.0855101299031812 0 0 0 0 0 0 0 0.0873859766438876 0.0997778945034141 0.0981084681634556 0 0 0 0 0 0 0 0 0.10479100969118 0.0857487749594735 0 0 0 0 0 0 0 0.0517981364521695 0 0 0 0 0 0.0909231127068419 0.0747709794795173 0.0846870373596842 0 0.103322420944792 0.0999941222220983 0 0 0.0613813357660571 0.118147777109035 0.0940792633922624 0 0 0.119762675148437 0.0722398055134284 0 0 0.0662181052132718
"middle_temporal_gyrus_right" 0 0 0.0967146293629331 0 0 0 0 0 0 0.137998828564148 0 0 0 0 0 0.16310294526659 0 0 0 0 0 0 0.0984711235150022 0 0 0 0.0982619796135473 0 0 0.152456879017621 0 0 0 0.118002442527183 0.0275806490053148 0 0.0940327525957087 0 0 0.0620660235182492 0.0740505152503058 0.0451930262546195 0.0905412581504152 0.0579835104649285 0 0 0 0 0 0.0882963528753868 0.0851488920683878 0 0 0 0.0907023165592541 0.0832946181689252 0.0877675038738036 0.0721415255798092 0 0 0.0935370145659143 0.0848044869326323 0.050976645873401 0.0767913162216433 0 0.0543572489600261 0.0634321330641358 0.0751707242757651
"parahippocampal_gyrus_right" 0 0 0 0 0.353964434553405 0 0 0 0 0 0 0 0 0 0 0 0 0 0 0 0 0 0 0 0 0 0 0 0 0 0 0 0 0 0 0 0 0 0.0400674975711471 0.0779849784244928 0 0.0605278110451815 0 0 0 0.196568446252818 0 0 0 0 0 0 0 0 0 0 0 0 0 0 0 0 0 0.187477901179418 0 0 0 0
"paracentral_gyrus_right" 0 0 0.089587709125301 0 0 0 0.0972553860714312 0 0.0837762724401082 0.0924864526454827 0 0 0 0.0930556808476163 0 0.118974857464606 0 0 0 0 0.0998517231722807 0.0851734698400011 0.120369841108684 0.0803003934654444 0 0 0.0888497951496248 0.100764124430724 0 0.0855382717624343 0 0 0.0846836912797874 0.089122372725873 0.0699322288718807 0.100866152797135 0 0 0 0.105259324417059 0.0848366478314858 0.0896951564102819 0.0860290041472355 0.0942444765639983 0 0 0 0.0882963528753868 0 0 0.105985491813296 0 0 0 0.172659535839748 0.0627251591672362 0.188003406447095 0.0836738561489211 0 0 0.0773845775585351 0.0938991807966446 0 0.0864907901793301 0 0 0 0.0753616649109148
"inferior_frontal_gyrus_pars_opercularis_right" 0 0.104537807497164 0.0904741386537414 0 0 0 0 0 0 0 0.103067856467522 0 0.100097402205081 0 0 0 0.114670519681184 0.0834676865551798 0.123983248069913 0 0 0 0.110981061295383 0 0.107487642382952 0.113074375966684 0.112573375073022 0 0 0 0 0 0 0 0.0807362920206741 0.112506398689416 0.118445461550627 0 0 0.120795339918521 0.12378280600354 0.0873065405863809 0.0926115030744078 0.0989840427313784 0.0898134407663105 0 0.0909231127068419 0.0851488920683878 0 0.105985491813296 0 0.0932372738808569 0.0949078159769894 0 0.119867941814401 0.12280781371786 0.134922764776505 0.0828889407625664 0.0929544552507307 0.104473120542043 0.0946899197133354 0.112177325232259 0.181275258438197 0.116690967133183 0 0 0.0728046023425513 0.0603210189169323
"inferior_frontal_gyrus_pars_orbitalis_right" 0 0 0.0696638543324653 0 0 0 0 0 0 0 0 0 0 0 0 0 0.118085027528182 0 0 0 0 0 0 0 0 0 0 0 0 0 0 0 0 0 0 0.0931693159816423 0.0748459444138746 0 0 0 0 0 0 0 0.0562521421171986 0 0.0747709794795173 0 0 0 0.0932372738808569 0 0.0705444306549284 0 0.108677628250639 0 0.112659687184276 0 0.0816865116340946 0.115801259422064 0.0892433497096056 0 0.253433574184967 0 0 0 0 0.0865305201801313
"inferior_frontal_gyrus_pars_triangularis_right" 0 0.107987454317298 0 0 0 0 0 0 0 0 0 0 0 0 0 0 0.100356641416662 0 0 0 0 0 0 0 0.0756846944215491 0 0.0927685500566487 0 0 0 0 0 0 0 0 0.10097516605596 0.0904967269660292 0 0 0 0 0 0 0 0.0656545239522259 0 0.0846870373596842 0 0 0 0.0949078159769894 0.0705444306549284 0 0 0.116221464554087 0 0.09221800588776 0 0.0826169179047291 0.110475723915833 0.0933539891785207 0 0.113757027207986 0.114139140431512 0.116791696517347 0 0 0.0773863573577138
"pericalcarine_cortex_right" 0 0 0 0.11231572617983 0 0 0 0 0 0 0 0.107220091340261 0 0 0 0 0 0 0 0.160353774632129 0 0 0 0 0 0 0 0 0 0 0 0 0 0 0 0 0 0.106523144278168 0 0.0782868801094082 0.148515701707222 0.081162984943289 0 0.110066394677172 0 0.103600555338467 0 0 0 0 0 0 0 0 0 0 0 0.118871765564522 0 0 0.137772096195664 0.13753231625205 0.0894455199361296 0 0 0 0 0.103362739064239
"postcentral_gyrus_right" 0 0.0899385926222584 0.098914985385244 0 0 0 0 0 0.111672723976906 0 0.111462877973268 0 0.113870799079766 0 0 0.107540091330793 0.104163307211336 0.110660068601166 0.0963355527471988 0 0.0980465579327825 0.133901765030614 0.100001485177068 0 0.101570074226081 0.108775970413856 0.104420704300171 0.0709827240780707 0 0.105594936420733 0 0 0 0.0944132683255532 0.0919738259711965 0.111577513481158 0.144601991251365 0.0985905943970176 0 0.113087502461639 0.137855246916583 0.102334943623415 0.114606720078638 0.115418755434596 0.115569213407131 0.173983018720081 0.103322420944792 0.0907023165592541 0 0.172659535839748 0.119867941814401 0.108677628250639 0.116221464554087 0 0 0.107946940279501 0.126640144274579 0.122825199744196 0.11807656376036 0.12458888115388 0.128970046584806 0.13937504065384 0.124185410807101 0.137792481988932 0 0 0.0961866453816118 0.0870148957796818
"posterior_cingulate_gyrus_right" 0 0.0797729198887757 0.134950938697953 0 0 0 0.129077476525864 0.120339112470836 0.159738653630094 0.11471688367242 0.112642980106767 0 0 0 0 0.124185092815358 0 0 0 0 0.142012873519642 0.281701272753921 0.137220403700205 0.114728543396428 0.11663180951746 0.120355227777804 0.140389956471546 0.124135208835353 0.120344136756573 0.116502061102342 0 0 0.129593231435196 0.128311760349427 0.0928188006210175 0.194927216742404 0.108267136122279 0 0 0.113998403058595 0.0962697512108405 0.0959557509673202 0.102431145517779 0.0997934946353654 0.0624057163202875 0 0.0999941222220983 0.0832946181689252 0 0.0627251591672362 0.12280781371786 0 0 0 0.107946940279501 0 0.108784113561908 0.084788047587923 0.0941750147442725 0.0882593157555576 0.104015384843171 0.0942209396825732 0 0.0992006224604355 0 0 0 0.0880558741547806
"precentral_gyrus_right" 0 0.0946495211025619 0.0915783581320975 0 0.18985146885581 0.109168602931074 0.0927497998934548 0.117974962271889 0.160797718512045 0.105471683910729 0.0787099307018133 0 0.101084264292379 0 0.182530662361744 0.141190974543892 0.10444219683591 0.0914459094106295 0.06121050604207 0 0.114868435467895 0.136921870389026 0.0986137982489763 0.109398445886612 0.0964216296141351 0.0981210294467373 0.0978796878080007 0.108762653671165 0.109934640974057 0.104689046430917 0 0 0.112809431858316 0.097232323575276 0.0868203086559247 0.110468076610687 0.132472201216527 0.0895657507509078 0.117254761552239 0.108482506634863 0.114135999178948 0.0976747262942493 0.105540624132499 0.102223700285664 0.0820548421196772 0 0 0.0877675038738036 0 0.188003406447095 0.134922764776505 0.112659687184276 0.09221800588776 0 0.126640144274579 0.108784113561908 0 0.0878535267493644 0.110556554279759 0.157073351334504 0.1196912172799 0.103472094482243 0.170170350548217 0.114994904891056 0 0 0.0814873548775227 0.0824352848852251
"precuneus_right" 0 0 0 0 0 0 0 0 0 0 0 0 0 0 0 0.135635111703317 0 0 0 0 0 0 0 0 0 0 0.0897648968637423 0.251567300343931 0 0 0 0 0 0 0.0781301377747231 0 0.0889769554327518 0.100066729197526 0 0.0864269923196688 0.0792064637134371 0.0891301317422993 0.0799700288387567 0.0914826248014466 0 0.113355818446935 0 0.0721415255798092 0 0.0836738561489211 0.0828889407625664 0 0 0.118871765564522 0.122825199744196 0.084788047587923 0.0878535267493644 0 0 0 0.0900487824155142 0.126141629244408 0.0960967678111447 0.0807622541362965 0 0 0 0.0932429048156982
"rostral_anterior_cingulate_cortex_right" 0 0.127805531222538 0.0892050420551676 0 0 0 0 0 0 0 0.107069053455172 0 0.13619682161699 0 0 0 0.122330471021264 0.0860139624840843 0.119121971407376 0 0.0958058678758119 0.111670365198466 0.0986916119854438 0 0.138976673370223 0.117895906185745 0.099901575471854 0 0 0 0 0 0 0.0963724297654276 0 0.102242953081896 0.103323985480331 0 0 0 0 0.0970343294600407 0 0 0.0715428368446151 0 0.0613813357660571 0 0 0 0.0929544552507307 0.0816865116340946 0.0826169179047291 0 0.11807656376036 0.0941750147442725 0.110556554279759 0 0 0.111799190702352 0.106969399091738 0.118587793200832 0.0928775053934588 0.110707028076101 0 0 0 0.0955387484281505
"rostral_middle_frontal_gyrus_right" 0 0.123459679867741 0.0933618601392956 0 0 0 0 0 0 0 0.0942601578490355 0 0.096630958117854 0 0 0 0.104634041306595 0.10025243678079 0.0869457318659231 0 0 0 0.0987229401671823 0 0.101968596774122 0.0964672915162011 0.102710129949233 0 0 0 0 0 0 0.0791146178164983 0 0.112881414082113 0.103345691281557 0 0 0.112464393971864 0.117800171284026 0 0 0 0.125216766027168 0 0.118147777109035 0 0 0 0.104473120542043 0.115801259422064 0.110475723915833 0 0.12458888115388 0.0882593157555576 0.157073351334504 0 0.111799190702352 0 0.119855054153352 0.122047202696464 0.114581382965633 0.118005192567179 0.161142617865153 0 0 0.106378504128415
"superior_frontal_gyrus_right" 0 0.130564677733224 0.0940471017961471 0 0.147291030077585 0.0971589024926441 0.113086876379145 0.10685077395546 0.130361664688007 0.124987322617435 0.0970642515197481 0 0.105561185401678 0 0 0.111298362285623 0.103149815905199 0.0955752179317309 0.0995756280966447 0 0.106778993782739 0.139304679753402 0.105507171021915 0.109542620843624 0.101424291614206 0.105070390710535 0.102231498776508 0.109953289847498 0.0931085281816855 0.105553276239519 0 0 0.108506982623351 0.0957748025925005 0.0888165717399764 0.110052782640283 0.101964524728398 0.107555781337864 0 0.115414158047429 0.103116975020877 0.111320359804478 0.0979779871765113 0.10571520744539 0.102839835611608 0 0.0940792633922624 0.0935370145659143 0 0.0773845775585351 0.0946899197133354 0.0892433497096056 0.0933539891785207 0.137772096195664 0.128970046584806 0.104015384843171 0.1196912172799 0.0900487824155142 0.106969399091738 0.119855054153352 0 0.0936656685362204 0.114356719472501 0.116038420727893 0.128643656641144 0 0.0852550667913623 0.100628021619294
"superior_parietal_gyrus_right" 0 0 0.090741590642588 0.159754418040275 0 0 0 0 0.172235834594298 0 0.0889153907411336 0.0757892603648838 0 0 0 0.131047656062066 0.103640972671126 0 0 0 0.110158326356826 0.150374428878621 0.107367971348378 0 0.0839359536049989 0.106966998561583 0.0898189187624302 0.475313752674099 0 0 0 0 0 0.0851113160183477 0.0815214334752866 0 0.109421466786107 0.114665762103939 0 0.0807580617803356 0.0996412864166129 0.080615663411637 0.097198278221231 0.0888272802305908 0 0.106105886781717 0 0.0848044869326323 0 0.0938991807966446 0.112177325232259 0 0 0.13753231625205 0.13937504065384 0.0942209396825732 0.103472094482243 0.126141629244408 0.118587793200832 0.122047202696464 0.0936656685362204 0 0.0879663643903889 0.0949832628293029 0 0 0.0775444640659873 0.0820930824507307
"superior_temporal_gyrus_right" 0 0 0.0915222809924546 0 0 0 0 0 0 0 0.114507716723101 0 0 0 0 0 0.106034206237757 0.0987854681978038 0 0 0 0 0.0791600181233966 0 0.102480585044551 0.108325087783135 0.106797016767006 0 0 0 0 0 0 0 0.0640059902267601 0.109664728087767 0.137808655076332 0 0 0.0652273372296012 0.0699337233190076 0.0681184449534681 0.0794429411450113 0.0841659064520499 0.207050850442156 0 0 0.050976645873401 0 0 0.181275258438197 0.253433574184967 0.113757027207986 0.0894455199361296 0.124185410807101 0 0.170170350548217 0.0960967678111447 0.0928775053934588 0.114581382965633 0.114356719472501 0.0879663643903889 0 0.110109830144326 0 0.0617966365787027 0.12073595011682 0.108372202284667
"supramarginal_gyrus_right" 0 0.0952959979301586 0.0927811065940205 0 0.155693915242882 0 0 0.119630476659039 0.194723816021652 0 0.102937602012314 0 0.101065975486534 0 0 0.145802927704022 0.0998055911764553 0.102320548005859 0 0 0.105585328371781 0.144204688049048 0.101174902437329 0.112493928207703 0.0969674142015065 0.103441193744961 0.102556212165388 0.106294938180843 0 0.0960421050615995 0 0 0.114956077424806 0.0939135841211772 0.0827786458898162 0.117566133564509 0.131077542491989 0 0.199321416951441 0.108298463753035 0.0941879178053154 0.0961654425626591 0.100623470559981 0.0999147563046165 0.0832048597318526 0 0.119762675148437 0.0767913162216433 0.187477901179418 0.0864907901793301 0.116690967133183 0 0.114139140431512 0 0.137792481988932 0.0992006224604355 0.114994904891056 0.0807622541362965 0.110707028076101 0.118005192567179 0.116038420727893 0.0949832628293029 0.110109830144326 0 0 0 0.0835199921324387 0.0688349597060866
"frontal_pole_right" 0 0 0 0 0 0 0 0 0 0 0 0 0 0 0 0 0 0 0 0 0 0 0 0 0 0 0.0632210766249272 0 0 0 0 0 0 0 0 0.0875253743957624 0.0755315155470771 0 0 0 0 0 0 0 0.052278500616011 0 0.0722398055134284 0 0 0 0 0 0.116791696517347 0 0 0 0 0 0 0.161142617865153 0.128643656641144 0 0 0 0 0 0 0
"temporal_pole_right" 0 0 0 0 0 0 0 0 0 0 0 0 0 0 0 0 0 0 0 0 0 0 0 0 0 0 0 0 0 0 0 0 0 0 0 0 0 0 0.0815656889793296 0.0274840244779683 0 0.0558186291607179 0 0 0.217995487301594 0 0 0.0543572489600261 0 0 0 0 0 0 0 0 0 0 0 0 0 0 0.0617966365787027 0 0 0 0 0.0578181774542687
"transverse_temporal_gyrus_right" 0 0 0.109762501494857 0 0 0 0 0 0 0 0 0 0 0 0 0 0.0860188963179213 0 0 0 0 0 0 0 0.0991859665036915 0.0859975196862725 0.0854404090705405 0 0 0 0 0 0 0 0.0544483168072049 0 0.123580052835636 0 0 0.0918323710010222 0.0791551653805105 0.0837375159422103 0.0896376715520901 0.0792835921789091 0 0 0 0.0634321330641358 0 0 0.0728046023425513 0 0 0 0.0961866453816118 0 0.0814873548775227 0 0 0 0.0852550667913623 0.0775444640659873 0.12073595011682 0.0835199921324387 0 0 0 0.0811288183711804
"insula_right" 0 0.100324434328225 0.0816113265039588 0 0 0 0 0 0 0 0.0921451181061077 0 0.112210527152278 0 0 0 0.0966814318188455 0.0914358100695649 0.0923641667543541 0 0 0 0.104393608211387 0.154430894778287 0.0878282899618052 0.0915992675491917 0.0914037061116117 0 0 0 0 0 0 0.0743855299272712 0.0671622839478004 0.0998756724312726 0.104841521433659 0.100613753760795 0.276822387531258 0.083828663839612 0.068892587493256 0.0803381685388697 0.0897180388764832 0.0876520645210137 0.0522640865346118 0 0.0662181052132718 0.0751707242757651 0 0.0753616649109148 0.0603210189169323 0.0865305201801313 0.0773863573577138 0.103362739064239 0.0870148957796818 0.0880558741547806 0.0824352848852251 0.0932429048156982 0.0955387484281505 0.106378504128415 0.100628021619294 0.0820930824507307 0.108372202284667 0.0688349597060866 0 0.0578181774542687 0.0811288183711804 0
