# Supplementary material for: NODDI and Tensor-Based Microstructural Indices as Predictors of Functional Connectivity
Source: PLoS One. 2016 Apr 14;11(4):e0153404. doi: 10.1371/journal.pone.0153404 (PMC4831788; doi:10.1371/journal.pone.0153404)
Supplement: S1 Data — a) Functional connectivity matrices, both fMRI and EEG connectomes across all subjects, in the form of precision matrices and b) structural brain connectivity matrices across all subjects and microstructural indices. Columns and rows are named according to the corresponding brain region that represent. (ZIP) [file pone.0153404.s001.zip › DATA/DWI/36_Wkappa_68.txt]

"banks_superior_temporal_sulcus_left" "caudal_anterior_cingulate_cortex_left" "caudal_middle_frontal_gyrus_left" "cuneus_left" "entorhinal_cortex_left" "fusiform_gyrus_left" "inferior_parietal_gyrus_left" "inferior_temporal_gyrus_left" "cingulate_gyrus_isthmus_left" "lateral_occipital_cortex_left" "lateral_orbitofrontal_cortex_left" "lingual_gyrus_left" "medial_orbitofrontal_gyrus_left" "middle_temporal_gyrus_left" "parahippocampal_gyrus_left" "paracentral_gyrus_left" "inferior_frontal_gyrus_pars_opercularis_left" "inferior_frontal_gyrus_pars_orbitalis_left" "inferior_frontal_gyrus_pars_triangularis_left" "pericalcarine_cortex_left" "postcentral_gyrus_left" "posterior_cingulate_gyrus_left" "precentral_gyrus_left" "precuneus_left" "rostral_anterior_cingulate_cortex_left" "rostral_middle_frontal_gyrus_left" "superior_frontal_gyrus_left" "superior_parietal_gyrus_left" "superior_temporal_gyrus_left" "supramarginal_gyrus_left" "frontal_pole_left" "temporal_pole_left" "transverse_temporal_gyrus_left" "insula_left" "banks_superior_temporal_sulcus_right" "caudal_anterior_cingulate_cortex_right" "caudal_middle_frontal_gyrus_right" "cuneus_right" "entorhinal_cortex_right" "fusiform_gyrus_right" "inferior_parietal_gyrus_right" "inferior_temporal_gyrus_right" "cingulate_gyrus_isthmus_right" "lateral_occipital_cortex_right" "lateral_orbitofrontal_cortex_right" "lingual_gyrus_right" "medial_orbitofrontal_gyrus_right" "middle_temporal_gyrus_right" "parahippocampal_gyrus_right" "paracentral_gyrus_right" "inferior_frontal_gyrus_pars_opercularis_right" "inferior_frontal_gyrus_pars_orbitalis_right" "inferior_frontal_gyrus_pars_triangularis_right" "pericalcarine_cortex_right" "postcentral_gyrus_right" "posterior_cingulate_gyrus_right" "precentral_gyrus_right" "precuneus_right" "rostral_anterior_cingulate_cortex_right" "rostral_middle_frontal_gyrus_right" "superior_frontal_gyrus_right" "superior_parietal_gyrus_right" "superior_temporal_gyrus_right" "supramarginal_gyrus_right" "frontal_pole_right" "temporal_pole_right" "transverse_temporal_gyrus_right" "insula_right"
"banks_superior_temporal_sulcus_left" 0 0 0 0 0 0.202692703061646 0.178713303309193 0.209133461973369 0.286525936098564 0.168483377126763 0 0 0 0.112341863397793 0 0.256906466751545 0 0 0 0 0 0.387495663871519 0.250889803091519 0.262623075658922 0 0 0.258632456407588 0.2460665434337 0.200054109620821 0.207684853083627 0 0 0.210623060464666 0.255574073355994 0 0 0 0 0 0 0 0 0 0 0 0 0 0 0 0 0 0 0 0 0 0 0 0 0 0 0 0 0 0 0 0 0 0
"caudal_anterior_cingulate_cortex_left" 0 0 0.300794719276234 0 0 0 0 0 0 0 0.28020452110365 0 0.252253803317873 0 0 0.218183475636078 0.271818882019885 0.256404901152713 0.242101049667762 0 0.258853351104915 0.48489155570581 0.253732094892613 0 0.274876110776597 0.245998035499677 0.312009140448982 0.25427606845131 0 0.283597722699177 0 0 0 0.251653398266364 0 0.700571667912773 0.516970426564954 0 0 0 0.431422723306576 0 0.568218410917933 0 0 0 0 0 0 0 0.527867934869811 0 0.476199170766194 0 0.488208271740968 0.497931464629874 0.516668381532927 0 0.445642421137165 0.423156353809139 0.617091867412504 0 0 0.456701251258713 0 0 0 0.519614102183366
"caudal_middle_frontal_gyrus_left" 0 0.300794719276234 0 0 0.655593852807991 0 0.294019478751874 0.354519259431834 0.294057478301974 0 0.252769508085055 0 0.253268273777746 0 0 0.199544351197965 0.235018393369699 0.238843204926156 0.215585194918872 0 0.221703281199243 0.415675242962659 0.236310355917595 0.268622741323427 0.275580296718073 0.195503668024252 0.315486938461561 0.231555639533695 0.317623399058918 0.234541308686578 0 0 0.221004856040843 0.230581320591436 0 0.516300266345081 0.618309912584795 0 0 0.627085009618802 0.545264999385996 0.656234771382588 0.643188732100843 0.599497525175178 0.46119611856488 0 0.480755038472887 0.592682804818686 0 0.451148242102484 0.480064403198881 0.436106732764248 0 0 0.595467867071612 0.75324381421831 0.715773222421897 0 0.544345093802736 0.459287574609877 0.670727291067815 0.646316826691467 0.432838603360136 0.549451546258899 0 0 0.370266922781296 0.523018354367951
"cuneus_left" 0 0 0 0 0 0.228052505237819 0.25287153284813 0 0.31408330411999 0.220646484365069 0 0.272343841558059 0 0 0 0 0 0 0 0.158898763367753 0 0 0 0.237758218388404 0 0 0 0.240074004420861 0 0 0 0 0 0 0 0 0 0.122990940579124 0 0 0 0 0 0.0971932560607721 0 0.148981254685361 0 0 0 0 0 0 0 0.148737466211689 0 0 0 0 0 0 0 0.134606821698759 0 0 0 0 0 0
"entorhinal_cortex_left" 0 0 0.655593852807991 0 0 0.144431327470196 0 0.158984925907166 0 0.189570115755092 0 0.224611399453409 0.131506591649031 0.179795320019196 0.238723627315861 0 0 0 0 0 0 0 0.286188265147958 0 0 0 0.405151675781426 0 0.209288135683948 0 0 0.196661176379486 0 0.204474144242706 0 0 0 0 0.248265692477379 0 0 0 0.214775405091906 0 0 0.226925713944231 0 0 0.296000596528651 0 0 0 0 0 0 0 0.701658929606969 0 0 0 0.361060148592986 0 0 0.314164352248097 0 0 0 0
"fusiform_gyrus_left" 0.202692703061646 0 0 0.228052505237819 0.144431327470196 0 0.185647701516463 0.164215384675477 0.369786746159316 0.16853229170932 0 0.20912062392359 0.251072871277427 0.208932607009587 0.144101595024633 0.226381688493253 0 0 0 0.202768616995986 0.268982402033079 0.342751723702629 0.226275569172547 0.282071570113664 0 0 0.283579550696468 0.200982647785033 0.258920162475821 0.305398820282073 0 0.190970151525103 0.277161425880343 0.27737812000956 0 0 0 0 0 0 0 0 0.549699499386872 0.116585153011884 0 0.107753292319163 0 0 0 0 0 0 0 0 0 0 0.77755142486412 0 0 0 0.7536913842009 0 0 0 0 0 0 0
"inferior_parietal_gyrus_left" 0.178713303309193 0 0.294019478751874 0.25287153284813 0 0.185647701516463 0 0.219904343974106 0.260811683661684 0.188991275142077 0 0.360931455322803 0 0.177242769748843 0 0.237407409471264 0 0 0 0.213415997321803 0.254978680848642 0.316022100441609 0.245914887378633 0.297085972958526 0 0 0.255105894844637 0.21999901126588 0.232500760733349 0.199300174653282 0 0 0.269786082508338 0.272307365297878 0 0 0 0 0 0 0 0 0.611871731222145 0 0 0 0 0 0 0.246942833411676 0 0 0 0 0 0.5238086544756 0.626277184176481 0 0 0 0.262157758455409 0 0 0 0 0 0 0
"inferior_temporal_gyrus_left" 0.209133461973369 0 0.354519259431834 0 0.158984925907166 0.164215384675477 0.219904343974106 0 0.422804648687955 0.179170506462294 0 0.275775829665461 0 0.183527699288005 0.179297485673972 0.283937796320683 0 0 0 0 0.338272439242018 0.470939222209871 0.330359185191558 0.34139064210419 0 0 0.340650527808793 0.248659482282435 0.281086951015751 0.316478888129814 0 0.208955547197367 0.296222547526032 0.333257930749202 0 0 0 0 0 0 0 0 0.637992420467148 0.790233570679027 0 0 0 0 0 0 0 0 0 0 0 0.710195217261048 0.742493953004551 0 0 0 0.644304208330965 0 0 0.569127761167575 0 0 0 0
"cingulate_gyrus_isthmus_left" 0.286525936098564 0 0.294057478301974 0.31408330411999 0 0.369786746159316 0.260811683661684 0.422804648687955 0 0.404477540042865 0 0.235582328711444 0 0.260076725294744 0.196854425700477 0.286722006286469 0 0 0 0.137811767799916 0.280486231821722 0.398157388571082 0.292575535339423 0.235649391182699 0 0 0.312910799167649 0.272671836740674 0.311235268405109 0.282710004083826 0 0 0.359891126205347 0.289885898493372 0.438832837031621 0 0 0 0 0 0 0.802303952314825 0.390543963501908 0.457699002997432 0 0.104882846159309 0 0 0 0.253604139539109 0 0 0 0 0.674269404385096 0.724001325360251 0.781173541682304 0 0 0 0.626874133734442 0.556660659974012 0 0.598186077252349 0 0 0 0
"lateral_occipital_cortex_left" 0.168483377126763 0 0 0.220646484365069 0.189570115755092 0.16853229170932 0.188991275142077 0.179170506462294 0.404477540042865 0 0 0.24879324974745 0 0.170486434364327 0.120198890084409 0.26578815045312 0 0 0 0.176765806915178 0.310308127537756 0.374733824839737 0.297828822613572 0.300699382335192 0 0 0.317986251917261 0.197545610569876 0.300298376644807 0.292801270025878 0 0 0.299036465066667 0.311396552585157 0 0 0 0.124353667900443 0 0 0 0.533811200070032 0.280210870366208 0.120786179869893 0 0.127636940059504 0 0.485898501796621 0 0.254311201969123 0 0 0 0 0 0.662197472022008 0.666171154617472 0 0 0 0.647759686587699 0 0 0 0 0 0 0
"lateral_orbitofrontal_cortex_left" 0 0.28020452110365 0.252769508085055 0 0 0 0 0 0 0 0 0 0.225449791591226 0 0 0 0.228254906892004 0.162774150973783 0.18596223728672 0 0 0 0.230826401291732 0 0.247851407084529 0.212150643685562 0.270334006340868 0 0.0945534402876487 0.263836414877126 0.0690833383235001 0.126849501652133 0 0.207357229501103 0 0.375487232211919 0.47178730184349 0 0 0 0 0 0 0 0.426692899225834 0 0 0 0 0 0.448437212292545 0 0 0 0.430813691642073 0.464024080485636 0.582326511437726 0 0.399920788716077 0.434626961429638 0.487369222403267 0.451528236081435 0.395917235316148 0.430830087930324 0 0 0 0.442486934204382
"lingual_gyrus_left" 0 0 0 0.272343841558059 0.224611399453409 0.20912062392359 0.360931455322803 0.275775829665461 0.235582328711444 0.24879324974745 0 0 0 0 0.186266661869752 0 0 0 0 0.136017471783206 0 0 0 0.350078485786208 0 0 0 0.394341778835023 0 0 0 0 0 0 0 0 0 0.202953687384273 0 0 0 0 0 0.135121501389265 0 0.166589444784903 0 0 0 0 0 0 0 0.15283595245723 0 0 0 0 0 0 0 0.121246144664996 0 0 0 0 0 0
"medial_orbitofrontal_gyrus_left" 0 0.252253803317873 0.253268273777746 0 0.131506591649031 0.251072871277427 0 0 0 0 0.225449791591226 0 0 0 0.240566710718342 0 0.209840493938354 0.205440113886424 0.193984317248116 0 0 0 0 0 0.213345481508049 0.174796647125248 0.219547874972543 0 0 0 0.137117864201331 0 0 0.185420151140073 0 0.347465492125286 0.44510912655588 0 0 0 0 0 0 0 0 0 0.138873128304712 0 0 0 0.439742453982333 0 0 0 0.531118096597846 0 0.718853659843387 0 0.291628157530273 0.410871209381454 0.456180940713061 0 0 0.409893340717738 0 0 0 0.22020797218455
"middle_temporal_gyrus_left" 0.112341863397793 0 0 0 0.179795320019196 0.208932607009587 0.177242769748843 0.183527699288005 0.260076725294744 0.170486434364327 0 0 0 0 0.148902087726624 0.234141106512965 0 0 0 0 0.23281936609698 0.322473958498111 0.221588818755258 0.244960541643824 0 0 0.2515771005067 0.220336953985088 0.209592710790236 0.205093931744612 0 0.205356833102254 0.219239183023893 0.249082485761511 0 0 0 0 0 0 0 0 0 0 0 0 0 0 0 0.225876752563831 0 0 0 0 0 0 0 0 0 0 0 0 0 0 0 0 0 0
"parahippocampal_gyrus_left" 0 0 0 0 0.238723627315861 0.144101595024633 0 0.179297485673972 0.196854425700477 0.120198890084409 0 0.186266661869752 0.240566710718342 0.148902087726624 0 0 0 0 0 0 0 0 0 0 0 0 0.360471400259124 0 0.218717389709323 0 0 0.175286548153217 0 0.234784987555823 0 0 0 0 0.208772219231144 0 0 0 0 0 0 0 0 0 0 0 0 0 0 0 0 0 0.776701713329089 0 0 0 0 0 0 0 0 0 0 0
"paracentral_gyrus_left" 0.256906466751545 0.218183475636078 0.199544351197965 0 0 0.226381688493253 0.237407409471264 0.283937796320683 0.286722006286469 0.26578815045312 0 0 0 0.234141106512965 0 0 0 0 0 0 0.195903086093603 0.376833912140882 0.17048314638708 0.240929599630999 0 0 0.246670899647472 0.224408005473355 0.266832407538972 0.237193537655745 0 0 0.24117038463633 0.242169930489122 0 0 0 0 0 0 0.568091029604388 0.653240170924668 0.756738329584851 0.719403421354834 0 0 0 0.502506481577741 0 0.180474956439392 0 0 0 0 0.575307370630002 0.645024195340784 0.754370425776554 0.11330809318602 0 0 0.473693562266269 0.626330437543691 0 0.575698549853205 0 0 0 0
"inferior_frontal_gyrus_pars_opercularis_left" 0 0.271818882019885 0.235018393369699 0 0 0 0 0 0 0 0.228254906892004 0 0.209840493938354 0 0 0 0 0.218342797481245 0.159236089988687 0 0.226462297091688 0 0.213195688526675 0.275479819140712 0.250344425962442 0.206610823995932 0.242235609125756 0.247896331869986 0 0.285034652521719 0 0 0 0.209765570836043 0 0.384444718513531 0.489191779826541 0 0 0 0.429148041986787 0.471809635376068 0.432164766206854 0 0.441559738156302 0 0.446674280984627 0 0 0 0.497163890917748 0.430806161691951 0.441801363148056 0 0.438427138447365 0 0.474780837300234 0 0.406135052627101 0.454838297987869 0.527655433357553 0.401097181616712 0.417901831247335 0.429401309233029 0 0 0.481144753531451 0.478382182320189
"inferior_frontal_gyrus_pars_orbitalis_left" 0 0.256404901152713 0.238843204926156 0 0 0 0 0 0 0 0.162774150973783 0 0.205440113886424 0 0 0 0.218342797481245 0 0.175699230403246 0 0.211188154913194 0 0.248248650982661 0 0.236584511198207 0.176781265474653 0.253012193104691 0 0 0.248666567995025 0 0 0 0.221333400924142 0 0.334240802587575 0.443395221325829 0 0 0 0 0 0 0 0.367534059540151 0 0 0 0 0 0.452446369103409 0 0 0 0.380678103355335 0 0.462044365020065 0 0.372597378400624 0.400325084442962 0.442283116997413 0 0.404038375180897 0.400337459420302 0 0 0 0.396966823001911
"inferior_frontal_gyrus_pars_triangularis_left" 0 0.242101049667762 0.215585194918872 0 0 0 0 0 0 0 0.18596223728672 0 0.193984317248116 0 0 0 0.159236089988687 0.175699230403246 0 0 0.188853281430227 0 0.19472070398215 0 0.221360637854348 0.193048716946145 0.210705878154927 0 0 0.252533635921849 0 0 0 0.175925441118471 0 0.377417471032227 0.484718686270843 0 0 0 0 0 0 0 0 0 0 0 0 0 0.524178013487567 0 0 0 0.419088572586808 0 0.635716392191925 0 0.335683220891723 0.455660070290913 0.515348352103714 0 0 0 0 0 0 0.400409597655569
"pericalcarine_cortex_left" 0 0 0 0.158898763367753 0 0.202768616995986 0.213415997321803 0 0.137811767799916 0.176765806915178 0 0.136017471783206 0 0 0 0 0 0 0 0 0 0 0 0.219082631088172 0 0 0 0.148768356950733 0 0 0 0 0 0 0 0 0 0.129811979052105 0 0 0 0 0 0.131514343834943 0 0.109635116406674 0 0 0 0 0 0 0 0.129721476365501 0 0 0 0 0 0 0 0 0 0 0 0 0 0
"postcentral_gyrus_left" 0 0.258853351104915 0.221703281199243 0 0 0.268982402033079 0.254978680848642 0.338272439242018 0.280486231821722 0.310308127537756 0 0 0 0.23281936609698 0 0.195903086093603 0.226462297091688 0.211188154913194 0.188853281430227 0 0 0.39394982296798 0.20386348104281 0.233272720081073 0.246578570405331 0.208636434372873 0.25230266428203 0.192477804790724 0.150915893816005 0.227433297235851 0 0 0.212089339286803 0.212991341545574 0 0 0.590577683195424 0 0 0 0 0.652020439522186 0.643972647547663 0.618255333353841 0 0 0 0 0 0.542697056263544 0 0 0 0 0.654366679959923 0.683759439983506 0.775870611932624 0 0.466905953441327 0 0.651727846268814 0.797237995152279 0 0.71753913600138 0 0 0 0
"posterior_cingulate_gyrus_left" 0.387495663871519 0.48489155570581 0.415675242962659 0 0 0.342751723702629 0.316022100441609 0.470939222209871 0.398157388571082 0.374733824839737 0 0 0 0.322473958498111 0 0.376833912140882 0 0 0 0 0.39394982296798 0 0.445592541511343 0.336465986462582 0.433635486899699 0.293887501212263 0.432500519165864 0.394643498677789 0.308203849607635 0.420331756753765 0 0 0.494067985630606 0.543109227676087 0 0.47735371257524 0.911575001991581 0 0 0.605798816896547 0.472330555362503 0.590411897109556 0.51933106178698 0.678626827676352 0 0 0 0 0 0.228276166995672 0 0 0 0 0.551885542615326 0.793776926529478 0.834642040609762 0 0.308546629165418 0 0.664527889568939 0.789323198791496 0 0.524099491562073 0 0 0 0
"precentral_gyrus_left" 0.250889803091519 0.253732094892613 0.236310355917595 0 0.286188265147958 0.226275569172547 0.245914887378633 0.330359185191558 0.292575535339423 0.297828822613572 0.230826401291732 0 0 0.221588818755258 0 0.17048314638708 0.213195688526675 0.248248650982661 0.19472070398215 0 0.20386348104281 0.445592541511343 0 0.248157939253394 0.289923425240461 0.238360972026931 0.252860306778929 0.220174877712707 0.271178654917013 0.270805090488976 0 0 0.230463717278269 0.209191842688541 0 0.58925663799629 0.76052780248422 0 0.313771156690533 0.682742903463268 0.772519106065605 0.678199492038506 0.674643719498114 0.688037309307305 0.371255151519562 0 0 0.54083526399129 0 0.420257953559017 0.503507924093779 0 0 0 0.727863521877929 0.838823939750003 0.895834173873422 0 0.53451606885379 0.462807758277134 0.784655643099836 0.815155540788264 0.470463194964884 0.729053419913111 0 0 0 0.549213049880377
"precuneus_left" 0.262623075658922 0 0.268622741323427 0.237758218388404 0 0.282071570113664 0.297085972958526 0.34139064210419 0.235649391182699 0.300699382335192 0 0.350078485786208 0 0.244960541643824 0 0.240929599630999 0.275479819140712 0 0 0.219082631088172 0.233272720081073 0.336465986462582 0.248157939253394 0 0 0.249785778091321 0.271450958925396 0.241448390495897 0.296166750384605 0.236869274921332 0 0 0.261903197557082 0.256607710144959 0 0 0 0.111877442185134 0 0 0 0 0.560192595118998 0.432749131354225 0 0 0 0 0 0.233995676976404 0 0 0 0 0 0.565348218257022 0.662386964538613 0 0 0 0.246128556831407 0 0 0.601730285402088 0 0 0 0.584091457712002
"rostral_anterior_cingulate_cortex_left" 0 0.274876110776597 0.275580296718073 0 0 0 0 0 0 0 0.247851407084529 0 0.213345481508049 0 0 0 0.250344425962442 0.236584511198207 0.221360637854348 0 0.246578570405331 0.433635486899699 0.289923425240461 0 0 0.241975715615049 0.274844396691253 0 0 0.247587943778102 0 0 0 0.240048745621211 0 0.387020990555668 0.481100211282406 0 0 0 0.390750917554097 0.467139644306871 0 0 0.3188671582933 0 0.426996490317636 0 0 0 0.486597650648108 0 0.401619472253486 0 0.460974898308337 0.525438846566623 0.529102779822498 0 0.374084729908135 0.428720401747732 0.496238076993001 0.477423845549665 0.423147393406811 0.442999560593765 0 0 0.404802104086173 0.485559710816117
"rostral_middle_frontal_gyrus_left" 0 0.245998035499677 0.195503668024252 0 0 0 0 0 0 0 0.212150643685562 0 0.174796647125248 0 0 0 0.206610823995932 0.176781265474653 0.193048716946145 0 0.208636434372873 0.293887501212263 0.238360972026931 0.249785778091321 0.241975715615049 0 0.234190829919239 0 0 0.259466081679886 0.14225876581461 0 0 0.216878077431665 0 0.367275958156063 0.51084071353339 0 0 0 0.464839568070074 0.643386034136934 0 0 0.477485913811091 0 0.432288729353404 0 0 0 0.488836987699678 0 0 0 0.47653334807878 0.445259059754265 0.516638257407076 0 0.43030870690384 0.44592054241653 0.525688626685475 0.662628790676507 0.422805744756398 0.442058180433778 0 0 0.495404083666606 0.500039664778374
"superior_frontal_gyrus_left" 0.258632456407588 0.312009140448982 0.315486938461561 0 0.405151675781426 0.283579550696468 0.255105894844637 0.340650527808793 0.312910799167649 0.317986251917261 0.270334006340868 0 0.219547874972543 0.2515771005067 0.360471400259124 0.246670899647472 0.242235609125756 0.253012193104691 0.210705878154927 0 0.25230266428203 0.432500519165864 0.252860306778929 0.271450958925396 0.274844396691253 0.234190829919239 0 0.26658477015635 0.287138161021924 0.249962891966389 0.150771951416387 0 0.306298390397051 0.263639014243975 0 0.46297903954238 0.563244713957655 0.572588152795597 0.337061416294902 0.624839130896637 0.501017143943386 0.612334616336971 0.325558991918201 0.568289969288168 0.459548376640055 0 0.463894030633526 0.483514927090854 0 0.35604705659844 0.509838386057355 0 0.463000367846345 0 0.543684500495472 0.777765383346483 0.739206283317601 0.272846165879609 0.472186765690758 0.456120030909772 0.660660962896776 0.452750493056886 0.432721695726399 0.510152663872755 0.454453794920611 0 0.407517160420901 0.513413719971417
"superior_parietal_gyrus_left" 0.2460665434337 0.25427606845131 0.231555639533695 0.240074004420861 0 0.200982647785033 0.21999901126588 0.248659482282435 0.272671836740674 0.197545610569876 0 0.394341778835023 0 0.220336953985088 0 0.224408005473355 0.247896331869986 0 0 0.148768356950733 0.192477804790724 0.394643498677789 0.220174877712707 0.241448390495897 0 0 0.26658477015635 0 0.244436118128395 0.231187732562504 0 0 0.274625451536863 0.253446233584712 0.489728026747202 0 0 0.144795911823607 0 0 0 0.689153285934846 0.631304152379754 0 0 0 0 0 0 0.217837562957558 0 0 0 0 0.136796007993124 0.662489825514732 0.823789416814566 0.092324030966657 0 0 0.631146706524467 0.109781310918358 0 0.487813574652904 0 0 0 0
"superior_temporal_gyrus_left" 0.200054109620821 0 0.317623399058918 0 0.209288135683948 0.258920162475821 0.232500760733349 0.281086951015751 0.311235268405109 0.300298376644807 0.0945534402876487 0 0 0.209592710790236 0.218717389709323 0.266832407538972 0 0 0 0 0.150915893816005 0.308203849607635 0.271178654917013 0.296166750384605 0 0 0.287138161021924 0.244436118128395 0 0.221348211282832 0 0.226469455480007 0.188015701332665 0.288875253105059 0 0 0 0 0 0 0 0 0 0 0 0 0 0 0 0 0 0 0 0 0 0.649312168761879 0.83808168639105 0 0 0 0.685530536088146 0 0 0 0 0 0 0
"supramarginal_gyrus_left" 0.207684853083627 0.283597722699177 0.234541308686578 0 0 0.305398820282073 0.199300174653282 0.316478888129814 0.282710004083826 0.292801270025878 0.263836414877126 0 0 0.205093931744612 0 0.237193537655745 0.285034652521719 0.248666567995025 0.252533635921849 0 0.227433297235851 0.420331756753765 0.270805090488976 0.236869274921332 0.247587943778102 0.259466081679886 0.249962891966389 0.231187732562504 0.221348211282832 0 0 0 0.275947081769067 0.23410174315616 0 0.328762790799355 0.77100504073316 0 0 0.566266823867453 0 0.693734317448253 0.655674335537225 0.631511660259091 0 0 0 0.735915076635997 0 0.228358776099582 0 0 0 0 0.642399947141943 0.624276385668716 0.806485436291361 0 0 0 0.644757050710306 0 0 0.696089604818663 0 0 0 0
"frontal_pole_left" 0 0 0 0 0 0 0 0 0 0 0.0690833383235001 0 0.137117864201331 0 0 0 0 0 0 0 0 0 0 0 0 0.14225876581461 0.150771951416387 0 0 0 0 0 0 0 0 0 0 0 0 0 0 0 0 0 0 0 0 0 0 0 0 0 0 0 0 0 0 0 0 0 0 0 0 0 0 0 0 0
"temporal_pole_left" 0 0 0 0 0.196661176379486 0.190970151525103 0 0.208955547197367 0 0 0.126849501652133 0 0 0.205356833102254 0.175286548153217 0 0 0 0 0 0 0 0 0 0 0 0 0 0.226469455480007 0 0 0 0 0.174724706817388 0 0 0 0 0 0 0 0 0 0 0 0 0 0 0 0 0 0 0 0 0 0 0 0 0 0 0 0 0 0 0 0 0 0
"transverse_temporal_gyrus_left" 0.210623060464666 0 0.221004856040843 0 0 0.277161425880343 0.269786082508338 0.296222547526032 0.359891126205347 0.299036465066667 0 0 0 0.219239183023893 0 0.24117038463633 0 0 0 0 0.212089339286803 0.494067985630606 0.230463717278269 0.261903197557082 0 0 0.306298390397051 0.274625451536863 0.188015701332665 0.275947081769067 0 0 0 0.245476118038979 0 0 0.879119099194955 0 0 0 0 0 0 0 0 0 0 0 0 0.251519329010608 0 0 0 0 0 0.852154111503143 0.969189087589307 0 0 0 0.834536083216789 0 0 0.732429030410454 0 0 0 0
"insula_left" 0.255574073355994 0.251653398266364 0.230581320591436 0 0.204474144242706 0.27737812000956 0.272307365297878 0.333257930749202 0.289885898493372 0.311396552585157 0.207357229501103 0 0.185420151140073 0.249082485761511 0.234784987555823 0.242169930489122 0.209765570836043 0.221333400924142 0.175925441118471 0 0.212991341545574 0.543109227676087 0.209191842688541 0.256607710144959 0.240048745621211 0.216878077431665 0.263639014243975 0.253446233584712 0.288875253105059 0.23410174315616 0 0.174724706817388 0.245476118038979 0 0.543450201472924 0.417630751692937 0.606153840454069 0 0.298689285161959 0.63090557916339 0.733117999554399 0.697427094245005 0.874725497675254 0.601976161304637 0 0 0 0.622653108761791 0 0.420431320410545 0 0 0 0 0.613909706072294 0.806967624480793 0.867182857698456 0 0.421236903633208 0.456340277279908 0.665367746632473 0.785607111895698 0 0.637329077659978 0 0 0 0.513366671247703
"banks_superior_temporal_sulcus_right" 0 0 0 0 0 0 0 0 0.438832837031621 0 0 0 0 0 0 0 0 0 0 0 0 0 0 0 0 0 0 0.489728026747202 0 0 0 0 0 0.543450201472924 0 0 0.225557745980638 0 0 0.265535032900897 0.223293074908811 0.223541683587899 0.357845791654023 0.277097567448424 0 0 0 0.171289454463289 0 0.258127096236813 0.222755421992344 0 0 0 0.254169113580435 0.425808955876621 0.255575946518236 0.271786772763116 0 0 0.260929868582275 0.257792015687096 0.16034071923256 0.184346910811362 0 0 0.15102923484603 0.213891255885487
"caudal_anterior_cingulate_cortex_right" 0 0.700571667912773 0.516300266345081 0 0 0 0 0 0 0 0.375487232211919 0 0.347465492125286 0 0 0 0.384444718513531 0.334240802587575 0.377417471032227 0 0 0.47735371257524 0.58925663799629 0 0.387020990555668 0.367275958156063 0.46297903954238 0 0 0.328762790799355 0 0 0 0.417630751692937 0 0 0.351945508729408 0 0 0 0.376962064827101 0 0 0.292141143685686 0.310174216406843 0 0.313116824787217 0 0 0.292538014212927 0.429163973131829 0.256639333672302 0.280256343963467 0 0.296209506356908 0.447416102622262 0.385040859334744 0 0.331594502440587 0.312365840390529 0.351807074359564 0 0.330019957137761 0.294052496005105 0.265797491303198 0 0 0.336043117220071
"caudal_middle_frontal_gyrus_right" 0 0.516970426564954 0.618309912584795 0 0 0 0 0 0 0 0.47178730184349 0 0.44510912655588 0 0 0 0.489191779826541 0.443395221325829 0.484718686270843 0 0.590577683195424 0.911575001991581 0.76052780248422 0 0.481100211282406 0.51084071353339 0.563244713957655 0 0 0.77100504073316 0 0 0.879119099194955 0.606153840454069 0.225557745980638 0.351945508729408 0 0 0 0.450496391340029 0.278374313049017 0.369652801635191 0.353983938589424 0.285436937089844 0.224763731510593 0 0.229052339713379 0.268073897855682 0 0 0.221594818119863 0.210886018829563 0.203348563342668 0 0.21083257492672 0.336298980020968 0.214140943142874 0.245103584886423 0.258828746734582 0.214608898651685 0.25304463836612 0.219177027418425 0.203980576118093 0.216379686409824 0.237248944547093 0 0.184390951435572 0.217435653543064
"cuneus_right" 0 0 0 0.122990940579124 0 0 0 0 0 0.124353667900443 0 0.202953687384273 0 0 0 0 0 0 0 0.129811979052105 0 0 0 0.111877442185134 0 0 0.572588152795597 0.144795911823607 0 0 0 0 0 0 0 0 0 0 0 0.295407019933505 0.270584541576096 0.34011371715044 0.325317133261317 0.287062931238514 0 0.256901851738446 0 0 0 0 0 0 0 0.251323933134766 0.350800729783293 0 0.302593094888124 0.276176061811678 0 0 0.388389449079152 0.250755066752404 0 0 0 0 0 0.350683743761592
"entorhinal_cortex_right" 0 0 0 0 0.248265692477379 0 0 0 0 0 0 0 0 0 0.208772219231144 0 0 0 0 0 0 0 0.313771156690533 0 0 0 0.337061416294902 0 0 0 0 0 0 0.298689285161959 0 0 0 0 0 0.192591862989222 0 0 0 0 0 0.357872732358568 0 0 0.18982766536329 0 0 0 0 0 0 0 0.661436354187414 0 0 0 0 0 0 0.391186154843855 0 0.155803527021623 0 0.28063878987177
"fusiform_gyrus_right" 0 0 0.627085009618802 0 0 0 0 0 0 0 0 0 0 0 0 0 0 0 0 0 0 0.605798816896547 0.682742903463268 0 0 0 0.624839130896637 0 0 0.566266823867453 0 0 0 0.63090557916339 0.265535032900897 0 0.450496391340029 0.295407019933505 0.192591862989222 0 0.377913281479105 0.23958970724392 0.522625464118085 0.185980359979342 0 0.176790418270943 0 0.264085956152562 0.169226065108361 0.37935449491902 0.429505609337496 0 0 0.204597306316452 0.386022178643602 0.451911239220732 0.359678571411926 0.383714653728698 0 0.319162447853297 0.37636415930194 0.251246762552203 0.277141573497173 0.383292221174239 0 0.190446495583371 0.305486574317802 0.374062870216817
"inferior_parietal_gyrus_right" 0 0.431422723306576 0.545264999385996 0 0 0 0 0 0 0 0 0 0 0 0 0.568091029604388 0.429148041986787 0 0 0 0 0.472330555362503 0.772519106065605 0 0.390750917554097 0.464839568070074 0.501017143943386 0 0 0 0 0 0 0.733117999554399 0.223293074908811 0.376962064827101 0.278374313049017 0.270584541576096 0 0.377913281479105 0 0.324153435607667 0.342657678548614 0.230700246331826 0 0.304744041103274 0 0.240168771032215 0 0.273604065876614 0.280286993356215 0 0 0.261930825895445 0.267936030115431 0.394608544873359 0.286013883180014 0.293199243027839 0 0.240767953580193 0.272240530664658 0.223304915537347 0.136076987622352 0.200816391735387 0 0 0.184490665051242 0.232580378076354
"inferior_temporal_gyrus_right" 0 0 0.656234771382588 0 0 0 0 0 0.802303952314825 0.533811200070032 0 0 0 0 0 0.653240170924668 0.471809635376068 0 0 0 0.652020439522186 0.590411897109556 0.678199492038506 0 0.467139644306871 0.643386034136934 0.612334616336971 0.689153285934846 0 0.693734317448253 0 0 0 0.697427094245005 0.223541683587899 0 0.369652801635191 0.34011371715044 0 0.23958970724392 0.324153435607667 0 0.526042903168984 0.284233494164829 0.0987829048929447 0.325503264397453 0 0.20024785448711 0.133965487611141 0.343704317038391 0.30690726400514 0 0 0.221783892078665 0.342689936236846 0.489205058204184 0.345709369663719 0.369998097268355 0.518925720082211 0 0.377444261276717 0.321485606111188 0.227536494665453 0.34079824323512 0 0.202251588436694 0.276724654905308 0.304828796672962
"cingulate_gyrus_isthmus_right" 0 0.568218410917933 0.643188732100843 0 0.214775405091906 0.549699499386872 0.611871731222145 0.637992420467148 0.390543963501908 0.280210870366208 0 0 0 0 0 0.756738329584851 0.432164766206854 0 0 0 0.643972647547663 0.51933106178698 0.674643719498114 0.560192595118998 0 0 0.325558991918201 0.631304152379754 0 0.655674335537225 0 0 0 0.874725497675254 0.357845791654023 0 0.353983938589424 0.325317133261317 0 0.522625464118085 0.342657678548614 0.526042903168984 0 0.475949402071823 0 0.252937722423364 0 0.360253893951398 0 0.255272060402189 0.267189293267082 0 0 0 0.316662361885175 0.445294231749298 0.338020299317621 0.273653456462029 0 0 0.318929506473712 0.304334006763809 0.361506749751962 0.343472256099579 0 0 0.307761586349254 0.406988635432434
"lateral_occipital_cortex_right" 0 0 0.599497525175178 0.0971932560607721 0 0.116585153011884 0 0.790233570679027 0.457699002997432 0.120786179869893 0 0.135121501389265 0 0 0 0.719403421354834 0 0 0 0.131514343834943 0.618255333353841 0.678626827676352 0.688037309307305 0.432749131354225 0 0 0.568289969288168 0 0 0.631511660259091 0 0 0 0.601976161304637 0.277097567448424 0.292141143685686 0.285436937089844 0.287062931238514 0 0.185980359979342 0.230700246331826 0.284233494164829 0.475949402071823 0 0 0.255314451058521 0 0.223074471521346 0 0.302930070617527 0.224712949365073 0 0 0.219199229529113 0.281372734894228 0.460308470412524 0.300093223715567 0.410468132178576 0 0 0.324820509377742 0.243539647237847 0.262538869561261 0.312901571511247 0 0 0.239352359945615 0.337374450297436
"lateral_orbitofrontal_cortex_right" 0 0 0.46119611856488 0 0 0 0 0 0 0 0.426692899225834 0 0 0 0 0 0.441559738156302 0.367534059540151 0 0 0 0 0.371255151519562 0 0.3188671582933 0.477485913811091 0.459548376640055 0 0 0 0 0 0 0 0 0.310174216406843 0.224763731510593 0 0 0 0 0.0987829048929447 0 0 0 0 0.203282678241884 0 0 0 0.238848801518125 0.168563137816045 0.176951393004406 0 0.216628954461567 0.27007459070413 0.225611341884133 0 0.259770862192697 0.202486447847379 0.239908327564952 0 0.124863714825821 0.230842404244701 0.246741251356373 0.117168539024137 0 0.166879631156109
"lingual_gyrus_right" 0 0 0 0.148981254685361 0.226925713944231 0.107753292319163 0 0 0.104882846159309 0.127636940059504 0 0.166589444784903 0 0 0 0 0 0 0 0.109635116406674 0 0 0 0 0 0 0 0 0 0 0 0 0 0 0 0 0 0.256901851738446 0.357872732358568 0.176790418270943 0.304744041103274 0.325503264397453 0.252937722423364 0.255314451058521 0 0 0 0 0.186837201170447 0 0 0 0 0.151182014172951 0.480131336277695 0 0 0.425097572108589 0 0 0 0.210896317108751 0 0 0 0 0 0
"medial_orbitofrontal_gyrus_right" 0 0 0.480755038472887 0 0 0 0 0 0 0 0 0 0.138873128304712 0 0 0 0.446674280984627 0 0 0 0 0 0 0 0.426996490317636 0.432288729353404 0.463894030633526 0 0 0 0 0 0 0 0 0.313116824787217 0.229052339713379 0 0 0 0 0 0 0 0.203282678241884 0 0 0 0 0 0.230634656196042 0.194008978834965 0.209872670632714 0 0.214020008597907 0.277409175612036 0 0 0.221022926028746 0.195655182395928 0.232091350460132 0 0 0.216354155799567 0.18312530844543 0 0 0.113784634865958
"middle_temporal_gyrus_right" 0 0 0.592682804818686 0 0 0 0 0 0 0.485898501796621 0 0 0 0 0 0.502506481577741 0 0 0 0 0 0 0.54083526399129 0 0 0 0.483514927090854 0 0 0.735915076635997 0 0 0 0.622653108761791 0.171289454463289 0 0.268073897855682 0 0 0.264085956152562 0.240168771032215 0.20024785448711 0.360253893951398 0.223074471521346 0 0 0 0 0 0.250651585604241 0.262774415386975 0 0 0 0.287512681966639 0.431557978769592 0.274265180555099 0.27583126868833 0 0 0.289675958910892 0.281609750442332 0.194046978361594 0.251955560141298 0 0.179745887937308 0.223066409436716 0.25619278848483
"parahippocampal_gyrus_right" 0 0 0 0 0.296000596528651 0 0 0 0 0 0 0 0 0 0 0 0 0 0 0 0 0 0 0 0 0 0 0 0 0 0 0 0 0 0 0 0 0 0.18982766536329 0.169226065108361 0 0.133965487611141 0 0 0 0.186837201170447 0 0 0 0 0 0 0 0 0 0 0 0 0 0 0 0 0 0.308730448583882 0 0 0 0
"paracentral_gyrus_right" 0 0 0.451148242102484 0 0 0 0.246942833411676 0 0.253604139539109 0.254311201969123 0 0 0 0.225876752563831 0 0.180474956439392 0 0 0 0 0.542697056263544 0.228276166995672 0.420257953559017 0.233995676976404 0 0 0.35604705659844 0.217837562957558 0 0.228358776099582 0 0 0.251519329010608 0.420431320410545 0.258127096236813 0.292538014212927 0 0 0 0.37935449491902 0.273604065876614 0.343704317038391 0.255272060402189 0.302930070617527 0 0 0 0.250651585604241 0 0 0.219401196946044 0 0 0 0.174559162739024 0.242923162396121 0.194813731396469 0.258350952281529 0 0 0.253121878668266 0.280650060962237 0 0.225428782249934 0 0 0 0.230125936412579
"inferior_frontal_gyrus_pars_opercularis_right" 0 0.527867934869811 0.480064403198881 0 0 0 0 0 0 0 0.448437212292545 0 0.439742453982333 0 0 0 0.497163890917748 0.452446369103409 0.524178013487567 0 0 0 0.503507924093779 0 0.486597650648108 0.488836987699678 0.509838386057355 0 0 0 0 0 0 0 0.222755421992344 0.429163973131829 0.221594818119863 0 0 0.429505609337496 0.280286993356215 0.30690726400514 0.267189293267082 0.224712949365073 0.238848801518125 0 0.230634656196042 0.262774415386975 0 0.219401196946044 0 0.223374889179696 0.195876901476454 0 0.228117452769361 0.678848152505917 0.188662380857265 0.233948963283256 0.298101790356319 0.225381834775758 0.249738926014174 0.250126458758355 0.18447863122086 0.263364731070113 0 0 0.171826902946856 0.205679383788352
"inferior_frontal_gyrus_pars_orbitalis_right" 0 0 0.436106732764248 0 0 0 0 0 0 0 0 0 0 0 0 0 0.430806161691951 0 0 0 0 0 0 0 0 0 0 0 0 0 0 0 0 0 0 0.256639333672302 0.210886018829563 0 0 0 0 0 0 0 0.168563137816045 0 0.194008978834965 0 0 0 0.223374889179696 0 0.171693565976614 0 0.212721805826323 0 0.223332107876239 0 0.252334252106578 0.202566798597225 0.223007062337651 0 0.135346033076691 0 0 0 0 0.220110000802333
"inferior_frontal_gyrus_pars_triangularis_right" 0 0.476199170766194 0 0 0 0 0 0 0 0 0 0 0 0 0 0 0.441801363148056 0 0 0 0 0 0 0 0.401619472253486 0 0.463000367846345 0 0 0 0 0 0 0 0 0.280256343963467 0.203348563342668 0 0 0 0 0 0 0 0.176951393004406 0 0.209872670632714 0 0 0 0.195876901476454 0.171693565976614 0 0 0.192976103592371 0 0.208512573275524 0 0.215655110639255 0.201244656563117 0.215199303160922 0 0.196429204121906 0.198358210881333 0.202934921072407 0 0 0.221031854550507
"pericalcarine_cortex_right" 0 0 0 0.148737466211689 0 0 0 0 0 0 0 0.15283595245723 0 0 0 0 0 0 0 0.129721476365501 0 0 0 0 0 0 0 0 0 0 0 0 0 0 0 0 0 0.251323933134766 0 0.204597306316452 0.261930825895445 0.221783892078665 0 0.219199229529113 0 0.151182014172951 0 0 0 0 0 0 0 0 0 0 0 0.337125430968002 0 0 0.377675389646615 0.219383809067044 0.225455946074927 0 0 0 0 0.362377678381783
"postcentral_gyrus_right" 0 0.488208271740968 0.595467867071612 0 0 0 0 0 0.674269404385096 0 0.430813691642073 0 0.531118096597846 0 0 0.575307370630002 0.438427138447365 0.380678103355335 0.419088572586808 0 0.654366679959923 0.551885542615326 0.727863521877929 0 0.460974898308337 0.47653334807878 0.543684500495472 0.136796007993124 0 0.642399947141943 0 0 0 0.613909706072294 0.254169113580435 0.296209506356908 0.21083257492672 0.350800729783293 0 0.386022178643602 0.267936030115431 0.342689936236846 0.316662361885175 0.281372734894228 0.216628954461567 0.480131336277695 0.214020008597907 0.287512681966639 0 0.174559162739024 0.228117452769361 0.212721805826323 0.192976103592371 0 0 0.359628115924548 0.212196189480804 0.25298477367155 0.238287958053087 0.203274520525035 0.231724403734966 0.319563850910397 0.193354422954801 0.219958023314991 0 0 0.241157979775557 0.20263576413281
"posterior_cingulate_gyrus_right" 0 0.497931464629874 0.75324381421831 0 0 0 0.5238086544756 0.710195217261048 0.724001325360251 0.662197472022008 0.464024080485636 0 0 0 0 0.645024195340784 0 0 0 0 0.683759439983506 0.793776926529478 0.838823939750003 0.565348218257022 0.525438846566623 0.445259059754265 0.777765383346483 0.662489825514732 0.649312168761879 0.624276385668716 0 0 0.852154111503143 0.806967624480793 0.425808955876621 0.447416102622262 0.336298980020968 0 0 0.451911239220732 0.394608544873359 0.489205058204184 0.445294231749298 0.460308470412524 0.27007459070413 0 0.277409175612036 0.431557978769592 0 0.242923162396121 0.678848152505917 0 0 0 0.359628115924548 0 0.553922215456381 0.238745484851829 0.307435849646054 0.282536184944201 0.418560913965896 0.368109105246472 0 0.433912700435059 0 0 0 0.365841335896745
"precentral_gyrus_right" 0 0.516668381532927 0.715773222421897 0 0.701658929606969 0.77755142486412 0.626277184176481 0.742493953004551 0.781173541682304 0.666171154617472 0.582326511437726 0 0.718853659843387 0 0.776701713329089 0.754370425776554 0.474780837300234 0.462044365020065 0.635716392191925 0 0.775870611932624 0.834642040609762 0.895834173873422 0.662386964538613 0.529102779822498 0.516638257407076 0.739206283317601 0.823789416814566 0.83808168639105 0.806485436291361 0 0 0.969189087589307 0.867182857698456 0.255575946518236 0.385040859334744 0.214140943142874 0.302593094888124 0.661436354187414 0.359678571411926 0.286013883180014 0.345709369663719 0.338020299317621 0.300093223715567 0.225611341884133 0 0 0.274265180555099 0 0.194813731396469 0.188662380857265 0.223332107876239 0.208512573275524 0 0.212196189480804 0.553922215456381 0 0.233744670089615 0.243076602909195 0.201904199528593 0.270137064436694 0.273225795415099 0.18521807507806 0.246305455657048 0 0 0.217482469126812 0.225797935404046
"precuneus_right" 0 0 0 0 0 0 0 0 0 0 0 0 0 0 0 0.11330809318602 0 0 0 0 0 0 0 0 0 0 0.272846165879609 0.092324030966657 0 0 0 0 0 0 0.271786772763116 0 0.245103584886423 0.276176061811678 0 0.383714653728698 0.293199243027839 0.369998097268355 0.273653456462029 0.410468132178576 0 0.425097572108589 0 0.27583126868833 0 0.258350952281529 0.233948963283256 0 0 0.337125430968002 0.25298477367155 0.238745484851829 0.233744670089615 0 0 0 0.278885277139307 0.253306853706628 0.330000586186971 0.253564198239475 0 0 0 0.43604360979896
"rostral_anterior_cingulate_cortex_right" 0 0.445642421137165 0.544345093802736 0 0 0 0 0 0 0 0.399920788716077 0 0.291628157530273 0 0 0 0.406135052627101 0.372597378400624 0.335683220891723 0 0.466905953441327 0.308546629165418 0.53451606885379 0 0.374084729908135 0.43030870690384 0.472186765690758 0 0 0 0 0 0 0.421236903633208 0 0.331594502440587 0.258828746734582 0 0 0 0 0.518925720082211 0 0 0.259770862192697 0 0.221022926028746 0 0 0 0.298101790356319 0.252334252106578 0.215655110639255 0 0.238287958053087 0.307435849646054 0.243076602909195 0 0 0.277502388153596 0.286058590129884 0.243231322276389 0.211014008658586 0.232760793359699 0 0 0 0.26596502120968
"rostral_middle_frontal_gyrus_right" 0 0.423156353809139 0.459287574609877 0 0 0 0 0 0 0 0.434626961429638 0 0.410871209381454 0 0 0 0.454838297987869 0.400325084442962 0.455660070290913 0 0 0 0.462807758277134 0 0.428720401747732 0.44592054241653 0.456120030909772 0 0 0 0 0 0 0.456340277279908 0 0.312365840390529 0.214608898651685 0 0 0.319162447853297 0.240767953580193 0 0 0 0.202486447847379 0 0.195655182395928 0 0 0 0.225381834775758 0.202566798597225 0.201244656563117 0 0.203274520525035 0.282536184944201 0.201904199528593 0 0.277502388153596 0 0.241070228537682 0.248348686693801 0.197506488904471 0.204876359952316 0.20208811941299 0 0 0.212255479927293
"superior_frontal_gyrus_right" 0 0.617091867412504 0.670727291067815 0 0.361060148592986 0.7536913842009 0.262157758455409 0.644304208330965 0.626874133734442 0.647759686587699 0.487369222403267 0 0.456180940713061 0 0 0.473693562266269 0.527655433357553 0.442283116997413 0.515348352103714 0 0.651727846268814 0.664527889568939 0.784655643099836 0.246128556831407 0.496238076993001 0.525688626685475 0.660660962896776 0.631146706524467 0.685530536088146 0.644757050710306 0 0 0.834536083216789 0.665367746632473 0.260929868582275 0.351807074359564 0.25304463836612 0.388389449079152 0 0.37636415930194 0.272240530664658 0.377444261276717 0.318929506473712 0.324820509377742 0.239908327564952 0 0.232091350460132 0.289675958910892 0 0.253121878668266 0.249738926014174 0.223007062337651 0.215199303160922 0.377675389646615 0.231724403734966 0.418560913965896 0.270137064436694 0.278885277139307 0.286058590129884 0.241070228537682 0 0.272157473034388 0.223336594969678 0.237319131219372 0.193020174643164 0 0.260690109259643 0.245691320808067
"superior_parietal_gyrus_right" 0 0 0.646316826691467 0.134606821698759 0 0 0 0 0.556660659974012 0 0.451528236081435 0.121246144664996 0 0 0 0.626330437543691 0.401097181616712 0 0 0 0.797237995152279 0.789323198791496 0.815155540788264 0 0.477423845549665 0.662628790676507 0.452750493056886 0.109781310918358 0 0 0 0 0 0.785607111895698 0.257792015687096 0 0.219177027418425 0.250755066752404 0 0.251246762552203 0.223304915537347 0.321485606111188 0.304334006763809 0.243539647237847 0 0.210896317108751 0 0.281609750442332 0 0.280650060962237 0.250126458758355 0 0 0.219383809067044 0.319563850910397 0.368109105246472 0.273225795415099 0.253306853706628 0.243231322276389 0.248348686693801 0.272157473034388 0 0.230898668990628 0.212678486765743 0 0 0.225880843374917 0.233851578820512
"superior_temporal_gyrus_right" 0 0 0.432838603360136 0 0 0 0 0 0 0 0.395917235316148 0 0 0 0 0 0.417901831247335 0.404038375180897 0 0 0 0 0.470463194964884 0 0.423147393406811 0.422805744756398 0.432721695726399 0 0 0 0 0 0 0 0.16034071923256 0.330019957137761 0.203980576118093 0 0 0.277141573497173 0.136076987622352 0.227536494665453 0.361506749751962 0.262538869561261 0.124863714825821 0 0 0.194046978361594 0 0 0.18447863122086 0.135346033076691 0.196429204121906 0.225455946074927 0.193354422954801 0 0.18521807507806 0.330000586186971 0.211014008658586 0.197506488904471 0.223336594969678 0.230898668990628 0 0.142470955083981 0 0.215742040992805 0.152358474469971 0.200905989634898
"supramarginal_gyrus_right" 0 0.456701251258713 0.549451546258899 0 0.314164352248097 0 0 0.569127761167575 0.598186077252349 0 0.430830087930324 0 0.409893340717738 0 0 0.575698549853205 0.429401309233029 0.400337459420302 0 0 0.71753913600138 0.524099491562073 0.729053419913111 0.601730285402088 0.442999560593765 0.442058180433778 0.510152663872755 0.487813574652904 0 0.696089604818663 0 0 0.732429030410454 0.637329077659978 0.184346910811362 0.294052496005105 0.216379686409824 0 0.391186154843855 0.383292221174239 0.200816391735387 0.34079824323512 0.343472256099579 0.312901571511247 0.230842404244701 0 0.216354155799567 0.251955560141298 0.308730448583882 0.225428782249934 0.263364731070113 0 0.198358210881333 0 0.219958023314991 0.433912700435059 0.246305455657048 0.253564198239475 0.232760793359699 0.204876359952316 0.237319131219372 0.212678486765743 0.142470955083981 0 0 0 0.176685240037631 0.192302202548886
"frontal_pole_right" 0 0 0 0 0 0 0 0 0 0 0 0 0 0 0 0 0 0 0 0 0 0 0 0 0 0 0.454453794920611 0 0 0 0 0 0 0 0 0.265797491303198 0.237248944547093 0 0 0 0 0 0 0 0.246741251356373 0 0.18312530844543 0 0 0 0 0 0.202934921072407 0 0 0 0 0 0 0.20208811941299 0.193020174643164 0 0 0 0 0 0 0
"temporal_pole_right" 0 0 0 0 0 0 0 0 0 0 0 0 0 0 0 0 0 0 0 0 0 0 0 0 0 0 0 0 0 0 0 0 0 0 0 0 0 0 0.155803527021623 0.190446495583371 0 0.202251588436694 0 0 0.117168539024137 0 0 0.179745887937308 0 0 0 0 0 0 0 0 0 0 0 0 0 0 0.215742040992805 0 0 0 0 0.206075058084996
"transverse_temporal_gyrus_right" 0 0 0.370266922781296 0 0 0 0 0 0 0 0 0 0 0 0 0 0.481144753531451 0 0 0 0 0 0 0 0.404802104086173 0.495404083666606 0.407517160420901 0 0 0 0 0 0 0 0.15102923484603 0 0.184390951435572 0 0 0.305486574317802 0.184490665051242 0.276724654905308 0.307761586349254 0.239352359945615 0 0 0 0.223066409436716 0 0 0.171826902946856 0 0 0 0.241157979775557 0 0.217482469126812 0 0 0 0.260690109259643 0.225880843374917 0.152358474469971 0.176685240037631 0 0 0 0.159249859848128
"insula_right" 0 0.519614102183366 0.523018354367951 0 0 0 0 0 0 0 0.442486934204382 0 0.22020797218455 0 0 0 0.478382182320189 0.396966823001911 0.400409597655569 0 0 0 0.549213049880377 0.584091457712002 0.485559710816117 0.500039664778374 0.513413719971417 0 0 0 0 0 0 0.513366671247703 0.213891255885487 0.336043117220071 0.217435653543064 0.350683743761592 0.28063878987177 0.374062870216817 0.232580378076354 0.304828796672962 0.406988635432434 0.337374450297436 0.166879631156109 0 0.113784634865958 0.25619278848483 0 0.230125936412579 0.205679383788352 0.220110000802333 0.221031854550507 0.362377678381783 0.20263576413281 0.365841335896745 0.225797935404046 0.43604360979896 0.26596502120968 0.212255479927293 0.245691320808067 0.233851578820512 0.200905989634898 0.192302202548886 0 0.206075058084996 0.159249859848128 0
