# Supplementary material for: NODDI and Tensor-Based Microstructural Indices as Predictors of Functional Connectivity
Source: PLoS One. 2016 Apr 14;11(4):e0153404. doi: 10.1371/journal.pone.0153404 (PMC4831788; doi:10.1371/journal.pone.0153404)
Supplement: S1 Data — a) Functional connectivity matrices, both fMRI and EEG connectomes across all subjects, in the form of precision matrices and b) structural brain connectivity matrices across all subjects and microstructural indices. Columns and rows are named according to the corresponding brain region that represent. (ZIP) [file pone.0153404.s001.zip › DATA/DWI/36_WMD_68.txt]

"banks_superior_temporal_sulcus_left" "caudal_anterior_cingulate_cortex_left" "caudal_middle_frontal_gyrus_left" "cuneus_left" "entorhinal_cortex_left" "fusiform_gyrus_left" "inferior_parietal_gyrus_left" "inferior_temporal_gyrus_left" "cingulate_gyrus_isthmus_left" "lateral_occipital_cortex_left" "lateral_orbitofrontal_cortex_left" "lingual_gyrus_left" "medial_orbitofrontal_gyrus_left" "middle_temporal_gyrus_left" "parahippocampal_gyrus_left" "paracentral_gyrus_left" "inferior_frontal_gyrus_pars_opercularis_left" "inferior_frontal_gyrus_pars_orbitalis_left" "inferior_frontal_gyrus_pars_triangularis_left" "pericalcarine_cortex_left" "postcentral_gyrus_left" "posterior_cingulate_gyrus_left" "precentral_gyrus_left" "precuneus_left" "rostral_anterior_cingulate_cortex_left" "rostral_middle_frontal_gyrus_left" "superior_frontal_gyrus_left" "superior_parietal_gyrus_left" "superior_temporal_gyrus_left" "supramarginal_gyrus_left" "frontal_pole_left" "temporal_pole_left" "transverse_temporal_gyrus_left" "insula_left" "banks_superior_temporal_sulcus_right" "caudal_anterior_cingulate_cortex_right" "caudal_middle_frontal_gyrus_right" "cuneus_right" "entorhinal_cortex_right" "fusiform_gyrus_right" "inferior_parietal_gyrus_right" "inferior_temporal_gyrus_right" "cingulate_gyrus_isthmus_right" "lateral_occipital_cortex_right" "lateral_orbitofrontal_cortex_right" "lingual_gyrus_right" "medial_orbitofrontal_gyrus_right" "middle_temporal_gyrus_right" "parahippocampal_gyrus_right" "paracentral_gyrus_right" "inferior_frontal_gyrus_pars_opercularis_right" "inferior_frontal_gyrus_pars_orbitalis_right" "inferior_frontal_gyrus_pars_triangularis_right" "pericalcarine_cortex_right" "postcentral_gyrus_right" "posterior_cingulate_gyrus_right" "precentral_gyrus_right" "precuneus_right" "rostral_anterior_cingulate_cortex_right" "rostral_middle_frontal_gyrus_right" "superior_frontal_gyrus_right" "superior_parietal_gyrus_right" "superior_temporal_gyrus_right" "supramarginal_gyrus_right" "frontal_pole_right" "temporal_pole_right" "transverse_temporal_gyrus_right" "insula_right"
"banks_superior_temporal_sulcus_left" 0 0 0 0 0 0.000600402017358696 0.000655173883566073 0.000606387479281317 0.000605239667071434 0.000586594101539112 0 0 0 0.000645604977887591 0 0.000583481921324563 0 0 0 0 0 0.00059827617313653 0.000579237469884692 0.000588424889329235 0 0 0.000592130843897652 0.000593967890573261 0.000630116529430219 0.00063136556449249 0 0 0.000603890809036887 0.000607600954284471 0 0 0 0 0 0 0 0 0 0 0 0 0 0 0 0 0 0 0 0 0 0 0 0 0 0 0 0 0 0 0 0 0 0
"caudal_anterior_cingulate_cortex_left" 0 0 0.000575754955244946 0 0 0 0 0 0 0 0.000568267835917874 0 0.000566860839433494 0 0 0.000578692274214677 0.000584894219920206 0.000569476340351754 0.000574031089887997 0 0.000554862433650223 0.00063471804303409 0.00056382808263592 0 0.000571830406713576 0.000582345082541918 0.000587303204840133 0.000580330267140058 0 0.000548511788135925 0 0 0 0.000561702830083573 0 0.000736345104717533 0.000586242447339869 0 0 0 0.000587595780211467 0 0.00066360936023969 0 0 0 0 0 0 0 0.000593848310457075 0 0.000586971122448379 0 0.000601609314023666 0.000628696411956333 0.000593541088273846 0 0.000609702993793147 0.000585166479511476 0.000600001587772925 0 0 0.000601433447963147 0 0 0 0.000594759346902521
"caudal_middle_frontal_gyrus_left" 0 0.000575754955244946 0 0 0.000621929001843802 0 0.000583642849999886 0.000616351421605364 0.000570507319803808 0 0.000564503448806167 0 0.000570941299684436 0 0 0.000572459488886951 0.000566617275593961 0.000571161597165544 0.000566158127517907 0 0.000578247545958893 0.000573134205465876 0.000575119441664848 0.000570180404480914 0.000576343195625825 0.000574750737892963 0.00058914264835044 0.000552792433006002 0.000612749417656449 0.000566878978168447 0 0 0.000584000584306984 0.000569694271125066 0 0.000591490291209653 0.000598749942212832 0 0 0.000616843120002442 0.000580364521388536 0.000610339821027345 0.000630384892311687 0.000599971325756761 0.000571931778572406 0 0.00058763554987912 0.000593197142494802 0 0.000570929475593815 0.000582794013029433 0.000569387497370634 0 0 0.000612443362902003 0.000589034597263571 0.000608281568629702 0 0.000591383231209504 0.000583962776561314 0.000596726352894919 0.000588997408636829 0.000608555682488888 0.000598114921926426 0 0 0.000578751417216492 0.000584012469028132
"cuneus_left" 0 0 0 0 0 0.00059432392221367 0.000600740326011095 0 0.000608444609840382 0.000622157391084453 0 0.000613901353172633 0 0 0 0 0 0 0 0.000648544276072284 0 0 0 0.000604870575287424 0 0 0 0.000633552274309238 0 0 0 0 0 0 0 0 0 0.000665498019036019 0 0 0 0 0 0.00054472013281867 0 0.00066388955959208 0 0 0 0 0 0 0 0.000662083700849296 0 0 0 0 0 0 0 0.000680894511110174 0 0 0 0 0 0
"entorhinal_cortex_left" 0 0 0.000621929001843802 0 0 0.000685059979316943 0 0.000671060280779966 0 0.000701616388070965 0 0.000658134817390623 0.000986782611294365 0.00068527002196333 0.000785115739091017 0 0 0 0 0 0 0 0.00069989827436103 0 0 0 0.000611818780317051 0 0.000706567386447177 0 0 0.000708281787518121 0 0.000705107390929492 0 0 0 0 0.000694317129325282 0 0 0 0.000689398400142525 0 0 0.000702892094704352 0 0 0.000690460265628758 0 0 0 0 0 0 0 0.000641536563303038 0 0 0 0.000569140918009806 0 0 0.000578177628705865 0 0 0 0
"fusiform_gyrus_left" 0.000600402017358696 0 0 0.00059432392221367 0.000685059979316943 0 0.000586009181032778 0.000640383905566747 0.000700441604594375 0.000615160984575746 0 0.000633473594191371 0.00070710153668684 0.00062222479604589 0.000635579947916985 0.000580948758888775 0 0 0 0.000641132270200833 0.000629170159649533 0.000596135620849026 0.000580431857149874 0.000607739790071371 0 0 0.000588607907286612 0.00057903062501497 0.000632694598864801 0.000622654471429379 0 0.000677437720584734 0.000620002621435692 0.000652566087867394 0 0 0 0 0 0 0 0 0.000636857306323311 0.000692337108158278 0 0.000714875740802698 0 0 0 0 0 0 0 0 0 0 0.000616143741451698 0 0 0 0.000599216209015876 0 0 0 0 0 0 0
"inferior_parietal_gyrus_left" 0.000655173883566073 0 0.000583642849999886 0.000600740326011095 0 0.000586009181032778 0 0.000574611409453047 0.000596879385683306 0.000615767447323851 0 0.000638281414388568 0 0.00063932922777906 0 0.000579442512875309 0 0 0 0.000599424453113239 0.000585013077319145 0.000575685003631964 0.000580343817388272 0.000621580090836884 0 0 0.000589579925050073 0.000581672942407575 0.000591879290508397 0.00061263150401098 0 0 0.000593429445370233 0.000596523739159678 0 0 0 0 0 0 0 0 0.00058194833785561 0 0 0 0 0 0 0.000600930153674272 0 0 0 0 0 0.000598874443171105 0.000582483690606319 0 0 0 0.00061353169666024 0 0 0 0 0 0 0
"inferior_temporal_gyrus_left" 0.000606387479281317 0 0.000616351421605364 0 0.000671060280779966 0.000640383905566747 0.000574611409453047 0 0.000662339146361679 0.000658951504973155 0 0.000696361601646083 0 0.000629266880325264 0.000607383618767334 0.000601575190869608 0 0 0 0 0.000625873806518803 0.000612191654779696 0.000610964548629398 0.000634483726216366 0 0 0.000610760074146191 0.000588069676119084 0.000627177163029677 0.000621370105683908 0 0.000685006169486071 0.000614101847779022 0.000641653111989075 0 0 0 0 0 0 0 0 0.000653181786363423 0.000660837316065348 0 0 0 0 0 0 0 0 0 0 0 0.000619801507398071 0.000618482064643208 0 0 0 0.000593509377905219 0 0 0.000638457591273174 0 0 0 0
"cingulate_gyrus_isthmus_left" 0.000605239667071434 0 0.000570507319803808 0.000608444609840382 0 0.000700441604594375 0.000596879385683306 0.000662339146361679 0 0.00067105051360092 0 0.000671126804878316 0 0.000617326880471243 0.000615620354620924 0.00059536111823427 0 0 0 0.000613747911180463 0.000596084721433062 0.000635506785879657 0.000578693130113654 0.000602779270508171 0 0 0.000587614963338394 0.000591542463645528 0.000608133724367426 0.000586653695160703 0 0 0.00069593719091213 0.000603973523939153 0.000623215739899574 0 0 0 0 0 0 0.000665907719475807 0.000770771855011867 0.000653872740035842 0 0.000820557128860633 0 0 0 0.000593074447311615 0 0 0 0 0.000617579200774892 0.000645634206661666 0.000651768343660478 0 0 0 0.000614505483959551 0.000666466443064313 0 0.000678950635625193 0 0 0 0
"lateral_occipital_cortex_left" 0.000586594101539112 0 0 0.000622157391084453 0.000701616388070965 0.000615160984575746 0.000615767447323851 0.000658951504973155 0.00067105051360092 0 0 0.000637543920811276 0 0.000647119274186273 0.000634456756639488 0.000599285592044597 0 0 0 0.000655591647171851 0.000614034880898262 0.000604922700433492 0.000598235068965521 0.000626174011996627 0 0 0.00061368861545136 0.00060288293892311 0.000620631528846523 0.000609084652599832 0 0 0.000619628109342279 0.000625416602133549 0 0 0 0.000706850347773827 0 0 0 0.000618482176489785 0.000600986860190513 0.000693244122837081 0 0.000703160411467662 0 0.000637692599945132 0 0.000595745566711649 0 0 0 0 0 0.000617555981320061 0.00061893570223892 0 0 0 0.000621858775153226 0 0 0 0 0 0 0
"lateral_orbitofrontal_cortex_left" 0 0.000568267835917874 0.000564503448806167 0 0 0 0 0 0 0 0 0 0.000612952940337117 0 0 0 0.000584460283107485 0.000617180455881402 0.000599691379775971 0 0 0 0.00056729111189133 0 0.000601661685522297 0.000602200574977533 0.000564777412797029 0 0.000774931285878054 0.000564939589672708 0.000802918307583414 0.000781089714961287 0 0.000612468608518193 0 0.000577089962890674 0.000580671407963331 0 0 0 0 0 0 0 0.000575541402880048 0 0 0 0 0 0.000577750982327704 0 0 0 0.000619484985339517 0.000594029156187743 0.00060199017201054 0 0.000602685164511671 0.000583148978977949 0.000583177452284933 0.0005790814151561 0.000608768326351875 0.000600576899896614 0 0 0 0.000592887939122617
"lingual_gyrus_left" 0 0 0 0.000613901353172633 0.000658134817390623 0.000633473594191371 0.000638281414388568 0.000696361601646083 0.000671126804878316 0.000637543920811276 0 0 0 0 0.000643758477846454 0 0 0 0 0.000662759338714426 0 0 0 0.000621675168452674 0 0 0 0.000622647374315655 0 0 0 0 0 0 0 0 0 0.000645362198270947 0 0 0 0 0 0.000770937435559718 0 0.000919922228236957 0 0 0 0 0 0 0 0.000701151810001119 0 0 0 0 0 0 0 0.000666419428926779 0 0 0 0 0 0
"medial_orbitofrontal_gyrus_left" 0 0.000566860839433494 0.000570941299684436 0 0.000986782611294365 0.00070710153668684 0 0 0 0 0.000612952940337117 0 0 0 0.000749066120774111 0 0.000585301233854503 0.000589254142549299 0.000579620689073617 0 0 0 0 0 0.000638815835382617 0.000638354694451093 0.00059821163688933 0 0 0 0.000720256148082345 0 0 0.000718155645774786 0 0.000586332333271913 0.000577986924436627 0 0 0 0 0 0 0 0 0 0.000792793825415225 0 0 0 0.000580642536337038 0 0 0 0.000613086127639003 0 0.000608151824054476 0 0.000679011729804864 0.000580805301136429 0.00058152761643373 0 0 0.000602072716667508 0 0 0 0.000744040894774378
"middle_temporal_gyrus_left" 0.000645604977887591 0 0 0 0.00068527002196333 0.00062222479604589 0.00063932922777906 0.000629266880325264 0.000617326880471243 0.000647119274186273 0 0 0 0 0.000693967624501005 0.000600824635290265 0 0 0 0 0.000596481147099468 0.000570810951921907 0.000591313226811145 0.000611764480635916 0 0 0.000603106204083394 0.000606059175721829 0.000627628335636184 0.000636555547973068 0 0.000708414742885197 0.000612040563313788 0.000624550440101764 0 0 0 0 0 0 0 0 0 0 0 0 0 0 0 0.000615645596974377 0 0 0 0 0 0 0 0 0 0 0 0 0 0 0 0 0 0
"parahippocampal_gyrus_left" 0 0 0 0 0.000785115739091017 0.000635579947916985 0 0.000607383618767334 0.000615620354620924 0.000634456756639488 0 0.000643758477846454 0.000749066120774111 0.000693967624501005 0 0 0 0 0 0 0 0 0 0 0 0 0.000595954852088628 0 0.000698070365985361 0 0 0.000703727766121425 0 0.000696885424822713 0 0 0 0 0.000802982731366119 0 0 0 0 0 0 0 0 0 0 0 0 0 0 0 0 0 0.000615843685801346 0 0 0 0 0 0 0 0 0 0 0
"paracentral_gyrus_left" 0.000583481921324563 0.000578692274214677 0.000572459488886951 0 0 0.000580948758888775 0.000579442512875309 0.000601575190869608 0.00059536111823427 0.000599285592044597 0 0 0 0.000600824635290265 0 0 0 0 0 0 0.000614350314984267 0.000601051115213691 0.000636286283321218 0.000577475179146751 0 0 0.000597730098400789 0.000596382227384599 0.000573737341559303 0.000568627501490834 0 0 0.000621862364767005 0.000566218076071339 0 0 0 0 0 0 0.000661238308161427 0.000644107618752146 0.000672795166283961 0.000629519983366935 0 0 0 0.000645449459268909 0 0.000671047105444988 0 0 0 0 0.000556030789089765 0.000616579916909349 0.00063575946638876 0.000722782828426409 0 0 0.000594293210995388 0.000631559924895269 0 0.000630367945381223 0 0 0 0
"inferior_frontal_gyrus_pars_opercularis_left" 0 0.000584894219920206 0.000566617275593961 0 0 0 0 0 0 0 0.000584460283107485 0 0.000585301233854503 0 0 0 0 0.000577192059701393 0.000636839200970487 0 0.000572188572729481 0 0.000589590373701604 0.000541886367671951 0.000584262520702742 0.000595006638855881 0.000580729214987969 0.000564502487437335 0 0.000562253720709445 0 0 0 0.000568258005648254 0 0.000605144013405316 0.000590007089204966 0 0 0 0.000581457711937146 0.000607722929619612 0.000573174641084476 0 0.000576059355650334 0 0.000587436922912124 0 0 0 0.000592683258128 0.000594683468729251 0.000587030007585721 0 0.000608602561987694 0 0.000596674010055125 0 0.000607843207982066 0.000587701281600076 0.000593843954487689 0.000570873346972318 0.000609029073914406 0.000604810184425584 0 0 0.000593003731931417 0.000590756849175337
"inferior_frontal_gyrus_pars_orbitalis_left" 0 0.000569476340351754 0.000571161597165544 0 0 0 0 0 0 0 0.000617180455881402 0 0.000589254142549299 0 0 0 0.000577192059701393 0 0.000597295415193547 0 0.000569569293819545 0 0.000570868583197738 0 0.000577883360136128 0.000626937532730646 0.000570362986913952 0 0 0.000563565164183412 0 0 0 0.000577198126071677 0 0.00057521616316726 0.00057735163422514 0 0 0 0 0 0 0 0.00058161849528003 0 0 0 0 0 0.000574868552948851 0 0 0 0.000617178566758575 0 0.000600094957846608 0 0.000578050335527767 0.000578657018122906 0.000579522858638836 0 0.000580522284804306 0.000591955700579437 0 0 0 0.000577190563760741
"inferior_frontal_gyrus_pars_triangularis_left" 0 0.000574031089887997 0.000566158127517907 0 0 0 0 0 0 0 0.000599691379775971 0 0.000579620689073617 0 0 0 0.000636839200970487 0.000597295415193547 0 0 0.000565123110330121 0 0.000566878977615986 0 0.000582813368061288 0.000602375225043471 0.000580488552380951 0 0 0.00055527415152992 0 0 0 0.000572549293233498 0 0.00061096436715312 0.000586810515332463 0 0 0 0 0 0 0 0 0 0 0 0 0 0.000605923758831263 0 0 0 0.000585795689559591 0 0.000612855741988467 0 0.000625651804639997 0.000582037344731062 0.000587090377104099 0 0 0 0 0 0 0.000601515365432742
"pericalcarine_cortex_left" 0 0 0 0.000648544276072284 0 0.000641132270200833 0.000599424453113239 0 0.000613747911180463 0.000655591647171851 0 0.000662759338714426 0 0 0 0 0 0 0 0 0 0 0 0.00065167621254648 0 0 0 0.000652919688081342 0 0 0 0 0 0 0 0 0 0.000712041467802547 0 0 0 0 0 0.000699654463029796 0 0.000683237432231677 0 0 0 0 0 0 0 0.000679287766849766 0 0 0 0 0 0 0 0 0 0 0 0 0 0
"postcentral_gyrus_left" 0 0.000554862433650223 0.000578247545958893 0 0 0.000629170159649533 0.000585013077319145 0.000625873806518803 0.000596084721433062 0.000614034880898262 0 0 0 0.000596481147099468 0 0.000614350314984267 0.000572188572729481 0.000569569293819545 0.000565123110330121 0 0 0.00058592673909187 0.000601819432669873 0.000587923805578517 0.000572559634983668 0.000579632095228952 0.000575898042251604 0.00064475144418418 0.000638861076499536 0.000601924937876054 0 0 0.000602889839617691 0.00058904702711592 0 0 0.000626618682553826 0 0 0 0 0.000647931348737864 0.000633942571013251 0.000652241526362658 0 0 0 0 0 0.000610715981865523 0 0 0 0 0.000602165483967642 0.000603895397041522 0.000615036035891562 0 0.000574410084247087 0 0.000586116704018239 0.000582459191741045 0 0.000618299587405191 0 0 0 0
"posterior_cingulate_gyrus_left" 0.00059827617313653 0.00063471804303409 0.000573134205465876 0 0 0.000596135620849026 0.000575685003631964 0.000612191654779696 0.000635506785879657 0.000604922700433492 0 0 0 0.000570810951921907 0 0.000601051115213691 0 0 0 0 0.00058592673909187 0 0.000575495469606156 0.000581441384011783 0.000621666361364104 0.000555902207423904 0.000583764674117326 0.00056810495524681 0.000572595414823832 0.000577983847740196 0 0 0.00055934757957714 0.00057295654834943 0 0.000615486258275986 0.000608498372732488 0 0 0.000632541387290364 0.000587622021773342 0.000624348576251249 0.000737442087798578 0.000647325621508531 0 0 0 0 0 0.000604138336912604 0 0 0 0 0.000583285227103824 0.000719149732486904 0.000611990894828592 0 0.000586007782640743 0 0.000599155349859213 0.000593808164953546 0 0.000606462629947429 0 0 0 0
"precentral_gyrus_left" 0.000579237469884692 0.00056382808263592 0.000575119441664848 0 0.00069989827436103 0.000580431857149874 0.000580343817388272 0.000610964548629398 0.000578693130113654 0.000598235068965521 0.00056729111189133 0 0 0.000591313226811145 0 0.000636286283321218 0.000589590373701604 0.000570868583197738 0.000566878977615986 0 0.000601819432669873 0.000575495469606156 0 0.00057650235945605 0.000579267794474417 0.00056973185937006 0.000579125336299047 0.000576566254728219 0.000588258342077892 0.00056865374237653 0 0 0.000589821010052461 0.000569159147303618 0 0.000593263963458074 0.000611213471731392 0 0.000612361623205997 0.00064475194654188 0.000602732931767812 0.000619415014067985 0.000624247018653015 0.00060524764352936 0.000572056609020368 0 0 0.000605606346668089 0 0.00065336269089556 0.000602633684802795 0 0 0 0.000603332579928312 0.000609889961573247 0.000615483928894088 0 0.000592617061176265 0.000580293474827321 0.000595105318450827 0.000604868026157014 0.000577305265276354 0.00060685665099216 0 0 0 0.000597836707153311
"precuneus_left" 0.000588424889329235 0 0.000570180404480914 0.000604870575287424 0 0.000607739790071371 0.000621580090836884 0.000634483726216366 0.000602779270508171 0.000626174011996627 0 0.000621675168452674 0 0.000611764480635916 0 0.000577475179146751 0.000541886367671951 0 0 0.00065167621254648 0.000587923805578517 0.000581441384011783 0.00057650235945605 0 0 0.000576347458522314 0.000583810579076958 0.000610896992876247 0.000603903519834898 0.000572226283909765 0 0 0.000596362445995244 0.000587148899109577 0 0 0 0.000759017283830065 0 0 0 0 0.000614444179567549 0.000584719225301634 0 0 0 0 0 0.000594601251580096 0 0 0 0 0 0.000606027728431993 0.000612041918732679 0 0 0 0.000613700080921307 0 0 0.000579966030682313 0 0 0 0.000655702261310072
"rostral_anterior_cingulate_cortex_left" 0 0.000571830406713576 0.000576343195625825 0 0 0 0 0 0 0 0.000601661685522297 0 0.000638815835382617 0 0 0 0.000584262520702742 0.000577883360136128 0.000582813368061288 0 0.000572559634983668 0.000621666361364104 0.000579267794474417 0 0 0.000592499535015711 0.000574797236319091 0 0 0.000570696415931476 0 0 0 0.000581134485369097 0 0.000594969867052645 0.0005811403722733 0 0 0 0.000573857278543135 0.000599113325027323 0 0 0.000614534160767387 0 0.000572761361457074 0 0 0 0.000587562219778354 0 0.00057562098565611 0 0.000608778826800046 0.000578087156160048 0.000603995975656729 0 0.000646080414893147 0.000582991888659589 0.00058490471002204 0.000575162320832999 0.000599117010434165 0.000593775059114466 0 0 0.000594397684674959 0.000583041380601196
"rostral_middle_frontal_gyrus_left" 0 0.000582345082541918 0.000574750737892963 0 0 0 0 0 0 0 0.000602200574977533 0 0.000638354694451093 0 0 0 0.000595006638855881 0.000626937532730646 0.000602375225043471 0 0.000579632095228952 0.000555902207423904 0.00056973185937006 0.000576347458522314 0.000592499535015711 0 0.00058963715273961 0 0 0.000558569775892299 0.000721207820739138 0 0 0.000564695711475187 0 0.000597791664453131 0.000585793441324855 0 0 0 0.000594376199869332 0.000654481912542397 0 0 0.000577693329406221 0 0.000584583180091366 0 0 0 0.000590858138993406 0 0 0 0.000618275063800735 0.000584018499504086 0.000595008824957672 0 0.000601816859919282 0.000582455907389705 0.000591087226357147 0.000615400965963948 0.000603979652360556 0.000605320982967525 0 0 0.000604164305369286 0.00058646715517849
"superior_frontal_gyrus_left" 0.000592130843897652 0.000587303204840133 0.00058914264835044 0 0.000611818780317051 0.000588607907286612 0.000589579925050073 0.000610760074146191 0.000587614963338394 0.00061368861545136 0.000564777412797029 0 0.00059821163688933 0.000603106204083394 0.000595954852088628 0.000597730098400789 0.000580729214987969 0.000570362986913952 0.000580488552380951 0 0.000575898042251604 0.000583764674117326 0.000579125336299047 0.000583810579076958 0.000574797236319091 0.00058963715273961 0 0.000574221368947509 0.000584806550235732 0.000571028697421827 0.000801622855083581 0 0.000559018735610297 0.00056594443242231 0 0.000601683639435424 0.000585941493809304 0.000602527048115601 0.000593819755130513 0.000608873575719382 0.000578329686439449 0.00060274473927639 0.000609740665621543 0.000597678003480084 0.000569781048669744 0 0.000580197984416976 0.000588341997548471 0 0.000616225442418695 0.000587226771268566 0 0.000581693039765289 0 0.00060216849330368 0.000601731521076593 0.00059549952355304 0.000597612152910009 0.000585225863249937 0.000579881140548738 0.000588056671669407 0.000588871516715948 0.000601926907670091 0.000597002864505152 0.000588944307029968 0 0.000590818751331569 0.000581248439779894
"superior_parietal_gyrus_left" 0.000593967890573261 0.000580330267140058 0.000552792433006002 0.000633552274309238 0 0.00057903062501497 0.000581672942407575 0.000588069676119084 0.000591542463645528 0.00060288293892311 0 0.000622647374315655 0 0.000606059175721829 0 0.000596382227384599 0.000564502487437335 0 0 0.000652919688081342 0.00064475144418418 0.00056810495524681 0.000576566254728219 0.000610896992876247 0 0 0.000574221368947509 0 0.00057609226896333 0.000572403864374965 0 0 0.000596859178367857 0.000573092255970793 0.000589034970657696 0 0 0.00071165809763438 0 0 0 0.000645452279351902 0.000605203080640528 0 0 0 0 0 0 0.000619281196202493 0 0 0 0 0.00065987740131828 0.000589278517472574 0.000593016965859386 0.000853861948054076 0 0 0.000578176676129271 0.000964064565783785 0 0.000571436957019007 0 0 0 0
"superior_temporal_gyrus_left" 0.000630116529430219 0 0.000612749417656449 0 0.000706567386447177 0.000632694598864801 0.000591879290508397 0.000627177163029677 0.000608133724367426 0.000620631528846523 0.000774931285878054 0 0 0.000627628335636184 0.000698070365985361 0.000573737341559303 0 0 0 0 0.000638861076499536 0.000572595414823832 0.000588258342077892 0.000603903519834898 0 0 0.000584806550235732 0.00057609226896333 0 0.000615958157230381 0 0.00072804365514273 0.000634209785769966 0.000638797223252901 0 0 0 0 0 0 0 0 0 0 0 0 0 0 0 0 0 0 0 0 0 0.000619027295515504 0.00061136068508013 0 0 0 0.000589119279147546 0 0 0 0 0 0 0
"supramarginal_gyrus_left" 0.00063136556449249 0.000548511788135925 0.000566878978168447 0 0 0.000622654471429379 0.00061263150401098 0.000621370105683908 0.000586653695160703 0.000609084652599832 0.000564939589672708 0 0 0.000636555547973068 0 0.000568627501490834 0.000562253720709445 0.000563565164183412 0.00055527415152992 0 0.000601924937876054 0.000577983847740196 0.00056865374237653 0.000572226283909765 0.000570696415931476 0.000558569775892299 0.000571028697421827 0.000572403864374965 0.000615958157230381 0 0 0 0.000596244186881195 0.000575672737797375 0 0.000564362456492928 0.000580667490789013 0 0 0.000599098342231533 0 0.000649522921413294 0.000642963238013623 0.000610074988654763 0 0 0 0.000648622391951845 0 0.000585146653381546 0 0 0 0 0.000578955017699866 0.000586366097042701 0.000604812720972454 0 0 0 0.00058369816281472 0 0 0.00060903799952561 0 0 0 0
"frontal_pole_left" 0 0 0 0 0 0 0 0 0 0 0.000802918307583414 0 0.000720256148082345 0 0 0 0 0 0 0 0 0 0 0 0 0.000721207820739138 0.000801622855083581 0 0 0 0 0 0 0 0 0 0 0 0 0 0 0 0 0 0 0 0 0 0 0 0 0 0 0 0 0 0 0 0 0 0 0 0 0 0 0 0 0
"temporal_pole_left" 0 0 0 0 0.000708281787518121 0.000677437720584734 0 0.000685006169486071 0 0 0.000781089714961287 0 0 0.000708414742885197 0.000703727766121425 0 0 0 0 0 0 0 0 0 0 0 0 0 0.00072804365514273 0 0 0 0 0.000713910201328423 0 0 0 0 0 0 0 0 0 0 0 0 0 0 0 0 0 0 0 0 0 0 0 0 0 0 0 0 0 0 0 0 0 0
"transverse_temporal_gyrus_left" 0.000603890809036887 0 0.000584000584306984 0 0 0.000620002621435692 0.000593429445370233 0.000614101847779022 0.00069593719091213 0.000619628109342279 0 0 0 0.000612040563313788 0 0.000621862364767005 0 0 0 0 0.000602889839617691 0.00055934757957714 0.000589821010052461 0.000596362445995244 0 0 0.000559018735610297 0.000596859178367857 0.000634209785769966 0.000596244186881195 0 0 0 0.000607475694566753 0 0 0.000581382900565138 0 0 0 0 0 0 0 0 0 0 0 0 0.00059971658442091 0 0 0 0 0 0.000602596441132082 0.000618630182143473 0 0 0 0.000591838126545667 0 0 0.000594021510512692 0 0 0 0
"insula_left" 0.000607600954284471 0.000561702830083573 0.000569694271125066 0 0.000705107390929492 0.000652566087867394 0.000596523739159678 0.000641653111989075 0.000603973523939153 0.000625416602133549 0.000612468608518193 0 0.000718155645774786 0.000624550440101764 0.000696885424822713 0.000566218076071339 0.000568258005648254 0.000577198126071677 0.000572549293233498 0 0.00058904702711592 0.00057295654834943 0.000569159147303618 0.000587148899109577 0.000581134485369097 0.000564695711475187 0.00056594443242231 0.000573092255970793 0.000638797223252901 0.000575672737797375 0 0.000713910201328423 0.000607475694566753 0 0.000655338691888748 0.000576030905389111 0.000584857650647889 0 0.000603966732844577 0.000599377486625564 0.000565605721928796 0.00061937343746429 0.000654111413905575 0.000616544217351848 0 0 0 0.000615700335197413 0 0.000603695123517561 0 0 0 0 0.000589684169493638 0.000598433729476889 0.000606112011168089 0 0.000583415719152238 0.000571445787657675 0.000584664324043986 0.000569824089776144 0 0.000598226818028696 0 0 0 0.000581279937520596
"banks_superior_temporal_sulcus_right" 0 0 0 0 0 0 0 0 0.000623215739899574 0 0 0 0 0 0 0 0 0 0 0 0 0 0 0 0 0 0 0.000589034970657696 0 0 0 0 0 0.000655338691888748 0 0 0.000570256933280468 0 0 0.00061307067566061 0.000596906246210474 0.000608000597945017 0.000592114145686898 0.00059670444509141 0 0 0 0.000636796251944179 0 0.000587500629024908 0.000572862078806268 0 0 0 0.000578517115557961 0.000597512359294595 0.000574644708128385 0.000582403084260923 0 0 0.00057647109306561 0.000570817647613389 0.000638720349400787 0.000633788139751742 0 0 0.000616151365311624 0.000614843187869964
"caudal_anterior_cingulate_cortex_right" 0 0.000736345104717533 0.000591490291209653 0 0 0 0 0 0 0 0.000577089962890674 0 0.000586332333271913 0 0 0 0.000605144013405316 0.00057521616316726 0.00061096436715312 0 0 0.000615486258275986 0.000593263963458074 0 0.000594969867052645 0.000597791664453131 0.000601683639435424 0 0 0.000564362456492928 0 0 0 0.000576030905389111 0 0 0.000577524610976672 0 0 0 0.000561608968086176 0 0 0.000567040486776411 0.000563453608227267 0 0.000574762426850151 0 0 0.000586127668559095 0.000585775283786221 0.000581095712706625 0.000571244950616396 0 0.000580773483688236 0.000658356253023346 0.000580318572254454 0 0.000576049557412856 0.000578981845679826 0.000587978487612868 0 0.000593708106801473 0.000582962623435901 0.000570939652124667 0 0 0.000571060133790756
"caudal_middle_frontal_gyrus_right" 0 0.000586242447339869 0.000598749942212832 0 0 0 0 0 0 0 0.000580671407963331 0 0.000577986924436627 0 0 0 0.000590007089204966 0.00057735163422514 0.000586810515332463 0 0.000626618682553826 0.000608498372732488 0.000611213471731392 0 0.0005811403722733 0.000585793441324855 0.000585941493809304 0 0 0.000580667490789013 0 0 0.000581382900565138 0.000584857650647889 0.000570256933280468 0.000577524610976672 0 0 0 0.000660693382018049 0.000565623476041377 0.000606587911091176 0.000585254526447175 0.000574923535786379 0.00055987070232169 0 0.000562137055639095 0.000569502518377322 0 0 0.000564506076150232 0.000570409521560381 0.000560865243715511 0 0.000602827452704984 0.00056009280084484 0.000586371369230533 0.000558753897333807 0.000570374340126138 0.000577742177957951 0.000569376777463121 0.000536766723220457 0.000601798120361936 0.000584444363651043 0.000563112573865484 0 0.000592601141393414 0.000567327552092754
"cuneus_right" 0 0 0 0.000665498019036019 0 0 0 0 0 0.000706850347773827 0 0.000645362198270947 0 0 0 0 0 0 0 0.000712041467802547 0 0 0 0.000759017283830065 0 0 0.000602527048115601 0.00071165809763438 0 0 0 0 0 0 0 0 0 0 0 0.000577865961391314 0.000603442502285543 0.00058165205559852 0.00060792107181932 0.000585495214679727 0 0.000628938971509848 0 0 0 0 0 0 0 0.000635347048371307 0.000568644115770076 0 0.000579854545910407 0.000630680097040821 0 0 0.000591933454327831 0.000620444583415426 0 0 0 0 0 0.00060794788467742
"entorhinal_cortex_right" 0 0 0 0 0.000694317129325282 0 0 0 0 0 0 0 0 0 0.000802982731366119 0 0 0 0 0 0 0 0.000612361623205997 0 0 0 0.000593819755130513 0 0 0 0 0 0 0.000603966732844577 0 0 0 0 0 0.000718799613898151 0 0 0 0 0 0.000801737775568407 0 0 0.000702239971407579 0 0 0 0 0 0 0 0.00057667448641041 0 0 0 0 0 0 0.000613726617297892 0 0.000740275795991332 0 0.000825289282472508
"fusiform_gyrus_right" 0 0 0.000616843120002442 0 0 0 0 0 0 0 0 0 0 0 0 0 0 0 0 0 0 0.000632541387290364 0.00064475194654188 0 0 0 0.000608873575719382 0 0 0.000599098342231533 0 0 0 0.000599377486625564 0.00061307067566061 0 0.000660693382018049 0.000577865961391314 0.000718799613898151 0 0.000603641353319722 0.000622280488189873 0.000651304984566799 0.000609649736455961 0 0.000635891784593143 0 0.000611885681283795 0.000648642330351682 0.000618391987846673 0.000617778438859358 0 0 0.000621015344141194 0.000608138975195678 0.000621297307200159 0.000603680696909651 0.000608800213314688 0 0.000608811220621454 0.000603699700170589 0.000587201657420132 0.000621460755902067 0.000624707364119821 0 0.000681201069083959 0.0006151780661038 0.000637601593649586
"inferior_parietal_gyrus_right" 0 0.000587595780211467 0.000580364521388536 0 0 0 0 0 0 0 0 0 0 0 0 0.000661238308161427 0.000581457711937146 0 0 0 0 0.000587622021773342 0.000602732931767812 0 0.000573857278543135 0.000594376199869332 0.000578329686439449 0 0 0 0 0 0 0.000565605721928796 0.000596906246210474 0.000561608968086176 0.000565623476041377 0.000603442502285543 0 0.000603641353319722 0 0.000594498836237778 0.00059250789053469 0.000595723086940495 0 0.000638968456870154 0 0.000590329555416342 0 0.000591695530485549 0.000560139711548918 0 0 0.000635935565849365 0.000573356544073799 0.000580109025104989 0.00057333085663279 0.000588169184439068 0 0.000551345814293679 0.000564983635870607 0.00058291552497564 0.000658639904974778 0.000613539156280967 0 0 0.000639877763971655 0.000604679109109649
"inferior_temporal_gyrus_right" 0 0 0.000610339821027345 0 0 0 0 0 0.000665907719475807 0.000618482176489785 0 0 0 0 0 0.000644107618752146 0.000607722929619612 0 0 0 0.000647931348737864 0.000624348576251249 0.000619415014067985 0 0.000599113325027323 0.000654481912542397 0.00060274473927639 0.000645452279351902 0 0.000649522921413294 0 0 0 0.00061937343746429 0.000608000597945017 0 0.000606587911091176 0.00058165205559852 0 0.000622280488189873 0.000594498836237778 0 0.000633960748176775 0.000606732939959016 0.000778359024545797 0.000760329377692267 0 0.000607497771536583 0.000631362983649819 0.000600613288716707 0.000585430943819331 0 0 0.000593004171886289 0.00059882704372844 0.000609622858871505 0.000589972458627509 0.000617993993597702 0.000607701913953631 0 0.000599383442165485 0.000581856985429323 0.000610015969902013 0.00061149003325911 0 0.000702949071947196 0.000605003733747643 0.000615081080072991
"cingulate_gyrus_isthmus_right" 0 0.00066360936023969 0.000630384892311687 0 0.000689398400142525 0.000636857306323311 0.00058194833785561 0.000653181786363423 0.000770771855011867 0.000600986860190513 0 0 0 0 0 0.000672795166283961 0.000573174641084476 0 0 0 0.000633942571013251 0.000737442087798578 0.000624247018653015 0.000614444179567549 0 0 0.000609740665621543 0.000605203080640528 0 0.000642963238013623 0 0 0 0.000654111413905575 0.000592114145686898 0 0.000585254526447175 0.00060792107181932 0 0.000651304984566799 0.00059250789053469 0.000633960748176775 0 0.000631389301190402 0 0.000664900053189504 0 0.000588614413446797 0 0.000581883533017674 0.000556435936262884 0 0 0 0.000583983261218064 0.000603272790446625 0.000566101032659906 0.000599180113891413 0 0 0.000575206981186183 0.000589036588071804 0.000596298752493612 0.000593102988483132 0 0 0.000583412367019427 0.000594315255738185
"lateral_occipital_cortex_right" 0 0 0.000599971325756761 0.00054472013281867 0 0.000692337108158278 0 0.000660837316065348 0.000653872740035842 0.000693244122837081 0 0.000770937435559718 0 0 0 0.000629519983366935 0 0 0 0.000699654463029796 0.000652241526362658 0.000647325621508531 0.00060524764352936 0.000584719225301634 0 0 0.000597678003480084 0 0 0.000610074988654763 0 0 0 0.000616544217351848 0.00059670444509141 0.000567040486776411 0.000574923535786379 0.000585495214679727 0 0.000609649736455961 0.000595723086940495 0.000606732939959016 0.000631389301190402 0 0 0.000635461910221802 0 0.000612005489508335 0 0.000591678373145569 0.000554860529694627 0 0 0.00064667001688357 0.000568346460744424 0.00060089613106002 0.000581650796911921 0.000612909985875703 0 0 0.000586262997724393 0.000581992977842238 0.000596965994707853 0.000608519887867756 0 0 0.000575681118457771 0.000615750299398032
"lateral_orbitofrontal_cortex_right" 0 0 0.000571931778572406 0 0 0 0 0 0 0 0.000575541402880048 0 0 0 0 0 0.000576059355650334 0.00058161849528003 0 0 0 0 0.000572056609020368 0 0.000614534160767387 0.000577693329406221 0.000569781048669744 0 0 0 0 0 0 0 0 0.000563453608227267 0.00055987070232169 0 0 0 0 0.000778359024545797 0 0 0 0 0.000609022240485459 0 0 0 0.0005715016022804 0.000613551674300929 0.000591216530645721 0 0.000575582428032307 0.000545287325922851 0.000555787645478687 0 0.000591337876830245 0.000616346065049505 0.000561222147895114 0 0.000699546786748702 0.000569186835586924 0.000595575354921662 0.000765891566551219 0 0.000655029241057741
"lingual_gyrus_right" 0 0 0 0.00066388955959208 0.000702892094704352 0.000714875740802698 0 0 0.000820557128860633 0.000703160411467662 0 0.000919922228236957 0 0 0 0 0 0 0 0.000683237432231677 0 0 0 0 0 0 0 0 0 0 0 0 0 0 0 0 0 0.000628938971509848 0.000801737775568407 0.000635891784593143 0.000638968456870154 0.000760329377692267 0.000664900053189504 0.000635461910221802 0 0 0 0 0.000719607040221512 0 0 0 0 0.000649950712517593 0.000675186476867892 0 0 0.000645614511339085 0 0 0 0.000636599433437746 0 0 0 0 0 0
"medial_orbitofrontal_gyrus_right" 0 0 0.00058763554987912 0 0 0 0 0 0 0 0 0 0.000792793825415225 0 0 0 0.000587436922912124 0 0 0 0 0 0 0 0.000572761361457074 0.000584583180091366 0.000580197984416976 0 0 0 0 0 0 0 0 0.000574762426850151 0.000562137055639095 0 0 0 0 0 0 0 0.000609022240485459 0 0 0 0 0 0.00057660280213357 0.000598870775072457 0.000575522314935102 0 0.000570606355515714 0.000566671671338681 0 0 0.00061842651826404 0.00063397311001291 0.000578866784245461 0 0 0.000588389521245816 0.000634718716331092 0 0 0.000732266873811317
"middle_temporal_gyrus_right" 0 0 0.000593197142494802 0 0 0 0 0 0 0.000637692599945132 0 0 0 0 0 0.000645449459268909 0 0 0 0 0 0 0.000605606346668089 0 0 0 0.000588341997548471 0 0 0.000648622391951845 0 0 0 0.000615700335197413 0.000636796251944179 0 0.000569502518377322 0 0 0.000611885681283795 0.000590329555416342 0.000607497771536583 0.000588614413446797 0.000612005489508335 0 0 0 0 0 0.000586471183663502 0.000576434823331903 0 0 0 0.000576599896455755 0.000597793456877428 0.000575488853651663 0.000594827837360206 0 0 0.000575716371387286 0.000568194065730523 0.000619649180532781 0.000593459275046262 0 0.00070824472457213 0.000599558068067039 0.000604765426717592
"parahippocampal_gyrus_right" 0 0 0 0 0.000690460265628758 0 0 0 0 0 0 0 0 0 0 0 0 0 0 0 0 0 0 0 0 0 0 0 0 0 0 0 0 0 0 0 0 0 0.000702239971407579 0.000648642330351682 0 0.000631362983649819 0 0 0 0.000719607040221512 0 0 0 0 0 0 0 0 0 0 0 0 0 0 0 0 0 0.000615411097324132 0 0 0 0
"paracentral_gyrus_right" 0 0 0.000570929475593815 0 0 0 0.000600930153674272 0 0.000593074447311615 0.000595745566711649 0 0 0 0.000615645596974377 0 0.000671047105444988 0 0 0 0 0.000610715981865523 0.000604138336912604 0.00065336269089556 0.000594601251580096 0 0 0.000616225442418695 0.000619281196202493 0 0.000585146653381546 0 0 0.00059971658442091 0.000603695123517561 0.000587500629024908 0.000586127668559095 0 0 0 0.000618391987846673 0.000591695530485549 0.000600613288716707 0.000581883533017674 0.000591678373145569 0 0 0 0.000586471183663502 0 0 0.000574739266151091 0 0 0 0.000671578545384692 0.000597453321512989 0.000641661619725929 0.000589327362708856 0 0 0.00058475047654268 0.000597518911945993 0 0.000582813093222617 0 0 0 0.000587665285047771
"inferior_frontal_gyrus_pars_opercularis_right" 0 0.000593848310457075 0.000582794013029433 0 0 0 0 0 0 0 0.000577750982327704 0 0.000580642536337038 0 0 0 0.000592683258128 0.000574868552948851 0.000605923758831263 0 0 0 0.000602633684802795 0 0.000587562219778354 0.000590858138993406 0.000587226771268566 0 0 0 0 0 0 0 0.000572862078806268 0.000585775283786221 0.000564506076150232 0 0 0.000617778438859358 0.000560139711548918 0.000585430943819331 0.000556435936262884 0.000554860529694627 0.0005715016022804 0 0.00057660280213357 0.000576434823331903 0 0.000574739266151091 0 0.000587059476590975 0.000578722815363992 0 0.000571337320976678 0.000611936313388642 0.000685851630983746 0.000571782773105023 0.000574657780223842 0.00058167600525393 0.000574388384182847 0.000549364547389771 0.00065579375206631 0.000576537908154774 0 0 0.000601190191273288 0.000581191264492521
"inferior_frontal_gyrus_pars_orbitalis_right" 0 0 0.000569387497370634 0 0 0 0 0 0 0 0 0 0 0 0 0 0.000594683468729251 0 0 0 0 0 0 0 0 0 0 0 0 0 0 0 0 0 0 0.000581095712706625 0.000570409521560381 0 0 0 0 0 0 0 0.000613551674300929 0 0.000598870775072457 0 0 0 0.000587059476590975 0 0.000630971588182251 0 0.000577526670802125 0 0.000586643431591025 0 0.000582737257650492 0.00062276365293043 0.000585783766870878 0 0.000692256838522563 0 0 0 0 0.000583775741326022
"inferior_frontal_gyrus_pars_triangularis_right" 0 0.000586971122448379 0 0 0 0 0 0 0 0 0 0 0 0 0 0 0.000587030007585721 0 0 0 0 0 0 0 0.00057562098565611 0 0.000581693039765289 0 0 0 0 0 0 0 0 0.000571244950616396 0.000560865243715511 0 0 0 0 0 0 0 0.000591216530645721 0 0.000575522314935102 0 0 0 0.000578722815363992 0.000630971588182251 0 0 0.000592547228495392 0 0.000566882692396093 0 0.000570948836628485 0.000589891049025664 0.000571661859007801 0 0.000598568733353213 0.000587336404174467 0.00059171491736122 0 0 0.000565525326012462
"pericalcarine_cortex_right" 0 0 0 0.000662083700849296 0 0 0 0 0 0 0 0.000701151810001119 0 0 0 0 0 0 0 0.000679287766849766 0 0 0 0 0 0 0 0 0 0 0 0 0 0 0 0 0 0.000635347048371307 0 0.000621015344141194 0.000635935565849365 0.000593004171886289 0 0.00064667001688357 0 0.000649950712517593 0 0 0 0 0 0 0 0 0 0 0 0.000628621562433296 0 0 0.000626427644568294 0.000650204969686046 0.000590066201473484 0 0 0 0 0.000631468673838911
"postcentral_gyrus_right" 0 0.000601609314023666 0.000612443362902003 0 0 0 0 0 0.000617579200774892 0 0.000619484985339517 0 0.000613086127639003 0 0 0.000556030789089765 0.000608602561987694 0.000617178566758575 0.000585795689559591 0 0.000602165483967642 0.000583285227103824 0.000603332579928312 0 0.000608778826800046 0.000618275063800735 0.00060216849330368 0.00065987740131828 0 0.000578955017699866 0 0 0 0.000589684169493638 0.000578517115557961 0.000580773483688236 0.000602827452704984 0.000568644115770076 0 0.000608138975195678 0.000573356544073799 0.00059882704372844 0.000583983261218064 0.000568346460744424 0.000575582428032307 0.000675186476867892 0.000570606355515714 0.000576599896455755 0 0.000671578545384692 0.000571337320976678 0.000577526670802125 0.000592547228495392 0 0 0.000565269074881775 0.000625955020707032 0.000622568076396579 0.00058850044903307 0.000588677384349155 0.000587305569681022 0.000583277271286287 0.000637123765658421 0.000612964249786696 0 0 0.000567571397513368 0.000611138681882498
"posterior_cingulate_gyrus_right" 0 0.000628696411956333 0.000589034597263571 0 0 0 0.000598874443171105 0.000619801507398071 0.000645634206661666 0.000617555981320061 0.000594029156187743 0 0 0 0 0.000616579916909349 0 0 0 0 0.000603895397041522 0.000719149732486904 0.000609889961573247 0.000606027728431993 0.000578087156160048 0.000584018499504086 0.000601731521076593 0.000589278517472574 0.000619027295515504 0.000586366097042701 0 0 0.000602596441132082 0.000598433729476889 0.000597512359294595 0.000658356253023346 0.00056009280084484 0 0 0.000621297307200159 0.000580109025104989 0.000609622858871505 0.000603272790446625 0.00060089613106002 0.000545287325922851 0 0.000566671671338681 0.000597793456877428 0 0.000597453321512989 0.000611936313388642 0 0 0 0.000565269074881775 0 0.00058319600655138 0.000597395113934883 0.000569921315470683 0.000562592201467019 0.000578413168850938 0.000579508469432428 0 0.000588366746384487 0 0 0 0.000576391955529778
"precentral_gyrus_right" 0 0.000593541088273846 0.000608281568629702 0 0.000641536563303038 0.000616143741451698 0.000582483690606319 0.000618482064643208 0.000651768343660478 0.00061893570223892 0.00060199017201054 0 0.000608151824054476 0 0.000615843685801346 0.00063575946638876 0.000596674010055125 0.000600094957846608 0.000612855741988467 0 0.000615036035891562 0.000611990894828592 0.000615483928894088 0.000612041918732679 0.000603995975656729 0.000595008824957672 0.00059549952355304 0.000593016965859386 0.00061136068508013 0.000604812720972454 0 0 0.000618630182143473 0.000606112011168089 0.000574644708128385 0.000580318572254454 0.000586371369230533 0.000579854545910407 0.00057667448641041 0.000603680696909651 0.00057333085663279 0.000589972458627509 0.000566101032659906 0.000581650796911921 0.000555787645478687 0 0 0.000575488853651663 0 0.000641661619725929 0.000685851630983746 0.000586643431591025 0.000566882692396093 0 0.000625955020707032 0.00058319600655138 0 0.000577127605493369 0.000582463734844675 0.000636776464831012 0.000574385061894268 0.000572898799602023 0.000674496470206172 0.000580153868251231 0 0 0.000581797207365806 0.000575597857438529
"precuneus_right" 0 0 0 0 0 0 0 0 0 0 0 0 0 0 0 0.000722782828426409 0 0 0 0 0 0 0 0 0 0 0.000597612152910009 0.000853861948054076 0 0 0 0 0 0 0.000582403084260923 0 0.000558753897333807 0.000630680097040821 0 0.000608800213314688 0.000588169184439068 0.000617993993597702 0.000599180113891413 0.000612909985875703 0 0.000645614511339085 0 0.000594827837360206 0 0.000589327362708856 0.000571782773105023 0 0 0.000628621562433296 0.000622568076396579 0.000597395113934883 0.000577127605493369 0 0 0 0.000579351331914689 0.000635579785892716 0.000589082764474273 0.000595803216229702 0 0 0 0.000617388876000058
"rostral_anterior_cingulate_cortex_right" 0 0.000609702993793147 0.000591383231209504 0 0 0 0 0 0 0 0.000602685164511671 0 0.000679011729804864 0 0 0 0.000607843207982066 0.000578050335527767 0.000625651804639997 0 0.000574410084247087 0.000586007782640743 0.000592617061176265 0 0.000646080414893147 0.000601816859919282 0.000585225863249937 0 0 0 0 0 0 0.000583415719152238 0 0.000576049557412856 0.000570374340126138 0 0 0 0 0.000607701913953631 0 0 0.000591337876830245 0 0.00061842651826404 0 0 0 0.000574657780223842 0.000582737257650492 0.000570948836628485 0 0.00058850044903307 0.000569921315470683 0.000582463734844675 0 0 0.000584786178308042 0.00057846638377836 0.000564119454792835 0.000585595623766392 0.000583394902140241 0 0 0 0.000577283117866724
"rostral_middle_frontal_gyrus_right" 0 0.000585166479511476 0.000583962776561314 0 0 0 0 0 0 0 0.000583148978977949 0 0.000580805301136429 0 0 0 0.000587701281600076 0.000578657018122906 0.000582037344731062 0 0 0 0.000580293474827321 0 0.000582991888659589 0.000582455907389705 0.000579881140548738 0 0 0 0 0 0 0.000571445787657675 0 0.000578981845679826 0.000577742177957951 0 0 0.000608811220621454 0.000551345814293679 0 0 0 0.000616346065049505 0 0.00063397311001291 0 0 0 0.00058167600525393 0.00062276365293043 0.000589891049025664 0 0.000588677384349155 0.000562592201467019 0.000636776464831012 0 0.000584786178308042 0 0.0005908607132835 0.000556104949525816 0.000585495996431192 0.000580418536391349 0.000640559364013552 0 0 0.00057046101724365
"superior_frontal_gyrus_right" 0 0.000600001587772925 0.000596726352894919 0 0.000569140918009806 0.000599216209015876 0.00061353169666024 0.000593509377905219 0.000614505483959551 0.000621858775153226 0.000583177452284933 0 0.00058152761643373 0 0 0.000594293210995388 0.000593843954487689 0.000579522858638836 0.000587090377104099 0 0.000586116704018239 0.000599155349859213 0.000595105318450827 0.000613700080921307 0.00058490471002204 0.000591087226357147 0.000588056671669407 0.000578176676129271 0.000589119279147546 0.00058369816281472 0 0 0.000591838126545667 0.000584664324043986 0.00057647109306561 0.000587978487612868 0.000569376777463121 0.000591933454327831 0 0.000603699700170589 0.000564983635870607 0.000599383442165485 0.000575206981186183 0.000586262997724393 0.000561222147895114 0 0.000578866784245461 0.000575716371387286 0 0.00058475047654268 0.000574388384182847 0.000585783766870878 0.000571661859007801 0.000626427644568294 0.000587305569681022 0.000578413168850938 0.000574385061894268 0.000579351331914689 0.00057846638377836 0.0005908607132835 0 0.000571300137360347 0.000597622641746379 0.000575323391912946 0.000607051225306868 0 0.000568282580081959 0.000565172093762561
"superior_parietal_gyrus_right" 0 0 0.000588997408636829 0.000680894511110174 0 0 0 0 0.000666466443064313 0 0.0005790814151561 0.000666419428926779 0 0 0 0.000631559924895269 0.000570873346972318 0 0 0 0.000582459191741045 0.000593808164953546 0.000604868026157014 0 0.000575162320832999 0.000615400965963948 0.000588871516715948 0.000964064565783785 0 0 0 0 0 0.000569824089776144 0.000570817647613389 0 0.000536766723220457 0.000620444583415426 0 0.000587201657420132 0.00058291552497564 0.000581856985429323 0.000589036588071804 0.000581992977842238 0 0.000636599433437746 0 0.000568194065730523 0 0.000597518911945993 0.000549364547389771 0 0 0.000650204969686046 0.000583277271286287 0.000579508469432428 0.000572898799602023 0.000635579785892716 0.000564119454792835 0.000556104949525816 0.000571300137360347 0 0.000579609067140384 0.000588864037824464 0 0 0.000572480508435227 0.000571097772504211
"superior_temporal_gyrus_right" 0 0 0.000608555682488888 0 0 0 0 0 0 0 0.000608768326351875 0 0 0 0 0 0.000609029073914406 0.000580522284804306 0 0 0 0 0.000577305265276354 0 0.000599117010434165 0.000603979652360556 0.000601926907670091 0 0 0 0 0 0 0 0.000638720349400787 0.000593708106801473 0.000601798120361936 0 0 0.000621460755902067 0.000658639904974778 0.000610015969902013 0.000596298752493612 0.000596965994707853 0.000699546786748702 0 0 0.000619649180532781 0 0 0.00065579375206631 0.000692256838522563 0.000598568733353213 0.000590066201473484 0.000637123765658421 0 0.000674496470206172 0.000589082764474273 0.000585595623766392 0.000585495996431192 0.000597622641746379 0.000579609067140384 0 0.000668476623001475 0 0.000688979361564368 0.000638200337311793 0.000641955898064072
"supramarginal_gyrus_right" 0 0.000601433447963147 0.000598114921926426 0 0.000578177628705865 0 0 0.000638457591273174 0.000678950635625193 0 0.000600576899896614 0 0.000602072716667508 0 0 0.000630367945381223 0.000604810184425584 0.000591955700579437 0 0 0.000618299587405191 0.000606462629947429 0.00060685665099216 0.000579966030682313 0.000593775059114466 0.000605320982967525 0.000597002864505152 0.000571436957019007 0 0.00060903799952561 0 0 0.000594021510512692 0.000598226818028696 0.000633788139751742 0.000582962623435901 0.000584444363651043 0 0.000613726617297892 0.000624707364119821 0.000613539156280967 0.00061149003325911 0.000593102988483132 0.000608519887867756 0.000569186835586924 0 0.000588389521245816 0.000593459275046262 0.000615411097324132 0.000582813093222617 0.000576537908154774 0 0.000587336404174467 0 0.000612964249786696 0.000588366746384487 0.000580153868251231 0.000595803216229702 0.000583394902140241 0.000580418536391349 0.000575323391912946 0.000588864037824464 0.000668476623001475 0 0 0 0.000611497790649932 0.000594535846964599
"frontal_pole_right" 0 0 0 0 0 0 0 0 0 0 0 0 0 0 0 0 0 0 0 0 0 0 0 0 0 0 0.000588944307029968 0 0 0 0 0 0 0 0 0.000570939652124667 0.000563112573865484 0 0 0 0 0 0 0 0.000595575354921662 0 0.000634718716331092 0 0 0 0 0 0.00059171491736122 0 0 0 0 0 0 0.000640559364013552 0.000607051225306868 0 0 0 0 0 0 0
"temporal_pole_right" 0 0 0 0 0 0 0 0 0 0 0 0 0 0 0 0 0 0 0 0 0 0 0 0 0 0 0 0 0 0 0 0 0 0 0 0 0 0 0.000740275795991332 0.000681201069083959 0 0.000702949071947196 0 0 0.000765891566551219 0 0 0.00070824472457213 0 0 0 0 0 0 0 0 0 0 0 0 0 0 0.000688979361564368 0 0 0 0 0.000682606774067339
"transverse_temporal_gyrus_right" 0 0 0.000578751417216492 0 0 0 0 0 0 0 0 0 0 0 0 0 0.000593003731931417 0 0 0 0 0 0 0 0.000594397684674959 0.000604164305369286 0.000590818751331569 0 0 0 0 0 0 0 0.000616151365311624 0 0.000592601141393414 0 0 0.0006151780661038 0.000639877763971655 0.000605003733747643 0.000583412367019427 0.000575681118457771 0 0 0 0.000599558068067039 0 0 0.000601190191273288 0 0 0 0.000567571397513368 0 0.000581797207365806 0 0 0 0.000568282580081959 0.000572480508435227 0.000638200337311793 0.000611497790649932 0 0 0 0.000616520358727629
"insula_right" 0 0.000594759346902521 0.000584012469028132 0 0 0 0 0 0 0 0.000592887939122617 0 0.000744040894774378 0 0 0 0.000590756849175337 0.000577190563760741 0.000601515365432742 0 0 0 0.000597836707153311 0.000655702261310072 0.000583041380601196 0.00058646715517849 0.000581248439779894 0 0 0 0 0 0 0.000581279937520596 0.000614843187869964 0.000571060133790756 0.000567327552092754 0.00060794788467742 0.000825289282472508 0.000637601593649586 0.000604679109109649 0.000615081080072991 0.000594315255738185 0.000615750299398032 0.000655029241057741 0 0.000732266873811317 0.000604765426717592 0 0.000587665285047771 0.000581191264492521 0.000583775741326022 0.000565525326012462 0.000631468673838911 0.000611138681882498 0.000576391955529778 0.000575597857438529 0.000617388876000058 0.000577283117866724 0.00057046101724365 0.000565172093762561 0.000571097772504211 0.000641955898064072 0.000594535846964599 0 0.000682606774067339 0.000616520358727629 0
