# Supplementary material for: NODDI and Tensor-Based Microstructural Indices as Predictors of Functional Connectivity
Source: PLoS One. 2016 Apr 14;11(4):e0153404. doi: 10.1371/journal.pone.0153404 (PMC4831788; doi:10.1371/journal.pone.0153404)
Supplement: S1 Data — a) Functional connectivity matrices, both fMRI and EEG connectomes across all subjects, in the form of precision matrices and b) structural brain connectivity matrices across all subjects and microstructural indices. Columns and rows are named according to the corresponding brain region that represent. (ZIP) [file pone.0153404.s001.zip › DATA/DWI/36_WODI_68.txt]

"banks_superior_temporal_sulcus_left" "caudal_anterior_cingulate_cortex_left" "caudal_middle_frontal_gyrus_left" "cuneus_left" "entorhinal_cortex_left" "fusiform_gyrus_left" "inferior_parietal_gyrus_left" "inferior_temporal_gyrus_left" "cingulate_gyrus_isthmus_left" "lateral_occipital_cortex_left" "lateral_orbitofrontal_cortex_left" "lingual_gyrus_left" "medial_orbitofrontal_gyrus_left" "middle_temporal_gyrus_left" "parahippocampal_gyrus_left" "paracentral_gyrus_left" "inferior_frontal_gyrus_pars_opercularis_left" "inferior_frontal_gyrus_pars_orbitalis_left" "inferior_frontal_gyrus_pars_triangularis_left" "pericalcarine_cortex_left" "postcentral_gyrus_left" "posterior_cingulate_gyrus_left" "precentral_gyrus_left" "precuneus_left" "rostral_anterior_cingulate_cortex_left" "rostral_middle_frontal_gyrus_left" "superior_frontal_gyrus_left" "superior_parietal_gyrus_left" "superior_temporal_gyrus_left" "supramarginal_gyrus_left" "frontal_pole_left" "temporal_pole_left" "transverse_temporal_gyrus_left" "insula_left" "banks_superior_temporal_sulcus_right" "caudal_anterior_cingulate_cortex_right" "caudal_middle_frontal_gyrus_right" "cuneus_right" "entorhinal_cortex_right" "fusiform_gyrus_right" "inferior_parietal_gyrus_right" "inferior_temporal_gyrus_right" "cingulate_gyrus_isthmus_right" "lateral_occipital_cortex_right" "lateral_orbitofrontal_cortex_right" "lingual_gyrus_right" "medial_orbitofrontal_gyrus_right" "middle_temporal_gyrus_right" "parahippocampal_gyrus_right" "paracentral_gyrus_right" "inferior_frontal_gyrus_pars_opercularis_right" "inferior_frontal_gyrus_pars_orbitalis_right" "inferior_frontal_gyrus_pars_triangularis_right" "pericalcarine_cortex_right" "postcentral_gyrus_right" "posterior_cingulate_gyrus_right" "precentral_gyrus_right" "precuneus_right" "rostral_anterior_cingulate_cortex_right" "rostral_middle_frontal_gyrus_right" "superior_frontal_gyrus_right" "superior_parietal_gyrus_right" "superior_temporal_gyrus_right" "supramarginal_gyrus_right" "frontal_pole_right" "temporal_pole_right" "transverse_temporal_gyrus_right" "insula_right"
"banks_superior_temporal_sulcus_left" 0 0 0 0 0 0.34217681393494 0.385089492122554 0.33396763541618 0.250103891052644 0.378064683364047 0 0 0 0.51159861198297 0 0.274841398707119 0 0 0 0 0 0.249977338668988 0.271917046824853 0.267225121460471 0 0 0.269023664500781 0.281300583555668 0.344758702089731 0.344083150272277 0 0 0.320420704164351 0.281904201992891 0 0 0 0 0 0 0 0 0 0 0 0 0 0 0 0 0 0 0 0 0 0 0 0 0 0 0 0 0 0 0 0 0 0
"caudal_anterior_cingulate_cortex_left" 0 0 0.266398035100917 0 0 0 0 0 0 0 0.255601308050258 0 0.275919519974579 0 0 0.309175076736914 0.265487728649009 0.280255130028642 0.284999754956757 0 0.256396928812442 0.199480935498229 0.272873484189715 0 0.254471735399357 0.281208730339841 0.238322291264528 0.273095517539832 0 0.246751439351477 0 0 0 0.269520925383493 0 0.149342861024833 0.212941899534855 0 0 0 0.216212947904499 0 0.218416883817887 0 0 0 0 0 0 0 0.227753380845269 0 0.219119548726446 0 0.242007329370952 0.257812080529539 0.230946124790521 0 0.206862820643548 0.222515394332629 0.169726181668559 0 0 0.247839196585992 0 0 0 0.217343367466321
"caudal_middle_frontal_gyrus_left" 0 0.266398035100917 0 0 0.231283474297405 0 0.242944280082649 0.246951672263173 0.257358097040114 0 0.267388957149179 0 0.262723432680152 0 0 0.323605089163168 0.286900635276576 0.284260294556967 0.314001932493245 0 0.306920324485066 0.264331232508527 0.290656358916452 0.282199420650313 0.26851864316248 0.33603201552527 0.279849278225318 0.297507239743038 0.255788592501308 0.286038623023665 0 0 0.305858542403899 0.289099866966868 0 0.219902099089985 0.224445224977594 0 0 0.219386695261182 0.231609574592252 0.207141198741002 0.236478237903041 0.216410055944837 0.237841823578324 0 0.242298336388853 0.214857441780538 0 0.242017911350633 0.254739280961228 0.228194961277924 0 0 0.241736210445331 0.20725000331579 0.217071688325793 0 0.222947924441973 0.230986889836562 0.197260290429832 0.225304405045911 0.284508637369112 0.247629289813637 0 0 0.283487075281838 0.23059080351546
"cuneus_left" 0 0 0 0 0 0.302569570265758 0.280272288103222 0 0.286283984695252 0.312984198536293 0 0.288103071890092 0 0 0 0 0 0 0 0.40122047394976 0 0 0 0.284929002361789 0 0 0 0.294734511836329 0 0 0 0 0 0 0 0 0 0.478100548051358 0 0 0 0 0 0.547971185515743 0 0.427547729038651 0 0 0 0 0 0 0 0.430207059276835 0 0 0 0 0 0 0 0.457870673205377 0 0 0 0 0 0
"entorhinal_cortex_left" 0 0 0.231283474297405 0 0 0.455355032413074 0 0.415565465017079 0 0.471691456455316 0 0.375943817404082 0.507772551492997 0.388017975321698 0.429365836354079 0 0 0 0 0 0 0 0.344568659117587 0 0 0 0.215804215873118 0 0.347294878347955 0 0 0.351809301432776 0 0.336638033639607 0 0 0 0 0.399910402828776 0 0 0 0.353404381103471 0 0 0.36256700190083 0 0 0.329695191510359 0 0 0 0 0 0 0 0.221653730946477 0 0 0 0.226251852717538 0 0 0.235939651559753 0 0 0 0
"fusiform_gyrus_left" 0.34217681393494 0 0 0.302569570265758 0.455355032413074 0 0.351573618161547 0.405152078755664 0.293362347877971 0.387929644596244 0 0.360488447073504 0.279120140938233 0.343729170625409 0.45306877079423 0.297237263522866 0 0 0 0.350081698960978 0.274944341819422 0.259402510197063 0.296539402256238 0.300660398903089 0 0 0.256810044139692 0.333913462574988 0.284372841121257 0.287309043504302 0 0.34664336541584 0.285201076369738 0.258437509284321 0 0 0 0 0 0 0 0 0.255052081808328 0.471563942336148 0 0.487070044523301 0 0 0 0 0 0 0 0 0 0 0.189940229088303 0 0 0 0.222052787712124 0 0 0 0 0 0 0
"inferior_parietal_gyrus_left" 0.385089492122554 0 0.242944280082649 0.280272288103222 0 0.351573618161547 0 0.309531241047443 0.27737167371499 0.363695244333843 0 0.293062715012927 0 0.402893453293044 0 0.28532209966204 0 0 0 0.328812041981318 0.276074595671725 0.268125337793426 0.289135765138298 0.273562453175414 0 0 0.284430964527991 0.314914849261068 0.296635271622274 0.342200450119614 0 0 0.267490697719826 0.269122936532972 0 0 0 0 0 0 0 0 0.233976003908189 0 0 0 0 0 0 0.289641042475716 0 0 0 0 0 0.223869562015584 0.228735714223955 0 0 0 0.270573433925063 0 0 0 0 0 0 0
"inferior_temporal_gyrus_left" 0.33396763541618 0 0.246951672263173 0 0.415565465017079 0.405152078755664 0.309531241047443 0 0.221991079463838 0.379834147236448 0 0.370931775784469 0 0.36513761871969 0.404554872231941 0.270324581217193 0 0 0 0 0.25190185917778 0.218656003263454 0.249001388520692 0.252087647919274 0 0 0.236964286197743 0.285879655193939 0.278209525147211 0.268320518212661 0 0.305811764808865 0.266412268908886 0.241918679738445 0 0 0 0 0 0 0 0 0.188491229389399 0.179143626568188 0 0 0 0 0 0 0 0 0 0 0 0.196635921379113 0.182198144082102 0 0 0 0.196939837682141 0 0 0.225967604120454 0 0 0 0
"cingulate_gyrus_isthmus_left" 0.250103891052644 0 0.257358097040114 0.286283984695252 0 0.293362347877971 0.27737167371499 0.221991079463838 0 0.250567129118832 0 0.45133037238943 0 0.286547435392834 0.379468681184459 0.276164296791247 0 0 0 0.463037040980377 0.269467258873143 0.267324092509577 0.254328210743281 0.309126664470417 0 0 0.239659687195453 0.261939105855573 0.231172168845358 0.273562678091402 0 0 0.266913538874051 0.26607409041709 0.274580358571325 0 0 0 0 0 0 0.14932416787185 0.304388712430417 0.290253676343244 0 0.510714234923514 0 0 0 0.280979207035565 0 0 0 0 0.252892722188949 0.208153587958447 0.197823216473753 0 0 0 0.212745276428184 0.234032297558104 0 0.256965912542544 0 0 0 0
"lateral_occipital_cortex_left" 0.378064683364047 0 0 0.312984198536293 0.471691456455316 0.387929644596244 0.363695244333843 0.379834147236448 0.250567129118832 0 0 0.343720928249002 0 0.406427218979434 0.469469218035355 0.281922910790688 0 0 0 0.396750232602888 0.256293801039276 0.245006611176684 0.262396010961141 0.291430709336598 0 0 0.264313461513823 0.341011215172068 0.269710172797938 0.281125995489091 0 0 0.259099751811071 0.257625637797057 0 0 0 0.467673028461984 0 0 0 0.185589085852581 0.248931524982183 0.45797739007877 0 0.466072944807206 0 0.242632094442755 0 0.283863618845264 0 0 0 0 0 0.200548376243634 0.227339223677453 0 0 0 0.189689757777595 0 0 0 0 0 0 0
"lateral_orbitofrontal_cortex_left" 0 0.255601308050258 0.267388957149179 0 0 0 0 0 0 0 0 0 0.328831431702583 0 0 0 0.305855384233769 0.397721375626903 0.363883737099357 0 0 0 0.291738598742472 0 0.285168794638043 0.326303309589602 0.251359551089525 0 0.485296531368958 0.270361850806625 0.472866897242391 0.453161499419655 0 0.335297824061862 0 0.231588301572135 0.230536293546188 0 0 0 0 0 0 0 0.234545434296619 0 0 0 0 0 0.245628454618589 0 0 0 0.257437405601144 0.230562379137865 0.230060059724771 0 0.238444618201218 0.226628848126064 0.217101435853196 0.256694381841608 0.27704567983198 0.260445197584062 0 0 0 0.236722489273419
"lingual_gyrus_left" 0 0 0 0.288103071890092 0.375943817404082 0.360488447073504 0.293062715012927 0.370931775784469 0.45133037238943 0.343720928249002 0 0 0 0 0.416697598637544 0 0 0 0 0.445930868380702 0 0 0 0.277074462854603 0 0 0 0.275540995600756 0 0 0 0 0 0 0 0 0 0.335224976373891 0 0 0 0 0 0.411053229479842 0 0.421674429819447 0 0 0 0 0 0 0 0.41847102056071 0 0 0 0 0 0 0 0.469620420479158 0 0 0 0 0 0
"medial_orbitofrontal_gyrus_left" 0 0.275919519974579 0.262723432680152 0 0.507772551492997 0.279120140938233 0 0 0 0 0.328831431702583 0 0 0 0.297264143920586 0 0.314115476728544 0.330339092449853 0.33524056530046 0 0 0 0 0 0.350236250301106 0.376602818708529 0.317600616252109 0 0 0 0.441193973935832 0 0 0.341906329702116 0 0.254286211539757 0.240822357511836 0 0 0 0 0 0 0 0 0 0.448004777542612 0 0 0 0.252732356697731 0 0 0 0.250675686845256 0 0.199206073568955 0 0.300068175773953 0.242529304274892 0.229042195686602 0 0 0.265051919341847 0 0 0 0.388749962167267
"middle_temporal_gyrus_left" 0.51159861198297 0 0 0 0.388017975321698 0.343729170625409 0.402893453293044 0.36513761871969 0.286547435392834 0.406427218979434 0 0 0 0 0.435588209083516 0.307255146975972 0 0 0 0 0.285984220770482 0.245442947268977 0.303701110282093 0.303459273334483 0 0 0.288974400917265 0.323984830103296 0.348607457406545 0.355014580124649 0 0.331000521690655 0.331392580336123 0.302942203593914 0 0 0 0 0 0 0 0 0 0 0 0 0 0 0 0.319615153205219 0 0 0 0 0 0 0 0 0 0 0 0 0 0 0 0 0 0
"parahippocampal_gyrus_left" 0 0 0 0 0.429365836354079 0.45306877079423 0 0.404554872231941 0.379468681184459 0.469469218035355 0 0.416697598637544 0.297264143920586 0.435588209083516 0 0 0 0 0 0 0 0 0 0 0 0 0.236531055442183 0 0.331997225526804 0 0 0.37303799276019 0 0.301127515067423 0 0 0 0 0.406121507187882 0 0 0 0 0 0 0 0 0 0 0 0 0 0 0 0 0 0.211703308142623 0 0 0 0 0 0 0 0 0 0 0
"paracentral_gyrus_left" 0.274841398707119 0.309175076736914 0.323605089163168 0 0 0.297237263522866 0.28532209966204 0.270324581217193 0.276164296791247 0.281922910790688 0 0 0 0.307255146975972 0 0 0 0 0 0 0.344025146186341 0.282040718069279 0.370629265835051 0.279031643073009 0 0 0.291563520558001 0.304947996372885 0.261356888318553 0.288062696993768 0 0 0.297514814060158 0.286800351097236 0 0 0 0 0 0 0.222199094879406 0.225637391240047 0.219205113166104 0.222534584006188 0 0 0 0.249968808973578 0 0.381848540429566 0 0 0 0 0.229606867738667 0.247918267554326 0.206182813583544 0.520414447890445 0 0 0.221566995888403 0.221719413308762 0 0.24835752091198 0 0 0 0
"inferior_frontal_gyrus_pars_opercularis_left" 0 0.265487728649009 0.286900635276576 0 0 0 0 0 0 0 0.305855384233769 0 0.314115476728544 0 0 0 0 0.309303585230155 0.40081415350927 0 0.303076855642012 0 0.310273315189077 0.238311794532022 0.283753275869234 0.319243842298976 0.276362110252327 0.271952483045732 0 0.241123424575258 0 0 0 0.312048423699442 0 0.235524415395454 0.232327322999825 0 0 0 0.231024666395626 0.246637140376531 0.241214799553169 0 0.239263720270866 0 0.245396748847094 0 0 0 0.24104899226756 0.262271367767305 0.249284803308583 0 0.258818021939533 0 0.244026469551922 0 0.244258912233838 0.230355685346429 0.216095251297906 0.273448346048772 0.269472378850361 0.267117466446615 0 0 0.263912916819936 0.234571378991941
"inferior_frontal_gyrus_pars_orbitalis_left" 0 0.280255130028642 0.284260294556967 0 0 0 0 0 0 0 0.397721375626903 0 0.330339092449853 0 0 0 0.309303585230155 0 0.377492208629524 0 0.314902773360397 0 0.271195942902926 0 0.296508553733016 0.365036588107892 0.272743372554388 0 0 0.275349819335786 0 0 0 0.307538075645898 0 0.247785561257708 0.241776129302914 0 0 0 0 0 0 0 0.27277560558821 0 0 0 0 0 0.248137506171741 0 0 0 0.273515896398073 0 0.26249583735502 0 0.246820189526342 0.237354970734658 0.236075473767291 0 0.257707342566394 0.270746564229333 0 0 0 0.259062650541622
"inferior_frontal_gyrus_pars_triangularis_left" 0 0.284999754956757 0.314001932493245 0 0 0 0 0 0 0 0.363883737099357 0 0.33524056530046 0 0 0 0.40081415350927 0.377492208629524 0 0 0.352599601888301 0 0.334467939646476 0 0.300383797515835 0.333613282614961 0.311227925985398 0 0 0.276078942433275 0 0 0 0.367000805906092 0 0.263513378963807 0.248817544045123 0 0 0 0 0 0 0 0 0 0 0 0 0 0.260915852258223 0 0 0 0.242398056175811 0 0.245569997516107 0 0.266000236362562 0.261520395030824 0.231780089103774 0 0 0 0 0 0 0.286973786878535
"pericalcarine_cortex_left" 0 0 0 0.40122047394976 0 0.350081698960978 0.328812041981318 0 0.463037040980377 0.396750232602888 0 0.445930868380702 0 0 0 0 0 0 0 0 0 0 0 0.372191617297019 0 0 0 0.417084969984281 0 0 0 0 0 0 0 0 0 0.465813738923887 0 0 0 0 0 0.448109152282997 0 0.507014142285527 0 0 0 0 0 0 0 0.463986724277933 0 0 0 0 0 0 0 0 0 0 0 0 0 0
"postcentral_gyrus_left" 0 0.256396928812442 0.306920324485066 0 0 0.274944341819422 0.276074595671725 0.25190185917778 0.269467258873143 0.256293801039276 0 0 0 0.285984220770482 0 0.344025146186341 0.303076855642012 0.314902773360397 0.352599601888301 0 0 0.275727250786253 0.339881455240159 0.296245885221326 0.261763510356961 0.311983894439467 0.284513674844107 0.345602190953006 0.441086564158292 0.296247542239572 0 0 0.339262192281315 0.315000734444964 0 0 0.25632882655934 0 0 0 0 0.231097548864831 0.228137361279596 0.214573228200937 0 0 0 0 0 0.24008581329068 0 0 0 0 0.243804087532026 0.248988286350291 0.221597681388222 0 0.238334506538904 0 0.217852999729809 0.218949081496796 0 0.246620345650944 0 0 0 0
"posterior_cingulate_gyrus_left" 0.249977338668988 0.199480935498229 0.264331232508527 0 0 0.259402510197063 0.268125337793426 0.218656003263454 0.267324092509577 0.245006611176684 0 0 0 0.245442947268977 0 0.282040718069279 0 0 0 0 0.275727250786253 0 0.263485203625273 0.276264557212779 0.271315733928748 0.252658061154129 0.209349429329416 0.242126915829266 0.231889775828982 0.242857703297147 0 0 0.230682580024281 0.214743216968445 0 0.227159606332794 0.164700919894287 0 0 0.200890917253833 0.215334925654432 0.20251651369799 0.245277015309713 0.186330019433776 0 0 0 0 0 0.309924337543231 0 0 0 0 0.237003464425012 0.168726836077144 0.176246158812032 0 0.222469643097003 0 0.18733195452533 0.192009139484388 0 0.244557958999909 0 0 0 0
"precentral_gyrus_left" 0.271917046824853 0.272873484189715 0.290656358916452 0 0.344568659117587 0.296539402256238 0.289135765138298 0.249001388520692 0.254328210743281 0.262396010961141 0.291738598742472 0 0 0.303701110282093 0 0.370629265835051 0.310273315189077 0.271195942902926 0.334467939646476 0 0.339881455240159 0.263485203625273 0 0.282986589363707 0.277924501744214 0.296971112049258 0.280699623784253 0.306719480453011 0.266424101265012 0.259178891667286 0 0 0.307400210799594 0.32487232602748 0 0.215212212801003 0.2214357469195 0 0.276600101754641 0.213515643821705 0.217326929370722 0.211732723739714 0.226272218417597 0.215863711121241 0.242559756835234 0 0 0.242273660074165 0 0.333222460987258 0.252977015409831 0 0 0 0.2323110965509 0.223393360969834 0.199782208725844 0 0.219383587974767 0.231458246462524 0.198077586934824 0.224731803939615 0.267316221174803 0.235339951241343 0 0 0 0.244132168275463
"precuneus_left" 0.267225121460471 0 0.282199420650313 0.284929002361789 0 0.300660398903089 0.273562453175414 0.252087647919274 0.309126664470417 0.291430709336598 0 0.277074462854603 0 0.303459273334483 0 0.279031643073009 0.238311794532022 0 0 0.372191617297019 0.296245885221326 0.276264557212779 0.282986589363707 0 0 0.293182973229325 0.264896443466559 0.30754451892976 0.255959298159398 0.285814204960883 0 0 0.276677221703219 0.284478378045164 0 0 0 0.495512140187795 0 0 0 0 0.236820524589365 0.227464179090668 0 0 0 0 0 0.296480932806431 0 0 0 0 0 0.248240975861772 0.202265670764777 0 0 0 0.306175019731534 0 0 0.235635230320465 0 0 0 0.19809578166876
"rostral_anterior_cingulate_cortex_left" 0 0.254471735399357 0.26851864316248 0 0 0 0 0 0 0 0.285168794638043 0 0.350236250301106 0 0 0 0.283753275869234 0.296508553733016 0.300383797515835 0 0.261763510356961 0.271315733928748 0.277924501744214 0 0 0.285592157934633 0.244916239482942 0 0 0.265403600171143 0 0 0 0.28204888520291 0 0.22755294291174 0.230975349233352 0 0 0 0.228865006844857 0.240159977730502 0 0 0.270868278899178 0 0.237078947187514 0 0 0 0.233474305222454 0 0.249637155052946 0 0.255743075444599 0.226649778045665 0.237702523538995 0 0.250837665129906 0.229969789926954 0.212578152016879 0.228766210039582 0.264566363052237 0.262227909072023 0 0 0.292284782486682 0.234247748295118
"rostral_middle_frontal_gyrus_left" 0 0.281208730339841 0.33603201552527 0 0 0 0 0 0 0 0.326303309589602 0 0.376602818708529 0 0 0 0.319243842298976 0.365036588107892 0.333613282614961 0 0.311983894439467 0.252658061154129 0.296971112049258 0.293182973229325 0.285592157934633 0 0.293243228768806 0 0 0.259588084893994 0.439862719398494 0 0 0.297241882747515 0 0.245598739111878 0.231326040474321 0 0 0 0.244385493337454 0.216624152318937 0 0 0.233363138767774 0 0.23534868512675 0 0 0 0.242557178287294 0 0 0 0.258347367361858 0.242985517519179 0.244131481593552 0 0.238797750462136 0.23233459776364 0.218117467760666 0.226242786587821 0.271162721647668 0.269155855140913 0 0 0.282209513438846 0.232911806282016
"superior_frontal_gyrus_left" 0.269023664500781 0.238322291264528 0.279849278225318 0 0.215804215873118 0.256810044139692 0.284430964527991 0.236964286197743 0.239659687195453 0.264313461513823 0.251359551089525 0 0.317600616252109 0.288974400917265 0.236531055442183 0.291563520558001 0.276362110252327 0.272743372554388 0.311227925985398 0 0.284513674844107 0.209349429329416 0.280699623784253 0.264896443466559 0.244916239482942 0.293243228768806 0 0.259929204607303 0.249219874590208 0.279414688101018 0.390919426629341 0 0.233720139394689 0.260969479102154 0 0.194213882801683 0.20646608638493 0.215152744946537 0.243685444761706 0.203516337759687 0.224228607716713 0.198180756790957 0.263245340524282 0.208323493951657 0.22108213032036 0 0.223592232007019 0.231367133481916 0 0.315770177765264 0.226500286816266 0 0.236896776969735 0 0.234317643144964 0.167713565225226 0.195467027479563 0.280484815687999 0.213813524959206 0.214960730672441 0.176074329231805 0.242911499468721 0.260171519438914 0.242886470505503 0.233538257195315 0 0.263123567258628 0.217168513619969
"superior_parietal_gyrus_left" 0.281300583555668 0.273095517539832 0.297507239743038 0.294734511836329 0 0.333913462574988 0.314914849261068 0.285879655193939 0.261939105855573 0.341011215172068 0 0.275540995600756 0 0.323984830103296 0 0.304947996372885 0.271952483045732 0 0 0.417084969984281 0.345602190953006 0.242126915829266 0.306719480453011 0.30754451892976 0 0 0.259929204607303 0 0.277222970583537 0.296778196516508 0 0 0.256065983364303 0.28154090285174 0.223951288417732 0 0 0.42218779608931 0 0 0 0.200912756031709 0.207698435651487 0 0 0 0 0 0 0.319635388439169 0 0 0 0 0.443289814693764 0.219395022024384 0.200071103203729 0.54571116676339 0 0 0.202469024104232 0.505688335701687 0 0.22939559332085 0 0 0 0
"superior_temporal_gyrus_left" 0.344758702089731 0 0.255788592501308 0 0.347294878347955 0.284372841121257 0.296635271622274 0.278209525147211 0.231172168845358 0.269710172797938 0.485296531368958 0 0 0.348607457406545 0.331997225526804 0.261356888318553 0 0 0 0 0.441086564158292 0.231889775828982 0.266424101265012 0.255959298159398 0 0 0.249219874590208 0.277222970583537 0 0.324845036425752 0 0.29083161102286 0.368759547185168 0.257235197971278 0 0 0 0 0 0 0 0 0 0 0 0 0 0 0 0 0 0 0 0 0 0.190218802617786 0.177098386889173 0 0 0 0.2081618264344 0 0 0 0 0 0 0
"supramarginal_gyrus_left" 0.344083150272277 0.246751439351477 0.286038623023665 0 0 0.287309043504302 0.342200450119614 0.268320518212661 0.273562678091402 0.281125995489091 0.270361850806625 0 0 0.355014580124649 0 0.288062696993768 0.241123424575258 0.275349819335786 0.276078942433275 0 0.296247542239572 0.242857703297147 0.259178891667286 0.285814204960883 0.265403600171143 0.259588084893994 0.279414688101018 0.296778196516508 0.324845036425752 0 0 0 0.261840517925614 0.298563695223679 0 0.284743494288549 0.205228791844965 0 0 0.205346812897705 0 0.222532073147679 0.215957910100779 0.19083642140706 0 0 0 0.212312128078484 0 0.307249387205057 0 0 0 0 0.231096210720971 0.220499174816758 0.196386564624639 0 0 0 0.210386145522106 0 0 0.229002175100016 0 0 0 0
"frontal_pole_left" 0 0 0 0 0 0 0 0 0 0 0.472866897242391 0 0.441193973935832 0 0 0 0 0 0 0 0 0 0 0 0 0.439862719398494 0.390919426629341 0 0 0 0 0 0 0 0 0 0 0 0 0 0 0 0 0 0 0 0 0 0 0 0 0 0 0 0 0 0 0 0 0 0 0 0 0 0 0 0 0
"temporal_pole_left" 0 0 0 0 0.351809301432776 0.34664336541584 0 0.305811764808865 0 0 0.453161499419655 0 0 0.331000521690655 0.37303799276019 0 0 0 0 0 0 0 0 0 0 0 0 0 0.29083161102286 0 0 0 0 0.360976182876103 0 0 0 0 0 0 0 0 0 0 0 0 0 0 0 0 0 0 0 0 0 0 0 0 0 0 0 0 0 0 0 0 0 0
"transverse_temporal_gyrus_left" 0.320420704164351 0 0.305858542403899 0 0 0.285201076369738 0.267490697719826 0.266412268908886 0.266913538874051 0.259099751811071 0 0 0 0.331392580336123 0 0.297514814060158 0 0 0 0 0.339262192281315 0.230682580024281 0.307400210799594 0.276677221703219 0 0 0.233720139394689 0.256065983364303 0.368759547185168 0.261840517925614 0 0 0 0.292196381687296 0 0 0.202068184696323 0 0 0 0 0 0 0 0 0 0 0 0 0.275002006935731 0 0 0 0 0 0.187339269512732 0.169021138404604 0 0 0 0.176497807429799 0 0 0.211175021772133 0 0 0 0
"insula_left" 0.281904201992891 0.269520925383493 0.289099866966868 0 0.336638033639607 0.258437509284321 0.269122936532972 0.241918679738445 0.26607409041709 0.257625637797057 0.335297824061862 0 0.341906329702116 0.302942203593914 0.301127515067423 0.286800351097236 0.312048423699442 0.307538075645898 0.367000805906092 0 0.315000734444964 0.214743216968445 0.32487232602748 0.284478378045164 0.28204888520291 0.297241882747515 0.260969479102154 0.28154090285174 0.257235197971278 0.298563695223679 0 0.360976182876103 0.292196381687296 0 0.253138152313227 0.230721419969217 0.221285414662981 0 0.257904496842206 0.212905265445833 0.234232930001345 0.193623361581257 0.149019539424747 0.203103478315192 0 0 0 0.191977234980849 0 0.280836607392655 0 0 0 0 0.242344488923142 0.190861441815669 0.195506613511241 0 0.236785429489346 0.222288436014814 0.203572432502146 0.229045296272789 0 0.235581805022981 0 0 0 0.235227675218798
"banks_superior_temporal_sulcus_right" 0 0 0 0 0 0 0 0 0.274580358571325 0 0 0 0 0 0 0 0 0 0 0 0 0 0 0 0 0 0 0.223951288417732 0 0 0 0 0 0.253138152313227 0 0 0.300617199218484 0 0 0.304858918940247 0.329119647674097 0.323505363328877 0.251845595445822 0.268704645793923 0 0 0 0.39173431853237 0 0.262692599910149 0.305876095703163 0 0 0 0.276482934933903 0.246121725728708 0.272120632443445 0.255910533473707 0 0 0.274430055161488 0.270510609294013 0.410695798501342 0.363700819331043 0 0 0.430885369986458 0.334940485087401
"caudal_anterior_cingulate_cortex_right" 0 0.149342861024833 0.219902099089985 0 0 0 0 0 0 0 0.231588301572135 0 0.254286211539757 0 0 0 0.235524415395454 0.247785561257708 0.263513378963807 0 0 0.227159606332794 0.215212212801003 0 0.22755294291174 0.245598739111878 0.194213882801683 0 0 0.284743494288549 0 0 0 0.230721419969217 0 0 0.261021341839659 0 0 0 0.247952570508173 0 0 0.236356369030902 0.250427024759716 0 0.259629622252584 0 0 0.252609080541027 0.251674051228906 0.295146434883837 0.269405989916919 0 0.287290449035944 0.186272492275158 0.239416118091382 0 0.249733085323804 0.243482583755687 0.230121696785869 0 0.291787121374428 0.287056646070268 0.251219867901203 0 0 0.253821028098389
"caudal_middle_frontal_gyrus_right" 0 0.212941899534855 0.224445224977594 0 0 0 0 0 0 0 0.230536293546188 0 0.240822357511836 0 0 0 0.232327322999825 0.241776129302914 0.248817544045123 0 0.25632882655934 0.164700919894287 0.2214357469195 0 0.230975349233352 0.231326040474321 0.20646608638493 0 0 0.205228791844965 0 0 0.202068184696323 0.221285414662981 0.300617199218484 0.261021341839659 0 0 0 0.256072264470912 0.252932067954153 0.25724866257017 0.255664746722515 0.273874881875552 0.294266713723855 0 0.293734969555211 0.258364018991205 0 0 0.319709045079376 0.313808648735099 0.324970336713416 0 0.331520066390323 0.26483239084626 0.330283127761821 0.275702257347545 0.282337831035395 0.311063489332232 0.292859681101167 0.306523857983265 0.341114679243725 0.319449263384914 0.276600041585871 0 0.36379889145221 0.306155497585326
"cuneus_right" 0 0 0 0.478100548051358 0 0 0 0 0 0.467673028461984 0 0.335224976373891 0 0 0 0 0 0 0 0.465813738923887 0 0 0 0.495512140187795 0 0 0.215152744946537 0.42218779608931 0 0 0 0 0 0 0 0 0 0 0 0.288835381907547 0.316593602742239 0.269121307100873 0.240997716085277 0.312962130513233 0 0.341310740584952 0 0 0 0 0 0 0 0.321246161564369 0.232818289210921 0 0.259438188502395 0.356728973845613 0 0 0.246093659620405 0.327768007881795 0 0 0 0 0 0.248272370779237
"entorhinal_cortex_right" 0 0 0 0 0.399910402828776 0 0 0 0 0 0 0 0 0 0.406121507187882 0 0 0 0 0 0 0 0.276600101754641 0 0 0 0.243685444761706 0 0 0 0 0 0 0.257904496842206 0 0 0 0 0 0.385894489970037 0 0 0 0 0 0.290537339772423 0 0 0.352194781139257 0 0 0 0 0 0 0 0.204884797853014 0 0 0 0 0 0 0.228350737580778 0 0.405153550679008 0 0.247975041048221
"fusiform_gyrus_right" 0 0 0.219386695261182 0 0 0 0 0 0 0 0 0 0 0 0 0 0 0 0 0 0 0.200890917253833 0.213515643821705 0 0 0 0.203516337759687 0 0 0.205346812897705 0 0 0 0.212905265445833 0.304858918940247 0 0.256072264470912 0.288835381907547 0.385894489970037 0 0.26334369639191 0.320845421717694 0.212957676979873 0.377923205600961 0 0.400509381775685 0 0.284135830282295 0.402627970239062 0.253203342751391 0.246145551267838 0 0 0.357948016246926 0.250942048323042 0.234263284997942 0.245207188419948 0.271397904510404 0 0.291006131266788 0.246392567226478 0.290644205617866 0.26800538569691 0.258523645676316 0 0.353148944497677 0.276608592796298 0.238581402735596
"inferior_parietal_gyrus_right" 0 0.216212947904499 0.231609574592252 0 0 0 0 0 0 0 0 0 0 0 0 0.222199094879406 0.231024666395626 0 0 0 0 0.215334925654432 0.217326929370722 0 0.228865006844857 0.244385493337454 0.224228607716713 0 0 0 0 0 0 0.234232930001345 0.329119647674097 0.247952570508173 0.252932067954153 0.316593602742239 0 0.26334369639191 0 0.254770350111631 0.233239976640469 0.358679136408758 0 0.321611846771708 0 0.320812398908523 0 0.27119034678076 0.243266069779485 0 0 0.276253676263176 0.261944145288543 0.241544180768836 0.245378082889112 0.289398913313426 0 0.281193853482834 0.25673919605804 0.308662734969464 0.462827471994348 0.351581556385356 0 0 0.403057596451305 0.322963870784327
"inferior_temporal_gyrus_right" 0 0 0.207141198741002 0 0 0 0 0 0.14932416787185 0.185589085852581 0 0 0 0 0 0.225637391240047 0.246637140376531 0 0 0 0.231097548864831 0.20251651369799 0.211732723739714 0 0.240159977730502 0.216624152318937 0.198180756790957 0.200912756031709 0 0.222532073147679 0 0 0 0.193623361581257 0.323505363328877 0 0.25724866257017 0.269121307100873 0 0.320845421717694 0.254770350111631 0 0.190107897487731 0.319194382850848 0.260352059835022 0.318979124889233 0 0.335551233373786 0.490649669548511 0.241329481290141 0.266424902361239 0 0 0.335759225962582 0.24485718570882 0.208318814138459 0.230124211497949 0.232582900985613 0.228878455574834 0 0.238069030884011 0.236951325352878 0.299990129246884 0.257311770951583 0 0.322804908606868 0.271219218205474 0.25021731219671
"cingulate_gyrus_isthmus_right" 0 0.218416883817887 0.236478237903041 0 0.353404381103471 0.255052081808328 0.233976003908189 0.188491229389399 0.304388712430417 0.248931524982183 0 0 0 0 0 0.219205113166104 0.241214799553169 0 0 0 0.228137361279596 0.245277015309713 0.226272218417597 0.236820524589365 0 0 0.263245340524282 0.207698435651487 0 0.215957910100779 0 0 0 0.149019539424747 0.251845595445822 0 0.255664746722515 0.240997716085277 0 0.212957676979873 0.233239976640469 0.190107897487731 0 0.204696210572845 0 0.352400465631594 0 0.230410488180462 0 0.273279439578503 0.264116714496402 0 0 0 0.224108624398718 0.236229399566768 0.227876710743787 0.278440829240731 0 0 0.234975723199936 0.241196935965444 0.248022789285949 0.259965920673063 0 0 0.25492669905171 0.21918896239028
"lateral_occipital_cortex_right" 0 0 0.216410055944837 0.547971185515743 0 0.471563942336148 0 0.179143626568188 0.290253676343244 0.45797739007877 0 0.411053229479842 0 0 0 0.222534584006188 0 0 0 0.448109152282997 0.214573228200937 0.186330019433776 0.215863711121241 0.227464179090668 0 0 0.208323493951657 0 0 0.19083642140706 0 0 0 0.203103478315192 0.268704645793923 0.236356369030902 0.273874881875552 0.312962130513233 0 0.377923205600961 0.358679136408758 0.319194382850848 0.204696210572845 0 0 0.336006516319848 0 0.357449182513289 0 0.258795098321269 0.29042189216405 0 0 0.353767972239004 0.24812617906613 0.219648864207864 0.246270300034619 0.25873167272624 0 0 0.245033743898868 0.302820520729461 0.275303640222453 0.268221650574571 0 0 0.297211561929645 0.243156709998166
"lateral_orbitofrontal_cortex_right" 0 0 0.237841823578324 0 0 0 0 0 0 0 0.234545434296619 0 0 0 0 0 0.239263720270866 0.27277560558821 0 0 0 0 0.242559756835234 0 0.270868278899178 0.233363138767774 0.22108213032036 0 0 0 0 0 0 0 0 0.250427024759716 0.294266713723855 0 0 0 0 0.260352059835022 0 0 0 0 0.348950957708685 0 0 0 0.280979674308862 0.394344787184255 0.388408016236258 0 0.308109145387597 0.25929260269232 0.296404309349913 0 0.279953865589869 0.343121740238617 0.279641454003085 0 0.435922485727482 0.297074965606728 0.302095695937722 0.342630029311367 0 0.383233546857527
"lingual_gyrus_right" 0 0 0 0.427547729038651 0.36256700190083 0.487070044523301 0 0 0.510714234923514 0.466072944807206 0 0.421674429819447 0 0 0 0 0 0 0 0.507014142285527 0 0 0 0 0 0 0 0 0 0 0 0 0 0 0 0 0 0.341310740584952 0.290537339772423 0.400509381775685 0.321611846771708 0.318979124889233 0.352400465631594 0.336006516319848 0 0 0 0 0.394196664974891 0 0 0 0 0.425515916628847 0.285951898172147 0 0 0.285071373979096 0 0 0 0.348139216590961 0 0 0 0 0 0
"medial_orbitofrontal_gyrus_right" 0 0 0.242298336388853 0 0 0 0 0 0 0 0 0 0.448004777542612 0 0 0 0.245396748847094 0 0 0 0 0 0 0 0.237078947187514 0.23534868512675 0.223592232007019 0 0 0 0 0 0 0 0 0.259629622252584 0.293734969555211 0 0 0 0 0 0 0 0.348950957708685 0 0 0 0 0 0.294762474820779 0.349851034228572 0.318265522669789 0 0.321167772522268 0.26702284288519 0 0 0.344992773133404 0.346429339018638 0.300306768926869 0 0 0.319761095700176 0.368941540786538 0 0 0.494185868900294
"middle_temporal_gyrus_right" 0 0 0.214857441780538 0 0 0 0 0 0 0.242632094442755 0 0 0 0 0 0.249968808973578 0 0 0 0 0 0 0.242273660074165 0 0 0 0.231367133481916 0 0 0.212312128078484 0 0 0 0.191977234980849 0.39173431853237 0 0.258364018991205 0 0 0.284135830282295 0.320812398908523 0.335551233373786 0.230410488180462 0.357449182513289 0 0 0 0 0 0.273944603865331 0.265188937436969 0 0 0 0.254440465013726 0.223521782972583 0.253326992015397 0.262650345105271 0 0 0.24602733405464 0.256407859258515 0.345271321697478 0.291880368358013 0 0.340877416119103 0.322281016707944 0.27781712072755
"parahippocampal_gyrus_right" 0 0 0 0 0.329695191510359 0 0 0 0 0 0 0 0 0 0 0 0 0 0 0 0 0 0 0 0 0 0 0 0 0 0 0 0 0 0 0 0 0 0.352194781139257 0.402627970239062 0 0.490649669548511 0 0 0 0.394196664974891 0 0 0 0 0 0 0 0 0 0 0 0 0 0 0 0 0 0.23333974098319 0 0 0 0
"paracentral_gyrus_right" 0 0 0.242017911350633 0 0 0 0.289641042475716 0 0.280979207035565 0.283863618845264 0 0 0 0.319615153205219 0 0.381848540429566 0 0 0 0 0.24008581329068 0.309924337543231 0.333222460987258 0.296480932806431 0 0 0.315770177765264 0.319635388439169 0 0.307249387205057 0 0 0.275002006935731 0.280836607392655 0.262692599910149 0.252609080541027 0 0 0 0.253203342751391 0.27119034678076 0.241329481290141 0.273279439578503 0.258795098321269 0 0 0 0.273944603865331 0 0 0.29097968554188 0 0 0 0.377328895522308 0.331757897701054 0.344489981700493 0.27988220743737 0 0 0.291039937352991 0.270830038713358 0 0.308444928884129 0 0 0 0.306655222466574
"inferior_frontal_gyrus_pars_opercularis_right" 0 0.227753380845269 0.254739280961228 0 0 0 0 0 0 0 0.245628454618589 0 0.252732356697731 0 0 0 0.24104899226756 0.248137506171741 0.260915852258223 0 0 0 0.252977015409831 0 0.233474305222454 0.242557178287294 0.226500286816266 0 0 0 0 0 0 0 0.305876095703163 0.251674051228906 0.319709045079376 0 0 0.246145551267838 0.243266069779485 0.266424902361239 0.264116714496402 0.29042189216405 0.280979674308862 0 0.294762474820779 0.265188937436969 0 0.29097968554188 0 0.303072329545454 0.331520051780245 0 0.307045436258713 0.205489531982069 0.402235276066305 0.276824727572154 0.258991527669107 0.295832794130389 0.277820958300886 0.271394184330928 0.385167412082754 0.261890468998065 0 0 0.401537974978501 0.326308431048793
"inferior_frontal_gyrus_pars_orbitalis_right" 0 0 0.228194961277924 0 0 0 0 0 0 0 0 0 0 0 0 0 0.262271367767305 0 0 0 0 0 0 0 0 0 0 0 0 0 0 0 0 0 0 0.295146434883837 0.313808648735099 0 0 0 0 0 0 0 0.394344787184255 0 0.349851034228572 0 0 0 0.303072329545454 0 0.383375439769479 0 0.315220943195348 0 0.290757216751886 0 0.279988172161222 0.332941474209901 0.306724561389171 0 0.452058937339665 0 0 0 0 0.306299094736817
"inferior_frontal_gyrus_pars_triangularis_right" 0 0.219119548726446 0 0 0 0 0 0 0 0 0 0 0 0 0 0 0.249284803308583 0 0 0 0 0 0 0 0.249637155052946 0 0.236896776969735 0 0 0 0 0 0 0 0 0.269405989916919 0.324970336713416 0 0 0 0 0 0 0 0.388408016236258 0 0.318265522669789 0 0 0 0.331520051780245 0.383375439769479 0 0 0.336089231863508 0 0.313507878278404 0 0.319415898794196 0.324092583705656 0.306803371844835 0 0.337750136406487 0.337803089346505 0.32387147402078 0 0 0.303428069735314
"pericalcarine_cortex_right" 0 0 0 0.430207059276835 0 0 0 0 0 0 0 0.41847102056071 0 0 0 0 0 0 0 0.463986724277933 0 0 0 0 0 0 0 0 0 0 0 0 0 0 0 0 0 0.321246161564369 0 0.357948016246926 0.276253676263176 0.335759225962582 0 0.353767972239004 0 0.425515916628847 0 0 0 0 0 0 0 0 0 0 0 0.277827745725319 0 0 0.226749636361521 0.336350664876065 0.321300001665028 0 0 0 0 0.265917213984163
"postcentral_gyrus_right" 0 0.242007329370952 0.241736210445331 0 0 0 0 0 0.252892722188949 0 0.257437405601144 0 0.250675686845256 0 0 0.229606867738667 0.258818021939533 0.273515896398073 0.242398056175811 0 0.243804087532026 0.237003464425012 0.2323110965509 0 0.255743075444599 0.258347367361858 0.234317643144964 0.443289814693764 0 0.231096210720971 0 0 0 0.242344488923142 0.276482934933903 0.287290449035944 0.331520066390323 0.232818289210921 0 0.250942048323042 0.261944145288543 0.24485718570882 0.224108624398718 0.24812617906613 0.308109145387597 0.285951898172147 0.321167772522268 0.254440465013726 0 0.377328895522308 0.307045436258713 0.315220943195348 0.336089231863508 0 0 0.260514005395779 0.336909201262002 0.291378997505938 0.300236010951296 0.322258585504525 0.303945397763797 0.22890878854514 0.409972598179269 0.318619423217836 0 0 0.287964856070914 0.331233005090883
"posterior_cingulate_gyrus_right" 0 0.257812080529539 0.20725000331579 0 0 0 0.223869562015584 0.196635921379113 0.208153587958447 0.200548376243634 0.230562379137865 0 0 0 0 0.247918267554326 0 0 0 0 0.248988286350291 0.168726836077144 0.223393360969834 0.248240975861772 0.226649778045665 0.242985517519179 0.167713565225226 0.219395022024384 0.190218802617786 0.220499174816758 0 0 0.187339269512732 0.190861441815669 0.246121725728708 0.186272492275158 0.26483239084626 0 0 0.234263284997942 0.241544180768836 0.208318814138459 0.236229399566768 0.219648864207864 0.25929260269232 0 0.26702284288519 0.223521782972583 0 0.331757897701054 0.205489531982069 0 0 0 0.260514005395779 0 0.193406482045008 0.309185389176149 0.246892323229854 0.250761374298524 0.211144699197191 0.256718340331681 0 0.2642554835846 0 0 0 0.230558987167057
"precentral_gyrus_right" 0 0.230946124790521 0.217071688325793 0 0.221653730946477 0.189940229088303 0.228735714223955 0.182198144082102 0.197823216473753 0.227339223677453 0.230060059724771 0 0.199206073568955 0 0.211703308142623 0.206182813583544 0.244026469551922 0.26249583735502 0.245569997516107 0 0.221597681388222 0.176246158812032 0.199782208725844 0.202265670764777 0.237702523538995 0.244131481593552 0.195467027479563 0.200071103203729 0.177098386889173 0.196386564624639 0 0 0.169021138404604 0.195506613511241 0.272120632443445 0.239416118091382 0.330283127761821 0.259438188502395 0.204884797853014 0.245207188419948 0.245378082889112 0.230124211497949 0.227876710743787 0.246270300034619 0.296404309349913 0 0 0.253326992015397 0 0.344489981700493 0.402235276066305 0.290757216751886 0.313507878278404 0 0.336909201262002 0.193406482045008 0 0.28541586186896 0.293783464144156 0.339630752690003 0.282034555620836 0.252996466572433 0.390171286675523 0.285419842797732 0 0 0.321972391636633 0.3094780723937
"precuneus_right" 0 0 0 0 0 0 0 0 0 0 0 0 0 0 0 0.520414447890445 0 0 0 0 0 0 0 0 0 0 0.280484815687999 0.54571116676339 0 0 0 0 0 0 0.255910533473707 0 0.275702257347545 0.356728973845613 0 0.271397904510404 0.289398913313426 0.232582900985613 0.278440829240731 0.25873167272624 0 0.285071373979096 0 0.262650345105271 0 0.27988220743737 0.276824727572154 0 0 0.277827745725319 0.291378997505938 0.309185389176149 0.28541586186896 0 0 0 0.25337136529253 0.298633192804357 0.232219212606119 0.288779066411266 0 0 0 0.226795731255451
"rostral_anterior_cingulate_cortex_right" 0 0.206862820643548 0.222947924441973 0 0 0 0 0 0 0 0.238444618201218 0 0.300068175773953 0 0 0 0.244258912233838 0.246820189526342 0.266000236362562 0 0.238334506538904 0.222469643097003 0.219383587974767 0 0.250837665129906 0.238797750462136 0.213813524959206 0 0 0 0 0 0 0.236785429489346 0 0.249733085323804 0.282337831035395 0 0 0 0 0.228878455574834 0 0 0.279953865589869 0 0.344992773133404 0 0 0 0.258991527669107 0.279988172161222 0.319415898794196 0 0.300236010951296 0.246892323229854 0.293783464144156 0 0 0.267307912695273 0.251675517083912 0.294059112495267 0.325023735351624 0.304882114582511 0 0 0 0.277986954586802
"rostral_middle_frontal_gyrus_right" 0 0.222515394332629 0.230986889836562 0 0 0 0 0 0 0 0.226628848126064 0 0.242529304274892 0 0 0 0.230355685346429 0.237354970734658 0.261520395030824 0 0 0 0.231458246462524 0 0.229969789926954 0.23233459776364 0.214960730672441 0 0 0 0 0 0 0.222288436014814 0 0.243482583755687 0.311063489332232 0 0 0.291006131266788 0.281193853482834 0 0 0 0.343121740238617 0 0.346429339018638 0 0 0 0.295832794130389 0.332941474209901 0.324092583705656 0 0.322258585504525 0.250761374298524 0.339630752690003 0 0.267307912695273 0 0.281176623768545 0.267986097076429 0.341200857683739 0.327006369172705 0.327317987959339 0 0 0.314741249329814
"superior_frontal_gyrus_right" 0 0.169726181668559 0.197260290429832 0 0.226251852717538 0.222052787712124 0.270573433925063 0.196939837682141 0.212745276428184 0.189689757777595 0.217101435853196 0 0.229042195686602 0 0 0.221566995888403 0.216095251297906 0.236075473767291 0.231780089103774 0 0.217852999729809 0.18733195452533 0.198077586934824 0.306175019731534 0.212578152016879 0.218117467760666 0.176074329231805 0.202469024104232 0.2081618264344 0.210386145522106 0 0 0.176497807429799 0.203572432502146 0.274430055161488 0.230121696785869 0.292859681101167 0.246093659620405 0 0.246392567226478 0.25673919605804 0.238069030884011 0.234975723199936 0.245033743898868 0.279641454003085 0 0.300306768926869 0.24602733405464 0 0.291039937352991 0.277820958300886 0.306724561389171 0.306803371844835 0.226749636361521 0.303945397763797 0.211144699197191 0.282034555620836 0.25337136529253 0.251675517083912 0.281176623768545 0 0.258138336813847 0.323325307032072 0.299390838571373 0.349322098531135 0 0.27035611111514 0.279501138811785
"superior_parietal_gyrus_right" 0 0 0.225304405045911 0.457870673205377 0 0 0 0 0.234032297558104 0 0.256694381841608 0.469620420479158 0 0 0 0.221719413308762 0.273448346048772 0 0 0 0.218949081496796 0.192009139484388 0.224731803939615 0 0.228766210039582 0.226242786587821 0.242911499468721 0.505688335701687 0 0 0 0 0 0.229045296272789 0.270510609294013 0 0.306523857983265 0.327768007881795 0 0.290644205617866 0.308662734969464 0.236951325352878 0.241196935965444 0.302820520729461 0 0.348139216590961 0 0.256407859258515 0 0.270830038713358 0.271394184330928 0 0 0.336350664876065 0.22890878854514 0.256718340331681 0.252996466572433 0.298633192804357 0.294059112495267 0.267986097076429 0.258138336813847 0 0.306682364629959 0.318809629676586 0 0 0.310596955408265 0.29884255041151
"superior_temporal_gyrus_right" 0 0 0.284508637369112 0 0 0 0 0 0 0 0.27704567983198 0 0 0 0 0 0.269472378850361 0.257707342566394 0 0 0 0 0.267316221174803 0 0.264566363052237 0.271162721647668 0.260171519438914 0 0 0 0 0 0 0 0.410695798501342 0.291787121374428 0.341114679243725 0 0 0.26800538569691 0.462827471994348 0.299990129246884 0.248022789285949 0.275303640222453 0.435922485727482 0 0 0.345271321697478 0 0 0.385167412082754 0.452058937339665 0.337750136406487 0.321300001665028 0.409972598179269 0 0.390171286675523 0.232219212606119 0.325023735351624 0.341200857683739 0.323325307032072 0.306682364629959 0 0.461709803373054 0 0.297663102578435 0.411535100112388 0.348821622331678
"supramarginal_gyrus_right" 0 0.247839196585992 0.247629289813637 0 0.235939651559753 0 0 0.225967604120454 0.256965912542544 0 0.260445197584062 0 0.265051919341847 0 0 0.24835752091198 0.267117466446615 0.270746564229333 0 0 0.246620345650944 0.244557958999909 0.235339951241343 0.235635230320465 0.262227909072023 0.269155855140913 0.242886470505503 0.22939559332085 0 0.229002175100016 0 0 0.211175021772133 0.235581805022981 0.363700819331043 0.287056646070268 0.319449263384914 0 0.228350737580778 0.258523645676316 0.351581556385356 0.257311770951583 0.259965920673063 0.268221650574571 0.297074965606728 0 0.319761095700176 0.291880368358013 0.23333974098319 0.308444928884129 0.261890468998065 0 0.337803089346505 0 0.318619423217836 0.2642554835846 0.285419842797732 0.288779066411266 0.304882114582511 0.327006369172705 0.299390838571373 0.318809629676586 0.461709803373054 0 0 0 0.387989320294207 0.3556007099002
"frontal_pole_right" 0 0 0 0 0 0 0 0 0 0 0 0 0 0 0 0 0 0 0 0 0 0 0 0 0 0 0.233538257195315 0 0 0 0 0 0 0 0 0.251219867901203 0.276600041585871 0 0 0 0 0 0 0 0.302095695937722 0 0.368941540786538 0 0 0 0 0 0.32387147402078 0 0 0 0 0 0 0.327317987959339 0.349322098531135 0 0 0 0 0 0 0
"temporal_pole_right" 0 0 0 0 0 0 0 0 0 0 0 0 0 0 0 0 0 0 0 0 0 0 0 0 0 0 0 0 0 0 0 0 0 0 0 0 0 0 0.405153550679008 0.353148944497677 0 0.322804908606868 0 0 0.342630029311367 0 0 0.340877416119103 0 0 0 0 0 0 0 0 0 0 0 0 0 0 0.297663102578435 0 0 0 0 0.314600249168958
"transverse_temporal_gyrus_right" 0 0 0.283487075281838 0 0 0 0 0 0 0 0 0 0 0 0 0 0.263912916819936 0 0 0 0 0 0 0 0.292284782486682 0.282209513438846 0.263123567258628 0 0 0 0 0 0 0 0.430885369986458 0 0.36379889145221 0 0 0.276608592796298 0.403057596451305 0.271219218205474 0.25492669905171 0.297211561929645 0 0 0 0.322281016707944 0 0 0.401537974978501 0 0 0 0.287964856070914 0 0.321972391636633 0 0 0 0.27035611111514 0.310596955408265 0.411535100112388 0.387989320294207 0 0 0 0.421936969528531
"insula_right" 0 0.217343367466321 0.23059080351546 0 0 0 0 0 0 0 0.236722489273419 0 0.388749962167267 0 0 0 0.234571378991941 0.259062650541622 0.286973786878535 0 0 0 0.244132168275463 0.19809578166876 0.234247748295118 0.232911806282016 0.217168513619969 0 0 0 0 0 0 0.235227675218798 0.334940485087401 0.253821028098389 0.306155497585326 0.248272370779237 0.247975041048221 0.238581402735596 0.322963870784327 0.25021731219671 0.21918896239028 0.243156709998166 0.383233546857527 0 0.494185868900294 0.27781712072755 0 0.306655222466574 0.326308431048793 0.306299094736817 0.303428069735314 0.265917213984163 0.331233005090883 0.230558987167057 0.3094780723937 0.226795731255451 0.277986954586802 0.314741249329814 0.279501138811785 0.29884255041151 0.348821622331678 0.3556007099002 0 0.314600249168958 0.421936969528531 0
