# Supplementary material for: NODDI and Tensor-Based Microstructural Indices as Predictors of Functional Connectivity
Source: PLoS One. 2016 Apr 14;11(4):e0153404. doi: 10.1371/journal.pone.0153404 (PMC4831788; doi:10.1371/journal.pone.0153404)
Supplement: S1 Data — a) Functional connectivity matrices, both fMRI and EEG connectomes across all subjects, in the form of precision matrices and b) structural brain connectivity matrices across all subjects and microstructural indices. Columns and rows are named according to the corresponding brain region that represent. (ZIP) [file pone.0153404.s001.zip › DATA/DWI/37_NSTREAMS_68.txt]

"banks_superior_temporal_sulcus_left" "caudal_anterior_cingulate_cortex_left" "caudal_middle_frontal_gyrus_left" "cuneus_left" "entorhinal_cortex_left" "fusiform_gyrus_left" "inferior_parietal_gyrus_left" "inferior_temporal_gyrus_left" "cingulate_gyrus_isthmus_left" "lateral_occipital_cortex_left" "lateral_orbitofrontal_cortex_left" "lingual_gyrus_left" "medial_orbitofrontal_gyrus_left" "middle_temporal_gyrus_left" "parahippocampal_gyrus_left" "paracentral_gyrus_left" "inferior_frontal_gyrus_pars_opercularis_left" "inferior_frontal_gyrus_pars_orbitalis_left" "inferior_frontal_gyrus_pars_triangularis_left" "pericalcarine_cortex_left" "postcentral_gyrus_left" "posterior_cingulate_gyrus_left" "precentral_gyrus_left" "precuneus_left" "rostral_anterior_cingulate_cortex_left" "rostral_middle_frontal_gyrus_left" "superior_frontal_gyrus_left" "superior_parietal_gyrus_left" "superior_temporal_gyrus_left" "supramarginal_gyrus_left" "frontal_pole_left" "temporal_pole_left" "transverse_temporal_gyrus_left" "insula_left" "banks_superior_temporal_sulcus_right" "caudal_anterior_cingulate_cortex_right" "caudal_middle_frontal_gyrus_right" "cuneus_right" "entorhinal_cortex_right" "fusiform_gyrus_right" "inferior_parietal_gyrus_right" "inferior_temporal_gyrus_right" "cingulate_gyrus_isthmus_right" "lateral_occipital_cortex_right" "lateral_orbitofrontal_cortex_right" "lingual_gyrus_right" "medial_orbitofrontal_gyrus_right" "middle_temporal_gyrus_right" "parahippocampal_gyrus_right" "paracentral_gyrus_right" "inferior_frontal_gyrus_pars_opercularis_right" "inferior_frontal_gyrus_pars_orbitalis_right" "inferior_frontal_gyrus_pars_triangularis_right" "pericalcarine_cortex_right" "postcentral_gyrus_right" "posterior_cingulate_gyrus_right" "precentral_gyrus_right" "precuneus_right" "rostral_anterior_cingulate_cortex_right" "rostral_middle_frontal_gyrus_right" "superior_frontal_gyrus_right" "superior_parietal_gyrus_right" "superior_temporal_gyrus_right" "supramarginal_gyrus_right" "frontal_pole_right" "temporal_pole_right" "transverse_temporal_gyrus_right" "insula_right"
"banks_superior_temporal_sulcus_left" 0 0 0 0 0 0.0458624127617149 3.31876412961567 3.61869844179652 0.915422885572139 0.197086546700943 0 0.0238095238095238 0 3.8984375 0.00576368876080692 0.0764044943820225 0 0 0 0.00550964187327824 0.31467793030623 0.0310421286031042 0.352263374485597 0.310030395136778 0 0 0 2.4825124910778 8.57015192135836 2.3691073219659 0 0 0.381625441696113 0.0410396716826265 0 0 0 0 0 0 0 0 0 0 0 0 0 0 0 0 0 0 0 0 0 0 0 0 0 0 0 0 0 0 0 0 0 0
"caudal_anterior_cingulate_cortex_left" 0 0 5.82380216383308 0 0 0 0 0 0 0 0.299089726918075 0 0.225755166931638 0 0 0.0616966580976864 3.19360568383659 0.0172910662824208 0.066815144766147 0 0.0179573512906846 6.63291139240506 0.089732528041415 0 0.970350404312669 1.1296518607443 10.1497473587506 0.00297397769516729 0 0.00425079702444208 0 0 0 0.542222222222222 0 12.3343653250774 0.190709046454768 0 0 0 0 0 0 0 0.00292397660818713 0 0.0333333333333333 0 0 0 0.375 0 0.192771084337349 0 0 0.00493827160493827 0 0 1.30407523510972 0.0204734484964811 0.931762395679921 0 0 0 0 0 0 0
"caudal_middle_frontal_gyrus_left" 0 5.82380216383308 0 0 0 0 0.00121506682867558 0.0099290780141844 0.0748959778085992 0 0.479020979020979 0 0.0697211155378486 0 0 0.00523560209424084 0.959488272921109 0.00554016620498615 0.145631067961165 0 0.941548183254344 0.0805194805194805 4.47327249022164 0.00153139356814701 2.6112600536193 6.37824595786379 2.19984326018809 0.5 0.00834492350486787 0.866261398176292 0 0 0.00664451827242525 2.98285714285714 0 2.4785100286533 3.80888516345348 0 0 0 0 0.0015527950310559 0.00597014925373134 0 0.0491029272898961 0 0.0615384615384615 0 0 0 0.133657351154313 0 0.0658227848101266 0 0.00660611065235343 0.453846153846154 0.0403916768665851 0 0.654178674351585 0.087719298245614 2.37064676616915 0 0 0 0 0 0 0.0291970802919708
"cuneus_left" 0 0 0 0 0 0.00378787878787879 0 0 0 1.94754098360656 0 1.08529048207664 0 0 0 0 0 0 0 9.51442307692308 0 0 0 0.288461538461538 0 0 0 3.85832187070151 0.00170648464163823 0 0 0 0 0 0 0 0 0.0916334661354582 0 0 0 0 0 0 0 0.0745341614906832 0 0 0 0 0 0 0 0.0092378752886836 0 0 0 0 0 0 0 0 0 0 0 0 0 0
"entorhinal_cortex_left" 0 0 0 0 0 0.25369978858351 0 0.04642166344294 0 0 0 0 0 0 1.99310344827586 0 0 0 0 0 0 0 0 0 0 0 0 0 0.907721280602637 0 0 3.3595166163142 0 1.51632047477745 0 0 0 0 0.299625468164794 0 0 0 0 0 0 0 0 0 0 0 0 0 0 0 0 0 0 0 0 0 0.00294695481335953 0 0 0 0 0 0 0
"fusiform_gyrus_left" 0.0458624127617149 0 0 0.00378787878787879 0.25369978858351 0 0.268242548818088 2.91111111111111 0.0607247796278159 2.58678611422172 0 0.651636363636364 0.00306748466257669 4.24102251978089 0.451345755693582 0 0 0 0 0.0162932790224033 0.00255427841634738 0 0.0054525627044711 0.11706102117061 0 0 0 2.2990099009901 17.3141542002301 0.0136138613861386 0 1.44985104270109 0.117516629711752 1.99111111111111 0 0 0 0 0 0 0 0 0 0 0 0.00291757840991977 0 0 0 0 0 0 0 0 0 0 0 0 0 0 0 0 0 0 0 0 0 0
"inferior_parietal_gyrus_left" 3.31876412961567 0 0.00121506682867558 0 0 0.268242548818088 0 1.52310717797443 0.908550185873606 5.81421800947867 0 0.0341377280753384 0 0.665988815455008 0.00155038759689922 0.0878962536023055 0 0 0 0.00153139356814701 0.0148148148148148 0.024390243902439 0.550509731232623 0.419689119170984 0 0 0 4.07679180887372 0.852570320077595 8.54536082474227 0 0 0.0146818923327896 0.045400238948626 0 0 0 0 0 0 0 0 0 0 0 0 0 0 0 0 0 0 0 0 0 0 0 0 0 0 0 0 0 0 0 0 0 0
"inferior_temporal_gyrus_left" 3.61869844179652 0 0.0099290780141844 0 0.04642166344294 2.91111111111111 1.52310717797443 0 2.46348061316501 0.353255069370331 0 0.0232399179767601 0 8.67475447718082 0.00379506641366224 0.168402777777778 0 0 0 0 0.26602176541717 0.221070811744387 1.26534859521332 0.433293978748524 0 0 0.00680272108843537 1.91745730550285 11.4633077765608 1.48826291079812 0 0.0785388127853881 0.64040404040404 0.635605006954103 0 0 0.00126502213788741 0 0 0 0 0 0.0283553875236295 0 0 0 0 0 0 0 0 0 0 0 0 0.011986301369863 0.000989119683481701 0 0 0 0.000714285714285714 0 0 0 0 0 0 0
"cingulate_gyrus_isthmus_left" 0.915422885572139 0 0.0748959778085992 0 0 0.0607247796278159 0.908550185873606 2.46348061316501 0 0.182278481012658 0.00237247924080664 0.0568475452196382 0 0.151631477927063 0.0164383561643836 0.643628509719222 0.00313971742543171 0 0 0 0.0911917098445596 0.878464818763326 8.6374695863747 1.70547263681592 0 0 0.0124389160373167 4.8907681465821 0.554089709762533 1.44039408866995 0 0 0.172757475083056 0.696929238985314 0 0 0.00224215246636771 0 0 0 0 0 3.12737127371274 0 0 0 0 0 0 0 0 0 0 0 0 0.893528183716075 0.0180045011252813 0 0 0 0.00947418285172904 0 0 0 0 0 0 0
"lateral_occipital_cortex_left" 0.197086546700943 0 0 1.94754098360656 0 2.58678611422172 5.81421800947867 0.353255069370331 0.182278481012658 0 0 10.7654320987654 0 0.161593801881572 0.0725663716814159 0.00651465798045603 0 0 0 3.91972076788831 0.00578034682080925 0.00648298217179903 0.04004004004004 0.957062146892655 0 0 0.000663129973474801 6.05860805860806 0.252365930599369 0.103370786516854 0 0 0.0975609756097561 0.0739762219286658 0 0 0 0 0.001806684733514 0.00107642626480086 0 0.00114155251141553 0 0 0 0.0156351791530945 0 0 0 0 0 0 0 0 0 0 0 0.00221116639027087 0 0 0 0 0 0 0 0 0 0
"lateral_orbitofrontal_cortex_left" 0 0.299089726918075 0.479020979020979 0 0 0 0 0 0.00237247924080664 0 0 0 7.62699822380107 0 0 0 0.411320754716981 1.08293838862559 0.621564482029598 0 0 0.00448430493273543 0.0120772946859903 0 0.172811059907834 1.82246879334258 1.63799551234106 0 0.00256410256410256 0 0.0612813370473538 0.0120627261761158 0 0.232081911262799 0 0.00975609756097561 0.00608365019011407 0 0 0 0 0 0 0 0 0 0 0 0 0 0 0 0 0 0 0 0 0 0 0 0.00552486187845304 0 0 0 0.0110041265474553 0 0 0
"lingual_gyrus_left" 0.0238095238095238 0 0 1.08529048207664 0 0.651636363636364 0.0341377280753384 0.0232399179767601 0.0568475452196382 10.7654320987654 0 0 0 0 0.00834492350486787 0.00244798041615667 0 0 0 10.887074829932 0.00151630022744503 0 0.00630119722747322 0.445916114790287 0 0 0 0.848279751833051 0.0335345405767941 0.0014609203798393 0 0 0.0122137404580153 0.0108794197642792 0 0 0 0 0 0 0 0 0 0 0 0.00533807829181495 0 0 0 0 0 0 0 0 0 0 0 0 0 0 0 0 0 0 0 0 0 0
"medial_orbitofrontal_gyrus_left" 0 0.225755166931638 0.0697211155378486 0 0 0.00306748466257669 0 0 0 0 7.62699822380107 0 0 0 0.00308641975308642 0 0.282608695652174 0 0.00248138957816377 0 0 0.0132978723404255 0.0237467018469657 0 1.1043956043956 2.01779535343549 0.603788476716653 0 0 0 2.43598615916955 0 0 0.455426356589147 0 0.0323529411764706 0.0051063829787234 0 0 0 0 0 0 0 0 0 0.45141065830721 0 0 0 0 0 0 0 0 0.005249343832021 0 0 0.408284023668639 0 0 0 0 0 0.0442930153321976 0 0 0.00556586270871985
"middle_temporal_gyrus_left" 3.8984375 0 0 0 0 4.24102251978089 0.665988815455008 8.67475447718082 0.151631477927063 0.161593801881572 0 0 0 0 0.0243161094224924 0.00552995391705069 0 0.00383509108341323 0.00698689956331878 0 0.00504095778197858 0.0384967919340055 0.0636118598382749 0.00614628149969269 0 0 0.000696136442742778 0.132288094071534 4.77430358158044 0.327428222357972 0 0.00583657587548638 0.130010834236186 0.0991976659372721 0 0 0 0 0 0 0 0 0.00201816347124117 0 0 0 0 0 0 0 0 0 0 0 0 0 0 0 0 0 0.000731796560556165 0 0 0 0 0 0 0
"parahippocampal_gyrus_left" 0.00576368876080692 0 0 0 1.99310344827586 0.451345755693582 0.00155038759689922 0.00379506641366224 0.0164383561643836 0.0725663716814159 0 0.00834492350486787 0.00308641975308642 0.0243161094224924 0 0 0 0 0 0 0 0 0.00169779286926995 0 0 0 0 0.0894428152492669 0.231053604436229 0 0 0.0512820512820513 0 0.576368876080692 0 0 0 0 0 0 0 0 0 0 0 0 0 0 0 0 0 0 0 0 0 0 0 0 0 0 0 0 0 0 0 0 0 0
"paracentral_gyrus_left" 0.0764044943820225 0.0616966580976864 0.00523560209424084 0 0 0 0.0878962536023055 0.168402777777778 0.643628509719222 0.00651465798045603 0 0.00244798041615667 0 0.00552995391705069 0 0 0 0 0 0 0.396825396825397 0.36328125 6.06269592476489 2.69274809160305 0 0 1.06974716652136 3.64569083447332 0.0220338983050847 0.559546313799622 0 0 0 0.0126262626262626 0 0 0.00427807486631016 0 0 0 0 0 0 0 0 0 0 0 0 0 0 0 0 0 0.00209863588667366 0.0114942528735632 0 0 0 0 0.000928505106778087 0 0 0 0 0 0 0
"inferior_frontal_gyrus_pars_opercularis_left" 0 3.19360568383659 0.959488272921109 0 0 0 0 0 0.00313971742543171 0 0.411320754716981 0 0.282608695652174 0 0 0 0 0.188087774294671 2.3972972972973 0 0.0338409475465313 0.00291545189504373 1.64137931034483 0 3.00604229607251 7.1374552887072 1.27471636952998 0 0 0.211038961038961 0 0 0.00386100386100386 1.60869565217391 0 0.667752442996743 0.0342651036970243 0 0 0 0 0 0 0 0 0 0 0 0 0 0.0027063599458728 0 0 0 0 0 0 0 0.0622950819672131 0.00107874865156419 0.0103092783505155 0 0 0 0 0 0 0
"inferior_frontal_gyrus_pars_orbitalis_left" 0 0.0172910662824208 0.00554016620498615 0 0 0 0 0 0 0 1.08293838862559 0 0 0.00383509108341323 0 0 0.188087774294671 0 1.74427480916031 0 0 0 0.00162074554294976 0 0.00448430493273543 2.192992533027 0.066607460035524 0 0.135325131810193 0 0 0.00491400491400491 0 0.0693333333333333 0 0 0 0 0 0 0 0 0 0 0 0 0 0 0 0 0 0 0 0 0 0.00416666666666667 0 0 0 0 0 0 0 0 0 0 0 0
"inferior_frontal_gyrus_pars_triangularis_left" 0 0.066815144766147 0.145631067961165 0 0 0 0 0 0 0 0.621564482029598 0 0.00248138957816377 0.00698689956331878 0 0 2.3972972972973 1.74427480916031 0 0 0.00187265917602996 0 0.0284431137724551 0 0.131386861313869 11.0841020075963 1.10195412064571 0 0 0 0 0 0 0.0962441314553991 0 0.032 0.00603015075376884 0 0 0 0 0 0 0 0 0 0 0 0 0 0 0 0 0 0 0 0 0 0 0 0 0 0 0 0 0 0 0
"pericalcarine_cortex_left" 0.00550964187327824 0 0 9.51442307692308 0 0.0162932790224033 0.00153139356814701 0 0 3.91972076788831 0 10.887074829932 0 0 0 0 0 0 0 0 0 0 0 0.824016563146998 0 0 0 2.67826086956522 0 0 0 0 0 0 0 0 0 0 0 0 0 0 0 0 0 0 0 0 0 0 0 0 0 0 0 0 0 0 0 0 0 0 0 0 0 0 0 0
"postcentral_gyrus_left" 0.31467793030623 0.0179573512906846 0.941548183254344 0 0 0.00255427841634738 0.0148148148148148 0.26602176541717 0.0911917098445596 0.00578034682080925 0 0.00151630022744503 0 0.00504095778197858 0 0.396825396825397 0.0338409475465313 0 0.00187265917602996 0 0 0.0157790927021696 4.64566929133858 0.0503225806451613 0 0.00787746170678337 0.0185979971387697 4.83604887983707 0.0309155766944114 3.49487179487179 0 0 0.0472813238770686 2.60123647604328 0 0.00212314225053079 0.00139178844815588 0 0 0 0 0 0.00218818380743982 0 0 0 0 0 0 0 0 0 0 0 0 0.001953125 0 0 0 0 0.00376506024096386 0 0 0 0 0 0 0
"posterior_cingulate_gyrus_left" 0.0310421286031042 6.63291139240506 0.0805194805194805 0 0 0 0.024390243902439 0.221070811744387 0.878464818763326 0.00648298217179903 0.00448430493273543 0 0.0132978723404255 0.0384967919340055 0 0.36328125 0.00291545189504373 0 0 0 0.0157790927021696 0 17.5304212168487 0.0588235294117647 0 0.0257126886528787 10.1086956521739 0.125340599455041 0.0522765598650927 0.12406015037594 0 0 0 0.180451127819549 0 1.47085201793722 0.0871413390010627 0 0 0 0 0 0.15311004784689 0 0.00991325898389095 0 0.00553250345781466 0.00165289256198347 0 0 0.010507880910683 0 0 0 0 9.84090909090909 0.295224312590449 0 0.0180995475113122 0.00237247924080664 0.49537037037037 0 0 0.00193610842207164 0 0 0 0.018957345971564
"precentral_gyrus_left" 0.352263374485597 0.089732528041415 4.47327249022164 0 0 0.0054525627044711 0.550509731232623 1.26534859521332 8.6374695863747 0.04004004004004 0.0120772946859903 0.00630119722747322 0.0237467018469657 0.0636118598382749 0.00169779286926995 6.06269592476489 1.64137931034483 0.00162074554294976 0.0284431137724551 0 4.64566929133858 17.5304212168487 0 4.27172717271727 0.0095389507154213 0.192714453584019 1.1331592689295 7.09408602150538 0.254358974358974 9.63129102844639 0 0 0.0251346499102334 1.81818181818182 0 0.173553719008264 0.130205278592375 0 0 0 0 0 0.10321489001692 0 0 0 0 0 0 0 0.00449438202247191 0 0 0 0 1.17956656346749 0.111835973904939 0 0.00829187396351575 0.00163265306122449 0.152530779753762 0 0 0 0 0 0 0.00124378109452736
"precuneus_left" 0.310030395136778 0 0.00153139356814701 0.288461538461538 0 0.11706102117061 0.419689119170984 0.433293978748524 1.70547263681592 0.957062146892655 0 0.445916114790287 0 0.00614628149969269 0 2.69274809160305 0 0 0 0.824016563146998 0.0503225806451613 0.0588235294117647 4.27172717271727 0 0 0 0.0768688293370945 17.2195608782435 0.365853658536585 0.86125 0 0 0.130925507900677 0.088455772113943 0 0 0.001354096140826 0.0209125475285171 0 0 0 0 0.00209643605870021 0 0 0.0014760147601476 0 0 0 0 0 0 0 0 0 0.0037593984962406 0.00104275286757039 0.518109269490485 0 0 0 0.000947867298578199 0 0 0 0 0 0
"rostral_anterior_cingulate_cortex_left" 0 0.970350404312669 2.6112600536193 0 0 0 0 0 0 0 0.172811059907834 0 1.1043956043956 0 0 0 3.00604229607251 0.00448430493273543 0.131386861313869 0 0 0 0.0095389507154213 0 0 1.86062322946176 1.61335676625659 0 0 0 0 0 0 0.0542635658914729 0 0.76303317535545 0.019629225736096 0 0 0 0 0 0 0 0 0 0.00286123032904149 0 0 0 0.0036563071297989 0 0.00389105058365759 0 0 0.00396825396825397 0 0 2.72727272727273 0.00120336943441637 0.0327715355805243 0 0 0 0 0 0 0
"rostral_middle_frontal_gyrus_left" 0 1.1296518607443 6.37824595786379 0 0 0 0 0 0 0 1.82246879334258 0 2.01779535343549 0 0 0 7.1374552887072 2.192992533027 11.0841020075963 0 0.00787746170678337 0.0257126886528787 0.192714453584019 0 1.86062322946176 0 13.7709325119014 0.000730193501277839 0.000814000814000814 0.000856531049250535 0.0284829721362229 0 0 1.13001449975834 0 0.0780430984274898 0.038878842676311 0 0 0 0 0 0 0 0 0 0.00100300902708124 0 0 0 0.001085776330076 0 0.00110558319513543 0 0 0.00333518621456365 0 0 0.0116754232340922 0 0.0361410667443894 0 0 0 0 0 0 0
"superior_frontal_gyrus_left" 0 10.1497473587506 2.19984326018809 0 0 0 0 0.00680272108843537 0.0124389160373167 0.000663129973474801 1.63799551234106 0 0.603788476716653 0.000696136442742778 0 1.06974716652136 1.27471636952998 0.066607460035524 1.10195412064571 0 0.0185979971387697 10.1086956521739 1.1331592689295 0.0768688293370945 1.61335676625659 13.7709325119014 0 0.166769230769231 0.00943396226415094 0.0140548137737175 0.890874882408279 0 0.0187617260787993 4.37286821705426 0 1.3096947935368 2.26221079691517 0 0 0.000683994528043776 0.000578536303153023 0.0035486160397445 0 0 0.0733874082657397 0 0.0686626746506986 0 0 0.000823723228995058 0.0747981300467488 0 0.0172413793103448 0 0.00437796424662532 3.43982683982684 0.163716814159292 0 0.414568345323741 0.0957324106113033 3.43429731100964 0 0 0.00994671403197158 0.00281030444964871 0 0 0.0449352627570449
"superior_parietal_gyrus_left" 2.4825124910778 0.00297397769516729 0.5 3.85832187070151 0 2.2990099009901 4.07679180887372 1.91745730550285 4.8907681465821 6.05860805860806 0 0.848279751833051 0 0.132288094071534 0.0894428152492669 3.64569083447332 0 0 0 2.67826086956522 4.83604887983707 0.125340599455041 7.09408602150538 17.2195608782435 0 0.000730193501277839 0.166769230769231 0 6.06179775280899 7.01191658391261 0 0 1.07230769230769 1.11441647597254 0 0 0.00317292437863564 0.201909959072306 0 0 0 0 0.010233918128655 0 0 0 0 0 0 0.0012531328320802 0 0 0 0 0 0.0121786197564276 0.00428816466552316 0.0381791483113069 0 0 0.00514469453376206 0.00158478605388273 0 0 0 0 0 0
"superior_temporal_gyrus_left" 8.57015192135836 0 0.00834492350486787 0.00170648464163823 0.907721280602637 17.3141542002301 0.852570320077595 11.4633077765608 0.554089709762533 0.252365930599369 0.00256410256410256 0.0335345405767941 0 4.77430358158044 0.231053604436229 0.0220338983050847 0 0.135325131810193 0 0 0.0309155766944114 0.0522765598650927 0.254358974358974 0.365853658536585 0 0.000814000814000814 0.00943396226415094 6.06179775280899 0 0.697459584295612 0 0.251113089937667 3.44007858546169 0.358799454297408 0 0 0 0 0 0 0 0 0 0 0 0 0 0 0 0 0 0 0 0 0 0 0.000975609756097561 0 0 0 0 0 0 0 0 0 0 0
"supramarginal_gyrus_left" 2.3691073219659 0.00425079702444208 0.866261398176292 0 0 0.0136138613861386 8.54536082474227 1.48826291079812 1.44039408866995 0.103370786516854 0 0.0014609203798393 0 0.327428222357972 0 0.559546313799622 0.211038961038961 0 0 0 3.49487179487179 0.12406015037594 9.63129102844639 0.86125 0 0.000856531049250535 0.0140548137737175 7.01191658391261 0.697459584295612 0 0 0 0.263392857142857 1.19940476190476 0 0.00201612903225806 0 0 0 0 0 0 0.0311203319502075 0 0 0 0 0 0 0 0 0 0 0 0 0.0260707635009311 0.004149377593361 0 0 0 0.00221729490022173 0 0 0 0 0 0 0
"frontal_pole_left" 0 0 0 0 0 0 0 0 0 0 0.0612813370473538 0 2.43598615916955 0 0 0 0 0 0 0 0 0 0 0 0 0.0284829721362229 0.890874882408279 0 0 0 0 0 0 0 0 0 0 0 0 0 0 0 0 0 0 0 0.0145719489981785 0 0 0 0 0 0 0 0 0 0 0 0 0 0.00201409869083585 0 0 0 0.357541899441341 0 0 0
"temporal_pole_left" 0 0 0 0 3.3595166163142 1.44985104270109 0 0.0785388127853881 0 0 0.0120627261761158 0 0 0.00583657587548638 0.0512820512820513 0 0 0.00491400491400491 0 0 0 0 0 0 0 0 0 0 0.251113089937667 0 0 0 0 0.019047619047619 0 0 0 0 0 0 0 0 0 0 0 0 0 0 0 0 0 0 0 0 0 0 0 0 0 0 0 0 0 0 0 0 0 0
"transverse_temporal_gyrus_left" 0.381625441696113 0 0.00664451827242525 0 0 0.117516629711752 0.0146818923327896 0.64040404040404 0.172757475083056 0.0975609756097561 0 0.0122137404580153 0 0.130010834236186 0 0 0.00386100386100386 0 0 0 0.0472813238770686 0 0.0251346499102334 0.130925507900677 0 0 0.0187617260787993 1.07230769230769 3.44007858546169 0.263392857142857 0 0 0 0.450793650793651 0 0 0 0 0 0 0 0 0 0 0 0 0 0 0 0 0 0 0 0 0 0.00555555555555556 0 0 0 0 0 0 0 0 0 0 0 0
"insula_left" 0.0410396716826265 0.542222222222222 2.98285714285714 0 1.51632047477745 1.99111111111111 0.045400238948626 0.635605006954103 0.696929238985314 0.0739762219286658 0.232081911262799 0.0108794197642792 0.455426356589147 0.0991976659372721 0.576368876080692 0.0126262626262626 1.60869565217391 0.0693333333333333 0.0962441314553991 0 2.60123647604328 0.180451127819549 1.81818181818182 0.088455772113943 0.0542635658914729 1.13001449975834 4.37286821705426 1.11441647597254 0.358799454297408 1.19940476190476 0 0.019047619047619 0.450793650793651 0 0 0.0991735537190083 0.0835380835380835 0 0 0 0 0 0.0315186246418338 0 0 0 0 0 0 0 0.00470035252643948 0 0 0 0 0.0123762376237624 0 0 0.0277008310249307 0 0.0786885245901639 0 0 0 0 0 0 0
"banks_superior_temporal_sulcus_right" 0 0 0 0 0 0 0 0 0 0 0 0 0 0 0 0 0 0 0 0 0 0 0 0 0 0 0 0 0 0 0 0 0 0 0 0 0.032183908045977 0 0 0.00186741363211951 4.22568578553616 2.46217616580311 0.587896253602305 0.0771637122002086 0 0 0 2.71992976294996 0 0.100869565217391 0 0 0 0 0.0225225225225225 0.183807439824945 0.582761250953471 0.628180039138943 0 0 0.0296792723791288 1.22554890219561 2.05462555066079 9.28482328482328 0 0 6.09090909090909 0.657179818887451
"caudal_anterior_cingulate_cortex_right" 0 12.3343653250774 2.4785100286533 0 0 0 0 0 0 0 0.00975609756097561 0 0.0323529411764706 0 0 0 0.667752442996743 0 0.032 0 0.00212314225053079 1.47085201793722 0.173553719008264 0 0.76303317535545 0.0780430984274898 1.3096947935368 0 0 0.00201612903225806 0 0 0 0.0991735537190083 0 0 5.5765247410817 0 0 0 0.00124766063630692 0 0 0 0.331972789115646 0 0.463901689708141 0 0 1.77003484320557 1.3186372745491 0.0150753768844221 0.811158798283262 0 0.00676437429537768 2.67543859649123 0.0564885496183206 0 4.11891891891892 0.602230483271376 9.33429118773946 0 0 0.00624349635796046 0.00711743772241993 0 0 0.173575129533679
"caudal_middle_frontal_gyrus_right" 0 0.190709046454768 3.80888516345348 0 0 0 0 0.00126502213788741 0.00224215246636771 0 0.00608365019011407 0 0.0051063829787234 0 0 0.00427807486631016 0.0342651036970243 0 0.00603015075376884 0 0.00139178844815588 0.0871413390010627 0.130205278592375 0.001354096140826 0.019629225736096 0.038878842676311 2.26221079691517 0.00317292437863564 0 0 0 0 0 0.0835380835380835 0.032183908045977 5.5765247410817 0 0 0 0.0370607028753994 0.0619637750238322 0.0603152844413982 0.126040428061831 0.0233998623537509 0.252032520325203 0 0.528795811518325 0 0 0.00187090739008419 7.95372233400402 0.0111982082866741 1.05306971904266 0 0.516642547033285 1.32071503680336 8.80332409972299 0.0356200527704486 5.65317919075145 5.43954480796586 5.08091366627952 0.0741111667501252 0.00736648250460405 0.696428571428571 0.0077319587628866 0 0.0079155672823219 1.60378847671665
"cuneus_right" 0 0 0 0.0916334661354582 0 0 0 0 0 0 0 0 0 0 0 0 0 0 0 0 0 0 0 0.0209125475285171 0 0 0 0.201909959072306 0 0 0 0 0 0 0 0 0 0 0 0.270175438596491 0.00119545726240287 0.011605415860735 0 10.715953307393 0 1.67441860465116 0 0 0 0 0 0 0 12.0494382022472 0 0 0 0.764436296975252 0 0 0 3.70865139949109 0 0 0 0 0 0.00237529691211401
"entorhinal_cortex_right" 0 0 0 0 0.299625468164794 0 0 0 0 0.001806684733514 0 0 0 0 0 0 0 0 0 0 0 0 0 0 0 0 0 0 0 0 0 0 0 0 0 0 0 0 0 0.0197044334975369 0 0.0044004400440044 0 0 0 0 0 0 0.875862068965517 0 0 0 0 0 0 0 0 0 0 0 0.000983767830791933 0 0.0556070435588508 0 0 1.98064516129032 0 0.0390516039051604
"fusiform_gyrus_right" 0 0 0 0 0 0 0 0 0 0.00107642626480086 0 0 0 0 0 0 0 0 0 0 0 0 0 0 0 0 0.000683994528043776 0 0 0 0 0 0 0 0.00186741363211951 0 0.0370607028753994 0.270175438596491 0.0197044334975369 0 0.747281426707264 1.56024096385542 0.264875239923225 2.87182587666264 0 1.23076923076923 0 0.505997818974918 1.73679154658982 0.0141732283464567 0 0 0 0.810457516339869 0.00884396715097915 0.0451388888888889 0.181455633100698 1.34304018637158 0 0 0.192528735632184 0.776160145586897 7.79016393442623 0.311406155703078 0 0.160226201696513 0.412930135557873 5.49318801089918
"inferior_parietal_gyrus_right" 0 0 0 0 0 0 0 0 0 0 0 0 0 0 0 0 0 0 0 0 0 0 0 0 0 0 0.000578536303153023 0 0 0 0 0 0 0 4.22568578553616 0.00124766063630692 0.0619637750238322 0.00119545726240287 0 0.747281426707264 0 1.34518923848609 0.662857142857143 2.31367169638775 0 0.231781376518219 0 0.887198986058302 0.00381194409148666 0.0765391014975042 0.00231481481481481 0 0 0.027431421446384 0.103969754253308 0.17566765578635 1.46829460417487 1.53955555555556 0.00125078173858662 0 0.238769972867049 3.83302819480044 0.0668641557342361 7.42648401826484 0 0 1.87399463806971 1.15742128935532
"inferior_temporal_gyrus_right" 0 0 0.0015527950310559 0 0 0 0 0 0 0.00114155251141553 0 0 0 0 0 0 0 0 0 0 0 0 0 0 0 0 0.0035486160397445 0 0 0 0 0 0 0 2.46217616580311 0 0.0603152844413982 0.011605415860735 0.0044004400440044 1.56024096385542 1.34518923848609 0 0.709401709401709 1.98320413436693 0 1.42857142857143 0 10.4016203703704 0.0385026737967914 0.891752577319588 0 0 0 0.134715025906736 0.119160460392688 0.145315487571702 1.75368421052632 5.40409683426443 0 0 0.436146377893951 2.34799235181644 8.42807424593967 2.18181818181818 0 0.515183246073298 5.06213364595545 6.26431718061674
"cingulate_gyrus_isthmus_right" 0 0 0.00597014925373134 0 0 0 0 0.0283553875236295 3.12737127371274 0 0 0 0 0.00201816347124117 0 0 0 0 0 0 0.00218818380743982 0.15311004784689 0.10321489001692 0.00209643605870021 0 0 0 0.010233918128655 0 0.0311203319502075 0 0 0 0.0315186246418338 0.587896253602305 0 0.126040428061831 0 0 0.264875239923225 0.662857142857143 0.709401709401709 0 0.174193548387097 0 0.00278164116828929 0 0.0252252252252252 0 0.194139194139194 0 0 0 0.00576368876080692 0.0325960419091967 2.07476635514019 1.42277691107644 2.1631419939577 0 0 0.27378640776699 0.275440976933514 0.245931283905967 0.898177920685959 0 0 0.0340425531914894 0.301075268817204
"lateral_occipital_cortex_right" 0 0 0 0 0 0 0 0 0 0 0 0 0 0 0 0 0 0 0 0 0 0 0 0 0 0 0 0 0 0 0 0 0 0 0.0771637122002086 0 0.0233998623537509 10.715953307393 0 2.87182587666264 2.31367169638775 1.98320413436693 0.174193548387097 0 0 4.5229151014275 0 0.0499419279907085 0.0409041980624327 0.0259067357512953 0 0 0 6.90093847758081 0.00815771583956492 0.0480769230769231 0.246040126715945 8.72647975077882 0 0 0.0913173652694611 2.36720997123682 0.593713620488941 0.266666666666667 0 0 0.458087367178276 0.789085545722714
"lateral_orbitofrontal_cortex_right" 0 0.00292397660818713 0.0491029272898961 0 0 0 0 0 0 0 0 0 0 0 0 0 0 0 0 0 0 0.00991325898389095 0 0 0 0 0.0733874082657397 0 0 0 0 0 0 0 0 0.331972789115646 0.252032520325203 0 0 0 0 0 0 0 0 0 3.21541501976285 0 0 0 0.0534883720930233 2.36100131752306 0.33857315598549 0 0 0.02937576499388 0.00837821663674446 0 0.079343365253078 1.61620253164557 0.434463046141282 0 0.00267558528428094 0 0.0218068535825545 0.0192837465564738 0 0.345984112974404
"lingual_gyrus_right" 0 0 0 0.0745341614906832 0 0.00291757840991977 0 0 0 0.0156351791530945 0 0.00533807829181495 0 0 0 0 0 0 0 0 0 0 0 0.0014760147601476 0 0 0 0 0 0 0 0 0 0 0 0 0 1.67441860465116 0 1.23076923076923 0.231781376518219 1.42857142857143 0.00278164116828929 4.5229151014275 0 0 0 0 0.649025069637883 0 0 0 0 3.08288770053476 0 0 0.0011883541295306 1.40602582496413 0 0 0 1.70346666666667 0 0.00149925037481259 0 0 0.00314465408805031 0.00698689956331878
"medial_orbitofrontal_gyrus_right" 0 0.0333333333333333 0.0615384615384615 0 0 0 0 0 0 0 0 0 0.45141065830721 0 0 0 0 0 0 0 0 0.00553250345781466 0 0 0.00286123032904149 0.00100300902708124 0.0686626746506986 0 0 0 0.0145719489981785 0 0 0 0 0.463901689708141 0.528795811518325 0 0 0 0 0 0 0 3.21541501976285 0 0 0 0 0 0.742268041237113 0.497777777777778 2.86675639300135 0 0 0.0327421555252387 0.00126023944549464 0 0.834621329211746 0.779481755684823 1.73107822410148 0 0 0 5.09677419354839 0 0 0.0552907530981888
"middle_temporal_gyrus_right" 0 0 0 0 0 0 0 0 0 0 0 0 0 0 0 0 0 0 0 0 0 0.00165289256198347 0 0 0 0 0 0 0 0 0 0 0 0 2.71992976294996 0 0 0 0 0.505997818974918 0.887198986058302 10.4016203703704 0.0252252252252252 0.0499419279907085 0 0 0 0 0 0.0179372197309417 0 0 0 0 0.0169594185342217 0.00655737704918033 0.0520732883317261 0.12436974789916 0 0 0.0161290322580645 0.136804942630185 2.60379346680717 0.333913043478261 0 0.320637732506643 0.444011684518014 0.490885416666667
"parahippocampal_gyrus_right" 0 0 0 0 0 0 0 0 0 0 0 0 0 0 0 0 0 0 0 0 0 0 0 0 0 0 0 0 0 0 0 0 0 0 0 0 0 0 0.875862068965517 1.73679154658982 0.00381194409148666 0.0385026737967914 0 0.0409041980624327 0 0.649025069637883 0 0 0 0 0 0 0 0 0 0 0.00156128024980484 0.0100806451612903 0 0 0 0.0312287847929396 0.0217194570135747 0 0 0.392857142857143 0 3.04979811574697
"paracentral_gyrus_right" 0 0 0 0 0 0 0 0 0 0 0 0 0 0 0 0 0 0 0 0 0 0 0 0 0 0 0.000823723228995058 0.0012531328320802 0 0 0 0 0 0 0.100869565217391 1.77003484320557 0.00187090739008419 0 0 0.0141732283464567 0.0765391014975042 0.891752577319588 0.194139194139194 0.0259067357512953 0 0 0 0.0179372197309417 0 0 0 0 0 0 1.2327506899724 10.5213414634146 6.8953642384106 0.583128583128583 0 0 0.541083916083916 0.90834312573443 0.0284857571214393 2.28423772609819 0 0 0.0172786177105832 0.12962962962963
"inferior_frontal_gyrus_pars_opercularis_right" 0 0.375 0.133657351154313 0 0 0 0 0 0 0 0 0 0 0 0 0 0.0027063599458728 0 0 0 0 0.010507880910683 0.00449438202247191 0 0.0036563071297989 0.001085776330076 0.0747981300467488 0 0 0 0 0 0 0.00470035252643948 0 1.3186372745491 7.95372233400402 0 0 0 0.00231481481481481 0 0 0 0.0534883720930233 0 0.742268041237113 0 0 0 0 0.00382409177820268 0.758037225042301 0 0.00197628458498024 0.0585197934595525 0.383275261324042 0 3.87070707070707 1.53881541115584 1.59331224582015 0.00122925629993854 0 0.00552486187845304 0 0 0 4.28985507246377
"inferior_frontal_gyrus_pars_orbitalis_right" 0 0 0 0 0 0 0 0 0 0 0 0 0 0 0 0 0 0 0 0 0 0 0 0 0 0 0 0 0 0 0 0 0 0 0 0.0150753768844221 0.0111982082866741 0 0 0 0 0 0 0 2.36100131752306 0 0.497777777777778 0 0 0 0.00382409177820268 0 6.68571428571429 0 0 0 0 0 0.720812182741117 4.41758241758242 0.452651515151515 0 0 0 0 0 0 0.00251256281407035
"inferior_frontal_gyrus_pars_triangularis_right" 0 0.192771084337349 0.0658227848101266 0 0 0 0 0 0 0 0 0 0 0 0 0 0 0 0 0 0 0 0 0 0.00389105058365759 0.00110558319513543 0.0172413793103448 0 0 0 0 0 0 0 0 0.811158798283262 1.05306971904266 0 0 0 0 0 0 0 0.33857315598549 0 2.86675639300135 0 0 0 0.758037225042301 6.68571428571429 0 0 0 0 0.0014265335235378 0 5.37229437229437 13.2332942555686 1.32844036697248 0 0 0 0.0428954423592493 0 0 0.0625
"pericalcarine_cortex_right" 0 0 0 0.0092378752886836 0 0 0 0 0 0 0 0 0 0 0 0 0 0 0 0 0 0 0 0 0 0 0 0 0 0 0 0 0 0 0 0 0 12.0494382022472 0 0.810457516339869 0.027431421446384 0.134715025906736 0.00576368876080692 6.90093847758081 0 3.08288770053476 0 0 0 0 0 0 0 0 0 0 0.0015255530129672 0.49706457925636 0 0 0 0.0199600798403194 0 0 0 0 0 0
"postcentral_gyrus_right" 0 0 0.00660611065235343 0 0 0 0 0 0 0 0 0 0 0 0 0.00209863588667366 0 0 0 0 0 0 0 0 0 0 0.00437796424662532 0 0 0 0 0 0 0 0.0225225225225225 0.00676437429537768 0.516642547033285 0 0 0.00884396715097915 0.103969754253308 0.119160460392688 0.0325960419091967 0.00815771583956492 0 0 0 0.0169594185342217 0 1.2327506899724 0.00197628458498024 0 0 0 0 0.0846233230134159 6.05595172792101 0.155149934810952 0.00453001132502831 0 0.921953094963476 3.2893300248139 0.00607164541590771 2.8955223880597 0 0 0 3.16420233463035
"posterior_cingulate_gyrus_right" 0 0.00493827160493827 0.453846153846154 0 0 0 0 0.011986301369863 0.893528183716075 0 0 0 0.005249343832021 0 0 0.0114942528735632 0 0.00416666666666667 0 0 0.001953125 9.84090909090909 1.17956656346749 0.0037593984962406 0.00396825396825397 0.00333518621456365 3.43982683982684 0.0121786197564276 0 0.0260707635009311 0 0 0.00555555555555556 0.0123762376237624 0.183807439824945 2.67543859649123 1.32071503680336 0 0 0.0451388888888889 0.17566765578635 0.145315487571702 2.07476635514019 0.0480769230769231 0.02937576499388 0 0.0327421555252387 0.00655737704918033 0 10.5213414634146 0.0585197934595525 0 0 0 0.0846233230134159 0 12.7370689655172 0.0942883046237534 0.110619469026549 0.027122641509434 10.8617511520737 0.233585858585859 0.116776315789474 0.414189837008629 0 0 0 0.250585480093677
"precentral_gyrus_right" 0 0 0.0403916768665851 0 0 0 0 0.000989119683481701 0.0180045011252813 0 0 0 0 0 0 0 0 0 0 0 0 0.295224312590449 0.111835973904939 0.00104275286757039 0 0 0.163716814159292 0.00428816466552316 0.000975609756097561 0.004149377593361 0 0 0 0 0.582761250953471 0.0564885496183206 8.80332409972299 0 0 0.181455633100698 1.46829460417487 1.75368421052632 1.42277691107644 0.246040126715945 0.00837821663674446 0.0011883541295306 0.00126023944549464 0.0520732883317261 0.00156128024980484 6.8953642384106 0.383275261324042 0 0.0014265335235378 0.0015255530129672 6.05595172792101 12.7370689655172 0 1.82933060807358 0.0505359877488515 0.0525490196078431 2.91666666666667 2.53978671041838 0.428019323671498 7.8450184501845 0 0 0.0300250208507089 5.33957845433255
"precuneus_right" 0 0 0 0 0 0 0 0 0 0.00221116639027087 0 0 0 0 0 0 0 0 0 0 0 0 0 0.518109269490485 0 0 0 0.0381791483113069 0 0 0 0 0 0 0.628180039138943 0 0.0356200527704486 0.764436296975252 0 1.34304018637158 1.53955555555556 5.40409683426443 2.1631419939577 8.72647975077882 0 1.40602582496413 0 0.12436974789916 0.0100806451612903 0.583128583128583 0 0 0 0.49706457925636 0.155149934810952 0.0942883046237534 1.82933060807358 0 0 0 0.0592321755027422 24.839460214053 0.279618192026951 2.29850746268657 0 0 0.0285714285714286 0.214235377026075
"rostral_anterior_cingulate_cortex_right" 0 1.30407523510972 0.654178674351585 0 0 0 0 0 0 0 0 0 0.408284023668639 0 0 0 0.0622950819672131 0 0 0 0 0.0180995475113122 0.00829187396351575 0 2.72727272727273 0.0116754232340922 0.414568345323741 0 0 0 0 0 0 0.0277008310249307 0 4.11891891891892 5.65317919075145 0 0 0 0.00125078173858662 0 0 0 0.079343365253078 0 0.834621329211746 0 0 0 3.87070707070707 0.720812182741117 5.37229437229437 0 0.00453001132502831 0.110619469026549 0.0505359877488515 0 0 2.13540372670807 2.48464491362764 0.00267022696929239 0 0.00417972831765935 0.0072202166064982 0 0 0.143229166666667
"rostral_middle_frontal_gyrus_right" 0 0.0204734484964811 0.087719298245614 0 0 0 0 0 0 0 0 0 0 0 0 0 0.00107874865156419 0 0 0 0 0.00237247924080664 0.00163265306122449 0 0.00120336943441637 0 0.0957324106113033 0 0 0 0 0 0 0 0 0.602230483271376 5.43954480796586 0 0 0 0 0 0 0 1.61620253164557 0 0.779481755684823 0 0 0 1.53881541115584 4.41758241758242 13.2332942555686 0 0 0.027122641509434 0.0525490196078431 0 2.13540372670807 0 14.6177884615385 0 0 0.000908677873693776 0.240631163708087 0 0 0.166003976143141
"superior_frontal_gyrus_right" 0 0.931762395679921 2.37064676616915 0 0.00294695481335953 0 0 0.000714285714285714 0.00947418285172904 0 0.00552486187845304 0 0 0.000731796560556165 0 0.000928505106778087 0.0103092783505155 0 0 0 0.00376506024096386 0.49537037037037 0.152530779753762 0 0.0327715355805243 0.0361410667443894 3.43429731100964 0.00514469453376206 0 0.00221729490022173 0.00201409869083585 0 0 0.0786885245901639 0.0296792723791288 9.33429118773946 5.08091366627952 0 0.000983767830791933 0.192528735632184 0.238769972867049 0.436146377893951 0.27378640776699 0.0913173652694611 0.434463046141282 0 1.73107822410148 0.0161290322580645 0 0.541083916083916 1.59331224582015 0.452651515151515 1.32844036697248 0 0.921953094963476 10.8617511520737 2.91666666666667 0.0592321755027422 2.48464491362764 14.6177884615385 0 0.194029850746269 0.0330056179775281 1.02728971962617 0.344862155388471 0 0.0161861406170966 1.55510860820595
"superior_parietal_gyrus_right" 0 0 0 0 0 0 0 0 0 0 0 0 0 0 0 0 0 0 0 0 0 0 0 0.000947867298578199 0 0 0 0.00158478605388273 0 0 0 0 0 0 1.22554890219561 0 0.0741111667501252 3.70865139949109 0 0.776160145586897 3.83302819480044 2.34799235181644 0.275440976933514 2.36720997123682 0 1.70346666666667 0 0.136804942630185 0.0312287847929396 0.90834312573443 0.00122925629993854 0 0 0.0199600798403194 3.2893300248139 0.233585858585859 2.53978671041838 24.839460214053 0.00267022696929239 0 0.194029850746269 0 0.125552608311229 5.64863571086644 0 0 0.0431344356578001 0.264210526315789
"superior_temporal_gyrus_right" 0 0 0 0 0 0 0 0 0 0 0 0 0 0 0 0 0 0 0 0 0 0 0 0 0 0 0 0 0 0 0 0 0 0 2.05462555066079 0 0.00736648250460405 0 0.0556070435588508 7.79016393442623 0.0668641557342361 8.42807424593967 0.245931283905967 0.593713620488941 0.00267558528428094 0 0 2.60379346680717 0.0217194570135747 0.0284857571214393 0 0 0 0 0.00607164541590771 0.116776315789474 0.428019323671498 0.279618192026951 0 0 0.0330056179775281 0.125552608311229 0 1.25508425334108 0 0.375111111111111 3.08895405669599 0.839425587467363
"supramarginal_gyrus_right" 0 0 0 0 0 0 0 0 0 0 0 0 0 0 0 0 0 0 0 0 0 0.00193610842207164 0 0 0 0 0.00994671403197158 0 0 0 0 0 0 0 9.28482328482328 0.00624349635796046 0.696428571428571 0 0 0.311406155703078 7.42648401826484 2.18181818181818 0.898177920685959 0.266666666666667 0 0.00149925037481259 0 0.333913043478261 0 2.28423772609819 0.00552486187845304 0 0 0 2.8955223880597 0.414189837008629 7.8450184501845 2.29850746268657 0.00417972831765935 0.000908677873693776 1.02728971962617 5.64863571086644 1.25508425334108 0 0 0 0.0258823529411765 2.10448859455482
"frontal_pole_right" 0 0 0 0 0 0 0 0 0 0 0.0110041265474553 0 0.0442930153321976 0 0 0 0 0 0 0 0 0 0 0 0 0 0.00281030444964871 0 0 0 0.357541899441341 0 0 0 0 0.00711743772241993 0.0077319587628866 0 0 0 0 0 0 0 0.0218068535825545 0 5.09677419354839 0 0 0 0 0 0.0428954423592493 0 0 0 0 0 0.0072202166064982 0.240631163708087 0.344862155388471 0 0 0 0 0 0 0
"temporal_pole_right" 0 0 0 0 0 0 0 0 0 0 0 0 0 0 0 0 0 0 0 0 0 0 0 0 0 0 0 0 0 0 0 0 0 0 0 0 0 0 1.98064516129032 0.160226201696513 0 0.515183246073298 0 0 0.0192837465564738 0 0 0.320637732506643 0.392857142857143 0 0 0 0 0 0 0 0 0 0 0 0 0 0.375111111111111 0 0 0 0 0.018348623853211
"transverse_temporal_gyrus_right" 0 0 0 0 0 0 0 0 0 0 0 0 0 0 0 0 0 0 0 0 0 0 0 0 0 0 0 0 0 0 0 0 0 0 6.09090909090909 0 0.0079155672823219 0 0 0.412930135557873 1.87399463806971 5.06213364595545 0.0340425531914894 0.458087367178276 0 0.00314465408805031 0 0.444011684518014 0 0.0172786177105832 0 0 0 0 0 0 0.0300250208507089 0.0285714285714286 0 0 0.0161861406170966 0.0431344356578001 3.08895405669599 0.0258823529411765 0 0 0 0.741301059001513
"insula_right" 0 0 0.0291970802919708 0 0 0 0 0 0 0 0 0 0.00556586270871985 0 0 0 0 0 0 0 0 0.018957345971564 0.00124378109452736 0 0 0 0.0449352627570449 0 0 0 0 0 0 0 0.657179818887451 0.173575129533679 1.60378847671665 0.00237529691211401 0.0390516039051604 5.49318801089918 1.15742128935532 6.26431718061674 0.301075268817204 0.789085545722714 0.345984112974404 0.00698689956331878 0.0552907530981888 0.490885416666667 3.04979811574697 0.12962962962963 4.28985507246377 0.00251256281407035 0.0625 0 3.16420233463035 0.250585480093677 5.33957845433255 0.214235377026075 0.143229166666667 0.166003976143141 1.55510860820595 0.264210526315789 0.839425587467363 2.10448859455482 0 0.018348623853211 0.741301059001513 0
