# Supplementary material for: NODDI and Tensor-Based Microstructural Indices as Predictors of Functional Connectivity
Source: PLoS One. 2016 Apr 14;11(4):e0153404. doi: 10.1371/journal.pone.0153404 (PMC4831788; doi:10.1371/journal.pone.0153404)
Supplement: S1 Data — a) Functional connectivity matrices, both fMRI and EEG connectomes across all subjects, in the form of precision matrices and b) structural brain connectivity matrices across all subjects and microstructural indices. Columns and rows are named according to the corresponding brain region that represent. (ZIP) [file pone.0153404.s001.zip › DATA/DWI/37_WFA_68.txt]

"banks_superior_temporal_sulcus_left" "caudal_anterior_cingulate_cortex_left" "caudal_middle_frontal_gyrus_left" "cuneus_left" "entorhinal_cortex_left" "fusiform_gyrus_left" "inferior_parietal_gyrus_left" "inferior_temporal_gyrus_left" "cingulate_gyrus_isthmus_left" "lateral_occipital_cortex_left" "lateral_orbitofrontal_cortex_left" "lingual_gyrus_left" "medial_orbitofrontal_gyrus_left" "middle_temporal_gyrus_left" "parahippocampal_gyrus_left" "paracentral_gyrus_left" "inferior_frontal_gyrus_pars_opercularis_left" "inferior_frontal_gyrus_pars_orbitalis_left" "inferior_frontal_gyrus_pars_triangularis_left" "pericalcarine_cortex_left" "postcentral_gyrus_left" "posterior_cingulate_gyrus_left" "precentral_gyrus_left" "precuneus_left" "rostral_anterior_cingulate_cortex_left" "rostral_middle_frontal_gyrus_left" "superior_frontal_gyrus_left" "superior_parietal_gyrus_left" "superior_temporal_gyrus_left" "supramarginal_gyrus_left" "frontal_pole_left" "temporal_pole_left" "transverse_temporal_gyrus_left" "insula_left" "banks_superior_temporal_sulcus_right" "caudal_anterior_cingulate_cortex_right" "caudal_middle_frontal_gyrus_right" "cuneus_right" "entorhinal_cortex_right" "fusiform_gyrus_right" "inferior_parietal_gyrus_right" "inferior_temporal_gyrus_right" "cingulate_gyrus_isthmus_right" "lateral_occipital_cortex_right" "lateral_orbitofrontal_cortex_right" "lingual_gyrus_right" "medial_orbitofrontal_gyrus_right" "middle_temporal_gyrus_right" "parahippocampal_gyrus_right" "paracentral_gyrus_right" "inferior_frontal_gyrus_pars_opercularis_right" "inferior_frontal_gyrus_pars_orbitalis_right" "inferior_frontal_gyrus_pars_triangularis_right" "pericalcarine_cortex_right" "postcentral_gyrus_right" "posterior_cingulate_gyrus_right" "precentral_gyrus_right" "precuneus_right" "rostral_anterior_cingulate_cortex_right" "rostral_middle_frontal_gyrus_right" "superior_frontal_gyrus_right" "superior_parietal_gyrus_right" "superior_temporal_gyrus_right" "supramarginal_gyrus_right" "frontal_pole_right" "temporal_pole_right" "transverse_temporal_gyrus_right" "insula_right"
"banks_superior_temporal_sulcus_left" 0 0 0 0 0 0.402233077896266 0.388028246413983 0.357632806874196 0.445638676111822 0.362077490576398 0 0.380764263576299 0 0.298796481736055 0.407264739910013 0.395010292587393 0 0 0 0.422365368337901 0.395812433868537 0.442111462823273 0.40652764084503 0.392406040041368 0 0 0 0.399252036129377 0.332958329351613 0.355326069269218 0 0 0.378562925845797 0.414613588416258 0 0 0 0 0 0 0 0 0 0 0 0 0 0 0 0 0 0 0 0 0 0 0 0 0 0 0 0 0 0 0 0 0 0
"caudal_anterior_cingulate_cortex_left" 0 0 0.425752141489718 0 0 0 0 0 0 0 0.40830183113509 0 0.416812145353725 0 0 0.425020499025122 0.407105766496456 0.386895314939982 0.376823888946932 0 0.422274685017506 0.440054751584611 0.401596693203672 0 0.428801684703906 0.395028487316559 0.445225456505126 0.434358658581214 0 0.445231691401474 0 0 0 0.426205369607502 0 0.524997251442242 0.451685711539313 0 0 0 0 0 0 0 0.430395248138594 0 0.45987960160656 0 0 0 0.447554511543204 0 0.425705163759138 0 0 0.516771357942196 0 0 0.473625965589197 0.446595741942488 0.494585844367806 0 0 0 0 0 0 0
"caudal_middle_frontal_gyrus_left" 0 0.425752141489718 0 0 0 0 0.345056014051453 0.407955286068082 0.402368816744055 0 0.402960882651364 0 0.394642020642294 0 0 0.406427958606482 0.349858975064072 0.371974311930229 0.313757367278994 0 0.366032130680774 0.438884427996246 0.364276767225402 0.354368393562928 0.368751498576177 0.340213327639227 0.347325201069183 0.369328932406058 0.426562873653412 0.429832387984805 0 0 0.425753738540452 0.358984045659944 0 0.459953600181463 0.420327650796773 0 0 0 0 0.434896913530089 0.433974035837963 0 0.440471176429981 0 0.451379715218476 0 0 0 0.436773865450263 0 0.437993129262574 0 0.412882773426788 0.522862863305739 0.407748310091908 0 0.449793915870748 0.444335542133843 0.463754515508132 0 0 0 0 0 0 0.418562848214212
"cuneus_left" 0 0 0 0 0 0.291406198860648 0 0 0 0.314618047541054 0 0.267360415637483 0 0 0 0 0 0 0 0.274496827795524 0 0 0 0.307116998355843 0 0 0 0.316746683845684 0.409723707090194 0 0 0 0 0 0 0 0 0.160616341548408 0 0 0 0 0 0 0 0.157869265036237 0 0 0 0 0 0 0 0.198458326630253 0 0 0 0 0 0 0 0 0 0 0 0 0 0
"entorhinal_cortex_left" 0 0 0 0 0 0.192044737533121 0 0.270837895092718 0 0 0 0 0 0 0.226644974786133 0 0 0 0 0 0 0 0 0 0 0 0 0 0.26717498677105 0 0 0.181472989748895 0 0.241780368495015 0 0 0 0 0.353292758980711 0 0 0 0 0 0 0 0 0 0 0 0 0 0 0 0 0 0 0 0 0 0.484527752912156 0 0 0 0 0 0 0
"fusiform_gyrus_left" 0.402233077896266 0 0 0.291406198860648 0.192044737533121 0 0.309548504527146 0.283541739267873 0.437344572647799 0.317853566969966 0 0.220452241788698 0.264946795812809 0.397056692272165 0.172891284269401 0 0 0 0 0.278770899127745 0.385240525813195 0 0.373831168568772 0.330852919468956 0 0 0 0.348892527521456 0.394752560981087 0.351418314798927 0 0.234622551411938 0.418399815167938 0.30285633691128 0 0 0 0 0 0 0 0 0 0 0 0.196585373897564 0 0 0 0 0 0 0 0 0 0 0 0 0 0 0 0 0 0 0 0 0 0
"inferior_parietal_gyrus_left" 0.388028246413983 0 0.345056014051453 0 0 0.309548504527146 0 0.381259394352647 0.416839090102188 0.311770596710003 0 0.312319972880028 0 0.354457373672566 0.366969430410837 0.385028160834387 0 0 0 0.27824337512355 0.354811229221835 0.411495510933377 0.376077913963746 0.366739805705834 0 0 0 0.328234718246316 0.413405439985551 0.347460426590887 0 0 0.45110659776711 0.367284939433333 0 0 0 0 0 0 0 0 0 0 0 0 0 0 0 0 0 0 0 0 0 0 0 0 0 0 0 0 0 0 0 0 0 0
"inferior_temporal_gyrus_left" 0.357632806874196 0 0.407955286068082 0 0.270837895092718 0.283541739267873 0.381259394352647 0 0.48850417099794 0.286327186595799 0 0.311809874037787 0 0.307964273870245 0.243712755697867 0.394401472306097 0 0 0 0 0.39167000386054 0.458781460857676 0.428463516799078 0.39443059993618 0 0 0.446704062441021 0.395337038067081 0.392361081857982 0.414133601818632 0 0.195541109046461 0.414278806745719 0.399831545342221 0 0 0.410156097338432 0 0 0 0 0 0.529418640782112 0 0 0 0 0 0 0 0 0 0 0 0 0.49127815735609 0.477306852644679 0 0 0 0.471913594269454 0 0 0 0 0 0 0
"cingulate_gyrus_isthmus_left" 0.445638676111822 0 0.402368816744055 0 0 0.437344572647799 0.416839090102188 0.48850417099794 0 0.43396557180314 0.392558650305683 0.375115018423447 0 0.469523044203013 0.189281556335798 0.404741227777987 0.419858866489088 0 0 0 0.386690690559905 0.481949899042161 0.429193123366067 0.388536154914593 0 0 0.445951387263161 0.442813414258808 0.449256479128728 0.407051031541942 0 0 0.451517142762439 0.439797958086789 0 0 0.47922247380392 0 0 0 0 0 0.519697208778366 0 0 0 0 0 0 0 0 0 0 0 0 0.540746453815283 0.470911149175828 0 0 0 0.452729032303748 0 0 0 0 0 0 0
"lateral_occipital_cortex_left" 0.362077490576398 0 0 0.314618047541054 0 0.317853566969966 0.311770596710003 0.286327186595799 0.43396557180314 0 0 0.331969295670582 0 0.294689603835565 0.200859792766513 0.379255765244943 0 0 0 0.268487878804572 0.363036014958803 0.438514020212806 0.387046860385195 0.343971249233356 0 0 0.431954810112096 0.330897988723611 0.426108992090748 0.370810695255001 0 0 0.42936308259777 0.408307211881686 0 0 0 0 0.178706384872008 0.141725252913138 0 0.193385710359334 0 0 0 0.159667521884506 0 0 0 0 0 0 0 0 0 0 0 0.168378210736804 0 0 0 0 0 0 0 0 0 0
"lateral_orbitofrontal_cortex_left" 0 0.40830183113509 0.402960882651364 0 0 0 0 0 0.392558650305683 0 0 0 0.336648129353365 0 0 0 0.367933151193387 0.263669890043436 0.284297501939 0 0 0.430771488060045 0.356988484093816 0 0.350380372622274 0.308775624479207 0.401464781447371 0 0.264787346827574 0 0.240333309850835 0.151127803225948 0 0.353373344849778 0 0.412784405430884 0.380832325647103 0 0 0 0 0 0 0 0 0 0 0 0 0 0 0 0 0 0 0 0 0 0 0 0.443272271157329 0 0 0 0.204309728075577 0 0 0
"lingual_gyrus_left" 0.380764263576299 0 0 0.267360415637483 0 0.220452241788698 0.312319972880028 0.311809874037787 0.375115018423447 0.331969295670582 0 0 0 0 0.166624523999696 0.368597537849809 0 0 0 0.250799047720567 0.36426412137617 0 0.357523945231646 0.299202023734095 0 0 0 0.347799949317026 0.403997316411415 0.406272001622615 0 0 0.455275772563705 0.38563185124446 0 0 0 0 0 0 0 0 0 0 0 0.145301436178268 0 0 0 0 0 0 0 0 0 0 0 0 0 0 0 0 0 0 0 0 0 0
"medial_orbitofrontal_gyrus_left" 0 0.416812145353725 0.394642020642294 0 0 0.264946795812809 0 0 0 0 0.336648129353365 0 0 0 0.23760041888924 0 0.37538368252356 0 0.351068539955487 0 0 0.409630068686375 0.353422524957385 0 0.243584086540524 0.296594685448496 0.381390806778152 0 0 0 0.212790764452634 0 0 0.325009291045435 0 0.4159115691095 0.401680064324285 0 0 0 0 0 0 0 0 0 0.153843525662507 0 0 0 0 0 0 0 0 0.431119024797352 0 0 0.211613644923069 0 0 0 0 0 0.152763385290575 0 0 0.243525431236461
"middle_temporal_gyrus_left" 0.298796481736055 0 0 0 0 0.397056692272165 0.354457373672566 0.307964273870245 0.469523044203013 0.294689603835565 0 0 0 0 0.299310065261346 0.41902706558672 0 0.323322568553386 0.388121791929622 0 0.437872528543769 0.436342016533934 0.426528478209325 0.390219755372049 0 0 0.43036588548676 0.354231608623313 0.375212850914392 0.411012804885445 0 0.219933479298422 0.4006731905323 0.418965497409106 0 0 0 0 0 0 0 0 0.491840236481542 0 0 0 0 0 0 0 0 0 0 0 0 0 0 0 0 0 0.437732442991901 0 0 0 0 0 0 0
"parahippocampal_gyrus_left" 0.407264739910013 0 0 0 0.226644974786133 0.172891284269401 0.366969430410837 0.243712755697867 0.189281556335798 0.200859792766513 0 0.166624523999696 0.23760041888924 0.299310065261346 0 0 0 0 0 0 0 0 0.331219706959884 0 0 0 0 0.349914344490101 0.294741176420965 0 0 0.174804548891405 0 0.259434044382019 0 0 0 0 0 0 0 0 0 0 0 0 0 0 0 0 0 0 0 0 0 0 0 0 0 0 0 0 0 0 0 0 0 0
"paracentral_gyrus_left" 0.395010292587393 0.425020499025122 0.406427958606482 0 0 0 0.385028160834387 0.394401472306097 0.404741227777987 0.379255765244943 0 0.368597537849809 0 0.41902706558672 0 0 0 0 0 0 0.194835929198188 0.407001558341362 0.35456967159673 0.423622164243963 0 0 0.378299875783443 0.409975562428435 0.394515740909497 0.365056404431124 0 0 0 0.371225009017406 0 0 0.373552872342637 0 0 0 0 0 0 0 0 0 0 0 0 0 0 0 0 0 0.147324613990038 0.510660029997642 0 0 0 0 0.481385193997408 0 0 0 0 0 0 0
"inferior_frontal_gyrus_pars_opercularis_left" 0 0.407105766496456 0.349858975064072 0 0 0 0 0 0.419858866489088 0 0.367933151193387 0 0.37538368252356 0 0 0 0 0.205818358066086 0.306299050696643 0 0.312507474090388 0.459669197379253 0.293303664260736 0 0.367087750046335 0.341341415785911 0.355477182226358 0 0 0.381373385834345 0 0 0.447551551059904 0.342892140813719 0 0.416481878231215 0.396169174887616 0 0 0 0 0 0 0 0 0 0 0 0 0 0.38307481915948 0 0 0 0 0 0 0 0.388109339986112 0.462682983374749 0.4084252371138 0 0 0 0 0 0 0
"inferior_frontal_gyrus_pars_orbitalis_left" 0 0.386895314939982 0.371974311930229 0 0 0 0 0 0 0 0.263669890043436 0 0 0.323322568553386 0 0 0.205818358066086 0 0.246894573837509 0 0 0 0.39122530769271 0 0.365048100561696 0.263498591954362 0.386359386545656 0 0.292441334619423 0 0 0.179713853205045 0 0.327668626557547 0 0 0 0 0 0 0 0 0 0 0 0 0 0 0 0 0 0 0 0 0 0.397475663566591 0 0 0 0 0 0 0 0 0 0 0 0
"inferior_frontal_gyrus_pars_triangularis_left" 0 0.376823888946932 0.313757367278994 0 0 0 0 0 0 0 0.284297501939 0 0.351068539955487 0.388121791929622 0 0 0.306299050696643 0.246894573837509 0 0 0.36267158248271 0 0.318010316524075 0 0.356854032187559 0.311867646611354 0.342238533130026 0 0 0 0 0 0 0.341689941566734 0 0.399819464327826 0.389675106386101 0 0 0 0 0 0 0 0 0 0 0 0 0 0 0 0 0 0 0 0 0 0 0 0 0 0 0 0 0 0 0
"pericalcarine_cortex_left" 0.422365368337901 0 0 0.274496827795524 0 0.278770899127745 0.27824337512355 0 0 0.268487878804572 0 0.250799047720567 0 0 0 0 0 0 0 0 0 0 0 0.348798236000897 0 0 0 0.368937373016908 0 0 0 0 0 0 0 0 0 0 0 0 0 0 0 0 0 0 0 0 0 0 0 0 0 0 0 0 0 0 0 0 0 0 0 0 0 0 0 0
"postcentral_gyrus_left" 0.395812433868537 0.422274685017506 0.366032130680774 0 0 0.385240525813195 0.354811229221835 0.39167000386054 0.386690690559905 0.363036014958803 0 0.36426412137617 0 0.437872528543769 0 0.194835929198188 0.312507474090388 0 0.36267158248271 0 0 0.425722896486273 0.306480878318625 0.357422089282478 0 0.350278474265354 0.425281970471673 0.341278769724497 0.398883818776281 0.336213157199513 0 0 0.444667684857031 0.335771927017314 0 0.459393478328574 0.378261359346101 0 0 0 0 0 0.444956720465307 0 0 0 0 0 0 0 0 0 0 0 0 0.475357418106577 0 0 0 0 0.493959714527943 0 0 0 0 0 0 0
"posterior_cingulate_gyrus_left" 0.442111462823273 0.440054751584611 0.438884427996246 0 0 0 0.411495510933377 0.458781460857676 0.481949899042161 0.438514020212806 0.430771488060045 0 0.409630068686375 0.436342016533934 0 0.407001558341362 0.459669197379253 0 0 0 0.425722896486273 0 0.443663358274332 0.426614853798465 0 0.406960619726086 0.47261387106863 0.428760117316077 0.428465825506891 0.396169914279288 0 0 0 0.444080061008712 0 0.533351618305353 0.458677404436844 0 0 0 0 0 0.493341370661227 0 0.43137480956662 0 0.469692490542503 0.511398074038081 0 0 0.446300220567054 0 0 0 0 0.521558362557081 0.488822091212632 0 0.478004990945322 0.471795930356405 0.506006873878359 0 0 0.442716916583219 0 0 0 0.432101022077413
"precentral_gyrus_left" 0.40652764084503 0.401596693203672 0.364276767225402 0 0 0.373831168568772 0.376077913963746 0.428463516799078 0.429193123366067 0.387046860385195 0.356988484093816 0.357523945231646 0.353422524957385 0.426528478209325 0.331219706959884 0.35456967159673 0.293303664260736 0.39122530769271 0.318010316524075 0 0.306480878318625 0.443663358274332 0 0.411275535865451 0.33837537971006 0.340788535117919 0.403165337649379 0.392513479735452 0.396691969414837 0.392538024508562 0 0 0.427233069129073 0.309663965057659 0 0.419979007678111 0.399549608493193 0 0 0 0 0 0.46545235539392 0 0 0 0 0 0 0 0.360138910344846 0 0 0 0 0.505833377268116 0.459957075638532 0 0.420935673733758 0.408869601189196 0.448198671675644 0 0 0 0 0 0 0.402299148400163
"precuneus_left" 0.392406040041368 0 0.354368393562928 0.307116998355843 0 0.330852919468956 0.366739805705834 0.39443059993618 0.388536154914593 0.343971249233356 0 0.299202023734095 0 0.390219755372049 0 0.423622164243963 0 0 0 0.348798236000897 0.357422089282478 0.426614853798465 0.411275535865451 0 0 0 0.428604138380043 0.364597919578777 0.434799957477525 0.351637274708249 0 0 0.439016176217737 0.410976288647378 0 0 0.383109036925852 0.170594297968083 0 0 0 0 0.14189114294903 0 0 0.141499147585059 0 0 0 0 0 0 0 0 0 0.491341351460132 0.502590550529763 0.243003815055852 0 0 0 0.195782315723533 0 0 0 0 0 0
"rostral_anterior_cingulate_cortex_left" 0 0.428801684703906 0.368751498576177 0 0 0 0 0 0 0 0.350380372622274 0 0.243584086540524 0 0 0 0.367087750046335 0.365048100561696 0.356854032187559 0 0 0 0.33837537971006 0 0 0.366793667196299 0.392909520200394 0 0 0 0 0 0 0.353675945288221 0 0.403271913924189 0.417553973568974 0 0 0 0 0 0 0 0 0 0.493993408969708 0 0 0 0.419833442358897 0 0.419448682193319 0 0 0.438552985816121 0 0 0.456965215262707 0.391943295787188 0.444817126406238 0 0 0 0 0 0 0
"rostral_middle_frontal_gyrus_left" 0 0.395028487316559 0.340213327639227 0 0 0 0 0 0 0 0.308775624479207 0 0.296594685448496 0 0 0 0.341341415785911 0.263498591954362 0.311867646611354 0 0.350278474265354 0.406960619726086 0.340788535117919 0 0.366793667196299 0 0.376600729736388 0.375574519388774 0.368714622430214 0.390318315266316 0.299164061668308 0 0 0.350059296980156 0 0.400918036606019 0.408540030228915 0 0 0 0 0 0 0 0 0 0.421249911410793 0 0 0 0.430174618965137 0 0.435375855917759 0 0 0.414409717273476 0 0 0.411163947990614 0 0.431891195063839 0 0 0 0 0 0 0
"superior_frontal_gyrus_left" 0 0.445225456505126 0.347325201069183 0 0 0 0 0.446704062441021 0.445951387263161 0.431954810112096 0.401464781447371 0 0.381390806778152 0.43036588548676 0 0.378299875783443 0.355477182226358 0.386359386545656 0.342238533130026 0 0.425281970471673 0.47261387106863 0.403165337649379 0.428604138380043 0.392909520200394 0.376600729736388 0 0.435311830624056 0.451381636401106 0.425889431576035 0.249196487624561 0 0.453614554656743 0.38827379500259 0 0.484885217114166 0.45747731991557 0 0 0.40647413762309 0.49192115555678 0.465076398342722 0 0 0.465426127517391 0 0.487128801289123 0 0 0.483112638813366 0.46414048130749 0 0.442061665362833 0 0.446612477876885 0.532733006156036 0.488348823780541 0 0.480103963579936 0.475135320328222 0.494885689839665 0 0 0.450953033905417 0.470946280874221 0 0 0.467621922514045
"superior_parietal_gyrus_left" 0.399252036129377 0.434358658581214 0.369328932406058 0.316746683845684 0 0.348892527521456 0.328234718246316 0.395337038067081 0.442813414258808 0.330897988723611 0 0.347799949317026 0 0.354231608623313 0.349914344490101 0.409975562428435 0 0 0 0.368937373016908 0.341278769724497 0.428760117316077 0.392513479735452 0.364597919578777 0 0.375574519388774 0.435311830624056 0 0.42222803880651 0.373927962160455 0 0 0.423557980088009 0.414405082758153 0 0 0.395481511453109 0.200965165995415 0 0 0 0 0.463414806157079 0 0 0 0 0 0 0.110120559751187 0 0 0 0 0 0.449281215672685 0.435741564628406 0.168762077745573 0 0 0.461028314795647 0.178144737533661 0 0 0 0 0 0
"superior_temporal_gyrus_left" 0.332958329351613 0 0.426562873653412 0.409723707090194 0.26717498677105 0.394752560981087 0.413405439985551 0.392361081857982 0.449256479128728 0.426108992090748 0.264787346827574 0.403997316411415 0 0.375212850914392 0.294741176420965 0.394515740909497 0 0.292441334619423 0 0 0.398883818776281 0.428465825506891 0.396691969414837 0.434799957477525 0 0.368714622430214 0.451381636401106 0.42222803880651 0 0.336668862632745 0 0.236039870428924 0.305262106337259 0.396318902713511 0 0 0 0 0 0 0 0 0 0 0 0 0 0 0 0 0 0 0 0 0 0 0.490897507953344 0 0 0 0 0 0 0 0 0 0 0
"supramarginal_gyrus_left" 0.355326069269218 0.445231691401474 0.429832387984805 0 0 0.351418314798927 0.347460426590887 0.414133601818632 0.407051031541942 0.370810695255001 0 0.406272001622615 0 0.411012804885445 0 0.365056404431124 0.381373385834345 0 0 0 0.336213157199513 0.396169914279288 0.392538024508562 0.351637274708249 0 0.390318315266316 0.425889431576035 0.373927962160455 0.336668862632745 0 0 0 0.333245288527266 0.336122420724067 0 0.479628352762 0 0 0 0 0 0 0.526813723530982 0 0 0 0 0 0 0 0 0 0 0 0 0.486088098351447 0.464962056930101 0 0 0 0.436736552013351 0 0 0 0 0 0 0
"frontal_pole_left" 0 0 0 0 0 0 0 0 0 0 0.240333309850835 0 0.212790764452634 0 0 0 0 0 0 0 0 0 0 0 0 0.299164061668308 0.249196487624561 0 0 0 0 0 0 0 0 0 0 0 0 0 0 0 0 0 0 0 0.236507792830764 0 0 0 0 0 0 0 0 0 0 0 0 0 0.133846469109484 0 0 0 0.328777521917587 0 0 0
"temporal_pole_left" 0 0 0 0 0.181472989748895 0.234622551411938 0 0.195541109046461 0 0 0.151127803225948 0 0 0.219933479298422 0.174804548891405 0 0 0.179713853205045 0 0 0 0 0 0 0 0 0 0 0.236039870428924 0 0 0 0 0.234861399891796 0 0 0 0 0 0 0 0 0 0 0 0 0 0 0 0 0 0 0 0 0 0 0 0 0 0 0 0 0 0 0 0 0 0
"transverse_temporal_gyrus_left" 0.378562925845797 0 0.425753738540452 0 0 0.418399815167938 0.45110659776711 0.414278806745719 0.451517142762439 0.42936308259777 0 0.455275772563705 0 0.4006731905323 0 0 0.447551551059904 0 0 0 0.444667684857031 0 0.427233069129073 0.439016176217737 0 0 0.453614554656743 0.423557980088009 0.305262106337259 0.333245288527266 0 0 0 0.389669303195292 0 0 0 0 0 0 0 0 0 0 0 0 0 0 0 0 0 0 0 0 0 0.508533476531001 0 0 0 0 0 0 0 0 0 0 0 0
"insula_left" 0.414613588416258 0.426205369607502 0.358984045659944 0 0.241780368495015 0.30285633691128 0.367284939433333 0.399831545342221 0.439797958086789 0.408307211881686 0.353373344849778 0.38563185124446 0.325009291045435 0.418965497409106 0.259434044382019 0.371225009017406 0.342892140813719 0.327668626557547 0.341689941566734 0 0.335771927017314 0.444080061008712 0.309663965057659 0.410976288647378 0.353675945288221 0.350059296980156 0.38827379500259 0.414405082758153 0.396318902713511 0.336122420724067 0 0.234861399891796 0.389669303195292 0 0 0.436939154434106 0.441468390598791 0 0 0 0 0 0.544618431776871 0 0 0 0 0 0 0 0.432130745076592 0 0 0 0 0.528232568193496 0 0 0.452009774838898 0 0.468614606758665 0 0 0 0 0 0 0
"banks_superior_temporal_sulcus_right" 0 0 0 0 0 0 0 0 0 0 0 0 0 0 0 0 0 0 0 0 0 0 0 0 0 0 0 0 0 0 0 0 0 0 0 0 0.357926773113661 0 0 0.379777090297833 0.387157719679209 0.417215553855448 0.44120922178028 0.406138353850872 0 0 0 0.332907572938719 0 0.400588211760083 0 0 0 0 0.36929681940869 0.425182303299415 0.428473920338655 0.416081088743864 0 0 0.390976627591552 0.369685182175712 0.285674906305851 0.402696242619232 0 0 0.367062591206339 0.400778873761768
"caudal_anterior_cingulate_cortex_right" 0 0.524997251442242 0.459953600181463 0 0 0 0 0 0 0 0.412784405430884 0 0.4159115691095 0 0 0 0.416481878231215 0 0.399819464327826 0 0.459393478328574 0.533351618305353 0.419979007678111 0 0.403271913924189 0.400918036606019 0.484885217114166 0 0 0.479628352762 0 0 0 0.436939154434106 0 0 0.416104632766785 0 0 0 0.380331479530038 0 0 0 0.425019137173448 0 0.446437717776879 0 0 0.414107353746056 0.397943372662079 0.396168373419305 0.388172398701315 0 0.35788094679002 0.383346183700708 0.362889958307328 0 0.43213546474265 0.427958132654833 0.43597617402044 0 0 0.365551522342734 0.444072970220866 0 0 0.393365525653009
"caudal_middle_frontal_gyrus_right" 0 0.451685711539313 0.420327650796773 0 0 0 0 0.410156097338432 0.47922247380392 0 0.380832325647103 0 0.401680064324285 0 0 0.373552872342637 0.396169174887616 0 0.389675106386101 0 0.378261359346101 0.458677404436844 0.399549608493193 0.383109036925852 0.417553973568974 0.408540030228915 0.45747731991557 0.395481511453109 0 0 0 0 0 0.441468390598791 0.357926773113661 0.416104632766785 0 0 0 0.366840335910385 0.371325865136421 0.384276766212443 0.405752723857265 0.373297263307379 0.372569466737068 0 0.408466301600432 0 0 0.321571388485166 0.350065141617423 0.363393565694314 0.332921572808732 0 0.323994158765007 0.422615730836018 0.30451601135828 0.392712894946526 0.396650506413645 0.349619818354602 0.376978019635749 0.350402684145859 0.371007551780838 0.345545209580847 0.38031053301178 0 0.373165068463527 0.328979783396639
"cuneus_right" 0 0 0 0.160616341548408 0 0 0 0 0 0 0 0 0 0 0 0 0 0 0 0 0 0 0 0.170594297968083 0 0 0 0.200965165995415 0 0 0 0 0 0 0 0 0 0 0 0.302660155583919 0.31631165742207 0.303202170192962 0 0.352886757107973 0 0.282855849884314 0 0 0 0 0 0 0 0.267481638093116 0 0 0 0.291946438297712 0 0 0 0.347850963087887 0 0 0 0 0 0.35661387588
"entorhinal_cortex_right" 0 0 0 0 0.353292758980711 0 0 0 0 0.178706384872008 0 0 0 0 0 0 0 0 0 0 0 0 0 0 0 0 0 0 0 0 0 0 0 0 0 0 0 0 0 0.160619899752302 0 0.156724855785432 0 0 0 0 0 0 0.265669536765441 0 0 0 0 0 0 0 0 0 0 0 0.512041762398426 0 0.224707460815185 0 0 0.205883932754315 0 0.225225297588066
"fusiform_gyrus_right" 0 0 0 0 0 0 0 0 0 0.141725252913138 0 0 0 0 0 0 0 0 0 0 0 0 0 0 0 0 0.40647413762309 0 0 0 0 0 0 0 0.379777090297833 0 0.366840335910385 0.302660155583919 0.160619899752302 0 0.319704492597036 0.314706538013665 0.430080310270525 0.294087441912209 0 0.303707317014753 0 0.323691405750537 0.245055037889621 0.41293194528332 0 0 0 0.320743044152048 0.401018122392664 0.411711079806435 0.412650138798216 0.339449145629962 0 0 0.408130933580407 0.342813656694459 0.370699246118188 0.350913647813826 0 0.196206177899281 0.394403331688695 0.360718729005234
"inferior_parietal_gyrus_right" 0 0 0 0 0 0 0 0 0 0 0 0 0 0 0 0 0 0 0 0 0 0 0 0 0 0 0.49192115555678 0 0 0 0 0 0 0 0.387157719679209 0.380331479530038 0.371325865136421 0.31631165742207 0 0.319704492597036 0 0.405136624243193 0.456795204268063 0.279869471857556 0 0.323381758494853 0 0.379965882293787 0.272545301515219 0.412726594062519 0.355182627024027 0 0 0.317864449940539 0.365898813218465 0.434054995114703 0.426731923461652 0.413480615489963 0.371921565558811 0 0.407816113983659 0.368944751742464 0.414978124541554 0.360942666535336 0 0 0.443957830301882 0.4328545094397
"inferior_temporal_gyrus_right" 0 0 0.434896913530089 0 0 0 0 0 0 0.193385710359334 0 0 0 0 0 0 0 0 0 0 0 0 0 0 0 0 0.465076398342722 0 0 0 0 0 0 0 0.417215553855448 0 0.384276766212443 0.303202170192962 0.156724855785432 0.314706538013665 0.405136624243193 0 0.444230066791146 0.340427953117175 0 0.337921026128492 0 0.350328088144561 0.326898001419589 0.407663008012032 0 0 0 0.330603825098516 0.396563198122865 0.440968430928073 0.434896341849371 0.420361393575288 0 0 0.435362092632703 0.416966595210749 0.37935396909887 0.401267086828358 0 0.250487400589806 0.452690182038933 0.439684398447078
"cingulate_gyrus_isthmus_right" 0 0 0.433974035837963 0 0 0 0 0.529418640782112 0.519697208778366 0 0 0 0 0.491840236481542 0 0 0 0 0 0 0.444956720465307 0.493341370661227 0.46545235539392 0.14189114294903 0 0 0 0.463414806157079 0 0.526813723530982 0 0 0 0.544618431776871 0.44120922178028 0 0.405752723857265 0 0 0.430080310270525 0.456795204268063 0.444230066791146 0 0.438727273197262 0 0.232092314889689 0 0.449952579468907 0 0.472333656348214 0 0 0 0.439467837362349 0.393736580160181 0.469762134971941 0.479905136522843 0.350711044199014 0 0 0.438768047362094 0.399050701262023 0.451089288023788 0.43099032215713 0 0 0.469955332262322 0.48518134419286
"lateral_occipital_cortex_right" 0 0 0 0 0 0 0 0 0 0 0 0 0 0 0 0 0 0 0 0 0 0 0 0 0 0 0 0 0 0 0 0 0 0 0.406138353850872 0 0.373297263307379 0.352886757107973 0 0.294087441912209 0.279869471857556 0.340427953117175 0.438727273197262 0 0 0.302932556313573 0 0.388184783713499 0.318291058815576 0.413498374645452 0 0 0 0.26346551450181 0.413595846343936 0.431273343876731 0.431056399445539 0.348122358704251 0 0 0.429812753294729 0.349529788537344 0.414571799283293 0.388041211889632 0 0 0.430168351974734 0.421192724810423
"lateral_orbitofrontal_cortex_right" 0 0.430395248138594 0.440471176429981 0 0 0 0 0 0 0 0 0 0 0 0 0 0 0 0 0 0 0.43137480956662 0 0 0 0 0.465426127517391 0 0 0 0 0 0 0 0 0.425019137173448 0.372569466737068 0 0 0 0 0 0 0 0 0 0.37915973862178 0 0 0 0.366341754385923 0.265261347133186 0.322112040979238 0 0 0.397111916599914 0.353949294040067 0 0.389132242270008 0.387275652734904 0.381409111217756 0 0.340653244522419 0 0.371918670050804 0.167467761984419 0 0.259919047620573
"lingual_gyrus_right" 0 0 0 0.157869265036237 0 0.196585373897564 0 0 0 0.159667521884506 0 0.145301436178268 0 0 0 0 0 0 0 0 0 0 0 0.141499147585059 0 0 0 0 0 0 0 0 0 0 0 0 0 0.282855849884314 0 0.303707317014753 0.323381758494853 0.337921026128492 0.232092314889689 0.302932556313573 0 0 0 0 0.199274784022137 0 0 0 0 0.237707093678078 0 0 0.394429099487724 0.317826116588389 0 0 0 0.3524376849165 0 0.379260532707666 0 0 0.344930591665422 0.393916835888553
"medial_orbitofrontal_gyrus_right" 0 0.45987960160656 0.451379715218476 0 0 0 0 0 0 0 0 0 0.153843525662507 0 0 0 0 0 0 0 0 0.469692490542503 0 0 0.493993408969708 0.421249911410793 0.487128801289123 0 0 0 0.236507792830764 0 0 0 0 0.446437717776879 0.408466301600432 0 0 0 0 0 0 0 0.37915973862178 0 0 0 0 0 0.388333202434757 0.375692312683877 0.403335326990511 0 0 0.414562969999463 0.374991751042239 0 0.319554876180309 0.356310045773426 0.366199182580378 0 0 0 0.254202016363664 0 0 0.376617204889563
"middle_temporal_gyrus_right" 0 0 0 0 0 0 0 0 0 0 0 0 0 0 0 0 0 0 0 0 0 0.511398074038081 0 0 0 0 0 0 0 0 0 0 0 0 0.332907572938719 0 0 0 0 0.323691405750537 0.379965882293787 0.350328088144561 0.449952579468907 0.388184783713499 0 0 0 0 0 0.397364834870336 0 0 0 0 0.377679296117731 0.448331008102691 0.429170180828975 0.414835924827749 0 0 0.445977361708084 0.411291157105687 0.345871498436034 0.401311309173053 0 0.217279097584209 0.421514911964059 0.417252312830612
"parahippocampal_gyrus_right" 0 0 0 0 0 0 0 0 0 0 0 0 0 0 0 0 0 0 0 0 0 0 0 0 0 0 0 0 0 0 0 0 0 0 0 0 0 0 0.265669536765441 0.245055037889621 0.272545301515219 0.326898001419589 0 0.318291058815576 0 0.199274784022137 0 0 0 0 0 0 0 0 0 0 0.355307294178239 0.252002078199673 0 0 0 0.332255576735503 0.290393810194526 0 0 0.19977726905011 0 0.261067036392757
"paracentral_gyrus_right" 0 0 0 0 0 0 0 0 0 0 0 0 0 0 0 0 0 0 0 0 0 0 0 0 0 0 0.483112638813366 0.110120559751187 0 0 0 0 0 0 0.400588211760083 0.414107353746056 0.321571388485166 0 0 0.41293194528332 0.412726594062519 0.407663008012032 0.472333656348214 0.413498374645452 0 0 0 0.397364834870336 0 0 0 0 0 0 0.235159429846508 0.412199258434567 0.397276552972866 0.373130559944591 0 0 0.352436934501112 0.363063854110762 0.40075750212535 0.363820067899575 0 0 0.432610463498496 0.424900229457441
"inferior_frontal_gyrus_pars_opercularis_right" 0 0.447554511543204 0.436773865450263 0 0 0 0 0 0 0 0 0 0 0 0 0 0.38307481915948 0 0 0 0 0.446300220567054 0.360138910344846 0 0.419833442358897 0.430174618965137 0.46414048130749 0 0 0 0 0 0 0.432130745076592 0 0.397943372662079 0.350065141617423 0 0 0 0.355182627024027 0 0 0 0.366341754385923 0 0.388333202434757 0 0 0 0 0.300608853077929 0.317627935471219 0 0.354321144670245 0.389171674614768 0.287916900053801 0 0.38432362909033 0.352115339275342 0.370680659401553 0.396138919785218 0 0.363234787124228 0 0 0 0.309445242061317
"inferior_frontal_gyrus_pars_orbitalis_right" 0 0 0 0 0 0 0 0 0 0 0 0 0 0 0 0 0 0 0 0 0 0 0 0 0 0 0 0 0 0 0 0 0 0 0 0.396168373419305 0.363393565694314 0 0 0 0 0 0 0 0.265261347133186 0 0.375692312683877 0 0 0 0.300608853077929 0 0.280250754943858 0 0 0 0 0 0.345569402927395 0.342808563385626 0.360398641948519 0 0 0 0 0 0 0.303513813225377
"inferior_frontal_gyrus_pars_triangularis_right" 0 0.425705163759138 0.437993129262574 0 0 0 0 0 0 0 0 0 0 0 0 0 0 0 0 0 0 0 0 0 0.419448682193319 0.435375855917759 0.442061665362833 0 0 0 0 0 0 0 0 0.388172398701315 0.332921572808732 0 0 0 0 0 0 0 0.322112040979238 0 0.403335326990511 0 0 0 0.317627935471219 0.280250754943858 0 0 0 0 0.311756362995048 0 0.377615234548175 0.340004873933613 0.348735455209394 0 0 0 0.386996873156392 0 0 0.285274274065614
"pericalcarine_cortex_right" 0 0 0 0.198458326630253 0 0 0 0 0 0 0 0 0 0 0 0 0 0 0 0 0 0 0 0 0 0 0 0 0 0 0 0 0 0 0 0 0 0.267481638093116 0 0.320743044152048 0.317864449940539 0.330603825098516 0.439467837362349 0.26346551450181 0 0.237707093678078 0 0 0 0 0 0 0 0 0 0 0.394664579559229 0.321166462440935 0 0 0 0.33485607562075 0 0 0 0 0 0
"postcentral_gyrus_right" 0 0 0.412882773426788 0 0 0 0 0 0 0 0 0 0 0 0 0.147324613990038 0 0 0 0 0 0 0 0 0 0 0.446612477876885 0 0 0 0 0 0 0 0.36929681940869 0.35788094679002 0.323994158765007 0 0 0.401018122392664 0.365898813218465 0.396563198122865 0.393736580160181 0.413595846343936 0 0 0 0.377679296117731 0 0.235159429846508 0.354321144670245 0 0 0 0 0.393358993742664 0.319999772397645 0.34310339006739 0.357440019534151 0 0.340719290808719 0.330857726451935 0.289651889915335 0.329205142030763 0 0 0 0.339281952798626
"posterior_cingulate_gyrus_right" 0 0.516771357942196 0.522862863305739 0 0 0 0 0.49127815735609 0.540746453815283 0 0 0 0.431119024797352 0 0 0.510660029997642 0 0.397475663566591 0 0 0.475357418106577 0.521558362557081 0.505833377268116 0.491341351460132 0.438552985816121 0.414409717273476 0.532733006156036 0.449281215672685 0 0.486088098351447 0 0 0.508533476531001 0.528232568193496 0.425182303299415 0.383346183700708 0.422615730836018 0 0 0.411711079806435 0.434054995114703 0.440968430928073 0.469762134971941 0.431273343876731 0.397111916599914 0 0.414562969999463 0.448331008102691 0 0.412199258434567 0.389171674614768 0 0 0 0.393358993742664 0 0.46845839484693 0.446421279314512 0.420501484546091 0.448434872040132 0.479054488525951 0.423511359849833 0.419207007968895 0.409771087835977 0 0 0 0.426390977660134
"precentral_gyrus_right" 0 0 0.407748310091908 0 0 0 0 0.477306852644679 0.470911149175828 0 0 0 0 0 0 0 0 0 0 0 0 0.488822091212632 0.459957075638532 0.502590550529763 0 0 0.488348823780541 0.435741564628406 0.490897507953344 0.464962056930101 0 0 0 0 0.428473920338655 0.362889958307328 0.30451601135828 0 0 0.412650138798216 0.426731923461652 0.434896341849371 0.479905136522843 0.431056399445539 0.353949294040067 0.394429099487724 0.374991751042239 0.429170180828975 0.355307294178239 0.397276552972866 0.287916900053801 0 0.311756362995048 0.394664579559229 0.319999772397645 0.46845839484693 0 0.417801140710836 0.363905343780001 0.359568490926636 0.360600794409542 0.415759377409913 0.428099967136397 0.400510509623648 0 0 0.424406649006062 0.377984376325406
"precuneus_right" 0 0 0 0 0 0 0 0 0 0.168378210736804 0 0 0 0 0 0 0 0 0 0 0 0 0 0.243003815055852 0 0 0 0.168762077745573 0 0 0 0 0 0 0.416081088743864 0 0.392712894946526 0.291946438297712 0 0.339449145629962 0.413480615489963 0.420361393575288 0.350711044199014 0.348122358704251 0 0.317826116588389 0 0.414835924827749 0.252002078199673 0.373130559944591 0 0 0 0.321166462440935 0.34310339006739 0.446421279314512 0.417801140710836 0 0 0 0.394646348874757 0.364006441701512 0.430614286141723 0.378964562064821 0 0 0.429983300640685 0.430300410813603
"rostral_anterior_cingulate_cortex_right" 0 0.473625965589197 0.449793915870748 0 0 0 0 0 0 0 0 0 0.211613644923069 0 0 0 0.388109339986112 0 0 0 0 0.478004990945322 0.420935673733758 0 0.456965215262707 0.411163947990614 0.480103963579936 0 0 0 0 0 0 0.452009774838898 0 0.43213546474265 0.396650506413645 0 0 0 0.371921565558811 0 0 0 0.389132242270008 0 0.319554876180309 0 0 0 0.38432362909033 0.345569402927395 0.377615234548175 0 0.357440019534151 0.420501484546091 0.363905343780001 0 0 0.379830543263479 0.412873517102814 0.373436235062411 0 0.363942687079951 0.414378043828089 0 0 0.368768350827581
"rostral_middle_frontal_gyrus_right" 0 0.446595741942488 0.444335542133843 0 0 0 0 0 0 0 0 0 0 0 0 0 0.462682983374749 0 0 0 0 0.471795930356405 0.408869601189196 0 0.391943295787188 0 0.475135320328222 0 0 0 0 0 0 0 0 0.427958132654833 0.349619818354602 0 0 0 0 0 0 0 0.387275652734904 0 0.356310045773426 0 0 0 0.352115339275342 0.342808563385626 0.340004873933613 0 0 0.448434872040132 0.359568490926636 0 0.379830543263479 0 0.390003645664337 0 0 0.389318374422811 0.41876328379578 0 0 0.384073247332763
"superior_frontal_gyrus_right" 0 0.494585844367806 0.463754515508132 0 0.484527752912156 0 0 0.471913594269454 0.452729032303748 0 0.443272271157329 0 0 0.437732442991901 0 0.481385193997408 0.4084252371138 0 0 0 0.493959714527943 0.506006873878359 0.448198671675644 0 0.444817126406238 0.431891195063839 0.494885689839665 0.461028314795647 0 0.436736552013351 0.133846469109484 0 0 0.468614606758665 0.390976627591552 0.43597617402044 0.376978019635749 0 0.512041762398426 0.408130933580407 0.407816113983659 0.435362092632703 0.438768047362094 0.429812753294729 0.381409111217756 0 0.366199182580378 0.445977361708084 0 0.352436934501112 0.370680659401553 0.360398641948519 0.348735455209394 0 0.340719290808719 0.479054488525951 0.360600794409542 0.394646348874757 0.412873517102814 0.390003645664337 0 0.37029689066052 0.412507714542027 0.355511511252291 0.331318420511484 0 0.441150013387685 0.414267169601344
"superior_parietal_gyrus_right" 0 0 0 0 0 0 0 0 0 0 0 0 0 0 0 0 0 0 0 0 0 0 0 0.195782315723533 0 0 0 0.178144737533661 0 0 0 0 0 0 0.369685182175712 0 0.350402684145859 0.347850963087887 0 0.342813656694459 0.368944751742464 0.416966595210749 0.399050701262023 0.349529788537344 0 0.3524376849165 0 0.411291157105687 0.332255576735503 0.363063854110762 0.396138919785218 0 0 0.33485607562075 0.330857726451935 0.423511359849833 0.415759377409913 0.364006441701512 0.373436235062411 0 0.37029689066052 0 0.411880980639533 0.363028776481413 0 0 0.426194052648027 0.420973624524801
"superior_temporal_gyrus_right" 0 0 0 0 0 0 0 0 0 0 0 0 0 0 0 0 0 0 0 0 0 0 0 0 0 0 0 0 0 0 0 0 0 0 0.285674906305851 0 0.371007551780838 0 0.224707460815185 0.370699246118188 0.414978124541554 0.37935396909887 0.451089288023788 0.414571799283293 0.340653244522419 0 0 0.345871498436034 0.290393810194526 0.40075750212535 0 0 0 0 0.289651889915335 0.419207007968895 0.428099967136397 0.430614286141723 0 0 0.412507714542027 0.411880980639533 0 0.344078552253901 0 0.281438855570772 0.294730410364811 0.347481037638439
"supramarginal_gyrus_right" 0 0 0 0 0 0 0 0 0 0 0 0 0 0 0 0 0 0 0 0 0 0.442716916583219 0 0 0 0 0.450953033905417 0 0 0 0 0 0 0 0.402696242619232 0.365551522342734 0.345545209580847 0 0 0.350913647813826 0.360942666535336 0.401267086828358 0.43099032215713 0.388041211889632 0 0.379260532707666 0 0.401311309173053 0 0.363820067899575 0.363234787124228 0 0 0 0.329205142030763 0.409771087835977 0.400510509623648 0.378964562064821 0.363942687079951 0.389318374422811 0.355511511252291 0.363028776481413 0.344078552253901 0 0 0 0.358782070282054 0.317815918118532
"frontal_pole_right" 0 0 0 0 0 0 0 0 0 0 0.204309728075577 0 0.152763385290575 0 0 0 0 0 0 0 0 0 0 0 0 0 0.470946280874221 0 0 0 0.328777521917587 0 0 0 0 0.444072970220866 0.38031053301178 0 0 0 0 0 0 0 0.371918670050804 0 0.254202016363664 0 0 0 0 0 0.386996873156392 0 0 0 0 0 0.414378043828089 0.41876328379578 0.331318420511484 0 0 0 0 0 0 0
"temporal_pole_right" 0 0 0 0 0 0 0 0 0 0 0 0 0 0 0 0 0 0 0 0 0 0 0 0 0 0 0 0 0 0 0 0 0 0 0 0 0 0 0.205883932754315 0.196206177899281 0 0.250487400589806 0 0 0.167467761984419 0 0 0.217279097584209 0.19977726905011 0 0 0 0 0 0 0 0 0 0 0 0 0 0.281438855570772 0 0 0 0 0.240016198735052
"transverse_temporal_gyrus_right" 0 0 0 0 0 0 0 0 0 0 0 0 0 0 0 0 0 0 0 0 0 0 0 0 0 0 0 0 0 0 0 0 0 0 0.367062591206339 0 0.373165068463527 0 0 0.394403331688695 0.443957830301882 0.452690182038933 0.469955332262322 0.430168351974734 0 0.344930591665422 0 0.421514911964059 0 0.432610463498496 0 0 0 0 0 0 0.424406649006062 0.429983300640685 0 0 0.441150013387685 0.426194052648027 0.294730410364811 0.358782070282054 0 0 0 0.382033431861265
"insula_right" 0 0 0.418562848214212 0 0 0 0 0 0 0 0 0 0.243525431236461 0 0 0 0 0 0 0 0 0.432101022077413 0.402299148400163 0 0 0 0.467621922514045 0 0 0 0 0 0 0 0.400778873761768 0.393365525653009 0.328979783396639 0.35661387588 0.225225297588066 0.360718729005234 0.4328545094397 0.439684398447078 0.48518134419286 0.421192724810423 0.259919047620573 0.393916835888553 0.376617204889563 0.417252312830612 0.261067036392757 0.424900229457441 0.309445242061317 0.303513813225377 0.285274274065614 0 0.339281952798626 0.426390977660134 0.377984376325406 0.430300410813603 0.368768350827581 0.384073247332763 0.414267169601344 0.420973624524801 0.347481037638439 0.317815918118532 0 0.240016198735052 0.382033431861265 0
