# Supplementary material for: NODDI and Tensor-Based Microstructural Indices as Predictors of Functional Connectivity
Source: PLoS One. 2016 Apr 14;11(4):e0153404. doi: 10.1371/journal.pone.0153404 (PMC4831788; doi:10.1371/journal.pone.0153404)
Supplement: S1 Data — a) Functional connectivity matrices, both fMRI and EEG connectomes across all subjects, in the form of precision matrices and b) structural brain connectivity matrices across all subjects and microstructural indices. Columns and rows are named according to the corresponding brain region that represent. (ZIP) [file pone.0153404.s001.zip › DATA/DWI/37_WICVF_68.txt]

"banks_superior_temporal_sulcus_left" "caudal_anterior_cingulate_cortex_left" "caudal_middle_frontal_gyrus_left" "cuneus_left" "entorhinal_cortex_left" "fusiform_gyrus_left" "inferior_parietal_gyrus_left" "inferior_temporal_gyrus_left" "cingulate_gyrus_isthmus_left" "lateral_occipital_cortex_left" "lateral_orbitofrontal_cortex_left" "lingual_gyrus_left" "medial_orbitofrontal_gyrus_left" "middle_temporal_gyrus_left" "parahippocampal_gyrus_left" "paracentral_gyrus_left" "inferior_frontal_gyrus_pars_opercularis_left" "inferior_frontal_gyrus_pars_orbitalis_left" "inferior_frontal_gyrus_pars_triangularis_left" "pericalcarine_cortex_left" "postcentral_gyrus_left" "posterior_cingulate_gyrus_left" "precentral_gyrus_left" "precuneus_left" "rostral_anterior_cingulate_cortex_left" "rostral_middle_frontal_gyrus_left" "superior_frontal_gyrus_left" "superior_parietal_gyrus_left" "superior_temporal_gyrus_left" "supramarginal_gyrus_left" "frontal_pole_left" "temporal_pole_left" "transverse_temporal_gyrus_left" "insula_left" "banks_superior_temporal_sulcus_right" "caudal_anterior_cingulate_cortex_right" "caudal_middle_frontal_gyrus_right" "cuneus_right" "entorhinal_cortex_right" "fusiform_gyrus_right" "inferior_parietal_gyrus_right" "inferior_temporal_gyrus_right" "cingulate_gyrus_isthmus_right" "lateral_occipital_cortex_right" "lateral_orbitofrontal_cortex_right" "lingual_gyrus_right" "medial_orbitofrontal_gyrus_right" "middle_temporal_gyrus_right" "parahippocampal_gyrus_right" "paracentral_gyrus_right" "inferior_frontal_gyrus_pars_opercularis_right" "inferior_frontal_gyrus_pars_orbitalis_right" "inferior_frontal_gyrus_pars_triangularis_right" "pericalcarine_cortex_right" "postcentral_gyrus_right" "posterior_cingulate_gyrus_right" "precentral_gyrus_right" "precuneus_right" "rostral_anterior_cingulate_cortex_right" "rostral_middle_frontal_gyrus_right" "superior_frontal_gyrus_right" "superior_parietal_gyrus_right" "superior_temporal_gyrus_right" "supramarginal_gyrus_right" "frontal_pole_right" "temporal_pole_right" "transverse_temporal_gyrus_right" "insula_right"
"banks_superior_temporal_sulcus_left" 0 0 0 0 0 0.546214377139329 0.549684902359006 0.52082684374816 0.57709859898408 0.540411062724738 0 0.567347186260163 0 0.48475648763521 0.569550755990577 0.565491476549059 0 0 0 0.560128714420642 0.59021438049831 0.555693346737229 0.5929513006602 0.561200922875127 0 0 0 0.582162817229381 0.514449404839317 0.547519811904186 0 0 0.533310398436189 0.566424156165931 0 0 0 0 0 0 0 0 0 0 0 0 0 0 0 0 0 0 0 0 0 0 0 0 0 0 0 0 0 0 0 0 0 0
"caudal_anterior_cingulate_cortex_left" 0 0 0.587238540453477 0 0 0 0 0 0 0 0.586466533715664 0 0.576672760972182 0 0 0.591858983821988 0.568976297927252 0.599295504942603 0.577701030104646 0 0.623668833708866 0.592733948766672 0.599736907648502 0 0.551282746826173 0.576354457243281 0.580416780735432 0.629604526948377 0 0.614045747826233 0 0 0 0.587821189056404 0 0.617034938865644 0.561074432282028 0 0 0 0 0 0 0 0.605402509090162 0 0.5923507700422 0 0 0 0.594765207698951 0 0.583370808373002 0 0 0.611267502792771 0 0 0.580755939867652 0.602421294275793 0.586388413569804 0 0 0 0 0 0 0
"caudal_middle_frontal_gyrus_left" 0 0.587238540453477 0 0 0 0 0.613909920674042 0.597362398590992 0.621101391995307 0 0.604701125222262 0 0.594225789186864 0 0 0.589628064034755 0.605735309829779 0.606473177438222 0.60048989372244 0 0.607892676349855 0.612516915722012 0.611453425152542 0.585890663371967 0.572293643476476 0.585259875711559 0.590043713432927 0.632005864477992 0.618715702770093 0.61861287527215 0 0 0.643750422819136 0.589276449693878 0 0.579556637155624 0.546966690884763 0 0 0 0 0.561717971453256 0.604733716570757 0 0.573366068368874 0 0.570467759458002 0 0 0 0.563488821713085 0 0.562161088027773 0 0.57206074011149 0.598691130968213 0.557793168888518 0 0.554561681148545 0.572341557052886 0.563162484212638 0 0 0 0 0 0 0.556029542589957
"cuneus_left" 0 0 0 0 0 0.510108440354661 0 0 0 0.531839433095412 0 0.517480016232107 0 0 0 0 0 0 0 0.515229997718839 0 0 0 0.518280517402907 0 0 0 0.545929049263119 0.525467415297979 0 0 0 0 0 0 0 0 0.553392309549723 0 0 0 0 0 0 0 0.421090465265667 0 0 0 0 0 0 0 0.485337729797891 0 0 0 0 0 0 0 0 0 0 0 0 0 0
"entorhinal_cortex_left" 0 0 0 0 0 0.510396891581888 0 0.527655577716657 0 0 0 0 0 0 0.432584295203483 0 0 0 0 0 0 0 0 0 0 0 0 0 0.474858460954417 0 0 0.416065660131879 0 0.445279560862289 0 0 0 0 0.642233854051972 0 0 0 0 0 0 0 0 0 0 0 0 0 0 0 0 0 0 0 0 0 0.7059738989366 0 0 0 0 0 0 0
"fusiform_gyrus_left" 0.546214377139329 0 0 0.510108440354661 0.510396891581888 0 0.547810743555335 0.503387578205945 0.574713749177832 0.53920304998385 0 0.572360862903922 0.481890912230341 0.520929417195566 0.582807840230159 0 0 0 0 0.576005816825843 0.562984741392582 0 0.57132736339472 0.563690967335071 0 0 0 0.553942204855656 0.517458007020539 0.559317428639022 0 0.410180811116405 0.536836391198831 0.486299646130922 0 0 0 0 0 0 0 0 0 0 0 0.659486467664979 0 0 0 0 0 0 0 0 0 0 0 0 0 0 0 0 0 0 0 0 0 0
"inferior_parietal_gyrus_left" 0.549684902359006 0 0.613909920674042 0 0 0.547810743555335 0 0.576071585584294 0.563595990771866 0.53318106838602 0 0.551367490427341 0 0.54567378130885 0.6195742330903 0.56562932694198 0 0 0 0.584757159343113 0.566214534261305 0.550418882402846 0.578583713438534 0.542358591775617 0 0 0 0.571078349799634 0.537339564261691 0.562541154807777 0 0 0.570129832183111 0.555971497393457 0 0 0 0 0 0 0 0 0 0 0 0 0 0 0 0 0 0 0 0 0 0 0 0 0 0 0 0 0 0 0 0 0 0
"inferior_temporal_gyrus_left" 0.52082684374816 0 0.597362398590992 0 0.527655577716657 0.503387578205945 0.576071585584294 0 0.574090890356946 0.534239396628221 0 0.531807037652733 0 0.507092080535394 0.637216713404309 0.573680142751959 0 0 0 0 0.572550975867523 0.552979023492424 0.588048272195626 0.559805945396232 0 0 0.589267435757888 0.580093926699781 0.516864955650396 0.558091282723073 0 0.410805372678966 0.530482359509332 0.525192793560375 0 0 0.557055669744201 0 0 0 0 0 0.586239787347871 0 0 0 0 0 0 0 0 0 0 0 0 0.581952457279505 0.58333123492359 0 0 0 0.594326638009415 0 0 0 0 0 0 0
"cingulate_gyrus_isthmus_left" 0.57709859898408 0 0.621101391995307 0 0 0.574713749177832 0.563595990771866 0.574090890356946 0 0.582594430359147 0.647157187651268 0.535724395187708 0 0.56454732221442 0.394277702000152 0.565288039210803 0.614617858444206 0 0 0 0.569364785568833 0.580962123750192 0.610095761071372 0.542789553328827 0 0 0.585519821578517 0.58151763457185 0.576867292734911 0.580277835367046 0 0 0.568226394082741 0.596817651449852 0 0 0.571707315332736 0 0 0 0 0 0.745919746457952 0 0 0 0 0 0 0 0 0 0 0 0 0.705926359862633 0.607039989504036 0 0 0 0.606023976865214 0 0 0 0 0 0 0
"lateral_occipital_cortex_left" 0.540411062724738 0 0 0.531839433095412 0 0.53920304998385 0.53318106838602 0.534239396628221 0.582594430359147 0 0 0.564880066322478 0 0.538304546124425 0.557991436554391 0.552515571844829 0 0 0 0.518822291618316 0.559042082400293 0.573612494604034 0.580389819576082 0.542548844887257 0 0 0.588781579712735 0.562927998004918 0.558935854832677 0.571869809685819 0 0 0.566596364407099 0.564039490134394 0 0 0 0 0.485284417039508 0.547245682809931 0 0.564741072829452 0 0 0 0.550088278393762 0 0 0 0 0 0 0 0 0 0 0 0.491372377619186 0 0 0 0 0 0 0 0 0 0
"lateral_orbitofrontal_cortex_left" 0 0.586466533715664 0.604701125222262 0 0 0 0 0 0.647157187651268 0 0 0 0.516725251176596 0 0 0 0.560968183275727 0.553763578933954 0.554000360620981 0 0 0.608404222235754 0.596620917875267 0 0.538387984754567 0.555673316303387 0.5928895743065 0 0.656721136886397 0 0.503161984256381 0.51639823919766 0 0.525549899034584 0 0.563709132230176 0.548771225356362 0 0 0 0 0 0 0 0 0 0 0 0 0 0 0 0 0 0 0 0 0 0 0 0.576443783516774 0 0 0 0.488603704896229 0 0 0
"lingual_gyrus_left" 0.567347186260163 0 0 0.517480016232107 0 0.572360862903922 0.551367490427341 0.531807037652733 0.535724395187708 0.564880066322478 0 0 0 0 0.434918666823461 0.552762385478891 0 0 0 0.496232849673272 0.600096441393644 0 0.560029935410195 0.550308004667059 0 0 0 0.573200662425791 0.559575112909364 0.558754518807573 0 0 0.590039816114065 0.57113711068033 0 0 0 0 0 0 0 0 0 0 0 0.480243498512829 0 0 0 0 0 0 0 0 0 0 0 0 0 0 0 0 0 0 0 0 0 0
"medial_orbitofrontal_gyrus_left" 0 0.576672760972182 0.594225789186864 0 0 0.481890912230341 0 0 0 0 0.516725251176596 0 0 0 0.476866927709242 0 0.567292872644723 0 0.526888770081101 0 0 0.614179972832464 0.585505289620754 0 0.477200351860097 0.536560741819381 0.574850771172697 0 0 0 0.513247237094289 0 0 0.492947542971668 0 0.570453989789154 0.551714135837643 0 0 0 0 0 0 0 0 0 0.375297116679811 0 0 0 0 0 0 0 0 0.60274154001475 0 0 0.508670428741068 0 0 0 0 0 0.331552256567073 0 0 0.421949835381278
"middle_temporal_gyrus_left" 0.48475648763521 0 0 0 0 0.520929417195566 0.54567378130885 0.507092080535394 0.56454732221442 0.538304546124425 0 0 0 0 0.481293829954096 0.548049539801784 0 0.394266546883171 0.40349532459282 0 0.530131480076861 0.547670396021177 0.577631916030704 0.564335638272937 0 0 0.595451233099837 0.55562161641298 0.528644395188357 0.543003922950858 0 0.45466657657784 0.537315681294285 0.527660334160941 0 0 0 0 0 0 0 0 0.578268948182007 0 0 0 0 0 0 0 0 0 0 0 0 0 0 0 0 0 0.553638650382519 0 0 0 0 0 0 0
"parahippocampal_gyrus_left" 0.569550755990577 0 0 0 0.432584295203483 0.582807840230159 0.6195742330903 0.637216713404309 0.394277702000152 0.557991436554391 0 0.434918666823461 0.476866927709242 0.481293829954096 0 0 0 0 0 0 0 0 0.60938763449528 0 0 0 0 0.587928532018263 0.476610073664054 0 0 0.430142537698312 0 0.465999455538006 0 0 0 0 0 0 0 0 0 0 0 0 0 0 0 0 0 0 0 0 0 0 0 0 0 0 0 0 0 0 0 0 0 0
"paracentral_gyrus_left" 0.565491476549059 0.591858983821988 0.589628064034755 0 0 0 0.56562932694198 0.573680142751959 0.565288039210803 0.552515571844829 0 0.552762385478891 0 0.548049539801784 0 0 0 0 0 0 0.510081876769168 0.571962343325255 0.604880536331315 0.574935920949933 0 0 0.550878309130188 0.569295696180123 0.556125781586668 0.575629877357818 0 0 0 0.574410080040789 0 0 0.546568982198833 0 0 0 0 0 0 0 0 0 0 0 0 0 0 0 0 0 0.539853541529035 0.614020849831816 0 0 0 0 0.604985531344333 0 0 0 0 0 0 0
"inferior_frontal_gyrus_pars_opercularis_left" 0 0.568976297927252 0.605735309829779 0 0 0 0 0 0.614617858444206 0 0.560968183275727 0 0.567292872644723 0 0 0 0 0.456418482829301 0.563169394393062 0 0.563556533481442 0.612851410929254 0.508639030035135 0 0.570508751404227 0.568450128872578 0.584269471108276 0 0 0.596495998844512 0 0 0.614134006998063 0.569360789654878 0 0.567126295023147 0.543342718148334 0 0 0 0 0 0 0 0 0 0 0 0 0 0.552850464343259 0 0 0 0 0 0 0 0.548754172475805 0.607037087522197 0.550743602477453 0 0 0 0 0 0 0
"inferior_frontal_gyrus_pars_orbitalis_left" 0 0.599295504942603 0.606473177438222 0 0 0 0 0 0 0 0.553763578933954 0 0 0.394266546883171 0 0 0.456418482829301 0 0.50668704643379 0 0 0 0.598054756326046 0 0.56714206523834 0.545832806065643 0.599535509476528 0 0.756029437655823 0 0 0.293711691429844 0 0.563571342956673 0 0 0 0 0 0 0 0 0 0 0 0 0 0 0 0 0 0 0 0 0 0.61903189705079 0 0 0 0 0 0 0 0 0 0 0 0
"inferior_frontal_gyrus_pars_triangularis_left" 0 0.577701030104646 0.60048989372244 0 0 0 0 0 0 0 0.554000360620981 0 0.526888770081101 0.40349532459282 0 0 0.563169394393062 0.50668704643379 0 0 0.579545933120644 0 0.598795459527448 0 0.573634832531613 0.554960977140352 0.57421197202216 0 0 0 0 0 0 0.581602569029188 0 0.569596096686607 0.54714918074398 0 0 0 0 0 0 0 0 0 0 0 0 0 0 0 0 0 0 0 0 0 0 0 0 0 0 0 0 0 0 0
"pericalcarine_cortex_left" 0.560128714420642 0 0 0.515229997718839 0 0.576005816825843 0.584757159343113 0 0 0.518822291618316 0 0.496232849673272 0 0 0 0 0 0 0 0 0 0 0 0.546213071327052 0 0 0 0.564859355534025 0 0 0 0 0 0 0 0 0 0 0 0 0 0 0 0 0 0 0 0 0 0 0 0 0 0 0 0 0 0 0 0 0 0 0 0 0 0 0 0
"postcentral_gyrus_left" 0.59021438049831 0.623668833708866 0.607892676349855 0 0 0.562984741392582 0.566214534261305 0.572550975867523 0.569364785568833 0.559042082400293 0 0.600096441393644 0 0.530131480076861 0 0.510081876769168 0.563556533481442 0 0.579545933120644 0 0 0.618707380766204 0.569794237270344 0.556888406424694 0 0.5986302487695 0.61741177318196 0.566386001066129 0.585821241698672 0.567487144299831 0 0 0.59391675690238 0.554581904915505 0 0.638467221664809 0.550037786549368 0 0 0 0 0 0.63877826799237 0 0 0 0 0 0 0 0 0 0 0 0 0.63157074143636 0 0 0 0 0.617604700373844 0 0 0 0 0 0 0
"posterior_cingulate_gyrus_left" 0.555693346737229 0.592733948766672 0.612516915722012 0 0 0 0.550418882402846 0.552979023492424 0.580962123750192 0.573612494604034 0.608404222235754 0 0.614179972832464 0.547670396021177 0 0.571962343325255 0.612851410929254 0 0 0 0.618707380766204 0 0.588225999778684 0.560860168678703 0 0.601710806353066 0.599488476727406 0.564815467306455 0.559796445471116 0.551763501235762 0 0 0 0.580625085143877 0 0.609996628940159 0.592273163888825 0 0 0 0 0 0.678237805559611 0 0.593128378079003 0 0.59988182505158 0.582637036111929 0 0 0.597243235923072 0 0 0 0 0.680495925391497 0.597797081625695 0 0.575359449160657 0.609395813945122 0.594934453659882 0 0 0.614196119276661 0 0 0 0.58701734728185
"precentral_gyrus_left" 0.5929513006602 0.599736907648502 0.611453425152542 0 0 0.57132736339472 0.578583713438534 0.588048272195626 0.610095761071372 0.580389819576082 0.596620917875267 0.560029935410195 0.585505289620754 0.577631916030704 0.60938763449528 0.604880536331315 0.508639030035135 0.598054756326046 0.598795459527448 0 0.569794237270344 0.588225999778684 0 0.58247990555814 0.55898174646268 0.592551928959021 0.588396459927449 0.596720830734738 0.594222153136341 0.607767465124122 0 0 0.587478056392765 0.560247631430157 0 0.586073009158169 0.556687072595492 0 0 0 0 0 0.634493816650514 0 0 0 0 0 0 0 0.556502080053537 0 0 0 0 0.614310696182006 0.576246377783641 0 0.56803817199989 0.55304204987825 0.569138807549216 0 0 0 0 0 0 0.545567443274231
"precuneus_left" 0.561200922875127 0 0.585890663371967 0.518280517402907 0 0.563690967335071 0.542358591775617 0.559805945396232 0.542789553328827 0.542548844887257 0 0.550308004667059 0 0.564335638272937 0 0.574935920949933 0 0 0 0.546213071327052 0.556888406424694 0.560860168678703 0.58247990555814 0 0 0 0.565520607028094 0.547853863004267 0.54834767622004 0.562341709557405 0 0 0.555253717075535 0.56598315453852 0 0 0.551303958081931 0.516502741958235 0 0 0 0 0.374705831361445 0 0 0.45326131333286 0 0 0 0 0 0 0 0 0 0.561807956410737 0.582497904503319 0.435055461917343 0 0 0 0.56200828764642 0 0 0 0 0 0
"rostral_anterior_cingulate_cortex_left" 0 0.551282746826173 0.572293643476476 0 0 0 0 0 0 0 0.538387984754567 0 0.477200351860097 0 0 0 0.570508751404227 0.56714206523834 0.573634832531613 0 0 0 0.55898174646268 0 0 0.560535434321402 0.568681457685108 0 0 0 0 0 0 0.554901838907865 0 0.549197681294383 0.549784643728519 0 0 0 0 0 0 0 0 0 0.537477229569268 0 0 0 0.560087332258503 0 0.60837074960167 0 0 0.579710575216478 0 0 0.656293561307528 0.571742166031956 0.596838130075503 0 0 0 0 0 0 0
"rostral_middle_frontal_gyrus_left" 0 0.576354457243281 0.585259875711559 0 0 0 0 0 0 0 0.555673316303387 0 0.536560741819381 0 0 0 0.568450128872578 0.545832806065643 0.554960977140352 0 0.5986302487695 0.601710806353066 0.592551928959021 0 0.560535434321402 0 0.572810977468384 0.6218042408707 0.568346883449998 0.616479342514093 0.501672425676591 0 0 0.558012961422708 0 0.561747957384243 0.554977228493083 0 0 0 0 0 0 0 0 0 0.541485677515209 0 0 0 0.556517991310303 0 0.564924517648804 0 0 0.598244078680877 0 0 0.552228208633929 0 0.571519330272242 0 0 0 0 0 0 0
"superior_frontal_gyrus_left" 0 0.580416780735432 0.590043713432927 0 0 0 0 0.589267435757888 0.585519821578517 0.588781579712735 0.5928895743065 0 0.574850771172697 0.595451233099837 0 0.550878309130188 0.584269471108276 0.599535509476528 0.57421197202216 0 0.61741177318196 0.599488476727406 0.588396459927449 0.565520607028094 0.568681457685108 0.572810977468384 0 0.572505824418257 0.608295331589595 0.605537512154551 0.511740171433322 0 0.620651311680128 0.587909471505845 0 0.583214150903444 0.56152425052633 0 0 0.553882901618784 0.570963846522903 0.574700324336304 0 0 0.589201822450533 0 0.589462397273992 0 0 0.544004977634048 0.581594377568535 0 0.569031127509551 0 0.580545061731639 0.624080112291073 0.589731899585342 0 0.575861347489957 0.588841865875865 0.577644675998912 0 0 0.583154460778033 0.59608764079742 0 0 0.578281610419774
"superior_parietal_gyrus_left" 0.582162817229381 0.629604526948377 0.632005864477992 0.545929049263119 0 0.553942204855656 0.571078349799634 0.580093926699781 0.58151763457185 0.562927998004918 0 0.573200662425791 0 0.55562161641298 0.587928532018263 0.569295696180123 0 0 0 0.564859355534025 0.566386001066129 0.564815467306455 0.596720830734738 0.547853863004267 0 0.6218042408707 0.572505824418257 0 0.558686889208675 0.5869417225301 0 0 0.564544161211497 0.581454079850906 0 0 0.550493848036382 0.325199693344656 0 0 0 0 0.59725746492168 0 0 0 0 0 0 0.611469614209687 0 0 0 0 0 0.591540552009204 0.58876587184944 0.529141666263031 0 0 0.585710610406369 0.292687724108998 0 0 0 0 0 0
"superior_temporal_gyrus_left" 0.514449404839317 0 0.618715702770093 0.525467415297979 0.474858460954417 0.517458007020539 0.537339564261691 0.516864955650396 0.576867292734911 0.558935854832677 0.656721136886397 0.559575112909364 0 0.528644395188357 0.476610073664054 0.556125781586668 0 0.756029437655823 0 0 0.585821241698672 0.559796445471116 0.594222153136341 0.54834767622004 0 0.568346883449998 0.608295331589595 0.558686889208675 0 0.51880740784789 0 0.399867466861476 0.510272984139525 0.516729438459012 0 0 0 0 0 0 0 0 0 0 0 0 0 0 0 0 0 0 0 0 0 0 0.621528202810438 0 0 0 0 0 0 0 0 0 0 0
"supramarginal_gyrus_left" 0.547519811904186 0.614045747826233 0.61861287527215 0 0 0.559317428639022 0.562541154807777 0.558091282723073 0.580277835367046 0.571869809685819 0 0.558754518807573 0 0.543003922950858 0 0.575629877357818 0.596495998844512 0 0 0 0.567487144299831 0.551763501235762 0.607767465124122 0.562341709557405 0 0.616479342514093 0.605537512154551 0.5869417225301 0.51880740784789 0 0 0 0.543508868836645 0.561018163389769 0 0.621935791118892 0 0 0 0 0 0 0.617040451962904 0 0 0 0 0 0 0 0 0 0 0 0 0.6050340763179 0.583927565062197 0 0 0 0.590410159453331 0 0 0 0 0 0 0
"frontal_pole_left" 0 0 0 0 0 0 0 0 0 0 0.503161984256381 0 0.513247237094289 0 0 0 0 0 0 0 0 0 0 0 0 0.501672425676591 0.511740171433322 0 0 0 0 0 0 0 0 0 0 0 0 0 0 0 0 0 0 0 0.810194397710785 0 0 0 0 0 0 0 0 0 0 0 0 0 0.471545667044659 0 0 0 0.754995770581786 0 0 0
"temporal_pole_left" 0 0 0 0 0.416065660131879 0.410180811116405 0 0.410805372678966 0 0 0.51639823919766 0 0 0.45466657657784 0.430142537698312 0 0 0.293711691429844 0 0 0 0 0 0 0 0 0 0 0.399867466861476 0 0 0 0 0.414535930356869 0 0 0 0 0 0 0 0 0 0 0 0 0 0 0 0 0 0 0 0 0 0 0 0 0 0 0 0 0 0 0 0 0 0
"transverse_temporal_gyrus_left" 0.533310398436189 0 0.643750422819136 0 0 0.536836391198831 0.570129832183111 0.530482359509332 0.568226394082741 0.566596364407099 0 0.590039816114065 0 0.537315681294285 0 0 0.614134006998063 0 0 0 0.59391675690238 0 0.587478056392765 0.555253717075535 0 0 0.620651311680128 0.564544161211497 0.510272984139525 0.543508868836645 0 0 0 0.539906879839707 0 0 0 0 0 0 0 0 0 0 0 0 0 0 0 0 0 0 0 0 0 0.647604723400718 0 0 0 0 0 0 0 0 0 0 0 0
"insula_left" 0.566424156165931 0.587821189056404 0.589276449693878 0 0.445279560862289 0.486299646130922 0.555971497393457 0.525192793560375 0.596817651449852 0.564039490134394 0.525549899034584 0.57113711068033 0.492947542971668 0.527660334160941 0.465999455538006 0.574410080040789 0.569360789654878 0.563571342956673 0.581602569029188 0 0.554581904915505 0.580625085143877 0.560247631430157 0.56598315453852 0.554901838907865 0.558012961422708 0.587909471505845 0.581454079850906 0.516729438459012 0.561018163389769 0 0.414535930356869 0.539906879839707 0 0 0.574186355783444 0.575968680081646 0 0 0 0 0 0.620746288801294 0 0 0 0 0 0 0 0.571712479292434 0 0 0 0 0.619385331773667 0 0 0.587868766527101 0 0.589723155290971 0 0 0 0 0 0 0
"banks_superior_temporal_sulcus_right" 0 0 0 0 0 0 0 0 0 0 0 0 0 0 0 0 0 0 0 0 0 0 0 0 0 0 0 0 0 0 0 0 0 0 0 0 0.602730158061314 0 0 0.557696411651534 0.552027324831525 0.531152746641651 0.577479694401804 0.531748216019297 0 0 0 0.506292438424186 0 0.554433200935093 0 0 0 0 0.576902172372453 0.561484187395271 0.57389969652423 0.560889372562865 0 0 0.597164082384399 0.572912853350232 0.50804593890493 0.563038713797522 0 0 0.533419984803511 0.542203255714004
"caudal_anterior_cingulate_cortex_right" 0 0.617034938865644 0.579556637155624 0 0 0 0 0 0 0 0.563709132230176 0 0.570453989789154 0 0 0 0.567126295023147 0 0.569596096686607 0 0.638467221664809 0.609996628940159 0.586073009158169 0 0.549197681294383 0.561747957384243 0.583214150903444 0 0 0.621935791118892 0 0 0 0.574186355783444 0 0 0.577579135201217 0 0 0 0.567963282923967 0 0 0 0.59545365237741 0 0.5949192704382 0 0 0.548293574271003 0.592365026216803 0.575271319071632 0.579389034275192 0 0.555508897479524 0.5101506564121 0.572561976527972 0 0.57731464385274 0.590937714795139 0.587552118543945 0 0 0.573437555038266 0.612784117808931 0 0 0.581860811821061
"caudal_middle_frontal_gyrus_right" 0 0.561074432282028 0.546966690884763 0 0 0 0 0.557055669744201 0.571707315332736 0 0.548771225356362 0 0.551714135837643 0 0 0.546568982198833 0.543342718148334 0 0.54714918074398 0 0.550037786549368 0.592273163888825 0.556687072595492 0.551303958081931 0.549784643728519 0.554977228493083 0.56152425052633 0.550493848036382 0 0 0 0 0 0.575968680081646 0.602730158061314 0.577579135201217 0 0 0 0.574972456260364 0.600250970108248 0.587867583716806 0.619354992303255 0.587276331861415 0.590721625826635 0 0.584606203840129 0 0 0.603692908053839 0.584375353453864 0.570935794172416 0.581034586783409 0 0.634257181182127 0.585499344309597 0.615573761140245 0.60668213213197 0.57698304273638 0.567409164550181 0.567980710457926 0.610831493059274 0.579550366568723 0.626713732830518 0.59631903287411 0 0.611066879982573 0.561244563158073
"cuneus_right" 0 0 0 0.553392309549723 0 0 0 0 0 0 0 0 0 0 0 0 0 0 0 0 0 0 0 0.516502741958235 0 0 0 0.325199693344656 0 0 0 0 0 0 0 0 0 0 0 0.538316492608308 0.581033209450551 0.554008320693627 0 0.550845546301507 0 0.509716243972854 0 0 0 0 0 0 0 0.495590089015746 0 0 0 0.484989721816069 0 0 0 0.576779372647815 0 0 0 0 0 0.551155791327454
"entorhinal_cortex_right" 0 0 0 0 0.642233854051972 0 0 0 0 0.485284417039508 0 0 0 0 0 0 0 0 0 0 0 0 0 0 0 0 0 0 0 0 0 0 0 0 0 0 0 0 0 0.479874893214897 0 0.415829291323191 0 0 0 0 0 0 0.417835534398885 0 0 0 0 0 0 0 0 0 0 0 0.723246351504913 0 0.399305074168015 0 0 0.398994171832395 0 0.403253089996166
"fusiform_gyrus_right" 0 0 0 0 0 0 0 0 0 0.547245682809931 0 0 0 0 0 0 0 0 0 0 0 0 0 0 0 0 0.553882901618784 0 0 0 0 0 0 0 0.557696411651534 0 0.574972456260364 0.538316492608308 0.479874893214897 0 0.570227987771661 0.520923297676987 0.533836255611978 0.523904316249374 0 0.552452953547382 0 0.496214833911324 0.487279515096372 0.556573350782733 0 0 0 0.576992937765373 0.557584414974794 0.550002433195407 0.564865662498386 0.544621236842661 0 0 0.584107222266995 0.573390492163123 0.482879440844639 0.539969355624424 0 0.413336123926529 0.522356836300116 0.497482066724
"inferior_parietal_gyrus_right" 0 0 0 0 0 0 0 0 0 0 0 0 0 0 0 0 0 0 0 0 0 0 0 0 0 0 0.570963846522903 0 0 0 0 0 0 0 0.552027324831525 0.567963282923967 0.600250970108248 0.581033209450551 0 0.570227987771661 0 0.558959934401381 0.57481115651845 0.526521251471539 0 0.59304116114712 0 0.542297096850368 0.567945718277304 0.561111650020152 0.573285891154997 0 0 0.595824694856087 0.569131696319177 0.568214387662174 0.574708126930783 0.53683450340678 0.55358323974825 0 0.594921269781179 0.551317975935451 0.536730837864536 0.543096392286478 0 0 0.5443157471241 0.55835048009012
"inferior_temporal_gyrus_right" 0 0 0.561717971453256 0 0 0 0 0 0 0.564741072829452 0 0 0 0 0 0 0 0 0 0 0 0 0 0 0 0 0.574700324336304 0 0 0 0 0 0 0 0.531152746641651 0 0.587867583716806 0.554008320693627 0.415829291323191 0.520923297676987 0.558959934401381 0 0.553902418324928 0.515700576487097 0 0.539084992252061 0 0.522484875986632 0.517742481051052 0.550187656322233 0 0 0 0.580819041713411 0.566073449220457 0.565613331882254 0.566526159461782 0.546705349635945 0 0 0.587269259420399 0.554623940975971 0.507254210991185 0.554703949562823 0 0.410466017531986 0.551255404645549 0.535794959687517
"cingulate_gyrus_isthmus_right" 0 0 0.604733716570757 0 0 0 0 0.586239787347871 0.745919746457952 0 0 0 0 0.578268948182007 0 0 0 0 0 0 0.63877826799237 0.678237805559611 0.634493816650514 0.374705831361445 0 0 0 0.59725746492168 0 0.617040451962904 0 0 0 0.620746288801294 0.577479694401804 0 0.619354992303255 0 0 0.533836255611978 0.57481115651845 0.553902418324928 0 0.551145280215185 0 0.449920088399372 0 0.571893226206645 0 0.590378230225511 0 0 0 0.592203713391213 0.582782401906709 0.573676787711788 0.599718587427033 0.521082900594209 0 0 0.611178207431128 0.560882693134576 0.563696329771021 0.586098488396517 0 0 0.577235696683815 0.593020890554265
"lateral_occipital_cortex_right" 0 0 0 0 0 0 0 0 0 0 0 0 0 0 0 0 0 0 0 0 0 0 0 0 0 0 0 0 0 0 0 0 0 0 0.531748216019297 0 0.587276331861415 0.550845546301507 0 0.523904316249374 0.526521251471539 0.515700576487097 0.551145280215185 0 0 0.552962004667097 0 0.523041292254525 0.528951216199645 0.55307024594291 0 0 0 0.54501453651746 0.57289095211624 0.55609266805716 0.566036610080497 0.530255498154153 0 0 0.587129732089704 0.55081868323978 0.502653060113222 0.550533922097089 0 0 0.544310773490766 0.532559932652681
"lateral_orbitofrontal_cortex_right" 0 0.605402509090162 0.573366068368874 0 0 0 0 0 0 0 0 0 0 0 0 0 0 0 0 0 0 0.593128378079003 0 0 0 0 0.589201822450533 0 0 0 0 0 0 0 0 0.59545365237741 0.590721625826635 0 0 0 0 0 0 0 0 0 0.558062541224931 0 0 0 0.576643750937529 0.539898315053481 0.562039991921828 0 0 0.583402117852445 0.579984047047816 0 0.546835160390582 0.567941508462725 0.590172475499885 0 0.587595779412812 0 0.563633959266141 0.406072333662119 0 0.511226846375417
"lingual_gyrus_right" 0 0 0 0.421090465265667 0 0.659486467664979 0 0 0 0.550088278393762 0 0.480243498512829 0 0 0 0 0 0 0 0 0 0 0 0.45326131333286 0 0 0 0 0 0 0 0 0 0 0 0 0 0.509716243972854 0 0.552452953547382 0.59304116114712 0.539084992252061 0.449920088399372 0.552962004667097 0 0 0 0 0.445737646183405 0 0 0 0 0.514171882283099 0 0 0.586120320696334 0.537927200741721 0 0 0 0.573564404971545 0 0.561394237540997 0 0 0.509497159803086 0.54495846904902
"medial_orbitofrontal_gyrus_right" 0 0.5923507700422 0.570467759458002 0 0 0 0 0 0 0 0 0 0.375297116679811 0 0 0 0 0 0 0 0 0.59988182505158 0 0 0.537477229569268 0.541485677515209 0.589462397273992 0 0 0 0.810194397710785 0 0 0 0 0.5949192704382 0.584606203840129 0 0 0 0 0 0 0 0.558062541224931 0 0 0 0 0 0.558072608535224 0.542033715849593 0.530512611716267 0 0 0.587633637297837 0.628226418316203 0 0.48348570361637 0.559458563716176 0.580743906175407 0 0 0 0.492319629955275 0 0 0.557022278465919
"middle_temporal_gyrus_right" 0 0 0 0 0 0 0 0 0 0 0 0 0 0 0 0 0 0 0 0 0 0.582637036111929 0 0 0 0 0 0 0 0 0 0 0 0 0.506292438424186 0 0 0 0 0.496214833911324 0.542297096850368 0.522484875986632 0.571893226206645 0.523041292254525 0 0 0 0 0 0.544251111857466 0 0 0 0 0.554780303213016 0.572346821695393 0.567511742781367 0.55402247947439 0 0 0.588998092056034 0.559139067319585 0.491044032241071 0.556181682718346 0 0.432759830024093 0.539111404608446 0.523717880433048
"parahippocampal_gyrus_right" 0 0 0 0 0 0 0 0 0 0 0 0 0 0 0 0 0 0 0 0 0 0 0 0 0 0 0 0 0 0 0 0 0 0 0 0 0 0 0.417835534398885 0.487279515096372 0.567945718277304 0.517742481051052 0 0.528951216199645 0 0.445737646183405 0 0 0 0 0 0 0 0 0 0 0.545250154798317 0.579707661022369 0 0 0 0.551615076179282 0.464984123509161 0 0 0.440460364805807 0 0.485320899639189
"paracentral_gyrus_right" 0 0 0 0 0 0 0 0 0 0 0 0 0 0 0 0 0 0 0 0 0 0 0 0 0 0 0.544004977634048 0.611469614209687 0 0 0 0 0 0 0.554433200935093 0.548293574271003 0.603692908053839 0 0 0.556573350782733 0.561111650020152 0.550187656322233 0.590378230225511 0.55307024594291 0 0 0 0.544251111857466 0 0 0 0 0 0 0.543825307617494 0.567056581889886 0.581171467581724 0.540895123871851 0 0 0.549501702590844 0.546177330844949 0.548354393080214 0.559658224588777 0 0 0.589844697395114 0.586678448540877
"inferior_frontal_gyrus_pars_opercularis_right" 0 0.594765207698951 0.563488821713085 0 0 0 0 0 0 0 0 0 0 0 0 0 0.552850464343259 0 0 0 0 0.597243235923072 0.556502080053537 0 0.560087332258503 0.556517991310303 0.581594377568535 0 0 0 0 0 0 0.571712479292434 0 0.592365026216803 0.584375353453864 0 0 0 0.573285891154997 0 0 0 0.576643750937529 0 0.558072608535224 0 0 0 0 0.559690568656181 0.570282945422893 0 0.56915651374005 0.595554186617396 0.553049873965314 0 0.566064424012486 0.57878861840108 0.592343989907571 0.556710558029968 0 0.583598389049863 0 0 0 0.540836237360893
"inferior_frontal_gyrus_pars_orbitalis_right" 0 0 0 0 0 0 0 0 0 0 0 0 0 0 0 0 0 0 0 0 0 0 0 0 0 0 0 0 0 0 0 0 0 0 0 0.575271319071632 0.570935794172416 0 0 0 0 0 0 0 0.539898315053481 0 0.542033715849593 0 0 0 0.559690568656181 0 0.500196373544294 0 0 0 0 0 0.540155854356657 0.541694967504823 0.541988802243236 0 0 0 0 0 0 0.538611780876899
"inferior_frontal_gyrus_pars_triangularis_right" 0 0.583370808373002 0.562161088027773 0 0 0 0 0 0 0 0 0 0 0 0 0 0 0 0 0 0 0 0 0 0.60837074960167 0.564924517648804 0.569031127509551 0 0 0 0 0 0 0 0 0.579389034275192 0.581034586783409 0 0 0 0 0 0 0 0.562039991921828 0 0.530512611716267 0 0 0 0.570282945422893 0.500196373544294 0 0 0 0 0.602122583686644 0 0.553104182130429 0.548133393858435 0.568111962920357 0 0 0 0.56530349990595 0 0 0.533717653258812
"pericalcarine_cortex_right" 0 0 0 0.485337729797891 0 0 0 0 0 0 0 0 0 0 0 0 0 0 0 0 0 0 0 0 0 0 0 0 0 0 0 0 0 0 0 0 0 0.495590089015746 0 0.576992937765373 0.595824694856087 0.580819041713411 0.592203713391213 0.54501453651746 0 0.514171882283099 0 0 0 0 0 0 0 0 0 0 0.580584249393794 0.557905814929231 0 0 0 0.554605289279508 0 0 0 0 0 0
"postcentral_gyrus_right" 0 0 0.57206074011149 0 0 0 0 0 0 0 0 0 0 0 0 0.539853541529035 0 0 0 0 0 0 0 0 0 0 0.580545061731639 0 0 0 0 0 0 0 0.576902172372453 0.555508897479524 0.634257181182127 0 0 0.557584414974794 0.569131696319177 0.566073449220457 0.582782401906709 0.57289095211624 0 0 0 0.554780303213016 0 0.543825307617494 0.56915651374005 0 0 0 0 0.597396865124228 0.580525161299764 0.559768343296685 0.557755387608318 0 0.633601126390256 0.571780743589432 0.536388943032352 0.553209103953783 0 0 0 0.540379250180993
"posterior_cingulate_gyrus_right" 0 0.611267502792771 0.598691130968213 0 0 0 0 0.581952457279505 0.705926359862633 0 0 0 0.60274154001475 0 0 0.614020849831816 0 0.61903189705079 0 0 0.63157074143636 0.680495925391497 0.614310696182006 0.561807956410737 0.579710575216478 0.598244078680877 0.624080112291073 0.591540552009204 0 0.6050340763179 0 0 0.647604723400718 0.619385331773667 0.561484187395271 0.5101506564121 0.585499344309597 0 0 0.550002433195407 0.568214387662174 0.565613331882254 0.573676787711788 0.55609266805716 0.583402117852445 0 0.587633637297837 0.572346821695393 0 0.567056581889886 0.595554186617396 0 0 0 0.597396865124228 0 0.587590217992498 0.579772070358866 0.572594954714645 0.598811664883402 0.587506960696792 0.568627223325051 0.553366585843143 0.580990132367327 0 0 0 0.587104940393031
"precentral_gyrus_right" 0 0 0.557793168888518 0 0 0 0 0.58333123492359 0.607039989504036 0 0 0 0 0 0 0 0 0 0 0 0 0.597797081625695 0.576246377783641 0.582497904503319 0 0 0.589731899585342 0.58876587184944 0.621528202810438 0.583927565062197 0 0 0 0 0.57389969652423 0.572561976527972 0.615573761140245 0 0 0.564865662498386 0.574708126930783 0.566526159461782 0.599718587427033 0.566036610080497 0.579984047047816 0.586120320696334 0.628226418316203 0.567511742781367 0.545250154798317 0.581171467581724 0.553049873965314 0 0.602122583686644 0.580584249393794 0.580525161299764 0.587590217992498 0 0.575121180423538 0.562806432418437 0.602780948019856 0.621497843124128 0.583163617985261 0.567635441944516 0.590424589707632 0 0 0.561024862147682 0.565815857976769
"precuneus_right" 0 0 0 0 0 0 0 0 0 0.491372377619186 0 0 0 0 0 0 0 0 0 0 0 0 0 0.435055461917343 0 0 0 0.529141666263031 0 0 0 0 0 0 0.560889372562865 0 0.60668213213197 0.484989721816069 0 0.544621236842661 0.53683450340678 0.546705349635945 0.521082900594209 0.530255498154153 0 0.537927200741721 0 0.55402247947439 0.579707661022369 0.540895123871851 0 0 0 0.557905814929231 0.559768343296685 0.579772070358866 0.575121180423538 0 0 0 0.595609126563176 0.546629360721936 0.542344472896317 0.566232858289209 0 0 0.540089691152779 0.551090535803766
"rostral_anterior_cingulate_cortex_right" 0 0.580755939867652 0.554561681148545 0 0 0 0 0 0 0 0 0 0.508670428741068 0 0 0 0.548754172475805 0 0 0 0 0.575359449160657 0.56803817199989 0 0.656293561307528 0.552228208633929 0.575861347489957 0 0 0 0 0 0 0.587868766527101 0 0.57731464385274 0.57698304273638 0 0 0 0.55358323974825 0 0 0 0.546835160390582 0 0.48348570361637 0 0 0 0.566064424012486 0.540155854356657 0.553104182130429 0 0.557755387608318 0.572594954714645 0.562806432418437 0 0 0.569299979827681 0.57657327562304 0.563317338052049 0 0.552007547016755 0.565069731962903 0 0 0.563054754641153
"rostral_middle_frontal_gyrus_right" 0 0.602421294275793 0.572341557052886 0 0 0 0 0 0 0 0 0 0 0 0 0 0.607037087522197 0 0 0 0 0.609395813945122 0.55304204987825 0 0.571742166031956 0 0.588841865875865 0 0 0 0 0 0 0 0 0.590937714795139 0.567409164550181 0 0 0 0 0 0 0 0.567941508462725 0 0.559458563716176 0 0 0 0.57878861840108 0.541694967504823 0.548133393858435 0 0 0.598811664883402 0.602780948019856 0 0.569299979827681 0 0.57432874833703 0 0 0.598665126987803 0.67390382544649 0 0 0.573738829595094
"superior_frontal_gyrus_right" 0 0.586388413569804 0.563162484212638 0 0.7059738989366 0 0 0.594326638009415 0.606023976865214 0 0.576443783516774 0 0 0.553638650382519 0 0.604985531344333 0.550743602477453 0 0 0 0.617604700373844 0.594934453659882 0.569138807549216 0 0.596838130075503 0.571519330272242 0.577644675998912 0.585710610406369 0 0.590410159453331 0.471545667044659 0 0 0.589723155290971 0.597164082384399 0.587552118543945 0.567980710457926 0 0.723246351504913 0.584107222266995 0.594921269781179 0.587269259420399 0.611178207431128 0.587129732089704 0.590172475499885 0 0.580743906175407 0.588998092056034 0 0.549501702590844 0.592343989907571 0.541988802243236 0.568111962920357 0 0.633601126390256 0.587506960696792 0.621497843124128 0.595609126563176 0.57657327562304 0.57432874833703 0 0.606957661012506 0.576614296597263 0.620754904653286 0.56168495874464 0 0.615443329574955 0.610012579582487
"superior_parietal_gyrus_right" 0 0 0 0 0 0 0 0 0 0 0 0 0 0 0 0 0 0 0 0 0 0 0 0.56200828764642 0 0 0 0.292687724108998 0 0 0 0 0 0 0.572912853350232 0 0.610831493059274 0.576779372647815 0 0.573390492163123 0.551317975935451 0.554623940975971 0.560882693134576 0.55081868323978 0 0.573564404971545 0 0.559139067319585 0.551615076179282 0.546177330844949 0.556710558029968 0 0 0.554605289279508 0.571780743589432 0.568627223325051 0.583163617985261 0.546629360721936 0.563317338052049 0 0.606957661012506 0 0.541465538086829 0.57939574989167 0 0 0.541643170669028 0.558412752176178
"superior_temporal_gyrus_right" 0 0 0 0 0 0 0 0 0 0 0 0 0 0 0 0 0 0 0 0 0 0 0 0 0 0 0 0 0 0 0 0 0 0 0.50804593890493 0 0.579550366568723 0 0.399305074168015 0.482879440844639 0.536730837864536 0.507254210991185 0.563696329771021 0.502653060113222 0.587595779412812 0 0 0.491044032241071 0.464984123509161 0.548354393080214 0 0 0 0 0.536388943032352 0.553366585843143 0.567635441944516 0.542344472896317 0 0 0.576614296597263 0.541465538086829 0 0.526575570486651 0 0.418595056574867 0.513149712647994 0.466369464450354
"supramarginal_gyrus_right" 0 0 0 0 0 0 0 0 0 0 0 0 0 0 0 0 0 0 0 0 0 0.614196119276661 0 0 0 0 0.583154460778033 0 0 0 0 0 0 0 0.563038713797522 0.573437555038266 0.626713732830518 0 0 0.539969355624424 0.543096392286478 0.554703949562823 0.586098488396517 0.550533922097089 0 0.561394237540997 0 0.556181682718346 0 0.559658224588777 0.583598389049863 0 0 0 0.553209103953783 0.580990132367327 0.590424589707632 0.566232858289209 0.552007547016755 0.598665126987803 0.620754904653286 0.57939574989167 0.526575570486651 0 0 0 0.562144396503407 0.543494325444972
"frontal_pole_right" 0 0 0 0 0 0 0 0 0 0 0.488603704896229 0 0.331552256567073 0 0 0 0 0 0 0 0 0 0 0 0 0 0.59608764079742 0 0 0 0.754995770581786 0 0 0 0 0.612784117808931 0.59631903287411 0 0 0 0 0 0 0 0.563633959266141 0 0.492319629955275 0 0 0 0 0 0.56530349990595 0 0 0 0 0 0.565069731962903 0.67390382544649 0.56168495874464 0 0 0 0 0 0 0
"temporal_pole_right" 0 0 0 0 0 0 0 0 0 0 0 0 0 0 0 0 0 0 0 0 0 0 0 0 0 0 0 0 0 0 0 0 0 0 0 0 0 0 0.398994171832395 0.413336123926529 0 0.410466017531986 0 0 0.406072333662119 0 0 0.432759830024093 0.440460364805807 0 0 0 0 0 0 0 0 0 0 0 0 0 0.418595056574867 0 0 0 0 0.360124330919953
"transverse_temporal_gyrus_right" 0 0 0 0 0 0 0 0 0 0 0 0 0 0 0 0 0 0 0 0 0 0 0 0 0 0 0 0 0 0 0 0 0 0 0.533419984803511 0 0.611066879982573 0 0 0.522356836300116 0.5443157471241 0.551255404645549 0.577235696683815 0.544310773490766 0 0.509497159803086 0 0.539111404608446 0 0.589844697395114 0 0 0 0 0 0 0.561024862147682 0.540089691152779 0 0 0.615443329574955 0.541643170669028 0.513149712647994 0.562144396503407 0 0 0 0.550713277867785
"insula_right" 0 0 0.556029542589957 0 0 0 0 0 0 0 0 0 0.421949835381278 0 0 0 0 0 0 0 0 0.58701734728185 0.545567443274231 0 0 0 0.578281610419774 0 0 0 0 0 0 0 0.542203255714004 0.581860811821061 0.561244563158073 0.551155791327454 0.403253089996166 0.497482066724 0.55835048009012 0.535794959687517 0.593020890554265 0.532559932652681 0.511226846375417 0.54495846904902 0.557022278465919 0.523717880433048 0.485320899639189 0.586678448540877 0.540836237360893 0.538611780876899 0.533717653258812 0 0.540379250180993 0.587104940393031 0.565815857976769 0.551090535803766 0.563054754641153 0.573738829595094 0.610012579582487 0.558412752176178 0.466369464450354 0.543494325444972 0 0.360124330919953 0.550713277867785 0
