# Supplementary material for: NODDI and Tensor-Based Microstructural Indices as Predictors of Functional Connectivity
Source: PLoS One. 2016 Apr 14;11(4):e0153404. doi: 10.1371/journal.pone.0153404 (PMC4831788; doi:10.1371/journal.pone.0153404)
Supplement: S1 Data — a) Functional connectivity matrices, both fMRI and EEG connectomes across all subjects, in the form of precision matrices and b) structural brain connectivity matrices across all subjects and microstructural indices. Columns and rows are named according to the corresponding brain region that represent. (ZIP) [file pone.0153404.s001.zip › DATA/DWI/37_WISO_68.txt]

"banks_superior_temporal_sulcus_left" "caudal_anterior_cingulate_cortex_left" "caudal_middle_frontal_gyrus_left" "cuneus_left" "entorhinal_cortex_left" "fusiform_gyrus_left" "inferior_parietal_gyrus_left" "inferior_temporal_gyrus_left" "cingulate_gyrus_isthmus_left" "lateral_occipital_cortex_left" "lateral_orbitofrontal_cortex_left" "lingual_gyrus_left" "medial_orbitofrontal_gyrus_left" "middle_temporal_gyrus_left" "parahippocampal_gyrus_left" "paracentral_gyrus_left" "inferior_frontal_gyrus_pars_opercularis_left" "inferior_frontal_gyrus_pars_orbitalis_left" "inferior_frontal_gyrus_pars_triangularis_left" "pericalcarine_cortex_left" "postcentral_gyrus_left" "posterior_cingulate_gyrus_left" "precentral_gyrus_left" "precuneus_left" "rostral_anterior_cingulate_cortex_left" "rostral_middle_frontal_gyrus_left" "superior_frontal_gyrus_left" "superior_parietal_gyrus_left" "superior_temporal_gyrus_left" "supramarginal_gyrus_left" "frontal_pole_left" "temporal_pole_left" "transverse_temporal_gyrus_left" "insula_left" "banks_superior_temporal_sulcus_right" "caudal_anterior_cingulate_cortex_right" "caudal_middle_frontal_gyrus_right" "cuneus_right" "entorhinal_cortex_right" "fusiform_gyrus_right" "inferior_parietal_gyrus_right" "inferior_temporal_gyrus_right" "cingulate_gyrus_isthmus_right" "lateral_occipital_cortex_right" "lateral_orbitofrontal_cortex_right" "lingual_gyrus_right" "medial_orbitofrontal_gyrus_right" "middle_temporal_gyrus_right" "parahippocampal_gyrus_right" "paracentral_gyrus_right" "inferior_frontal_gyrus_pars_opercularis_right" "inferior_frontal_gyrus_pars_orbitalis_right" "inferior_frontal_gyrus_pars_triangularis_right" "pericalcarine_cortex_right" "postcentral_gyrus_right" "posterior_cingulate_gyrus_right" "precentral_gyrus_right" "precuneus_right" "rostral_anterior_cingulate_cortex_right" "rostral_middle_frontal_gyrus_right" "superior_frontal_gyrus_right" "superior_parietal_gyrus_right" "superior_temporal_gyrus_right" "supramarginal_gyrus_right" "frontal_pole_right" "temporal_pole_right" "transverse_temporal_gyrus_right" "insula_right"
"banks_superior_temporal_sulcus_left" 0 0 0 0 0 0.0785678536780369 0.0788484723316688 0.0495235264209955 0.093787272031976 0.0678976438120361 0 0.158014793096827 0 0.0456801714994085 0.159199043769668 0.0612038348791715 0 0 0 0.0783815112216719 0.0821625390491997 0.0697224195661338 0.0788071236840047 0.0779104137912494 0 0 0 0.0795678466281967 0.0682629066013341 0.074763094380635 0 0 0.0644170879322477 0.0838969985707874 0 0 0 0 0 0 0 0 0 0 0 0 0 0 0 0 0 0 0 0 0 0 0 0 0 0 0 0 0 0 0 0 0 0
"caudal_anterior_cingulate_cortex_left" 0 0 0.0685030563146815 0 0 0 0 0 0 0 0.0724710733427391 0 0.0698660288168212 0 0 0.0498989796300059 0.0605165686698642 0.085391946621306 0.0591070665087899 0 0.0810507156900737 0.16834024385205 0.0764864204628671 0 0.0707639058952587 0.0768150062477762 0.0843118712046083 0.0868174579027997 0 0.0933627727308202 0 0 0 0.0691082863491509 0 0.297284875334404 0.073684899656915 0 0 0 0 0 0 0 0.10249489111031 0 0.100220208970187 0 0 0 0.102001693061039 0 0.0853923534262618 0 0 0.087596595935787 0 0 0.130439296923395 0.120308981540947 0.111367277486437 0 0 0 0 0 0 0
"caudal_middle_frontal_gyrus_left" 0 0.0685030563146815 0 0 0 0 0.0863157730106106 0.0768728406849959 0.0911037373462428 0 0.0854567358627528 0 0.0664601501300046 0 0 0.0831727491915266 0.0798494485987887 0.079933163182253 0.0727424329350321 0 0.0962101953775567 0.0808432572667872 0.0953719932286769 0.0681858051029752 0.070642233659448 0.0960058893494448 0.0952882429801081 0.0974680027503918 0.104807677867903 0.108958366575275 0 0 0.0880919024042944 0.0938321362238904 0 0.129668932001007 0.063922393473651 0 0 0 0 0.0431601448872759 0.0935573336222839 0 0.0723521682636363 0 0.0699572384310517 0 0 0 0.0690691371923482 0 0.0635111920483581 0 0.0530625452024107 0.111646448994904 0.0669256006998677 0 0.0736171473623774 0.0825891772851848 0.0822732937012385 0 0 0 0 0 0 0.053926526843636
"cuneus_left" 0 0 0 0 0 0.0497788421594202 0 0 0 0.0662523032415371 0 0.113652381441402 0 0 0 0 0 0 0 0.0947148071346459 0 0 0 0.0412869795887886 0 0 0 0.107721104932788 0.0691107500511052 0 0 0 0 0 0 0 0 0.475529603805375 0 0 0 0 0 0 0 0.203986883455847 0 0 0 0 0 0 0 0.221357287652326 0 0 0 0 0 0 0 0 0 0 0 0 0 0
"entorhinal_cortex_left" 0 0 0 0 0 0.174568437086475 0 0.0911614082227662 0 0 0 0 0 0 0.1582911518442 0 0 0 0 0 0 0 0 0 0 0 0 0 0.0451486570610516 0 0 0.0231114450788109 0 0.0707090979542936 0 0 0 0 0.408259784829965 0 0 0 0 0 0 0 0 0 0 0 0 0 0 0 0 0 0 0 0 0 0.278797099497245 0 0 0 0 0 0 0
"fusiform_gyrus_left" 0.0785678536780369 0 0 0.0497788421594202 0.174568437086475 0 0.0513128299592255 0.0477285087927979 0.101216224421199 0.0741235844109302 0 0.208323173908736 0.133868145479382 0.0501837198890021 0.232273764553038 0 0 0 0 0.149725216627408 0.0676828159402112 0 0.0996427492022347 0.200349112341127 0 0 0 0.0791429477856039 0.0446839371960906 0.0685436514989107 0 0.0300742403202217 0.0701557507549079 0.0635222282546537 0 0 0 0 0 0 0 0 0 0 0 0.34043051196823 0 0 0 0 0 0 0 0 0 0 0 0 0 0 0 0 0 0 0 0 0 0
"inferior_parietal_gyrus_left" 0.0788484723316688 0 0.0863157730106106 0 0 0.0513128299592255 0 0.0636770249930513 0.0834692280734887 0.06429643975896 0 0.26538751018223 0 0.0720896257053258 0.217705641229713 0.0788233087596553 0 0 0 0.302274567667203 0.0689394040652375 0.0735007289563035 0.0765599623625669 0.0754642688506365 0 0 0 0.0855847508829158 0.0586299389936888 0.0838611186998671 0 0 0.0686880664744914 0.0610891446843803 0 0 0 0 0 0 0 0 0 0 0 0 0 0 0 0 0 0 0 0 0 0 0 0 0 0 0 0 0 0 0 0 0 0
"inferior_temporal_gyrus_left" 0.0495235264209955 0 0.0768728406849959 0 0.0911614082227662 0.0477285087927979 0.0636770249930513 0 0.0832352704707001 0.0609121754696006 0 0.0922781511359515 0 0.0497440402374449 0.211890296395994 0.0703314322043666 0 0 0 0 0.0739728332125744 0.0709777310023505 0.0783496567264547 0.0681965438583451 0 0 0.0837025662603288 0.0740733353583269 0.0670579491116869 0.065314368538904 0 0.0474784642035519 0.0666713055629434 0.0767718729686641 0 0 0.0621709671561733 0 0 0 0 0 0.108338859333181 0 0 0 0 0 0 0 0 0 0 0 0 0.115791743874498 0.136349134434902 0 0 0 0.12560048086739 0 0 0 0 0 0 0
"cingulate_gyrus_isthmus_left" 0.093787272031976 0 0.0911037373462428 0 0 0.101216224421199 0.0834692280734887 0.0832352704707001 0 0.104070023056278 0.117588936816557 0.25841662036281 0 0.0757001127605078 0.019011364100351 0.0724197588258576 0.167205116115187 0 0 0 0.0972089665912976 0.0892234810820743 0.0944555351351475 0.0878725800608193 0 0 0.0877318558979169 0.101859268630151 0.0926828703940885 0.0871200941988327 0 0 0.115681309183052 0.0988581546320266 0 0 0.0649574389650306 0 0 0 0 0 0.443545913108891 0 0 0 0 0 0 0 0 0 0 0 0 0.370902189208012 0.143968196777613 0 0 0 0.175070534316463 0 0 0 0 0 0 0
"lateral_occipital_cortex_left" 0.0678976438120361 0 0 0.0662523032415371 0 0.0741235844109302 0.06429643975896 0.0609121754696006 0.104070023056278 0 0 0.150380359139114 0 0.0711609396590577 0.24649104564232 0.0600141044586946 0 0 0 0.0955925236989701 0.0643422843307295 0.0906573178435297 0.0846523995980082 0.0739458179845558 0 0 0.10887176959026 0.0698004998926289 0.0773656752506938 0.0835771460254916 0 0 0.0795622348762767 0.104454891403564 0 0 0 0 0.14187474403341 0.229424345178068 0 0.0869278171431006 0 0 0 0.246047906901629 0 0 0 0 0 0 0 0 0 0 0 0.225951708523675 0 0 0 0 0 0 0 0 0 0
"lateral_orbitofrontal_cortex_left" 0 0.0724710733427391 0.0854567358627528 0 0 0 0 0 0.117588936816557 0 0 0 0.0662117785057837 0 0 0 0.0581272288067681 0.0619593227858813 0.0567441002725388 0 0 0.0952595997262325 0.0876716388275874 0 0.0678836705960947 0.0832970690508655 0.0839863827300692 0 0.238269449506434 0 0.129531940143692 0.297282432282535 0 0.0436675274136958 0 0.10105222088179 0.0645885780750612 0 0 0 0 0 0 0 0 0 0 0 0 0 0 0 0 0 0 0 0 0 0 0 0.074193011169816 0 0 0 0.115734885857357 0 0 0
"lingual_gyrus_left" 0.158014793096827 0 0 0.113652381441402 0 0.208323173908736 0.26538751018223 0.0922781511359515 0.25841662036281 0.150380359139114 0 0 0 0 0.00351672612324667 0.0638800909129824 0 0 0 0.0902745285161378 0.201437618916851 0 0.179022492554151 0.167700792274756 0 0 0 0.18721173140139 0.143851038629961 0.0750509875007905 0 0 0.131637324144209 0.217976213523472 0 0 0 0 0 0 0 0 0 0 0 0.390662845156919 0 0 0 0 0 0 0 0 0 0 0 0 0 0 0 0 0 0 0 0 0 0
"medial_orbitofrontal_gyrus_left" 0 0.0698660288168212 0.0664601501300046 0 0 0.133868145479382 0 0 0 0 0.0662117785057837 0 0 0 0.144477341817651 0 0.0649089893187708 0 0.0411642939084262 0 0 0.0848040215912772 0.0803888052733864 0 0.0584384236061361 0.148958425822804 0.0737745871255938 0 0 0 0.282780466381704 0 0 0.0830319242286635 0 0.0907875010438097 0.057446576341709 0 0 0 0 0 0 0 0 0 0.186648592075168 0 0 0 0 0 0 0 0 0.108941381689888 0 0 0.27236667842691 0 0 0 0 0 0.079468534926555 0 0 0.13980173838526
"middle_temporal_gyrus_left" 0.0456801714994085 0 0 0 0 0.0501837198890021 0.0720896257053258 0.0497440402374449 0.0757001127605078 0.0711609396590577 0 0 0 0 0.0532422015474603 0.057629144577742 0 0.108163199181899 0.0996624525207363 0 0.0460858288526071 0.0685430522075103 0.075908975920678 0.0845154258878091 0 0 0.0872540959124813 0.0705283057353177 0.0640138664525495 0.0659377112496027 0 0.0588076007061855 0.0575946716302096 0.0691876156018509 0 0 0 0 0 0 0 0 0.093622626777168 0 0 0 0 0 0 0 0 0 0 0 0 0 0 0 0 0 0.065175665295688 0 0 0 0 0 0 0
"parahippocampal_gyrus_left" 0.159199043769668 0 0 0 0.1582911518442 0.232273764553038 0.217705641229713 0.211890296395994 0.019011364100351 0.24649104564232 0 0.00351672612324667 0.144477341817651 0.0532422015474603 0 0 0 0 0 0 0 0 0.185400818690213 0 0 0 0 0.16509608373823 0.0488744408064647 0 0 0.0472203218638375 0 0.0584396110558415 0 0 0 0 0 0 0 0 0 0 0 0 0 0 0 0 0 0 0 0 0 0 0 0 0 0 0 0 0 0 0 0 0 0
"paracentral_gyrus_left" 0.0612038348791715 0.0498989796300059 0.0831727491915266 0 0 0 0.0788233087596553 0.0703314322043666 0.0724197588258576 0.0600141044586946 0 0.0638800909129824 0 0.057629144577742 0 0 0 0 0 0 0.244227789812946 0.065685958149902 0.151769167042126 0.0844439326711834 0 0 0.0861206727080665 0.0858274950834994 0.0607629123774592 0.0744327132967786 0 0 0 0.0628421576090965 0 0 0.0563402815208487 0 0 0 0 0 0 0 0 0 0 0 0 0 0 0 0 0 0.319729783767929 0.127015086711531 0 0 0 0 0.113040864280563 0 0 0 0 0 0 0
"inferior_frontal_gyrus_pars_opercularis_left" 0 0.0605165686698642 0.0798494485987887 0 0 0 0 0 0.167205116115187 0 0.0581272288067681 0 0.0649089893187708 0 0 0 0 0.0382230126679604 0.0777055519510341 0 0.128877394923898 0.0794258346387469 0.0903938258219064 0 0.0629544487423741 0.0760206488513503 0.0691306947280665 0 0 0.112915222057608 0 0 0.0948334678202567 0.0682580201292571 0 0.111641039228126 0.0648843600084195 0 0 0 0 0 0 0 0 0 0 0 0 0 0.0605107304873614 0 0 0 0 0 0 0 0.115822143609221 0.095531476501034 0.068587559957044 0 0 0 0 0 0 0
"inferior_frontal_gyrus_pars_orbitalis_left" 0 0.085391946621306 0.079933163182253 0 0 0 0 0 0 0 0.0619593227858813 0 0 0.108163199181899 0 0 0.0382230126679604 0 0.063458112948557 0 0 0 0.0908979409161951 0 0.0608491028258123 0.0759458149678744 0.0950315575362796 0 0.283349752034711 0 0 0.0545559986506931 0 0.077687407107717 0 0 0 0 0 0 0 0 0 0 0 0 0 0 0 0 0 0 0 0 0 0.113673610856368 0 0 0 0 0 0 0 0 0 0 0 0
"inferior_frontal_gyrus_pars_triangularis_left" 0 0.0591070665087899 0.0727424329350321 0 0 0 0 0 0 0 0.0567441002725388 0 0.0411642939084262 0.0996624525207363 0 0 0.0777055519510341 0.063458112948557 0 0 0.0729792805651859 0 0.0800720310748669 0 0.0613285389468135 0.0924673805119737 0.0718847080571162 0 0 0 0 0 0 0.0707383694192229 0 0.106343103739044 0.0541168184820644 0 0 0 0 0 0 0 0 0 0 0 0 0 0 0 0 0 0 0 0 0 0 0 0 0 0 0 0 0 0 0
"pericalcarine_cortex_left" 0.0783815112216719 0 0 0.0947148071346459 0 0.149725216627408 0.302274567667203 0 0 0.0955925236989701 0 0.0902745285161378 0 0 0 0 0 0 0 0 0 0 0 0.0632659079865035 0 0 0 0.0907269217619738 0 0 0 0 0 0 0 0 0 0 0 0 0 0 0 0 0 0 0 0 0 0 0 0 0 0 0 0 0 0 0 0 0 0 0 0 0 0 0 0
"postcentral_gyrus_left" 0.0821625390491997 0.0810507156900737 0.0962101953775567 0 0 0.0676828159402112 0.0689394040652375 0.0739728332125744 0.0972089665912976 0.0643422843307295 0 0.201437618916851 0 0.0460858288526071 0 0.244227789812946 0.128877394923898 0 0.0729792805651859 0 0 0.0872506058517994 0.115639387365724 0.0754430508353714 0 0.0742867816236583 0.0919118042480789 0.166917793592452 0.107366855693988 0.107047304148158 0 0 0.0904100191242702 0.0450829562064372 0 0.13091577440301 0.0632568773600713 0 0 0 0 0 0.158844444114734 0 0 0 0 0 0 0 0 0 0 0 0 0.0991505885958623 0 0 0 0 0.114696429342307 0 0 0 0 0 0 0
"posterior_cingulate_gyrus_left" 0.0697224195661338 0.16834024385205 0.0808432572667872 0 0 0 0.0735007289563035 0.0709777310023505 0.0892234810820743 0.0906573178435297 0.0952595997262325 0 0.0848040215912772 0.0685430522075103 0 0.065685958149902 0.0794258346387469 0 0 0 0.0872506058517994 0 0.084229303917936 0.0770392543718526 0 0.0964235228138196 0.0846286904064917 0.0814300601975239 0.0739923001351012 0.0667148334617578 0 0 0 0.0648062207401295 0 0.19186371428463 0.108894848361089 0 0 0 0 0 0.311707334007008 0 0.0728690830261856 0 0.0745057150277567 0.083783636454335 0 0 0.0883945958806235 0 0 0 0 0.375120454784629 0.135512815210263 0 0.11104650654755 0.102085073399541 0.107639570998136 0 0 0.0738037085892576 0 0 0 0.0744522773972073
"precentral_gyrus_left" 0.0788071236840047 0.0764864204628671 0.0953719932286769 0 0 0.0996427492022347 0.0765599623625669 0.0783496567264547 0.0944555351351475 0.0846523995980082 0.0876716388275874 0.179022492554151 0.0803888052733864 0.075908975920678 0.185400818690213 0.151769167042126 0.0903938258219064 0.0908979409161951 0.0800720310748669 0 0.115639387365724 0.084229303917936 0 0.0812394675503354 0.0652128606189669 0.0972828233261433 0.146378203099511 0.0962099764929505 0.0797890932338691 0.100084046686084 0 0 0.0836285219874855 0.0556194152085632 0 0.112615295167028 0.0732402955428219 0 0 0 0 0 0.133645905952726 0 0 0 0 0 0 0 0.113304078393902 0 0 0 0 0.133225902975278 0.102564882890811 0 0.0859076241616398 0.0766314775276741 0.0868009889115395 0 0 0 0 0 0 0.0502052936236461
"precuneus_left" 0.0779104137912494 0 0.0681858051029752 0.0412869795887886 0 0.200349112341127 0.0754642688506365 0.0681965438583451 0.0878725800608193 0.0739458179845558 0 0.167700792274756 0 0.0845154258878091 0 0.0844439326711834 0 0 0 0.0632659079865035 0.0754430508353714 0.0770392543718526 0.0812394675503354 0 0 0 0.0673868701560594 0.0822772862123657 0.0868615697720784 0.0720200591241666 0 0 0.102268861227902 0.100753001259443 0 0 0.0479402107479466 0.363210311003094 0 0 0 0 0.172937058646367 0 0 0.446185554751299 0 0 0 0 0 0 0 0 0 0.0829339881443231 0.129009058301987 0.508719986440776 0 0 0 0.52262672174894 0 0 0 0 0 0
"rostral_anterior_cingulate_cortex_left" 0 0.0707639058952587 0.070642233659448 0 0 0 0 0 0 0 0.0678836705960947 0 0.0584384236061361 0 0 0 0.0629544487423741 0.0608491028258123 0.0613285389468135 0 0 0 0.0652128606189669 0 0 0.0794346797334104 0.0741369605865047 0 0 0 0 0 0 0.0638447535811142 0 0.202345818762939 0.0749854153778447 0 0 0 0 0 0 0 0 0 0.151886541726788 0 0 0 0.0530722895533431 0 0.173271987685786 0 0 0.119715614126607 0 0 0.444902071722996 0.113625400253928 0.132568761824993 0 0 0 0 0 0 0
"rostral_middle_frontal_gyrus_left" 0 0.0768150062477762 0.0960058893494448 0 0 0 0 0 0 0 0.0832970690508655 0 0.148958425822804 0 0 0 0.0760206488513503 0.0759458149678744 0.0924673805119737 0 0.0742867816236583 0.0964235228138196 0.0972828233261433 0 0.0794346797334104 0 0.0817135194734041 0.0887399591130985 0.0768154276054076 0.1008460799895 0.169719688587852 0 0 0.0728417278970034 0 0.104395026574658 0.0616823988019556 0 0 0 0 0 0 0 0 0 0.0410659414436392 0 0 0 0.0548365161257574 0 0.0456342367081843 0 0 0.10461855259395 0 0 0.0868870845106287 0 0.0779320421025865 0 0 0 0 0 0 0
"superior_frontal_gyrus_left" 0 0.0843118712046083 0.0952882429801081 0 0 0 0 0.0837025662603288 0.0877318558979169 0.10887176959026 0.0839863827300692 0 0.0737745871255938 0.0872540959124813 0 0.0861206727080665 0.0691306947280665 0.0950315575362796 0.0718847080571162 0 0.0919118042480789 0.0846286904064917 0.146378203099511 0.0673868701560594 0.0741369605865047 0.0817135194734041 0 0.07601054911291 0.0856451201091455 0.0911931902119513 0.132586935009719 0 0.0855809307540805 0.0839743203917996 0 0.125348713252612 0.0736961992015568 0 0 0.133132726735559 0.0726625544756892 0.071023961150133 0 0 0.079883531097105 0 0.0821696876835735 0 0 0.0618490601964721 0.0830439409469309 0 0.0702426026582592 0 0.0596095150952761 0.13442500612874 0.0975518787905139 0 0.084497736682393 0.0958489040406438 0.088536312254004 0 0 0.0581689805820243 0.0982061404292114 0 0 0.0741423554212533
"superior_parietal_gyrus_left" 0.0795678466281967 0.0868174579027997 0.0974680027503918 0.107721104932788 0 0.0791429477856039 0.0855847508829158 0.0740733353583269 0.101859268630151 0.0698004998926289 0 0.18721173140139 0 0.0705283057353177 0.16509608373823 0.0858274950834994 0 0 0 0.0907269217619738 0.166917793592452 0.0814300601975239 0.0962099764929505 0.0822772862123657 0 0.0887399591130985 0.07601054911291 0 0.0796461223964917 0.0899766957520451 0 0 0.0946969263179986 0.108422662173519 0 0 0.062510740344226 0.398470826893784 0 0 0 0 0.134614069401951 0 0 0 0 0 0 0.575832408000154 0 0 0 0 0 0.123500592312239 0.135081372885075 0.65023483839283 0 0 0.0937241310238824 0.367727895898338 0 0 0 0 0 0
"superior_temporal_gyrus_left" 0.0682629066013341 0 0.104807677867903 0.0691107500511052 0.0451486570610516 0.0446839371960906 0.0586299389936888 0.0670579491116869 0.0926828703940885 0.0773656752506938 0.238269449506434 0.143851038629961 0 0.0640138664525495 0.0488744408064647 0.0607629123774592 0 0.283349752034711 0 0 0.107366855693988 0.0739923001351012 0.0797890932338691 0.0868615697720784 0 0.0768154276054076 0.0856451201091455 0.0796461223964917 0 0.0862830208838469 0 0.0213209153332735 0.063907999687469 0.0740517410541667 0 0 0 0 0 0 0 0 0 0 0 0 0 0 0 0 0 0 0 0 0 0 0.135075377773218 0 0 0 0 0 0 0 0 0 0 0
"supramarginal_gyrus_left" 0.074763094380635 0.0933627727308202 0.108958366575275 0 0 0.0685436514989107 0.0838611186998671 0.065314368538904 0.0871200941988327 0.0835771460254916 0 0.0750509875007905 0 0.0659377112496027 0 0.0744327132967786 0.112915222057608 0 0 0 0.107047304148158 0.0667148334617578 0.100084046686084 0.0720200591241666 0 0.1008460799895 0.0911931902119513 0.0899766957520451 0.0862830208838469 0 0 0 0.106096049662385 0.0596440229759337 0 0.135335256136524 0 0 0 0 0 0 0.12956486577785 0 0 0 0 0 0 0 0 0 0 0 0 0.151403597810715 0.115080274458711 0 0 0 0.141293711519274 0 0 0 0 0 0 0
"frontal_pole_left" 0 0 0 0 0 0 0 0 0 0 0.129531940143692 0 0.282780466381704 0 0 0 0 0 0 0 0 0 0 0 0 0.169719688587852 0.132586935009719 0 0 0 0 0 0 0 0 0 0 0 0 0 0 0 0 0 0 0 0.0663685073557061 0 0 0 0 0 0 0 0 0 0 0 0 0 0.340702558948087 0 0 0 0.0700561336131222 0 0 0
"temporal_pole_left" 0 0 0 0 0.0231114450788109 0.0300742403202217 0 0.0474784642035519 0 0 0.297282432282535 0 0 0.0588076007061855 0.0472203218638375 0 0 0.0545559986506931 0 0 0 0 0 0 0 0 0 0 0.0213209153332735 0 0 0 0 0.0513755619409459 0 0 0 0 0 0 0 0 0 0 0 0 0 0 0 0 0 0 0 0 0 0 0 0 0 0 0 0 0 0 0 0 0 0
"transverse_temporal_gyrus_left" 0.0644170879322477 0 0.0880919024042944 0 0 0.0701557507549079 0.0686880664744914 0.0666713055629434 0.115681309183052 0.0795622348762767 0 0.131637324144209 0 0.0575946716302096 0 0 0.0948334678202567 0 0 0 0.0904100191242702 0 0.0836285219874855 0.102268861227902 0 0 0.0855809307540805 0.0946969263179986 0.063907999687469 0.106096049662385 0 0 0 0.0880955692442004 0 0 0 0 0 0 0 0 0 0 0 0 0 0 0 0 0 0 0 0 0 0.116756459215403 0 0 0 0 0 0 0 0 0 0 0 0
"insula_left" 0.0838969985707874 0.0691082863491509 0.0938321362238904 0 0.0707090979542936 0.0635222282546537 0.0610891446843803 0.0767718729686641 0.0988581546320266 0.104454891403564 0.0436675274136958 0.217976213523472 0.0830319242286635 0.0691876156018509 0.0584396110558415 0.0628421576090965 0.0682580201292571 0.077687407107717 0.0707383694192229 0 0.0450829562064372 0.0648062207401295 0.0556194152085632 0.100753001259443 0.0638447535811142 0.0728417278970034 0.0839743203917996 0.108422662173519 0.0740517410541667 0.0596440229759337 0 0.0513755619409459 0.0880955692442004 0 0 0.101918840544857 0.0722483886024676 0 0 0 0 0 0.145527043200723 0 0 0 0 0 0 0 0.0744069831963109 0 0 0 0 0.146401799109571 0 0 0.0852761817804616 0 0.0841748206954921 0 0 0 0 0 0 0
"banks_superior_temporal_sulcus_right" 0 0 0 0 0 0 0 0 0 0 0 0 0 0 0 0 0 0 0 0 0 0 0 0 0 0 0 0 0 0 0 0 0 0 0 0 0.0671202357887616 0 0 0.218702606130303 0.0598915334807332 0.0512323888015933 0.0723432129289725 0.0489316605317631 0 0 0 0.0489411761996216 0 0.0528480552013758 0 0 0 0 0.0765075763213459 0.0749368797817258 0.0666617820652031 0.0667584081550842 0 0 0.0648045088850791 0.066677625380539 0.0470979623394619 0.0833737021563069 0 0 0.0550220680808652 0.0714076386463921
"caudal_anterior_cingulate_cortex_right" 0 0.297284875334404 0.129668932001007 0 0 0 0 0 0 0 0.10105222088179 0 0.0907875010438097 0 0 0 0.111641039228126 0 0.106343103739044 0 0.13091577440301 0.19186371428463 0.112615295167028 0 0.202345818762939 0.104395026574658 0.125348713252612 0 0 0.135335256136524 0 0 0 0.101918840544857 0 0 0.0799169756700954 0 0 0 0.091587008269263 0 0 0 0.0728578230269034 0 0.0728990170172025 0 0 0.105853420398821 0.0813460682007633 0.058580489404136 0.0691396839179188 0 0.0891956750074461 0.0869782364728096 0.0898510877394314 0 0.077838173154309 0.0990764567185267 0.0964389359927216 0 0 0.0907232094562757 0.112727429058433 0 0 0.0670857222966531
"caudal_middle_frontal_gyrus_right" 0 0.073684899656915 0.063922393473651 0 0 0 0 0.0621709671561733 0.0649574389650306 0 0.0645885780750612 0 0.057446576341709 0 0 0.0563402815208487 0.0648843600084195 0 0.0541168184820644 0 0.0632568773600713 0.108894848361089 0.0732402955428219 0.0479402107479466 0.0749854153778447 0.0616823988019556 0.0736961992015568 0.062510740344226 0 0 0 0 0 0.0722483886024676 0.0671202357887616 0.0799169756700954 0 0 0 0.105891238151258 0.0730767887866371 0.0655307497668232 0.0805249738890432 0.0815724033227802 0.070322043101 0 0.0808093823022505 0 0 0.0628533981281527 0.0792744023135556 0.059658910320995 0.0814188963671576 0 0.0744689256121409 0.0767945626463735 0.103704241859291 0.0768473506188671 0.0783267432870382 0.0785815256223256 0.0800150415681825 0.070995417093195 0.0723234449049589 0.0775488121712208 0.0920192241778973 0 0.121683512409238 0.0540971918878363
"cuneus_right" 0 0 0 0.475529603805375 0 0 0 0 0 0 0 0 0 0 0 0 0 0 0 0 0 0 0 0.363210311003094 0 0 0 0.398470826893784 0 0 0 0 0 0 0 0 0 0 0 0.129963283571711 0.121647794707312 0.157968315005017 0 0.0703026935896416 0 0.0798783464522032 0 0 0 0 0 0 0 0.0507495126476034 0 0 0 0.084304675995459 0 0 0 0.146865635065776 0 0 0 0 0 0.102955979029927
"entorhinal_cortex_right" 0 0 0 0 0.408259784829965 0 0 0 0 0.14187474403341 0 0 0 0 0 0 0 0 0 0 0 0 0 0 0 0 0 0 0 0 0 0 0 0 0 0 0 0 0 0.207640180599069 0 0.0242658190810356 0 0 0 0 0 0 0.0543699443040917 0 0 0 0 0 0 0 0 0 0 0 0.23431501110261 0 0.00891567359380785 0 0 0.0216928342041342 0 0.0469488006830187
"fusiform_gyrus_right" 0 0 0 0 0 0 0 0 0 0.229424345178068 0 0 0 0 0 0 0 0 0 0 0 0 0 0 0 0 0.133132726735559 0 0 0 0 0 0 0 0.218702606130303 0 0.105891238151258 0.129963283571711 0.207640180599069 0 0.0510429913896857 0.0478646934034021 0.110397470484496 0.043894947202558 0 0.109736905532643 0 0.0544674465064505 0.022812547418984 0.0896676761458807 0 0 0 0.176795537231256 0.106777485673744 0.11154040219322 0.0942896542842349 0.140683795161963 0 0 0.102117030588646 0.106971125184584 0.0536434776902363 0.122595430603538 0 0.0493769754651658 0.115855882547897 0.0740255717822016
"inferior_parietal_gyrus_right" 0 0 0 0 0 0 0 0 0 0 0 0 0 0 0 0 0 0 0 0 0 0 0 0 0 0 0.0726625544756892 0 0 0 0 0 0 0 0.0598915334807332 0.091587008269263 0.0730767887866371 0.121647794707312 0 0.0510429913896857 0 0.0541062654923648 0.0733202093606403 0.0664563153559182 0 0.175051526402746 0 0.0473839931213628 0.308078336709321 0.062619070430673 0.07014698616827 0 0 0.138851364262541 0.072231797329275 0.0753686779737344 0.0668424027116325 0.0771127082284084 0.0627729180716452 0 0.0659703465921402 0.0716288203634866 0.0638270322700027 0.0731741168666939 0 0 0.0758819291092175 0.0749062355114557
"inferior_temporal_gyrus_right" 0 0 0.0431601448872759 0 0 0 0 0 0 0.0869278171431006 0 0 0 0 0 0 0 0 0 0 0 0 0 0 0 0 0.071023961150133 0 0 0 0 0 0 0 0.0512323888015933 0 0.0655307497668232 0.157968315005017 0.0242658190810356 0.0478646934034021 0.0541062654923648 0 0.0788043679639963 0.0565867230275308 0 0.0815452311292874 0 0.0523825523909292 0.0314280479146462 0.0585657988671723 0 0 0 0.209710216538853 0.0745782502117235 0.0700083118211422 0.0763423937848916 0.0746808016932009 0 0 0.0722649800106497 0.065595575863848 0.0571394084256039 0.0650775703178826 0 0.0438995928281444 0.0798865761760262 0.073028336923086
"cingulate_gyrus_isthmus_right" 0 0 0.0935573336222839 0 0 0 0 0.108338859333181 0.443545913108891 0 0 0 0 0.093622626777168 0 0 0 0 0 0 0.158844444114734 0.311707334007008 0.133645905952726 0.172937058646367 0 0 0 0.134614069401951 0 0.12956486577785 0 0 0 0.145527043200723 0.0723432129289725 0 0.0805249738890432 0 0 0.110397470484496 0.0733202093606403 0.0788043679639963 0 0.0901031550798631 0 0.0373064750683091 0 0.061991812132022 0 0.0737665724194358 0 0 0 0.117051110695741 0.0794014827367367 0.0848117512992137 0.0888608494402388 0.0530759734360587 0 0 0.0856199136185755 0.0667508641973019 0.0682907179809471 0.0780766049099152 0 0 0.151439189800003 0.0923854567786041
"lateral_occipital_cortex_right" 0 0 0 0 0 0 0 0 0 0 0 0 0 0 0 0 0 0 0 0 0 0 0 0 0 0 0 0 0 0 0 0 0 0 0.0489316605317631 0 0.0815724033227802 0.0703026935896416 0 0.043894947202558 0.0664563153559182 0.0565867230275308 0.0901031550798631 0 0 0.113723314933756 0 0.0588604350050411 0.0610629582889368 0.0617727013879899 0 0 0 0.134771559109092 0.08431267783969 0.0690014483465073 0.0799533200124004 0.0798803375628894 0 0 0.0770620730718332 0.0794587121255233 0.0562129296218619 0.0942517120964992 0 0 0.0976161299774695 0.0773530473483612
"lateral_orbitofrontal_cortex_right" 0 0.10249489111031 0.0723521682636363 0 0 0 0 0 0 0 0 0 0 0 0 0 0 0 0 0 0 0.0728690830261856 0 0 0 0 0.079883531097105 0 0 0 0 0 0 0 0 0.0728578230269034 0.070322043101 0 0 0 0 0 0 0 0 0 0.0914764372930887 0 0 0 0.062400680944864 0.0505453508437615 0.0515716062556039 0 0 0.0514992307896923 0.0713234140570995 0 0.0611529645543943 0.122753585578614 0.0862007662637176 0 0.130633685975134 0 0.136164601199105 0.295618112782016 0 0.143192242801722
"lingual_gyrus_right" 0 0 0 0.203986883455847 0 0.34043051196823 0 0 0 0.246047906901629 0 0.390662845156919 0 0 0 0 0 0 0 0 0 0 0 0.446185554751299 0 0 0 0 0 0 0 0 0 0 0 0 0 0.0798783464522032 0 0.109736905532643 0.175051526402746 0.0815452311292874 0.0373064750683091 0.113723314933756 0 0 0 0 0.0538048840166692 0 0 0 0 0.105764852427732 0 0 0.112312083389336 0.106020448711415 0 0 0 0.122101781187427 0 0.0514623516538195 0 0 0.0880941913839557 0.0527451518159166
"medial_orbitofrontal_gyrus_right" 0 0.100220208970187 0.0699572384310517 0 0 0 0 0 0 0 0 0 0.186648592075168 0 0 0 0 0 0 0 0 0.0745057150277567 0 0 0.151886541726788 0.0410659414436392 0.0821696876835735 0 0 0 0.0663685073557061 0 0 0 0 0.0728990170172025 0.0808093823022505 0 0 0 0 0 0 0 0.0914764372930887 0 0 0 0 0 0.0605585439033375 0.0524859973755506 0.0527173927904613 0 0 0.0613203828867133 0.104075125922036 0 0.0627563303166855 0.0983244588511219 0.084024688435908 0 0 0 0.201514578338434 0 0 0.0629534526235025
"middle_temporal_gyrus_right" 0 0 0 0 0 0 0 0 0 0 0 0 0 0 0 0 0 0 0 0 0 0.083783636454335 0 0 0 0 0 0 0 0 0 0 0 0 0.0489411761996216 0 0 0 0 0.0544674465064505 0.0473839931213628 0.0523825523909292 0.061991812132022 0.0588604350050411 0 0 0 0 0 0.0462166740509041 0 0 0 0 0.0664885874801755 0.050617814841304 0.0676088961714672 0.062474452059693 0 0 0.0611846754901137 0.0511734650277893 0.064115992951597 0.0602806338456482 0 0.0563321297297206 0.0725634924865525 0.0706507179847437
"parahippocampal_gyrus_right" 0 0 0 0 0 0 0 0 0 0 0 0 0 0 0 0 0 0 0 0 0 0 0 0 0 0 0 0 0 0 0 0 0 0 0 0 0 0 0.0543699443040917 0.022812547418984 0.308078336709321 0.0314280479146462 0 0.0610629582889368 0 0.0538048840166692 0 0 0 0 0 0 0 0 0 0 0.116957195369766 0.406289147882542 0 0 0 0.116737304297935 0.0371782474883609 0 0 0.101355491042856 0 0.16258498091408
"paracentral_gyrus_right" 0 0 0 0 0 0 0 0 0 0 0 0 0 0 0 0 0 0 0 0 0 0 0 0 0 0 0.0618490601964721 0.575832408000154 0 0 0 0 0 0 0.0528480552013758 0.105853420398821 0.0628533981281527 0 0 0.0896676761458807 0.062619070430673 0.0585657988671723 0.0737665724194358 0.0617727013879899 0 0 0 0.0462166740509041 0 0 0 0 0 0 0.175367131445481 0.0594998927061844 0.0985814471897415 0.0525849737473627 0 0 0.047911193817388 0.0577118085652305 0.0536025152079107 0.0583263785474396 0 0 0.0706321541274115 0.0582735858116175
"inferior_frontal_gyrus_pars_opercularis_right" 0 0.102001693061039 0.0690691371923482 0 0 0 0 0 0 0 0 0 0 0 0 0 0.0605107304873614 0 0 0 0 0.0883945958806235 0.113304078393902 0 0.0530722895533431 0.0548365161257574 0.0830439409469309 0 0 0 0 0 0 0.0744069831963109 0 0.0813460682007633 0.0792744023135556 0 0 0 0.07014698616827 0 0 0 0.062400680944864 0 0.0605585439033375 0 0 0 0 0.0368637422661753 0.0750729456536818 0 0.0741888743475983 0.0674631676659543 0.0842362009895545 0 0.0692800531371121 0.0873074037905756 0.085266652882481 0.0660204078241736 0 0.0449595263615869 0 0 0 0.0431802321897769
"inferior_frontal_gyrus_pars_orbitalis_right" 0 0 0 0 0 0 0 0 0 0 0 0 0 0 0 0 0 0 0 0 0 0 0 0 0 0 0 0 0 0 0 0 0 0 0 0.058580489404136 0.059658910320995 0 0 0 0 0 0 0 0.0505453508437615 0 0.0524859973755506 0 0 0 0.0368637422661753 0 0.0401269694740566 0 0 0 0 0 0.0700057095740095 0.0716997244712193 0.0577864489338194 0 0 0 0 0 0 0.0408333693207605
"inferior_frontal_gyrus_pars_triangularis_right" 0 0.0853923534262618 0.0635111920483581 0 0 0 0 0 0 0 0 0 0 0 0 0 0 0 0 0 0 0 0 0 0.173271987685786 0.0456342367081843 0.0702426026582592 0 0 0 0 0 0 0 0 0.0691396839179188 0.0814188963671576 0 0 0 0 0 0 0 0.0515716062556039 0 0.0527173927904613 0 0 0 0.0750729456536818 0.0401269694740566 0 0 0 0 0.0441434630780182 0 0.0739602921415496 0.0741628862168833 0.0687017801135833 0 0 0 0.115047411600745 0 0 0.0455022373999048
"pericalcarine_cortex_right" 0 0 0 0.221357287652326 0 0 0 0 0 0 0 0 0 0 0 0 0 0 0 0 0 0 0 0 0 0 0 0 0 0 0 0 0 0 0 0 0 0.0507495126476034 0 0.176795537231256 0.138851364262541 0.209710216538853 0.117051110695741 0.134771559109092 0 0.105764852427732 0 0 0 0 0 0 0 0 0 0 0.103439535910499 0.122154338601896 0 0 0 0.114003781591795 0 0 0 0 0 0
"postcentral_gyrus_right" 0 0 0.0530625452024107 0 0 0 0 0 0 0 0 0 0 0 0 0.319729783767929 0 0 0 0 0 0 0 0 0 0 0.0596095150952761 0 0 0 0 0 0 0 0.0765075763213459 0.0891956750074461 0.0744689256121409 0 0 0.106777485673744 0.072231797329275 0.0745782502117235 0.0794014827367367 0.08431267783969 0 0 0 0.0664885874801755 0 0.175367131445481 0.0741888743475983 0 0 0 0 0.0663239370681816 0.12635473222457 0.0916002304386549 0.0670554790049963 0 0.0801189895459924 0.164005161572084 0.0988501814228627 0.105030962736143 0 0 0 0.0470811114079683
"posterior_cingulate_gyrus_right" 0 0.087596595935787 0.111646448994904 0 0 0 0 0.115791743874498 0.370902189208012 0 0 0 0.108941381689888 0 0 0.127015086711531 0 0.113673610856368 0 0 0.0991505885958623 0.375120454784629 0.133225902975278 0.0829339881443231 0.119715614126607 0.10461855259395 0.13442500612874 0.123500592312239 0 0.151403597810715 0 0 0.116756459215403 0.146401799109571 0.0749368797817258 0.0869782364728096 0.0767945626463735 0 0 0.11154040219322 0.0753686779737344 0.0700083118211422 0.0848117512992137 0.0690014483465073 0.0514992307896923 0 0.0613203828867133 0.050617814841304 0 0.0594998927061844 0.0674631676659543 0 0 0 0.0663239370681816 0 0.0795912033450987 0.0785118663226533 0.0720059893148295 0.0873449813388251 0.0648880778725599 0.0669924458916915 0.0708382757803191 0.0760324798491829 0 0 0 0.0804345868903635
"precentral_gyrus_right" 0 0 0.0669256006998677 0 0 0 0 0.136349134434902 0.143968196777613 0 0 0 0 0 0 0 0 0 0 0 0 0.135512815210263 0.102564882890811 0.129009058301987 0 0 0.0975518787905139 0.135081372885075 0.135075377773218 0.115080274458711 0 0 0 0 0.0666617820652031 0.0898510877394314 0.103704241859291 0 0 0.0942896542842349 0.0668424027116325 0.0763423937848916 0.0888608494402388 0.0799533200124004 0.0713234140570995 0.112312083389336 0.104075125922036 0.0676088961714672 0.116957195369766 0.0985814471897415 0.0842362009895545 0 0.0441434630780182 0.103439535910499 0.12635473222457 0.0795912033450987 0 0.0815570613127811 0.0780878037281388 0.0885278165637425 0.100395482060839 0.0771157711259442 0.0680350473788813 0.0818689661039021 0 0 0.0959123291853312 0.0591639848698202
"precuneus_right" 0 0 0 0 0 0 0 0 0 0.225951708523675 0 0 0 0 0 0 0 0 0 0 0 0 0 0.508719986440776 0 0 0 0.65023483839283 0 0 0 0 0 0 0.0667584081550842 0 0.0768473506188671 0.084304675995459 0 0.140683795161963 0.0771127082284084 0.0746808016932009 0.0530759734360587 0.0798803375628894 0 0.106020448711415 0 0.062474452059693 0.406289147882542 0.0525849737473627 0 0 0 0.122154338601896 0.0916002304386549 0.0785118663226533 0.0815570613127811 0 0 0 0.0744797402621249 0.0720217805575 0.0657209775588924 0.0678239930872283 0 0 0.0774142680346508 0.0779878096977092
"rostral_anterior_cingulate_cortex_right" 0 0.130439296923395 0.0736171473623774 0 0 0 0 0 0 0 0 0 0.27236667842691 0 0 0 0.115822143609221 0 0 0 0 0.11104650654755 0.0859076241616398 0 0.444902071722996 0.0868870845106287 0.084497736682393 0 0 0 0 0 0 0.0852761817804616 0 0.077838173154309 0.0783267432870382 0 0 0 0.0627729180716452 0 0 0 0.0611529645543943 0 0.0627563303166855 0 0 0 0.0692800531371121 0.0700057095740095 0.0739602921415496 0 0.0670554790049963 0.0720059893148295 0.0780878037281388 0 0 0.0900064382351647 0.0833262115227008 0.0681421700618116 0 0.0696187704903927 0.107502314949884 0 0 0.0722496226037003
"rostral_middle_frontal_gyrus_right" 0 0.120308981540947 0.0825891772851848 0 0 0 0 0 0 0 0 0 0 0 0 0 0.095531476501034 0 0 0 0 0.102085073399541 0.0766314775276741 0 0.113625400253928 0 0.0958489040406438 0 0 0 0 0 0 0 0 0.0990764567185267 0.0785815256223256 0 0 0 0 0 0 0 0.122753585578614 0 0.0983244588511219 0 0 0 0.0873074037905756 0.0716997244712193 0.0741628862168833 0 0 0.0873449813388251 0.0885278165637425 0 0.0900064382351647 0 0.0969656427295628 0 0 0.103959694980986 0.134593309213004 0 0 0.08172079999405
"superior_frontal_gyrus_right" 0 0.111367277486437 0.0822732937012385 0 0.278797099497245 0 0 0.12560048086739 0.175070534316463 0 0.074193011169816 0 0 0.065175665295688 0 0.113040864280563 0.068587559957044 0 0 0 0.114696429342307 0.107639570998136 0.0868009889115395 0 0.132568761824993 0.0779320421025865 0.088536312254004 0.0937241310238824 0 0.141293711519274 0.340702558948087 0 0 0.0841748206954921 0.0648045088850791 0.0964389359927216 0.0800150415681825 0 0.23431501110261 0.102117030588646 0.0659703465921402 0.0722649800106497 0.0856199136185755 0.0770620730718332 0.0862007662637176 0 0.084024688435908 0.0611846754901137 0 0.047911193817388 0.085266652882481 0.0577864489338194 0.0687017801135833 0 0.0801189895459924 0.0648880778725599 0.100395482060839 0.0744797402621249 0.0833262115227008 0.0969656427295628 0 0.0684083198970152 0.0623220893028668 0.0726913851314236 0.145656729458253 0 0.0803240057178829 0.075343425928448
"superior_parietal_gyrus_right" 0 0 0 0 0 0 0 0 0 0 0 0 0 0 0 0 0 0 0 0 0 0 0 0.52262672174894 0 0 0 0.367727895898338 0 0 0 0 0 0 0.066677625380539 0 0.070995417093195 0.146865635065776 0 0.106971125184584 0.0716288203634866 0.065595575863848 0.0667508641973019 0.0794587121255233 0 0.122101781187427 0 0.0511734650277893 0.116737304297935 0.0577118085652305 0.0660204078241736 0 0 0.114003781591795 0.164005161572084 0.0669924458916915 0.0771157711259442 0.0720217805575 0.0681421700618116 0 0.0684083198970152 0 0.0648294243397879 0.0680505115826325 0 0 0.0762227382926691 0.0678671216155979
"superior_temporal_gyrus_right" 0 0 0 0 0 0 0 0 0 0 0 0 0 0 0 0 0 0 0 0 0 0 0 0 0 0 0 0 0 0 0 0 0 0 0.0470979623394619 0 0.0723234449049589 0 0.00891567359380785 0.0536434776902363 0.0638270322700027 0.0571394084256039 0.0682907179809471 0.0562129296218619 0.130633685975134 0 0 0.064115992951597 0.0371782474883609 0.0536025152079107 0 0 0 0 0.0988501814228627 0.0708382757803191 0.0680350473788813 0.0657209775588924 0 0 0.0623220893028668 0.0648294243397879 0 0.0786796587573711 0 0.0594250271856204 0.0562308638486856 0.0646654342585057
"supramarginal_gyrus_right" 0 0 0 0 0 0 0 0 0 0 0 0 0 0 0 0 0 0 0 0 0 0.0738037085892576 0 0 0 0 0.0581689805820243 0 0 0 0 0 0 0 0.0833737021563069 0.0907232094562757 0.0775488121712208 0 0 0.122595430603538 0.0731741168666939 0.0650775703178826 0.0780766049099152 0.0942517120964992 0 0.0514623516538195 0 0.0602806338456482 0 0.0583263785474396 0.0449595263615869 0 0 0 0.105030962736143 0.0760324798491829 0.0818689661039021 0.0678239930872283 0.0696187704903927 0.103959694980986 0.0726913851314236 0.0680505115826325 0.0786796587573711 0 0 0 0.144985764594904 0.0426044740520738
"frontal_pole_right" 0 0 0 0 0 0 0 0 0 0 0.115734885857357 0 0.079468534926555 0 0 0 0 0 0 0 0 0 0 0 0 0 0.0982061404292114 0 0 0 0.0700561336131222 0 0 0 0 0.112727429058433 0.0920192241778973 0 0 0 0 0 0 0 0.136164601199105 0 0.201514578338434 0 0 0 0 0 0.115047411600745 0 0 0 0 0 0.107502314949884 0.134593309213004 0.145656729458253 0 0 0 0 0 0 0
"temporal_pole_right" 0 0 0 0 0 0 0 0 0 0 0 0 0 0 0 0 0 0 0 0 0 0 0 0 0 0 0 0 0 0 0 0 0 0 0 0 0 0 0.0216928342041342 0.0493769754651658 0 0.0438995928281444 0 0 0.295618112782016 0 0 0.0563321297297206 0.101355491042856 0 0 0 0 0 0 0 0 0 0 0 0 0 0.0594250271856204 0 0 0 0 0.0570517944061778
"transverse_temporal_gyrus_right" 0 0 0 0 0 0 0 0 0 0 0 0 0 0 0 0 0 0 0 0 0 0 0 0 0 0 0 0 0 0 0 0 0 0 0.0550220680808652 0 0.121683512409238 0 0 0.115855882547897 0.0758819291092175 0.0798865761760262 0.151439189800003 0.0976161299774695 0 0.0880941913839557 0 0.0725634924865525 0 0.0706321541274115 0 0 0 0 0 0 0.0959123291853312 0.0774142680346508 0 0 0.0803240057178829 0.0762227382926691 0.0562308638486856 0.144985764594904 0 0 0 0.142887160728268
"insula_right" 0 0 0.053926526843636 0 0 0 0 0 0 0 0 0 0.13980173838526 0 0 0 0 0 0 0 0 0.0744522773972073 0.0502052936236461 0 0 0 0.0741423554212533 0 0 0 0 0 0 0 0.0714076386463921 0.0670857222966531 0.0540971918878363 0.102955979029927 0.0469488006830187 0.0740255717822016 0.0749062355114557 0.073028336923086 0.0923854567786041 0.0773530473483612 0.143192242801722 0.0527451518159166 0.0629534526235025 0.0706507179847437 0.16258498091408 0.0582735858116175 0.0431802321897769 0.0408333693207605 0.0455022373999048 0 0.0470811114079683 0.0804345868903635 0.0591639848698202 0.0779878096977092 0.0722496226037003 0.08172079999405 0.075343425928448 0.0678671216155979 0.0646654342585057 0.0426044740520738 0 0.0570517944061778 0.142887160728268 0
