# Supplementary material for: NODDI and Tensor-Based Microstructural Indices as Predictors of Functional Connectivity
Source: PLoS One. 2016 Apr 14;11(4):e0153404. doi: 10.1371/journal.pone.0153404 (PMC4831788; doi:10.1371/journal.pone.0153404)
Supplement: S1 Data — a) Functional connectivity matrices, both fMRI and EEG connectomes across all subjects, in the form of precision matrices and b) structural brain connectivity matrices across all subjects and microstructural indices. Columns and rows are named according to the corresponding brain region that represent. (ZIP) [file pone.0153404.s001.zip › DATA/DWI/37_Wkappa_68.txt]

"banks_superior_temporal_sulcus_left" "caudal_anterior_cingulate_cortex_left" "caudal_middle_frontal_gyrus_left" "cuneus_left" "entorhinal_cortex_left" "fusiform_gyrus_left" "inferior_parietal_gyrus_left" "inferior_temporal_gyrus_left" "cingulate_gyrus_isthmus_left" "lateral_occipital_cortex_left" "lateral_orbitofrontal_cortex_left" "lingual_gyrus_left" "medial_orbitofrontal_gyrus_left" "middle_temporal_gyrus_left" "parahippocampal_gyrus_left" "paracentral_gyrus_left" "inferior_frontal_gyrus_pars_opercularis_left" "inferior_frontal_gyrus_pars_orbitalis_left" "inferior_frontal_gyrus_pars_triangularis_left" "pericalcarine_cortex_left" "postcentral_gyrus_left" "posterior_cingulate_gyrus_left" "precentral_gyrus_left" "precuneus_left" "rostral_anterior_cingulate_cortex_left" "rostral_middle_frontal_gyrus_left" "superior_frontal_gyrus_left" "superior_parietal_gyrus_left" "superior_temporal_gyrus_left" "supramarginal_gyrus_left" "frontal_pole_left" "temporal_pole_left" "transverse_temporal_gyrus_left" "insula_left" "banks_superior_temporal_sulcus_right" "caudal_anterior_cingulate_cortex_right" "caudal_middle_frontal_gyrus_right" "cuneus_right" "entorhinal_cortex_right" "fusiform_gyrus_right" "inferior_parietal_gyrus_right" "inferior_temporal_gyrus_right" "cingulate_gyrus_isthmus_right" "lateral_occipital_cortex_right" "lateral_orbitofrontal_cortex_right" "lingual_gyrus_right" "medial_orbitofrontal_gyrus_right" "middle_temporal_gyrus_right" "parahippocampal_gyrus_right" "paracentral_gyrus_right" "inferior_frontal_gyrus_pars_opercularis_right" "inferior_frontal_gyrus_pars_orbitalis_right" "inferior_frontal_gyrus_pars_triangularis_right" "pericalcarine_cortex_right" "postcentral_gyrus_right" "posterior_cingulate_gyrus_right" "precentral_gyrus_right" "precuneus_right" "rostral_anterior_cingulate_cortex_right" "rostral_middle_frontal_gyrus_right" "superior_frontal_gyrus_right" "superior_parietal_gyrus_right" "superior_temporal_gyrus_right" "supramarginal_gyrus_right" "frontal_pole_right" "temporal_pole_right" "transverse_temporal_gyrus_right" "insula_right"
"banks_superior_temporal_sulcus_left" 0 0 0 0 0 0.415441149171083 0.246704974085719 0.223599632547265 0.342445992367785 0.299418710230954 0 0.410774929160498 0 0.185741323636818 0.594401530922938 0.256204189022493 0 0 0 0.345338242907158 0.268661026541319 0.32329398789799 0.266752215979642 0.306470657332981 0 0 0 0.298799547770117 0.210173274182914 0.221147777586597 0 0 0.324012718583635 0.346125301976636 0 0 0 0 0 0 0 0 0 0 0 0 0 0 0 0 0 0 0 0 0 0 0 0 0 0 0 0 0 0 0 0 0 0
"caudal_anterior_cingulate_cortex_left" 0 0 0.44656628849491 0 0 0 0 0 0 0 0.32158824598054 0 0.353851444880168 0 0 0.316231783093433 0.463335380090831 0.290960341820666 0.343601327864122 0 0.274257228427308 0.393535464241518 0.371966726771812 0 0.41449069084825 0.327274078236546 0.439279524629679 0.280026682557141 0 0.289734753996729 0 0 0 0.365863928841884 0 1.11095364962305 0.670964828808647 0 0 0 0 0 0 0 0.47105361776854 0 0.517182925370143 0 0 0 0.561992103265536 0 0.520550923083048 0 0 0.684697945074942 0 0 0.674394070563027 0.501411826145639 0.771805589672788 0 0 0 0 0 0 0
"caudal_middle_frontal_gyrus_left" 0 0.44656628849491 0 0 0 0 0.207699042236265 0.265910550222535 0.332578842939309 0 0.263450337825396 0 0.254400532162678 0 0 0.272604288499018 0.206848622308699 0.243512282538639 0.173627214646687 0 0.203944855160146 0.431911045954285 0.212905603983781 0.209958617989672 0.260299122431956 0.214064581538066 0.230054111064481 0.218378711459858 0.339141729258401 0.267220616904757 0 0 0.270149661572038 0.223849939688457 0 0.869868106811762 0.688748493728322 0 0 0 0 0.620672172135497 0.603799494729825 0 0.539190093332354 0 0.565675309573434 0 0 0 0.591842466041034 0 0.561783551457512 0 0.77249320351882 1.08065814443291 0.743273085499045 0 0.609941959416018 0.552679896209786 0.733890651226824 0 0 0 0 0 0 0.642167633490726
"cuneus_left" 0 0 0 0 0 0.192304494610588 0 0 0 0.204626613187437 0 0.202677032263132 0 0 0 0 0 0 0 0.186168098570701 0 0 0 0.211380297973115 0 0 0 0.212139651271521 0.324445294131142 0 0 0 0 0 0 0 0 0.110360918237863 0 0 0 0 0 0 0 0.100970144271783 0 0 0 0 0 0 0 0.136695179584368 0 0 0 0 0 0 0 0 0 0 0 0 0 0
"entorhinal_cortex_left" 0 0 0 0 0 0.148758048598765 0 0.181107976264486 0 0 0 0 0 0 0.178316384375272 0 0 0 0 0 0 0 0 0 0 0 0 0 0.199480369374932 0 0 0.153771152124022 0 0.203787213339626 0 0 0 0 0.355118568779738 0 0 0 0 0 0 0 0 0 0 0 0 0 0 0 0 0 0 0 0 0 0.418386356862228 0 0 0 0 0 0 0
"fusiform_gyrus_left" 0.415441149171083 0 0 0.192304494610588 0.148758048598765 0 0.212675002568686 0.204235525678805 0.419403964857469 0.351502355629837 0 0.255975350435059 0.23957896086474 0.297322669761256 0.132922398457379 0 0 0 0 0.392388568566683 0.319884828430277 0 0.269645219632755 0.37097404603863 0 0 0 0.291592797531794 0.301947750311294 0.266094148449971 0 0.185210769630728 0.446835286139895 0.249462979567093 0 0 0 0 0 0 0 0 0 0 0 0.139554189662446 0 0 0 0 0 0 0 0 0 0 0 0 0 0 0 0 0 0 0 0 0 0
"inferior_parietal_gyrus_left" 0.246704974085719 0 0.207699042236265 0 0 0.212675002568686 0 0.248625735551524 0.284736029759596 0.209206583211422 0 0.564161969806311 0 0.229928291473547 0.383171655837663 0.249363641596824 0 0 0 0.300899472085838 0.227774067430908 0.271726761075109 0.249409162968868 0.240695713995104 0 0 0 0.212676792468623 0.285150216390493 0.22745583295895 0 0 0.448724623152169 0.25096580734763 0 0 0 0 0 0 0 0 0 0 0 0 0 0 0 0 0 0 0 0 0 0 0 0 0 0 0 0 0 0 0 0 0 0
"inferior_temporal_gyrus_left" 0.223599632547265 0 0.265910550222535 0 0.181107976264486 0.204235525678805 0.248625735551524 0 0.350474940453215 0.235538235181241 0 0.269628205180298 0 0.199499051520063 0.146994331607449 0.255736730608805 0 0 0 0 0.267658418558157 0.326417422226364 0.281570273079414 0.263456300659759 0 0 0.301592663774108 0.263944902185247 0.289582309074978 0.274061206744094 0 0.150614889292643 0.325737101898868 0.301126979860982 0 0 0.536149106161492 0 0 0 0 0 0.509723248970078 0 0 0 0 0 0 0 0 0 0 0 0 0.617508540988518 0.682840408171803 0 0 0 0.478045815575992 0 0 0 0 0 0 0
"cingulate_gyrus_isthmus_left" 0.342445992367785 0 0.332578842939309 0 0 0.419403964857469 0.284736029759596 0.350474940453215 0 0.398530148318893 0.277495191584878 0.521969232622992 0 0.343242538539089 0.132014318191461 0.280488745501865 0.486958527835278 0 0 0 0.300821914929409 0.411522655505478 0.307520279081845 0.314523780109518 0 0 0.319275760596877 0.395309914539273 0.356379907559544 0.287842210550793 0 0 0.491349997646357 0.347119236948443 0 0 0.574294554733133 0 0 0 0 0 0.80537031984668 0 0 0 0 0 0 0 0 0 0 0 0 1.16304764867695 0.713934335596908 0 0 0 0.4642834602396 0 0 0 0 0 0 0
"lateral_occipital_cortex_left" 0.299418710230954 0 0 0.204626613187437 0 0.351502355629837 0.209206583211422 0.235538235181241 0.398530148318893 0 0 0.481568209805997 0 0.195198869625162 0.166974260580632 0.252042165514384 0 0 0 0.187442217998039 0.239369920482697 0.353540349464984 0.297474364283811 0.24663649828166 0 0 0.450627758542021 0.219458063066712 0.429134381650999 0.265190086467013 0 0 0.442199314695832 0.425148314943323 0 0 0 0 0.158659781509043 0.110966159403298 0 0.114380227331648 0 0 0 0.113513800618625 0 0 0 0 0 0 0 0 0 0 0 0.116416329058176 0 0 0 0 0 0 0 0 0 0
"lateral_orbitofrontal_cortex_left" 0 0.32158824598054 0.263450337825396 0 0 0 0 0 0.277495191584878 0 0 0 0.219506185421025 0 0 0 0.232861669525448 0.158862260589748 0.168248948724875 0 0 0.376399638560382 0.230962582342678 0 0.241789090752361 0.196667171775971 0.268477955913053 0 0.0923126046165084 0 0.105161807387484 0.0838987329115786 0 0.237204205194085 0 0.543212145371402 0.426417228238691 0 0 0 0 0 0 0 0 0 0 0 0 0 0 0 0 0 0 0 0 0 0 0 0.566586152233377 0 0 0 0.0624407286756083 0 0 0
"lingual_gyrus_left" 0.410774929160498 0 0 0.202677032263132 0 0.255975350435059 0.564161969806311 0.269628205180298 0.521969232622992 0.481568209805997 0 0 0 0 0.117384132322495 0.285076708415382 0 0 0 0.178248333740526 0.364560369878935 0 0.362271341197873 0.325488310712188 0 0 0 0.383281223097117 0.429558487801924 0.305146776583639 0 0 0.559156477663913 0.478940198153326 0 0 0 0 0 0 0 0 0 0 0 0.106449175479652 0 0 0 0 0 0 0 0 0 0 0 0 0 0 0 0 0 0 0 0 0 0
"medial_orbitofrontal_gyrus_left" 0 0.353851444880168 0.254400532162678 0 0 0.23957896086474 0 0 0 0 0.219506185421025 0 0 0 0.213124665127662 0 0.247595331032166 0 0.241110724080002 0 0 0.342560395870789 0.234696047959499 0 0.156224763595626 0.197309009005642 0.251038990604831 0 0 0 0.171073426766768 0 0 0.238823042963745 0 0.557200518327342 0.53521095480942 0 0 0 0 0 0 0 0 0 0.096760186556202 0 0 0 0 0 0 0 0 0.439288106407092 0 0 0.174936244964488 0 0 0 0 0 0.0907144015352411 0 0 0.164301032512043
"middle_temporal_gyrus_left" 0.185741323636818 0 0 0 0 0.297322669761256 0.229928291473547 0.199499051520063 0.343242538539089 0.195198869625162 0 0 0 0 0.202809306899706 0.273327914028217 0 0.0496908335035667 0.0526280721642325 0 0.123432064245545 0.29729351293362 0.278899270712634 0.286663694014264 0 0 0.286906281050188 0.241275781435937 0.245505416521427 0.263639668152289 0 0.171725824081575 0.25012117998305 0.282706527838469 0 0 0 0 0 0 0 0 0.368192793637911 0 0 0 0 0 0 0 0 0 0 0 0 0 0 0 0 0 0.534009123417059 0 0 0 0 0 0 0
"parahippocampal_gyrus_left" 0.594401530922938 0 0 0 0.178316384375272 0.132922398457379 0.383171655837663 0.146994331607449 0.132014318191461 0.166974260580632 0 0.117384132322495 0.213124665127662 0.202809306899706 0 0 0 0 0 0 0 0 0.373665130528405 0 0 0 0 0.297904707377444 0.202853065540766 0 0 0.133441950039876 0 0.193504305527168 0 0 0 0 0 0 0 0 0 0 0 0 0 0 0 0 0 0 0 0 0 0 0 0 0 0 0 0 0 0 0 0 0 0
"paracentral_gyrus_left" 0.256204189022493 0.316231783093433 0.272604288499018 0 0 0 0.249363641596824 0.255736730608805 0.280488745501865 0.252042165514384 0 0.285076708415382 0 0.273327914028217 0 0 0 0 0 0 0.142192363448393 0.293772321433819 0.240645749756016 0.282741238030952 0 0 0.264258713371342 0.279036208086657 0.293664254616281 0.234157934821668 0 0 0 0.226719191517819 0 0 0.56787124616673 0 0 0 0 0 0 0 0 0 0 0 0 0 0 0 0 0 0.0959188113441744 0.778806283417772 0 0 0 0 0.658239569633287 0 0 0 0 0 0 0
"inferior_frontal_gyrus_pars_opercularis_left" 0 0.463335380090831 0.206848622308699 0 0 0 0 0 0.486958527835278 0 0.232861669525448 0 0.247595331032166 0 0 0 0 0.144393920920229 0.183186174866363 0 0.184573481454542 0.421689059068428 0.202486650205055 0 0.24312098339136 0.211700794379723 0.214044149849921 0 0 0.252918086461884 0 0 0.299606695314561 0.224652574097224 0 0.806570635071695 0.604843801559795 0 0 0 0 0 0 0 0 0 0 0 0 0 0.543870691349938 0 0 0 0 0 0 0 0.775229836232657 0.447045980041754 0.534182039196481 0 0 0 0 0 0 0
"inferior_frontal_gyrus_pars_orbitalis_left" 0 0.290960341820666 0.243512282538639 0 0 0 0 0 0 0 0.158862260589748 0 0 0.0496908335035667 0 0 0.144393920920229 0 0.164532470536708 0 0 0 0.277048300912983 0 0.245553697524727 0.164114233698577 0.265404598403035 0 0.0792201685178411 0 0 0.0687975145868894 0 0.215997361780929 0 0 0 0 0 0 0 0 0 0 0 0 0 0 0 0 0 0 0 0 0 0.43967013213025 0 0 0 0 0 0 0 0 0 0 0 0
"inferior_frontal_gyrus_pars_triangularis_left" 0 0.343601327864122 0.173627214646687 0 0 0 0 0 0 0 0.168248948724875 0 0.241110724080002 0.0526280721642325 0 0 0.183186174866363 0.164532470536708 0 0 0.219095640439935 0 0.189179369870582 0 0.21566314008665 0.194581266039312 0.210642223215387 0 0 0 0 0 0 0.208861684135048 0 0.90069838020399 0.51832019094555 0 0 0 0 0 0 0 0 0 0 0 0 0 0 0 0 0 0 0 0 0 0 0 0 0 0 0 0 0 0 0
"pericalcarine_cortex_left" 0.345338242907158 0 0 0.186168098570701 0 0.392388568566683 0.300899472085838 0 0 0.187442217998039 0 0.178248333740526 0 0 0 0 0 0 0 0 0 0 0 0.242629954239787 0 0 0 0.247752610426706 0 0 0 0 0 0 0 0 0 0 0 0 0 0 0 0 0 0 0 0 0 0 0 0 0 0 0 0 0 0 0 0 0 0 0 0 0 0 0 0
"postcentral_gyrus_left" 0.268661026541319 0.274257228427308 0.203944855160146 0 0 0.319884828430277 0.227774067430908 0.267658418558157 0.300821914929409 0.239369920482697 0 0.364560369878935 0 0.123432064245545 0 0.142192363448393 0.184573481454542 0 0.219095640439935 0 0 0.335671322892415 0.193059770422638 0.235485134790442 0 0.201433814179499 0.276928693133871 0.246844558427855 0.248527446588745 0.211492749608324 0 0 0.306779478357268 0.207363760943667 0 0.492881926352557 0.658459647254893 0 0 0 0 0 0.365861354360566 0 0 0 0 0 0 0 0 0 0 0 0 0.413226575393294 0 0 0 0 0.613345248879946 0 0 0 0 0 0 0
"posterior_cingulate_gyrus_left" 0.32329398789799 0.393535464241518 0.431911045954285 0 0 0 0.271726761075109 0.326417422226364 0.411522655505478 0.353540349464984 0.376399638560382 0 0.342560395870789 0.29729351293362 0 0.293772321433819 0.421689059068428 0 0 0 0.335671322892415 0 0.373691187658503 0.337016574484274 0 0.330478623579647 0.442566774834675 0.334469138493258 0.281435119510918 0.293698734082867 0 0 0 0.370762221599122 0 0.860880836409622 0.889256295708162 0 0 0 0 0 0.955030073994385 0 0.51338617684773 0 0.553796892205592 0.676904054041165 0 0 0.60633367241732 0 0 0 0 1.09436247170172 1.18092926533672 0 0.761924934453149 0.544098411521127 1.00132187818197 0 0 0.823070940511822 0 0 0 0.578190597705199
"precentral_gyrus_left" 0.266752215979642 0.371966726771812 0.212905603983781 0 0 0.269645219632755 0.249409162968868 0.281570273079414 0.307520279081845 0.297474364283811 0.230962582342678 0.362271341197873 0.234696047959499 0.278899270712634 0.373665130528405 0.240645749756016 0.202486650205055 0.277048300912983 0.189179369870582 0 0.193059770422638 0.373691187658503 0 0.287041154203585 0.216066841291966 0.207842649601032 0.286567731358011 0.278055281257044 0.257529931543234 0.253571289383912 0 0 0.33052287939545 0.192071076329612 0 0.667545847484717 0.644981819975512 0 0 0 0 0 0.446088231796448 0 0 0 0 0 0 0 0.510971158490143 0 0 0 0 0.976648121854775 0.954171298217941 0 0.504944940374676 0.617688807180465 0.871471264324337 0 0 0 0 0 0 0.722022552152609
"precuneus_left" 0.306470657332981 0 0.209958617989672 0.211380297973115 0 0.37097404603863 0.240695713995104 0.263456300659759 0.314523780109518 0.24663649828166 0 0.325488310712188 0 0.286663694014264 0 0.282741238030952 0 0 0 0.242629954239787 0.235485134790442 0.337016574484274 0.287041154203585 0 0 0 0.296870416612768 0.268995565344686 0.414294687885253 0.232142606806263 0 0 0.477927115591097 0.376893301333698 0 0 0.455205852938497 0.140165304247491 0 0 0 0 0.0896065526724253 0 0 0.13027132710005 0 0 0 0 0 0 0 0 0 0.758104268868997 0.717822896067845 0.135003924229817 0 0 0 0.122919110871044 0 0 0 0 0 0
"rostral_anterior_cingulate_cortex_left" 0 0.41449069084825 0.260299122431956 0 0 0 0 0 0 0 0.241789090752361 0 0.156224763595626 0 0 0 0.24312098339136 0.245553697524727 0.21566314008665 0 0 0 0.216066841291966 0 0 0.245730902608518 0.273823774398026 0 0 0 0 0 0 0.235317022262474 0 0.512476777187638 0.4961996270854 0 0 0 0 0 0 0 0 0 0.788899790172441 0 0 0 0.461801312481927 0 0.557064521524543 0 0 0.532951753454344 0 0 0.992948545145019 0.426510476959652 0.456327305579924 0 0 0 0 0 0 0
"rostral_middle_frontal_gyrus_left" 0 0.327274078236546 0.214064581538066 0 0 0 0 0 0 0 0.196667171775971 0 0.197309009005642 0 0 0 0.211700794379723 0.164114233698577 0.194581266039312 0 0.201433814179499 0.330478623579647 0.207842649601032 0 0.245730902608518 0 0.244131665274515 0.215937988576632 0.240821724375112 0.229723809134366 0.150398503734102 0 0 0.2297359228767 0 0.62129074286594 0.534212757910672 0 0 0 0 0 0 0 0 0 0.481408586751444 0 0 0 0.494860748394747 0 0.506469140520143 0 0 0.484606514387378 0 0 0.564030156892747 0 0.534982653338897 0 0 0 0 0 0 0
"superior_frontal_gyrus_left" 0 0.439279524629679 0.230054111064481 0 0 0 0 0.301592663774108 0.319275760596877 0.450627758542021 0.268477955913053 0 0.251038990604831 0.286906281050188 0 0.264258713371342 0.214044149849921 0.265404598403035 0.210642223215387 0 0.276928693133871 0.442566774834675 0.286567731358011 0.296870416612768 0.273823774398026 0.244131665274515 0 0.311898747776815 0.297866995849489 0.278940182142435 0.159568921829433 0 0.299550037063197 0.256888319051733 0 0.799992028006992 0.701917165581263 0 0 0.63142959086453 0.689450483222082 0.633397686260279 0 0 0.536274993576966 0 0.550771651230687 0 0 0.916224722647602 0.601685183891205 0 0.540217052558172 0 0.713295961654091 0.765919463177335 0.942638727629988 0 0.581334426979461 0.549018224165897 0.762161118286618 0 0 0.72784155103842 0.526153010661204 0 0 0.643170522459666
"superior_parietal_gyrus_left" 0.298799547770117 0.280026682557141 0.218378711459858 0.212139651271521 0 0.291592797531794 0.212676792468623 0.263944902185247 0.395309914539273 0.219458063066712 0 0.383281223097117 0 0.241275781435937 0.297904707377444 0.279036208086657 0 0 0 0.247752610426706 0.246844558427855 0.334469138493258 0.278055281257044 0.268995565344686 0 0.215937988576632 0.311898747776815 0 0.366832867565115 0.251956800303068 0 0 0.445864359818593 0.388831269395438 0 0 0.594663617366901 0.143142043463038 0 0 0 0 0.454681504499348 0 0 0 0 0 0 0.0870495972496269 0 0 0 0 0 0.673909744554934 0.596559124830138 0.155217941017048 0 0 0.620193540595501 0.0937172640632387 0 0 0 0 0 0
"superior_temporal_gyrus_left" 0.210173274182914 0 0.339141729258401 0.324445294131142 0.199480369374932 0.301947750311294 0.285150216390493 0.289582309074978 0.356379907559544 0.429134381650999 0.0923126046165084 0.429558487801924 0 0.245505416521427 0.202853065540766 0.293664254616281 0 0.0792201685178411 0 0 0.248527446588745 0.281435119510918 0.257529931543234 0.414294687885253 0 0.240821724375112 0.297866995849489 0.366832867565115 0 0.230202850301976 0 0.1764633836032 0.21817016501612 0.31085130299261 0 0 0 0 0 0 0 0 0 0 0 0 0 0 0 0 0 0 0 0 0 0 0.513660941591353 0 0 0 0 0 0 0 0 0 0 0
"supramarginal_gyrus_left" 0.221147777586597 0.289734753996729 0.267220616904757 0 0 0.266094148449971 0.22745583295895 0.274061206744094 0.287842210550793 0.265190086467013 0 0.305146776583639 0 0.263639668152289 0 0.234157934821668 0.252918086461884 0 0 0 0.211492749608324 0.293698734082867 0.253571289383912 0.232142606806263 0 0.229723809134366 0.278940182142435 0.251956800303068 0.230202850301976 0 0 0 0.218181279208667 0.214042037650182 0 0.521700053958832 0 0 0 0 0 0 0.615471345409205 0 0 0 0 0 0 0 0 0 0 0 0 0.852755852393507 0.74442392962047 0 0 0 0.606832987545925 0 0 0 0 0 0 0
"frontal_pole_left" 0 0 0 0 0 0 0 0 0 0 0.105161807387484 0 0.171073426766768 0 0 0 0 0 0 0 0 0 0 0 0 0.150398503734102 0.159568921829433 0 0 0 0 0 0 0 0 0 0 0 0 0 0 0 0 0 0 0 0.048946468677671 0 0 0 0 0 0 0 0 0 0 0 0 0 0.136223606979294 0 0 0 0.0708545309904784 0 0 0
"temporal_pole_left" 0 0 0 0 0.153771152124022 0.185210769630728 0 0.150614889292643 0 0 0.0838987329115786 0 0 0.171725824081575 0.133441950039876 0 0 0.0687975145868894 0 0 0 0 0 0 0 0 0 0 0.1764633836032 0 0 0 0 0.19732870994102 0 0 0 0 0 0 0 0 0 0 0 0 0 0 0 0 0 0 0 0 0 0 0 0 0 0 0 0 0 0 0 0 0 0
"transverse_temporal_gyrus_left" 0.324012718583635 0 0.270149661572038 0 0 0.446835286139895 0.448724623152169 0.325737101898868 0.491349997646357 0.442199314695832 0 0.559156477663913 0 0.25012117998305 0 0 0.299606695314561 0 0 0 0.306779478357268 0 0.33052287939545 0.477927115591097 0 0 0.299550037063197 0.445864359818593 0.21817016501612 0.218181279208667 0 0 0 0.287706410638064 0 0 0 0 0 0 0 0 0 0 0 0 0 0 0 0 0 0 0 0 0 0.591897529462369 0 0 0 0 0 0 0 0 0 0 0 0
"insula_left" 0.346125301976636 0.365863928841884 0.223849939688457 0 0.203787213339626 0.249462979567093 0.25096580734763 0.301126979860982 0.347119236948443 0.425148314943323 0.237204205194085 0.478940198153326 0.238823042963745 0.282706527838469 0.193504305527168 0.226719191517819 0.224652574097224 0.215997361780929 0.208861684135048 0 0.207363760943667 0.370762221599122 0.192071076329612 0.376893301333698 0.235317022262474 0.2297359228767 0.256888319051733 0.388831269395438 0.31085130299261 0.214042037650182 0 0.19732870994102 0.287706410638064 0 0 0.735521446965032 0.539084271928354 0 0 0 0 0 0.646470965072655 0 0 0 0 0 0 0 0.537942935801816 0 0 0 0 0.842208158385079 0 0 0.468442466775567 0 0.539618987948626 0 0 0 0 0 0 0
"banks_superior_temporal_sulcus_right" 0 0 0 0 0 0 0 0 0 0 0 0 0 0 0 0 0 0 0 0 0 0 0 0 0 0 0 0 0 0 0 0 0 0 0 0 0.218729071109295 0 0 0.309159206136082 0.262549869857652 0.269846694071651 0.295856476838047 0.289985368248109 0 0 0 0.210402490051005 0 0.258570368631687 0 0 0 0 0.232780487256342 0.279820543984126 0.28701583027391 0.272239235164081 0 0 0.249790562841086 0.231730558121119 0.18457883484029 0.271680152875565 0 0 0.239219211943826 0.2681548486936
"caudal_anterior_cingulate_cortex_right" 0 1.11095364962305 0.869868106811762 0 0 0 0 0 0 0 0.543212145371402 0 0.557200518327342 0 0 0 0.806570635071695 0 0.90069838020399 0 0.492881926352557 0.860880836409622 0.667545847484717 0 0.512476777187638 0.62129074286594 0.799992028006992 0 0 0.521700053958832 0 0 0 0.735521446965032 0 0 0.403001693641817 0 0 0 0.344318952254141 0 0 0 0.309079377542861 0 0.320310978186697 0 0 0.300688943148995 0.317500899696586 0.302390064141931 0.342553754918429 0 0.380615100316593 0.312804107010601 0.34659722978739 0 0.337828412619656 0.343646871850188 0.366644506638371 0 0 0.340233696652051 0.318368057811309 0 0 0.29181352094543
"caudal_middle_frontal_gyrus_right" 0 0.670964828808647 0.688748493728322 0 0 0 0 0.536149106161492 0.574294554733133 0 0.426417228238691 0 0.53521095480942 0 0 0.56787124616673 0.604843801559795 0 0.51832019094555 0 0.658459647254893 0.889256295708162 0.644981819975512 0.455205852938497 0.4961996270854 0.534212757910672 0.701917165581263 0.594663617366901 0 0 0 0 0 0.539084271928354 0.218729071109295 0.403001693641817 0 0 0 0.302956621922295 0.235640809375426 0.268085061981247 0.285826892451545 0.267138629361781 0.252760538525594 0 0.273228506750707 0 0 0.186463269347711 0.213964544871055 0.243905946113136 0.202477971375833 0 0.186122172594405 0.599004182872112 0.182726041421172 0.265753898345677 0.251070833099979 0.228846430569576 0.23682849980139 0.221704509856409 0.253066207223535 0.216251355470438 0.264947140639747 0 0.256573425826845 0.206361675618972
"cuneus_right" 0 0 0 0.110360918237863 0 0 0 0 0 0 0 0 0 0 0 0 0 0 0 0 0 0 0 0.140165304247491 0 0 0 0.143142043463038 0 0 0 0 0 0 0 0 0 0 0 0.27497680745413 0.316499883752427 0.385251232111853 0 0.241473250773611 0 0.212780532688163 0 0 0 0 0 0 0 0.184535735844627 0 0 0 0.204801945354168 0 0 0 0.220194167470796 0 0 0 0 0 0.265434449804829
"entorhinal_cortex_right" 0 0 0 0 0.355118568779738 0 0 0 0 0.158659781509043 0 0 0 0 0 0 0 0 0 0 0 0 0 0 0 0 0 0 0 0 0 0 0 0 0 0 0 0 0 0.141018700110236 0 0.132892018147602 0 0 0 0 0 0 0.189403319888197 0 0 0 0 0 0 0 0 0 0 0 0.510384915775496 0 0.166689574648645 0 0 0.159086358163864 0 0.171997987719733
"fusiform_gyrus_right" 0 0 0 0 0 0 0 0 0 0.110966159403298 0 0 0 0 0 0 0 0 0 0 0 0 0 0 0 0 0.63142959086453 0 0 0 0 0 0 0 0.309159206136082 0 0.302956621922295 0.27497680745413 0.141018700110236 0 0.206150171893912 0.220834737483794 0.402709386878412 0.207159897498284 0 0.267416484147936 0 0.212370731662218 0.16731769165492 0.318227643589338 0 0 0 0.507837231487172 0.303184748326876 0.338948315145213 0.315598521991262 0.330806540230288 0 0 0.306195547629273 0.297780811603377 0.276977087201925 0.290576138244963 0 0.154191392181625 0.32750059617567 0.281210988146271
"inferior_parietal_gyrus_right" 0 0 0 0 0 0 0 0 0 0 0 0 0 0 0 0 0 0 0 0 0 0 0 0 0 0 0.689450483222082 0 0 0 0 0 0 0 0.262549869857652 0.344318952254141 0.235640809375426 0.316499883752427 0 0.206150171893912 0 0.266627806423974 0.326710914873621 0.198507392807028 0 0.364773394328078 0 0.253092790920198 0.353022251203039 0.277665721378986 0.23387137927527 0 0 0.359698015417965 0.236772913341065 0.296636901218579 0.288710617934119 0.328625651338889 0.25139265705903 0 0.263711733287685 0.253618386080975 0.285013755133328 0.2382545637892 0 0 0.296784531106567 0.297053592637028
"inferior_temporal_gyrus_right" 0 0 0.620672172135497 0 0 0 0 0 0 0.114380227331648 0 0 0 0 0 0 0 0 0 0 0 0 0 0 0 0 0.633397686260279 0 0 0 0 0 0 0 0.269846694071651 0 0.268085061981247 0.385251232111853 0.132892018147602 0.220834737483794 0.266627806423974 0 0.358051127273773 0.242131148306786 0 0.270404965612703 0 0.215490193415989 0.227189391045196 0.258219865196341 0 0 0 0.531432833306449 0.252530024028699 0.330282078786945 0.304353166650727 0.304923451015894 0 0 0.313193255153589 0.280469830907862 0.268970332175767 0.264444286448952 0 0.195716661056523 0.32855254928197 0.331176441477083
"cingulate_gyrus_isthmus_right" 0 0 0.603799494729825 0 0 0 0 0.509723248970078 0.80537031984668 0 0 0 0 0.368192793637911 0 0 0 0 0 0 0.365861354360566 0.955030073994385 0.446088231796448 0.0896065526724253 0 0 0 0.454681504499348 0 0.615471345409205 0 0 0 0.646470965072655 0.295856476838047 0 0.285826892451545 0 0 0.402709386878412 0.326710914873621 0.358051127273773 0 0.371174749246869 0 0.174924784375051 0 0.313289440833267 0 0.35394231483645 0 0 0 0.37955796213613 0.25895579269542 0.377669901696894 0.3697213073672 0.237726550938678 0 0 0.337191202233121 0.267060290023343 0.323023299099775 0.298131591731035 0 0 0.476469248333505 0.366653728154531
"lateral_occipital_cortex_right" 0 0 0 0 0 0 0 0 0 0 0 0 0 0 0 0 0 0 0 0 0 0 0 0 0 0 0 0 0 0 0 0 0 0 0.289985368248109 0 0.267138629361781 0.241473250773611 0 0.207159897498284 0.198507392807028 0.242131148306786 0.371174749246869 0 0 0.318811646542341 0 0.248684499807685 0.25416059595871 0.304172245805393 0 0 0 0.347822794603483 0.30835792882417 0.344515715080686 0.318111775516045 0.298664250807889 0 0 0.313321463777237 0.244718837170059 0.320571418534042 0.29194713421806 0 0 0.321764871784213 0.334208514520183
"lateral_orbitofrontal_cortex_right" 0 0.47105361776854 0.539190093332354 0 0 0 0 0 0 0 0 0 0 0 0 0 0 0 0 0 0 0.51338617684773 0 0 0 0 0.536274993576966 0 0 0 0 0 0 0 0 0.309079377542861 0.252760538525594 0 0 0 0 0 0 0 0 0 0.283346736114274 0 0 0 0.245923413495714 0.176438830850088 0.218410576967673 0 0 0.309928980566215 0.238007312340013 0 0.284316770115619 0.289114669814693 0.261780169783147 0 0.0694037894023393 0 0.244995133880745 0.0813190829793229 0 0.182809674286047
"lingual_gyrus_right" 0 0 0 0.100970144271783 0 0.139554189662446 0 0 0 0.113513800618625 0 0.106449175479652 0 0 0 0 0 0 0 0 0 0 0 0.13027132710005 0 0 0 0 0 0 0 0 0 0 0 0 0 0.212780532688163 0 0.267416484147936 0.364773394328078 0.270404965612703 0.174924784375051 0.318811646542341 0 0 0 0 0.160844995184948 0 0 0 0 0.206356593058978 0 0 0.299620476363474 0.293346555414153 0 0 0 0.32779054377512 0 0.235825407911544 0 0 0.268019305800261 0.284432449829009
"medial_orbitofrontal_gyrus_right" 0 0.517182925370143 0.565675309573434 0 0 0 0 0 0 0 0 0 0.096760186556202 0 0 0 0 0 0 0 0 0.553796892205592 0 0 0.788899790172441 0.481408586751444 0.550771651230687 0 0 0 0.048946468677671 0 0 0 0 0.320310978186697 0.273228506750707 0 0 0 0 0 0 0 0.283346736114274 0 0 0 0 0 0.252953526873031 0.267268077609142 0.281094943623188 0 0 0.292434396561751 0.224161415663117 0 0.218765123983706 0.236836886542226 0.235618530823907 0 0 0 0.177571732260101 0 0 0.248575753964356
"middle_temporal_gyrus_right" 0 0 0 0 0 0 0 0 0 0 0 0 0 0 0 0 0 0 0 0 0 0.676904054041165 0 0 0 0 0 0 0 0 0 0 0 0 0.210402490051005 0 0 0 0 0.212370731662218 0.253092790920198 0.215490193415989 0.313289440833267 0.248684499807685 0 0 0 0 0 0.254104811044319 0 0 0 0 0.238195251150851 0.336981239830198 0.288033080019633 0.275194107289357 0 0 0.302089014904831 0.262716844416239 0.22529446131258 0.257248771356831 0 0.196064686235542 0.284724707789555 0.294217137546809
"parahippocampal_gyrus_right" 0 0 0 0 0 0 0 0 0 0 0 0 0 0 0 0 0 0 0 0 0 0 0 0 0 0 0 0 0 0 0 0 0 0 0 0 0 0 0.189403319888197 0.16731769165492 0.353022251203039 0.227189391045196 0 0.25416059595871 0 0.160844995184948 0 0 0 0 0 0 0 0 0 0 0.313145334315661 0.445254021358831 0 0 0 0.332061030432026 0.20775495168582 0 0 0.171003304804351 0 0.247461648942534
"paracentral_gyrus_right" 0 0 0 0 0 0 0 0 0 0 0 0 0 0 0 0 0 0 0 0 0 0 0 0 0 0 0.916224722647602 0.0870495972496269 0 0 0 0 0 0 0.258570368631687 0.300688943148995 0.186463269347711 0 0 0.318227643589338 0.277665721378986 0.258219865196341 0.35394231483645 0.304172245805393 0 0 0 0.254104811044319 0 0 0 0 0 0 0.141675886297947 0.286040005432462 0.274824628598081 0.236521899832995 0 0 0.221856610163627 0.230457313506394 0.269301764715859 0.223175519039443 0 0 0.292740123863666 0.280834841732726
"inferior_frontal_gyrus_pars_opercularis_right" 0 0.561992103265536 0.591842466041034 0 0 0 0 0 0 0 0 0 0 0 0 0 0.543870691349938 0 0 0 0 0.60633367241732 0.510971158490143 0 0.461801312481927 0.494860748394747 0.601685183891205 0 0 0 0 0 0 0.537942935801816 0 0.317500899696586 0.213964544871055 0 0 0 0.23387137927527 0 0 0 0.245923413495714 0 0.252953526873031 0 0 0 0 0.167168066586192 0.188476669786381 0 0.215178223798408 0.288648890494655 0.175402875266652 0 0.247143858261018 0.219185263387909 0.226934918990873 0.29615917634448 0 0.222215803073867 0 0 0 0.189139936346238
"inferior_frontal_gyrus_pars_orbitalis_right" 0 0 0 0 0 0 0 0 0 0 0 0 0 0 0 0 0 0 0 0 0 0 0 0 0 0 0 0 0 0 0 0 0 0 0 0.302390064141931 0.243905946113136 0 0 0 0 0 0 0 0.176438830850088 0 0.267268077609142 0 0 0 0.167168066586192 0 0.179282819273682 0 0 0 0 0 0.234675473667272 0.239427166225 0.236604622028994 0 0 0 0 0 0 0.167909753204431
"inferior_frontal_gyrus_pars_triangularis_right" 0 0.520550923083048 0.561783551457512 0 0 0 0 0 0 0 0 0 0 0 0 0 0 0 0 0 0 0 0 0 0.557064521524543 0.506469140520143 0.540217052558172 0 0 0 0 0 0 0 0 0.342553754918429 0.202477971375833 0 0 0 0 0 0 0 0.218410576967673 0 0.281094943623188 0 0 0 0.188476669786381 0.179282819273682 0 0 0 0 0.165268584728726 0 0.250439273401013 0.236704679360667 0.219838947565243 0 0 0 0.280373403508413 0 0 0.173730482016535
"pericalcarine_cortex_right" 0 0 0 0.136695179584368 0 0 0 0 0 0 0 0 0 0 0 0 0 0 0 0 0 0 0 0 0 0 0 0 0 0 0 0 0 0 0 0 0 0.184535735844627 0 0.507837231487172 0.359698015417965 0.531432833306449 0.37955796213613 0.347822794603483 0 0.206356593058978 0 0 0 0 0 0 0 0 0 0 0.331369943505455 0.333042719866427 0 0 0 0.337256662293181 0 0 0 0 0 0
"postcentral_gyrus_right" 0 0 0.77249320351882 0 0 0 0 0 0 0 0 0 0 0 0 0.0959188113441744 0 0 0 0 0 0 0 0 0 0 0.713295961654091 0 0 0 0 0 0 0 0.232780487256342 0.380615100316593 0.186122172594405 0 0 0.303184748326876 0.236772913341065 0.252530024028699 0.25895579269542 0.30835792882417 0 0 0 0.238195251150851 0 0.141675886297947 0.215178223798408 0 0 0 0 0.372774300812347 0.204573118743497 0.215751526451087 0.259238140927037 0 0.200106899819861 0.225535738510319 0.15510651915221 0.214066218130556 0 0 0 0.214713123526347
"posterior_cingulate_gyrus_right" 0 0.684697945074942 1.08065814443291 0 0 0 0 0.617508540988518 1.16304764867695 0 0 0 0.439288106407092 0 0 0.778806283417772 0 0.43967013213025 0 0 0.413226575393294 1.09436247170172 0.976648121854775 0.758104268868997 0.532951753454344 0.484606514387378 0.765919463177335 0.673909744554934 0 0.852755852393507 0 0 0.591897529462369 0.842208158385079 0.279820543984126 0.312804107010601 0.599004182872112 0 0 0.338948315145213 0.296636901218579 0.330282078786945 0.377669901696894 0.344515715080686 0.309928980566215 0 0.292434396561751 0.336981239830198 0 0.286040005432462 0.288648890494655 0 0 0 0.372774300812347 0 0.42340388651564 0.315559243387056 0.36173950557028 0.370696608191767 0.520269715337027 0.287280898524171 0.289611606261979 0.296457167765778 0 0 0 0.317684558621943
"precentral_gyrus_right" 0 0 0.743273085499045 0 0 0 0 0.682840408171803 0.713934335596908 0 0 0 0 0 0 0 0 0 0 0 0 1.18092926533672 0.954171298217941 0.717822896067845 0 0 0.942638727629988 0.596559124830138 0.513660941591353 0.74442392962047 0 0 0 0 0.28701583027391 0.34659722978739 0.182726041421172 0 0 0.315598521991262 0.288710617934119 0.304353166650727 0.3697213073672 0.318111775516045 0.238007312340013 0.299620476363474 0.224161415663117 0.288033080019633 0.313145334315661 0.274824628598081 0.175402875266652 0 0.165268584728726 0.331369943505455 0.204573118743497 0.42340388651564 0 0.285838453353109 0.262715941412259 0.22341472162004 0.227953123692084 0.281342216392635 0.292686503032259 0.267394241568021 0 0 0.305965164011083 0.242567901026024
"precuneus_right" 0 0 0 0 0 0 0 0 0 0.116416329058176 0 0 0 0 0 0 0 0 0 0 0 0 0 0.135003924229817 0 0 0 0.155217941017048 0 0 0 0 0 0 0.272239235164081 0 0.265753898345677 0.204801945354168 0 0.330806540230288 0.328625651338889 0.304923451015894 0.237726550938678 0.298664250807889 0 0.293346555414153 0 0.275194107289357 0.445254021358831 0.236521899832995 0 0 0 0.333042719866427 0.215751526451087 0.315559243387056 0.285838453353109 0 0 0 0.264422580637565 0.260401592750812 0.299650105084723 0.239193731975437 0 0 0.323766134485974 0.30762434601701
"rostral_anterior_cingulate_cortex_right" 0 0.674394070563027 0.609941959416018 0 0 0 0 0 0 0 0 0 0.174936244964488 0 0 0 0.775229836232657 0 0 0 0 0.761924934453149 0.504944940374676 0 0.992948545145019 0.564030156892747 0.581334426979461 0 0 0 0 0 0 0.468442466775567 0 0.337828412619656 0.251070833099979 0 0 0 0.25139265705903 0 0 0 0.284316770115619 0 0.218765123983706 0 0 0 0.247143858261018 0.234675473667272 0.250439273401013 0 0.259238140927037 0.36173950557028 0.262715941412259 0 0 0.245518428139432 0.272162428383987 0.254982100806512 0 0.250261758631506 0.29911999458811 0 0 0.24247676483385
"rostral_middle_frontal_gyrus_right" 0 0.501411826145639 0.552679896209786 0 0 0 0 0 0 0 0 0 0 0 0 0 0.447045980041754 0 0 0 0 0.544098411521127 0.617688807180465 0 0.426510476959652 0 0.549018224165897 0 0 0 0 0 0 0 0 0.343646871850188 0.228846430569576 0 0 0 0 0 0 0 0.289114669814693 0 0.236836886542226 0 0 0 0.219185263387909 0.239427166225 0.236704679360667 0 0 0.370696608191767 0.22341472162004 0 0.245518428139432 0 0.253097218210002 0 0 0.27223551789105 0.150238230517226 0 0 0.255469836381148
"superior_frontal_gyrus_right" 0 0.771805589672788 0.733890651226824 0 0.418386356862228 0 0 0.478045815575992 0.4642834602396 0 0.566586152233377 0 0 0.534009123417059 0 0.658239569633287 0.534182039196481 0 0 0 0.613345248879946 1.00132187818197 0.871471264324337 0 0.456327305579924 0.534982653338897 0.762161118286618 0.620193540595501 0 0.606832987545925 0.136223606979294 0 0 0.539618987948626 0.249790562841086 0.366644506638371 0.23682849980139 0 0.510384915775496 0.306195547629273 0.263711733287685 0.313193255153589 0.337191202233121 0.313321463777237 0.261780169783147 0 0.235618530823907 0.302089014904831 0 0.221856610163627 0.226934918990873 0.236604622028994 0.219838947565243 0 0.200106899819861 0.520269715337027 0.227953123692084 0.264422580637565 0.272162428383987 0.253097218210002 0 0.239140267046 0.290090797448309 0.224548776710151 0.211044936849228 0 0.2908439944296 0.281238620617983
"superior_parietal_gyrus_right" 0 0 0 0 0 0 0 0 0 0 0 0 0 0 0 0 0 0 0 0 0 0 0 0.122919110871044 0 0 0 0.0937172640632387 0 0 0 0 0 0 0.231730558121119 0 0.221704509856409 0.220194167470796 0 0.297780811603377 0.253618386080975 0.280469830907862 0.267060290023343 0.244718837170059 0 0.32779054377512 0 0.262716844416239 0.332061030432026 0.230457313506394 0.29615917634448 0 0 0.337256662293181 0.225535738510319 0.287280898524171 0.281342216392635 0.260401592750812 0.254982100806512 0 0.239140267046 0 0.279821609843131 0.233966765094247 0 0 0.305531232131725 0.293340137801276
"superior_temporal_gyrus_right" 0 0 0 0 0 0 0 0 0 0 0 0 0 0 0 0 0 0 0 0 0 0 0 0 0 0 0 0 0 0 0 0 0 0 0.18457883484029 0 0.253066207223535 0 0.166689574648645 0.276977087201925 0.285013755133328 0.268970332175767 0.323023299099775 0.320571418534042 0.0694037894023393 0 0 0.22529446131258 0.20775495168582 0.269301764715859 0 0 0 0 0.15510651915221 0.289611606261979 0.292686503032259 0.299650105084723 0 0 0.290090797448309 0.279821609843131 0 0.231487735924495 0 0.242989635898757 0.19196564811646 0.26613613329732
"supramarginal_gyrus_right" 0 0 0 0 0 0 0 0 0 0 0 0 0 0 0 0 0 0 0 0 0 0.823070940511822 0 0 0 0 0.72784155103842 0 0 0 0 0 0 0 0.271680152875565 0.340233696652051 0.216251355470438 0 0 0.290576138244963 0.2382545637892 0.264444286448952 0.298131591731035 0.29194713421806 0 0.235825407911544 0 0.257248771356831 0 0.223175519039443 0.222215803073867 0 0 0 0.214066218130556 0.296457167765778 0.267394241568021 0.239193731975437 0.250261758631506 0.27223551789105 0.224548776710151 0.233966765094247 0.231487735924495 0 0 0 0.277450297470256 0.207052723134661
"frontal_pole_right" 0 0 0 0 0 0 0 0 0 0 0.0624407286756083 0 0.0907144015352411 0 0 0 0 0 0 0 0 0 0 0 0 0 0.526153010661204 0 0 0 0.0708545309904784 0 0 0 0 0.318368057811309 0.264947140639747 0 0 0 0 0 0 0 0.244995133880745 0 0.177571732260101 0 0 0 0 0 0.280373403508413 0 0 0 0 0 0.29911999458811 0.150238230517226 0.211044936849228 0 0 0 0 0 0 0
"temporal_pole_right" 0 0 0 0 0 0 0 0 0 0 0 0 0 0 0 0 0 0 0 0 0 0 0 0 0 0 0 0 0 0 0 0 0 0 0 0 0 0 0.159086358163864 0.154191392181625 0 0.195716661056523 0 0 0.0813190829793229 0 0 0.196064686235542 0.171003304804351 0 0 0 0 0 0 0 0 0 0 0 0 0 0.242989635898757 0 0 0 0 0.228742141389474
"transverse_temporal_gyrus_right" 0 0 0 0 0 0 0 0 0 0 0 0 0 0 0 0 0 0 0 0 0 0 0 0 0 0 0 0 0 0 0 0 0 0 0.239219211943826 0 0.256573425826845 0 0 0.32750059617567 0.296784531106567 0.32855254928197 0.476469248333505 0.321764871784213 0 0.268019305800261 0 0.284724707789555 0 0.292740123863666 0 0 0 0 0 0 0.305965164011083 0.323766134485974 0 0 0.2908439944296 0.305531232131725 0.19196564811646 0.277450297470256 0 0 0 0.257938102030627
"insula_right" 0 0 0.642167633490726 0 0 0 0 0 0 0 0 0 0.164301032512043 0 0 0 0 0 0 0 0 0.578190597705199 0.722022552152609 0 0 0 0.643170522459666 0 0 0 0 0 0 0 0.2681548486936 0.29181352094543 0.206361675618972 0.265434449804829 0.171997987719733 0.281210988146271 0.297053592637028 0.331176441477083 0.366653728154531 0.334208514520183 0.182809674286047 0.284432449829009 0.248575753964356 0.294217137546809 0.247461648942534 0.280834841732726 0.189139936346238 0.167909753204431 0.173730482016535 0 0.214713123526347 0.317684558621943 0.242567901026024 0.30762434601701 0.24247676483385 0.255469836381148 0.281238620617983 0.293340137801276 0.26613613329732 0.207052723134661 0 0.228742141389474 0.257938102030627 0
