# Supplementary material for: NODDI and Tensor-Based Microstructural Indices as Predictors of Functional Connectivity
Source: PLoS One. 2016 Apr 14;11(4):e0153404. doi: 10.1371/journal.pone.0153404 (PMC4831788; doi:10.1371/journal.pone.0153404)
Supplement: S1 Data — a) Functional connectivity matrices, both fMRI and EEG connectomes across all subjects, in the form of precision matrices and b) structural brain connectivity matrices across all subjects and microstructural indices. Columns and rows are named according to the corresponding brain region that represent. (ZIP) [file pone.0153404.s001.zip › DATA/DWI/37_WMD_68.txt]

"banks_superior_temporal_sulcus_left" "caudal_anterior_cingulate_cortex_left" "caudal_middle_frontal_gyrus_left" "cuneus_left" "entorhinal_cortex_left" "fusiform_gyrus_left" "inferior_parietal_gyrus_left" "inferior_temporal_gyrus_left" "cingulate_gyrus_isthmus_left" "lateral_occipital_cortex_left" "lateral_orbitofrontal_cortex_left" "lingual_gyrus_left" "medial_orbitofrontal_gyrus_left" "middle_temporal_gyrus_left" "parahippocampal_gyrus_left" "paracentral_gyrus_left" "inferior_frontal_gyrus_pars_opercularis_left" "inferior_frontal_gyrus_pars_orbitalis_left" "inferior_frontal_gyrus_pars_triangularis_left" "pericalcarine_cortex_left" "postcentral_gyrus_left" "posterior_cingulate_gyrus_left" "precentral_gyrus_left" "precuneus_left" "rostral_anterior_cingulate_cortex_left" "rostral_middle_frontal_gyrus_left" "superior_frontal_gyrus_left" "superior_parietal_gyrus_left" "superior_temporal_gyrus_left" "supramarginal_gyrus_left" "frontal_pole_left" "temporal_pole_left" "transverse_temporal_gyrus_left" "insula_left" "banks_superior_temporal_sulcus_right" "caudal_anterior_cingulate_cortex_right" "caudal_middle_frontal_gyrus_right" "cuneus_right" "entorhinal_cortex_right" "fusiform_gyrus_right" "inferior_parietal_gyrus_right" "inferior_temporal_gyrus_right" "cingulate_gyrus_isthmus_right" "lateral_occipital_cortex_right" "lateral_orbitofrontal_cortex_right" "lingual_gyrus_right" "medial_orbitofrontal_gyrus_right" "middle_temporal_gyrus_right" "parahippocampal_gyrus_right" "paracentral_gyrus_right" "inferior_frontal_gyrus_pars_opercularis_right" "inferior_frontal_gyrus_pars_orbitalis_right" "inferior_frontal_gyrus_pars_triangularis_right" "pericalcarine_cortex_right" "postcentral_gyrus_right" "posterior_cingulate_gyrus_right" "precentral_gyrus_right" "precuneus_right" "rostral_anterior_cingulate_cortex_right" "rostral_middle_frontal_gyrus_right" "superior_frontal_gyrus_right" "superior_parietal_gyrus_right" "superior_temporal_gyrus_right" "supramarginal_gyrus_right" "frontal_pole_right" "temporal_pole_right" "transverse_temporal_gyrus_right" "insula_right"
"banks_superior_temporal_sulcus_left" 0 0 0 0 0 0.000619148141118869 0.000603574394252506 0.000607900195267358 0.000604587490790145 0.0006092778716464 0 0.000679258285457264 0 0.000639692311419624 0.000692287476354113 0.000581627121898265 0 0 0 0.000603090824609469 0.000574711389794283 0.000595622009610663 0.000571198987877112 0.000597255523078034 0 0 0 0.000579580828023276 0.00062562248511613 0.000602447796404821 0 0 0.000622559847520219 0.000605800088986908 0 0 0 0 0 0 0 0 0 0 0 0 0 0 0 0 0 0 0 0 0 0 0 0 0 0 0 0 0 0 0 0 0 0
"caudal_anterior_cingulate_cortex_left" 0 0 0.000580669483094122 0 0 0 0 0 0 0 0.000578160965610431 0 0.000583381025155137 0 0 0.000570940642926463 0.000587006730151253 0.0005714597430937 0.000573587842805649 0 0.000560788688872858 0.00064717843572088 0.000572487680730647 0 0.00060532572572081 0.000584483476222187 0.000593909644336827 0.000559038728490963 0 0.000571072864653037 0 0 0 0.000573150596041482 0 0.000765735537939908 0.00061635072980467 0 0 0 0 0 0 0 0.000591846369800845 0 0.000606108436637228 0 0 0 0.000603244664268113 0 0.000603031884448156 0 0 0.000606701337699715 0 0 0.000644686368999043 0.000610296357299697 0.000625513598021974 0 0 0 0 0 0 0
"caudal_middle_frontal_gyrus_left" 0 0.000580669483094122 0 0 0 0 0.000559602992125188 0.000567319429925335 0.000572831865802516 0 0.000564715420396235 0 0.00057211650152236 0 0 0.000580418890444583 0.000558954662208738 0.000564127019623711 0.000557837191578829 0 0.000566400346038263 0.000577287312218865 0.000565018226022087 0.000570878720186251 0.000579053265393963 0.000583319408490263 0.000578346776100131 0.000554757822429065 0.000588622856874696 0.000568632270741688 0 0 0.000552308381824109 0.000575600144475744 0 0.000649166256221302 0.000621790220514977 0 0 0 0 0.00060261939179019 0.000597810506153514 0 0.000600641103006322 0 0.000605583825023511 0 0 0 0.000608014956505323 0 0.000606197480226888 0 0.000598277352657559 0.000633302728436287 0.000616279078648484 0 0.000624115251062008 0.000609695400985619 0.00062265514032157 0 0 0 0 0 0 0.000608235957325347
"cuneus_left" 0 0 0 0 0 0.000610369648266703 0 0 0 0.000609561392341712 0 0.000660250520489967 0 0 0 0 0 0 0 0.000643610091259307 0 0 0 0.00062587069702302 0 0 0 0.000630155779341866 0.000618409050278395 0 0 0 0 0 0 0 0 0.000898199045499266 0 0 0 0 0 0 0 0.000843154174754567 0 0 0 0 0 0 0 0.000749131022830283 0 0 0 0 0 0 0 0 0 0 0 0 0 0
"entorhinal_cortex_left" 0 0 0 0 0 0.000744849381769136 0 0.000627698887492588 0 0 0 0 0 0 0.000752140929213082 0 0 0 0 0 0 0 0 0 0 0 0 0 0.000639583627571804 0 0 0.000678768954448193 0 0.000690911958083851 0 0 0 0 0.000757292421637482 0 0 0 0 0 0 0 0 0 0 0 0 0 0 0 0 0 0 0 0 0 0.000642023264055586 0 0 0 0 0 0 0
"fusiform_gyrus_left" 0.000619148141118869 0 0 0.000610369648266703 0.000744849381769136 0 0.0005865773529549 0.000624025337897447 0.000642025199182665 0.000613723902535968 0 0.000699171859102727 0.000744942437562358 0.0006115427141726 0.000690254414563824 0 0 0 0 0.000672007180639843 0.000592746720596328 0 0.000610682914637305 0.00070799050916624 0 0 0 0.000606931344697976 0.000619963563200185 0.000594168456157188 0 0.000688942732905999 0.000632722496668842 0.000657855388475975 0 0 0 0 0 0 0 0 0 0 0 0.00072870688318956 0 0 0 0 0 0 0 0 0 0 0 0 0 0 0 0 0 0 0 0 0 0
"inferior_parietal_gyrus_left" 0.000603574394252506 0 0.000559602992125188 0 0 0.0005865773529549 0 0.00057509655658846 0.000597607228132249 0.000603554516764903 0 0.000765725618046851 0 0.00060032383221458 0.000713442751096987 0.000592692653351179 0 0 0 0.000802970423904923 0.000585991644151406 0.000597785792935575 0.000579237971059471 0.00060459508910287 0 0 0 0.000588322992905115 0.000606597465627409 0.000594187653670364 0 0 0.000603922878525462 0.00058975152793009 0 0 0 0 0 0 0 0 0 0 0 0 0 0 0 0 0 0 0 0 0 0 0 0 0 0 0 0 0 0 0 0 0 0
"inferior_temporal_gyrus_left" 0.000607900195267358 0 0.000567319429925335 0 0.000627698887492588 0.000624025337897447 0.00057509655658846 0 0.000593317813724257 0.000614121708430779 0 0.000647763285005988 0 0.000619014021647008 0.000631314420081247 0.00058317845163423 0 0 0 0 0.000585601916604553 0.000596106868171553 0.000575787123527139 0.000589767512945408 0 0 0.000581449052489304 0.000577239312880169 0.000625841428104076 0.000591166114033262 0 0.000709901376736883 0.000615949036053695 0.000629412581549451 0 0 0.000600500548965485 0 0 0 0 0 0.000617046154643746 0 0 0 0 0 0 0 0 0 0 0 0 0.000623521111532853 0.000649930783985577 0 0 0 0.000633846622340487 0 0 0 0 0 0 0
"cingulate_gyrus_isthmus_left" 0.000604587490790145 0 0.000572831865802516 0 0 0.000642025199182665 0.000597607228132249 0.000593317813724257 0 0.000633387303333827 0.000567262806317132 0.00080719125087752 0 0.000596394111192267 0.000709534086667953 0.000593041613795304 0.000669102938493897 0 0 0 0.000612838208393771 0.000597295476070501 0.000575259952059287 0.000634028490408418 0 0 0.000593217807180426 0.000619176731300485 0.000606061363895854 0.000588402038344085 0 0 0.000653870065653287 0.000593231640030883 0 0 0.000598030581185083 0 0 0 0 0 0.000782521742443012 0 0 0 0 0 0 0 0 0 0 0 0 0.000764605610843462 0.000638459531561993 0 0 0 0.000665110919892411 0 0 0 0 0 0 0
"lateral_occipital_cortex_left" 0.0006092778716464 0 0 0.000609561392341712 0 0.000613723902535968 0.000603554516764903 0.000614121708430779 0.000633387303333827 0 0 0.00067162281174182 0 0.000609518064129691 0.000704978268569511 0.00059266789377058 0 0 0 0.000643776148392837 0.000588305557959037 0.000620841399186746 0.000594540733117909 0.000614411794181576 0 0 0.000607776219425152 0.000585126600112738 0.000611887957811081 0.000592057493316876 0 0 0.000615405916608323 0.000637746488200388 0 0 0 0 0.000676561981379584 0.000693262423731217 0 0.000583849594039299 0 0 0 0.000712309366814188 0 0 0 0 0 0 0 0 0 0 0 0.000741726028116644 0 0 0 0 0 0 0 0 0 0
"lateral_orbitofrontal_cortex_left" 0 0.000578160965610431 0.000564715420396235 0 0 0 0 0 0.000567262806317132 0 0 0 0.000632279397253821 0 0 0 0.000583927773859165 0.000590422769949277 0.000595067455828411 0 0 0.000578625130053369 0.000575824356499205 0 0.000619180843227478 0.000601269465234174 0.000572464105398698 0 0.000659386861073276 0 0.000631903055896983 0.000780942260812178 0 0.000609167635437715 0 0.00062498435229638 0.00062259215420944 0 0 0 0 0 0 0 0 0 0 0 0 0 0 0 0 0 0 0 0 0 0 0 0.000599828041345776 0 0 0 0.000671626826058634 0 0 0
"lingual_gyrus_left" 0.000679258285457264 0 0 0.000660250520489967 0 0.000699171859102727 0.000765725618046851 0.000647763285005988 0.00080719125087752 0.00067162281174182 0 0 0 0 0.000671996912467707 0.000590791116869141 0 0 0 0.000648528423132858 0.000697564718072344 0 0.000684705046350281 0.000696722756465966 0 0 0 0.000689608307522253 0.000670941603186799 0.000600472465832621 0 0 0.00064158005246298 0.000739792333036432 0 0 0 0 0 0 0 0 0 0 0 0.000956437702945638 0 0 0 0 0 0 0 0 0 0 0 0 0 0 0 0 0 0 0 0 0 0
"medial_orbitofrontal_gyrus_left" 0 0.000583381025155137 0.00057211650152236 0 0 0.000744942437562358 0 0 0 0 0.000632279397253821 0 0 0 0.000751036213812551 0 0.000579259939667881 0 0.000606475482986712 0 0 0.000576851115812809 0.000579515570818791 0 0.000659993191323724 0.000670078916530935 0.000580863379782538 0 0 0 0.000797560926063611 0 0 0.00067166159356069 0 0.000617151659501932 0.000614730305545598 0 0 0 0 0 0 0 0 0 0.000855897898161492 0 0 0 0 0 0 0 0 0.000606828231545459 0 0 0.000859489334260163 0 0 0 0 0 0.000854401676688827 0 0 0.000776260125745356
"middle_temporal_gyrus_left" 0.000639692311419624 0 0 0 0 0.0006115427141726 0.00060032383221458 0.000619014021647008 0.000596394111192267 0.000609518064129691 0 0 0 0 0.000640508234461604 0.000591500325155218 0 0.000620325039165609 0.000566260398856168 0 0.000464838366927068 0.000598614173314081 0.00058006080470145 0.000604032780258826 0 0 0.000585214179673815 0.000591584374420642 0.000611054625913226 0.00059374629825901 0 0.000661618899655016 0.000594119072484167 0.000613181327490769 0 0 0 0 0 0 0 0 0.000611870369312629 0 0 0 0 0 0 0 0 0 0 0 0 0 0 0 0 0 0.000609607881558879 0 0 0 0 0 0 0
"parahippocampal_gyrus_left" 0.000692287476354113 0 0 0 0.000752140929213082 0.000690254414563824 0.000713442751096987 0.000631314420081247 0.000709534086667953 0.000704978268569511 0 0.000671996912467707 0.000751036213812551 0.000640508234461604 0 0 0 0 0 0 0 0 0.00068650530387208 0 0 0 0 0.00066666402832582 0.000644313610399072 0 0 0.000685221775562809 0 0.000669926110289914 0 0 0 0 0 0 0 0 0 0 0 0 0 0 0 0 0 0 0 0 0 0 0 0 0 0 0 0 0 0 0 0 0 0
"paracentral_gyrus_left" 0.000581627121898265 0.000570940642926463 0.000580418890444583 0 0 0 0.000592692653351179 0.00058317845163423 0.000593041613795304 0.00059266789377058 0 0.000590791116869141 0 0.000591500325155218 0 0 0 0 0 0 0.000795556260913013 0.000586481269622391 0.000627471783513752 0.00059598472828686 0 0 0.000621301171651604 0.000598186819820075 0.000589865410049451 0.000581894271373213 0 0 0 0.000574518304802942 0 0 0.000616124981208378 0 0 0 0 0 0 0 0 0 0 0 0 0 0 0 0 0 0.00089844673494527 0.000631582855560673 0 0 0 0 0.0006171144822664 0 0 0 0 0 0 0
"inferior_frontal_gyrus_pars_opercularis_left" 0 0.000587006730151253 0.000558954662208738 0 0 0 0 0 0.000669102938493897 0 0.000583927773859165 0 0.000579259939667881 0 0 0 0 0.000684650910648152 0.000587978758443834 0 0.000635753906733946 0.000568806611744279 0.000639681773346192 0 0.000575400932559643 0.000581382271906345 0.00056821369092871 0 0 0.000590828333662895 0 0 0.000568239504977068 0.000580987294660718 0 0.000647421402138043 0.000629925050626011 0 0 0 0 0 0 0 0 0 0 0 0 0 0.000608339006175788 0 0 0 0 0 0 0 0.000690125310859333 0.000586087537825658 0.00062126861464477 0 0 0 0 0 0 0
"inferior_frontal_gyrus_pars_orbitalis_left" 0 0.0005714597430937 0.000564127019623711 0 0 0 0 0 0 0 0.000590422769949277 0 0 0.000620325039165609 0 0 0.000684650910648152 0 0.000642649334382156 0 0 0 0.000573209988931828 0 0.000580578823805573 0.000600895462548363 0.000573212349593426 0 0.000597533662867225 0 0 0.000674677133953762 0 0.000590187639028756 0 0 0 0 0 0 0 0 0 0 0 0 0 0 0 0 0 0 0 0 0 0.000597296417760094 0 0 0 0 0 0 0 0 0 0 0 0
"inferior_frontal_gyrus_pars_triangularis_left" 0 0.000573587842805649 0.000557837191578829 0 0 0 0 0 0 0 0.000595067455828411 0 0.000606475482986712 0.000566260398856168 0 0 0.000587978758443834 0.000642649334382156 0 0 0.000574972759223353 0 0.000564260305564431 0 0.000571441156946806 0.000599837342809392 0.00057490343620865 0 0 0 0 0 0 0.000573035107121841 0 0.000641053741627467 0.000608359642249224 0 0 0 0 0 0 0 0 0 0 0 0 0 0 0 0 0 0 0 0 0 0 0 0 0 0 0 0 0 0 0
"pericalcarine_cortex_left" 0.000603090824609469 0 0 0.000643610091259307 0 0.000672007180639843 0.000802970423904923 0 0 0.000643776148392837 0 0.000648528423132858 0 0 0 0 0 0 0 0 0 0 0 0.000608574884181687 0 0 0 0.000602194697877296 0 0 0 0 0 0 0 0 0 0 0 0 0 0 0 0 0 0 0 0 0 0 0 0 0 0 0 0 0 0 0 0 0 0 0 0 0 0 0 0
"postcentral_gyrus_left" 0.000574711389794283 0.000560788688872858 0.000566400346038263 0 0 0.000592746720596328 0.000585991644151406 0.000585601916604553 0.000612838208393771 0.000588305557959037 0 0.000697564718072344 0 0.000464838366927068 0 0.000795556260913013 0.000635753906733946 0 0.000574972759223353 0 0 0.00056806260217869 0.000612664520710371 0.000598111586186724 0 0.000561452350375437 0.000565477998017402 0.000655427631311159 0.000593854705068669 0.000602799327718124 0 0 0.00058222349080027 0.000582047530253137 0 0.000594588094568113 0.000616527568837164 0 0 0 0 0 0.000608117571213367 0 0 0 0 0 0 0 0 0 0 0 0 0.000574467007668679 0 0 0 0 0.000600846917438294 0 0 0 0 0 0 0
"posterior_cingulate_gyrus_left" 0.000595622009610663 0.00064717843572088 0.000577287312218865 0 0 0 0.000597785792935575 0.000596106868171553 0.000597295476070501 0.000620841399186746 0.000578625130053369 0 0.000576851115812809 0.000598614173314081 0 0.000586481269622391 0.000568806611744279 0 0 0 0.00056806260217869 0 0.000589876579891024 0.000602483302548901 0 0.000584524206362326 0.00058621890574308 0.000598079859920232 0.000588972210808354 0.00059218512004973 0 0 0 0.000577147075905682 0 0.00068504250226557 0.000620571275889746 0 0 0 0 0 0.000736945236136628 0 0.000588393217645634 0 0.000591283795326483 0.000602266767005615 0 0 0.000600058358092511 0 0 0 0 0.000789041832389071 0.000646724349255051 0 0.000657911920801871 0.000595199473547011 0.000627333609563322 0 0 0.000583738489199852 0 0 0 0.000596272690787685
"precentral_gyrus_left" 0.000571198987877112 0.000572487680730647 0.000565018226022087 0 0 0.000610682914637305 0.000579237971059471 0.000575787123527139 0.000575259952059287 0.000594540733117909 0.000575824356499205 0.000684705046350281 0.000579515570818791 0.00058006080470145 0.00068650530387208 0.000627471783513752 0.000639681773346192 0.000573209988931828 0.000564260305564431 0 0.000612664520710371 0.000589876579891024 0 0.000588007805881091 0.0005833251756551 0.000574497590379485 0.000629419684910771 0.000584244391955929 0.000569739681063694 0.000573842502768502 0 0 0.000587264687002454 0.000582260255567763 0 0.000617546107848815 0.000616638909318808 0 0 0 0 0 0.000599733698125546 0 0 0 0 0 0 0 0.000654702179191167 0 0 0 0 0.000634474243164222 0.000632955325175384 0 0.000611896002670824 0.000627293938148219 0.00062631915770284 0 0 0 0 0 0 0.000631221238450277
"precuneus_left" 0.000597255523078034 0 0.000570878720186251 0.00062587069702302 0 0.00070799050916624 0.00060459508910287 0.000589767512945408 0.000634028490408418 0.000614411794181576 0 0.000696722756465966 0 0.000604032780258826 0 0.00059598472828686 0 0 0 0.000608574884181687 0.000598111586186724 0.000602483302548901 0.000588007805881091 0 0 0 0.000587198277624787 0.000617327567214616 0.00062591165703896 0.000587630518898837 0 0 0.000647279407062015 0.000632939868860658 0 0 0.000595326646028345 0.000865164628178206 0 0 0 0 0.000813205150591561 0 0 0.00108280657704346 0 0 0 0 0 0 0 0 0 0.000627086776664814 0.000668158845473663 0.00114530342312371 0 0 0 0.00117345564873237 0 0 0 0 0 0
"rostral_anterior_cingulate_cortex_left" 0 0.00060532572572081 0.000579053265393963 0 0 0 0 0 0 0 0.000619180843227478 0 0.000659993191323724 0 0 0 0.000575400932559643 0.000580578823805573 0.000571441156946806 0 0 0 0.0005833251756551 0 0 0.000590687346637731 0.000585466286837671 0 0 0 0 0 0 0.000583360465670577 0 0.000757805430086839 0.000633834059982706 0 0 0 0 0 0 0 0 0 0.00075233233047991 0 0 0 0.000593445251303437 0 0.000653664495486811 0 0 0.000640417908077973 0 0 0.000901409869879632 0.000632962414064049 0.000638463962722201 0 0 0 0 0 0 0
"rostral_middle_frontal_gyrus_left" 0 0.000584483476222187 0.000583319408490263 0 0 0 0 0 0 0 0.000601269465234174 0 0.000670078916530935 0 0 0 0.000581382271906345 0.000600895462548363 0.000599837342809392 0 0.000561452350375437 0.000584524206362326 0.000574497590379485 0 0.000590687346637731 0 0.000585824825547879 0.000549353169301895 0.000586865403782914 0.000559570765443282 0.000673759025773663 0 0 0.000591713846425281 0 0.000629676780174135 0.000609498111041883 0 0 0 0 0 0 0 0 0 0.000605477537428855 0 0 0 0.000597432853429714 0 0.000587400377855628 0 0 0.000609641558022712 0 0 0.000638123442335429 0 0.000606068874997079 0 0 0 0 0 0 0
"superior_frontal_gyrus_left" 0 0.000593909644336827 0.000578346776100131 0 0 0 0 0.000581449052489304 0.000593217807180426 0.000607776219425152 0.000572464105398698 0 0.000580863379782538 0.000585214179673815 0 0.000621301171651604 0.00056821369092871 0.000573212349593426 0.00057490343620865 0 0.000565477998017402 0.00058621890574308 0.000629419684910771 0.000587198277624787 0.000585466286837671 0.000585824825547879 0 0.000586166296769876 0.000571519139000463 0.000571621679875069 0.000673509149938618 0 0.00056220491033455 0.000570172371613702 0 0.000638578678500814 0.000615918255130165 0 0 0.000689259472146717 0.000603397009470686 0.00060792417845155 0 0 0.000595608784881164 0 0.000600590921894151 0 0 0.000626643901650222 0.000605280163613251 0 0.000604679177098692 0 0.000591836269429663 0.000618045206684274 0.000617719957137591 0 0.000613103647950828 0.000607459329597474 0.000616976648505542 0 0 0.000589494483874614 0.000612425233628301 0 0 0.000605024043329543
"superior_parietal_gyrus_left" 0.000579580828023276 0.000559038728490963 0.000554757822429065 0.000630155779341866 0 0.000606931344697976 0.000588322992905115 0.000577239312880169 0.000619176731300485 0.000585126600112738 0 0.000689608307522253 0 0.000591584374420642 0.00066666402832582 0.000598186819820075 0 0 0 0.000602194697877296 0.000655427631311159 0.000598079859920232 0.000584244391955929 0.000617327567214616 0 0.000549353169301895 0.000586166296769876 0 0.000605000785772954 0.000580662034153382 0 0 0.000622803096438417 0.000622799907226103 0 0 0.000613870157956958 0.00112848641301713 0 0 0 0 0.000640590019983844 0 0 0 0 0 0 0.00112551114423681 0 0 0 0 0 0.000628257184192267 0.000654691053639965 0.00128285355539583 0 0 0.00060917719397959 0.00106510869422055 0 0 0 0 0 0
"superior_temporal_gyrus_left" 0.00062562248511613 0 0.000588622856874696 0.000618409050278395 0.000639583627571804 0.000619963563200185 0.000606597465627409 0.000625841428104076 0.000606061363895854 0.000611887957811081 0.000659386861073276 0.000670941603186799 0 0.000611054625913226 0.000644313610399072 0.000589865410049451 0 0.000597533662867225 0 0 0.000593854705068669 0.000588972210808354 0.000569739681063694 0.00062591165703896 0 0.000586865403782914 0.000571519139000463 0.000605000785772954 0 0.000633876185947378 0 0.000711667904960595 0.000625903199719748 0.000638389923676492 0 0 0 0 0 0 0 0 0 0 0 0 0 0 0 0 0 0 0 0 0 0 0.000633494137393371 0 0 0 0 0 0 0 0 0 0 0
"supramarginal_gyrus_left" 0.000602447796404821 0.000571072864653037 0.000568632270741688 0 0 0.000594168456157188 0.000594187653670364 0.000591166114033262 0.000588402038344085 0.000592057493316876 0 0.000600472465832621 0 0.00059374629825901 0 0.000581894271373213 0.000590828333662895 0 0 0 0.000602799327718124 0.00059218512004973 0.000573842502768502 0.000587630518898837 0 0.000559570765443282 0.000571621679875069 0.000580662034153382 0.000633876185947378 0 0 0 0.000636866579553586 0.000585943929180051 0 0.000600920321292345 0 0 0 0 0 0 0.000616557318559074 0 0 0 0 0 0 0 0 0 0 0 0 0.000639370629814143 0.000631736892746817 0 0 0 0.000656281668716223 0 0 0 0 0 0 0
"frontal_pole_left" 0 0 0 0 0 0 0 0 0 0 0.000631903055896983 0 0.000797560926063611 0 0 0 0 0 0 0 0 0 0 0 0 0.000673759025773663 0.000673509149938618 0 0 0 0 0 0 0 0 0 0 0 0 0 0 0 0 0 0 0 0.000537949961010571 0 0 0 0 0 0 0 0 0 0 0 0 0 0.00101383336435277 0 0 0 0.000495555825613733 0 0 0
"temporal_pole_left" 0 0 0 0 0.000678768954448193 0.000688942732905999 0 0.000709901376736883 0 0 0.000780942260812178 0 0 0.000661618899655016 0.000685221775562809 0 0 0.000674677133953762 0 0 0 0 0 0 0 0 0 0 0.000711667904960595 0 0 0 0 0.000695671637319143 0 0 0 0 0 0 0 0 0 0 0 0 0 0 0 0 0 0 0 0 0 0 0 0 0 0 0 0 0 0 0 0 0 0
"transverse_temporal_gyrus_left" 0.000622559847520219 0 0.000552308381824109 0 0 0.000632722496668842 0.000603922878525462 0.000615949036053695 0.000653870065653287 0.000615405916608323 0 0.00064158005246298 0 0.000594119072484167 0 0 0.000568239504977068 0 0 0 0.00058222349080027 0 0.000587264687002454 0.000647279407062015 0 0 0.00056220491033455 0.000622803096438417 0.000625903199719748 0.000636866579553586 0 0 0 0.000619459923551893 0 0 0 0 0 0 0 0 0 0 0 0 0 0 0 0 0 0 0 0 0 0.000587798111006152 0 0 0 0 0 0 0 0 0 0 0 0
"insula_left" 0.000605800088986908 0.000573150596041482 0.000575600144475744 0 0.000690911958083851 0.000657855388475975 0.00058975152793009 0.000629412581549451 0.000593231640030883 0.000637746488200388 0.000609167635437715 0.000739792333036432 0.00067166159356069 0.000613181327490769 0.000669926110289914 0.000574518304802942 0.000580987294660718 0.000590187639028756 0.000573035107121841 0 0.000582047530253137 0.000577147075905682 0.000582260255567763 0.000632939868860658 0.000583360465670577 0.000591713846425281 0.000570172371613702 0.000622799907226103 0.000638389923676492 0.000585943929180051 0 0.000695671637319143 0.000619459923551893 0 0 0.000625585513825642 0.000596233036601693 0 0 0 0 0 0.00062881955353179 0 0 0 0 0 0 0 0.000600469778195212 0 0 0 0 0.000633332910527613 0 0 0.000595439011987854 0 0.000593788931737896 0 0 0 0 0 0 0
"banks_superior_temporal_sulcus_right" 0 0 0 0 0 0 0 0 0 0 0 0 0 0 0 0 0 0 0 0 0 0 0 0 0 0 0 0 0 0 0 0 0 0 0 0 0.000558884326757923 0 0 0.000741851250790019 0.000594561137150901 0.000603851450229844 0.000589620159317202 0.00061039883277873 0 0 0 0.000619409362791073 0 0.00058998661869784 0 0 0 0 0.000579951466319221 0.000602058081107753 0.000586074902785716 0.000593576737272884 0 0 0.000567103347796567 0.000574034774505551 0.000615504710514481 0.000595741365302 0 0 0.000602648077379643 0.000604586013521576
"caudal_anterior_cingulate_cortex_right" 0 0.000765735537939908 0.000649166256221302 0 0 0 0 0 0 0 0.00062498435229638 0 0.000617151659501932 0 0 0 0.000647421402138043 0 0.000641053741627467 0 0.000594588094568113 0.00068504250226557 0.000617546107848815 0 0.000757805430086839 0.000629676780174135 0.000638578678500814 0 0 0.000600920321292345 0 0 0 0.000625585513825642 0 0 0.000591815261302384 0 0 0 0.00061116355084743 0 0 0 0.00057529592946926 0 0.00057901194643711 0 0 0.000627795277060677 0.000576869793408636 0.000575562912619286 0.000579662482662415 0 0.000630278368238703 0.000657389835915589 0.000608763930413497 0 0.000594270275854325 0.000594583732883914 0.000592171074937204 0 0 0.000599669932013656 0.000592803397386624 0 0 0.000580458982534735
"caudal_middle_frontal_gyrus_right" 0 0.00061635072980467 0.000621790220514977 0 0 0 0 0.000600500548965485 0.000598030581185083 0 0.00062259215420944 0 0.000614730305545598 0 0 0.000616124981208378 0.000629925050626011 0 0.000608359642249224 0 0.000616527568837164 0.000620571275889746 0.000616638909318808 0.000595326646028345 0.000633834059982706 0.000609498111041883 0.000615918255130165 0.000613870157956958 0 0 0 0 0 0.000596233036601693 0.000558884326757923 0.000591815261302384 0 0 0 0.000636056713671566 0.000564791358297701 0.000581669158766657 0.00056310642447599 0.000597314164643828 0.000570593793623006 0 0.000583714424387992 0 0 0.000555269287779854 0.000576083744145413 0.000576106339077709 0.000577210470096682 0 0.000538754850730577 0.00059012014159681 0.000565144242610073 0.000570145848648815 0.000584486909996951 0.000587199575403577 0.000586110377547931 0.000551647901453253 0.000586124970564352 0.000543936667644758 0.000596522245975182 0 0.000616502715576747 0.000578997248629094
"cuneus_right" 0 0 0 0.000898199045499266 0 0 0 0 0 0 0 0 0 0 0 0 0 0 0 0 0 0 0 0.000865164628178206 0 0 0 0.00112848641301713 0 0 0 0 0 0 0 0 0 0 0 0.000679616989071236 0.000616637306920697 0.000697402091403487 0 0.000607950942677396 0 0.000635753515428205 0 0 0 0 0 0 0 0.000629588396600609 0 0 0 0.000667301126853215 0 0 0 0.000651657849736189 0 0 0 0 0 0.000631899162063395
"entorhinal_cortex_right" 0 0 0 0 0.000757292421637482 0 0 0 0 0.000676561981379584 0 0 0 0 0 0 0 0 0 0 0 0 0 0 0 0 0 0 0 0 0 0 0 0 0 0 0 0 0 0.00078143042253357 0 0.000664290571053071 0 0 0 0 0 0 0.000697660179957439 0 0 0 0 0 0 0 0 0 0 0 0.000634957780664039 0 0.000688405577190534 0 0 0.000696330660689447 0 0.000713870063045375
"fusiform_gyrus_right" 0 0 0 0 0 0 0 0 0 0.000693262423731217 0 0 0 0 0 0 0 0 0 0 0 0 0 0 0 0 0.000689259472146717 0 0 0 0 0 0 0 0.000741851250790019 0 0.000636056713671566 0.000679616989071236 0.00078143042253357 0 0.000570504405549022 0.000609918027028798 0.000688473508116921 0.000606827595389657 0 0.000644035304386893 0 0.000632129067543168 0.00061808569536948 0.000632119791473307 0 0 0 0.000708359377362939 0.000639680908987532 0.000662229683422005 0.000630115236172072 0.000681308570240358 0 0 0.000619712828591698 0.000625232705493785 0.000643297267778093 0.000680045176339092 0 0.000705996431653026 0.000670556049478156 0.000650203394229142
"inferior_parietal_gyrus_right" 0 0 0 0 0 0 0 0 0 0 0 0 0 0 0 0 0 0 0 0 0 0 0 0 0 0 0.000603397009470686 0 0 0 0 0 0 0 0.000594561137150901 0.00061116355084743 0.000564791358297701 0.000616637306920697 0 0.000570504405549022 0 0.000589628735711139 0.000598069129447344 0.000612115907335689 0 0.000691502213549091 0 0.000598930787361358 0.000798821831728433 0.000593709078725676 0.000583294326903973 0 0 0.000645322622530867 0.000581680345620023 0.000598557771089052 0.000585201279723224 0.000635114475245315 0.000598239666071629 0 0.000569695204103391 0.00060639208181303 0.000609431964123655 0.000605835429049816 0 0 0.00061334245541783 0.000607469250356529
"inferior_temporal_gyrus_right" 0 0 0.00060261939179019 0 0 0 0 0 0 0.000583849594039299 0 0 0 0 0 0 0 0 0 0 0 0 0 0 0 0 0.00060792417845155 0 0 0 0 0 0 0 0.000603851450229844 0 0.000581669158766657 0.000697402091403487 0.000664290571053071 0.000609918027028798 0.000589628735711139 0 0.000631780661293233 0.000624669968060522 0 0.000619278838850488 0 0.000609141177583908 0.000602993887333625 0.000597082341461355 0 0 0 0.000705323411296223 0.000592287506709138 0.000605752465752948 0.000602583603339438 0.000618224539330707 0 0 0.000587030045376445 0.000599699231124497 0.000627285030886574 0.000597217898024378 0 0.000693561237701426 0.000612098964690404 0.00061980220826613
"cingulate_gyrus_isthmus_right" 0 0 0.000597810506153514 0 0 0 0 0.000617046154643746 0.000782521742443012 0 0 0 0 0.000611870369312629 0 0 0 0 0 0 0.000608117571213367 0.000736945236136628 0.000599733698125546 0.000813205150591561 0 0 0 0.000640590019983844 0 0.000616557318559074 0 0 0 0.00062881955353179 0.000589620159317202 0 0.00056310642447599 0 0 0.000688473508116921 0.000598069129447344 0.000631780661293233 0 0.000645231852697651 0 0.000665097195366151 0 0.000593346344364145 0 0.000589027525256283 0 0 0 0.00063585521311123 0.000582813852231777 0.000616118178041867 0.00059331307848241 0.00062023610053972 0 0 0.000582669778051646 0.000594680877560695 0.000602347241082235 0.000585704522705514 0 0 0.000699499210639954 0.000606967905569145
"lateral_occipital_cortex_right" 0 0 0 0 0 0 0 0 0 0 0 0 0 0 0 0 0 0 0 0 0 0 0 0 0 0 0 0 0 0 0 0 0 0 0.00061039883277873 0 0.000597314164643828 0.000607950942677396 0 0.000606827595389657 0.000612115907335689 0.000624669968060522 0.000645231852697651 0 0 0.000649283112380969 0 0.000620035487540605 0.000620146131062924 0.000606630254969884 0 0 0 0.00067999681156478 0.000608011025871383 0.000616461113214462 0.000610552166942849 0.000639027328013594 0 0 0.000593540245706781 0.000610836829602715 0.000629948888425966 0.000634192261849255 0 0 0.000630853825882081 0.000631210631456514
"lateral_orbitofrontal_cortex_right" 0 0.000591846369800845 0.000600641103006322 0 0 0 0 0 0 0 0 0 0 0 0 0 0 0 0 0 0 0.000588393217645634 0 0 0 0 0.000595608784881164 0 0 0 0 0 0 0 0 0.00057529592946926 0.000570593793623006 0 0 0 0 0 0 0 0 0 0.000619421654634482 0 0 0 0.000580203657069561 0.000599494634769527 0.000585937856679213 0 0 0.000573184367910155 0.000581253421476976 0 0.000604452302748475 0.000630588516151151 0.000582665249915103 0 0.000534974628039784 0 0.000656006836274435 0.000808798473227998 0 0.000705662644743407
"lingual_gyrus_right" 0 0 0 0.000843154174754567 0 0.00072870688318956 0 0 0 0.000712309366814188 0 0.000956437702945638 0 0 0 0 0 0 0 0 0 0 0 0.00108280657704346 0 0 0 0 0 0 0 0 0 0 0 0 0 0.000635753515428205 0 0.000644035304386893 0.000691502213549091 0.000619278838850488 0.000665097195366151 0.000649283112380969 0 0 0 0 0.000679847999744887 0 0 0 0 0.000660041584239047 0 0 0.000617762918234017 0.000645102768087711 0 0 0 0.000642808179049669 0 0.000575949031403327 0 0 0.000643057919199578 0.000605859214917754
"medial_orbitofrontal_gyrus_right" 0 0.000606108436637228 0.000605583825023511 0 0 0 0 0 0 0 0 0 0.000855897898161492 0 0 0 0 0 0 0 0 0.000591283795326483 0 0 0.00075233233047991 0.000605477537428855 0.000600590921894151 0 0 0 0.000537949961010571 0 0 0 0 0.00057901194643711 0.000583714424387992 0 0 0 0 0 0 0 0.000619421654634482 0 0 0 0 0 0.000591783934318588 0.000594572623520474 0.000611521031114803 0 0 0.0005767262026509 0.000560706300764994 0 0.000661960885756887 0.000618750999056184 0.000596048537176663 0 0 0 0.00075007609077565 0 0 0.000593020459123471
"middle_temporal_gyrus_right" 0 0 0 0 0 0 0 0 0 0 0 0 0 0 0 0 0 0 0 0 0 0.000602266767005615 0 0 0 0 0 0 0 0 0 0 0 0 0.000619409362791073 0 0 0 0 0.000632129067543168 0.000598930787361358 0.000609141177583908 0.000593346344364145 0.000620035487540605 0 0 0 0 0 0.000594872929108499 0 0 0 0 0.000583670523835867 0.000584159010278897 0.000591676756925389 0.000598025659387148 0 0 0.000573111482998952 0.000585131883851483 0.000639402258440896 0.000588967425474107 0 0.00067765813969012 0.000610436470782285 0.00062041463576911
"parahippocampal_gyrus_right" 0 0 0 0 0 0 0 0 0 0 0 0 0 0 0 0 0 0 0 0 0 0 0 0 0 0 0 0 0 0 0 0 0 0 0 0 0 0 0.000697660179957439 0.00061808569536948 0.000798821831728433 0.000602993887333625 0 0.000620146131062924 0 0.000679847999744887 0 0 0 0 0 0 0 0 0 0 0.000679119494449886 0.000849049341798006 0 0 0 0.00065770949464636 0.000647151849013634 0 0 0.000729615907970616 0 0.000758347993651247
"paracentral_gyrus_right" 0 0 0 0 0 0 0 0 0 0 0 0 0 0 0 0 0 0 0 0 0 0 0 0 0 0 0.000626643901650222 0.00112551114423681 0 0 0 0 0 0 0.00058998661869784 0.000627795277060677 0.000555269287779854 0 0 0.000632119791473307 0.000593709078725676 0.000597082341461355 0.000589027525256283 0.000606630254969884 0 0 0 0.000594872929108499 0 0 0 0 0 0 0.000691580354274336 0.000588538910423615 0.000609997245232139 0.00059823966810807 0 0 0.000597066616726032 0.000599143796335984 0.000596183545840927 0.000580970284521849 0 0 0.000577172368558775 0.000571929488985645
"inferior_frontal_gyrus_pars_opercularis_right" 0 0.000603244664268113 0.000608014956505323 0 0 0 0 0 0 0 0 0 0 0 0 0 0.000608339006175788 0 0 0 0 0.000600058358092511 0.000654702179191167 0 0.000593445251303437 0.000597432853429714 0.000605280163613251 0 0 0 0 0 0 0.000600469778195212 0 0.000576869793408636 0.000576083744145413 0 0 0 0.000583294326903973 0 0 0 0.000580203657069561 0 0.000591783934318588 0 0 0 0 0.000588015568935717 0.000587754080327662 0 0.000585835030660521 0.000571885208386562 0.000613859783192056 0 0.000588523885722997 0.000583770083976714 0.000574813683604681 0.000607341202193316 0 0.000562410800190991 0 0 0 0.000594939582706207
"inferior_frontal_gyrus_pars_orbitalis_right" 0 0 0 0 0 0 0 0 0 0 0 0 0 0 0 0 0 0 0 0 0 0 0 0 0 0 0 0 0 0 0 0 0 0 0 0.000575562912619286 0.000576106339077709 0 0 0 0 0 0 0 0.000599494634769527 0 0.000594572623520474 0 0 0 0.000588015568935717 0 0.000626220302185693 0 0 0 0 0 0.000600952139039045 0.000602651606006217 0.000597211649946995 0 0 0 0 0 0 0.000602859004788103
"inferior_frontal_gyrus_pars_triangularis_right" 0 0.000603031884448156 0.000606197480226888 0 0 0 0 0 0 0 0 0 0 0 0 0 0 0 0 0 0 0 0 0 0.000653664495486811 0.000587400377855628 0.000604679177098692 0 0 0 0 0 0 0 0 0.000579662482662415 0.000577210470096682 0 0 0 0 0 0 0 0.000585937856679213 0 0.000611521031114803 0 0 0 0.000587754080327662 0.000626220302185693 0 0 0 0 0.000547931033427434 0 0.000601142356567718 0.000602507235129715 0.000581037320216393 0 0 0 0.000640129763123699 0 0 0.000601068121883355
"pericalcarine_cortex_right" 0 0 0 0.000749131022830283 0 0 0 0 0 0 0 0 0 0 0 0 0 0 0 0 0 0 0 0 0 0 0 0 0 0 0 0 0 0 0 0 0 0.000629588396600609 0 0.000708359377362939 0.000645322622530867 0.000705323411296223 0.00063585521311123 0.00067999681156478 0 0.000660041584239047 0 0 0 0 0 0 0 0 0 0 0.000626259606517245 0.000652126408791326 0 0 0 0.00064780515260247 0 0 0 0 0 0
"postcentral_gyrus_right" 0 0 0.000598277352657559 0 0 0 0 0 0 0 0 0 0 0 0 0.00089844673494527 0 0 0 0 0 0 0 0 0 0 0.000591836269429663 0 0 0 0 0 0 0 0.000579951466319221 0.000630278368238703 0.000538754850730577 0 0 0.000639680908987532 0.000581680345620023 0.000592287506709138 0.000582813852231777 0.000608011025871383 0 0 0 0.000583670523835867 0 0.000691580354274336 0.000585835030660521 0 0 0 0 0.000572823739379663 0.000616502081160123 0.000609434654223578 0.000604331477048711 0 0.000545848173513796 0.000661302560363007 0.000624206378198433 0.000611460136556699 0 0 0 0.000591331297366147
"posterior_cingulate_gyrus_right" 0 0.000606701337699715 0.000633302728436287 0 0 0 0 0.000623521111532853 0.000764605610843462 0 0 0 0.000606828231545459 0 0 0.000631582855560673 0 0.000597296417760094 0 0 0.000574467007668679 0.000789041832389071 0.000634474243164222 0.000627086776664814 0.000640417908077973 0.000609641558022712 0.000618045206684274 0.000628257184192267 0 0.000639370629814143 0 0 0.000587798111006152 0.000633332910527613 0.000602058081107753 0.000657389835915589 0.00059012014159681 0 0 0.000662229683422005 0.000598557771089052 0.000605752465752948 0.000616118178041867 0.000616461113214462 0.000573184367910155 0 0.0005767262026509 0.000584159010278897 0 0.000588538910423615 0.000571885208386562 0 0 0 0.000572823739379663 0 0.000592056357077985 0.000592795646528093 0.000602497702655389 0.000584094318100524 0.000591491295440269 0.000590684406281642 0.000605586828277121 0.000585432379290022 0 0 0 0.000588734475466508
"precentral_gyrus_right" 0 0 0.000616279078648484 0 0 0 0 0.000649930783985577 0.000638459531561993 0 0 0 0 0 0 0 0 0 0 0 0 0.000646724349255051 0.000632955325175384 0.000668158845473663 0 0 0.000617719957137591 0.000654691053639965 0.000633494137393371 0.000631736892746817 0 0 0 0 0.000586074902785716 0.000608763930413497 0.000565144242610073 0 0 0.000630115236172072 0.000585201279723224 0.000602583603339438 0.00059331307848241 0.000610552166942849 0.000581253421476976 0.000617762918234017 0.000560706300764994 0.000591676756925389 0.000679119494449886 0.000609997245232139 0.000613859783192056 0 0.000547931033427434 0.000626259606517245 0.000616502081160123 0.000592056357077985 0 0.000595498149242637 0.000603045622535994 0.000568553906787517 0.000565774851524259 0.000583738593107134 0.000591330551939383 0.000577686570490359 0 0 0.000622468144124211 0.000582802793421529
"precuneus_right" 0 0 0 0 0 0 0 0 0 0.000741726028116644 0 0 0 0 0 0 0 0 0 0 0 0 0 0.00114530342312371 0 0 0 0.00128285355539583 0 0 0 0 0 0 0.000593576737272884 0 0.000570145848648815 0.000667301126853215 0 0.000681308570240358 0.000635114475245315 0.000618224539330707 0.00062023610053972 0.000639027328013594 0 0.000645102768087711 0 0.000598025659387148 0.000849049341798006 0.00059823966810807 0 0 0 0.000652126408791326 0.000609434654223578 0.000592795646528093 0.000595498149242637 0 0 0 0.000578075770657725 0.000608042021664905 0.000611367993913759 0.000581853769806463 0 0 0.000625256873164448 0.000616038154274379
"rostral_anterior_cingulate_cortex_right" 0 0.000644686368999043 0.000624115251062008 0 0 0 0 0 0 0 0 0 0.000859489334260163 0 0 0 0.000690125310859333 0 0 0 0 0.000657911920801871 0.000611896002670824 0 0.000901409869879632 0.000638123442335429 0.000613103647950828 0 0 0 0 0 0 0.000595439011987854 0 0.000594270275854325 0.000584486909996951 0 0 0 0.000598239666071629 0 0 0 0.000604452302748475 0 0.000661960885756887 0 0 0 0.000588523885722997 0.000600952139039045 0.000601142356567718 0 0.000604331477048711 0.000602497702655389 0.000603045622535994 0 0 0.00059360296559373 0.000590197515494979 0.00059169644190098 0 0.000600867498144646 0.000630684529506696 0 0 0.000592988656056154
"rostral_middle_frontal_gyrus_right" 0 0.000610296357299697 0.000609695400985619 0 0 0 0 0 0 0 0 0 0 0 0 0 0.000586087537825658 0 0 0 0 0.000595199473547011 0.000627293938148219 0 0.000632962414064049 0 0.000607459329597474 0 0 0 0 0 0 0 0 0.000594583732883914 0.000587199575403577 0 0 0 0 0 0 0 0.000630588516151151 0 0.000618750999056184 0 0 0 0.000583770083976714 0.000602651606006217 0.000602507235129715 0 0 0.000584094318100524 0.000568553906787517 0 0.00059360296559373 0 0.000594514963652891 0 0 0.000598196481850192 0.000535402989655787 0 0 0.000594944129947298
"superior_frontal_gyrus_right" 0 0.000625513598021974 0.00062265514032157 0 0.000642023264055586 0 0 0.000633846622340487 0.000665110919892411 0 0.000599828041345776 0 0 0.000609607881558879 0 0.0006171144822664 0.00062126861464477 0 0 0 0.000600846917438294 0.000627333609563322 0.00062631915770284 0 0.000638463962722201 0.000606068874997079 0.000616976648505542 0.00060917719397959 0 0.000656281668716223 0.00101383336435277 0 0 0.000593788931737896 0.000567103347796567 0.000592171074937204 0.000586110377547931 0 0.000634957780664039 0.000619712828591698 0.000569695204103391 0.000587030045376445 0.000582669778051646 0.000593540245706781 0.000582665249915103 0 0.000596048537176663 0.000573111482998952 0 0.000597066616726032 0.000574813683604681 0.000597211649946995 0.000581037320216393 0 0.000545848173513796 0.000591491295440269 0.000565774851524259 0.000578075770657725 0.000590197515494979 0.000594514963652891 0 0.000558279655455739 0.000584742362328656 0.000550053247390381 0.000650667344072564 0 0.000568701283226852 0.000565040906434656
"superior_parietal_gyrus_right" 0 0 0 0 0 0 0 0 0 0 0 0 0 0 0 0 0 0 0 0 0 0 0 0.00117345564873237 0 0 0 0.00106510869422055 0 0 0 0 0 0 0.000574034774505551 0 0.000551647901453253 0.000651657849736189 0 0.000625232705493785 0.00060639208181303 0.000599699231124497 0.000594680877560695 0.000610836829602715 0 0.000642808179049669 0 0.000585131883851483 0.00065770949464636 0.000599143796335984 0.000607341202193316 0 0 0.00064780515260247 0.000661302560363007 0.000590684406281642 0.000583738593107134 0.000608042021664905 0.00059169644190098 0 0.000558279655455739 0 0.000604523177594472 0.000569376580571761 0 0 0.000615712640788422 0.000599884232885684
"superior_temporal_gyrus_right" 0 0 0 0 0 0 0 0 0 0 0 0 0 0 0 0 0 0 0 0 0 0 0 0 0 0 0 0 0 0 0 0 0 0 0.000615504710514481 0 0.000586124970564352 0 0.000688405577190534 0.000643297267778093 0.000609431964123655 0.000627285030886574 0.000602347241082235 0.000629948888425966 0.000534974628039784 0 0 0.000639402258440896 0.000647151849013634 0.000596183545840927 0 0 0 0 0.000624206378198433 0.000605586828277121 0.000591330551939383 0.000611367993913759 0 0 0.000584742362328656 0.000604523177594472 0 0.000625998409304258 0 0.000689965201811719 0.000619555179135834 0.000665838871805422
"supramarginal_gyrus_right" 0 0 0 0 0 0 0 0 0 0 0 0 0 0 0 0 0 0 0 0 0 0.000583738489199852 0 0 0 0 0.000589494483874614 0 0 0 0 0 0 0 0.000595741365302 0.000599669932013656 0.000543936667644758 0 0 0.000680045176339092 0.000605835429049816 0.000597217898024378 0.000585704522705514 0.000634192261849255 0 0.000575949031403327 0 0.000588967425474107 0 0.000580970284521849 0.000562410800190991 0 0 0 0.000611460136556699 0.000585432379290022 0.000577686570490359 0.000581853769806463 0.000600867498144646 0.000598196481850192 0.000550053247390381 0.000569376580571761 0.000625998409304258 0 0 0 0.00068467004460006 0.000590996016061869
"frontal_pole_right" 0 0 0 0 0 0 0 0 0 0 0.000671626826058634 0 0.000854401676688827 0 0 0 0 0 0 0 0 0 0 0 0 0 0.000612425233628301 0 0 0 0.000495555825613733 0 0 0 0 0.000592803397386624 0.000596522245975182 0 0 0 0 0 0 0 0.000656006836274435 0 0.00075007609077565 0 0 0 0 0 0.000640129763123699 0 0 0 0 0 0.000630684529506696 0.000535402989655787 0.000650667344072564 0 0 0 0 0 0 0
"temporal_pole_right" 0 0 0 0 0 0 0 0 0 0 0 0 0 0 0 0 0 0 0 0 0 0 0 0 0 0 0 0 0 0 0 0 0 0 0 0 0 0 0.000696330660689447 0.000705996431653026 0 0.000693561237701426 0 0 0.000808798473227998 0 0 0.00067765813969012 0.000729615907970616 0 0 0 0 0 0 0 0 0 0 0 0 0 0.000689965201811719 0 0 0 0 0.000747884527475811
"transverse_temporal_gyrus_right" 0 0 0 0 0 0 0 0 0 0 0 0 0 0 0 0 0 0 0 0 0 0 0 0 0 0 0 0 0 0 0 0 0 0 0.000602648077379643 0 0.000616502715576747 0 0 0.000670556049478156 0.00061334245541783 0.000612098964690404 0.000699499210639954 0.000630853825882081 0 0.000643057919199578 0 0.000610436470782285 0 0.000577172368558775 0 0 0 0 0 0 0.000622468144124211 0.000625256873164448 0 0 0.000568701283226852 0.000615712640788422 0.000619555179135834 0.00068467004460006 0 0 0 0.000645006818130355
"insula_right" 0 0 0.000608235957325347 0 0 0 0 0 0 0 0 0 0.000776260125745356 0 0 0 0 0 0 0 0 0.000596272690787685 0.000631221238450277 0 0 0 0.000605024043329543 0 0 0 0 0 0 0 0.000604586013521576 0.000580458982534735 0.000578997248629094 0.000631899162063395 0.000713870063045375 0.000650203394229142 0.000607469250356529 0.00061980220826613 0.000606967905569145 0.000631210631456514 0.000705662644743407 0.000605859214917754 0.000593020459123471 0.00062041463576911 0.000758347993651247 0.000571929488985645 0.000594939582706207 0.000602859004788103 0.000601068121883355 0 0.000591331297366147 0.000588734475466508 0.000582802793421529 0.000616038154274379 0.000592988656056154 0.000594944129947298 0.000565040906434656 0.000599884232885684 0.000665838871805422 0.000590996016061869 0 0.000747884527475811 0.000645006818130355 0
