# Supplementary material for: NODDI and Tensor-Based Microstructural Indices as Predictors of Functional Connectivity
Source: PLoS One. 2016 Apr 14;11(4):e0153404. doi: 10.1371/journal.pone.0153404 (PMC4831788; doi:10.1371/journal.pone.0153404)
Supplement: S1 Data — a) Functional connectivity matrices, both fMRI and EEG connectomes across all subjects, in the form of precision matrices and b) structural brain connectivity matrices across all subjects and microstructural indices. Columns and rows are named according to the corresponding brain region that represent. (ZIP) [file pone.0153404.s001.zip › DATA/DWI/37_WODI_68.txt]

"banks_superior_temporal_sulcus_left" "caudal_anterior_cingulate_cortex_left" "caudal_middle_frontal_gyrus_left" "cuneus_left" "entorhinal_cortex_left" "fusiform_gyrus_left" "inferior_parietal_gyrus_left" "inferior_temporal_gyrus_left" "cingulate_gyrus_isthmus_left" "lateral_occipital_cortex_left" "lateral_orbitofrontal_cortex_left" "lingual_gyrus_left" "medial_orbitofrontal_gyrus_left" "middle_temporal_gyrus_left" "parahippocampal_gyrus_left" "paracentral_gyrus_left" "inferior_frontal_gyrus_pars_opercularis_left" "inferior_frontal_gyrus_pars_orbitalis_left" "inferior_frontal_gyrus_pars_triangularis_left" "pericalcarine_cortex_left" "postcentral_gyrus_left" "posterior_cingulate_gyrus_left" "precentral_gyrus_left" "precuneus_left" "rostral_anterior_cingulate_cortex_left" "rostral_middle_frontal_gyrus_left" "superior_frontal_gyrus_left" "superior_parietal_gyrus_left" "superior_temporal_gyrus_left" "supramarginal_gyrus_left" "frontal_pole_left" "temporal_pole_left" "transverse_temporal_gyrus_left" "insula_left" "banks_superior_temporal_sulcus_right" "caudal_anterior_cingulate_cortex_right" "caudal_middle_frontal_gyrus_right" "cuneus_right" "entorhinal_cortex_right" "fusiform_gyrus_right" "inferior_parietal_gyrus_right" "inferior_temporal_gyrus_right" "cingulate_gyrus_isthmus_right" "lateral_occipital_cortex_right" "lateral_orbitofrontal_cortex_right" "lingual_gyrus_right" "medial_orbitofrontal_gyrus_right" "middle_temporal_gyrus_right" "parahippocampal_gyrus_right" "paracentral_gyrus_right" "inferior_frontal_gyrus_pars_opercularis_right" "inferior_frontal_gyrus_pars_orbitalis_right" "inferior_frontal_gyrus_pars_triangularis_right" "pericalcarine_cortex_right" "postcentral_gyrus_right" "posterior_cingulate_gyrus_right" "precentral_gyrus_right" "precuneus_right" "rostral_anterior_cingulate_cortex_right" "rostral_middle_frontal_gyrus_right" "superior_frontal_gyrus_right" "superior_parietal_gyrus_right" "superior_temporal_gyrus_right" "supramarginal_gyrus_right" "frontal_pole_right" "temporal_pole_right" "transverse_temporal_gyrus_right" "insula_right"
"banks_superior_temporal_sulcus_left" 0 0 0 0 0 0.24223314917984 0.282280280433337 0.313783023718214 0.224714205340613 0.291466099863461 0 0.252218872744448 0 0.355433775014308 0.215032661883217 0.264948097067488 0 0 0 0.233228905338975 0.247760390282177 0.229574499017373 0.250281654612265 0.259062443253319 0 0 0 0.25491034290828 0.326739549523459 0.314395177128049 0 0 0.265602645928752 0.239397579150878 0 0 0 0 0 0 0 0 0 0 0 0 0 0 0 0 0 0 0 0 0 0 0 0 0 0 0 0 0 0 0 0 0 0
"caudal_anterior_cingulate_cortex_left" 0 0 0.257260299122938 0 0 0 0 0 0 0 0.250201339985245 0 0.243411362490516 0 0 0.254439742061497 0.261108157916997 0.267216116651271 0.293622427931899 0 0.279467082481866 0.215479150501496 0.27838390278485 0 0.241473850479495 0.264251479603512 0.222426381700218 0.264374604535313 0 0.251550510166551 0 0 0 0.237321017778654 0 0.113549210461624 0.207117382207036 0 0 0 0 0 0 0 0.226319946412507 0 0.215429921991985 0 0 0 0.230424965865336 0 0.246549298663295 0 0 0.16667271331336 0 0 0.197988229627097 0.219371498029195 0.178039762716928 0 0 0 0 0 0 0
"caudal_middle_frontal_gyrus_left" 0 0.257260299122938 0 0 0 0 0.323735453336136 0.267796085785003 0.273685123341907 0 0.252902091350165 0 0.26230694459262 0 0 0.259169035653425 0.314121805084098 0.297279748324036 0.365231218883594 0 0.331484781293356 0.256550385271361 0.314091309094109 0.316188335307658 0.290558025617028 0.308683317464306 0.297175386360717 0.312989474022504 0.24951878372878 0.257195840759895 0 0 0.278298837010618 0.293464685996029 0 0.18802283735392 0.225205583458207 0 0 0 0 0.225249207030772 0.235717744567665 0 0.221004840318982 0 0.216545169281215 0 0 0 0.230114990718387 0 0.229310882653911 0 0.255837575022097 0.165488477942752 0.233751397843161 0 0.217345146052355 0.215665976478369 0.198212116702788 0 0 0 0 0 0 0.231594625673189
"cuneus_left" 0 0 0 0 0 0.368372479749469 0 0 0 0.338874309797606 0 0.362188409857371 0 0 0 0 0 0 0 0.364586792756573 0 0 0 0.32923478727455 0 0 0 0.335348365737618 0.233114849060387 0 0 0 0 0 0 0 0 0.50316686706019 0 0 0 0 0 0 0 0.528392102681895 0 0 0 0 0 0 0 0.41880678586504 0 0 0 0 0 0 0 0 0 0 0 0 0 0
"entorhinal_cortex_left" 0 0 0 0 0 0.46954899630673 0 0.374580508960068 0 0 0 0 0 0 0.41929808402548 0 0 0 0 0 0 0 0 0 0 0 0 0 0.341603173356082 0 0 0.436417260293051 0 0.327080523350187 0 0 0 0 0.377956561388978 0 0 0 0 0 0 0 0 0 0 0 0 0 0 0 0 0 0 0 0 0 0.244349988448597 0 0 0 0 0 0 0
"fusiform_gyrus_left" 0.24223314917984 0 0 0.368372479749469 0.46954899630673 0 0.328819070247464 0.353075083595958 0.209212097368822 0.321031803478148 0 0.39192495388257 0.272089394065255 0.254080165262357 0.45467009968071 0 0 0 0 0.335962936813887 0.253383256036063 0 0.275208979778608 0.305682875587582 0 0 0 0.278593699509243 0.249554978639576 0.295995041320125 0 0.35030263363366 0.218420703786652 0.288102347497435 0 0 0 0 0 0 0 0 0 0 0 0.419408357182965 0 0 0 0 0 0 0 0 0 0 0 0 0 0 0 0 0 0 0 0 0 0
"inferior_parietal_gyrus_left" 0.282280280433337 0 0.323735453336136 0 0 0.328819070247464 0 0.279235337314559 0.245802613054633 0.326532077076309 0 0.306128417359338 0 0.2984707216719 0.246185244535337 0.28170125368783 0 0 0 0.301680895283872 0.295387310684872 0.247218088134949 0.267488954842029 0.284001934793759 0 0 0 0.321098056201821 0.253129835796017 0.304522717393887 0 0 0.211510043500207 0.295577128769817 0 0 0 0 0 0 0 0 0 0 0 0 0 0 0 0 0 0 0 0 0 0 0 0 0 0 0 0 0 0 0 0 0 0
"inferior_temporal_gyrus_left" 0.313783023718214 0 0.267796085785003 0 0.374580508960068 0.353075083595958 0.279235337314559 0 0.202346269304335 0.376572212734518 0 0.318928490402578 0 0.338886859629882 0.393990694766793 0.268970062175409 0 0 0 0 0.252590409153288 0.218440521667652 0.239590925083068 0.261560689604878 0 0 0.226406459717967 0.259464690928976 0.251253986081195 0.256494332290637 0 0.414869936628722 0.241589743762667 0.24577066977533 0 0 0.238223735860463 0 0 0 0 0 0.168751890075777 0 0 0 0 0 0 0 0 0 0 0 0 0.189782636830619 0.192521209126399 0 0 0 0.195104698044592 0 0 0 0 0 0 0
"cingulate_gyrus_isthmus_left" 0.224714205340613 0 0.273685123341907 0 0 0.209212097368822 0.245802613054633 0.202346269304335 0 0.217604859220251 0.28588165241149 0.265121111026589 0 0.216132693363964 0.434137944609002 0.261784624749197 0.232306910357528 0 0 0 0.264595914906726 0.20738480685258 0.234947153587523 0.26754077207593 0 0 0.224530775531002 0.21213258444455 0.220492481560317 0.264442129200082 0 0 0.195170564669204 0.247736574405708 0 0 0.191942160746768 0 0 0 0 0 0.139687470900454 0 0 0 0 0 0 0 0 0 0 0 0 0.121468980844568 0.196283646671927 0 0 0 0.235124110931917 0 0 0 0 0 0 0
"lateral_occipital_cortex_left" 0.291466099863461 0 0 0.338874309797606 0 0.321031803478148 0.326532077076309 0.376572212734518 0.217604859220251 0 0 0.28869396612869 0 0.351140356289623 0.443933134524598 0.267274201293163 0 0 0 0.369142232605791 0.273367269306775 0.217415279828197 0.25596330106852 0.296206327364812 0 0 0.210500064241722 0.306735781403673 0.221893238997474 0.271706858753494 0 0 0.21913762902543 0.223058540280137 0 0 0 0 0.486806057287261 0.479561461427154 0 0.443078913867091 0 0 0 0.460433776799073 0 0 0 0 0 0 0 0 0 0 0 0.453913296952698 0 0 0 0 0 0 0 0 0 0
"lateral_orbitofrontal_cortex_left" 0 0.250201339985245 0.252902091350165 0 0 0 0 0 0.28588165241149 0 0 0 0.326829557114502 0 0 0 0.284711037810097 0.40180275378422 0.404046347067589 0 0 0.223917406388573 0.292227969047178 0 0.310238415700188 0.338614382151807 0.248631815360617 0 0.469984751620102 0 0.437619729705948 0.47861066790022 0 0.287461521657843 0 0.236548146987532 0.244255225285761 0 0 0 0 0 0 0 0 0 0 0 0 0 0 0 0 0 0 0 0 0 0 0 0.203122270831414 0 0 0 0.675654491972704 0 0 0
"lingual_gyrus_left" 0.252218872744448 0 0 0.362188409857371 0 0.39192495388257 0.306128417359338 0.318928490402578 0.265121111026589 0.28869396612869 0 0 0 0 0.464677483916028 0.296073994832609 0 0 0 0.365672981627422 0.261568916048675 0 0.294083797049494 0.327132560651419 0 0 0 0.278195834095568 0.234491494546301 0.249961759859596 0 0 0.201863334649383 0.229474483427414 0 0 0 0 0 0 0 0 0 0 0 0.504894170490329 0 0 0 0 0 0 0 0 0 0 0 0 0 0 0 0 0 0 0 0 0 0
"medial_orbitofrontal_gyrus_left" 0 0.243411362490516 0.26230694459262 0 0 0.272089394065255 0 0 0 0 0.326829557114502 0 0 0 0.319169492919951 0 0.269792412462054 0 0.292133850631058 0 0 0.251098499061114 0.291974651126389 0 0.432898302028849 0.35178359729342 0.268528179998254 0 0 0 0.37395719066713 0 0 0.281723527043376 0 0.230146907202578 0.226729631079615 0 0 0 0 0 0 0 0 0 0.563857542431689 0 0 0 0 0 0 0 0 0.2247028374294 0 0 0.440101111829736 0 0 0 0 0 0.579017758706076 0 0 0.372837902463058
"middle_temporal_gyrus_left" 0.355433775014308 0 0 0 0 0.254080165262357 0.2984707216719 0.338886859629882 0.216132693363964 0.351140356289623 0 0 0 0 0.333083069456536 0.254329016327706 0 0.324472146671289 0.293833291332595 0 0.387594025300239 0.234830769990824 0.24414149973303 0.268737065850519 0 0 0.252287073181905 0.288069916275038 0.290996070617422 0.268191427860759 0 0.366934815491794 0.263637301140534 0.243498261623205 0 0 0 0 0 0 0 0 0.209039454259286 0 0 0 0 0 0 0 0 0 0 0 0 0 0 0 0 0 0.206660997078894 0 0 0 0 0 0 0
"parahippocampal_gyrus_left" 0.215032661883217 0 0 0 0.41929808402548 0.45467009968071 0.246185244535337 0.393990694766793 0.434137944609002 0.443933134524598 0 0.464677483916028 0.319169492919951 0.333083069456536 0 0 0 0 0 0 0 0 0.264243631000386 0 0 0 0 0.272067138249294 0.338969947316778 0 0 0.445146866881192 0 0.358547567385502 0 0 0 0 0 0 0 0 0 0 0 0 0 0 0 0 0 0 0 0 0 0 0 0 0 0 0 0 0 0 0 0 0 0
"paracentral_gyrus_left" 0.264948097067488 0.254439742061497 0.259169035653425 0 0 0 0.28170125368783 0.268970062175409 0.261784624749197 0.267274201293163 0 0.296073994832609 0 0.254329016327706 0 0 0 0 0 0 0.423464710256474 0.265663908758891 0.291342147323798 0.24087277137675 0 0 0.275674341880339 0.250523977484445 0.263895961820864 0.293813865483856 0 0 0 0.300647583908848 0 0 0.264244221549896 0 0 0 0 0 0 0 0 0 0 0 0 0 0 0 0 0 0.549757754256873 0.186665187763443 0 0 0 0 0.197956572879856 0 0 0 0 0 0 0
"inferior_frontal_gyrus_pars_opercularis_left" 0 0.261108157916997 0.314121805084098 0 0 0 0 0 0.232306910357528 0 0.284711037810097 0 0.269792412462054 0 0 0 0 0.433671138161786 0.350224862720043 0 0.367174918768396 0.225023828611918 0.328234681645257 0 0.29170639595828 0.305895701037244 0.307757008630486 0 0 0.276796331388081 0 0 0.259635196563903 0.297586852965418 0 0.217847720120102 0.23954284741484 0 0 0 0 0 0 0 0 0 0 0 0 0 0.260364305726739 0 0 0 0 0 0 0 0.235495194867396 0.216718161870014 0.237948418761315 0 0 0 0 0 0 0
"inferior_frontal_gyrus_pars_orbitalis_left" 0 0.267216116651271 0.297279748324036 0 0 0 0 0 0 0 0.40180275378422 0 0 0.324472146671289 0 0 0.433671138161786 0 0.386379668758674 0 0 0 0.259379515348125 0 0.29322565559407 0.382448225835558 0.264294382195097 0 0.570521857229842 0 0 0.317641260358008 0 0.311736338148612 0 0 0 0 0 0 0 0 0 0 0 0 0 0 0 0 0 0 0 0 0 0.26294683001617 0 0 0 0 0 0 0 0 0 0 0 0
"inferior_frontal_gyrus_pars_triangularis_left" 0 0.293622427931899 0.365231218883594 0 0 0 0 0 0 0 0.404046347067589 0 0.292133850631058 0.293833291332595 0 0 0.350224862720043 0.386379668758674 0 0 0.291942420697793 0 0.330099091306052 0 0.309587774279296 0.33077710981802 0.312062950000256 0 0 0 0 0 0 0.312118957949821 0 0.252049787274708 0.260024364983859 0 0 0 0 0 0 0 0 0 0 0 0 0 0 0 0 0 0 0 0 0 0 0 0 0 0 0 0 0 0 0
"pericalcarine_cortex_left" 0.233228905338975 0 0 0.364586792756573 0 0.335962936813887 0.301680895283872 0 0 0.369142232605791 0 0.365672981627422 0 0 0 0 0 0 0 0 0 0 0 0.281055707796729 0 0 0 0.280460400830621 0 0 0 0 0 0 0 0 0 0 0 0 0 0 0 0 0 0 0 0 0 0 0 0 0 0 0 0 0 0 0 0 0 0 0 0 0 0 0 0
"postcentral_gyrus_left" 0.247760390282177 0.279467082481866 0.331484781293356 0 0 0.253383256036063 0.295387310684872 0.252590409153288 0.264595914906726 0.273367269306775 0 0.261568916048675 0 0.387594025300239 0 0.423464710256474 0.367174918768396 0 0.291942420697793 0 0 0.273547488248607 0.352282402740826 0.282592500629639 0 0.325380939705474 0.259828814906455 0.275976551925556 0.304085390622755 0.326864618399527 0 0 0.233438512133583 0.329958870125244 0 0.24043015082112 0.261791165300746 0 0 0 0 0 0.254914054714317 0 0 0 0 0 0 0 0 0 0 0 0 0.216144645296061 0 0 0 0 0.210835730355113 0 0 0 0 0 0 0
"posterior_cingulate_gyrus_left" 0.229574499017373 0.215479150501496 0.256550385271361 0 0 0 0.247218088134949 0.218440521667652 0.20738480685258 0.217415279828197 0.223917406388573 0 0.251098499061114 0.234830769990824 0 0.265663908758891 0.225023828611918 0 0 0 0.273547488248607 0 0.224131338657813 0.234918632195578 0 0.249988301868014 0.209118330833731 0.232594524896547 0.243034487878865 0.267491771392034 0 0 0 0.227908923119607 0 0.131041687629594 0.207001697138631 0 0 0 0 0 0.160937690772161 0 0.228752543426462 0 0.202139206908323 0.16744312248051 0 0 0.227870419055345 0 0 0 0 0.118932702070616 0.17046394343962 0 0.194624267994605 0.203395605859793 0.167216690634083 0 0 0.22668956941747 0 0 0 0.235882967322041
"precentral_gyrus_left" 0.250281654612265 0.27838390278485 0.314091309094109 0 0 0.275208979778608 0.267488954842029 0.239590925083068 0.234947153587523 0.25596330106852 0.292227969047178 0.294083797049494 0.291974651126389 0.24414149973303 0.264243631000386 0.291342147323798 0.328234681645257 0.259379515348125 0.330099091306052 0 0.352282402740826 0.224131338657813 0 0.237411832587719 0.317333174271933 0.310407735703203 0.256059421783354 0.258706057239101 0.261542194573879 0.27263641123012 0 0 0.239909511392414 0.351108660947366 0 0.229821077816244 0.243398328971956 0 0 0 0 0 0.208721802977405 0 0 0 0 0 0 0 0.284798065683003 0 0 0 0 0.169877207209892 0.196004617318471 0 0.242555983948562 0.238282004474747 0.207254470960616 0 0 0 0 0 0 0.251590070866237
"precuneus_left" 0.259062443253319 0 0.316188335307658 0.32923478727455 0 0.305682875587582 0.284001934793759 0.261560689604878 0.26754077207593 0.296206327364812 0 0.327132560651419 0 0.268737065850519 0 0.24087277137675 0 0 0 0.281055707796729 0.282592500629639 0.234918632195578 0.237411832587719 0 0 0 0.227000616175749 0.277905385402387 0.219221636386237 0.296387188603952 0 0 0.2094590361646 0.241000249105118 0 0 0.27347052470877 0.444999328594174 0 0 0 0 0.563185526790375 0 0 0.537869277322123 0 0 0 0 0 0 0 0 0 0.181927509774072 0.157607902786856 0.449860417244981 0 0 0 0.450662477361186 0 0 0 0 0 0
"rostral_anterior_cingulate_cortex_left" 0 0.241473850479495 0.290558025617028 0 0 0 0 0 0 0 0.310238415700188 0 0.432898302028849 0 0 0 0.29170639595828 0.29322565559407 0.309587774279296 0 0 0 0.317333174271933 0 0 0.29363377579238 0.258524787015757 0 0 0 0 0 0 0.293637920721176 0 0.22813387215686 0.230698537177833 0 0 0 0 0 0 0 0 0 0.155798227472138 0 0 0 0.238878201235307 0 0.225324608106467 0 0 0.226683618447128 0 0 0.139086528727659 0.276872594092223 0.217112541789867 0 0 0 0 0 0 0
"rostral_middle_frontal_gyrus_left" 0 0.264251479603512 0.308683317464306 0 0 0 0 0 0 0 0.338614382151807 0 0.35178359729342 0 0 0 0.305895701037244 0.382448225835558 0.33077710981802 0 0.325380939705474 0.249988301868014 0.310407735703203 0 0.29363377579238 0 0.277051711537837 0.299768324620981 0.269214144783895 0.297904258199407 0.35855406866214 0 0 0.285485931610977 0 0.235116702447398 0.235453281504477 0 0 0 0 0 0 0 0 0 0.234639157429373 0 0 0 0.224465495607156 0 0.234444770337917 0 0 0.230990265066532 0 0 0.231284039505857 0 0.22201142402414 0 0 0 0 0 0 0
"superior_frontal_gyrus_left" 0 0.222426381700218 0.297175386360717 0 0 0 0 0.226406459717967 0.224530775531002 0.210500064241722 0.248631815360617 0 0.268528179998254 0.252287073181905 0 0.275674341880339 0.307757008630486 0.264294382195097 0.312062950000256 0 0.259828814906455 0.209118330833731 0.256059421783354 0.227000616175749 0.258524787015757 0.277051711537837 0 0.217606152309217 0.235997630035536 0.250310069777045 0.40388267408655 0 0.230648143486194 0.258227032582062 0 0.170733233603069 0.199417776945378 0 0 0.243614272969934 0.187075808146788 0.20170473239015 0 0 0.206604550706189 0 0.194014030566173 0 0 0.174922559252744 0.208935675579541 0 0.226381751327396 0 0.220611768718713 0.154850678464883 0.17811598550826 0 0.198568513828212 0.196276398058302 0.175837272420552 0 0 0.215807889694981 0.203648838917908 0 0 0.201186989550336
"superior_parietal_gyrus_left" 0.25491034290828 0.264374604535313 0.312989474022504 0.335348365737618 0 0.278593699509243 0.321098056201821 0.259464690928976 0.21213258444455 0.306735781403673 0 0.278195834095568 0 0.288069916275038 0.272067138249294 0.250523977484445 0 0 0 0.280460400830621 0.275976551925556 0.232594524896547 0.258706057239101 0.277905385402387 0 0.299768324620981 0.217606152309217 0 0.224637568665676 0.279638839716413 0 0 0.212790126585283 0.227247061297057 0 0 0.241172821742094 0.395982811660471 0 0 0 0 0.189752228319436 0 0 0 0 0 0 0.580245581434924 0 0 0 0 0 0.205572175905056 0.213222809641546 0.4313678659431 0 0 0.205993354440803 0.551444965901589 0 0 0 0 0 0
"superior_temporal_gyrus_left" 0.326739549523459 0 0.24951878372878 0.233114849060387 0.341603173356082 0.249554978639576 0.253129835796017 0.251253986081195 0.220492481560317 0.221893238997474 0.469984751620102 0.234491494546301 0 0.290996070617422 0.338969947316778 0.263895961820864 0 0.570521857229842 0 0 0.304085390622755 0.243034487878865 0.261542194573879 0.219221636386237 0 0.269214144783895 0.235997630035536 0.224637568665676 0 0.337295130974221 0 0.347383525564874 0.347277011986766 0.241803804857359 0 0 0 0 0 0 0 0 0 0 0 0 0 0 0 0 0 0 0 0 0 0 0.183907905814501 0 0 0 0 0 0 0 0 0 0 0
"supramarginal_gyrus_left" 0.314395177128049 0.251550510166551 0.257195840759895 0 0 0.295995041320125 0.304522717393887 0.256494332290637 0.264442129200082 0.271706858753494 0 0.249961759859596 0 0.268191427860759 0 0.293813865483856 0.276796331388081 0 0 0 0.326864618399527 0.267491771392034 0.27263641123012 0.296387188603952 0 0.297904258199407 0.250310069777045 0.279638839716413 0.337295130974221 0 0 0 0.32931541603242 0.323644973943628 0 0.20143027675616 0 0 0 0 0 0 0.176648964976909 0 0 0 0 0 0 0 0 0 0 0 0 0.189108853669862 0.20439021773659 0 0 0 0.21795699248854 0 0 0 0 0 0 0
"frontal_pole_left" 0 0 0 0 0 0 0 0 0 0 0.437619729705948 0 0.37395719066713 0 0 0 0 0 0 0 0 0 0 0 0 0.35855406866214 0.40388267408655 0 0 0 0 0 0 0 0 0 0 0 0 0 0 0 0 0 0 0 0.747204615449586 0 0 0 0 0 0 0 0 0 0 0 0 0 0.442848436448622 0 0 0 0.672980480873129 0 0 0
"temporal_pole_left" 0 0 0 0 0.436417260293051 0.35030263363366 0 0.414869936628722 0 0 0.47861066790022 0 0 0.366934815491794 0.445146866881192 0 0 0.317641260358008 0 0 0 0 0 0 0 0 0 0 0.347383525564874 0 0 0 0 0.31977451052823 0 0 0 0 0 0 0 0 0 0 0 0 0 0 0 0 0 0 0 0 0 0 0 0 0 0 0 0 0 0 0 0 0 0
"transverse_temporal_gyrus_left" 0.265602645928752 0 0.278298837010618 0 0 0.218420703786652 0.211510043500207 0.241589743762667 0.195170564669204 0.21913762902543 0 0.201863334649383 0 0.263637301140534 0 0 0.259635196563903 0 0 0 0.233438512133583 0 0.239909511392414 0.2094590361646 0 0 0.230648143486194 0.212790126585283 0.347277011986766 0.32931541603242 0 0 0 0.261146458691118 0 0 0 0 0 0 0 0 0 0 0 0 0 0 0 0 0 0 0 0 0 0.200709823979885 0 0 0 0 0 0 0 0 0 0 0 0
"insula_left" 0.239397579150878 0.237321017778654 0.293464685996029 0 0.327080523350187 0.288102347497435 0.295577128769817 0.24577066977533 0.247736574405708 0.223058540280137 0.287461521657843 0.229474483427414 0.281723527043376 0.243498261623205 0.358547567385502 0.300647583908848 0.297586852965418 0.311736338148612 0.312118957949821 0 0.329958870125244 0.227908923119607 0.351108660947366 0.241000249105118 0.293637920721176 0.285485931610977 0.258227032582062 0.227247061297057 0.241803804857359 0.323644973943628 0 0.31977451052823 0.261146458691118 0 0 0.210800758905752 0.21946258466849 0 0 0 0 0 0.15983910180689 0 0 0 0 0 0 0 0.218232599321131 0 0 0 0 0.16900922003703 0 0 0.219330800796191 0 0.203287348652573 0 0 0 0 0 0 0
"banks_superior_temporal_sulcus_right" 0 0 0 0 0 0 0 0 0 0 0 0 0 0 0 0 0 0 0 0 0 0 0 0 0 0 0 0 0 0 0 0 0 0 0 0 0.300676900480297 0 0 0.219359099617055 0.272975956063221 0.250208865376254 0.236559941607941 0.256181271074861 0 0 0 0.321534406024081 0 0.256028838224093 0 0 0 0 0.274773081365463 0.233384780310928 0.227905101297462 0.249148873972046 0 0 0.275168320076282 0.281197336194505 0.357248933729498 0.249905958900802 0 0 0.289838875109089 0.251397638905693
"caudal_anterior_cingulate_cortex_right" 0 0.113549210461624 0.18802283735392 0 0 0 0 0 0 0 0.236548146987532 0 0.230146907202578 0 0 0 0.217847720120102 0 0.252049787274708 0 0.24043015082112 0.131041687629594 0.229821077816244 0 0.22813387215686 0.235116702447398 0.170733233603069 0 0 0.20143027675616 0 0 0 0.210800758905752 0 0 0.267942955323365 0 0 0 0.274816358972803 0 0 0 0.244019095184077 0 0.231125176116524 0 0 0.234570341231273 0.279900336193579 0.258492046489728 0.276750104758 0 0.299705574116891 0.257995377915155 0.300597809700646 0 0.245641187402314 0.24140869943046 0.235414890642253 0 0 0.284762901225913 0.230754499361966 0 0 0.269028326792012
"caudal_middle_frontal_gyrus_right" 0 0.207117382207036 0.225205583458207 0 0 0 0 0.238223735860463 0.191942160746768 0 0.244255225285761 0 0.226729631079615 0 0 0.264244221549896 0.23954284741484 0 0.260024364983859 0 0.261791165300746 0.207001697138631 0.243398328971956 0.27347052470877 0.230698537177833 0.235453281504477 0.199417776945378 0.241172821742094 0 0 0 0 0 0.21946258466849 0.300676900480297 0.267942955323365 0 0 0 0.26558714679271 0.288299319421115 0.270165685260757 0.279389580619864 0.273298382723898 0.275669763062831 0 0.248845365074755 0 0 0.337518201985501 0.299221618080692 0.275662974144949 0.319210310495902 0 0.343977732012718 0.241517611382103 0.350068852603686 0.281983242595554 0.271641943160316 0.295131039324094 0.280159117404074 0.307211946457696 0.27586768263132 0.312300007562005 0.274552194856802 0 0.277982528415255 0.307815904347923
"cuneus_right" 0 0 0 0.50316686706019 0 0 0 0 0 0 0 0 0 0 0 0 0 0 0 0 0 0 0 0.444999328594174 0 0 0 0.395982811660471 0 0 0 0 0 0 0 0 0 0 0 0.330318120869862 0.320772972449931 0.315387384047676 0 0.30142740108813 0 0.332325159578464 0 0 0 0 0 0 0 0.358496043105793 0 0 0 0.324226585835068 0 0 0 0.307401516901906 0 0 0 0 0 0.270903088856083
"entorhinal_cortex_right" 0 0 0 0 0.377956561388978 0 0 0 0 0.486806057287261 0 0 0 0 0 0 0 0 0 0 0 0 0 0 0 0 0 0 0 0 0 0 0 0 0 0 0 0 0 0.418557255893542 0 0.439278550080441 0 0 0 0 0 0 0.351965397820438 0 0 0 0 0 0 0 0 0 0 0 0.195392082384507 0 0.38459884138131 0 0 0.396384228037463 0 0.381355318226519
"fusiform_gyrus_right" 0 0 0 0 0 0 0 0 0 0.479561461427154 0 0 0 0 0 0 0 0 0 0 0 0 0 0 0 0 0.243614272969934 0 0 0 0 0 0 0 0.219359099617055 0 0.26558714679271 0.330318120869862 0.418557255893542 0 0.326284270153017 0.332353574704062 0.202197660097259 0.354059396237494 0 0.333808079959266 0 0.317873178227051 0.409059771092156 0.223193585713943 0 0 0 0.29164726552725 0.233573432550598 0.216492760923078 0.226512088967712 0.298239853103965 0 0 0.241890950845361 0.303200983327605 0.255148315581273 0.267809175179826 0 0.396850138923784 0.226304808686412 0.261008892793854
"inferior_parietal_gyrus_right" 0 0 0 0 0 0 0 0 0 0 0 0 0 0 0 0 0 0 0 0 0 0 0 0 0 0 0.187075808146788 0 0 0 0 0 0 0 0.272975956063221 0.274816358972803 0.288299319421115 0.320772972449931 0 0.326284270153017 0 0.265478449072951 0.225262349384373 0.353618867057138 0 0.298876628021383 0 0.293021976286754 0.380234738441404 0.244249574063223 0.288344035888417 0 0 0.302855250033396 0.280646571863934 0.228912263923388 0.231796734669689 0.237128128233626 0.282141192146975 0 0.263767222894 0.286928859620473 0.243381293369699 0.291243995184026 0 0 0.230780061283381 0.229580476750858
"inferior_temporal_gyrus_right" 0 0 0.225249207030772 0 0 0 0 0 0 0.443078913867091 0 0 0 0 0 0 0 0 0 0 0 0 0 0 0 0 0.20170473239015 0 0 0 0 0 0 0 0.250208865376254 0 0.270165685260757 0.315387384047676 0.439278550080441 0.332353574704062 0.265478449072951 0 0.217713304293811 0.299754028444698 0 0.309370630250229 0 0.306652384437058 0.328452398651543 0.25869525215983 0 0 0 0.278479066723717 0.261314597321852 0.221607319771931 0.223283878653666 0.245091210585058 0 0 0.231304407225591 0.250667756428674 0.265303831991976 0.260015238174473 0 0.324515073511462 0.210086918778157 0.2134832858306
"cingulate_gyrus_isthmus_right" 0 0 0.235717744567665 0 0 0 0 0.168751890075777 0.139687470900454 0 0 0 0 0.209039454259286 0 0 0 0 0 0 0.254914054714317 0.160937690772161 0.208721802977405 0.563185526790375 0 0 0 0.189752228319436 0 0.176648964976909 0 0 0 0.15983910180689 0.236559941607941 0 0.279389580619864 0 0 0.202197660097259 0.225262349384373 0.217713304293811 0 0.218300426096014 0 0.418448738482774 0 0.235995228347004 0 0.219058508552544 0 0 0 0.211794117225248 0.274560739416871 0.231664368815793 0.206491386628738 0.312987915715608 0 0 0.250447022713289 0.271256803333659 0.220974459045703 0.253248640424164 0 0 0.188249655366501 0.211309704085161
"lateral_occipital_cortex_right" 0 0 0 0 0 0 0 0 0 0 0 0 0 0 0 0 0 0 0 0 0 0 0 0 0 0 0 0 0 0 0 0 0 0 0.256181271074861 0 0.273298382723898 0.30142740108813 0 0.354059396237494 0.353618867057138 0.299754028444698 0.218300426096014 0 0 0.319658929387978 0 0.280299243041856 0.331882902498684 0.245864995667659 0 0 0 0.370430394094542 0.239328299597725 0.222078601986845 0.221375455552408 0.290447811562917 0 0 0.235192708239126 0.304867700944052 0.228206771740285 0.256727336256271 0 0 0.222437247376381 0.221231981997177
"lateral_orbitofrontal_cortex_right" 0 0.226319946412507 0.221004840318982 0 0 0 0 0 0 0 0 0 0 0 0 0 0 0 0 0 0 0.228752543426462 0 0 0 0 0.206604550706189 0 0 0 0 0 0 0 0 0.244019095184077 0.275669763062831 0 0 0 0 0 0 0 0 0 0.275036157800535 0 0 0 0.291517599824353 0.36630299737399 0.329288128194756 0 0 0.265891185213097 0.298187904336215 0 0.271688337907533 0.254840668133243 0.2690998480011 0 0.469208546880955 0 0.311893542593646 0.418910109879739 0 0.37129339411141
"lingual_gyrus_right" 0 0 0 0.528392102681895 0 0.419408357182965 0 0 0 0.460433776799073 0 0.504894170490329 0 0 0 0 0 0 0 0 0 0 0 0.537869277322123 0 0 0 0 0 0 0 0 0 0 0 0 0 0.332325159578464 0 0.333808079959266 0.298876628021383 0.309370630250229 0.418448738482774 0.319658929387978 0 0 0 0 0.386448774985608 0 0 0 0 0.390810742839749 0 0 0.244964200098283 0.304442449272892 0 0 0 0.289355718462284 0 0.27950789566821 0 0 0.282621297300736 0.259586212101975
"medial_orbitofrontal_gyrus_right" 0 0.215429921991985 0.216545169281215 0 0 0 0 0 0 0 0 0 0.563857542431689 0 0 0 0 0 0 0 0 0.202139206908323 0 0 0.155798227472138 0.234639157429373 0.194014030566173 0 0 0 0.747204615449586 0 0 0 0 0.231125176116524 0.248845365074755 0 0 0 0 0 0 0 0.275036157800535 0 0 0 0 0 0.275522334041743 0.2674980018134 0.261975146352306 0 0 0.253460554715376 0.290609415730023 0 0.341026681140614 0.289108293215763 0.296256592742353 0 0 0 0.374254262229555 0 0 0.288898785338271
"middle_temporal_gyrus_right" 0 0 0 0 0 0 0 0 0 0 0 0 0 0 0 0 0 0 0 0 0 0.16744312248051 0 0 0 0 0 0 0 0 0 0 0 0 0.321534406024081 0 0 0 0 0.317873178227051 0.293021976286754 0.306652384437058 0.235995228347004 0.280299243041856 0 0 0 0 0 0.265743227549927 0 0 0 0 0.272209155251626 0.228215465512243 0.235506150871101 0.25597466261089 0 0 0.235432779750671 0.269125770790847 0.305219856453253 0.271231596661642 0 0.381535852250318 0.246810607007987 0.23976480077372
"parahippocampal_gyrus_right" 0 0 0 0 0 0 0 0 0 0 0 0 0 0 0 0 0 0 0 0 0 0 0 0 0 0 0 0 0 0 0 0 0 0 0 0 0 0 0.351965397820438 0.409059771092156 0.380234738441404 0.328452398651543 0 0.331882902498684 0 0.386448774985608 0 0 0 0 0 0 0 0 0 0 0.252576725785536 0.425086398065392 0 0 0 0.316506139437635 0.33783614170141 0 0 0.351655747500507 0 0.281918006145281
"paracentral_gyrus_right" 0 0 0 0 0 0 0 0 0 0 0 0 0 0 0 0 0 0 0 0 0 0 0 0 0 0 0.174922559252744 0.580245581434924 0 0 0 0 0 0 0.256028838224093 0.234570341231273 0.337518201985501 0 0 0.223193585713943 0.244249574063223 0.25869525215983 0.219058508552544 0.245864995667659 0 0 0 0.265743227549927 0 0 0 0 0 0 0.433765399502905 0.248092399274347 0.255552630732855 0.289049375206609 0 0 0.320180051179438 0.295241385726562 0.251461188349796 0.287299684818985 0 0 0.242139549911071 0.251296930382796
"inferior_frontal_gyrus_pars_opercularis_right" 0 0.230424965865336 0.230114990718387 0 0 0 0 0 0 0 0 0 0 0 0 0 0.260364305726739 0 0 0 0 0.227870419055345 0.284798065683003 0 0.238878201235307 0.224465495607156 0.208935675579541 0 0 0 0 0 0 0.218232599321131 0 0.279900336193579 0.299221618080692 0 0 0 0.288344035888417 0 0 0 0.291517599824353 0 0.275522334041743 0 0 0 0 0.377917197709835 0.342534527215547 0 0.298406556884606 0.28372513341856 0.364647764437184 0 0.278799407315965 0.301226312986317 0.304410976985918 0.259712091753323 0 0.328368344831712 0 0 0 0.340222890357887
"inferior_frontal_gyrus_pars_orbitalis_right" 0 0 0 0 0 0 0 0 0 0 0 0 0 0 0 0 0 0 0 0 0 0 0 0 0 0 0 0 0 0 0 0 0 0 0 0.258492046489728 0.275662974144949 0 0 0 0 0 0 0 0.36630299737399 0 0.2674980018134 0 0 0 0.377917197709835 0 0.390147037900769 0 0 0 0 0 0.296747516818818 0.296866865980372 0.289581312691347 0 0 0 0 0 0 0.390796271109156
"inferior_frontal_gyrus_pars_triangularis_right" 0 0.246549298663295 0.229310882653911 0 0 0 0 0 0 0 0 0 0 0 0 0 0 0 0 0 0 0 0 0 0.225324608106467 0.234444770337917 0.226381751327396 0 0 0 0 0 0 0 0 0.276750104758 0.319210310495902 0 0 0 0 0 0 0 0.329288128194756 0 0.261975146352306 0 0 0 0.342534527215547 0.390147037900769 0 0 0 0 0.388779811173723 0 0.278113122991723 0.303386041102629 0.31073321832502 0 0 0 0.268041307238348 0 0 0.369183297589693
"pericalcarine_cortex_right" 0 0 0 0.41880678586504 0 0 0 0 0 0 0 0 0 0 0 0 0 0 0 0 0 0 0 0 0 0 0 0 0 0 0 0 0 0 0 0 0 0.358496043105793 0 0.29164726552725 0.302855250033396 0.278479066723717 0.211794117225248 0.370430394094542 0 0.390810742839749 0 0 0 0 0 0 0 0 0 0 0.238732599674839 0.29164096397666 0 0 0 0.294050256073972 0 0 0 0 0 0
"postcentral_gyrus_right" 0 0 0.255837575022097 0 0 0 0 0 0 0 0 0 0 0 0 0.549757754256873 0 0 0 0 0 0 0 0 0 0 0.220611768718713 0 0 0 0 0 0 0 0.274773081365463 0.299705574116891 0.343977732012718 0 0 0.233573432550598 0.280646571863934 0.261314597321852 0.274560739416871 0.239328299597725 0 0 0 0.272209155251626 0 0.433765399502905 0.298406556884606 0 0 0 0 0.275716240381613 0.331812985024535 0.3128536992336 0.317594358420467 0 0.333582277777613 0.289132519173327 0.377754680129645 0.314133331476765 0 0 0 0.316265907144169
"posterior_cingulate_gyrus_right" 0 0.16667271331336 0.165488477942752 0 0 0 0 0.189782636830619 0.121468980844568 0 0 0 0.2247028374294 0 0 0.186665187763443 0 0.26294683001617 0 0 0.216144645296061 0.118932702070616 0.169877207209892 0.181927509774072 0.226683618447128 0.230990265066532 0.154850678464883 0.205572175905056 0 0.189108853669862 0 0 0.200709823979885 0.16900922003703 0.233384780310928 0.257995377915155 0.241517611382103 0 0 0.216492760923078 0.228912263923388 0.221607319771931 0.231664368815793 0.222078601986845 0.265891185213097 0 0.253460554715376 0.228215465512243 0 0.248092399274347 0.28372513341856 0 0 0 0.275716240381613 0 0.202232836333716 0.234609538130735 0.255292137928648 0.227865036861028 0.196401311094824 0.24016122423924 0.230608111341264 0.2501229984787 0 0 0 0.240923844039455
"precentral_gyrus_right" 0 0 0.233751397843161 0 0 0 0 0.192521209126399 0.196283646671927 0 0 0 0 0 0 0 0 0 0 0 0 0.17046394343962 0.196004617318471 0.157607902786856 0 0 0.17811598550826 0.213222809641546 0.183907905814501 0.20439021773659 0 0 0 0 0.227905101297462 0.300597809700646 0.350068852603686 0 0 0.226512088967712 0.231796734669689 0.223283878653666 0.206491386628738 0.221375455552408 0.298187904336215 0.244964200098283 0.290609415730023 0.235506150871101 0.252576725785536 0.255552630732855 0.364647764437184 0 0.388779811173723 0.238732599674839 0.331812985024535 0.202232836333716 0 0.23791274954052 0.30477206802436 0.300285057498871 0.303109782674961 0.24091987400393 0.225394161263363 0.258270744670426 0 0 0.2218470251257 0.28693596778771
"precuneus_right" 0 0 0 0 0 0 0 0 0 0.453913296952698 0 0 0 0 0 0 0 0 0 0 0 0 0 0.449860417244981 0 0 0 0.4313678659431 0 0 0 0 0 0 0.249148873972046 0 0.281983242595554 0.324226585835068 0 0.298239853103965 0.237128128233626 0.245091210585058 0.312987915715608 0.290447811562917 0 0.304442449272892 0 0.25597466261089 0.425086398065392 0.289049375206609 0 0 0 0.29164096397666 0.3128536992336 0.234609538130735 0.23791274954052 0 0 0 0.27987197429139 0.290399740926852 0.232995438493778 0.280147851496154 0 0 0.229023584605108 0.236204484757026
"rostral_anterior_cingulate_cortex_right" 0 0.197988229627097 0.217345146052355 0 0 0 0 0 0 0 0 0 0.440101111829736 0 0 0 0.235495194867396 0 0 0 0 0.194624267994605 0.242555983948562 0 0.139086528727659 0.231284039505857 0.198568513828212 0 0 0 0 0 0 0.219330800796191 0 0.245641187402314 0.271641943160316 0 0 0 0.282141192146975 0 0 0 0.271688337907533 0 0.341026681140614 0 0 0 0.278799407315965 0.296747516818818 0.278113122991723 0 0.317594358420467 0.255292137928648 0.30477206802436 0 0 0.28391938943337 0.262364411815245 0.287530671218571 0 0.285121757200165 0.24729846106156 0 0 0.296156679693831
"rostral_middle_frontal_gyrus_right" 0 0.219371498029195 0.215665976478369 0 0 0 0 0 0 0 0 0 0 0 0 0 0.216718161870014 0 0 0 0 0.203395605859793 0.238282004474747 0 0.276872594092223 0 0.196276398058302 0 0 0 0 0 0 0 0 0.24140869943046 0.295131039324094 0 0 0 0 0 0 0 0.254840668133243 0 0.289108293215763 0 0 0 0.301226312986317 0.296866865980372 0.303386041102629 0 0 0.227865036861028 0.300285057498871 0 0.28391938943337 0 0.271941303957709 0 0 0.271122630380109 0.45770932010722 0 0 0.284316560416238
"superior_frontal_gyrus_right" 0 0.178039762716928 0.198212116702788 0 0.244349988448597 0 0 0.195104698044592 0.235124110931917 0 0.203122270831414 0 0 0.206660997078894 0 0.197956572879856 0.237948418761315 0 0 0 0.210835730355113 0.167216690634083 0.207254470960616 0 0.217112541789867 0.22201142402414 0.175837272420552 0.205993354440803 0 0.21795699248854 0.442848436448622 0 0 0.203287348652573 0.275168320076282 0.235414890642253 0.280159117404074 0 0.195392082384507 0.241890950845361 0.263767222894 0.231304407225591 0.250447022713289 0.235192708239126 0.2690998480011 0 0.296256592742353 0.235432779750671 0 0.320180051179438 0.304410976985918 0.289581312691347 0.31073321832502 0 0.333582277777613 0.196401311094824 0.303109782674961 0.27987197429139 0.262364411815245 0.271941303957709 0 0.29466622026459 0.245104699093069 0.310257650399648 0.307436912886455 0 0.242823240308082 0.260998197378241
"superior_parietal_gyrus_right" 0 0 0 0 0 0 0 0 0 0 0 0 0 0 0 0 0 0 0 0 0 0 0 0.450662477361186 0 0 0 0.551444965901589 0 0 0 0 0 0 0.281197336194505 0 0.307211946457696 0.307401516901906 0 0.303200983327605 0.286928859620473 0.250667756428674 0.271256803333659 0.304867700944052 0 0.289355718462284 0 0.269125770790847 0.316506139437635 0.295241385726562 0.259712091753323 0 0 0.294050256073972 0.289132519173327 0.24016122423924 0.24091987400393 0.290399740926852 0.287530671218571 0 0.29466622026459 0 0.243001147218002 0.287090854416483 0 0 0.231242124420966 0.239561682786368
"superior_temporal_gyrus_right" 0 0 0 0 0 0 0 0 0 0 0 0 0 0 0 0 0 0 0 0 0 0 0 0 0 0 0 0 0 0 0 0 0 0 0.357248933729498 0 0.27586768263132 0 0.38459884138131 0.255148315581273 0.243381293369699 0.265303831991976 0.220974459045703 0.228206771740285 0.469208546880955 0 0 0.305219856453253 0.33783614170141 0.251461188349796 0 0 0 0 0.377754680129645 0.230608111341264 0.225394161263363 0.232995438493778 0 0 0.245104699093069 0.243001147218002 0 0.298819936077386 0 0.283781383401209 0.351730551401625 0.26445191310895
"supramarginal_gyrus_right" 0 0 0 0 0 0 0 0 0 0 0 0 0 0 0 0 0 0 0 0 0 0.22668956941747 0 0 0 0 0.215807889694981 0 0 0 0 0 0 0 0.249905958900802 0.284762901225913 0.312300007562005 0 0 0.267809175179826 0.291243995184026 0.260015238174473 0.253248640424164 0.256727336256271 0 0.27950789566821 0 0.271231596661642 0 0.287299684818985 0.328368344831712 0 0 0 0.314133331476765 0.2501229984787 0.258270744670426 0.280147851496154 0.285121757200165 0.271122630380109 0.310257650399648 0.287090854416483 0.298819936077386 0 0 0 0.270401479953198 0.331108874703365
"frontal_pole_right" 0 0 0 0 0 0 0 0 0 0 0.675654491972704 0 0.579017758706076 0 0 0 0 0 0 0 0 0 0 0 0 0 0.203648838917908 0 0 0 0.672980480873129 0 0 0 0 0.230754499361966 0.274552194856802 0 0 0 0 0 0 0 0.311893542593646 0 0.374254262229555 0 0 0 0 0 0.268041307238348 0 0 0 0 0 0.24729846106156 0.45770932010722 0.307436912886455 0 0 0 0 0 0 0
"temporal_pole_right" 0 0 0 0 0 0 0 0 0 0 0 0 0 0 0 0 0 0 0 0 0 0 0 0 0 0 0 0 0 0 0 0 0 0 0 0 0 0 0.396384228037463 0.396850138923784 0 0.324515073511462 0 0 0.418910109879739 0 0 0.381535852250318 0.351655747500507 0 0 0 0 0 0 0 0 0 0 0 0 0 0.283781383401209 0 0 0 0 0.287079791276297
"transverse_temporal_gyrus_right" 0 0 0 0 0 0 0 0 0 0 0 0 0 0 0 0 0 0 0 0 0 0 0 0 0 0 0 0 0 0 0 0 0 0 0.289838875109089 0 0.277982528415255 0 0 0.226304808686412 0.230780061283381 0.210086918778157 0.188249655366501 0.222437247376381 0 0.282621297300736 0 0.246810607007987 0 0.242139549911071 0 0 0 0 0 0 0.2218470251257 0.229023584605108 0 0 0.242823240308082 0.231242124420966 0.351730551401625 0.270401479953198 0 0 0 0.271074424183523
"insula_right" 0 0 0.231594625673189 0 0 0 0 0 0 0 0 0 0.372837902463058 0 0 0 0 0 0 0 0 0.235882967322041 0.251590070866237 0 0 0 0.201186989550336 0 0 0 0 0 0 0 0.251397638905693 0.269028326792012 0.307815904347923 0.270903088856083 0.381355318226519 0.261008892793854 0.229580476750858 0.2134832858306 0.211309704085161 0.221231981997177 0.37129339411141 0.259586212101975 0.288898785338271 0.23976480077372 0.281918006145281 0.251296930382796 0.340222890357887 0.390796271109156 0.369183297589693 0 0.316265907144169 0.240923844039455 0.28693596778771 0.236204484757026 0.296156679693831 0.284316560416238 0.260998197378241 0.239561682786368 0.26445191310895 0.331108874703365 0 0.287079791276297 0.271074424183523 0
