# Supplementary material for: NODDI and Tensor-Based Microstructural Indices as Predictors of Functional Connectivity
Source: PLoS One. 2016 Apr 14;11(4):e0153404. doi: 10.1371/journal.pone.0153404 (PMC4831788; doi:10.1371/journal.pone.0153404)
Supplement: S1 Data — a) Functional connectivity matrices, both fMRI and EEG connectomes across all subjects, in the form of precision matrices and b) structural brain connectivity matrices across all subjects and microstructural indices. Columns and rows are named according to the corresponding brain region that represent. (ZIP) [file pone.0153404.s001.zip › DATA/DWI/38_NSTREAMS_68.txt]

"banks_superior_temporal_sulcus_left" "caudal_anterior_cingulate_cortex_left" "caudal_middle_frontal_gyrus_left" "cuneus_left" "entorhinal_cortex_left" "fusiform_gyrus_left" "inferior_parietal_gyrus_left" "inferior_temporal_gyrus_left" "cingulate_gyrus_isthmus_left" "lateral_occipital_cortex_left" "lateral_orbitofrontal_cortex_left" "lingual_gyrus_left" "medial_orbitofrontal_gyrus_left" "middle_temporal_gyrus_left" "parahippocampal_gyrus_left" "paracentral_gyrus_left" "inferior_frontal_gyrus_pars_opercularis_left" "inferior_frontal_gyrus_pars_orbitalis_left" "inferior_frontal_gyrus_pars_triangularis_left" "pericalcarine_cortex_left" "postcentral_gyrus_left" "posterior_cingulate_gyrus_left" "precentral_gyrus_left" "precuneus_left" "rostral_anterior_cingulate_cortex_left" "rostral_middle_frontal_gyrus_left" "superior_frontal_gyrus_left" "superior_parietal_gyrus_left" "superior_temporal_gyrus_left" "supramarginal_gyrus_left" "frontal_pole_left" "temporal_pole_left" "transverse_temporal_gyrus_left" "insula_left" "banks_superior_temporal_sulcus_right" "caudal_anterior_cingulate_cortex_right" "caudal_middle_frontal_gyrus_right" "cuneus_right" "entorhinal_cortex_right" "fusiform_gyrus_right" "inferior_parietal_gyrus_right" "inferior_temporal_gyrus_right" "cingulate_gyrus_isthmus_right" "lateral_occipital_cortex_right" "lateral_orbitofrontal_cortex_right" "lingual_gyrus_right" "medial_orbitofrontal_gyrus_right" "middle_temporal_gyrus_right" "parahippocampal_gyrus_right" "paracentral_gyrus_right" "inferior_frontal_gyrus_pars_opercularis_right" "inferior_frontal_gyrus_pars_orbitalis_right" "inferior_frontal_gyrus_pars_triangularis_right" "pericalcarine_cortex_right" "postcentral_gyrus_right" "posterior_cingulate_gyrus_right" "precentral_gyrus_right" "precuneus_right" "rostral_anterior_cingulate_cortex_right" "rostral_middle_frontal_gyrus_right" "superior_frontal_gyrus_right" "superior_parietal_gyrus_right" "superior_temporal_gyrus_right" "supramarginal_gyrus_right" "frontal_pole_right" "temporal_pole_right" "transverse_temporal_gyrus_right" "insula_right"
"banks_superior_temporal_sulcus_left" 0 0 0 0 0 0.425882352941176 2.92462311557789 0.797202797202797 0.0815047021943574 1.52105896510229 0 0 0 6.01168224299065 0 0 0 0 0 0 0.00274725274725275 0.0201005025125628 0.0200803212851406 0.0109140518417462 0 0 0.0012070006035003 0.04661487236404 5.96332254584682 1.97054886211513 0 0 7.91634980988593 0.0066334991708126 0 0 0.00294550810014728 0 0 0 0 0 0 0 0 0 0 0 0 0 0 0 0 0 0 0.00539083557951483 0.00794438927507448 0 0 0 0.002371072910492 0 0 0.00278940027894003 0 0 0 0
"caudal_anterior_cingulate_cortex_left" 0 0 4.79182156133829 0 0 0 0.00211864406779661 0 0.00746268656716418 0.00512820512820513 0.26865671641791 0 0 0.00248447204968944 0 0 1.46330275229358 0.111888111888112 0.230958230958231 0 0.103397341211226 5.5850144092219 0.838095238095238 0.00586510263929619 0.257309941520468 0.94703557312253 7.40348692403487 0.0211764705882353 0 0.175287356321839 0 0 0 1.77173913043478 0 8.31674208144796 0.171974522292994 0 0 0 0 0 0 0 0.00596125186289121 0 0.00410677618069815 0 0 0.0147783251231527 0.0610687022900763 0 0.0374331550802139 0 0.016366612111293 0.125 0.096234309623431 0 0.0209059233449477 0.0333611342785655 1.20537897310513 0 0 0 0.00961538461538462 0 0 0.0141843971631206
"caudal_middle_frontal_gyrus_left" 0 4.79182156133829 0 0 0 0.256846081208687 0.179401993355482 0.0599812558575445 0.128787878787879 0.146153846153846 0.0021505376344086 0 0 0.345539906103286 0 0.00646203554119548 0.844827586206897 0.010989010989011 0.0419790104947526 0 3.69903948772679 0.0988467874794069 8.04979253112033 0.129511677282378 0.631229235880399 3.19344262295082 3.62379421221865 1.47207207207207 0.0792253521126761 5.17782426778243 0 0 0.127118644067797 2.33990147783251 0.0072202166064982 2.21621621621622 9.51576576576577 0 0 0.0162271805273834 0.00307929176289453 0.00175746924428822 0.148975791433892 0 0.0236305048335124 0 0.0562248995983936 0.00179372197309417 0 0.03003003003003 0.333843797856049 0.0205128205128205 0.264984227129338 0 0.183696900114811 0.210344827586207 3.71710526315789 0.0221997981836529 0.117001828153565 0.138450993831391 3.46729957805907 0.435510887772194 0 0.892008639308855 0 0 0.0295983086680761 1.20388349514563
"cuneus_left" 0 0 0 0 0 0 0.00224466891133558 0 0 1.89546079779917 0 0.0282258064516129 0 0 0 0 0 0 0 0.357142857142857 0 0 0 0.0572337042925278 0 0 0 2.01254705144291 0 0 0 0 0 0 0 0 0 1.80645161290323 0 0 0 0 0 0 0 0 0 0 0 0 0 0 0 0 0 0 0 0 0 0 0 0 0 0 0 0 0 0
"entorhinal_cortex_left" 0 0 0 0 0 0.0815286624203822 0 0 0 0 0.0121951219512195 0.00747663551401869 0 0 0.101449275362319 0 0 0 0 0 0 0 0 0 0 0 0 0 0.0603248259860789 0 0 3.53333333333333 0 2.97397769516729 0 0 0 0 3.33333333333333 0 0 0 0.106463878326996 0 0 0 0 0 0.192771084337349 0 0 0 0 0 0 0 0 0 0 0 0.00246609124537608 0 0 0 0 0 0 0
"fusiform_gyrus_left" 0.425882352941176 0 0.256846081208687 0 0.0815286624203822 0 0.318088737201365 1.05120481927711 1.00887198986058 3.57263643351268 0 1.73644859813084 0.00194931773879142 2.64856711915535 0.705302096177559 0 0 0 0 0.0311688311688312 0.130217028380634 0.142857142857143 0.260572987721692 0.191188694929343 0 0 0.184297132110954 0.0291757840991977 9.97852541159628 0.470008216926869 0 0.898203592814371 2.52933151432469 5.42031686859273 0.00245398773006135 0 0.0591818973020017 0 0 0.0176423416198877 0.00256410256410256 0.00428877769835597 0.140350877192982 0.00154679040989946 0 0 0 0.00290697674418605 0 0.00215749730312837 0 0 0 0 0.0176678445229682 0.401902497027348 0.483412322274882 0 0.00247524752475248 0 0.157626332869726 0.00274914089347079 0.0014695077149155 0.13647851727043 0 0 0.00817438692098093 0.0147465437788018
"inferior_parietal_gyrus_left" 2.92462311557789 0.00211864406779661 0.179401993355482 0.00224466891133558 0 0.318088737201365 0 0.78479293957909 1.42398286937902 7.50207468879668 0 0.00823045267489712 0 2.35350101971448 0 0.218536585365854 0 0 0 0.638251366120219 0.363365599404319 0.0414610069101678 5.82991930477964 1.32492581602374 0 0 0.0545774647887324 4.82189973614776 0.294422827496757 8.31864904552129 0 0 0.0182232346241458 0.0410509031198686 0 0 0.0633693972179289 0 0 0 0 0 0.00212089077412513 0 0 0 0 0 0 0 0 0 0.00192307692307692 0 0 0.00405679513184584 0.0246609124537608 0 0 0 0.0251954821894005 0.00125 0 0.00750750750750751 0 0 0 0.00813008130081301
"inferior_temporal_gyrus_left" 0.797202797202797 0 0.0599812558575445 0 0 1.05120481927711 0.78479293957909 0 1.22710163111669 0.892284186401833 0 0 0 14.4422788605697 0.00244200244200244 0.00900900900900901 0 0 0 0 0.18407960199005 0.0365296803652968 0.358208955223881 0.122213047068538 0 0 0.0224824355971897 0.191443074691806 5.63843416370107 0.184489795918367 0 0.0474495848161329 2.27800269905533 0.379278445883441 0 0 0.013828867761452 0 0 0 0 0 0.0570719602977667 0 0 0 0 0 0 0 0 0 0 0 0 0.0212014134275618 0.0269360269360269 0 0 0 0.012933025404157 0.00136705399863295 0 0.00334728033472803 0 0 0 0
"cingulate_gyrus_isthmus_left" 0.0815047021943574 0.00746268656716418 0.128787878787879 0 0 1.00887198986058 1.42398286937902 1.22710163111669 0 6.61298701298701 0 0.185528756957328 0 1.03647798742138 0 2.00573065902579 0 0 0 0.0334728033472803 0.623688155922039 3.22255192878338 12.8983957219251 3.70833333333333 0 0 0.165413533834586 0.29047619047619 0.360277136258661 0.60932944606414 0 0 2.14851485148515 0.0553505535055351 0.00704225352112676 0 0.0614886731391586 0 0 0.0474860335195531 0 0.0138248847926267 6.8689138576779 0.0026246719160105 0 0 0 0.00946745562130178 0 0 0 0 0 0 0.00332778702163062 0.109677419354839 0.118393234672304 0.00554785020804438 0 0 0.031980319803198 0.00649350649350649 0.00240963855421687 0.0426829268292683 0 0 0.0295566502463054 0.0144404332129964
"lateral_occipital_cortex_left" 1.52105896510229 0.00512820512820513 0.146153846153846 1.89546079779917 0 3.57263643351268 7.50207468879668 0.892284186401833 6.61298701298701 0 0 8.40152235965747 0 0.325937260902831 0.00252525252525253 0.0255516840882695 0 0 0 14.1065246338216 0.405428329092451 0.332155477031802 2.74084312370422 2.99831081081081 0 0 0.0341555977229602 0.569526627218935 1.72568940493469 1.63105175292154 0 0 0.445378151260504 0.0910815939278937 0.00251256281407035 0 0.0230088495575221 0 0 0.00488599348534202 0 0 0.156611039794608 0 0 0 0 0 0 0 0 0 0 0 0.00179694519317161 0.124087591240876 0.0891632373113855 0 0 0 0.0308699719363891 0 0 0.0222602739726027 0 0 0 0.00187617260787992
"lateral_orbitofrontal_cortex_left" 0 0.26865671641791 0.0021505376344086 0 0.0121951219512195 0 0 0 0 0 0 0 4.62430323299889 0 0 0 0.00483091787439614 2.94985250737463 0.663329161451815 0 0.00374181478016838 0 0.00149588631264024 0 0.0844686648501362 2.15449607724804 0.73973973973974 0 0 0 0.00657894736842105 0.0056657223796034 0 0.523305084745763 0 0.0424143556280587 0.0764705882352941 0 0 0 0 0 0 0 0 0 0.0068259385665529 0 0 0 0.0764331210191083 0 0 0 0 0 0.00741839762611276 0 0.0265095729013255 0.00125707102451289 0.0729783037475345 0 0 0 0 0 0 0
"lingual_gyrus_left" 0 0 0 0.0282258064516129 0.00747663551401869 1.73644859813084 0.00823045267489712 0 0.185528756957328 8.40152235965747 0 0 0 0 0.106951871657754 0 0 0 0 2.75 0.00210970464135021 0 0.00328947368421053 0.012591815320042 0 0 0 0.0107047279214987 0.00523103748910201 0.00206825232678387 0 0 0.0082815734989648 0 0 0 0 0 0 0 0 0 0 0 0 0 0 0 0 0 0 0 0 0 0 0 0 0 0 0 0 0 0 0 0 0 0 0
"medial_orbitofrontal_gyrus_left" 0 0 0 0 0 0.00194931773879142 0 0 0 0 4.62430323299889 0 0 0 0 0 0 0.0116959064327485 0 0 0 0 0 0 0.889279437609842 3.91018766756032 0.15493726132024 0.00185701021355617 0 0 5.69300225733634 0 0 0.351732991014121 0 0.00446428571428571 0.00233918128654971 0 0 0 0 0 0 0 0.0022271714922049 0 0.0280112044817927 0 0 0 0 0 0 0 0 0 0 0 0.447470817120623 0 0.00322061191626409 0 0 0 0.00459770114942529 0 0 0.00252844500632111
"middle_temporal_gyrus_left" 6.01168224299065 0.00248447204968944 0.345539906103286 0 0 2.64856711915535 2.35350101971448 14.4422788605697 1.03647798742138 0.325937260902831 0 0 0 0 0 0.0203160270880361 0 0 0 0 0.17109634551495 0.860411899313501 0.790760869565217 0.148883374689826 0 0 0.179090482887951 0.839506172839506 8.09265858873842 4.99100572363042 0 0.0618311533888228 3.02571041948579 0.652455977757183 0.00243605359317905 0 0.051948051948052 0 0 0.0111731843575419 0.00127713920817369 0 0.27363184079602 0 0 0 0 0 0 0 0 0 0.00443951165371809 0 0.00878734622144113 0.332939787485242 0.391099123398517 0.00158982511923688 0 0 0.140545538603791 0 0.00146305779078274 0.0637049455155071 0 0 0.0027027027027027 0.0164986251145738
"parahippocampal_gyrus_left" 0 0 0 0 0.101449275362319 0.705302096177559 0 0.00244200244200244 0 0.00252525252525253 0 0.106951871657754 0 0 0 0 0 0 0 0 0 0 0 0 0 0 0 0 0.027027027027027 0 0 0 0 0.0602836879432624 0 0 0 0 0.115384615384615 0 0 0 0 0 0 0 0 0 0.0145454545454545 0 0 0 0 0 0 0 0 0 0 0 0.00121359223300971 0 0 0 0 0 0 0
"paracentral_gyrus_left" 0 0 0.00646203554119548 0 0 0 0.218536585365854 0.00900900900900901 2.00573065902579 0.0255516840882695 0 0 0 0.0203160270880361 0 0 0 0 0 0 0.102902374670185 4.96728971962617 0.313840155945419 1.44429882044561 0 0 0.625963248369887 2 0 0.108108108108108 0 0 0 0 0 0 0.00282087447108604 0 0 0 0 0.00208550573514077 0.0111731843575419 0.00234466588511137 0 0 0 0 0 0 0 0 0 0 0 0.0897755610972569 0 0 0 0 0.0034944670937682 0 0 0 0 0 0 0
"inferior_frontal_gyrus_pars_opercularis_left" 0 1.46330275229358 0.844827586206897 0 0 0 0 0 0 0 0.00483091787439614 0 0 0 0 0 0 0.126126126126126 3.78407079646018 0 0.00239520958083832 0 1.6935630099728 0 7.908 9.99156711173577 3.38095238095238 0 0 0 0 0 0 0.949295774647887 0 2.79155672823219 0.119592875318066 0 0 0 0 0 0 0 0 0 0 0 0 0 0.127041742286751 0.0041407867494824 0.0413533834586466 0 0 0 0 0 0 0.00589535740604274 0.0758082497212932 0 0 0 0 0 0 0.00277008310249307
"inferior_frontal_gyrus_pars_orbitalis_left" 0 0.111888111888112 0.010989010989011 0 0 0 0 0 0 0 2.94985250737463 0 0.0116959064327485 0 0 0 0.126126126126126 0 1.27228915662651 0 0 0 0 0 0.0228571428571429 3.8586017282011 0.24907063197026 0 0.00226244343891403 0 0 0 0 0.00714285714285714 0 0.0611353711790393 0.0220125786163522 0 0 0 0 0 0 0 0 0 0 0 0 0 0.029925187032419 0 0 0 0 0 0.00622406639004149 0 0 0.00165700082850041 0.0072992700729927 0 0 0 0 0 0 0
"inferior_frontal_gyrus_pars_triangularis_left" 0 0.230958230958231 0.0419790104947526 0 0 0 0 0 0 0 0.663329161451815 0 0 0 0 0 3.78407079646018 1.27228915662651 0 0 0 0 0.00931098696461825 0 0.118895966029724 7.00573888091822 0.839193083573487 0 0 0 0 0 0 0.079295154185022 0 0.0685714285714286 0.0343461030383091 0 0 0 0 0 0 0 0 0 0 0 0 0 0.0229885057471264 0 0 0 0 0.0089086859688196 0.00552995391705069 0 0 0.00150602409638554 0.031728045325779 0 0 0 0 0 0 0
"pericalcarine_cortex_left" 0 0 0 0.357142857142857 0 0.0311688311688312 0.638251366120219 0 0.0334728033472803 14.1065246338216 0 2.75 0 0 0 0 0 0 0 0 0 0 0.0109170305676856 0.545176110260337 0 0 0 0.864799025578563 0 0 0 0 0 0 0 0 0 0 0 0 0 0 0 0 0 0 0 0 0 0 0 0 0 0 0 0 0 0 0 0 0 0 0 0 0 0 0 0
"postcentral_gyrus_left" 0.00274725274725275 0.103397341211226 3.69903948772679 0 0 0.130217028380634 0.363365599404319 0.18407960199005 0.623688155922039 0.405428329092451 0.00374181478016838 0.00210970464135021 0 0.17109634551495 0 0.102902374670185 0.00239520958083832 0 0 0 0 0.0482573726541555 8.21577380952381 0.74745605920444 0.00269905533063428 0.0132211538461538 0.609476309226933 9.67654123298639 0.0376470588235294 2.2648401826484 0 0 0.0196399345335516 2.56572029442692 0 0.112903225806452 0.726387536514119 0 0 0 0 0 0.0029585798816568 0 0 0 0.0203160270880361 0 0 0.00496894409937888 0.272727272727273 0.00276243093922652 0.0206985769728331 0 0.0138613861386139 0.019471488178025 0.314391143911439 0 0.0233236151603499 0.0137672090112641 0.397051597051597 0.0315078769692423 0 0.028169014084507 0 0 0 0.0664589823468328
"posterior_cingulate_gyrus_left" 0.0201005025125628 5.5850144092219 0.0988467874794069 0 0 0.142857142857143 0.0414610069101678 0.0365296803652968 3.22255192878338 0.332155477031802 0 0 0 0.860411899313501 0 4.96728971962617 0 0 0 0 0.0482573726541555 0 3.80670611439842 3.07589880159787 0 0.00149925037481259 11.7098507462687 0.0391730141458107 0.146031746031746 0.355555555555556 0 0 0.0569395017793594 0.0676328502415459 0 0.0206896551724138 0.0573888091822095 0 0 0.0050314465408805 0 0.00211193241816262 1.16763005780347 0 0 0 0 0 0 0.0126315789473684 0.012987012987013 0 0.0090293453724605 0 0.0117647058823529 9.54755784061697 0.107317073170732 0 0 0.00157728706624606 1.30205278592375 0 0 0.0380952380952381 0 0 0 0.0221169036334913
"precentral_gyrus_left" 0.0200803212851406 0.838095238095238 8.04979253112033 0 0 0.260572987721692 5.82991930477964 0.358208955223881 12.8983957219251 2.74084312370422 0.00149588631264024 0.00328947368421053 0 0.790760869565217 0 0.313840155945419 1.6935630099728 0 0.00931098696461825 0.0109170305676856 8.21577380952381 3.80670611439842 0 2.30689399555226 0.0158572844400396 0.108695652173913 2.51209854817422 3.23796967699407 0.254050550874919 5.68598679383712 0 0 0.143344709897611 1.10582444626743 0.00624349635796046 0.481981981981982 2.80772200772201 0 0 0.114860014357502 0 0.0323624595469256 1.76906779661017 0.0166782487838777 0 0 0.0294627383015598 0.0210249671484888 0 0.0503261882572227 1.64339622641509 0.032258064516129 0.140249759846302 0 0.131455399061033 1.95339412360689 4.5939617991374 0.00858369098712446 0.0838574423480084 0.0911039657020364 4.59748154580981 0.0337289194253592 0.0026542800265428 0.95873968492123 0.00457142857142857 0 0.0431818181818182 0.26157595450853
"precuneus_left" 0.0109140518417462 0.00586510263929619 0.129511677282378 0.0572337042925278 0 0.191188694929343 1.32492581602374 0.122213047068538 3.70833333333333 2.99831081081081 0 0.012591815320042 0 0.148883374689826 0 1.44429882044561 0 0 0 0.545176110260337 0.74745605920444 3.07589880159787 2.30689399555226 0 0 0.0011983223487118 0.188059701492537 13.4992025518341 0.0359375 0.401818181818182 0 0 0.0162337662337662 0.0543933054393305 0 0.0032 0.0581395348837209 0 0 0.00176991150442478 0 0 0.052863436123348 0 0 0 0 0 0 0 0 0 0.0025706940874036 0 0.00197044334975369 0.0110497237569061 0.0176470588235294 0 0.00578871201157742 0.00124766063630692 0.0205882352941176 0.00747384155455904 0 0.011214953271028 0 0 0 0.012396694214876
"rostral_anterior_cingulate_cortex_left" 0 0.257309941520468 0.631229235880399 0 0 0 0 0 0 0 0.0844686648501362 0 0.889279437609842 0 0 0 7.908 0.0228571428571429 0.118895966029724 0 0.00269905533063428 0 0.0158572844400396 0 0 0.477050413844996 1.67425149700599 0 0 0.00263157894736842 0 0 0 0.266233766233766 0 1.05964912280702 0.0491329479768786 0 0 0 0 0 0 0 0 0 0.029038112522686 0 0 0 0.0131291028446389 0.0051413881748072 0.0045662100456621 0 0 0 0.00784313725490196 0 0.575498575498576 0.00158353127474268 0.0211764705882353 0 0 0 0 0 0 0.00636942675159236
"rostral_middle_frontal_gyrus_left" 0 0.94703557312253 3.19344262295082 0 0 0 0 0 0 0 2.15449607724804 0 3.91018766756032 0 0 0 9.99156711173577 3.8586017282011 7.00573888091822 0 0.0132211538461538 0.00149925037481259 0.108695652173913 0.0011983223487118 0.477050413844996 0 15.2040107983031 0.00108873162765378 0 0.0142602495543672 0.00997506234413965 0 0 0.315789473684211 0 0.413907284768212 0.511455108359133 0 0 0 0 0 0 0 0.00361881785283474 0 0.0067842605156038 0 0 0.00430725053840632 0.336231884057971 0.00914634146341463 0.0235121234386481 0 0 0.00765110941086458 0.116314976839938 0 0.0172684458398744 0.0256175663311985 0.563476934807472 0.00104112441436752 0 0.00241984271022384 0.00167364016736402 0 0 0.0283687943262411
"superior_frontal_gyrus_left" 0.0012070006035003 7.40348692403487 3.62379421221865 0 0 0.184297132110954 0.0545774647887324 0.0224824355971897 0.165413533834586 0.0341555977229602 0.73973973973974 0 0.15493726132024 0.179090482887951 0 0.625963248369887 3.38095238095238 0.24907063197026 0.839193083573487 0 0.609476309226933 11.7098507462687 2.51209854817422 0.188059701492537 1.67425149700599 15.2040107983031 0 0.336088154269972 0.0499092558983666 1.12450592885375 0.0518134715025907 0 0.0402597402597403 3.51489361702128 0.00246609124537608 1.39186571981924 3.48261758691207 0 0 0.00973709834469328 0 0.00271985494106981 0.0261682242990654 0.000952380952380952 0.00600300150075038 0 0.0264462809917355 0.00183234081539166 0 0.0299884659746251 0.159209761766415 0.0108892921960073 0.110458284371328 0 0.108303249097473 5.16383495145631 1.4816112084063 0.00485672656629432 0.038390092879257 0.0451127819548872 6.35762483130904 0.12290008841733 0 0.227683049147442 0 0 0.00648929266709929 0.492600422832981
"superior_parietal_gyrus_left" 0.04661487236404 0.0211764705882353 1.47207207207207 2.01254705144291 0 0.0291757840991977 4.82189973614776 0.191443074691806 0.29047619047619 0.569526627218935 0 0.0107047279214987 0.00185701021355617 0.839506172839506 0 2 0 0 0 0.864799025578563 9.67654123298639 0.0391730141458107 3.23796967699407 13.4992025518341 0 0.00108873162765378 0.336088154269972 0 0.0704419889502762 4.29179810725552 0 0 0.0229591836734694 0.0427046263345196 0 0 0.318333333333333 0.00493218249075216 0 0.00154083204930663 0.00124146492861577 0.00137931034482759 0.00235571260306243 0 0.00160901045856798 0 0 0.00140154169586545 0 0.00204498977505112 0.00414507772020725 0 0.00845665961945032 0 0.0118343195266272 0.00448430493273543 0.167539267015707 0.00153491941673062 0.00465657741559953 0.00112930547713156 0.0733695652173913 0.0332005312084993 0 0.0646203554119548 0 0 0 0.0792253521126761
"superior_temporal_gyrus_left" 5.96332254584682 0 0.0792253521126761 0 0.0603248259860789 9.97852541159628 0.294422827496757 5.63843416370107 0.360277136258661 1.72568940493469 0 0.00523103748910201 0 8.09265858873842 0.027027027027027 0 0 0.00226244343891403 0 0 0.0376470588235294 0.146031746031746 0.254050550874919 0.0359375 0 0 0.0499092558983666 0.0704419889502762 0 0.613601236476043 0 0.342105263157895 5.08641975308642 0.88695652173913 0 0 0.0114192495921697 0 0 0 0.00122174709835064 0.0013550135501355 0.0548571428571429 0 0 0 0 0.00137646249139711 0 0 0 0 0 0 0.00496277915632754 0.124183006535948 0.104247104247104 0 0 0 0.0760966875559534 0 0 0.0205696202531646 0 0 0 0.00172117039586919
"supramarginal_gyrus_left" 1.97054886211513 0.175287356321839 5.17782426778243 0 0 0.470008216926869 8.31864904552129 0.184489795918367 0.60932944606414 1.63105175292154 0 0.00206825232678387 0 4.99100572363042 0 0.108108108108108 0 0 0 0 2.2648401826484 0.355555555555556 5.68598679383712 0.401818181818182 0.00263157894736842 0.0142602495543672 1.12450592885375 4.29179810725552 0.613601236476043 0 0 0 0.0698412698412698 0.54020618556701 0 0.0876369327073552 1.30019120458891 0 0 0.00874125874125874 0.00137268359643102 0 0.0316546762589928 0.00168067226890756 0.00550964187327824 0 0.0243093922651934 0.00314218381775334 0 0 0.0838471023427867 0.00269179004037685 0.0378787878787879 0 0.0427599611273081 0.173441734417344 1.18049490538573 0.00870322019147084 0.0397163120567376 0.0222634508348794 0.823758519961052 0.0665680473372781 0.00158982511923688 0.143911439114391 0 0 0.00316957210776545 0.217922606924644
"frontal_pole_left" 0 0 0 0 0 0 0 0 0 0 0.00657894736842105 0 5.69300225733634 0 0 0 0 0 0 0 0 0 0 0 0 0.00997506234413965 0.0518134715025907 0 0 0 0 0 0 0 0 0 0 0 0 0 0 0 0 0 0 0 0 0 0 0 0 0 0 0 0 0 0 0 0 0 0.00127064803049555 0 0 0 0.0136986301369863 0 0 0
"temporal_pole_left" 0 0 0 0 3.53333333333333 0.898203592814371 0 0.0474495848161329 0 0 0.0056657223796034 0 0 0.0618311533888228 0 0 0 0 0 0 0 0 0 0 0 0 0 0 0.342105263157895 0 0 0 0 0.00680272108843537 0 0 0 0 0 0 0 0 0 0 0 0 0 0 0 0 0 0 0 0 0 0 0 0 0 0 0 0 0 0 0 0 0 0
"transverse_temporal_gyrus_left" 7.91634980988593 0 0.127118644067797 0 0 2.52933151432469 0.0182232346241458 2.27800269905533 2.14851485148515 0.445378151260504 0 0.0082815734989648 0 3.02571041948579 0 0 0 0 0 0 0.0196399345335516 0.0569395017793594 0.143344709897611 0.0162337662337662 0 0 0.0402597402597403 0.0229591836734694 5.08641975308642 0.0698412698412698 0 0 0 0.386831275720165 0 0 0.00355871886120996 0 0 0 0 0 0.113744075829384 0 0 0 0 0 0 0 0 0 0 0 0.0036697247706422 0.031496062992126 0.00898876404494382 0 0 0 0.00636942675159236 0 0 0.00333333333333333 0 0 0 0
"insula_left" 0.0066334991708126 1.77173913043478 2.33990147783251 0 2.97397769516729 5.42031686859273 0.0410509031198686 0.379278445883441 0.0553505535055351 0.0910815939278937 0.523305084745763 0 0.351732991014121 0.652455977757183 0.0602836879432624 0 0.949295774647887 0.00714285714285714 0.079295154185022 0 2.56572029442692 0.0676328502415459 1.10582444626743 0.0543933054393305 0.266233766233766 0.315789473684211 3.51489361702128 0.0427046263345196 0.88695652173913 0.54020618556701 0 0.00680272108843537 0.386831275720165 0 0 0.585858585858586 0.674057649667406 0 0 0 0 0 0.0254083484573503 0 0 0 0.00788436268068331 0 0 0.00294117647058824 0.668665667166417 0.0233722871452421 0.0432098765432099 0 0.015819209039548 0.0673400673400673 0.190243902439024 0.00199004975124378 0.0249554367201426 0.0325865580448065 0.509947643979058 0.021523178807947 0.00179533213644524 0.0340425531914894 0.00829875518672199 0 0 0.0787589498806683
"banks_superior_temporal_sulcus_right" 0 0 0.0072202166064982 0 0 0.00245398773006135 0 0 0.00704225352112676 0.00251256281407035 0 0 0 0.00243605359317905 0 0 0 0 0 0 0 0 0.00624349635796046 0 0 0 0.00246609124537608 0 0 0 0 0 0 0 0 0 0.0372670807453416 0 0 0.132075471698113 1.81611374407583 2.05369127516779 3.01706484641638 0.373096446700508 0 0.026578073089701 0 1.27210103329506 0 0.137440758293839 0 0 0 0 0.303030303030303 0.0297619047619048 1.11316872427984 0.829986613119143 0 0 0.0520581113801453 2.69894736842105 3.40654205607477 7.52199413489736 0 0 0.759825327510917 0.0206896551724138
"caudal_anterior_cingulate_cortex_right" 0 8.31674208144796 2.21621621621622 0 0 0 0 0 0 0 0.0424143556280587 0 0.00446428571428571 0 0 0 2.79155672823219 0.0611353711790393 0.0685714285714286 0 0.112903225806452 0.0206896551724138 0.481981981981982 0.0032 1.05964912280702 0.413907284768212 1.39186571981924 0 0 0.0876369327073552 0 0 0 0.585858585858586 0 0 2.06654991243433 0 0 0 0 0 0.0727272727272727 0 0 0 0.0232558139534884 0 0 1.92550143266476 0.55952380952381 0.0223880597014925 0.372239747634069 0 0 3.2319391634981 0.0889877641824249 0.00890207715133531 0.121739130434783 0.161120840630473 6.57884737175428 0 0 0 0.0132450331125828 0 0 0.0157790927021696
"caudal_middle_frontal_gyrus_right" 0.00294550810014728 0.171974522292994 9.51576576576577 0 0 0.0591818973020017 0.0633693972179289 0.013828867761452 0.0614886731391586 0.0230088495575221 0.0764705882352941 0 0.00233918128654971 0.051948051948052 0 0.00282087447108604 0.119592875318066 0.0220125786163522 0.0343461030383091 0 0.726387536514119 0.0573888091822095 2.80772200772201 0.0581395348837209 0.0491329479768786 0.511455108359133 3.48261758691207 0.318333333333333 0.0114192495921697 1.30019120458891 0 0 0.00355871886120996 0.674057649667406 0.0372670807453416 2.06654991243433 0 0 0.00334448160535117 0.100371747211896 0.0172786177105832 0.0504885993485342 0.421052631578947 0.017825311942959 0.0235063663075416 0.0106837606837607 0.102747909199522 0.016597510373444 0 0.0555555555555556 2.74562584118439 0.0562962962962963 0.892265193370166 0 1.25702393340271 0.0955223880597015 7.59877488514548 0.233117483811286 2.02197802197802 4.07230471271788 5.65961732124874 2.01090342679128 0.00840336134453781 2.06102362204724 0.028673835125448 0 0.0603907637655417 3.45514223194748
"cuneus_right" 0 0 0 1.80645161290323 0 0 0 0 0 0 0 0 0 0 0 0 0 0 0 0 0 0 0 0 0 0 0 0.00493218249075216 0 0 0 0 0 0 0 0 0 0 0 0.00291120815138282 0 0.00238379022646007 0 0.78581173260573 0 0 0 0 0 0 0 0 0 1.77551020408163 0 0 0 0.410404624277457 0 0 0 1.58212290502793 0 0 0 0 0 0
"entorhinal_cortex_right" 0 0 0 0 3.33333333333333 0 0 0 0 0 0 0 0 0 0.115384615384615 0 0 0 0 0 0 0 0 0 0 0 0 0 0 0 0 0 0 0 0 0 0.00334448160535117 0 0 0.0632183908045977 0 0.00943396226415094 0.00809716599190283 0 0.0436817472698908 0 0.0087527352297593 0 0.32618025751073 0 0 0 0 0 0 0 0 0 0 0 0 0 0 0 0 0.782608695652174 0 1.2434456928839
"fusiform_gyrus_right" 0 0 0.0162271805273834 0 0 0.0176423416198877 0 0 0.0474860335195531 0.00488599348534202 0 0 0 0.0111731843575419 0 0 0 0 0 0 0 0.0050314465408805 0.114860014357502 0.00176991150442478 0 0 0.00973709834469328 0.00154083204930663 0 0.00874125874125874 0 0 0 0 0.132075471698113 0 0.100371747211896 0.00291120815138282 0.0632183908045977 0 0.0981842636180229 1.12820512820513 2.58758620689655 1.77377049180328 0 4.03288201160542 0 0.753645433614735 0.160337552742616 0.0304449648711944 0 0 0 0.0292825768667643 0.0169971671388102 0.0520833333333333 0.366096866096866 3.0008481764207 0 0 0.122840690978887 0.266280752532562 3.33695652173913 1.00897666068223 0 0.0489060489060489 3.8517397881997 6.44861660079051
"inferior_parietal_gyrus_right" 0 0 0.00307929176289453 0 0 0.00256410256410256 0 0 0 0 0 0 0 0.00127713920817369 0 0 0 0 0 0 0 0 0 0 0 0 0 0.00124146492861577 0.00122174709835064 0.00137268359643102 0 0 0 0 1.81611374407583 0 0.0172786177105832 0 0 0.0981842636180229 0 0.895668090298963 0.1252408477842 4.30006523157208 0 0.0341499628804751 0 3.41955445544554 0 0.21936589545844 0 0 0 0.0120481927710843 0.170553935860058 0.00925069380203515 0.609202096680256 0.772117962466488 0 0 0.0267000417188152 4.58289085545723 0.042473454091193 4.4260686755431 0 0 0.026694045174538 0.00452830188679245
"inferior_temporal_gyrus_right" 0 0 0.00175746924428822 0 0 0.00428877769835597 0 0 0.0138248847926267 0 0 0 0 0 0 0.00208550573514077 0 0 0 0 0 0.00211193241816262 0.0323624595469256 0 0 0 0.00271985494106981 0.00137931034482759 0.0013550135501355 0 0 0 0 0 2.05369127516779 0 0.0504885993485342 0.00238379022646007 0.00943396226415094 1.12820512820513 0.895668090298963 0 0.848346636259977 0.778425655976676 0 0.0404721753794266 0 9.13951890034364 0 0.135188866799205 0 0 0 0.00239520958083832 0.604459124690339 0.0260869565217391 1.06683804627249 2.13974455296769 0 0 0.0617173524150268 0.559322033898305 12.6875 1.59873617693523 0 2.07965554359526 0.789667896678967 4.62714776632302
"cingulate_gyrus_isthmus_right" 0 0 0.148975791433892 0 0.106463878326996 0.140350877192982 0.00212089077412513 0.0570719602977667 6.8689138576779 0.156611039794608 0 0 0 0.27363184079602 0 0.0111731843575419 0 0 0 0 0.0029585798816568 1.16763005780347 1.76906779661017 0.052863436123348 0 0 0.0261682242990654 0.00235571260306243 0.0548571428571429 0.0316546762589928 0 0 0.113744075829384 0.0254083484573503 3.01706484641638 0.0727272727272727 0.421052631578947 0 0.00809716599190283 2.58758620689655 0.1252408477842 0.848346636259977 0 0.656290531776913 0 0.382905982905983 0 0.740046838407494 0.49618320610687 0.809876543209877 0 0 0.00536193029490617 0.0170940170940171 0.19672131147541 5.92476489028213 10.469109947644 3.07671232876712 0 0 1.18654434250765 0.370846730975348 0.107270560190703 3.7984962406015 0 0 0.207547169811321 0.1101243339254
"lateral_occipital_cortex_right" 0 0 0 0 0 0.00154679040989946 0 0 0.0026246719160105 0 0 0 0 0 0 0.00234466588511137 0 0 0 0 0 0 0.0166782487838777 0 0 0 0.000952380952380952 0 0 0.00168067226890756 0 0 0 0 0.373096446700508 0 0.017825311942959 0.78581173260573 0 1.77377049180328 4.30006523157208 0.778425655976676 0.656290531776913 0 0 9.05185185185185 0 0.431430689399555 0 0.74 0 0 0 7.03155006858711 0.249773755656109 0.0147420147420147 0.737931034482759 6.85387755102041 0 0 0.0253521126760563 4.49719887955182 0.704647676161919 1.30862068965517 0 0 0.350777934936351 0.0396975425330813
"lateral_orbitofrontal_cortex_right" 0 0.00596125186289121 0.0236305048335124 0 0 0 0 0 0 0 0 0 0.0022271714922049 0 0 0 0 0 0 0 0 0 0 0 0 0.00361881785283474 0.00600300150075038 0.00160901045856798 0 0.00550964187327824 0 0 0 0 0 0 0.0235063663075416 0 0.0436817472698908 0 0 0 0 0 0 0 4.13181818181818 0 0 0 0.00254452926208651 1.16713091922006 0.886571056062581 0 0 0.00280504908835905 0.00148257968865827 0 0.15 1.9572864321608 0.0837851158206013 0.00150715900527506 0.0016220600162206 0 0.086522462562396 0.0193905817174515 0 1.31452455590387
"lingual_gyrus_right" 0 0 0 0 0 0 0 0 0 0 0 0 0 0 0 0 0 0 0 0 0 0 0 0 0 0 0 0 0 0 0 0 0 0 0.026578073089701 0 0.0106837606837607 0 0 4.03288201160542 0.0341499628804751 0.0404721753794266 0.382905982905983 9.05185185185185 0 0 0 0.0550300945829751 0.031523642732049 0.00840336134453781 0 0 0 3.85635359116022 0.0369967355821545 0 0.162974683544304 0.377285851780558 0 0 0.00308641975308642 0.776167471819646 0.0121951219512195 0.0308008213552361 0 0 0.0268714011516315 0.00229357798165138
"medial_orbitofrontal_gyrus_right" 0 0.00410677618069815 0.0562248995983936 0 0 0 0 0 0 0 0.0068259385665529 0 0.0280112044817927 0 0 0 0 0 0 0 0.0203160270880361 0 0.0294627383015598 0 0.029038112522686 0.0067842605156038 0.0264462809917355 0 0 0.0243093922651934 0 0 0 0.00788436268068331 0 0.0232558139534884 0.102747909199522 0 0.0087527352297593 0 0 0 0 0 4.13181818181818 0 0 0 0 0.0357723577235772 0.348837209302326 0.565543071161049 0.967409948542024 0 0 0.0226843100189036 0.0223175965665236 0 1.53629032258065 2.00710227272727 0.665582655826558 0.00174978127734033 0 0.00457142857142857 11.6402877697842 0 0 0.0491591203104787
"middle_temporal_gyrus_right" 0 0 0.00179372197309417 0 0 0.00290697674418605 0 0 0.00946745562130178 0 0 0 0 0 0 0 0 0 0 0 0 0 0.0210249671484888 0 0 0 0.00183234081539166 0.00140154169586545 0.00137646249139711 0.00314218381775334 0 0 0 0 1.27210103329506 0 0.016597510373444 0 0 0.753645433614735 3.41955445544554 9.13951890034364 0.740046838407494 0.431430689399555 0 0.0550300945829751 0 0 0 0.0406917599186165 0 0 0 0 0.102693602693603 0.0111482720178372 0.550554468362688 1.32415902140673 0 0 0.0415725259828287 0.248841826604897 3.66407904022583 1.09734513274336 0 0.11037527593819 0.465822784810127 0.757230499561788
"parahippocampal_gyrus_right" 0 0 0 0 0.192771084337349 0 0 0 0 0 0 0 0 0 0.0145454545454545 0 0 0 0 0 0 0 0 0 0 0 0 0 0 0 0 0 0 0 0 0 0 0 0.32618025751073 0.160337552742616 0 0 0.49618320610687 0 0 0.031523642732049 0 0 0 0 0 0 0 0 0 0 0 0.00279329608938547 0 0 0 0 0 0 0 0 0 0
"paracentral_gyrus_right" 0 0.0147783251231527 0.03003003003003 0 0 0.00215749730312837 0 0 0 0 0 0 0 0 0 0 0 0 0 0 0.00496894409937888 0.0126315789473684 0.0503261882572227 0 0 0.00430725053840632 0.0299884659746251 0.00204498977505112 0 0 0 0 0 0.00294117647058824 0.137440758293839 1.92550143266476 0.0555555555555556 0 0 0.0304449648711944 0.21936589545844 0.135188866799205 0.809876543209877 0.74 0 0.00840336134453781 0.0357723577235772 0.0406917599186165 0 0 0.0882917466410749 0.0132450331125828 0.0278884462151394 0 0.346414073071719 3.93303571428571 2.12361623616236 6.49126891734575 0.00481927710843374 0.0723436322532027 1.71768707482993 7.5743879472693 0.0165289256198347 0.682619647355164 0 0 0.0175953079178886 0.0433526011560694
"inferior_frontal_gyrus_pars_opercularis_right" 0 0.0610687022900763 0.333843797856049 0 0 0 0 0 0 0 0.0764331210191083 0 0 0 0 0 0.127041742286751 0.029925187032419 0.0229885057471264 0 0.272727272727273 0.012987012987013 1.64339622641509 0 0.0131291028446389 0.336231884057971 0.159209761766415 0.00414507772020725 0 0.0838471023427867 0 0 0 0.668665667166417 0 0.55952380952381 2.74562584118439 0 0 0 0 0 0 0 0.00254452926208651 0 0.348837209302326 0 0 0.0882917466410749 0 1.01818181818182 10.1308793456033 0 0.0826446280991736 0.142528735632184 0.799253034547152 0.00236406619385343 1.54726368159204 1.36377473363775 5.32267275842376 0.00190657769304099 0 0.0102432778489117 0.130030959752322 0 0 1.85861561119293
"inferior_frontal_gyrus_pars_orbitalis_right" 0 0 0.0205128205128205 0 0 0 0 0 0 0 0 0 0 0 0 0 0.0041407867494824 0 0 0 0.00276243093922652 0 0.032258064516129 0 0.0051413881748072 0.00914634146341463 0.0108892921960073 0 0 0.00269179004037685 0 0 0 0.0233722871452421 0 0.0223880597014925 0.0562962962962963 0 0 0 0 0 0 0 1.16713091922006 0 0.565543071161049 0 0 0.0132450331125828 1.01818181818182 0 4.16627078384798 0 0 0 0.00398803589232303 0 0.0239520958083832 8.47512038523274 0.413547237076649 0 0 0 0.164705882352941 0 0 0.0196399345335516
"inferior_frontal_gyrus_pars_triangularis_right" 0 0.0374331550802139 0.264984227129338 0 0 0 0.00192307692307692 0 0 0 0 0 0 0.00443951165371809 0 0 0.0413533834586466 0 0 0 0.0206985769728331 0.0090293453724605 0.140249759846302 0.0025706940874036 0.0045662100456621 0.0235121234386481 0.110458284371328 0.00845665961945032 0 0.0378787878787879 0 0 0 0.0432098765432099 0 0.372239747634069 0.892265193370166 0 0 0 0 0 0.00536193029490617 0 0.886571056062581 0 0.967409948542024 0 0 0.0278884462151394 10.1308793456033 4.16627078384798 0 0 0.0141442715700141 0.0432692307692308 0.0684410646387833 0 3.51958224543081 9.14594594594595 2.63625866050808 0.00388349514563107 0 0.0236220472440945 0.144736842105263 0 0 0.184848484848485
"pericalcarine_cortex_right" 0 0 0 0 0 0 0 0 0 0 0 0 0 0 0 0 0 0 0 0 0 0 0 0 0 0 0 0 0 0 0 0 0 0 0 0 0 1.77551020408163 0 0.0292825768667643 0.0120481927710843 0.00239520958083832 0.0170940170940171 7.03155006858711 0 3.85635359116022 0 0 0 0 0 0 0 0 0 0 0.00219058050383352 0.47093023255814 0 0 0 1.91021324354658 0 0.00321027287319422 0 0 0.0117647058823529 0
"postcentral_gyrus_right" 0 0.016366612111293 0.183696900114811 0 0 0.0176678445229682 0 0 0.00332778702163062 0.00179694519317161 0 0 0 0.00878734622144113 0 0 0 0 0 0 0.0138613861386139 0.0117647058823529 0.131455399061033 0.00197044334975369 0 0 0.108303249097473 0.0118343195266272 0.00496277915632754 0.0427599611273081 0 0 0.0036697247706422 0.015819209039548 0.303030303030303 0 1.25702393340271 0 0 0.0169971671388102 0.170553935860058 0.604459124690339 0.19672131147541 0.249773755656109 0 0.0369967355821545 0 0.102693602693603 0 0.346414073071719 0.0826446280991736 0 0.0141442715700141 0 0 0.0153139356814701 2.88285492629946 4.07330827067669 0 0 0.293550025393601 5.62904498816101 0.0136402387041773 4.76076076076076 0 0 0.00366300366300366 1.74581939799331
"posterior_cingulate_gyrus_right" 0.00539083557951483 0.125 0.210344827586207 0 0 0.401902497027348 0.00405679513184584 0.0212014134275618 0.109677419354839 0.124087591240876 0 0 0 0.332939787485242 0 0.0897755610972569 0 0 0.0089086859688196 0 0.019471488178025 9.54755784061697 1.95339412360689 0.0110497237569061 0 0.00765110941086458 5.16383495145631 0.00448430493273543 0.124183006535948 0.173441734417344 0 0 0.031496062992126 0.0673400673400673 0.0297619047619048 3.2319391634981 0.0955223880597015 0 0 0.0520833333333333 0.00925069380203515 0.0260869565217391 5.92476489028213 0.0147420147420147 0.00280504908835905 0 0.0226843100189036 0.0111482720178372 0 3.93303571428571 0.142528735632184 0 0.0432692307692308 0 0.0153139356814701 0 0.657314629258517 0.333764553686934 0.0121580547112462 0.0273972602739726 17.7175208581645 0.0204918032786885 0.00226757369614512 0.27683615819209 0.008 0 0.00784313725490196 0.0759075907590759
"precentral_gyrus_right" 0.00794438927507448 0.096234309623431 3.71710526315789 0 0 0.483412322274882 0.0246609124537608 0.0269360269360269 0.118393234672304 0.0891632373113855 0.00741839762611276 0 0 0.391099123398517 0 0 0 0.00622406639004149 0.00552995391705069 0 0.314391143911439 0.107317073170732 4.5939617991374 0.0176470588235294 0.00784313725490196 0.116314976839938 1.4816112084063 0.167539267015707 0.104247104247104 1.18049490538573 0 0 0.00898876404494382 0.190243902439024 1.11316872427984 0.0889877641824249 7.59877488514548 0 0 0.366096866096866 0.609202096680256 1.06683804627249 10.469109947644 0.737931034482759 0.00148257968865827 0.162974683544304 0.0223175965665236 0.550554468362688 0 2.12361623616236 0.799253034547152 0.00398803589232303 0.0684410646387833 0.00219058050383352 2.88285492629946 0.657314629258517 0 4.30092264017033 0.0538860103626943 0.0479488545551412 4.90492653414002 5.87717121588089 0.072463768115942 9.44196428571429 0 0 0.0471380471380471 2.60708534621578
"precuneus_right" 0 0 0.0221997981836529 0 0 0 0 0 0.00554785020804438 0 0 0 0 0.00158982511923688 0 0 0 0 0 0 0 0 0.00858369098712446 0 0 0 0.00485672656629432 0.00153491941673062 0 0.00870322019147084 0 0 0 0.00199004975124378 0.829986613119143 0.00890207715133531 0.233117483811286 0.410404624277457 0 3.0008481764207 0.772117962466488 2.13974455296769 3.07671232876712 6.85387755102041 0 0.377285851780558 0 1.32415902140673 0.00279329608938547 6.49126891734575 0.00236406619385343 0 0 0.47093023255814 4.07330827067669 0.333764553686934 4.30092264017033 0 0 0 0.215414073719483 21.6568132660418 0.218097447795824 1.78731009830206 0 0 0.126126126126126 0.023598820058997
"rostral_anterior_cingulate_cortex_right" 0 0.0209059233449477 0.117001828153565 0 0 0.00247524752475248 0 0 0 0 0.0265095729013255 0 0.447470817120623 0 0 0 0 0 0 0 0.0233236151603499 0 0.0838574423480084 0.00578871201157742 0.575498575498576 0.0172684458398744 0.038390092879257 0.00465657741559953 0 0.0397163120567376 0 0 0 0.0249554367201426 0 0.121739130434783 2.02197802197802 0 0 0 0 0 0 0 0.15 0 1.53629032258065 0 0 0.00481927710843374 1.54726368159204 0.0239520958083832 3.51958224543081 0 0 0.0121580547112462 0.0538860103626943 0 0 1.21688741721854 2.18966565349544 0 0 0 0.00921658986175115 0 0 0.0488656195462478
"rostral_middle_frontal_gyrus_right" 0 0.0333611342785655 0.138450993831391 0 0 0 0 0 0 0 0.00125707102451289 0 0 0 0 0 0.00589535740604274 0.00165700082850041 0.00150602409638554 0 0.0137672090112641 0.00157728706624606 0.0911039657020364 0.00124766063630692 0.00158353127474268 0.0256175663311985 0.0451127819548872 0.00112930547713156 0 0.0222634508348794 0 0 0 0.0325865580448065 0 0.161120840630473 4.07230471271788 0 0 0 0 0 0 0 1.9572864321608 0 2.00710227272727 0 0 0.0723436322532027 1.36377473363775 8.47512038523274 9.14594594594595 0 0 0.0273972602739726 0.0479488545551412 0 1.21688741721854 0 8.89714509190458 0.00215633423180593 0 0.00504095778197858 0.157661647475642 0 0 0.0673400673400673
"superior_frontal_gyrus_right" 0.002371072910492 1.20537897310513 3.46729957805907 0 0.00246609124537608 0.157626332869726 0.0251954821894005 0.012933025404157 0.031980319803198 0.0308699719363891 0.0729783037475345 0 0.00322061191626409 0.140545538603791 0.00121359223300971 0.0034944670937682 0.0758082497212932 0.0072992700729927 0.031728045325779 0 0.397051597051597 1.30205278592375 4.59748154580981 0.0205882352941176 0.0211764705882353 0.563476934807472 6.35762483130904 0.0733695652173913 0.0760966875559534 0.823758519961052 0.00127064803049555 0 0.00636942675159236 0.509947643979058 0.0520581113801453 6.57884737175428 5.65961732124874 0 0 0.122840690978887 0.0267000417188152 0.0617173524150268 1.18654434250765 0.0253521126760563 0.0837851158206013 0.00308641975308642 0.665582655826558 0.0415725259828287 0 1.71768707482993 5.32267275842376 0.413547237076649 2.63625866050808 0 0.293550025393601 17.7175208581645 4.90492653414002 0.215414073719483 2.18966565349544 8.89714509190458 0 0.421465968586387 0.0191082802547771 0.480237154150198 0.286079182630907 0 0.063653723742839 2.48803329864724
"superior_parietal_gyrus_right" 0 0 0.435510887772194 0 0 0.00274914089347079 0.00125 0.00136705399863295 0.00649350649350649 0 0 0 0 0 0 0 0 0 0 0 0.0315078769692423 0 0.0337289194253592 0.00747384155455904 0 0.00104112441436752 0.12290008841733 0.0332005312084993 0 0.0665680473372781 0 0 0 0.021523178807947 2.69894736842105 0 2.01090342679128 1.58212290502793 0 0.266280752532562 4.58289085545723 0.559322033898305 0.370846730975348 4.49719887955182 0.00150715900527506 0.776167471819646 0.00174978127734033 0.248841826604897 0 7.5743879472693 0.00190657769304099 0 0.00388349514563107 1.91021324354658 5.62904498816101 0.0204918032786885 5.87717121588089 21.6568132660418 0 0.00215633423180593 0.421465968586387 0 0.168449197860963 3.73978819969743 0 0 0.0782508630609896 0.0442622950819672
"superior_temporal_gyrus_right" 0 0 0 0 0 0.0014695077149155 0 0 0.00240963855421687 0 0 0 0 0.00146305779078274 0 0 0 0 0 0 0 0 0.0026542800265428 0 0 0 0 0 0 0.00158982511923688 0 0 0 0.00179533213644524 3.40654205607477 0 0.00840336134453781 0 0 3.33695652173913 0.042473454091193 12.6875 0.107270560190703 0.704647676161919 0.0016220600162206 0.0121951219512195 0 3.66407904022583 0 0.0165289256198347 0 0 0 0 0.0136402387041773 0.00226757369614512 0.072463768115942 0.218097447795824 0 0 0.0191082802547771 0.168449197860963 0 0.504885993485342 0 0.0673400673400673 3.08387096774194 1.23090586145648
"supramarginal_gyrus_right" 0.00278940027894003 0 0.892008639308855 0 0 0.13647851727043 0.00750750750750751 0.00334728033472803 0.0426829268292683 0.0222602739726027 0 0 0 0.0637049455155071 0 0 0 0 0 0 0.028169014084507 0.0380952380952381 0.95873968492123 0.011214953271028 0 0.00241984271022384 0.227683049147442 0.0646203554119548 0.0205696202531646 0.143911439114391 0 0 0.00333333333333333 0.0340425531914894 7.52199413489736 0 2.06102362204724 0 0 1.00897666068223 4.4260686755431 1.59873617693523 3.7984962406015 1.30862068965517 0 0.0308008213552361 0.00457142857142857 1.09734513274336 0 0.682619647355164 0.0102432778489117 0 0.0236220472440945 0.00321027287319422 4.76076076076076 0.27683615819209 9.44196428571429 1.78731009830206 0 0.00504095778197858 0.480237154150198 3.73978819969743 0.504885993485342 0 0 0 0.625623960066556 0.401260504201681
"frontal_pole_right" 0 0.00961538461538462 0 0 0 0 0 0 0 0 0 0 0.00459770114942529 0 0 0 0 0 0 0 0 0 0.00457142857142857 0 0 0.00167364016736402 0 0 0 0 0.0136986301369863 0 0 0.00829875518672199 0 0.0132450331125828 0.028673835125448 0 0 0 0 0 0 0 0.086522462562396 0 11.6402877697842 0 0 0 0.130030959752322 0.164705882352941 0.144736842105263 0 0 0.008 0 0 0.00921658986175115 0.157661647475642 0.286079182630907 0 0 0 0 0 0 0
"temporal_pole_right" 0 0 0 0 0 0 0 0 0 0 0 0 0 0 0 0 0 0 0 0 0 0 0 0 0 0 0 0 0 0 0 0 0 0 0 0 0 0 0.782608695652174 0.0489060489060489 0 2.07965554359526 0 0 0.0193905817174515 0 0 0.11037527593819 0 0 0 0 0 0 0 0 0 0 0 0 0 0 0.0673400673400673 0 0 0 0 0.0813008130081301
"transverse_temporal_gyrus_right" 0 0 0.0295983086680761 0 0 0.00817438692098093 0 0 0.0295566502463054 0 0 0 0 0.0027027027027027 0 0 0 0 0 0 0 0 0.0431818181818182 0 0 0 0.00648929266709929 0 0 0.00316957210776545 0 0 0 0 0.759825327510917 0 0.0603907637655417 0 0 3.8517397881997 0.026694045174538 0.789667896678967 0.207547169811321 0.350777934936351 0 0.0268714011516315 0 0.465822784810127 0 0.0175953079178886 0 0 0 0.0117647058823529 0.00366300366300366 0.00784313725490196 0.0471380471380471 0.126126126126126 0 0 0.063653723742839 0.0782508630609896 3.08387096774194 0.625623960066556 0 0 0 0.336673346693387
"insula_right" 0 0.0141843971631206 1.20388349514563 0 0 0.0147465437788018 0.00813008130081301 0 0.0144404332129964 0.00187617260787992 0 0 0.00252844500632111 0.0164986251145738 0 0 0.00277008310249307 0 0 0 0.0664589823468328 0.0221169036334913 0.26157595450853 0.012396694214876 0.00636942675159236 0.0283687943262411 0.492600422832981 0.0792253521126761 0.00172117039586919 0.217922606924644 0 0 0 0.0787589498806683 0.0206896551724138 0.0157790927021696 3.45514223194748 0 1.2434456928839 6.44861660079051 0.00452830188679245 4.62714776632302 0.1101243339254 0.0396975425330813 1.31452455590387 0.00229357798165138 0.0491591203104787 0.757230499561788 0 0.0433526011560694 1.85861561119293 0.0196399345335516 0.184848484848485 0 1.74581939799331 0.0759075907590759 2.60708534621578 0.023598820058997 0.0488656195462478 0.0673400673400673 2.48803329864724 0.0442622950819672 1.23090586145648 0.401260504201681 0 0.0813008130081301 0.336673346693387 0
