# Supplementary material for: NODDI and Tensor-Based Microstructural Indices as Predictors of Functional Connectivity
Source: PLoS One. 2016 Apr 14;11(4):e0153404. doi: 10.1371/journal.pone.0153404 (PMC4831788; doi:10.1371/journal.pone.0153404)
Supplement: S1 Data — a) Functional connectivity matrices, both fMRI and EEG connectomes across all subjects, in the form of precision matrices and b) structural brain connectivity matrices across all subjects and microstructural indices. Columns and rows are named according to the corresponding brain region that represent. (ZIP) [file pone.0153404.s001.zip › DATA/DWI/38_WFA_68.txt]

"banks_superior_temporal_sulcus_left" "caudal_anterior_cingulate_cortex_left" "caudal_middle_frontal_gyrus_left" "cuneus_left" "entorhinal_cortex_left" "fusiform_gyrus_left" "inferior_parietal_gyrus_left" "inferior_temporal_gyrus_left" "cingulate_gyrus_isthmus_left" "lateral_occipital_cortex_left" "lateral_orbitofrontal_cortex_left" "lingual_gyrus_left" "medial_orbitofrontal_gyrus_left" "middle_temporal_gyrus_left" "parahippocampal_gyrus_left" "paracentral_gyrus_left" "inferior_frontal_gyrus_pars_opercularis_left" "inferior_frontal_gyrus_pars_orbitalis_left" "inferior_frontal_gyrus_pars_triangularis_left" "pericalcarine_cortex_left" "postcentral_gyrus_left" "posterior_cingulate_gyrus_left" "precentral_gyrus_left" "precuneus_left" "rostral_anterior_cingulate_cortex_left" "rostral_middle_frontal_gyrus_left" "superior_frontal_gyrus_left" "superior_parietal_gyrus_left" "superior_temporal_gyrus_left" "supramarginal_gyrus_left" "frontal_pole_left" "temporal_pole_left" "transverse_temporal_gyrus_left" "insula_left" "banks_superior_temporal_sulcus_right" "caudal_anterior_cingulate_cortex_right" "caudal_middle_frontal_gyrus_right" "cuneus_right" "entorhinal_cortex_right" "fusiform_gyrus_right" "inferior_parietal_gyrus_right" "inferior_temporal_gyrus_right" "cingulate_gyrus_isthmus_right" "lateral_occipital_cortex_right" "lateral_orbitofrontal_cortex_right" "lingual_gyrus_right" "medial_orbitofrontal_gyrus_right" "middle_temporal_gyrus_right" "parahippocampal_gyrus_right" "paracentral_gyrus_right" "inferior_frontal_gyrus_pars_opercularis_right" "inferior_frontal_gyrus_pars_orbitalis_right" "inferior_frontal_gyrus_pars_triangularis_right" "pericalcarine_cortex_right" "postcentral_gyrus_right" "posterior_cingulate_gyrus_right" "precentral_gyrus_right" "precuneus_right" "rostral_anterior_cingulate_cortex_right" "rostral_middle_frontal_gyrus_right" "superior_frontal_gyrus_right" "superior_parietal_gyrus_right" "superior_temporal_gyrus_right" "supramarginal_gyrus_right" "frontal_pole_right" "temporal_pole_right" "transverse_temporal_gyrus_right" "insula_right"
"banks_superior_temporal_sulcus_left" 0 0 0 0 0 0.348827166175284 0.315607304784778 0.344602899948069 0.386398440407195 0.320161629777967 0 0 0 0.31423587725715 0 0 0 0 0 0 0.379521515801579 0.410668109590251 0.384865989646774 0.370570094058845 0 0 0.384315593356845 0.383101820346589 0.299260502009063 0.353593801392138 0 0 0.288738312612819 0.346611497175388 0 0 0.431097374182064 0 0 0 0 0 0 0 0 0 0 0 0 0 0 0 0 0 0 0.478335421495394 0.517554093807844 0 0 0 0.443672502995195 0 0 0.461730379511771 0 0 0 0
"caudal_anterior_cingulate_cortex_left" 0 0 0.418543179874734 0 0 0 0.392806098620913 0 0.378682840602316 0.399112248425145 0.429212267693062 0 0 0.380322834684258 0 0 0.431763039123415 0.395457388447959 0.401574299754747 0 0.389922272926731 0.437650176200534 0.404292337930003 0.384327811970958 0.426518186639669 0.398999300860884 0.449233441792582 0.375469688516853 0 0.407775329439307 0 0 0 0.412005559218092 0 0.440333780398262 0.490339531854544 0 0 0 0 0 0 0 0.451983116648343 0 0.486414828780808 0 0 0.488391470063045 0.444354155571182 0 0.418054558280449 0 0.451832257500828 0.487939781898237 0.481757319497361 0 0.441387149580938 0.447297143119191 0.525083665487007 0 0 0 0.447626238544172 0 0 0.465979341800617
"caudal_middle_frontal_gyrus_left" 0 0.418543179874734 0 0 0 0.377210028451106 0.355285893296699 0.389967476011736 0.377904400030102 0.354277240976409 0.351213751860946 0 0 0.384910047138111 0 0.329859839904795 0.343008773076895 0.335356611710649 0.329813589857392 0 0.331272276553969 0.419453964529681 0.319035507899452 0.351212394350757 0.383611662262006 0.320691301162103 0.364540894475481 0.353059641433786 0.390853293721654 0.361789306536429 0 0 0.412770318216627 0.337404680413161 0.410365715224518 0.433722598186171 0.456934382434114 0 0 0.445154901206084 0.438045630229862 0.441711820573496 0.445499185851148 0 0.428741323284561 0 0.429582975694451 0.395842880989535 0 0.467528692425807 0.452215754472403 0.413175208846111 0.4016045898298 0 0.441216325066678 0.500789047130429 0.445589018242512 0.437885138512546 0.426560575017307 0.437555241201508 0.495472898045588 0.438236313374848 0 0.451074149241845 0 0 0.441888102457403 0.425253002538723
"cuneus_left" 0 0 0 0 0 0 0.241098739006849 0 0 0.175730968301673 0 0.195947115557844 0 0 0 0 0 0 0 0.176290879814724 0 0 0 0.161379933889955 0 0 0 0.180087139970625 0 0 0 0 0 0 0 0 0 0.18719496440755 0 0 0 0 0 0 0 0 0 0 0 0 0 0 0 0 0 0 0 0 0 0 0 0 0 0 0 0 0 0
"entorhinal_cortex_left" 0 0 0 0 0 0.19671315518535 0 0 0 0 0.179993568857791 0.261899264131713 0 0 0.278737051708809 0 0 0 0 0 0 0 0 0 0 0 0 0 0.247567143277711 0 0 0.259272059126301 0 0.272423577110767 0 0 0 0 0.330635920204084 0 0 0 0.318463509765801 0 0 0 0 0 0.327581503513529 0 0 0 0 0 0 0 0 0 0 0 0.463712777667311 0 0 0 0 0 0 0
"fusiform_gyrus_left" 0.348827166175284 0 0.377210028451106 0 0.19671315518535 0 0.352026674996181 0.314446315008237 0.400800620233114 0.263373657009869 0 0.281079745502923 0.422612382782216 0.364979141197118 0.208450713503046 0 0 0 0 0.277790273687076 0.413075465381309 0.423148301149588 0.390780166527874 0.351874299149952 0 0 0.377997440324344 0.382589438996532 0.387675726147354 0.354549833409502 0 0.244008999012863 0.385963232630037 0.355695345581262 0.457497698263687 0 0.448417286494903 0 0 0.482484636329691 0.463310302923539 0.455027206114229 0.482704977153049 0.493163581867747 0 0 0 0.467174020131085 0 0.462310971589303 0 0 0 0 0.45545317488754 0.480257368557359 0.489066263326005 0 0.3598676434379 0 0.459415897175067 0.436977507017587 0.502659210125359 0.469101129158723 0 0 0.509820926753548 0.44447385090798
"inferior_parietal_gyrus_left" 0.315607304784778 0.392806098620913 0.355285893296699 0.241098739006849 0 0.352026674996181 0 0.369602687245032 0.425914323697746 0.324654871323438 0 0.390355182372551 0 0.380862105039816 0 0.330816444264798 0 0 0 0.276246785995037 0.370618020009879 0.408580242414427 0.397192935021357 0.347462645898396 0 0 0.392412004956101 0.357420815305595 0.358909100022666 0.332401630049576 0 0 0.420258320863585 0.352329953971963 0 0 0.421443530498696 0 0 0 0 0 0.442202876521287 0 0 0 0 0 0 0 0 0 0.363853974462275 0 0 0.434853209991739 0.428445584676474 0 0 0 0.456022566340338 0.36814898183964 0 0.428508787276387 0 0 0 0.390521478513164
"inferior_temporal_gyrus_left" 0.344602899948069 0 0.389967476011736 0 0 0.314446315008237 0.369602687245032 0 0.405084309538726 0.302479001553252 0 0 0 0.319803650036176 0.305763192136663 0.354505692529839 0 0 0 0 0.400131463703127 0.396556876136342 0.381688745140272 0.378099419213586 0 0 0.394180689508098 0.371285565347723 0.333824382099865 0.359405022375451 0 0.21615635788561 0.37670240847952 0.362230506020166 0 0 0.43314301244591 0 0 0 0 0 0.435519786823675 0 0 0 0 0 0 0 0 0 0 0 0 0.450595816344909 0.46089129080039 0 0 0 0.448884017530751 0.430306298597118 0 0.456942498740501 0 0 0 0
"cingulate_gyrus_isthmus_left" 0.386398440407195 0.378682840602316 0.377904400030102 0 0 0.400800620233114 0.425914323697746 0.405084309538726 0 0.426073887730863 0 0.271861458547218 0 0.396306135757304 0 0.333416542948065 0 0 0 0.430565002201049 0.430778979243008 0.372733438175669 0.428138534449913 0.332015703911153 0 0 0.395271035014974 0.401940644143106 0.420695261084759 0.392810655774044 0 0 0.420668414287917 0.36798918707248 0.413178493970716 0 0.421304001599535 0 0 0.447192296922083 0 0.432677129298549 0.394695496134317 0.453497564323365 0 0 0 0.448121953977585 0 0 0 0 0 0 0.474658550746341 0.504831120947414 0.469352170184986 0.394589729242007 0 0 0.461467592482775 0.426485893336204 0.381437378810256 0.457894173380082 0 0 0.442244882323264 0.391110820207791
"lateral_occipital_cortex_left" 0.320161629777967 0.399112248425145 0.354277240976409 0.175730968301673 0 0.263373657009869 0.324654871323438 0.302479001553252 0.426073887730863 0 0 0.307297973438532 0 0.36430858385677 0.257041798253874 0.370408183605511 0 0 0 0.306486905884069 0.412644790426116 0.394732225081714 0.378543085091516 0.366450598433201 0 0 0.383410248858398 0.346910413549555 0.389390043606131 0.363729187368258 0 0 0.362950877508315 0.365483104938855 0.46687379541895 0 0.426901680811004 0 0 0.465095747803547 0 0 0.45630641868248 0 0 0 0 0 0 0 0 0 0 0 0.402926791874595 0.459679797565961 0.472216955771503 0 0 0 0.455385642221846 0 0 0.449841438970687 0 0 0 0.484885563773559
"lateral_orbitofrontal_cortex_left" 0 0.429212267693062 0.351213751860946 0 0.179993568857791 0 0 0 0 0 0 0 0.256659562236227 0 0 0 0.368430027818853 0.232084843342917 0.293097977123916 0 0.372475759399481 0 0.357172121617874 0 0.308391700713923 0.314815604663658 0.402717864139195 0 0 0 0.259629638472633 0.168879373732087 0 0.217372691476198 0 0.455724792929759 0.470476447097546 0 0 0 0 0 0 0 0 0 0.381222117166446 0 0 0 0.436629217598797 0 0 0 0 0 0.410887386171902 0 0.33479058442119 0.483265512246412 0.468181740679215 0 0 0 0 0 0 0
"lingual_gyrus_left" 0 0 0 0.195947115557844 0.261899264131713 0.281079745502923 0.390355182372551 0 0.271861458547218 0.307297973438532 0 0 0 0 0.182722518422541 0 0 0 0 0.200570407979984 0.371863647278553 0 0.405887170637833 0.323148519479748 0 0 0 0.291777509624305 0.369471880613456 0.373363898966561 0 0 0.342018867511723 0 0 0 0 0 0 0 0 0 0 0 0 0 0 0 0 0 0 0 0 0 0 0 0 0 0 0 0 0 0 0 0 0 0 0
"medial_orbitofrontal_gyrus_left" 0 0 0 0 0 0.422612382782216 0 0 0 0 0.256659562236227 0 0 0 0 0 0 0.27221740498222 0 0 0 0 0 0 0.210428699094373 0.274443895269917 0.301016628193045 0.311554603233336 0 0 0.209868802662763 0 0 0.272120723918618 0 0.416888604661625 0.41690929052416 0 0 0 0 0 0 0 0.151263172791446 0 0.171758385317332 0 0 0 0 0 0 0 0 0 0 0 0.25989946801081 0 0.433352276099267 0 0 0 0.147975843664617 0 0 0.399047502361751
"middle_temporal_gyrus_left" 0.31423587725715 0.380322834684258 0.384910047138111 0 0 0.364979141197118 0.380862105039816 0.319803650036176 0.396306135757304 0.36430858385677 0 0 0 0 0 0.365491523887745 0 0 0 0 0.3847147051817 0.427026876714885 0.387731578504927 0.354604848585634 0 0 0.398500902734135 0.36958673208394 0.375057270463016 0.396081087023817 0 0.23783207870777 0.374995335548101 0.388522972359804 0.506195255060278 0 0.464243055805297 0 0 0.48721472624182 0.46611659815876 0 0.465826312020211 0 0 0 0 0 0 0 0 0 0.370445249946294 0 0.477114967304158 0.481557352557368 0.496198244601446 0.458477172785468 0 0 0.473031658465317 0 0.480479888710318 0.482084542815913 0 0 0.540138746026595 0.459618552566993
"parahippocampal_gyrus_left" 0 0 0 0 0.278737051708809 0.208450713503046 0 0.305763192136663 0 0.257041798253874 0 0.182722518422541 0 0 0 0 0 0 0 0 0 0 0 0 0 0 0 0 0.289181043045576 0 0 0 0 0.326248132165797 0 0 0 0 0.298294752887633 0 0 0 0 0 0 0 0 0 0.324616988850824 0 0 0 0 0 0 0 0 0 0 0 0.437586891489048 0 0 0 0 0 0 0
"paracentral_gyrus_left" 0 0 0.329859839904795 0 0 0 0.330816444264798 0.354505692529839 0.333416542948065 0.370408183605511 0 0 0 0.365491523887745 0 0 0 0 0 0 0.195308159080688 0.311630517992241 0.301046232034599 0.318362131771763 0 0 0.263089574120541 0.294691408355658 0 0.337081976580163 0 0 0 0 0 0 0.439709232818039 0 0 0 0 0.442104649361028 0.436883312851478 0.332876338717072 0 0 0 0 0 0 0 0 0 0 0 0.408843317930616 0 0 0 0 0.442319934073576 0 0 0 0 0 0 0
"inferior_frontal_gyrus_pars_opercularis_left" 0 0.431763039123415 0.343008773076895 0 0 0 0 0 0 0 0.368430027818853 0 0 0 0 0 0 0.330838826757983 0.333734957815462 0 0.248951018079111 0 0.272197779897025 0 0.421333386097416 0.344575681282254 0.382613049882718 0 0 0 0 0 0 0.34990722513831 0 0.451974146080022 0.440246754364153 0 0 0 0 0 0 0 0 0 0 0 0 0 0.433465611363761 0.397574534284409 0.377395184894733 0 0 0 0 0 0 0.40598830842575 0.434365490409513 0 0 0 0 0 0 0.317695280641293
"inferior_frontal_gyrus_pars_orbitalis_left" 0 0.395457388447959 0.335356611710649 0 0 0 0 0 0 0 0.232084843342917 0 0.27221740498222 0 0 0 0.330838826757983 0 0.286153681322958 0 0 0 0 0 0.369943452921052 0.2668524313718 0.372397894510557 0 0.263435593018663 0 0 0 0 0.342108471082089 0 0.416931525872548 0.428304419736571 0 0 0 0 0 0 0 0 0 0 0 0 0 0.420062878216708 0 0 0 0 0 0.37008759424234 0 0 0.391708692530059 0.437319989278204 0 0 0 0 0 0 0
"inferior_frontal_gyrus_pars_triangularis_left" 0 0.401574299754747 0.329813589857392 0 0 0 0 0 0 0 0.293097977123916 0 0 0 0 0 0.333734957815462 0.286153681322958 0 0 0 0 0.34709103614769 0 0.379791841037979 0.277728709835583 0.37042505023293 0 0 0 0 0 0 0.317435398145731 0 0.429159349389807 0.437014814335152 0 0 0 0 0 0 0 0 0 0 0 0 0 0.428008790249523 0 0 0 0 0.42855004529312 0.375811814118334 0 0 0.44224224923401 0.446448430345816 0 0 0 0 0 0 0
"pericalcarine_cortex_left" 0 0 0 0.176290879814724 0 0.277790273687076 0.276246785995037 0 0.430565002201049 0.306486905884069 0 0.200570407979984 0 0 0 0 0 0 0 0 0 0 0.396788090231119 0.236220706416031 0 0 0 0.20198371856024 0 0 0 0 0 0 0 0 0 0 0 0 0 0 0 0 0 0 0 0 0 0 0 0 0 0 0 0 0 0 0 0 0 0 0 0 0 0 0 0
"postcentral_gyrus_left" 0.379521515801579 0.389922272926731 0.331272276553969 0 0 0.413075465381309 0.370618020009879 0.400131463703127 0.430778979243008 0.412644790426116 0.372475759399481 0.371863647278553 0 0.3847147051817 0 0.195308159080688 0.248951018079111 0 0 0 0 0.41537622147523 0.327519701509058 0.398819997629992 0.361255446353847 0.363978924237434 0.35427407502824 0.333856378379567 0.398042994579276 0.301918329046012 0 0 0.405037152187479 0.337007188161776 0 0.425911789112785 0.406797779265159 0 0 0 0 0 0.365168670988905 0 0 0 0.40497790229993 0 0 0.435837190469952 0.41691435741898 0.422423977454226 0.357078651475298 0 0.382382031646093 0.43467423075528 0.38624972940039 0 0.432221541687909 0.407053804885614 0.440754662674298 0.393184222726228 0 0.391500096614434 0 0 0 0.386801848851153
"posterior_cingulate_gyrus_left" 0.410668109590251 0.437650176200534 0.419453964529681 0 0 0.423148301149588 0.408580242414427 0.396556876136342 0.372733438175669 0.394732225081714 0 0 0 0.427026876714885 0 0.311630517992241 0 0 0 0 0.41537622147523 0 0.392657310532762 0.303687238238796 0 0.391439893545297 0.430472244063869 0.38039110673717 0.421005531172339 0.4186879545954 0 0 0.42281929477023 0.434599697970271 0 0.434878260586605 0.46856285541613 0 0 0.455729514063188 0 0.477526963344125 0.475663136428897 0 0 0 0 0 0 0.383876434548253 0.433437728921251 0 0.398233231844054 0 0.472307753894795 0.53497337501382 0.515606159018151 0 0 0.405393693941584 0.507259828050831 0 0 0.47221620995138 0 0 0 0.464354473195862
"precentral_gyrus_left" 0.384865989646774 0.404292337930003 0.319035507899452 0 0 0.390780166527874 0.397192935021357 0.381688745140272 0.428138534449913 0.378543085091516 0.357172121617874 0.405887170637833 0 0.387731578504927 0 0.301046232034599 0.272197779897025 0 0.34709103614769 0.396788090231119 0.327519701509058 0.392657310532762 0 0.402797120279892 0.37435382220845 0.335939903691611 0.366002146745171 0.382567361016435 0.376843925949907 0.357638818729993 0 0 0.408214725276496 0.30769740326497 0.486535953677015 0.428446549190715 0.444747009069123 0 0 0.483718666152354 0 0.465540029340404 0.494496061458779 0.479195309798492 0 0 0.409281724113287 0.479248047118764 0 0.515620104678715 0.431919066742747 0.39842661362996 0.388883843324581 0 0.463574624135454 0.516156954400559 0.502645498382414 0.454965478498408 0.404275858836486 0.409021482347179 0.47856586861175 0.43728716567039 0.535008021842908 0.478309526896649 0.429470304561481 0 0.503363750029017 0.453432636112838
"precuneus_left" 0.370570094058845 0.384327811970958 0.351212394350757 0.161379933889955 0 0.351874299149952 0.347462645898396 0.378099419213586 0.332015703911153 0.366450598433201 0 0.323148519479748 0 0.354604848585634 0 0.318362131771763 0 0 0 0.236220706416031 0.398819997629992 0.303687238238796 0.402797120279892 0 0 0.337938084496617 0.379701392712043 0.30347431777111 0.398903295185943 0.369905219271969 0 0 0.397967706716581 0.329737822729593 0 0.448745118966667 0.404678755391024 0 0 0.399685278205711 0 0 0.424797857453197 0 0 0 0 0 0 0 0 0 0.386419940214377 0 0.412864852338084 0.458115963836219 0.399756529701132 0 0.40032390602473 0.367677275184117 0.449404974591095 0.39637737987143 0 0.40900482150055 0 0 0 0.39506081855355
"rostral_anterior_cingulate_cortex_left" 0 0.426518186639669 0.383611662262006 0 0 0 0 0 0 0 0.308391700713923 0 0.210428699094373 0 0 0 0.421333386097416 0.369943452921052 0.379791841037979 0 0.361255446353847 0 0.37435382220845 0 0 0.360462777534985 0.393262532610297 0 0 0.353444192341643 0 0 0 0.398125072099698 0 0.40868403714485 0.442157846903098 0 0 0 0 0 0 0 0 0 0.338746534345847 0 0 0 0.439135347613094 0.432171935532921 0.304816193321791 0 0 0 0.390132314490488 0 0.330621864094644 0.346780344903694 0.448867119614812 0 0 0 0 0 0 0.397933169361673
"rostral_middle_frontal_gyrus_left" 0 0.398999300860884 0.320691301162103 0 0 0 0 0 0 0 0.314815604663658 0 0.274443895269917 0 0 0 0.344575681282254 0.2668524313718 0.277728709835583 0 0.363978924237434 0.391439893545297 0.335939903691611 0.337938084496617 0.360462777534985 0 0.367674508946217 0.323389800083887 0 0.352507285931466 0.287031725390899 0 0 0.352021774659273 0 0.430804426684626 0.439953500864248 0 0 0 0 0 0 0 0.401948238817057 0 0.409722519431198 0 0 0.460149235562304 0.42995769707064 0.421790107149797 0.408592276842712 0 0 0.452288598851252 0.411140715854042 0 0.408308437219116 0.426093335105875 0.455383678163981 0.363057904911786 0 0.375164331842526 0.430020871153218 0 0 0.402185134055655
"superior_frontal_gyrus_left" 0.384315593356845 0.449233441792582 0.364540894475481 0 0 0.377997440324344 0.392412004956101 0.394180689508098 0.395271035014974 0.383410248858398 0.402717864139195 0 0.301016628193045 0.398500902734135 0 0.263089574120541 0.382613049882718 0.372397894510557 0.37042505023293 0 0.35427407502824 0.430472244063869 0.366002146745171 0.379701392712043 0.393262532610297 0.367674508946217 0 0.390518178855608 0.387982402586421 0.377299008201739 0.199187734033063 0 0.431669428884962 0.383016002313705 0.465701709837023 0.501873058245128 0.48702450157927 0 0 0.462088448247633 0 0.471324595697545 0.470567858396905 0.4869468690089 0.449431900462968 0 0.467653936834514 0.429786649885239 0 0.490869405985174 0.459168978883159 0.425822300944666 0.424054070786714 0 0.464572840797481 0.495714003950852 0.474582293517441 0.458191819527484 0.467160934828743 0.451775412012537 0.515815553737518 0.45841291694901 0 0.476617043644291 0 0 0.452591829901892 0.460217582246173
"superior_parietal_gyrus_left" 0.383101820346589 0.375469688516853 0.353059641433786 0.180087139970625 0 0.382589438996532 0.357420815305595 0.371285565347723 0.401940644143106 0.346910413549555 0 0.291777509624305 0.311554603233336 0.36958673208394 0 0.294691408355658 0 0 0 0.20198371856024 0.333856378379567 0.38039110673717 0.382567361016435 0.30347431777111 0 0.323389800083887 0.390518178855608 0 0.377373820883961 0.365046691993332 0 0 0.384099852816074 0.351153361452465 0 0 0.409285586502496 0.159005793659292 0 0.421879305995155 0.358229601890336 0.41845074221444 0.397632235045037 0 0.352033984861729 0 0 0.420842759974149 0 0.385643944527082 0.385903542398797 0 0.345364718554744 0 0.420626851171339 0.456567492650964 0.392024203371614 0.425962510600863 0.393452363248251 0.389386499406956 0.438690771528989 0.411527041015919 0 0.414342468556426 0 0 0 0.388668142052787
"superior_temporal_gyrus_left" 0.299260502009063 0 0.390853293721654 0 0.247567143277711 0.387675726147354 0.358909100022666 0.333824382099865 0.420695261084759 0.389390043606131 0 0.369471880613456 0 0.375057270463016 0.289181043045576 0 0 0.263435593018663 0 0 0.398042994579276 0.421005531172339 0.376843925949907 0.398903295185943 0 0 0.387982402586421 0.377373820883961 0 0.346641165373548 0 0.260445463425348 0.281976084271687 0.353587477018068 0 0 0.476701681108727 0 0 0 0.464941343409903 0.493648334161089 0.495690338628756 0 0 0 0 0.467584110115579 0 0 0 0 0 0 0.499740582710539 0.505519734300249 0.514809532582191 0 0 0 0.488131169288711 0 0 0.488634870576348 0 0 0 0.505037190897084
"supramarginal_gyrus_left" 0.353593801392138 0.407775329439307 0.361789306536429 0 0 0.354549833409502 0.332401630049576 0.359405022375451 0.392810655774044 0.363729187368258 0 0.373363898966561 0 0.396081087023817 0 0.337081976580163 0 0 0 0 0.301918329046012 0.4186879545954 0.357638818729993 0.369905219271969 0.353444192341643 0.352507285931466 0.377299008201739 0.365046691993332 0.346641165373548 0 0 0 0.3787246701747 0.363975016112985 0 0.436627762295799 0.412701416043984 0 0 0.454117233094531 0.410893195781157 0 0.43884844013393 0.502575655497574 0.385469766145649 0 0.406300681149409 0.403939847005011 0 0 0.432075991004387 0.34963057963059 0.38376793692538 0 0.407366317309381 0.46558532230292 0.428772852419781 0.392241082217064 0.423026307632411 0.3993400275353 0.458588183663542 0.401695401367272 0.454306391432637 0.42568383847672 0 0 0.514764628854342 0.393396965949886
"frontal_pole_left" 0 0 0 0 0 0 0 0 0 0 0.259629638472633 0 0.209868802662763 0 0 0 0 0 0 0 0 0 0 0 0 0.287031725390899 0.199187734033063 0 0 0 0 0 0 0 0 0 0 0 0 0 0 0 0 0 0 0 0 0 0 0 0 0 0 0 0 0 0 0 0 0 0.13845058166129 0 0 0 0.199614934834616 0 0 0
"temporal_pole_left" 0 0 0 0 0.259272059126301 0.244008999012863 0 0.21615635788561 0 0 0.168879373732087 0 0 0.23783207870777 0 0 0 0 0 0 0 0 0 0 0 0 0 0 0.260445463425348 0 0 0 0 0.280383464166587 0 0 0 0 0 0 0 0 0 0 0 0 0 0 0 0 0 0 0 0 0 0 0 0 0 0 0 0 0 0 0 0 0 0
"transverse_temporal_gyrus_left" 0.288738312612819 0 0.412770318216627 0 0 0.385963232630037 0.420258320863585 0.37670240847952 0.420668414287917 0.362950877508315 0 0.342018867511723 0 0.374995335548101 0 0 0 0 0 0 0.405037152187479 0.42281929477023 0.408214725276496 0.397967706716581 0 0 0.431669428884962 0.384099852816074 0.281976084271687 0.3787246701747 0 0 0 0.355691142957639 0 0 0.468460271339927 0 0 0 0 0 0.470946471045218 0 0 0 0 0 0 0 0 0 0 0 0.441479571075734 0.44833211231917 0.475431594096819 0 0 0 0.470248178517671 0 0 0.475611647523215 0 0 0 0
"insula_left" 0.346611497175388 0.412005559218092 0.337404680413161 0 0.272423577110767 0.355695345581262 0.352329953971963 0.362230506020166 0.36798918707248 0.365483104938855 0.217372691476198 0 0.272120723918618 0.388522972359804 0.326248132165797 0 0.34990722513831 0.342108471082089 0.317435398145731 0 0.337007188161776 0.434599697970271 0.30769740326497 0.329737822729593 0.398125072099698 0.352021774659273 0.383016002313705 0.351153361452465 0.353587477018068 0.363975016112985 0 0.280383464166587 0.355691142957639 0 0 0.4361294918677 0.437360761252014 0 0 0 0 0 0.466489773762754 0 0 0 0.407947165918212 0 0 0.581799141432398 0.412736501132918 0.39190454475482 0.379521003940943 0 0.394994495133075 0.502016563604667 0.413805799985938 0.382434605410185 0.392010781234749 0.41909052072137 0.446280620201235 0.392811456602303 0.45792077020537 0.412576485719519 0.39477975552866 0 0 0.392538919661421
"banks_superior_temporal_sulcus_right" 0 0 0.410365715224518 0 0 0.457497698263687 0 0 0.413178493970716 0.46687379541895 0 0 0 0.506195255060278 0 0 0 0 0 0 0 0 0.486535953677015 0 0 0 0.465701709837023 0 0 0 0 0 0 0 0 0 0.368365424125094 0 0 0.38432021231467 0.350082871176572 0.321867531098185 0.438314345657413 0.386227099762023 0 0.380752934791183 0 0.310271783946491 0 0.379526220977656 0 0 0 0 0.384046906862698 0.393696699457185 0.385235527141009 0.411461815065429 0 0 0.382206402034215 0.360574724163657 0.24451911935299 0.350895060705274 0 0 0.32181161571033 0.376663432420817
"caudal_anterior_cingulate_cortex_right" 0 0.440333780398262 0.433722598186171 0 0 0 0 0 0 0 0.455724792929759 0 0.416888604661625 0 0 0 0.451974146080022 0.416931525872548 0.429159349389807 0 0.425911789112785 0.434878260586605 0.428446549190715 0.448745118966667 0.40868403714485 0.430804426684626 0.501873058245128 0 0 0.436627762295799 0 0 0 0.4361294918677 0 0 0.410699839619681 0 0 0 0 0 0.412930821185929 0 0 0 0.38782059792988 0 0 0.382543464266985 0.428310771188487 0.416114648087721 0.356414242591324 0 0 0.40743982160712 0.411042148136571 0.397979493583872 0.396506837209055 0.403306136480153 0.450433924967804 0 0 0 0.423274203628739 0 0 0.417226188122022
"caudal_middle_frontal_gyrus_right" 0.431097374182064 0.490339531854544 0.456934382434114 0 0 0.448417286494903 0.421443530498696 0.43314301244591 0.421304001599535 0.426901680811004 0.470476447097546 0 0.41690929052416 0.464243055805297 0 0.439709232818039 0.440246754364153 0.428304419736571 0.437014814335152 0 0.406797779265159 0.46856285541613 0.444747009069123 0.404678755391024 0.442157846903098 0.439953500864248 0.48702450157927 0.409285586502496 0.476701681108727 0.412701416043984 0 0 0.468460271339927 0.437360761252014 0.368365424125094 0.410699839619681 0 0 0.480288706694419 0.404275554066191 0.394494301686659 0.392622081019423 0.419455274731939 0.394400243931295 0.36126079010873 0.377282378019619 0.363545940748357 0.395171738446267 0 0.378559498420036 0.387103635071946 0.335629503762369 0.327143471085923 0 0.375920783291735 0.432875182792131 0.363565710257496 0.391234558388857 0.377373988451292 0.332007928578812 0.367788438081052 0.378457225866029 0.414477724220997 0.383492954657885 0.334843955881517 0 0.424541318527485 0.361511397527001
"cuneus_right" 0 0 0 0.18719496440755 0 0 0 0 0 0 0 0 0 0 0 0 0 0 0 0 0 0 0 0 0 0 0 0.159005793659292 0 0 0 0 0 0 0 0 0 0 0 0.291119345383946 0 0.370237178258763 0 0.244010058644239 0 0 0 0 0 0 0 0 0 0.230606911383529 0 0 0 0.244265431355704 0 0 0 0.198212081378721 0 0 0 0 0 0
"entorhinal_cortex_right" 0 0 0 0 0.330635920204084 0 0 0 0 0 0 0 0 0 0.298294752887633 0 0 0 0 0 0 0 0 0 0 0 0 0 0 0 0 0 0 0 0 0 0.480288706694419 0 0 0.170571873541153 0 0.196832613720883 0.338321828347822 0 0.169733333980465 0 0.151878959771042 0 0.283105467280569 0 0 0 0 0 0 0 0 0 0 0 0 0 0 0 0 0.211973434818531 0 0.23827370526666
"fusiform_gyrus_right" 0 0 0.445154901206084 0 0 0.482484636329691 0 0 0.447192296922083 0.465095747803547 0 0 0 0.48721472624182 0 0 0 0 0 0 0 0.455729514063188 0.483718666152354 0.399685278205711 0 0 0.462088448247633 0.421879305995155 0 0.454117233094531 0 0 0 0 0.38432021231467 0 0.404275554066191 0.291119345383946 0.170571873541153 0 0.369974403529936 0.332665190459959 0.446410561524911 0.268953352928875 0 0.294019743499272 0 0.34957308169239 0.203746838402829 0.381018307488379 0 0 0 0.270759240001828 0.393630073142017 0.444831726734545 0.403609126132037 0.426703825690766 0 0 0.415408932593201 0.35905665478561 0.368256880885352 0.394052839313425 0 0.183941882351165 0.405009618097192 0.349802843026575
"inferior_parietal_gyrus_right" 0 0 0.438045630229862 0 0 0.463310302923539 0 0 0 0 0 0 0 0.46611659815876 0 0 0 0 0 0 0 0 0 0 0 0 0 0.358229601890336 0.464941343409903 0.410893195781157 0 0 0 0 0.350082871176572 0 0.394494301686659 0 0 0.369974403529936 0 0.383687648665805 0.415115748404847 0.330733132776519 0 0.362174195150994 0 0.345894663762853 0 0.401767569932123 0 0 0 0.34961907070129 0.392988341995317 0.402756024870532 0.394551629244256 0.401967613385885 0 0 0.382056699418592 0.429556412353645 0.419245005812267 0.335481916902921 0 0 0.398788302358484 0.420046509025343
"inferior_temporal_gyrus_right" 0 0 0.441711820573496 0 0 0.455027206114229 0 0 0.432677129298549 0 0 0 0 0 0 0.442104649361028 0 0 0 0 0 0.477526963344125 0.465540029340404 0 0 0 0.471324595697545 0.41845074221444 0.493648334161089 0 0 0 0 0 0.321867531098185 0 0.392622081019423 0.370237178258763 0.196832613720883 0.332665190459959 0.383687648665805 0 0.432024428630129 0.340674817173165 0 0.41318643189503 0 0.309520105568449 0 0.41348251215482 0 0 0 0.402589819197409 0.403907414053904 0.439959572747797 0.415691018718524 0.45514738314984 0 0 0.400990019123577 0.410089334479739 0.329038925043473 0.375231087371201 0 0.238052561360652 0.392626725540355 0.356356749064698
"cingulate_gyrus_isthmus_right" 0 0 0.445499185851148 0 0.318463509765801 0.482704977153049 0.442202876521287 0.435519786823675 0.394695496134317 0.45630641868248 0 0 0 0.465826312020211 0 0.436883312851478 0 0 0 0 0.365168670988905 0.475663136428897 0.494496061458779 0.424797857453197 0 0 0.470567858396905 0.397632235045037 0.495690338628756 0.43884844013393 0 0 0.470946471045218 0.466489773762754 0.438314345657413 0.412930821185929 0.419455274731939 0 0.338321828347822 0.446410561524911 0.415115748404847 0.432024428630129 0 0.438508640853982 0 0.313514481438839 0 0.441173918568422 0.197202369351482 0.395083850058044 0 0 0.370838037378829 0.430910122789541 0.393458660408196 0.439482084871552 0.47464716930381 0.396564891280044 0 0 0.431656160663275 0.418444341942028 0.450126867608796 0.441701421689767 0 0 0.446097757868335 0.436296330753273
"lateral_occipital_cortex_right" 0 0 0 0 0 0.493163581867747 0 0 0.453497564323365 0 0 0 0 0 0 0.332876338717072 0 0 0 0 0 0 0.479195309798492 0 0 0 0.4869468690089 0 0 0.502575655497574 0 0 0 0 0.386227099762023 0 0.394400243931295 0.244010058644239 0 0.268953352928875 0.330733132776519 0.340674817173165 0.438508640853982 0 0 0.313285576371583 0 0.347657450641625 0 0.390638400772188 0 0 0 0.278181741843333 0.399525191694698 0.412227034519032 0.411679220632311 0.407162292289811 0 0 0.40705636460743 0.336910527896212 0.386476794694411 0.395081815191882 0 0 0.399659063798129 0.412646375795967
"lateral_orbitofrontal_cortex_right" 0 0.451983116648343 0.428741323284561 0 0 0 0 0 0 0 0 0 0.151263172791446 0 0 0 0 0 0 0 0 0 0 0 0 0.401948238817057 0.449431900462968 0.352033984861729 0 0.385469766145649 0 0 0 0 0 0 0.36126079010873 0 0.169733333980465 0 0 0 0 0 0 0 0.307045486206618 0 0 0 0.354539469778563 0.252013220922852 0.267227077847596 0 0 0.4033014365137 0.38597745920557 0 0.301665743208501 0.338335547130874 0.3899548394068 0.366685910405489 0.143098096899302 0 0.294370589968666 0.176171846804939 0 0.318318567847119
"lingual_gyrus_right" 0 0 0 0 0 0 0 0 0 0 0 0 0 0 0 0 0 0 0 0 0 0 0 0 0 0 0 0 0 0 0 0 0 0 0.380752934791183 0 0.377282378019619 0 0 0.294019743499272 0.362174195150994 0.41318643189503 0.313514481438839 0.313285576371583 0 0 0 0.422605713484508 0.213127304932823 0.336485168593777 0 0 0 0.231453608974325 0.349414364336186 0 0.405914881861694 0.368886365734113 0 0 0.400386378503919 0.397607813148623 0.413422236302008 0.382188661118923 0 0 0.404958045098989 0.431469045563721
"medial_orbitofrontal_gyrus_right" 0 0.486414828780808 0.429582975694451 0 0 0 0 0 0 0 0.381222117166446 0 0.171758385317332 0 0 0 0 0 0 0 0.40497790229993 0 0.409281724113287 0 0.338746534345847 0.409722519431198 0.467653936834514 0 0 0.406300681149409 0 0 0 0.407947165918212 0 0.38782059792988 0.363545940748357 0 0.151878959771042 0 0 0 0 0 0.307045486206618 0 0 0 0 0.396326162921948 0.336331668422895 0.308412585707598 0.322115300096545 0 0 0.431990326139708 0.37366132037906 0 0.300003633927257 0.331213100226106 0.391090258383378 0.348146302771479 0 0.379217929203278 0.258407165171605 0 0 0.339433813878966
"middle_temporal_gyrus_right" 0 0 0.395842880989535 0 0 0.467174020131085 0 0 0.448121953977585 0 0 0 0 0 0 0 0 0 0 0 0 0 0.479248047118764 0 0 0 0.429786649885239 0.420842759974149 0.467584110115579 0.403939847005011 0 0 0 0 0.310271783946491 0 0.395171738446267 0 0 0.34957308169239 0.345894663762853 0.309520105568449 0.441173918568422 0.347657450641625 0 0.422605713484508 0 0 0 0.393370311427932 0 0 0 0 0.404268738032836 0.429752768952415 0.41698398622103 0.458830993513404 0 0 0.40338352506933 0.378816552199581 0.272020723745569 0.379897909699817 0 0.175603114574824 0.392376901542392 0.383257603860826
"parahippocampal_gyrus_right" 0 0 0 0 0.327581503513529 0 0 0 0 0 0 0 0 0 0.324616988850824 0 0 0 0 0 0 0 0 0 0 0 0 0 0 0 0 0 0 0 0 0 0 0 0.283105467280569 0.203746838402829 0 0 0.197202369351482 0 0 0.213127304932823 0 0 0 0 0 0 0 0 0 0 0 0.353511126057725 0 0 0 0 0 0 0 0 0 0
"paracentral_gyrus_right" 0 0.488391470063045 0.467528692425807 0 0 0.462310971589303 0 0 0 0 0 0 0 0 0 0 0 0 0 0 0.435837190469952 0.383876434548253 0.515620104678715 0 0 0.460149235562304 0.490869405985174 0.385643944527082 0 0 0 0 0 0.581799141432398 0.379526220977656 0.382543464266985 0.378559498420036 0 0 0.381018307488379 0.401767569932123 0.41348251215482 0.395083850058044 0.390638400772188 0 0.336485168593777 0.396326162921948 0.393370311427932 0 0 0.411226305079517 0.388772644158497 0.370642342801271 0 0.327277979119394 0.361165611910092 0.302906680479742 0.365069556932541 0.403339135752517 0.373517938075577 0.319238170214668 0.375161072536209 0.423903895878471 0.376520466067518 0 0 0.408589920574237 0.404902847860294
"inferior_frontal_gyrus_pars_opercularis_right" 0 0.444354155571182 0.452215754472403 0 0 0 0 0 0 0 0.436629217598797 0 0 0 0 0 0.433465611363761 0.420062878216708 0.428008790249523 0 0.41691435741898 0.433437728921251 0.431919066742747 0 0.439135347613094 0.42995769707064 0.459168978883159 0.385903542398797 0 0.432075991004387 0 0 0 0.412736501132918 0 0.428310771188487 0.387103635071946 0 0 0 0 0 0 0 0.354539469778563 0 0.336331668422895 0 0 0.411226305079517 0 0.327522846984577 0.319942295650837 0 0.301546021865417 0.438338193693915 0.297939654357967 0.416309193075359 0.378943041372581 0.333650532767766 0.398610916946135 0.346530691485016 0 0.385321539682611 0.324583992619034 0 0 0.287265940151099
"inferior_frontal_gyrus_pars_orbitalis_right" 0 0 0.413175208846111 0 0 0 0 0 0 0 0 0 0 0 0 0 0.397574534284409 0 0 0 0.422423977454226 0 0.39842661362996 0 0.432171935532921 0.421790107149797 0.425822300944666 0 0 0.34963057963059 0 0 0 0.39190454475482 0 0.416114648087721 0.335629503762369 0 0 0 0 0 0 0 0.252013220922852 0 0.308412585707598 0 0 0.388772644158497 0.327522846984577 0 0.29082848161151 0 0 0 0.354181003137384 0 0.307956740402895 0.314089853639644 0.362759958035683 0 0 0 0.307450783101918 0 0 0.308758370357
"inferior_frontal_gyrus_pars_triangularis_right" 0 0.418054558280449 0.4016045898298 0 0 0 0.363853974462275 0 0 0 0 0 0 0.370445249946294 0 0 0.377395184894733 0 0 0 0.357078651475298 0.398233231844054 0.388883843324581 0.386419940214377 0.304816193321791 0.408592276842712 0.424054070786714 0.345364718554744 0 0.38376793692538 0 0 0 0.379521003940943 0 0.356414242591324 0.327143471085923 0 0 0 0 0 0.370838037378829 0 0.267227077847596 0 0.322115300096545 0 0 0.370642342801271 0.319942295650837 0.29082848161151 0 0 0.335365659586478 0.37819993086396 0.340939757526433 0 0.347098551196511 0.318348138303094 0.354468853765995 0.346253341296144 0 0.343395912338615 0.311789380409719 0 0 0.3184934856352
"pericalcarine_cortex_right" 0 0 0 0 0 0 0 0 0 0 0 0 0 0 0 0 0 0 0 0 0 0 0 0 0 0 0 0 0 0 0 0 0 0 0 0 0 0.230606911383529 0 0.270759240001828 0.34961907070129 0.402589819197409 0.430910122789541 0.278181741843333 0 0.231453608974325 0 0 0 0 0 0 0 0 0 0 0.368638537731075 0.271571462755019 0 0 0 0.293031920658763 0 0.396845268855102 0 0 0.417818429917492 0
"postcentral_gyrus_right" 0 0.451832257500828 0.441216325066678 0 0 0.45545317488754 0 0 0.474658550746341 0.402926791874595 0 0 0 0.477114967304158 0 0 0 0 0 0 0.382382031646093 0.472307753894795 0.463574624135454 0.412864852338084 0 0 0.464572840797481 0.420626851171339 0.499740582710539 0.407366317309381 0 0 0.441479571075734 0.394994495133075 0.384046906862698 0 0.375920783291735 0 0 0.393630073142017 0.392988341995317 0.403907414053904 0.393458660408196 0.399525191694698 0 0.349414364336186 0 0.404268738032836 0 0.327277979119394 0.301546021865417 0 0.335365659586478 0 0 0.417299030095136 0.327326526779981 0.382885581097692 0 0 0.371967881995177 0.370696654071848 0.413055439012856 0.322036829174606 0 0 0.340306413358422 0.297250889612208
"posterior_cingulate_gyrus_right" 0.478335421495394 0.487939781898237 0.500789047130429 0 0 0.480257368557359 0.434853209991739 0.450595816344909 0.504831120947414 0.459679797565961 0 0 0 0.481557352557368 0 0.408843317930616 0 0 0.42855004529312 0 0.43467423075528 0.53497337501382 0.516156954400559 0.458115963836219 0 0.452288598851252 0.495714003950852 0.456567492650964 0.505519734300249 0.46558532230292 0 0 0.44833211231917 0.502016563604667 0.393696699457185 0.40743982160712 0.432875182792131 0 0 0.444831726734545 0.402756024870532 0.439959572747797 0.439482084871552 0.412227034519032 0.4033014365137 0 0.431990326139708 0.429752768952415 0 0.361165611910092 0.438338193693915 0 0.37819993086396 0 0.417299030095136 0 0.445069275320551 0.403523445672175 0.431086974836098 0.400197237506262 0.473363619527931 0.458996831053154 0.450440966589604 0.411850817876269 0.422616779222581 0 0.455509443630254 0.42334863122523
"precentral_gyrus_right" 0.517554093807844 0.481757319497361 0.445589018242512 0 0 0.489066263326005 0.428445584676474 0.46089129080039 0.469352170184986 0.472216955771503 0.410887386171902 0 0 0.496198244601446 0 0 0 0.37008759424234 0.375811814118334 0 0.38624972940039 0.515606159018151 0.502645498382414 0.399756529701132 0.390132314490488 0.411140715854042 0.474582293517441 0.392024203371614 0.514809532582191 0.428772852419781 0 0 0.475431594096819 0.413805799985938 0.385235527141009 0.411042148136571 0.363565710257496 0 0 0.403609126132037 0.394551629244256 0.415691018718524 0.47464716930381 0.411679220632311 0.38597745920557 0.405914881861694 0.37366132037906 0.41698398622103 0 0.302906680479742 0.297939654357967 0.354181003137384 0.340939757526433 0.368638537731075 0.327326526779981 0.445069275320551 0 0.422087258688866 0.377091037869563 0.360194449591576 0.378778535389717 0.392375710110268 0.417377732992488 0.396900454503189 0 0 0.372382167726576 0.323518024726522
"precuneus_right" 0 0 0.437885138512546 0 0 0 0 0 0.394589729242007 0 0 0 0 0.458477172785468 0 0 0 0 0 0 0 0 0.454965478498408 0 0 0 0.458191819527484 0.425962510600863 0 0.392241082217064 0 0 0 0.382434605410185 0.411461815065429 0.397979493583872 0.391234558388857 0.244265431355704 0 0.426703825690766 0.401967613385885 0.45514738314984 0.396564891280044 0.407162292289811 0 0.368886365734113 0 0.458830993513404 0.353511126057725 0.365069556932541 0.416309193075359 0 0 0.271571462755019 0.382885581097692 0.403523445672175 0.422087258688866 0 0 0 0.406925799298842 0.345397772506677 0.467508081487176 0.401618264522322 0 0 0.440750410560118 0.405553610350603
"rostral_anterior_cingulate_cortex_right" 0 0.441387149580938 0.426560575017307 0 0 0.3598676434379 0 0 0 0 0.33479058442119 0 0.25989946801081 0 0 0 0 0 0 0 0.432221541687909 0 0.404275858836486 0.40032390602473 0.330621864094644 0.408308437219116 0.467160934828743 0.393452363248251 0 0.423026307632411 0 0 0 0.392010781234749 0 0.396506837209055 0.377373988451292 0 0 0 0 0 0 0 0.301665743208501 0 0.300003633927257 0 0 0.403339135752517 0.378943041372581 0.307956740402895 0.347098551196511 0 0 0.431086974836098 0.377091037869563 0 0 0.337947477804968 0.371188867218527 0 0 0 0.300334302361282 0 0 0.349451740031951
"rostral_middle_frontal_gyrus_right" 0 0.447297143119191 0.437555241201508 0 0 0 0 0 0 0 0.483265512246412 0 0 0 0 0 0.40598830842575 0.391708692530059 0.44224224923401 0 0.407053804885614 0.405393693941584 0.409021482347179 0.367677275184117 0.346780344903694 0.426093335105875 0.451775412012537 0.389386499406956 0 0.3993400275353 0 0 0 0.41909052072137 0 0.403306136480153 0.332007928578812 0 0 0 0 0 0 0 0.338335547130874 0 0.331213100226106 0 0 0.373517938075577 0.333650532767766 0.314089853639644 0.318348138303094 0 0 0.400197237506262 0.360194449591576 0 0.337947477804968 0 0.366770044560206 0.364920432063834 0 0.366966386684628 0.293048021697111 0 0 0.332411110213304
"superior_frontal_gyrus_right" 0.443672502995195 0.525083665487007 0.495472898045588 0 0.463712777667311 0.459415897175067 0.456022566340338 0.448884017530751 0.461467592482775 0.455385642221846 0.468181740679215 0 0.433352276099267 0.473031658465317 0.437586891489048 0.442319934073576 0.434365490409513 0.437319989278204 0.446448430345816 0 0.440754662674298 0.507259828050831 0.47856586861175 0.449404974591095 0.448867119614812 0.455383678163981 0.515815553737518 0.438690771528989 0.488131169288711 0.458588183663542 0.13845058166129 0 0.470248178517671 0.446280620201235 0.382206402034215 0.450433924967804 0.367788438081052 0 0 0.415408932593201 0.382056699418592 0.400990019123577 0.431656160663275 0.40705636460743 0.3899548394068 0.400386378503919 0.391090258383378 0.40338352506933 0 0.319238170214668 0.398610916946135 0.362759958035683 0.354468853765995 0 0.371967881995177 0.473363619527931 0.378778535389717 0.406925799298842 0.371188867218527 0.366770044560206 0 0.390726266691411 0.44414784835256 0.373867393666781 0.31038787750266 0 0.448545292392741 0.398025843558382
"superior_parietal_gyrus_right" 0 0 0.438236313374848 0 0 0.436977507017587 0.36814898183964 0.430306298597118 0.426485893336204 0 0 0 0 0 0 0 0 0 0 0 0.393184222726228 0 0.43728716567039 0.39637737987143 0 0.363057904911786 0.45841291694901 0.411527041015919 0 0.401695401367272 0 0 0 0.392811456602303 0.360574724163657 0 0.378457225866029 0.198212081378721 0 0.35905665478561 0.429556412353645 0.410089334479739 0.418444341942028 0.336910527896212 0.366685910405489 0.397607813148623 0.348146302771479 0.378816552199581 0 0.375161072536209 0.346530691485016 0 0.346253341296144 0.293031920658763 0.370696654071848 0.458996831053154 0.392375710110268 0.345397772506677 0 0.364920432063834 0.390726266691411 0 0.413991825134243 0.373238886399265 0 0 0.408705576601735 0.372063048092445
"superior_temporal_gyrus_right" 0 0 0 0 0 0.502659210125359 0 0 0.381437378810256 0 0 0 0 0.480479888710318 0 0 0 0 0 0 0 0 0.535008021842908 0 0 0 0 0 0 0.454306391432637 0 0 0 0.45792077020537 0.24451911935299 0 0.414477724220997 0 0 0.368256880885352 0.419245005812267 0.329038925043473 0.450126867608796 0.386476794694411 0.143098096899302 0.413422236302008 0 0.272020723745569 0 0.423903895878471 0 0 0 0 0.413055439012856 0.450440966589604 0.417377732992488 0.467508081487176 0 0 0.44414784835256 0.413991825134243 0 0.291032206723287 0 0.210468604857083 0.270732083076238 0.348471015357358
"supramarginal_gyrus_right" 0.461730379511771 0 0.451074149241845 0 0 0.469101129158723 0.428508787276387 0.456942498740501 0.457894173380082 0.449841438970687 0 0 0 0.482084542815913 0 0 0 0 0 0 0.391500096614434 0.47221620995138 0.478309526896649 0.40900482150055 0 0.375164331842526 0.476617043644291 0.414342468556426 0.488634870576348 0.42568383847672 0 0 0.475611647523215 0.412576485719519 0.350895060705274 0 0.383492954657885 0 0 0.394052839313425 0.335481916902921 0.375231087371201 0.441701421689767 0.395081815191882 0 0.382188661118923 0.379217929203278 0.379897909699817 0 0.376520466067518 0.385321539682611 0 0.343395912338615 0.396845268855102 0.322036829174606 0.411850817876269 0.396900454503189 0.401618264522322 0 0.366966386684628 0.373867393666781 0.373238886399265 0.291032206723287 0 0 0 0.356765571055541 0.313425951445077
"frontal_pole_right" 0 0.447626238544172 0 0 0 0 0 0 0 0 0 0 0.147975843664617 0 0 0 0 0 0 0 0 0 0.429470304561481 0 0 0.430020871153218 0 0 0 0 0.199614934834616 0 0 0.39477975552866 0 0.423274203628739 0.334843955881517 0 0 0 0 0 0 0 0.294370589968666 0 0.258407165171605 0 0 0 0.324583992619034 0.307450783101918 0.311789380409719 0 0 0.422616779222581 0 0 0.300334302361282 0.293048021697111 0.31038787750266 0 0 0 0 0 0 0
"temporal_pole_right" 0 0 0 0 0 0 0 0 0 0 0 0 0 0 0 0 0 0 0 0 0 0 0 0 0 0 0 0 0 0 0 0 0 0 0 0 0 0 0.211973434818531 0.183941882351165 0 0.238052561360652 0 0 0.176171846804939 0 0 0.175603114574824 0 0 0 0 0 0 0 0 0 0 0 0 0 0 0.210468604857083 0 0 0 0 0.230500409163867
"transverse_temporal_gyrus_right" 0 0 0.441888102457403 0 0 0.509820926753548 0 0 0.442244882323264 0 0 0 0 0.540138746026595 0 0 0 0 0 0 0 0 0.503363750029017 0 0 0 0.452591829901892 0 0 0.514764628854342 0 0 0 0 0.32181161571033 0 0.424541318527485 0 0 0.405009618097192 0.398788302358484 0.392626725540355 0.446097757868335 0.399659063798129 0 0.404958045098989 0 0.392376901542392 0 0.408589920574237 0 0 0 0.417818429917492 0.340306413358422 0.455509443630254 0.372382167726576 0.440750410560118 0 0 0.448545292392741 0.408705576601735 0.270732083076238 0.356765571055541 0 0 0 0.338360860956059
"insula_right" 0 0.465979341800617 0.425253002538723 0 0 0.44447385090798 0.390521478513164 0 0.391110820207791 0.484885563773559 0 0 0.399047502361751 0.459618552566993 0 0 0.317695280641293 0 0 0 0.386801848851153 0.464354473195862 0.453432636112838 0.39506081855355 0.397933169361673 0.402185134055655 0.460217582246173 0.388668142052787 0.505037190897084 0.393396965949886 0 0 0 0.392538919661421 0.376663432420817 0.417226188122022 0.361511397527001 0 0.23827370526666 0.349802843026575 0.420046509025343 0.356356749064698 0.436296330753273 0.412646375795967 0.318318567847119 0.431469045563721 0.339433813878966 0.383257603860826 0 0.404902847860294 0.287265940151099 0.308758370357 0.3184934856352 0 0.297250889612208 0.42334863122523 0.323518024726522 0.405553610350603 0.349451740031951 0.332411110213304 0.398025843558382 0.372063048092445 0.348471015357358 0.313425951445077 0 0.230500409163867 0.338360860956059 0
