# Supplementary material for: NODDI and Tensor-Based Microstructural Indices as Predictors of Functional Connectivity
Source: PLoS One. 2016 Apr 14;11(4):e0153404. doi: 10.1371/journal.pone.0153404 (PMC4831788; doi:10.1371/journal.pone.0153404)
Supplement: S1 Data — a) Functional connectivity matrices, both fMRI and EEG connectomes across all subjects, in the form of precision matrices and b) structural brain connectivity matrices across all subjects and microstructural indices. Columns and rows are named according to the corresponding brain region that represent. (ZIP) [file pone.0153404.s001.zip › DATA/DWI/38_WICVF_68.txt]

"banks_superior_temporal_sulcus_left" "caudal_anterior_cingulate_cortex_left" "caudal_middle_frontal_gyrus_left" "cuneus_left" "entorhinal_cortex_left" "fusiform_gyrus_left" "inferior_parietal_gyrus_left" "inferior_temporal_gyrus_left" "cingulate_gyrus_isthmus_left" "lateral_occipital_cortex_left" "lateral_orbitofrontal_cortex_left" "lingual_gyrus_left" "medial_orbitofrontal_gyrus_left" "middle_temporal_gyrus_left" "parahippocampal_gyrus_left" "paracentral_gyrus_left" "inferior_frontal_gyrus_pars_opercularis_left" "inferior_frontal_gyrus_pars_orbitalis_left" "inferior_frontal_gyrus_pars_triangularis_left" "pericalcarine_cortex_left" "postcentral_gyrus_left" "posterior_cingulate_gyrus_left" "precentral_gyrus_left" "precuneus_left" "rostral_anterior_cingulate_cortex_left" "rostral_middle_frontal_gyrus_left" "superior_frontal_gyrus_left" "superior_parietal_gyrus_left" "superior_temporal_gyrus_left" "supramarginal_gyrus_left" "frontal_pole_left" "temporal_pole_left" "transverse_temporal_gyrus_left" "insula_left" "banks_superior_temporal_sulcus_right" "caudal_anterior_cingulate_cortex_right" "caudal_middle_frontal_gyrus_right" "cuneus_right" "entorhinal_cortex_right" "fusiform_gyrus_right" "inferior_parietal_gyrus_right" "inferior_temporal_gyrus_right" "cingulate_gyrus_isthmus_right" "lateral_occipital_cortex_right" "lateral_orbitofrontal_cortex_right" "lingual_gyrus_right" "medial_orbitofrontal_gyrus_right" "middle_temporal_gyrus_right" "parahippocampal_gyrus_right" "paracentral_gyrus_right" "inferior_frontal_gyrus_pars_opercularis_right" "inferior_frontal_gyrus_pars_orbitalis_right" "inferior_frontal_gyrus_pars_triangularis_right" "pericalcarine_cortex_right" "postcentral_gyrus_right" "posterior_cingulate_gyrus_right" "precentral_gyrus_right" "precuneus_right" "rostral_anterior_cingulate_cortex_right" "rostral_middle_frontal_gyrus_right" "superior_frontal_gyrus_right" "superior_parietal_gyrus_right" "superior_temporal_gyrus_right" "supramarginal_gyrus_right" "frontal_pole_right" "temporal_pole_right" "transverse_temporal_gyrus_right" "insula_right"
"banks_superior_temporal_sulcus_left" 0 0 0 0 0 0.530279388631056 0.49757486388864 0.535958052843601 0.554408814284111 0.52371193800763 0 0 0 0.511184828543651 0 0 0 0 0 0 0.56032473750892 0.550236964151159 0.575766525625132 0.567448052713128 0 0 0.579124294783117 0.566940454223877 0.528028641771228 0.595635078746421 0 0 0.50934784544853 0.533975712545122 0 0 0.594322959463851 0 0 0 0 0 0 0 0 0 0 0 0 0 0 0 0 0 0 0.555063602687039 0.617497222089808 0 0 0 0.578838830249096 0 0 0.565913470475952 0 0 0 0
"caudal_anterior_cingulate_cortex_left" 0 0 0.63324904466136 0 0 0 0.629167626629759 0 0.630716860761484 0.624579022257843 0.629375045310626 0 0 0.605147821220674 0 0 0.602559380114513 0.581883929011257 0.600092624089154 0 0.644604238538991 0.555500915354323 0.610499312319804 0.632025409204848 0.595383538565123 0.5871421514663 0.620756816068753 0.651902440977763 0 0.660306231014181 0 0 0 0.616996453147852 0 0.577656243323197 0.630841437596203 0 0 0 0 0 0 0 0.667755601546895 0 0.643017934698103 0 0 0.663660566779773 0.611283232387769 0 0.587943450140901 0 0.661644654369996 0.665485399694597 0.648063918248702 0 0.598335638574397 0.604092571190124 0.66447528814482 0 0 0 0.619460673272133 0 0 0.668250081344325
"caudal_middle_frontal_gyrus_left" 0 0.63324904466136 0 0 0 0.567100629495331 0.610451747030255 0.594155884236715 0.606512789685962 0.575031766473949 0.615495956523948 0 0 0.58113638169505 0 0.589704424092248 0.624024313531437 0.562392676000677 0.575095145645068 0 0.633501362743654 0.60941365222484 0.603924860271578 0.604709551527478 0.584066442564286 0.591128144483891 0.617894813747148 0.651127919065791 0.568851090150216 0.644934742701224 0 0 0.621658961897993 0.613587963707234 0.571942579181175 0.622176752762371 0.597111855362067 0 0 0.575218995341533 0.586479995570639 0.574240639219607 0.593913321181357 0 0.591474642942833 0 0.594628778090737 0.567505742013077 0 0.604518719862885 0.608569018754688 0.582633067097347 0.575065413507597 0 0.605700107636171 0.60800136644254 0.596618294773151 0.586932500256336 0.584859539702758 0.596963950035207 0.628549295281224 0.600630850542904 0 0.607081689979718 0 0 0.575529111370011 0.582746079190512
"cuneus_left" 0 0 0 0 0 0 0.498666083648773 0 0 0.442318809993956 0 0.26858789451825 0 0 0 0 0 0 0 0.440089952350089 0 0 0 0.452605473269036 0 0 0 0.465938010921541 0 0 0 0 0 0 0 0 0 0.6829608579434 0 0 0 0 0 0 0 0 0 0 0 0 0 0 0 0 0 0 0 0 0 0 0 0 0 0 0 0 0 0
"entorhinal_cortex_left" 0 0 0 0 0 0.436261442400126 0 0 0 0 0.623903832586626 0.606007276295858 0 0 0.588619687517639 0 0 0 0 0 0 0 0 0 0 0 0 0 0.409606638730767 0 0 0.370107583388991 0 0.405927674290334 0 0 0 0 0.620434476611326 0 0 0 0.597087224542524 0 0 0 0 0 0.593247028650935 0 0 0 0 0 0 0 0 0 0 0 0.668490429009915 0 0 0 0 0 0 0
"fusiform_gyrus_left" 0.530279388631056 0 0.567100629495331 0 0.436261442400126 0 0.566456558459692 0.506589897267372 0.519834316681412 0.51847083150441 0 0.517448117075459 0.576763211838479 0.519785156660007 0.458923857771898 0 0 0 0 0.500260570247758 0.582659020660312 0.521375075043784 0.56201769633236 0.527299805344481 0 0 0.5675852184151 0.569657403136097 0.501097171726897 0.531307441148352 0 0.416428599497523 0.513623863248486 0.481671604058181 0.520667869365435 0 0.569367214730727 0 0 0.549086499248876 0.569606852616015 0.539288405401835 0.548290771917042 0.546651422285593 0 0 0 0.553251615616596 0 0.498932846328233 0 0 0 0 0.551162865439479 0.549160879262336 0.577303338661464 0 0.525588762466195 0 0.568181561829735 0.569624525381726 0.574618973926408 0.550650646081069 0 0 0.55932941141334 0.556754543946517
"inferior_parietal_gyrus_left" 0.49757486388864 0.629167626629759 0.610451747030255 0.498666083648773 0 0.566456558459692 0 0.566296745913079 0.581684922512759 0.571550012359449 0 0.540830534703681 0 0.564161692535673 0 0.552293622530187 0 0 0 0.499461800693603 0.591558181430957 0.587146747820959 0.595971647072045 0.550739667871015 0 0 0.614826437575983 0.587895042393575 0.573553035421078 0.564194366803334 0 0 0.561652551345666 0.578817625865062 0 0 0.60026891802987 0 0 0 0 0 0.637515249260193 0 0 0 0 0 0 0 0 0 0.552860449029065 0 0 0.588412328438091 0.600262541977193 0 0 0 0.629082987007319 0.594041149355708 0 0.603914125098042 0 0 0 0.569831685161875
"inferior_temporal_gyrus_left" 0.535958052843601 0 0.594155884236715 0 0 0.506589897267372 0.566296745913079 0 0.529397359156439 0.478017704128275 0 0 0 0.519574157691326 0.476302924644663 0.551584326872502 0 0 0 0 0.582753723663828 0.556026881510865 0.56237800337978 0.550556122188286 0 0 0.589477197073773 0.555386289411089 0.504654163494774 0.547367342594179 0 0.41894947446142 0.550849312282173 0.520909128723207 0 0 0.599322609835586 0 0 0 0 0 0.563108368924792 0 0 0 0 0 0 0 0 0 0 0 0 0.578874055120391 0.591783294327674 0 0 0 0.595535702960942 0.593595559463378 0 0.574468160452784 0 0 0 0
"cingulate_gyrus_isthmus_left" 0.554408814284111 0.630716860761484 0.606512789685962 0 0 0.519834316681412 0.581684922512759 0.529397359156439 0 0.520609084556158 0 0.474347989977512 0 0.54526217433672 0 0.544380845391826 0 0 0 0.576201198142088 0.593639324854702 0.550844933783739 0.591524258657887 0.532716623015296 0 0 0.596202045495336 0.573412714023044 0.528781883245595 0.583946308951994 0 0 0.529645714693642 0.554525019635863 0.520422239158138 0 0.604590519543965 0 0 0.560550272688039 0 0.547774350508307 0.553000341048386 0.583285900494568 0 0 0 0.546497226048607 0 0 0 0 0 0 0.621296309172948 0.599979188982692 0.615636832481596 0.549719929152357 0 0 0.613435790544778 0.586127847715281 0.594659266412816 0.572015971406322 0 0 0.589944602383086 0.572248096520072
"lateral_occipital_cortex_left" 0.52371193800763 0.624579022257843 0.575031766473949 0.442318809993956 0 0.51847083150441 0.571550012359449 0.478017704128275 0.520609084556158 0 0 0.522597188106253 0 0.556434770642491 0.482812537527622 0.554610559250755 0 0 0 0.503997011860911 0.591932236746879 0.551134865991852 0.587576829535084 0.537581349267564 0 0 0.575165321417057 0.559413721330198 0.522996941165429 0.560434940680144 0 0 0.519426910934126 0.522337431248306 0.547384135135665 0 0.589990817455703 0 0 0.540615167289762 0 0 0.563748502791351 0 0 0 0 0 0 0 0 0 0 0 0.605616056480856 0.57696772947921 0.588578128958486 0 0 0 0.593702288008859 0 0 0.564127897597984 0 0 0 0.596660998899872
"lateral_orbitofrontal_cortex_left" 0 0.629375045310626 0.615495956523948 0 0.623903832586626 0 0 0 0 0 0 0 0.488503415569152 0 0 0 0.544710397361267 0.500304537107743 0.528008280158319 0 0.620863650093351 0 0.628664467511259 0 0.491259075801245 0.528618307641242 0.622297738175594 0 0 0 0.553974177399506 0.656813793085497 0 0.445861376893931 0 0.635881239868653 0.627822391713181 0 0 0 0 0 0 0 0 0 0.557399829890786 0 0 0 0.582853738122443 0 0 0 0 0 0.58093784734534 0 0.520653348180399 0.617176759963809 0.617301017014823 0 0 0 0 0 0 0
"lingual_gyrus_left" 0 0 0 0.26858789451825 0.606007276295858 0.517448117075459 0.540830534703681 0 0.474347989977512 0.522597188106253 0 0 0 0 0.511827186372166 0 0 0 0 0.470129286153875 0.572074411664619 0 0.580000940520862 0.545004020382428 0 0 0 0.487392565840525 0.539284864632647 0.562431297307487 0 0 0.528546629449654 0 0 0 0 0 0 0 0 0 0 0 0 0 0 0 0 0 0 0 0 0 0 0 0 0 0 0 0 0 0 0 0 0 0 0
"medial_orbitofrontal_gyrus_left" 0 0 0 0 0 0.576763211838479 0 0 0 0 0.488503415569152 0 0 0 0 0 0 0.535999561291259 0 0 0 0 0 0 0.449998371464811 0.491822489190968 0.520697621050944 0.588285360642662 0 0 0.414502197184771 0 0 0.400246025590399 0 0.616389153772739 0.575770433898674 0 0 0 0 0 0 0 0.500326932355571 0 0.459714801518689 0 0 0 0 0 0 0 0 0 0 0 0.529429061358445 0 0.594672405581107 0 0 0 0.514885048397343 0 0 0.567918721986914
"middle_temporal_gyrus_left" 0.511184828543651 0.605147821220674 0.58113638169505 0 0 0.519785156660007 0.564161692535673 0.519574157691326 0.54526217433672 0.556434770642491 0 0 0 0 0 0.552814598824457 0 0 0 0 0.575034841579023 0.563085343534702 0.570098014052632 0.547496101364799 0 0 0.588120920152194 0.549643262748759 0.537330578272527 0.592847952392152 0 0.796733248722834 0.54843545292425 0.535225087044644 0.596853860624973 0 0.597167823802657 0 0 0.569969858491334 0.582676214553185 0 0.589986599356725 0 0 0 0 0 0 0 0 0 0.537694303508538 0 0.579948216776118 0.593324756422195 0.603743173757649 0.593793172198053 0 0 0.594960351946103 0 0.578317648857261 0.579629176713282 0 0 0.611444790859501 0.559891911800042
"parahippocampal_gyrus_left" 0 0 0 0 0.588619687517639 0.458923857771898 0 0.476302924644663 0 0.482812537527622 0 0.511827186372166 0 0 0 0 0 0 0 0 0 0 0 0 0 0 0 0 0.431302507132038 0 0 0 0 0.441749781861205 0 0 0 0 0.589731484387731 0 0 0 0 0 0 0 0 0 0.59502850346482 0 0 0 0 0 0 0 0 0 0 0 0.644018315014318 0 0 0 0 0 0 0
"paracentral_gyrus_left" 0 0 0.589704424092248 0 0 0 0.552293622530187 0.551584326872502 0.544380845391826 0.554610559250755 0 0 0 0.552814598824457 0 0 0 0 0 0 0.473211139901591 0.547493197509465 0.558233658647711 0.533051667585214 0 0 0.534256055767939 0.547788125850226 0 0.577807986636985 0 0 0 0 0 0 0.631740228582815 0 0 0 0 0.564635870539758 0.618768943327604 0.565925721704522 0 0 0 0 0 0 0 0 0 0 0 0.609576468069936 0 0 0 0 0.626680646738765 0 0 0 0 0 0 0
"inferior_frontal_gyrus_pars_opercularis_left" 0 0.602559380114513 0.624024313531437 0 0 0 0 0 0 0 0.544710397361267 0 0 0 0 0 0 0.536796696761212 0.546258063422869 0 0.575826811698159 0 0.50499914835519 0 0.590127792464676 0.549170290091716 0.591571051058009 0 0 0 0 0 0 0.571410269217942 0 0.590541039584809 0.60116988561511 0 0 0 0 0 0 0 0 0 0 0 0 0 0.583592533456228 0.551384050473061 0.5513028474773 0 0 0 0 0 0 0.55610568944709 0.596933048899584 0 0 0 0 0 0 0.512756447970349
"inferior_frontal_gyrus_pars_orbitalis_left" 0 0.581883929011257 0.562392676000677 0 0 0 0 0 0 0 0.500304537107743 0 0.535999561291259 0 0 0 0.536796696761212 0 0.514207291548325 0 0 0 0 0 0.522610494110693 0.50396740343054 0.575290428734365 0 0.29847310169758 0 0 0 0 0.564218862844851 0 0.599986187268487 0.587182793341345 0 0 0 0 0 0 0 0 0 0 0 0 0 0.572594569193325 0 0 0 0 0 0.543584582743512 0 0 0.541830102202676 0.592972896332562 0 0 0 0 0 0 0
"inferior_frontal_gyrus_pars_triangularis_left" 0 0.600092624089154 0.575095145645068 0 0 0 0 0 0 0 0.528008280158319 0 0 0 0 0 0.546258063422869 0.514207291548325 0 0 0 0 0.572255290649864 0 0.557644751439033 0.51093567228573 0.579009014252386 0 0 0 0 0 0 0.560066865792509 0 0.602695342897226 0.598054859847527 0 0 0 0 0 0 0 0 0 0 0 0 0 0.573894490091268 0 0 0 0 0.598178419370232 0.531791057450033 0 0 0.605997347220311 0.605455641339089 0 0 0 0 0 0 0
"pericalcarine_cortex_left" 0 0 0 0.440089952350089 0 0.500260570247758 0.499461800693603 0 0.576201198142088 0.503997011860911 0 0.470129286153875 0 0 0 0 0 0 0 0 0 0 0.591333788471979 0.449102745935275 0 0 0 0.499676341920285 0 0 0 0 0 0 0 0 0 0 0 0 0 0 0 0 0 0 0 0 0 0 0 0 0 0 0 0 0 0 0 0 0 0 0 0 0 0 0 0
"postcentral_gyrus_left" 0.56032473750892 0.644604238538991 0.633501362743654 0 0 0.582659020660312 0.591558181430957 0.582753723663828 0.593639324854702 0.591932236746879 0.620863650093351 0.572074411664619 0 0.575034841579023 0 0.473211139901591 0.575826811698159 0 0 0 0 0.583820879741649 0.603914566396124 0.593766444976859 0.577986972868844 0.601101508596335 0.632952999573082 0.566721007949903 0.566655721024051 0.556542302817945 0 0 0.573000548811035 0.572765656986841 0 0.628423861525916 0.594027934114 0 0 0 0 0 0.591030899052572 0 0 0 0.578225870136712 0 0 0.671177798065186 0.586087135092511 0.623816579592002 0.554224980726282 0 0.59622345351876 0.589422748982964 0.587040733906515 0 0.603113303063764 0.584467661513858 0.615528886425601 0.595599256543021 0 0.604094348145079 0 0 0 0.587477426183661
"posterior_cingulate_gyrus_left" 0.550236964151159 0.555500915354323 0.60941365222484 0 0 0.521375075043784 0.587146747820959 0.556026881510865 0.550844933783739 0.551134865991852 0 0 0 0.563085343534702 0 0.547493197509465 0 0 0 0 0.583820879741649 0 0.600097189648993 0.518555294361243 0 0.586000261976465 0.607033164502153 0.586780582368018 0.563889719608656 0.576572567689402 0 0 0.545814609097065 0.605464393315622 0 0.63580044202561 0.620202047454494 0 0 0.611619183852269 0 0.57340008169086 0.710709657341971 0 0 0 0 0 0 0.576721892529217 0.640277177791186 0 0.591525346430929 0 0.611409508339457 0.642135857350282 0.641848335950305 0 0 0.541110495480656 0.632180130157645 0 0 0.601769250419576 0 0 0 0.629006452298394
"precentral_gyrus_left" 0.575766525625132 0.610499312319804 0.603924860271578 0 0 0.56201769633236 0.595971647072045 0.56237800337978 0.591524258657887 0.587576829535084 0.628664467511259 0.580000940520862 0 0.570098014052632 0 0.558233658647711 0.50499914835519 0 0.572255290649864 0.591333788471979 0.603914566396124 0.600097189648993 0 0.585241551212637 0.56764608156921 0.578291012803301 0.619300872150531 0.612591894526727 0.574930522838286 0.622754353416138 0 0 0.55491263750545 0.563643457722995 0.606279511674453 0.611889098770712 0.6035700224051 0 0 0.594396455925655 0 0.582099867176504 0.645029175856441 0.592465607500845 0 0 0.568296404788812 0.58469866637484 0 0.627418332545186 0.583212255987415 0.561949955405278 0.555673449533975 0 0.609161550638052 0.641874167507147 0.639959534956561 0.606181339103913 0.564161529473454 0.567728110140507 0.621504851947347 0.602386738335315 0.613688426366851 0.61333966235841 0.577495495341125 0 0.606603765333394 0.590430324225546
"precuneus_left" 0.567448052713128 0.632025409204848 0.604709551527478 0.452605473269036 0 0.527299805344481 0.550739667871015 0.550556122188286 0.532716623015296 0.537581349267564 0 0.545004020382428 0 0.547496101364799 0 0.533051667585214 0 0 0 0.449102745935275 0.593766444976859 0.518555294361243 0.585241551212637 0 0 0.579036803730956 0.598198495294763 0.555128751658552 0.532375286187942 0.580161969610723 0 0 0.553795514642735 0.572928473196593 0 0.617136893010857 0.587357918497325 0 0 0.571735980575605 0 0 0.588852849401923 0 0 0 0 0 0 0 0 0 0.587230098174625 0 0.593697347798094 0.548782274770162 0.585628903445736 0 0.579991080125036 0.553962751440134 0.619768334334091 0.594866886750357 0 0.591867022061154 0 0 0 0.585400714920346
"rostral_anterior_cingulate_cortex_left" 0 0.595383538565123 0.584066442564286 0 0 0 0 0 0 0 0.491259075801245 0 0.449998371464811 0 0 0 0.590127792464676 0.522610494110693 0.557644751439033 0 0.577986972868844 0 0.56764608156921 0 0 0.54117454555902 0.580171484253521 0 0 0.62584552355599 0 0 0 0.565812357232451 0 0.512294180880867 0.590588112762197 0 0 0 0 0 0 0 0 0 0.538084200443405 0 0 0 0.581899761690186 0.592759549640017 0.494846699889067 0 0 0 0.552658827151032 0 0.52751787410416 0.540671026087706 0.599721025109897 0 0 0 0 0 0 0.590020027859417
"rostral_middle_frontal_gyrus_left" 0 0.5871421514663 0.591128144483891 0 0 0 0 0 0 0 0.528618307641242 0 0.491822489190968 0 0 0 0.549170290091716 0.50396740343054 0.51093567228573 0 0.601101508596335 0.586000261976465 0.578291012803301 0.579036803730956 0.54117454555902 0 0.569636461227415 0.602780228492343 0 0.607568439999853 0.562954743238436 0 0 0.566347326592658 0 0.605080484729539 0.59260508061023 0 0 0 0 0 0 0 0.572554864900931 0 0.585229435031859 0 0 0.613539114618829 0.573361535441325 0.578421772637195 0.569898669300672 0 0 0.586802458278816 0.574662045594325 0 0.570313897056169 0.58093028762869 0.600349929181934 0.535978190386597 0 0.574267076474234 0.570013573842564 0 0 0.572392187231883
"superior_frontal_gyrus_left" 0.579124294783117 0.620756816068753 0.617894813747148 0 0 0.5675852184151 0.614826437575983 0.589477197073773 0.596202045495336 0.575165321417057 0.622297738175594 0 0.520697621050944 0.588120920152194 0 0.534256055767939 0.591571051058009 0.575290428734365 0.579009014252386 0 0.632952999573082 0.607033164502153 0.619300872150531 0.598198495294763 0.580171484253521 0.569636461227415 0 0.640198338949817 0.58773848161686 0.639288265252636 0.473586181302443 0 0.630119931320594 0.610130082237338 0.589573657632424 0.648686617991488 0.60586104745092 0 0 0.584571524339762 0 0.576914286691957 0.611122362575961 0.605695337040738 0.603148023200987 0 0.607901186674526 0.574091964693274 0 0.635110817709682 0.602758608429071 0.574847498740327 0.586794864337568 0 0.613537870421664 0.622227083812613 0.612594332522608 0.602667921985584 0.601707381337549 0.601521054516127 0.63375806209007 0.609974149975924 0 0.621460075747324 0 0 0.581954377391941 0.598700441841002
"superior_parietal_gyrus_left" 0.566940454223877 0.651902440977763 0.651127919065791 0.465938010921541 0 0.569657403136097 0.587895042393575 0.555386289411089 0.573412714023044 0.559413721330198 0 0.487392565840525 0.588285360642662 0.549643262748759 0 0.547788125850226 0 0 0 0.499676341920285 0.566721007949903 0.586780582368018 0.612591894526727 0.555128751658552 0 0.602780228492343 0.640198338949817 0 0.568292855781396 0.607429913121699 0 0 0.553360443048122 0.601078495538997 0 0 0.598362686828605 0.474222141548449 0 0.593213340491507 0.569785340828489 0.587248477013888 0.599494504328266 0 0.581430801043106 0 0 0.594313419524404 0 0.59930482403919 0.573914899052338 0 0.558620651847132 0 0.607906354158529 0.619614455225177 0.596176816292152 0.589730939848194 0.574982949136192 0.56295597750645 0.619674600788632 0.607462581988739 0 0.607372865724807 0 0 0 0.584551849829422
"superior_temporal_gyrus_left" 0.528028641771228 0 0.568851090150216 0 0.409606638730767 0.501097171726897 0.573553035421078 0.504654163494774 0.528781883245595 0.522996941165429 0 0.539284864632647 0 0.537330578272527 0.431302507132038 0 0 0.29847310169758 0 0 0.566655721024051 0.563889719608656 0.574930522838286 0.532375286187942 0 0 0.58773848161686 0.568292855781396 0 0.554162122722589 0 0.445846438604599 0.504971925812374 0.495675093215359 0 0 0.592993470022417 0 0 0 0.563361893114397 0.546356180168172 0.56768256402027 0 0 0 0 0.561513653638819 0 0 0 0 0 0 0.596224930860509 0.57438640628336 0.607210532660451 0 0 0 0.599505282180408 0 0 0.562183534962756 0 0 0 0.515666241494934
"supramarginal_gyrus_left" 0.595635078746421 0.660306231014181 0.644934742701224 0 0 0.531307441148352 0.564194366803334 0.547367342594179 0.583946308951994 0.560434940680144 0 0.562431297307487 0 0.592847952392152 0 0.577807986636985 0 0 0 0 0.556542302817945 0.576572567689402 0.622754353416138 0.580161969610723 0.62584552355599 0.607568439999853 0.639288265252636 0.607429913121699 0.554162122722589 0 0 0 0.531659559142276 0.604540848460125 0 0.631994887642908 0.594065778973813 0 0 0.564901796637811 0.581610379562289 0 0.591071356910199 0.600871558432776 0.577379614660547 0 0.601518715097497 0.570890868692522 0 0 0.615148084579925 0.52971863288181 0.573449326259697 0 0.59384959641981 0.594426291916775 0.598280917390515 0.573605450641824 0.597841963249087 0.579300472964514 0.609915310969801 0.59736396313829 0.562154003114368 0.598267939360914 0 0 0.566688992824779 0.580378454060142
"frontal_pole_left" 0 0 0 0 0 0 0 0 0 0 0.553974177399506 0 0.414502197184771 0 0 0 0 0 0 0 0 0 0 0 0 0.562954743238436 0.473586181302443 0 0 0 0 0 0 0 0 0 0 0 0 0 0 0 0 0 0 0 0 0 0 0 0 0 0 0 0 0 0 0 0 0 0.405037661433137 0 0 0 0.675087115034013 0 0 0
"temporal_pole_left" 0 0 0 0 0.370107583388991 0.416428599497523 0 0.41894947446142 0 0 0.656813793085497 0 0 0.796733248722834 0 0 0 0 0 0 0 0 0 0 0 0 0 0 0.445846438604599 0 0 0 0 0.390504152185706 0 0 0 0 0 0 0 0 0 0 0 0 0 0 0 0 0 0 0 0 0 0 0 0 0 0 0 0 0 0 0 0 0 0
"transverse_temporal_gyrus_left" 0.50934784544853 0 0.621658961897993 0 0 0.513623863248486 0.561652551345666 0.550849312282173 0.529645714693642 0.519426910934126 0 0.528546629449654 0 0.54843545292425 0 0 0 0 0 0 0.573000548811035 0.545814609097065 0.55491263750545 0.553795514642735 0 0 0.630119931320594 0.553360443048122 0.504971925812374 0.531659559142276 0 0 0 0.557990374899733 0 0 0.604233723883839 0 0 0 0 0 0.555969172307584 0 0 0 0 0 0 0 0 0 0 0 0.547239426600028 0.569804819356175 0.581179435016766 0 0 0 0.592540013304232 0 0 0.563105357153106 0 0 0 0
"insula_left" 0.533975712545122 0.616996453147852 0.613587963707234 0 0.405927674290334 0.481671604058181 0.578817625865062 0.520909128723207 0.554525019635863 0.522337431248306 0.445861376893931 0 0.400246025590399 0.535225087044644 0.441749781861205 0 0.571410269217942 0.564218862844851 0.560066865792509 0 0.572765656986841 0.605464393315622 0.563643457722995 0.572928473196593 0.565812357232451 0.566347326592658 0.610130082237338 0.601078495538997 0.495675093215359 0.604540848460125 0 0.390504152185706 0.557990374899733 0 0 0.604377908531434 0.597976650700352 0 0 0 0 0 0.543892443950873 0 0 0 0.560269285215814 0 0 0.630378421975653 0.569622037899935 0.557879579208432 0.553824120340529 0 0.578027788302819 0.611183930478703 0.577747848762021 0.569146324671553 0.55524983626961 0.576208146417225 0.599687886333337 0.587629829479903 0.58586629528951 0.589346110390808 0.538857800107226 0 0 0.563235941438004
"banks_superior_temporal_sulcus_right" 0 0 0.571942579181175 0 0 0.520667869365435 0 0 0.520422239158138 0.547384135135665 0 0 0 0.596853860624973 0 0 0 0 0 0 0 0 0.606279511674453 0 0 0 0.589573657632424 0 0 0 0 0 0 0 0 0 0.591795519358739 0 0 0.520782650320512 0.580620814318914 0.533954881232044 0.584582426308021 0.553413895150233 0 0.546372203587112 0 0.51887165723006 0 0.562429245479314 0 0 0 0 0.56212775088666 0.559149967728088 0.579323927783374 0.561888166741552 0 0 0.593825599538886 0.578699377797528 0.497442420049001 0.572001596463856 0 0 0.535429636882716 0.525345547595631
"caudal_anterior_cingulate_cortex_right" 0 0.577656243323197 0.622176752762371 0 0 0 0 0 0 0 0.635881239868653 0 0.616389153772739 0 0 0 0.590541039584809 0.599986187268487 0.602695342897226 0 0.628423861525916 0.63580044202561 0.611889098770712 0.617136893010857 0.512294180880867 0.605080484729539 0.648686617991488 0 0 0.631994887642908 0 0 0 0.604377908531434 0 0 0.602926383218526 0 0 0 0 0 0.616032960928043 0 0 0 0.564177891732277 0 0 0.611267653935078 0.60835506757073 0.592589955260031 0.563642688740042 0 0 0.585430633379135 0.615422683966921 0.600184603886489 0.54438349440138 0.590399151357343 0.613302887791524 0 0 0 0.579864847305559 0 0 0.620461247544957
"caudal_middle_frontal_gyrus_right" 0.594322959463851 0.630841437596203 0.597111855362067 0 0 0.569367214730727 0.60026891802987 0.599322609835586 0.604590519543965 0.589990817455703 0.627822391713181 0 0.575770433898674 0.597167823802657 0 0.631740228582815 0.60116988561511 0.587182793341345 0.598054859847527 0 0.594027934114 0.620202047454494 0.6035700224051 0.587357918497325 0.590588112762197 0.59260508061023 0.60586104745092 0.598362686828605 0.592993470022417 0.594065778973813 0 0 0.604233723883839 0.597976650700352 0.591795519358739 0.602926383218526 0 0 0.661641151304465 0.596218912863855 0.606820917431437 0.586490770916666 0.633571270841746 0.593953094752886 0.607195263153822 0.588339512478485 0.587926751931666 0.594044717740363 0 0.604899580493782 0.647357439957087 0.568702713234012 0.57608761434022 0 0.631206535203396 0.631132802194678 0.654010741449568 0.597862599490583 0.587683771337238 0.581820409239508 0.625926895361469 0.645191674149037 0.619396535425236 0.654311210119133 0.561345724587782 0 0.629167134816498 0.634321132581894
"cuneus_right" 0 0 0 0.6829608579434 0 0 0 0 0 0 0 0 0 0 0 0 0 0 0 0 0 0 0 0 0 0 0 0.474222141548449 0 0 0 0 0 0 0 0 0 0 0 0.481217541067275 0 0.537005722010045 0 0.525280532313948 0 0 0 0 0 0 0 0 0 0.467772975168958 0 0 0 0.495372935977053 0 0 0 0.509009109614447 0 0 0 0 0 0
"entorhinal_cortex_right" 0 0 0 0 0.620434476611326 0 0 0 0 0 0 0 0 0 0.589731484387731 0 0 0 0 0 0 0 0 0 0 0 0 0 0 0 0 0 0 0 0 0 0.661641151304465 0 0 0.423977658592845 0 0.421612434084936 0.633807905333224 0 0.472512813521882 0 0.474603403892638 0 0.570263364510777 0 0 0 0 0 0 0 0 0 0 0 0 0 0 0 0 0.333179785853022 0 0.440747903263813
"fusiform_gyrus_right" 0 0 0.575218995341533 0 0 0.549086499248876 0 0 0.560550272688039 0.540615167289762 0 0 0 0.569969858491334 0 0 0 0 0 0 0 0.611619183852269 0.594396455925655 0.571735980575605 0 0 0.584571524339762 0.593213340491507 0 0.564901796637811 0 0 0 0 0.520782650320512 0 0.596218912863855 0.481217541067275 0.423977658592845 0 0.563884979248619 0.509698014872261 0.535137359879243 0.511859254419976 0 0.508417957762503 0 0.516642824205053 0.483534637425727 0.570232769944559 0 0 0 0.498954138234925 0.563158495242605 0.559563113184352 0.558196498779159 0.517087852903575 0 0 0.593978675417437 0.565969620680664 0.507725188622486 0.528813591803509 0 0.387657092189914 0.529119534045629 0.474953196997715
"inferior_parietal_gyrus_right" 0 0 0.586479995570639 0 0 0.569606852616015 0 0 0 0 0 0 0 0.582676214553185 0 0 0 0 0 0 0 0 0 0 0 0 0 0.569785340828489 0.563361893114397 0.581610379562289 0 0 0 0 0.580620814318914 0 0.606820917431437 0 0 0.563884979248619 0 0.56020876288549 0.572045635542073 0.586770001821638 0 0.556063161523606 0 0.529565434753151 0 0.594122908573848 0 0 0 0.575383273304284 0.578114920255805 0.572323331087324 0.586163140415143 0.565733875274798 0 0 0.588446735157134 0.582545447462101 0.563225701570231 0.548475562671785 0 0 0.565987319857743 0.576826374742009
"inferior_temporal_gyrus_right" 0 0 0.574240639219607 0 0 0.539288405401835 0 0 0.547774350508307 0 0 0 0 0 0 0.564635870539758 0 0 0 0 0 0.57340008169086 0.582099867176504 0 0 0 0.576914286691957 0.587248477013888 0.546356180168172 0 0 0 0 0 0.533954881232044 0 0.586490770916666 0.537005722010045 0.421612434084936 0.509698014872261 0.56020876288549 0 0.547168186916334 0.537808356858678 0 0.541393866695679 0 0.505668335985356 0 0.560158142554938 0 0 0 0.575954382396083 0.555144870214357 0.561953242396962 0.566245673906502 0.551287581201554 0 0 0.579612555105654 0.569274677887786 0.506681330075739 0.554468056737 0 0.409114380389578 0.525007896615297 0.501118181468253
"cingulate_gyrus_isthmus_right" 0 0 0.593913321181357 0 0.597087224542524 0.548290771917042 0.637515249260193 0.563108368924792 0.553000341048386 0.563748502791351 0 0 0 0.589986599356725 0 0.618768943327604 0 0 0 0 0.591030899052572 0.710709657341971 0.645029175856441 0.588852849401923 0 0 0.611122362575961 0.599494504328266 0.56768256402027 0.591071356910199 0 0 0.555969172307584 0.543892443950873 0.584582426308021 0.616032960928043 0.633571270841746 0 0.633807905333224 0.535137359879243 0.572045635542073 0.547168186916334 0 0.547234916767694 0 0.498177540980279 0 0.556348428393382 0.531988561252838 0.581808877560062 0 0 0.609015483549288 0.533014992973888 0.570493751468296 0.607747672803299 0.63539388766593 0.557488035079036 0 0 0.61572926785585 0.567672678241115 0.579482001494423 0.592758147909243 0 0 0.547160292571516 0.607260865335171
"lateral_occipital_cortex_right" 0 0 0 0 0 0.546651422285593 0 0 0.583285900494568 0 0 0 0 0 0 0.565925721704522 0 0 0 0 0 0 0.592465607500845 0 0 0 0.605695337040738 0 0 0.600871558432776 0 0 0 0 0.553413895150233 0 0.593953094752886 0.525280532313948 0 0.511859254419976 0.586770001821638 0.537808356858678 0.547234916767694 0 0 0.5084147229539 0 0.532802173861851 0 0.596202883029126 0 0 0 0.488106110996629 0.570130250489252 0.57241334037312 0.569071943015895 0.536424004714151 0 0 0.582923535785182 0.579509926586546 0.548229078144736 0.553554143071945 0 0 0.542963307545835 0.547079958878898
"lateral_orbitofrontal_cortex_right" 0 0.667755601546895 0.591474642942833 0 0 0 0 0 0 0 0 0 0.500326932355571 0 0 0 0 0 0 0 0 0 0 0 0 0.572554864900931 0.603148023200987 0.581430801043106 0 0.577379614660547 0 0 0 0 0 0 0.607195263153822 0 0.472512813521882 0 0 0 0 0 0 0 0.502835692484252 0 0 0 0.577642074768958 0.509901718142995 0.528211508381283 0 0 0.637608549950355 0.608554512812438 0 0.506764351296291 0.527345466530509 0.625419240143342 0.633671061090376 0.662669189360489 0 0.472077428686723 0.503606039449974 0 0.444595561421307
"lingual_gyrus_right" 0 0 0 0 0 0 0 0 0 0 0 0 0 0 0 0 0 0 0 0 0 0 0 0 0 0 0 0 0 0 0 0 0 0 0.546372203587112 0 0.588339512478485 0 0 0.508417957762503 0.556063161523606 0.541393866695679 0.498177540980279 0.5084147229539 0 0 0 0.540508642476095 0.450369972021407 0.523713804793142 0 0 0 0.487941344261615 0.543953565558774 0 0.579108573821024 0.531441366181739 0 0 0.610290538693352 0.552620531494017 0.544689333900266 0.552271739936863 0 0 0.540245069162352 0.549611785468332
"medial_orbitofrontal_gyrus_right" 0 0.643017934698103 0.594628778090737 0 0 0 0 0 0 0 0.557399829890786 0 0.459714801518689 0 0 0 0 0 0 0 0.578225870136712 0 0.568296404788812 0 0.538084200443405 0.585229435031859 0.607901186674526 0 0 0.601518715097497 0 0 0 0.560269285215814 0 0.564177891732277 0.587926751931666 0 0.474603403892638 0 0 0 0 0 0.502835692484252 0 0 0 0 0.614897819979855 0.551548017812873 0.541595728198043 0.548159030821352 0 0 0.601361723546901 0.604819486130145 0 0.492613977781469 0.522057719295265 0.600379756279562 0.614107568398994 0 0.618287057925615 0.449950697101281 0 0 0.540955852258388
"middle_temporal_gyrus_right" 0 0 0.567505742013077 0 0 0.553251615616596 0 0 0.546497226048607 0 0 0 0 0 0 0 0 0 0 0 0 0 0.58469866637484 0 0 0 0.574091964693274 0.594313419524404 0.561513653638819 0.570890868692522 0 0 0 0 0.51887165723006 0 0.594044717740363 0 0 0.516642824205053 0.529565434753151 0.505668335985356 0.556348428393382 0.532802173861851 0 0.540508642476095 0 0 0 0.557687692573143 0 0 0 0 0.55443053452137 0.540067821164565 0.563751697069953 0.546160022812776 0 0 0.582966519112131 0.571395402801021 0.460110236700191 0.54704121921964 0 0.430183193957885 0.523614355083151 0.50793517546611
"parahippocampal_gyrus_right" 0 0 0 0 0.593247028650935 0 0 0 0 0 0 0 0 0 0.59502850346482 0 0 0 0 0 0 0 0 0 0 0 0 0 0 0 0 0 0 0 0 0 0 0 0.570263364510777 0.483534637425727 0 0 0.531988561252838 0 0 0.450369972021407 0 0 0 0 0 0 0 0 0 0 0 0.508043993844744 0 0 0 0 0 0 0 0 0 0
"paracentral_gyrus_right" 0 0.663660566779773 0.604518719862885 0 0 0.498932846328233 0 0 0 0 0 0 0 0 0 0 0 0 0 0 0.671177798065186 0.576721892529217 0.627418332545186 0 0 0.613539114618829 0.635110817709682 0.59930482403919 0 0 0 0 0 0.630378421975653 0.562429245479314 0.611267653935078 0.604899580493782 0 0 0.570232769944559 0.594122908573848 0.560158142554938 0.581808877560062 0.596202883029126 0 0.523713804793142 0.614897819979855 0.557687692573143 0 0 0.646824656810695 0.597126742803409 0.59986334139339 0 0.544831405548918 0.55942143365874 0.553452192753731 0.54157377649183 0.606710096180983 0.591688857497019 0.579600193866502 0.565502239979573 0.571282573386689 0.579721207928154 0 0 0.573810386464563 0.637514453420814
"inferior_frontal_gyrus_pars_opercularis_right" 0 0.611283232387769 0.608569018754688 0 0 0 0 0 0 0 0.582853738122443 0 0 0 0 0 0.583592533456228 0.572594569193325 0.573894490091268 0 0.586087135092511 0.640277177791186 0.583212255987415 0 0.581899761690186 0.573361535441325 0.602758608429071 0.573914899052338 0 0.615148084579925 0 0 0 0.569622037899935 0 0.60835506757073 0.647357439957087 0 0 0 0 0 0 0 0.577642074768958 0 0.551548017812873 0 0 0.646824656810695 0 0.538701988718812 0.543601009073492 0 0.583595719755214 0.624583763060916 0.561104764366593 0.624959866557641 0.572766426288812 0.555721386346197 0.634412282549208 0.587641446337876 0 0.654346498800139 0.535962658611989 0 0 0.560435049318063
"inferior_frontal_gyrus_pars_orbitalis_right" 0 0 0.582633067097347 0 0 0 0 0 0 0 0 0 0 0 0 0 0.551384050473061 0 0 0 0.623816579592002 0 0.561949955405278 0 0.592759549640017 0.578421772637195 0.574847498740327 0 0 0.52971863288181 0 0 0 0.557879579208432 0 0.592589955260031 0.568702713234012 0 0 0 0 0 0 0 0.509901718142995 0 0.541595728198043 0 0 0.597126742803409 0.538701988718812 0 0.529954024253788 0 0 0 0.594627810262812 0 0.531844399740885 0.522194147081767 0.577115697034475 0 0 0 0.535794598700049 0 0 0.542443956826005
"inferior_frontal_gyrus_pars_triangularis_right" 0 0.587943450140901 0.575065413507597 0 0 0 0.552860449029065 0 0 0 0 0 0 0.537694303508538 0 0 0.5513028474773 0 0 0 0.554224980726282 0.591525346430929 0.555673449533975 0.587230098174625 0.494846699889067 0.569898669300672 0.586794864337568 0.558620651847132 0 0.573449326259697 0 0 0 0.553824120340529 0 0.563642688740042 0.57608761434022 0 0 0 0 0 0.609015483549288 0 0.528211508381283 0 0.548159030821352 0 0 0.59986334139339 0.543601009073492 0.529954024253788 0 0 0.587653150366721 0.587948156035083 0.596697142734269 0 0.559642326334015 0.533867342249994 0.582746239627927 0.592085613380615 0 0.607066246339859 0.531959285973843 0 0 0.562893112279917
"pericalcarine_cortex_right" 0 0 0 0 0 0 0 0 0 0 0 0 0 0 0 0 0 0 0 0 0 0 0 0 0 0 0 0 0 0 0 0 0 0 0 0 0 0.467772975168958 0 0.498954138234925 0.575383273304284 0.575954382396083 0.533014992973888 0.488106110996629 0 0.487941344261615 0 0 0 0 0 0 0 0 0 0 0.55712749982806 0.514767498279061 0 0 0 0.521446519089929 0 0.545038693006019 0 0 0.549671439350524 0
"postcentral_gyrus_right" 0 0.661644654369996 0.605700107636171 0 0 0.551162865439479 0 0 0.621296309172948 0.605616056480856 0 0 0 0.579948216776118 0 0 0 0 0 0 0.59622345351876 0.611409508339457 0.609161550638052 0.593697347798094 0 0 0.613537870421664 0.607906354158529 0.596224930860509 0.59384959641981 0 0 0.547239426600028 0.578027788302819 0.56212775088666 0 0.631206535203396 0 0 0.563158495242605 0.578114920255805 0.555144870214357 0.570493751468296 0.570130250489252 0 0.543953565558774 0 0.55443053452137 0 0.544831405548918 0.583595719755214 0 0.587653150366721 0 0 0.601451414561483 0.581341770462044 0.561966382686814 0 0 0.639552952174006 0.575938095550377 0.553578287026222 0.569916593103525 0 0 0.572777158274162 0.547891818668359
"posterior_cingulate_gyrus_right" 0.555063602687039 0.665485399694597 0.60800136644254 0 0 0.549160879262336 0.588412328438091 0.578874055120391 0.599979188982692 0.57696772947921 0 0 0 0.593324756422195 0 0.609576468069936 0 0 0.598178419370232 0 0.589422748982964 0.642135857350282 0.641874167507147 0.548782274770162 0 0.586802458278816 0.622227083812613 0.619614455225177 0.57438640628336 0.594426291916775 0 0 0.569804819356175 0.611183930478703 0.559149967728088 0.585430633379135 0.631132802194678 0 0 0.559563113184352 0.572323331087324 0.561953242396962 0.607747672803299 0.57241334037312 0.637608549950355 0 0.601361723546901 0.540067821164565 0 0.55942143365874 0.624583763060916 0 0.587948156035083 0 0.601451414561483 0 0.620076613365454 0.571604182295449 0.59265931848098 0.594001173977096 0.613705224231718 0.597500083200563 0.514040296344632 0.594476232965396 0.59978229719724 0 0.621520536245773 0.619943885523491
"precentral_gyrus_right" 0.617497222089808 0.648063918248702 0.596618294773151 0 0 0.577303338661464 0.600262541977193 0.591783294327674 0.615636832481596 0.588578128958486 0.58093784734534 0 0 0.603743173757649 0 0 0 0.543584582743512 0.531791057450033 0 0.587040733906515 0.641848335950305 0.639959534956561 0.585628903445736 0.552658827151032 0.574662045594325 0.612594332522608 0.596176816292152 0.607210532660451 0.598280917390515 0 0 0.581179435016766 0.577747848762021 0.579323927783374 0.615422683966921 0.654010741449568 0 0 0.558196498779159 0.586163140415143 0.566245673906502 0.63539388766593 0.569071943015895 0.608554512812438 0.579108573821024 0.604819486130145 0.563751697069953 0 0.553452192753731 0.561104764366593 0.594627810262812 0.596697142734269 0.55712749982806 0.581341770462044 0.620076613365454 0 0.583395760967627 0.604286975724658 0.59491124261347 0.63219623643892 0.599614362397004 0.567036362008185 0.627979258342548 0 0 0.582728368336558 0.584526819704227
"precuneus_right" 0 0 0.586932500256336 0 0 0 0 0 0.549719929152357 0 0 0 0 0.593793172198053 0 0 0 0 0 0 0 0 0.606181339103913 0 0 0 0.602667921985584 0.589730939848194 0 0.573605450641824 0 0 0 0.569146324671553 0.561888166741552 0.600184603886489 0.597862599490583 0.495372935977053 0 0.517087852903575 0.565733875274798 0.551287581201554 0.557488035079036 0.536424004714151 0 0.531441366181739 0 0.546160022812776 0.508043993844744 0.54157377649183 0.624959866557641 0 0 0.514767498279061 0.561966382686814 0.571604182295449 0.583395760967627 0 0 0 0.604280041315266 0.567221198822659 0.546446445716781 0.56882188439176 0 0 0.541936263603337 0.573333429523309
"rostral_anterior_cingulate_cortex_right" 0 0.598335638574397 0.584859539702758 0 0 0.525588762466195 0 0 0 0 0.520653348180399 0 0.529429061358445 0 0 0 0 0 0 0 0.603113303063764 0 0.564161529473454 0.579991080125036 0.52751787410416 0.570313897056169 0.601707381337549 0.574982949136192 0 0.597841963249087 0 0 0 0.55524983626961 0 0.54438349440138 0.587683771337238 0 0 0 0 0 0 0 0.506764351296291 0 0.492613977781469 0 0 0.606710096180983 0.572766426288812 0.531844399740885 0.559642326334015 0 0 0.59265931848098 0.604286975724658 0 0 0.564781188909712 0.589969728713769 0 0 0 0.523260125207538 0 0 0.55093379213571
"rostral_middle_frontal_gyrus_right" 0 0.604092571190124 0.596963950035207 0 0 0 0 0 0 0 0.617176759963809 0 0 0 0 0 0.55610568944709 0.541830102202676 0.605997347220311 0 0.584467661513858 0.541110495480656 0.567728110140507 0.553962751440134 0.540671026087706 0.58093028762869 0.601521054516127 0.56295597750645 0 0.579300472964514 0 0 0 0.576208146417225 0 0.590399151357343 0.581820409239508 0 0 0 0 0 0 0 0.527345466530509 0 0.522057719295265 0 0 0.591688857497019 0.555721386346197 0.522194147081767 0.533867342249994 0 0 0.594001173977096 0.59491124261347 0 0.564781188909712 0 0.570526367481458 0.617703157359477 0 0.607029437873119 0.508191905073921 0 0 0.567256620543798
"superior_frontal_gyrus_right" 0.578838830249096 0.66447528814482 0.628549295281224 0 0.668490429009915 0.568181561829735 0.629082987007319 0.595535702960942 0.613435790544778 0.593702288008859 0.617301017014823 0 0.594672405581107 0.594960351946103 0.644018315014318 0.626680646738765 0.596933048899584 0.592972896332562 0.605455641339089 0 0.615528886425601 0.632180130157645 0.621504851947347 0.619768334334091 0.599721025109897 0.600349929181934 0.63375806209007 0.619674600788632 0.599505282180408 0.609915310969801 0.405037661433137 0 0.592540013304232 0.599687886333337 0.593825599538886 0.613302887791524 0.625926895361469 0 0 0.593978675417437 0.588446735157134 0.579612555105654 0.61572926785585 0.582923535785182 0.625419240143342 0.610290538693352 0.600379756279562 0.582966519112131 0 0.579600193866502 0.634412282549208 0.577115697034475 0.582746239627927 0 0.639552952174006 0.613705224231718 0.63219623643892 0.604280041315266 0.589969728713769 0.570526367481458 0 0.643675302233925 0.613114388580221 0.634006008259818 0.54523033251215 0 0.634659857018069 0.646056400231883
"superior_parietal_gyrus_right" 0 0 0.600630850542904 0 0 0.569624525381726 0.594041149355708 0.593595559463378 0.586127847715281 0 0 0 0 0 0 0 0 0 0 0 0.595599256543021 0 0.602386738335315 0.594866886750357 0 0.535978190386597 0.609974149975924 0.607462581988739 0 0.59736396313829 0 0 0 0.587629829479903 0.578699377797528 0 0.645191674149037 0.509009109614447 0 0.565969620680664 0.582545447462101 0.569274677887786 0.567672678241115 0.579509926586546 0.633671061090376 0.552620531494017 0.614107568398994 0.571395402801021 0 0.565502239979573 0.587641446337876 0 0.592085613380615 0.521446519089929 0.575938095550377 0.597500083200563 0.599614362397004 0.567221198822659 0 0.617703157359477 0.643675302233925 0 0.57032317902639 0.586675639952146 0 0 0.56883774890201 0.613110312567057
"superior_temporal_gyrus_right" 0 0 0 0 0 0.574618973926408 0 0 0.594659266412816 0 0 0 0 0.578317648857261 0 0 0 0 0 0 0 0 0.613688426366851 0 0 0 0 0 0 0.562154003114368 0 0 0 0.58586629528951 0.497442420049001 0 0.619396535425236 0 0 0.507725188622486 0.563225701570231 0.506681330075739 0.579482001494423 0.548229078144736 0.662669189360489 0.544689333900266 0 0.460110236700191 0 0.571282573386689 0 0 0 0 0.553578287026222 0.514040296344632 0.567036362008185 0.546446445716781 0 0 0.613114388580221 0.57032317902639 0 0.517390111816885 0 0.501953332090882 0.507806706521174 0.492497700343839
"supramarginal_gyrus_right" 0.565913470475952 0 0.607081689979718 0 0 0.550650646081069 0.603914125098042 0.574468160452784 0.572015971406322 0.564127897597984 0 0 0 0.579629176713282 0 0 0 0 0 0 0.604094348145079 0.601769250419576 0.61333966235841 0.591867022061154 0 0.574267076474234 0.621460075747324 0.607372865724807 0.562183534962756 0.598267939360914 0 0 0.563105357153106 0.589346110390808 0.572001596463856 0 0.654311210119133 0 0 0.528813591803509 0.548475562671785 0.554468056737 0.592758147909243 0.553554143071945 0 0.552271739936863 0.618287057925615 0.54704121921964 0 0.579721207928154 0.654346498800139 0 0.607066246339859 0.545038693006019 0.569916593103525 0.594476232965396 0.627979258342548 0.56882188439176 0 0.607029437873119 0.634006008259818 0.586675639952146 0.517390111816885 0 0 0 0.556802376826952 0.580761472672219
"frontal_pole_right" 0 0.619460673272133 0 0 0 0 0 0 0 0 0 0 0.514885048397343 0 0 0 0 0 0 0 0 0 0.577495495341125 0 0 0.570013573842564 0 0 0 0 0.675087115034013 0 0 0.538857800107226 0 0.579864847305559 0.561345724587782 0 0 0 0 0 0 0 0.472077428686723 0 0.449950697101281 0 0 0 0.535962658611989 0.535794598700049 0.531959285973843 0 0 0.59978229719724 0 0 0.523260125207538 0.508191905073921 0.54523033251215 0 0 0 0 0 0 0
"temporal_pole_right" 0 0 0 0 0 0 0 0 0 0 0 0 0 0 0 0 0 0 0 0 0 0 0 0 0 0 0 0 0 0 0 0 0 0 0 0 0 0 0.333179785853022 0.387657092189914 0 0.409114380389578 0 0 0.503606039449974 0 0 0.430183193957885 0 0 0 0 0 0 0 0 0 0 0 0 0 0 0.501953332090882 0 0 0 0 0.417657466785018
"transverse_temporal_gyrus_right" 0 0 0.575529111370011 0 0 0.55932941141334 0 0 0.589944602383086 0 0 0 0 0.611444790859501 0 0 0 0 0 0 0 0 0.606603765333394 0 0 0 0.581954377391941 0 0 0.566688992824779 0 0 0 0 0.535429636882716 0 0.629167134816498 0 0 0.529119534045629 0.565987319857743 0.525007896615297 0.547160292571516 0.542963307545835 0 0.540245069162352 0 0.523614355083151 0 0.573810386464563 0 0 0 0.549671439350524 0.572777158274162 0.621520536245773 0.582728368336558 0.541936263603337 0 0 0.634659857018069 0.56883774890201 0.507806706521174 0.556802376826952 0 0 0 0.529149740747643
"insula_right" 0 0.668250081344325 0.582746079190512 0 0 0.556754543946517 0.569831685161875 0 0.572248096520072 0.596660998899872 0 0 0.567918721986914 0.559891911800042 0 0 0.512756447970349 0 0 0 0.587477426183661 0.629006452298394 0.590430324225546 0.585400714920346 0.590020027859417 0.572392187231883 0.598700441841002 0.584551849829422 0.515666241494934 0.580378454060142 0 0 0 0.563235941438004 0.525345547595631 0.620461247544957 0.634321132581894 0 0.440747903263813 0.474953196997715 0.576826374742009 0.501118181468253 0.607260865335171 0.547079958878898 0.444595561421307 0.549611785468332 0.540955852258388 0.50793517546611 0 0.637514453420814 0.560435049318063 0.542443956826005 0.562893112279917 0 0.547891818668359 0.619943885523491 0.584526819704227 0.573333429523309 0.55093379213571 0.567256620543798 0.646056400231883 0.613110312567057 0.492497700343839 0.580761472672219 0 0.417657466785018 0.529149740747643 0
