# Supplementary material for: NODDI and Tensor-Based Microstructural Indices as Predictors of Functional Connectivity
Source: PLoS One. 2016 Apr 14;11(4):e0153404. doi: 10.1371/journal.pone.0153404 (PMC4831788; doi:10.1371/journal.pone.0153404)
Supplement: S1 Data — a) Functional connectivity matrices, both fMRI and EEG connectomes across all subjects, in the form of precision matrices and b) structural brain connectivity matrices across all subjects and microstructural indices. Columns and rows are named according to the corresponding brain region that represent. (ZIP) [file pone.0153404.s001.zip › DATA/DWI/38_WISO_68.txt]

"banks_superior_temporal_sulcus_left" "caudal_anterior_cingulate_cortex_left" "caudal_middle_frontal_gyrus_left" "cuneus_left" "entorhinal_cortex_left" "fusiform_gyrus_left" "inferior_parietal_gyrus_left" "inferior_temporal_gyrus_left" "cingulate_gyrus_isthmus_left" "lateral_occipital_cortex_left" "lateral_orbitofrontal_cortex_left" "lingual_gyrus_left" "medial_orbitofrontal_gyrus_left" "middle_temporal_gyrus_left" "parahippocampal_gyrus_left" "paracentral_gyrus_left" "inferior_frontal_gyrus_pars_opercularis_left" "inferior_frontal_gyrus_pars_orbitalis_left" "inferior_frontal_gyrus_pars_triangularis_left" "pericalcarine_cortex_left" "postcentral_gyrus_left" "posterior_cingulate_gyrus_left" "precentral_gyrus_left" "precuneus_left" "rostral_anterior_cingulate_cortex_left" "rostral_middle_frontal_gyrus_left" "superior_frontal_gyrus_left" "superior_parietal_gyrus_left" "superior_temporal_gyrus_left" "supramarginal_gyrus_left" "frontal_pole_left" "temporal_pole_left" "transverse_temporal_gyrus_left" "insula_left" "banks_superior_temporal_sulcus_right" "caudal_anterior_cingulate_cortex_right" "caudal_middle_frontal_gyrus_right" "cuneus_right" "entorhinal_cortex_right" "fusiform_gyrus_right" "inferior_parietal_gyrus_right" "inferior_temporal_gyrus_right" "cingulate_gyrus_isthmus_right" "lateral_occipital_cortex_right" "lateral_orbitofrontal_cortex_right" "lingual_gyrus_right" "medial_orbitofrontal_gyrus_right" "middle_temporal_gyrus_right" "parahippocampal_gyrus_right" "paracentral_gyrus_right" "inferior_frontal_gyrus_pars_opercularis_right" "inferior_frontal_gyrus_pars_orbitalis_right" "inferior_frontal_gyrus_pars_triangularis_right" "pericalcarine_cortex_right" "postcentral_gyrus_right" "posterior_cingulate_gyrus_right" "precentral_gyrus_right" "precuneus_right" "rostral_anterior_cingulate_cortex_right" "rostral_middle_frontal_gyrus_right" "superior_frontal_gyrus_right" "superior_parietal_gyrus_right" "superior_temporal_gyrus_right" "supramarginal_gyrus_right" "frontal_pole_right" "temporal_pole_right" "transverse_temporal_gyrus_right" "insula_right"
"banks_superior_temporal_sulcus_left" 0 0 0 0 0 0.0759607267283063 0.0519174706051967 0.053019980451603 0.0934040399243365 0.0421797965396773 0 0 0 0.0606806342989324 0 0 0 0 0 0 0.0816066735645056 0.0855141208337188 0.0898798648238353 0.139702008830019 0 0 0.0882468459863648 0.0755120030422208 0.0624282780424267 0.096853401848342 0 0 0.042127448224125 0.071014760407631 0 0 0.10062446103149 0 0 0 0 0 0 0 0 0 0 0 0 0 0 0 0 0 0 0.0931738151107546 0.0980930257163534 0 0 0 0.0982877821342692 0 0 0.0848329955932981 0 0 0 0
"caudal_anterior_cingulate_cortex_left" 0 0 0.102514347879043 0 0 0 0.0898222128457425 0 0.0871165293833493 0.0897234467172091 0.0908523549386824 0 0 0.0945230476617455 0 0 0.0790168009034944 0.0800607214831345 0.082626289547846 0 0.0893950269924091 0.081227010968016 0.0761931079635954 0.0854564172235225 0.0723507528904573 0.0822114029077473 0.102086688872122 0.0978246389382736 0 0.0942573755629192 0 0 0 0.083265514051072 0 0.304336204465875 0.120917909577349 0 0 0 0 0 0 0 0.0998906282662585 0 0.0838636870080267 0 0 0.116522406113494 0.0821314923687764 0 0.087381213331675 0 0.111311915777736 0.125374439393789 0.0992688443644122 0 0.0947687571518289 0.107033275141362 0.139804868770001 0 0 0 0.08768612756092 0 0 0.104904057020682
"caudal_middle_frontal_gyrus_left" 0 0.102514347879043 0 0 0 0.0966482645688521 0.0925698660917065 0.0838487460942077 0.0870573297217485 0.090688214470074 0.083777206953535 0 0 0.0844579592430982 0 0.0841610823438504 0.0988873257459263 0.0661020212402161 0.0817002802116649 0 0.101242395925405 0.0990761231430899 0.107774633425829 0.081055688776206 0.0839415093718563 0.0949739092793777 0.107302445609072 0.113424496062032 0.0915135220058138 0.106763036280644 0 0 0.100199657887675 0.0676622824325011 0.0901614805174294 0.136481072880385 0.0877148702491134 0 0 0.113890525641004 0.0829777218860974 0.102949911575301 0.106964450511145 0 0.0723372734106479 0 0.0723366727686252 0.0906183166949417 0 0.10866111824198 0.0897935044950069 0.101385905754312 0.0888439706245969 0 0.0950902404169268 0.106956785778908 0.0974038301956304 0.0924530757255569 0.0774582851819944 0.0886680496414984 0.0975605346962655 0.0984505590383387 0 0.10506953647404 0 0 0.127838829323151 0.0951254942369933
"cuneus_left" 0 0 0 0 0 0 0.0566631405319517 0 0 0.081913019919974 0 0.0265038582620833 0 0 0 0 0 0 0 0.0380429076779141 0 0 0 0.0551626900851816 0 0 0 0.0804043256736717 0 0 0 0 0 0 0 0 0 0.30802992205947 0 0 0 0 0 0 0 0 0 0 0 0 0 0 0 0 0 0 0 0 0 0 0 0 0 0 0 0 0 0
"entorhinal_cortex_left" 0 0 0 0 0 0.0220679719078999 0 0 0 0 0.439721092841348 0.285019340078328 0 0 0.578480597327734 0 0 0 0 0 0 0 0 0 0 0 0 0 0.0272700860143857 0 0 0.0190302893707133 0 0.0273735457243793 0 0 0 0 0.374484698329286 0 0 0 0.383976984468863 0 0 0 0 0 0.340854677416788 0 0 0 0 0 0 0 0 0 0 0 0.261837728548578 0 0 0 0 0 0 0
"fusiform_gyrus_left" 0.0759607267283063 0 0.0966482645688521 0 0.0220679719078999 0 0.090270693928643 0.0724698346377858 0.15774980727283 0.0842471198124962 0 0.161401878765398 0.0927860049013146 0.0543899581896401 0.0759695679354131 0 0 0 0 0.0808326339962377 0.106339321752793 0.0867138276930407 0.0991792663999939 0.227631823196032 0 0 0.0938040700892987 0.0989932845069845 0.0684806716511844 0.09373550058578 0 0.0229259485254383 0.0941736281092264 0.0831854106130251 0.104070504360206 0 0.135113258153648 0 0 0.128977619528207 0.127750545513075 0.11533334956506 0.133953619768207 0.102534394581096 0 0 0 0.0786348221338574 0 0.151204016143172 0 0 0 0 0.104826783082488 0.12510567793843 0.116400889115925 0 0.111178755052719 0 0.119479766541597 0.118073897077323 0.0827529522735404 0.110455043398123 0 0 0.138534502776612 0.119323533033291
"inferior_parietal_gyrus_left" 0.0519174706051967 0.0898222128457425 0.0925698660917065 0.0566631405319517 0 0.090270693928643 0 0.0804876342078666 0.0989891975354215 0.092222113102872 0 0.104178266974713 0 0.076809526042025 0 0.0683634734898157 0 0 0 0.126622163927899 0.110181588003253 0.0809206707426769 0.102168600250612 0.064236221430039 0 0 0.0889841908766504 0.0904608451602359 0.076479357704177 0.0933716892301547 0 0 0.08966208666952 0.0752809100908555 0 0 0.0921776848176874 0 0 0 0 0 0.156297320064638 0 0 0 0 0 0 0 0 0 0.111283003005722 0 0 0.114403938360041 0.0962487104896581 0 0 0 0.0970859214328855 0.114543548205951 0 0.0934154165753535 0 0 0 0.102674158521505
"inferior_temporal_gyrus_left" 0.053019980451603 0 0.0838487460942077 0 0 0.0724698346377858 0.0804876342078666 0 0.0940604801063764 0.0478403144441178 0 0 0 0.0517340887428415 0.0564023151239203 0.0876344598674499 0 0 0 0 0.108740950739261 0.0856547272959933 0.10054383790612 0.0956591969711134 0 0 0.0887455693476595 0.0847874128639481 0.0546697724575845 0.0835371808441951 0 0.0426518597346613 0.0796402722859962 0.0720982434993247 0 0 0.088111670391109 0 0 0 0 0 0.126352808543021 0 0 0 0 0 0 0 0 0 0 0 0 0.115426807392641 0.106217146130579 0 0 0 0.101202195647762 0.0914614722180042 0 0.0930940891087432 0 0 0 0
"cingulate_gyrus_isthmus_left" 0.0934040399243365 0.0871165293833493 0.0870573297217485 0 0 0.15774980727283 0.0989891975354215 0.0940604801063764 0 0.136195239659694 0 0.153003145793398 0 0.09500955340962 0 0.0729723421519567 0 0 0 0.121502763332721 0.131586832828159 0.0677333522328782 0.10428551472256 0.0837263541993344 0 0 0.0912986762361716 0.102929236873738 0.110177919362619 0.0858692413726898 0 0 0.0933271901780793 0.110286849417272 0.106213076451608 0 0.16594912084405 0 0 0.185883221243386 0 0.11442439789237 0.438925877709954 0.0968312643608807 0 0 0 0.101154209211883 0 0 0 0 0 0 0.110338379258403 0.142285051508784 0.133130265646431 0.252709660838558 0 0 0.110121497684032 0.141535804998188 0.355625750563656 0.124371043784499 0 0 0.339337892841166 0.102535388201467
"lateral_occipital_cortex_left" 0.0421797965396773 0.0897234467172091 0.090688214470074 0.081913019919974 0 0.0842471198124962 0.092222113102872 0.0478403144441178 0.136195239659694 0 0 0.0802074445713444 0 0.0762768002268839 0.0571175062350543 0.102290948761738 0 0 0 0.101190745492161 0.11215915775634 0.0876948447059814 0.0980497678693086 0.155047295474488 0 0 0.0947336159479536 0.0888366007128721 0.0815207572070656 0.0816229533900182 0 0 0.0761257045338535 0.102863800616417 0.186880291770357 0 0.104231645349222 0 0 0.166676947745967 0 0 0.138315525210262 0 0 0 0 0 0 0 0 0 0 0 0.0935976652756777 0.128279095843612 0.111083077413908 0 0 0 0.100051627439804 0 0 0.115031835506158 0 0 0 0.087339332289732
"lateral_orbitofrontal_cortex_left" 0 0.0908523549386824 0.083777206953535 0 0.439721092841348 0 0 0 0 0 0 0 0.0276162671808528 0 0 0 0.06324939594608 0.0554856701554171 0.098458022377256 0 0.0795442210561531 0 0.0970675715835708 0 0.05371147614641 0.0826247660423126 0.0982429832038345 0 0 0 0.0131808132533685 0.325239319061083 0 0.0482498676656174 0 0.125526249503069 0.101419825263265 0 0 0 0 0 0 0 0 0 0.0758432336391188 0 0 0 0.0711340469917058 0 0 0 0 0 0.0658040493439064 0 0.122349400623477 0.106880667426901 0.0952374099172872 0 0 0 0 0 0 0
"lingual_gyrus_left" 0 0 0 0.0265038582620833 0.285019340078328 0.161401878765398 0.104178266974713 0 0.153003145793398 0.0802074445713444 0 0 0 0 0.271710319895152 0 0 0 0 0.0489914385312122 0.200989843586155 0 0.187801500123975 0.278710358709351 0 0 0 0.0828517391383652 0.211347755633857 0.206520763582208 0 0 0.20671362839407 0 0 0 0 0 0 0 0 0 0 0 0 0 0 0 0 0 0 0 0 0 0 0 0 0 0 0 0 0 0 0 0 0 0 0
"medial_orbitofrontal_gyrus_left" 0 0 0 0 0 0.0927860049013146 0 0 0 0 0.0276162671808528 0 0 0 0 0 0 0.0524010044516303 0 0 0 0 0 0 0.0214639173324493 0.0951764772211926 0.0593957826339812 0.0731360920023035 0 0 0.0933805605388759 0 0 0.043128797361108 0 0.0955164666436116 0.0551952485658771 0 0 0 0 0 0 0 0.0635246676768126 0 0.118502709510018 0 0 0 0 0 0 0 0 0 0 0 0.172168134397378 0 0.0665371445047121 0 0 0 0.0185737907108487 0 0 0.0548446769024616
"middle_temporal_gyrus_left" 0.0606806342989324 0.0945230476617455 0.0844579592430982 0 0 0.0543899581896401 0.076809526042025 0.0517340887428415 0.09500955340962 0.0762768002268839 0 0 0 0 0 0.0917660749734574 0 0 0 0 0.107231077377902 0.0819659602602578 0.0961106399730872 0.0965074551946295 0 0 0.0836061871579632 0.0747588634305301 0.0728352838073202 0.0847364063776927 0 0.0162770621085585 0.086239289472429 0.0805089873423774 0.0911054425954653 0 0.100252348754004 0 0 0.118486090023921 0.10487687121869 0 0.123559665629512 0 0 0 0 0 0 0 0 0 0.0990471813735019 0 0.10326136849755 0.117651054143531 0.103549629869364 0.101914222597399 0 0 0.0985566247864254 0 0.104125028105317 0.0975420344085697 0 0 0.0918037771673433 0.102564560908691
"parahippocampal_gyrus_left" 0 0 0 0 0.578480597327734 0.0759695679354131 0 0.0564023151239203 0 0.0571175062350543 0 0.271710319895152 0 0 0 0 0 0 0 0 0 0 0 0 0 0 0 0 0.0892058043619766 0 0 0 0 0.0968131538532067 0 0 0 0 0.37481422842906 0 0 0 0 0 0 0 0 0 0.310571530767152 0 0 0 0 0 0 0 0 0 0 0 0.305259591673251 0 0 0 0 0 0 0
"paracentral_gyrus_left" 0 0 0.0841610823438504 0 0 0 0.0683634734898157 0.0876344598674499 0.0729723421519567 0.102290948761738 0 0 0 0.0917660749734574 0 0 0 0 0 0 0.0795970640670744 0.0750082751698203 0.0909604591152625 0.0621644907083876 0 0 0.0708734633847688 0.080172631924314 0 0.0731751853641138 0 0 0 0 0 0 0.115807156061751 0 0 0 0 0.10371446643854 0.146622564878115 0.103254752177292 0 0 0 0 0 0 0 0 0 0 0 0.150761438665459 0 0 0 0 0.107429774924545 0 0 0 0 0 0 0
"inferior_frontal_gyrus_pars_opercularis_left" 0 0.0790168009034944 0.0988873257459263 0 0 0 0 0 0 0 0.06324939594608 0 0 0 0 0 0 0.0634665493506307 0.0604755877586923 0 0.0318493577459965 0 0.093267199085184 0 0.0884868411869083 0.0745849629629611 0.0913332139071698 0 0 0 0 0 0 0.052713949359228 0 0.107944059516134 0.0890307253622578 0 0 0 0 0 0 0 0 0 0 0 0 0 0.0728318317725165 0.0671242992133648 0.0596717967309342 0 0 0 0 0 0 0.0592873353834422 0.089010342387745 0 0 0 0 0 0 0.146299444396362
"inferior_frontal_gyrus_pars_orbitalis_left" 0 0.0800607214831345 0.0661020212402161 0 0 0 0 0 0 0 0.0554856701554171 0 0.0524010044516303 0 0 0 0.0634665493506307 0 0.0725754980600661 0 0 0 0 0 0.0668738209562339 0.0665575373928042 0.082550965394134 0 0.0509298542465242 0 0 0 0 0.0740779411835648 0 0.105048408422658 0.0787777789566503 0 0 0 0 0 0 0 0 0 0 0 0 0 0.0708738741493999 0 0 0 0 0 0.0825743972671201 0 0 0.0581749952583215 0.0854027414063273 0 0 0 0 0 0 0
"inferior_frontal_gyrus_pars_triangularis_left" 0 0.082626289547846 0.0817002802116649 0 0 0 0 0 0 0 0.098458022377256 0 0 0 0 0 0.0604755877586923 0.0725754980600661 0 0 0 0 0.0751004929497801 0 0.0671934447962287 0.078687241495927 0.0899751520740659 0 0 0 0 0 0 0.057302938650608 0 0.101748475198869 0.095500105756619 0 0 0 0 0 0 0 0 0 0 0 0 0 0.0701616056227203 0 0 0 0 0.0788686691544068 0.0843722521906885 0 0 0.0848165574588031 0.0909939402376804 0 0 0 0 0 0 0
"pericalcarine_cortex_left" 0 0 0 0.0380429076779141 0 0.0808326339962377 0.126622163927899 0 0.121502763332721 0.101190745492161 0 0.0489914385312122 0 0 0 0 0 0 0 0 0 0 0.0961332596463693 0.0658756212411206 0 0 0 0.117666759525601 0 0 0 0 0 0 0 0 0 0 0 0 0 0 0 0 0 0 0 0 0 0 0 0 0 0 0 0 0 0 0 0 0 0 0 0 0 0 0 0
"postcentral_gyrus_left" 0.0816066735645056 0.0893950269924091 0.101242395925405 0 0 0.106339321752793 0.110181588003253 0.108740950739261 0.131586832828159 0.11215915775634 0.0795442210561531 0.200989843586155 0 0.107231077377902 0 0.0795970640670744 0.0318493577459965 0 0 0 0 0.101037440581934 0.130578495706642 0.113597601476023 0.0614048389540515 0.0906945914936403 0.100035196898578 0.123224489168681 0.090689748092362 0.0837003139507467 0 0 0.0949288966464777 0.0619880892189432 0 0.110151629547272 0.0862632011519616 0 0 0 0 0 0.119325089726381 0 0 0 0.0688679065881291 0 0 0.106949313732454 0.073935149940693 0.102551361775893 0.094970952327456 0 0.0987088440806562 0.104859307179745 0.0978713392803048 0 0.0795481093425833 0.0836059467499157 0.0940749015168546 0.102255412583042 0 0.111208635585175 0 0 0 0.0937881829563971
"posterior_cingulate_gyrus_left" 0.0855141208337188 0.081227010968016 0.0990761231430899 0 0 0.0867138276930407 0.0809206707426769 0.0856547272959933 0.0677333522328782 0.0876948447059814 0 0 0 0.0819659602602578 0 0.0750082751698203 0 0 0 0 0.101037440581934 0 0.111796969458992 0.0827540994753905 0 0.0762181729585611 0.0861074059760972 0.0813668410622419 0.0827470435496662 0.0945757190087183 0 0 0.0922267563171943 0.0824967282806069 0 0.134381457854422 0.099319508706136 0 0 0.174104842036091 0 0.0913408517353015 0.315171425084377 0 0 0 0 0 0 0.0735970974027083 0.110455757589909 0 0.100949037854498 0 0.103384215897485 0.277670776388707 0.130184679721694 0 0 0.207145856189199 0.126893331274764 0 0 0.115110138585407 0 0 0 0.116137566288701
"precentral_gyrus_left" 0.0898798648238353 0.0761931079635954 0.107774633425829 0 0 0.0991792663999939 0.102168600250612 0.10054383790612 0.10428551472256 0.0980497678693086 0.0970675715835708 0.187801500123975 0 0.0961106399730872 0 0.0909604591152625 0.093267199085184 0 0.0751004929497801 0.0961332596463693 0.130578495706642 0.111796969458992 0 0.0996690028118204 0.0648072249937366 0.074972230994761 0.0996240341469882 0.123804980546424 0.0942957535289136 0.121559408607097 0 0 0.0862720613977562 0.0590351691645062 0.108319366332909 0.113041352199355 0.0915668852702592 0 0 0.125150775464016 0 0.107488516876459 0.149216567753016 0.101748188572725 0 0 0.0644884084363684 0.099176883366261 0 0.109419339344124 0.0713747225618968 0.0708885447877531 0.0632698550107525 0 0.106418708380408 0.143490365516839 0.118033027969693 0.122305830350309 0.0653059965470741 0.0749182140170005 0.099027913776456 0.107736863630338 0.105581553023963 0.108147940199453 0.0688092495944019 0 0.11012138916806 0.0976018748115536
"precuneus_left" 0.139702008830019 0.0854564172235225 0.081055688776206 0.0551626900851816 0 0.227631823196032 0.064236221430039 0.0956591969711134 0.0837263541993344 0.155047295474488 0 0.278710358709351 0 0.0965074551946295 0 0.0621644907083876 0 0 0 0.0658756212411206 0.113597601476023 0.0827540994753905 0.0996690028118204 0 0 0.0738915281287622 0.0819496767310779 0.108363736322749 0.11359758036199 0.0845391489859406 0 0 0.0859489192925243 0.0723191199631703 0 0.0929153660934321 0.0854962155007545 0 0 0.121087956668818 0 0 0.13086430224534 0 0 0 0 0 0 0 0 0 0.0758261534502799 0 0.0779951718685971 0.111983780450375 0.0973229730788254 0 0.0616612291360308 0.0866263586721609 0.0962733253303727 0.0975947084167137 0 0.108339188643945 0 0 0 0.0967579764103359
"rostral_anterior_cingulate_cortex_left" 0 0.0723507528904573 0.0839415093718563 0 0 0 0 0 0 0 0.05371147614641 0 0.0214639173324493 0 0 0 0.0884868411869083 0.0668738209562339 0.0671934447962287 0 0.0614048389540515 0 0.0648072249937366 0 0 0.0808120482873833 0.0880702526808106 0 0 0.0807461068201915 0 0 0 0.0641478813967114 0 0.181580788546942 0.0687942792008194 0 0 0 0 0 0 0 0 0 0.105231025395671 0 0 0 0.0719641801605876 0.102708405149062 0.133605805794347 0 0 0 0.0893585146450247 0 0.241568066864431 0.124606783187327 0.0815304906783183 0 0 0 0 0 0 0.091193106417823
"rostral_middle_frontal_gyrus_left" 0 0.0822114029077473 0.0949739092793777 0 0 0 0 0 0 0 0.0826247660423126 0 0.0951764772211926 0 0 0 0.0745849629629611 0.0665575373928042 0.078687241495927 0 0.0906945914936403 0.0762181729585611 0.074972230994761 0.0738915281287622 0.0808120482873833 0 0.0890323819142663 0.101979238294632 0 0.0913900754415024 0.14533919675634 0 0 0.0752048836359277 0 0.111944659669928 0.0853086886314836 0 0 0 0 0 0 0 0.0714908986470488 0 0.0745703895260561 0 0 0.0840572447478826 0.0716350674957706 0.0831420335082399 0.0741733854857735 0 0 0.0856239305417167 0.0820099599712737 0 0.0744159982497524 0.087346019140563 0.0870044045592591 0.0907964433625921 0 0.119814597416749 0.0661804924950024 0 0 0.0814796004257225
"superior_frontal_gyrus_left" 0.0882468459863648 0.102086688872122 0.107302445609072 0 0 0.0938040700892987 0.0889841908766504 0.0887455693476595 0.0912986762361716 0.0947336159479536 0.0982429832038345 0 0.0593957826339812 0.0836061871579632 0 0.0708734633847688 0.0913332139071698 0.082550965394134 0.0899751520740659 0 0.100035196898578 0.0861074059760972 0.0996240341469882 0.0819496767310779 0.0880702526808106 0.0890323819142663 0 0.107030654605677 0.0883593391740419 0.0983160512278553 0.161981883096166 0 0.0985119588065732 0.0890589711699695 0.11096389767087 0.154763616549082 0.0985292358035413 0 0 0.113491835817823 0 0.0998659090580818 0.109324665861739 0.118615475226677 0.0790072844734586 0 0.0721157965098551 0.110091626130147 0 0.103648756305763 0.0801924748839585 0.0906158783966807 0.0948995141561152 0 0.103440153880119 0.13343755351018 0.106429857081806 0.0913176137781865 0.0776120138940569 0.0904847801842417 0.111043172509429 0.103358638624523 0 0.110606348499634 0 0 0.103737573463225 0.105653730906542
"superior_parietal_gyrus_left" 0.0755120030422208 0.0978246389382736 0.113424496062032 0.0804043256736717 0 0.0989932845069845 0.0904608451602359 0.0847874128639481 0.102929236873738 0.0888366007128721 0 0.0828517391383652 0.0731360920023035 0.0747588634305301 0 0.080172631924314 0 0 0 0.117666759525601 0.123224489168681 0.0813668410622419 0.123804980546424 0.108363736322749 0 0.101979238294632 0.107030654605677 0 0.0716494131265567 0.0953832767577328 0 0 0.0851442671406908 0.0868859975218281 0 0 0.0964805401607735 0.22511820616642 0 0.121172085412543 0.114770835007691 0.0786415287807533 0.124721092284305 0 0.0957843001230615 0 0 0.095497511971243 0 0.118986875742116 0.0958392459224018 0 0.133676449000321 0 0.105392268513721 0.12082001030986 0.114267065544343 0.0984219006030161 0.0974226652968373 0.116614800586 0.105718690605276 0.10485503597506 0 0.104703946070542 0 0 0 0.103992267621781
"superior_temporal_gyrus_left" 0.0624282780424267 0 0.0915135220058138 0 0.0272700860143857 0.0684806716511844 0.076479357704177 0.0546697724575845 0.110177919362619 0.0815207572070656 0 0.211347755633857 0 0.0728352838073202 0.0892058043619766 0 0 0.0509298542465242 0 0 0.090689748092362 0.0827470435496662 0.0942957535289136 0.11359758036199 0 0 0.0883593391740419 0.0716494131265567 0 0.072087541833606 0 0.0149224107212811 0.0627021091906482 0.080194493124893 0 0 0.107924410774096 0 0 0 0.112675761939383 0.0919914588209604 0.124285812477963 0 0 0 0 0.0874446315609409 0 0 0 0 0 0 0.0796370487119298 0.11218855370272 0.10920894176031 0 0 0 0.105002315427347 0 0 0.105495706313745 0 0 0 0.0990105572719514
"supramarginal_gyrus_left" 0.096853401848342 0.0942573755629192 0.106763036280644 0 0 0.09373550058578 0.0933716892301547 0.0835371808441951 0.0858692413726898 0.0816229533900182 0 0.206520763582208 0 0.0847364063776927 0 0.0731751853641138 0 0 0 0 0.0837003139507467 0.0945757190087183 0.121559408607097 0.0845391489859406 0.0807461068201915 0.0913900754415024 0.0983160512278553 0.0953832767577328 0.072087541833606 0 0 0 0.0763825486048856 0.0783347261421332 0 0.105415470428507 0.0908026050956046 0 0 0.125833939240259 0.0772167351512403 0 0.128283202753123 0.0700696632737755 0.0768705160186876 0 0.088581856970291 0.112564054788741 0 0 0.0818975960223621 0.17409006122285 0.0893580670208374 0 0.0955463255571966 0.11346992527635 0.103730799171897 0.116400593776654 0.0748507596072658 0.0920670966821991 0.106285790807691 0.104638841873167 0.114078831388685 0.108970596834166 0 0 0.118983281750967 0.1006626633582
"frontal_pole_left" 0 0 0 0 0 0 0 0 0 0 0.0131808132533685 0 0.0933805605388759 0 0 0 0 0 0 0 0 0 0 0 0 0.14533919675634 0.161981883096166 0 0 0 0 0 0 0 0 0 0 0 0 0 0 0 0 0 0 0 0 0 0 0 0 0 0 0 0 0 0 0 0 0 0.259294532176288 0 0 0 0.0431923638265628 0 0 0
"temporal_pole_left" 0 0 0 0 0.0190302893707133 0.0229259485254383 0 0.0426518597346613 0 0 0.325239319061083 0 0 0.0162770621085585 0 0 0 0 0 0 0 0 0 0 0 0 0 0 0.0149224107212811 0 0 0 0 0.0137371260794473 0 0 0 0 0 0 0 0 0 0 0 0 0 0 0 0 0 0 0 0 0 0 0 0 0 0 0 0 0 0 0 0 0 0
"transverse_temporal_gyrus_left" 0.042127448224125 0 0.100199657887675 0 0 0.0941736281092264 0.08966208666952 0.0796402722859962 0.0933271901780793 0.0761257045338535 0 0.20671362839407 0 0.086239289472429 0 0 0 0 0 0 0.0949288966464777 0.0922267563171943 0.0862720613977562 0.0859489192925243 0 0 0.0985119588065732 0.0851442671406908 0.0627021091906482 0.0763825486048856 0 0 0 0.128531570154798 0 0 0.0854426395156696 0 0 0 0 0 0.134108919502817 0 0 0 0 0 0 0 0 0 0 0 0.157620553268374 0.115269041487198 0.0947500085061429 0 0 0 0.0941111252145967 0 0 0.0790879554566873 0 0 0 0
"insula_left" 0.071014760407631 0.083265514051072 0.0676622824325011 0 0.0273735457243793 0.0831854106130251 0.0752809100908555 0.0720982434993247 0.110286849417272 0.102863800616417 0.0482498676656174 0 0.043128797361108 0.0805089873423774 0.0968131538532067 0 0.052713949359228 0.0740779411835648 0.057302938650608 0 0.0619880892189432 0.0824967282806069 0.0590351691645062 0.0723191199631703 0.0641478813967114 0.0752048836359277 0.0890589711699695 0.0868859975218281 0.080194493124893 0.0783347261421332 0 0.0137371260794473 0.128531570154798 0 0 0.112199151970329 0.0897419543247324 0 0 0 0 0 0.268706868687399 0 0 0 0.0514978667386962 0 0 0.115651047150475 0.0643268590511347 0.0684429639142124 0.0670714114762635 0 0.125358966184055 0.133321162547026 0.0998978288131511 0.0913865602546887 0.0662048917432893 0.0812162131474674 0.0901168059330407 0.119953217416547 0.117287487471682 0.118280192576351 0.0464440093046696 0 0 0.0998644998915093
"banks_superior_temporal_sulcus_right" 0 0 0.0901614805174294 0 0 0.104070504360206 0 0 0.106213076451608 0.186880291770357 0 0 0 0.0911054425954653 0 0 0 0 0 0 0 0 0.108319366332909 0 0 0 0.11096389767087 0 0 0 0 0 0 0 0 0 0.0786396793781868 0 0 0.0809119869248529 0.0733174070051005 0.0591610766101949 0.0819545178440893 0.0679810527999989 0 0.0634179054884977 0 0.0522969059090543 0 0.0722239824982129 0 0 0 0 0.0840411229091019 0.0809509845754598 0.0847564599652095 0.0748276767897966 0 0 0.0904663125652415 0.079626209704498 0.0690938299939353 0.0903076758746752 0 0 0.0455990858835174 0.0647610902412012
"caudal_anterior_cingulate_cortex_right" 0 0.304336204465875 0.136481072880385 0 0 0 0 0 0 0 0.125526249503069 0 0.0955164666436116 0 0 0 0.107944059516134 0.105048408422658 0.101748475198869 0 0.110151629547272 0.134381457854422 0.113041352199355 0.0929153660934321 0.181580788546942 0.111944659669928 0.154763616549082 0 0 0.105415470428507 0 0 0 0.112199151970329 0 0 0.102588106187564 0 0 0 0 0 0.0828441328163351 0 0 0 0.0968858831434294 0 0 0.0848939314534686 0.110919881116024 0.0995444659738259 0.0854031123587651 0 0 0.0914129408662029 0.094903929364155 0.0722293460859472 0.0787812759342258 0.100680470764146 0.112960220708067 0 0 0 0.10807098156912 0 0 0.0875720865527737
"caudal_middle_frontal_gyrus_right" 0.10062446103149 0.120917909577349 0.0877148702491134 0 0 0.135113258153648 0.0921776848176874 0.088111670391109 0.16594912084405 0.104231645349222 0.101419825263265 0 0.0551952485658771 0.100252348754004 0 0.115807156061751 0.0890307253622578 0.0787777789566503 0.095500105756619 0 0.0862632011519616 0.099319508706136 0.0915668852702592 0.0854962155007545 0.0687942792008194 0.0853086886314836 0.0985292358035413 0.0964805401607735 0.107924410774096 0.0908026050956046 0 0 0.0854426395156696 0.0897419543247324 0.0786396793781868 0.102588106187564 0 0 0.178378194212599 0.101424600277467 0.0880435336875226 0.0810055492561192 0.10837989498913 0.0885763145766777 0.064030662338023 0.108074588787891 0.0687735646972383 0.0846939631470487 0 0.0939420073022011 0.118600200801719 0.0792550746358097 0.0836768559845692 0 0.0989831204247801 0.102296137629779 0.11049691099506 0.0959099157049751 0.0784958841744215 0.104998687494462 0.0985828026260588 0.094205215191884 0.0856997972266701 0.0996870553414217 0.0833198908051015 0 0.0824140853243516 0.0822008997149633
"cuneus_right" 0 0 0 0.30802992205947 0 0 0 0 0 0 0 0 0 0 0 0 0 0 0 0 0 0 0 0 0 0 0 0.22511820616642 0 0 0 0 0 0 0 0 0 0 0 0.0283314114999832 0 0.0417311221148714 0 0.0630109491171588 0 0 0 0 0 0 0 0 0 0.050804774300697 0 0 0 0.0400392848820412 0 0 0 0.0637390350314115 0 0 0 0 0 0
"entorhinal_cortex_right" 0 0 0 0 0.374484698329286 0 0 0 0 0 0 0 0 0 0.37481422842906 0 0 0 0 0 0 0 0 0 0 0 0 0 0 0 0 0 0 0 0 0 0.178378194212599 0 0 0.0387704084389862 0 0.0355043615263749 0.44048290867241 0 0.249777604709183 0 0.377550968238778 0 0.508765856875465 0 0 0 0 0 0 0 0 0 0 0 0 0 0 0 0 0.0258748307504582 0 0.00736509027330004
"fusiform_gyrus_right" 0 0 0.113890525641004 0 0 0.128977619528207 0 0 0.185883221243386 0.166676947745967 0 0 0 0.118486090023921 0 0 0 0 0 0 0 0.174104842036091 0.125150775464016 0.121087956668818 0 0 0.113491835817823 0.121172085412543 0 0.125833939240259 0 0 0 0 0.0809119869248529 0 0.101424600277467 0.0283314114999832 0.0387704084389862 0 0.0795650502333905 0.0517504722690825 0.139810943178187 0.047326692432698 0 0.161938813619668 0 0.047047480081468 0.0651260236825755 0.0587558281996264 0 0 0 0.0376380996158095 0.100122644655559 0.129734752594916 0.116441254128363 0.161332955449415 0 0 0.107873567204474 0.0695825385163926 0.0670840739907874 0.120007001464292 0 0.0198644668883203 0.0786788283358348 0.0573461193845793
"inferior_parietal_gyrus_right" 0 0 0.0829777218860974 0 0 0.127750545513075 0 0 0 0 0 0 0 0.10487687121869 0 0 0 0 0 0 0 0 0 0 0 0 0 0.114770835007691 0.112675761939383 0.0772167351512403 0 0 0 0 0.0733174070051005 0 0.0880435336875226 0 0 0.0795650502333905 0 0.0644020275855324 0.0828613759531507 0.0707102850000827 0 0.101442538694015 0 0.0551314659925945 0 0.0733274479493103 0 0 0 0.0785764700124165 0.099070994022143 0.0928747484940218 0.0917051623680371 0.0854001101869105 0 0 0.101991221795221 0.088341165650225 0.0875221480104156 0.0830600901063229 0 0 0.0707312478731516 0.0741733188452831
"inferior_temporal_gyrus_right" 0 0 0.102949911575301 0 0 0.11533334956506 0 0 0.11442439789237 0 0 0 0 0 0 0.10371446643854 0 0 0 0 0 0.0913408517353015 0.107488516876459 0 0 0 0.0998659090580818 0.0786415287807533 0.0919914588209604 0 0 0 0 0 0.0591610766101949 0 0.0810055492561192 0.0417311221148714 0.0355043615263749 0.0517504722690825 0.0644020275855324 0 0.0930765910518478 0.0559855036433618 0 0.0931887169718526 0 0.045004552769812 0 0.0836816154112501 0 0 0 0.0699271612032658 0.092211921169554 0.0754125883943148 0.088926595575453 0.0878838123047918 0 0 0.0924948040748875 0.0805593425673162 0.0505207529793289 0.0798369699476938 0 0.0794995277961225 0.0658750651044113 0.0501854128971713
"cingulate_gyrus_isthmus_right" 0 0 0.106964450511145 0 0.383976984468863 0.133953619768207 0.156297320064638 0.126352808543021 0.438925877709954 0.138315525210262 0 0 0 0.123559665629512 0 0.146622564878115 0 0 0 0 0.119325089726381 0.315171425084377 0.149216567753016 0.13086430224534 0 0 0.109324665861739 0.124721092284305 0.124285812477963 0.128283202753123 0 0 0.134108919502817 0.268706868687399 0.0819545178440893 0.0828441328163351 0.10837989498913 0 0.44048290867241 0.139810943178187 0.0828613759531507 0.0930765910518478 0 0.0813561200534198 0 0.108138559250267 0 0.0851599737971654 0.204491686824071 0.0559084001068516 0 0 0.0920378665656657 0.0675507361681196 0.0857600867860496 0.119997710358648 0.108449979792219 0.0861660698397282 0 0 0.0907774090115182 0.092659541469378 0.095996001079922 0.0870083491247085 0 0 0.147439161324272 0.145994105082147
"lateral_occipital_cortex_right" 0 0 0 0 0 0.102534394581096 0 0 0.0968312643608807 0 0 0 0 0 0 0.103254752177292 0 0 0 0 0 0 0.101748188572725 0 0 0 0.118615475226677 0 0 0.0700696632737755 0 0 0 0 0.0679810527999989 0 0.0885763145766777 0.0630109491171588 0 0.047326692432698 0.0707102850000827 0.0559855036433618 0.0813561200534198 0 0 0.0396974604386233 0 0.0526697045949315 0 0.0633331162631389 0 0 0 0.0864466476933666 0.0916203285754034 0.0837625902377667 0.0879189366091135 0.0906262328028347 0 0 0.0857156083614364 0.0803566553629344 0.0877080508827499 0.0764026296199769 0 0 0.0624864454432994 0.0553428280461117
"lateral_orbitofrontal_cortex_right" 0 0.0998906282662585 0.0723372734106479 0 0 0 0 0 0 0 0 0 0.0635246676768126 0 0 0 0 0 0 0 0 0 0 0 0 0.0714908986470488 0.0790072844734586 0.0957843001230615 0 0.0768705160186876 0 0 0 0 0 0 0.064030662338023 0 0.249777604709183 0 0 0 0 0 0 0 0.0455047920952917 0 0 0 0.0594358316458142 0.0522667679081016 0.0137254218673069 0 0 0.0826852246109334 0.0805307266289235 0 0.0198215548989084 0.0826960957567955 0.0811845911778349 0.0818236805434372 0.341404097719496 0 0.0402326522201497 0.273881101301638 0 0.0406081757533002
"lingual_gyrus_right" 0 0 0 0 0 0 0 0 0 0 0 0 0 0 0 0 0 0 0 0 0 0 0 0 0 0 0 0 0 0 0 0 0 0 0.0634179054884977 0 0.108074588787891 0 0 0.161938813619668 0.101442538694015 0.0931887169718526 0.108138559250267 0.0396974604386233 0 0 0 0.0698057400169309 0.0087051119983994 0.0569639555683627 0 0 0 0.0456160050288432 0.0827035570381115 0 0.0967985270265048 0.122857765107747 0 0 0.0929012422676797 0.0676935290621374 0.116610499409255 0.0698672510711431 0 0 0.0835062013780273 0.0401501456088654
"medial_orbitofrontal_gyrus_right" 0 0.0838636870080267 0.0723366727686252 0 0 0 0 0 0 0 0.0758432336391188 0 0.118502709510018 0 0 0 0 0 0 0 0.0688679065881291 0 0.0644884084363684 0 0.105231025395671 0.0745703895260561 0.0721157965098551 0 0 0.088581856970291 0 0 0 0.0514978667386962 0 0.0968858831434294 0.0687735646972383 0 0.377550968238778 0 0 0 0 0 0.0455047920952917 0 0 0 0 0.0663751655207434 0.0465978343060073 0.0593085369441302 0.0463867376631159 0 0 0.0671675668083028 0.0694416786204104 0 0.0177170751766387 0.0804912085367424 0.0731679155177386 0.0728343648258663 0 0.0841413794572575 0.0805426302811851 0 0 0.0471960286345962
"middle_temporal_gyrus_right" 0 0 0.0906183166949417 0 0 0.0786348221338574 0 0 0.101154209211883 0 0 0 0 0 0 0 0 0 0 0 0 0 0.099176883366261 0 0 0 0.110091626130147 0.095497511971243 0.0874446315609409 0.112564054788741 0 0 0 0 0.0522969059090543 0 0.0846939631470487 0 0 0.047047480081468 0.0551314659925945 0.045004552769812 0.0851599737971654 0.0526697045949315 0 0.0698057400169309 0 0 0 0.0757390414382387 0 0 0 0 0.0849713017294745 0.0785776257945475 0.0822380077775378 0.0777549395052513 0 0 0.0884933435533716 0.0784050306708901 0.0652335654391895 0.0753760959536335 0 0.115542049237462 0.0614007804012493 0.056165574759046
"parahippocampal_gyrus_right" 0 0 0 0 0.340854677416788 0 0 0 0 0 0 0 0 0 0.310571530767152 0 0 0 0 0 0 0 0 0 0 0 0 0 0 0 0 0 0 0 0 0 0 0 0.508765856875465 0.0651260236825755 0 0 0.204491686824071 0 0 0.0087051119983994 0 0 0 0 0 0 0 0 0 0 0 0.277427147382139 0 0 0 0 0 0 0 0 0 0
"paracentral_gyrus_right" 0 0.116522406113494 0.10866111824198 0 0 0.151204016143172 0 0 0 0 0 0 0 0 0 0 0 0 0 0 0.106949313732454 0.0735970974027083 0.109419339344124 0 0 0.0840572447478826 0.103648756305763 0.118986875742116 0 0 0 0 0 0.115651047150475 0.0722239824982129 0.0848939314534686 0.0939420073022011 0 0 0.0587558281996264 0.0733274479493103 0.0836816154112501 0.0559084001068516 0.0633331162631389 0 0.0569639555683627 0.0663751655207434 0.0757390414382387 0 0 0.0848627935381211 0.0789010454355405 0.079703792737896 0 0.115501023753161 0.0684886062509518 0.0981628694076052 0.0632224145076198 0.0721405700756513 0.0740226994611341 0.0627211737577592 0.088066313597948 0.0797865589166293 0.0791388164585304 0 0 0.0547245859625107 0.0913430979613069
"inferior_frontal_gyrus_pars_opercularis_right" 0 0.0821314923687764 0.0897935044950069 0 0 0 0 0 0 0 0.0711340469917058 0 0 0 0 0 0.0728318317725165 0.0708738741493999 0.0701616056227203 0 0.073935149940693 0.110455757589909 0.0713747225618968 0 0.0719641801605876 0.0716350674957706 0.0801924748839585 0.0958392459224018 0 0.0818975960223621 0 0 0 0.0643268590511347 0 0.110919881116024 0.118600200801719 0 0 0 0 0 0 0 0.0594358316458142 0 0.0465978343060073 0 0 0.0848627935381211 0 0.0780883809293391 0.0833159241553422 0 0.0552361086548088 0.0823330528834463 0.105403885319314 0.0756266660655609 0.0891502216227224 0.0895278099005901 0.106455010147662 0.0751064462415353 0 0.0990012364169223 0.06820220922417 0 0 0.0439983914716705
"inferior_frontal_gyrus_pars_orbitalis_right" 0 0 0.101385905754312 0 0 0 0 0 0 0 0 0 0 0 0 0 0.0671242992133648 0 0 0 0.102551361775893 0 0.0708885447877531 0 0.102708405149062 0.0831420335082399 0.0906158783966807 0 0 0.17409006122285 0 0 0 0.0684429639142124 0 0.0995444659738259 0.0792550746358097 0 0 0 0 0 0 0 0.0522667679081016 0 0.0593085369441302 0 0 0.0789010454355405 0.0780883809293391 0 0.0704206011280474 0 0 0 0.0835063056746045 0 0.0639638531666207 0.0901326211222078 0.0908712538223411 0 0 0 0.0903167574444743 0 0 0.0773984162481709
"inferior_frontal_gyrus_pars_triangularis_right" 0 0.087381213331675 0.0888439706245969 0 0 0 0.111283003005722 0 0 0 0 0 0 0.0990471813735019 0 0 0.0596717967309342 0 0 0 0.094970952327456 0.100949037854498 0.0632698550107525 0.0758261534502799 0.133605805794347 0.0741733854857735 0.0948995141561152 0.133676449000321 0 0.0893580670208374 0 0 0 0.0670714114762635 0 0.0854031123587651 0.0836768559845692 0 0 0 0 0 0.0920378665656657 0 0.0137254218673069 0 0.0463867376631159 0 0 0.079703792737896 0.0833159241553422 0.0704206011280474 0 0 0.0723370284539218 0.0867263760973496 0.0881338098963864 0 0.069418345375792 0.0824208071500894 0.0876018920070135 0.0864646259535444 0 0.0895690040826323 0.0920116964096117 0 0 0.0680762652615491
"pericalcarine_cortex_right" 0 0 0 0 0 0 0 0 0 0 0 0 0 0 0 0 0 0 0 0 0 0 0 0 0 0 0 0 0 0 0 0 0 0 0 0 0 0.050804774300697 0 0.0376380996158095 0.0785764700124165 0.0699271612032658 0.0675507361681196 0.0864466476933666 0 0.0456160050288432 0 0 0 0 0 0 0 0 0 0 0.14250338110655 0.0784337562878515 0 0 0 0.0748043121595506 0 0.0495757314002441 0 0 0.0561654388903061 0
"postcentral_gyrus_right" 0 0.111311915777736 0.0950902404169268 0 0 0.104826783082488 0 0 0.110338379258403 0.0935976652756777 0 0 0 0.10326136849755 0 0 0 0 0 0 0.0987088440806562 0.103384215897485 0.106418708380408 0.0779951718685971 0 0 0.103440153880119 0.105392268513721 0.0796370487119298 0.0955463255571966 0 0 0.157620553268374 0.125358966184055 0.0840411229091019 0 0.0989831204247801 0 0 0.100122644655559 0.099070994022143 0.092211921169554 0.0857600867860496 0.0916203285754034 0 0.0827035570381115 0 0.0849713017294745 0 0.115501023753161 0.0552361086548088 0 0.0723370284539218 0 0 0.0912304221067244 0.119170731549572 0.105468061609882 0 0 0.0982221386005444 0.10769394083252 0.105855351616812 0.110146254753288 0 0 0.0712862134592714 0.0505052438879737
"posterior_cingulate_gyrus_right" 0.0931738151107546 0.125374439393789 0.106956785778908 0 0 0.12510567793843 0.114403938360041 0.115426807392641 0.142285051508784 0.128279095843612 0 0 0 0.117651054143531 0 0.150761438665459 0 0 0.0788686691544068 0 0.104859307179745 0.277670776388707 0.143490365516839 0.111983780450375 0 0.0856239305417167 0.13343755351018 0.12082001030986 0.11218855370272 0.11346992527635 0 0 0.115269041487198 0.133321162547026 0.0809509845754598 0.0914129408662029 0.102296137629779 0 0 0.129734752594916 0.0928747484940218 0.0754125883943148 0.119997710358648 0.0837625902377667 0.0826852246109334 0 0.0671675668083028 0.0785776257945475 0 0.0684886062509518 0.0823330528834463 0 0.0867263760973496 0 0.0912304221067244 0 0.101236702756675 0.0997768643377394 0.0684396444845855 0.0756258625726255 0.0742912408455586 0.0867024474199327 0.107528831143306 0.0905170344232516 0.0797448180389779 0 0.103130347509117 0.0871461760147709
"precentral_gyrus_right" 0.0980930257163534 0.0992688443644122 0.0974038301956304 0 0 0.116400889115925 0.0962487104896581 0.106217146130579 0.133130265646431 0.111083077413908 0.0658040493439064 0 0 0.103549629869364 0 0 0 0.0825743972671201 0.0843722521906885 0 0.0978713392803048 0.130184679721694 0.118033027969693 0.0973229730788254 0.0893585146450247 0.0820099599712737 0.106429857081806 0.114267065544343 0.10920894176031 0.103730799171897 0 0 0.0947500085061429 0.0998978288131511 0.0847564599652095 0.094903929364155 0.11049691099506 0 0 0.116441254128363 0.0917051623680371 0.088926595575453 0.108449979792219 0.0879189366091135 0.0805307266289235 0.0967985270265048 0.0694416786204104 0.0822380077775378 0 0.0981628694076052 0.105403885319314 0.0835063056746045 0.0881338098963864 0.14250338110655 0.119170731549572 0.101236702756675 0 0.0979232554548629 0.0787120119140829 0.0878607319889867 0.10739134644374 0.103650019915472 0.101742592675306 0.117915092700874 0 0 0.0889583711226854 0.0747961326180493
"precuneus_right" 0 0 0.0924530757255569 0 0 0 0 0 0.252709660838558 0 0 0 0 0.101914222597399 0 0 0 0 0 0 0 0 0.122305830350309 0 0 0 0.0913176137781865 0.0984219006030161 0 0.116400593776654 0 0 0 0.0913865602546887 0.0748276767897966 0.0722293460859472 0.0959099157049751 0.0400392848820412 0 0.161332955449415 0.0854001101869105 0.0878838123047918 0.0861660698397282 0.0906262328028347 0 0.122857765107747 0 0.0777549395052513 0.277427147382139 0.0632224145076198 0.0756266660655609 0 0 0.0784337562878515 0.105468061609882 0.0997768643377394 0.0979232554548629 0 0 0 0.0853595457178583 0.115520110180679 0.104904051629399 0.08733848530297 0 0 0.0913654303054249 0.0821965822145033
"rostral_anterior_cingulate_cortex_right" 0 0.0947687571518289 0.0774582851819944 0 0 0.111178755052719 0 0 0 0 0.122349400623477 0 0.172168134397378 0 0 0 0 0 0 0 0.0795481093425833 0 0.0653059965470741 0.0616612291360308 0.241568066864431 0.0744159982497524 0.0776120138940569 0.0974226652968373 0 0.0748507596072658 0 0 0 0.0662048917432893 0 0.0787812759342258 0.0784958841744215 0 0 0 0 0 0 0 0.0198215548989084 0 0.0177170751766387 0 0 0.0721405700756513 0.0891502216227224 0.0639638531666207 0.069418345375792 0 0 0.0684396444845855 0.0787120119140829 0 0 0.0875744206652432 0.0844664042298494 0 0 0 0.100088774971916 0 0 0.0558278928667599
"rostral_middle_frontal_gyrus_right" 0 0.107033275141362 0.0886680496414984 0 0 0 0 0 0 0 0.106880667426901 0 0 0 0 0 0.0592873353834422 0.0581749952583215 0.0848165574588031 0 0.0836059467499157 0.207145856189199 0.0749182140170005 0.0866263586721609 0.124606783187327 0.087346019140563 0.0904847801842417 0.116614800586 0 0.0920670966821991 0 0 0 0.0812162131474674 0 0.100680470764146 0.104998687494462 0 0 0 0 0 0 0 0.0826960957567955 0 0.0804912085367424 0 0 0.0740226994611341 0.0895278099005901 0.0901326211222078 0.0824208071500894 0 0 0.0756258625726255 0.0878607319889867 0 0.0875744206652432 0 0.0858498180161167 0.0875104401206068 0 0.0903723222292137 0.122335366463756 0 0 0.0751814098969607
"superior_frontal_gyrus_right" 0.0982877821342692 0.139804868770001 0.0975605346962655 0 0.261837728548578 0.119479766541597 0.0970859214328855 0.101202195647762 0.110121497684032 0.100051627439804 0.0952374099172872 0 0.0665371445047121 0.0985566247864254 0.305259591673251 0.107429774924545 0.089010342387745 0.0854027414063273 0.0909939402376804 0 0.0940749015168546 0.126893331274764 0.099027913776456 0.0962733253303727 0.0815304906783183 0.0870044045592591 0.111043172509429 0.105718690605276 0.105002315427347 0.106285790807691 0.259294532176288 0 0.0941111252145967 0.0901168059330407 0.0904663125652415 0.112960220708067 0.0985828026260588 0 0 0.107873567204474 0.101991221795221 0.0924948040748875 0.0907774090115182 0.0857156083614364 0.0811845911778349 0.0929012422676797 0.0731679155177386 0.0884933435533716 0 0.0627211737577592 0.106455010147662 0.0908712538223411 0.0876018920070135 0 0.0982221386005444 0.0742912408455586 0.10739134644374 0.0853595457178583 0.0844664042298494 0.0858498180161167 0 0.102308765819779 0.0794550312271552 0.095928299473077 0.109503690159375 0 0.0987917840859885 0.0937116373762815
"superior_parietal_gyrus_right" 0 0 0.0984505590383387 0 0 0.118073897077323 0.114543548205951 0.0914614722180042 0.141535804998188 0 0 0 0 0 0 0 0 0 0 0 0.102255412583042 0 0.107736863630338 0.0975947084167137 0 0.0907964433625921 0.103358638624523 0.10485503597506 0 0.104638841873167 0 0 0 0.119953217416547 0.079626209704498 0 0.094205215191884 0.0637390350314115 0 0.0695825385163926 0.088341165650225 0.0805593425673162 0.092659541469378 0.0803566553629344 0.0818236805434372 0.0676935290621374 0.0728343648258663 0.0784050306708901 0 0.088066313597948 0.0751064462415353 0 0.0864646259535444 0.0748043121595506 0.10769394083252 0.0867024474199327 0.103650019915472 0.115520110180679 0 0.0875104401206068 0.102308765819779 0 0.0905446216194428 0.0892458548900354 0 0 0.0641265913425739 0.0818977967903297
"superior_temporal_gyrus_right" 0 0 0 0 0 0.0827529522735404 0 0 0.355625750563656 0 0 0 0 0.104125028105317 0 0 0 0 0 0 0 0 0.105581553023963 0 0 0 0 0 0 0.114078831388685 0 0 0 0.117287487471682 0.0690938299939353 0 0.0856997972266701 0 0 0.0670840739907874 0.0875221480104156 0.0505207529793289 0.095996001079922 0.0877080508827499 0.341404097719496 0.116610499409255 0 0.0652335654391895 0 0.0797865589166293 0 0 0 0 0.105855351616812 0.107528831143306 0.101742592675306 0.104904051629399 0 0 0.0794550312271552 0.0905446216194428 0 0.0877879918578524 0 0.0384392892018367 0.0537728878380894 0.0556873460198737
"supramarginal_gyrus_right" 0.0848329955932981 0 0.10506953647404 0 0 0.110455043398123 0.0934154165753535 0.0930940891087432 0.124371043784499 0.115031835506158 0 0 0 0.0975420344085697 0 0 0 0 0 0 0.111208635585175 0.115110138585407 0.108147940199453 0.108339188643945 0 0.119814597416749 0.110606348499634 0.104703946070542 0.105495706313745 0.108970596834166 0 0 0.0790879554566873 0.118280192576351 0.0903076758746752 0 0.0996870553414217 0 0 0.120007001464292 0.0830600901063229 0.0798369699476938 0.0870083491247085 0.0764026296199769 0 0.0698672510711431 0.0841413794572575 0.0753760959536335 0 0.0791388164585304 0.0990012364169223 0 0.0895690040826323 0.0495757314002441 0.110146254753288 0.0905170344232516 0.117915092700874 0.08733848530297 0 0.0903723222292137 0.095928299473077 0.0892458548900354 0.0877879918578524 0 0 0 0.063022223380753 0.073940211652997
"frontal_pole_right" 0 0.08768612756092 0 0 0 0 0 0 0 0 0 0 0.0185737907108487 0 0 0 0 0 0 0 0 0 0.0688092495944019 0 0 0.0661804924950024 0 0 0 0 0.0431923638265628 0 0 0.0464440093046696 0 0.10807098156912 0.0833198908051015 0 0 0 0 0 0 0 0.0402326522201497 0 0.0805426302811851 0 0 0 0.06820220922417 0.0903167574444743 0.0920116964096117 0 0 0.0797448180389779 0 0 0.100088774971916 0.122335366463756 0.109503690159375 0 0 0 0 0 0 0
"temporal_pole_right" 0 0 0 0 0 0 0 0 0 0 0 0 0 0 0 0 0 0 0 0 0 0 0 0 0 0 0 0 0 0 0 0 0 0 0 0 0 0 0.0258748307504582 0.0198644668883203 0 0.0794995277961225 0 0 0.273881101301638 0 0 0.115542049237462 0 0 0 0 0 0 0 0 0 0 0 0 0 0 0.0384392892018367 0 0 0 0 0.00679172243861032
"transverse_temporal_gyrus_right" 0 0 0.127838829323151 0 0 0.138534502776612 0 0 0.339337892841166 0 0 0 0 0.0918037771673433 0 0 0 0 0 0 0 0 0.11012138916806 0 0 0 0.103737573463225 0 0 0.118983281750967 0 0 0 0 0.0455990858835174 0 0.0824140853243516 0 0 0.0786788283358348 0.0707312478731516 0.0658750651044113 0.147439161324272 0.0624864454432994 0 0.0835062013780273 0 0.0614007804012493 0 0.0547245859625107 0 0 0 0.0561654388903061 0.0712862134592714 0.103130347509117 0.0889583711226854 0.0913654303054249 0 0 0.0987917840859885 0.0641265913425739 0.0537728878380894 0.063022223380753 0 0 0 0.0745909506256933
"insula_right" 0 0.104904057020682 0.0951254942369933 0 0 0.119323533033291 0.102674158521505 0 0.102535388201467 0.087339332289732 0 0 0.0548446769024616 0.102564560908691 0 0 0.146299444396362 0 0 0 0.0937881829563971 0.116137566288701 0.0976018748115536 0.0967579764103359 0.091193106417823 0.0814796004257225 0.105653730906542 0.103992267621781 0.0990105572719514 0.1006626633582 0 0 0 0.0998644998915093 0.0647610902412012 0.0875720865527737 0.0822008997149633 0 0.00736509027330004 0.0573461193845793 0.0741733188452831 0.0501854128971713 0.145994105082147 0.0553428280461117 0.0406081757533002 0.0401501456088654 0.0471960286345962 0.056165574759046 0 0.0913430979613069 0.0439983914716705 0.0773984162481709 0.0680762652615491 0 0.0505052438879737 0.0871461760147709 0.0747961326180493 0.0821965822145033 0.0558278928667599 0.0751814098969607 0.0937116373762815 0.0818977967903297 0.0556873460198737 0.073940211652997 0 0.00679172243861032 0.0745909506256933 0
