# Supplementary material for: NODDI and Tensor-Based Microstructural Indices as Predictors of Functional Connectivity
Source: PLoS One. 2016 Apr 14;11(4):e0153404. doi: 10.1371/journal.pone.0153404 (PMC4831788; doi:10.1371/journal.pone.0153404)
Supplement: S1 Data — a) Functional connectivity matrices, both fMRI and EEG connectomes across all subjects, in the form of precision matrices and b) structural brain connectivity matrices across all subjects and microstructural indices. Columns and rows are named according to the corresponding brain region that represent. (ZIP) [file pone.0153404.s001.zip › DATA/DWI/38_Wkappa_68.txt]

"banks_superior_temporal_sulcus_left" "caudal_anterior_cingulate_cortex_left" "caudal_middle_frontal_gyrus_left" "cuneus_left" "entorhinal_cortex_left" "fusiform_gyrus_left" "inferior_parietal_gyrus_left" "inferior_temporal_gyrus_left" "cingulate_gyrus_isthmus_left" "lateral_occipital_cortex_left" "lateral_orbitofrontal_cortex_left" "lingual_gyrus_left" "medial_orbitofrontal_gyrus_left" "middle_temporal_gyrus_left" "parahippocampal_gyrus_left" "paracentral_gyrus_left" "inferior_frontal_gyrus_pars_opercularis_left" "inferior_frontal_gyrus_pars_orbitalis_left" "inferior_frontal_gyrus_pars_triangularis_left" "pericalcarine_cortex_left" "postcentral_gyrus_left" "posterior_cingulate_gyrus_left" "precentral_gyrus_left" "precuneus_left" "rostral_anterior_cingulate_cortex_left" "rostral_middle_frontal_gyrus_left" "superior_frontal_gyrus_left" "superior_parietal_gyrus_left" "superior_temporal_gyrus_left" "supramarginal_gyrus_left" "frontal_pole_left" "temporal_pole_left" "transverse_temporal_gyrus_left" "insula_left" "banks_superior_temporal_sulcus_right" "caudal_anterior_cingulate_cortex_right" "caudal_middle_frontal_gyrus_right" "cuneus_right" "entorhinal_cortex_right" "fusiform_gyrus_right" "inferior_parietal_gyrus_right" "inferior_temporal_gyrus_right" "cingulate_gyrus_isthmus_right" "lateral_occipital_cortex_right" "lateral_orbitofrontal_cortex_right" "lingual_gyrus_right" "medial_orbitofrontal_gyrus_right" "middle_temporal_gyrus_right" "parahippocampal_gyrus_right" "paracentral_gyrus_right" "inferior_frontal_gyrus_pars_opercularis_right" "inferior_frontal_gyrus_pars_orbitalis_right" "inferior_frontal_gyrus_pars_triangularis_right" "pericalcarine_cortex_right" "postcentral_gyrus_right" "posterior_cingulate_gyrus_right" "precentral_gyrus_right" "precuneus_right" "rostral_anterior_cingulate_cortex_right" "rostral_middle_frontal_gyrus_right" "superior_frontal_gyrus_right" "superior_parietal_gyrus_right" "superior_temporal_gyrus_right" "supramarginal_gyrus_right" "frontal_pole_right" "temporal_pole_right" "transverse_temporal_gyrus_right" "insula_right"
"banks_superior_temporal_sulcus_left" 0 0 0 0 0 0.241753061743526 0.201548838201666 0.221055403396122 0.285279937045703 0.200854194505167 0 0 0 0.203763472375951 0 0 0 0 0 0 0.258162106781488 0.298035189060678 0.259570530750253 0.396089527399694 0 0 0.260949588499061 0.246387340673538 0.186271940650161 0.213085752402756 0 0 0.19587099102544 0.234739770621935 0 0 0.398635362312436 0 0 0 0 0 0 0 0 0 0 0 0 0 0 0 0 0 0 0.410874092212023 0.480112098350701 0 0 0 0.521052380262307 0 0 0.439440409097086 0 0 0 0
"caudal_anterior_cingulate_cortex_left" 0 0 0.32495075479583 0 0 0 0.263780090636378 0 0.241606029710837 0.266781547769503 0.296373191221209 0 0 0.260540264564899 0 0 0.334358462790818 0.281766002268997 0.270409745512712 0 0.262443118947912 0.376227891395121 0.295614252027971 0.247641005301662 0.310326547330481 0.276344902732614 0.332425206470262 0.25531850907155 0 0.275768712669595 0 0 0 0.282026320851751 0 0.462416455949206 0.606373629514147 0 0 0 0 0 0 0 0.337694923172277 0 0.426267085704556 0 0 0.398657146374827 0.483193142586208 0 0.40417208519144 0 0.404764157747087 0.414188184076724 0.476796786725492 0 0.411875013933058 0.475382937254075 0.511020023769834 0 0 0 0.320122353232389 0 0 0.410612350131216
"caudal_middle_frontal_gyrus_left" 0 0.32495075479583 0 0 0 0.291329325458784 0.221064146030942 0.265550608883398 0.242228665342502 0.249978110391602 0.214779877808274 0 0 0.261615934822377 0 0.207933408316538 0.202239037270847 0.214468951715833 0.205230077873187 0 0.203235304076236 0.453166320623167 0.21058235969789 0.221808188324446 0.244814533752344 0.201644611385925 0.245538073570542 0.208493566476275 0.316547179431477 0.2335866253831 0 0 0.284705763553038 0.20609589987152 0.545855424239955 0.509463151876953 0.725016684005816 0 0 0.625099270751263 0.555174113966843 0.580844700409123 0.602115744120849 0 0.575163427982162 0 0.521920134796934 0.470688238782487 0 0.631239076367817 0.564878080869757 0.477933244493274 0.511801461909289 0 0.641309020448784 0.887616116068596 0.678862696152125 0.584827276033961 0.560907622995738 0.515233964562495 0.65063042270702 0.634852832960917 0 0.67244826793116 0 0 0.70932619475864 0.662421211855501
"cuneus_left" 0 0 0 0 0 0 0.166183849465231 0 0 0.131313752057479 0 0.156331804641521 0 0 0 0 0 0 0 0.136392583308398 0 0 0 0.128999958852231 0 0 0 0.127159409311996 0 0 0 0 0 0 0 0 0 0.0936623428412724 0 0 0 0 0 0 0 0 0 0 0 0 0 0 0 0 0 0 0 0 0 0 0 0 0 0 0 0 0 0
"entorhinal_cortex_left" 0 0 0 0 0 0.137118318128669 0 0 0 0 0.1610798298103 0.384693378893166 0 0 0.606358184503065 0 0 0 0 0 0 0 0 0 0 0 0 0 0.187028582178682 0 0 0.235651968814625 0 0.215035235789335 0 0 0 0 0.365545053762727 0 0 0 0.2630544829346 0 0 0 0 0 0.238867299951379 0 0 0 0 0 0 0 0 0 0 0 0.337783628029683 0 0 0 0 0 0 0
"fusiform_gyrus_left" 0.241753061743526 0 0.291329325458784 0 0.137118318128669 0 0.242794309665909 0.215343549952407 0.501912988687804 0.189194143696027 0 0.282005485575302 0.537190554557711 0.256897908892631 0.172671781585029 0 0 0 0 0.204171637658994 0.286230910749946 0.360597864196868 0.297691371943946 0.507677953485021 0 0 0.289017086908605 0.276100610941936 0.309464742061002 0.290185473803603 0 0.198427072005944 0.308230679369408 0.285896109751116 0.589134266225033 0 0.543644800006679 0 0 0.556363146323648 0.5181670801459 0.492923346498486 0.520566551305324 0.591087295693253 0 0 0 0.452816447011166 0 0.497805035161179 0 0 0 0 0.549729687177427 0.473441837689651 0.540938871648539 0 0.467348593245823 0 0.53855289846213 0.586307929715916 0.521466143157781 0.548884901498798 0 0 0.596139355727055 0.559806966222693
"inferior_parietal_gyrus_left" 0.201548838201666 0.263780090636378 0.221064146030942 0.166183849465231 0 0.242794309665909 0 0.24535439520888 0.323981249525983 0.210175030350198 0 0.307812925786392 0 0.255066051181275 0 0.221359723903715 0 0 0 0.217077017271747 0.236503539732627 0.3225577751175 0.269773701141 0.26162198228175 0 0 0.26601616558279 0.227935362244671 0.236875275823342 0.212992345431331 0 0 0.350366838791085 0.234232671621056 0 0 0.518911016871896 0 0 0 0 0 0.314067982073202 0 0 0 0 0 0 0 0 0 0.446276334302345 0 0 0.482671880960006 0.492945402048103 0 0 0 0.439735481790862 0.468907899066598 0 0.496406672496204 0 0 0 0.505040188357119
"inferior_temporal_gyrus_left" 0.221055403396122 0 0.265550608883398 0 0 0.215343549952407 0.24535439520888 0 0.385778364540603 0.220882884200839 0 0 0 0.210426410492697 0.223718403357693 0.251528523350089 0 0 0 0 0.275877774001695 0.303216464010109 0.27650076449485 0.306850060525177 0 0 0.275448892254491 0.256786323593659 0.235205874152606 0.269613574019846 0 0.165756326824752 0.261736489489687 0.25704705183229 0 0 0.449997462419808 0 0 0 0 0 0.394387611223267 0 0 0 0 0 0 0 0 0 0 0 0 0.417539862090023 0.467702533414925 0 0 0 0.451784425579734 0.481888380984659 0 0.467542237821377 0 0 0 0
"cingulate_gyrus_isthmus_left" 0.285279937045703 0.241606029710837 0.242228665342502 0 0 0.501912988687804 0.323981249525983 0.385778364540603 0 0.537598939130323 0 0.3853215719191 0 0.320455568407151 0 0.223699412998681 0 0 0 0.404529014994139 0.316511321909327 0.273039636202817 0.29771997965126 0.255653013915697 0 0 0.268815234467361 0.296755689323705 0.424781929905316 0.270473215063477 0 0 0.385030966387249 0.333086166616987 0.364814561589705 0 0.520066555232571 0 0 0.468382746879446 0 0.408946840759596 0.664175341472345 0.384958866266144 0 0 0 0.409661817516315 0 0 0 0 0 0 0.366968911981643 0.516610551962529 0.491557530350796 0.479926999941506 0 0 0.438336838192076 0.553909914863909 0.495305966521014 0.497303738379602 0 0 0.578984978188901 0.559947517780363
"lateral_occipital_cortex_left" 0.200854194505167 0.266781547769503 0.249978110391602 0.131313752057479 0 0.189194143696027 0.210175030350198 0.220882884200839 0.537598939130323 0 0 0.24028591211768 0 0.255647325595331 0.190287843367295 0.282621863359426 0 0 0 0.232029648223255 0.276948671787145 0.2916737822119 0.26801583148818 0.457848219606764 0 0 0.300838070361528 0.238766889230548 0.302998033141048 0.255758294738567 0 0 0.28375743631636 0.31189245726462 0.628211427086993 0 0.501693217179122 0 0 0.579317686086036 0 0 0.464366506184156 0 0 0 0 0 0 0 0 0 0 0 0.478379863692292 0.422900714055095 0.497890681947193 0 0 0 0.467810970478829 0 0 0.501931550943124 0 0 0 0.519884036907443
"lateral_orbitofrontal_cortex_left" 0 0.296373191221209 0.214779877808274 0 0.1610798298103 0 0 0 0 0 0 0 0.178503034228991 0 0 0 0.241214986087537 0.153259181285219 0.208294333727438 0 0.234348903494579 0 0.216204584085041 0 0.225876029547927 0.20902860927481 0.264807301311043 0 0 0 0.0626430533656008 0.0755030689254199 0 0.138712228655703 0 0.439469781034815 0.531244481334624 0 0 0 0 0 0 0 0 0 0.388856867437043 0 0 0 0.533461925862275 0 0 0 0 0 0.490082351791799 0 0.307495510984904 0.627336477562539 0.525638326455132 0 0 0 0 0 0 0
"lingual_gyrus_left" 0 0 0 0.156331804641521 0.384693378893166 0.282005485575302 0.307812925786392 0 0.3853215719191 0.24028591211768 0 0 0 0 0.148508209378979 0 0 0 0 0.1421274955113 0.399988804913696 0 0.392464638113846 0.625645826005898 0 0 0 0.234853917543632 0.480956265655676 0.436964374748632 0 0 0.468081659940993 0 0 0 0 0 0 0 0 0 0 0 0 0 0 0 0 0 0 0 0 0 0 0 0 0 0 0 0 0 0 0 0 0 0 0
"medial_orbitofrontal_gyrus_left" 0 0 0 0 0 0.537190554557711 0 0 0 0 0.178503034228991 0 0 0 0 0 0 0.167933448915258 0 0 0 0 0 0 0.144200935950724 0.17858024601584 0.197464132294013 0.190943513973982 0 0 0.153445409216537 0 0 0.211438853196875 0 0.310554232795844 0.546672649070033 0 0 0 0 0 0 0 0.0830342396538696 0 0.10360706448666 0 0 0 0 0 0 0 0 0 0 0 0.208196563753274 0 0.42901874145643 0 0 0 0.0794304867008307 0 0 0.511808767765363
"middle_temporal_gyrus_left" 0.203763472375951 0.260540264564899 0.261615934822377 0 0 0.256897908892631 0.255066051181275 0.210426410492697 0.320455568407151 0.255647325595331 0 0 0 0 0 0.250206295958873 0 0 0 0 0.263938847830296 0.302802219085367 0.266217792085973 0.26534834986188 0 0 0.282157377684194 0.250799073451734 0.25748866658714 0.259740276112118 0 0.0515792153413311 0.261331640888057 0.274168692507459 0.482357562652514 0 0.522004353763325 0 0 0.528280140748019 0.396452102603395 0 0.38815909919064 0 0 0 0 0 0 0 0 0 0.443738704074031 0 0.510690524116439 0.419011874963358 0.486305737977847 0.443002890648877 0 0 0.498707295499013 0 0.409990262606688 0.515803119398638 0 0 0.519672851077506 0.549914810422614
"parahippocampal_gyrus_left" 0 0 0 0 0.606358184503065 0.172671781585029 0 0.223718403357693 0 0.190287843367295 0 0.148508209378979 0 0 0 0 0 0 0 0 0 0 0 0 0 0 0 0 0.238305586984244 0 0 0 0 0.273052237373757 0 0 0 0 0.309293482187497 0 0 0 0 0 0 0 0 0 0.305085601130591 0 0 0 0 0 0 0 0 0 0 0 0.325728441231671 0 0 0 0 0 0 0
"paracentral_gyrus_left" 0 0 0.207933408316538 0 0 0 0.221359723903715 0.251528523350089 0.223699412998681 0.282621863359426 0 0 0 0.250206295958873 0 0 0 0 0 0 0.150740351377627 0.209340613860554 0.200600023076009 0.221614871037846 0 0 0.172274217961595 0.196151846282533 0 0.212531443948201 0 0 0 0 0 0 0.429265436010722 0 0 0 0 0.48967022689018 0.373546126961245 0.234058955411771 0 0 0 0 0 0 0 0 0 0 0 0.325099782661332 0 0 0 0 0.357658981380621 0 0 0 0 0 0 0
"inferior_frontal_gyrus_pars_opercularis_left" 0 0.334358462790818 0.202239037270847 0 0 0 0 0 0 0 0.241214986087537 0 0 0 0 0 0 0.216725802862568 0.212157515560394 0 0.151590932523304 0 0.193136676092089 0 0.285491774579122 0.222769177600729 0.245904085935845 0 0 0 0 0 0 0.220767287470668 0 0.520864884799332 0.512308301307008 0 0 0 0 0 0 0 0 0 0 0 0 0 0.528790055027066 0.434306439009416 0.432389881558291 0 0 0 0 0 0 0.47665276897536 0.499860933909833 0 0 0 0 0 0 0.395818325769227
"inferior_frontal_gyrus_pars_orbitalis_left" 0 0.281766002268997 0.214468951715833 0 0 0 0 0 0 0 0.153259181285219 0 0.167933448915258 0 0 0 0.216725802862568 0 0.185881403100778 0 0 0 0 0 0.266336809907541 0.175077871485317 0.249243514635396 0 0.0370825280551017 0 0 0 0 0.215878161001256 0 0.346121123543198 0.434661616034657 0 0 0 0 0 0 0 0 0 0 0 0 0 0.447125610100287 0 0 0 0 0 0.463740960666201 0 0 0.414755836690268 0.432959108958864 0 0 0 0 0 0 0
"inferior_frontal_gyrus_pars_triangularis_left" 0 0.270409745512712 0.205230077873187 0 0 0 0 0 0 0 0.208294333727438 0 0 0 0 0 0.212157515560394 0.185881403100778 0 0 0 0 0.224042416763962 0 0.265311540536309 0.180232268472614 0.245186326049186 0 0 0 0 0 0 0.197610418400394 0 0.417601281319881 0.484874779640754 0 0 0 0 0 0 0 0 0 0 0 0 0 0.475431855974928 0 0 0 0 0.385421024617608 0.446987443516875 0 0 0.525659253995798 0.455846234703163 0 0 0 0 0 0 0
"pericalcarine_cortex_left" 0 0 0 0.136392583308398 0 0.204171637658994 0.217077017271747 0 0.404529014994139 0.232029648223255 0 0.1421274955113 0 0 0 0 0 0 0 0 0 0 0.328405638717916 0.188979118231048 0 0 0 0.142661303511729 0 0 0 0 0 0 0 0 0 0 0 0 0 0 0 0 0 0 0 0 0 0 0 0 0 0 0 0 0 0 0 0 0 0 0 0 0 0 0 0
"postcentral_gyrus_left" 0.258162106781488 0.262443118947912 0.203235304076236 0 0 0.286230910749946 0.236503539732627 0.275877774001695 0.316511321909327 0.276948671787145 0.234348903494579 0.399988804913696 0 0.263938847830296 0 0.150740351377627 0.151590932523304 0 0 0 0 0.560495634114374 0.203515290950834 0.256347855086966 0.233248364887841 0.268927053810432 0.237531480993037 0.219032407341613 0.268948459251066 0.189849412864627 0 0 0.281454581990361 0.216854490931015 0 0.439428896138528 0.585042220792035 0 0 0 0 0 0.467831262484196 0 0 0 0.477433326105 0 0 0.352646764514268 0.534282434238658 0.35746810088975 0.451318131739359 0 0.540735531541783 0.686814799999372 0.543077763966089 0 0.470002992538813 0.457010422999739 0.527362580364488 0.518985947331943 0 0.525794773989658 0 0 0 0.538232523231642
"posterior_cingulate_gyrus_left" 0.298035189060678 0.376227891395121 0.453166320623167 0 0 0.360597864196868 0.3225577751175 0.303216464010109 0.273039636202817 0.2916737822119 0 0 0 0.302802219085367 0 0.209340613860554 0 0 0 0 0.560495634114374 0 0.282514023608964 0.216736272863466 0 0.256554785156705 0.391407729139036 0.31312610293338 0.321384949488511 0.515601096349003 0 0 0.346816130698074 0.379330935323333 0 0.393081428692322 0.55158729896979 0 0 0.477980148634837 0 0.408660744923821 0.42063414595442 0 0 0 0 0 0 0.358219033478535 0.357033528384209 0 0.409607790203466 0 0.565652144025826 0.726799144969916 0.504248235362895 0 0 0.669357892740322 0.549159069667583 0 0 0.545238047697684 0 0 0 0.437934337822016
"precentral_gyrus_left" 0.259570530750253 0.295614252027971 0.21058235969789 0 0 0.297691371943946 0.269773701141 0.27650076449485 0.29771997965126 0.26801583148818 0.216204584085041 0.392464638113846 0 0.266217792085973 0 0.200600023076009 0.193136676092089 0 0.224042416763962 0.328405638717916 0.203515290950834 0.282514023608964 0 0.281360183401411 0.268811630524203 0.220287490378564 0.252986812861499 0.251728196080575 0.250257788253608 0.228179314604724 0 0 0.304224389945207 0.200288832743493 0.544434791930564 0.466752016018175 0.56999614853335 0 0 0.514445147894124 0 0.495743642617226 0.410023540024762 0.500836330694599 0 0 0.505127830243065 0.507994041896014 0 0.617379327876215 0.550253147220031 0.426228295216908 0.450932473935288 0 0.543160012140786 0.567040727974319 0.536851985464653 0.45723540086965 0.503667312145922 0.472221762218496 0.563277570241448 0.560717807781708 0.621016281889525 0.511546593393049 0.467774562254155 0 0.572772870232913 0.647701038454855
"precuneus_left" 0.396089527399694 0.247641005301662 0.221808188324446 0.128999958852231 0 0.507677953485021 0.26162198228175 0.306850060525177 0.255653013915697 0.457848219606764 0 0.625645826005898 0 0.26534834986188 0 0.221614871037846 0 0 0 0.188979118231048 0.256347855086966 0.216736272863466 0.281360183401411 0 0 0.216551134151397 0.24751877805355 0.212303661463692 0.405386691945207 0.251982905792838 0 0 0.297775685287166 0.218932144784945 0 0.486598785007001 0.534927999053138 0 0 0.542256988890526 0 0 0.323846605003554 0 0 0 0 0 0 0 0 0 0.418632553275042 0 0.499948015703634 0.507479560219272 0.535677785610046 0 0.44334187767614 0.422616252451043 0.486987518118034 0.488584669011195 0 0.527059156182817 0 0 0 0.494588011251521
"rostral_anterior_cingulate_cortex_left" 0 0.310326547330481 0.244814533752344 0 0 0 0 0 0 0 0.225876029547927 0 0.144200935950724 0 0 0 0.285491774579122 0.266336809907541 0.265311540536309 0 0.233248364887841 0 0.268811630524203 0 0 0.243045310009889 0.26928073870277 0 0 0.225152891959541 0 0 0 0.310001132059482 0 0.575375047252975 0.571838652505865 0 0 0 0 0 0 0 0 0 0.322457737022972 0 0 0 0.502490318271509 0.410207514974042 0.394627931478591 0 0 0 0.482659787567995 0 0.445050428374969 0.375452459749155 0.507994022565015 0 0 0 0 0 0 0.446581340967668
"rostral_middle_frontal_gyrus_left" 0 0.276344902732614 0.201644611385925 0 0 0 0 0 0 0 0.20902860927481 0 0.17858024601584 0 0 0 0.222769177600729 0.175077871485317 0.180232268472614 0 0.268927053810432 0.256554785156705 0.220287490378564 0.216551134151397 0.243045310009889 0 0.24096801212292 0.199197519152049 0 0.225961648526902 0.126414617698583 0 0 0.221762919995224 0 0.377452219072149 0.501269682220169 0 0 0 0 0 0 0 0.484993064100286 0 0.433005471720843 0 0 0.402980479962609 0.477121595253343 0.39721061289188 0.425166468522049 0 0 0.53161821614099 0.484325095505327 0 0.469026057512347 0.446730971485599 0.470188107587983 0.492855884942884 0 0.462563883700992 0.453609223771722 0 0 0.457018323975309
"superior_frontal_gyrus_left" 0.260949588499061 0.332425206470262 0.245538073570542 0 0 0.289017086908605 0.26601616558279 0.275448892254491 0.268815234467361 0.300838070361528 0.264807301311043 0 0.197464132294013 0.282157377684194 0 0.172274217961595 0.245904085935845 0.249243514635396 0.245186326049186 0 0.237531480993037 0.391407729139036 0.252986812861499 0.24751877805355 0.26928073870277 0.24096801212292 0 0.248130619580036 0.273058899741101 0.249625392654556 0.120015746037709 0 0.283009595391362 0.250012051621319 0.484718062571239 0.489180853455204 0.728454120977341 0 0 0.576829618568541 0 0.538724925007233 0.579922293565761 0.504506851053967 0.534046383974888 0 0.516863662386359 0.578689663556124 0 0.567521759775241 0.531950194899498 0.489123425363643 0.488347805320834 0 0.623731936699935 0.794497505075898 0.642977701803921 0.57164254973243 0.556961681086315 0.479430616813498 0.633222125976984 0.616803086943369 0 0.623425403120364 0 0 0.627008594999303 0.650848058239212
"superior_parietal_gyrus_left" 0.246387340673538 0.25531850907155 0.208493566476275 0.127159409311996 0 0.276100610941936 0.227935362244671 0.256786323593659 0.296755689323705 0.238766889230548 0 0.234853917543632 0.190943513973982 0.250799073451734 0 0.196151846282533 0 0 0 0.142661303511729 0.219032407341613 0.31312610293338 0.251728196080575 0.212303661463692 0 0.199197519152049 0.248130619580036 0 0.261655260438842 0.225537937785072 0 0 0.273405007977538 0.230102439840854 0 0 0.580026004399616 0.117159763877149 0 0.559373429882046 0.477084871868617 0.439074520951356 0.55501702679089 0 0.459969072315183 0 0 0.463538589145069 0 0.438985745563142 0.527009057670549 0 0.435951582245257 0 0.562792145279567 0.761785939007139 0.560193620996577 0.537577955828375 0.532385081335747 0.525086788897939 0.535304356984749 0.562145511380985 0 0.553456024507081 0 0 0 0.55343232276306
"superior_temporal_gyrus_left" 0.186271940650161 0 0.316547179431477 0 0.187028582178682 0.309464742061002 0.236875275823342 0.235205874152606 0.424781929905316 0.302998033141048 0 0.480956265655676 0 0.25748866658714 0.238305586984244 0 0 0.0370825280551017 0 0 0.268948459251066 0.321384949488511 0.250257788253608 0.405386691945207 0 0 0.273058899741101 0.261655260438842 0 0.225222629392147 0 0.181621215600752 0.202438866310897 0.266009801329521 0 0 0.499102641096325 0 0 0 0.561784858954851 0.48171104916879 0.504956573893458 0 0 0 0 0.480308953077559 0 0 0 0 0 0 0.663957142329729 0.541617227345596 0.567992497856799 0 0 0 0.567636569991851 0 0 0.589595124822644 0 0 0 0.704241925489
"supramarginal_gyrus_left" 0.213085752402756 0.275768712669595 0.2335866253831 0 0 0.290185473803603 0.212992345431331 0.269613574019846 0.270473215063477 0.255758294738567 0 0.436964374748632 0 0.259740276112118 0 0.212531443948201 0 0 0 0 0.189849412864627 0.515601096349003 0.228179314604724 0.251982905792838 0.225152891959541 0.225961648526902 0.249625392654556 0.225537937785072 0.225222629392147 0 0 0 0.308258387494744 0.245013458936909 0 0.455900414906671 0.609155679608 0 0 0.582519003074038 0.512913878668508 0 0.536310057092171 0.506658574303911 0.569810052522128 0 0.457850744849541 0.455936039549424 0 0 0.525156057407623 0.416335637222911 0.488901075504256 0 0.574390077901633 0.682035684064264 0.566363412866949 0.519888529410052 0.513484278723954 0.475496255025651 0.590394249571819 0.535284381285099 0.823492407955008 0.5762862354259 0 0 0.704216288900188 0.576843303315365
"frontal_pole_left" 0 0 0 0 0 0 0 0 0 0 0.0626430533656008 0 0.153445409216537 0 0 0 0 0 0 0 0 0 0 0 0 0.126414617698583 0.120015746037709 0 0 0 0 0 0 0 0 0 0 0 0 0 0 0 0 0 0 0 0 0 0 0 0 0 0 0 0 0 0 0 0 0 0.0942843630707241 0 0 0 0.0699730494273926 0 0 0
"temporal_pole_left" 0 0 0 0 0.235651968814625 0.198427072005944 0 0.165756326824752 0 0 0.0755030689254199 0 0 0.0515792153413311 0 0 0 0 0 0 0 0 0 0 0 0 0 0 0.181621215600752 0 0 0 0 0.194484033368517 0 0 0 0 0 0 0 0 0 0 0 0 0 0 0 0 0 0 0 0 0 0 0 0 0 0 0 0 0 0 0 0 0 0
"transverse_temporal_gyrus_left" 0.19587099102544 0 0.284705763553038 0 0 0.308230679369408 0.350366838791085 0.261736489489687 0.385030966387249 0.28375743631636 0 0.468081659940993 0 0.261331640888057 0 0 0 0 0 0 0.281454581990361 0.346816130698074 0.304224389945207 0.297775685287166 0 0 0.283009595391362 0.273405007977538 0.202438866310897 0.308258387494744 0 0 0 0.258649479451601 0 0 0.387947928783347 0 0 0 0 0 0.438852842145935 0 0 0 0 0 0 0 0 0 0 0 0.517737303848327 0.383292685538632 0.494682669019515 0 0 0 0.48299652498759 0 0 0.478012583419407 0 0 0 0
"insula_left" 0.234739770621935 0.282026320851751 0.20609589987152 0 0.215035235789335 0.285896109751116 0.234232671621056 0.25704705183229 0.333086166616987 0.31189245726462 0.138712228655703 0 0.211438853196875 0.274168692507459 0.273052237373757 0 0.220767287470668 0.215878161001256 0.197610418400394 0 0.216854490931015 0.379330935323333 0.200288832743493 0.218932144784945 0.310001132059482 0.221762919995224 0.250012051621319 0.230102439840854 0.266009801329521 0.245013458936909 0 0.194484033368517 0.258649479451601 0 0 0.478754847243037 0.581508136061311 0 0 0 0 0 0.605531007149527 0 0 0 0.497317438876994 0 0 0.783101347033415 0.538629822402434 0.437933774894909 0.457893107156369 0 0.552468037377223 0.820083059503873 0.600175441318588 0.505951259180863 0.497236176402065 0.490884566141775 0.545901269474886 0.540346426034646 0.712369214267358 0.624205068721378 0.437854436591377 0 0 0.586441351114195
"banks_superior_temporal_sulcus_right" 0 0 0.545855424239955 0 0 0.589134266225033 0 0 0.364814561589705 0.628211427086993 0 0 0 0.482357562652514 0 0 0 0 0 0 0 0 0.544434791930564 0 0 0 0.484718062571239 0 0 0 0 0 0 0 0 0 0.241453461995642 0 0 0.382426925439685 0.224858911480861 0.209240314202068 0.30835686648728 0.295762905762466 0 0.274270398443692 0 0.200534661110472 0 0.265258512342448 0 0 0 0 0.265987046819503 0.273117141444539 0.259220835192692 0.321206775339353 0 0 0.254199515346337 0.236038188408397 0.156434353658839 0.236249835213957 0 0 0.203223122460552 0.273335183932538
"caudal_anterior_cingulate_cortex_right" 0 0.462416455949206 0.509463151876953 0 0 0 0 0 0 0 0.439469781034815 0 0.310554232795844 0 0 0 0.520864884799332 0.346121123543198 0.417601281319881 0 0.439428896138528 0.393081428692322 0.466752016018175 0.486598785007001 0.575375047252975 0.377452219072149 0.489180853455204 0 0 0.455900414906671 0 0 0 0.478754847243037 0 0 0.280015660291182 0 0 0 0 0 0.264307541678844 0 0 0 0.317652458472661 0 0 0.239590958649445 0.31136412819573 0.284407356975302 0.244913596901629 0 0 0.326656624976638 0.350874784154736 0.253520189035138 0.371969636918461 0.278073601229056 0.313792972256401 0 0 0 0.280233384476023 0 0 0.445891638960119
"caudal_middle_frontal_gyrus_right" 0.398635362312436 0.606373629514147 0.725016684005816 0 0 0.543644800006679 0.518911016871896 0.449997462419808 0.520066555232571 0.501693217179122 0.531244481334624 0 0.546672649070033 0.522004353763325 0 0.429265436010722 0.512308301307008 0.434661616034657 0.484874779640754 0 0.585042220792035 0.55158729896979 0.56999614853335 0.534927999053138 0.571838652505865 0.501269682220169 0.728454120977341 0.580026004399616 0.499102641096325 0.609155679608 0 0 0.387947928783347 0.581508136061311 0.241453461995642 0.280015660291182 0 0 0.347950625188153 0.318646920729959 0.266002213148029 0.271411667682787 0.326275690629773 0.302010612131998 0.22661268790819 0.283489257708508 0.245141687738683 0.28423904458214 0 0.254018496944052 0.222812784861069 0.211394497960753 0.199292141860521 0 0.244715170516223 0.462977191512233 0.216666228294149 0.2703828765486 0.230905703855885 0.207081227062916 0.231593924508957 0.244343333839153 0.297289258482203 0.248417191764467 0.208081462414902 0 0.2733366693907 0.213930043442841
"cuneus_right" 0 0 0 0.0936623428412724 0 0 0 0 0 0 0 0 0 0 0 0 0 0 0 0 0 0 0 0 0 0 0 0.117159763877149 0 0 0 0 0 0 0 0 0 0 0 0.216152748343134 0 0.243809300885576 0 0.151440867027721 0 0 0 0 0 0 0 0 0 0.165472875706487 0 0 0 0.159972678511384 0 0 0 0.131349772938094 0 0 0 0 0 0
"entorhinal_cortex_right" 0 0 0 0 0.365545053762727 0 0 0 0 0 0 0 0 0 0.309293482187497 0 0 0 0 0 0 0 0 0 0 0 0 0 0 0 0 0 0 0 0 0 0.347950625188153 0 0 0.144428341990772 0 0.156597455254969 0.271022462654397 0 0.213392977976204 0 0.16104900931275 0 0.293663165652968 0 0 0 0 0 0 0 0 0 0 0 0 0 0 0 0 0.202948878239252 0 0.175475702818887
"fusiform_gyrus_right" 0 0 0.625099270751263 0 0 0.556363146323648 0 0 0.468382746879446 0.579317686086036 0 0 0 0.528280140748019 0 0 0 0 0 0 0 0.477980148634837 0.514445147894124 0.542256988890526 0 0 0.576829618568541 0.559373429882046 0 0.582519003074038 0 0 0 0 0.382426925439685 0 0.318646920729959 0.216152748343134 0.144428341990772 0 0.286310543252161 0.226796734688029 0.592197295265429 0.178875144246982 0 0.285266761313508 0 0.229724482218545 0.141173649060996 0.265878859671692 0 0 0 0.191360060218558 0.300404165333831 0.486426821677919 0.415790510130831 0.719489187823224 0 0 0.335067657076909 0.250180588800743 0.284365082276954 0.391130998826427 0 0.141355081128893 0.32348701280809 0.275229591889352
"inferior_parietal_gyrus_right" 0 0 0.555174113966843 0 0 0.5181670801459 0 0 0 0 0 0 0 0.396452102603395 0 0 0 0 0 0 0 0 0 0 0 0 0 0.477084871868617 0.561784858954851 0.512913878668508 0 0 0 0 0.224858911480861 0 0.266002213148029 0 0 0.286310543252161 0 0.270766126174417 0.31322869759682 0.208227854992241 0 0.277388838791754 0 0.230854287797132 0 0.285167485363501 0 0 0 0.278912389905738 0.272397225810729 0.314325591436881 0.276458430983716 0.34938422205003 0 0 0.265348645445187 0.301367567711316 0.344018184608776 0.224891086281468 0 0 0.28180396103091 0.321046781605104
"inferior_temporal_gyrus_right" 0 0 0.580844700409123 0 0 0.492923346498486 0 0 0.408946840759596 0 0 0 0 0 0 0.48967022689018 0 0 0 0 0 0.408660744923821 0.495743642617226 0 0 0 0.538724925007233 0.439074520951356 0.48171104916879 0 0 0 0 0 0.209240314202068 0 0.271411667682787 0.243809300885576 0.156597455254969 0.226796734688029 0.270766126174417 0 0.415014945339692 0.252869871400708 0 0.397692599144879 0 0.201350624445314 0 0.306491720735023 0 0 0 0.290126285358985 0.299688952518164 0.370163763955499 0.317848429512354 0.455418207831092 0 0 0.292352991984725 0.323565350061301 0.223660264905782 0.271825182000903 0 0.20043823484591 0.290081951821846 0.251787857685659
"cingulate_gyrus_isthmus_right" 0 0 0.602115744120849 0 0.2630544829346 0.520566551305324 0.314067982073202 0.394387611223267 0.664175341472345 0.464366506184156 0 0 0 0.38815909919064 0 0.373546126961245 0 0 0 0 0.467831262484196 0.42063414595442 0.410023540024762 0.323846605003554 0 0 0.579922293565761 0.55501702679089 0.504956573893458 0.536310057092171 0 0 0.438852842145935 0.605531007149527 0.30835686648728 0.264307541678844 0.326275690629773 0 0.271022462654397 0.592197295265429 0.31322869759682 0.415014945339692 0 0.437852485127958 0 0.286000613385888 0 0.381425234924887 0.188574204335224 0.260310956505711 0 0 0.231249558243927 0.433104306603955 0.276672622437569 0.309508292903972 0.329266979467968 0.342751596845473 0 0 0.303768828509886 0.343008850582125 0.376702948070483 0.327520756562593 0 0 0.523232608616755 0.401305398563481
"lateral_occipital_cortex_right" 0 0 0 0 0 0.591087295693253 0 0 0.384958866266144 0 0 0 0 0 0 0.234058955411771 0 0 0 0 0 0 0.500836330694599 0 0 0 0.504506851053967 0 0 0.506658574303911 0 0 0 0 0.295762905762466 0 0.302010612131998 0.151440867027721 0 0.178875144246982 0.208227854992241 0.252869871400708 0.437852485127958 0 0 0.232551599750642 0 0.230542756423574 0 0.273704825262936 0 0 0 0.212353175503739 0.286382836912678 0.290974195099144 0.340854126849917 0.477913009354568 0 0 0.328114387749085 0.229913619686419 0.297619617442281 0.314112007198947 0 0 0.296994155280874 0.301595821905418
"lateral_orbitofrontal_cortex_right" 0 0.337694923172277 0.575163427982162 0 0 0 0 0 0 0 0 0 0.0830342396538696 0 0 0 0 0 0 0 0 0 0 0 0 0.484993064100286 0.534046383974888 0.459969072315183 0 0.569810052522128 0 0 0 0 0 0 0.22661268790819 0 0.213392977976204 0 0 0 0 0 0 0 0.226766887339835 0 0 0 0.241730411675405 0.171995659326871 0.152425837782407 0 0 0.255528337711337 0.256494894659326 0 0.211572550033665 0.238163603806142 0.249945267257295 0.231865117274422 0.062537055639676 0 0.211734765735297 0.232360272239706 0 0.253895732625696
"lingual_gyrus_right" 0 0 0 0 0 0 0 0 0 0 0 0 0 0 0 0 0 0 0 0 0 0 0 0 0 0 0 0 0 0 0 0 0 0 0.274270398443692 0 0.283489257708508 0 0 0.285266761313508 0.277388838791754 0.397692599144879 0.286000613385888 0.232551599750642 0 0 0 0.380154475430178 0.122623765760451 0.226097033194554 0 0 0 0.156695447493886 0.237099793105109 0 0.280822768232888 0.39886682019158 0 0 0.257507568135575 0.323855114696947 0.375724621079582 0.275171448558212 0 0 0.317366973139485 0.320459736465185
"medial_orbitofrontal_gyrus_right" 0 0.426267085704556 0.521920134796934 0 0 0 0 0 0 0 0.388856867437043 0 0.10360706448666 0 0 0 0 0 0 0 0.477433326105 0 0.505127830243065 0 0.322457737022972 0.433005471720843 0.516863662386359 0 0 0.457850744849541 0 0 0 0.497317438876994 0 0.317652458472661 0.245141687738683 0 0.16104900931275 0 0 0 0 0 0.226766887339835 0 0 0 0 0.248963448064297 0.221029967946957 0.201759882753094 0.20226432945054 0 0 0.396332450717055 0.234739528410034 0 0.217916037770455 0.238772798386905 0.248474255656448 0.218484702896692 0 0.242856082198338 0.179538225208979 0 0 0.221277816493598
"middle_temporal_gyrus_right" 0 0 0.470688238782487 0 0 0.452816447011166 0 0 0.409661817516315 0 0 0 0 0 0 0 0 0 0 0 0 0 0.507994041896014 0 0 0 0.578689663556124 0.463538589145069 0.480308953077559 0.455936039549424 0 0 0 0 0.200534661110472 0 0.28423904458214 0 0 0.229724482218545 0.230854287797132 0.201350624445314 0.381425234924887 0.230542756423574 0 0.380154475430178 0 0 0 0.278787264034381 0 0 0 0 0.301008202433361 0.378062963817236 0.331667353202603 0.456575929024809 0 0 0.297366183427327 0.255119814185432 0.201768310638061 0.283536718073962 0 0.14469714961642 0.286966102015001 0.276156125740093
"parahippocampal_gyrus_right" 0 0 0 0 0.238867299951379 0 0 0 0 0 0 0 0 0 0.305085601130591 0 0 0 0 0 0 0 0 0 0 0 0 0 0 0 0 0 0 0 0 0 0 0 0.293663165652968 0.141173649060996 0 0 0.188574204335224 0 0 0.122623765760451 0 0 0 0 0 0 0 0 0 0 0 0.942095147377672 0 0 0 0 0 0 0 0 0 0
"paracentral_gyrus_right" 0 0.398657146374827 0.631239076367817 0 0 0.497805035161179 0 0 0 0 0 0 0 0 0 0 0 0 0 0 0.352646764514268 0.358219033478535 0.617379327876215 0 0 0.402980479962609 0.567521759775241 0.438985745563142 0 0 0 0 0 0.783101347033415 0.265258512342448 0.239590958649445 0.254018496944052 0 0 0.265878859671692 0.285167485363501 0.306491720735023 0.260310956505711 0.273704825262936 0 0.226097033194554 0.248963448064297 0.278787264034381 0 0 0.250753516976157 0.244079952795519 0.22601063364972 0 0.229436523865602 0.255178563796182 0.210415587307789 0.260528763767174 0.253230659417587 0.232557986207733 0.196242863899276 0.268519718822707 0.326172299955913 0.268377589712851 0 0 0.283726116012229 0.275500491298414
"inferior_frontal_gyrus_pars_opercularis_right" 0 0.483193142586208 0.564878080869757 0 0 0 0 0 0 0 0.533461925862275 0 0 0 0 0 0.528790055027066 0.447125610100287 0.475431855974928 0 0.534282434238658 0.357033528384209 0.550253147220031 0 0.502490318271509 0.477121595253343 0.531950194899498 0.527009057670549 0 0.525156057407623 0 0 0 0.538629822402434 0 0.31136412819573 0.222812784861069 0 0 0 0 0 0 0 0.241730411675405 0 0.221029967946957 0 0 0.250753516976157 0 0.218915699621296 0.205649845316137 0 0.17678756152708 0.418268837129004 0.202022305285688 0.262171557811094 0.24072594697268 0.217293566217093 0.243252812271211 0.225938190686949 0 0.235047934409121 0.223809717834698 0 0 0.184700458143224
"inferior_frontal_gyrus_pars_orbitalis_right" 0 0 0.477933244493274 0 0 0 0 0 0 0 0 0 0 0 0 0 0.434306439009416 0 0 0 0.35746810088975 0 0.426228295216908 0 0.410207514974042 0.39721061289188 0.489123425363643 0 0 0.416335637222911 0 0 0 0.437933774894909 0 0.284407356975302 0.211394497960753 0 0 0 0 0 0 0 0.171995659326871 0 0.201759882753094 0 0 0.244079952795519 0.218915699621296 0 0.184204765077591 0 0 0 0.216382332657239 0 0.197668233927689 0.218513183287366 0.232739217537407 0 0 0 0.208701160928326 0 0 0.198072573679849
"inferior_frontal_gyrus_pars_triangularis_right" 0 0.40417208519144 0.511801461909289 0 0 0 0.446276334302345 0 0 0 0 0 0 0.443738704074031 0 0 0.432389881558291 0 0 0 0.451318131739359 0.409607790203466 0.450932473935288 0.418632553275042 0.394627931478591 0.425166468522049 0.488347805320834 0.435951582245257 0 0.488901075504256 0 0 0 0.457893107156369 0 0.244913596901629 0.199292141860521 0 0 0 0 0 0.231249558243927 0 0.152425837782407 0 0.20226432945054 0 0 0.22601063364972 0.205649845316137 0.184204765077591 0 0 0.209501264254367 0.324165040806956 0.204484578550712 0 0.219737679937442 0.206876594875747 0.221589770693984 0.217193379744204 0 0.21564906527951 0.209414895584693 0 0 0.203805300853332
"pericalcarine_cortex_right" 0 0 0 0 0 0 0 0 0 0 0 0 0 0 0 0 0 0 0 0 0 0 0 0 0 0 0 0 0 0 0 0 0 0 0 0 0 0.165472875706487 0 0.191360060218558 0.278912389905738 0.290126285358985 0.433104306603955 0.212353175503739 0 0.156695447493886 0 0 0 0 0 0 0 0 0 0 0.405652247555831 0.191891940243638 0 0 0 0.22075013011867 0 0.293882654409413 0 0 0.316637912269409 0
"postcentral_gyrus_right" 0 0.404764157747087 0.641309020448784 0 0 0.549729687177427 0 0 0.366968911981643 0.478379863692292 0 0 0 0.510690524116439 0 0 0 0 0 0 0.540735531541783 0.565652144025826 0.543160012140786 0.499948015703634 0 0 0.623731936699935 0.562792145279567 0.663957142329729 0.574390077901633 0 0 0.517737303848327 0.552468037377223 0.265987046819503 0 0.244715170516223 0 0 0.300404165333831 0.272397225810729 0.299688952518164 0.276672622437569 0.286382836912678 0 0.237099793105109 0 0.301008202433361 0 0.229436523865602 0.17678756152708 0 0.209501264254367 0 0 0.300474419635115 0.214906818728649 0.276718906604266 0 0 0.23335771086239 0.248596354215059 0.341208395819282 0.203189044727439 0 0 0.217846861419498 0.19506230420931
"posterior_cingulate_gyrus_right" 0.410874092212023 0.414188184076724 0.887616116068596 0 0 0.473441837689651 0.482671880960006 0.417539862090023 0.516610551962529 0.422900714055095 0 0 0 0.419011874963358 0 0.325099782661332 0 0 0.385421024617608 0 0.686814799999372 0.726799144969916 0.567040727974319 0.507479560219272 0 0.53161821614099 0.794497505075898 0.761785939007139 0.541617227345596 0.682035684064264 0 0 0.383292685538632 0.820083059503873 0.273117141444539 0.326656624976638 0.462977191512233 0 0 0.486426821677919 0.314325591436881 0.370163763955499 0.309508292903972 0.290974195099144 0.255528337711337 0 0.396332450717055 0.378062963817236 0 0.255178563796182 0.418268837129004 0 0.324165040806956 0 0.300474419635115 0 0.337823850693454 0.315037957154479 0.364237503978242 0.318301985024473 0.465953511510235 0.407581450370625 0.527669017550624 0.290965095234164 0.413855526439091 0 0.288874503322515 0.399996790241531
"precentral_gyrus_right" 0.480112098350701 0.476796786725492 0.678862696152125 0 0 0.540938871648539 0.492945402048103 0.467702533414925 0.491557530350796 0.497890681947193 0.490082351791799 0 0 0.486305737977847 0 0 0 0.463740960666201 0.446987443516875 0 0.543077763966089 0.504248235362895 0.536851985464653 0.535677785610046 0.482659787567995 0.484325095505327 0.642977701803921 0.560193620996577 0.567992497856799 0.566363412866949 0 0 0.494682669019515 0.600175441318588 0.259220835192692 0.350874784154736 0.216666228294149 0 0 0.415790510130831 0.276458430983716 0.317848429512354 0.329266979467968 0.340854126849917 0.256494894659326 0.280822768232888 0.234739528410034 0.331667353202603 0 0.210415587307789 0.202022305285688 0.216382332657239 0.204484578550712 0.405652247555831 0.214906818728649 0.337823850693454 0 0.30831618574049 0.235635029814748 0.223445045435838 0.241817345864113 0.267026719962212 0.359406451450678 0.270052860873156 0 0 0.272371488326907 0.202240842660288
"precuneus_right" 0 0 0.584827276033961 0 0 0 0 0 0.479926999941506 0 0 0 0 0.443002890648877 0 0 0 0 0 0 0 0 0.45723540086965 0 0 0 0.57164254973243 0.537577955828375 0 0.519888529410052 0 0 0 0.505951259180863 0.321206775339353 0.253520189035138 0.2703828765486 0.159972678511384 0 0.719489187823224 0.34938422205003 0.455418207831092 0.342751596845473 0.477913009354568 0 0.39886682019158 0 0.456575929024809 0.942095147377672 0.260528763767174 0.262171557811094 0 0 0.191891940243638 0.276718906604266 0.315037957154479 0.30831618574049 0 0 0 0.267836620416171 0.261570433908714 0.544565147218243 0.327123366972209 0 0 0.506918210423477 0.318870345161917
"rostral_anterior_cingulate_cortex_right" 0 0.411875013933058 0.560907622995738 0 0 0.467348593245823 0 0 0 0 0.307495510984904 0 0.208196563753274 0 0 0 0 0 0 0 0.470002992538813 0 0.503667312145922 0.44334187767614 0.445050428374969 0.469026057512347 0.556961681086315 0.532385081335747 0 0.513484278723954 0 0 0 0.497236176402065 0 0.371969636918461 0.230905703855885 0 0 0 0 0 0 0 0.211572550033665 0 0.217916037770455 0 0 0.253230659417587 0.24072594697268 0.197668233927689 0.219737679937442 0 0 0.364237503978242 0.235635029814748 0 0 0.204817576980864 0.234836708615953 0 0 0 0.199425162497749 0 0 0.232527585336364
"rostral_middle_frontal_gyrus_right" 0 0.475382937254075 0.515233964562495 0 0 0 0 0 0 0 0.627336477562539 0 0 0 0 0 0.47665276897536 0.414755836690268 0.525659253995798 0 0.457010422999739 0.669357892740322 0.472221762218496 0.422616252451043 0.375452459749155 0.446730971485599 0.479430616813498 0.525086788897939 0 0.475496255025651 0 0 0 0.490884566141775 0 0.278073601229056 0.207081227062916 0 0 0 0 0 0 0 0.238163603806142 0 0.238772798386905 0 0 0.232557986207733 0.217293566217093 0.218513183287366 0.206876594875747 0 0 0.318301985024473 0.223445045435838 0 0.204817576980864 0 0.234038138767595 0.235230539941536 0 0.235421324094133 0.190924910611176 0 0 0.216803310185049
"superior_frontal_gyrus_right" 0.521052380262307 0.511020023769834 0.65063042270702 0 0.337783628029683 0.53855289846213 0.439735481790862 0.451784425579734 0.438336838192076 0.467810970478829 0.525638326455132 0 0.42901874145643 0.498707295499013 0.325728441231671 0.357658981380621 0.499860933909833 0.432959108958864 0.455846234703163 0 0.527362580364488 0.549159069667583 0.563277570241448 0.486987518118034 0.507994022565015 0.470188107587983 0.633222125976984 0.535304356984749 0.567636569991851 0.590394249571819 0.0942843630707241 0 0.48299652498759 0.545901269474886 0.254199515346337 0.313792972256401 0.231593924508957 0 0 0.335067657076909 0.265348645445187 0.292352991984725 0.303768828509886 0.328114387749085 0.249945267257295 0.257507568135575 0.248474255656448 0.297366183427327 0 0.196242863899276 0.243252812271211 0.232739217537407 0.221589770693984 0 0.23335771086239 0.465953511510235 0.241817345864113 0.267836620416171 0.234836708615953 0.234038138767595 0 0.252398122487422 0.30960508826297 0.242274706343198 0.197662331758785 0 0.298846370240961 0.253783696540546
"superior_parietal_gyrus_right" 0 0 0.634852832960917 0 0 0.586307929715916 0.468907899066598 0.481888380984659 0.553909914863909 0 0 0 0 0 0 0 0 0 0 0 0.518985947331943 0 0.560717807781708 0.488584669011195 0 0.492855884942884 0.616803086943369 0.562145511380985 0 0.535284381285099 0 0 0 0.540346426034646 0.236038188408397 0 0.244343333839153 0.131349772938094 0 0.250180588800743 0.301367567711316 0.323565350061301 0.343008850582125 0.229913619686419 0.231865117274422 0.323855114696947 0.218484702896692 0.255119814185432 0 0.268519718822707 0.225938190686949 0 0.217193379744204 0.22075013011867 0.248596354215059 0.407581450370625 0.267026719962212 0.261570433908714 0 0.235230539941536 0.252398122487422 0 0.321611816646883 0.257911291192792 0 0 0.287426462804527 0.244054572593061
"superior_temporal_gyrus_right" 0 0 0 0 0 0.521466143157781 0 0 0.495305966521014 0 0 0 0 0.409990262606688 0 0 0 0 0 0 0 0 0.621016281889525 0 0 0 0 0 0 0.823492407955008 0 0 0 0.712369214267358 0.156434353658839 0 0.297289258482203 0 0 0.284365082276954 0.344018184608776 0.223660264905782 0.376702948070483 0.297619617442281 0.062537055639676 0.375724621079582 0 0.201768310638061 0 0.326172299955913 0 0 0 0 0.341208395819282 0.527669017550624 0.359406451450678 0.544565147218243 0 0 0.30960508826297 0.321611816646883 0 0.214281098031872 0 0.141129037758852 0.177079222639564 0.244237779436856
"supramarginal_gyrus_right" 0.439440409097086 0 0.67244826793116 0 0 0.548884901498798 0.496406672496204 0.467542237821377 0.497303738379602 0.501931550943124 0 0 0 0.515803119398638 0 0 0 0 0 0 0.525794773989658 0.545238047697684 0.511546593393049 0.527059156182817 0 0.462563883700992 0.623425403120364 0.553456024507081 0.589595124822644 0.5762862354259 0 0 0.478012583419407 0.624205068721378 0.236249835213957 0 0.248417191764467 0 0 0.391130998826427 0.224891086281468 0.271825182000903 0.327520756562593 0.314112007198947 0 0.275171448558212 0.242856082198338 0.283536718073962 0 0.268377589712851 0.235047934409121 0 0.21564906527951 0.293882654409413 0.203189044727439 0.290965095234164 0.270052860873156 0.327123366972209 0 0.235421324094133 0.242274706343198 0.257911291192792 0.214281098031872 0 0 0 0.248396444436267 0.202946118664997
"frontal_pole_right" 0 0.320122353232389 0 0 0 0 0 0 0 0 0 0 0.0794304867008307 0 0 0 0 0 0 0 0 0 0.467774562254155 0 0 0.453609223771722 0 0 0 0 0.0699730494273926 0 0 0.437854436591377 0 0.280233384476023 0.208081462414902 0 0 0 0 0 0 0 0.211734765735297 0 0.179538225208979 0 0 0 0.223809717834698 0.208701160928326 0.209414895584693 0 0 0.413855526439091 0 0 0.199425162497749 0.190924910611176 0.197662331758785 0 0 0 0 0 0 0
"temporal_pole_right" 0 0 0 0 0 0 0 0 0 0 0 0 0 0 0 0 0 0 0 0 0 0 0 0 0 0 0 0 0 0 0 0 0 0 0 0 0 0 0.202948878239252 0.141355081128893 0 0.20043823484591 0 0 0.232360272239706 0 0 0.14469714961642 0 0 0 0 0 0 0 0 0 0 0 0 0 0 0.141129037758852 0 0 0 0 0.171208473169211
"transverse_temporal_gyrus_right" 0 0 0.70932619475864 0 0 0.596139355727055 0 0 0.578984978188901 0 0 0 0 0.519672851077506 0 0 0 0 0 0 0 0 0.572772870232913 0 0 0 0.627008594999303 0 0 0.704216288900188 0 0 0 0 0.203223122460552 0 0.2733366693907 0 0 0.32348701280809 0.28180396103091 0.290081951821846 0.523232608616755 0.296994155280874 0 0.317366973139485 0 0.286966102015001 0 0.283726116012229 0 0 0 0.316637912269409 0.217846861419498 0.288874503322515 0.272371488326907 0.506918210423477 0 0 0.298846370240961 0.287426462804527 0.177079222639564 0.248396444436267 0 0 0 0.234791031135486
"insula_right" 0 0.410612350131216 0.662421211855501 0 0 0.559806966222693 0.505040188357119 0 0.559947517780363 0.519884036907443 0 0 0.511808767765363 0.549914810422614 0 0 0.395818325769227 0 0 0 0.538232523231642 0.437934337822016 0.647701038454855 0.494588011251521 0.446581340967668 0.457018323975309 0.650848058239212 0.55343232276306 0.704241925489 0.576843303315365 0 0 0 0.586441351114195 0.273335183932538 0.445891638960119 0.213930043442841 0 0.175475702818887 0.275229591889352 0.321046781605104 0.251787857685659 0.401305398563481 0.301595821905418 0.253895732625696 0.320459736465185 0.221277816493598 0.276156125740093 0 0.275500491298414 0.184700458143224 0.198072573679849 0.203805300853332 0 0.19506230420931 0.399996790241531 0.202240842660288 0.318870345161917 0.232527585336364 0.216803310185049 0.253783696540546 0.244054572593061 0.244237779436856 0.202946118664997 0 0.171208473169211 0.234791031135486 0
