# Supplementary material for: NODDI and Tensor-Based Microstructural Indices as Predictors of Functional Connectivity
Source: PLoS One. 2016 Apr 14;11(4):e0153404. doi: 10.1371/journal.pone.0153404 (PMC4831788; doi:10.1371/journal.pone.0153404)
Supplement: S1 Data — a) Functional connectivity matrices, both fMRI and EEG connectomes across all subjects, in the form of precision matrices and b) structural brain connectivity matrices across all subjects and microstructural indices. Columns and rows are named according to the corresponding brain region that represent. (ZIP) [file pone.0153404.s001.zip › DATA/DWI/38_WMD_68.txt]

"banks_superior_temporal_sulcus_left" "caudal_anterior_cingulate_cortex_left" "caudal_middle_frontal_gyrus_left" "cuneus_left" "entorhinal_cortex_left" "fusiform_gyrus_left" "inferior_parietal_gyrus_left" "inferior_temporal_gyrus_left" "cingulate_gyrus_isthmus_left" "lateral_occipital_cortex_left" "lateral_orbitofrontal_cortex_left" "lingual_gyrus_left" "medial_orbitofrontal_gyrus_left" "middle_temporal_gyrus_left" "parahippocampal_gyrus_left" "paracentral_gyrus_left" "inferior_frontal_gyrus_pars_opercularis_left" "inferior_frontal_gyrus_pars_orbitalis_left" "inferior_frontal_gyrus_pars_triangularis_left" "pericalcarine_cortex_left" "postcentral_gyrus_left" "posterior_cingulate_gyrus_left" "precentral_gyrus_left" "precuneus_left" "rostral_anterior_cingulate_cortex_left" "rostral_middle_frontal_gyrus_left" "superior_frontal_gyrus_left" "superior_parietal_gyrus_left" "superior_temporal_gyrus_left" "supramarginal_gyrus_left" "frontal_pole_left" "temporal_pole_left" "transverse_temporal_gyrus_left" "insula_left" "banks_superior_temporal_sulcus_right" "caudal_anterior_cingulate_cortex_right" "caudal_middle_frontal_gyrus_right" "cuneus_right" "entorhinal_cortex_right" "fusiform_gyrus_right" "inferior_parietal_gyrus_right" "inferior_temporal_gyrus_right" "cingulate_gyrus_isthmus_right" "lateral_occipital_cortex_right" "lateral_orbitofrontal_cortex_right" "lingual_gyrus_right" "medial_orbitofrontal_gyrus_right" "middle_temporal_gyrus_right" "parahippocampal_gyrus_right" "paracentral_gyrus_right" "inferior_frontal_gyrus_pars_opercularis_right" "inferior_frontal_gyrus_pars_orbitalis_right" "inferior_frontal_gyrus_pars_triangularis_right" "pericalcarine_cortex_right" "postcentral_gyrus_right" "posterior_cingulate_gyrus_right" "precentral_gyrus_right" "precuneus_right" "rostral_anterior_cingulate_cortex_right" "rostral_middle_frontal_gyrus_right" "superior_frontal_gyrus_right" "superior_parietal_gyrus_right" "superior_temporal_gyrus_right" "supramarginal_gyrus_right" "frontal_pole_right" "temporal_pole_right" "transverse_temporal_gyrus_right" "insula_right"
"banks_superior_temporal_sulcus_left" 0 0 0 0 0 0.000610633087458841 0.000624322439014923 0.000601199796249809 0.000607877122607549 0.000594966189859087 0 0 0 0.000621223299100444 0 0 0 0 0 0 0.000595792283571484 0.000611635571219525 0.000587084485957503 0.000662156646217671 0 0 0.000588780344765526 0.000583841426872114 0.000607139609910642 0.000575348551322642 0 0 0.000608516501306071 0.000605147997501455 0 0 0.0006001497202612 0 0 0 0 0 0 0 0 0 0 0 0 0 0 0 0 0 0 0.000635425479325339 0.000587692681746638 0 0 0 0.000609953049577889 0 0 0.000616689393275173 0 0 0 0
"caudal_anterior_cingulate_cortex_left" 0 0 0.000566381890334559 0 0 0 0.000553188352991182 0 0.000549842551317284 0.000557844910230165 0.000559296958650593 0 0 0.000569896260107033 0 0 0.000578459364315979 0.000582495210538521 0.000572371867600309 0 0.000546881209926384 0.00061754708910369 0.000565801909508227 0.000550111416368013 0.000577159210400238 0.000582868188005948 0.000575739276536315 0.000544301472005473 0 0.000538956126305686 0 0 0 0.000563424609860998 0 0.000771021285813836 0.000593728323874569 0 0 0 0 0 0 0 0.000553691613959934 0 0.000560000939149648 0 0 0.0005697852157629 0.000582495782690513 0 0.000591958922213597 0 0.000566114481714938 0.000574355441528662 0.000567464411767594 0 0.000593026868944712 0.00059934735214226 0.000590657855969882 0 0 0 0.000572190683811155 0 0 0.000558293215877868
"caudal_middle_frontal_gyrus_left" 0 0.000566381890334559 0 0 0 0.000612696939661877 0.000563222358109678 0.000574917264078418 0.000566304140985915 0.000592075492350283 0.000553913390428167 0 0 0.000582631183911298 0 0.000571608072320787 0.000558593827760089 0.000580876706753874 0.0005792365901787 0 0.000553517040532354 0.000582879956836881 0.00058062376879566 0.00056096480593026 0.00058236731628003 0.000577383666782518 0.000568824532576105 0.00054987168366605 0.000606329160973804 0.000550525351355828 0 0 0.000570688221985847 0.00055069910047691 0.000606687023797918 0.000604886681865488 0.000598238825012875 0 0 0.000632893618683154 0.000590247218210418 0.000615300809565855 0.000610269167154189 0 0.000590500000679336 0 0.000585077121205171 0.000613387295946215 0 0.000602181558350528 0.000584888378865489 0.000603531951786 0.000602465580491127 0 0.000593426295564217 0.00059893628933529 0.00060352227089896 0.000601300661600244 0.000595296637524967 0.000589475382102566 0.000581246052201048 0.00059667006555485 0 0.00059994288972409 0 0 0.000642010774030917 0.000612186801250096
"cuneus_left" 0 0 0 0 0 0 0.000628690690220534 0 0 0.000694045814208882 0 0.000918626792827004 0 0 0 0 0 0 0 0.000669469760448183 0 0 0 0.000666230371099555 0 0 0 0.000663548650852924 0 0 0 0 0 0 0 0 0 0.000685909904819943 0 0 0 0 0 0 0 0 0 0 0 0 0 0 0 0 0 0 0 0 0 0 0 0 0 0 0 0 0 0
"entorhinal_cortex_left" 0 0 0 0 0 0.000669027339604934 0 0 0 0 0.000876116061877182 0.000720525773632916 0 0 0.000941201023170257 0 0 0 0 0 0 0 0 0 0 0 0 0 0.000690877754062279 0 0 0.000736027562345881 0 0.000709357450901308 0 0 0 0 0.000777275625441022 0 0 0 0.000783587233490907 0 0 0 0 0 0.000770524377115687 0 0 0 0 0 0 0 0 0 0 0 0.000636897737647655 0 0 0 0 0 0 0
"fusiform_gyrus_left" 0.000610633087458841 0 0.000612696939661877 0 0.000669027339604934 0 0.000592747280033436 0.000638431273908463 0.000716539992758672 0.000623033920150405 0 0.000691866554540047 0.000613907152884702 0.000615261544310616 0.000666883248167438 0 0 0 0 0.000640931461532848 0.000598268093457204 0.000647797838614953 0.000612749879695004 0.000773669791676599 0 0 0.000609050777423986 0.000600520317731593 0.000636841757206263 0.000637093703088422 0 0.000691627245696584 0.000641548663085231 0.000664512587535837 0.000677969894867207 0 0.000659751651282431 0 0 0.000674930479293978 0.000645932119486814 0.000667293319951072 0.000675981841618494 0.000649177224274571 0 0 0 0.00062146333777793 0 0.000737068872559817 0 0 0 0 0.000647137812209724 0.000666555509068702 0.000640230402152172 0 0.000650118285090058 0 0.000643658455140042 0.000632490572630247 0.000615011212346809 0.000655361943716099 0 0 0.000683951099952916 0.000655271317485884
"inferior_parietal_gyrus_left" 0.000624322439014923 0.000553188352991182 0.000563222358109678 0.000628690690220534 0 0.000592747280033436 0 0.000587874000766646 0.000599695226745454 0.000588074260862314 0 0.000631389834174981 0 0.000587479661731633 0 0.000593230777360683 0 0 0 0.000670719701405927 0.000585591937750665 0.000580603276358229 0.00058064808324265 0.000598158473210018 0 0 0.000560071052916952 0.000581599552269343 0.000578037239858546 0.000593626217250976 0 0 0.00060559776459159 0.000573914343244557 0 0 0.000586283482833933 0 0 0 0 0 0.00060221104417433 0 0 0 0 0 0 0 0 0 0.000628666789887384 0 0 0.000605950945525047 0.000590812879398211 0 0 0 0.000570297938878114 0.000601473787254798 0 0.000584125660708106 0 0 0 0.000618233954668715
"inferior_temporal_gyrus_left" 0.000601199796249809 0 0.000574917264078418 0 0 0.000638431273908463 0.000587874000766646 0 0.000644142083131646 0.000645192989737183 0 0 0 0.000617033625017982 0.000656569668638323 0.000601784331038313 0 0 0 0 0.00059497933155708 0.000602756063604317 0.000605935361511005 0.000614790055215964 0 0 0.000579453254609218 0.000597222573180055 0.000628922700412437 0.000605930480566413 0 0.00069331281148538 0.000599792294423092 0.000624651957608551 0 0 0.000583043614140214 0 0 0 0 0 0.000651019966154105 0 0 0 0 0 0 0 0 0 0 0 0 0.000618845033595482 0.000607459374796091 0 0 0 0.000598032968168007 0.000587076630114595 0 0.000616107173372778 0 0 0 0
"cingulate_gyrus_isthmus_left" 0.000607877122607549 0.000549842551317284 0.000566304140985915 0 0 0.000716539992758672 0.000599695226745454 0.000644142083131646 0 0.000706361758830262 0 0.000758654739537078 0 0.000620840963224024 0 0.000601539400766337 0 0 0 0.000617624721535676 0.000610301343664128 0.000598490179489415 0.000590847450984977 0.000623260374477149 0 0 0.000577748919005503 0.000602809845919261 0.000656854281399357 0.000583038363351114 0 0 0.000640150787864365 0.000633595431462042 0.000668299664968388 0 0.00065260287325361 0 0 0.000713027145736788 0 0.000662667388964255 0.000892884004265854 0.000608657911671145 0 0 0 0.000649683713441065 0 0 0 0 0 0 0.00059524723172049 0.00064303291248869 0.000617283457411634 0.000795414757525023 0 0 0.000595596085325178 0.000645557029893345 0.000842288461033192 0.000655713309044732 0 0 0.000823978955788045 0.000615094996372438
"lateral_occipital_cortex_left" 0.000594966189859087 0.000557844910230165 0.000592075492350283 0.000694045814208882 0 0.000623033920150405 0.000588074260862314 0.000645192989737183 0.000706361758830262 0 0 0.000626635512923742 0 0.000593888093716283 0.000635609288448149 0.000610347124209665 0 0 0 0.000653603065251794 0.000595517077489358 0.000608030248447835 0.000584437965309996 0.000698082484086082 0 0 0.000599062665202053 0.000599961449349552 0.000624147725844863 0.000592470285503868 0 0 0.000621382252063525 0.000649308421798971 0.000721608534960952 0 0.000607154310069889 0 0 0.00071068130231362 0 0 0.000664213543712073 0 0 0 0 0 0 0 0 0 0 0 0.00058152226324196 0.000635620301515058 0.000618409858121184 0 0 0 0.000600967800006418 0 0 0.000643163456967042 0 0 0 0.000589957097005533
"lateral_orbitofrontal_cortex_left" 0 0.000559296958650593 0.000553913390428167 0 0.000876116061877182 0 0 0 0 0 0 0 0.000625962132609615 0 0 0 0.000595081699309377 0.000630087571342877 0.000621520400721104 0 0.000556701343196632 0 0.000553105184785258 0 0.000635082477537695 0.000617335982865855 0.000561086679196222 0 0 0 0.000570951064277117 0.000770005996360337 0 0.000673435686662708 0 0.000585026886764671 0.000576989837298723 0 0 0 0 0 0 0 0 0 0.000612290664010904 0 0 0 0.000590843676144761 0 0 0 0 0 0.000587029518368293 0 0.000668083033273416 0.00058749322973751 0.000580086489189773 0 0 0 0 0 0 0
"lingual_gyrus_left" 0 0 0 0.000918626792827004 0.000720525773632916 0.000691866554540047 0.000631389834174981 0 0.000758654739537078 0.000626635512923742 0 0 0 0 0.000777848273477455 0 0 0 0 0.000645733067167245 0.000681210619565548 0 0.000666775318753123 0.00081991016495776 0 0 0 0.000651577038831747 0.000723696812417978 0.000701402757205035 0 0 0.000723510319744851 0 0 0 0 0 0 0 0 0 0 0 0 0 0 0 0 0 0 0 0 0 0 0 0 0 0 0 0 0 0 0 0 0 0 0
"medial_orbitofrontal_gyrus_left" 0 0 0 0 0 0.000613907152884702 0 0 0 0 0.000625962132609615 0 0 0 0 0 0 0.000598377861491517 0 0 0 0 0 0 0.000657637703422265 0.000664316303386 0.000619613859986121 0.000570998667869735 0 0 0.000719015221124968 0 0 0.000718995099006283 0 0.000577066095605008 0.000587553259798895 0 0 0 0 0 0 0 0.000689636197527965 0 0.000734072939943544 0 0 0 0 0 0 0 0 0 0 0 0.000716482101912022 0 0.000577159345641979 0 0 0 0.000680631933035321 0 0 0.000587281713763808
"middle_temporal_gyrus_left" 0.000621223299100444 0.000569896260107033 0.000582631183911298 0 0 0.000615261544310616 0.000587479661731633 0.000617033625017982 0.000620840963224024 0.000593888093716283 0 0 0 0 0 0.000601723655549236 0 0 0 0 0.00059611894291495 0.000597186760047492 0.00059546736679786 0.000610193851404719 0 0 0.000577767067135893 0.000594108255393658 0.000609974138655337 0.000573548155542379 0 0.00053366096707848 0.000605505696283531 0.000617279862855978 0.000593530995734369 0 0.000601201968848854 0 0 0.00064519509477588 0.000606957777378157 0 0.000621087421715097 0 0 0 0 0 0 0 0 0 0.000625170193561937 0 0.000615355285652579 0.000611397297052665 0.000597356436009603 0.000595781602110645 0 0 0.000597693522895358 0 0.000617834077733893 0.000613851937229847 0 0 0.000590395516129526 0.000630937295674361
"parahippocampal_gyrus_left" 0 0 0 0 0.000941201023170257 0.000666883248167438 0 0.000656569668638323 0 0.000635609288448149 0 0.000777848273477455 0 0 0 0 0 0 0 0 0 0 0 0 0 0 0 0 0.000719835356544989 0 0 0 0 0.000714674098794915 0 0 0 0 0.000787371619335178 0 0 0 0 0 0 0 0 0 0.000751768489690254 0 0 0 0 0 0 0 0 0 0 0 0.000684633311657868 0 0 0 0 0 0 0
"paracentral_gyrus_left" 0 0 0.000571608072320787 0 0 0 0.000593230777360683 0.000601784331038313 0.000601539400766337 0.000610347124209665 0 0 0 0.000601723655549236 0 0 0 0 0 0 0.000674609188939386 0.000597627964181131 0.000614237920605816 0.000606720327809037 0 0 0.000610023146426695 0.000610546462824458 0 0.000579162020255109 0 0 0 0 0 0 0.000578040629689344 0 0 0 0 0.000631945572421814 0.000609822887761692 0.000616520131468736 0 0 0 0 0 0 0 0 0 0 0 0.000607280847690194 0 0 0 0 0.00057792143595979 0 0 0 0 0 0 0
"inferior_frontal_gyrus_pars_opercularis_left" 0 0.000578459364315979 0.000558593827760089 0 0 0 0 0 0 0 0.000595081699309377 0 0 0 0 0 0 0.00059777601736166 0.00059416309451053 0 0.000557567119784178 0 0.000650654843487834 0 0.000586613425062541 0.000596276764389011 0.000578880656406286 0 0 0 0 0 0 0.000581615023384858 0 0.000615917496448723 0.000587818267973619 0 0 0 0 0 0 0 0 0 0 0 0 0 0.000594398909664625 0.000607213374456727 0.000601904151952947 0 0 0 0 0 0 0.00060054681760364 0.000590637597833419 0 0 0 0 0 0 0.000725716665250462
"inferior_frontal_gyrus_pars_orbitalis_left" 0 0.000582495210538521 0.000580876706753874 0 0 0 0 0 0 0 0.000630087571342877 0 0.000598377861491517 0 0 0 0.00059777601736166 0 0.000616775005413405 0 0 0 0 0 0.000612924819966587 0.000621017667976812 0.000582806570440172 0 0.000596506439347454 0 0 0 0 0.000583655899863698 0 0.000589997911939134 0.000583965798604121 0 0 0 0 0 0 0 0 0 0 0 0 0 0.00059237480285887 0 0 0 0 0 0.000625002692615954 0 0 0.000605346160368345 0.000586325742148214 0 0 0 0 0 0 0
"inferior_frontal_gyrus_pars_triangularis_left" 0 0.000572371867600309 0.0005792365901787 0 0 0 0 0 0 0 0.000621520400721104 0 0 0 0 0 0.00059416309451053 0.000616775005413405 0 0 0 0 0.000581346351810333 0 0.000594269087635061 0.00062432367874503 0.00058364775909321 0 0 0 0 0 0 0.000579864569247129 0 0.000591434424224958 0.000589988267863456 0 0 0 0 0 0 0 0 0 0 0 0 0 0.000591578829966728 0 0 0 0 0.000582405828880519 0.000635444770662299 0 0 0.000580480047797817 0.000580924458794832 0 0 0 0 0 0 0
"pericalcarine_cortex_left" 0 0 0 0.000669469760448183 0 0.000640931461532848 0.000670719701405927 0 0.000617624721535676 0.000653603065251794 0 0.000645733067167245 0 0 0 0 0 0 0 0 0 0 0.000586165391283079 0.000674927560103274 0 0 0 0.000653738644606828 0 0 0 0 0 0 0 0 0 0 0 0 0 0 0 0 0 0 0 0 0 0 0 0 0 0 0 0 0 0 0 0 0 0 0 0 0 0 0 0
"postcentral_gyrus_left" 0.000595792283571484 0.000546881209926384 0.000553517040532354 0 0 0.000598268093457204 0.000585591937750665 0.00059497933155708 0.000610301343664128 0.000595517077489358 0.000556701343196632 0.000681210619565548 0 0.00059611894291495 0 0.000674609188939386 0.000557567119784178 0 0 0 0 0.000599290400742778 0.00059173324560779 0.000589276383807302 0.000575424132200707 0.00057452360621272 0.000553850037145845 0.000616202357024452 0.000594819464692147 0.000602622909236254 0 0 0.000593704203491689 0.000575364344213377 0 0.000579412783244902 0.000593294922684228 0 0 0 0 0 0.000621842823427973 0 0 0 0.00059065087474632 0 0 0.000548008824695133 0.000590933732032046 0.000571995478401696 0.000622669331914514 0 0.000598706617029015 0.000610975232053733 0.000606233765984236 0 0.0005787769683972 0.000592871872944221 0.00058083635303957 0.000597766261031446 0 0.000603793949932498 0 0 0 0.000602034840864282
"posterior_cingulate_gyrus_left" 0.000611635571219525 0.00061754708910369 0.000582879956836881 0 0 0.000647797838614953 0.000580603276358229 0.000602756063604317 0.000598490179489415 0.000608030248447835 0 0 0 0.000597186760047492 0 0.000597627964181131 0 0 0 0 0.000599290400742778 0 0.000584371539212005 0.00061928236529341 0 0.000573774659305063 0.000571630511609406 0.000580842769690003 0.000598277113735037 0.000601269050852755 0 0 0.000620019019523617 0.00057153306064486 0 0.000600019888086085 0.000585898724520943 0 0 0.000664979507944417 0 0.000614664875148866 0.000704042574403658 0 0 0 0 0 0 0.000592431530755985 0.000575939960924021 0 0.000595891777000753 0 0.000593904954983204 0.000718950249468497 0.000590404777743552 0 0 0.000714271118707933 0.000600850901917119 0 0 0.000610015827225839 0 0 0 0.000591166838584415
"precentral_gyrus_left" 0.000587084485957503 0.000565801909508227 0.00058062376879566 0 0 0.000612749879695004 0.00058064808324265 0.000605935361511005 0.000590847450984977 0.000584437965309996 0.000553105184785258 0.000666775318753123 0 0.00059546736679786 0 0.000614237920605816 0.000650654843487834 0 0.000581346351810333 0.000586165391283079 0.00059173324560779 0.000584371539212005 0 0.000589272482504673 0.000589998932895554 0.000582238330568275 0.00056646523173989 0.00058397907466719 0.000590661530714495 0.00057225891817397 0 0 0.000605925806189174 0.000579598456645509 0.00059552821178734 0.000599556546888618 0.000591488614712359 0 0 0.000628629212645023 0 0.000624113804447543 0.000597718067371011 0.000603208142093151 0 0 0.000597861533413707 0.000614785707770288 0 0.000587227088903612 0.000591939144773138 0.00059909766069798 0.000600654460255615 0 0.000597223572621334 0.000596895432033393 0.000583331051629865 0.000610344959608265 0.000600602625751135 0.000601289292015513 0.000581798000703566 0.000601968904841755 0.000602741887419545 0.000595877366160906 0.000590054658488721 0 0.000607715021246106 0.000611483806416073
"precuneus_left" 0.000662156646217671 0.000550111416368013 0.00056096480593026 0.000666230371099555 0 0.000773669791676599 0.000598158473210018 0.000614790055215964 0.000623260374477149 0.000698082484086082 0 0.00081991016495776 0 0.000610193851404719 0 0.000606720327809037 0 0 0 0.000674927560103274 0.000589276383807302 0.00061928236529341 0.000589272482504673 0 0 0.000575099214052101 0.000567637054617025 0.000625056379976768 0.000658376081722738 0.000580849198925007 0 0 0.000606636108244373 0.000576385420371529 0 0.000572996870326676 0.000593192758281581 0 0 0.000639694791308583 0 0 0.000612192086543155 0 0 0 0 0 0 0 0 0 0.000577895442771782 0 0.000581681657240527 0.000661543419511103 0.000605414860122839 0 0.000580151904531369 0.000617819351041895 0.000577210889986341 0.000594243160932609 0 0.000613880221621663 0 0 0 0.00060362898976359
"rostral_anterior_cingulate_cortex_left" 0 0.000577159210400238 0.00058236731628003 0 0 0 0 0 0 0 0.000635082477537695 0 0.000657637703422265 0 0 0 0.000586613425062541 0.000612924819966587 0.000594269087635061 0 0.000575424132200707 0 0.000589998932895554 0 0 0.000610831834933922 0.000585558158654962 0 0 0.000551731261070993 0 0 0 0.000590418214682732 0 0.000726621972228052 0.000586395333627917 0 0 0 0 0 0 0 0 0 0.000651382193035253 0 0 0 0.000592677553627959 0.000592460802293069 0.000692691299926768 0 0 0 0.000624852213324065 0 0.000761443601950319 0.000661716270191912 0.000585557853679741 0 0 0 0 0 0 0.000603944347112419
"rostral_middle_frontal_gyrus_left" 0 0.000582868188005948 0.000577383666782518 0 0 0 0 0 0 0 0.000617335982865855 0 0.000664316303386 0 0 0 0.000596276764389011 0.000621017667976812 0.00062432367874503 0 0.00057452360621272 0.000573774659305063 0.000582238330568275 0.000575099214052101 0.000610831834933922 0 0.000592462923764332 0.000574463270438998 0 0.000567134204821694 0.000636102990341902 0 0 0.00058613602454957 0 0.000596591903266148 0.000590163159130217 0 0 0 0 0 0 0 0.000593649023354045 0 0.000587591325723474 0 0 0.000573850923604585 0.000595809770778185 0.000592880204537497 0.000593992871546688 0 0 0.000596057389771903 0.00060163567147149 0 0.000600530886455658 0.000597616236680043 0.000585495483402233 0.000633390340521529 0 0.000632246023197128 0.000591803081113004 0 0 0.000605234385134625
"superior_frontal_gyrus_left" 0.000588780344765526 0.000575739276536315 0.000568824532576105 0 0 0.000609050777423986 0.000560071052916952 0.000579453254609218 0.000577748919005503 0.000599062665202053 0.000561086679196222 0 0.000619613859986121 0.000577767067135893 0 0.000610023146426695 0.000578880656406286 0.000582806570440172 0.00058364775909321 0 0.000553850037145845 0.000571630511609406 0.00056646523173989 0.000567637054617025 0.000585558158654962 0.000592462923764332 0 0.000555414422615639 0.00058394235863005 0.000549418359943918 0.000688707908685774 0 0.000560417031997241 0.000564043200973838 0.000613742946585614 0.00060353523728148 0.000597007737355689 0 0 0.000618046077034258 0 0.000613103309725563 0.000598180268960919 0.000601351308101294 0.000582738676333698 0 0.000574605509651569 0.000622381468685004 0 0.000578978386446175 0.000584122337916386 0.000603213437574956 0.000596854283498295 0 0.000591508728810895 0.000607026129258675 0.00059447370289615 0.000586236804453217 0.000582474980677662 0.000586232263934766 0.000585656601556216 0.000589730025718473 0 0.000589729512817357 0 0 0.000616765318991346 0.000605011964814385
"superior_parietal_gyrus_left" 0.000583841426872114 0.000544301472005473 0.00054987168366605 0.000663548650852924 0 0.000600520317731593 0.000581599552269343 0.000597222573180055 0.000602809845919261 0.000599961449349552 0 0.000651577038831747 0.000570998667869735 0.000594108255393658 0 0.000610546462824458 0 0 0 0.000653738644606828 0.000616202357024452 0.000580842769690003 0.00058397907466719 0.000625056379976768 0 0.000574463270438998 0.000555414422615639 0 0.000581835964484311 0.000565246306779376 0 0 0.000599101970670235 0.000568175202427801 0 0 0.000596927095756887 0.000762608498803218 0 0.000621165260366688 0.000623066607958459 0.000585102623775657 0.000616750876913852 0 0.000607979323416774 0 0 0.000591002013786017 0 0.000609450496351969 0.000608460470947195 0 0.000643227706974399 0 0.000594619007609488 0.000592771523167747 0.000610814634994252 0.000607748919745325 0.000614499183581761 0.000628724169817936 0.000586125566561255 0.000594131672733823 0 0.000594704568583561 0 0 0 0.000612374314193532
"superior_temporal_gyrus_left" 0.000607139609910642 0 0.000606329160973804 0 0.000690877754062279 0.000636841757206263 0.000578037239858546 0.000628922700412437 0.000656854281399357 0.000624147725844863 0 0.000723696812417978 0 0.000609974138655337 0.000719835356544989 0 0 0.000596506439347454 0 0 0.000594819464692147 0.000598277113735037 0.000590661530714495 0.000658376081722738 0 0 0.00058394235863005 0.000581835964484311 0 0.000592325774052654 0 0.000677813975732573 0.000627742442114366 0.000654225515981173 0 0 0.000615982838449702 0 0 0 0.000644249404390793 0.00064136139167072 0.000651534315347666 0 0 0 0 0.000621436351015003 0 0 0 0 0 0 0.000588488556047634 0.000630013075853008 0.00060571030228916 0 0 0 0.000603905188010876 0 0 0.000639998576528227 0 0 0 0.000676059766605834
"supramarginal_gyrus_left" 0.000575348551322642 0.000538956126305686 0.000550525351355828 0 0 0.000637093703088422 0.000593626217250976 0.000605930480566413 0.000583038363351114 0.000592470285503868 0 0.000701402757205035 0 0.000573548155542379 0 0.000579162020255109 0 0 0 0 0.000602622909236254 0.000601269050852755 0.00057225891817397 0.000580849198925007 0.000551731261070993 0.000567134204821694 0.000549418359943918 0.000565246306779376 0.000592325774052654 0 0 0 0.000617865913191397 0.000563865594746885 0 0.000575149535741643 0.00059944021871349 0 0 0.000649917559051424 0.00058984514956209 0 0.000632417641282408 0.000587797365428237 0.000602178586054022 0 0.000588586600916904 0.000631444770982298 0 0 0.000573873239450563 0.000694096354196818 0.000603081496576646 0 0.000598939518790531 0.00060893546199056 0.000604073817540258 0.000632654222701565 0.000581055283800687 0.000603655385585179 0.000594969041607509 0.00060170671353299 0.000637530090619039 0.000607573350668364 0 0 0.000646292923007936 0.000615550250764285
"frontal_pole_left" 0 0 0 0 0 0 0 0 0 0 0.000570951064277117 0 0.000719015221124968 0 0 0 0 0 0 0 0 0 0 0 0 0.000636102990341902 0.000688707908685774 0 0 0 0 0 0 0 0 0 0 0 0 0 0 0 0 0 0 0 0 0 0 0 0 0 0 0 0 0 0 0 0 0 0.000887843079434427 0 0 0 0.000546869973361315 0 0 0
"temporal_pole_left" 0 0 0 0 0.000736027562345881 0.000691627245696584 0 0.00069331281148538 0 0 0.000770005996360337 0 0 0.00053366096707848 0 0 0 0 0 0 0 0 0 0 0 0 0 0 0.000677813975732573 0 0 0 0 0.000716056030978908 0 0 0 0 0 0 0 0 0 0 0 0 0 0 0 0 0 0 0 0 0 0 0 0 0 0 0 0 0 0 0 0 0 0
"transverse_temporal_gyrus_left" 0.000608516501306071 0 0.000570688221985847 0 0 0.000641548663085231 0.00060559776459159 0.000599792294423092 0.000640150787864365 0.000621382252063525 0 0.000723510319744851 0 0.000605505696283531 0 0 0 0 0 0 0.000593704203491689 0.000620019019523617 0.000605925806189174 0.000606636108244373 0 0 0.000560417031997241 0.000599101970670235 0.000627742442114366 0.000617865913191397 0 0 0 0.000637648898735802 0 0 0.000590992987128485 0 0 0 0 0 0.00066246658268926 0 0 0 0 0 0 0 0 0 0 0 0.000697254664566294 0.000625424269378957 0.000610550993139626 0 0 0 0.000597367998129699 0 0 0.000617404121119673 0 0 0 0
"insula_left" 0.000605147997501455 0.000563424609860998 0.00055069910047691 0 0.000709357450901308 0.000664512587535837 0.000573914343244557 0.000624651957608551 0.000633595431462042 0.000649308421798971 0.000673435686662708 0 0.000718995099006283 0.000617279862855978 0.000714674098794915 0 0.000581615023384858 0.000583655899863698 0.000579864569247129 0 0.000575364344213377 0.00057153306064486 0.000579598456645509 0.000576385420371529 0.000590418214682732 0.00058613602454957 0.000564043200973838 0.000568175202427801 0.000654225515981173 0.000563865594746885 0 0.000716056030978908 0.000637648898735802 0 0 0.000603402609817867 0.000595040515230592 0 0 0 0 0 0.000777488009804991 0 0 0 0.000595168382557752 0 0 0.000591375948455408 0.000597179127780183 0.000601218895812546 0.000603508531649267 0 0.000647502697463162 0.000620670230709322 0.00062053427763395 0.00061206489812661 0.000607894353102304 0.000598188961194686 0.000591358532053749 0.000623164909080899 0.000625991666836821 0.000623433972234993 0.000608469299128613 0 0 0.000635012441410947
"banks_superior_temporal_sulcus_right" 0 0 0.000606687023797918 0 0 0.000677969894867207 0 0 0.000668299664968388 0.000721608534960952 0 0 0 0.000593530995734369 0 0 0 0 0 0 0 0 0.00059552821178734 0 0 0 0.000613742946585614 0 0 0 0 0 0 0 0 0 0.000569814119353898 0 0 0.000639138176680449 0.000570697084128441 0.00059937149505506 0.000585932754527159 0.000593043714354462 0 0.000597649227818308 0 0.000605675027232798 0 0.000588083810440929 0 0 0 0 0.000592656907818408 0.000596125278041767 0.00058361678438299 0.00059702933228489 0 0 0.000578100174404369 0.000576050823501302 0.000625648563826538 0.000587286915937507 0 0 0.000591561715816705 0.000615567497129115
"caudal_anterior_cingulate_cortex_right" 0 0.000771021285813836 0.000604886681865488 0 0 0 0 0 0 0 0.000585026886764671 0 0.000577066095605008 0 0 0 0.000615917496448723 0.000589997911939134 0.000591434424224958 0 0.000579412783244902 0.000600019888086085 0.000599556546888618 0.000572996870326676 0.000726621972228052 0.000596591903266148 0.00060353523728148 0 0 0.000575149535741643 0 0 0 0.000603402609817867 0 0 0.000582307636769206 0 0 0 0 0 0.00056200525742899 0 0 0 0.000613985332181271 0 0 0.000565615056553407 0.000585646681489228 0.00058754085040535 0.000593012241165266 0 0 0.000594903211006063 0.0005750554601935 0.000565681135433143 0.000616364480890991 0.000590392991204491 0.000587321799402583 0 0 0 0.00060171171310799 0 0 0.000568737028677465
"caudal_middle_frontal_gyrus_right" 0.0006001497202612 0.000593728323874569 0.000598238825012875 0 0 0.000659751651282431 0.000586283482833933 0.000583043614140214 0.00065260287325361 0.000607154310069889 0.000576989837298723 0 0.000587553259798895 0.000601201968848854 0 0.000578040629689344 0.000587818267973619 0.000583965798604121 0.000589988267863456 0 0.000593294922684228 0.000585898724520943 0.000591488614712359 0.000593192758281581 0.000586395333627917 0.000590163159130217 0.000597007737355689 0.000596927095756887 0.000615982838449702 0.00059944021871349 0 0 0.000590992987128485 0.000595040515230592 0.000569814119353898 0.000582307636769206 0 0 0.000606427925865634 0.000599583864669647 0.000567580462912899 0.000583031990718624 0.000579543481399017 0.000579613010210705 0.000554726896094886 0.000605837960060782 0.000571071068184438 0.000578197275643363 0 0.000569788029171798 0.00055309125668836 0.000582429984447815 0.000577978391184922 0 0.000556794235834458 0.000572946722378259 0.0005470800325378 0.000577689373645872 0.000574201085114376 0.000586494624537212 0.000559907963605004 0.000543955338400843 0.000565543322389763 0.00054406953140232 0.000594863702863581 0 0.000553818785859356 0.000546272186500447
"cuneus_right" 0 0 0 0.000685909904819943 0 0 0 0 0 0 0 0 0 0 0 0 0 0 0 0 0 0 0 0 0 0 0 0.000762608498803218 0 0 0 0 0 0 0 0 0 0 0 0.000626279345154004 0 0.000590011603197443 0 0.000607975594942023 0 0 0 0 0 0 0 0 0 0.000641706394005837 0 0 0 0.000627970930354109 0 0 0 0.000620143534076908 0 0 0 0 0 0
"entorhinal_cortex_right" 0 0 0 0 0.000777275625441022 0 0 0 0 0 0 0 0 0 0.000787371619335178 0 0 0 0 0 0 0 0 0 0 0 0 0 0 0 0 0 0 0 0 0 0.000606427925865634 0 0 0.000682188943257037 0 0.000679764635064296 0.000817012839705645 0 0.000888770781666285 0 0.000983892585463505 0 0.000883607977300001 0 0 0 0 0 0 0 0 0 0 0 0 0 0 0 0 0.000791805348455174 0 0.000669595122398089
"fusiform_gyrus_right" 0 0 0.000632893618683154 0 0 0.000674930479293978 0 0 0.000713027145736788 0.00071068130231362 0 0 0 0.00064519509477588 0 0 0 0 0 0 0 0.000664979507944417 0.000628629212645023 0.000639694791308583 0 0 0.000618046077034258 0.000621165260366688 0 0.000649917559051424 0 0 0 0 0.000639138176680449 0 0.000599583864669647 0.000626279345154004 0.000682188943257037 0 0.000596960527328539 0.000618525044784134 0.000704281910228153 0.000610033859616713 0 0.000710915228900988 0 0.000609379534417568 0.000659203291202966 0.000578822913138529 0 0 0 0.000612290140467742 0.000611600519072643 0.000657878588176601 0.000645873169113418 0.000747577819366241 0 0 0.000603808347456752 0.000586701626024965 0.000632763940327516 0.000672144315772068 0 0.000716956577423722 0.000626775367595011 0.00065641662543105
"inferior_parietal_gyrus_right" 0 0 0.000590247218210418 0 0 0.000645932119486814 0 0 0 0 0 0 0 0.000606957777378157 0 0 0 0 0 0 0 0 0 0 0 0 0 0.000623066607958459 0.000644249404390793 0.00058984514956209 0 0 0 0 0.000570697084128441 0 0.000567580462912899 0 0 0.000596960527328539 0 0.000587598328100974 0.000593450861909445 0.000568513525807747 0 0.000620230103706366 0 0.000604534566013681 0 0.000573469876540634 0 0 0 0.000588946599124843 0.000590848812226103 0.000593089580936138 0.000583662765229327 0.000606286316506259 0 0 0.00058986675455455 0.000588689610039986 0.000603649594503283 0.000600158296841862 0 0 0.000587020823734524 0.000586228486578783
"inferior_temporal_gyrus_right" 0 0 0.000615300809565855 0 0 0.000667293319951072 0 0 0.000662667388964255 0 0 0 0 0 0 0.000631945572421814 0 0 0 0 0 0.000614664875148866 0.000624113804447543 0 0 0 0.000613103309725563 0.000585102623775657 0.00064136139167072 0 0 0 0 0 0.00059937149505506 0 0.000583031990718624 0.000590011603197443 0.000679764635064296 0.000618525044784134 0.000587598328100974 0 0.000635668810808763 0.000602296428011715 0 0.000637042675312575 0 0.000622923556756983 0 0.000601828791558908 0 0 0 0.000583121954640195 0.000606272323626494 0.000604756433424389 0.000601893786974101 0.000626166497258978 0 0 0.00059673889554926 0.000593635502338867 0.000626828438387263 0.000599575279022858 0 0.000711322901950546 0.000619457129442321 0.000630670674903582
"cingulate_gyrus_isthmus_right" 0 0 0.000610269167154189 0 0.000783587233490907 0.000675981841618494 0.00060221104417433 0.000651019966154105 0.000892884004265854 0.000664213543712073 0 0 0 0.000621087421715097 0 0.000609822887761692 0 0 0 0 0.000621842823427973 0.000704042574403658 0.000597718067371011 0.000612192086543155 0 0 0.000598180268960919 0.000616750876913852 0.000651534315347666 0.000632417641282408 0 0 0.00066246658268926 0.000777488009804991 0.000585932754527159 0.00056200525742899 0.000579543481399017 0 0.000817012839705645 0.000704281910228153 0.000593450861909445 0.000635668810808763 0 0.000626735257429318 0 0.000678718376934279 0 0.000618282514833701 0.000757413744195445 0.000572458191737148 0 0 0.000564899840806992 0.000629375058139382 0.000593697247010923 0.00058545784114591 0.000571781254178191 0.000614444076669424 0 0 0.000574429201945298 0.000607865496456719 0.000609010946658752 0.000589237614365436 0 0 0.000697763932077571 0.000644204260414667
"lateral_occipital_cortex_right" 0 0 0 0 0 0.000649177224274571 0 0 0.000608657911671145 0 0 0 0 0 0 0.000616520131468736 0 0 0 0 0 0 0.000603208142093151 0 0 0 0.000601351308101294 0 0 0.000587797365428237 0 0 0 0 0.000593043714354462 0 0.000579613010210705 0.000607975594942023 0 0.000610033859616713 0.000568513525807747 0.000602296428011715 0.000626735257429318 0 0 0.000611531364011944 0 0.000598889337303054 0 0.000565551768984108 0 0 0 0.000651523995055151 0.000594605619249961 0.000591525402862918 0.000602296241797956 0.000646246333747635 0 0 0.000590989403275861 0.000580479749608656 0.000608440219966943 0.000603631443009494 0 0 0.000602709462749521 0.000598115719566195
"lateral_orbitofrontal_cortex_right" 0 0.000553691613959934 0.000590500000679336 0 0 0 0 0 0 0 0 0 0.000689636197527965 0 0 0 0 0 0 0 0 0 0 0 0 0.000593649023354045 0.000582738676333698 0.000607979323416774 0 0.000602178586054022 0 0 0 0 0 0 0.000554726896094886 0 0.000888770781666285 0 0 0 0 0 0 0 0.000621586408345484 0 0 0 0.00057255244899807 0.000621724737874257 0.000596588179297063 0 0 0.00055137754630851 0.00056336731723534 0 0.000605212212881584 0.000619791221789955 0.000551908783933272 0.000543412805992277 0.000781512564485729 0 0.000651612615036039 0.00092522143411202 0 0.000677324101613287
"lingual_gyrus_right" 0 0 0 0 0 0 0 0 0 0 0 0 0 0 0 0 0 0 0 0 0 0 0 0 0 0 0 0 0 0 0 0 0 0 0.000597649227818308 0 0.000605837960060782 0 0 0.000710915228900988 0.000620230103706366 0.000637042675312575 0.000678718376934279 0.000611531364011944 0 0 0 0.000620267578656796 0.000646440018000193 0.00060902394518561 0 0 0 0.000626215089347647 0.000607871061245009 0 0.000597234018695506 0.000670143693206348 0 0 0.000570186124775312 0.000603553390004684 0.000647678848359177 0.000600131754789043 0 0 0.000623196634785695 0.000591605466369369
"medial_orbitofrontal_gyrus_right" 0 0.000560000939149648 0.000585077121205171 0 0 0 0 0 0 0 0.000612290664010904 0 0.000734072939943544 0 0 0 0 0 0 0 0.00059065087474632 0 0.000597861533413707 0 0.000651382193035253 0.000587591325723474 0.000574605509651569 0 0 0.000588586600916904 0 0 0 0.000595168382557752 0 0.000613985332181271 0.000571071068184438 0 0.000983892585463505 0 0 0 0 0 0.000621586408345484 0 0 0 0 0.000553491380164685 0.000584145577846293 0.000595819551942909 0.0005865763193827 0 0 0.000567390258321951 0.000557836674038539 0 0.000618330525235083 0.000628793182559523 0.000564331179554009 0.000552361038069076 0 0.000557246024984701 0.000690182313802369 0 0 0.000591387725226715
"middle_temporal_gyrus_right" 0 0 0.000613387295946215 0 0 0.00062146333777793 0 0 0.000649683713441065 0 0 0 0 0 0 0 0 0 0 0 0 0 0.000614785707770288 0 0 0 0.000622381468685004 0.000591002013786017 0.000621436351015003 0.000631444770982298 0 0 0 0 0.000605675027232798 0 0.000578197275643363 0 0 0.000609379534417568 0.000604534566013681 0.000622923556756983 0.000618282514833701 0.000598889337303054 0 0.000620267578656796 0 0 0 0.000596202091368812 0 0 0 0 0.000603491695714771 0.000621164362057854 0.000600097080468067 0.000622427804577473 0 0 0.000591826738371748 0.000583787964857894 0.000668000619164085 0.000602563399414833 0 0.000718224929104637 0.000618069149571413 0.000627055333736272
"parahippocampal_gyrus_right" 0 0 0 0 0.000770524377115687 0 0 0 0 0 0 0 0 0 0.000751768489690254 0 0 0 0 0 0 0 0 0 0 0 0 0 0 0 0 0 0 0 0 0 0 0 0.000883607977300001 0.000659203291202966 0 0 0.000757413744195445 0 0 0.000646440018000193 0 0 0 0 0 0 0 0 0 0 0 0.000849956672754727 0 0 0 0 0 0 0 0 0 0
"paracentral_gyrus_right" 0 0.0005697852157629 0.000602181558350528 0 0 0.000737068872559817 0 0 0 0 0 0 0 0 0 0 0 0 0 0 0.000548008824695133 0.000592431530755985 0.000587227088903612 0 0 0.000573850923604585 0.000578978386446175 0.000609450496351969 0 0 0 0 0 0.000591375948455408 0.000588083810440929 0.000565615056553407 0.000569788029171798 0 0 0.000578822913138529 0.000573469876540634 0.000601828791558908 0.000572458191737148 0.000565551768984108 0 0.00060902394518561 0.000553491380164685 0.000596202091368812 0 0 0.000541178878348423 0.000568061531614193 0.000566626656283945 0 0.000632946054641428 0.000591295107130903 0.000610231396570793 0.000602668225264789 0.000563678057301361 0.000569992899479292 0.000571414816685075 0.000602847517271246 0.000592271746122037 0.000583563373602619 0 0 0.000577270556155121 0.000561286768403349
"inferior_frontal_gyrus_pars_opercularis_right" 0 0.000582495782690513 0.000584888378865489 0 0 0 0 0 0 0 0.000590843676144761 0 0 0 0 0 0.000594398909664625 0.00059237480285887 0.000591578829966728 0 0.000590933732032046 0.000575939960924021 0.000591939144773138 0 0.000592677553627959 0.000595809770778185 0.000584122337916386 0.000608460470947195 0 0.000573873239450563 0 0 0 0.000597179127780183 0 0.000585646681489228 0.00055309125668836 0 0 0 0 0 0 0 0.00057255244899807 0 0.000584145577846293 0 0 0.000541178878348423 0 0.000604010849427768 0.000603181119757569 0 0.00056483875903472 0.000560778876401174 0.000617354121362669 0.000549729832283905 0.000589608645626738 0.000599394989606605 0.000555107149936245 0.000569146733643668 0 0.000540614331231318 0.000606434634603753 0 0 0.000578855934668721
"inferior_frontal_gyrus_pars_orbitalis_right" 0 0 0.000603531951786 0 0 0 0 0 0 0 0 0 0 0 0 0 0.000607213374456727 0 0 0 0.000571995478401696 0 0.00059909766069798 0 0.000592460802293069 0.000592880204537497 0.000603213437574956 0 0 0.000694096354196818 0 0 0 0.000601218895812546 0 0.00058754085040535 0.000582429984447815 0 0 0 0 0 0 0 0.000621724737874257 0 0.000595819551942909 0 0 0.000568061531614193 0.000604010849427768 0 0.00060940730514598 0 0 0 0.000570694874682054 0 0.000602491839558022 0.000623586661181957 0.000584032870488286 0 0 0 0.000615576033662251 0 0 0.00059949776400165
"inferior_frontal_gyrus_pars_triangularis_right" 0 0.000591958922213597 0.000602465580491127 0 0 0 0.000628666789887384 0 0 0 0 0 0 0.000625170193561937 0 0 0.000601904151952947 0 0 0 0.000622669331914514 0.000595891777000753 0.000600654460255615 0.000577895442771782 0.000692691299926768 0.000593992871546688 0.000596854283498295 0.000643227706974399 0 0.000603081496576646 0 0 0 0.000603508531649267 0 0.000593012241165266 0.000577978391184922 0 0 0 0 0 0.000564899840806992 0 0.000596588179297063 0 0.0005865763193827 0 0 0.000566626656283945 0.000603181119757569 0.00060940730514598 0 0 0.000569078165484245 0.000580348766409294 0.000569461787109583 0 0.000587949140012932 0.000608980996329856 0.000577207542048774 0.000569801917353191 0 0.000564364302924807 0.000620337714862997 0 0 0.000583155757524346
"pericalcarine_cortex_right" 0 0 0 0 0 0 0 0 0 0 0 0 0 0 0 0 0 0 0 0 0 0 0 0 0 0 0 0 0 0 0 0 0 0 0 0 0 0.000641706394005837 0 0.000612290140467742 0.000588946599124843 0.000583121954640195 0.000629375058139382 0.000651523995055151 0 0.000626215089347647 0 0 0 0 0 0 0 0 0 0 0.000683453817567345 0.00062712589570409 0 0 0 0.000619224929522296 0 0.000594217884168294 0 0 0.000593191947897461 0
"postcentral_gyrus_right" 0 0.000566114481714938 0.000593426295564217 0 0 0.000647137812209724 0 0 0.00059524723172049 0.00058152226324196 0 0 0 0.000615355285652579 0 0 0 0 0 0 0.000598706617029015 0.000593904954983204 0.000597223572621334 0.000581681657240527 0 0 0.000591508728810895 0.000594619007609488 0.000588488556047634 0.000598939518790531 0 0 0.000697254664566294 0.000647502697463162 0.000592656907818408 0 0.000556794235834458 0 0 0.000611600519072643 0.000590848812226103 0.000606272323626494 0.000593697247010923 0.000594605619249961 0 0.000607871061245009 0 0.000603491695714771 0 0.000632946054641428 0.00056483875903472 0 0.000569078165484245 0 0 0.000580886609287958 0.000601691797608799 0.000605574668667255 0 0 0.000550362383695558 0.000597591386901739 0.000620990351698923 0.000606441418878548 0 0 0.000574576723705277 0.000587299557183648
"posterior_cingulate_gyrus_right" 0.000635425479325339 0.000574355441528662 0.00059893628933529 0 0 0.000666555509068702 0.000605950945525047 0.000618845033595482 0.00064303291248869 0.000635620301515058 0 0 0 0.000611397297052665 0 0.000607280847690194 0 0 0.000582405828880519 0 0.000610975232053733 0.000718950249468497 0.000596895432033393 0.000661543419511103 0 0.000596057389771903 0.000607026129258675 0.000592771523167747 0.000630013075853008 0.00060893546199056 0 0 0.000625424269378957 0.000620670230709322 0.000596125278041767 0.000594903211006063 0.000572946722378259 0 0 0.000657878588176601 0.000593089580936138 0.000604756433424389 0.00058545784114591 0.000591525402862918 0.00055137754630851 0 0.000567390258321951 0.000621164362057854 0 0.000591295107130903 0.000560778876401174 0 0.000580348766409294 0 0.000580886609287958 0 0.00057299637572175 0.000601733371068022 0.000577766001338214 0.00057166142962098 0.000568898276765026 0.000581963892335767 0.000662946145812967 0.000583654370092266 0.000575351462573703 0 0.000579125583064748 0.000567764609213492
"precentral_gyrus_right" 0.000587692681746638 0.000567464411767594 0.00060352227089896 0 0 0.000640230402152172 0.000590812879398211 0.000607459374796091 0.000617283457411634 0.000618409858121184 0.000587029518368293 0 0 0.000597356436009603 0 0 0 0.000625002692615954 0.000635444770662299 0 0.000606233765984236 0.000590404777743552 0.000583331051629865 0.000605414860122839 0.000624852213324065 0.00060163567147149 0.00059447370289615 0.000610814634994252 0.00060571030228916 0.000604073817540258 0 0 0.000610550993139626 0.00062053427763395 0.00058361678438299 0.0005750554601935 0.0005470800325378 0 0 0.000645873169113418 0.000583662765229327 0.000601893786974101 0.000571781254178191 0.000602296241797956 0.00056336731723534 0.000597234018695506 0.000557836674038539 0.000600097080468067 0 0.000610231396570793 0.000617354121362669 0.000570694874682054 0.000569461787109583 0.000683453817567345 0.000601691797608799 0.00057299637572175 0 0.000594436993100876 0.000563455816889566 0.000572976076528944 0.000559137241427804 0.00058135035697311 0.000611816861691053 0.000571263626213853 0 0 0.000591399981202815 0.000572751301387688
"precuneus_right" 0 0 0.000601300661600244 0 0 0 0 0 0.000795414757525023 0 0 0 0 0.000595781602110645 0 0 0 0 0 0 0 0 0.000610344959608265 0 0 0 0.000586236804453217 0.000607748919745325 0 0.000632654222701565 0 0 0 0.00061206489812661 0.00059702933228489 0.000565681135433143 0.000577689373645872 0.000627970930354109 0 0.000747577819366241 0.000606286316506259 0.000626166497258978 0.000614444076669424 0.000646246333747635 0 0.000670143693206348 0 0.000622427804577473 0.000849956672754727 0.000602668225264789 0.000549729832283905 0 0 0.00062712589570409 0.000605574668667255 0.000601733371068022 0.000594436993100876 0 0 0 0.000571395319184857 0.000617855269541903 0.000646527396037098 0.00060164609366658 0 0 0.000645618779697505 0.000593960156050354
"rostral_anterior_cingulate_cortex_right" 0 0.000593026868944712 0.000595296637524967 0 0 0.000650118285090058 0 0 0 0 0.000668083033273416 0 0.000716482101912022 0 0 0 0 0 0 0 0.0005787769683972 0 0.000600602625751135 0.000580151904531369 0.000761443601950319 0.000600530886455658 0.000582474980677662 0.000614499183581761 0 0.000581055283800687 0 0 0 0.000607894353102304 0 0.000616364480890991 0.000574201085114376 0 0 0 0 0 0 0 0.000605212212881584 0 0.000618330525235083 0 0 0.000563678057301361 0.000589608645626738 0.000602491839558022 0.000587949140012932 0 0 0.000577766001338214 0.000563455816889566 0 0 0.000589254816831635 0.000575867778340606 0 0 0 0.000631166326480195 0 0 0.000587533678640634
"rostral_middle_frontal_gyrus_right" 0 0.00059934735214226 0.000589475382102566 0 0 0 0 0 0 0 0.00058749322973751 0 0 0 0 0 0.00060054681760364 0.000605346160368345 0.000580480047797817 0 0.000592871872944221 0.000714271118707933 0.000601289292015513 0.000617819351041895 0.000661716270191912 0.000597616236680043 0.000586232263934766 0.000628724169817936 0 0.000603655385585179 0 0 0 0.000598188961194686 0 0.000590392991204491 0.000586494624537212 0 0 0 0 0 0 0 0.000619791221789955 0 0.000628793182559523 0 0 0.000569992899479292 0.000599394989606605 0.000623586661181957 0.000608980996329856 0 0 0.00057166142962098 0.000572976076528944 0 0.000589254816831635 0 0.000589187708123287 0.000560115062727557 0 0.000568742033299072 0.000658641573894615 0 0 0.000586748532095977
"superior_frontal_gyrus_right" 0.000609953049577889 0.000590657855969882 0.000581246052201048 0 0.000636897737647655 0.000643658455140042 0.000570297938878114 0.000598032968168007 0.000595596085325178 0.000600967800006418 0.000580086489189773 0 0.000577159345641979 0.000597693522895358 0.000684633311657868 0.00057792143595979 0.000590637597833419 0.000586325742148214 0.000580924458794832 0 0.00058083635303957 0.000600850901917119 0.000581798000703566 0.000577210889986341 0.000585557853679741 0.000585495483402233 0.000585656601556216 0.000586125566561255 0.000603905188010876 0.000594969041607509 0.000887843079434427 0 0.000597367998129699 0.000591358532053749 0.000578100174404369 0.000587321799402583 0.000559907963605004 0 0 0.000603808347456752 0.00058986675455455 0.00059673889554926 0.000574429201945298 0.000590989403275861 0.000551908783933272 0.000570186124775312 0.000564331179554009 0.000591826738371748 0 0.000571414816685075 0.000555107149936245 0.000584032870488286 0.000577207542048774 0 0.000550362383695558 0.000568898276765026 0.000559137241427804 0.000571395319184857 0.000575867778340606 0.000589187708123287 0 0.00055089265292466 0.000565515796444122 0.000554436990832956 0.000623856401108546 0 0.000563323456507799 0.000546866385428229
"superior_parietal_gyrus_right" 0 0 0.00059667006555485 0 0 0.000632490572630247 0.000601473787254798 0.000587076630114595 0.000645557029893345 0 0 0 0 0 0 0 0 0 0 0 0.000597766261031446 0 0.000601968904841755 0.000594243160932609 0 0.000633390340521529 0.000589730025718473 0.000594131672733823 0 0.00060170671353299 0 0 0 0.000623164909080899 0.000576050823501302 0 0.000543955338400843 0.000620143534076908 0 0.000586701626024965 0.000588689610039986 0.000593635502338867 0.000607865496456719 0.000580479749608656 0.000543412805992277 0.000603553390004684 0.000552361038069076 0.000583787964857894 0 0.000602847517271246 0.000569146733643668 0 0.000569801917353191 0.000619224929522296 0.000597591386901739 0.000581963892335767 0.00058135035697311 0.000617855269541903 0 0.000560115062727557 0.00055089265292466 0 0.000595787240315548 0.000581818954485839 0 0 0.00058409024416786 0.000558618330622072
"superior_temporal_gyrus_right" 0 0 0 0 0 0.000615011212346809 0 0 0.000842288461033192 0 0 0 0 0.000617834077733893 0 0 0 0 0 0 0 0 0.000602741887419545 0 0 0 0 0 0 0.000637530090619039 0 0 0 0.000625991666836821 0.000625648563826538 0 0.000565543322389763 0 0 0.000632763940327516 0.000603649594503283 0.000626828438387263 0.000609010946658752 0.000608440219966943 0.000781512564485729 0.000647678848359177 0 0.000668000619164085 0 0.000592271746122037 0 0 0 0 0.000620990351698923 0.000662946145812967 0.000611816861691053 0.000646527396037098 0 0 0.000565515796444122 0.000595787240315548 0 0.000623902328039328 0 0.000641072504812062 0.000618931240735418 0.000637424693781522
"supramarginal_gyrus_right" 0.000616689393275173 0 0.00059994288972409 0 0 0.000655361943716099 0.000584125660708106 0.000616107173372778 0.000655713309044732 0.000643163456967042 0 0 0 0.000613851937229847 0 0 0 0 0 0 0.000603793949932498 0.000610015827225839 0.000595877366160906 0.000613880221621663 0 0.000632246023197128 0.000589729512817357 0.000594704568583561 0.000639998576528227 0.000607573350668364 0 0 0.000617404121119673 0.000623433972234993 0.000587286915937507 0 0.00054406953140232 0 0 0.000672144315772068 0.000600158296841862 0.000599575279022858 0.000589237614365436 0.000603631443009494 0 0.000600131754789043 0.000557246024984701 0.000602563399414833 0 0.000583563373602619 0.000540614331231318 0 0.000564364302924807 0.000594217884168294 0.000606441418878548 0.000583654370092266 0.000571263626213853 0.00060164609366658 0 0.000568742033299072 0.000554436990832956 0.000581818954485839 0.000623902328039328 0 0 0 0.000588442901799806 0.000577629337199442
"frontal_pole_right" 0 0.000572190683811155 0 0 0 0 0 0 0 0 0 0 0.000680631933035321 0 0 0 0 0 0 0 0 0 0.000590054658488721 0 0 0.000591803081113004 0 0 0 0 0.000546869973361315 0 0 0.000608469299128613 0 0.00060171171310799 0.000594863702863581 0 0 0 0 0 0 0 0.000651612615036039 0 0.000690182313802369 0 0 0 0.000606434634603753 0.000615576033662251 0.000620337714862997 0 0 0.000575351462573703 0 0 0.000631166326480195 0.000658641573894615 0.000623856401108546 0 0 0 0 0 0 0
"temporal_pole_right" 0 0 0 0 0 0 0 0 0 0 0 0 0 0 0 0 0 0 0 0 0 0 0 0 0 0 0 0 0 0 0 0 0 0 0 0 0 0 0.000791805348455174 0.000716956577423722 0 0.000711322901950546 0 0 0.00092522143411202 0 0 0.000718224929104637 0 0 0 0 0 0 0 0 0 0 0 0 0 0 0.000641072504812062 0 0 0 0 0.000684719236115461
"transverse_temporal_gyrus_right" 0 0 0.000642010774030917 0 0 0.000683951099952916 0 0 0.000823978955788045 0 0 0 0 0.000590395516129526 0 0 0 0 0 0 0 0 0.000607715021246106 0 0 0 0.000616765318991346 0 0 0.000646292923007936 0 0 0 0 0.000591561715816705 0 0.000553818785859356 0 0 0.000626775367595011 0.000587020823734524 0.000619457129442321 0.000697763932077571 0.000602709462749521 0 0.000623196634785695 0 0.000618069149571413 0 0.000577270556155121 0 0 0 0.000593191947897461 0.000574576723705277 0.000579125583064748 0.000591399981202815 0.000645618779697505 0 0 0.000563323456507799 0.00058409024416786 0.000618931240735418 0.000588442901799806 0 0 0 0.00061504213914661
"insula_right" 0 0.000558293215877868 0.000612186801250096 0 0 0.000655271317485884 0.000618233954668715 0 0.000615094996372438 0.000589957097005533 0 0 0.000587281713763808 0.000630937295674361 0 0 0.000725716665250462 0 0 0 0.000602034840864282 0.000591166838584415 0.000611483806416073 0.00060362898976359 0.000603944347112419 0.000605234385134625 0.000605011964814385 0.000612374314193532 0.000676059766605834 0.000615550250764285 0 0 0 0.000635012441410947 0.000615567497129115 0.000568737028677465 0.000546272186500447 0 0.000669595122398089 0.00065641662543105 0.000586228486578783 0.000630670674903582 0.000644204260414667 0.000598115719566195 0.000677324101613287 0.000591605466369369 0.000591387725226715 0.000627055333736272 0 0.000561286768403349 0.000578855934668721 0.00059949776400165 0.000583155757524346 0 0.000587299557183648 0.000567764609213492 0.000572751301387688 0.000593960156050354 0.000587533678640634 0.000586748532095977 0.000546866385428229 0.000558618330622072 0.000637424693781522 0.000577629337199442 0 0.000684719236115461 0.00061504213914661 0
