# Supplementary material for: NODDI and Tensor-Based Microstructural Indices as Predictors of Functional Connectivity
Source: PLoS One. 2016 Apr 14;11(4):e0153404. doi: 10.1371/journal.pone.0153404 (PMC4831788; doi:10.1371/journal.pone.0153404)
Supplement: S1 Data — a) Functional connectivity matrices, both fMRI and EEG connectomes across all subjects, in the form of precision matrices and b) structural brain connectivity matrices across all subjects and microstructural indices. Columns and rows are named according to the corresponding brain region that represent. (ZIP) [file pone.0153404.s001.zip › DATA/DWI/38_WODI_68.txt]

"banks_superior_temporal_sulcus_left" "caudal_anterior_cingulate_cortex_left" "caudal_middle_frontal_gyrus_left" "cuneus_left" "entorhinal_cortex_left" "fusiform_gyrus_left" "inferior_parietal_gyrus_left" "inferior_temporal_gyrus_left" "cingulate_gyrus_isthmus_left" "lateral_occipital_cortex_left" "lateral_orbitofrontal_cortex_left" "lingual_gyrus_left" "medial_orbitofrontal_gyrus_left" "middle_temporal_gyrus_left" "parahippocampal_gyrus_left" "paracentral_gyrus_left" "inferior_frontal_gyrus_pars_opercularis_left" "inferior_frontal_gyrus_pars_orbitalis_left" "inferior_frontal_gyrus_pars_triangularis_left" "pericalcarine_cortex_left" "postcentral_gyrus_left" "posterior_cingulate_gyrus_left" "precentral_gyrus_left" "precuneus_left" "rostral_anterior_cingulate_cortex_left" "rostral_middle_frontal_gyrus_left" "superior_frontal_gyrus_left" "superior_parietal_gyrus_left" "superior_temporal_gyrus_left" "supramarginal_gyrus_left" "frontal_pole_left" "temporal_pole_left" "transverse_temporal_gyrus_left" "insula_left" "banks_superior_temporal_sulcus_right" "caudal_anterior_cingulate_cortex_right" "caudal_middle_frontal_gyrus_right" "cuneus_right" "entorhinal_cortex_right" "fusiform_gyrus_right" "inferior_parietal_gyrus_right" "inferior_temporal_gyrus_right" "cingulate_gyrus_isthmus_right" "lateral_occipital_cortex_right" "lateral_orbitofrontal_cortex_right" "lingual_gyrus_right" "medial_orbitofrontal_gyrus_right" "middle_temporal_gyrus_right" "parahippocampal_gyrus_right" "paracentral_gyrus_right" "inferior_frontal_gyrus_pars_opercularis_right" "inferior_frontal_gyrus_pars_orbitalis_right" "inferior_frontal_gyrus_pars_triangularis_right" "pericalcarine_cortex_right" "postcentral_gyrus_right" "posterior_cingulate_gyrus_right" "precentral_gyrus_right" "precuneus_right" "rostral_anterior_cingulate_cortex_right" "rostral_middle_frontal_gyrus_right" "superior_frontal_gyrus_right" "superior_parietal_gyrus_right" "superior_temporal_gyrus_right" "supramarginal_gyrus_right" "frontal_pole_right" "temporal_pole_right" "transverse_temporal_gyrus_right" "insula_right"
"banks_superior_temporal_sulcus_left" 0 0 0 0 0 0.289056047542606 0.32641658199141 0.307142654174608 0.250895729901403 0.334942509530409 0 0 0 0.341784131288067 0 0 0 0 0 0 0.284484451240764 0.235629350747896 0.2627433518964 0.252505304941012 0 0 0.251136589904925 0.272193754572586 0.369140823435805 0.308725241035023 0 0 0.355617254109842 0.282196422362135 0 0 0.239743905422812 0 0 0 0 0 0 0 0 0 0 0 0 0 0 0 0 0 0 0.182820877196737 0.190607623846042 0 0 0 0.214852906394136 0 0 0.20510205546795 0 0 0 0
"caudal_anterior_cingulate_cortex_left" 0 0 0.278643066255252 0 0 0 0.269043858542066 0 0.275453488159511 0.262240346305522 0.252540246484698 0 0 0.263421975693588 0 0 0.255585201755971 0.262793589640353 0.264774328824514 0 0.301084811744782 0.197582425088992 0.290078934532202 0.280589503249527 0.255460761979215 0.272653609211996 0.228373416478894 0.305181648123327 0 0.271901327766394 0 0 0 0.264699508705607 0 0.193826859992096 0.212979057727308 0 0 0 0 0 0 0 0.254387569482553 0 0.232861055485805 0 0 0.215021753105019 0.23751688491918 0 0.262800287146387 0 0.26541528737596 0.227656401806784 0.231579897768271 0 0.242533030956638 0.230836663534924 0.191649086373508 0 0 0 0.236013195990259 0 0 0.247576385253835
"caudal_middle_frontal_gyrus_left" 0 0.278643066255252 0 0 0 0.25625967407723 0.29964300024328 0.263536024771499 0.279840870420502 0.289199915425633 0.314530346876981 0 0 0.262333643489992 0 0.319402543983829 0.328811084813358 0.313255305936527 0.320608728375707 0 0.326566432242153 0.255171932049318 0.341326718870369 0.298638352771873 0.284278678022345 0.335319578912667 0.299947080324222 0.317244869598522 0.250206810898253 0.300137131146763 0 0 0.262310037393677 0.332634317684549 0.24542792053943 0.252183154189887 0.230235060613202 0 0 0.211247887926216 0.230347750342672 0.211147476052835 0.22983173055854 0 0.241799585898521 0 0.248343140539029 0.256581630610251 0 0.216390217683445 0.234979793614458 0.252904090790983 0.268833799366281 0 0.238932346218882 0.192107234836414 0.23689536972008 0.22886974428769 0.245765639218716 0.242394274505116 0.208434746102059 0.223472564245236 0 0.218711640854884 0 0 0.240307149312457 0.240992511022339
"cuneus_left" 0 0 0 0 0 0 0.388284640912193 0 0 0.44127557648184 0 0.37797530644451 0 0 0 0 0 0 0 0.426493406563528 0 0 0 0.437571601148354 0 0 0 0.458113055187956 0 0 0 0 0 0 0 0 0 0.52794908318353 0 0 0 0 0 0 0 0 0 0 0 0 0 0 0 0 0 0 0 0 0 0 0 0 0 0 0 0 0 0
"entorhinal_cortex_left" 0 0 0 0 0 0.464472351622812 0 0 0 0 0.432101088253721 0.395406476138211 0 0 0.385884957899473 0 0 0 0 0 0 0 0 0 0 0 0 0 0.352213824724453 0 0 0.292542197532127 0 0.327593496421667 0 0 0 0 0.381600571299828 0 0 0 0.364807053214644 0 0 0 0 0 0.391557299786529 0 0 0 0 0 0 0 0 0 0 0 0.262414610057796 0 0 0 0 0 0 0
"fusiform_gyrus_left" 0.289056047542606 0 0.25625967407723 0 0.464472351622812 0 0.295205454323868 0.336677953743404 0.212393832275435 0.370044044171589 0 0.304368211118712 0.241824966129856 0.281612341742048 0.371134524896134 0 0 0 0 0.344545775597561 0.245115298622789 0.207654529025883 0.248987697120442 0.264220719248008 0 0 0.251829804489296 0.260337533786003 0.241326904209723 0.264272098351852 0 0.350002278309777 0.233215399806505 0.252895113380909 0.20006099615242 0 0.205163667359427 0 0 0.168882149568927 0.203808060749069 0.190628484414115 0.17042040741964 0.180787921388475 0 0 0 0.19738682821558 0 0.163684192030036 0 0 0 0 0.198482951102554 0.168614037930254 0.180914303412675 0 0.260734724293171 0 0.196982248951568 0.220448423497221 0.181731824238896 0.192419881060641 0 0 0.170703099305094 0.20602602600834
"inferior_parietal_gyrus_left" 0.32641658199141 0.269043858542066 0.29964300024328 0.388284640912193 0 0.295205454323868 0 0.279575716563517 0.238192163469733 0.326983214482277 0 0.258433539664483 0 0.275364564779876 0 0.317767557556624 0 0 0 0.326531772565076 0.282924443420422 0.244448382563114 0.259601055791006 0.302298432720696 0 0 0.261113206412874 0.29988827219375 0.28496553527476 0.315057997376594 0 0 0.230881569438334 0.284225627022636 0 0 0.240701493099755 0 0 0 0 0 0.224291686533633 0 0 0 0 0 0 0 0 0 0.273915240683317 0 0 0.225703804589208 0.236284712297337 0 0 0 0.224096664454191 0.258117202792683 0 0.241902541537596 0 0 0 0.248577367553105
"inferior_temporal_gyrus_left" 0.307142654174608 0 0.263536024771499 0 0 0.336677953743404 0.279575716563517 0 0.229120511760028 0.342050780588104 0 0 0 0.330580974921942 0.281185614718139 0.283006447716953 0 0 0 0 0.252805550993053 0.243462466632488 0.257596987197719 0.258545000180543 0 0 0.25122819299763 0.263091594052319 0.295686557742638 0.271010042189139 0 0.363176049677953 0.265172120022231 0.269522683280368 0 0 0.233565828753131 0 0 0 0 0 0.208751819471188 0 0 0 0 0 0 0 0 0 0 0 0 0.212764365729416 0.210877437049327 0 0 0 0.223369148799852 0.224421293909054 0 0.207263236683677 0 0 0 0
"cingulate_gyrus_isthmus_left" 0.250895729901403 0.275453488159511 0.279840870420502 0 0 0.212393832275435 0.238192163469733 0.229120511760028 0 0.19594785885328 0 0.313241012864958 0 0.239060405567748 0 0.309844126456205 0 0 0 0.230553544922809 0.234130961865754 0.277358664836413 0.240713093283115 0.301931325373889 0 0 0.26148634672846 0.25534737487016 0.208996896780698 0.264064745706899 0 0 0.215582707184565 0.253186609098232 0.21522308674271 0 0.239982871261322 0 0 0.205834408888629 0 0.207730500383517 0.159764238515325 0.23666899550719 0 0 0 0.199458901352005 0 0 0 0 0 0 0.217755199722089 0.1742383147542 0.211297135394983 0.255502125877029 0 0 0.222514137746013 0.210105468032721 0.288133021302507 0.205798783752152 0 0 0.261741429471372 0.243730120178259
"lateral_occipital_cortex_left" 0.334942509530409 0.262240346305522 0.289199915425633 0.44127557648184 0 0.370044044171589 0.326983214482277 0.342050780588104 0.19594785885328 0 0 0.336052065185528 0 0.288672127971754 0.361421839997248 0.269351621700349 0 0 0 0.319574440583402 0.247375139032131 0.246472852191156 0.271008580410708 0.261203254013061 0 0 0.255384899411139 0.296775796371121 0.243330376703209 0.279612179679177 0 0 0.273211053184897 0.259380722993678 0.164817687691003 0 0.234350406807648 0 0 0.178256183266704 0 0 0.19411712696664 0 0 0 0 0 0 0 0 0 0 0 0.264564673325402 0.200948657105706 0.203109767943111 0 0 0 0.217858940527983 0 0 0.211553007221427 0 0 0 0.213384771106611
"lateral_orbitofrontal_cortex_left" 0 0.252540246484698 0.314530346876981 0 0.432101088253721 0 0 0 0 0 0 0 0.380835387239488 0 0 0 0.279428135315099 0.413626937039233 0.321151895537105 0 0.298089964549733 0 0.314961248442926 0 0.308955650512508 0.322107671783187 0.257491555131174 0 0 0 0.58669876153379 0.558718040357078 0 0.455345717611978 0 0.226273521432208 0.218112267939872 0 0 0 0 0 0 0 0 0 0.266700548527151 0 0 0 0.224144989269288 0 0 0 0 0 0.251771193858055 0 0.279340417024602 0.20077338120435 0.214271324292413 0 0 0 0 0 0 0
"lingual_gyrus_left" 0 0 0 0.37797530644451 0.395406476138211 0.304368211118712 0.258433539664483 0 0.313241012864958 0.336052065185528 0 0 0 0 0.423086753190219 0 0 0 0 0.444793791671326 0.265725956858562 0 0.24582171453578 0.276877870642058 0 0 0 0.349976411969415 0.231958228386781 0.258161633795174 0 0 0.27839191336723 0 0 0 0 0 0 0 0 0 0 0 0 0 0 0 0 0 0 0 0 0 0 0 0 0 0 0 0 0 0 0 0 0 0 0
"medial_orbitofrontal_gyrus_left" 0 0 0 0 0 0.241824966129856 0 0 0 0 0.380835387239488 0 0 0 0 0 0 0.381682631892395 0 0 0 0 0 0 0.449843448151321 0.378548940301017 0.342664999796862 0.362503640659487 0 0 0.391401684397971 0 0 0.324199478000919 0 0.264819780434226 0.266473023573241 0 0 0 0 0 0 0 0.579718241595453 0 0.52825211303272 0 0 0 0 0 0 0 0 0 0 0 0.368718008379036 0 0.258338890307019 0 0 0 0.600834828638036 0 0 0.275818719262712
"middle_temporal_gyrus_left" 0.341784131288067 0.263421975693588 0.262333643489992 0 0 0.281612341742048 0.275364564779876 0.330580974921942 0.239060405567748 0.288672127971754 0 0 0 0 0 0.270814523951379 0 0 0 0 0.257575143649167 0.226226350156118 0.255191187609225 0.271598559660127 0 0 0.252836918738781 0.263182923379299 0.27652909170093 0.265983767480388 0 0.740061092672223 0.268025655821365 0.256150033202884 0.195583270843297 0 0.210646575984415 0 0 0.177495650396578 0.200915677922388 0 0.1977673563448 0 0 0 0 0 0 0 0 0 0.272482531464505 0 0.199636886434832 0.193456482099611 0.192193141611459 0.216455137655561 0 0 0.20424538927377 0 0.208516982366575 0.199877579785055 0 0 0.168864895486672 0.210073947022268
"parahippocampal_gyrus_left" 0 0 0 0 0.385884957899473 0.371134524896134 0 0.281185614718139 0 0.361421839997248 0 0.423086753190219 0 0 0 0 0 0 0 0 0 0 0 0 0 0 0 0 0.284965770938098 0 0 0 0 0.256125553578012 0 0 0 0 0.387127976609481 0 0 0 0 0 0 0 0 0 0.323973141655054 0 0 0 0 0 0 0 0 0 0 0 0.291128121976843 0 0 0 0 0 0 0
"paracentral_gyrus_left" 0 0 0.319402543983829 0 0 0 0.317767557556624 0.283006447716953 0.309844126456205 0.269351621700349 0 0 0 0.270814523951379 0 0 0 0 0 0 0.441679759642291 0.327080245570429 0.350534576723519 0.324256997280412 0 0 0.389021035035232 0.35419792303448 0 0.321496130759169 0 0 0 0 0 0 0.250804637348569 0 0 0 0 0.216593770753553 0.266789748226878 0.313239946924047 0 0 0 0 0 0 0 0 0 0 0 0.258870894942314 0 0 0 0 0.24535196821422 0 0 0 0 0 0 0
"inferior_frontal_gyrus_pars_opercularis_left" 0 0.255585201755971 0.328811084813358 0 0 0 0 0 0 0 0.279428135315099 0 0 0 0 0 0 0.304287411398672 0.314518757450832 0 0.417437604288436 0 0.372010531534628 0 0.250346500328795 0.303815935079185 0.278751464119748 0 0 0 0 0 0 0.330485563057477 0 0.226809864000619 0.245789005546994 0 0 0 0 0 0 0 0 0 0 0 0 0 0.239447684685902 0.256553722343465 0.292257284470737 0 0 0 0 0 0 0.253639819210569 0.240434697801215 0 0 0 0 0 0 0.259154019534675
"inferior_frontal_gyrus_pars_orbitalis_left" 0 0.262793589640353 0.313255305936527 0 0 0 0 0 0 0 0.413626937039233 0 0.381682631892395 0 0 0 0.304287411398672 0 0.348149873067169 0 0 0 0 0 0.269808517734223 0.360817007994116 0.272608612503803 0 0.217220266721258 0 0 0 0 0.297314879995003 0 0.247613727840789 0.241022250782839 0 0 0 0 0 0 0 0 0 0 0 0 0 0.237387049846122 0 0 0 0 0 0.257733131320476 0 0 0.255065902827804 0.234180705867515 0 0 0 0 0 0 0
"inferior_frontal_gyrus_pars_triangularis_left" 0 0.264774328824514 0.320608728375707 0 0 0 0 0 0 0 0.321151895537105 0 0 0 0 0 0.314518757450832 0.348149873067169 0 0 0 0 0.300176374324485 0 0.280657938103245 0.358710705082085 0.274677351148906 0 0 0 0 0 0 0.3306373037934 0 0.24495411566111 0.236527721442397 0 0 0 0 0 0 0 0 0 0 0 0 0 0.2321859930064 0 0 0 0 0.234500881079724 0.249301420200904 0 0 0.251883909253855 0.232542950436183 0 0 0 0 0 0 0
"pericalcarine_cortex_left" 0 0 0 0.426493406563528 0 0.344545775597561 0.326531772565076 0 0.230553544922809 0.319574440583402 0 0.444793791671326 0 0 0 0 0 0 0 0 0 0 0.257585704152241 0.364273178965277 0 0 0 0.424154444627969 0 0 0 0 0 0 0 0 0 0 0 0 0 0 0 0 0 0 0 0 0 0 0 0 0 0 0 0 0 0 0 0 0 0 0 0 0 0 0 0
"postcentral_gyrus_left" 0.284484451240764 0.301084811744782 0.326566432242153 0 0 0.245115298622789 0.282924443420422 0.252805550993053 0.234130961865754 0.247375139032131 0.298089964549733 0.265725956858562 0 0.257575143649167 0 0.441679759642291 0.417437604288436 0 0 0 0 0.241310205262731 0.325902725605266 0.262996652949586 0.295106906812522 0.296459426168006 0.315676902464409 0.307973075436731 0.263979225796526 0.343735831659761 0 0 0.244707150778383 0.312628080020598 0 0.262610892471109 0.262966208181109 0 0 0 0 0 0.276237472180344 0 0 0 0.258343959191981 0 0 0.268075935657877 0.251844785963794 0.262449989360264 0.287766729871443 0 0.274964265928576 0.215767262460069 0.27280240855624 0 0.24724701586794 0.256362664297149 0.242804117488316 0.26046992899497 0 0.263724865368656 0 0 0 0.272144232733346
"posterior_cingulate_gyrus_left" 0.235629350747896 0.197582425088992 0.255171932049318 0 0 0.207654529025883 0.244448382563114 0.243462466632488 0.277358664836413 0.246472852191156 0 0 0 0.226226350156118 0 0.327080245570429 0 0 0 0 0.241310205262731 0 0.263751319311774 0.320234218545407 0 0.277621398061707 0.239546562255333 0.265144241054374 0.234652984181895 0.239760701258711 0 0 0.218705087868664 0.242441604768526 0 0.256858400507978 0.220887825659431 0 0 0.195168371323104 0 0.196244183213713 0.182711050230382 0 0 0 0 0 0 0.281232158154145 0.256728281657828 0 0.286262926469201 0 0.224887477903382 0.137194471430886 0.19129022637436 0 0 0.235609134295884 0.18859991601563 0 0 0.216671275800476 0 0 0 0.233182607080908
"precentral_gyrus_left" 0.2627433518964 0.290078934532202 0.341326718870369 0 0 0.248987697120442 0.259601055791006 0.257596987197719 0.240713093283115 0.271008580410708 0.314961248442926 0.24582171453578 0 0.255191187609225 0 0.350534576723519 0.372010531534628 0 0.300176374324485 0.257585704152241 0.325902725605266 0.263751319311774 0 0.254396039723977 0.29154473732529 0.327062754914039 0.306025029192593 0.278560419508602 0.269855308195807 0.296919363155978 0 0 0.237266890620502 0.338165310793231 0.20169264674914 0.254982249394027 0.240811846229327 0 0 0.194326904486073 0 0.204065909821365 0.201068865146477 0.206407009696886 0 0 0.249757702500111 0.201513655873096 0 0.194812881130277 0.239565509863176 0.264638851975521 0.278255488718843 0 0.227082671538721 0.189773173019845 0.203066797369647 0.229627344046161 0.256213127280595 0.2539715366951 0.214755199395067 0.228919417771736 0.178364461989732 0.217735383178718 0.233643592936957 0 0.19435020514431 0.224671460581195
"precuneus_left" 0.252505304941012 0.280589503249527 0.298638352771873 0.437571601148354 0 0.264220719248008 0.302298432720696 0.258545000180543 0.301931325373889 0.261203254013061 0 0.276877870642058 0 0.271598559660127 0 0.324256997280412 0 0 0 0.364273178965277 0.262996652949586 0.320234218545407 0.254396039723977 0 0 0.312251763211353 0.270897355887669 0.32769990768365 0.231240441587694 0.281898692406013 0 0 0.240233497167789 0.300204369704056 0 0.234776716326648 0.248649164775102 0 0 0.227889219389982 0 0 0.221846840758406 0 0 0 0 0 0 0 0 0 0.281191689079823 0 0.243917699173813 0.185672290622861 0.248645394682603 0 0.256532970640384 0.256176831182875 0.226312900041626 0.248626076487868 0 0.237255704590699 0 0 0 0.245145860724849
"rostral_anterior_cingulate_cortex_left" 0 0.255460761979215 0.284278678022345 0 0 0 0 0 0 0 0.308955650512508 0 0.449843448151321 0 0 0 0.250346500328795 0.269808517734223 0.280657938103245 0 0.295106906812522 0 0.29154473732529 0 0 0.293720473502214 0.26049521788028 0 0 0.298197121972026 0 0 0 0.267570768546357 0 0.20356391864043 0.241931294416821 0 0 0 0 0 0 0 0 0 0.271558907151053 0 0 0 0.230435208298484 0.233809178776453 0.337966699867372 0 0 0 0.264170587489899 0 0.286737519337039 0.279347855783172 0.230717074058189 0 0 0 0 0 0 0.262640118541957
"rostral_middle_frontal_gyrus_left" 0 0.272653609211996 0.335319578912667 0 0 0 0 0 0 0 0.322107671783187 0 0.378548940301017 0 0 0 0.303815935079185 0.360817007994116 0.358710705082085 0 0.296459426168006 0.277621398061707 0.327062754914039 0.312251763211353 0.293720473502214 0 0.286139960684047 0.349563985845195 0 0.303652118279214 0.497620374698337 0 0 0.304167728366503 0 0.243457246782974 0.239336671828564 0 0 0 0 0 0 0 0.260944283941251 0 0.257537088819132 0 0 0.223740814488167 0.232216452760623 0.244950714720163 0.261724108351065 0 0 0.217995162838626 0.252541043040546 0 0.248873288946295 0.241974215359286 0.22803927828993 0.271583804735025 0 0.268141059201999 0.230463245300389 0 0 0.258597396030518
"superior_frontal_gyrus_left" 0.251136589904925 0.228373416478894 0.299947080324222 0 0 0.251829804489296 0.261113206412874 0.25122819299763 0.26148634672846 0.255384899411139 0.257491555131174 0 0.342664999796862 0.252836918738781 0 0.389021035035232 0.278751464119748 0.272608612503803 0.274677351148906 0 0.315676902464409 0.239546562255333 0.306025029192593 0.270897355887669 0.26049521788028 0.286139960684047 0 0.277934815353409 0.259042862137803 0.281364918081993 0.410293260918402 0 0.251093761826348 0.273710450741608 0.204520259404667 0.194035998470947 0.199321804562403 0 0 0.200673785415899 0 0.196215401199056 0.214668002780592 0.205497122563622 0.232022464412064 0 0.220353287558367 0.215740667423008 0 0.204124138539723 0.225774160215212 0.236079095779508 0.256032417392195 0 0.216669984516917 0.176373927890299 0.208905295644777 0.218665434564968 0.219934901425276 0.227776193109229 0.18175316285671 0.20869777343677 0 0.203013390249394 0 0 0.223644387160045 0.2136750092341
"superior_parietal_gyrus_left" 0.272193754572586 0.305181648123327 0.317244869598522 0.458113055187956 0 0.260337533786003 0.29988827219375 0.263091594052319 0.25534737487016 0.296775796371121 0 0.349976411969415 0.362503640659487 0.263182923379299 0 0.35419792303448 0 0 0 0.424154444627969 0.307973075436731 0.265144241054374 0.278560419508602 0.32769990768365 0 0.349563985845195 0.277934815353409 0 0.26816044705432 0.288149701519388 0 0 0.251063060463173 0.29056805125759 0 0 0.259263792357139 0.467516470191351 0 0.23070742631869 0.279747882591921 0.253258168001879 0.255979671515182 0 0.302755397406383 0 0 0.238126014082823 0 0.260953264960439 0.269474415962764 0 0.298063961785316 0 0.247548982276478 0.227650300986149 0.264889288968747 0.239131654101457 0.262552885449718 0.245406974573076 0.238846452168373 0.246554021520014 0 0.245396666175221 0 0 0 0.259810133036108
"superior_temporal_gyrus_left" 0.369140823435805 0 0.250206810898253 0 0.352213824724453 0.241326904209723 0.28496553527476 0.295686557742638 0.208996896780698 0.243330376703209 0 0.231958228386781 0 0.27652909170093 0.284965770938098 0 0 0.217220266721258 0 0 0.263979225796526 0.234652984181895 0.269855308195807 0.231240441587694 0 0 0.259042862137803 0.26816044705432 0 0.337860509642712 0 0.364678514611377 0.36507216669038 0.270391130358637 0 0 0.200118539488342 0 0 0 0.201876158114982 0.170086717106203 0.167039865786631 0 0 0 0 0.199837370841523 0 0 0 0 0 0 0.2000553653531 0.170686868705771 0.178896156292035 0 0 0 0.19549879455832 0 0 0.183949702207925 0 0 0 0.158857762949649
"supramarginal_gyrus_left" 0.308725241035023 0.271901327766394 0.300137131146763 0 0 0.264272098351852 0.315057997376594 0.271010042189139 0.264064745706899 0.279612179679177 0 0.258161633795174 0 0.265983767480388 0 0.321496130759169 0 0 0 0 0.343735831659761 0.239760701258711 0.296919363155978 0.281898692406013 0.298197121972026 0.303652118279214 0.281364918081993 0.288149701519388 0.337860509642712 0 0 0 0.258103074652382 0.278827361454587 0 0.243479615369695 0.243419492023381 0 0 0.204381194243894 0.244271796431228 0 0.225174197151499 0.202312921622686 0.250843349599685 0 0.251441497566028 0.239474964053792 0 0 0.244137845593359 0.266014753294667 0.267445583930976 0 0.246270632250754 0.208233971007874 0.236488059533713 0.244604176110798 0.244181871082958 0.250744853685297 0.21412234551565 0.239958797067437 0.195845607871013 0.231476483010704 0 0 0.168118902281776 0.251623682543905
"frontal_pole_left" 0 0 0 0 0 0 0 0 0 0 0.58669876153379 0 0.391401684397971 0 0 0 0 0 0 0 0 0 0 0 0 0.497620374698337 0.410293260918402 0 0 0 0 0 0 0 0 0 0 0 0 0 0 0 0 0 0 0 0 0 0 0 0 0 0 0 0 0 0 0 0 0 0.53695236671506 0 0 0 0.638454564930943 0 0 0
"temporal_pole_left" 0 0 0 0 0.292542197532127 0.350002278309777 0 0.363176049677953 0 0 0.558718040357078 0 0 0.740061092672223 0 0 0 0 0 0 0 0 0 0 0 0 0 0 0.364678514611377 0 0 0 0 0.332896928155024 0 0 0 0 0 0 0 0 0 0 0 0 0 0 0 0 0 0 0 0 0 0 0 0 0 0 0 0 0 0 0 0 0 0
"transverse_temporal_gyrus_left" 0.355617254109842 0 0.262310037393677 0 0 0.233215399806505 0.230881569438334 0.265172120022231 0.215582707184565 0.273211053184897 0 0.27839191336723 0 0.268025655821365 0 0 0 0 0 0 0.244707150778383 0.218705087868664 0.237266890620502 0.240233497167789 0 0 0.251093761826348 0.251063060463173 0.36507216669038 0.258103074652382 0 0 0 0.310115459219176 0 0 0.209360671442196 0 0 0 0 0 0.191228961663615 0 0 0 0 0 0 0 0 0 0 0 0.220604238394766 0.204222481902664 0.197031712014387 0 0 0 0.205220949118663 0 0 0.192904892448447 0 0 0 0
"insula_left" 0.282196422362135 0.264699508705607 0.332634317684549 0 0.327593496421667 0.252895113380909 0.284225627022636 0.269522683280368 0.253186609098232 0.259380722993678 0.455345717611978 0 0.324199478000919 0.256150033202884 0.256125553578012 0 0.330485563057477 0.297314879995003 0.3306373037934 0 0.312628080020598 0.242441604768526 0.338165310793231 0.300204369704056 0.267570768546357 0.304167728366503 0.273710450741608 0.29056805125759 0.270391130358637 0.278827361454587 0 0.332896928155024 0.310115459219176 0 0 0.24083895263914 0.238584024081461 0 0 0 0 0 0.274348545351957 0 0 0 0.246134429556847 0 0 0.160219222932456 0.247114358678283 0.257527753633946 0.280287512352711 0 0.257085631867395 0.175200034328372 0.242311824536771 0.25779777435304 0.253145910159102 0.244760196780143 0.229441440538184 0.242824384698951 0.200393031977665 0.22768346162647 0.254007230953134 0 0 0.248121382647527
"banks_superior_temporal_sulcus_right" 0 0 0.24542792053943 0 0 0.20006099615242 0 0 0.21522308674271 0.164817687691003 0 0 0 0.195583270843297 0 0 0 0 0 0 0 0 0.20169264674914 0 0 0 0.204520259404667 0 0 0 0 0 0 0 0 0 0.284960208543193 0 0 0.25419616680965 0.305899752104964 0.338958059710717 0.234595484064866 0.266264895726327 0 0.273912250522396 0 0.347320606378296 0 0.266758286664551 0 0 0 0 0.259210924869929 0.253131015039767 0.261348902196738 0.252079684378298 0 0 0.267840196173961 0.287322766333242 0.410288636888459 0.293348183664882 0 0 0.337987155766315 0.265798503188325
"caudal_anterior_cingulate_cortex_right" 0 0.193826859992096 0.252183154189887 0 0 0 0 0 0 0 0.226273521432208 0 0.264819780434226 0 0 0 0.226809864000619 0.247613727840789 0.24495411566111 0 0.262610892471109 0.256858400507978 0.254982249394027 0.234776716326648 0.20356391864043 0.243457246782974 0.194035998470947 0 0 0.243479615369695 0 0 0 0.24083895263914 0 0 0.261893296091824 0 0 0 0 0 0.260124028661186 0 0 0 0.273534396719177 0 0 0.284242939832767 0.245964488126337 0.25267600814538 0.319488903970586 0 0 0.252291211810015 0.270441198078744 0.265105569346004 0.264120523627819 0.274769203306847 0.231518882718625 0 0 0 0.238104778891094 0 0 0.270719390227471
"caudal_middle_frontal_gyrus_right" 0.239743905422812 0.212979057727308 0.230235060613202 0 0 0.205163667359427 0.240701493099755 0.233565828753131 0.239982871261322 0.234350406807648 0.218112267939872 0 0.266473023573241 0.210646575984415 0 0.250804637348569 0.245789005546994 0.241022250782839 0.236527721442397 0 0.262966208181109 0.220887825659431 0.240811846229327 0.248649164775102 0.241931294416821 0.239336671828564 0.199321804562403 0.259263792357139 0.200118539488342 0.243419492023381 0 0 0.209360671442196 0.238584024081461 0.284960208543193 0.261893296091824 0 0 0.232310079974411 0.248289304320346 0.268821306597372 0.262356453681042 0.261839825672438 0.265191333183903 0.302407581387847 0.284249104808304 0.301034475193449 0.258568528726764 0 0.27149047029762 0.302119685780453 0.306836583575072 0.329488107357926 0 0.290564079081876 0.251856146845401 0.308797213561161 0.271502729257716 0.291496240445967 0.314140320060114 0.300482563253655 0.279915864465777 0.249766555329709 0.283550411137523 0.3202465589817 0 0.258204590081121 0.320224839825129
"cuneus_right" 0 0 0 0.52794908318353 0 0 0 0 0 0 0 0 0 0 0 0 0 0 0 0 0 0 0 0 0 0 0 0.467516470191351 0 0 0 0 0 0 0 0 0 0 0 0.341649299070633 0 0.287087323980797 0 0.426580710279682 0 0 0 0 0 0 0 0 0 0.394972850359904 0 0 0 0.406154629768128 0 0 0 0.446534919583316 0 0 0 0 0 0
"entorhinal_cortex_right" 0 0 0 0 0.381600571299828 0 0 0 0 0 0 0 0 0 0.387127976609481 0 0 0 0 0 0 0 0 0 0 0 0 0 0 0 0 0 0 0 0 0 0.232310079974411 0 0 0.418820616333764 0 0.379118653427057 0.330966141480483 0 0.435514878517304 0 0.522230449195632 0 0.45067851855977 0 0 0 0 0 0 0 0 0 0 0 0 0 0 0 0 0.335473198175709 0 0.36930772143544
"fusiform_gyrus_right" 0 0 0.211247887926216 0 0 0.168882149568927 0 0 0.205834408888629 0.178256183266704 0 0 0 0.177495650396578 0 0 0 0 0 0 0 0.195168371323104 0.194326904486073 0.227889219389982 0 0 0.200673785415899 0.23070742631869 0 0.204381194243894 0 0 0 0 0.25419616680965 0 0.248289304320346 0.341649299070633 0.418820616333764 0 0.294204224809367 0.307235851298635 0.184222112189689 0.382981878316281 0 0.345107741112832 0 0.299893328417489 0.435065759641669 0.27864117890181 0 0 0 0.367251927271107 0.253124505793124 0.198932805495214 0.226119521231332 0.198489567879935 0 0 0.232602505114045 0.306613418219878 0.269696005860548 0.234322233730714 0 0.430329218214787 0.242936318632725 0.275209213519632
"inferior_parietal_gyrus_right" 0 0 0.230347750342672 0 0 0.203808060749069 0 0 0 0 0 0 0 0.200915677922388 0 0 0 0 0 0 0 0 0 0 0 0 0 0.279747882591921 0.201876158114982 0.244271796431228 0 0 0 0 0.305899752104964 0 0.268821306597372 0 0 0.294204224809367 0 0.295457610522907 0.244859193863504 0.335928599575366 0 0.301683211999579 0 0.310179078066175 0 0.257726324010543 0 0 0 0.321573573810387 0.258852814598808 0.241209713975257 0.256344416904999 0.264106083484641 0 0 0.271682341768787 0.252831645030039 0.238582485368608 0.320964940681215 0 0 0.270128753886865 0.242138375776571
"inferior_temporal_gyrus_right" 0 0 0.211147476052835 0 0 0.190628484414115 0 0 0.207730500383517 0 0 0 0 0 0 0.216593770753553 0 0 0 0 0 0.196244183213713 0.204065909821365 0 0 0 0.196215401199056 0.253258168001879 0.170086717106203 0 0 0 0 0 0.338958059710717 0 0.262356453681042 0.287087323980797 0.379118653427057 0.307235851298635 0.295457610522907 0 0.216456964515592 0.315400535423775 0 0.242686126297643 0 0.340604730450186 0 0.238079258334045 0 0 0 0.274100220744122 0.236698650809805 0.221698652614123 0.232121001434118 0.211174981219275 0 0 0.248644204477857 0.252449960845472 0.305540244586058 0.276652405743958 0 0.3281093797688 0.252308895681787 0.276931222923421
"cingulate_gyrus_isthmus_right" 0 0 0.22983173055854 0 0.364807053214644 0.17042040741964 0.224291686533633 0.208751819471188 0.159764238515325 0.19411712696664 0 0 0 0.1977673563448 0 0.266789748226878 0 0 0 0 0.276237472180344 0.182711050230382 0.201068865146477 0.221846840758406 0 0 0.214668002780592 0.255979671515182 0.167039865786631 0.225174197151499 0 0 0.191228961663615 0.274348545351957 0.234595484064866 0.260124028661186 0.261839825672438 0 0.330966141480483 0.184222112189689 0.244859193863504 0.216456964515592 0 0.221343260883568 0 0.304515825071497 0 0.216302253871195 0.361585643012215 0.275933504454106 0 0 0.313611612536912 0.223889129971567 0.263268993633244 0.224523027291201 0.21621262551224 0.26580841094435 0 0 0.257258460989271 0.237645964235289 0.226562178105287 0.237966636075886 0 0 0.201471809893384 0.235237519277703
"lateral_occipital_cortex_right" 0 0 0 0 0 0.180787921388475 0 0 0.23666899550719 0 0 0 0 0 0 0.313239946924047 0 0 0 0 0 0 0.206407009696886 0 0 0 0.205497122563622 0 0 0.202312921622686 0 0 0 0 0.266264895726327 0 0.265191333183903 0.426580710279682 0 0.382981878316281 0.335928599575366 0.315400535423775 0.221343260883568 0 0 0.320409320238208 0 0.312932363073714 0 0.267943695889094 0 0 0 0.337653652268781 0.250366215512589 0.245336487102238 0.238532154064227 0.244313707862212 0 0 0.244584417508701 0.322417363575911 0.276697761769909 0.262126705116747 0 0 0.271512548159406 0.267230978621107
"lateral_orbitofrontal_cortex_right" 0 0.254387569482553 0.241799585898521 0 0 0 0 0 0 0 0 0 0.579718241595453 0 0 0 0 0 0 0 0 0 0 0 0 0.260944283941251 0.232022464412064 0.302755397406383 0 0.250843349599685 0 0 0 0 0 0 0.302407581387847 0 0.435514878517304 0 0 0 0 0 0 0 0.313962666122061 0 0 0 0.280924653320512 0.38102802290572 0.400060057934532 0 0 0.304739578827625 0.267468330788584 0 0.321919014921313 0.289575044391223 0.273606087241818 0.291076355134575 0.659100304626405 0 0.331632370602341 0.37127708303569 0 0.277786714369582
"lingual_gyrus_right" 0 0 0 0 0 0 0 0 0 0 0 0 0 0 0 0 0 0 0 0 0 0 0 0 0 0 0 0 0 0 0 0 0 0 0.273912250522396 0 0.284249104808304 0 0 0.345107741112832 0.301683211999579 0.242686126297643 0.304515825071497 0.320409320238208 0 0 0 0.24256867431807 0.490195122320289 0.304368911566194 0 0 0 0.403668788815521 0.293011292135361 0 0.260708515117294 0.281526928698968 0 0 0.269216381299932 0.255332697586424 0.250528458089537 0.27720622183317 0 0 0.262492344269189 0.243176830253189
"medial_orbitofrontal_gyrus_right" 0 0.232861055485805 0.248343140539029 0 0 0 0 0 0 0 0.266700548527151 0 0.52825211303272 0 0 0 0 0 0 0 0.258343959191981 0 0.249757702500111 0 0.271558907151053 0.257537088819132 0.220353287558367 0 0 0.251441497566028 0 0 0 0.246134429556847 0 0.273534396719177 0.301034475193449 0 0.522230449195632 0 0 0 0 0 0.313962666122061 0 0 0 0 0.270932706190532 0.314102026372438 0.333174505445746 0.348208274996969 0 0 0.242007806864267 0.291643710036318 0 0.315720691912476 0.295510509109342 0.275316470121233 0.300597477321275 0 0.280914002711023 0.375454209962651 0 0 0.312712747720429
"middle_temporal_gyrus_right" 0 0 0.256581630610251 0 0 0.19738682821558 0 0 0.199458901352005 0 0 0 0 0 0 0 0 0 0 0 0 0 0.201513655873096 0 0 0 0.215740667423008 0.238126014082823 0.199837370841523 0.239474964053792 0 0 0 0 0.347320606378296 0 0.258568528726764 0 0 0.299893328417489 0.310179078066175 0.340604730450186 0.216302253871195 0.312932363073714 0 0.24256867431807 0 0 0 0.256610922784516 0 0 0 0 0.244508215222279 0.212680562918023 0.232194866156088 0.208024507351716 0 0 0.245318030036697 0.279288114325892 0.350982153421039 0.268567968450467 0 0.452346322995537 0.256528981748082 0.263483141958031
"parahippocampal_gyrus_right" 0 0 0 0 0.391557299786529 0 0 0 0 0 0 0 0 0 0.323973141655054 0 0 0 0 0 0 0 0 0 0 0 0 0 0 0 0 0 0 0 0 0 0 0 0.45067851855977 0.435065759641669 0 0 0.361585643012215 0 0 0.490195122320289 0 0 0 0 0 0 0 0 0 0 0 0.212562689929981 0 0 0 0 0 0 0 0 0 0
"paracentral_gyrus_right" 0 0.215021753105019 0.216390217683445 0 0 0.163684192030036 0 0 0 0 0 0 0 0 0 0 0 0 0 0 0.268075935657877 0.281232158154145 0.194812881130277 0 0 0.223740814488167 0.204124138539723 0.260953264960439 0 0 0 0 0 0.160219222932456 0.266758286664551 0.284242939832767 0.27149047029762 0 0 0.27864117890181 0.257726324010543 0.238079258334045 0.275933504454106 0.267943695889094 0 0.304368911566194 0.270932706190532 0.256610922784516 0 0 0.264700451001129 0.271411382166064 0.298862431847722 0 0.300616188177629 0.286944570167375 0.337953494015985 0.279043868289752 0.261054318212884 0.28546687473147 0.338381747556067 0.267590877667898 0.227570928387999 0.279534321275562 0 0 0.262613778286446 0.267491842718618
"inferior_frontal_gyrus_pars_opercularis_right" 0 0.23751688491918 0.234979793614458 0 0 0 0 0 0 0 0.224144989269288 0 0 0 0 0 0.239447684685902 0.237387049846122 0.2321859930064 0 0.251844785963794 0.256728281657828 0.239565509863176 0 0.230435208298484 0.232216452760623 0.225774160215212 0.269474415962764 0 0.244137845593359 0 0 0 0.247114358678283 0 0.245964488126337 0.302119685780453 0 0 0 0 0 0 0 0.280924653320512 0 0.314102026372438 0 0 0.264700451001129 0 0.307132838650803 0.324967033564702 0 0.372768187387872 0.241941067565731 0.3519585653428 0.248565060671819 0.284156478155832 0.304717157290557 0.270695359583464 0.29851678352149 0 0.287164991013059 0.299584264496022 0 0 0.357433298615061
"inferior_frontal_gyrus_pars_orbitalis_right" 0 0 0.252904090790983 0 0 0 0 0 0 0 0 0 0 0 0 0 0.256553722343465 0 0 0 0.262449989360264 0 0.264638851975521 0 0.233809178776453 0.244950714720163 0.236079095779508 0 0 0.266014753294667 0 0 0 0.257527753633946 0 0.25267600814538 0.306836583575072 0 0 0 0 0 0 0 0.38102802290572 0 0.333174505445746 0 0 0.271411382166064 0.307132838650803 0 0.366918495678695 0 0 0 0.308327856219767 0 0.340961766790448 0.308390163815086 0.287429613494807 0 0 0 0.324077264399398 0 0 0.330090006587009
"inferior_frontal_gyrus_pars_triangularis_right" 0 0.262800287146387 0.268833799366281 0 0 0 0.273915240683317 0 0 0 0 0 0 0.272482531464505 0 0 0.292257284470737 0 0 0 0.287766729871443 0.286262926469201 0.278255488718843 0.281191689079823 0.337966699867372 0.261724108351065 0.256032417392195 0.298063961785316 0 0.267445583930976 0 0 0 0.280287512352711 0 0.319488903970586 0.329488107357926 0 0 0 0 0 0.313611612536912 0 0.400060057934532 0 0.348208274996969 0 0 0.298862431847722 0.324967033564702 0.366918495678695 0 0 0.332859996791589 0.300954755218773 0.330302514275397 0 0.332554186467982 0.333337772848616 0.308252899346135 0.319606003138098 0 0.328124302656523 0.333175898052937 0 0 0.331354639346559
"pericalcarine_cortex_right" 0 0 0 0 0 0 0 0 0 0 0 0 0 0 0 0 0 0 0 0 0 0 0 0 0 0 0 0 0 0 0 0 0 0 0 0 0 0.394972850359904 0 0.367251927271107 0.321573573810387 0.274100220744122 0.223889129971567 0.337653652268781 0 0.403668788815521 0 0 0 0 0 0 0 0 0 0 0.243145191922837 0.356117282204654 0 0 0 0.339055542874647 0 0.275012897947437 0 0 0.255716934327722 0
"postcentral_gyrus_right" 0 0.26541528737596 0.238932346218882 0 0 0.198482951102554 0 0 0.217755199722089 0.264564673325402 0 0 0 0.199636886434832 0 0 0 0 0 0 0.274964265928576 0.224887477903382 0.227082671538721 0.243917699173813 0 0 0.216669984516917 0.247548982276478 0.2000553653531 0.246270632250754 0 0 0.220604238394766 0.257085631867395 0.259210924869929 0 0.290564079081876 0 0 0.253124505793124 0.258852814598808 0.236698650809805 0.263268993633244 0.250366215512589 0 0.293011292135361 0 0.244508215222279 0 0.300616188177629 0.372768187387872 0 0.332859996791589 0 0 0.26197326578753 0.320208753281851 0.256595545752381 0 0 0.2995485308322 0.274643031958107 0.22326295425415 0.340793724152481 0 0 0.306684128676187 0.357723602747949
"posterior_cingulate_gyrus_right" 0.182820877196737 0.227656401806784 0.192107234836414 0 0 0.168614037930254 0.225703804589208 0.212764365729416 0.1742383147542 0.200948657105706 0 0 0 0.193456482099611 0 0.258870894942314 0 0 0.234500881079724 0 0.215767262460069 0.137194471430886 0.189773173019845 0.185672290622861 0 0.217995162838626 0.176373927890299 0.227650300986149 0.170686868705771 0.208233971007874 0 0 0.204222481902664 0.175200034328372 0.253131015039767 0.252291211810015 0.251856146845401 0 0 0.198932805495214 0.241209713975257 0.221698652614123 0.224523027291201 0.245336487102238 0.304739578827625 0 0.242007806864267 0.212680562918023 0 0.286944570167375 0.241941067565731 0 0.300954755218773 0 0.26197326578753 0 0.226180945492323 0.254989732911313 0.260595411431523 0.263196338186155 0.211991834629576 0.216967391615479 0.171365362713184 0.263158090993575 0.239650947027466 0 0.242308588981642 0.257847584394721
"precentral_gyrus_right" 0.190607623846042 0.231579897768271 0.23689536972008 0 0 0.180914303412675 0.236284712297337 0.210877437049327 0.211297135394983 0.203109767943111 0.251771193858055 0 0 0.192193141611459 0 0 0 0.257733131320476 0.249301420200904 0 0.27280240855624 0.19129022637436 0.203066797369647 0.248645394682603 0.264170587489899 0.252541043040546 0.208905295644777 0.264889288968747 0.178896156292035 0.236488059533713 0 0 0.197031712014387 0.242311824536771 0.261348902196738 0.270441198078744 0.308797213561161 0 0 0.226119521231332 0.256344416904999 0.232121001434118 0.21621262551224 0.238532154064227 0.267468330788584 0.260708515117294 0.291643710036318 0.232194866156088 0 0.337953494015985 0.3519585653428 0.308327856219767 0.330302514275397 0.243145191922837 0.320208753281851 0.226180945492323 0 0.239018313401837 0.286231944590489 0.299645406735178 0.284890823281413 0.258762613637363 0.232559039769375 0.258726773773337 0 0 0.296420504577663 0.331169157509847
"precuneus_right" 0 0 0.22886974428769 0 0 0 0 0 0.255502125877029 0 0 0 0 0.216455137655561 0 0 0 0 0 0 0 0 0.229627344046161 0 0 0 0.218665434564968 0.239131654101457 0 0.244604176110798 0 0 0 0.25779777435304 0.252079684378298 0.265105569346004 0.271502729257716 0.406154629768128 0 0.198489567879935 0.264106083484641 0.211174981219275 0.26580841094435 0.244313707862212 0 0.281526928698968 0 0.208024507351716 0.212562689929981 0.279043868289752 0.248565060671819 0 0 0.356117282204654 0.256595545752381 0.254989732911313 0.239018313401837 0 0 0 0.262654162598635 0.30597192727515 0.191604416536813 0.268660702902913 0 0 0.216703963903015 0.257255978310097
"rostral_anterior_cingulate_cortex_right" 0 0.242533030956638 0.245765639218716 0 0 0.260734724293171 0 0 0 0 0.279340417024602 0 0.368718008379036 0 0 0 0 0 0 0 0.24724701586794 0 0.256213127280595 0.256532970640384 0.286737519337039 0.248873288946295 0.219934901425276 0.262552885449718 0 0.244181871082958 0 0 0 0.253145910159102 0 0.264120523627819 0.291496240445967 0 0 0 0 0 0 0 0.321919014921313 0 0.315720691912476 0 0 0.261054318212884 0.284156478155832 0.340961766790448 0.332554186467982 0 0 0.260595411431523 0.286231944590489 0 0 0.345494429518685 0.293950136071085 0 0 0 0.343822330045191 0 0 0.290651479341822
"rostral_middle_frontal_gyrus_right" 0 0.230836663534924 0.242394274505116 0 0 0 0 0 0 0 0.20077338120435 0 0 0 0 0 0.253639819210569 0.255065902827804 0.251883909253855 0 0.256362664297149 0.235609134295884 0.2539715366951 0.256176831182875 0.279347855783172 0.241974215359286 0.227776193109229 0.245406974573076 0 0.250744853685297 0 0 0 0.244760196780143 0 0.274769203306847 0.314140320060114 0 0 0 0 0 0 0 0.289575044391223 0 0.295510509109342 0 0 0.28546687473147 0.304717157290557 0.308390163815086 0.333337772848616 0 0 0.263196338186155 0.299645406735178 0 0.345494429518685 0 0.28898781638633 0.291202020677041 0 0.293322905192518 0.349563228156047 0 0 0.317848055031389
"superior_frontal_gyrus_right" 0.214852906394136 0.191649086373508 0.208434746102059 0 0.262414610057796 0.196982248951568 0.224096664454191 0.223369148799852 0.222514137746013 0.217858940527983 0.214271324292413 0 0.258338890307019 0.20424538927377 0.291128121976843 0.24535196821422 0.240434697801215 0.234180705867515 0.232542950436183 0 0.242804117488316 0.18859991601563 0.214755199395067 0.226312900041626 0.230717074058189 0.22803927828993 0.18175316285671 0.238846452168373 0.19549879455832 0.21412234551565 0.53695236671506 0 0.205220949118663 0.229441440538184 0.267840196173961 0.231518882718625 0.300482563253655 0 0 0.232602505114045 0.271682341768787 0.248644204477857 0.257258460989271 0.244584417508701 0.273606087241818 0.269216381299932 0.275316470121233 0.245318030036697 0 0.338381747556067 0.270695359583464 0.287429613494807 0.308252899346135 0 0.2995485308322 0.211991834629576 0.284890823281413 0.262654162598635 0.293950136071085 0.28898781638633 0 0.271888472604461 0.231730580392549 0.286089814407141 0.341989301377197 0 0.232607006675579 0.27791333710396
"superior_parietal_gyrus_right" 0 0 0.223472564245236 0 0 0.220448423497221 0.258117202792683 0.224421293909054 0.210105468032721 0 0 0 0 0 0 0 0 0 0 0 0.26046992899497 0 0.228919417771736 0.248626076487868 0 0.271583804735025 0.20869777343677 0.246554021520014 0 0.239958797067437 0 0 0 0.242824384698951 0.287322766333242 0 0.279915864465777 0.446534919583316 0 0.306613418219878 0.252831645030039 0.252449960845472 0.237645964235289 0.322417363575911 0.291076355134575 0.255332697586424 0.300597477321275 0.279288114325892 0 0.267590877667898 0.29851678352149 0 0.319606003138098 0.339055542874647 0.274643031958107 0.216967391615479 0.258762613637363 0.30597192727515 0 0.291202020677041 0.271888472604461 0 0.239297924740422 0.287983512971969 0 0 0.260436269825389 0.285985714528028
"superior_temporal_gyrus_right" 0 0 0 0 0 0.181731824238896 0 0 0.288133021302507 0 0 0 0 0.208516982366575 0 0 0 0 0 0 0 0 0.178364461989732 0 0 0 0 0 0 0.195845607871013 0 0 0 0.200393031977665 0.410288636888459 0 0.249766555329709 0 0 0.269696005860548 0.238582485368608 0.305540244586058 0.226562178105287 0.276697761769909 0.659100304626405 0.250528458089537 0 0.350982153421039 0 0.227570928387999 0 0 0 0 0.22326295425415 0.171365362713184 0.232559039769375 0.191604416536813 0 0 0.231730580392549 0.239297924740422 0 0.3390593054443 0 0.447998670665195 0.370416855232728 0.283530464550384
"supramarginal_gyrus_right" 0.20510205546795 0 0.218711640854884 0 0 0.192419881060641 0.241902541537596 0.207263236683677 0.205798783752152 0.211553007221427 0 0 0 0.199877579785055 0 0 0 0 0 0 0.263724865368656 0.216671275800476 0.217735383178718 0.237255704590699 0 0.268141059201999 0.203013390249394 0.245396666175221 0.183949702207925 0.231476483010704 0 0 0.192904892448447 0.22768346162647 0.293348183664882 0 0.283550411137523 0 0 0.234322233730714 0.320964940681215 0.276652405743958 0.237966636075886 0.262126705116747 0 0.27720622183317 0.280914002711023 0.268567968450467 0 0.279534321275562 0.287164991013059 0 0.328124302656523 0.275012897947437 0.340793724152481 0.263158090993575 0.258726773773337 0.268660702902913 0 0.293322905192518 0.286089814407141 0.287983512971969 0.3390593054443 0 0 0 0.294095937791512 0.345051823858252
"frontal_pole_right" 0 0.236013195990259 0 0 0 0 0 0 0 0 0 0 0.600834828638036 0 0 0 0 0 0 0 0 0 0.233643592936957 0 0 0.230463245300389 0 0 0 0 0.638454564930943 0 0 0.254007230953134 0 0.238104778891094 0.3202465589817 0 0 0 0 0 0 0 0.331632370602341 0 0.375454209962651 0 0 0 0.299584264496022 0.324077264399398 0.333175898052937 0 0 0.239650947027466 0 0 0.343822330045191 0.349563228156047 0.341989301377197 0 0 0 0 0 0 0
"temporal_pole_right" 0 0 0 0 0 0 0 0 0 0 0 0 0 0 0 0 0 0 0 0 0 0 0 0 0 0 0 0 0 0 0 0 0 0 0 0 0 0 0.335473198175709 0.430329218214787 0 0.3281093797688 0 0 0.37127708303569 0 0 0.452346322995537 0 0 0 0 0 0 0 0 0 0 0 0 0 0 0.447998670665195 0 0 0 0 0.363052986847524
"transverse_temporal_gyrus_right" 0 0 0.240307149312457 0 0 0.170703099305094 0 0 0.261741429471372 0 0 0 0 0.168864895486672 0 0 0 0 0 0 0 0 0.19435020514431 0 0 0 0.223644387160045 0 0 0.168118902281776 0 0 0 0 0.337987155766315 0 0.258204590081121 0 0 0.242936318632725 0.270128753886865 0.252308895681787 0.201471809893384 0.271512548159406 0 0.262492344269189 0 0.256528981748082 0 0.262613778286446 0 0 0 0.255716934327722 0.306684128676187 0.242308588981642 0.296420504577663 0.216703963903015 0 0 0.232607006675579 0.260436269825389 0.370416855232728 0.294095937791512 0 0 0 0.319185443014806
"insula_right" 0 0.247576385253835 0.240992511022339 0 0 0.20602602600834 0.248577367553105 0 0.243730120178259 0.213384771106611 0 0 0.275818719262712 0.210073947022268 0 0 0.259154019534675 0 0 0 0.272144232733346 0.233182607080908 0.224671460581195 0.245145860724849 0.262640118541957 0.258597396030518 0.2136750092341 0.259810133036108 0.158857762949649 0.251623682543905 0 0 0 0.248121382647527 0.265798503188325 0.270719390227471 0.320224839825129 0 0.36930772143544 0.275209213519632 0.242138375776571 0.276931222923421 0.235237519277703 0.267230978621107 0.277786714369582 0.243176830253189 0.312712747720429 0.263483141958031 0 0.267491842718618 0.357433298615061 0.330090006587009 0.331354639346559 0 0.357723602747949 0.257847584394721 0.331169157509847 0.257255978310097 0.290651479341822 0.317848055031389 0.27791333710396 0.285985714528028 0.283530464550384 0.345051823858252 0 0.363052986847524 0.319185443014806 0
