# Supplementary material for: NODDI and Tensor-Based Microstructural Indices as Predictors of Functional Connectivity
Source: PLoS One. 2016 Apr 14;11(4):e0153404. doi: 10.1371/journal.pone.0153404 (PMC4831788; doi:10.1371/journal.pone.0153404)
Supplement: S1 Data — a) Functional connectivity matrices, both fMRI and EEG connectomes across all subjects, in the form of precision matrices and b) structural brain connectivity matrices across all subjects and microstructural indices. Columns and rows are named according to the corresponding brain region that represent. (ZIP) [file pone.0153404.s001.zip › DATA/DWI/39_NSTREAMS_68.txt]

"banks_superior_temporal_sulcus_left" "caudal_anterior_cingulate_cortex_left" "caudal_middle_frontal_gyrus_left" "cuneus_left" "entorhinal_cortex_left" "fusiform_gyrus_left" "inferior_parietal_gyrus_left" "inferior_temporal_gyrus_left" "cingulate_gyrus_isthmus_left" "lateral_occipital_cortex_left" "lateral_orbitofrontal_cortex_left" "lingual_gyrus_left" "medial_orbitofrontal_gyrus_left" "middle_temporal_gyrus_left" "parahippocampal_gyrus_left" "paracentral_gyrus_left" "inferior_frontal_gyrus_pars_opercularis_left" "inferior_frontal_gyrus_pars_orbitalis_left" "inferior_frontal_gyrus_pars_triangularis_left" "pericalcarine_cortex_left" "postcentral_gyrus_left" "posterior_cingulate_gyrus_left" "precentral_gyrus_left" "precuneus_left" "rostral_anterior_cingulate_cortex_left" "rostral_middle_frontal_gyrus_left" "superior_frontal_gyrus_left" "superior_parietal_gyrus_left" "superior_temporal_gyrus_left" "supramarginal_gyrus_left" "frontal_pole_left" "temporal_pole_left" "transverse_temporal_gyrus_left" "insula_left" "banks_superior_temporal_sulcus_right" "caudal_anterior_cingulate_cortex_right" "caudal_middle_frontal_gyrus_right" "cuneus_right" "entorhinal_cortex_right" "fusiform_gyrus_right" "inferior_parietal_gyrus_right" "inferior_temporal_gyrus_right" "cingulate_gyrus_isthmus_right" "lateral_occipital_cortex_right" "lateral_orbitofrontal_cortex_right" "lingual_gyrus_right" "medial_orbitofrontal_gyrus_right" "middle_temporal_gyrus_right" "parahippocampal_gyrus_right" "paracentral_gyrus_right" "inferior_frontal_gyrus_pars_opercularis_right" "inferior_frontal_gyrus_pars_orbitalis_right" "inferior_frontal_gyrus_pars_triangularis_right" "pericalcarine_cortex_right" "postcentral_gyrus_right" "posterior_cingulate_gyrus_right" "precentral_gyrus_right" "precuneus_right" "rostral_anterior_cingulate_cortex_right" "rostral_middle_frontal_gyrus_right" "superior_frontal_gyrus_right" "superior_parietal_gyrus_right" "superior_temporal_gyrus_right" "supramarginal_gyrus_right" "frontal_pole_right" "temporal_pole_right" "transverse_temporal_gyrus_right" "insula_right"
"banks_superior_temporal_sulcus_left" 0 0 0.00489596083231334 0 0 0.00523560209424084 1.99557522123894 0.0203389830508475 0.104938271604938 0.00185185185185185 0 0.00276243093922652 0 0.514886164623468 0.00704225352112676 0.0215982721382289 0 0 0 0 0.0120772946859903 0.0961098398169336 0.122994652406417 0.223282442748092 0 0 0.0209461899602745 0.717737183264585 11.8703703703704 2.53146853146853 0 0 4.6 3.43738317757009 0 0 0 0 0 0 0 0 0 0 0 0 0 0 0 0 0 0 0 0 0 0.00373831775700935 0 0 0 0 0 0 0 0 0 0 0 0
"caudal_anterior_cingulate_cortex_left" 0 0 3.43607305936073 0 0 0 0 0 0 0 0.255230125523013 0 0.0534458509142053 0 0 0.0153256704980843 1.82156133828996 0.0226628895184136 0.0115163147792706 0 0.0248027057497181 7.92338709677419 0.179508890770533 0.001806684733514 0.795121951219512 0.798449612403101 6.76379066478076 0 0.00245398773006135 0.0132075471698113 0 0 0.0371747211895911 0.596988485385297 0 11.7457627118644 1.35148514851485 0 0 0 0 0 0 0 0 0 0 0 0 0 0.1421143847487 0 0 0 0 0.417508417508417 0.0136752136752137 0 0.0136986301369863 0.0473773265651438 0.0393790230973116 0.00109529025191676 0 0 0 0 0 0.00547945205479452
"caudal_middle_frontal_gyrus_left" 0.00489596083231334 3.43607305936073 0 0 0 0.00114613180515759 0.0419437340153453 0 0.0433369447453954 0.00357355568790947 0.164438502673797 0 0.0271782573940847 0.0290598290598291 0 0.0207156308851224 1.51205936920223 0.0156774916013438 0.0716305372290292 0 1.41275402943238 0.621621621621622 7.03079604880883 0.0692167577413479 0.957894736842105 4.768968456948 4.26128266033254 0.0574912891986063 0.00738007380073801 0.585 0 0 0 0.928699820251648 0 1.74049217002237 7.14688427299703 0 0 0 0.00261437908496732 0 0.0216216216216216 0 0.0139178844815588 0 0.0132780082987552 0 0 0.00373831775700935 0.526410026857654 0.00201816347124117 0.00589970501474926 0 0.212100611828688 2.56966490299824 3.05029239766082 0.00704225352112676 0.0408997955010225 0.172070903588413 0.39421565545426 0.00507185122569738 0.00844900422450211 0.0878809355067328 0 0 0 0.0614173228346457
"cuneus_left" 0 0 0 0 0 0.024024024024024 0.526588845654994 0 0.00784313725490196 1.04265402843602 0 0.301098901098901 0 0.0105680317040951 0 0 0 0 0 9.08943089430894 0 0 0 0.635332252836305 0 0 0 5.20977164099841 0 0 0 0 0 0 0 0 0 0.105263157894737 0 0 0 0 0 0.0192307692307692 0 0 0 0 0 0 0 0 0 0.041407867494824 0 0 0 0.00309837335398916 0 0 0 0.00102406554019457 0 0 0 0 0 0
"entorhinal_cortex_left" 0 0 0 0 0 0.310487200660611 0 0.759839357429719 0 0 0 0 0 0.0125786163522013 1.22063037249284 0 0 0 0 0 0 0 0 0 0 0 0 0 0 0 0 13.8106796116505 0 0.514537444933921 0 0 0 0 0.230529595015576 0 0 0 0 0 0 0 0 0 0 0 0 0 0 0 0 0 0 0 0 0 0 0 0 0 0 0 0 0
"fusiform_gyrus_left" 0.00523560209424084 0 0.00114613180515759 0.024024024024024 0.310487200660611 0 2.34238178633975 6.12049335863378 0.00638977635782748 7.9003984063745 0 0.840193704600484 0.662025316455696 4.80987324883256 0.948844884488449 0.00431344356578001 0 0 0 0.0145867098865478 0 0 0.0048780487804878 0.0688259109311741 0 0 0 0.510476190476191 0.874109263657957 0.00622083981337481 0 1.80549019607843 0.00175746924428822 2.94294294294294 0 0 0 0 0 0.110697179350718 0 0 0 0.0120603015075377 0 0.00375704445835942 0 0 0 0 0 0 0 0 0 0 0 0 0 0 0 0 0 0 0 0 0 0
"inferior_parietal_gyrus_left" 1.99557522123894 0 0.0419437340153453 0.526588845654994 0 2.34238178633975 0 0.0819672131147541 1.25718194254446 2.85843101893598 0 11.8625134264232 0.00558659217877095 2.18841427735518 0.0872011251758087 5.41411617738913 0 0 0 0.983379501385042 0.098677517802645 0.19047619047619 3.14247787610619 4.94693504117109 0 0 0.513949321730228 5.20846560846561 3.51319957761352 11.9364188873305 0 0.00538720538720539 0.483679525222552 1.63496376811594 0 0 0 0 0 0 0 0 0.00956284153005465 0 0 0 0 0 0 0 0 0 0 0 0 0 0 0 0 0 0 0 0 0 0 0 0 0
"inferior_temporal_gyrus_left" 0.0203389830508475 0 0 0 0.759839357429719 6.12049335863378 0.0819672131147541 0 0.0015552099533437 0.385896180215475 0 0.0616844602609727 0.381660470879802 10.5388127853881 0.0738362760834671 0 0 0 0 0 0.00223463687150838 0 0.00287907869481766 0.0278606965174129 0 0 0.00107209863307424 0.0188040616773223 12.3038416763679 0.0244523688232298 0 1.42551566080978 0.00511945392491468 2.02066929133858 0 0 0 0 0 0 0 0 0 0 0 0 0 0 0 0 0 0 0 0 0 0 0 0 0 0 0 0 0 0 0 0 0 0
"cingulate_gyrus_isthmus_left" 0.104938271604938 0 0.0433369447453954 0.00784313725490196 0 0.00638977635782748 1.25718194254446 0.0015552099533437 0 0.0185497470489039 0 0.0265060240963855 0 0.316100443131462 0.0512820512820513 0.235500878734622 0 0 0 0 0.0792291220556745 1.58379373848987 0.52442996742671 2.16984402079723 0 0 0.532173913043478 0.147531891292291 0.0301624129930394 0.39747064137308 0 0 0 0.0255102040816327 0 0 0 0 0 0 0 0 1.78240740740741 0 0 0 0 0 0 0 0 0 0 0 0 0.0031201248049922 0 0 0 0 0 0 0 0 0 0 0 0
"lateral_occipital_cortex_left" 0.00185185185185185 0 0.00357355568790947 1.04265402843602 0 7.9003984063745 2.85843101893598 0.385896180215475 0.0185497470489039 0 0 9.98612862547289 0 0.544312630844382 0.0855148342059337 0.0573584905660377 0 0 0 6.30993150684932 0.00473372781065089 0.0092378752886836 0.0443548387096774 0.566492146596859 0 0 0.023134122831176 1.65377100429855 0.0519159456118665 0.122383252818035 0 0 0.00932835820895522 0.148033126293996 0 0 0 0.0032599837000815 0 0 0 0 0 0 0 0 0 0 0 0 0 0 0 0 0 0.00143163922691482 0 0 0 0 0 0 0 0 0 0 0 0
"lateral_orbitofrontal_cortex_left" 0 0.255230125523013 0.164438502673797 0 0 0 0 0 0 0 0 0 7.88730277986476 0 0 0 1.3126079447323 5.9917780061665 0.681858019281332 0 0 0.0017921146953405 0.0288728484175458 0 0.322330097087379 2.38334707337181 4.6508120649652 0 0 0.00119047619047619 0.00472813238770686 0.00194931773879142 0.00224971878515186 0.456260720411664 0 0.141683778234086 0.712885154061625 0 0 0 0 0 0 0 0.00791034937376401 0 0.0108949416342412 0 0 0 0.178780284043442 0 0 0 0.00386847195357834 0.00164744645799012 0.0446927374301676 0 0.00189035916824197 0.0342666109486001 0.0116528672186446 0 0.00115141047783535 0 0 0 0 0.0103703703703704
"lingual_gyrus_left" 0.00276243093922652 0 0 0.301098901098901 0 0.840193704600484 11.8625134264232 0.0616844602609727 0.0265060240963855 9.98612862547289 0 0 0 0.662952646239554 0.10126582278481 0.0123839009287926 0 0 0 2.15024630541872 0 0 0.00737100737100737 1.14929214929215 0 0 0.000610687022900763 1.47526100771675 0.0110935023771791 0.0053085600530856 0 0 0.00837988826815642 0.00634517766497462 0 0 0 0 0 0.00137268359643102 0 0 0 0.0076530612244898 0 0.0119148936170213 0 0 0 0 0 0 0 0.102117061021171 0 0 0 0 0 0 0 0 0 0 0 0 0 0
"medial_orbitofrontal_gyrus_left" 0 0.0534458509142053 0.0271782573940847 0 0 0.662025316455696 0.00558659217877095 0.381660470879802 0 0 7.88730277986476 0 0 0.324378109452736 0.16991643454039 0 0.0306681270536692 0.0164835164835165 0.113839285714286 0 0 0 0.0012853470437018 0 2.71847133757962 1.81659789087574 1.02216671870122 0 0.198319327731092 0 1.39434276206323 0.0845070422535211 0 1.51462765957447 0 0.0219478737997256 0.0236686390532544 0 0 0 0 0 0 0 0.00157232704402516 0 0.0980769230769231 0 0 0 0 0 0 0 0 0 0 0 0.014760147601476 0.00279329608938547 0.000663129973474801 0 0 0 0 0 0 0.00361990950226244
"middle_temporal_gyrus_left" 0.514886164623468 0 0.0290598290598291 0.0105680317040951 0.0125786163522013 4.80987324883256 2.18841427735518 10.5388127853881 0.316100443131462 0.544312630844382 0 0.662952646239554 0.324378109452736 0 1.73940345368917 0.100490196078431 0 0 0 0 0.0457239627434378 0.10126582278481 0.203389830508475 2.69521770164168 0 0 0.139654067905189 1.03024390243902 8.27772768259693 1.88478581979321 0 0.725714285714286 0.44404973357016 3.13703443429375 0 0.00617283950617284 0 0 0 0 0 0 0 0 0 0 0 0 0 0 0 0 0 0 0 0 0 0 0 0 0 0 0 0 0 0 0 0
"parahippocampal_gyrus_left" 0.00704225352112676 0 0 0 1.22063037249284 0.948844884488449 0.0872011251758087 0.0738362760834671 0.0512820512820513 0.0855148342059337 0 0.10126582278481 0.16991643454039 1.73940345368917 0 0 0 0 0 0 0 0 0 0.0484739676840215 0 0 0 0.0204197390811117 0.0754257907542579 0.00374882849109653 0 0 0.0144927536231884 0.028169014084507 0 0 0 0 0 0 0 0 0 0 0 0 0 0 0 0 0 0 0 0 0 0 0 0 0 0 0 0 0 0 0 0 0 0
"paracentral_gyrus_left" 0.0215982721382289 0.0153256704980843 0.0207156308851224 0 0 0.00431344356578001 5.41411617738913 0 0.235500878734622 0.0573584905660377 0 0.0123839009287926 0 0.100490196078431 0 0 0 0 0 0 2.45852749301025 1.97067448680352 8.19751280175567 1.33333333333333 0 0.00200803212851406 3.1692103516921 3.54170957775489 0.011988011988012 0.07223113964687 0 0 0 0.0106463878326996 0 0 0 0 0 0 0 0 0 0 0 0 0 0 0 0 0 0 0 0 0 0 0 0 0 0 0 0 0 0 0 0 0 0
"inferior_frontal_gyrus_pars_opercularis_left" 0 1.82156133828996 1.51205936920223 0 0 0 0 0 0 0 1.3126079447323 0 0.0306681270536692 0 0 0 0 0.111711711711712 0.409405255878285 0 0.0183654729109275 0.00286532951289398 0.738973246565438 0 7.91830065359477 2.5308764940239 1.68844884488449 0 0 0.0063391442155309 0 0 0 1.22614575507137 0 2.20503597122302 3.61188118811881 0 0 0 0 0 0 0 0.00727934485896269 0 0.0253748558246828 0 0 0 2.21822849807445 0 0.0294550810014728 0 0.00176522506619594 0 0.13265306122449 0 0.0375 0.165063291139241 0.120295462539571 0 0 0 0 0 0 0.0472103004291846
"inferior_frontal_gyrus_pars_orbitalis_left" 0 0.0226628895184136 0.0156774916013438 0 0 0 0 0 0 0 5.9917780061665 0 0.0164835164835165 0 0 0 0.111711711711712 0 1.81412639405204 0 0 0 0.00166944908180301 0 0.0234192037470726 5.38233680746023 0.291739894551845 0 0 0 0 0 0 0.00174520069808028 0 0.00539083557951483 0.0266666666666667 0 0 0 0 0 0 0 0 0 0 0 0 0 0 0 0 0 0 0 0 0 0 0 0 0 0 0 0 0 0 0
"inferior_frontal_gyrus_pars_triangularis_left" 0 0.0115163147792706 0.0716305372290292 0 0 0 0 0 0 0 0.681858019281332 0 0.113839285714286 0 0 0 0.409405255878285 1.81412639405204 0 0 0 0 0 0 0.467226890756303 9.77398292315419 1.13574510454696 0 0 0 0 0 0 0.0380517503805175 0 0.0111317254174397 0.014098690835851 0 0 0 0 0 0 0 0 0 0 0 0 0 0.0026246719160105 0 0 0 0 0 0 0 0 0 0.000707714083510262 0 0 0 0 0 0 0
"pericalcarine_cortex_left" 0 0 0 9.08943089430894 0 0.0145867098865478 0.983379501385042 0 0 6.30993150684932 0 2.15024630541872 0 0 0 0 0 0 0 0 0 0 0 0.71830985915493 0 0 0 2.12885154061625 0 0 0 0 0 0 0 0 0 0.0132450331125828 0 0 0 0 0 0 0 0 0 0 0 0 0 0 0 0.0103896103896104 0 0 0 0 0 0 0 0 0 0 0 0 0 0
"postcentral_gyrus_left" 0.0120772946859903 0.0248027057497181 1.41275402943238 0 0 0 0.098677517802645 0.00223463687150838 0.0792291220556745 0.00473372781065089 0 0 0 0.0457239627434378 0 2.45852749301025 0.0183654729109275 0 0 0 0 0.681948424068768 9.91685912240185 0.734620024125452 0.00208116545265349 0.00763682647433178 0.630955904113643 4.24360641525791 0.0541727672035139 2.79702048417132 0 0 0.0048780487804878 1.66904761904762 0 0 0 0 0 0 0 0 0 0 0 0 0 0 0 0 0.00177304964539007 0 0 0 0 0.139737991266376 0.0116211504938989 0 0 0 0 0 0 0 0 0 0 0
"posterior_cingulate_gyrus_left" 0.0961098398169336 7.92338709677419 0.621621621621622 0 0 0 0.19047619047619 0 1.58379373848987 0.0092378752886836 0.0017921146953405 0 0 0.10126582278481 0 1.97067448680352 0.00286532951289398 0 0 0 0.681948424068768 0 7.10961968680089 0.363062352012628 0.0421052631578947 0.00305188199389624 11.0809906291834 0.241127348643006 0.041025641025641 0.644262295081967 0 0 0.0466200466200466 1.29402637703646 0 0.0933852140077821 0.00413223140495868 0 0 0 0 0 0.671559633027523 0 0 0 0 0 0 0 0.0461329715061058 0 0 0 0.00183318056828598 4.51724137931035 0.0075187969924812 0 0 0 0.00928239914316316 0 0 0.00193986420950533 0 0 0 0
"precentral_gyrus_left" 0.122994652406417 0.179508890770533 7.03079604880883 0 0 0.0048780487804878 3.14247787610619 0.00287907869481766 0.52442996742671 0.0443548387096774 0.0288728484175458 0.00737100737100737 0.0012853470437018 0.203389830508475 0 8.19751280175567 0.738973246565438 0.00166944908180301 0 0 9.91685912240185 7.10961968680089 0 1.28073770491803 0.049402390438247 0.288947566955866 6.36427988020692 4.96193771626298 0.0662650602409639 12.2309711286089 0 0 0.00718132854578097 4.87132725430598 0 0.0433694745621351 0.131881427707199 0 0 0 0 0 0.00650406504065041 0 0 0 0 0 0 0 0.0112517580872011 0 0 0 0.0123873873873874 0.739402362751911 0.192555831265509 0.000995520159283225 0 0.00381970970206264 0.00344234079173838 0 0.00203873598369011 0.00466200466200466 0 0 0 0
"precuneus_left" 0.223282442748092 0.001806684733514 0.0692167577413479 0.635332252836305 0 0.0688259109311741 4.94693504117109 0.0278606965174129 2.16984402079723 0.566492146596859 0 1.14929214929215 0 2.69521770164168 0.0484739676840215 1.33333333333333 0 0 0 0.71830985915493 0.734620024125452 0.363062352012628 1.28073770491803 0 0 0 1.39649902750764 16.1068460625247 0.0718789407313997 1.38831239759694 0 0 0 0.0989473684210526 0 0.00177777777777778 0 0 0 0 0 0 0 0 0 0 0 0 0 0 0.00148367952522255 0 0 0 0 0 0 0.089922480620155 0 0 0 0.00154023873700424 0 0 0 0 0 0
"rostral_anterior_cingulate_cortex_left" 0 0.795121951219512 0.957894736842105 0 0 0 0 0 0 0 0.322330097087379 0 2.71847133757962 0 0 0 7.91830065359477 0.0234192037470726 0.467226890756303 0 0.00208116545265349 0.0421052631578947 0.049402390438247 0 0 1.27978723404255 1.71399035148174 0 0 0.0017636684303351 0 0 0 0.169576059850374 0 1.56542056074766 0.0748299319727891 0 0 0 0 0 0 0 0 0 0.0027063599458728 0 0 0 0.0184331797235023 0 0 0 0 0 0.00160771704180064 0 0.52734375 0.00216567406605306 0.000736648250460405 0 0 0 0 0 0 0
"rostral_middle_frontal_gyrus_left" 0 0.798449612403101 4.768968456948 0 0 0 0 0 0 0 2.38334707337181 0 1.81659789087574 0 0 0.00200803212851406 2.5308764940239 5.38233680746023 9.77398292315419 0 0.00763682647433178 0.00305188199389624 0.288947566955866 0 1.27978723404255 0 20.472778036296 0 0 0.00395256916996047 0.0424528301886792 0 0 0.225471335128896 0 0.130482456140351 0.482001755926251 0 0 0 0 0 0 0 0 0 0 0 0 0 0.0977039570102589 0 0.00205444273240883 0 0 0.0174418604651163 0.0257575757575758 0 0.00419287211740042 0.0314523589269195 0.0175139868645099 0 0 0.00170867150790261 0.00115807759119861 0 0 0.00181818181818182
"superior_frontal_gyrus_left" 0.0209461899602745 6.76379066478076 4.26128266033254 0 0 0 0.513949321730228 0.00107209863307424 0.532173913043478 0.023134122831176 4.6508120649652 0.000610687022900763 1.02216671870122 0.139654067905189 0 3.1692103516921 1.68844884488449 0.291739894551845 1.13574510454696 0 0.630955904113643 11.0809906291834 6.36427988020692 1.39649902750764 1.71399035148174 20.472778036296 0 0.851694915254237 0.0556395524644693 0.657657657657658 0.225901398086829 0 0.0311481347337921 3.24716929025131 0 2.56921995783556 1.5030303030303 0 0 0 0.00235460324935248 0 0.00695168578380257 0 0.00118028917084686 0 0.00253405131453912 0 0 0.00397088021178028 0.079504724666015 0 0 0 0.0274612912649722 2.93972780298121 0.732932823593665 0.00109409190371991 0.00477815699658703 0.0276670574443142 0.346775764660043 0.00185270958777212 0.00221668052091992 0.00535236396074933 0.000727537286285922 0 0 0.00124146492861577
"superior_parietal_gyrus_left" 0.717737183264585 0 0.0574912891986063 5.20977164099841 0 0.510476190476191 5.20846560846561 0.0188040616773223 0.147531891292291 1.65377100429855 0 1.47526100771675 0 1.03024390243902 0.0204197390811117 3.54170957775489 0 0 0 2.12885154061625 4.24360641525791 0.241127348643006 4.96193771626298 16.1068460625247 0 0 0.851694915254237 0 0.105592841163311 4.15 0 0 0.0201302545885139 0.180462926637897 0 0 0 0 0 0 0 0 0 0 0 0 0 0 0 0 0 0 0 0 0 0.00099304865938431 0 0 0 0 0 0 0 0 0 0 0 0
"superior_temporal_gyrus_left" 11.8703703703704 0.00245398773006135 0.00738007380073801 0 0 0.874109263657957 3.51319957761352 12.3038416763679 0.0301624129930394 0.0519159456118665 0 0.0110935023771791 0.198319327731092 8.27772768259693 0.0754257907542579 0.011988011988012 0 0 0 0 0.0541727672035139 0.041025641025641 0.0662650602409639 0.0718789407313997 0 0 0.0556395524644693 0.105592841163311 0 1.20077972709552 0 0.248587570621469 5.10427807486631 7.10572139303483 0 0 0 0 0 0.00134318334452653 0 0 0 0 0 0 0 0 0 0 0 0 0 0 0 0 0 0 0 0 0 0 0 0 0 0 0 0
"supramarginal_gyrus_left" 2.53146853146853 0.0132075471698113 0.585 0 0 0.00622083981337481 11.9364188873305 0.0244523688232298 0.39747064137308 0.122383252818035 0.00119047619047619 0.0053085600530856 0 1.88478581979321 0.00374882849109653 0.07223113964687 0.0063391442155309 0 0 0 2.79702048417132 0.644262295081967 12.2309711286089 1.38831239759694 0.0017636684303351 0.00395256916996047 0.657657657657658 4.15 1.20077972709552 0 0 0 0.183282980866062 0.718834322719914 0 0 0 0 0 0 0 0 0 0 0 0 0 0 0 0 0.00307455803228286 0 0 0 0 0.0971168437025797 0.0105596620908131 0 0 0 0.000594353640416047 0 0 0.00250783699059561 0 0 0 0
"frontal_pole_left" 0 0 0 0 0 0 0 0 0 0 0.00472813238770686 0 1.39434276206323 0 0 0 0 0 0 0 0 0 0 0 0 0.0424528301886792 0.225901398086829 0 0 0 0 0 0 0 0 0 0 0 0 0 0 0 0 0 0 0 0 0 0 0 0 0 0 0 0 0 0 0 0 0 0.00158040300276571 0 0 0 0.0136054421768707 0 0 0
"temporal_pole_left" 0 0 0 0 13.8106796116505 1.80549019607843 0.00538720538720539 1.42551566080978 0 0 0.00194931773879142 0 0.0845070422535211 0.725714285714286 0 0 0 0 0 0 0 0 0 0 0 0 0 0 0.248587570621469 0 0 0 0 0.752293577981651 0 0 0 0 0 0 0 0 0 0 0 0 0 0 0 0 0 0 0 0 0 0 0 0 0 0 0 0 0 0 0 0 0 0
"transverse_temporal_gyrus_left" 4.6 0.0371747211895911 0 0 0 0.00175746924428822 0.483679525222552 0.00511945392491468 0 0.00932835820895522 0.00224971878515186 0.00837988826815642 0 0.44404973357016 0.0144927536231884 0 0 0 0 0 0.0048780487804878 0.0466200466200466 0.00718132854578097 0 0 0 0.0311481347337921 0.0201302545885139 5.10427807486631 0.183282980866062 0 0 0 1.1789077212806 0 0.00696864111498258 0 0 0 0 0 0 0 0 0 0 0 0 0 0 0.00392156862745098 0 0 0 0 0.0227703984819734 0 0 0 0 0 0 0 0 0 0 0 0
"insula_left" 3.43738317757009 0.596988485385297 0.928699820251648 0 0.514537444933921 2.94294294294294 1.63496376811594 2.02066929133858 0.0255102040816327 0.148033126293996 0.456260720411664 0.00634517766497462 1.51462765957447 3.13703443429375 0.028169014084507 0.0106463878326996 1.22614575507137 0.00174520069808028 0.0380517503805175 0 1.66904761904762 1.29402637703646 4.87132725430598 0.0989473684210526 0.169576059850374 0.225471335128896 3.24716929025131 0.180462926637897 7.10572139303483 0.718834322719914 0 0.752293577981651 1.1789077212806 0 0 0.102877070619006 0.122423485321674 0 0 0.00110926234054354 0 0 0.0033955857385399 0 0 0 0 0 0 0 0.0598540145985401 0 0 0 0.00348027842227378 0.507570295602019 0.0682628629648497 0 0.0016246953696182 0.00467653936087295 0.0075713453698311 0 0 0 0 0 0 0.00262639527248851
"banks_superior_temporal_sulcus_right" 0 0 0 0 0 0 0 0 0 0 0 0 0 0 0 0 0 0 0 0 0 0 0 0 0 0 0 0 0 0 0 0 0 0 0 0 0 0 0 0.00217155266015201 0.115246098439376 0.0324675324675325 0 0.00193798449612403 0 0.00312989045383412 0 1.19195612431444 0 0.00453514739229025 0 0 0 0 0 0 0.00370027752081406 0.0130232558139535 0 0 0.000783699059561128 0.0172711571675302 2.35019455252918 0.0383631713554987 0 0 0 0.0436817472698908
"caudal_anterior_cingulate_cortex_right" 0 11.7457627118644 1.74049217002237 0 0 0 0 0 0 0 0.141683778234086 0 0.0219478737997256 0.00617283950617284 0 0 2.20503597122302 0.00539083557951483 0.0111317254174397 0 0 0.0933852140077821 0.0433694745621351 0.00177777777777778 1.56542056074766 0.130482456140351 2.56921995783556 0 0 0 0 0 0.00696864111498258 0.102877070619006 0 0 23.7384987893462 0 0 0 0.00676818950930626 0 0.178660049627792 0 0.12896174863388 0 0.544655929721816 0 0 0.0802919708029197 15.5428571428571 0.0213219616204691 2.34343434343434 0 0.252897787144363 5.09477124183007 1.16666666666667 0.00846023688663283 1.81140350877193 2.34840871021776 16.8040616773223 0.0195227765726681 0.0123348017621145 0.078740157480315 0.0145454545454545 0 0 0.470588235294118
"caudal_middle_frontal_gyrus_right" 0 1.35148514851485 7.14688427299703 0 0 0 0 0 0 0 0.712885154061625 0 0.0236686390532544 0 0 0 3.61188118811881 0.0266666666666667 0.014098690835851 0 0 0.00413223140495868 0.131881427707199 0 0.0748299319727891 0.482001755926251 1.5030303030303 0 0 0 0 0 0 0.122423485321674 0 23.7384987893462 0 0 0 0 0.023349797934441 0 0.483080513418903 0.00125549278091651 0.0306793279766253 0.00166666666666667 0.0334212840809147 0.00120845921450151 0 0.0139720558882236 2.4976167778837 0.00433369447453954 0.181243414120126 0 0.935138987883108 1.62476547842402 5.23629719853837 0.0342298288508557 0.415384615384615 9.92783964365256 4.47799550273048 0.106179286335944 0.0453115166771554 6.12509307520477 0 0 0.00867052023121387 0.226289517470882
"cuneus_right" 0 0 0 0.105263157894737 0 0 0 0 0 0.0032599837000815 0 0 0 0 0 0 0 0 0 0.0132450331125828 0 0 0 0 0 0 0 0 0 0 0 0 0 0 0 0 0 0 0 0.0856102003642987 0.0824742268041237 0 0 5.20099255583127 0 0.0857843137254902 0 0 0 0 0 0 0 3.2027027027027 0 0 0 0.468051118210863 0 0 0 2.68129571577847 0.0016597510373444 0 0 0 0 0
"entorhinal_cortex_right" 0 0 0 0 0.230529595015576 0 0 0 0 0 0 0 0 0 0 0 0 0 0 0 0 0 0 0 0 0 0 0 0 0 0 0 0 0 0 0 0 0 0 0.333670374115268 0 0.941538461538462 0.0274725274725275 0 0 0 0 0.0137693631669535 1.01038062283737 0 0 0 0 0 0 0 0 0 0 0 0 0 1.02189781021898 0 0 3.54777070063694 0 0.00846262341325811
"fusiform_gyrus_right" 0 0 0 0 0 0.110697179350718 0 0 0 0 0 0.00137268359643102 0 0 0 0 0 0 0 0 0 0 0 0 0 0 0 0 0.00134318334452653 0 0 0 0 0.00110926234054354 0.00217155266015201 0 0 0.0856102003642987 0.333670374115268 0 6.59283655825443 1.53984962406015 0 9.93760445682451 0 1.17546362339515 0 0.0786214324178783 0.130081300813008 0.0232558139534884 0.00159872102318145 0 0 0.770873786407767 0.0149532710280374 0.00315457413249211 0.0390455531453362 0.252448313384113 0 0 0.0024132730015083 0.4264 4.23338916806254 0.0181229773462783 0 1.41328047571853 0 3.45299145299145
"inferior_parietal_gyrus_right" 0 0 0.00261437908496732 0 0 0 0 0 0 0 0 0 0 0 0 0 0 0 0 0 0 0 0 0 0 0 0.00235460324935248 0 0 0 0 0 0 0 0.115246098439376 0.00676818950930626 0.023349797934441 0.0824742268041237 0 6.59283655825443 0 3.31970802919708 0.874722838137472 1.36850393700787 0 1.44853283651607 0 4.58109146810146 0.00347021399652979 1.21806054386865 0.0140280561122244 0 0 1.88619718309859 0.786382978723404 0.164927968206657 1.43298570876786 2.89508323654665 0 0 0.108374384236453 5.18952234206471 7.59463722397476 5.91528384279476 0 0 0.0012202562538133 1.02466263378316
"inferior_temporal_gyrus_right" 0 0 0 0 0 0 0 0 0 0 0 0 0 0 0 0 0 0 0 0 0 0 0 0 0 0 0 0 0 0 0 0 0 0 0.0324675324675325 0 0 0 0.941538461538462 1.53984962406015 3.31970802919708 0 0.00437956204379562 2.47768281101614 0 0.0513718622300058 0 8.4169741697417 0 0.00924092409240924 0 0 0 0.0283370618941089 0.00313152400835073 0.00253324889170361 0.0037122969837587 0.0158213122382504 0 0 0 0.103166133048737 7.78782112274025 0.0129310344827586 0 0.00454545454545455 0 0.983090379008746
"cingulate_gyrus_isthmus_right" 0 0 0.0216216216216216 0 0 0 0.00956284153005465 0 1.78240740740741 0 0 0 0 0 0 0 0 0 0 0 0 0.671559633027523 0.00650406504065041 0 0 0 0.00695168578380257 0 0 0 0 0 0 0.0033955857385399 0 0.178660049627792 0.483080513418903 0 0.0274725274725275 0 0.874722838137472 0.00437956204379562 0 0.00683760683760684 0 0.597168597168597 0 0.00974025974025974 0 0.383419689119171 0.571884984025559 0 0 0 0.546938775510204 1.15707620528771 1.25676784249385 2.30008244023083 0.00410677618069815 0.00878155872667398 0.508550185873606 0.318933333333333 0.0960548885077187 4.97826086956522 0 0 0.0297397769516729 0.079589216944801
"lateral_occipital_cortex_right" 0 0 0 0.0192307692307692 0 0.0120603015075377 0 0 0 0 0 0.0076530612244898 0 0 0 0 0 0 0 0 0 0 0 0 0 0 0 0 0 0 0 0 0 0 0.00193798449612403 0 0.00125549278091651 5.20099255583127 0 9.93760445682451 1.36850393700787 2.47768281101614 0.00683760683760684 0 0 5.11830799735625 0 0.0548780487804878 0 0.00456273764258555 0 0 0 9.03768624014023 0.00116550116550117 0 0.0061381074168798 1.24576706003079 0 0 0.00116754232340922 0.323247797778629 0.22397476340694 0.0338164251207729 0 0 0 0.0105610561056106
"lateral_orbitofrontal_cortex_right" 0 0 0.0139178844815588 0 0 0 0 0 0 0 0.00791034937376401 0 0.00157232704402516 0 0 0 0.00727934485896269 0 0 0 0 0 0 0 0 0 0.00118028917084686 0 0 0 0 0 0 0 0 0.12896174863388 0.0306793279766253 0 0 0 0 0 0 0 0 0 4.47797716150082 0 0 0 0.16871704745167 2.87351778656126 0.454720616570328 0 0.0160857908847185 0 0.198729058347776 0 0.24024024024024 3.96486718080548 0.312304809494066 0 0.00595947556615018 0 0.54278728606357 0.0178571428571429 0 1.01936483346243
"lingual_gyrus_right" 0 0 0 0 0 0.00375704445835942 0 0 0 0 0 0.0119148936170213 0 0 0 0 0 0 0 0 0 0 0 0 0 0 0 0 0 0 0 0 0 0 0.00312989045383412 0 0.00166666666666667 0.0857843137254902 0 1.17546362339515 1.44853283651607 0.0513718622300058 0.597168597168597 5.11830799735625 0 0 0 0.019047619047619 0.367521367521368 0.00216919739696312 0 0 0 6.70855614973262 0.00151171579743008 0.00405679513184584 0.0102432778489117 0.652956298200514 0 0 0.000659413122321134 1.88367899008115 0.0357852882703777 0.0253365003958828 0 0 0 0.0035650623885918
"medial_orbitofrontal_gyrus_right" 0 0 0.0132780082987552 0 0 0 0 0 0 0 0.0108949416342412 0 0.0980769230769231 0 0 0 0.0253748558246828 0 0 0 0 0 0 0 0.0027063599458728 0 0.00253405131453912 0 0 0 0 0 0 0 0 0.544655929721816 0.0334212840809147 0 0 0 0 0 0 0 4.47797716150082 0 0 0 0 0 0.326710816777042 0.0153846153846154 0.0694789081885856 0 0.00476190476190476 0 0.0453635757171448 0 0.573663624511082 2.35775451950523 0.703030303030303 0 0 0 1.60750853242321 0 0 0.0113314447592068
"middle_temporal_gyrus_right" 0 0 0 0 0 0 0 0 0 0 0 0 0 0 0 0 0 0 0 0 0 0 0 0 0 0 0 0 0 0 0 0 0 0 1.19195612431444 0 0.00120845921450151 0 0.0137693631669535 0.0786214324178783 4.58109146810146 8.4169741697417 0.00974025974025974 0.0548780487804878 0 0.019047619047619 0 0 0 0.116194625998548 0.00280898876404494 0 0 0 0.0191226096737908 0.00416377515614157 0.0624690133862172 0.115365489806067 0 0 0.00401376146788991 0.190796857463524 9.9775967413442 0.0616996507566938 0 0 0 0.744451490171211
"parahippocampal_gyrus_right" 0 0 0 0 0 0 0 0 0 0 0 0 0 0 0 0 0 0 0 0 0 0 0 0 0 0 0 0 0 0 0 0 0 0 0 0 0 0 1.01038062283737 0.130081300813008 0.00347021399652979 0 0 0 0 0.367521367521368 0 0 0 0 0 0 0 0 0 0 0 0 0 0 0 0 0.00366636113657195 0 0 0.213592233009709 0 0.0142045454545455
"paracentral_gyrus_right" 0 0 0.00373831775700935 0 0 0 0 0 0 0 0 0 0 0 0 0 0 0 0 0 0 0 0 0 0 0 0.00397088021178028 0 0 0 0 0 0 0 0.00453514739229025 0.0802919708029197 0.0139720558882236 0 0 0.0232558139534884 1.21806054386865 0.00924092409240924 0.383419689119171 0.00456273764258555 0 0.00216919739696312 0 0.116194625998548 0 0 0.00518806744487678 0 0 0 0.942222222222222 1.39847715736041 9.38709677419355 0.858615611192931 0 0 3.0694885361552 7.0019801980198 0.469870327993898 1.32769953051643 0 0 0 0.00216450216450216
"inferior_frontal_gyrus_pars_opercularis_right" 0 0.1421143847487 0.526410026857654 0 0 0 0 0 0 0 0.178780284043442 0 0 0 0 0 2.21822849807445 0 0.0026246719160105 0 0.00177304964539007 0.0461329715061058 0.0112517580872011 0.00148367952522255 0.0184331797235023 0.0977039570102589 0.079504724666015 0 0 0.00307455803228286 0 0 0.00392156862745098 0.0598540145985401 0 15.5428571428571 2.4976167778837 0 0 0.00159872102318145 0.0140280561122244 0 0.571884984025559 0 0.16871704745167 0 0.326710816777042 0.00280898876404494 0 0.00518806744487678 0 0.023121387283237 1.63231197771588 0 0.515358361774744 0.244311377245509 3.1467044649185 0.0341637010676157 5.64359351988218 8.30784508440914 1.75364330326162 0.03870343492985 0.135493372606775 1.19424460431655 0 0 0.0650759219088937 5.63336766220391
"inferior_frontal_gyrus_pars_orbitalis_right" 0 0 0.00201816347124117 0 0 0 0 0 0 0 0 0 0 0 0 0 0 0 0 0 0 0 0 0 0 0 0 0 0 0 0 0 0 0 0 0.0213219616204691 0.00433369447453954 0 0 0 0 0 0 0 2.87351778656126 0 0.0153846153846154 0 0 0 0.023121387283237 0 0.881756756756757 0 0.00382409177820268 0 0.00155642023346304 0 0.00361663652802893 5.57733050847458 0.0188679245283019 0 0 0 0 0 0 0.00946745562130178
"inferior_frontal_gyrus_pars_triangularis_right" 0 0 0.00589970501474926 0 0 0 0 0 0 0 0 0 0 0 0 0 0.0294550810014728 0 0 0 0 0 0 0 0 0.00205444273240883 0 0 0 0 0 0 0 0 0 2.34343434343434 0.181243414120126 0 0 0 0 0 0 0 0.454720616570328 0 0.0694789081885856 0 0 0 1.63231197771588 0.881756756756757 0 0 0.00559701492537313 0 0.0671243325705568 0 3.50259067357513 16.6269592476489 0.833932422717469 0 0.00158982511923688 0 0 0 0 0.17451205510907
"pericalcarine_cortex_right" 0 0 0 0.041407867494824 0 0 0 0 0 0 0 0.102117061021171 0 0 0 0 0 0 0 0.0103896103896104 0 0 0 0 0 0 0 0 0 0 0 0 0 0 0 0 0 3.2027027027027 0 0.770873786407767 1.88619718309859 0.0283370618941089 0 9.03768624014023 0 6.70855614973262 0 0 0 0 0 0 0 0 0.00210304942166141 0 0 0.614864864864865 0 0 0 1.11159263271939 0.00527704485488127 0.00224466891133558 0 0 0 0
"postcentral_gyrus_right" 0 0 0.212100611828688 0 0 0 0 0 0 0 0.00386847195357834 0 0 0 0 0 0.00176522506619594 0 0 0 0 0.00183318056828598 0.0123873873873874 0 0 0 0.0274612912649722 0 0 0 0 0 0 0.00348027842227378 0 0.252897787144363 0.935138987883108 0 0 0.0149532710280374 0.786382978723404 0.00313152400835073 0.546938775510204 0.00116550116550117 0.0160857908847185 0.00151171579743008 0.00476190476190476 0.0191226096737908 0 0.942222222222222 0.515358361774744 0.00382409177820268 0.00559701492537313 0.00210304942166141 0 1.51387720773759 11.3756373937677 0.493462194428653 0.0193610842207164 0.0422297297297297 1.81334981458591 6.05534902932672 2.03504672897196 2.17326057298772 0 0 0.510429447852761 2.90566037735849
"posterior_cingulate_gyrus_right" 0.00373831775700935 0.417508417508417 2.56966490299824 0 0 0 0 0 0.0031201248049922 0.00143163922691482 0.00164744645799012 0 0 0 0 0 0 0 0 0 0.139737991266376 4.51724137931035 0.739402362751911 0 0 0.0174418604651163 2.93972780298121 0.00099304865938431 0 0.0971168437025797 0 0 0.0227703984819734 0.507570295602019 0 5.09477124183007 1.62476547842402 0 0 0.00315457413249211 0.164927968206657 0.00253324889170361 1.15707620528771 0 0 0.00405679513184584 0 0.00416377515614157 0 1.39847715736041 0.244311377245509 0 0 0 1.51387720773759 0 15.6932773109244 0.587904360056259 0.0028735632183908 0.000984736582964057 11.6667816488444 0.374280230326296 0.0829090909090909 1.58193091231178 0 0 0.00418410041841004 0.00607287449392713
"precentral_gyrus_right" 0 0.0136752136752137 3.05029239766082 0 0 0 0 0 0 0 0.0446927374301676 0 0 0 0 0 0.13265306122449 0 0 0 0.0116211504938989 0.0075187969924812 0.192555831265509 0 0.00160771704180064 0.0257575757575758 0.732932823593665 0 0 0.0105596620908131 0 0 0 0.0682628629648497 0.00370027752081406 1.16666666666667 5.23629719853837 0 0 0.0390455531453362 1.43298570876786 0.0037122969837587 1.25676784249385 0.0061381074168798 0.198729058347776 0.0102432778489117 0.0453635757171448 0.0624690133862172 0 9.38709677419355 3.1467044649185 0.00155642023346304 0.0671243325705568 0 11.3756373937677 15.6932773109244 0 1.45145145145145 0.311320754716981 0.731875719217491 8.97151079136691 7.95037593984962 1.65658636596617 5.20117302052786 0.00183318056828598 0 0.032258064516129 3.67007672634271
"precuneus_right" 0 0 0.00704225352112676 0.00309837335398916 0 0 0 0 0 0 0 0 0 0 0 0 0 0 0 0 0 0 0.000995520159283225 0.089922480620155 0 0 0.00109409190371991 0 0 0 0 0 0 0 0.0130232558139535 0.00846023688663283 0.0342298288508557 0.468051118210863 0 0.252448313384113 2.89508323654665 0.0158213122382504 2.30008244023083 1.24576706003079 0 0.652956298200514 0 0.115365489806067 0 0.858615611192931 0.0341637010676157 0 0 0.614864864864865 0.493462194428653 0.587904360056259 1.45145145145145 0 0 0 0.182185067742865 19.5892991710625 0.746529562982005 3.91759858740436 0 0 0.00381679389312977 0.0115532734274711
"rostral_anterior_cingulate_cortex_right" 0 0.0136986301369863 0.0408997955010225 0 0 0 0 0 0 0 0.00189035916824197 0 0.014760147601476 0 0 0 0.0375 0 0 0 0 0 0 0 0.52734375 0.00419287211740042 0.00477815699658703 0 0 0 0 0 0 0.0016246953696182 0 1.81140350877193 0.415384615384615 0 0 0 0 0 0.00410677618069815 0 0.24024024024024 0 0.573663624511082 0 0 0 5.64359351988218 0.00361663652802893 3.50259067357513 0 0.0193610842207164 0.0028735632183908 0.311320754716981 0 0 0.386133333333333 2.22238425082027 0 0 0.00822199383350463 0 0 0 0.177884615384615
"rostral_middle_frontal_gyrus_right" 0 0.0473773265651438 0.172070903588413 0 0 0 0 0 0 0 0.0342666109486001 0 0.00279329608938547 0 0 0 0.165063291139241 0 0 0 0 0 0.00381970970206264 0 0.00216567406605306 0.0314523589269195 0.0276670574443142 0 0 0 0 0 0 0.00467653936087295 0 2.34840871021776 9.92783964365256 0 0 0 0 0 0.00878155872667398 0 3.96486718080548 0 2.35775451950523 0 0 0 8.30784508440914 5.57733050847458 16.6269592476489 0 0.0422297297297297 0.000984736582964057 0.731875719217491 0 0.386133333333333 0 13.0353114271702 0.000612932883849218 0.0344557556773688 0.0103986135181976 1.38842975206612 0 0.00362100181050091 0.997692662667282
"superior_frontal_gyrus_right" 0 0.0393790230973116 0.39421565545426 0 0 0 0 0 0 0 0.0116528672186446 0 0.000663129973474801 0 0 0 0.120295462539571 0 0.000707714083510262 0 0 0.00928239914316316 0.00344234079173838 0 0.000736648250460405 0.0175139868645099 0.346775764660043 0 0 0.000594353640416047 0.00158040300276571 0 0 0.0075713453698311 0.000783699059561128 16.8040616773223 4.47799550273048 0 0 0.0024132730015083 0.108374384236453 0 0.508550185873606 0.00116754232340922 0.312304809494066 0.000659413122321134 0.703030303030303 0.00401376146788991 0 3.0694885361552 1.75364330326162 0.0188679245283019 0.833932422717469 0 1.81334981458591 11.6667816488444 8.97151079136691 0.182185067742865 2.22238425082027 13.0353114271702 0 0.646816751391915 0.0607831677381648 0.562972292191436 0.647150663544106 0 0 0.359143327841845
"superior_parietal_gyrus_right" 0 0.00109529025191676 0.00507185122569738 0.00102406554019457 0 0 0 0 0 0 0 0 0 0 0 0 0 0 0 0 0 0 0 0.00154023873700424 0 0 0.00185270958777212 0 0 0 0 0 0 0 0.0172711571675302 0.0195227765726681 0.106179286335944 2.68129571577847 0 0.4264 5.18952234206471 0.103166133048737 0.318933333333333 0.323247797778629 0 1.88367899008115 0 0.190796857463524 0 7.0019801980198 0.03870343492985 0 0 1.11159263271939 6.05534902932672 0.374280230326296 7.95037593984962 19.5892991710625 0 0.000612932883849218 0.646816751391915 0 1.41848868431147 4.858110969928 0 0 0.00467836257309942 0.0828828828828829
"superior_temporal_gyrus_right" 0 0 0.00844900422450211 0 0 0 0 0 0 0 0.00115141047783535 0 0 0 0 0 0 0 0 0 0 0 0.00203873598369011 0 0 0 0.00221668052091992 0 0 0 0 0 0 0 2.35019455252918 0.0123348017621145 0.0453115166771554 0.0016597510373444 1.02189781021898 4.23338916806254 7.59463722397476 7.78782112274025 0.0960548885077187 0.22397476340694 0.00595947556615018 0.0357852882703777 0 9.9775967413442 0.00366636113657195 0.469870327993898 0.135493372606775 0 0.00158982511923688 0.00527704485488127 2.03504672897196 0.0829090909090909 1.65658636596617 0.746529562982005 0 0.0344557556773688 0.0607831677381648 1.41848868431147 0 5.3135593220339 0 0.598566308243728 1.60839160839161 1.34215751158173
"supramarginal_gyrus_right" 0 0 0.0878809355067328 0 0 0 0 0 0 0 0 0 0 0 0 0 0 0 0 0 0 0.00193986420950533 0.00466200466200466 0 0 0.00170867150790261 0.00535236396074933 0 0 0.00250783699059561 0 0 0 0 0.0383631713554987 0.078740157480315 6.12509307520477 0 0 0.0181229773462783 5.91528384279476 0.0129310344827586 4.97826086956522 0.0338164251207729 0 0.0253365003958828 0 0.0616996507566938 0 1.32769953051643 1.19424460431655 0 0 0.00224466891133558 2.17326057298772 1.58193091231178 5.20117302052786 3.91759858740436 0.00822199383350463 0.0103986135181976 0.562972292191436 4.858110969928 5.3135593220339 0 0 0 0.434437086092715 0.983399209486166
"frontal_pole_right" 0 0 0 0 0 0 0 0 0 0 0 0 0 0 0 0 0 0 0 0 0 0 0 0 0 0.00115807759119861 0.000727537286285922 0 0 0 0.0136054421768707 0 0 0 0 0.0145454545454545 0 0 0 0 0 0 0 0 0.54278728606357 0 1.60750853242321 0 0 0 0 0 0 0 0 0 0.00183318056828598 0 0 1.38842975206612 0.647150663544106 0 0 0 0 0 0 0
"temporal_pole_right" 0 0 0 0 0 0 0 0 0 0 0 0 0 0 0 0 0 0 0 0 0 0 0 0 0 0 0 0 0 0 0 0 0 0 0 0 0 0 3.54777070063694 1.41328047571853 0 0.00454545454545455 0 0 0.0178571428571429 0 0 0 0.213592233009709 0 0 0 0 0 0 0 0 0 0 0 0 0 0.598566308243728 0 0 0 0 0.0109739368998628
"transverse_temporal_gyrus_right" 0 0 0 0 0 0 0 0 0 0 0 0 0 0 0 0 0 0 0 0 0 0 0 0 0 0 0 0 0 0 0 0 0 0 0 0 0.00867052023121387 0 0 0 0.0012202562538133 0 0.0297397769516729 0 0 0 0 0 0 0 0.0650759219088937 0 0 0 0.510429447852761 0.00418410041841004 0.032258064516129 0.00381679389312977 0 0.00362100181050091 0 0.00467836257309942 1.60839160839161 0.434437086092715 0 0 0 1.40390879478827
"insula_right" 0 0.00547945205479452 0.0614173228346457 0 0 0 0 0 0 0 0.0103703703703704 0 0.00361990950226244 0 0 0 0.0472103004291846 0 0 0 0 0 0 0 0 0.00181818181818182 0.00124146492861577 0 0 0 0 0 0 0.00262639527248851 0.0436817472698908 0.470588235294118 0.226289517470882 0 0.00846262341325811 3.45299145299145 1.02466263378316 0.983090379008746 0.079589216944801 0.0105610561056106 1.01936483346243 0.0035650623885918 0.0113314447592068 0.744451490171211 0.0142045454545455 0.00216450216450216 5.63336766220391 0.00946745562130178 0.17451205510907 0 2.90566037735849 0.00607287449392713 3.67007672634271 0.0115532734274711 0.177884615384615 0.997692662667282 0.359143327841845 0.0828828828828829 1.34215751158173 0.983399209486166 0 0.0109739368998628 1.40390879478827 0
