# Supplementary material for: NODDI and Tensor-Based Microstructural Indices as Predictors of Functional Connectivity
Source: PLoS One. 2016 Apr 14;11(4):e0153404. doi: 10.1371/journal.pone.0153404 (PMC4831788; doi:10.1371/journal.pone.0153404)
Supplement: S1 Data — a) Functional connectivity matrices, both fMRI and EEG connectomes across all subjects, in the form of precision matrices and b) structural brain connectivity matrices across all subjects and microstructural indices. Columns and rows are named according to the corresponding brain region that represent. (ZIP) [file pone.0153404.s001.zip › DATA/DWI/39_WFA_68.txt]

"banks_superior_temporal_sulcus_left" "caudal_anterior_cingulate_cortex_left" "caudal_middle_frontal_gyrus_left" "cuneus_left" "entorhinal_cortex_left" "fusiform_gyrus_left" "inferior_parietal_gyrus_left" "inferior_temporal_gyrus_left" "cingulate_gyrus_isthmus_left" "lateral_occipital_cortex_left" "lateral_orbitofrontal_cortex_left" "lingual_gyrus_left" "medial_orbitofrontal_gyrus_left" "middle_temporal_gyrus_left" "parahippocampal_gyrus_left" "paracentral_gyrus_left" "inferior_frontal_gyrus_pars_opercularis_left" "inferior_frontal_gyrus_pars_orbitalis_left" "inferior_frontal_gyrus_pars_triangularis_left" "pericalcarine_cortex_left" "postcentral_gyrus_left" "posterior_cingulate_gyrus_left" "precentral_gyrus_left" "precuneus_left" "rostral_anterior_cingulate_cortex_left" "rostral_middle_frontal_gyrus_left" "superior_frontal_gyrus_left" "superior_parietal_gyrus_left" "superior_temporal_gyrus_left" "supramarginal_gyrus_left" "frontal_pole_left" "temporal_pole_left" "transverse_temporal_gyrus_left" "insula_left" "banks_superior_temporal_sulcus_right" "caudal_anterior_cingulate_cortex_right" "caudal_middle_frontal_gyrus_right" "cuneus_right" "entorhinal_cortex_right" "fusiform_gyrus_right" "inferior_parietal_gyrus_right" "inferior_temporal_gyrus_right" "cingulate_gyrus_isthmus_right" "lateral_occipital_cortex_right" "lateral_orbitofrontal_cortex_right" "lingual_gyrus_right" "medial_orbitofrontal_gyrus_right" "middle_temporal_gyrus_right" "parahippocampal_gyrus_right" "paracentral_gyrus_right" "inferior_frontal_gyrus_pars_opercularis_right" "inferior_frontal_gyrus_pars_orbitalis_right" "inferior_frontal_gyrus_pars_triangularis_right" "pericalcarine_cortex_right" "postcentral_gyrus_right" "posterior_cingulate_gyrus_right" "precentral_gyrus_right" "precuneus_right" "rostral_anterior_cingulate_cortex_right" "rostral_middle_frontal_gyrus_right" "superior_frontal_gyrus_right" "superior_parietal_gyrus_right" "superior_temporal_gyrus_right" "supramarginal_gyrus_right" "frontal_pole_right" "temporal_pole_right" "transverse_temporal_gyrus_right" "insula_right"
"banks_superior_temporal_sulcus_left" 0 0 0.414350535970414 0 0 0.401115616231045 0.340699328070063 0.357430276823599 0.422355740138475 0.413161665484572 0 0.379432383469209 0 0.346377564498569 0.415274745979398 0.389822849568932 0 0 0 0 0.396474276195272 0.403348181324134 0.389352881495975 0.410461350533378 0 0 0.400008949637978 0.401681929286296 0.398486936414121 0.390624335085897 0 0 0.375897362730162 0.393172247078284 0 0 0 0 0 0 0 0 0 0 0 0 0 0 0 0 0 0 0 0 0 0.446568555093504 0 0 0 0 0 0 0 0 0 0 0 0
"caudal_anterior_cingulate_cortex_left" 0 0 0.45592067885834 0 0 0 0 0 0 0 0.452116308171001 0 0.423335174948035 0 0 0.422617917335746 0.436870333843431 0.427480116239491 0.386120258540209 0 0.363899017897467 0.497499121177264 0.406551609289758 0.424392222024221 0.438817693086858 0.443346104613681 0.486460909925282 0 0.377405927053678 0.379591264446498 0 0 0.459638951749508 0.465151111399479 0 0.509787006309301 0.484217733095381 0 0 0 0 0 0 0 0 0 0 0 0 0 0.477520901451549 0 0 0 0 0.526397430700855 0.429391415289741 0 0.434228035618572 0.474957632072747 0.488869043033121 0.401649605397087 0 0 0 0 0 0.422011378643633
"caudal_middle_frontal_gyrus_left" 0.414350535970414 0.45592067885834 0 0 0 0.415671019171184 0.369850940165826 0 0.382390465592471 0.382161259524949 0.358661438420988 0 0.35728832096918 0.382567567174195 0 0.372297573735079 0.356038210682344 0.374733598194815 0.334052276778667 0 0.3990332202417 0.441424091070679 0.330386272501955 0.354087885079656 0.41814880164114 0.342562867511702 0.369232862582929 0.33215221956596 0.375734603181345 0.377588969540902 0 0 0 0.378175589934349 0 0.480651889265288 0.456027873127958 0 0 0 0.425629360722198 0 0.447610805841821 0 0.419069241349622 0 0.435821482870788 0 0 0.392288347341096 0.439344880103885 0.421347262310867 0.418413953617814 0 0.432856908035179 0.529399269769688 0.445245536253307 0.419056015511278 0.435015347038694 0.432502122360177 0.506028767169951 0.414797859647532 0.449443043988839 0.432954125098166 0 0 0 0.382111482132212
"cuneus_left" 0 0 0 0 0 0.372254801081626 0.347209685520285 0 0.426644211158933 0.241462195279015 0 0.3182791589051 0 0.349658791094144 0 0 0 0 0 0.274854100095677 0 0 0 0.353186211798383 0 0 0 0.28496304431981 0 0 0 0 0 0 0 0 0 0.173619710253584 0 0 0 0 0 0.190579245511203 0 0 0 0 0 0 0 0 0 0.181633385702958 0 0 0 0.202745804529321 0 0 0 0.222196620817219 0 0 0 0 0 0
"entorhinal_cortex_left" 0 0 0 0 0 0.251054750620861 0 0.255183572432451 0 0 0 0 0 0.295331940021847 0.257246932769899 0 0 0 0 0 0 0 0 0 0 0 0 0 0 0 0 0.306223962615076 0 0.255088847086764 0 0 0 0 0.290942362204564 0 0 0 0 0 0 0 0 0 0 0 0 0 0 0 0 0 0 0 0 0 0 0 0 0 0 0 0 0
"fusiform_gyrus_left" 0.401115616231045 0 0.415671019171184 0.372254801081626 0.251054750620861 0 0.343999890689217 0.331419210523368 0.356412417565675 0.370788089868331 0 0.269475803384088 0.372272622946567 0.369939453391288 0.188154750280702 0.387612226324821 0 0 0 0.399461585962569 0 0 0.383068288772106 0.379222595727079 0 0 0 0.385863762990527 0.409859364194017 0.395979917844622 0 0.319274176894085 0.409603497769606 0.341981071777592 0 0 0 0 0 0.271656943056406 0 0 0 0.223096493546892 0 0.160274350499796 0 0 0 0 0 0 0 0 0 0 0 0 0 0 0 0 0 0 0 0 0 0
"inferior_parietal_gyrus_left" 0.340699328070063 0 0.369850940165826 0.347209685520285 0 0.343999890689217 0 0.338888682765687 0.349471590031298 0.343307654317354 0 0.337559506704423 0.392901801091207 0.380797180673458 0.404607373669896 0.368610252425576 0 0 0 0.346401254788433 0.377311358733657 0.388881389077403 0.37714318870113 0.372855221664193 0 0 0.386520668537896 0.390308279683439 0.414299846804913 0.346957468550284 0 0.399531718656057 0.43135653310121 0.421398858746876 0 0 0 0 0 0 0 0 0.341922810148652 0 0 0 0 0 0 0 0 0 0 0 0 0 0 0 0 0 0 0 0 0 0 0 0 0
"inferior_temporal_gyrus_left" 0.357430276823599 0 0 0 0.255183572432451 0.331419210523368 0.338888682765687 0 0.314594709592413 0.291817605628055 0 0.365751200360946 0.37881147965865 0.316477270911404 0.37572836522199 0 0 0 0 0 0.364845316118066 0 0.380004796604567 0.392493963134063 0 0 0.401333978478351 0.389619350505521 0.394039520274062 0.408601046283675 0 0.352953357949867 0.433415424897545 0.370713871094413 0 0 0 0 0 0 0 0 0 0 0 0 0 0 0 0 0 0 0 0 0 0 0 0 0 0 0 0 0 0 0 0 0 0
"cingulate_gyrus_isthmus_left" 0.422355740138475 0 0.382390465592471 0.426644211158933 0 0.356412417565675 0.349471590031298 0.314594709592413 0 0.358800055454933 0 0.257612511597013 0 0.380881339824385 0.136523722417674 0.362012375105306 0 0 0 0 0.356017684328061 0.414293644585405 0.373986494551314 0.306387709767662 0 0 0.404217067518498 0.358178869319278 0.422481839774564 0.356043540563504 0 0 0 0.371470372688867 0 0 0 0 0 0 0 0 0.302114385204064 0 0 0 0 0 0 0 0 0 0 0 0 0.493965145583915 0 0 0 0 0 0 0 0 0 0 0 0
"lateral_occipital_cortex_left" 0.413161665484572 0 0.382161259524949 0.241462195279015 0 0.370788089868331 0.343307654317354 0.291817605628055 0.358800055454933 0 0 0.3387435797586 0 0.368094110803899 0.388168775090311 0.393527628228388 0 0 0 0.265313021045207 0.356227422933507 0.383922775579273 0.384163938895096 0.384441855565635 0 0 0.388716698534464 0.388093712703786 0.410564097084033 0.36357201887983 0 0 0.421337568446618 0.402929981327653 0 0 0 0.185806766175964 0 0 0 0 0 0 0 0 0 0 0 0 0 0 0 0 0 0.432067813213634 0 0 0 0 0 0 0 0 0 0 0 0
"lateral_orbitofrontal_cortex_left" 0 0.452116308171001 0.358661438420988 0 0 0 0 0 0 0 0 0 0.308087230907135 0 0 0 0.362293954272329 0.286987263458985 0.305951822073462 0 0 0.413096762080609 0.34620804291981 0 0.334744926545839 0.323286989300034 0.426688352387199 0 0 0.340578835139674 0.189181758142215 0.230996920280829 0.384122490571777 0.31088866505057 0 0.447584276084489 0.435144095737659 0 0 0 0 0 0 0 0.415805711300313 0 0.390692407876889 0 0 0 0.428852317174194 0 0 0 0.399979707978378 0.434628032300252 0.413500744203271 0 0.458440213848632 0.425729467210226 0.42844176564107 0 0.39321757256333 0 0 0 0 0.393088653186902
"lingual_gyrus_left" 0.379432383469209 0 0 0.3182791589051 0 0.269475803384088 0.337559506704423 0.365751200360946 0.257612511597013 0.3387435797586 0 0 0 0.400991925404814 0.136146694022964 0.383504502404865 0 0 0 0.299339108587669 0 0 0.370465464349362 0.352313400138466 0 0 0.372353553104879 0.33702774744025 0.438680042016018 0.333968368860686 0 0 0.439348000013133 0.426788949929252 0 0 0 0 0 0.167464960749987 0 0 0 0.140232123903428 0 0.139836302115161 0 0 0 0 0 0 0 0.190586710586299 0 0 0 0 0 0 0 0 0 0 0 0 0 0
"medial_orbitofrontal_gyrus_left" 0 0.423335174948035 0.35728832096918 0 0 0.372272622946567 0.392901801091207 0.37881147965865 0 0 0.308087230907135 0 0 0.385451811254019 0.254272195443282 0 0.361022086587564 0.327162656380836 0.352558969851034 0 0 0 0.359214875736223 0 0.213940596415719 0.2980017081937 0.356589976412639 0 0.409915875347374 0 0.23262919315792 0.382332869243112 0 0.295743041471302 0 0.437499229681019 0.433157163275099 0 0 0 0 0 0 0 0.267121989809547 0 0.152742570783652 0 0 0 0 0 0 0 0 0 0 0 0.291505026467587 0.406052644715124 0.412094759954454 0 0 0 0 0 0 0.2365192495452
"middle_temporal_gyrus_left" 0.346377564498569 0 0.382567567174195 0.349658791094144 0.295331940021847 0.369939453391288 0.380797180673458 0.316477270911404 0.380881339824385 0.368094110803899 0 0.400991925404814 0.385451811254019 0 0.400001490057164 0.393176127212171 0 0 0 0 0.372094797000722 0.404756612759942 0.3838263879036 0.39434390803832 0 0 0.391226986721311 0.399825454626907 0.38044902504153 0.396278018858656 0 0.345911265176481 0.432784935507942 0.396040944468258 0 0.411199976077832 0 0 0 0 0 0 0 0 0 0 0 0 0 0 0 0 0 0 0 0 0 0 0 0 0 0 0 0 0 0 0 0
"parahippocampal_gyrus_left" 0.415274745979398 0 0 0 0.257246932769899 0.188154750280702 0.404607373669896 0.37572836522199 0.136523722417674 0.388168775090311 0 0.136146694022964 0.254272195443282 0.400001490057164 0 0 0 0 0 0 0 0 0 0.320878884180098 0 0 0 0.413112555252604 0.435337874554582 0.42821549557273 0 0 0.427247788324866 0.387970779307022 0 0 0 0 0 0 0 0 0 0 0 0 0 0 0 0 0 0 0 0 0 0 0 0 0 0 0 0 0 0 0 0 0 0
"paracentral_gyrus_left" 0.389822849568932 0.422617917335746 0.372297573735079 0 0 0.387612226324821 0.368610252425576 0 0.362012375105306 0.393527628228388 0 0.383504502404865 0 0.393176127212171 0 0 0 0 0 0 0.318846358953447 0.346360773938887 0.331771947376134 0.352001913713753 0 0.420898603742828 0.395338915314073 0.366215815564981 0.412931722131275 0.354244347478376 0 0 0 0.397146124269988 0 0 0 0 0 0 0 0 0 0 0 0 0 0 0 0 0 0 0 0 0 0 0 0 0 0 0 0 0 0 0 0 0 0
"inferior_frontal_gyrus_pars_opercularis_left" 0 0.436870333843431 0.356038210682344 0 0 0 0 0 0 0 0.362293954272329 0 0.361022086587564 0 0 0 0 0.373963717326919 0.290898187021673 0 0.352131145377657 0.352391311000924 0.303603080121556 0 0.393485240371881 0.373635619546677 0.404504886511683 0 0 0.360050380786324 0 0 0 0.320543530263378 0 0.453034786525246 0.45067752645644 0 0 0 0 0 0 0 0.429325002202637 0 0.438553844338713 0 0 0 0.439054311218384 0 0.44292266504448 0 0.378159277861532 0 0.409136237710342 0 0.440459328340308 0.437850289185986 0.458525628446027 0 0 0 0 0 0 0.402840667778649
"inferior_frontal_gyrus_pars_orbitalis_left" 0 0.427480116239491 0.374733598194815 0 0 0 0 0 0 0 0.286987263458985 0 0.327162656380836 0 0 0 0.373963717326919 0 0.327325637411878 0 0 0 0.304059079501432 0 0.385235328647617 0.312088309041322 0.401540496542483 0 0 0 0 0 0 0.368733402422107 0 0.418968131560411 0.44267113671209 0 0 0 0 0 0 0 0 0 0 0 0 0 0 0 0 0 0 0 0 0 0 0 0 0 0 0 0 0 0 0
"inferior_frontal_gyrus_pars_triangularis_left" 0 0.386120258540209 0.334052276778667 0 0 0 0 0 0 0 0.305951822073462 0 0.352558969851034 0 0 0 0.290898187021673 0.327325637411878 0 0 0 0 0 0 0.369753726137047 0.33405146986983 0.367507844703279 0 0 0 0 0 0 0.326973902151327 0 0.412008578026172 0.437025898884907 0 0 0 0 0 0 0 0 0 0 0 0 0 0.393162479584168 0 0 0 0 0 0 0 0 0 0.44719961038655 0 0 0 0 0 0 0
"pericalcarine_cortex_left" 0 0 0 0.274854100095677 0 0.399461585962569 0.346401254788433 0 0 0.265313021045207 0 0.299339108587669 0 0 0 0 0 0 0 0 0 0 0 0.355321765492434 0 0 0 0.322915074765804 0 0 0 0 0 0 0 0 0 0.145695423294995 0 0 0 0 0 0 0 0 0 0 0 0 0 0 0 0.128646955570451 0 0 0 0 0 0 0 0 0 0 0 0 0 0
"postcentral_gyrus_left" 0.396474276195272 0.363899017897467 0.3990332202417 0 0 0 0.377311358733657 0.364845316118066 0.356017684328061 0.356227422933507 0 0 0 0.372094797000722 0 0.318846358953447 0.352131145377657 0 0 0 0 0.391396883231489 0.322971115860976 0.338430820489824 0.344339690538661 0.39331293206266 0.360513577799753 0.297699329563859 0.294625001341003 0.297968670519173 0 0 0.407431637335906 0.361343172350389 0 0 0 0 0 0 0 0 0 0 0 0 0 0 0 0 0.385020861227745 0 0 0 0 0.42758827141051 0.438261445896635 0 0 0 0 0 0 0 0 0 0 0
"posterior_cingulate_gyrus_left" 0.403348181324134 0.497499121177264 0.441424091070679 0 0 0 0.388881389077403 0 0.414293644585405 0.383922775579273 0.413096762080609 0 0 0.404756612759942 0 0.346360773938887 0.352391311000924 0 0 0 0.391396883231489 0 0.409840943263697 0.374977428808244 0.377115772831637 0.478306988210727 0.461552651801344 0.365780453853094 0.401377702906166 0.383646542852118 0 0 0.513531386120115 0.496878853023565 0 0.415016338601141 0.422145999801618 0 0 0 0 0 0.267301389546582 0 0 0 0 0 0 0 0.408583754643067 0 0 0 0.406681170597646 0.482212750577402 0.413480382682208 0 0 0 0.456191850945392 0 0 0.383111176064187 0 0 0 0
"precentral_gyrus_left" 0.389352881495975 0.406551609289758 0.330386272501955 0 0 0.383068288772106 0.37714318870113 0.380004796604567 0.373986494551314 0.384163938895096 0.34620804291981 0.370465464349362 0.359214875736223 0.3838263879036 0 0.331771947376134 0.303603080121556 0.304059079501432 0 0 0.322971115860976 0.409840943263697 0 0.366152360125794 0.381775102932036 0.356576709800481 0.36907726126357 0.360357932521358 0.344691497273926 0.359565463865567 0 0 0.417618460010424 0.376375573879162 0 0.436238100610384 0.441456452448539 0 0 0 0 0 0.434780995618312 0 0 0 0 0 0 0 0.406958281886564 0 0 0 0.421673049093494 0.454770795405731 0.431616468751686 0.45090206310072 0 0.423689003889196 0.44803368420261 0 0.457495296274845 0.419808395453572 0 0 0 0
"precuneus_left" 0.410461350533378 0.424392222024221 0.354087885079656 0.353186211798383 0 0.379222595727079 0.372855221664193 0.392493963134063 0.306387709767662 0.384441855565635 0 0.352313400138466 0 0.39434390803832 0.320878884180098 0.352001913713753 0 0 0 0.355321765492434 0.338430820489824 0.374977428808244 0.366152360125794 0 0 0 0.385235032470896 0.30899751027772 0.413309408662585 0.350027050595408 0 0 0 0.37442320132163 0 0.414341333605352 0 0 0 0 0 0 0 0 0 0 0 0 0 0 0.387731842912059 0 0 0 0 0 0 0.170461194736049 0 0 0 0.196722550043314 0 0 0 0 0 0
"rostral_anterior_cingulate_cortex_left" 0 0.438817693086858 0.41814880164114 0 0 0 0 0 0 0 0.334744926545839 0 0.213940596415719 0 0 0 0.393485240371881 0.385235328647617 0.369753726137047 0 0.344339690538661 0.377115772831637 0.381775102932036 0 0 0.410025610942405 0.431689907325723 0 0 0.382021579254909 0 0 0 0.396200932515693 0 0.485160861365648 0.43157053130076 0 0 0 0 0 0 0 0 0 0.423537515978121 0 0 0 0.445561847388834 0 0 0 0 0 0.41578333872407 0 0.303512746918903 0.388751662831313 0.452390724886339 0 0 0 0 0 0 0
"rostral_middle_frontal_gyrus_left" 0 0.443346104613681 0.342562867511702 0 0 0 0 0 0 0 0.323286989300034 0 0.2980017081937 0 0 0.420898603742828 0.373635619546677 0.312088309041322 0.33405146986983 0 0.39331293206266 0.478306988210727 0.356576709800481 0 0.410025610942405 0 0.399936778554847 0 0 0.381506230664246 0.25520724820916 0 0 0.373866725410829 0 0.455561189568785 0.449193165575978 0 0 0 0 0 0 0 0 0 0 0 0 0 0.445239509944361 0 0.454404441002224 0 0 0.510143826073402 0.422715826899141 0 0.44392775856262 0.448404784161346 0.45790320278557 0 0 0.423653226832273 0.429297987953995 0 0 0.392739374755137
"superior_frontal_gyrus_left" 0.400008949637978 0.486460909925282 0.369232862582929 0 0 0 0.386520668537896 0.401333978478351 0.404217067518498 0.388716698534464 0.426688352387199 0.372353553104879 0.356589976412639 0.391226986721311 0 0.395338915314073 0.404504886511683 0.401540496542483 0.367507844703279 0 0.360513577799753 0.461552651801344 0.36907726126357 0.385235032470896 0.431689907325723 0.399936778554847 0 0.387417197809707 0.385641664239612 0.364415344370737 0.231397340531692 0 0.433440083660738 0.427666463774488 0 0.527537616920056 0.487764745435229 0 0 0 0.441875682809673 0 0.463462535307471 0 0.434863649838887 0 0.425229500798855 0 0 0.149043602845866 0.46409384521988 0 0 0 0.450041894915482 0.566463545502265 0.473304171077012 0.448382221863451 0.445147752421383 0.460207897766276 0.504949997060857 0.440403792197723 0.435824868927824 0.457313679024878 0.217171640329699 0 0 0.385209659715255
"superior_parietal_gyrus_left" 0.401681929286296 0 0.33215221956596 0.28496304431981 0 0.385863762990527 0.390308279683439 0.389619350505521 0.358178869319278 0.388093712703786 0 0.33702774744025 0 0.399825454626907 0.413112555252604 0.366215815564981 0 0 0 0.322915074765804 0.297699329563859 0.365780453853094 0.360357932521358 0.30899751027772 0 0 0.387417197809707 0 0.41101692023078 0.343119551605947 0 0 0.42869087893213 0.428534526701316 0 0 0 0 0 0 0 0 0 0 0 0 0 0 0 0 0 0 0 0 0 0.45931113022457 0 0 0 0 0 0 0 0 0 0 0 0
"superior_temporal_gyrus_left" 0.398486936414121 0.377405927053678 0.375734603181345 0 0 0.409859364194017 0.414299846804913 0.394039520274062 0.422481839774564 0.410564097084033 0 0.438680042016018 0.409915875347374 0.38044902504153 0.435337874554582 0.412931722131275 0 0 0 0 0.294625001341003 0.401377702906166 0.344691497273926 0.413309408662585 0 0 0.385641664239612 0.41101692023078 0 0.322883372053649 0 0.306808441466371 0.321236685555712 0.335200005264183 0 0 0 0 0 0.344730865790533 0 0 0 0 0 0 0 0 0 0 0 0 0 0 0 0 0 0 0 0 0 0 0 0 0 0 0 0
"supramarginal_gyrus_left" 0.390624335085897 0.379591264446498 0.377588969540902 0 0 0.395979917844622 0.346957468550284 0.408601046283675 0.356043540563504 0.36357201887983 0.340578835139674 0.333968368860686 0 0.396278018858656 0.42821549557273 0.354244347478376 0.360050380786324 0 0 0 0.297968670519173 0.383646542852118 0.359565463865567 0.350027050595408 0.382021579254909 0.381506230664246 0.364415344370737 0.343119551605947 0.322883372053649 0 0 0 0.317528114840398 0.352586432749333 0 0 0 0 0 0 0 0 0 0 0 0 0 0 0 0 0.408865072802974 0 0 0 0 0.436050598419075 0.435588635917265 0 0 0 0.436748455173474 0 0 0.401506734117771 0 0 0 0
"frontal_pole_left" 0 0 0 0 0 0 0 0 0 0 0.189181758142215 0 0.23262919315792 0 0 0 0 0 0 0 0 0 0 0 0 0.25520724820916 0.231397340531692 0 0 0 0 0 0 0 0 0 0 0 0 0 0 0 0 0 0 0 0 0 0 0 0 0 0 0 0 0 0 0 0 0 0.255318136364 0 0 0 0.203327933722662 0 0 0
"temporal_pole_left" 0 0 0 0 0.306223962615076 0.319274176894085 0.399531718656057 0.352953357949867 0 0 0.230996920280829 0 0.382332869243112 0.345911265176481 0 0 0 0 0 0 0 0 0 0 0 0 0 0 0.306808441466371 0 0 0 0 0.326217958300092 0 0 0 0 0 0 0 0 0 0 0 0 0 0 0 0 0 0 0 0 0 0 0 0 0 0 0 0 0 0 0 0 0 0
"transverse_temporal_gyrus_left" 0.375897362730162 0.459638951749508 0 0 0 0.409603497769606 0.43135653310121 0.433415424897545 0 0.421337568446618 0.384122490571777 0.439348000013133 0 0.432784935507942 0.427247788324866 0 0 0 0 0 0.407431637335906 0.513531386120115 0.417618460010424 0 0 0 0.433440083660738 0.42869087893213 0.321236685555712 0.317528114840398 0 0 0 0.258257827837673 0 0.438401110245724 0 0 0 0 0 0 0 0 0 0 0 0 0 0 0.429711396200215 0 0 0 0 0.506198576102848 0 0 0 0 0 0 0 0 0 0 0 0
"insula_left" 0.393172247078284 0.465151111399479 0.378175589934349 0 0.255088847086764 0.341981071777592 0.421398858746876 0.370713871094413 0.371470372688867 0.402929981327653 0.31088866505057 0.426788949929252 0.295743041471302 0.396040944468258 0.387970779307022 0.397146124269988 0.320543530263378 0.368733402422107 0.326973902151327 0 0.361343172350389 0.496878853023565 0.376375573879162 0.37442320132163 0.396200932515693 0.373866725410829 0.427666463774488 0.428534526701316 0.335200005264183 0.352586432749333 0 0.326217958300092 0.258257827837673 0 0 0.434391580675514 0.427664660950869 0 0 0.403077158052601 0 0 0.428919144306395 0 0 0 0 0 0 0 0.43247120235166 0 0 0 0.449696043942107 0.509991578055504 0.455873041994336 0 0.419548157068361 0.413926902489665 0.441589123953243 0 0 0 0 0 0 0.400397694929107
"banks_superior_temporal_sulcus_right" 0 0 0 0 0 0 0 0 0 0 0 0 0 0 0 0 0 0 0 0 0 0 0 0 0 0 0 0 0 0 0 0 0 0 0 0 0 0 0 0.373090613711787 0.36032544389701 0.341943135833569 0 0.386328247567304 0 0.271139981383037 0 0.303857065777545 0 0.363853580398174 0 0 0 0 0 0 0.406348335615849 0.376465026945423 0 0 0.366942874488015 0.348176149278661 0.291562720416386 0.241447239248677 0 0 0 0.309808920303422
"caudal_anterior_cingulate_cortex_right" 0 0.509787006309301 0.480651889265288 0 0 0 0 0 0 0 0.447584276084489 0 0.437499229681019 0.411199976077832 0 0 0.453034786525246 0.418968131560411 0.412008578026172 0 0 0.415016338601141 0.436238100610384 0.414341333605352 0.485160861365648 0.455561189568785 0.527537616920056 0 0 0 0 0 0.438401110245724 0.434391580675514 0 0 0.463876681967376 0 0 0 0.431415876325726 0 0.457168275302736 0 0.405853572226202 0 0.413475336016225 0 0 0.424388990366191 0.426907757682048 0.384390223953725 0.417440625136725 0 0.430512863990704 0.443422900603233 0.424446756362733 0.431845983829065 0.43688734114244 0.417370999823735 0.484802331455719 0.430128489170051 0.462411580906207 0.430858016265269 0.40884977840975 0 0 0.390733365266729
"caudal_middle_frontal_gyrus_right" 0 0.484217733095381 0.456027873127958 0 0 0 0 0 0 0 0.435144095737659 0 0.433157163275099 0 0 0 0.45067752645644 0.44267113671209 0.437025898884907 0 0 0.422145999801618 0.441456452448539 0 0.43157053130076 0.449193165575978 0.487764745435229 0 0 0 0 0 0 0.427664660950869 0 0.463876681967376 0 0 0 0 0.379083389215364 0 0.404987355375532 0.379021493508586 0.389116425435829 0.371981984522138 0.38868085305139 0.370772161208263 0 0.385476524409449 0.386437467586464 0.395545526298766 0.327965360284787 0 0.365167515433258 0.488102759283794 0.335098766641327 0.373017178309371 0.411654050315073 0.364668751689057 0.347690985278801 0.363748139500276 0.372031351021459 0.394823776897968 0 0 0.337702454494388 0.308612459359174
"cuneus_right" 0 0 0 0.173619710253584 0 0 0 0 0 0.185806766175964 0 0 0 0 0 0 0 0 0 0.145695423294995 0 0 0 0 0 0 0 0 0 0 0 0 0 0 0 0 0 0 0 0.358600672275624 0.361993532971682 0 0 0.281412695639691 0 0.312076704305058 0 0 0 0 0 0 0 0.218446398904495 0 0 0 0.298564225854939 0 0 0 0.27459773168722 0.485928911030086 0 0 0 0 0
"entorhinal_cortex_right" 0 0 0 0 0.290942362204564 0 0 0 0 0 0 0 0 0 0 0 0 0 0 0 0 0 0 0 0 0 0 0 0 0 0 0 0 0 0 0 0 0 0 0.226006867919518 0 0.238636930267909 0.24078090816917 0 0 0 0 0.23260342387444 0.23035203544576 0 0 0 0 0 0 0 0 0 0 0 0 0 0.269988547525473 0 0 0.251056584779367 0 0.202951571241007
"fusiform_gyrus_right" 0 0 0 0 0 0.271656943056406 0 0 0 0 0 0.167464960749987 0 0 0 0 0 0 0 0 0 0 0 0 0 0 0 0 0.344730865790533 0 0 0 0 0.403077158052601 0.373090613711787 0 0 0.358600672275624 0.226006867919518 0 0.418406730129609 0.262392326512629 0 0.334317379489644 0 0.317951739371925 0 0.414991591776521 0.24327328222926 0.414420381868341 0.385409698265154 0 0 0.348670427521977 0.417180146227685 0.416231459102005 0.40871912349044 0.397225860078529 0 0 0.400444177451287 0.404418497686783 0.318934726600982 0.39644442270411 0 0.263535886768817 0 0.36418832288096
"inferior_parietal_gyrus_right" 0 0 0.425629360722198 0 0 0 0 0 0 0 0 0 0 0 0 0 0 0 0 0 0 0 0 0 0 0 0.441875682809673 0 0 0 0 0 0 0 0.36032544389701 0.431415876325726 0.379083389215364 0.361993532971682 0 0.418406730129609 0 0.417626757028224 0.40484573542348 0.286047335988985 0 0.377474051374252 0 0.43389287442835 0.373897769721563 0.393334076497494 0.397337843491455 0 0 0.397614750298162 0.406227814446076 0.415135483296122 0.389187148977155 0.401257027253423 0 0 0.387556331742225 0.381570632905277 0.420467017083987 0.363895124097608 0 0 0.364673703283957 0.409556657118967
"inferior_temporal_gyrus_right" 0 0 0 0 0 0 0 0 0 0 0 0 0 0 0 0 0 0 0 0 0 0 0 0 0 0 0 0 0 0 0 0 0 0 0.341943135833569 0 0 0 0.238636930267909 0.262392326512629 0.417626757028224 0 0.454697687807447 0.357645718431266 0 0.379040428151726 0 0.399196476607042 0 0.407952519970553 0 0 0 0.375419202723596 0.413689146186743 0.405264738675812 0.405421992406649 0.406180542383857 0 0 0 0.421502365109818 0.346606574853798 0.415544879457668 0 0.272721517434026 0 0.397005084105405
"cingulate_gyrus_isthmus_right" 0 0 0.447610805841821 0 0 0 0.341922810148652 0 0.302114385204064 0 0 0 0 0 0 0 0 0 0 0 0 0.267301389546582 0.434780995618312 0 0 0 0.463462535307471 0 0 0 0 0 0 0.428919144306395 0 0.457168275302736 0.404987355375532 0 0.24078090816917 0 0.40484573542348 0.454697687807447 0 0.43880981926622 0 0.299866778839431 0 0.409675649856908 0 0.412879276101268 0.427465609781263 0 0 0 0.434653968948533 0.454076570286545 0.403764311907481 0.341107834912647 0.378990500428728 0.413951401452134 0.40630238783866 0.400118395208654 0.419866406802713 0.404990589316865 0 0 0.419889326224093 0.374971841643317
"lateral_occipital_cortex_right" 0 0 0 0.190579245511203 0 0.223096493546892 0 0 0 0 0 0.140232123903428 0 0 0 0 0 0 0 0 0 0 0 0 0 0 0 0 0 0 0 0 0 0 0.386328247567304 0 0.379021493508586 0.281412695639691 0 0.334317379489644 0.286047335988985 0.357645718431266 0.43880981926622 0 0 0.32402010807447 0 0.397470869815713 0 0.412852615044275 0 0 0 0.312353990697005 0.383151319005793 0 0.393184723829206 0.342642878905018 0 0 0.414439746222252 0.349673109088736 0.415826797407766 0.404232660426821 0 0 0 0.391590711252446
"lateral_orbitofrontal_cortex_right" 0 0 0.419069241349622 0 0 0 0 0 0 0 0.415805711300313 0 0.267121989809547 0 0 0 0.429325002202637 0 0 0 0 0 0 0 0 0 0.434863649838887 0 0 0 0 0 0 0 0 0.405853572226202 0.389116425435829 0 0 0 0 0 0 0 0 0 0.320359051866972 0 0 0 0.388863894325432 0.255560262960759 0.298494022753525 0 0.362861113096587 0 0.378723093308523 0 0.324076583024339 0.363721470200168 0.37971778813587 0 0.31824297059356 0 0.249068440964114 0.2001276392729 0 0.276822017781612
"lingual_gyrus_right" 0 0 0 0 0 0.160274350499796 0 0 0 0 0 0.139836302115161 0 0 0 0 0 0 0 0 0 0 0 0 0 0 0 0 0 0 0 0 0 0 0.271139981383037 0 0.371981984522138 0.312076704305058 0 0.317951739371925 0.377474051374252 0.379040428151726 0.299866778839431 0.32402010807447 0 0 0 0.406597442874375 0.204003731922299 0.407700328548036 0 0 0 0.318883192286991 0.334159206028175 0.396956914431714 0.402700714627257 0.358048068095159 0 0 0.399124183915051 0.397717021913761 0.379437685475684 0.382362941445664 0 0 0 0.353290052000534
"medial_orbitofrontal_gyrus_right" 0 0 0.435821482870788 0 0 0 0 0 0 0 0.390692407876889 0 0.152742570783652 0 0 0 0.438553844338713 0 0 0 0 0 0 0 0.423537515978121 0 0.425229500798855 0 0 0 0 0 0 0 0 0.413475336016225 0.38868085305139 0 0 0 0 0 0 0 0.320359051866972 0 0 0 0 0 0.394356645102365 0.317163657699415 0.385673905400717 0 0.358588878983696 0 0.366263841233024 0 0.243838497643506 0.327605121377411 0.387193397975805 0 0 0 0.244653377225914 0 0 0.380355623486885
"middle_temporal_gyrus_right" 0 0 0 0 0 0 0 0 0 0 0 0 0 0 0 0 0 0 0 0 0 0 0 0 0 0 0 0 0 0 0 0 0 0 0.303857065777545 0 0.370772161208263 0 0.23260342387444 0.414991591776521 0.43389287442835 0.399196476607042 0.409675649856908 0.397470869815713 0 0.406597442874375 0 0 0 0.407014196638543 0.396367040367971 0 0 0 0.409366160643228 0.405579030729836 0.404694631075933 0.407719569763481 0 0 0.386159875583222 0.408770383344286 0.381756478008863 0.376923723377873 0 0 0 0.408867141248979
"parahippocampal_gyrus_right" 0 0 0 0 0 0 0 0 0 0 0 0 0 0 0 0 0 0 0 0 0 0 0 0 0 0 0 0 0 0 0 0 0 0 0 0 0 0 0.23035203544576 0.24327328222926 0.373897769721563 0 0 0 0 0.204003731922299 0 0 0 0 0 0 0 0 0 0 0 0 0 0 0 0 0.372089895418797 0 0 0.230791011041397 0 0.225460708767416
"paracentral_gyrus_right" 0 0 0.392288347341096 0 0 0 0 0 0 0 0 0 0 0 0 0 0 0 0 0 0 0 0 0 0 0 0.149043602845866 0 0 0 0 0 0 0 0.363853580398174 0.424388990366191 0.385476524409449 0 0 0.414420381868341 0.393334076497494 0.407952519970553 0.412879276101268 0.412852615044275 0 0.407700328548036 0 0.407014196638543 0 0 0.39987476708468 0 0 0 0.322922509299052 0.406731944780312 0.367569803689561 0.38835828038161 0 0 0.408629721280924 0.39270176436659 0.406291781003703 0.389291767477905 0 0 0 0.396895624112124
"inferior_frontal_gyrus_pars_opercularis_right" 0 0.477520901451549 0.439344880103885 0 0 0 0 0 0 0 0.428852317174194 0 0 0 0 0 0.439054311218384 0 0.393162479584168 0 0.385020861227745 0.408583754643067 0.406958281886564 0.387731842912059 0.445561847388834 0.445239509944361 0.46409384521988 0 0 0.408865072802974 0 0 0.429711396200215 0.43247120235166 0 0.426907757682048 0.386437467586464 0 0 0.385409698265154 0.397337843491455 0 0.427465609781263 0 0.388863894325432 0 0.394356645102365 0.396367040367971 0 0.39987476708468 0 0.342211562842234 0.310847592881961 0 0.327387894378313 0.423836786386382 0.299928995068152 0.382952691082452 0.40662043734076 0.368696887339557 0.365380862787145 0.366088044346967 0.400246474316359 0.390151813713269 0 0 0.387146317929884 0.3378845975554
"inferior_frontal_gyrus_pars_orbitalis_right" 0 0 0.421347262310867 0 0 0 0 0 0 0 0 0 0 0 0 0 0 0 0 0 0 0 0 0 0 0 0 0 0 0 0 0 0 0 0 0.384390223953725 0.395545526298766 0 0 0 0 0 0 0 0.255560262960759 0 0.317163657699415 0 0 0 0.342211562842234 0 0.290667634680103 0 0.315378486399169 0 0.338924822145368 0 0.354603727268781 0.288257038280572 0.358347532179273 0 0 0 0 0 0 0.374751875688041
"inferior_frontal_gyrus_pars_triangularis_right" 0 0 0.418413953617814 0 0 0 0 0 0 0 0 0 0 0 0 0 0.44292266504448 0 0 0 0 0 0 0 0 0.454404441002224 0 0 0 0 0 0 0 0 0 0.417440625136725 0.327965360284787 0 0 0 0 0 0 0 0.298494022753525 0 0.385673905400717 0 0 0 0.310847592881961 0.290667634680103 0 0 0.345241250135689 0 0.349804853343542 0 0.423974930013008 0.322138792661166 0.353982813375881 0 0.357847446280275 0 0 0 0 0.333963731092999
"pericalcarine_cortex_right" 0 0 0 0.181633385702958 0 0 0 0 0 0 0 0.190586710586299 0 0 0 0 0 0 0 0.128646955570451 0 0 0 0 0 0 0 0 0 0 0 0 0 0 0 0 0 0.218446398904495 0 0.348670427521977 0.397614750298162 0.375419202723596 0 0.312353990697005 0 0.318883192286991 0 0 0 0 0 0 0 0 0.406778961587728 0 0 0.395992700978104 0 0 0 0.41047343956843 0.43108109122302 0.483905184307322 0 0 0 0
"postcentral_gyrus_right" 0 0 0.432856908035179 0 0 0 0 0 0 0 0.399979707978378 0 0 0 0 0 0.378159277861532 0 0 0 0 0.406681170597646 0.421673049093494 0 0 0 0.450041894915482 0 0 0 0 0 0 0.449696043942107 0 0.430512863990704 0.365167515433258 0 0 0.417180146227685 0.406227814446076 0.413689146186743 0.434653968948533 0.383151319005793 0.362861113096587 0.334159206028175 0.358588878983696 0.409366160643228 0 0.322922509299052 0.327387894378313 0.315378486399169 0.345241250135689 0.406778961587728 0 0.444305717971842 0.333378830084184 0.390198271983458 0.351985242867347 0.366049078616659 0.37573518426469 0.421581633549815 0.380084568744696 0.342665861081179 0 0 0.346019809886101 0.297304040227533
"posterior_cingulate_gyrus_right" 0.446568555093504 0.526397430700855 0.529399269769688 0 0 0 0 0 0.493965145583915 0.432067813213634 0.434628032300252 0 0 0 0 0 0 0 0 0 0.42758827141051 0.482212750577402 0.454770795405731 0 0 0.510143826073402 0.566463545502265 0.45931113022457 0 0.436050598419075 0 0 0.506198576102848 0.509991578055504 0 0.443422900603233 0.488102759283794 0 0 0.416231459102005 0.415135483296122 0.405264738675812 0.454076570286545 0 0 0.396956914431714 0 0.405579030729836 0 0.406731944780312 0.423836786386382 0 0 0 0.444305717971842 0 0.432350630827782 0.38675837736703 0.415540125341202 0.440079108732204 0.476937434346347 0.420672450264628 0.451066830238987 0.412601774121088 0 0 0.359519458153118 0.429228611053204
"precentral_gyrus_right" 0 0.429391415289741 0.445245536253307 0 0 0 0 0 0 0 0.413500744203271 0 0 0 0 0 0.409136237710342 0 0 0 0.438261445896635 0.413480382682208 0.431616468751686 0 0.41578333872407 0.422715826899141 0.473304171077012 0 0 0.435588635917265 0 0 0 0.455873041994336 0.406348335615849 0.424446756362733 0.335098766641327 0 0 0.40871912349044 0.389187148977155 0.405421992406649 0.403764311907481 0.393184723829206 0.378723093308523 0.402700714627257 0.366263841233024 0.404694631075933 0 0.367569803689561 0.299928995068152 0.338924822145368 0.349804853343542 0 0.333378830084184 0.432350630827782 0 0.374646570393142 0.359128602099518 0.366954184863276 0.377084364338418 0.385729893978937 0.438490465521026 0.380832246643096 0.335830437917317 0 0.383439765392183 0.321579017910267
"precuneus_right" 0 0 0.419056015511278 0.202745804529321 0 0 0 0 0 0 0 0 0 0 0 0 0 0 0 0 0 0 0.45090206310072 0.170461194736049 0 0 0.448382221863451 0 0 0 0 0 0 0 0.376465026945423 0.431845983829065 0.373017178309371 0.298564225854939 0 0.397225860078529 0.401257027253423 0.406180542383857 0.341107834912647 0.342642878905018 0 0.358048068095159 0 0.407719569763481 0 0.38835828038161 0.382952691082452 0 0 0.395992700978104 0.390198271983458 0.38675837736703 0.374646570393142 0 0 0 0.384205760781772 0.359744295929753 0.401100843554147 0.384674728648989 0 0 0.349095059934355 0.347803872131596
"rostral_anterior_cingulate_cortex_right" 0 0.434228035618572 0.435015347038694 0 0 0 0 0 0 0 0.458440213848632 0 0.291505026467587 0 0 0 0.440459328340308 0 0 0 0 0 0 0 0.303512746918903 0.44392775856262 0.445147752421383 0 0 0 0 0 0 0.419548157068361 0 0.43688734114244 0.411654050315073 0 0 0 0 0 0.378990500428728 0 0.324076583024339 0 0.243838497643506 0 0 0 0.40662043734076 0.354603727268781 0.423974930013008 0 0.351985242867347 0.415540125341202 0.359128602099518 0 0 0.40141657715904 0.407152105883834 0 0 0.361993590756315 0 0 0 0.382525567128513
"rostral_middle_frontal_gyrus_right" 0 0.474957632072747 0.432502122360177 0 0 0 0 0 0 0 0.425729467210226 0 0.406052644715124 0 0 0 0.437850289185986 0 0 0 0 0 0.423689003889196 0 0.388751662831313 0.448404784161346 0.460207897766276 0 0 0 0 0 0 0.413926902489665 0 0.417370999823735 0.364668751689057 0 0 0 0 0 0.413951401452134 0 0.363721470200168 0 0.327605121377411 0 0 0 0.368696887339557 0.288257038280572 0.322138792661166 0 0.366049078616659 0.440079108732204 0.366954184863276 0 0.40141657715904 0 0.386530413782793 0.362646317793328 0.399445398495448 0.364214515658096 0.326825820243236 0 0.405633961597439 0.398850263779192
"superior_frontal_gyrus_right" 0 0.488869043033121 0.506028767169951 0 0 0 0 0 0 0 0.42844176564107 0 0.412094759954454 0 0 0 0.458525628446027 0 0.44719961038655 0 0 0.456191850945392 0.44803368420261 0 0.452390724886339 0.45790320278557 0.504949997060857 0 0 0.436748455173474 0.255318136364 0 0 0.441589123953243 0.366942874488015 0.484802331455719 0.347690985278801 0 0 0.400444177451287 0.387556331742225 0 0.40630238783866 0.414439746222252 0.37971778813587 0.399124183915051 0.387193397975805 0.386159875583222 0 0.408629721280924 0.365380862787145 0.358347532179273 0.353982813375881 0 0.37573518426469 0.476937434346347 0.377084364338418 0.384205760781772 0.407152105883834 0.386530413782793 0 0.389423830415104 0.419445469126106 0.369682973507225 0.269160883149171 0 0 0.335459675779077
"superior_parietal_gyrus_right" 0 0.401649605397087 0.414797859647532 0.222196620817219 0 0 0 0 0 0 0 0 0 0 0 0 0 0 0 0 0 0 0 0.196722550043314 0 0 0.440403792197723 0 0 0 0 0 0 0 0.348176149278661 0.430128489170051 0.363748139500276 0.27459773168722 0 0.404418497686783 0.381570632905277 0.421502365109818 0.400118395208654 0.349673109088736 0 0.397717021913761 0 0.408770383344286 0 0.39270176436659 0.366088044346967 0 0 0.41047343956843 0.421581633549815 0.420672450264628 0.385729893978937 0.359744295929753 0 0.362646317793328 0.389423830415104 0 0.423548594474481 0.377120582799669 0 0 0.38188008985878 0.322604927735938
"superior_temporal_gyrus_right" 0 0 0.449443043988839 0 0 0 0 0 0 0 0.39321757256333 0 0 0 0 0 0 0 0 0 0 0 0.457495296274845 0 0 0 0.435824868927824 0 0 0 0 0 0 0 0.291562720416386 0.462411580906207 0.372031351021459 0.485928911030086 0.269988547525473 0.318934726600982 0.420467017083987 0.346606574853798 0.419866406802713 0.415826797407766 0.31824297059356 0.379437685475684 0 0.381756478008863 0.372089895418797 0.406291781003703 0.400246474316359 0 0.357847446280275 0.43108109122302 0.380084568744696 0.451066830238987 0.438490465521026 0.401100843554147 0 0.399445398495448 0.419445469126106 0.423548594474481 0 0.308084355508796 0 0.252282671762703 0.19552636493348 0.353102324901175
"supramarginal_gyrus_right" 0 0 0.432954125098166 0 0 0 0 0 0 0 0 0 0 0 0 0 0 0 0 0 0 0.383111176064187 0.419808395453572 0 0 0.423653226832273 0.457313679024878 0 0 0.401506734117771 0 0 0 0 0.241447239248677 0.430858016265269 0.394823776897968 0 0 0.39644442270411 0.363895124097608 0.415544879457668 0.404990589316865 0.404232660426821 0 0.382362941445664 0 0.376923723377873 0 0.389291767477905 0.390151813713269 0 0 0.483905184307322 0.342665861081179 0.412601774121088 0.380832246643096 0.384674728648989 0.361993590756315 0.364214515658096 0.369682973507225 0.377120582799669 0.308084355508796 0 0 0 0.347605835879197 0.312162144116173
"frontal_pole_right" 0 0 0 0 0 0 0 0 0 0 0 0 0 0 0 0 0 0 0 0 0 0 0 0 0 0.429297987953995 0.217171640329699 0 0 0 0.203327933722662 0 0 0 0 0.40884977840975 0 0 0 0 0 0 0 0 0.249068440964114 0 0.244653377225914 0 0 0 0 0 0 0 0 0 0.335830437917317 0 0 0.326825820243236 0.269160883149171 0 0 0 0 0 0 0
"temporal_pole_right" 0 0 0 0 0 0 0 0 0 0 0 0 0 0 0 0 0 0 0 0 0 0 0 0 0 0 0 0 0 0 0 0 0 0 0 0 0 0 0.251056584779367 0.263535886768817 0 0.272721517434026 0 0 0.2001276392729 0 0 0 0.230791011041397 0 0 0 0 0 0 0 0 0 0 0 0 0 0.252282671762703 0 0 0 0 0.228972032516961
"transverse_temporal_gyrus_right" 0 0 0 0 0 0 0 0 0 0 0 0 0 0 0 0 0 0 0 0 0 0 0 0 0 0 0 0 0 0 0 0 0 0 0 0 0.337702454494388 0 0 0 0.364673703283957 0 0.419889326224093 0 0 0 0 0 0 0 0.387146317929884 0 0 0 0.346019809886101 0.359519458153118 0.383439765392183 0.349095059934355 0 0.405633961597439 0 0.38188008985878 0.19552636493348 0.347605835879197 0 0 0 0.272517129507217
"insula_right" 0 0.422011378643633 0.382111482132212 0 0 0 0 0 0 0 0.393088653186902 0 0.2365192495452 0 0 0 0.402840667778649 0 0 0 0 0 0 0 0 0.392739374755137 0.385209659715255 0 0 0 0 0 0 0.400397694929107 0.309808920303422 0.390733365266729 0.308612459359174 0 0.202951571241007 0.36418832288096 0.409556657118967 0.397005084105405 0.374971841643317 0.391590711252446 0.276822017781612 0.353290052000534 0.380355623486885 0.408867141248979 0.225460708767416 0.396895624112124 0.3378845975554 0.374751875688041 0.333963731092999 0 0.297304040227533 0.429228611053204 0.321579017910267 0.347803872131596 0.382525567128513 0.398850263779192 0.335459675779077 0.322604927735938 0.353102324901175 0.312162144116173 0 0.228972032516961 0.272517129507217 0
