# Supplementary material for: NODDI and Tensor-Based Microstructural Indices as Predictors of Functional Connectivity
Source: PLoS One. 2016 Apr 14;11(4):e0153404. doi: 10.1371/journal.pone.0153404 (PMC4831788; doi:10.1371/journal.pone.0153404)
Supplement: S1 Data — a) Functional connectivity matrices, both fMRI and EEG connectomes across all subjects, in the form of precision matrices and b) structural brain connectivity matrices across all subjects and microstructural indices. Columns and rows are named according to the corresponding brain region that represent. (ZIP) [file pone.0153404.s001.zip › DATA/DWI/39_WICVF_68.txt]

"banks_superior_temporal_sulcus_left" "caudal_anterior_cingulate_cortex_left" "caudal_middle_frontal_gyrus_left" "cuneus_left" "entorhinal_cortex_left" "fusiform_gyrus_left" "inferior_parietal_gyrus_left" "inferior_temporal_gyrus_left" "cingulate_gyrus_isthmus_left" "lateral_occipital_cortex_left" "lateral_orbitofrontal_cortex_left" "lingual_gyrus_left" "medial_orbitofrontal_gyrus_left" "middle_temporal_gyrus_left" "parahippocampal_gyrus_left" "paracentral_gyrus_left" "inferior_frontal_gyrus_pars_opercularis_left" "inferior_frontal_gyrus_pars_orbitalis_left" "inferior_frontal_gyrus_pars_triangularis_left" "pericalcarine_cortex_left" "postcentral_gyrus_left" "posterior_cingulate_gyrus_left" "precentral_gyrus_left" "precuneus_left" "rostral_anterior_cingulate_cortex_left" "rostral_middle_frontal_gyrus_left" "superior_frontal_gyrus_left" "superior_parietal_gyrus_left" "superior_temporal_gyrus_left" "supramarginal_gyrus_left" "frontal_pole_left" "temporal_pole_left" "transverse_temporal_gyrus_left" "insula_left" "banks_superior_temporal_sulcus_right" "caudal_anterior_cingulate_cortex_right" "caudal_middle_frontal_gyrus_right" "cuneus_right" "entorhinal_cortex_right" "fusiform_gyrus_right" "inferior_parietal_gyrus_right" "inferior_temporal_gyrus_right" "cingulate_gyrus_isthmus_right" "lateral_occipital_cortex_right" "lateral_orbitofrontal_cortex_right" "lingual_gyrus_right" "medial_orbitofrontal_gyrus_right" "middle_temporal_gyrus_right" "parahippocampal_gyrus_right" "paracentral_gyrus_right" "inferior_frontal_gyrus_pars_opercularis_right" "inferior_frontal_gyrus_pars_orbitalis_right" "inferior_frontal_gyrus_pars_triangularis_right" "pericalcarine_cortex_right" "postcentral_gyrus_right" "posterior_cingulate_gyrus_right" "precentral_gyrus_right" "precuneus_right" "rostral_anterior_cingulate_cortex_right" "rostral_middle_frontal_gyrus_right" "superior_frontal_gyrus_right" "superior_parietal_gyrus_right" "superior_temporal_gyrus_right" "supramarginal_gyrus_right" "frontal_pole_right" "temporal_pole_right" "transverse_temporal_gyrus_right" "insula_right"
"banks_superior_temporal_sulcus_left" 0 0 0.588748777177033 0 0 0.522110625183078 0.543587823575383 0.515381213769469 0.549335351420975 0.564032373409791 0 0.597670703801563 0 0.514414827970656 0.498093782042991 0.585429227828849 0 0 0 0 0.591930011373579 0.580559142121767 0.602226752909073 0.562281831831032 0 0 0.601750264572573 0.585594127796089 0.5484653699025 0.574105218600079 0 0 0.539244400422805 0.512496188845902 0 0 0 0 0 0 0 0 0 0 0 0 0 0 0 0 0 0 0 0 0 0.582920366065386 0 0 0 0 0 0 0 0 0 0 0 0
"caudal_anterior_cingulate_cortex_left" 0 0 0.6265784184359 0 0 0 0 0 0 0 0.618758164205915 0 0.598135352921491 0 0 0.623133837883916 0.600806541040951 0.603071920327124 0.599255504631061 0 0.643971550196321 0.643366964417922 0.641222102232968 0.591541525957961 0.596680298083268 0.608939433735133 0.634293450342473 0 0.598823579240448 0.66456481328417 0 0 0.64669366449919 0.653048558504604 0 0.714931357873618 0.612453321848049 0 0 0 0 0 0 0 0 0 0 0 0 0 0.621015983952681 0 0 0 0 0.718526820129927 0.616448163129767 0 0.609677415909997 0.608762109654946 0.625786495483062 0.631197967708999 0 0 0 0 0 0.616927928009782
"caudal_middle_frontal_gyrus_left" 0.588748777177033 0.6265784184359 0 0 0 0.551094392407201 0.60534514478009 0 0.620136294773153 0.558130874257426 0.61328802975496 0 0.592568159974618 0.581350055895039 0 0.618475220105018 0.630471870566989 0.611399140597264 0.611008059277602 0 0.647166231409261 0.62127543005075 0.642056461095596 0.614982422951551 0.594316278061166 0.595925884619309 0.630759880349352 0.636860261860354 0.615073975143546 0.630124545381691 0 0 0 0.599013191475301 0 0.6254576260387 0.592887659815695 0 0 0 0.583889950214191 0 0.584453632050661 0 0.579987248550919 0 0.582895261035486 0 0 0.569277066372649 0.580228204777881 0.60841838322989 0.575569875479817 0 0.593614648777452 0.660470082934298 0.58913517327584 0.592957650778292 0.567869385302582 0.583374999234465 0.61800448275102 0.586052843569208 0.582013679176039 0.590912887138936 0 0 0 0.550751917139364
"cuneus_left" 0 0 0 0 0 0.545842197524043 0.538768663475843 0 0.541746796600679 0.503893852598553 0 0.5495782317724 0 0.536682991114209 0 0 0 0 0 0.529322505764945 0 0 0 0.547874720194093 0 0 0 0.537752367697304 0 0 0 0 0 0 0 0 0 0.492354441024482 0 0 0 0 0 0.505359608936407 0 0 0 0 0 0 0 0 0 0.489561993455407 0 0 0 0.488565335361229 0 0 0 0.531017058306982 0 0 0 0 0 0
"entorhinal_cortex_left" 0 0 0 0 0 0.622866626732411 0 0.451392393109367 0 0 0 0 0 0.466836362302749 0.463944365849611 0 0 0 0 0 0 0 0 0 0 0 0 0 0 0 0 0.423970405571206 0 0.40973011737667 0 0 0 0 0.61259385234174 0 0 0 0 0 0 0 0 0 0 0 0 0 0 0 0 0 0 0 0 0 0 0 0 0 0 0 0 0
"fusiform_gyrus_left" 0.522110625183078 0 0.551094392407201 0.545842197524043 0.622866626732411 0 0.577274854995841 0.527662456696951 0.532711476723339 0.544946062524239 0 0.556939804252438 0.435150869206905 0.524719201563558 0.619747622275487 0.583606515188063 0 0 0 0.546137295242689 0 0 0.592349428610109 0.544703616641479 0 0 0 0.579701325301525 0.544531371781846 0.5520167508629 0 0.463883158682405 0.527366820821295 0.464387841676215 0 0 0 0 0 0.623607891679801 0 0 0 0.578544054060261 0 0.610520129998436 0 0 0 0 0 0 0 0 0 0 0 0 0 0 0 0 0 0 0 0 0 0
"inferior_parietal_gyrus_left" 0.543587823575383 0 0.60534514478009 0.538768663475843 0 0.577274854995841 0 0.564552868473804 0.556382187897103 0.575187760132226 0 0.572386293887454 0.52748830727108 0.575588397016738 0.565849127154145 0.568583693677507 0 0 0 0.544525937608643 0.625925931502373 0.585731395669329 0.603721401302728 0.575943896419813 0 0 0.599368118510799 0.639181909835985 0.540582297543142 0.578711136526891 0 0.515560920414752 0.535565114265999 0.514793548563565 0 0 0 0 0 0 0 0 0.545975283469242 0 0 0 0 0 0 0 0 0 0 0 0 0 0 0 0 0 0 0 0 0 0 0 0 0
"inferior_temporal_gyrus_left" 0.515381213769469 0 0 0 0.451392393109367 0.527662456696951 0.564552868473804 0 0.612316538169088 0.524937429122071 0 0.545990743085759 0.491052509845845 0.526722086891894 0.515404080874372 0 0 0 0 0 0.514267295622491 0 0.601354129896952 0.546449059189272 0 0 0.566252358464949 0.602995698063079 0.559053107119655 0.532230921334252 0 0.491717742896923 0.506238380518344 0.512492712127782 0 0 0 0 0 0 0 0 0 0 0 0 0 0 0 0 0 0 0 0 0 0 0 0 0 0 0 0 0 0 0 0 0 0
"cingulate_gyrus_isthmus_left" 0.549335351420975 0 0.620136294773153 0.541746796600679 0 0.532711476723339 0.556382187897103 0.612316538169088 0 0.529692138886073 0 0.577806029541802 0 0.551019950687399 0.434324274909015 0.570217129120687 0 0 0 0 0.570619507862021 0.57326765071119 0.613290483009211 0.545060052362568 0 0 0.611794190504138 0.596025874408937 0.575300367857744 0.580821343616439 0 0 0 0.503755753138812 0 0 0 0 0 0 0 0 0.513383391881404 0 0 0 0 0 0 0 0 0 0 0 0 0.689828271698055 0 0 0 0 0 0 0 0 0 0 0 0
"lateral_occipital_cortex_left" 0.564032373409791 0 0.558130874257426 0.503893852598553 0 0.544946062524239 0.575187760132226 0.524937429122071 0.529692138886073 0 0 0.540469216216741 0 0.536321371003384 0.516346094387991 0.586979166260439 0 0 0 0.486581767405843 0.513024913180384 0.551254968205621 0.598374839481137 0.555139883866603 0 0 0.575535616430129 0.60080984373631 0.539905422355189 0.541658830170467 0 0 0.512506753945091 0.499146804154201 0 0 0 0.582137244427794 0 0 0 0 0 0 0 0 0 0 0 0 0 0 0 0 0 0.554483053710983 0 0 0 0 0 0 0 0 0 0 0 0
"lateral_orbitofrontal_cortex_left" 0 0.618758164205915 0.61328802975496 0 0 0 0 0 0 0 0 0 0.535585689781483 0 0 0 0.588205529643009 0.540816516721885 0.559452297356314 0 0 0.613679748979973 0.575532142402639 0 0.531781103714693 0.569706612170614 0.615724271315845 0 0 0.5807180993865 0.491188002449655 0.426258274539058 0.604030923504767 0.493926475245616 0 0.623902982246441 0.574555689690925 0 0 0 0 0 0 0 0.570389272112144 0 0.579020644460778 0 0 0 0.566864475604256 0 0 0 0.560288098268752 0.636566718327936 0.554109595865724 0 0.60512081027961 0.573527083186086 0.580099087437202 0 0.550956226981551 0 0 0 0 0.558058425395115
"lingual_gyrus_left" 0.597670703801563 0 0 0.5495782317724 0 0.556939804252438 0.572386293887454 0.545990743085759 0.577806029541802 0.540469216216741 0 0 0 0.571708878456776 0.431965166056271 0.592408132913933 0 0 0 0.520214157825321 0 0 0.605259303445973 0.578109288871712 0 0 0.591049618312074 0.580439981548661 0.501198832091261 0.574125249888483 0 0 0.486168701061087 0.507898506142839 0 0 0 0 0 0.548201662464516 0 0 0 0.691310435892268 0 0.615712594481381 0 0 0 0 0 0 0 0.453598961608282 0 0 0 0 0 0 0 0 0 0 0 0 0 0
"medial_orbitofrontal_gyrus_left" 0 0.598135352921491 0.592568159974618 0 0 0.435150869206905 0.52748830727108 0.491052509845845 0 0 0.535585689781483 0 0 0.480980099182764 0.43701999523456 0 0.577303608942712 0.577865345321075 0.585915739869371 0 0 0 0.631003779435644 0 0.459116006675156 0.586653345297323 0.57173635440735 0 0.490434296456354 0 0.530480247190901 0.458989456256849 0 0.401842282675361 0 0.592888442114059 0.579814171441436 0 0 0 0 0 0 0 0.537515546699201 0 0.529335410643033 0 0 0 0 0 0 0 0 0 0 0 0.595256853720875 0.587404814849826 0.563585060118974 0 0 0 0 0 0 0.46932367307705
"middle_temporal_gyrus_left" 0.514414827970656 0 0.581350055895039 0.536682991114209 0.466836362302749 0.524719201563558 0.575588397016738 0.526722086891894 0.551019950687399 0.536321371003384 0 0.571708878456776 0.480980099182764 0 0.533167366298499 0.573396436211915 0 0 0 0 0.538620052529615 0.559196670921259 0.59041836942873 0.54997328751841 0 0 0.588402715906162 0.607293375849232 0.516701415692947 0.555010625642084 0 0.460182674029834 0.521456352208235 0.509262502973115 0 0.570798676772977 0 0 0 0 0 0 0 0 0 0 0 0 0 0 0 0 0 0 0 0 0 0 0 0 0 0 0 0 0 0 0 0
"parahippocampal_gyrus_left" 0.498093782042991 0 0 0 0.463944365849611 0.619747622275487 0.565849127154145 0.515404080874372 0.434324274909015 0.516346094387991 0 0.431965166056271 0.43701999523456 0.533167366298499 0 0 0 0 0 0 0 0 0 0.553710981528424 0 0 0 0.589422710351579 0.533731353246004 0.514140074371488 0 0 0.498843909889651 0.471014576941497 0 0 0 0 0 0 0 0 0 0 0 0 0 0 0 0 0 0 0 0 0 0 0 0 0 0 0 0 0 0 0 0 0 0
"paracentral_gyrus_left" 0.585429227828849 0.623133837883916 0.618475220105018 0 0 0.583606515188063 0.568583693677507 0 0.570217129120687 0.586979166260439 0 0.592408132913933 0 0.573396436211915 0 0 0 0 0 0 0.575923031836126 0.544633669017496 0.579064159267981 0.563751381740177 0 0.610127024558199 0.606326698471607 0.575481894450936 0.607520417086658 0.574525437396001 0 0 0 0.599760736135511 0 0 0 0 0 0 0 0 0 0 0 0 0 0 0 0 0 0 0 0 0 0 0 0 0 0 0 0 0 0 0 0 0 0
"inferior_frontal_gyrus_pars_opercularis_left" 0 0.600806541040951 0.630471870566989 0 0 0 0 0 0 0 0.588205529643009 0 0.577303608942712 0 0 0 0 0.599324306883357 0.564681768496395 0 0.591073568961775 0.559444041722455 0.536134432849228 0 0.586618740925488 0.597829397627825 0.618765219512474 0 0 0.600112358214531 0 0 0 0.566330397534807 0 0.610629619777949 0.584669950655792 0 0 0 0 0 0 0 0.578047044823079 0 0.59071171134465 0 0 0 0.587345546347876 0 0.59401559732893 0 0.534950515113225 0 0.553548220542735 0 0.581351632246957 0.580347460764319 0.602281282260172 0 0 0 0 0 0 0.576298840402628
"inferior_frontal_gyrus_pars_orbitalis_left" 0 0.603071920327124 0.611399140597264 0 0 0 0 0 0 0 0.540816516721885 0 0.577865345321075 0 0 0 0.599324306883357 0 0.578416081855466 0 0 0 0.57718261908884 0 0.590497377409895 0.573904003899885 0.606579743590845 0 0 0 0 0 0 0.595908982109062 0 0.61524965756784 0.595149324851351 0 0 0 0 0 0 0 0 0 0 0 0 0 0 0 0 0 0 0 0 0 0 0 0 0 0 0 0 0 0 0
"inferior_frontal_gyrus_pars_triangularis_left" 0 0.599255504631061 0.611008059277602 0 0 0 0 0 0 0 0.559452297356314 0 0.585915739869371 0 0 0 0.564681768496395 0.578416081855466 0 0 0 0 0 0 0.576945901725349 0.583436440184553 0.59867851837553 0 0 0 0 0 0 0.574773420806501 0 0.62803987547068 0.584486021388824 0 0 0 0 0 0 0 0 0 0 0 0 0 0.567778292677455 0 0 0 0 0 0 0 0 0 0.585688202740503 0 0 0 0 0 0 0
"pericalcarine_cortex_left" 0 0 0 0.529322505764945 0 0.546137295242689 0.544525937608643 0 0 0.486581767405843 0 0.520214157825321 0 0 0 0 0 0 0 0 0 0 0 0.552837731019876 0 0 0 0.481545000100691 0 0 0 0 0 0 0 0 0 0.542089507534797 0 0 0 0 0 0 0 0 0 0 0 0 0 0 0 0.521575428839976 0 0 0 0 0 0 0 0 0 0 0 0 0 0
"postcentral_gyrus_left" 0.591930011373579 0.643971550196321 0.647166231409261 0 0 0 0.625925931502373 0.514267295622491 0.570619507862021 0.513024913180384 0 0 0 0.538620052529615 0 0.575923031836126 0.591073568961775 0 0 0 0 0.602162345833178 0.605159043827567 0.563616655258292 0.571986560547881 0.630215611418217 0.641999750880592 0.565056427632109 0.622451919582023 0.550851752876782 0 0 0.608014595954064 0.575036898805385 0 0 0 0 0 0 0 0 0 0 0 0 0 0 0 0 0.554640826877967 0 0 0 0 0.621216563824225 0.593220149036818 0 0 0 0 0 0 0 0 0 0 0
"posterior_cingulate_gyrus_left" 0.580559142121767 0.643366964417922 0.62127543005075 0 0 0 0.585731395669329 0 0.57326765071119 0.551254968205621 0.613679748979973 0 0 0.559196670921259 0 0.544633669017496 0.559444041722455 0 0 0 0.602162345833178 0 0.599108662226735 0.572708953848085 0.571312569189707 0.654358549683694 0.634499867875115 0.592300647392941 0.587240338575385 0.60197707628249 0 0 0.667149119674447 0.638382621086701 0 0.596848553470512 0.540038043692329 0 0 0 0 0 0.575518122182931 0 0 0 0 0 0 0 0.566012105125777 0 0 0 0.662392970216989 0.707264615671546 0.557373699735693 0 0 0 0.660024848860928 0 0 0.617582227958759 0 0 0 0
"precentral_gyrus_left" 0.602226752909073 0.641222102232968 0.642056461095596 0 0 0.592349428610109 0.603721401302728 0.601354129896952 0.613290483009211 0.598374839481137 0.575532142402639 0.605259303445973 0.631003779435644 0.59041836942873 0 0.579064159267981 0.536134432849228 0.57718261908884 0 0 0.605159043827567 0.599108662226735 0 0.606606832586368 0.595509460508334 0.645552320781102 0.652358135227028 0.635308394695423 0.631119325143368 0.634621256306765 0 0 0.588293636443221 0.574368756472589 0 0.619172269080295 0.584904621020799 0 0 0 0 0 0.584919463606936 0 0 0 0 0 0 0 0.563783787676969 0 0 0 0.580576453645979 0.633387883243892 0.581097703946573 0.606956700125086 0 0.585313913450149 0.595959521753705 0 0.594337484849614 0.578106536524299 0 0 0 0
"precuneus_left" 0.562281831831032 0.591541525957961 0.614982422951551 0.547874720194093 0 0.544703616641479 0.575943896419813 0.546449059189272 0.545060052362568 0.555139883866603 0 0.578109288871712 0 0.54997328751841 0.553710981528424 0.563751381740177 0 0 0 0.552837731019876 0.563616655258292 0.572708953848085 0.606606832586368 0 0 0 0.604345996953029 0.553129714801254 0.567273995799023 0.575922029132786 0 0 0 0.479491162027986 0 0.588935960228788 0 0 0 0 0 0 0 0 0 0 0 0 0 0 0.532578275465509 0 0 0 0 0 0 0.492696450411678 0 0 0 0.585006357809982 0 0 0 0 0 0
"rostral_anterior_cingulate_cortex_left" 0 0.596680298083268 0.594316278061166 0 0 0 0 0 0 0 0.531781103714693 0 0.459116006675156 0 0 0 0.586618740925488 0.590497377409895 0.576945901725349 0 0.571986560547881 0.571312569189707 0.595509460508334 0 0 0.592947192932715 0.59601864218935 0 0 0.604306706848454 0 0 0 0.580730222519869 0 0.656583534728791 0.563144569536245 0 0 0 0 0 0 0 0 0 0.531704777825927 0 0 0 0.564878966875045 0 0 0 0 0 0.649421563327905 0 0.597398845690888 0.533027994429636 0.562450713330902 0 0 0 0 0 0 0
"rostral_middle_frontal_gyrus_left" 0 0.608939433735133 0.595925884619309 0 0 0 0 0 0 0 0.569706612170614 0 0.586653345297323 0 0 0.610127024558199 0.597829397627825 0.573904003899885 0.583436440184553 0 0.630215611418217 0.654358549683694 0.645552320781102 0 0.592947192932715 0 0.602964705804272 0 0 0.620071422478329 0.598341976795011 0 0 0.600150473918319 0 0.615701481570371 0.586209651905303 0 0 0 0 0 0 0 0 0 0 0 0 0 0.587250694979727 0 0.601877323115622 0 0 0.674512049614776 0.574311309997802 0 0.58572176650713 0.591161517944226 0.598748569330437 0 0 0.583484037795701 0.589138790092598 0 0 0.565693030651723
"superior_frontal_gyrus_left" 0.601750264572573 0.634293450342473 0.630759880349352 0 0 0 0.599368118510799 0.566252358464949 0.611794190504138 0.575535616430129 0.615724271315845 0.591049618312074 0.57173635440735 0.588402715906162 0 0.606326698471607 0.618765219512474 0.606579743590845 0.59867851837553 0 0.641999750880592 0.634499867875115 0.652358135227028 0.604345996953029 0.59601864218935 0.602964705804272 0 0.611805349407078 0.629107116116228 0.639253644687144 0.610347042395459 0 0.62536703352927 0.622172414452971 0 0.664364233020391 0.616364011180043 0 0 0 0.604812627218473 0 0.602921582883731 0 0.583833878742158 0 0.582860259390956 0 0 0.771074738886375 0.596468306530398 0 0 0 0.602443849033318 0.697228579280128 0.606034797304186 0.594532592165011 0.576693753580367 0.603797172235884 0.631701756588083 0.601745375481891 0.588996588108623 0.614654895110043 0.659615952395514 0 0 0.5663229623297
"superior_parietal_gyrus_left" 0.585594127796089 0 0.636860261860354 0.537752367697304 0 0.579701325301525 0.639181909835985 0.602995698063079 0.596025874408937 0.60080984373631 0 0.580439981548661 0 0.607293375849232 0.589422710351579 0.575481894450936 0 0 0 0.481545000100691 0.565056427632109 0.592300647392941 0.635308394695423 0.553129714801254 0 0 0.611805349407078 0 0.591649291433713 0.606858326155935 0 0 0.590323743939918 0.584563696317202 0 0 0 0 0 0 0 0 0 0 0 0 0 0 0 0 0 0 0 0 0 0.611711060093183 0 0 0 0 0 0 0 0 0 0 0 0
"superior_temporal_gyrus_left" 0.5484653699025 0.598823579240448 0.615073975143546 0 0 0.544531371781846 0.540582297543142 0.559053107119655 0.575300367857744 0.539905422355189 0 0.501198832091261 0.490434296456354 0.516701415692947 0.533731353246004 0.607520417086658 0 0 0 0 0.622451919582023 0.587240338575385 0.631119325143368 0.567273995799023 0 0 0.629107116116228 0.591649291433713 0 0.556338957757636 0 0.454308099818085 0.521623887743339 0.4782400744152 0 0 0 0 0 0.571905965313956 0 0 0 0 0 0 0 0 0 0 0 0 0 0 0 0 0 0 0 0 0 0 0 0 0 0 0 0
"supramarginal_gyrus_left" 0.574105218600079 0.66456481328417 0.630124545381691 0 0 0.5520167508629 0.578711136526891 0.532230921334252 0.580821343616439 0.541658830170467 0.5807180993865 0.574125249888483 0 0.555010625642084 0.514140074371488 0.574525437396001 0.600112358214531 0 0 0 0.550851752876782 0.60197707628249 0.634621256306765 0.575922029132786 0.604306706848454 0.620071422478329 0.639253644687144 0.606858326155935 0.556338957757636 0 0 0 0.54557820283978 0.56782816791162 0 0 0 0 0 0 0 0 0 0 0 0 0 0 0 0 0.588929696101958 0 0 0 0 0.632203309155338 0.608169697043442 0 0 0 0.597616686430869 0 0 0.588380762669845 0 0 0 0
"frontal_pole_left" 0 0 0 0 0 0 0 0 0 0 0.491188002449655 0 0.530480247190901 0 0 0 0 0 0 0 0 0 0 0 0 0.598341976795011 0.610347042395459 0 0 0 0 0 0 0 0 0 0 0 0 0 0 0 0 0 0 0 0 0 0 0 0 0 0 0 0 0 0 0 0 0 0.50639280226823 0 0 0 0.657727065845652 0 0 0
"temporal_pole_left" 0 0 0 0 0.423970405571206 0.463883158682405 0.515560920414752 0.491717742896923 0 0 0.426258274539058 0 0.458989456256849 0.460182674029834 0 0 0 0 0 0 0 0 0 0 0 0 0 0 0.454308099818085 0 0 0 0 0.439222610664209 0 0 0 0 0 0 0 0 0 0 0 0 0 0 0 0 0 0 0 0 0 0 0 0 0 0 0 0 0 0 0 0 0 0
"transverse_temporal_gyrus_left" 0.539244400422805 0.64669366449919 0 0 0 0.527366820821295 0.535565114265999 0.506238380518344 0 0.512506753945091 0.604030923504767 0.486168701061087 0 0.521456352208235 0.498843909889651 0 0 0 0 0 0.608014595954064 0.667149119674447 0.588293636443221 0 0 0 0.62536703352927 0.590323743939918 0.521623887743339 0.54557820283978 0 0 0 0.47536024895765 0 0.614257096976966 0 0 0 0 0 0 0 0 0 0 0 0 0 0 0.585976094847074 0 0 0 0 0.629293938896793 0 0 0 0 0 0 0 0 0 0 0 0
"insula_left" 0.512496188845902 0.653048558504604 0.599013191475301 0 0.40973011737667 0.464387841676215 0.514793548563565 0.512492712127782 0.503755753138812 0.499146804154201 0.493926475245616 0.507898506142839 0.401842282675361 0.509262502973115 0.471014576941497 0.599760736135511 0.566330397534807 0.595908982109062 0.574773420806501 0 0.575036898805385 0.638382621086701 0.574368756472589 0.479491162027986 0.580730222519869 0.600150473918319 0.622172414452971 0.584563696317202 0.4782400744152 0.56782816791162 0 0.439222610664209 0.47536024895765 0 0 0.604229938544419 0.56607904141163 0 0 0.654960744021299 0 0 0.535986400622959 0 0 0 0 0 0 0 0.577282186422969 0 0 0 0.596663459521981 0.636689097273026 0.591910656089286 0 0.563774577226183 0.565177835691677 0.585652900446606 0 0 0 0 0 0 0.549887269216473
"banks_superior_temporal_sulcus_right" 0 0 0 0 0 0 0 0 0 0 0 0 0 0 0 0 0 0 0 0 0 0 0 0 0 0 0 0 0 0 0 0 0 0 0 0 0 0 0 0.505035419586754 0.509729659277425 0.541875750448059 0 0.509535406607624 0 0.471487013385543 0 0.520624237380599 0 0.562071832311802 0 0 0 0 0 0 0.556289973970134 0.560072094814163 0 0 0.606057947764579 0.497430010202508 0.508534435365333 0.569781828450934 0 0 0 0.501489004975127
"caudal_anterior_cingulate_cortex_right" 0 0.714931357873618 0.6254576260387 0 0 0 0 0 0 0 0.623902982246441 0 0.592888442114059 0.570798676772977 0 0 0.610629619777949 0.61524965756784 0.62803987547068 0 0 0.596848553470512 0.619172269080295 0.588935960228788 0.656583534728791 0.615701481570371 0.664364233020391 0 0 0 0 0 0.614257096976966 0.604229938544419 0 0 0.611333244281069 0 0 0 0.617341746367233 0 0.648924693838623 0 0.589079862633051 0 0.594473704870087 0 0 0.613219443852882 0.590204205642609 0.592928936889193 0.580425487833915 0 0.659697725443983 0.613026311955944 0.644417477811473 0.64743087299225 0.600589626027016 0.586389641536969 0.628104644509801 0.649420312374064 0.637469789308118 0.654753465009907 0.591972566394234 0 0 0.603113184535048
"caudal_middle_frontal_gyrus_right" 0 0.612453321848049 0.592887659815695 0 0 0 0 0 0 0 0.574555689690925 0 0.579814171441436 0 0 0 0.584669950655792 0.595149324851351 0.584486021388824 0 0 0.540038043692329 0.584904621020799 0 0.563144569536245 0.586209651905303 0.616364011180043 0 0 0 0 0 0 0.56607904141163 0 0.611333244281069 0 0 0 0 0.580845172871402 0 0.597084693078846 0.518768615044562 0.609688409902068 0.539310847359874 0.599406441951017 0.556452947043045 0 0.579412553163232 0.61304808925026 0.616913926787201 0.608934600428918 0 0.584555288879491 0.646801586034419 0.59048501888228 0.581216632704974 0.585859852323522 0.615231552767736 0.624379024467961 0.596594565792703 0.581012996134142 0.595904382280124 0 0 0.567673673063299 0.589742834597621
"cuneus_right" 0 0 0 0.492354441024482 0 0 0 0 0 0.582137244427794 0 0 0 0 0 0 0 0 0 0.542089507534797 0 0 0 0 0 0 0 0 0 0 0 0 0 0 0 0 0 0 0 0.535723536754077 0.532008610592571 0 0 0.530320891773132 0 0.50104269794152 0 0 0 0 0 0 0 0.514863353224756 0 0 0 0.538625584049354 0 0 0 0.522440167628505 0.550392799335346 0 0 0 0 0
"entorhinal_cortex_right" 0 0 0 0 0.61259385234174 0 0 0 0 0 0 0 0 0 0 0 0 0 0 0 0 0 0 0 0 0 0 0 0 0 0 0 0 0 0 0 0 0 0 0.496866107465253 0 0.443357539686163 0.562623939977027 0 0 0 0 0.457018064722554 0.467994866754638 0 0 0 0 0 0 0 0 0 0 0 0 0 0.448817249859551 0 0 0.429715745003855 0 0.402275815145662
"fusiform_gyrus_right" 0 0 0 0 0 0.623607891679801 0 0 0 0 0 0.548201662464516 0 0 0 0 0 0 0 0 0 0 0 0 0 0 0 0 0.571905965313956 0 0 0 0 0.654960744021299 0.505035419586754 0 0 0.535723536754077 0.496866107465253 0 0.549036917931407 0.528368332697002 0 0.554235856507472 0 0.528789032924315 0 0.540534957591332 0.468631786933495 0.59044305546887 0.571980908122874 0 0 0.525279205191656 0.594391083118054 0.563390755782756 0.592610046834253 0.544379862220896 0 0 0.589275570651937 0.552357847876212 0.456832813797294 0.549332733698919 0 0.438600184205553 0 0.424911771061022
"inferior_parietal_gyrus_right" 0 0 0.583889950214191 0 0 0 0 0 0 0 0 0 0 0 0 0 0 0 0 0 0 0 0 0 0 0 0.604812627218473 0 0 0 0 0 0 0 0.509729659277425 0.617341746367233 0.580845172871402 0.532008610592571 0 0.549036917931407 0 0.563077906817872 0.565063065056782 0.545098071495969 0 0.538227134588519 0 0.524838627363737 0.577970165557773 0.600543436270189 0.55999117814611 0 0 0.510046157271012 0.612591531548256 0.592118051298407 0.603478345545126 0.567318690156177 0 0 0.606243138316802 0.575701727251175 0.506866183926637 0.539643995025534 0 0 0.592643299970416 0.497328683335714
"inferior_temporal_gyrus_right" 0 0 0 0 0 0 0 0 0 0 0 0 0 0 0 0 0 0 0 0 0 0 0 0 0 0 0 0 0 0 0 0 0 0 0.541875750448059 0 0 0 0.443357539686163 0.528368332697002 0.563077906817872 0 0.545584307156283 0.562135858152736 0 0.558967811044854 0 0.54700662452266 0 0.58107592643563 0 0 0 0.556561280282396 0.571892990815493 0.560689157198538 0.574321002136265 0.557635108124663 0 0 0 0.563674884424317 0.498721933111802 0.542192932639712 0 0.500952540362479 0 0.457998046104568
"cingulate_gyrus_isthmus_right" 0 0 0.584453632050661 0 0 0 0.545975283469242 0 0.513383391881404 0 0 0 0 0 0 0 0 0 0 0 0 0.575518122182931 0.584919463606936 0 0 0 0.602921582883731 0 0 0 0 0 0 0.535986400622959 0 0.648924693838623 0.597084693078846 0 0.562623939977027 0 0.565063065056782 0.545584307156283 0 0.509240523326368 0 0.546933094477215 0 0.541703927080305 0 0.585976677408699 0.58603627467112 0 0 0 0.578263108558138 0.619578068706203 0.600087060140302 0.551591986182561 0.62455069185992 0.587995026845436 0.628065455630605 0.571208843769089 0.555041484876271 0.585579163256655 0 0 0.582476799604154 0.577896529615548
"lateral_occipital_cortex_right" 0 0 0 0.505359608936407 0 0.578544054060261 0 0 0 0 0 0.691310435892268 0 0 0 0 0 0 0 0 0 0 0 0 0 0 0 0 0 0 0 0 0 0 0.509535406607624 0 0.518768615044562 0.530320891773132 0 0.554235856507472 0.545098071495969 0.562135858152736 0.509240523326368 0 0 0.513696292959274 0 0.541160447529301 0 0.581819903069868 0 0 0 0.496698243487007 0.521183401928931 0 0.591435750869691 0.547161285212071 0 0 0.580239941021687 0.571943138423322 0.507144663383952 0.513027488138273 0 0 0 0.52316063362899
"lateral_orbitofrontal_cortex_right" 0 0 0.579987248550919 0 0 0 0 0 0 0 0.570389272112144 0 0.537515546699201 0 0 0 0.578047044823079 0 0 0 0 0 0 0 0 0 0.583833878742158 0 0 0 0 0 0 0 0 0.589079862633051 0.609688409902068 0 0 0 0 0 0 0 0 0 0.530790667724454 0 0 0 0.588252082524032 0.523015733780044 0.554510789910519 0 0.587289992504521 0 0.595040484170043 0 0.533075140210484 0.565191216151162 0.607557993274349 0 0.594084840192589 0 0.454271853630157 0.646190125424453 0 0.486991022317181
"lingual_gyrus_right" 0 0 0 0 0 0.610520129998436 0 0 0 0 0 0.615712594481381 0 0 0 0 0 0 0 0 0 0 0 0 0 0 0 0 0 0 0 0 0 0 0.471487013385543 0 0.539310847359874 0.50104269794152 0 0.528789032924315 0.538227134588519 0.558967811044854 0.546933094477215 0.513696292959274 0 0 0 0.535489234765621 0.462968170264239 0.592201713807083 0 0 0 0.509828329918853 0.508751248470771 0.567474018467335 0.597961073400826 0.522945003799317 0 0 0.585735902232948 0.540028858837142 0.50436223685592 0.546313950924641 0 0 0 0.515329725652483
"medial_orbitofrontal_gyrus_right" 0 0 0.582895261035486 0 0 0 0 0 0 0 0.579020644460778 0 0.529335410643033 0 0 0 0.59071171134465 0 0 0 0 0 0 0 0.531704777825927 0 0.582860259390956 0 0 0 0 0 0 0 0 0.594473704870087 0.599406441951017 0 0 0 0 0 0 0 0.530790667724454 0 0 0 0 0 0.580258495939391 0.550546453159956 0.575527729224255 0 0.575140515753877 0 0.595714641668781 0 0.480810985987079 0.567497757182542 0.603883552169012 0 0 0 0.585824855088905 0 0 0.566268888400334
"middle_temporal_gyrus_right" 0 0 0 0 0 0 0 0 0 0 0 0 0 0 0 0 0 0 0 0 0 0 0 0 0 0 0 0 0 0 0 0 0 0 0.520624237380599 0 0.556452947043045 0 0.457018064722554 0.540534957591332 0.524838627363737 0.54700662452266 0.541703927080305 0.541160447529301 0 0.535489234765621 0 0 0 0.563111884250502 0.550104555473805 0 0 0 0.578279762876145 0.559884428116714 0.568086355868028 0.560870648750234 0 0 0.572141668516264 0.536085874524292 0.533141547151914 0.541501411456856 0 0 0 0.513002232531764
"parahippocampal_gyrus_right" 0 0 0 0 0 0 0 0 0 0 0 0 0 0 0 0 0 0 0 0 0 0 0 0 0 0 0 0 0 0 0 0 0 0 0 0 0 0 0.467994866754638 0.468631786933495 0.577970165557773 0 0 0 0 0.462968170264239 0 0 0 0 0 0 0 0 0 0 0 0 0 0 0 0 0.565114269180993 0 0 0.442049895518349 0 0.451319524883719
"paracentral_gyrus_right" 0 0 0.569277066372649 0 0 0 0 0 0 0 0 0 0 0 0 0 0 0 0 0 0 0 0 0 0 0 0.771074738886375 0 0 0 0 0 0 0 0.562071832311802 0.613219443852882 0.579412553163232 0 0 0.59044305546887 0.600543436270189 0.58107592643563 0.585976677408699 0.581819903069868 0 0.592201713807083 0 0.563111884250502 0 0 0.585479175280955 0 0 0 0.557328259724864 0.580089623726051 0.59511889600729 0.580105436743311 0 0 0.595787505560552 0.575102540816192 0.573478587852027 0.580120599813697 0 0 0 0.547258954064726
"inferior_frontal_gyrus_pars_opercularis_right" 0 0.621015983952681 0.580228204777881 0 0 0 0 0 0 0 0.566864475604256 0 0 0 0 0 0.587345546347876 0 0.567778292677455 0 0.554640826877967 0.566012105125777 0.563783787676969 0.532578275465509 0.564878966875045 0.587250694979727 0.596468306530398 0 0 0.588929696101958 0 0 0.585976094847074 0.577282186422969 0 0.590204205642609 0.61304808925026 0 0 0.571980908122874 0.55999117814611 0 0.58603627467112 0 0.588252082524032 0 0.580258495939391 0.550104555473805 0 0.585479175280955 0 0.586739922523984 0.572958833358467 0 0.556991578686475 0.584790012019009 0.527729357282614 0.577320554735041 0.571597891911634 0.584933412682857 0.608629172533237 0.581671337502958 0.569713445082034 0.583347412564926 0 0 0.580165749927352 0.584005048614804
"inferior_frontal_gyrus_pars_orbitalis_right" 0 0 0.60841838322989 0 0 0 0 0 0 0 0 0 0 0 0 0 0 0 0 0 0 0 0 0 0 0 0 0 0 0 0 0 0 0 0 0.592928936889193 0.616913926787201 0 0 0 0 0 0 0 0.523015733780044 0 0.550546453159956 0 0 0 0.586739922523984 0 0.568779677168466 0 0.558032524193631 0 0.577579605003559 0 0.563198716622121 0.547248843368403 0.605442517737434 0 0 0 0 0 0 0.588042677908015
"inferior_frontal_gyrus_pars_triangularis_right" 0 0 0.575569875479817 0 0 0 0 0 0 0 0 0 0 0 0 0 0.59401559732893 0 0 0 0 0 0 0 0 0.601877323115622 0 0 0 0 0 0 0 0 0 0.580425487833915 0.608934600428918 0 0 0 0 0 0 0 0.554510789910519 0 0.575527729224255 0 0 0 0.572958833358467 0.568779677168466 0 0 0.617478830833486 0 0.6165688765468 0 0.574864598432938 0.591548518152768 0.604397857960533 0 0.572497248249236 0 0 0 0 0.596869270657498
"pericalcarine_cortex_right" 0 0 0 0.489561993455407 0 0 0 0 0 0 0 0.453598961608282 0 0 0 0 0 0 0 0.521575428839976 0 0 0 0 0 0 0 0 0 0 0 0 0 0 0 0 0 0.514863353224756 0 0.525279205191656 0.510046157271012 0.556561280282396 0 0.496698243487007 0 0.509828329918853 0 0 0 0 0 0 0 0 0.571883356150999 0 0 0.521339596917897 0 0 0 0.546809284378501 0.530641417361654 0.527096995886844 0 0 0 0
"postcentral_gyrus_right" 0 0 0.593614648777452 0 0 0 0 0 0 0 0.560288098268752 0 0 0 0 0 0.534950515113225 0 0 0 0 0.662392970216989 0.580576453645979 0 0 0 0.602443849033318 0 0 0 0 0 0 0.596663459521981 0 0.659697725443983 0.584555288879491 0 0 0.594391083118054 0.612591531548256 0.571892990815493 0.578263108558138 0.521183401928931 0.587289992504521 0.508751248470771 0.575140515753877 0.578279762876145 0 0.557328259724864 0.556991578686475 0.558032524193631 0.617478830833486 0.571883356150999 0 0.655671932446673 0.591853400255339 0.595694817100954 0.578011135434889 0.585916321287217 0.652392397551916 0.613139119253177 0.558525598521005 0.568995151968222 0 0 0.548134876951123 0.546938189828777
"posterior_cingulate_gyrus_right" 0.582920366065386 0.718526820129927 0.660470082934298 0 0 0 0 0 0.689828271698055 0.554483053710983 0.636566718327936 0 0 0 0 0 0 0 0 0 0.621216563824225 0.707264615671546 0.633387883243892 0 0 0.674512049614776 0.697228579280128 0.611711060093183 0 0.632203309155338 0 0 0.629293938896793 0.636689097273026 0 0.613026311955944 0.646801586034419 0 0 0.563390755782756 0.592118051298407 0.560689157198538 0.619578068706203 0 0 0.567474018467335 0 0.559884428116714 0 0.580089623726051 0.584790012019009 0 0 0 0.655671932446673 0 0.618411146463527 0.59268147888023 0.588995727033598 0.672678398925611 0.648993728212572 0.617763932758559 0.615229390392508 0.601160714738768 0 0 0.568433539223816 0.598056159850285
"precentral_gyrus_right" 0 0.616448163129767 0.58913517327584 0 0 0 0 0 0 0 0.554109595865724 0 0 0 0 0 0.553548220542735 0 0 0 0.593220149036818 0.557373699735693 0.581097703946573 0 0.649421563327905 0.574311309997802 0.606034797304186 0 0 0.608169697043442 0 0 0 0.591910656089286 0.556289973970134 0.644417477811473 0.59048501888228 0 0 0.592610046834253 0.603478345545126 0.574321002136265 0.600087060140302 0.591435750869691 0.595040484170043 0.597961073400826 0.595714641668781 0.568086355868028 0 0.59511889600729 0.527729357282614 0.577579605003559 0.6165688765468 0 0.591853400255339 0.618411146463527 0 0.587125232807716 0.595256401066968 0.595040198181821 0.656604526554765 0.597291104202206 0.582066585332078 0.584567176031797 0.609464777622329 0 0.560662459412597 0.568681428060382
"precuneus_right" 0 0 0.592957650778292 0.488565335361229 0 0 0 0 0 0 0 0 0 0 0 0 0 0 0 0 0 0 0.606956700125086 0.492696450411678 0 0 0.594532592165011 0 0 0 0 0 0 0 0.560072094814163 0.64743087299225 0.581216632704974 0.538625584049354 0 0.544379862220896 0.567318690156177 0.557635108124663 0.551591986182561 0.547161285212071 0 0.522945003799317 0 0.560870648750234 0 0.580105436743311 0.577320554735041 0 0 0.521339596917897 0.595694817100954 0.59268147888023 0.587125232807716 0 0 0 0.615625735702504 0.553998630536122 0.556022996288226 0.576756877922036 0 0 0.571970609547401 0.545128416401952
"rostral_anterior_cingulate_cortex_right" 0 0.609677415909997 0.567869385302582 0 0 0 0 0 0 0 0.60512081027961 0 0.595256853720875 0 0 0 0.581351632246957 0 0 0 0 0 0 0 0.597398845690888 0.58572176650713 0.576693753580367 0 0 0 0 0 0 0.563774577226183 0 0.600589626027016 0.585859852323522 0 0 0 0 0 0.62455069185992 0 0.533075140210484 0 0.480810985987079 0 0 0 0.571597891911634 0.563198716622121 0.574864598432938 0 0.578011135434889 0.588995727033598 0.595256401066968 0 0 0.582181934278254 0.599076325827183 0 0 0.58713513079459 0 0 0 0.571065657790239
"rostral_middle_frontal_gyrus_right" 0 0.608762109654946 0.583374999234465 0 0 0 0 0 0 0 0.573527083186086 0 0.587404814849826 0 0 0 0.580347460764319 0 0 0 0 0 0.585313913450149 0 0.533027994429636 0.591161517944226 0.603797172235884 0 0 0 0 0 0 0.565177835691677 0 0.586389641536969 0.615231552767736 0 0 0 0 0 0.587995026845436 0 0.565191216151162 0 0.567497757182542 0 0 0 0.584933412682857 0.547248843368403 0.591548518152768 0 0.585916321287217 0.672678398925611 0.595040198181821 0 0.582181934278254 0 0.611076092941267 0.617806206924137 0.591464074018052 0.588807790523711 0.641466103857066 0 0.617070739340837 0.584544837880545
"superior_frontal_gyrus_right" 0 0.625786495483062 0.61800448275102 0 0 0 0 0 0 0 0.580099087437202 0 0.563585060118974 0 0 0 0.602281282260172 0 0.585688202740503 0 0 0.660024848860928 0.595959521753705 0 0.562450713330902 0.598748569330437 0.631701756588083 0 0 0.597616686430869 0.50639280226823 0 0 0.585652900446606 0.606057947764579 0.628104644509801 0.624379024467961 0 0 0.589275570651937 0.606243138316802 0 0.628065455630605 0.580239941021687 0.607557993274349 0.585735902232948 0.603883552169012 0.572141668516264 0 0.595787505560552 0.608629172533237 0.605442517737434 0.604397857960533 0 0.652392397551916 0.648993728212572 0.656604526554765 0.615625735702504 0.599076325827183 0.611076092941267 0 0.621164885005067 0.61746455535072 0.621318745090518 0.630415757870535 0 0 0.620610912481018
"superior_parietal_gyrus_right" 0 0.631197967708999 0.586052843569208 0.531017058306982 0 0 0 0 0 0 0 0 0 0 0 0 0 0 0 0 0 0 0 0.585006357809982 0 0 0.601745375481891 0 0 0 0 0 0 0 0.497430010202508 0.649420312374064 0.596594565792703 0.522440167628505 0 0.552357847876212 0.575701727251175 0.563674884424317 0.571208843769089 0.571943138423322 0 0.540028858837142 0 0.536085874524292 0 0.575102540816192 0.581671337502958 0 0 0.546809284378501 0.613139119253177 0.617763932758559 0.597291104202206 0.553998630536122 0 0.617806206924137 0.621164885005067 0 0.521964700562579 0.569606075395862 0 0 0.587910036558015 0.58267894421826
"superior_temporal_gyrus_right" 0 0 0.582013679176039 0 0 0 0 0 0 0 0.550956226981551 0 0 0 0 0 0 0 0 0 0 0 0.594337484849614 0 0 0 0.588996588108623 0 0 0 0 0 0 0 0.508534435365333 0.637469789308118 0.581012996134142 0.550392799335346 0.448817249859551 0.456832813797294 0.506866183926637 0.498721933111802 0.555041484876271 0.507144663383952 0.594084840192589 0.50436223685592 0 0.533141547151914 0.565114269180993 0.573478587852027 0.569713445082034 0 0.572497248249236 0.530641417361654 0.558525598521005 0.615229390392508 0.582066585332078 0.556022996288226 0 0.591464074018052 0.61746455535072 0.521964700562579 0 0.512649947993639 0 0.434648067625627 0.504564028733476 0.478327325560983
"supramarginal_gyrus_right" 0 0 0.590912887138936 0 0 0 0 0 0 0 0 0 0 0 0 0 0 0 0 0 0 0.617582227958759 0.578106536524299 0 0 0.583484037795701 0.614654895110043 0 0 0.588380762669845 0 0 0 0 0.569781828450934 0.654753465009907 0.595904382280124 0 0 0.549332733698919 0.539643995025534 0.542192932639712 0.585579163256655 0.513027488138273 0 0.546313950924641 0 0.541501411456856 0 0.580120599813697 0.583347412564926 0 0 0.527096995886844 0.568995151968222 0.601160714738768 0.584567176031797 0.576756877922036 0.58713513079459 0.588807790523711 0.621318745090518 0.569606075395862 0.512649947993639 0 0 0 0.550286637672786 0.576679304006677
"frontal_pole_right" 0 0 0 0 0 0 0 0 0 0 0 0 0 0 0 0 0 0 0 0 0 0 0 0 0 0.589138790092598 0.659615952395514 0 0 0 0.657727065845652 0 0 0 0 0.591972566394234 0 0 0 0 0 0 0 0 0.454271853630157 0 0.585824855088905 0 0 0 0 0 0 0 0 0 0.609464777622329 0 0 0.641466103857066 0.630415757870535 0 0 0 0 0 0 0
"temporal_pole_right" 0 0 0 0 0 0 0 0 0 0 0 0 0 0 0 0 0 0 0 0 0 0 0 0 0 0 0 0 0 0 0 0 0 0 0 0 0 0 0.429715745003855 0.438600184205553 0 0.500952540362479 0 0 0.646190125424453 0 0 0 0.442049895518349 0 0 0 0 0 0 0 0 0 0 0 0 0 0.434648067625627 0 0 0 0 0.421585803777343
"transverse_temporal_gyrus_right" 0 0 0 0 0 0 0 0 0 0 0 0 0 0 0 0 0 0 0 0 0 0 0 0 0 0 0 0 0 0 0 0 0 0 0 0 0.567673673063299 0 0 0 0.592643299970416 0 0.582476799604154 0 0 0 0 0 0 0 0.580165749927352 0 0 0 0.548134876951123 0.568433539223816 0.560662459412597 0.571970609547401 0 0.617070739340837 0 0.587910036558015 0.504564028733476 0.550286637672786 0 0 0 0.435016064825815
"insula_right" 0 0.616927928009782 0.550751917139364 0 0 0 0 0 0 0 0.558058425395115 0 0.46932367307705 0 0 0 0.576298840402628 0 0 0 0 0 0 0 0 0.565693030651723 0.5663229623297 0 0 0 0 0 0 0.549887269216473 0.501489004975127 0.603113184535048 0.589742834597621 0 0.402275815145662 0.424911771061022 0.497328683335714 0.457998046104568 0.577896529615548 0.52316063362899 0.486991022317181 0.515329725652483 0.566268888400334 0.513002232531764 0.451319524883719 0.547258954064726 0.584005048614804 0.588042677908015 0.596869270657498 0 0.546938189828777 0.598056159850285 0.568681428060382 0.545128416401952 0.571065657790239 0.584544837880545 0.620610912481018 0.58267894421826 0.478327325560983 0.576679304006677 0 0.421585803777343 0.435016064825815 0
