# Supplementary material for: NODDI and Tensor-Based Microstructural Indices as Predictors of Functional Connectivity
Source: PLoS One. 2016 Apr 14;11(4):e0153404. doi: 10.1371/journal.pone.0153404 (PMC4831788; doi:10.1371/journal.pone.0153404)
Supplement: S1 Data — a) Functional connectivity matrices, both fMRI and EEG connectomes across all subjects, in the form of precision matrices and b) structural brain connectivity matrices across all subjects and microstructural indices. Columns and rows are named according to the corresponding brain region that represent. (ZIP) [file pone.0153404.s001.zip › DATA/DWI/39_WISO_68.txt]

"banks_superior_temporal_sulcus_left" "caudal_anterior_cingulate_cortex_left" "caudal_middle_frontal_gyrus_left" "cuneus_left" "entorhinal_cortex_left" "fusiform_gyrus_left" "inferior_parietal_gyrus_left" "inferior_temporal_gyrus_left" "cingulate_gyrus_isthmus_left" "lateral_occipital_cortex_left" "lateral_orbitofrontal_cortex_left" "lingual_gyrus_left" "medial_orbitofrontal_gyrus_left" "middle_temporal_gyrus_left" "parahippocampal_gyrus_left" "paracentral_gyrus_left" "inferior_frontal_gyrus_pars_opercularis_left" "inferior_frontal_gyrus_pars_orbitalis_left" "inferior_frontal_gyrus_pars_triangularis_left" "pericalcarine_cortex_left" "postcentral_gyrus_left" "posterior_cingulate_gyrus_left" "precentral_gyrus_left" "precuneus_left" "rostral_anterior_cingulate_cortex_left" "rostral_middle_frontal_gyrus_left" "superior_frontal_gyrus_left" "superior_parietal_gyrus_left" "superior_temporal_gyrus_left" "supramarginal_gyrus_left" "frontal_pole_left" "temporal_pole_left" "transverse_temporal_gyrus_left" "insula_left" "banks_superior_temporal_sulcus_right" "caudal_anterior_cingulate_cortex_right" "caudal_middle_frontal_gyrus_right" "cuneus_right" "entorhinal_cortex_right" "fusiform_gyrus_right" "inferior_parietal_gyrus_right" "inferior_temporal_gyrus_right" "cingulate_gyrus_isthmus_right" "lateral_occipital_cortex_right" "lateral_orbitofrontal_cortex_right" "lingual_gyrus_right" "medial_orbitofrontal_gyrus_right" "middle_temporal_gyrus_right" "parahippocampal_gyrus_right" "paracentral_gyrus_right" "inferior_frontal_gyrus_pars_opercularis_right" "inferior_frontal_gyrus_pars_orbitalis_right" "inferior_frontal_gyrus_pars_triangularis_right" "pericalcarine_cortex_right" "postcentral_gyrus_right" "posterior_cingulate_gyrus_right" "precentral_gyrus_right" "precuneus_right" "rostral_anterior_cingulate_cortex_right" "rostral_middle_frontal_gyrus_right" "superior_frontal_gyrus_right" "superior_parietal_gyrus_right" "superior_temporal_gyrus_right" "supramarginal_gyrus_right" "frontal_pole_right" "temporal_pole_right" "transverse_temporal_gyrus_right" "insula_right"
"banks_superior_temporal_sulcus_left" 0 0 0.0857519735620007 0 0 0.085508358397961 0.0972675391694129 0.0860358340710751 0.113590523927483 0.108738334724076 0 0.146753050895881 0 0.0789953516904744 0.105557521168586 0.0939199465035697 0 0 0 0 0.107674654877971 0.106676459989889 0.0989346047143275 0.0909986259251852 0 0 0.0933368788375793 0.103342109046681 0.0970430802183982 0.104730511991238 0 0 0.0964835743592431 0.0896965258441612 0 0 0 0 0 0 0 0 0 0 0 0 0 0 0 0 0 0 0 0 0 0.101866652788227 0 0 0 0 0 0 0 0 0 0 0 0
"caudal_anterior_cingulate_cortex_left" 0 0 0.0933109026410027 0 0 0 0 0 0 0 0.0885688443729241 0 0.0916703271540146 0 0 0.0806468391599889 0.0918029851476853 0.0918659198317991 0.0640114364265574 0 0.127355046793451 0.199365420918251 0.11122511704757 0.21190203353523 0.0972150129581438 0.100840746336655 0.110212991649319 0 0.138779757404707 0.121268190527153 0 0 0.101881244385597 0.104916970378169 0 0.419857233606544 0.117287018584033 0 0 0 0 0 0 0 0 0 0 0 0 0 0.143120799431224 0 0 0 0 0.342819370894778 0.115421621982182 0 0.113458274346638 0.126281562390465 0.141110665828577 0.127660778109269 0 0 0 0 0 0.118641323980433
"caudal_middle_frontal_gyrus_left" 0.0857519735620007 0.0933109026410027 0 0 0 0.123438927377986 0.102815910147253 0 0.109338389183003 0.1163427807945 0.0827511521997067 0 0.0794574030324193 0.0970588193557886 0 0.0788543826351766 0.12948753508241 0.0872533023446316 0.0900306507178415 0 0.131588752472868 0.101876194315759 0.11742444005466 0.108624344180058 0.0837969717582491 0.104419784291592 0.107122385598849 0.100844503154877 0.104949436228646 0.138805323408006 0 0 0 0.0831478953362992 0 0.124577121167034 0.0903208858679518 0 0 0 0.0736600816062771 0 0.0791025042046956 0 0.085090732565267 0 0.0813782428080137 0 0 0.0696863683447343 0.0975081075596624 0.101086646441098 0.0776141216523819 0 0.0859114164694052 0.14368253741132 0.0890461163745592 0.0827880590912581 0.0796566494843789 0.0861607583889796 0.11378393659362 0.0728391431732465 0.0772049397471509 0.084951231369078 0 0 0 0.0718172619676859
"cuneus_left" 0 0 0 0 0 0.0772852137199139 0.0717037317349503 0 0.0522963304490165 0.0880573465304124 0 0.124513570476556 0 0.369230245211322 0 0 0 0 0 0.0694349806176478 0 0 0 0.0795260696161844 0 0 0 0.0885412574168245 0 0 0 0 0 0 0 0 0 0.0998042816190947 0 0 0 0 0 0.0993073498396586 0 0 0 0 0 0 0 0 0 0.0828714303434874 0 0 0 0.0826907198380696 0 0 0 0.131033445168357 0 0 0 0 0 0
"entorhinal_cortex_left" 0 0 0 0 0 0.466647776259806 0 0.0949369987209527 0 0 0 0 0 0.0739498684564605 0.195754110746596 0 0 0 0 0 0 0 0 0 0 0 0 0 0 0 0 0.0646109325268402 0 0.0257607642922751 0 0 0 0 0.580842823171864 0 0 0 0 0 0 0 0 0 0 0 0 0 0 0 0 0 0 0 0 0 0 0 0 0 0 0 0 0
"fusiform_gyrus_left" 0.085508358397961 0 0.123438927377986 0.0772852137199139 0.466647776259806 0 0.0817729987498788 0.0577236511312348 0.108121573163689 0.0742199193449233 0 0.105791908753925 0.0449213764443804 0.0744635071924667 0.342124537927321 0.115893942237782 0 0 0 0.0533755440202239 0 0 0.127884743570989 0.199050961633753 0 0 0 0.072717221373326 0.0789361673343201 0.137613005063688 0 0.068626508007389 0.0855663907496733 0.0653167228805448 0 0 0 0 0 0.134507933585842 0 0 0 0.136018701895162 0 0.276816766238032 0 0 0 0 0 0 0 0 0 0 0 0 0 0 0 0 0 0 0 0 0 0
"inferior_parietal_gyrus_left" 0.0972675391694129 0 0.102815910147253 0.0717037317349503 0 0.0817729987498788 0 0.0863216611681569 0.153502303227197 0.10585208368317 0 0.180393226569478 0.0750169725541551 0.112870908380305 0.137186475872778 0.0662222350468171 0 0 0 0.134984202920118 0.117813697787622 0.114755617985356 0.100652737451075 0.126805566555966 0 0 0.0987693251474409 0.111578076956609 0.101982713012219 0.101013803011135 0 0.0723319320214503 0.108312371310415 0.111690561553717 0 0 0 0 0 0 0 0 0.419575650771947 0 0 0 0 0 0 0 0 0 0 0 0 0 0 0 0 0 0 0 0 0 0 0 0 0
"inferior_temporal_gyrus_left" 0.0860358340710751 0 0 0 0.0949369987209527 0.0577236511312348 0.0863216611681569 0 0.290810837687611 0.057257763261612 0 0.122507364156792 0.0590165551697956 0.0799655419026226 0.0848416622997577 0 0 0 0 0 0.106457429666133 0 0.102286789049458 0.0950036743534085 0 0 0.095667585611372 0.0954307962836347 0.0806142248361486 0.0834541618050541 0 0.075120311577706 0.0830753623360209 0.0695042549323029 0 0 0 0 0 0 0 0 0 0 0 0 0 0 0 0 0 0 0 0 0 0 0 0 0 0 0 0 0 0 0 0 0 0
"cingulate_gyrus_isthmus_left" 0.113590523927483 0 0.109338389183003 0.0522963304490165 0 0.108121573163689 0.153502303227197 0.290810837687611 0 0.109236667609832 0 0.221568242277805 0 0.124496558460734 0.104614063747543 0.0919959960355755 0 0 0 0 0.125894343863281 0.107538377391006 0.113709728207307 0.0766626976118359 0 0 0.106956681858831 0.10815814091902 0.110702332753036 0.113897099977056 0 0 0 0.214286306874673 0 0 0 0 0 0 0 0 0.281628948720109 0 0 0 0 0 0 0 0 0 0 0 0 0.222178365175513 0 0 0 0 0 0 0 0 0 0 0 0
"lateral_occipital_cortex_left" 0.108738334724076 0 0.1163427807945 0.0880573465304124 0 0.0742199193449233 0.10585208368317 0.057257763261612 0.109236667609832 0 0 0.117738501091526 0 0.0897768126164643 0.0760268629449354 0.0773444174612024 0 0 0 0.0747365415795618 0.112503896196411 0.10226747162069 0.0972665855277028 0.115988076056814 0 0 0.104074867820732 0.0941659675845512 0.0796781226491991 0.0880466424614372 0 0 0.0871369303524298 0.113143787865999 0 0 0 0.194562553643526 0 0 0 0 0 0 0 0 0 0 0 0 0 0 0 0 0 0.0955833004485616 0 0 0 0 0 0 0 0 0 0 0 0
"lateral_orbitofrontal_cortex_left" 0 0.0885688443729241 0.0827511521997067 0 0 0 0 0 0 0 0 0 0.063690516550438 0 0 0 0.0615467596013474 0.0579090684797359 0.0505433711602102 0 0 0.072706426592669 0.0526729930078939 0 0.0592212304155569 0.0994678119286364 0.083349061085706 0 0 0.0417754612950344 0.105771844926538 0.170332195069199 0.0803065239830302 0.0609090955042921 0 0.109033793044718 0.0729640760520602 0 0 0 0 0 0 0 0.0703713907783217 0 0.098877491247765 0 0 0 0.0791897429517906 0 0 0 0.0732424520940805 0.0825735157830406 0.0689011646124841 0 0.0929996913075225 0.0706292606213414 0.0801524546033737 0 0.0667261942710519 0 0 0 0 0.0724218188691931
"lingual_gyrus_left" 0.146753050895881 0 0 0.124513570476556 0 0.105791908753925 0.180393226569478 0.122507364156792 0.221568242277805 0.117738501091526 0 0 0 0.157808832135407 0.0707595333194126 0.114485601182976 0 0 0 0.114768442033372 0 0 0.132709080297943 0.157324365752562 0 0 0.117025437246117 0.192993647321142 0.121635981370152 0.137028927065002 0 0 0.0978801901909012 0.129147279491069 0 0 0 0 0 0.172012405032884 0 0 0 0.493583095987733 0 0.289615558285528 0 0 0 0 0 0 0 0.106836759758513 0 0 0 0 0 0 0 0 0 0 0 0 0 0
"medial_orbitofrontal_gyrus_left" 0 0.0916703271540146 0.0794574030324193 0 0 0.0449213764443804 0.0750169725541551 0.0590165551697956 0 0 0.063690516550438 0 0 0.0783400113662364 0.162547375015871 0 0.0854414485845767 0.0869960408851451 0.0925682563073101 0 0 0 0.0962878264234338 0 0.0562436102652822 0.159036174704572 0.085069015646411 0 0.0770085733954726 0 0.188572637009923 0.078124193320143 0 0.0383127730281184 0 0.10724477340985 0.0947301864380491 0 0 0 0 0 0 0 0.0382417215973807 0 0.265117917168268 0 0 0 0 0 0 0 0 0 0 0 0.285428189259629 0.103869535467286 0.0715898245103857 0 0 0 0 0 0 0.158550223374446
"middle_temporal_gyrus_left" 0.0789953516904744 0 0.0970588193557886 0.369230245211322 0.0739498684564605 0.0744635071924667 0.112870908380305 0.0799655419026226 0.124496558460734 0.0897768126164643 0 0.157808832135407 0.0783400113662364 0 0.0985548547912846 0.0825646435404087 0 0 0 0 0.0989601322590368 0.0977851139684646 0.0987431482933436 0.14285389084303 0 0 0.096313996149615 0.09935861033117 0.0808819964354986 0.0905656053830931 0 0.0606611876645718 0.0854142996394169 0.0877759695015068 0 0.115842680466848 0 0 0 0 0 0 0 0 0 0 0 0 0 0 0 0 0 0 0 0 0 0 0 0 0 0 0 0 0 0 0 0
"parahippocampal_gyrus_left" 0.105557521168586 0 0 0 0.195754110746596 0.342124537927321 0.137186475872778 0.0848416622997577 0.104614063747543 0.0760268629449354 0 0.0707595333194126 0.162547375015871 0.0985548547912846 0 0 0 0 0 0 0 0 0 0.258987768820585 0 0 0 0.0968816002777365 0.102857110172286 0.11300289296937 0 0 0.0864544120599971 0.0896176147033411 0 0 0 0 0 0 0 0 0 0 0 0 0 0 0 0 0 0 0 0 0 0 0 0 0 0 0 0 0 0 0 0 0 0
"paracentral_gyrus_left" 0.0939199465035697 0.0806468391599889 0.0788543826351766 0 0 0.115893942237782 0.0662222350468171 0 0.0919959960355755 0.0773444174612024 0 0.114485601182976 0 0.0825646435404087 0 0 0 0 0 0 0.14485955181796 0.0876473651098025 0.145472818573992 0.0698175807477731 0 0.0693071965681938 0.0872714266479921 0.0789843946386841 0.108652302172924 0.0855983310862155 0 0 0 0.0910543686862313 0 0 0 0 0 0 0 0 0 0 0 0 0 0 0 0 0 0 0 0 0 0 0 0 0 0 0 0 0 0 0 0 0 0
"inferior_frontal_gyrus_pars_opercularis_left" 0 0.0918029851476853 0.12948753508241 0 0 0 0 0 0 0 0.0615467596013474 0 0.0854414485845767 0 0 0 0 0.0917999228014019 0.0564476115747114 0 0.142899343552315 0.0922552450084727 0.155085698618831 0 0.0966769195089059 0.108708243156396 0.0992773495541587 0 0 0.111278172007065 0 0 0 0.0540695369767925 0 0.131978744331621 0.0925434060226296 0 0 0 0 0 0 0 0.0845287825777876 0 0.0931267513676118 0 0 0 0.101023280701645 0 0.0948680742970753 0 0.0650416996482324 0 0.0750553242412913 0 0.0896956269807631 0.0908044378624096 0.107743375738267 0 0 0 0 0 0 0.0915113415066933
"inferior_frontal_gyrus_pars_orbitalis_left" 0 0.0918659198317991 0.0872533023446316 0 0 0 0 0 0 0 0.0579090684797359 0 0.0869960408851451 0 0 0 0.0917999228014019 0 0.0710799830037697 0 0 0 0.117697866565163 0 0.102838518632618 0.106108710449911 0.0847926150289178 0 0 0 0 0 0 0.10255743207156 0 0.0879211234871601 0.0867877704415889 0 0 0 0 0 0 0 0 0 0 0 0 0 0 0 0 0 0 0 0 0 0 0 0 0 0 0 0 0 0 0
"inferior_frontal_gyrus_pars_triangularis_left" 0 0.0640114364265574 0.0900306507178415 0 0 0 0 0 0 0 0.0505433711602102 0 0.0925682563073101 0 0 0 0.0564476115747114 0.0710799830037697 0 0 0 0 0 0 0.0825566990168309 0.102267331247231 0.0874576700687388 0 0 0 0 0 0 0.0567436223989233 0 0.110606444358863 0.0812630179405905 0 0 0 0 0 0 0 0 0 0 0 0 0 0.0744427217454273 0 0 0 0 0 0 0 0 0 0.0802001589287453 0 0 0 0 0 0 0
"pericalcarine_cortex_left" 0 0 0 0.0694349806176478 0 0.0533755440202239 0.134984202920118 0 0 0.0747365415795618 0 0.114768442033372 0 0 0 0 0 0 0 0 0 0 0 0.172803553475963 0 0 0 0.113193878227956 0 0 0 0 0 0 0 0 0 0.173449644092231 0 0 0 0 0 0 0 0 0 0 0 0 0 0 0 0.250428103858803 0 0 0 0 0 0 0 0 0 0 0 0 0 0
"postcentral_gyrus_left" 0.107674654877971 0.127355046793451 0.131588752472868 0 0 0 0.117813697787622 0.106457429666133 0.125894343863281 0.112503896196411 0 0 0 0.0989601322590368 0 0.14485955181796 0.142899343552315 0 0 0 0 0.103876682383838 0.151535484755593 0.125396387293615 0.0791427555169384 0.123738369936171 0.118385813846032 0.154239262492611 0.178131518951228 0.157631365942845 0 0 0.113978442238392 0.123785616817655 0 0 0 0 0 0 0 0 0 0 0 0 0 0 0 0 0.0957517071513042 0 0 0 0 0.129134557607531 0.106408317874199 0 0 0 0 0 0 0 0 0 0 0
"posterior_cingulate_gyrus_left" 0.106676459989889 0.199365420918251 0.101876194315759 0 0 0 0.114755617985356 0 0.107538377391006 0.10226747162069 0.072706426592669 0 0 0.0977851139684646 0 0.0876473651098025 0.0922552450084727 0 0 0 0.103876682383838 0 0.0936716282547454 0.115563900529124 0.108353578703845 0.0831928221924439 0.103550056260151 0.101637480778427 0.0956932428486761 0.110355791791597 0 0 0.096283795879755 0.0907571874051049 0 0.145097120437241 0.0854070264634588 0 0 0 0 0 0.389668656712085 0 0 0 0 0 0 0 0.102169729061472 0 0 0 0.114438268883538 0.468886734375086 0.0942128657052368 0 0 0 0.155180794062094 0 0 0.090290458918133 0 0 0 0
"precentral_gyrus_left" 0.0989346047143275 0.11122511704757 0.11742444005466 0 0 0.127884743570989 0.100652737451075 0.102286789049458 0.113709728207307 0.0972665855277028 0.0526729930078939 0.132709080297943 0.0962878264234338 0.0987431482933436 0 0.145472818573992 0.155085698618831 0.117697866565163 0 0 0.151535484755593 0.0936716282547454 0 0.110439097200105 0.108139993795131 0.11920130550711 0.126489131044289 0.113370764042869 0.126232163275385 0.127846790043752 0 0 0.105880489501298 0.103716788336227 0 0.1329914382552 0.0892393816298819 0 0 0 0 0 0.0794651770188116 0 0 0 0 0 0 0 0.0878093879790146 0 0 0 0.084835595487757 0.134361045275351 0.0916952076553447 0.0839350646072844 0 0.0919137034881882 0.10106097154764 0 0.0931163784790144 0.0779262976069332 0 0 0 0
"precuneus_left" 0.0909986259251852 0.21190203353523 0.108624344180058 0.0795260696161844 0 0.199050961633753 0.126805566555966 0.0950036743534085 0.0766626976118359 0.115988076056814 0 0.157324365752562 0 0.14285389084303 0.258987768820585 0.0698175807477731 0 0 0 0.172803553475963 0.125396387293615 0.115563900529124 0.110439097200105 0 0 0 0.103998325137629 0.101831816807922 0.105353267073298 0.10568820894809 0 0 0 0.250110722605325 0 0.133942643528357 0 0 0 0 0 0 0 0 0 0 0 0 0 0 0.150419582809085 0 0 0 0 0 0 0.460178658539758 0 0 0 0.433623542304486 0 0 0 0 0 0
"rostral_anterior_cingulate_cortex_left" 0 0.0972150129581438 0.0837969717582491 0 0 0 0 0 0 0 0.0592212304155569 0 0.0562436102652822 0 0 0 0.0966769195089059 0.102838518632618 0.0825566990168309 0 0.0791427555169384 0.108353578703845 0.108139993795131 0 0 0.117738409545144 0.0842003121486636 0 0 0.107911933771997 0 0 0 0.0988673779875015 0 0.299833910086164 0.0788909995748304 0 0 0 0 0 0 0 0 0 0.0694375122678838 0 0 0 0.0867165811713882 0 0 0 0 0 0.131702379383341 0 0.428847311157112 0.07311325112311 0.0654294779754522 0 0 0 0 0 0 0
"rostral_middle_frontal_gyrus_left" 0 0.100840746336655 0.104419784291592 0 0 0 0 0 0 0 0.0994678119286364 0 0.159036174704572 0 0 0.0693071965681938 0.108708243156396 0.106108710449911 0.102267331247231 0 0.123738369936171 0.0831928221924439 0.11920130550711 0 0.117738409545144 0 0.0937915620037146 0 0 0.110185610512376 0.183063359537885 0 0 0.085593164624805 0 0.117532472212398 0.0912755539691232 0 0 0 0 0 0 0 0 0 0 0 0 0 0.101733257498755 0 0.0993641476136907 0 0 0.109877793090897 0.0873342858580459 0 0.0915447796464051 0.100755262488001 0.105208289037348 0 0 0.0845765417009732 0.0871788542471507 0 0 0.0874951159500083
"superior_frontal_gyrus_left" 0.0933368788375793 0.110212991649319 0.107122385598849 0 0 0 0.0987693251474409 0.095667585611372 0.106956681858831 0.104074867820732 0.083349061085706 0.117025437246117 0.085069015646411 0.096313996149615 0 0.0872714266479921 0.0992773495541587 0.0847926150289178 0.0874576700687388 0 0.118385813846032 0.103550056260151 0.126489131044289 0.103998325137629 0.0842003121486636 0.0937915620037146 0 0.0983007715539851 0.101998890642783 0.110907900386326 0.303417841984226 0 0.099460648371132 0.0943201857929669 0 0.158205563916056 0.105286332659426 0 0 0 0.0998919116269824 0 0.0959466136935421 0 0.0801554575402468 0 0.081936057275419 0 0 0.68403947725241 0.100894790939109 0 0 0 0.0872450019650707 0.162036579611762 0.0988869398106805 0.0847232848330383 0.0815272144458875 0.0970324687844168 0.128354975536594 0.0796260150138505 0.0769133472972193 0.0919481665418174 0.387068461666045 0 0 0.0928141873863262
"superior_parietal_gyrus_left" 0.103342109046681 0 0.100844503154877 0.0885412574168245 0 0.072717221373326 0.111578076956609 0.0954307962836347 0.10815814091902 0.0941659675845512 0 0.192993647321142 0 0.09935861033117 0.0968816002777365 0.0789843946386841 0 0 0 0.113193878227956 0.154239262492611 0.101637480778427 0.113370764042869 0.101831816807922 0 0 0.0983007715539851 0 0.10483112833378 0.108446586350887 0 0 0.108499413745864 0.111698150035264 0 0 0 0 0 0 0 0 0 0 0 0 0 0 0 0 0 0 0 0 0 0.137992261891457 0 0 0 0 0 0 0 0 0 0 0 0
"superior_temporal_gyrus_left" 0.0970430802183982 0.138779757404707 0.104949436228646 0 0 0.0789361673343201 0.101982713012219 0.0806142248361486 0.110702332753036 0.0796781226491991 0 0.121635981370152 0.0770085733954726 0.0808819964354986 0.102857110172286 0.108652302172924 0 0 0 0 0.178131518951228 0.0956932428486761 0.126232163275385 0.105353267073298 0 0 0.101998890642783 0.10483112833378 0 0.11978101756163 0 0.0571608148118856 0.109041673392527 0.0769295452208398 0 0 0 0 0 0.135326060376447 0 0 0 0 0 0 0 0 0 0 0 0 0 0 0 0 0 0 0 0 0 0 0 0 0 0 0 0
"supramarginal_gyrus_left" 0.104730511991238 0.121268190527153 0.138805323408006 0 0 0.137613005063688 0.101013803011135 0.0834541618050541 0.113897099977056 0.0880466424614372 0.0417754612950344 0.137028927065002 0 0.0905656053830931 0.11300289296937 0.0855983310862155 0.111278172007065 0 0 0 0.157631365942845 0.110355791791597 0.127846790043752 0.10568820894809 0.107911933771997 0.110185610512376 0.110907900386326 0.108446586350887 0.11978101756163 0 0 0 0.110496264242613 0.0769987866163789 0 0 0 0 0 0 0 0 0 0 0 0 0 0 0 0 0.0980458891207751 0 0 0 0 0.134210823298883 0.116742992417204 0 0 0 0.125343015248885 0 0 0.0989033785431599 0 0 0 0
"frontal_pole_left" 0 0 0 0 0 0 0 0 0 0 0.105771844926538 0 0.188572637009923 0 0 0 0 0 0 0 0 0 0 0 0 0.183063359537885 0.303417841984226 0 0 0 0 0 0 0 0 0 0 0 0 0 0 0 0 0 0 0 0 0 0 0 0 0 0 0 0 0 0 0 0 0 0.0474751301042179 0 0 0 0.0578091232481119 0 0 0
"temporal_pole_left" 0 0 0 0 0.0646109325268402 0.068626508007389 0.0723319320214503 0.075120311577706 0 0 0.170332195069199 0 0.078124193320143 0.0606611876645718 0 0 0 0 0 0 0 0 0 0 0 0 0 0 0.0571608148118856 0 0 0 0 0.0723350181065573 0 0 0 0 0 0 0 0 0 0 0 0 0 0 0 0 0 0 0 0 0 0 0 0 0 0 0 0 0 0 0 0 0 0
"transverse_temporal_gyrus_left" 0.0964835743592431 0.101881244385597 0 0 0 0.0855663907496733 0.108312371310415 0.0830753623360209 0 0.0871369303524298 0.0803065239830302 0.0978801901909012 0 0.0854142996394169 0.0864544120599971 0 0 0 0 0 0.113978442238392 0.096283795879755 0.105880489501298 0 0 0 0.099460648371132 0.108499413745864 0.109041673392527 0.110496264242613 0 0 0 0.0626726016569791 0 0.118179149151809 0 0 0 0 0 0 0 0 0 0 0 0 0 0 0.103580853497166 0 0 0 0 0.106576445203785 0 0 0 0 0 0 0 0 0 0 0 0
"insula_left" 0.0896965258441612 0.104916970378169 0.0831478953362992 0 0.0257607642922751 0.0653167228805448 0.111690561553717 0.0695042549323029 0.214286306874673 0.113143787865999 0.0609090955042921 0.129147279491069 0.0383127730281184 0.0877759695015068 0.0896176147033411 0.0910543686862313 0.0540695369767925 0.10255743207156 0.0567436223989233 0 0.123785616817655 0.0907571874051049 0.103716788336227 0.250110722605325 0.0988673779875015 0.085593164624805 0.0943201857929669 0.111698150035264 0.0769295452208398 0.0769987866163789 0 0.0723350181065573 0.0626726016569791 0 0 0.13289561647591 0.0693748908763179 0 0 0.174698564162301 0 0 0.126738862096597 0 0 0 0 0 0 0 0.095686256773513 0 0 0 0.0884139788066434 0.113860570384142 0.0943744919681846 0 0.0766372013029275 0.0782611015278422 0.0944905143243962 0 0 0 0 0 0 0.0678837334038019
"banks_superior_temporal_sulcus_right" 0 0 0 0 0 0 0 0 0 0 0 0 0 0 0 0 0 0 0 0 0 0 0 0 0 0 0 0 0 0 0 0 0 0 0 0 0 0 0 0.0732886374941758 0.0769410348791416 0.0724364016921657 0 0.0329144640790377 0 0.213680001193744 0 0.0743482696864807 0 0.0542357403791987 0 0 0 0 0 0 0.0846736496488221 0.0690839300328175 0 0 0.107782112322567 0.107325250267111 0.0809627738150775 0.0545195573768858 0 0 0 0.094190330431847
"caudal_anterior_cingulate_cortex_right" 0 0.419857233606544 0.124577121167034 0 0 0 0 0 0 0 0.109033793044718 0 0.10724477340985 0.115842680466848 0 0 0.131978744331621 0.0879211234871601 0.110606444358863 0 0 0.145097120437241 0.1329914382552 0.133942643528357 0.299833910086164 0.117532472212398 0.158205563916056 0 0 0 0 0 0.118179149151809 0.13289561647591 0 0 0.0895841936898512 0 0 0 0.0757694676195554 0 0.0883487284120103 0 0.0846448843643667 0 0.0885165902517703 0 0 0.0942334829124421 0.0880341361590202 0.0802823572082234 0.0730820618069423 0 0.0993936076718638 0.159103349733645 0.111461865786041 0.0980437563068014 0.0893420791246097 0.0931080455931252 0.111845057256177 0.0870304201917424 0.101897072657192 0.101182366366218 0.0799543968930626 0 0 0.0937678281516622
"caudal_middle_frontal_gyrus_right" 0 0.117287018584033 0.0903208858679518 0 0 0 0 0 0 0 0.0729640760520602 0 0.0947301864380491 0 0 0 0.0925434060226296 0.0867877704415889 0.0812630179405905 0 0 0.0854070264634588 0.0892393816298819 0 0.0788909995748304 0.0912755539691232 0.105286332659426 0 0 0 0 0 0 0.0693748908763179 0 0.0895841936898512 0 0 0 0 0.0879404439060236 0 0.0960985463758102 0.0617138981832146 0.0954040115575681 0.0758822888122724 0.0806637935740773 0.0711231586055386 0 0.0787909892935903 0.136570440455088 0.116214782132313 0.0978743771328737 0 0.12544432282346 0.102017117674141 0.116310356629009 0.0914892906805172 0.0730857180253163 0.11052521955539 0.124644839094969 0.0754789123968929 0.0961690897163177 0.132928760592449 0 0 0.0831528549252571 0.0982363757360079
"cuneus_right" 0 0 0 0.0998042816190947 0 0 0 0 0 0.194562553643526 0 0 0 0 0 0 0 0 0 0.173449644092231 0 0 0 0 0 0 0 0 0 0 0 0 0 0 0 0 0 0 0 0.0490557263677963 0.0332849885504588 0 0 0.0584194539220761 0 0.0535960777964313 0 0 0 0 0 0 0 0.0469799403571416 0 0 0 0.0445708702445906 0 0 0 0.0742001076637476 0.0822986899574267 0 0 0 0 0
"entorhinal_cortex_right" 0 0 0 0 0.580842823171864 0 0 0 0 0 0 0 0 0 0 0 0 0 0 0 0 0 0 0 0 0 0 0 0 0 0 0 0 0 0 0 0 0 0 0.397571635502606 0 0.0817071957740546 0.736879244675695 0 0 0 0 0.092133974790371 0.312813088209448 0 0 0 0 0 0 0 0 0 0 0 0 0 0.092196510041102 0 0 0.0516768355669264 0 0.127016129387621
"fusiform_gyrus_right" 0 0 0 0 0 0.134507933585842 0 0 0 0 0 0.172012405032884 0 0 0 0 0 0 0 0 0 0 0 0 0 0 0 0 0.135326060376447 0 0 0 0 0.174698564162301 0.0732886374941758 0 0 0.0490557263677963 0.397571635502606 0 0.057935478376844 0.0659279042684884 0 0.0507579881770267 0 0.0591409407503761 0 0.071926346680992 0.0703549903650472 0.0559166981924155 0.110939043101124 0 0 0.0409312414828682 0.0631745611981781 0.0581667232520448 0.0573581287629829 0.0428662724414033 0 0 0.0708798107635393 0.0627338774447739 0.0744373624747558 0.0531434018059899 0 0.0556804816921039 0 0.111779675685927
"inferior_parietal_gyrus_right" 0 0 0.0736600816062771 0 0 0 0 0 0 0 0 0 0 0 0 0 0 0 0 0 0 0 0 0 0 0 0.0998919116269824 0 0 0 0 0 0 0 0.0769410348791416 0.0757694676195554 0.0879404439060236 0.0332849885504588 0 0.057935478376844 0 0.0605341385038161 0.19082157346911 0.0732715882822731 0 0.0860970132158904 0 0.0815858682163722 0.152492692778416 0.0643076737954476 0.0833871458635265 0 0 0.0757331694635617 0.0783528718730341 0.0877346812906694 0.0714119213755653 0.0713971340845503 0 0 0.0825521533840828 0.0802244543773872 0.068468487423943 0.0793025771947698 0 0 0.079264445165106 0.0758799978886438
"inferior_temporal_gyrus_right" 0 0 0 0 0 0 0 0 0 0 0 0 0 0 0 0 0 0 0 0 0 0 0 0 0 0 0 0 0 0 0 0 0 0 0.0724364016921657 0 0 0 0.0817071957740546 0.0659279042684884 0.0605341385038161 0 0.0614473985877438 0.0631646252666302 0 0.0577282262593848 0 0.0696807909593724 0 0.0553744643792384 0 0 0 0.0576657394930543 0.0759736116801823 0.0815458923294229 0.0583090021771196 0.0431358198191674 0 0 0 0.0501771392992964 0.0658532669935516 0.0616097507559593 0 0.0987875243962217 0 0.0716567533787315
"cingulate_gyrus_isthmus_right" 0 0 0.0791025042046956 0 0 0 0.419575650771947 0 0.281628948720109 0 0 0 0 0 0 0 0 0 0 0 0 0.389668656712085 0.0794651770188116 0 0 0 0.0959466136935421 0 0 0 0 0 0 0.126738862096597 0 0.0883487284120103 0.0960985463758102 0 0.736879244675695 0 0.19082157346911 0.0614473985877438 0 0.0562171508336395 0 0.292630377353776 0 0.1119282706102 0 0.0737527359694084 0.0932829568780929 0 0 0 0.105646818104292 0.099038699009653 0.0952332474558661 0.0729320537963845 0.0954908558529257 0.0862383556155154 0.101028407853919 0.100938219778204 0.105882830725532 0.0946582408286083 0 0 0.066050992549662 0.0692256480946544
"lateral_occipital_cortex_right" 0 0 0 0.0993073498396586 0 0.136018701895162 0 0 0 0 0 0.493583095987733 0 0 0 0 0 0 0 0 0 0 0 0 0 0 0 0 0 0 0 0 0 0 0.0329144640790377 0 0.0617138981832146 0.0584194539220761 0 0.0507579881770267 0.0732715882822731 0.0631646252666302 0.0562171508336395 0 0 0.0914604072946218 0 0.0625125526293447 0 0.0583983147646759 0 0 0 0.076497364179122 0.0851069294952063 0 0.0699200240667618 0.0734002139230661 0 0 0.0914122127184466 0.063756691675661 0.0575200405979126 0.0550151711765586 0 0 0 0.0560149282213018
"lateral_orbitofrontal_cortex_right" 0 0 0.085090732565267 0 0 0 0 0 0 0 0.0703713907783217 0 0.0382417215973807 0 0 0 0.0845287825777876 0 0 0 0 0 0 0 0 0 0.0801554575402468 0 0 0 0 0 0 0 0 0.0846448843643667 0.0954040115575681 0 0 0 0 0 0 0 0 0 0.0483557043410149 0 0 0 0.0870351909186782 0.0524092561381432 0.0580636101508874 0 0.10118460394323 0 0.10468805664538 0 0.0577351730316548 0.081372877233154 0.0913674202995623 0 0.198247589073215 0 0.116853398289033 0.390625433106448 0 0.0905068750591319
"lingual_gyrus_right" 0 0 0 0 0 0.276816766238032 0 0 0 0 0 0.289615558285528 0 0 0 0 0 0 0 0 0 0 0 0 0 0 0 0 0 0 0 0 0 0 0.213680001193744 0 0.0758822888122724 0.0535960777964313 0 0.0591409407503761 0.0860970132158904 0.0577282262593848 0.292630377353776 0.0914604072946218 0 0 0 0.107072611185872 0.00151133195910965 0.0484563701567281 0 0 0 0.0630395802866015 0.176642832014218 0.105765293368644 0.0667470146215089 0.0865445707072054 0 0 0.0581125267242422 0.0800105635579149 0.151518872945851 0.0865696567500607 0 0 0 0.165288092415587
"medial_orbitofrontal_gyrus_right" 0 0 0.0813782428080137 0 0 0 0 0 0 0 0.098877491247765 0 0.265117917168268 0 0 0 0.0931267513676118 0 0 0 0 0 0 0 0.0694375122678838 0 0.081936057275419 0 0 0 0 0 0 0 0 0.0885165902517703 0.0806637935740773 0 0 0 0 0 0 0 0.0483557043410149 0 0 0 0 0 0.0760947488314651 0.0602733043838857 0.0700016301034716 0 0.0822636562348389 0 0.095105278379424 0 0.0294799202314998 0.0758414228956859 0.0880402940149524 0 0 0 0.113132957082751 0 0 0.0616097735191899
"middle_temporal_gyrus_right" 0 0 0 0 0 0 0 0 0 0 0 0 0 0 0 0 0 0 0 0 0 0 0 0 0 0 0 0 0 0 0 0 0 0 0.0743482696864807 0 0.0711231586055386 0 0.092133974790371 0.071926346680992 0.0815858682163722 0.0696807909593724 0.1119282706102 0.0625125526293447 0 0.107072611185872 0 0 0 0.0739726169023254 0.10652082160871 0 0 0 0.0849418507601188 0.107036472858314 0.078372504196904 0.076778219509859 0 0 0.0855978135771759 0.0881452386176922 0.068768100564407 0.0834240770495076 0 0 0 0.0726639811331145
"parahippocampal_gyrus_right" 0 0 0 0 0 0 0 0 0 0 0 0 0 0 0 0 0 0 0 0 0 0 0 0 0 0 0 0 0 0 0 0 0 0 0 0 0 0 0.312813088209448 0.0703549903650472 0.152492692778416 0 0 0 0 0.00151133195910965 0 0 0 0 0 0 0 0 0 0 0 0 0 0 0 0 0.187003191153644 0 0 0.122177043216184 0 0.167486469949948
"paracentral_gyrus_right" 0 0 0.0696863683447343 0 0 0 0 0 0 0 0 0 0 0 0 0 0 0 0 0 0 0 0 0 0 0 0.68403947725241 0 0 0 0 0 0 0 0.0542357403791987 0.0942334829124421 0.0787909892935903 0 0 0.0559166981924155 0.0643076737954476 0.0553744643792384 0.0737527359694084 0.0583983147646759 0 0.0484563701567281 0 0.0739726169023254 0 0 0.0784861775384336 0 0 0 0.0885357072332991 0.0742640478711338 0.100137466333748 0.0670908980626877 0 0 0.0750946657708794 0.0554835862067812 0.0686651486146632 0.0718148699479179 0 0 0 0.0747479326702419
"inferior_frontal_gyrus_pars_opercularis_right" 0 0.143120799431224 0.0975081075596624 0 0 0 0 0 0 0 0.0791897429517906 0 0 0 0 0 0.101023280701645 0 0.0744427217454273 0 0.0957517071513042 0.102169729061472 0.0878093879790146 0.150419582809085 0.0867165811713882 0.101733257498755 0.100894790939109 0 0 0.0980458891207751 0 0 0.103580853497166 0.095686256773513 0 0.0880341361590202 0.136570440455088 0 0 0.110939043101124 0.0833871458635265 0 0.0932829568780929 0 0.0870351909186782 0 0.0760947488314651 0.10652082160871 0 0.0784861775384336 0 0.0883714382619655 0.0729113319087616 0 0.102578432314103 0.0924993074043216 0.115795357853429 0.0900920938458719 0.0710237895848006 0.0933851596145487 0.0930231282857048 0.0760485760784634 0.0923551509597723 0.105429593500974 0 0 0.0954720765810955 0.0781180022022551
"inferior_frontal_gyrus_pars_orbitalis_right" 0 0 0.101086646441098 0 0 0 0 0 0 0 0 0 0 0 0 0 0 0 0 0 0 0 0 0 0 0 0 0 0 0 0 0 0 0 0 0.0802823572082234 0.116214782132313 0 0 0 0 0 0 0 0.0524092561381432 0 0.0602733043838857 0 0 0 0.0883714382619655 0 0.0831973415502446 0 0.0600164167296445 0 0.0703892994569955 0 0.0563702573123332 0.115787453057764 0.0833888829156728 0 0 0 0 0 0 0.0914946692466883
"inferior_frontal_gyrus_pars_triangularis_right" 0 0 0.0776141216523819 0 0 0 0 0 0 0 0 0 0 0 0 0 0.0948680742970753 0 0 0 0 0 0 0 0 0.0993641476136907 0 0 0 0 0 0 0 0 0 0.0730820618069423 0.0978743771328737 0 0 0 0 0 0 0 0.0580636101508874 0 0.0700016301034716 0 0 0 0.0729113319087616 0.0831973415502446 0 0 0.112067976760518 0 0.0992019923907193 0 0.0658946248460555 0.107639585305174 0.0846732070183238 0 0.0902282577663533 0 0 0 0 0.0741295473130018
"pericalcarine_cortex_right" 0 0 0 0.0828714303434874 0 0 0 0 0 0 0 0.106836759758513 0 0 0 0 0 0 0 0.250428103858803 0 0 0 0 0 0 0 0 0 0 0 0 0 0 0 0 0 0.0469799403571416 0 0.0409312414828682 0.0757331694635617 0.0576657394930543 0 0.076497364179122 0 0.0630395802866015 0 0 0 0 0 0 0 0 0.0484399949729327 0 0 0.033847984897515 0 0 0 0.0476979625970227 0.131734133819725 0.0623220609500416 0 0 0 0
"postcentral_gyrus_right" 0 0 0.0859114164694052 0 0 0 0 0 0 0 0.0732424520940805 0 0 0 0 0 0.0650416996482324 0 0 0 0 0.114438268883538 0.084835595487757 0 0 0 0.0872450019650707 0 0 0 0 0 0 0.0884139788066434 0 0.0993936076718638 0.12544432282346 0 0 0.0631745611981781 0.0783528718730341 0.0759736116801823 0.105646818104292 0.0851069294952063 0.10118460394323 0.176642832014218 0.0822636562348389 0.0849418507601188 0 0.0885357072332991 0.102578432314103 0.0600164167296445 0.112067976760518 0.0484399949729327 0 0.09981951925408 0.160751015069225 0.0933529374075197 0.0910584804589268 0.0985765837827657 0.11505510665941 0.131416230126474 0.0941899090969349 0.0880054893413712 0 0 0.0765606347946477 0.0529998437353176
"posterior_cingulate_gyrus_right" 0.101866652788227 0.342819370894778 0.14368253741132 0 0 0 0 0 0.222178365175513 0.0955833004485616 0.0825735157830406 0 0 0 0 0 0 0 0 0 0.129134557607531 0.468886734375086 0.134361045275351 0 0 0.109877793090897 0.162036579611762 0.137992261891457 0 0.134210823298883 0 0 0.106576445203785 0.113860570384142 0 0.159103349733645 0.102017117674141 0 0 0.0581667232520448 0.0877346812906694 0.0815458923294229 0.099038699009653 0 0 0.105765293368644 0 0.107036472858314 0 0.0742640478711338 0.0924993074043216 0 0 0 0.09981951925408 0 0.0990637450531698 0.0948402552427599 0.0859590258240015 0.0967226882171595 0.116143163254027 0.0904099801994373 0.0922240813992021 0.0988128530323014 0 0 0.0549551051498576 0.0811076742728324
"precentral_gyrus_right" 0 0.115421621982182 0.0890461163745592 0 0 0 0 0 0 0 0.0689011646124841 0 0 0 0 0 0.0750553242412913 0 0 0 0.106408317874199 0.0942128657052368 0.0916952076553447 0 0.131702379383341 0.0873342858580459 0.0988869398106805 0 0 0.116742992417204 0 0 0 0.0943744919681846 0.0846736496488221 0.111461865786041 0.116310356629009 0 0 0.0573581287629829 0.0714119213755653 0.0583090021771196 0.0952332474558661 0.0699200240667618 0.10468805664538 0.0667470146215089 0.095105278379424 0.078372504196904 0 0.100137466333748 0.115795357853429 0.0703892994569955 0.0992019923907193 0 0.160751015069225 0.0990637450531698 0 0.0741284405658836 0.101113656543762 0.10353003640313 0.142785854533404 0.074692004795467 0.0845541310096203 0.109711891550636 0.10555121072867 0 0.0834939294210651 0.0758914528178791
"precuneus_right" 0 0 0.0827880590912581 0.0826907198380696 0 0 0 0 0 0 0 0 0 0 0 0 0 0 0 0 0 0 0.0839350646072844 0.460178658539758 0 0 0.0847232848330383 0 0 0 0 0 0 0 0.0690839300328175 0.0980437563068014 0.0914892906805172 0.0445708702445906 0 0.0428662724414033 0.0713971340845503 0.0431358198191674 0.0729320537963845 0.0734002139230661 0 0.0865445707072054 0 0.076778219509859 0 0.0670908980626877 0.0900920938458719 0 0 0.033847984897515 0.0933529374075197 0.0948402552427599 0.0741284405658836 0 0 0 0.0914238839765375 0.0727684886760023 0.108944789910352 0.0859954367784188 0 0 0.10000892076201 0.190414061103652
"rostral_anterior_cingulate_cortex_right" 0 0.113458274346638 0.0796566494843789 0 0 0 0 0 0 0 0.0929996913075225 0 0.285428189259629 0 0 0 0.0896956269807631 0 0 0 0 0 0 0 0.428847311157112 0.0915447796464051 0.0815272144458875 0 0 0 0 0 0 0.0766372013029275 0 0.0893420791246097 0.0730857180253163 0 0 0 0 0 0.0954908558529257 0 0.0577351730316548 0 0.0294799202314998 0 0 0 0.0710237895848006 0.0563702573123332 0.0658946248460555 0 0.0910584804589268 0.0859590258240015 0.101113656543762 0 0 0.0847171581544404 0.087461638634182 0 0 0.103267175374638 0 0 0 0.078510404645218
"rostral_middle_frontal_gyrus_right" 0 0.126281562390465 0.0861607583889796 0 0 0 0 0 0 0 0.0706292606213414 0 0.103869535467286 0 0 0 0.0908044378624096 0 0 0 0 0 0.0919137034881882 0 0.07311325112311 0.100755262488001 0.0970324687844168 0 0 0 0 0 0 0.0782611015278422 0 0.0931080455931252 0.11052521955539 0 0 0 0 0 0.0862383556155154 0 0.081372877233154 0 0.0758414228956859 0 0 0 0.0933851596145487 0.115787453057764 0.107639585305174 0 0.0985765837827657 0.0967226882171595 0.10353003640313 0 0.0847171581544404 0 0.0979857808141243 0.108820677848859 0.086197101224822 0.101988773706809 0.251889258654932 0 0.102105250001622 0.0976884538635938
"superior_frontal_gyrus_right" 0 0.141110665828577 0.11378393659362 0 0 0 0 0 0 0 0.0801524546033737 0 0.0715898245103857 0 0 0 0.107743375738267 0 0.0802001589287453 0 0 0.155180794062094 0.10106097154764 0 0.0654294779754522 0.105208289037348 0.128354975536594 0 0 0.125343015248885 0.0474751301042179 0 0 0.0944905143243962 0.107782112322567 0.111845057256177 0.124644839094969 0 0 0.0708798107635393 0.0825521533840828 0 0.101028407853919 0.0914122127184466 0.0913674202995623 0.0581125267242422 0.0880402940149524 0.0855978135771759 0 0.0750946657708794 0.0930231282857048 0.0833888829156728 0.0846732070183238 0 0.11505510665941 0.116143163254027 0.142785854533404 0.0914238839765375 0.087461638634182 0.0979857808141243 0 0.0882862099330571 0.0942644009922898 0.0933219773737719 0.218275447210425 0 0 0.109405770423366
"superior_parietal_gyrus_right" 0 0.127660778109269 0.0728391431732465 0.131033445168357 0 0 0 0 0 0 0 0 0 0 0 0 0 0 0 0 0 0 0 0.433623542304486 0 0 0.0796260150138505 0 0 0 0 0 0 0 0.107325250267111 0.0870304201917424 0.0754789123968929 0.0742001076637476 0 0.0627338774447739 0.0802244543773872 0.0501771392992964 0.100938219778204 0.063756691675661 0 0.0800105635579149 0 0.0881452386176922 0 0.0554835862067812 0.0760485760784634 0 0 0.0476979625970227 0.131416230126474 0.0904099801994373 0.074692004795467 0.0727684886760023 0 0.108820677848859 0.0882862099330571 0 0.100550661261424 0.0839491444752192 0 0 0.0682264856568023 0.077418520497372
"superior_temporal_gyrus_right" 0 0 0.0772049397471509 0 0 0 0 0 0 0 0.0667261942710519 0 0 0 0 0 0 0 0 0 0 0 0.0931163784790144 0 0 0 0.0769133472972193 0 0 0 0 0 0 0 0.0809627738150775 0.101897072657192 0.0961690897163177 0.0822986899574267 0.092196510041102 0.0744373624747558 0.068468487423943 0.0658532669935516 0.105882830725532 0.0575200405979126 0.198247589073215 0.151518872945851 0 0.068768100564407 0.187003191153644 0.0686651486146632 0.0923551509597723 0 0.0902282577663533 0.131734133819725 0.0941899090969349 0.0922240813992021 0.0845541310096203 0.108944789910352 0 0.086197101224822 0.0942644009922898 0.100550661261424 0 0.0937971156018721 0 0.0950836554879944 0.139132466018486 0.0960465451479079
"supramarginal_gyrus_right" 0 0 0.084951231369078 0 0 0 0 0 0 0 0 0 0 0 0 0 0 0 0 0 0 0.090290458918133 0.0779262976069332 0 0 0.0845765417009732 0.0919481665418174 0 0 0.0989033785431599 0 0 0 0 0.0545195573768858 0.101182366366218 0.132928760592449 0 0 0.0531434018059899 0.0793025771947698 0.0616097507559593 0.0946582408286083 0.0550151711765586 0 0.0865696567500607 0 0.0834240770495076 0 0.0718148699479179 0.105429593500974 0 0 0.0623220609500416 0.0880054893413712 0.0988128530323014 0.109711891550636 0.0859954367784188 0.103267175374638 0.101988773706809 0.0933219773737719 0.0839491444752192 0.0937971156018721 0 0 0 0.0719124376877507 0.0664045515091607
"frontal_pole_right" 0 0 0 0 0 0 0 0 0 0 0 0 0 0 0 0 0 0 0 0 0 0 0 0 0 0.0871788542471507 0.387068461666045 0 0 0 0.0578091232481119 0 0 0 0 0.0799543968930626 0 0 0 0 0 0 0 0 0.116853398289033 0 0.113132957082751 0 0 0 0 0 0 0 0 0 0.10555121072867 0 0 0.251889258654932 0.218275447210425 0 0 0 0 0 0 0
"temporal_pole_right" 0 0 0 0 0 0 0 0 0 0 0 0 0 0 0 0 0 0 0 0 0 0 0 0 0 0 0 0 0 0 0 0 0 0 0 0 0 0 0.0516768355669264 0.0556804816921039 0 0.0987875243962217 0 0 0.390625433106448 0 0 0 0.122177043216184 0 0 0 0 0 0 0 0 0 0 0 0 0 0.0950836554879944 0 0 0 0 0.0447052921308565
"transverse_temporal_gyrus_right" 0 0 0 0 0 0 0 0 0 0 0 0 0 0 0 0 0 0 0 0 0 0 0 0 0 0 0 0 0 0 0 0 0 0 0 0 0.0831528549252571 0 0 0 0.079264445165106 0 0.066050992549662 0 0 0 0 0 0 0 0.0954720765810955 0 0 0 0.0765606347946477 0.0549551051498576 0.0834939294210651 0.10000892076201 0 0.102105250001622 0 0.0682264856568023 0.139132466018486 0.0719124376877507 0 0 0 0.0647408775752514
"insula_right" 0 0.118641323980433 0.0718172619676859 0 0 0 0 0 0 0 0.0724218188691931 0 0.158550223374446 0 0 0 0.0915113415066933 0 0 0 0 0 0 0 0 0.0874951159500083 0.0928141873863262 0 0 0 0 0 0 0.0678837334038019 0.094190330431847 0.0937678281516622 0.0982363757360079 0 0.127016129387621 0.111779675685927 0.0758799978886438 0.0716567533787315 0.0692256480946544 0.0560149282213018 0.0905068750591319 0.165288092415587 0.0616097735191899 0.0726639811331145 0.167486469949948 0.0747479326702419 0.0781180022022551 0.0914946692466883 0.0741295473130018 0 0.0529998437353176 0.0811076742728324 0.0758914528178791 0.190414061103652 0.078510404645218 0.0976884538635938 0.109405770423366 0.077418520497372 0.0960465451479079 0.0664045515091607 0 0.0447052921308565 0.0647408775752514 0
