# Supplementary material for: NODDI and Tensor-Based Microstructural Indices as Predictors of Functional Connectivity
Source: PLoS One. 2016 Apr 14;11(4):e0153404. doi: 10.1371/journal.pone.0153404 (PMC4831788; doi:10.1371/journal.pone.0153404)
Supplement: S1 Data — a) Functional connectivity matrices, both fMRI and EEG connectomes across all subjects, in the form of precision matrices and b) structural brain connectivity matrices across all subjects and microstructural indices. Columns and rows are named according to the corresponding brain region that represent. (ZIP) [file pone.0153404.s001.zip › DATA/DWI/39_Wkappa_68.txt]

"banks_superior_temporal_sulcus_left" "caudal_anterior_cingulate_cortex_left" "caudal_middle_frontal_gyrus_left" "cuneus_left" "entorhinal_cortex_left" "fusiform_gyrus_left" "inferior_parietal_gyrus_left" "inferior_temporal_gyrus_left" "cingulate_gyrus_isthmus_left" "lateral_occipital_cortex_left" "lateral_orbitofrontal_cortex_left" "lingual_gyrus_left" "medial_orbitofrontal_gyrus_left" "middle_temporal_gyrus_left" "parahippocampal_gyrus_left" "paracentral_gyrus_left" "inferior_frontal_gyrus_pars_opercularis_left" "inferior_frontal_gyrus_pars_orbitalis_left" "inferior_frontal_gyrus_pars_triangularis_left" "pericalcarine_cortex_left" "postcentral_gyrus_left" "posterior_cingulate_gyrus_left" "precentral_gyrus_left" "precuneus_left" "rostral_anterior_cingulate_cortex_left" "rostral_middle_frontal_gyrus_left" "superior_frontal_gyrus_left" "superior_parietal_gyrus_left" "superior_temporal_gyrus_left" "supramarginal_gyrus_left" "frontal_pole_left" "temporal_pole_left" "transverse_temporal_gyrus_left" "insula_left" "banks_superior_temporal_sulcus_right" "caudal_anterior_cingulate_cortex_right" "caudal_middle_frontal_gyrus_right" "cuneus_right" "entorhinal_cortex_right" "fusiform_gyrus_right" "inferior_parietal_gyrus_right" "inferior_temporal_gyrus_right" "cingulate_gyrus_isthmus_right" "lateral_occipital_cortex_right" "lateral_orbitofrontal_cortex_right" "lingual_gyrus_right" "medial_orbitofrontal_gyrus_right" "middle_temporal_gyrus_right" "parahippocampal_gyrus_right" "paracentral_gyrus_right" "inferior_frontal_gyrus_pars_opercularis_right" "inferior_frontal_gyrus_pars_orbitalis_right" "inferior_frontal_gyrus_pars_triangularis_right" "pericalcarine_cortex_right" "postcentral_gyrus_right" "posterior_cingulate_gyrus_right" "precentral_gyrus_right" "precuneus_right" "rostral_anterior_cingulate_cortex_right" "rostral_middle_frontal_gyrus_right" "superior_frontal_gyrus_right" "superior_parietal_gyrus_right" "superior_temporal_gyrus_right" "supramarginal_gyrus_right" "frontal_pole_right" "temporal_pole_right" "transverse_temporal_gyrus_right" "insula_right"
"banks_superior_temporal_sulcus_left" 0 0 0.282446463825581 0 0 0.390906059011983 0.229699737880648 0.29989709250316 0.337431441635514 0.30053596435018 0 0.355069551612984 0 0.260433078335644 0.378061735013992 0.254620328320897 0 0 0 0 0.271442881683824 0.274294215631181 0.25790089721657 0.288784775900234 0 0 0.27077470056236 0.275321024963147 0.285903180793414 0.270461294918775 0 0 0.251698335248572 0.314763055471661 0 0 0 0 0 0 0 0 0 0 0 0 0 0 0 0 0 0 0 0 0 0.630336697212882 0 0 0 0 0 0 0 0 0 0 0 0
"caudal_anterior_cingulate_cortex_left" 0 0 0.452642086408575 0 0 0 0 0 0 0 0.367491855363972 0 0.33977082363418 0 0 0.269811509703731 0.410424161266964 0.341709441918631 0.323057983078255 0 0.222825386935265 0.694002986089293 0.293425411915651 0.411140956699313 0.380452682317344 0.358325546203154 0.435391475273605 0 0.334642648918319 0.230326273037408 0 0 0.318768900713971 0.328566754917088 0 0.984082204042598 0.765561881564509 0 0 0 0 0 0 0 0 0 0 0 0 0 0.73247500489793 0 0 0 0 0.840745688677882 0.593042926708101 0 0.444323709043869 0.724273547441052 0.770370021141541 0.281890053549481 0 0 0 0 0 0.556679316307783
"caudal_middle_frontal_gyrus_left" 0.282446463825581 0.452642086408575 0 0 0 0.373669855471609 0.241048201449 0 0.279982250569464 0.373513234086563 0.22484204174042 0 0.219914545121319 0.293170230464521 0 0.235924141032114 0.223816166341675 0.233078302371248 0.198775832330685 0 0.235249285809941 0.622601380714272 0.194065397022911 0.224070675193395 0.297044867561573 0.213923036149644 0.229544542792682 0.195248993193121 0.236899110560431 0.244306248025283 0 0 0 0.253329855661687 0 0.772932040304701 0.780500434789631 0 0 0 0.587529216922206 0 0.766194507029229 0 0.537018824535289 0 0.562366833125019 0 0 0.43958265718288 0.685750582055759 0.496493222595891 0.582858293513184 0 0.790418221856307 1.08500990670748 0.870716051103664 0.678487249461617 0.635601564822146 0.65084356694811 0.893304330192031 0.659681968876025 0.715359932275538 0.751014216719146 0 0 0 0.542001920441718
"cuneus_left" 0 0 0 0 0 0.300013920588616 0.256696927474906 0 0.360925786406576 0.165164895878229 0 0.323179256893665 0 0.496401112836567 0 0 0 0 0 0.188555388532944 0 0 0 0.241454336115959 0 0 0 0.186008970926797 0 0 0 0 0 0 0 0 0 0.103677728178781 0 0 0 0 0 0.12186722331525 0 0 0 0 0 0 0 0 0 0.108097586440375 0 0 0 0.125653140528282 0 0 0 0.133923335042514 0 0 0 0 0 0
"entorhinal_cortex_left" 0 0 0 0 0 0.547865304904427 0 0.194614274397281 0 0 0 0 0 0.235164108991069 0.308889909195654 0 0 0 0 0 0 0 0 0 0 0 0 0 0 0 0 0.236825759006325 0 0.188257818080625 0 0 0 0 0.513949701114115 0 0 0 0 0 0 0 0 0 0 0 0 0 0 0 0 0 0 0 0 0 0 0 0 0 0 0 0 0
"fusiform_gyrus_left" 0.390906059011983 0 0.373669855471609 0.300013920588616 0.547865304904427 0 0.293719068119344 0.248347179888552 0.361690269359921 0.340454112946818 0 0.215724730820195 0.328915226194106 0.337411022601921 0.178035447079253 0.275016093183705 0 0 0 0.319686608820335 0 0 0.264566786250777 0.396704065836205 0 0 0 0.279349357077857 0.34652874630388 0.408651109978286 0 0.247737875979091 0.469866119923747 0.282529158936152 0 0 0 0 0 0.179350247885359 0 0 0 0.151931062536192 0 0.120416086727136 0 0 0 0 0 0 0 0 0 0 0 0 0 0 0 0 0 0 0 0 0 0
"inferior_parietal_gyrus_left" 0.229699737880648 0 0.241048201449 0.256696927474906 0 0.293719068119344 0 0.235955483021182 0.339572446613469 0.243602438727072 0 0.415873887455755 0.36826792292144 0.282272849049347 0.423111849110764 0.222734939532556 0 0 0 0.303919796707578 0.229897211522018 0.274026069479362 0.237310905769567 0.283793369218015 0 0 0.254344964316279 0.241441425028647 0.310317875218553 0.223308097360267 0 0.319556773834565 0.333619540404528 0.359920916463223 0 0 0 0 0 0 0 0 0.803118505350049 0 0 0 0 0 0 0 0 0 0 0 0 0 0 0 0 0 0 0 0 0 0 0 0 0
"inferior_temporal_gyrus_left" 0.29989709250316 0 0 0 0.194614274397281 0.248347179888552 0.235955483021182 0 0.366571520713815 0.194493730484726 0 0.436882025194038 0.322253370294004 0.21757603220226 0.371846176740787 0 0 0 0 0 0.344117982936954 0 0.250934957505063 0.298766663404306 0 0 0.351263742354131 0.257867622458999 0.288366284624662 0.326570285855697 0 0.274865664804311 0.372284454243249 0.302552138792928 0 0 0 0 0 0 0 0 0 0 0 0 0 0 0 0 0 0 0 0 0 0 0 0 0 0 0 0 0 0 0 0 0 0
"cingulate_gyrus_isthmus_left" 0.337431441635514 0 0.279982250569464 0.360925786406576 0 0.361690269359921 0.339572446613469 0.366571520713815 0 0.343213063690412 0 0.333729049638769 0 0.346668688399928 0.11010075763581 0.259819138242971 0 0 0 0 0.279227377094941 0.548417424308726 0.261197463342239 0.236648742230381 0 0 0.320000055791812 0.261991158258514 0.317740863514925 0.251341842716721 0 0 0 0.457725006697512 0 0 0 0 0 0 0 0 0.355910443128785 0 0 0 0 0 0 0 0 0 0 0 0 0.906419934442202 0 0 0 0 0 0 0 0 0 0 0 0
"lateral_occipital_cortex_left" 0.30053596435018 0 0.373513234086563 0.165164895878229 0 0.340454112946818 0.243602438727072 0.194493730484726 0.343213063690412 0 0 0.336925778244976 0 0.283093925118542 0.339202655714923 0.25809643355275 0 0 0 0.198411308937153 0.349313985241036 0.326558544897719 0.262823199436751 0.315492881220688 0 0 0.322240516567074 0.254196494306262 0.36496277766994 0.307196430784999 0 0 0.375913972037154 0.457349918209651 0 0 0 0.125107447703841 0 0 0 0 0 0 0 0 0 0 0 0 0 0 0 0 0 0.676292912124138 0 0 0 0 0 0 0 0 0 0 0 0
"lateral_orbitofrontal_cortex_left" 0 0.367491855363972 0.22484204174042 0 0 0 0 0 0 0 0 0 0.205370130880657 0 0 0 0.2354945092848 0.180735575190268 0.191118140760101 0 0 0.269020756169101 0.21814659901192 0 0.237327758265372 0.208427549210545 0.286453134028074 0 0 0.22010466663288 0.0996071519721645 0.128297871715252 0.257985549138109 0.210838430368342 0 0.479248327579521 0.609480520471363 0 0 0 0 0 0 0 0.476892103620886 0 0.43713068463344 0 0 0 0.585014633670866 0 0 0 0.564270975281275 0.433406352464695 0.552267783362908 0 0.499580423625101 0.529984928986296 0.586078672394301 0 0.488104096451663 0 0 0 0 0.51699451234707
"lingual_gyrus_left" 0.355069551612984 0 0 0.323179256893665 0 0.215724730820195 0.415873887455755 0.436882025194038 0.333729049638769 0.336925778244976 0 0 0 0.46101702668742 0.102622242629438 0.320338526309422 0 0 0 0.28226728348501 0 0 0.308731981020284 0.40192974380465 0 0 0.279238915061999 0.416059374394928 0.546296184946387 0.260012045897486 0 0 0.583020905862597 0.567147445842409 0 0 0 0 0 0.121375365827104 0 0 0 0.122660664960136 0 0.103935313172974 0 0 0 0 0 0 0 0.129418518061014 0 0 0 0 0 0 0 0 0 0 0 0 0 0
"medial_orbitofrontal_gyrus_left" 0 0.33977082363418 0.219914545121319 0 0 0.328915226194106 0.36826792292144 0.322253370294004 0 0 0.205370130880657 0 0 0.335775695534389 0.246866974850201 0 0.235336845531364 0.207836424036242 0.215441673524267 0 0 0 0.203714933002808 0 0.144315204528011 0.18446520626803 0.236375213746731 0 0.344266356026205 0 0.150150265164135 0.311440853444157 0 0.248282249582179 0 0.516433021913315 0.589877150819443 0 0 0 0 0 0 0 0.161645110182945 0 0.0882388148551831 0 0 0 0 0 0 0 0 0 0 0 0.543279063622324 0.491519642191124 0.488621678168309 0 0 0 0 0 0 0.162483099288905
"middle_temporal_gyrus_left" 0.260433078335644 0 0.293170230464521 0.496401112836567 0.235164108991069 0.337411022601921 0.282272849049347 0.21757603220226 0.346668688399928 0.283093925118542 0 0.46101702668742 0.335775695534389 0 0.408497193313671 0.265225931730877 0 0 0 0 0.304565991244064 0.383366435874049 0.267651045368241 0.352033885520008 0 0 0.295440470506424 0.26786692754458 0.297733352254119 0.301235435754466 0 0.285783093969546 0.36837670382612 0.347342418718251 0 0.500718716799302 0 0 0 0 0 0 0 0 0 0 0 0 0 0 0 0 0 0 0 0 0 0 0 0 0 0 0 0 0 0 0 0
"parahippocampal_gyrus_left" 0.378061735013992 0 0 0 0.308889909195654 0.178035447079253 0.423111849110764 0.371846176740787 0.11010075763581 0.339202655714923 0 0.102622242629438 0.246866974850201 0.408497193313671 0 0 0 0 0 0 0 0 0 0.414053624634518 0 0 0 0.331764687712324 0.420914632002974 0.489520587964206 0 0 0.481054683930999 0.419963637911351 0 0 0 0 0 0 0 0 0 0 0 0 0 0 0 0 0 0 0 0 0 0 0 0 0 0 0 0 0 0 0 0 0 0
"paracentral_gyrus_left" 0.254620328320897 0.269811509703731 0.235924141032114 0 0 0.275016093183705 0.222734939532556 0 0.259819138242971 0.25809643355275 0 0.320338526309422 0 0.265225931730877 0 0 0 0 0 0 0.211275096193251 0.235890005588759 0.22436581798818 0.224193756486577 0 0.260371515965291 0.253511963313574 0.226611669935435 0.288986505229449 0.229414990999033 0 0 0 0.27382027228408 0 0 0 0 0 0 0 0 0 0 0 0 0 0 0 0 0 0 0 0 0 0 0 0 0 0 0 0 0 0 0 0 0 0
"inferior_frontal_gyrus_pars_opercularis_left" 0 0.410424161266964 0.223816166341675 0 0 0 0 0 0 0 0.2354945092848 0 0.235336845531364 0 0 0 0 0.244300470553283 0.176601630979798 0 0.225264733468425 0.576119811369836 0.215740868410482 0 0.284702994297146 0.24789078787482 0.258700943281787 0 0 0.227634315298952 0 0 0 0.20456244080651 0 0.776534165500463 0.745324694354341 0 0 0 0 0 0 0 0.544570481601401 0 0.565576757232207 0 0 0 0.710928454359482 0 0.664047680448684 0 0.502598694192799 0 0.583674996055894 0 0.630556770248376 0.625181814124278 0.72336688940472 0 0 0 0 0 0 0.587824920094176
"inferior_frontal_gyrus_pars_orbitalis_left" 0 0.341709441918631 0.233078302371248 0 0 0 0 0 0 0 0.180735575190268 0 0.207836424036242 0 0 0 0.244300470553283 0 0.195097481786598 0 0 0 0.209052606413582 0 0.26072820428805 0.192741675824491 0.260850300046346 0 0 0 0 0 0 0.242079688105974 0 0.387085234570906 0.55689300342446 0 0 0 0 0 0 0 0 0 0 0 0 0 0 0 0 0 0 0 0 0 0 0 0 0 0 0 0 0 0 0
"inferior_frontal_gyrus_pars_triangularis_left" 0 0.323057983078255 0.198775832330685 0 0 0 0 0 0 0 0.191118140760101 0 0.215441673524267 0 0 0 0.176601630979798 0.195097481786598 0 0 0 0 0 0 0.252370948953208 0.20720507492859 0.221565330205533 0 0 0 0 0 0 0.203797805138005 0 0.392092482982816 0.617405931302201 0 0 0 0 0 0 0 0 0 0 0 0 0 0.496308963839422 0 0 0 0 0 0 0 0 0 0.624619809903097 0 0 0 0 0 0 0
"pericalcarine_cortex_left" 0 0 0 0.188555388532944 0 0.319686608820335 0.303919796707578 0 0 0.198411308937153 0 0.28226728348501 0 0 0 0 0 0 0 0 0 0 0 0.283482353632818 0 0 0 0.273524142072175 0 0 0 0 0 0 0 0 0 0.0926506133991946 0 0 0 0 0 0 0 0 0 0 0 0 0 0 0 0.0938955684698431 0 0 0 0 0 0 0 0 0 0 0 0 0 0
"postcentral_gyrus_left" 0.271442881683824 0.222825386935265 0.235249285809941 0 0 0 0.229897211522018 0.344117982936954 0.279227377094941 0.349313985241036 0 0 0 0.304565991244064 0 0.211275096193251 0.225264733468425 0 0 0 0 0.423688456171631 0.203679041815151 0.229631365170208 0.239226777992775 0.243646354717569 0.22830224245998 0.202848896060365 0.187721877268057 0.19346375424671 0 0 0.270723768126742 0.254498064685495 0 0 0 0 0 0 0 0 0 0 0 0 0 0 0 0 0.57651420929349 0 0 0 0 0.718621845616092 0.829192721940247 0 0 0 0 0 0 0 0 0 0 0
"posterior_cingulate_gyrus_left" 0.274294215631181 0.694002986089293 0.622601380714272 0 0 0 0.274026069479362 0 0.548417424308726 0.326558544897719 0.269020756169101 0 0 0.383366435874049 0 0.235890005588759 0.576119811369836 0 0 0 0.423688456171631 0 0.529884822000616 0.320182815339577 0.44640291901512 0.345835669167353 0.416922509973092 0.301967055365748 0.370279877007675 0.351041220175034 0 0 0.400012107270796 0.510318049657557 0 0.749467972631365 0.75266000510415 0 0 0 0 0 0.256755507134795 0 0 0 0 0 0 0 0.686467754249396 0 0 0 0.244180127396366 1.5146276149126 0.823489192422658 0 0 0 0.435003905513642 0 0 0.229896559551813 0 0 0 0
"precentral_gyrus_left" 0.25790089721657 0.293425411915651 0.194065397022911 0 0 0.264566786250777 0.237310905769567 0.250934957505063 0.261197463342239 0.262823199436751 0.21814659901192 0.308731981020284 0.203714933002808 0.267651045368241 0 0.22436581798818 0.215740868410482 0.209052606413582 0 0 0.203679041815151 0.529884822000616 0 0.236932281028964 0.271691005905387 0.209700847553235 0.233570414344832 0.21770592363946 0.210636944830407 0.221020182441011 0 0 0.294867935361854 0.254471651904423 0 0.619770410313619 0.765008078030665 0 0 0 0 0 0.717683385777849 0 0 0 0 0 0 0 0.657059783544856 0 0 0 0.722121986123211 0.826907352044636 0.855389045621282 0.755441324910674 0 0.610876033093731 0.765271232429812 0 0.622556042735918 0.714319735573617 0 0 0 0
"precuneus_left" 0.288784775900234 0.411140956699313 0.224070675193395 0.241454336115959 0 0.396704065836205 0.283793369218015 0.298766663404306 0.236648742230381 0.315492881220688 0 0.40192974380465 0 0.352033885520008 0.414053624634518 0.224193756486577 0 0 0 0.283482353632818 0.229631365170208 0.320182815339577 0.236932281028964 0 0 0 0.25836678594795 0.206470372389798 0.311624625735499 0.234363591580886 0 0 0 0.428413474010274 0 0.62978604481644 0 0 0 0 0 0 0 0 0 0 0 0 0 0 0.608151259493368 0 0 0 0 0 0 0.116900360029593 0 0 0 0.130548692955423 0 0 0 0 0 0
"rostral_anterior_cingulate_cortex_left" 0 0.380452682317344 0.297044867561573 0 0 0 0 0 0 0 0.237327758265372 0 0.144315204528011 0 0 0 0.284702994297146 0.26072820428805 0.252370948953208 0 0.239226777992775 0.44640291901512 0.271691005905387 0 0 0.271574505229179 0.318857222986286 0 0 0.268720444433978 0 0 0 0.338501535171373 0 1.22978322696062 0.632351912248578 0 0 0 0 0 0 0 0 0 0.663142756086878 0 0 0 0.606021735879596 0 0 0 0 0 0.802248436225621 0 0.913666176540998 0.439302630321904 0.597922392295097 0 0 0 0 0 0 0
"rostral_middle_frontal_gyrus_left" 0 0.358325546203154 0.213923036149644 0 0 0 0 0 0 0 0.208427549210545 0 0.18446520626803 0 0 0.260371515965291 0.24789078787482 0.192741675824491 0.20720507492859 0 0.243646354717569 0.345835669167353 0.209700847553235 0 0.271574505229179 0 0.255129371195099 0 0 0.238540383622465 0.143855315655541 0 0 0.23508606860524 0 0.49393839650875 0.624889841446932 0 0 0 0 0 0 0 0 0 0 0 0 0 0.599706887068522 0 0.545328385356057 0 0 0.529431613949855 0.562481468409037 0 0.57640564480354 0.576186559307744 0.616943609799194 0 0 0.548302021346251 0.472043779019936 0 0 0.51371067623318
"superior_frontal_gyrus_left" 0.27077470056236 0.435391475273605 0.229544542792682 0 0 0 0.254344964316279 0.351263742354131 0.320000055791812 0.322240516567074 0.286453134028074 0.279238915061999 0.236375213746731 0.295440470506424 0 0.253511963313574 0.258700943281787 0.260850300046346 0.221565330205533 0 0.22830224245998 0.416922509973092 0.233570414344832 0.25836678594795 0.318857222986286 0.255129371195099 0 0.248970073253956 0.253249172881065 0.230733131999283 0.128827541485871 0 0.310491739994331 0.298083669623231 0 0.793431678090999 0.754661469925838 0 0 0 0.610962689941347 0 0.751288264610481 0 0.543690669800211 0 0.515115292042144 0 0 0.125742923085887 0.681609386629816 0 0 0 0.789839813513308 0.922875912713366 0.910028172751273 0.781257496915498 0.569416667667425 0.66924818707747 0.787238013925053 0.705077172955865 0.641314441761304 0.811372114065812 0.157750515271618 0 0 0.531309893328964
"superior_parietal_gyrus_left" 0.275321024963147 0 0.195248993193121 0.186008970926797 0 0.279349357077857 0.241441425028647 0.257867622458999 0.261991158258514 0.254196494306262 0 0.416059374394928 0 0.26786692754458 0.331764687712324 0.226611669935435 0 0 0 0.273524142072175 0.202848896060365 0.301967055365748 0.21770592363946 0.206470372389798 0 0 0.248970073253956 0 0.296000888913937 0.213208143892075 0 0 0.312166071615218 0.329639935201404 0 0 0 0 0 0 0 0 0 0 0 0 0 0 0 0 0 0 0 0 0 0.565677779592703 0 0 0 0 0 0 0 0 0 0 0 0
"superior_temporal_gyrus_left" 0.285903180793414 0.334642648918319 0.236899110560431 0 0 0.34652874630388 0.310317875218553 0.288366284624662 0.317740863514925 0.36496277766994 0 0.546296184946387 0.344266356026205 0.297733352254119 0.420914632002974 0.288986505229449 0 0 0 0 0.187721877268057 0.370279877007675 0.210636944830407 0.311624625735499 0 0 0.253249172881065 0.296000888913937 0 0.215597596280627 0 0.231195822187793 0.199133487276095 0.257297423005239 0 0 0 0 0 0.281773353849015 0 0 0 0 0 0 0 0 0 0 0 0 0 0 0 0 0 0 0 0 0 0 0 0 0 0 0 0
"supramarginal_gyrus_left" 0.270461294918775 0.230326273037408 0.244306248025283 0 0 0.408651109978286 0.223308097360267 0.326570285855697 0.251341842716721 0.307196430784999 0.22010466663288 0.260012045897486 0 0.301235435754466 0.489520587964206 0.229414990999033 0.227634315298952 0 0 0 0.19346375424671 0.351041220175034 0.221020182441011 0.234363591580886 0.268720444433978 0.238540383622465 0.230733131999283 0.213208143892075 0.215597596280627 0 0 0 0.212826491526742 0.248462281989762 0 0 0 0 0 0 0 0 0 0 0 0 0 0 0 0 0.602793283817453 0 0 0 0 0.702531271671209 0.791329492957077 0 0 0 0.743893959223308 0 0 0.613504483416904 0 0 0 0
"frontal_pole_left" 0 0 0 0 0 0 0 0 0 0 0.0996071519721645 0 0.150150265164135 0 0 0 0 0 0 0 0 0 0 0 0 0.143855315655541 0.128827541485871 0 0 0 0 0 0 0 0 0 0 0 0 0 0 0 0 0 0 0 0 0 0 0 0 0 0 0 0 0 0 0 0 0 0.0369557403603359 0 0 0 0.0580425893929332 0 0 0
"temporal_pole_left" 0 0 0 0 0.236825759006325 0.247737875979091 0.319556773834565 0.274865664804311 0 0 0.128297871715252 0 0.311440853444157 0.285783093969546 0 0 0 0 0 0 0 0 0 0 0 0 0 0 0.231195822187793 0 0 0 0 0.263566786283113 0 0 0 0 0 0 0 0 0 0 0 0 0 0 0 0 0 0 0 0 0 0 0 0 0 0 0 0 0 0 0 0 0 0
"transverse_temporal_gyrus_left" 0.251698335248572 0.318768900713971 0 0 0 0.469866119923747 0.333619540404528 0.372284454243249 0 0.375913972037154 0.257985549138109 0.583020905862597 0 0.36837670382612 0.481054683930999 0 0 0 0 0 0.270723768126742 0.400012107270796 0.294867935361854 0 0 0 0.310491739994331 0.312166071615218 0.199133487276095 0.212826491526742 0 0 0 0.197875976770057 0 0.63305193588576 0 0 0 0 0 0 0 0 0 0 0 0 0 0 0.6293808692034 0 0 0 0 0.804619082880741 0 0 0 0 0 0 0 0 0 0 0 0
"insula_left" 0.314763055471661 0.328566754917088 0.253329855661687 0 0.188257818080625 0.282529158936152 0.359920916463223 0.302552138792928 0.457725006697512 0.457349918209651 0.210838430368342 0.567147445842409 0.248282249582179 0.347342418718251 0.419963637911351 0.27382027228408 0.20456244080651 0.242079688105974 0.203797805138005 0 0.254498064685495 0.510318049657557 0.254471651904423 0.428413474010274 0.338501535171373 0.23508606860524 0.298083669623231 0.329639935201404 0.257297423005239 0.248462281989762 0 0.263566786283113 0.197875976770057 0 0 0.667010437651945 0.662966067112874 0 0 0.309725511447216 0 0 0.644510694100224 0 0 0 0 0 0 0 0.648530579659215 0 0 0 0.748594849867009 0.766986145787998 0.794461779370754 0 0.681994160223407 0.586346200881977 0.669840600488039 0 0 0 0 0 0 0.583497757577177
"banks_superior_temporal_sulcus_right" 0 0 0 0 0 0 0 0 0 0 0 0 0 0 0 0 0 0 0 0 0 0 0 0 0 0 0 0 0 0 0 0 0 0 0 0 0 0 0 0.416322321497302 0.294238185259178 0.224823840267985 0 0.285601182570499 0 0.209265374260194 0 0.193822792403564 0 0.233736593168836 0 0 0 0 0 0 0.309273368539648 0.245490005538184 0 0 0.246209171462092 0.328443998553378 0.189010817259852 0.0668049495674212 0 0 0 0.217804328700773
"caudal_anterior_cingulate_cortex_right" 0 0.984082204042598 0.772932040304701 0 0 0 0 0 0 0 0.479248327579521 0 0.516433021913315 0.500718716799302 0 0 0.776534165500463 0.387085234570906 0.392092482982816 0 0 0.749467972631365 0.619770410313619 0.62978604481644 1.22978322696062 0.49393839650875 0.793431678090999 0 0 0 0 0 0.63305193588576 0.667010437651945 0 0 0.502133055604321 0 0 0 0.319508356544167 0 0.424382266878952 0 0.326852145551104 0 0.312567043914501 0 0 0.292707333927656 0.403900136129926 0.300286865404883 0.319338097211817 0 0.387203916253879 0.377301384998927 0.415683035396925 0.355275202047748 0.377272303499516 0.328693281818999 0.443733231143134 0.34472423814827 0.441517392077492 0.369087450282455 0.279688932140314 0 0 0.352485605369923
"caudal_middle_frontal_gyrus_right" 0 0.765561881564509 0.780500434789631 0 0 0 0 0 0 0 0.609480520471363 0 0.589877150819443 0 0 0 0.745324694354341 0.55689300342446 0.617405931302201 0 0 0.75266000510415 0.765008078030665 0 0.632351912248578 0.624889841446932 0.754661469925838 0 0 0 0 0 0 0.662966067112874 0 0.502133055604321 0 0 0 0 0.24942307013183 0 0.305934804244413 0.335867867489314 0.254586253914231 0.36316229780491 0.25533813841594 0.245285104493889 0 0.249493089688841 0.260235857297574 0.268960592918283 0.19616134808185 0 0.241543036014265 0.664488388397326 0.21956172619361 0.243934497471221 0.307140364325195 0.222601909662788 0.218336284588966 0.226605688241753 0.250288125496654 0.264614535149379 0 0 0.223763253497796 0.197191131836783
"cuneus_right" 0 0 0 0.103677728178781 0 0 0 0 0 0.125107447703841 0 0 0 0 0 0 0 0 0 0.0926506133991946 0 0 0 0 0 0 0 0 0 0 0 0 0 0 0 0 0 0 0 0.255281930063523 0.365725708677884 0 0 0.181349680387047 0 0.288787871574926 0 0 0 0 0 0 0 0.139312755104648 0 0 0 0.193603948916641 0 0 0 0.188041140652353 0.631723721257236 0 0 0 0 0
"entorhinal_cortex_right" 0 0 0 0 0.513949701114115 0 0 0 0 0 0 0 0 0 0 0 0 0 0 0 0 0 0 0 0 0 0 0 0 0 0 0 0 0 0 0 0 0 0 0.343317681556404 0 0.184285552512212 0.241107544831275 0 0 0 0 0.161073028384331 0.248153881141693 0 0 0 0 0 0 0 0 0 0 0 0 0 0.199422571365136 0 0 0.185697520079826 0 0.151442684493877
"fusiform_gyrus_right" 0 0 0 0 0 0.179350247885359 0 0 0 0 0 0.121375365827104 0 0 0 0 0 0 0 0 0 0 0 0 0 0 0 0 0.281773353849015 0 0 0 0 0.309725511447216 0.416322321497302 0 0 0.255281930063523 0.343317681556404 0 0.371678189454544 0.181905543514777 0 0.226384383037351 0 0.238359517062882 0 0.392760107979662 0.182181373236993 0.321777950278307 0.306537098800677 0 0 0.264545816214041 0.347442982218315 0.385719390821529 0.32009533613707 0.352545549043435 0 0 0.309604058084523 0.378330701434979 0.261281019937365 0.356918174914994 0 0.194546892857674 0 0.352005593917735
"inferior_parietal_gyrus_right" 0 0 0.587529216922206 0 0 0 0 0 0 0 0 0 0 0 0 0 0 0 0 0 0 0 0 0 0 0 0.610962689941347 0 0 0 0 0 0 0 0.294238185259178 0.319508356544167 0.24942307013183 0.365725708677884 0 0.371678189454544 0 0.341846484457542 0.459819896973053 0.182003834626756 0 0.353863765277113 0 0.397570838561008 0.397231988800601 0.245512424433554 0.295121880233173 0 0 0.338306604916588 0.259847464778329 0.313038258498083 0.242404959660801 0.295426740623182 0 0 0.249277893894112 0.260629251642605 0.384446563757867 0.268812644883935 0 0 0.24355131041644 0.374491327391927
"inferior_temporal_gyrus_right" 0 0 0 0 0 0 0 0 0 0 0 0 0 0 0 0 0 0 0 0 0 0 0 0 0 0 0 0 0 0 0 0 0 0 0.224823840267985 0 0 0 0.184285552512212 0.181905543514777 0.341846484457542 0 0.389674700687268 0.247583043587435 0 0.292303106911843 0 0.298286954113594 0 0.322170945451629 0 0 0 0.280439509093338 0.357219002110711 0.309703955707363 0.31853414128674 0.372398196221236 0 0 0 0.366181122189345 0.255570508469022 0.339904688224468 0 0.190123848226355 0 0.338370125247396
"cingulate_gyrus_isthmus_right" 0 0 0.766194507029229 0 0 0 0.803118505350049 0 0.355910443128785 0 0 0 0 0 0 0 0 0 0 0 0 0.256755507134795 0.717683385777849 0 0 0 0.751288264610481 0 0 0 0 0 0 0.644510694100224 0 0.424382266878952 0.305934804244413 0 0.241107544831275 0 0.459819896973053 0.389674700687268 0 0.452649200186472 0 0.341065409966757 0 0.369759982834695 0 0.32230041832776 0.366869266809826 0 0 0 0.434019068431586 0.525176162728038 0.338035436432597 0.2449366551994 0.259777303912326 0.370330745460107 0.328138652007795 0.315970711192089 0.366459330048732 0.301896700110833 0 0 0.351729498350469 0.301935049031121
"lateral_occipital_cortex_right" 0 0 0 0.12186722331525 0 0.151931062536192 0 0 0 0 0 0.122660664960136 0 0 0 0 0 0 0 0 0 0 0 0 0 0 0 0 0 0 0 0 0 0 0.285601182570499 0 0.335867867489314 0.181349680387047 0 0.226384383037351 0.182003834626756 0.247583043587435 0.452649200186472 0 0 0.251372897247989 0 0.356978138450958 0 0.265663640500446 0 0 0 0.237603574297968 0.336597561897314 0 0.256791273555676 0.231146070441166 0 0 0.339042471068458 0.220319673558086 0.412992355606078 0.426949503144613 0 0 0 0.319062006374687
"lateral_orbitofrontal_cortex_right" 0 0 0.537018824535289 0 0 0 0 0 0 0 0.476892103620886 0 0.161645110182945 0 0 0 0.544570481601401 0 0 0 0 0 0 0 0 0 0.543690669800211 0 0 0 0 0 0 0 0 0.326852145551104 0.254586253914231 0 0 0 0 0 0 0 0 0 0.209093710838967 0 0 0 0.25849933996069 0.156496976460418 0.186763242885989 0 0.245976610245397 0 0.252425527747558 0 0.220115567718169 0.245290154110379 0.244056693205847 0 0.210110988417021 0 0.161996620765817 0.206062181344378 0 0.194741478052374
"lingual_gyrus_right" 0 0 0 0 0 0.120416086727136 0 0 0 0 0 0.103935313172974 0 0 0 0 0 0 0 0 0 0 0 0 0 0 0 0 0 0 0 0 0 0 0.209265374260194 0 0.36316229780491 0.288787871574926 0 0.238359517062882 0.353863765277113 0.292303106911843 0.341065409966757 0.251372897247989 0 0 0 0.424664716014785 0.151563243681974 0.337652927235438 0 0 0 0.238764566603171 0.360289245603479 0.307511900331901 0.323297094570961 0.325898762134059 0 0 0.326980639761375 0.357655306138847 0.518887768486888 0.343913503776676 0 0 0 0.446403704080782
"medial_orbitofrontal_gyrus_right" 0 0 0.562366833125019 0 0 0 0 0 0 0 0.43713068463344 0 0.0882388148551831 0 0 0 0.565576757232207 0 0 0 0 0 0 0 0.663142756086878 0 0.515115292042144 0 0 0 0 0 0 0 0 0.312567043914501 0.25533813841594 0 0 0 0 0 0 0 0.209093710838967 0 0 0 0 0 0.2634747004482 0.203102411682804 0.248721364914077 0 0.246897778516781 0 0.245663023555305 0 0.167883454997058 0.204321698419588 0.254139086950227 0 0 0 0.151169194456051 0 0 0.265746933855383
"middle_temporal_gyrus_right" 0 0 0 0 0 0 0 0 0 0 0 0 0 0 0 0 0 0 0 0 0 0 0 0 0 0 0 0 0 0 0 0 0 0 0.193822792403564 0 0.245285104493889 0 0.161073028384331 0.392760107979662 0.397570838561008 0.298286954113594 0.369759982834695 0.356978138450958 0 0.424664716014785 0 0 0 0.302006615176854 0.307167300757112 0 0 0 0.289184239745108 0.298792588214788 0.291017398839923 0.309904957609115 0 0 0.27856165803006 0.345867769305664 0.275503565267655 0.284608623436166 0 0 0 0.341404121015667
"parahippocampal_gyrus_right" 0 0 0 0 0 0 0 0 0 0 0 0 0 0 0 0 0 0 0 0 0 0 0 0 0 0 0 0 0 0 0 0 0 0 0 0 0 0 0.248153881141693 0.182181373236993 0.397231988800601 0 0 0 0 0.151563243681974 0 0 0 0 0 0 0 0 0 0 0 0 0 0 0 0 0.315612950661005 0 0 0.18629950883049 0 0.186570407314048
"paracentral_gyrus_right" 0 0 0.43958265718288 0 0 0 0 0 0 0 0 0 0 0 0 0 0 0 0 0 0 0 0 0 0 0 0.125742923085887 0 0 0 0 0 0 0 0.233736593168836 0.292707333927656 0.249493089688841 0 0 0.321777950278307 0.245512424433554 0.322170945451629 0.32230041832776 0.265663640500446 0 0.337652927235438 0 0.302006615176854 0 0 0.253149839966184 0 0 0 0.221468591638917 0.366156349663429 0.236387246461218 0.253382065071872 0 0 0.268320161071806 0.256689487962964 0.269332868514458 0.253464487090748 0 0 0 0.289470595334014
"inferior_frontal_gyrus_pars_opercularis_right" 0 0.73247500489793 0.685750582055759 0 0 0 0 0 0 0 0.585014633670866 0 0 0 0 0 0.710928454359482 0 0.496308963839422 0 0.57651420929349 0.686467754249396 0.657059783544856 0.608151259493368 0.606021735879596 0.599706887068522 0.681609386629816 0 0 0.602793283817453 0 0 0.6293808692034 0.648530579659215 0 0.403900136129926 0.260235857297574 0 0 0.306537098800677 0.295121880233173 0 0.366869266809826 0 0.25849933996069 0 0.2634747004482 0.307167300757112 0 0.253149839966184 0 0.226273181081387 0.195839627440795 0 0.22891958682567 0.392842070569609 0.203970819824071 0.264668375783529 0.304564548288487 0.244234259696345 0.227954838086826 0.237740108139343 0.274827469851654 0.27365785464775 0 0 0.258446541052174 0.213846821300922
"inferior_frontal_gyrus_pars_orbitalis_right" 0 0 0.496493222595891 0 0 0 0 0 0 0 0 0 0 0 0 0 0 0 0 0 0 0 0 0 0 0 0 0 0 0 0 0 0 0 0 0.300286865404883 0.268960592918283 0 0 0 0 0 0 0 0.156496976460418 0 0.203102411682804 0 0 0 0.226273181081387 0 0.188089199589881 0 0.208730538136477 0 0.22544690772722 0 0.244771456580978 0.198312662268914 0.229900300933189 0 0 0 0 0 0 0.264862110575643
"inferior_frontal_gyrus_pars_triangularis_right" 0 0 0.582858293513184 0 0 0 0 0 0 0 0 0 0 0 0 0 0.664047680448684 0 0 0 0 0 0 0 0 0.545328385356057 0 0 0 0 0 0 0 0 0 0.319338097211817 0.19616134808185 0 0 0 0 0 0 0 0.186763242885989 0 0.248721364914077 0 0 0 0.195839627440795 0.188089199589881 0 0 0.211253559164358 0 0.215882858224857 0 0.313522623764435 0.20519520078679 0.215804423647333 0 0.231411448923864 0 0 0 0 0.203696414359566
"pericalcarine_cortex_right" 0 0 0 0.108097586440375 0 0 0 0 0 0 0 0.129418518061014 0 0 0 0 0 0 0 0.0938955684698431 0 0 0 0 0 0 0 0 0 0 0 0 0 0 0 0 0 0.139312755104648 0 0.264545816214041 0.338306604916588 0.280439509093338 0 0.237603574297968 0 0.238764566603171 0 0 0 0 0 0 0 0 0.296822400661892 0 0 0.335761079682565 0 0 0 0.323476668222144 0.508257703683664 0.503309036530698 0 0 0 0
"postcentral_gyrus_right" 0 0 0.790418221856307 0 0 0 0 0 0 0 0.564270975281275 0 0 0 0 0 0.502598694192799 0 0 0 0 0.244180127396366 0.722121986123211 0 0 0 0.789839813513308 0 0 0 0 0 0 0.748594849867009 0 0.387203916253879 0.241543036014265 0 0 0.347442982218315 0.259847464778329 0.357219002110711 0.434019068431586 0.336597561897314 0.245976610245397 0.360289245603479 0.246897778516781 0.289184239745108 0 0.221468591638917 0.22891958682567 0.208730538136477 0.211253559164358 0.296822400661892 0 0.427048851225906 0.217207475205306 0.258659613921514 0.250905060261493 0.246600880750395 0.231769782749113 0.286513634355584 0.268200372012091 0.230871666530328 0 0 0.239254278572249 0.196440838044787
"posterior_cingulate_gyrus_right" 0.630336697212882 0.840745688677882 1.08500990670748 0 0 0 0 0 0.906419934442202 0.676292912124138 0.433406352464695 0 0 0 0 0 0 0 0 0 0.718621845616092 1.5146276149126 0.826907352044636 0 0 0.529431613949855 0.922875912713366 0.565677779592703 0 0.702531271671209 0 0 0.804619082880741 0.766986145787998 0 0.377301384998927 0.664488388397326 0 0 0.385719390821529 0.313038258498083 0.309703955707363 0.525176162728038 0 0 0.307511900331901 0 0.298792588214788 0 0.366156349663429 0.392842070569609 0 0 0 0.427048851225906 0 0.466194547044246 0.287271024950538 0.276616227234466 0.421182165469872 0.415999059504791 0.33667983895355 0.357397107472613 0.336095860017612 0 0 0.247664017987288 0.414199067616686
"precentral_gyrus_right" 0 0.593042926708101 0.870716051103664 0 0 0 0 0 0 0 0.552267783362908 0 0 0 0 0 0.583674996055894 0 0 0 0.829192721940247 0.823489192422658 0.855389045621282 0 0.802248436225621 0.562481468409037 0.910028172751273 0 0 0.791329492957077 0 0 0 0.794461779370754 0.309273368539648 0.415683035396925 0.21956172619361 0 0 0.32009533613707 0.242404959660801 0.31853414128674 0.338035436432597 0.256791273555676 0.252425527747558 0.323297094570961 0.245663023555305 0.291017398839923 0 0.236387246461218 0.203970819824071 0.22544690772722 0.215882858224857 0 0.217207475205306 0.466194547044246 0 0.240255347190985 0.254900891301071 0.244449290403528 0.238542152599156 0.246022643556198 0.309612121526434 0.25580129123648 0.211641345180247 0 0.271832698142561 0.213432323257232
"precuneus_right" 0 0 0.678487249461617 0.125653140528282 0 0 0 0 0 0 0 0 0 0 0 0 0 0 0 0 0 0 0.755441324910674 0.116900360029593 0 0 0.781257496915498 0 0 0 0 0 0 0 0.245490005538184 0.355275202047748 0.243934497471221 0.193603948916641 0 0.352545549043435 0.295426740623182 0.372398196221236 0.2449366551994 0.231146070441166 0 0.325898762134059 0 0.309904957609115 0 0.253382065071872 0.264668375783529 0 0 0.335761079682565 0.258659613921514 0.287271024950538 0.240255347190985 0 0 0 0.243792845336596 0.26608101857593 0.352474035744676 0.262213155220198 0 0 0.29229455530582 0.373154310862548
"rostral_anterior_cingulate_cortex_right" 0 0.444323709043869 0.635601564822146 0 0 0 0 0 0 0 0.499580423625101 0 0.543279063622324 0 0 0 0.630556770248376 0 0 0 0 0 0 0 0.913666176540998 0.57640564480354 0.569416667667425 0 0 0 0 0 0 0.681994160223407 0 0.377272303499516 0.307140364325195 0 0 0 0 0 0.259777303912326 0 0.220115567718169 0 0.167883454997058 0 0 0 0.304564548288487 0.244771456580978 0.313522623764435 0 0.250905060261493 0.276616227234466 0.254900891301071 0 0 0.294571713045484 0.300030935375262 0 0 0.247196640295528 0 0 0 0.297299869153718
"rostral_middle_frontal_gyrus_right" 0 0.724273547441052 0.65084356694811 0 0 0 0 0 0 0 0.529984928986296 0 0.491519642191124 0 0 0 0.625181814124278 0 0 0 0 0 0.610876033093731 0 0.439302630321904 0.576186559307744 0.66924818707747 0 0 0 0 0 0 0.586346200881977 0 0.328693281818999 0.222601909662788 0 0 0 0 0 0.370330745460107 0 0.245290154110379 0 0.204321698419588 0 0 0 0.244234259696345 0.198312662268914 0.20519520078679 0 0.246600880750395 0.421182165469872 0.244449290403528 0 0.294571713045484 0 0.24495247894114 0.236050922163082 0.26467275538648 0.236496954522374 0.204611607130402 0 0.255951832725638 0.284547285342797
"superior_frontal_gyrus_right" 0 0.770370021141541 0.893304330192031 0 0 0 0 0 0 0 0.586078672394301 0 0.488621678168309 0 0 0 0.72336688940472 0 0.624619809903097 0 0 0.435003905513642 0.765271232429812 0 0.597922392295097 0.616943609799194 0.787238013925053 0 0 0.743893959223308 0.0369557403603359 0 0 0.669840600488039 0.246209171462092 0.443733231143134 0.218336284588966 0 0 0.309604058084523 0.249277893894112 0 0.328138652007795 0.339042471068458 0.244056693205847 0.326980639761375 0.254139086950227 0.27856165803006 0 0.268320161071806 0.227954838086826 0.229900300933189 0.215804423647333 0 0.231769782749113 0.415999059504791 0.238542152599156 0.243792845336596 0.300030935375262 0.24495247894114 0 0.245719783902165 0.283996582719703 0.223396108269514 0.177543977463976 0 0 0.20727239420038
"superior_parietal_gyrus_right" 0 0.281890053549481 0.659681968876025 0.133923335042514 0 0 0 0 0 0 0 0 0 0 0 0 0 0 0 0 0 0 0 0.130548692955423 0 0 0.705077172955865 0 0 0 0 0 0 0 0.328443998553378 0.34472423814827 0.226605688241753 0.188041140652353 0 0.378330701434979 0.260629251642605 0.366181122189345 0.315970711192089 0.220319673558086 0 0.357655306138847 0 0.345867769305664 0 0.256689487962964 0.237740108139343 0 0 0.323476668222144 0.286513634355584 0.33667983895355 0.246022643556198 0.26608101857593 0 0.236050922163082 0.245719783902165 0 0.465101774652976 0.258433904802919 0 0 0.26552841420496 0.235232251957364
"superior_temporal_gyrus_right" 0 0 0.715359932275538 0 0 0 0 0 0 0 0.488104096451663 0 0 0 0 0 0 0 0 0 0 0 0.622556042735918 0 0 0 0.641314441761304 0 0 0 0 0 0 0 0.189010817259852 0.441517392077492 0.250288125496654 0.631723721257236 0.199422571365136 0.261281019937365 0.384446563757867 0.255570508469022 0.366459330048732 0.412992355606078 0.210110988417021 0.518887768486888 0 0.275503565267655 0.315612950661005 0.269332868514458 0.274827469851654 0 0.231411448923864 0.508257703683664 0.268200372012091 0.357397107472613 0.309612121526434 0.352474035744676 0 0.26467275538648 0.283996582719703 0.465101774652976 0 0.216024510653961 0 0.192460176525582 0.138025705458859 0.277467434908826
"supramarginal_gyrus_right" 0 0 0.751014216719146 0 0 0 0 0 0 0 0 0 0 0 0 0 0 0 0 0 0 0.229896559551813 0.714319735573617 0 0 0.548302021346251 0.811372114065812 0 0 0.613504483416904 0 0 0 0 0.0668049495674212 0.369087450282455 0.264614535149379 0 0 0.356918174914994 0.268812644883935 0.339904688224468 0.301896700110833 0.426949503144613 0 0.343913503776676 0 0.284608623436166 0 0.253464487090748 0.27365785464775 0 0 0.503309036530698 0.230871666530328 0.336095860017612 0.25580129123648 0.262213155220198 0.247196640295528 0.236496954522374 0.223396108269514 0.258433904802919 0.216024510653961 0 0 0 0.246082158437387 0.210247989849663
"frontal_pole_right" 0 0 0 0 0 0 0 0 0 0 0 0 0 0 0 0 0 0 0 0 0 0 0 0 0 0.472043779019936 0.157750515271618 0 0 0 0.0580425893929332 0 0 0 0 0.279688932140314 0 0 0 0 0 0 0 0 0.161996620765817 0 0.151169194456051 0 0 0 0 0 0 0 0 0 0.211641345180247 0 0 0.204611607130402 0.177543977463976 0 0 0 0 0 0 0
"temporal_pole_right" 0 0 0 0 0 0 0 0 0 0 0 0 0 0 0 0 0 0 0 0 0 0 0 0 0 0 0 0 0 0 0 0 0 0 0 0 0 0 0.185697520079826 0.194546892857674 0 0.190123848226355 0 0 0.206062181344378 0 0 0 0.18629950883049 0 0 0 0 0 0 0 0 0 0 0 0 0 0.192460176525582 0 0 0 0 0.165673068032464
"transverse_temporal_gyrus_right" 0 0 0 0 0 0 0 0 0 0 0 0 0 0 0 0 0 0 0 0 0 0 0 0 0 0 0 0 0 0 0 0 0 0 0 0 0.223763253497796 0 0 0 0.24355131041644 0 0.351729498350469 0 0 0 0 0 0 0 0.258446541052174 0 0 0 0.239254278572249 0.247664017987288 0.271832698142561 0.29229455530582 0 0.255951832725638 0 0.26552841420496 0.138025705458859 0.246082158437387 0 0 0 0.211149151614386
"insula_right" 0 0.556679316307783 0.542001920441718 0 0 0 0 0 0 0 0.51699451234707 0 0.162483099288905 0 0 0 0.587824920094176 0 0 0 0 0 0 0 0 0.51371067623318 0.531309893328964 0 0 0 0 0 0 0.583497757577177 0.217804328700773 0.352485605369923 0.197191131836783 0 0.151442684493877 0.352005593917735 0.374491327391927 0.338370125247396 0.301935049031121 0.319062006374687 0.194741478052374 0.446403704080782 0.265746933855383 0.341404121015667 0.186570407314048 0.289470595334014 0.213846821300922 0.264862110575643 0.203696414359566 0 0.196440838044787 0.414199067616686 0.213432323257232 0.373154310862548 0.297299869153718 0.284547285342797 0.20727239420038 0.235232251957364 0.277467434908826 0.210247989849663 0 0.165673068032464 0.211149151614386 0
