# Supplementary material for: NODDI and Tensor-Based Microstructural Indices as Predictors of Functional Connectivity
Source: PLoS One. 2016 Apr 14;11(4):e0153404. doi: 10.1371/journal.pone.0153404 (PMC4831788; doi:10.1371/journal.pone.0153404)
Supplement: S1 Data — a) Functional connectivity matrices, both fMRI and EEG connectomes across all subjects, in the form of precision matrices and b) structural brain connectivity matrices across all subjects and microstructural indices. Columns and rows are named according to the corresponding brain region that represent. (ZIP) [file pone.0153404.s001.zip › DATA/DWI/39_WMD_68.txt]

"banks_superior_temporal_sulcus_left" "caudal_anterior_cingulate_cortex_left" "caudal_middle_frontal_gyrus_left" "cuneus_left" "entorhinal_cortex_left" "fusiform_gyrus_left" "inferior_parietal_gyrus_left" "inferior_temporal_gyrus_left" "cingulate_gyrus_isthmus_left" "lateral_occipital_cortex_left" "lateral_orbitofrontal_cortex_left" "lingual_gyrus_left" "medial_orbitofrontal_gyrus_left" "middle_temporal_gyrus_left" "parahippocampal_gyrus_left" "paracentral_gyrus_left" "inferior_frontal_gyrus_pars_opercularis_left" "inferior_frontal_gyrus_pars_orbitalis_left" "inferior_frontal_gyrus_pars_triangularis_left" "pericalcarine_cortex_left" "postcentral_gyrus_left" "posterior_cingulate_gyrus_left" "precentral_gyrus_left" "precuneus_left" "rostral_anterior_cingulate_cortex_left" "rostral_middle_frontal_gyrus_left" "superior_frontal_gyrus_left" "superior_parietal_gyrus_left" "superior_temporal_gyrus_left" "supramarginal_gyrus_left" "frontal_pole_left" "temporal_pole_left" "transverse_temporal_gyrus_left" "insula_left" "banks_superior_temporal_sulcus_right" "caudal_anterior_cingulate_cortex_right" "caudal_middle_frontal_gyrus_right" "cuneus_right" "entorhinal_cortex_right" "fusiform_gyrus_right" "inferior_parietal_gyrus_right" "inferior_temporal_gyrus_right" "cingulate_gyrus_isthmus_right" "lateral_occipital_cortex_right" "lateral_orbitofrontal_cortex_right" "lingual_gyrus_right" "medial_orbitofrontal_gyrus_right" "middle_temporal_gyrus_right" "parahippocampal_gyrus_right" "paracentral_gyrus_right" "inferior_frontal_gyrus_pars_opercularis_right" "inferior_frontal_gyrus_pars_orbitalis_right" "inferior_frontal_gyrus_pars_triangularis_right" "pericalcarine_cortex_right" "postcentral_gyrus_right" "posterior_cingulate_gyrus_right" "precentral_gyrus_right" "precuneus_right" "rostral_anterior_cingulate_cortex_right" "rostral_middle_frontal_gyrus_right" "superior_frontal_gyrus_right" "superior_parietal_gyrus_right" "superior_temporal_gyrus_right" "supramarginal_gyrus_right" "frontal_pole_right" "temporal_pole_right" "transverse_temporal_gyrus_right" "insula_right"
"banks_superior_temporal_sulcus_left" 0 0 0.000581213986171102 0 0 0.00063422516612851 0.000623514446511333 0.000639110229427204 0.000632845509359614 0.000609525768517235 0 0.000629596877139132 0 0.000638392250018351 0.000668667959008406 0.000590063714554531 0 0 0 0 0.000593491537474289 0.000602430482103941 0.000586000657434878 0.000605994688331156 0 0 0.000579737720008355 0.000606242972610203 0.00062286426830119 0.000616506912527062 0 0 0.00062694646757509 0.000640723412909594 0 0 0 0 0 0 0 0 0 0 0 0 0 0 0 0 0 0 0 0 0 0.000625122902419934 0 0 0 0 0 0 0 0 0 0 0 0
"caudal_anterior_cingulate_cortex_left" 0 0 0.000573772455863247 0 0 0 0 0 0 0 0.000570855186748605 0 0.000584500775335427 0 0 0.000555229289459139 0.00059145575411689 0.000579862085260413 0.000569797714612477 0 0.000568331290943371 0.000639214283914602 0.000566128997566176 0.000686199577557642 0.000606454767586658 0.000582111096708553 0.000580351156887599 0 0.000614018357879768 0.000549251389829092 0 0 0.000562780416754988 0.000559421708766716 0 0.000801353791065826 0.000603583410982421 0 0 0 0 0 0 0 0 0 0 0 0 0 0.000611146783774287 0 0 0 0 0.000729087486411309 0.000597384586735505 0 0.000602835017380026 0.000608799710605218 0.000612092982005214 0.000581839808473024 0 0 0 0 0 0.0005905181170678
"caudal_middle_frontal_gyrus_left" 0.000581213986171102 0.000573772455863247 0 0 0 0.000652623996263758 0.000575049246351938 0 0.000569704634697542 0.000645303954966046 0.000557039573154971 0 0.000569433249394625 0.000603920814581197 0 0.000554180387253718 0.000570797449044827 0.000561557583615379 0.000560975549712995 0 0.000564147189251198 0.000585385175755648 0.000558554429987325 0.000570297239544675 0.000585236327591534 0.000582848839147084 0.000561308028607061 0.000551012406552751 0.000567239917458435 0.00057484682149983 0 0 0 0.00057175244475693 0 0.000611303241213123 0.000604740563409582 0 0 0 0.000596278111565239 0 0.000610997204726125 0 0.0006019627615158 0 0.000598635723834952 0 0 0.000596760588547399 0.000613522068262672 0.000581858735934327 0.000598543258035945 0 0.000604926257691225 0.000612742663582126 0.000612965405920177 0.000599833721363298 0.000616956732428452 0.000602503442275624 0.00060655552465678 0.000593755335215451 0.00060546584823272 0.000602345469542578 0 0 0 0.000617155017875061
"cuneus_left" 0 0 0 0 0 0.000614107294042005 0.000610716725471979 0 0.000606599070483938 0.000635174168482928 0 0.000659497107614605 0 0.000814341502619732 0 0 0 0 0 0.000614760909096924 0 0 0 0.00060487949430941 0 0 0 0.000611281990974899 0 0 0 0 0 0 0 0 0 0.000654588902825382 0 0 0 0 0 0.000644486179983688 0 0 0 0 0 0 0 0 0 0.000649573811050693 0 0 0 0.0006418556752881 0 0 0 0.000639730342707689 0 0 0 0 0 0
"entorhinal_cortex_left" 0 0 0 0 0 0.000842850895676601 0 0.000707001673322192 0 0 0 0 0 0.000672197918039837 0.000762683165598131 0 0 0 0 0 0 0 0 0 0 0 0 0 0 0 0 0.000710734729283243 0 0.00070030469177312 0 0 0 0 0.000849287764600897 0 0 0 0 0 0 0 0 0 0 0 0 0 0 0 0 0 0 0 0 0 0 0 0 0 0 0 0 0
"fusiform_gyrus_left" 0.00063422516612851 0 0.000652623996263758 0.000614107294042005 0.000842850895676601 0 0.000590069409832343 0.000609446727365193 0.000655954552994872 0.000603332933745677 0 0.000624252050628305 0.000690390014847019 0.000619358383214716 0.000753776263769618 0.000603648750335382 0 0 0 0.000608180464736192 0 0 0.000606557931965492 0.000691222880652255 0 0 0 0.000582522151256318 0.000610948439609704 0.000648939215141023 0 0.000665871908454187 0.000651886452181375 0.000667324454472972 0 0 0 0 0 0.000590253949347331 0 0 0 0.000618701159730064 0 0.000710996206076273 0 0 0 0 0 0 0 0 0 0 0 0 0 0 0 0 0 0 0 0 0 0
"inferior_parietal_gyrus_left" 0.000623514446511333 0 0.000575049246351938 0.000610716725471979 0 0.000590069409832343 0 0.000600598283365306 0.000664340172848621 0.000604516253188669 0 0.000673893407789924 0.000624382365644822 0.000609920389036586 0.000632505897321189 0.000579354554640223 0 0 0 0.000672766537582191 0.000569977406517981 0.000596271199480191 0.000574841973066546 0.000620361357958111 0 0 0.000577013444008531 0.000558259194559982 0.000628780379062838 0.00059159318527471 0 0.000629541937496722 0.000638050099847215 0.000659106044000172 0 0 0 0 0 0 0 0 0.000927863543864092 0 0 0 0 0 0 0 0 0 0 0 0 0 0 0 0 0 0 0 0 0 0 0 0 0
"inferior_temporal_gyrus_left" 0.000639110229427204 0 0 0 0.000707001673322192 0.000609446727365193 0.000600598283365306 0 0.000729729333489085 0.000609776142415145 0 0.000647354274369239 0.000649313598992944 0.000624627507910092 0.000633706896221575 0 0 0 0 0 0.000666445680510313 0 0.000585524592859456 0.000629456599411259 0 0 0.000624684630157691 0.000577320628032909 0.000602705872152673 0.000634258896867679 0 0.000648502013786905 0.000655115302152619 0.000631580238039385 0 0 0 0 0 0 0 0 0 0 0 0 0 0 0 0 0 0 0 0 0 0 0 0 0 0 0 0 0 0 0 0 0 0
"cingulate_gyrus_isthmus_left" 0.000632845509359614 0 0.000569704634697542 0.000606599070483938 0 0.000655954552994872 0.000664340172848621 0.000729729333489085 0 0.000668966559214262 0 0.000710512750591404 0 0.000653835146486802 0.000728940019251576 0.000594188195884098 0 0 0 0 0.000623718165759467 0.000623452756791873 0.000578883178663544 0.0006164359558553 0 0 0.000583998883517961 0.000589463371236403 0.000606606481845497 0.000600764641429921 0 0 0 0.000750387462425702 0 0 0 0 0 0 0 0 0.000805841981534147 0 0 0 0 0 0 0 0 0 0 0 0 0.000647454409640255 0 0 0 0 0 0 0 0 0 0 0 0
"lateral_occipital_cortex_left" 0.000609525768517235 0 0.000645303954966046 0.000635174168482928 0 0.000603332933745677 0.000604516253188669 0.000609776142415145 0.000668966559214262 0 0 0.000642294891950973 0 0.000623464626550476 0.000620966167051713 0.000578543705150382 0 0 0 0.000644275970362744 0.000688806679661446 0.00063900445131314 0.000583631379264871 0.000633822809808154 0 0 0.000622042722165968 0.000577699838260405 0.000628464079996846 0.000636154539395285 0 0 0.000676083691820108 0.000707779856009794 0 0 0 0.000646874104519011 0 0 0 0 0 0 0 0 0 0 0 0 0 0 0 0 0 0.000651527577967523 0 0 0 0 0 0 0 0 0 0 0 0
"lateral_orbitofrontal_cortex_left" 0 0.000570855186748605 0.000557039573154971 0 0 0 0 0 0 0 0 0 0.000610669144438616 0 0 0 0.000567549307239061 0.000602013440385558 0.000583417007504073 0 0 0.000564758436945484 0.000572096879142849 0 0.000610559423628657 0.000601668381835792 0.000561887686891701 0 0 0.00055900722728081 0.000642631365141829 0.000683797546121891 0.00057290237607777 0.00064416778127928 0 0.000588971714690084 0.00059933047278512 0 0 0 0 0 0 0 0.000599505632362262 0 0.000611732929026472 0 0 0 0.000609908803270006 0 0 0 0.0006068163210605 0.000566183316072556 0.000610592530727801 0 0.000584552641733039 0.000596138737931777 0.000599716343804652 0 0.000608115444933094 0 0 0 0 0.00060913808342727
"lingual_gyrus_left" 0.000629596877139132 0 0 0.000659497107614605 0 0.000624252050628305 0.000673893407789924 0.000647354274369239 0.000710512750591404 0.000642294891950973 0 0 0 0.000653472568157006 0.00070253300055687 0.000605434201511388 0 0 0 0.000661231519364888 0 0 0.000603626160558156 0.000666186364773521 0 0 0.000594791118820785 0.000705009722539064 0.000696379881339616 0.000628804721042701 0 0 0.000688580479128369 0.000702987452487144 0 0 0 0 0 0.00067983870144392 0 0 0 0.0008745098819842 0 0.00073155512617649 0 0 0 0 0 0 0 0.000686486991537096 0 0 0 0 0 0 0 0 0 0 0 0 0 0
"medial_orbitofrontal_gyrus_left" 0 0.000584500775335427 0.000569433249394625 0 0 0.000690390014847019 0.000624382365644822 0.000649313598992944 0 0 0.000610669144438616 0 0 0.000658087050050288 0.000812690487058154 0 0.000585709812711716 0.000588002078418145 0.000580302508241565 0 0 0 0.000552089512323999 0 0.000663609421713333 0.000637783721201147 0.000593251215542041 0 0.000651046493468619 0 0.000684312369509006 0.000675629259945853 0 0.000721245377584207 0 0.000607840619422648 0.000605095607054186 0 0 0 0 0 0 0 0.000597224997220004 0 0.000739259853768146 0 0 0 0 0 0 0 0 0 0 0 0.000780865742889247 0.000599547531034635 0.000608393635725734 0 0 0 0 0 0 0.000765320489423565
"middle_temporal_gyrus_left" 0.000638392250018351 0 0.000603920814581197 0.000814341502619732 0.000672197918039837 0.000619358383214716 0.000609920389036586 0.000624627507910092 0.000653835146486802 0.000623464626550476 0 0.000653472568157006 0.000658087050050288 0 0.000626402830300247 0.000589089719506255 0 0 0 0 0.000641562461565382 0.000622472762608529 0.000591096216836837 0.00065871792306637 0 0 0.000598302986428642 0.000576364847615205 0.000634465205035955 0.000616738085894309 0 0.00067444620531985 0.000647023883456467 0.000651045606869915 0 0.00063790794071965 0 0 0 0 0 0 0 0 0 0 0 0 0 0 0 0 0 0 0 0 0 0 0 0 0 0 0 0 0 0 0 0
"parahippocampal_gyrus_left" 0.000668667959008406 0 0 0 0.000762683165598131 0.000753776263769618 0.000632505897321189 0.000633706896221575 0.000728940019251576 0.000620966167051713 0 0.00070253300055687 0.000812690487058154 0.000626402830300247 0 0 0 0 0 0 0 0 0 0.000735721026810935 0 0 0 0.000587002594776898 0.00063267119356897 0.000682874931431384 0 0 0.000667269440709618 0.000692024628188567 0 0 0 0 0 0 0 0 0 0 0 0 0 0 0 0 0 0 0 0 0 0 0 0 0 0 0 0 0 0 0 0 0 0
"paracentral_gyrus_left" 0.000590063714554531 0.000555229289459139 0.000554180387253718 0 0 0.000603648750335382 0.000579354554640223 0 0.000594188195884098 0.000578543705150382 0 0.000605434201511388 0 0.000589089719506255 0 0 0 0 0 0 0.000630880732368507 0.000607491943845302 0.000629126337054864 0.000584974884454339 0 0.000554087434351019 0.000572539153597612 0.000583734174131271 0.000594844739488277 0.000586019092095946 0 0 0 0.000583820686581183 0 0 0 0 0 0 0 0 0 0 0 0 0 0 0 0 0 0 0 0 0 0 0 0 0 0 0 0 0 0 0 0 0 0
"inferior_frontal_gyrus_pars_opercularis_left" 0 0.00059145575411689 0.000570797449044827 0 0 0 0 0 0 0 0.000567549307239061 0 0.000585709812711716 0 0 0 0 0.00057485749368031 0.000589860741482708 0 0.000605948728162687 0.000629768718219057 0.000659032631810816 0 0.000597018541035404 0.000583008632805812 0.000565316330911714 0 0 0.000581099147421649 0 0 0 0.000575997400305361 0 0.00062227252827837 0.000608934148805878 0 0 0 0 0 0 0 0.000602162943220733 0 0.000597189207602756 0 0 0 0.000610111062401676 0 0.000598206923293669 0 0.000622267071153304 0 0.000615465881093064 0 0.00061089994632876 0.000605453154139293 0.000605347220144682 0 0 0 0 0 0 0.000608620478434132
"inferior_frontal_gyrus_pars_orbitalis_left" 0 0.000579862085260413 0.000561557583615379 0 0 0 0 0 0 0 0.000602013440385558 0 0.000588002078418145 0 0 0 0.00057485749368031 0 0.00057830290937723 0 0 0 0.000604819647215676 0 0.000598370826707258 0.000595806599563194 0.000566705784294374 0 0 0 0 0 0 0.000576762106732488 0 0.000578817713687988 0.000586884988294353 0 0 0 0 0 0 0 0 0 0 0 0 0 0 0 0 0 0 0 0 0 0 0 0 0 0 0 0 0 0 0
"inferior_frontal_gyrus_pars_triangularis_left" 0 0.000569797714612477 0.000560975549712995 0 0 0 0 0 0 0 0.000583417007504073 0 0.000580302508241565 0 0 0 0.000589860741482708 0.00057830290937723 0 0 0 0 0 0 0.000591123869303201 0.000589049044061935 0.000570642302621972 0 0 0 0 0 0 0.000575156361172862 0 0.000582673046952465 0.000594451479852618 0 0 0 0 0 0 0 0 0 0 0 0 0 0.00059707055912284 0 0 0 0 0 0 0 0 0 0.000593124502562028 0 0 0 0 0 0 0
"pericalcarine_cortex_left" 0 0 0 0.000614760909096924 0 0.000608180464736192 0.000672766537582191 0 0 0.000644275970362744 0 0.000661231519364888 0 0 0 0 0 0 0 0 0 0 0 0.000691552705997864 0 0 0 0.000717738703109164 0 0 0 0 0 0 0 0 0 0.000643166671993586 0 0 0 0 0 0 0 0 0 0 0 0 0 0 0 0.000733604558955049 0 0 0 0 0 0 0 0 0 0 0 0 0 0
"postcentral_gyrus_left" 0.000593491537474289 0.000568331290943371 0.000564147189251198 0 0 0 0.000569977406517981 0.000666445680510313 0.000623718165759467 0.000688806679661446 0 0 0 0.000641562461565382 0 0.000630880732368507 0.000605948728162687 0 0 0 0 0.000591679355612821 0.000609404697389319 0.000624238509552435 0.000586709495127408 0.000567654729259887 0.000561837151835577 0.000640163297021 0.000635006703555286 0.00064548158238753 0 0 0.000589460724752793 0.000617685546631248 0 0 0 0 0 0 0 0 0 0 0 0 0 0 0 0 0.000624903614152788 0 0 0 0 0.000617477411087307 0.0006143768966871 0 0 0 0 0 0 0 0 0 0 0
"posterior_cingulate_gyrus_left" 0.000602430482103941 0.000639214283914602 0.000585385175755648 0 0 0 0.000596271199480191 0 0.000623452756791873 0.00063900445131314 0.000564758436945484 0 0 0.000622472762608529 0 0.000607491943845302 0.000629768718219057 0 0 0 0.000591679355612821 0 0.000594034614838141 0.000615237534538624 0.000630739359085403 0.000548792042707297 0.000574337238196759 0.000587135782403063 0.000593441429263581 0.000589010849417483 0 0 0.000559366673202725 0.000574650218880575 0 0.000651737145642074 0.000643884725979461 0 0 0 0 0 0.000871447441938315 0 0 0 0 0 0 0 0.000635071150918395 0 0 0 0.000560390267099867 0.0008434378957056 0.000644999198024102 0 0 0 0.00059769551962202 0 0 0.000572094057794328 0 0 0 0
"precentral_gyrus_left" 0.000586000657434878 0.000566128997566176 0.000558554429987325 0 0 0.000606557931965492 0.000574841973066546 0.000585524592859456 0.000578883178663544 0.000583631379264871 0.000572096879142849 0.000603626160558156 0.000552089512323999 0.000591096216836837 0 0.000629126337054864 0.000659032631810816 0.000604819647215676 0 0 0.000609404697389319 0.000594034614838141 0 0.000579277337330929 0.000591912255117121 0.000552946357164055 0.000559519454995553 0.000563003978938713 0.000580984586895568 0.00056898424194019 0 0 0.000598573813389566 0.000601597941998232 0 0.00061075737178421 0.000610080829946875 0 0 0 0 0 0.000606043028843597 0 0 0 0 0 0 0 0.000619225490626687 0 0 0 0.000611627526105329 0.000616752305238802 0.000619531716078865 0.000586465462647152 0 0.000604044620816686 0.000608739171719139 0 0.000603420949717616 0.000605812487709569 0 0 0 0
"precuneus_left" 0.000605994688331156 0.000686199577557642 0.000570297239544675 0.00060487949430941 0 0.000691222880652255 0.000620361357958111 0.000629456599411259 0.0006164359558553 0.000633822809808154 0 0.000666186364773521 0 0.00065871792306637 0.000735721026810935 0.000584974884454339 0 0 0 0.000691552705997864 0.000624238509552435 0.000615237534538624 0.000579277337330929 0 0 0 0.000580693785420283 0.000617994134549776 0.000610989091533676 0.000596048188207272 0 0 0 0.000797068720246303 0 0.000641428264595458 0 0 0 0 0 0 0 0 0 0 0 0 0 0 0.000689481710887704 0 0 0 0 0 0 0.00106150093592693 0 0 0 0.00096142494211006 0 0 0 0 0 0
"rostral_anterior_cingulate_cortex_left" 0 0.000606454767586658 0.000585236327591534 0 0 0 0 0 0 0 0.000610559423628657 0 0.000663609421713333 0 0 0 0.000597018541035404 0.000598370826707258 0.000591123869303201 0 0.000586709495127408 0.000630739359085403 0.000591912255117121 0 0 0.000594515811330801 0.000588798023045596 0 0 0.000587520931103671 0 0 0 0.000605777130333492 0 0.000743214283014661 0.000616520161567806 0 0 0 0 0 0 0 0 0 0.000629576443876486 0 0 0 0.000615962512542405 0 0 0 0 0 0.000592313327057178 0 0.000902228644908098 0.000634044173729529 0.000607070904066535 0 0 0 0 0 0 0
"rostral_middle_frontal_gyrus_left" 0 0.000582111096708553 0.000582848839147084 0 0 0 0 0 0 0 0.000601668381835792 0 0.000637783721201147 0 0 0.000554087434351019 0.000583008632805812 0.000595806599563194 0.000589049044061935 0 0.000567654729259887 0.000548792042707297 0.000552946357164055 0 0.000594515811330801 0 0.000574857737938154 0 0 0.000568875385953675 0.000636153123393248 0 0 0.000569796764708818 0 0.00059696663240258 0.000599401318619955 0 0 0 0 0 0 0 0 0 0 0 0 0 0.000603545481187369 0 0.000591598205384881 0 0 0.000562618672267317 0.000603502736299476 0 0.000602196764303456 0.000598456952271271 0.000598547860198817 0 0 0.000597071458580131 0.000591694493321097 0 0 0.000609664427597457
"superior_frontal_gyrus_left" 0.000579737720008355 0.000580351156887599 0.000561308028607061 0 0 0 0.000577013444008531 0.000624684630157691 0.000583998883517961 0.000622042722165968 0.000561887686891701 0.000594791118820785 0.000593251215542041 0.000598302986428642 0 0.000572539153597612 0.000565316330911714 0.000566705784294374 0.000570642302621972 0 0.000561837151835577 0.000574337238196759 0.000559519454995553 0.000580693785420283 0.000588798023045596 0.000574857737938154 0 0.000571811482117718 0.000559661995101717 0.000557481385025867 0.000699598559557909 0 0.000569066741934412 0.000565717795935547 0 0.000609217346997651 0.000595683017117069 0 0 0 0.000594363824547982 0 0.00060353621403853 0 0.000591973633980381 0 0.000597992979681139 0 0 0.00103927626803924 0.000602513240965998 0 0 0 0.000597797863944964 0.000601530225269035 0.000607391774336157 0.00059951259420545 0.000609415523596217 0.000594005323907517 0.000606768438419711 0.00058982912847466 0.000594712623452343 0.000589445963164312 0.000797978126022871 0 0 0.000613748088457393
"superior_parietal_gyrus_left" 0.000606242972610203 0 0.000551012406552751 0.000611281990974899 0 0.000582522151256318 0.000558259194559982 0.000577320628032909 0.000589463371236403 0.000577699838260405 0 0.000705009722539064 0 0.000576364847615205 0.000587002594776898 0.000583734174131271 0 0 0 0.000717738703109164 0.000640163297021 0.000587135782403063 0.000563003978938713 0.000617994134549776 0 0 0.000571811482117718 0 0.000598085832353884 0.000575301423219796 0 0 0.000607598174674259 0.000615536875435906 0 0 0 0 0 0 0 0 0 0 0 0 0 0 0 0 0 0 0 0 0 0.000634042256700475 0 0 0 0 0 0 0 0 0 0 0 0
"superior_temporal_gyrus_left" 0.00062286426830119 0.000614018357879768 0.000567239917458435 0 0 0.000610948439609704 0.000628780379062838 0.000602705872152673 0.000606606481845497 0.000628464079996846 0 0.000696379881339616 0.000651046493468619 0.000634465205035955 0.00063267119356897 0.000594844739488277 0 0 0 0 0.000635006703555286 0.000593441429263581 0.000580984586895568 0.000610989091533676 0 0 0.000559661995101717 0.000598085832353884 0 0.000619195483820158 0 0.000680262823446549 0.000641100571732208 0.000659229503681483 0 0 0 0 0 0.000633781261585973 0 0 0 0 0 0 0 0 0 0 0 0 0 0 0 0 0 0 0 0 0 0 0 0 0 0 0 0
"supramarginal_gyrus_left" 0.000616506912527062 0.000549251389829092 0.00057484682149983 0 0 0.000648939215141023 0.00059159318527471 0.000634258896867679 0.000600764641429921 0.000636154539395285 0.00055900722728081 0.000628804721042701 0 0.000616738085894309 0.000682874931431384 0.000586019092095946 0.000581099147421649 0 0 0 0.00064548158238753 0.000589010849417483 0.00056898424194019 0.000596048188207272 0.000587520931103671 0.000568875385953675 0.000557481385025867 0.000575301423219796 0.000619195483820158 0 0 0 0.000619789327084866 0.000593025233617725 0 0 0 0 0 0 0 0 0 0 0 0 0 0 0 0 0.00060485644063553 0 0 0 0 0.000605322251688136 0.000608005024698361 0 0 0 0.000619535017975983 0 0 0.000605706340055758 0 0 0 0
"frontal_pole_left" 0 0 0 0 0 0 0 0 0 0 0.000642631365141829 0 0.000684312369509006 0 0 0 0 0 0 0 0 0 0 0 0 0.000636153123393248 0.000699598559557909 0 0 0 0 0 0 0 0 0 0 0 0 0 0 0 0 0 0 0 0 0 0 0 0 0 0 0 0 0 0 0 0 0 0.000481926714475672 0 0 0 0.000564122891701372 0 0 0
"temporal_pole_left" 0 0 0 0 0.000710734729283243 0.000665871908454187 0.000629541937496722 0.000648502013786905 0 0 0.000683797546121891 0 0.000675629259945853 0.00067444620531985 0 0 0 0 0 0 0 0 0 0 0 0 0 0 0.000680262823446549 0 0 0 0 0.000691385311863756 0 0 0 0 0 0 0 0 0 0 0 0 0 0 0 0 0 0 0 0 0 0 0 0 0 0 0 0 0 0 0 0 0 0
"transverse_temporal_gyrus_left" 0.00062694646757509 0.000562780416754988 0 0 0 0.000651886452181375 0.000638050099847215 0.000655115302152619 0 0.000676083691820108 0.00057290237607777 0.000688580479128369 0 0.000647023883456467 0.000667269440709618 0 0 0 0 0 0.000589460724752793 0.000559366673202725 0.000598573813389566 0 0 0 0.000569066741934412 0.000607598174674259 0.000641100571732208 0.000619789327084866 0 0 0 0.000663214406296616 0 0.000610741170017827 0 0 0 0 0 0 0 0 0 0 0 0 0 0 0.000618258444162946 0 0 0 0 0.000600786197386359 0 0 0 0 0 0 0 0 0 0 0 0
"insula_left" 0.000640723412909594 0.000559421708766716 0.00057175244475693 0 0.00070030469177312 0.000667324454472972 0.000659106044000172 0.000631580238039385 0.000750387462425702 0.000707779856009794 0.00064416778127928 0.000702987452487144 0.000721245377584207 0.000651045606869915 0.000692024628188567 0.000583820686581183 0.000575997400305361 0.000576762106732488 0.000575156361172862 0 0.000617685546631248 0.000574650218880575 0.000601597941998232 0.000797068720246303 0.000605777130333492 0.000569796764708818 0.000565717795935547 0.000615536875435906 0.000659229503681483 0.000593025233617725 0 0.000691385311863756 0.000663214406296616 0 0 0.000627206617958726 0.000609513732471881 0 0 0.000595501418600804 0 0 0.000673697014180397 0 0 0 0 0 0 0 0.000617309574582423 0 0 0 0.000595375968035027 0.000601460538933934 0.000612668427739449 0 0.000615956236698136 0.000611351695291748 0.000611236845646141 0 0 0 0 0 0 0.000616515030406824
"banks_superior_temporal_sulcus_right" 0 0 0 0 0 0 0 0 0 0 0 0 0 0 0 0 0 0 0 0 0 0 0 0 0 0 0 0 0 0 0 0 0 0 0 0 0 0 0 0.000656643550532837 0.000640294164120172 0.000608089712823225 0 0.000622702850730539 0 0.00075834767537631 0 0.000624216527355429 0 0.000582814947484093 0 0 0 0 0 0 0.000610404428832401 0.000593580811390183 0 0 0.000584513357467012 0.000682618797176447 0.000638134664806963 0.000525150799273765 0 0 0 0.00064869271353202
"caudal_anterior_cingulate_cortex_right" 0 0.000801353791065826 0.000611303241213123 0 0 0 0 0 0 0 0.000588971714690084 0 0.000607840619422648 0.00063790794071965 0 0 0.00062227252827837 0.000578817713687988 0.000582673046952465 0 0 0.000651737145642074 0.00061075737178421 0.000641428264595458 0.000743214283014661 0.00059696663240258 0.000609217346997651 0 0 0 0 0 0.000610741170017827 0.000627206617958726 0 0 0.000579319642474742 0 0 0 0.000563715543244052 0 0.000561558243475337 0 0.000584156032992626 0 0.000583054279861111 0 0 0.000574301878094458 0.000589328729476685 0.000576632219700616 0.000584428542726473 0 0.000552846249027276 0.000625312846795601 0.000567635619078375 0.000564954335438114 0.000590332832882081 0.000589805963236243 0.000584752556839223 0.000553702422858252 0.000569847482804343 0.000551952846205613 0.000577378717241304 0 0 0.00057776235274293
"caudal_middle_frontal_gyrus_right" 0 0.000603583410982421 0.000604740563409582 0 0 0 0 0 0 0 0.00059933047278512 0 0.000605095607054186 0 0 0 0.000608934148805878 0.000586884988294353 0.000594451479852618 0 0 0.000643884725979461 0.000610080829946875 0 0.000616520161567806 0.000599401318619955 0.000595683017117069 0 0 0 0 0 0 0.000609513732471881 0 0.000579319642474742 0 0 0 0 0.000581788059813357 0 0.000583339724700047 0.000628026866625952 0.000569324334743194 0.000638098326185817 0.000570865828956868 0.000591183408247807 0 0.000581244022928691 0.000584705649255919 0.000577031116183465 0.000561850851492526 0 0.000596335756999649 0.000573454944519546 0.000590209367719641 0.000584221841105716 0.000584898456975855 0.000570748725680026 0.000569742075426673 0.000564764049769116 0.000592892688896033 0.000590330376978366 0 0 0.000592733475013238 0.000578491038856355
"cuneus_right" 0 0 0 0.000654588902825382 0 0 0 0 0 0.000646874104519011 0 0 0 0 0 0 0 0 0 0.000643166671993586 0 0 0 0 0 0 0 0 0 0 0 0 0 0 0 0 0 0 0 0.000600818228199817 0.000603082703412286 0 0 0.000602388810738926 0 0.000632404249760016 0 0 0 0 0 0 0 0.000613766437678464 0 0 0 0.000587018210429267 0 0 0 0.000611698705612904 0.000628067905265974 0 0 0 0 0
"entorhinal_cortex_right" 0 0 0 0 0.000849287764600897 0 0 0 0 0 0 0 0 0 0 0 0 0 0 0 0 0 0 0 0 0 0 0 0 0 0 0 0 0 0 0 0 0 0 0.000856307526406879 0 0.000703623062960314 0.000950553873295524 0 0 0 0 0.000699722784726815 0.000802719008784174 0 0 0 0 0 0 0 0 0 0 0 0 0 0.00070082146954764 0 0 0.000694558777933062 0 0.000753001956651099
"fusiform_gyrus_right" 0 0 0 0 0 0.000590253949347331 0 0 0 0 0 0.00067983870144392 0 0 0 0 0 0 0 0 0 0 0 0 0 0 0 0 0.000633781261585973 0 0 0 0 0.000595501418600804 0.000656643550532837 0 0 0.000600818228199817 0.000856307526406879 0 0.000600438035808142 0.000629284679730204 0 0.000584848513063681 0 0.000617329804388006 0 0.000615005176205614 0.000673449232180743 0.000568296337651473 0.000642278620416301 0 0 0.000607130822014902 0.000570415976337202 0.000594917008040798 0.000566261453345385 0.000597695389906979 0 0 0.000576634366065487 0.000605522062158817 0.000685797332183798 0.000599377596052247 0 0.000690669784936247 0 0.000743768487960673
"inferior_parietal_gyrus_right" 0 0 0.000596278111565239 0 0 0 0 0 0 0 0 0 0 0 0 0 0 0 0 0 0 0 0 0 0 0 0.000594363824547982 0 0 0 0 0 0 0 0.000640294164120172 0.000563715543244052 0.000581788059813357 0.000603082703412286 0 0.000600438035808142 0 0.000591915099701422 0.000704276327017861 0.000597732952282337 0 0.000639401173173325 0 0.000632126753528818 0.000666708164938227 0.000561718652380692 0.000601342737183914 0 0 0.000636146435941582 0.00056170573597791 0.000584002005788852 0.000562075862444175 0.000594828303748749 0 0 0.000566431943291696 0.000586755799571429 0.000644433202175828 0.000614533476686924 0 0 0.000569009686218769 0.000652037055597108
"inferior_temporal_gyrus_right" 0 0 0 0 0 0 0 0 0 0 0 0 0 0 0 0 0 0 0 0 0 0 0 0 0 0 0 0 0 0 0 0 0 0 0.000608089712823225 0 0 0 0.000703623062960314 0.000629284679730204 0.000591915099701422 0 0.000612196679435888 0.000589235095592495 0 0.000600611467680507 0 0.000606912255298461 0 0.000574546518641564 0 0 0 0.000589752197498426 0.000599483396258446 0.000600891602631212 0.000579791474915103 0.00059065388036837 0 0 0 0.000590574565094243 0.000642013323260101 0.000611600874379549 0 0.000660800497078644 0 0.000683561714150521
"cingulate_gyrus_isthmus_right" 0 0 0.000610997204726125 0 0 0 0.000927863543864092 0 0.000805841981534147 0 0 0 0 0 0 0 0 0 0 0 0 0.000871447441938315 0.000606043028843597 0 0 0 0.00060353621403853 0 0 0 0 0 0 0.000673697014180397 0 0.000561558243475337 0.000583339724700047 0 0.000950553873295524 0 0.000704276327017861 0.000612196679435888 0 0.000657359499987386 0 0.000762864983172993 0 0.000639254555562877 0 0.000583089854403465 0.000593790002742479 0 0 0 0.000618231389125459 0.000591307363090857 0.000586067988032448 0.000611166048229054 0.000569558090866049 0.000591957986378488 0.000570649898204849 0.00061454964042311 0.000633855678958839 0.000594678940397703 0 0 0.000585825551473531 0.000589250391740582
"lateral_occipital_cortex_right" 0 0 0 0.000644486179983688 0 0.000618701159730064 0 0 0 0 0 0.0008745098819842 0 0 0 0 0 0 0 0 0 0 0 0 0 0 0 0 0 0 0 0 0 0 0.000622702850730539 0 0.000628026866625952 0.000602388810738926 0 0.000584848513063681 0.000597732952282337 0.000589235095592495 0.000657359499987386 0 0 0.000650539287334569 0 0.000612289736616685 0 0.00057228764201067 0 0 0 0.000648267216294513 0.000645917040742954 0 0.000571421516308324 0.000601370156674069 0 0 0.000604625565264686 0.000579081322224608 0.000643371277226509 0.000638127113187931 0 0 0 0.000616134562265805
"lateral_orbitofrontal_cortex_right" 0 0 0.0006019627615158 0 0 0 0 0 0 0 0.000599505632362262 0 0.000597224997220004 0 0 0 0.000602162943220733 0 0 0 0 0 0 0 0 0 0.000591973633980381 0 0 0 0 0 0 0 0 0.000584156032992626 0.000569324334743194 0 0 0 0 0 0 0 0 0 0.000605616152615722 0 0 0 0.000579290151519361 0.000614385000451971 0.000591923622745584 0 0.000587229044984418 0 0.00057926253551904 0 0.000603039288672519 0.000593842332757423 0.000569862260946146 0 0.000660529630825043 0 0.000698053804278055 0.000796565036770333 0 0.000676015259636577
"lingual_gyrus_right" 0 0 0 0 0 0.000710996206076273 0 0 0 0 0 0.00073155512617649 0 0 0 0 0 0 0 0 0 0 0 0 0 0 0 0 0 0 0 0 0 0 0.00075834767537631 0 0.000638098326185817 0.000632404249760016 0 0.000617329804388006 0.000639401173173325 0.000600611467680507 0.000762864983172993 0.000650539287334569 0 0 0 0.000647670187670206 0.000645230210882268 0.00056227986810589 0 0 0 0.000626722425127076 0.000719338534326871 0.000626810863250155 0.000573543355149886 0.000649620736675156 0 0 0.000570658574313662 0.000628192875380815 0.000722336278993929 0.000641223307011319 0 0 0 0.000735676238331914
"medial_orbitofrontal_gyrus_right" 0 0 0.000598635723834952 0 0 0 0 0 0 0 0.000611732929026472 0 0.000739259853768146 0 0 0 0.000597189207602756 0 0 0 0 0 0 0 0.000629576443876486 0 0.000597992979681139 0 0 0 0 0 0 0 0 0.000583054279861111 0.000570865828956868 0 0 0 0 0 0 0 0.000605616152615722 0 0 0 0 0 0.000581185723016497 0.000590112571538721 0.000580613003882478 0 0.000589882916859056 0 0.000578733799722592 0 0.000647216820795696 0.000592682140817893 0.000571706739578045 0 0 0 0.00061115329910011 0 0 0.000585491699618596
"middle_temporal_gyrus_right" 0 0 0 0 0 0 0 0 0 0 0 0 0 0 0 0 0 0 0 0 0 0 0 0 0 0 0 0 0 0 0 0 0 0 0.000624216527355429 0 0.000591183408247807 0 0.000699722784726815 0.000615005176205614 0.000632126753528818 0.000606912255298461 0.000639254555562877 0.000612289736616685 0 0.000647670187670206 0 0 0 0.000594552180432349 0.000619775207896406 0 0 0 0.000587792982229071 0.000613078636408046 0.000591852739136801 0.000596701678686421 0 0 0.000591095284064544 0.000622953495653935 0.000612067390928424 0.000613364823561212 0 0 0 0.000632416926393076
"parahippocampal_gyrus_right" 0 0 0 0 0 0 0 0 0 0 0 0 0 0 0 0 0 0 0 0 0 0 0 0 0 0 0 0 0 0 0 0 0 0 0 0 0 0 0.000802719008784174 0.000673449232180743 0.000666708164938227 0 0 0 0 0.000645230210882268 0 0 0 0 0 0 0 0 0 0 0 0 0 0 0 0 0.000672005250143657 0 0 0.000728041330757446 0 0.000771901315550167
"paracentral_gyrus_right" 0 0 0.000596760588547399 0 0 0 0 0 0 0 0 0 0 0 0 0 0 0 0 0 0 0 0 0 0 0 0.00103927626803924 0 0 0 0 0 0 0 0.000582814947484093 0.000574301878094458 0.000581244022928691 0 0 0.000568296337651473 0.000561718652380692 0.000574546518641564 0.000583089854403465 0.00057228764201067 0 0.00056227986810589 0 0.000594552180432349 0 0 0.000574961136252221 0 0 0 0.000612083272188294 0.000587872679481355 0.000587695976927171 0.000578672280256454 0 0 0.000571798842560182 0.000575079669489731 0.0005845656556187 0.00057828200418015 0 0 0 0.000624528792720561
"inferior_frontal_gyrus_pars_opercularis_right" 0 0.000611146783774287 0.000613522068262672 0 0 0 0 0 0 0 0.000609908803270006 0 0 0 0 0 0.000610111062401676 0 0.00059707055912284 0 0.000624903614152788 0.000635071150918395 0.000619225490626687 0.000689481710887704 0.000615962512542405 0.000603545481187369 0.000602513240965998 0 0 0.00060485644063553 0 0 0.000618258444162946 0.000617309574582423 0 0.000589328729476685 0.000584705649255919 0 0 0.000642278620416301 0.000601342737183914 0 0.000593790002742479 0 0.000579290151519361 0 0.000581185723016497 0.000619775207896406 0 0.000574961136252221 0 0.000577913013087606 0.000582026378848955 0 0.000605197456316708 0.000590173258199814 0.000637735390471488 0.000592395161536967 0.000591324598600169 0.000583780902276613 0.000566898979862704 0.000575047314859646 0.000597894129338079 0.000585609459460828 0 0 0.000587401954475149 0.000574047973687882
"inferior_frontal_gyrus_pars_orbitalis_right" 0 0 0.000581858735934327 0 0 0 0 0 0 0 0 0 0 0 0 0 0 0 0 0 0 0 0 0 0 0 0 0 0 0 0 0 0 0 0 0.000576632219700616 0.000577031116183465 0 0 0 0 0 0 0 0.000614385000451971 0 0.000590112571538721 0 0 0 0.000577913013087606 0 0.000594583782905667 0 0.000585126441109156 0 0.000578850035961628 0 0.00057906378032978 0.000623699568892655 0.000563389630763647 0 0 0 0 0 0 0.000580077191577899
"inferior_frontal_gyrus_pars_triangularis_right" 0 0 0.000598543258035945 0 0 0 0 0 0 0 0 0 0 0 0 0 0.000598206923293669 0 0 0 0 0 0 0 0 0.000591598205384881 0 0 0 0 0 0 0 0 0 0.000584428542726473 0.000561850851492526 0 0 0 0 0 0 0 0.000591923622745584 0 0.000580613003882478 0 0 0 0.000582026378848955 0.000594583782905667 0 0 0.000575452244219655 0 0.000563780629971361 0 0.000585654375016856 0.000582769050234988 0.000564709483961306 0 0.000590487324140925 0 0 0 0 0.000565797960495006
"pericalcarine_cortex_right" 0 0 0 0.000649573811050693 0 0 0 0 0 0 0 0.000686486991537096 0 0 0 0 0 0 0 0.000733604558955049 0 0 0 0 0 0 0 0 0 0 0 0 0 0 0 0 0 0.000613766437678464 0 0.000607130822014902 0.000636146435941582 0.000589752197498426 0 0.000648267216294513 0 0.000626722425127076 0 0 0 0 0 0 0 0 0.000584088626051843 0 0 0.000614673407007516 0 0 0 0.000596927516998266 0.000682133486462457 0.000626716829005409 0 0 0 0
"postcentral_gyrus_right" 0 0 0.000604926257691225 0 0 0 0 0 0 0 0.0006068163210605 0 0 0 0 0 0.000622267071153304 0 0 0 0 0.000560390267099867 0.000611627526105329 0 0 0 0.000597797863944964 0 0 0 0 0 0 0.000595375968035027 0 0.000552846249027276 0.000596335756999649 0 0 0.000570415976337202 0.00056170573597791 0.000599483396258446 0.000618231389125459 0.000645917040742954 0.000587229044984418 0.000719338534326871 0.000589882916859056 0.000587792982229071 0 0.000612083272188294 0.000605197456316708 0.000585126441109156 0.000575452244219655 0.000584088626051843 0 0.00055802024107204 0.000625412436925686 0.000585310046597546 0.000593892394648176 0.000585348398254269 0.000551144206098806 0.000598936804871296 0.000605322430602874 0.000594642284934634 0 0 0.000599492202725057 0.000587562982810921
"posterior_cingulate_gyrus_right" 0.000625122902419934 0.000729087486411309 0.000612742663582126 0 0 0 0 0 0.000647454409640255 0.000651527577967523 0.000566183316072556 0 0 0 0 0 0 0 0 0 0.000617477411087307 0.0008434378957056 0.000616752305238802 0 0 0.000562618672267317 0.000601530225269035 0.000634042256700475 0 0.000605322251688136 0 0 0.000600786197386359 0.000601460538933934 0 0.000625312846795601 0.000573454944519546 0 0 0.000594917008040798 0.000584002005788852 0.000600891602631212 0.000591307363090857 0 0 0.000626810863250155 0 0.000613078636408046 0 0.000587872679481355 0.000590173258199814 0 0 0 0.00055802024107204 0 0.000579005089384226 0.000587169419472973 0.000592417345166018 0.000543794566379168 0.000571482896662953 0.000571043326540945 0.000576627489156028 0.000584305101898465 0 0 0.000574233653376432 0.000585977299879795
"precentral_gyrus_right" 0 0.000597384586735505 0.000612965405920177 0 0 0 0 0 0 0 0.000610592530727801 0 0 0 0 0 0.000615465881093064 0 0 0 0.0006143768966871 0.000644999198024102 0.000619531716078865 0 0.000592313327057178 0.000603502736299476 0.000607391774336157 0 0 0.000608005024698361 0 0 0 0.000612668427739449 0.000610404428832401 0.000567635619078375 0.000590209367719641 0 0 0.000566261453345385 0.000562075862444175 0.000579791474915103 0.000586067988032448 0.000571421516308324 0.00057926253551904 0.000573543355149886 0.000578733799722592 0.000591852739136801 0 0.000587695976927171 0.000637735390471488 0.000578850035961628 0.000563780629971361 0 0.000625412436925686 0.000579005089384226 0 0.000574403073911797 0.000586565192196053 0.000580712660715874 0.000565435645673607 0.000569933553257433 0.000586789330218344 0.000590223318530435 0.000573357975425814 0 0.00059400681911285 0.000581777958679969
"precuneus_right" 0 0 0.000599833721363298 0.0006418556752881 0 0 0 0 0 0 0 0 0 0 0 0 0 0 0 0 0 0 0.000586465462647152 0.00106150093592693 0 0 0.00059951259420545 0 0 0 0 0 0 0 0.000593580811390183 0.000564954335438114 0.000584221841105716 0.000587018210429267 0 0.000597695389906979 0.000594828303748749 0.00059065388036837 0.000611166048229054 0.000601370156674069 0 0.000649620736675156 0 0.000596701678686421 0 0.000578672280256454 0.000592395161536967 0 0 0.000614673407007516 0.000585310046597546 0.000587169419472973 0.000574403073911797 0 0 0 0.000564445621100214 0.000603231415646435 0.00063320252583884 0.000590753306548558 0 0 0.000633378851002881 0.000730440808656158
"rostral_anterior_cingulate_cortex_right" 0 0.000602835017380026 0.000616956732428452 0 0 0 0 0 0 0 0.000584552641733039 0 0.000780865742889247 0 0 0 0.00061089994632876 0 0 0 0 0 0 0 0.000902228644908098 0.000602196764303456 0.000609415523596217 0 0 0 0 0 0 0.000615956236698136 0 0.000590332832882081 0.000584898456975855 0 0 0 0 0 0.000569558090866049 0 0.000603039288672519 0 0.000647216820795696 0 0 0 0.000591324598600169 0.00057906378032978 0.000585654375016856 0 0.000593892394648176 0.000592417345166018 0.000586565192196053 0 0 0.000589781727174646 0.000584733090893553 0 0 0.00058869790620087 0 0 0 0.000596607389618392
"rostral_middle_frontal_gyrus_right" 0 0.000608799710605218 0.000602503442275624 0 0 0 0 0 0 0 0.000596138737931777 0 0.000599547531034635 0 0 0 0.000605453154139293 0 0 0 0 0 0.000604044620816686 0 0.000634044173729529 0.000598456952271271 0.000594005323907517 0 0 0 0 0 0 0.000611351695291748 0 0.000589805963236243 0.000570748725680026 0 0 0 0 0 0.000591957986378488 0 0.000593842332757423 0 0.000592682140817893 0 0 0 0.000583780902276613 0.000623699568892655 0.000582769050234988 0 0.000585348398254269 0.000543794566379168 0.000580712660715874 0 0.000589781727174646 0 0.000572748107176877 0.000574126254913718 0.000575380003793493 0.000583173204918936 0.000641660307208492 0 0.000561910741644219 0.000586971768066077
"superior_frontal_gyrus_right" 0 0.000612092982005214 0.00060655552465678 0 0 0 0 0 0 0 0.000599716343804652 0 0.000608393635725734 0 0 0 0.000605347220144682 0 0.000593124502562028 0 0 0.00059769551962202 0.000608739171719139 0 0.000607070904066535 0.000598547860198817 0.000606768438419711 0 0 0.000619535017975983 0.000481926714475672 0 0 0.000611236845646141 0.000584513357467012 0.000584752556839223 0.000569742075426673 0 0 0.000576634366065487 0.000566431943291696 0 0.000570649898204849 0.000604625565264686 0.000569862260946146 0.000570658574313662 0.000571706739578045 0.000591095284064544 0 0.000571798842560182 0.000566898979862704 0.000563389630763647 0.000564709483961306 0 0.000551144206098806 0.000571482896662953 0.000565435645673607 0.000564445621100214 0.000584733090893553 0.000572748107176877 0 0.000560113681510223 0.000568207668613224 0.000559413630225288 0.000653177814836532 0 0 0.000564623467251525
"superior_parietal_gyrus_right" 0 0.000581839808473024 0.000593755335215451 0.000639730342707689 0 0 0 0 0 0 0 0 0 0 0 0 0 0 0 0 0 0 0 0.00096142494211006 0 0 0.00058982912847466 0 0 0 0 0 0 0 0.000682618797176447 0.000553702422858252 0.000564764049769116 0.000611698705612904 0 0.000605522062158817 0.000586755799571429 0.000590574565094243 0.00061454964042311 0.000579081322224608 0 0.000628192875380815 0 0.000622953495653935 0 0.000575079669489731 0.000575047314859646 0 0 0.000596927516998266 0.000598936804871296 0.000571043326540945 0.000569933553257433 0.000603231415646435 0 0.000574126254913718 0.000560113681510223 0 0.00066425112314547 0.000593770254715041 0 0 0.00057135658561239 0.000583996021824102
"superior_temporal_gyrus_right" 0 0 0.00060546584823272 0 0 0 0 0 0 0 0.000608115444933094 0 0 0 0 0 0 0 0 0 0 0 0.000603420949717616 0 0 0 0.000594712623452343 0 0 0 0 0 0 0 0.000638134664806963 0.000569847482804343 0.000592892688896033 0.000628067905265974 0.00070082146954764 0.000685797332183798 0.000644433202175828 0.000642013323260101 0.000633855678958839 0.000643371277226509 0.000660529630825043 0.000722336278993929 0 0.000612067390928424 0.000672005250143657 0.0005845656556187 0.000597894129338079 0 0.000590487324140925 0.000682133486462457 0.000605322430602874 0.000576627489156028 0.000586789330218344 0.00063320252583884 0 0.000575380003793493 0.000568207668613224 0.00066425112314547 0 0.000643251031068881 0 0.000712450203012847 0.000683073309409003 0.000674270964658777
"supramarginal_gyrus_right" 0 0 0.000602345469542578 0 0 0 0 0 0 0 0 0 0 0 0 0 0 0 0 0 0 0.000572094057794328 0.000605812487709569 0 0 0.000597071458580131 0.000589445963164312 0 0 0.000605706340055758 0 0 0 0 0.000525150799273765 0.000551952846205613 0.000590330376978366 0 0 0.000599377596052247 0.000614533476686924 0.000611600874379549 0.000594678940397703 0.000638127113187931 0 0.000641223307011319 0 0.000613364823561212 0 0.00057828200418015 0.000585609459460828 0 0 0.000626716829005409 0.000594642284934634 0.000584305101898465 0.000590223318530435 0.000590753306548558 0.00058869790620087 0.000583173204918936 0.000559413630225288 0.000593770254715041 0.000643251031068881 0 0 0 0.000601417569438399 0.000576147061139058
"frontal_pole_right" 0 0 0 0 0 0 0 0 0 0 0 0 0 0 0 0 0 0 0 0 0 0 0 0 0 0.000591694493321097 0.000797978126022871 0 0 0 0.000564122891701372 0 0 0 0 0.000577378717241304 0 0 0 0 0 0 0 0 0.000698053804278055 0 0.00061115329910011 0 0 0 0 0 0 0 0 0 0.000573357975425814 0 0 0.000641660307208492 0.000653177814836532 0 0 0 0 0 0 0
"temporal_pole_right" 0 0 0 0 0 0 0 0 0 0 0 0 0 0 0 0 0 0 0 0 0 0 0 0 0 0 0 0 0 0 0 0 0 0 0 0 0 0 0.000694558777933062 0.000690669784936247 0 0.000660800497078644 0 0 0.000796565036770333 0 0 0 0.000728041330757446 0 0 0 0 0 0 0 0 0 0 0 0 0 0.000712450203012847 0 0 0 0 0.000696147682457937
"transverse_temporal_gyrus_right" 0 0 0 0 0 0 0 0 0 0 0 0 0 0 0 0 0 0 0 0 0 0 0 0 0 0 0 0 0 0 0 0 0 0 0 0 0.000592733475013238 0 0 0 0.000569009686218769 0 0.000585825551473531 0 0 0 0 0 0 0 0.000587401954475149 0 0 0 0.000599492202725057 0.000574233653376432 0.00059400681911285 0.000633378851002881 0 0.000561910741644219 0 0.00057135658561239 0.000683073309409003 0.000601417569438399 0 0 0 0.000683966502203457
"insula_right" 0 0.0005905181170678 0.000617155017875061 0 0 0 0 0 0 0 0.00060913808342727 0 0.000765320489423565 0 0 0 0.000608620478434132 0 0 0 0 0 0 0 0 0.000609664427597457 0.000613748088457393 0 0 0 0 0 0 0.000616515030406824 0.00064869271353202 0.00057776235274293 0.000578491038856355 0 0.000753001956651099 0.000743768487960673 0.000652037055597108 0.000683561714150521 0.000589250391740582 0.000616134562265805 0.000676015259636577 0.000735676238331914 0.000585491699618596 0.000632416926393076 0.000771901315550167 0.000624528792720561 0.000574047973687882 0.000580077191577899 0.000565797960495006 0 0.000587562982810921 0.000585977299879795 0.000581777958679969 0.000730440808656158 0.000596607389618392 0.000586971768066077 0.000564623467251525 0.000583996021824102 0.000674270964658777 0.000576147061139058 0 0.000696147682457937 0.000683966502203457 0
