# Supplementary material for: NODDI and Tensor-Based Microstructural Indices as Predictors of Functional Connectivity
Source: PLoS One. 2016 Apr 14;11(4):e0153404. doi: 10.1371/journal.pone.0153404 (PMC4831788; doi:10.1371/journal.pone.0153404)
Supplement: S1 Data — a) Functional connectivity matrices, both fMRI and EEG connectomes across all subjects, in the form of precision matrices and b) structural brain connectivity matrices across all subjects and microstructural indices. Columns and rows are named according to the corresponding brain region that represent. (ZIP) [file pone.0153404.s001.zip › DATA/DWI/39_WODI_68.txt]

"banks_superior_temporal_sulcus_left" "caudal_anterior_cingulate_cortex_left" "caudal_middle_frontal_gyrus_left" "cuneus_left" "entorhinal_cortex_left" "fusiform_gyrus_left" "inferior_parietal_gyrus_left" "inferior_temporal_gyrus_left" "cingulate_gyrus_isthmus_left" "lateral_occipital_cortex_left" "lateral_orbitofrontal_cortex_left" "lingual_gyrus_left" "medial_orbitofrontal_gyrus_left" "middle_temporal_gyrus_left" "parahippocampal_gyrus_left" "paracentral_gyrus_left" "inferior_frontal_gyrus_pars_opercularis_left" "inferior_frontal_gyrus_pars_orbitalis_left" "inferior_frontal_gyrus_pars_triangularis_left" "pericalcarine_cortex_left" "postcentral_gyrus_left" "posterior_cingulate_gyrus_left" "precentral_gyrus_left" "precuneus_left" "rostral_anterior_cingulate_cortex_left" "rostral_middle_frontal_gyrus_left" "superior_frontal_gyrus_left" "superior_parietal_gyrus_left" "superior_temporal_gyrus_left" "supramarginal_gyrus_left" "frontal_pole_left" "temporal_pole_left" "transverse_temporal_gyrus_left" "insula_left" "banks_superior_temporal_sulcus_right" "caudal_anterior_cingulate_cortex_right" "caudal_middle_frontal_gyrus_right" "cuneus_right" "entorhinal_cortex_right" "fusiform_gyrus_right" "inferior_parietal_gyrus_right" "inferior_temporal_gyrus_right" "cingulate_gyrus_isthmus_right" "lateral_occipital_cortex_right" "lateral_orbitofrontal_cortex_right" "lingual_gyrus_right" "medial_orbitofrontal_gyrus_right" "middle_temporal_gyrus_right" "parahippocampal_gyrus_right" "paracentral_gyrus_right" "inferior_frontal_gyrus_pars_opercularis_right" "inferior_frontal_gyrus_pars_orbitalis_right" "inferior_frontal_gyrus_pars_triangularis_right" "pericalcarine_cortex_right" "postcentral_gyrus_right" "posterior_cingulate_gyrus_right" "precentral_gyrus_right" "precuneus_right" "rostral_anterior_cingulate_cortex_right" "rostral_middle_frontal_gyrus_right" "superior_frontal_gyrus_right" "superior_parietal_gyrus_right" "superior_temporal_gyrus_right" "supramarginal_gyrus_right" "frontal_pole_right" "temporal_pole_right" "transverse_temporal_gyrus_right" "insula_right"
"banks_superior_temporal_sulcus_left" 0 0 0.25443286778327 0 0 0.239615524765643 0.315220863241118 0.301120299522197 0.243568583171971 0.246006632048324 0 0.275047527564549 0 0.322259051822343 0.215206289595231 0.275460714504951 0 0 0 0 0.266800234087892 0.271044287168549 0.280627714287139 0.258447087386949 0 0 0.266894071019604 0.277669600959598 0.272367283526317 0.291786204826065 0 0 0.290073652351521 0.253422113240968 0 0 0 0 0 0 0 0 0 0 0 0 0 0 0 0 0 0 0 0 0 0.195818073381494 0 0 0 0 0 0 0 0 0 0 0 0
"caudal_anterior_cingulate_cortex_left" 0 0 0.242686542760768 0 0 0 0 0 0 0 0.235782982011384 0 0.251762995215913 0 0 0.25603249085354 0.240243767844623 0.24223996259001 0.28989847464648 0 0.306576520658117 0.16391679077698 0.277334008438525 0.274372708248985 0.231606774203049 0.239163486917937 0.211152980550268 0 0.296410812666662 0.287368088470232 0 0 0.237055335906715 0.226971102075478 0 0.114253691820452 0.196353747248832 0 0 0 0 0 0 0 0 0 0 0 0 0 0.196597327144229 0 0 0 0 0.134640205352138 0.246972892574757 0 0.236931678364053 0.199605799686408 0.191023653683172 0.27153019517135 0 0 0 0 0 0.249566696104755
"caudal_middle_frontal_gyrus_left" 0.25443286778327 0.242686542760768 0 0 0 0.221751456490534 0.28794164259407 0 0.277710914752271 0.251910137345404 0.31404164615837 0 0.315094266780746 0.261933931645956 0 0.277761389886007 0.313596230592337 0.292007302756985 0.325261939124339 0 0.279083300158328 0.242316602064777 0.345887442542087 0.311278031709997 0.25949852151081 0.318558897843891 0.310263276058887 0.328805070162577 0.29898199925926 0.272540676870785 0 0 0 0.288106580159859 0 0.201983410495624 0.216372064758444 0 0 0 0.242883225698567 0 0.225057087042076 0 0.23157490368374 0 0.229594297510469 0 0 0.259531993267492 0.208012800751301 0.259245624458582 0.235226768792801 0 0.237390331788003 0.175482255145535 0.224863344916175 0.25279484405412 0.219635405543299 0.22532401173656 0.18532286077558 0.247349007115236 0.227368505911451 0.235714565772343 0 0 0 0.245684482389517
"cuneus_left" 0 0 0 0 0 0.311441151604887 0.304919240021284 0 0.243204322401277 0.399254909640013 0 0.320026890661709 0 0.333848264178612 0 0 0 0 0 0.366569572134382 0 0 0 0.295770201071333 0 0 0 0.357447359509861 0 0 0 0 0 0 0 0 0 0.53227215189947 0 0 0 0 0 0.483319740144729 0 0 0 0 0 0 0 0 0 0.532715369231663 0 0 0 0.48731286330282 0 0 0 0.452884101913543 0 0 0 0 0 0
"entorhinal_cortex_left" 0 0 0 0 0 0.363318105835182 0 0.337224280917377 0 0 0 0 0 0.304517510195636 0.318485217473757 0 0 0 0 0 0 0 0 0 0 0 0 0 0 0 0 0.283919117601533 0 0.348341642227038 0 0 0 0 0.445680729111719 0 0 0 0 0 0 0 0 0 0 0 0 0 0 0 0 0 0 0 0 0 0 0 0 0 0 0 0 0
"fusiform_gyrus_left" 0.239615524765643 0 0.221751456490534 0.311441151604887 0.363318105835182 0 0.313511115044628 0.30726602692042 0.266055218098264 0.278165190670627 0 0.377183386985102 0.225655293871005 0.266989689129432 0.406792691612422 0.277182363544355 0 0 0 0.273669690349146 0 0 0.272333896007994 0.286777210544772 0 0 0 0.282760685566205 0.237469074270929 0.22726033080297 0 0.280488510076611 0.217459302432779 0.264318959547474 0 0 0 0 0 0.372112912886014 0 0 0 0.412413471395913 0 0.467795966617871 0 0 0 0 0 0 0 0 0 0 0 0 0 0 0 0 0 0 0 0 0 0
"inferior_parietal_gyrus_left" 0.315220863241118 0 0.28794164259407 0.304919240021284 0 0.313511115044628 0 0.320516495907662 0.301586634993923 0.313725171563628 0 0.305998102587865 0.237707611351435 0.277895078573482 0.230776353021123 0.287503526540063 0 0 0 0.301263309668139 0.286599244141023 0.269979865340387 0.271199328095992 0.277928407074674 0 0 0.259282053323219 0.278534544523966 0.242464965365449 0.307576265626727 0 0.226135353489479 0.211238443871973 0.205003840288201 0 0 0 0 0 0 0 0 0.2686882626897 0 0 0 0 0 0 0 0 0 0 0 0 0 0 0 0 0 0 0 0 0 0 0 0 0
"inferior_temporal_gyrus_left" 0.301120299522197 0 0 0 0.337224280917377 0.30726602692042 0.320516495907662 0 0.320185001069015 0.362489315156175 0 0.270963465817092 0.241437489494191 0.32582791210817 0.260115344930439 0 0 0 0 0 0.248643314075517 0 0.271414114408902 0.255881678338148 0 0 0.23982048185017 0.281340076599767 0.255312059547364 0.233344011222814 0 0.254209274589852 0.204279765059807 0.259719724631432 0 0 0 0 0 0 0 0 0 0 0 0 0 0 0 0 0 0 0 0 0 0 0 0 0 0 0 0 0 0 0 0 0 0
"cingulate_gyrus_isthmus_left" 0.243568583171971 0 0.277710914752271 0.243204322401277 0 0.266055218098264 0.301586634993923 0.320185001069015 0 0.258699361129607 0 0.34896266569636 0 0.248263615475675 0.491982129004083 0.274240771428673 0 0 0 0 0.290304222900806 0.241987550776584 0.279317157087033 0.343197323540382 0 0 0.251739099862753 0.29872741141751 0.23825473760055 0.294883045498441 0 0 0 0.300283009237659 0 0 0 0 0 0 0 0 0.28185767947475 0 0 0 0 0 0 0 0 0 0 0 0 0.213823287668286 0 0 0 0 0 0 0 0 0 0 0 0
"lateral_occipital_cortex_left" 0.246006632048324 0 0.251910137345404 0.399254909640013 0 0.278165190670627 0.313725171563628 0.362489315156175 0.258699361129607 0 0 0.306387524295235 0 0.27922872929015 0.238465258360815 0.264435879637563 0 0 0 0.35378167550385 0.247092365454097 0.242857106338382 0.265689017514695 0.267237166102076 0 0 0.250728699450001 0.27633399536178 0.223413356963426 0.265095866126768 0 0 0.193415696327565 0.201144010342311 0 0 0 0.479041924370709 0 0 0 0 0 0 0 0 0 0 0 0 0 0 0 0 0 0.204551988773478 0 0 0 0 0 0 0 0 0 0 0 0
"lateral_orbitofrontal_cortex_left" 0 0.235782982011384 0.31404164615837 0 0 0 0 0 0 0 0 0 0.34385878117736 0 0 0 0.295306979895567 0.36574309151433 0.35019071458279 0 0 0.258885020059181 0.311162053020384 0 0.305874446823057 0.326630179926272 0.246425992080245 0 0 0.309128293768758 0.486224778010134 0.249941315356029 0.290669363500011 0.338574150347861 0 0.22564900570657 0.218031875001278 0 0 0 0 0 0 0 0.219754245686265 0 0.262146722264816 0 0 0 0.210566828003913 0 0 0 0.242677082372647 0.246773938560883 0.219439821928644 0 0.214165490114084 0.225719807330265 0.22376088930105 0 0.249877494161645 0 0 0 0 0.239286269564097
"lingual_gyrus_left" 0.275047527564549 0 0 0.320026890661709 0 0.377183386985102 0.305998102587865 0.270963465817092 0.34896266569636 0.306387524295235 0 0 0 0.22962286821894 0.511196641829083 0.257841332582598 0 0 0 0.341803132149306 0 0 0.277600394636695 0.280430971679762 0 0 0.296941372312314 0.292886439402391 0.16751028248991 0.320575651161317 0 0 0.171402696322651 0.171587798232322 0 0 0 0 0 0.479346786082692 0 0 0 0.467101761088104 0 0.511294548002649 0 0 0 0 0 0 0 0.467410096841497 0 0 0 0 0 0 0 0 0 0 0 0 0 0
"medial_orbitofrontal_gyrus_left" 0 0.251762995215913 0.315094266780746 0 0 0.225655293871005 0.237707611351435 0.241437489494191 0 0 0.34385878117736 0 0 0.233696867145873 0.293883763105552 0 0.302558537053746 0.32134738340764 0.31933646383161 0 0 0 0.330375668978327 0 0.437688646221645 0.358029072883153 0.297103398646364 0 0.210989861516229 0 0.415228152920814 0.223248189590877 0 0.290159800337244 0 0.231923024542792 0.217433145720223 0 0 0 0 0 0 0 0.421045172463148 0 0.54043748700926 0 0 0 0 0 0 0 0 0 0 0 0.306183678194211 0.258243312403463 0.225802485779382 0 0 0 0 0 0 0.390556961537833
"middle_temporal_gyrus_left" 0.322259051822343 0 0.261933931645956 0.333848264178612 0.304517510195636 0.266989689129432 0.277895078573482 0.32582791210817 0.248263615475675 0.27922872929015 0 0.22962286821894 0.233696867145873 0 0.237881736636626 0.256148320506618 0 0 0 0 0.251922951023698 0.235439138312599 0.265822993521748 0.255103572581069 0 0 0.253973482646576 0.26254208507043 0.270951603422623 0.245534194376208 0 0.283212347161921 0.206228191158887 0.239186181871419 0 0.224844886860719 0 0 0 0 0 0 0 0 0 0 0 0 0 0 0 0 0 0 0 0 0 0 0 0 0 0 0 0 0 0 0 0
"parahippocampal_gyrus_left" 0.215206289595231 0 0 0 0.318485217473757 0.406792691612422 0.230776353021123 0.260115344930439 0.491982129004083 0.238465258360815 0 0.511196641829083 0.293883763105552 0.237881736636626 0 0 0 0 0 0 0 0 0 0.323667333935106 0 0 0 0.239733547719415 0.204231354688318 0.182178806264292 0 0 0.190119680812944 0.230649953709078 0 0 0 0 0 0 0 0 0 0 0 0 0 0 0 0 0 0 0 0 0 0 0 0 0 0 0 0 0 0 0 0 0 0
"paracentral_gyrus_left" 0.275460714504951 0.25603249085354 0.277761389886007 0 0 0.277182363544355 0.287503526540063 0 0.274240771428673 0.264435879637563 0 0.257841332582598 0 0.256148320506618 0 0 0 0 0 0 0.316022382482075 0.3021073439878 0.300938334688201 0.299952329554115 0 0.259174024572007 0.271750248125669 0.289100696878029 0.249831365994966 0.286231282824935 0 0 0 0.262007577649523 0 0 0 0 0 0 0 0 0 0 0 0 0 0 0 0 0 0 0 0 0 0 0 0 0 0 0 0 0 0 0 0 0 0
"inferior_frontal_gyrus_pars_opercularis_left" 0 0.240243767844623 0.313596230592337 0 0 0 0 0 0 0 0.295306979895567 0 0.302558537053746 0 0 0 0 0.284569028651176 0.38620153714437 0 0.29682423939111 0.30388323573766 0.337005624225632 0 0.277825860358252 0.28227431966997 0.269590264639308 0 0 0.292931270226197 0 0 0 0.333163838482337 0 0.205379656499916 0.201232556665935 0 0 0 0 0 0 0 0.22429184739975 0 0.224991908528267 0 0 0 0.212819080140968 0 0.21917508395303 0 0.243509517766138 0 0.224944680353749 0 0.214521770862477 0.213430468982601 0.201768816046405 0 0 0 0 0 0 0.238176821765643
"inferior_frontal_gyrus_pars_orbitalis_left" 0 0.24223996259001 0.292007302756985 0 0 0 0 0 0 0 0.36574309151433 0 0.32134738340764 0 0 0 0.284569028651176 0 0.334145725749112 0 0 0 0.328925892127508 0 0.272577540570756 0.335740873061492 0.26611638351002 0 0 0 0 0 0 0.275657800096626 0 0.248537073644131 0.220770566105994 0 0 0 0 0 0 0 0 0 0 0 0 0 0 0 0 0 0 0 0 0 0 0 0 0 0 0 0 0 0 0
"inferior_frontal_gyrus_pars_triangularis_left" 0 0.28989847464648 0.325261939124339 0 0 0 0 0 0 0 0.35019071458279 0 0.31933646383161 0 0 0 0.38620153714437 0.334145725749112 0 0 0 0 0 0 0.293572835716878 0.315797501734676 0.300885792787917 0 0 0 0 0 0 0.3405024762869 0 0.259639043080449 0.222879112711169 0 0 0 0 0 0 0 0 0 0 0 0 0 0.239731088089124 0 0 0 0 0 0 0 0 0 0.219260137870569 0 0 0 0 0 0 0
"pericalcarine_cortex_left" 0 0 0 0.366569572134382 0 0.273669690349146 0.301263309668139 0 0 0.35378167550385 0 0.341803132149306 0 0 0 0 0 0 0 0 0 0 0 0.262039163562502 0 0 0 0.285759584977396 0 0 0 0 0 0 0 0 0 0.5648193029049 0 0 0 0 0 0 0 0 0 0 0 0 0 0 0 0.583710102459266 0 0 0 0 0 0 0 0 0 0 0 0 0 0
"postcentral_gyrus_left" 0.266800234087892 0.306576520658117 0.279083300158328 0 0 0 0.286599244141023 0.248643314075517 0.290304222900806 0.247092365454097 0 0 0 0.251922951023698 0 0.316022382482075 0.29682423939111 0 0 0 0 0.269518257602602 0.32389849843569 0.289827700950959 0.299807932129555 0.266072157897667 0.306963851206753 0.327591278407016 0.405487977429369 0.338411221714669 0 0 0.264171699940144 0.298824778829106 0 0 0 0 0 0 0 0 0 0 0 0 0 0 0 0 0.2618583236869 0 0 0 0 0.237982019256347 0.219396740076621 0 0 0 0 0 0 0 0 0 0 0
"posterior_cingulate_gyrus_left" 0.271044287168549 0.16391679077698 0.242316602064777 0 0 0 0.269979865340387 0 0.241987550776584 0.242857106338382 0.258885020059181 0 0 0.235439138312599 0 0.3021073439878 0.30388323573766 0 0 0 0.269518257602602 0 0.253687706142698 0.280672011737548 0.259326569436914 0.231701934445343 0.225049778243803 0.287087744664879 0.249385972789654 0.276202132604126 0 0 0.215347425519492 0.209297540343517 0 0.223856319933914 0.212137957778528 0 0 0 0 0 0.339002160521648 0 0 0 0 0 0 0 0.231166742400253 0 0 0 0.290782262517852 0.103663027073053 0.21990229300363 0 0 0 0.227760654015342 0 0 0.299820958856327 0 0 0 0
"precentral_gyrus_left" 0.280627714287139 0.277334008438525 0.345887442542087 0 0 0.272333896007994 0.271199328095992 0.271414114408902 0.279317157087033 0.265689017514695 0.311162053020384 0.277600394636695 0.330375668978327 0.265822993521748 0 0.300938334688201 0.337005624225632 0.328925892127508 0 0 0.32389849843569 0.253687706142698 0 0.285622544791338 0.270287939806752 0.30518679277088 0.303780413634623 0.297987283632944 0.358959099259057 0.296486309177377 0 0 0.252194125043517 0.280337015843059 0 0.234883661512101 0.221480335436478 0 0 0 0 0 0.228896496033865 0 0 0 0 0 0 0 0.23004139803852 0 0 0 0.228723132666455 0.213543155342941 0.222033268162277 0.222628492045564 0 0.232834224516241 0.218734809203136 0 0.22030586737469 0.240841934925398 0 0 0 0
"precuneus_left" 0.258447087386949 0.274372708248985 0.311278031709997 0.295770201071333 0 0.286777210544772 0.277928407074674 0.255881678338148 0.343197323540382 0.267237166102076 0 0.280430971679762 0 0.255103572581069 0.323667333935106 0.299952329554115 0 0 0 0.262039163562502 0.289827700950959 0.280672011737548 0.285622544791338 0 0 0 0.271280154910814 0.345735658614252 0.240882314310032 0.296405117619391 0 0 0 0.308964868846784 0 0.235634952143277 0 0 0 0 0 0 0 0 0 0 0 0 0 0 0.248060002316485 0 0 0 0 0 0 0.46256188244717 0 0 0 0.458676591968025 0 0 0 0 0 0
"rostral_anterior_cingulate_cortex_left" 0 0.231606774203049 0.25949852151081 0 0 0 0 0 0 0 0.305874446823057 0 0.437688646221645 0 0 0 0.277825860358252 0.272577540570756 0.293572835716878 0 0.299807932129555 0.259326569436914 0.270287939806752 0 0 0.258992562337007 0.23838073813233 0 0 0.275999574652728 0 0 0 0.255219179736196 0 0.137520691494625 0.217430178496266 0 0 0 0 0 0 0 0 0 0.219772072253275 0 0 0 0.194661360450922 0 0 0 0 0 0.243549820441468 0 0.230709113507902 0.223658637308203 0.196146311697635 0 0 0 0 0 0 0
"rostral_middle_frontal_gyrus_left" 0 0.239163486917937 0.318558897843891 0 0 0 0 0 0 0 0.326630179926272 0 0.358029072883153 0 0 0.259174024572007 0.28227431966997 0.335740873061492 0.315797501734676 0 0.266072157897667 0.231701934445343 0.30518679277088 0 0.258992562337007 0 0.271495768015155 0 0 0.276692464574358 0.4150311456013 0 0 0.293589889776097 0 0.216910662595265 0.20997136570113 0 0 0 0 0 0 0 0 0 0 0 0 0 0.206884701801019 0 0.212116612922342 0 0 0.204869921519307 0.230643262467194 0 0.214349172297089 0.210950799967477 0.207080471961557 0 0 0.236353284677168 0.227783213845859 0 0 0.240845609425678
"superior_frontal_gyrus_left" 0.266894071019604 0.211152980550268 0.310263276058887 0 0 0 0.259282053323219 0.23982048185017 0.251739099862753 0.250728699450001 0.246425992080245 0.296941372312314 0.297103398646364 0.253973482646576 0 0.271750248125669 0.269590264639308 0.26611638351002 0.300885792787917 0 0.306963851206753 0.225049778243803 0.303780413634623 0.271280154910814 0.23838073813233 0.271495768015155 0 0.265736575998978 0.276784443363938 0.297921905794127 0.441157467254817 0 0.243767287289461 0.245632561029425 0 0.172355111877763 0.199456007938292 0 0 0 0.236419983521953 0 0.219675243503026 0 0.235101297424466 0 0.230591129950109 0 0 0.49161061616788 0.198808633017001 0 0 0 0.224048968941146 0.153395764629833 0.209821443293628 0.229073566317989 0.213770337354284 0.215142635334791 0.20511999113252 0.233486723724258 0.24203573992376 0.223258479332427 0.411702619934872 0 0 0.253729369520475
"superior_parietal_gyrus_left" 0.277669600959598 0 0.328805070162577 0.357447359509861 0 0.282760685566205 0.278534544523966 0.281340076599767 0.29872741141751 0.27633399536178 0 0.292886439402391 0 0.26254208507043 0.239733547719415 0.289100696878029 0 0 0 0.285759584977396 0.327591278407016 0.287087744664879 0.297987283632944 0.345735658614252 0 0 0.265736575998978 0 0.248589935732249 0.310130296958995 0 0 0.223225706508389 0.218792613357703 0 0 0 0 0 0 0 0 0 0 0 0 0 0 0 0 0 0 0 0 0 0.199906614324109 0 0 0 0 0 0 0 0 0 0 0 0
"superior_temporal_gyrus_left" 0.272367283526317 0.296410812666662 0.29898199925926 0 0 0.237469074270929 0.242464965365449 0.255312059547364 0.23825473760055 0.223413356963426 0 0.16751028248991 0.210989861516229 0.270951603422623 0.204231354688318 0.249831365994966 0 0 0 0 0.405487977429369 0.249385972789654 0.358959099259057 0.240882314310032 0 0 0.276784443363938 0.248589935732249 0 0.33472707853181 0 0.326370952165092 0.341891255033161 0.287589133454798 0 0 0 0 0 0.286377949542693 0 0 0 0 0 0 0 0 0 0 0 0 0 0 0 0 0 0 0 0 0 0 0 0 0 0 0 0
"supramarginal_gyrus_left" 0.291786204826065 0.287368088470232 0.272540676870785 0 0 0.22726033080297 0.307576265626727 0.233344011222814 0.294883045498441 0.265095866126768 0.309128293768758 0.320575651161317 0 0.245534194376208 0.182178806264292 0.286231282824935 0.292931270226197 0 0 0 0.338411221714669 0.276202132604126 0.296486309177377 0.296405117619391 0.275999574652728 0.276692464574358 0.297921905794127 0.310130296958995 0.33472707853181 0 0 0 0.342340355950932 0.302405931148104 0 0 0 0 0 0 0 0 0 0 0 0 0 0 0 0 0.239915090773532 0 0 0 0 0.224694245987316 0.222550420643619 0 0 0 0.216475769560001 0 0 0.260927091279279 0 0 0 0
"frontal_pole_left" 0 0 0 0 0 0 0 0 0 0 0.486224778010134 0 0.415228152920814 0 0 0 0 0 0 0 0 0 0 0 0 0.4150311456013 0.441157467254817 0 0 0 0 0 0 0 0 0 0 0 0 0 0 0 0 0 0 0 0 0 0 0 0 0 0 0 0 0 0 0 0 0 0.508637692739319 0 0 0 0.688033616637249 0 0 0
"temporal_pole_left" 0 0 0 0 0.283919117601533 0.280488510076611 0.226135353489479 0.254209274589852 0 0 0.249941315356029 0 0.223248189590877 0.283212347161921 0 0 0 0 0 0 0 0 0 0 0 0 0 0 0.326370952165092 0 0 0 0 0.264387721073766 0 0 0 0 0 0 0 0 0 0 0 0 0 0 0 0 0 0 0 0 0 0 0 0 0 0 0 0 0 0 0 0 0 0
"transverse_temporal_gyrus_left" 0.290073652351521 0.237055335906715 0 0 0 0.217459302432779 0.211238443871973 0.204279765059807 0 0.193415696327565 0.290669363500011 0.171402696322651 0 0.206228191158887 0.190119680812944 0 0 0 0 0 0.264171699940144 0.215347425519492 0.252194125043517 0 0 0 0.243767287289461 0.223225706508389 0.341891255033161 0.342340355950932 0 0 0 0.358426613636877 0 0.226541451327324 0 0 0 0 0 0 0 0 0 0 0 0 0 0 0.236677774939864 0 0 0 0 0.185372631080899 0 0 0 0 0 0 0 0 0 0 0 0
"insula_left" 0.253422113240968 0.226971102075478 0.288106580159859 0 0.348341642227038 0.264318959547474 0.205003840288201 0.259719724631432 0.300283009237659 0.201144010342311 0.338574150347861 0.171587798232322 0.290159800337244 0.239186181871419 0.230649953709078 0.262007577649523 0.333163838482337 0.275657800096626 0.3405024762869 0 0.298824778829106 0.209297540343517 0.280337015843059 0.308964868846784 0.255219179736196 0.293589889776097 0.245632561029425 0.218792613357703 0.287589133454798 0.302405931148104 0 0.264387721073766 0.358426613636877 0 0 0.219618527282408 0.221866344891749 0 0 0.256070187399971 0 0 0.237103899395037 0 0 0 0 0 0 0 0.219941022318443 0 0 0 0.218577986457277 0.177539497978889 0.205109493251599 0 0.233609962892004 0.235426030965776 0.216698080385396 0 0 0 0 0 0 0.228040525634327
"banks_superior_temporal_sulcus_right" 0 0 0 0 0 0 0 0 0 0 0 0 0 0 0 0 0 0 0 0 0 0 0 0 0 0 0 0 0 0 0 0 0 0 0 0 0 0 0 0.251315471852568 0.288414583496862 0.317201951149266 0 0.25847589324726 0 0.370231479037033 0 0.355590238000636 0 0.300390563148156 0 0 0 0 0 0 0.238131010511874 0.282640870063531 0 0 0.288950393877853 0.279850040016983 0.354736914104112 0.516717810269686 0 0 0 0.317638295823414
"caudal_anterior_cingulate_cortex_right" 0 0.114253691820452 0.201983410495624 0 0 0 0 0 0 0 0.22564900570657 0 0.231923024542792 0.224844886860719 0 0 0.205379656499916 0.248537073644131 0.259639043080449 0 0 0.223856319933914 0.234883661512101 0.235634952143277 0.137520691494625 0.216910662595265 0.172355111877763 0 0 0 0 0 0.226541451327324 0.219618527282408 0 0 0.22606512933812 0 0 0 0.250241365279518 0 0.242971394821258 0 0.264166060977392 0 0.263017138815021 0 0 0.243060784461014 0.24083405675788 0.288588031030668 0.248311526038798 0 0.268101443659276 0.219168209129957 0.26812439040856 0.259572401424046 0.239738741594485 0.249168765382152 0.21057519064094 0.258107573073339 0.248600065607954 0.274934783646143 0.264770730751297 0 0 0.280009900441665
"caudal_middle_frontal_gyrus_right" 0 0.196353747248832 0.216372064758444 0 0 0 0 0 0 0 0.218031875001278 0 0.217433145720223 0 0 0 0.201232556665935 0.220770566105994 0.222879112711169 0 0 0.212137957778528 0.221480335436478 0 0.217430178496266 0.20997136570113 0.199456007938292 0 0 0 0 0 0 0.221866344891749 0 0.22606512933812 0 0 0 0 0.271923332100791 0 0.267278665938269 0.248129213077748 0.272611086699231 0.259673889022261 0.283580120063093 0.273323675530625 0 0.273074149842923 0.269266897708839 0.268514478561378 0.32496842091169 0 0.281999237199671 0.230720024568292 0.31439807446293 0.27779193337208 0.256345729098744 0.295623515193927 0.307299779712922 0.289352905970701 0.29239007711967 0.248584317855779 0 0 0.315974847266209 0.338989070926424
"cuneus_right" 0 0 0 0.53227215189947 0 0 0 0 0 0.479041924370709 0 0 0 0 0 0 0 0 0 0.5648193029049 0 0 0 0 0 0 0 0 0 0 0 0 0 0 0 0 0 0 0 0.290186023149738 0.316230053872995 0 0 0.371989959415885 0 0.327760228419259 0 0 0 0 0 0 0 0.456697072205143 0 0 0 0.351575257071968 0 0 0 0.358929155701588 0.201265632884912 0 0 0 0 0
"entorhinal_cortex_right" 0 0 0 0 0.445680729111719 0 0 0 0 0 0 0 0 0 0 0 0 0 0 0 0 0 0 0 0 0 0 0 0 0 0 0 0 0 0 0 0 0 0 0.422601773102146 0 0.336780854757026 0.528403737346869 0 0 0 0 0.41734903949348 0.366731707559881 0 0 0 0 0 0 0 0 0 0 0 0 0 0.332861048699018 0 0 0.335066438934238 0 0.431378824528237
"fusiform_gyrus_right" 0 0 0 0 0 0.372112912886014 0 0 0 0 0 0.479346786082692 0 0 0 0 0 0 0 0 0 0 0 0 0 0 0 0 0.286377949542693 0 0 0 0 0.256070187399971 0.251315471852568 0 0 0.290186023149738 0.422601773102146 0 0.240099349543279 0.373183238646186 0 0.324914146197089 0 0.329426923972984 0 0.234696742493629 0.392585215184839 0.257827729087463 0.249342718150288 0 0 0.295227177642399 0.252220833656525 0.242815066098473 0.263122638161067 0.265399295005463 0 0 0.264322299588784 0.256569466952672 0.275724299655109 0.253055495545539 0 0.348038714896254 0 0.192276654328537
"inferior_parietal_gyrus_right" 0 0 0.242883225698567 0 0 0 0 0 0 0 0 0 0 0 0 0 0 0 0 0 0 0 0 0 0 0 0.236419983521953 0 0 0 0 0 0 0 0.288414583496862 0.250241365279518 0.271923332100791 0.316230053872995 0 0.240099349543279 0 0.236712843113476 0.239085294716614 0.390043842059181 0 0.273257124680529 0 0.206621328562728 0.238463666803712 0.280748156074712 0.252172038148623 0 0 0.246522319481075 0.264271657170276 0.25086720844001 0.276430544586754 0.26185671097699 0 0 0.273466523206321 0.275129730438461 0.211466297316063 0.279153670780669 0 0 0.277366619781317 0.202997304956509
"inferior_temporal_gyrus_right" 0 0 0 0 0 0 0 0 0 0 0 0 0 0 0 0 0 0 0 0 0 0 0 0 0 0 0 0 0 0 0 0 0 0 0.317201951149266 0 0 0 0.336780854757026 0.373183238646186 0.236712843113476 0 0.203851234192075 0.297854699999846 0 0.26247220107482 0 0.263863626438031 0 0.26123696738757 0 0 0 0.278377856605925 0.242868303504849 0.24092642343544 0.252930911611319 0.249397594414675 0 0 0 0.23656002617486 0.28323085736299 0.234899080448344 0 0.344761266791863 0 0.206221075702155
"cingulate_gyrus_isthmus_right" 0 0 0.225057087042076 0 0 0 0.2686882626897 0 0.28185767947475 0 0 0 0 0 0 0 0 0 0 0 0 0.339002160521648 0.228896496033865 0 0 0 0.219675243503026 0 0 0 0 0 0 0.237103899395037 0 0.242971394821258 0.267278665938269 0 0.528403737346869 0 0.239085294716614 0.203851234192075 0 0.200133490650355 0 0.344798659796085 0 0.243971801317998 0 0.25263993178938 0.242622070892222 0 0 0 0.233880661092657 0.233191120009081 0.256933347317016 0.316388218247119 0.302034908484921 0.247014320342715 0.263730270715192 0.253537223324355 0.260598616221768 0.258342280246375 0 0 0.253573703165431 0.294983904123506
"lateral_occipital_cortex_right" 0 0 0 0.483319740144729 0 0.412413471395913 0 0 0 0 0 0.467101761088104 0 0 0 0 0 0 0 0 0 0 0 0 0 0 0 0 0 0 0 0 0 0 0.25847589324726 0 0.248129213077748 0.371989959415885 0 0.324914146197089 0.390043842059181 0.297854699999846 0.200133490650355 0 0 0.310432108999367 0 0.247380224298364 0 0.263833577411337 0 0 0 0.322020491099836 0.238147409999714 0 0.274265438948066 0.317567492450616 0 0 0.242599620556687 0.319990495402611 0.218969261084742 0.231948384225514 0 0 0 0.234278357533098
"lateral_orbitofrontal_cortex_right" 0 0 0.23157490368374 0 0 0 0 0 0 0 0.219754245686265 0 0.421045172463148 0 0 0 0.22429184739975 0 0 0 0 0 0 0 0 0 0.235101297424466 0 0 0 0 0 0 0 0 0.264166060977392 0.272611086699231 0 0 0 0 0 0 0 0 0 0.334218022434729 0 0 0 0.267912328993893 0.400573260555413 0.366739078814619 0 0.285802118493038 0 0.261905778800527 0 0.317115146714093 0.295114639350864 0.285086365253302 0 0.350344513695524 0 0.377418479477814 0.374084743565116 0 0.344503494900436
"lingual_gyrus_right" 0 0 0 0 0 0.467795966617871 0 0 0 0 0 0.511294548002649 0 0 0 0 0 0 0 0 0 0 0 0 0 0 0 0 0 0 0 0 0 0 0.370231479037033 0 0.259673889022261 0.327760228419259 0 0.329426923972984 0.273257124680529 0.26247220107482 0.344798659796085 0.310432108999367 0 0 0 0.2372316285298 0.415345783501322 0.274921560106991 0 0 0 0.323062834168987 0.284319380297434 0.254849030631655 0.273870971102267 0.289582040177602 0 0 0.277966932403253 0.267807131775611 0.249541835363688 0.240988447934807 0 0 0 0.2660727448047
"medial_orbitofrontal_gyrus_right" 0 0 0.229594297510469 0 0 0 0 0 0 0 0.262146722264816 0 0.54043748700926 0 0 0 0.224991908528267 0 0 0 0 0 0 0 0.219772072253275 0 0.230591129950109 0 0 0 0 0 0 0 0 0.263017138815021 0.283580120063093 0 0 0 0 0 0 0 0.334218022434729 0 0 0 0 0 0.271317956023219 0.337747817482889 0.277498769959107 0 0.304589836161956 0 0.294233115842046 0 0.430510192693463 0.343516612233071 0.282235990707632 0 0 0 0.431648295586985 0 0 0.279811926826967
"middle_temporal_gyrus_right" 0 0 0 0 0 0 0 0 0 0 0 0 0 0 0 0 0 0 0 0 0 0 0 0 0 0 0 0 0 0 0 0 0 0 0.355590238000636 0 0.273323675530625 0 0.41734903949348 0.234696742493629 0.206621328562728 0.263863626438031 0.243971801317998 0.247380224298364 0 0.2372316285298 0 0 0 0.249398695033559 0.245030939507071 0 0 0 0.248663086783772 0.242067643827743 0.247411130310579 0.244750738434286 0 0 0.262612041104197 0.231789321550181 0.265900627402178 0.270930886191571 0 0 0 0.213758928054531
"parahippocampal_gyrus_right" 0 0 0 0 0 0 0 0 0 0 0 0 0 0 0 0 0 0 0 0 0 0 0 0 0 0 0 0 0 0 0 0 0 0 0 0 0 0 0.366731707559881 0.392585215184839 0.238463666803712 0 0 0 0 0.415345783501322 0 0 0 0 0 0 0 0 0 0 0 0 0 0 0 0 0.269943780552744 0 0 0.345038270288843 0 0.388291795696185
"paracentral_gyrus_right" 0 0 0.259531993267492 0 0 0 0 0 0 0 0 0 0 0 0 0 0 0 0 0 0 0 0 0 0 0 0.49161061616788 0 0 0 0 0 0 0 0.300390563148156 0.243060784461014 0.273074149842923 0 0 0.257827729087463 0.280748156074712 0.26123696738757 0.25263993178938 0.263833577411337 0 0.274921560106991 0 0.249398695033559 0 0 0.259831897486493 0 0 0 0.321013722134811 0.254254667228326 0.282678226382334 0.276995918749002 0 0 0.256590043587052 0.265855696748762 0.261500234331686 0.267664475802765 0 0 0 0.242368085163975
"inferior_frontal_gyrus_pars_opercularis_right" 0 0.196597327144229 0.208012800751301 0 0 0 0 0 0 0 0.210566828003913 0 0 0 0 0 0.212819080140968 0 0.239731088089124 0 0.2618583236869 0.231166742400253 0.23004139803852 0.248060002316485 0.194661360450922 0.206884701801019 0.198808633017001 0 0 0.239915090773532 0 0 0.236677774939864 0.219941022318443 0 0.24083405675788 0.269266897708839 0 0 0.249342718150288 0.252172038148623 0 0.242622070892222 0 0.267912328993893 0 0.271317956023219 0.245030939507071 0 0.259831897486493 0 0.310792778413017 0.3348297155023 0 0.298325397875386 0.243386646587325 0.328530403612488 0.268943171761514 0.258439819769543 0.280712152105492 0.293668860471652 0.276414898443811 0.25636975566815 0.237168645332536 0 0 0.273906771816981 0.302357877292062
"inferior_frontal_gyrus_pars_orbitalis_right" 0 0 0.259245624458582 0 0 0 0 0 0 0 0 0 0 0 0 0 0 0 0 0 0 0 0 0 0 0 0 0 0 0 0 0 0 0 0 0.288588031030668 0.268514478561378 0 0 0 0 0 0 0 0.400573260555413 0 0.337747817482889 0 0 0 0.310792778413017 0 0.372082800942624 0 0.329930627154814 0 0.297565128777681 0 0.284204993902198 0.340488825425193 0.300763258526736 0 0 0 0 0 0 0.28237630907266
"inferior_frontal_gyrus_pars_triangularis_right" 0 0 0.235226768792801 0 0 0 0 0 0 0 0 0 0 0 0 0 0.21917508395303 0 0 0 0 0 0 0 0 0.212116612922342 0 0 0 0 0 0 0 0 0 0.248311526038798 0.32496842091169 0 0 0 0 0 0 0 0.366739078814619 0 0.277498769959107 0 0 0 0.3348297155023 0.372082800942624 0 0 0.318318418176111 0 0.304729493730568 0 0.245399523352792 0.327144073972234 0.30783058139162 0 0.289987158429792 0 0 0 0 0.320635010595967
"pericalcarine_cortex_right" 0 0 0 0.532715369231663 0 0 0 0 0 0 0 0.467410096841497 0 0 0 0 0 0 0 0.583710102459266 0 0 0 0 0 0 0 0 0 0 0 0 0 0 0 0 0 0.456697072205143 0 0.295227177642399 0.246522319481075 0.278377856605925 0 0.322020491099836 0 0.323062834168987 0 0 0 0 0 0 0 0 0.262052731339285 0 0 0.271639133778713 0 0 0 0.255233278341199 0.211157217977913 0.178373583783705 0 0 0 0
"postcentral_gyrus_right" 0 0 0.237390331788003 0 0 0 0 0 0 0 0.242677082372647 0 0 0 0 0 0.243509517766138 0 0 0 0 0.290782262517852 0.228723132666455 0 0 0 0.224048968941146 0 0 0 0 0 0 0.218577986457277 0 0.268101443659276 0.281999237199671 0 0 0.252220833656525 0.264271657170276 0.242868303504849 0.233880661092657 0.238147409999714 0.285802118493038 0.284319380297434 0.304589836161956 0.248663086783772 0 0.321013722134811 0.298325397875386 0.329930627154814 0.318318418176111 0.262052731339285 0 0.249410531732362 0.309072436112037 0.272994530628375 0.30486962025006 0.288325354511094 0.285874752120027 0.240072939514991 0.27367517263364 0.305528436071326 0 0 0.308414805300937 0.343433107853714
"posterior_cingulate_gyrus_right" 0.195818073381494 0.134640205352138 0.175482255145535 0 0 0 0 0 0.213823287668286 0.204551988773478 0.246773938560883 0 0 0 0 0 0 0 0 0 0.237982019256347 0.103663027073053 0.213543155342941 0 0 0.204869921519307 0.153395764629833 0.199906614324109 0 0.224694245987316 0 0 0.185372631080899 0.177539497978889 0 0.219168209129957 0.230720024568292 0 0 0.242815066098473 0.25086720844001 0.24092642343544 0.233191120009081 0 0 0.254849030631655 0 0.242067643827743 0 0.254254667228326 0.243386646587325 0 0 0 0.249410531732362 0 0.239862479636503 0.276249522067994 0.25235689586942 0.271063291930857 0.217350992569783 0.251985409739868 0.236327201866768 0.258297088153654 0 0 0.274862762373458 0.235337835525649
"precentral_gyrus_right" 0 0.246972892574757 0.224863344916175 0 0 0 0 0 0 0 0.219439821928644 0 0 0 0 0 0.224944680353749 0 0 0 0.219396740076621 0.21990229300363 0.222033268162277 0 0.243549820441468 0.230643262467194 0.209821443293628 0 0 0.222550420643619 0 0 0 0.205109493251599 0.238131010511874 0.26812439040856 0.31439807446293 0 0 0.263122638161067 0.276430544586754 0.252930911611319 0.256933347317016 0.274265438948066 0.261905778800527 0.273870971102267 0.294233115842046 0.247411130310579 0 0.282678226382334 0.328530403612488 0.297565128777681 0.304729493730568 0 0.309072436112037 0.239862479636503 0 0.271444913203098 0.293023841295391 0.282965762684888 0.286021266139234 0.266678887322339 0.231919507396041 0.261924133246549 0.321792069427255 0 0.265373143546791 0.311513766318743
"precuneus_right" 0 0 0.25279484405412 0.48731286330282 0 0 0 0 0 0 0 0 0 0 0 0 0 0 0 0 0 0 0.222628492045564 0.46256188244717 0 0 0.229073566317989 0 0 0 0 0 0 0 0.282640870063531 0.259572401424046 0.27779193337208 0.351575257071968 0 0.265399295005463 0.26185671097699 0.249397594414675 0.316388218247119 0.317567492450616 0 0.289582040177602 0 0.244750738434286 0 0.276995918749002 0.268943171761514 0 0 0.271639133778713 0.272994530628375 0.276249522067994 0.271444913203098 0 0 0 0.275847859368506 0.301112335780243 0.262355975140931 0.269269850102107 0 0 0.308189663035468 0.315747670525054
"rostral_anterior_cingulate_cortex_right" 0 0.236931678364053 0.219635405543299 0 0 0 0 0 0 0 0.214165490114084 0 0.306183678194211 0 0 0 0.214521770862477 0 0 0 0 0 0 0 0.230709113507902 0.214349172297089 0.213770337354284 0 0 0 0 0 0 0.233609962892004 0 0.239738741594485 0.256345729098744 0 0 0 0 0 0.302034908484921 0 0.317115146714093 0 0.430510192693463 0 0 0 0.258439819769543 0.284204993902198 0.245399523352792 0 0.30486962025006 0.25235689586942 0.293023841295391 0 0 0.263989705799995 0.25407802545614 0 0 0.293910992085813 0 0 0 0.26704378667675
"rostral_middle_frontal_gyrus_right" 0 0.199605799686408 0.22532401173656 0 0 0 0 0 0 0 0.225719807330265 0 0.258243312403463 0 0 0 0.213430468982601 0 0 0 0 0 0.232834224516241 0 0.223658637308203 0.210950799967477 0.215142635334791 0 0 0 0 0 0 0.235426030965776 0 0.249168765382152 0.295623515193927 0 0 0 0 0 0.247014320342715 0 0.295114639350864 0 0.343516612233071 0 0 0 0.280712152105492 0.340488825425193 0.327144073972234 0 0.288325354511094 0.271063291930857 0.282965762684888 0 0.263989705799995 0 0.283373452459815 0.285215661598262 0.26088344462754 0.286283912751811 0.312431707626902 0 0.25499820318348 0.251239741728523
"superior_frontal_gyrus_right" 0 0.191023653683172 0.18532286077558 0 0 0 0 0 0 0 0.22376088930105 0 0.225802485779382 0 0 0 0.201768816046405 0 0.219260137870569 0 0 0.227760654015342 0.218734809203136 0 0.196146311697635 0.207080471961557 0.20511999113252 0 0 0.216475769560001 0.508637692739319 0 0 0.216698080385396 0.288950393877853 0.21057519064094 0.307299779712922 0 0 0.264322299588784 0.273466523206321 0 0.263730270715192 0.242599620556687 0.285086365253302 0.277966932403253 0.282235990707632 0.262612041104197 0 0.256590043587052 0.293668860471652 0.300763258526736 0.30783058139162 0 0.285874752120027 0.217350992569783 0.286021266139234 0.275847859368506 0.25407802545614 0.283373452459815 0 0.270521702722974 0.262216983406309 0.294867733434187 0.376101501144288 0 0 0.318864620373939
"superior_parietal_gyrus_right" 0 0.27153019517135 0.247349007115236 0.452884101913543 0 0 0 0 0 0 0 0 0 0 0 0 0 0 0 0 0 0 0 0.458676591968025 0 0 0.233486723724258 0 0 0 0 0 0 0 0.279850040016983 0.258107573073339 0.289352905970701 0.358929155701588 0 0.256569466952672 0.275129730438461 0.23656002617486 0.253537223324355 0.319990495402611 0 0.267807131775611 0 0.231789321550181 0 0.265855696748762 0.276414898443811 0 0 0.255233278341199 0.240072939514991 0.251985409739868 0.266678887322339 0.301112335780243 0 0.285215661598262 0.270521702722974 0 0.214968401157462 0.274070975908178 0 0 0.261484952577913 0.326595159957382
"superior_temporal_gyrus_right" 0 0 0.227368505911451 0 0 0 0 0 0 0 0.249877494161645 0 0 0 0 0 0 0 0 0 0 0 0.22030586737469 0 0 0 0.24203573992376 0 0 0 0 0 0 0 0.354736914104112 0.248600065607954 0.29239007711967 0.201265632884912 0.332861048699018 0.275724299655109 0.211466297316063 0.28323085736299 0.260598616221768 0.218969261084742 0.350344513695524 0.249541835363688 0 0.265900627402178 0.269943780552744 0.261500234331686 0.25636975566815 0 0.289987158429792 0.211157217977913 0.27367517263364 0.236327201866768 0.231919507396041 0.262355975140931 0 0.26088344462754 0.262216983406309 0.214968401157462 0 0.337655423760003 0 0.332831549059466 0.43605773925408 0.260054505598623
"supramarginal_gyrus_right" 0 0 0.235714565772343 0 0 0 0 0 0 0 0 0 0 0 0 0 0 0 0 0 0 0.299820958856327 0.240841934925398 0 0 0.236353284677168 0.223258479332427 0 0 0.260927091279279 0 0 0 0 0.516717810269686 0.274934783646143 0.248584317855779 0 0 0.253055495545539 0.279153670780669 0.234899080448344 0.258342280246375 0.231948384225514 0 0.240988447934807 0 0.270930886191571 0 0.267664475802765 0.237168645332536 0 0 0.178373583783705 0.305528436071326 0.258297088153654 0.261924133246549 0.269269850102107 0.293910992085813 0.286283912751811 0.294867733434187 0.274070975908178 0.337655423760003 0 0 0 0.300931712508477 0.337705117622176
"frontal_pole_right" 0 0 0 0 0 0 0 0 0 0 0 0 0 0 0 0 0 0 0 0 0 0 0 0 0 0.227783213845859 0.411702619934872 0 0 0 0.688033616637249 0 0 0 0 0.264770730751297 0 0 0 0 0 0 0 0 0.377418479477814 0 0.431648295586985 0 0 0 0 0 0 0 0 0 0.321792069427255 0 0 0.312431707626902 0.376101501144288 0 0 0 0 0 0 0
"temporal_pole_right" 0 0 0 0 0 0 0 0 0 0 0 0 0 0 0 0 0 0 0 0 0 0 0 0 0 0 0 0 0 0 0 0 0 0 0 0 0 0 0.335066438934238 0.348038714896254 0 0.344761266791863 0 0 0.374084743565116 0 0 0 0.345038270288843 0 0 0 0 0 0 0 0 0 0 0 0 0 0.332831549059466 0 0 0 0 0.402773925534138
"transverse_temporal_gyrus_right" 0 0 0 0 0 0 0 0 0 0 0 0 0 0 0 0 0 0 0 0 0 0 0 0 0 0 0 0 0 0 0 0 0 0 0 0 0.315974847266209 0 0 0 0.277366619781317 0 0.253573703165431 0 0 0 0 0 0 0 0.273906771816981 0 0 0 0.308414805300937 0.274862762373458 0.265373143546791 0.308189663035468 0 0.25499820318348 0 0.261484952577913 0.43605773925408 0.300931712508477 0 0 0 0.308795597634891
"insula_right" 0 0.249566696104755 0.245684482389517 0 0 0 0 0 0 0 0.239286269564097 0 0.390556961537833 0 0 0 0.238176821765643 0 0 0 0 0 0 0 0 0.240845609425678 0.253729369520475 0 0 0 0 0 0 0.228040525634327 0.317638295823414 0.280009900441665 0.338989070926424 0 0.431378824528237 0.192276654328537 0.202997304956509 0.206221075702155 0.294983904123506 0.234278357533098 0.344503494900436 0.2660727448047 0.279811926826967 0.213758928054531 0.388291795696185 0.242368085163975 0.302357877292062 0.28237630907266 0.320635010595967 0 0.343433107853714 0.235337835525649 0.311513766318743 0.315747670525054 0.26704378667675 0.251239741728523 0.318864620373939 0.326595159957382 0.260054505598623 0.337705117622176 0 0.402773925534138 0.308795597634891 0
