# Supplementary material for: NODDI and Tensor-Based Microstructural Indices as Predictors of Functional Connectivity
Source: PLoS One. 2016 Apr 14;11(4):e0153404. doi: 10.1371/journal.pone.0153404 (PMC4831788; doi:10.1371/journal.pone.0153404)
Supplement: S1 Data — a) Functional connectivity matrices, both fMRI and EEG connectomes across all subjects, in the form of precision matrices and b) structural brain connectivity matrices across all subjects and microstructural indices. Columns and rows are named according to the corresponding brain region that represent. (ZIP) [file pone.0153404.s001.zip › DATA/DWI/40_NSTREAMS_68.txt]

"banks_superior_temporal_sulcus_left" "caudal_anterior_cingulate_cortex_left" "caudal_middle_frontal_gyrus_left" "cuneus_left" "entorhinal_cortex_left" "fusiform_gyrus_left" "inferior_parietal_gyrus_left" "inferior_temporal_gyrus_left" "cingulate_gyrus_isthmus_left" "lateral_occipital_cortex_left" "lateral_orbitofrontal_cortex_left" "lingual_gyrus_left" "medial_orbitofrontal_gyrus_left" "middle_temporal_gyrus_left" "parahippocampal_gyrus_left" "paracentral_gyrus_left" "inferior_frontal_gyrus_pars_opercularis_left" "inferior_frontal_gyrus_pars_orbitalis_left" "inferior_frontal_gyrus_pars_triangularis_left" "pericalcarine_cortex_left" "postcentral_gyrus_left" "posterior_cingulate_gyrus_left" "precentral_gyrus_left" "precuneus_left" "rostral_anterior_cingulate_cortex_left" "rostral_middle_frontal_gyrus_left" "superior_frontal_gyrus_left" "superior_parietal_gyrus_left" "superior_temporal_gyrus_left" "supramarginal_gyrus_left" "frontal_pole_left" "temporal_pole_left" "transverse_temporal_gyrus_left" "insula_left" "banks_superior_temporal_sulcus_right" "caudal_anterior_cingulate_cortex_right" "caudal_middle_frontal_gyrus_right" "cuneus_right" "entorhinal_cortex_right" "fusiform_gyrus_right" "inferior_parietal_gyrus_right" "inferior_temporal_gyrus_right" "cingulate_gyrus_isthmus_right" "lateral_occipital_cortex_right" "lateral_orbitofrontal_cortex_right" "lingual_gyrus_right" "medial_orbitofrontal_gyrus_right" "middle_temporal_gyrus_right" "parahippocampal_gyrus_right" "paracentral_gyrus_right" "inferior_frontal_gyrus_pars_opercularis_right" "inferior_frontal_gyrus_pars_orbitalis_right" "inferior_frontal_gyrus_pars_triangularis_right" "pericalcarine_cortex_right" "postcentral_gyrus_right" "posterior_cingulate_gyrus_right" "precentral_gyrus_right" "precuneus_right" "rostral_anterior_cingulate_cortex_right" "rostral_middle_frontal_gyrus_right" "superior_frontal_gyrus_right" "superior_parietal_gyrus_right" "superior_temporal_gyrus_right" "supramarginal_gyrus_right" "frontal_pole_right" "temporal_pole_right" "transverse_temporal_gyrus_right" "insula_right"
"banks_superior_temporal_sulcus_left" 0 0 0.00297176820208024 0 0 0.0330237358101135 2.33021806853583 1.52272727272727 0.242562929061785 0.00188323917137476 0 0.00292397660818713 0 3.94974874371859 0 0.012987012987013 0 0 0 0 0.0909090909090909 0.0123711340206186 0.444444444444444 0.13166144200627 0 0 0 0.805970149253731 6.81146025878004 2.77254098360656 0 0 6.27814569536424 0.101430429128739 0 0 0 0 0 0 0 0 0.00505050505050505 0 0 0 0 0 0 0 0 0 0 0 0 0 0 0 0 0 0 0 0 0 0 0 0 0
"caudal_anterior_cingulate_cortex_left" 0 0 2.75772357723577 0 0 0 0 0 0 0 0 0 0 0 0 0 5.50448833034111 0.00597014925373134 0.0198412698412698 0 0.028436018957346 8.82435597189695 0.0683417085427136 0 0.569105691056911 0.434903047091413 8.3661119515885 0.0280811232449298 0 0.0108932461873638 0 0 0 0.188466947960619 0 15.521568627451 4.35220125786164 0 0 0.00384985563041386 0.0262172284644195 0.0019782393669634 0 0.00564440263405456 0 0 0 0 0 0.027027027027027 8.18230563002681 0.0050125313283208 0.363984674329502 0 0.125514403292181 0.227777777777778 0.27843137254902 0.00202224469160768 0.558620689655172 0.26125 2.46589186457807 0.0581113801452785 0 0.0597345132743363 0 0 0 0.162091503267974
"caudal_middle_frontal_gyrus_left" 0.00297176820208024 2.75772357723577 0 0 0 0.0397350993377483 0.0131319763624425 0.0665220535068691 0.153846153846154 0 0.0548187444739169 0 0.00681818181818182 0.00486223662884927 0 0 2.49180327868852 0 0.00749063670411985 0 0.744960560911481 0.00552486187845304 3.76934984520124 0.0167224080267559 0.297297297297297 6.4468696151637 3.14385964912281 1.30715642811906 0.0105980317940954 0.57119341563786 0 0 0.00739371534195933 1.04761904761905 0 1.14130434782609 3.67416934619507 0 0 0 0.00732600732600733 0 0.0031496062992126 0.00294117647058824 0 0 0 0 0 0 0.164179104477612 0 0.00244200244200244 0 0.173364854215918 0 0.300683371298405 0 0.0374787052810903 0.0548234053769109 0.557996485061511 0.0260416666666667 0 0.0233139050791007 0 0 0 0.0621468926553672
"cuneus_left" 0 0 0 0 0 0.00414507772020725 0 0 0 7.91115311909263 0 1.21764705882353 0 0 0 0 0 0 0 3.08882521489971 0 0 0 0.354669464847849 0 0 0 5.42664670658683 0 0 0 0 0 0 0 0 0 0.407002188183807 0 0 0 0 0 0 0 0.00852272727272727 0 0 0 0 0 0 0 0.186968838526912 0 0 0 0 0 0 0 0 0 0 0 0 0 0
"entorhinal_cortex_left" 0 0 0 0 0 0.0905077262693157 0 0.0129509713228492 0.0053475935828877 0.00600600600600601 0 0 0 0 1.07547169811321 0 0 0 0 0 0.00238379022646007 0 0.0161616161616162 0 0 0 0.00202224469160768 0 0.647693817468106 0 0 5.28189910979228 0 0.665722379603399 0 0 0 0 2.69924812030075 0 0 0 0 0 0 0 0 0 0 0 0 0 0 0 0 0 0 0 0 0 0 0 0 0 0 0 0 0
"fusiform_gyrus_left" 0.0330237358101135 0 0.0397350993377483 0.00414507772020725 0.0905077262693157 0 0.814733369983507 1.95830851697439 1.39917695473251 1.93863494051346 0 0.895816242821985 0 0.698039215686274 0.596069868995633 0.0300902708124373 0 0 0 0.135135135135135 0.0153096729297147 0.0980392156862745 0.869017632241814 0.971849865951743 0 0.000981836033382425 0.0046583850931677 0.7904 10.3549783549784 1.14493712772998 0 0.27807486631016 0.735961768219833 3.09355828220859 0 0 0 0 0 0 0 0 0.00214822771213749 0 0 0 0 0 0 0 0 0 0 0 0 0 0.00123992560446373 0 0 0 0.0015552099533437 0 0 0 0 0 0 0
"inferior_parietal_gyrus_left" 2.33021806853583 0 0.0131319763624425 0 0 0.814733369983507 0 2.07021063189569 0.607614607614608 3.63075313807531 0 0.893089960886571 0 0.650406504065041 0.0357432981316003 0.0106707317073171 0 0 0 1.44638403990025 0.0136986301369863 0.0239700374531835 1.67209668943773 2.12064194798008 0 0 0.000691802144586648 2.40913242009132 1.1935817805383 8.33296823658269 0 0 1.88194444444444 0.350833848054355 0 0 0 0 0 0 0 0 0 0 0 0 0 0 0 0 0 0 0 0 0 0 0 0 0 0 0 0 0 0 0 0 0 0
"inferior_temporal_gyrus_left" 1.52272727272727 0 0.0665220535068691 0 0.0129509713228492 1.95830851697439 2.07021063189569 0 2.08369659982563 0.908577878103837 0 0.436154949784792 0 4.17595307917889 0.274977085242896 0.0324232081911263 0 0 0 0.0244590780809031 0.0471464019851117 0.0937238493723849 1.77197958026092 1.97000599880024 0 0 0.0145401672119229 1.78146341463415 9.578125 4.98932384341637 0 0.273873873873874 1.49604743083004 1.73089925625423 0 0 0.00284900284900285 0 0.00192492781520693 0 0 0 0 0 0 0 0 0 0 0 0 0 0 0 0 0 0.00223713646532438 0 0 0 0.00364033491081179 0 0 0 0 0 0 0
"cingulate_gyrus_isthmus_left" 0.242562929061785 0 0.153846153846154 0 0.0053475935828877 1.39917695473251 0.607614607614608 2.08369659982563 0 0.0488262910798122 0 0.0465793304221252 0 0.124248496993988 0.25 2.91612903225806 0 0 0 0.0898876404494382 0.106077348066298 0.881147540983607 21.7215909090909 2.41458333333333 0 0.00132890365448505 1.1614481409002 0.830975428145942 0.341013824884793 0.623084780388151 0 0 0.0459016393442623 0.344559585492228 0.00950118764845606 0 0 0 0 0.00181818181818182 0 0.00186567164179104 4.93734335839599 0.00355871886120996 0 0 0 0 0 0 0 0 0 0 0 1.09738717339667 0.0388529139685476 0.00571428571428571 0 0 0.00392156862745098 0 0 0 0 0 0 0
"lateral_occipital_cortex_left" 0.00188323917137476 0 0 7.91115311909263 0.00600600600600601 1.93863494051346 3.63075313807531 0.908577878103837 0.0488262910798122 0 0 10.4542682926829 0 0.580406654343808 0.112983151635282 0.0036697247706422 0 0 0 5.59021406727829 0 0.00359389038634322 0.110648423557406 3.23280757097792 0 0 0 1.23780487804878 0.0222222222222222 0.043640897755611 0 0 0.6 0.174659985683608 0 0 0 0.0110192837465565 0 0 0 0 0 0.00228702115494568 0 0.0029940119760479 0 0 0 0 0 0 0 0 0 0 0 0 0 0 0 0 0 0 0 0 0 0
"lateral_orbitofrontal_cortex_left" 0 0 0.0548187444739169 0 0 0 0 0 0 0 0 0 3.83803457688808 0 0 0 0.143522833178006 0.592244418331375 0.394117647058824 0 0 0 0.0344142951687624 0 0.0926553672316384 3.96530612244898 0.565026010404162 0.00111234705228031 0.192207792207792 0 0.00817438692098093 0.013986013986014 0 0.697636511817441 0 0 0.00347222222222222 0 0 0 0 0 0 0 0 0 0 0 0 0 0 0 0 0 0 0 0.00260416666666667 0 0.00992555831265509 0 0.00160320641282565 0 0 0 0 0 0 0
"lingual_gyrus_left" 0.00292397660818713 0 0 1.21764705882353 0 0.895816242821985 0.893089960886571 0.436154949784792 0.0465793304221252 10.4542682926829 0 0 0 0 0.282091917591125 0 0 0 0 1.61194029850746 0 0 0.0629316960859555 1.10853355426678 0 0 0 0.713207547169811 0 0.0065252854812398 0 0 0.0036231884057971 0.00196270853778214 0 0 0 0 0 0.00296956198960653 0 0 0 0.00145878920495988 0 0.00208768267223382 0 0 0 0 0 0 0 0 0 0 0 0 0 0 0 0 0 0 0 0 0 0
"medial_orbitofrontal_gyrus_left" 0 0 0.00681818181818182 0 0 0 0 0 0 0 3.83803457688808 0 0 0 0 0 0.0291970802919708 0.00666666666666667 0.202860858257477 0 0 0 0.00158730158730159 0 0.249211356466877 2.33469865418373 0.603202846975089 0 0 0 0.111801242236025 0 0 0.0430327868852459 0 0 0 0 0 0 0 0 0 0 0.00189035916824197 0 0.187793427230047 0 0 0 0 0 0 0 0 0 0 0 0.0216216216216216 0 0 0 0 0 0 0 0 0.00776699029126214
"middle_temporal_gyrus_left" 3.94974874371859 0 0.00486223662884927 0 0 0.698039215686274 0.650406504065041 4.17595307917889 0.124248496993988 0.580406654343808 0 0 0 0 0.00212314225053079 0 0 0.00209643605870021 0 0 0.0109364319890636 0 0.152416356877323 0.0276679841897233 0 0 0.000768639508070715 0.041031036296686 4.80827754108338 0.240728692257645 0 0.0166493236212279 2.32444959443801 0.266165413533835 0 0 0 0 0 0 0 0 0 0 0 0 0 0 0 0 0 0 0 0 0 0 0 0 0 0 0 0 0 0 0 0 0 0
"parahippocampal_gyrus_left" 0 0 0 0 1.07547169811321 0.596069868995633 0.0357432981316003 0.274977085242896 0.25 0.112983151635282 0 0.282091917591125 0 0.00212314225053079 0 0 0 0 0 0 0 0 0.012 0.0464601769911504 0 0 0 0.0108780108780109 0.0719144800777454 0.0216684723726977 0 0 0.0160642570281124 0.053072625698324 0 0 0 0 0 0 0 0 0 0 0 0 0 0 0 0 0 0 0 0 0 0 0 0 0 0 0 0 0 0 0 0 0 0
"paracentral_gyrus_left" 0.012987012987013 0 0 0 0 0.0300902708124373 0.0106707317073171 0.0324232081911263 2.91612903225806 0.0036697247706422 0 0 0 0 0 0 0 0 0 0.005249343832021 2.96774193548387 10.9668615984405 2.90841813135985 0.982741116751269 0 0 1.23827936201063 0.840643274853801 0.0018018018018018 0.0179282868525896 0 0 0 0.00250941028858218 0 0 0.00277008310249307 0 0 0 0 0 0.00471698113207547 0 0 0 0 0 0 0.043859649122807 0 0 0 0 0.0056710775047259 0.0448430493273543 0.0054249547920434 0 0 0 0.0135593220338983 0 0 0 0 0 0 0
"inferior_frontal_gyrus_pars_opercularis_left" 0 5.50448833034111 2.49180327868852 0 0 0 0 0 0 0 0.143522833178006 0 0.0291970802919708 0 0 0 0 0.00696864111498258 0.169582772543742 0 0.295475530932595 0.003003003003003 1.58346839546191 0 6.97697368421053 0.888888888888889 3.94059405940594 0.042077580539119 0 0.017286084701815 0 0 0 1.73052631578947 0 0 0.139428571428571 0 0 0 0 0.0016 0 0 0 0 0 0 0 0 0.898692810457516 0 0.00788436268068331 0 0.0132122213047069 0 0.0333598093725179 0 0.359168241965974 0.011963023382273 0.0288548241659152 0.0257104194857916 0 0.015748031496063 0 0 0 0.0617529880478088
"inferior_frontal_gyrus_pars_orbitalis_left" 0 0.00597014925373134 0 0 0 0 0 0 0 0 0.592244418331375 0 0.00666666666666667 0.00209643605870021 0 0 0.00696864111498258 0 4.34932821497121 0 0 0 0 0 0 3.15674195756331 0.064 0 0.0307396733909702 0 0 0 0 0 0 0 0 0 0 0 0 0 0 0 0 0 0 0 0 0 0 0 0 0 0 0 0 0 0 0 0 0 0 0 0 0 0 0
"inferior_frontal_gyrus_pars_triangularis_left" 0 0.0198412698412698 0.00749063670411985 0 0 0 0 0 0 0 0.394117647058824 0 0.202860858257477 0 0 0 0.169582772543742 4.34932821497121 0 0 0 0 0 0 0.846846846846847 9.02699386503068 4.14107883817427 0 0.00661157024793388 0 0 0 0 0.0178372352285396 0 0 0.0024330900243309 0 0 0 0 0 0 0 0 0 0 0 0 0 0 0 0 0 0 0 0 0 0.00840336134453781 0 0 0 0 0 0 0 0 0
"pericalcarine_cortex_left" 0 0 0 3.08882521489971 0 0.135135135135135 1.44638403990025 0.0244590780809031 0.0898876404494382 5.59021406727829 0 1.61194029850746 0 0 0 0.005249343832021 0 0 0 0 0 0 0.113168724279835 0.842465753424658 0 0 0 0.276409849086577 0.001998001998002 0 0 0 0 0 0 0 0 0.0789473684210526 0 0 0 0 0 0 0 0 0 0 0 0 0 0 0 0 0 0 0 0 0 0 0 0 0 0 0 0 0 0
"postcentral_gyrus_left" 0.0909090909090909 0.028436018957346 0.744960560911481 0 0.00238379022646007 0.0153096729297147 0.0136986301369863 0.0471464019851117 0.106077348066298 0 0 0 0 0.0109364319890636 0 2.96774193548387 0.295475530932595 0 0 0 0 0.00209863588667366 4.59040105193951 0.207719298245614 0.0134078212290503 0.0345177664974619 0.0135512156237545 6.58296460176991 0.0270967741935484 3.69390581717452 0 0 0.00779220779220779 3.3872271624899 0 0 0.00172117039586919 0 0 0 0 0 0 0 0 0 0 0 0 0 0.0155728587319244 0 0 0 0 0.00225733634311512 0.00129366106080207 0 0 0 0.000798403193612774 0 0 0.0013986013986014 0 0 0 0
"posterior_cingulate_gyrus_left" 0.0123711340206186 8.82435597189695 0.00552486187845304 0 0 0.0980392156862745 0.0239700374531835 0.0937238493723849 0.881147540983607 0.00359389038634322 0 0 0 0 0 10.9668615984405 0.003003003003003 0 0 0 0.00209863588667366 0 9.03260869565217 1.26587301587302 0 0 10.3078393881453 0.0230050323508267 0.0123565754633716 0.00389483933787731 0 0 0 0.0024390243902439 0 0.148351648351648 0.0429530201342282 0 0 0 0.00169923534409516 0 0.0492170022371365 0 0 0 0 0 0 0.0918580375782881 0.004149377593361 0 0 0 0.00185013876040703 12.1236673773987 0.380868024800709 0.00182149362477231 0.0050125313283208 0.0280866003510825 2.35632183908046 0.00593471810089021 0 0.00394866732477789 0 0 0 0.011441647597254
"precentral_gyrus_left" 0.444444444444444 0.0683417085427136 3.76934984520124 0 0.0161616161616162 0.869017632241814 1.67209668943773 1.77197958026092 21.7215909090909 0.110648423557406 0.0344142951687624 0.0629316960859555 0.00158730158730159 0.152416356877323 0.012 2.90841813135985 1.58346839546191 0 0 0.113168724279835 4.59040105193951 9.03260869565217 0 2.11928934010152 0.101338432122371 0.758132956152758 2.84586466165414 5.19346605410924 0.527924750146972 5.15987460815047 0 0 0.0130293159609121 1.67146974063401 0 0.0321888412017167 0.458492003046458 0 0 0.00466200466200466 0.00229226361031519 0 0.476847290640394 0.00344827586206897 0 0 0 0 0 0.0286532951289398 0.0380952380952381 0 0 0 0.122498483929654 1.88621022179364 2.01414260459635 0.00120048019207683 0.0103412616339193 0.0202020202020202 1.40888554216867 0.0292275574112735 0 0.0202403542061986 0 0 0 0.0513176144244105
"precuneus_left" 0.13166144200627 0 0.0167224080267559 0.354669464847849 0 0.971849865951743 2.12064194798008 1.97000599880024 2.41458333333333 3.23280757097792 0 1.10853355426678 0 0.0276679841897233 0.0464601769911504 0.982741116751269 0 0 0 0.842465753424658 0.207719298245614 1.26587301587302 2.11928934010152 0 0 0 0.0195007800312012 16.962962962963 0.0685358255451713 0.18812541694463 0 0 0.0121212121212121 0.0309597523219814 0 0 0 0.00203252032520325 0 0 0 0 0 0 0 0 0 0 0 0 0 0 0 0 0 0 0 0.0369426751592357 0 0 0.00078125 0 0 0 0 0 0 0
"rostral_anterior_cingulate_cortex_left" 0 0.569105691056911 0.297297297297297 0 0 0 0 0 0 0 0.0926553672316384 0 0.249211356466877 0 0 0 6.97697368421053 0 0.846846846846847 0 0.0134078212290503 0 0.101338432122371 0 0 0.556521739130435 4.64700098328417 0.0255063765941485 0 0.00412796697626419 0 0 0 0.31758530183727 0 0.0065359477124183 0.174672489082969 0 0 0 0.00178731009830206 0 0 0 0.0213270142180095 0 0.0344827586206897 0 0 0 0.0188679245283019 0 0 0 0.00977517106549365 0 0.0354808590102708 0 0.791788856304985 0.0109024833434282 0.0118226600985222 0.00155038759689922 0 0.00209424083769634 0 0 0 0.00735294117647059
"rostral_middle_frontal_gyrus_left" 0 0.434903047091413 6.4468696151637 0 0 0.000981836033382425 0 0 0.00132890365448505 0 3.96530612244898 0 2.33469865418373 0 0 0 0.888888888888889 3.15674195756331 9.02699386503068 0 0.0345177664974619 0 0.758132956152758 0 0.556521739130435 0 6.12865873271148 0.0921926910299003 0 0.0225048923679061 0.0967261904761905 0 0 0.439847577572128 0 0.0057929036929761 0.53688989784336 0 0 0 0.00182315405651778 0.00187178287318671 0 0.00274097761534947 0 0 0 0 0 0 0.018679119412942 0 0 0 0.0533841754051478 0 0.0661696178937558 0 0.0169491525423729 0.00953778429933969 0.0515297906602254 0.0245243128964059 0 0.0118226600985222 0 0 0 0.0222104706504495
"superior_frontal_gyrus_left" 0 8.3661119515885 3.14385964912281 0 0.00202224469160768 0.0046583850931677 0.000691802144586648 0.0145401672119229 1.1614481409002 0 0.565026010404162 0 0.603202846975089 0.000768639508070715 0 1.23827936201063 3.94059405940594 0.064 4.14107883817427 0 0.0135512156237545 10.3078393881453 2.84586466165414 0.0195007800312012 4.64700098328417 6.12865873271148 0 0.0536138445877163 0.00223131275567125 0.0147115756871854 0.179500796601168 0 0.00314300680984809 1.56734006734007 0 0.225 2.15210777922642 0 0 0.00961538461538462 0.00512257592389316 0.00448430493273543 0.072890664003994 0.0153958944281525 0 0 0.00088809946714032 0 0 0.00982800982800983 0.0412168792934249 0 0.00457247370827618 0 0.563519150549867 0.321975308641975 1.00409683426443 0.0211002260738508 0.164705882352941 0.0355283307810107 3.92755214050494 0.126721763085399 0 0.0685091475282211 0 0 0.00105318588730911 0.306995884773663
"superior_parietal_gyrus_left" 0.805970149253731 0.0280811232449298 1.30715642811906 5.42664670658683 0 0.7904 2.40913242009132 1.78146341463415 0.830975428145942 1.23780487804878 0.00111234705228031 0.713207547169811 0 0.041031036296686 0.0108780108780109 0.840643274853801 0.042077580539119 0 0 0.276409849086577 6.58296460176991 0.0230050323508267 5.19346605410924 16.962962962963 0.0255063765941485 0.0921926910299003 0.0536138445877163 0 0.380281690140845 6.33793836344315 0 0 0.043046357615894 0.441791044776119 0 0 0 0 0 0 0 0 0 0 0 0 0 0 0 0 0.00149588631264024 0 0 0 0 0.00151057401812689 0.00201612903225806 0.0112647209421403 0 0 0.00339789330615019 0.0744439400817068 0 0 0 0 0 0.00115673799884326
"superior_temporal_gyrus_left" 6.81146025878004 0 0.0105980317940954 0 0.647693817468106 10.3549783549784 1.1935817805383 9.578125 0.341013824884793 0.0222222222222222 0.192207792207792 0 0 4.80827754108338 0.0719144800777454 0.0018018018018018 0 0.0307396733909702 0.00661157024793388 0.001998001998002 0.0270967741935484 0.0123565754633716 0.527924750146972 0.0685358255451713 0 0 0.00223131275567125 0.380281690140845 0 0.320197044334975 0 0.0744274809160305 5.29684210526316 0.918842625264644 0 0 0 0 0 0 0 0 0 0 0 0 0 0 0 0 0 0 0 0 0 0 0 0 0 0 0.00223463687150838 0 0 0 0 0 0 0
"supramarginal_gyrus_left" 2.77254098360656 0.0108932461873638 0.57119341563786 0 0 1.14493712772998 8.33296823658269 4.98932384341637 0.623084780388151 0.043640897755611 0 0.0065252854812398 0 0.240728692257645 0.0216684723726977 0.0179282868525896 0.017286084701815 0 0 0 3.69390581717452 0.00389483933787731 5.15987460815047 0.18812541694463 0.00412796697626419 0.0225048923679061 0.0147115756871854 6.33793836344315 0.320197044334975 0 0 0 0.018957345971564 2.16933638443936 0 0 0 0 0 0 0 0 0 0 0 0 0 0 0 0 0 0 0 0 0 0 0.00123456790123457 0 0 0 0 0 0 0 0 0 0 0
"frontal_pole_left" 0 0 0 0 0 0 0 0 0 0 0.00817438692098093 0 0.111801242236025 0 0 0 0 0 0 0 0 0 0 0 0 0.0967261904761905 0.179500796601168 0 0 0 0 0 0 0 0 0 0 0 0 0 0 0 0 0 0 0 0 0 0 0 0 0 0 0 0 0 0 0 0 0 0.0106439595529537 0 0 0 0.176100628930818 0 0 0
"temporal_pole_left" 0 0 0 0 5.28189910979228 0.27807486631016 0 0.273873873873874 0 0 0.013986013986014 0 0 0.0166493236212279 0 0 0 0 0 0 0 0 0 0 0 0 0 0 0.0744274809160305 0 0 0 0 0.100680272108844 0 0 0 0 0 0 0 0 0 0 0 0 0 0 0 0 0 0 0 0 0 0 0 0 0 0 0 0 0 0 0 0 0 0
"transverse_temporal_gyrus_left" 6.27814569536424 0 0.00739371534195933 0 0 0.735961768219833 1.88194444444444 1.49604743083004 0.0459016393442623 0.6 0 0.0036231884057971 0 2.32444959443801 0.0160642570281124 0 0 0 0 0 0.00779220779220779 0 0.0130293159609121 0.0121212121212121 0 0 0.00314300680984809 0.043046357615894 5.29684210526316 0.018957345971564 0 0 0 0.602825745682888 0 0 0 0 0 0 0 0 0.0151515151515152 0 0 0 0 0 0 0 0 0 0 0 0 0 0 0 0 0 0 0 0 0 0 0 0 0
"insula_left" 0.101430429128739 0.188466947960619 1.04761904761905 0 0.665722379603399 3.09355828220859 0.350833848054355 1.73089925625423 0.344559585492228 0.174659985683608 0.697636511817441 0.00196270853778214 0.0430327868852459 0.266165413533835 0.053072625698324 0.00250941028858218 1.73052631578947 0 0.0178372352285396 0 3.3872271624899 0.0024390243902439 1.67146974063401 0.0309597523219814 0.31758530183727 0.439847577572128 1.56734006734007 0.441791044776119 0.918842625264644 2.16933638443936 0 0.100680272108844 0.602825745682888 0 0 0 0.0660835762876579 0 0 0 0 0.00142450142450142 0.0027359781121751 0 0 0 0 0 0 0 0.02088772845953 0 0.00437158469945355 0 0.019047619047619 0 0.0608634111818825 0 0.00585651537335286 0.0100351229302559 0.0177065767284992 0.00122549019607843 0 0 0 0 0 0.00863557858376511
"banks_superior_temporal_sulcus_right" 0 0 0 0 0 0 0 0 0.00950118764845606 0 0 0 0 0 0 0 0 0 0 0 0 0 0 0 0 0 0 0 0 0 0 0 0 0 0 0 0 0 0 0.0296022201665125 0.738738738738739 2.78822412155745 0.2 0.128506787330317 0 0 0 0.636826042726348 0 0.00485436893203883 0 0 0 0 0.00394477317554241 0 0.258003766478343 0.0193986420950533 0 0.00243605359317905 0.0178129638792677 0.277907884465261 3.84282907662083 2.15644820295983 0 0 10.9130434782609 2.05947955390335
"caudal_anterior_cingulate_cortex_right" 0 15.521568627451 1.14130434782609 0 0 0 0 0 0 0 0 0 0 0 0 0 0 0 0 0 0 0.148351648351648 0.0321888412017167 0 0.0065359477124183 0.0057929036929761 0.225 0 0 0 0 0 0 0 0 0 8.37696335078534 0 0 0 0.00398009950248756 0 0 0.008 0.00547945205479452 0 0.00763358778625954 0 0 0.0390879478827362 0.967741935483871 0 0.0784313725490196 0 0.132013201320132 5.44107744107744 0.204806687565308 0.00647948164146868 0.449339207048458 1.17501626545218 6.4321503131524 0.0527210884353742 0 0.0214030915576694 0 0 0 0.133903133903134
"caudal_middle_frontal_gyrus_right" 0 4.35220125786164 3.67416934619507 0 0 0 0 0.00284900284900285 0 0 0.00347222222222222 0 0 0 0 0.00277008310249307 0.139428571428571 0 0.0024330900243309 0 0.00172117039586919 0.0429530201342282 0.458492003046458 0 0.174672489082969 0.53688989784336 2.15210777922642 0 0 0 0 0 0 0.0660835762876579 0 8.37696335078534 0 0 0 0.00442151805453206 0.196248196248196 0.0270880361173815 0.0182926829268293 0.0130340333091962 0.0468046804680468 0 0.00441988950276243 0.00158856235107228 0 0.0319767441860465 1.21562952243126 0.0111576011157601 0.0690476190476191 0 1.12868217054264 0.0353982300884956 7.2780269058296 0.0168324407039021 1.04276315789474 3.68508863399374 1.42446669569003 0.387925497752087 0 0.905073649754501 0 0 0 0.609418282548476
"cuneus_right" 0 0 0 0.407002188183807 0 0 0 0 0 0.0110192837465565 0 0 0 0 0 0 0 0 0 0.0789473684210526 0 0 0 0.00203252032520325 0 0 0 0 0 0 0 0 0 0 0 0 0 0 0 0.00533807829181495 0 0 0 6.86236933797909 0 0.484353741496599 0 0 0 0 0 0 0 4.94791666666667 0 0 0 1.17690875232775 0 0 0 6.4380664652568 0 0.00202224469160768 0 0 0 0
"entorhinal_cortex_right" 0 0 0 0 2.69924812030075 0 0 0.00192492781520693 0 0 0 0 0 0 0 0 0 0 0 0 0 0 0 0 0 0 0 0 0 0 0 0 0 0 0 0 0 0 0 0.116935483870968 0 0 0.00687285223367698 0 0 0 0 0 0.864864864864865 0 0 0 0 0 0 0 0.00205549845837616 0 0 0 0.005175983436853 0 0.0107642626480086 0 0 1.5 0 0.649025069637883
"fusiform_gyrus_right" 0 0.00384985563041386 0 0 0 0 0 0 0.00181818181818182 0 0 0.00296956198960653 0 0 0 0 0 0 0 0 0 0 0.00466200466200466 0 0 0 0.00961538461538462 0 0 0 0 0 0 0 0.0296022201665125 0 0.00442151805453206 0.00533807829181495 0.116935483870968 0 0.129681386249301 1.33602771362587 0.54957507082153 2.20067264573991 0 1.94018964259664 0 0.0830324909747292 0.18889970788705 0.124656278643446 0 0 0 0.0882352941176471 0.0590667454223272 0.00185013876040703 0.587018954623779 1.06900584795322 0 0.001723395088324 0.102962962962963 0.397959183673469 1.54036535061874 0.636307692307692 0 1.83274021352313 0.332984293193717 3.89098250336474
"inferior_parietal_gyrus_right" 0 0.0262172284644195 0.00732600732600733 0 0 0 0 0 0 0 0 0 0 0 0 0 0 0 0 0 0 0.00169923534409516 0.00229226361031519 0 0.00178731009830206 0.00182315405651778 0.00512257592389316 0 0 0 0 0 0 0 0.738738738738739 0.00398009950248756 0.196248196248196 0 0 0.129681386249301 0 1.10959681998864 0.266544117647059 4.78764478764479 0 0.0328571428571429 0 2.93790656416322 0 0.0321428571428571 0 0 0 0.0324118207816969 0.168408826945412 0 0.376271186440678 0.523289246693502 0.00961538461538462 0.274042553191489 0.0513008427995603 6.83459024635495 0.0220162224797219 3.55018137847642 0 0 0.0914634146341463 0.348514851485148
"inferior_temporal_gyrus_right" 0 0.0019782393669634 0 0 0 0 0 0 0.00186567164179104 0 0 0 0 0 0 0 0.0016 0 0 0 0 0 0 0 0 0.00187178287318671 0.00448430493273543 0 0 0 0 0 0 0.00142450142450142 2.78822412155745 0 0.0270880361173815 0 0 1.33602771362587 1.10959681998864 0 0.252182347235693 0.435079726651481 0 0.00148920327624721 0 6.78090575275398 0.004004004004004 0.013170272812794 0 0 0 0 0.0144144144144144 0 0.340922358435493 0.193816884661118 0 0.0165721761883995 0.0561377245508982 0.791925465838509 8.78250449370881 2.35691922354415 0 0.883211678832117 0.858683926645092 4.73799725651577
"cingulate_gyrus_isthmus_right" 0.00505050505050505 0 0.0031496062992126 0 0 0.00214822771213749 0 0 4.93734335839599 0 0 0 0 0 0 0.00471698113207547 0 0 0 0 0 0.0492170022371365 0.476847290640394 0 0 0 0.072890664003994 0 0 0 0 0 0.0151515151515152 0.0027359781121751 0.2 0 0.0182926829268293 0 0.00687285223367698 0.54957507082153 0.266544117647059 0.252182347235693 0 1.30747922437673 0 0.244776119402985 0 0.0104058272632674 0.0674846625766871 13.9230769230769 0 0 0 0.0125391849529781 0.141129032258065 0.947368421052632 5.00192307692308 2.07730426164519 0 0.00123456790123457 0.824412206103052 0.36219221604448 0.0100401606425703 0.415584415584416 0 0 0.078740157480315 0.155414012738853
"lateral_occipital_cortex_right" 0 0.00564440263405456 0.00294117647058824 0 0 0 0 0 0.00355871886120996 0.00228702115494568 0 0.00145878920495988 0 0 0 0 0 0 0 0 0 0 0.00344827586206897 0 0 0.00274097761534947 0.0153958944281525 0 0 0 0 0 0 0 0.128506787330317 0.008 0.0130340333091962 6.86236933797909 0 2.20067264573991 4.78764478764479 0.435079726651481 1.30747922437673 0 0 7.49390681003584 0 0.425860023724792 0.00190294957183635 0.243946188340807 0 0 0 8.49425287356322 0.129295282469423 0.00542986425339366 1.09008498583569 7.56286043829296 0 0.0127931769722814 0.165198237885463 2.40927419354839 0.391632771644393 2.81503941782899 0 0 0.680286006128703 1.64370860927152
"lateral_orbitofrontal_cortex_right" 0 0 0 0 0 0 0 0 0 0 0 0 0.00189035916824197 0 0 0 0 0 0 0 0 0 0 0 0.0213270142180095 0 0 0 0 0 0 0 0 0 0 0.00547945205479452 0.0468046804680468 0 0 0 0 0 0 0 0 0 2.75329566854991 0 0 0 0.389150943396226 3.53318077803204 0.254764292878636 0 0.00138217000691085 0 0.00535117056856187 0 0.0183006535947712 2.82506024096386 0.0415647921760391 0 0 0 0.0354223433242507 0.00683371298405467 0 0.624193548387097
"lingual_gyrus_right" 0 0 0 0.00852272727272727 0 0 0 0 0 0.0029940119760479 0 0.00208768267223382 0 0 0 0 0 0 0 0 0 0 0 0 0 0 0 0 0 0 0 0 0 0 0 0 0 0.484353741496599 0 1.94018964259664 0.0328571428571429 0.00148920327624721 0.244776119402985 7.49390681003584 0 0 0 0 0.376175548589342 0.205128205128205 0 0 0 8.1838351822504 0.00306748466257669 0.00578034682080925 0.0562130177514793 0.825132475397426 0 0 0.0043271311120727 0.448122215149586 0 0.0501618122977346 0 0 0.00353356890459364 0
"medial_orbitofrontal_gyrus_right" 0 0 0 0 0 0 0 0 0 0 0 0 0.187793427230047 0 0 0 0 0 0 0 0 0 0 0 0.0344827586206897 0 0.00088809946714032 0 0 0 0 0 0 0 0 0.00763358778625954 0.00441988950276243 0 0 0 0 0 0 0 2.75329566854991 0 0 0 0 0 0.0280373831775701 0.00598802395209581 0.02275600505689 0 0.0016116035455278 0 0 0 0.182468694096601 3.7956126270733 0.169928825622776 0 0 0 3.04545454545455 0 0 0.00386847195357834
"middle_temporal_gyrus_right" 0 0 0 0 0 0 0 0 0 0 0 0 0 0 0 0 0 0 0 0 0 0 0 0 0 0 0 0 0 0 0 0 0 0 0.636826042726348 0 0.00158856235107228 0 0 0.0830324909747292 2.93790656416322 6.78090575275398 0.0104058272632674 0.425860023724792 0 0 0 0 0 0.00604229607250755 0 0 0 0 0.0100313479623824 0.00203458799593082 0.0194765672550213 0.011166253101737 0 0.00449842555105713 0.00307455803228286 0.610096670247046 3.0931832395247 0.93516699410609 0 0.352826510721248 0.228704784130688 0.536023054755043
"parahippocampal_gyrus_right" 0 0 0 0 0 0 0 0 0 0 0 0 0 0 0 0 0 0 0 0 0 0 0 0 0 0 0 0 0 0 0 0 0 0 0 0 0 0 0.864864864864865 0.18889970788705 0 0.004004004004004 0.0674846625766871 0.00190294957183635 0 0.376175548589342 0 0 0 0 0 0 0 0 0 0 0 0 0 0 0 0.00162999185004075 0 0 0 0.0460358056265985 0 0.0265604249667995
"paracentral_gyrus_right" 0 0.027027027027027 0 0 0 0 0 0 0 0 0 0 0 0 0 0.043859649122807 0 0 0 0 0 0.0918580375782881 0.0286532951289398 0 0 0 0.00982800982800983 0 0 0 0 0 0 0 0.00485436893203883 0.0390879478827362 0.0319767441860465 0 0 0.124656278643446 0.0321428571428571 0.013170272812794 13.9230769230769 0.243946188340807 0 0.205128205128205 0 0.00604229607250755 0 0 0.00470588235294118 0 0 0.148148148148148 1.36328125 1.71844660194175 3.26305970149254 4.68780019212296 0 0.00726392251815981 1.05859182668636 4.23082881487219 0 0.158995815899582 0 0 0.013986013986014 0.0269277845777234
"inferior_frontal_gyrus_pars_opercularis_right" 0 8.18230563002681 0.164179104477612 0 0 0 0 0 0 0 0 0 0 0 0 0 0.898692810457516 0 0 0 0.0155728587319244 0.004149377593361 0.0380952380952381 0 0.0188679245283019 0.018679119412942 0.0412168792934249 0.00149588631264024 0 0 0 0 0 0.02088772845953 0 0.967741935483871 1.21562952243126 0 0 0 0 0 0 0 0.389150943396226 0 0.0280373831775701 0 0 0.00470588235294118 0 0 1.03292894280763 0 0.0642648490749757 0.00481927710843374 1.52186046511628 0 6.63188405797101 2.17039274924471 1.70108161258604 0.00154559505409583 0.00387972841901067 0.00208550573514077 0 0 0 3.89512195121951
"inferior_frontal_gyrus_pars_orbitalis_right" 0 0.0050125313283208 0 0 0 0 0 0 0 0 0 0 0 0 0 0 0 0 0 0 0 0 0 0 0 0 0 0 0 0 0 0 0 0 0 0 0.0111576011157601 0 0 0 0 0 0 0 3.53318077803204 0 0.00598802395209581 0 0 0 0 0 4.83250414593698 0 0 0 0 0 0 6.50089232599643 0.0378640776699029 0 0 0 0 0 0 0.0591016548463357
"inferior_frontal_gyrus_pars_triangularis_right" 0 0.363984674329502 0.00244200244200244 0 0 0 0 0 0 0 0 0 0 0 0 0 0.00788436268068331 0 0 0 0 0 0 0 0 0 0.00457247370827618 0 0 0 0 0 0 0.00437158469945355 0 0.0784313725490196 0.0690476190476191 0 0 0 0 0 0 0 0.254764292878636 0 0.02275600505689 0 0 0 1.03292894280763 4.83250414593698 0 0 0.00510204081632653 0.00354609929078014 0.0261437908496732 0 3.19433198380567 13.8536585365854 1.87998167659185 0 0 0 0 0 0 0.194014447884417
"pericalcarine_cortex_right" 0 0 0 0.186968838526912 0 0 0 0 0 0 0 0 0 0 0 0 0 0 0 0 0 0 0 0 0 0 0 0 0 0 0 0 0 0 0 0 0 4.94791666666667 0 0.0882352941176471 0.0324118207816969 0 0.0125391849529781 8.49425287356322 0 8.1838351822504 0 0 0 0.148148148148148 0 0 0 0 0 0.0117302052785924 0.025974025974026 1.4639175257732 0 0 0.00408163265306122 0.270491803278689 0 0.0361581920903955 0 0 0 0
"postcentral_gyrus_right" 0 0.125514403292181 0.173364854215918 0 0 0 0 0 0 0 0 0 0 0 0 0.0056710775047259 0.0132122213047069 0 0 0 0 0.00185013876040703 0.122498483929654 0 0.00977517106549365 0.0533841754051478 0.563519150549867 0 0 0 0 0 0 0.019047619047619 0.00394477317554241 0.132013201320132 1.12868217054264 0 0 0.0590667454223272 0.168408826945412 0.0144144144144144 0.141129032258065 0.129295282469423 0.00138217000691085 0.00306748466257669 0.0016116035455278 0.0100313479623824 0 1.36328125 0.0642648490749757 0 0.00510204081632653 0 0 0.029585798816568 8.22819593787336 0.527084601339014 0.0148305084745763 0.12511091393079 0.89479680972275 3.7337559429477 0.0049079754601227 2.08729139922978 0 0 0.00900900900900901 4.53558844256519
"posterior_cingulate_gyrus_right" 0 0.227777777777778 0 0 0 0 0 0 1.09738717339667 0 0 0 0 0 0 0.0448430493273543 0 0 0 0 0.00225733634311512 12.1236673773987 1.88621022179364 0 0 0 0.321975308641975 0.00151057401812689 0 0 0 0 0 0 0 5.44107744107744 0.0353982300884956 0 0 0.00185013876040703 0 0 0.947368421052632 0.00542986425339366 0 0.00578034682080925 0 0.00203458799593082 0 1.71844660194175 0.00481927710843374 0 0.00354609929078014 0.0117302052785924 0.029585798816568 0 4.26177024482109 1.17555771096023 0.00602409638554217 0.0219244823386114 9.8673923800099 0.0515222482435597 0 0.00211416490486258 0 0 0 0.0346964064436183
"precentral_gyrus_right" 0 0.27843137254902 0.300683371298405 0 0 0.00123992560446373 0 0.00223713646532438 0.0388529139685476 0 0.00260416666666667 0 0 0 0 0.0054249547920434 0.0333598093725179 0 0 0 0.00129366106080207 0.380868024800709 2.01414260459635 0 0.0354808590102708 0.0661696178937558 1.00409683426443 0.00201612903225806 0 0.00123456790123457 0 0 0 0.0608634111818825 0.258003766478343 0.204806687565308 7.2780269058296 0 0.00205549845837616 0.587018954623779 0.376271186440678 0.340922358435493 5.00192307692308 1.09008498583569 0.00535117056856187 0.0562130177514793 0 0.0194765672550213 0 3.26305970149254 1.52186046511628 0 0.0261437908496732 0.025974025974026 8.22819593787336 4.26177024482109 0 2.14665878178593 0.0544354838709677 0.405734144222415 1.88511749347258 5.62596599690881 0.0286054827175209 4.91780821917808 0 0 0.0277777777777778 4.68847989093388
"precuneus_right" 0 0.00202224469160768 0 0 0 0 0 0 0.00571428571428571 0 0 0 0 0 0 0 0 0 0 0 0 0.00182149362477231 0.00120048019207683 0.0369426751592357 0 0 0.0211002260738508 0.0112647209421403 0 0 0 0 0 0 0.0193986420950533 0.00647948164146868 0.0168324407039021 1.17690875232775 0 1.06900584795322 0.523289246693502 0.193816884661118 2.07730426164519 7.56286043829296 0 0.825132475397426 0 0.011166253101737 0 4.68780019212296 0 0 0 1.4639175257732 0.527084601339014 1.17555771096023 2.14665878178593 0 0 0.00528401585204756 0.255849056603774 20.2575916230366 0.00728597449908925 2.57396825396825 0 0 0.0906077348066298 0.220055710306407
"rostral_anterior_cingulate_cortex_right" 0 0.558620689655172 0.0374787052810903 0 0 0 0 0 0 0 0.00992555831265509 0 0.0216216216216216 0 0 0 0.359168241965974 0 0.00840336134453781 0 0 0.0050125313283208 0.0103412616339193 0 0.791788856304985 0.0169491525423729 0.164705882352941 0 0 0 0 0 0 0.00585651537335286 0 0.449339207048458 1.04276315789474 0 0 0 0.00961538461538462 0 0 0 0.0183006535947712 0 0.182468694096601 0 0 0 6.63188405797101 0 3.19433198380567 0 0.0148305084745763 0.00602409638554217 0.0544354838709677 0 0 2.32315521628499 2.10046130189646 0.0148637489677952 0 0.0159817351598174 0 0 0 0.0542740841248304
"rostral_middle_frontal_gyrus_right" 0 0.26125 0.0548234053769109 0 0 0 0 0 0 0 0 0 0 0 0 0 0.011963023382273 0 0 0 0 0.0280866003510825 0.0202020202020202 0 0.0109024833434282 0.00953778429933969 0.0355283307810107 0 0 0 0 0 0 0.0100351229302559 0.00243605359317905 1.17501626545218 3.68508863399374 0 0 0.001723395088324 0.274042553191489 0.0165721761883995 0.00123456790123457 0.0127931769722814 2.82506024096386 0 3.7956126270733 0.00449842555105713 0 0.00726392251815981 2.17039274924471 6.50089232599643 13.8536585365854 0 0.12511091393079 0.0219244823386114 0.405734144222415 0.00528401585204756 2.32315521628499 0 14.1349279362159 0.379214597381991 0.000885739592559787 0.498627630375114 0.0869565217391304 0 0 1.85442110405471
"superior_frontal_gyrus_right" 0 2.46589186457807 0.557996485061511 0 0 0.0015552099533437 0 0.00364033491081179 0.00392156862745098 0 0.00160320641282565 0 0 0 0 0.0135593220338983 0.0288548241659152 0 0 0 0.000798403193612774 2.35632183908046 1.40888554216867 0.00078125 0.0118226600985222 0.0515297906602254 3.92755214050494 0.00339789330615019 0.00223463687150838 0 0.0106439595529537 0 0 0.0177065767284992 0.0178129638792677 6.4321503131524 1.42446669569003 0 0.005175983436853 0.102962962962963 0.0513008427995603 0.0561377245508982 0.824412206103052 0.165198237885463 0.0415647921760391 0.0043271311120727 0.169928825622776 0.00307455803228286 0 1.05859182668636 1.70108161258604 0.0378640776699029 1.87998167659185 0.00408163265306122 0.89479680972275 9.8673923800099 1.88511749347258 0.255849056603774 2.10046130189646 14.1349279362159 0 0.628275862068965 0.00303375047402351 0.415594541910331 0.16875 0 0.00422163588390501 1.19455894476505
"superior_parietal_gyrus_right" 0 0.0581113801452785 0.0260416666666667 0 0 0 0 0 0 0 0 0 0 0 0 0 0.0257104194857916 0 0 0 0 0.00593471810089021 0.0292275574112735 0 0.00155038759689922 0.0245243128964059 0.126721763085399 0.0744439400817068 0 0 0 0 0 0.00122549019607843 0.277907884465261 0.0527210884353742 0.387925497752087 6.4380664652568 0 0.397959183673469 6.83459024635495 0.791925465838509 0.36219221604448 2.40927419354839 0 0.448122215149586 0 0.610096670247046 0.00162999185004075 4.23082881487219 0.00154559505409583 0 0 0.270491803278689 3.7337559429477 0.0515222482435597 5.62596599690881 20.2575916230366 0.0148637489677952 0.379214597381991 0.628275862068965 0 0.0516605166051661 3.59013698630137 0 0 0.0502164502164502 0.230130486358244
"superior_temporal_gyrus_right" 0 0 0 0 0 0 0 0 0 0 0 0 0 0 0 0 0 0 0 0 0 0 0 0 0 0 0 0 0 0 0 0 0 0 3.84282907662083 0 0 0 0.0107642626480086 1.54036535061874 0.0220162224797219 8.78250449370881 0.0100401606425703 0.391632771644393 0 0 0 3.0931832395247 0 0 0.00387972841901067 0 0 0 0.0049079754601227 0 0.0286054827175209 0.00728597449908925 0 0.000885739592559787 0.00303375047402351 0.0516605166051661 0 0.455825864276569 0 0.12818096135721 2.72645739910314 0.468025298664793
"supramarginal_gyrus_right" 0 0.0597345132743363 0.0233139050791007 0 0 0 0 0 0 0 0 0 0 0 0 0 0.015748031496063 0 0 0 0.0013986013986014 0.00394866732477789 0.0202403542061986 0 0.00209424083769634 0.0118226600985222 0.0685091475282211 0 0 0 0 0 0 0 2.15644820295983 0.0214030915576694 0.905073649754501 0.00202224469160768 0 0.636307692307692 3.55018137847642 2.35691922354415 0.415584415584416 2.81503941782899 0 0.0501618122977346 0 0.93516699410609 0 0.158995815899582 0.00208550573514077 0 0 0.0361581920903955 2.08729139922978 0.00211416490486258 4.91780821917808 2.57396825396825 0.0159817351598174 0.498627630375114 0.415594541910331 3.59013698630137 0.455825864276569 0 0 0 0.126829268292683 2.54034048852702
"frontal_pole_right" 0 0 0 0 0 0 0 0 0 0 0 0 0 0 0 0 0 0 0 0 0 0 0 0 0 0 0 0 0 0 0.176100628930818 0 0 0 0 0 0 0 0 0 0 0 0 0 0.0354223433242507 0 3.04545454545455 0 0 0 0 0 0 0 0 0 0 0 0 0.0869565217391304 0.16875 0 0 0 0 0 0 0
"temporal_pole_right" 0 0 0 0 0 0 0 0 0 0 0 0 0 0 0 0 0 0 0 0 0 0 0 0 0 0 0 0 0 0 0 0 0 0 0 0 0 0 1.5 1.83274021352313 0 0.883211678832117 0 0 0.00683371298405467 0 0 0.352826510721248 0.0460358056265985 0 0 0 0 0 0 0 0 0 0 0 0 0 0.12818096135721 0 0 0 0 0.204705882352941
"transverse_temporal_gyrus_right" 0 0 0 0 0 0 0 0 0 0 0 0 0 0 0 0 0 0 0 0 0 0 0 0 0 0 0.00105318588730911 0 0 0 0 0 0 0 10.9130434782609 0 0 0 0 0.332984293193717 0.0914634146341463 0.858683926645092 0.078740157480315 0.680286006128703 0 0.00353356890459364 0 0.228704784130688 0 0.013986013986014 0 0 0 0 0.00900900900900901 0 0.0277777777777778 0.0906077348066298 0 0 0.00422163588390501 0.0502164502164502 2.72645739910314 0.126829268292683 0 0 0 0.472834067547724
"insula_right" 0 0.162091503267974 0.0621468926553672 0 0 0 0 0 0 0 0 0 0.00776699029126214 0 0 0 0.0617529880478088 0 0 0 0 0.011441647597254 0.0513176144244105 0 0.00735294117647059 0.0222104706504495 0.306995884773663 0.00115673799884326 0 0 0 0 0 0.00863557858376511 2.05947955390335 0.133903133903134 0.609418282548476 0 0.649025069637883 3.89098250336474 0.348514851485148 4.73799725651577 0.155414012738853 1.64370860927152 0.624193548387097 0 0.00386847195357834 0.536023054755043 0.0265604249667995 0.0269277845777234 3.89512195121951 0.0591016548463357 0.194014447884417 0 4.53558844256519 0.0346964064436183 4.68847989093388 0.220055710306407 0.0542740841248304 1.85442110405471 1.19455894476505 0.230130486358244 0.468025298664793 2.54034048852702 0 0.204705882352941 0.472834067547724 0
