# Supplementary material for: NODDI and Tensor-Based Microstructural Indices as Predictors of Functional Connectivity
Source: PLoS One. 2016 Apr 14;11(4):e0153404. doi: 10.1371/journal.pone.0153404 (PMC4831788; doi:10.1371/journal.pone.0153404)
Supplement: S1 Data — a) Functional connectivity matrices, both fMRI and EEG connectomes across all subjects, in the form of precision matrices and b) structural brain connectivity matrices across all subjects and microstructural indices. Columns and rows are named according to the corresponding brain region that represent. (ZIP) [file pone.0153404.s001.zip › DATA/DWI/40_WFA_68.txt]

"banks_superior_temporal_sulcus_left" "caudal_anterior_cingulate_cortex_left" "caudal_middle_frontal_gyrus_left" "cuneus_left" "entorhinal_cortex_left" "fusiform_gyrus_left" "inferior_parietal_gyrus_left" "inferior_temporal_gyrus_left" "cingulate_gyrus_isthmus_left" "lateral_occipital_cortex_left" "lateral_orbitofrontal_cortex_left" "lingual_gyrus_left" "medial_orbitofrontal_gyrus_left" "middle_temporal_gyrus_left" "parahippocampal_gyrus_left" "paracentral_gyrus_left" "inferior_frontal_gyrus_pars_opercularis_left" "inferior_frontal_gyrus_pars_orbitalis_left" "inferior_frontal_gyrus_pars_triangularis_left" "pericalcarine_cortex_left" "postcentral_gyrus_left" "posterior_cingulate_gyrus_left" "precentral_gyrus_left" "precuneus_left" "rostral_anterior_cingulate_cortex_left" "rostral_middle_frontal_gyrus_left" "superior_frontal_gyrus_left" "superior_parietal_gyrus_left" "superior_temporal_gyrus_left" "supramarginal_gyrus_left" "frontal_pole_left" "temporal_pole_left" "transverse_temporal_gyrus_left" "insula_left" "banks_superior_temporal_sulcus_right" "caudal_anterior_cingulate_cortex_right" "caudal_middle_frontal_gyrus_right" "cuneus_right" "entorhinal_cortex_right" "fusiform_gyrus_right" "inferior_parietal_gyrus_right" "inferior_temporal_gyrus_right" "cingulate_gyrus_isthmus_right" "lateral_occipital_cortex_right" "lateral_orbitofrontal_cortex_right" "lingual_gyrus_right" "medial_orbitofrontal_gyrus_right" "middle_temporal_gyrus_right" "parahippocampal_gyrus_right" "paracentral_gyrus_right" "inferior_frontal_gyrus_pars_opercularis_right" "inferior_frontal_gyrus_pars_orbitalis_right" "inferior_frontal_gyrus_pars_triangularis_right" "pericalcarine_cortex_right" "postcentral_gyrus_right" "posterior_cingulate_gyrus_right" "precentral_gyrus_right" "precuneus_right" "rostral_anterior_cingulate_cortex_right" "rostral_middle_frontal_gyrus_right" "superior_frontal_gyrus_right" "superior_parietal_gyrus_right" "superior_temporal_gyrus_right" "supramarginal_gyrus_right" "frontal_pole_right" "temporal_pole_right" "transverse_temporal_gyrus_right" "insula_right"
"banks_superior_temporal_sulcus_left" 0 0 0.37531353978754 0 0 0.343342635568515 0.389194392288261 0.340486082041196 0.397535854924275 0.27058361022707 0 0.364041183836485 0 0.275486135122708 0 0.405800087487493 0 0 0 0 0.384924686860761 0.392584408427951 0.393606195717428 0.381112582165688 0 0 0 0.388969108193069 0.32664207015555 0.422987056338611 0 0 0.343297371049855 0.376394792372528 0 0 0 0 0 0 0 0 0.391863255129057 0 0 0 0 0 0 0 0 0 0 0 0 0 0 0 0 0 0 0 0 0 0 0 0 0
"caudal_anterior_cingulate_cortex_left" 0 0 0.425286115316182 0 0 0 0 0 0 0 0 0 0 0 0 0 0.4031098859846 0.346348326323997 0.350688215051092 0 0.361597427633124 0.389476456926315 0.410468797719413 0 0.435427601816883 0.416159922599014 0.449560876498613 0.367650467646014 0 0.368613629089788 0 0 0 0.387238351389784 0 0.41007914114038 0.427195243095383 0 0 0.437431522035734 0.437022412489674 0.474746796089872 0 0.446495031720004 0 0 0 0 0 0.468541928348277 0.387610050900219 0.402954904791255 0.371077940052026 0 0.410945476413221 0.507757360042905 0.422057411447815 0.441748083269053 0.400950011569147 0.380956574319454 0.485729132854712 0.414016976967604 0 0.430825118342891 0 0 0 0.420685970192041
"caudal_middle_frontal_gyrus_left" 0.37531353978754 0.425286115316182 0 0 0 0.356845193925685 0.364319431355518 0.376445048184077 0.373345759652726 0 0.352634754893516 0 0.414724800083471 0.423787619394502 0 0 0.327125590968565 0 0.361281875870129 0 0.341853761769675 0.377478851118549 0.343614096184933 0.350249954805738 0.37056877325604 0.31086644755983 0.354445128372477 0.34103626371308 0.334265099013761 0.343344242608957 0 0 0.35105140554401 0.329502462578754 0 0.46983857167084 0.435942147738631 0 0 0 0.429787818804231 0 0.458789238931421 0.407723042268688 0 0 0 0 0 0 0.426183369356339 0 0.409252280804501 0 0.399316128961303 0 0.403461778415444 0 0.408924835567067 0.416731510174974 0.4563780046837 0.408867467871586 0 0.415611854240335 0 0 0 0.414002272043169
"cuneus_left" 0 0 0 0 0 0.309966311022193 0 0 0 0.329009625282825 0 0.32750725458715 0 0 0 0 0 0 0 0.223892354874727 0 0 0 0.258122047320252 0 0 0 0.24290785852829 0 0 0 0 0 0 0 0 0 0.155544286730886 0 0 0 0 0 0 0 0.121373999719905 0 0 0 0 0 0 0 0.126409638358356 0 0 0 0 0 0 0 0 0 0 0 0 0 0
"entorhinal_cortex_left" 0 0 0 0 0 0.267510527080882 0 0.208535664269152 0.299901030677417 0.183238682264674 0 0 0 0 0.252461798004917 0 0 0 0 0 0.427772910899508 0 0.472108040038906 0 0 0 0.468850022988171 0 0.281373561709296 0 0 0.276793594526701 0 0.285917420618742 0 0 0 0 0.400146110191833 0 0 0 0 0 0 0 0 0 0 0 0 0 0 0 0 0 0 0 0 0 0 0 0 0 0 0 0 0
"fusiform_gyrus_left" 0.343342635568515 0 0.356845193925685 0.309966311022193 0.267510527080882 0 0.337104780936524 0.292141816820294 0.373933369686376 0.247893446837656 0 0.270439585549052 0 0.330811056554933 0.228501167143506 0.398767365632007 0 0 0 0.32000420686707 0.347342744804867 0.36929530454676 0.385028770635762 0.354805185618988 0 0.350643806801967 0.406281117774915 0.359304783591264 0.369671219410384 0.349565092546362 0 0.221583514901782 0.350676682321734 0.358019127083753 0 0 0 0 0 0 0 0 0.38676632211361 0 0 0 0 0 0 0 0 0 0 0 0 0 0.368908845720574 0 0 0 0.393879905955444 0 0 0 0 0 0 0
"inferior_parietal_gyrus_left" 0.389194392288261 0 0.364319431355518 0 0 0.337104780936524 0 0.378147848020107 0.349482711372713 0.32806492258353 0 0.359324781957387 0 0.283347637505192 0.325163952698385 0.372441540258484 0 0 0 0.359056366410153 0.357244846086289 0.34607493929848 0.366196349868999 0.368609140116952 0 0 0.442914679887314 0.337160620611044 0.346638620830111 0.337980693733329 0 0 0.361190306521142 0.362732114020438 0 0 0 0 0 0 0 0 0 0 0 0 0 0 0 0 0 0 0 0 0 0 0 0 0 0 0 0 0 0 0 0 0 0
"inferior_temporal_gyrus_left" 0.340486082041196 0 0.376445048184077 0 0.208535664269152 0.292141816820294 0.378147848020107 0 0.380116180731698 0.28766230683933 0 0.298715538090782 0 0.32309313557709 0.250395646192175 0.396339877584292 0 0 0 0.336198848594099 0.365352080579425 0.371982815374357 0.393909596060636 0.375330485249086 0 0 0.396539410046805 0.371637057090381 0.393381393199517 0.405357915360393 0 0.241567842622243 0.370615330039161 0.365895238092789 0 0 0.417699653573204 0 0.398240548571529 0 0 0 0 0 0 0 0 0 0 0 0 0 0 0 0 0 0.451718538483715 0 0 0 0.433815272713088 0 0 0 0 0 0 0
"cingulate_gyrus_isthmus_left" 0.397535854924275 0 0.373345759652726 0 0.299901030677417 0.373933369686376 0.349482711372713 0.380116180731698 0 0.347791383206718 0 0.31171316703 0 0.412594379577824 0.310438834774551 0.40190459574838 0 0 0 0.299298810377541 0.347053177032666 0.306375412260855 0.436392811425816 0.287925147074702 0 0.33817307095004 0.483063303057003 0.312263712230539 0.398379812033097 0.352305063010447 0 0 0.38453116291448 0.378252837351063 0.452231247218454 0 0 0 0 0.464378296770208 0 0.516452443528732 0.406808938021369 0.488582566121989 0 0 0 0 0 0 0 0 0 0 0 0.508187627348706 0.475047942946193 0.171005954357937 0 0 0.435111205637024 0 0 0 0 0 0 0
"lateral_occipital_cortex_left" 0.27058361022707 0 0 0.329009625282825 0.183238682264674 0.247893446837656 0.32806492258353 0.28766230683933 0.347791383206718 0 0 0.267972690952826 0 0.217476440211596 0.221559760983683 0.366845713500174 0 0 0 0.267654666571113 0 0.373983920071211 0.380118737719811 0.347896886384486 0 0 0 0.359853038025477 0.36112497591933 0.353802634106116 0 0 0.349539413226657 0.332125671173173 0 0 0 0.239272287701105 0 0 0 0 0 0.212627309347186 0 0.127257268880539 0 0 0 0 0 0 0 0 0 0 0 0 0 0 0 0 0 0 0 0 0 0
"lateral_orbitofrontal_cortex_left" 0 0 0.352634754893516 0 0 0 0 0 0 0 0 0 0.304085764974602 0 0 0 0.342960473833795 0.268189432915251 0.328440320663944 0 0 0 0.353467559324217 0 0.365038699473802 0.310961447934035 0.385255778529809 0.309709317237557 0.196508720317919 0 0.212772684680624 0.179980942296574 0 0.307562046997763 0 0 0.405681877403303 0 0 0 0 0 0 0 0 0 0 0 0 0 0 0 0 0 0 0 0.40629501664465 0 0.354563541128191 0 0.42951425162165 0 0 0 0 0 0 0
"lingual_gyrus_left" 0.364041183836485 0 0 0.32750725458715 0 0.270439585549052 0.359324781957387 0.298715538090782 0.31171316703 0.267972690952826 0 0 0 0 0.201546514211289 0 0 0 0 0.270428162586384 0 0 0.357799569372939 0.336338967680494 0 0 0 0.363770509187347 0 0.333983026715723 0 0 0.360206738546745 0.283778842101306 0 0 0 0 0 0.139008782985878 0 0 0 0.213702922146178 0 0.121672644234518 0 0 0 0 0 0 0 0 0 0 0 0 0 0 0 0 0 0 0 0 0 0
"medial_orbitofrontal_gyrus_left" 0 0 0.414724800083471 0 0 0 0 0 0 0 0.304085764974602 0 0 0 0 0 0.399293482690102 0.35186830194263 0.385887820935611 0 0 0 0.401879510115099 0 0.346863790151922 0.305396198030511 0.336587449905712 0 0 0 0.141607082383303 0 0 0.316665599572844 0 0 0 0 0 0 0 0 0 0 0.154763545135035 0 0.17322291715345 0 0 0 0 0 0 0 0 0 0 0 0.357491077887869 0 0 0 0 0 0 0 0 0.155028574831372
"middle_temporal_gyrus_left" 0.275486135122708 0 0.423787619394502 0 0 0.330811056554933 0.283347637505192 0.32309313557709 0.412594379577824 0.217476440211596 0 0 0 0 0.387906873407257 0 0 0.2885513494364 0 0 0.403709155676664 0 0.40878557782394 0.383231284782488 0 0 0.406423068154567 0.375991193667748 0.318660445812151 0.401653197087368 0 0.246373399653622 0.385794812758132 0.371260350999992 0 0 0 0 0 0 0 0 0 0 0 0 0 0 0 0 0 0 0 0 0 0 0 0 0 0 0 0 0 0 0 0 0 0
"parahippocampal_gyrus_left" 0 0 0 0 0.252461798004917 0.228501167143506 0.325163952698385 0.250395646192175 0.310438834774551 0.221559760983683 0 0.201546514211289 0 0.387906873407257 0 0 0 0 0 0 0 0 0.346913618845495 0.347827994601739 0 0 0 0.343986770767239 0.292763124127384 0.316047777378463 0 0 0.334067245799569 0.304723688096346 0 0 0 0 0 0 0 0 0 0 0 0 0 0 0 0 0 0 0 0 0 0 0 0 0 0 0 0 0 0 0 0 0 0
"paracentral_gyrus_left" 0.405800087487493 0 0 0 0 0.398767365632007 0.372441540258484 0.396339877584292 0.40190459574838 0.366845713500174 0 0 0 0 0 0 0 0 0 0.310901256415679 0.270423517565719 0.358978205590412 0.296690581510801 0.397692827923888 0 0 0.331573095004742 0.262397017784457 0.429397145318324 0.355257459942148 0 0 0 0.365904026966944 0 0 0.450687242405631 0 0 0 0 0 0.396724600307954 0 0 0 0 0 0 0.223176940856678 0 0 0 0 0.408549484739592 0.450833957149355 0.421372220712959 0 0 0 0.423479969677729 0 0 0 0 0 0 0
"inferior_frontal_gyrus_pars_opercularis_left" 0 0.4031098859846 0.327125590968565 0 0 0 0 0 0 0 0.342960473833795 0 0.399293482690102 0 0 0 0 0.340595604576901 0.267235349108116 0 0.264530627931137 0.441498514625135 0.293371689287307 0 0.367403109564818 0.324565680104241 0.36905383853727 0.329998875008443 0 0.327160810037952 0 0 0 0.298155158372498 0 0 0.423798026621421 0 0 0 0 0.421464688852223 0 0 0 0 0 0 0 0 0.426816823345704 0 0.398914335095107 0 0.400757353374164 0 0.38570517701941 0 0.380721636075358 0.40939173717053 0.421090353701245 0.414394979276235 0 0.413993130307 0 0 0 0.413400231927016
"inferior_frontal_gyrus_pars_orbitalis_left" 0 0.346348326323997 0 0 0 0 0 0 0 0 0.268189432915251 0 0.35186830194263 0.2885513494364 0 0 0.340595604576901 0 0.285770239038235 0 0 0 0 0 0 0.313784245041875 0.333813328982848 0 0.21321018663518 0 0 0 0 0 0 0 0 0 0 0 0 0 0 0 0 0 0 0 0 0 0 0 0 0 0 0 0 0 0 0 0 0 0 0 0 0 0 0
"inferior_frontal_gyrus_pars_triangularis_left" 0 0.350688215051092 0.361281875870129 0 0 0 0 0 0 0 0.328440320663944 0 0.385887820935611 0 0 0 0.267235349108116 0.285770239038235 0 0 0 0 0 0 0.341342369786648 0.333245456210922 0.354948284196884 0 0.227786201905529 0 0 0 0 0.336972507370108 0 0 0.408697151027799 0 0 0 0 0 0 0 0 0 0 0 0 0 0 0 0 0 0 0 0 0 0.344311362291055 0 0 0 0 0 0 0 0 0
"pericalcarine_cortex_left" 0 0 0 0.223892354874727 0 0.32000420686707 0.359056366410153 0.336198848594099 0.299298810377541 0.267654666571113 0 0.270428162586384 0 0 0 0.310901256415679 0 0 0 0 0 0 0.350181187709684 0.329666580906768 0 0 0 0.367300191595658 0.438996486818842 0 0 0 0 0 0 0 0 0.137489118387656 0 0 0 0 0 0 0 0 0 0 0 0 0 0 0 0 0 0 0 0 0 0 0 0 0 0 0 0 0 0
"postcentral_gyrus_left" 0.384924686860761 0.361597427633124 0.341853761769675 0 0.427772910899508 0.347342744804867 0.357244846086289 0.365352080579425 0.347053177032666 0 0 0 0 0.403709155676664 0 0.270423517565719 0.264530627931137 0 0 0 0 0.359702813477521 0.309624421617587 0.317868387742823 0.357751766791601 0.347475307763933 0.363948369983289 0.352800739838031 0.339318221930568 0.312187522211914 0 0 0.368124637870322 0.311319359327879 0 0 0.394918306176248 0 0 0 0 0 0 0 0 0 0 0 0 0 0.403454364833541 0 0 0 0 0.48091280648632 0.36247066141206 0 0 0 0.446355418079295 0 0 0.403387184486334 0 0 0 0
"posterior_cingulate_gyrus_left" 0.392584408427951 0.389476456926315 0.377478851118549 0 0 0.36929530454676 0.34607493929848 0.371982815374357 0.306375412260855 0.373983920071211 0 0 0 0 0 0.358978205590412 0.441498514625135 0 0 0 0.359702813477521 0 0.468301236513802 0.258020914761678 0 0 0.467795466133372 0.348807125281312 0.378922895176204 0.329655425242581 0 0 0 0.536531700327629 0 0.533581706243647 0.53379635081414 0 0 0 0.474159047350104 0 0.440899863249484 0 0 0 0 0 0 0.507599048287324 0.444509700007595 0 0 0 0.439111293043761 0.516989450042242 0.525223271316034 0.451695336823467 0.415979873034023 0.496423419511266 0.539011775953136 0.491290488426334 0 0.448974113387987 0 0 0 0.515947287658222
"precentral_gyrus_left" 0.393606195717428 0.410468797719413 0.343614096184933 0 0.472108040038906 0.385028770635762 0.366196349868999 0.393909596060636 0.436392811425816 0.380118737719811 0.353467559324217 0.357799569372939 0.401879510115099 0.40878557782394 0.346913618845495 0.296690581510801 0.293371689287307 0 0 0.350181187709684 0.309624421617587 0.468301236513802 0 0.386594745287993 0.383009115772044 0.355693719381242 0.375666851587813 0.376242320936839 0.380949452870819 0.364317266179533 0 0 0.399052373014315 0.349835633197963 0 0.476226644624798 0.430967309224323 0 0 0.448714862831442 0.401743083950207 0 0.428595387910011 0.447300821216682 0 0 0 0 0 0.429405798792981 0.403928130215923 0 0 0 0.408530831875093 0.462589890653167 0.42993801337287 0.443884570405136 0.401212031345123 0.458377601905138 0.452216462999405 0.411976760229947 0 0.443576559569511 0 0 0 0.446020620365105
"precuneus_left" 0.381112582165688 0 0.350249954805738 0.258122047320252 0 0.354805185618988 0.368609140116952 0.375330485249086 0.287925147074702 0.347896886384486 0 0.336338967680494 0 0.383231284782488 0.347827994601739 0.397692827923888 0 0 0 0.329666580906768 0.317868387742823 0.258020914761678 0.386594745287993 0 0 0 0.426673652478883 0.322672322649053 0.367735562911514 0.341829929526936 0 0 0.389897258613608 0.366551161408159 0 0 0 0.159678683587702 0 0 0 0 0 0 0 0 0 0 0 0 0 0 0 0 0 0 0 0.166960346568391 0 0 0.349790558403485 0 0 0 0 0 0 0
"rostral_anterior_cingulate_cortex_left" 0 0.435427601816883 0.37056877325604 0 0 0 0 0 0 0 0.365038699473802 0 0.346863790151922 0 0 0 0.367403109564818 0 0.341342369786648 0 0.357751766791601 0 0.383009115772044 0 0 0.359355239480553 0.409283472947194 0.358963763747889 0 0.353593088604402 0 0 0 0.373199764007144 0 0.492618823826202 0.440619650418732 0 0 0 0.386032122968286 0 0 0 0.354424077670246 0 0.218048980776154 0 0 0 0.441164143742566 0 0 0 0.416633550901246 0 0.428512147607161 0 0.33487535372721 0.387832059250459 0.451875898143385 0.438397699768084 0 0.451931020058256 0 0 0 0.384867088690045
"rostral_middle_frontal_gyrus_left" 0 0.416159922599014 0.31086644755983 0 0 0.350643806801967 0 0 0.33817307095004 0 0.310961447934035 0 0.305396198030511 0 0 0 0.324565680104241 0.313784245041875 0.333245456210922 0 0.347475307763933 0 0.355693719381242 0 0.359355239480553 0 0.343935490338248 0.346724708480618 0 0.348069255941477 0.254619719870374 0 0 0.367425356938671 0 0.43886182341318 0.438572940800281 0 0 0 0.435352732446407 0.382684379989475 0 0.440197899169135 0 0 0 0 0 0 0.431145351132102 0 0 0 0.394631024619137 0 0.392660005175343 0 0.401763086427739 0.439318811804036 0.454520352167382 0.406633094337384 0 0.427894665760714 0 0 0 0.404150616462323
"superior_frontal_gyrus_left" 0 0.449560876498613 0.354445128372477 0 0.468850022988171 0.406281117774915 0.442914679887314 0.396539410046805 0.483063303057003 0 0.385255778529809 0 0.336587449905712 0.406423068154567 0 0.331573095004742 0.36905383853727 0.333813328982848 0.354948284196884 0 0.363948369983289 0.467795466133372 0.375666851587813 0.426673652478883 0.409283472947194 0.343935490338248 0 0.364460531793388 0.385716593381712 0.370181996817833 0.23842868929447 0 0.437777033148596 0.382430632255956 0 0.503013029972939 0.473264153980881 0 0 0.44792694057198 0.437672911690197 0.4600836139324 0.442423088241558 0.439832498029664 0 0 0.427992848851743 0 0 0.468545798854373 0.430867482681898 0 0.416926644017681 0 0.441709336307243 0.515666886808465 0.451929667586542 0.421194514987016 0.412253582618628 0.459401990788172 0.521747102162312 0.428474992616863 0 0.428776519434792 0 0 0.47243616461908 0.464319909782926
"superior_parietal_gyrus_left" 0.388969108193069 0.367650467646014 0.34103626371308 0.24290785852829 0 0.359304783591264 0.337160620611044 0.371637057090381 0.312263712230539 0.359853038025477 0.309709317237557 0.363770509187347 0 0.375991193667748 0.343986770767239 0.262397017784457 0.329998875008443 0 0 0.367300191595658 0.352800739838031 0.348807125281312 0.376242320936839 0.322672322649053 0.358963763747889 0.346724708480618 0.364460531793388 0 0.348323452027635 0.341269550083904 0 0 0.371989194848163 0.327954022456048 0 0 0 0 0 0 0 0 0 0 0 0 0 0 0 0 0.387433939146102 0 0 0 0 0.423129612881357 0.352011515451439 0.213602816629286 0 0 0.438681778233866 0.201625833568533 0 0 0 0 0 0.436764608197458
"superior_temporal_gyrus_left" 0.32664207015555 0 0.334265099013761 0 0.281373561709296 0.369671219410384 0.346638620830111 0.393381393199517 0.398379812033097 0.36112497591933 0.196508720317919 0 0 0.318660445812151 0.292763124127384 0.429397145318324 0 0.21321018663518 0.227786201905529 0.438996486818842 0.339318221930568 0.378922895176204 0.380949452870819 0.367735562911514 0 0 0.385716593381712 0.348323452027635 0 0.34084316153696 0 0.284279111881299 0.269417521095646 0.334745823389116 0 0 0 0 0 0 0 0 0 0 0 0 0 0 0 0 0 0 0 0 0 0 0 0 0 0 0.425543222864328 0 0 0 0 0 0 0
"supramarginal_gyrus_left" 0.422987056338611 0.368613629089788 0.343344242608957 0 0 0.349565092546362 0.337980693733329 0.405357915360393 0.352305063010447 0.353802634106116 0 0.333983026715723 0 0.401653197087368 0.316047777378463 0.355257459942148 0.327160810037952 0 0 0 0.312187522211914 0.329655425242581 0.364317266179533 0.341829929526936 0.353593088604402 0.348069255941477 0.370181996817833 0.341269550083904 0.34084316153696 0 0 0 0.386493580774258 0.332746887222804 0 0 0 0 0 0 0 0 0 0 0 0 0 0 0 0 0 0 0 0 0 0 0.374838111726987 0 0 0 0 0 0 0 0 0 0 0
"frontal_pole_left" 0 0 0 0 0 0 0 0 0 0 0.212772684680624 0 0.141607082383303 0 0 0 0 0 0 0 0 0 0 0 0 0.254619719870374 0.23842868929447 0 0 0 0 0 0 0 0 0 0 0 0 0 0 0 0 0 0 0 0 0 0 0 0 0 0 0 0 0 0 0 0 0 0.302621762725805 0 0 0 0.26555935342086 0 0 0
"temporal_pole_left" 0 0 0 0 0.276793594526701 0.221583514901782 0 0.241567842622243 0 0 0.179980942296574 0 0 0.246373399653622 0 0 0 0 0 0 0 0 0 0 0 0 0 0 0.284279111881299 0 0 0 0 0.31389539849726 0 0 0 0 0 0 0 0 0 0 0 0 0 0 0 0 0 0 0 0 0 0 0 0 0 0 0 0 0 0 0 0 0 0
"transverse_temporal_gyrus_left" 0.343297371049855 0 0.35105140554401 0 0 0.350676682321734 0.361190306521142 0.370615330039161 0.38453116291448 0.349539413226657 0 0.360206738546745 0 0.385794812758132 0.334067245799569 0 0 0 0 0 0.368124637870322 0 0.399052373014315 0.389897258613608 0 0 0.437777033148596 0.371989194848163 0.269417521095646 0.386493580774258 0 0 0 0.337559192613054 0 0 0 0 0 0 0 0 0.397987519005744 0 0 0 0 0 0 0 0 0 0 0 0 0 0 0 0 0 0 0 0 0 0 0 0 0
"insula_left" 0.376394792372528 0.387238351389784 0.329502462578754 0 0.285917420618742 0.358019127083753 0.362732114020438 0.365895238092789 0.378252837351063 0.332125671173173 0.307562046997763 0.283778842101306 0.316665599572844 0.371260350999992 0.304723688096346 0.365904026966944 0.298155158372498 0 0.336972507370108 0 0.311319359327879 0.536531700327629 0.349835633197963 0.366551161408159 0.373199764007144 0.367425356938671 0.382430632255956 0.327954022456048 0.334745823389116 0.332746887222804 0 0.31389539849726 0.337559192613054 0 0 0 0.402241048388708 0 0 0 0 0.480122490548563 0.355210547324535 0 0 0 0 0 0 0 0.38646952162691 0 0.407001038018005 0 0.364871436503561 0 0.369190355040652 0 0.346310319041827 0.3789511225676 0.42271324374782 0.384702270004196 0 0 0 0 0 0.356696570894916
"banks_superior_temporal_sulcus_right" 0 0 0 0 0 0 0 0 0.452231247218454 0 0 0 0 0 0 0 0 0 0 0 0 0 0 0 0 0 0 0 0 0 0 0 0 0 0 0 0 0 0 0.401465161387699 0.340642863842555 0.356982692092069 0.479923528032746 0.400547708112195 0 0 0 0.267080048532324 0 0.435544354080487 0 0 0 0 0.39593126269122 0 0.458250771351575 0.416563226615838 0 0.418264805293982 0.43565455406924 0.402056646788175 0.265751884716839 0.397154391179113 0 0 0.302078357445485 0.315120609808685
"caudal_anterior_cingulate_cortex_right" 0 0.41007914114038 0.46983857167084 0 0 0 0 0 0 0 0 0 0 0 0 0 0 0 0 0 0 0.533581706243647 0.476226644624798 0 0.492618823826202 0.43886182341318 0.503013029972939 0 0 0 0 0 0 0 0 0 0.377937083469066 0 0 0 0.390831622810437 0 0 0.419740406287902 0.414518349230232 0 0.410468544717071 0 0 0.449173338452511 0.369651412828237 0 0.374243691433015 0 0.383245790490437 0.372943940269965 0.400746467651408 0.403912794164402 0.399614273233677 0.372192662814839 0.439508780665982 0.398862625773522 0 0.401802921679947 0 0 0 0.404138142826402
"caudal_middle_frontal_gyrus_right" 0 0.427195243095383 0.435942147738631 0 0 0 0 0.417699653573204 0 0 0.405681877403303 0 0 0 0 0.450687242405631 0.423798026621421 0 0.408697151027799 0 0.394918306176248 0.53379635081414 0.430967309224323 0 0.440619650418732 0.438572940800281 0.473264153980881 0 0 0 0 0 0 0.402241048388708 0 0.377937083469066 0 0 0 0.437760723267252 0.405484018808537 0.441092980927755 0.433244274822527 0.410601326647702 0.37362798201503 0 0.355074612474224 0.413981158111484 0 0.420909681553191 0.343374632440242 0.349747423959458 0.333935185239347 0 0.330046388033462 0.475942920940623 0.320756873712363 0.409980515294038 0.360947754308953 0.337418317748722 0.375029934385976 0.384523578842733 0 0.389359817648589 0 0 0 0.358762238468368
"cuneus_right" 0 0 0 0.155544286730886 0 0 0 0 0 0.239272287701105 0 0 0 0 0 0 0 0 0 0.137489118387656 0 0 0 0.159678683587702 0 0 0 0 0 0 0 0 0 0 0 0 0 0 0 0.309210265844912 0 0 0 0.320989597438316 0 0.307704392637318 0 0 0 0 0 0 0 0.272009323271234 0 0 0 0.31718512706749 0 0 0 0.325236629419079 0 0.400263375589891 0 0 0 0
"entorhinal_cortex_right" 0 0 0 0 0.400146110191833 0 0 0.398240548571529 0 0 0 0 0 0 0 0 0 0 0 0 0 0 0 0 0 0 0 0 0 0 0 0 0 0 0 0 0 0 0 0.208709628828409 0 0 0.331304976444446 0 0 0 0 0 0.198452734998265 0 0 0 0 0 0 0 0.525733216928832 0 0 0 0.52502708641869 0 0.278276144856853 0 0 0.234183998126111 0 0.247349357148657
"fusiform_gyrus_right" 0 0.437431522035734 0 0 0 0 0 0 0.464378296770208 0 0 0.139008782985878 0 0 0 0 0 0 0 0 0 0 0.448714862831442 0 0 0 0.44792694057198 0 0 0 0 0 0 0 0.401465161387699 0 0.437760723267252 0.309210265844912 0.208709628828409 0 0.360792792567977 0.31101910759471 0.458202060539459 0.329708644254967 0 0.304224066107664 0 0.36410582798978 0.189334271377063 0.412339207702835 0 0 0 0.314239702887583 0.393536096830777 0.45105073665748 0.442122631909314 0.414437985738176 0 0.395523381512694 0.438748695416833 0.373552190117487 0.298410657978529 0.400995873897241 0 0.255785291262094 0.433583721479587 0.353508485332652
"inferior_parietal_gyrus_right" 0 0.437022412489674 0.429787818804231 0 0 0 0 0 0 0 0 0 0 0 0 0 0 0 0 0 0 0.474159047350104 0.401743083950207 0 0.386032122968286 0.435352732446407 0.437672911690197 0 0 0 0 0 0 0 0.340642863842555 0.390831622810437 0.405484018808537 0 0 0.360792792567977 0 0.46940403946483 0.456296309224179 0.319196857622823 0 0.363664011017777 0 0.388762159870644 0 0.371560479592228 0 0 0 0.358346685718222 0.399745339951627 0 0.410038925729933 0.408985644581522 0.381172498967535 0.406963572034687 0.419417717148181 0.326458956922008 0.396752269810494 0.32596190657961 0 0 0.454905150770323 0.449509260053823
"inferior_temporal_gyrus_right" 0 0.474746796089872 0 0 0 0 0 0 0.516452443528732 0 0 0 0 0 0 0 0.421464688852223 0 0 0 0 0 0 0 0 0.382684379989475 0.4600836139324 0 0 0 0 0 0 0.480122490548563 0.356982692092069 0 0.441092980927755 0 0 0.31101910759471 0.46940403946483 0 0.48116861242806 0.405473463109415 0 0.406915489469096 0 0.318655036104021 0.306272430949403 0.456945307630883 0 0 0 0 0.416607689324962 0 0.469935634120273 0.426766990059534 0 0.441367137762663 0.453862242735673 0.433897093195614 0.338294222626548 0.454660847599095 0 0.274579603682914 0.424868643725341 0.380358648613325
"cingulate_gyrus_isthmus_right" 0.391863255129057 0 0.458789238931421 0 0 0.38676632211361 0 0 0.406808938021369 0 0 0 0 0 0 0.396724600307954 0 0 0 0 0 0.440899863249484 0.428595387910011 0 0 0 0.442423088241558 0 0 0 0 0 0.397987519005744 0.355210547324535 0.479923528032746 0 0.433244274822527 0 0.331304976444446 0.458202060539459 0.456296309224179 0.48116861242806 0 0.463341527601944 0 0.297776354473815 0 0.438316216657323 0.145956564104105 0.42554466132092 0 0 0 0.219133935195354 0.410755345189284 0.39461522701619 0.496763577972294 0.365826367434993 0 0.410699640644223 0.468494517585672 0.40161314012055 0.475961510533022 0.432543115367668 0 0 0.466766479237627 0.453461289709838
"lateral_occipital_cortex_right" 0 0.446495031720004 0.407723042268688 0 0 0 0 0 0.488582566121989 0.212627309347186 0 0.213702922146178 0 0 0 0 0 0 0 0 0 0 0.447300821216682 0 0 0.440197899169135 0.439832498029664 0 0 0 0 0 0 0 0.400547708112195 0.419740406287902 0.410601326647702 0.320989597438316 0 0.329708644254967 0.319196857622823 0.405473463109415 0.463341527601944 0 0 0.318635056493602 0 0.390600556088537 0.358291143444839 0.407725265705257 0 0 0 0.289255535945048 0.401486893118925 0.445343842591506 0.445255544111636 0.383540567070263 0 0.41558901823637 0.447421482072368 0.390212521932324 0.430538671380854 0.42042478418827 0 0 0.460771130472383 0.43247054265683
"lateral_orbitofrontal_cortex_right" 0 0 0 0 0 0 0 0 0 0 0 0 0.154763545135035 0 0 0 0 0 0 0 0 0 0 0 0.354424077670246 0 0 0 0 0 0 0 0 0 0 0.414518349230232 0.37362798201503 0 0 0 0 0 0 0 0 0 0.286803009300239 0 0 0 0.37252946629138 0.32038903795756 0.33179655237714 0 0.363275215537527 0 0.347380145514463 0 0.307871133294647 0.323220462424512 0.395654639024264 0 0 0 0.196294142293084 0.149246003838487 0 0.288268141245937
"lingual_gyrus_right" 0 0 0 0.121373999719905 0 0 0 0 0 0.127257268880539 0 0.121672644234518 0 0 0 0 0 0 0 0 0 0 0 0 0 0 0 0 0 0 0 0 0 0 0 0 0 0.307704392637318 0 0.304224066107664 0.363664011017777 0.406915489469096 0.297776354473815 0.318635056493602 0 0 0 0 0.183074296181272 0.399505914962737 0 0 0 0.232050959249132 0.373994982901199 0.38968718039741 0.398640326490347 0.363883789790221 0 0 0.409936639805183 0.380915108428757 0 0.364846152653567 0 0 0.371723948156082 0
"medial_orbitofrontal_gyrus_right" 0 0 0 0 0 0 0 0 0 0 0 0 0.17322291715345 0 0 0 0 0 0 0 0 0 0 0 0.218048980776154 0 0.427992848851743 0 0 0 0 0 0 0 0 0.410468544717071 0.355074612474224 0 0 0 0 0 0 0 0.286803009300239 0 0 0 0 0 0.395894561198932 0.313554763158723 0.357644942368125 0 0.385572290118651 0 0 0 0.25652925861205 0.305820807688627 0.343496016412074 0 0 0 0.222073260010396 0 0 0.146657995864058
"middle_temporal_gyrus_right" 0 0 0 0 0 0 0 0 0 0 0 0 0 0 0 0 0 0 0 0 0 0 0 0 0 0 0 0 0 0 0 0 0 0 0.267080048532324 0 0.413981158111484 0 0 0.36410582798978 0.388762159870644 0.318655036104021 0.438316216657323 0.390600556088537 0 0 0 0 0 0.392567238299305 0 0 0 0 0.40535898093441 0.483497206452825 0.425164451420437 0.406738574247201 0 0.409708333968731 0.425728539930545 0.410412162939573 0.268144513486204 0.418207949079836 0 0.232015353477339 0.303848710145359 0.330580637122598
"parahippocampal_gyrus_right" 0 0 0 0 0 0 0 0 0 0 0 0 0 0 0 0 0 0 0 0 0 0 0 0 0 0 0 0 0 0 0 0 0 0 0 0 0 0 0.198452734998265 0.189334271377063 0 0.306272430949403 0.145956564104105 0.358291143444839 0 0.183074296181272 0 0 0 0 0 0 0 0 0 0 0 0 0 0 0 0.337151547488781 0 0 0 0.235972211385586 0 0.268136720316096
"paracentral_gyrus_right" 0 0.468541928348277 0 0 0 0 0 0 0 0 0 0 0 0 0 0.223176940856678 0 0 0 0 0 0.507599048287324 0.429405798792981 0 0 0 0.468545798854373 0 0 0 0 0 0 0 0.435544354080487 0.449173338452511 0.420909681553191 0 0 0.412339207702835 0.371560479592228 0.456945307630883 0.42554466132092 0.407725265705257 0 0.399505914962737 0 0.392567238299305 0 0 0.437139160692882 0 0 0.399076186209071 0.296359374991166 0.377834073395485 0.335086762668721 0.397697212180182 0 0.463638491388951 0.361310381709169 0.394181562333228 0 0.36378300599185 0 0 0.437161197221679 0.417079097226022
"inferior_frontal_gyrus_pars_opercularis_right" 0 0.387610050900219 0.426183369356339 0 0 0 0 0 0 0 0 0 0 0 0 0 0.426816823345704 0 0 0 0.403454364833541 0.444509700007595 0.403928130215923 0 0.441164143742566 0.431145351132102 0.430867482681898 0.387433939146102 0 0 0 0 0 0.38646952162691 0 0.369651412828237 0.343374632440242 0 0 0 0 0 0 0 0.37252946629138 0 0.395894561198932 0 0 0.437139160692882 0 0 0.31329789008366 0 0.321299235183273 0.379134244000553 0.281786335837615 0 0.34969078576868 0.375868993436361 0.39254575770663 0.361368184945151 0.154925731944079 0.392037249624918 0 0 0 0.320678800095543
"inferior_frontal_gyrus_pars_orbitalis_right" 0 0.402954904791255 0 0 0 0 0 0 0 0 0 0 0 0 0 0 0 0 0 0 0 0 0 0 0 0 0 0 0 0 0 0 0 0 0 0 0.349747423959458 0 0 0 0 0 0 0 0.32038903795756 0 0.313554763158723 0 0 0 0 0 0.314467547137309 0 0 0 0 0 0 0.27713085372153 0.363125606591947 0 0 0 0 0 0 0.343209532694989
"inferior_frontal_gyrus_pars_triangularis_right" 0 0.371077940052026 0.409252280804501 0 0 0 0 0 0 0 0 0 0 0 0 0 0.398914335095107 0 0 0 0 0 0 0 0 0 0.416926644017681 0 0 0 0 0 0 0.407001038018005 0 0.374243691433015 0.333935185239347 0 0 0 0 0 0 0 0.33179655237714 0 0.357644942368125 0 0 0 0.31329789008366 0.314467547137309 0 0 0.330136885589679 0.436021627732959 0.329789689251301 0 0.345804624819144 0.338489105251723 0.367771361244857 0 0 0 0 0 0 0.327814040800622
"pericalcarine_cortex_right" 0 0 0 0.126409638358356 0 0 0 0 0 0 0 0 0 0 0 0 0 0 0 0 0 0 0 0 0 0 0 0 0 0 0 0 0 0 0 0 0 0.272009323271234 0 0.314239702887583 0.358346685718222 0 0.219133935195354 0.289255535945048 0 0.232050959249132 0 0 0 0.399076186209071 0 0 0 0 0 0.397855227330186 0.389359121845042 0.323793335473781 0 0 0.416375864192292 0.370145850819192 0 0.330880683830546 0 0 0 0
"postcentral_gyrus_right" 0 0.410945476413221 0.399316128961303 0 0 0 0 0 0 0 0 0 0 0 0 0.408549484739592 0.400757353374164 0 0 0 0 0.439111293043761 0.408530831875093 0 0.416633550901246 0.394631024619137 0.441709336307243 0 0 0 0 0 0 0.364871436503561 0.39593126269122 0.383245790490437 0.330046388033462 0 0 0.393536096830777 0.399745339951627 0.416607689324962 0.410755345189284 0.401486893118925 0.363275215537527 0.373994982901199 0.385572290118651 0.40535898093441 0 0.296359374991166 0.321299235183273 0 0.330136885589679 0 0 0.47045429897252 0.371527197309646 0.377686678462983 0.344965050400323 0.355593914336703 0.3810228510754 0.397546261199304 0.395837603588558 0.320377388781266 0 0 0.422330518400996 0.364258222300956
"posterior_cingulate_gyrus_right" 0 0.507757360042905 0 0 0 0 0 0 0.508187627348706 0 0 0 0 0 0 0.450833957149355 0 0 0 0 0.48091280648632 0.516989450042242 0.462589890653167 0 0 0 0.515666886808465 0.423129612881357 0 0 0 0 0 0 0 0.372943940269965 0.475942920940623 0 0 0.45105073665748 0 0 0.39461522701619 0.445343842591506 0 0.38968718039741 0 0.483497206452825 0 0.377834073395485 0.379134244000553 0 0.436021627732959 0.397855227330186 0.47045429897252 0 0.495195626915019 0.259587197303792 0.45084893615323 0.481471185136719 0.475870518848931 0.421413380049355 0 0.397579435787008 0 0 0 0.503856899406836
"precentral_gyrus_right" 0 0.422057411447815 0.403461778415444 0 0 0.368908845720574 0 0.451718538483715 0.475047942946193 0 0.40629501664465 0 0 0 0 0.421372220712959 0.38570517701941 0 0 0 0.36247066141206 0.525223271316034 0.42993801337287 0 0.428512147607161 0.392660005175343 0.451929667586542 0.352011515451439 0 0.374838111726987 0 0 0 0.369190355040652 0.458250771351575 0.400746467651408 0.320756873712363 0 0.525733216928832 0.442122631909314 0.410038925729933 0.469935634120273 0.496763577972294 0.445255544111636 0.347380145514463 0.398640326490347 0 0.425164451420437 0 0.335086762668721 0.281786335837615 0 0.329789689251301 0.389359121845042 0.371527197309646 0.495195626915019 0 0.425501982307801 0.359297466798822 0.347114324137038 0.373841048375757 0.428872155956176 0.435547272178229 0.385105473686693 0 0 0.443577322395528 0.353301519525846
"precuneus_right" 0 0.441748083269053 0 0 0 0 0 0 0.171005954357937 0 0 0 0 0 0 0 0 0 0 0 0 0.451695336823467 0.443884570405136 0.166960346568391 0 0 0.421194514987016 0.213602816629286 0 0 0 0 0 0 0.416563226615838 0.403912794164402 0.409980515294038 0.31718512706749 0 0.414437985738176 0.408985644581522 0.426766990059534 0.365826367434993 0.383540567070263 0 0.363883789790221 0 0.406738574247201 0 0.397697212180182 0 0 0 0.323793335473781 0.377686678462983 0.259587197303792 0.425501982307801 0 0 0.38400966163025 0.421672678271948 0.343578081122147 0.416789533333413 0.361344394091332 0 0 0.436944493253508 0.422917542443379
"rostral_anterior_cingulate_cortex_right" 0 0.400950011569147 0.408924835567067 0 0 0 0 0 0 0 0.354563541128191 0 0.357491077887869 0 0 0 0.380721636075358 0 0.344311362291055 0 0 0.415979873034023 0.401212031345123 0 0.33487535372721 0.401763086427739 0.412253582618628 0 0 0 0 0 0 0.346310319041827 0 0.399614273233677 0.360947754308953 0 0 0 0.381172498967535 0 0 0 0.307871133294647 0 0.25652925861205 0 0 0 0.34969078576868 0 0.345804624819144 0 0.344965050400323 0.45084893615323 0.359297466798822 0 0 0.332028183346197 0.383931230263816 0.386310619092523 0 0.380976656294573 0 0 0 0.343775609432399
"rostral_middle_frontal_gyrus_right" 0 0.380956574319454 0.416731510174974 0 0 0 0 0 0 0 0 0 0 0 0 0 0.40939173717053 0 0 0 0 0.496423419511266 0.458377601905138 0 0.387832059250459 0.439318811804036 0.459401990788172 0 0 0 0 0 0 0.3789511225676 0.418264805293982 0.372192662814839 0.337418317748722 0 0 0.395523381512694 0.406963572034687 0.441367137762663 0.410699640644223 0.41558901823637 0.323220462424512 0 0.305820807688627 0.409708333968731 0 0.463638491388951 0.375868993436361 0.27713085372153 0.338489105251723 0 0.355593914336703 0.481471185136719 0.347114324137038 0.38400966163025 0.332028183346197 0 0.375508974244246 0.390931830461767 0.453206867538428 0.404806273762556 0.235827874054034 0 0 0.362771643272371
"superior_frontal_gyrus_right" 0 0.485729132854712 0.4563780046837 0 0 0.393879905955444 0 0.433815272713088 0.435111205637024 0 0.42951425162165 0 0 0 0 0.423479969677729 0.421090353701245 0 0 0 0.446355418079295 0.539011775953136 0.452216462999405 0.349790558403485 0.451875898143385 0.454520352167382 0.521747102162312 0.438681778233866 0.425543222864328 0 0.302621762725805 0 0 0.42271324374782 0.43565455406924 0.439508780665982 0.375029934385976 0 0.52502708641869 0.438748695416833 0.419417717148181 0.453862242735673 0.468494517585672 0.447421482072368 0.395654639024264 0.409936639805183 0.343496016412074 0.425728539930545 0 0.361310381709169 0.39254575770663 0.363125606591947 0.367771361244857 0.416375864192292 0.3810228510754 0.475870518848931 0.373841048375757 0.421672678271948 0.383931230263816 0.375508974244246 0 0.40655238960105 0.41395731602546 0.396885427967891 0.179231425350192 0 0.413092760341096 0.418209672297451
"superior_parietal_gyrus_right" 0 0.414016976967604 0.408867467871586 0 0 0 0 0 0 0 0 0 0 0 0 0 0.414394979276235 0 0 0 0 0.491290488426334 0.411976760229947 0 0.438397699768084 0.406633094337384 0.428474992616863 0.201625833568533 0 0 0 0 0 0.384702270004196 0.402056646788175 0.398862625773522 0.384523578842733 0.325236629419079 0 0.373552190117487 0.326458956922008 0.433897093195614 0.40161314012055 0.390212521932324 0 0.380915108428757 0 0.410412162939573 0.337151547488781 0.394181562333228 0.361368184945151 0 0 0.370145850819192 0.397546261199304 0.421413380049355 0.428872155956176 0.343578081122147 0.386310619092523 0.390931830461767 0.40655238960105 0 0.404377898566527 0.334793125034609 0 0 0.412244905806328 0.406797512332724
"superior_temporal_gyrus_right" 0 0 0 0 0 0 0 0 0 0 0 0 0 0 0 0 0 0 0 0 0 0 0 0 0 0 0 0 0 0 0 0 0 0 0.265751884716839 0 0 0 0.278276144856853 0.298410657978529 0.396752269810494 0.338294222626548 0.475961510533022 0.430538671380854 0 0 0 0.268144513486204 0 0 0.154925731944079 0 0 0 0.395837603588558 0 0.435547272178229 0.416789533333413 0 0.453206867538428 0.41395731602546 0.404377898566527 0 0.338981664231743 0 0.28472569309172 0.252672435369602 0.322725289300131
"supramarginal_gyrus_right" 0 0.430825118342891 0.415611854240335 0 0 0 0 0 0 0 0 0 0 0 0 0 0.413993130307 0 0 0 0.403387184486334 0.448974113387987 0.443576559569511 0 0.451931020058256 0.427894665760714 0.428776519434792 0 0 0 0 0 0 0 0.397154391179113 0.401802921679947 0.389359817648589 0.400263375589891 0 0.400995873897241 0.32596190657961 0.454660847599095 0.432543115367668 0.42042478418827 0 0.364846152653567 0 0.418207949079836 0 0.36378300599185 0.392037249624918 0 0 0.330880683830546 0.320377388781266 0.397579435787008 0.385105473686693 0.361344394091332 0.380976656294573 0.404806273762556 0.396885427967891 0.334793125034609 0.338981664231743 0 0 0 0.409759301774295 0.372970275250053
"frontal_pole_right" 0 0 0 0 0 0 0 0 0 0 0 0 0 0 0 0 0 0 0 0 0 0 0 0 0 0 0 0 0 0 0.26555935342086 0 0 0 0 0 0 0 0 0 0 0 0 0 0.196294142293084 0 0.222073260010396 0 0 0 0 0 0 0 0 0 0 0 0 0.235827874054034 0.179231425350192 0 0 0 0 0 0 0
"temporal_pole_right" 0 0 0 0 0 0 0 0 0 0 0 0 0 0 0 0 0 0 0 0 0 0 0 0 0 0 0 0 0 0 0 0 0 0 0 0 0 0 0.234183998126111 0.255785291262094 0 0.274579603682914 0 0 0.149246003838487 0 0 0.232015353477339 0.235972211385586 0 0 0 0 0 0 0 0 0 0 0 0 0 0.28472569309172 0 0 0 0 0.270048930105201
"transverse_temporal_gyrus_right" 0 0 0 0 0 0 0 0 0 0 0 0 0 0 0 0 0 0 0 0 0 0 0 0 0 0 0.47243616461908 0 0 0 0 0 0 0 0.302078357445485 0 0 0 0 0.433583721479587 0.454905150770323 0.424868643725341 0.466766479237627 0.460771130472383 0 0.371723948156082 0 0.303848710145359 0 0.437161197221679 0 0 0 0 0.422330518400996 0 0.443577322395528 0.436944493253508 0 0 0.413092760341096 0.412244905806328 0.252672435369602 0.409759301774295 0 0 0 0.385328078086949
"insula_right" 0 0.420685970192041 0.414002272043169 0 0 0 0 0 0 0 0 0 0.155028574831372 0 0 0 0.413400231927016 0 0 0 0 0.515947287658222 0.446020620365105 0 0.384867088690045 0.404150616462323 0.464319909782926 0.436764608197458 0 0 0 0 0 0.356696570894916 0.315120609808685 0.404138142826402 0.358762238468368 0 0.247349357148657 0.353508485332652 0.449509260053823 0.380358648613325 0.453461289709838 0.43247054265683 0.288268141245937 0 0.146657995864058 0.330580637122598 0.268136720316096 0.417079097226022 0.320678800095543 0.343209532694989 0.327814040800622 0 0.364258222300956 0.503856899406836 0.353301519525846 0.422917542443379 0.343775609432399 0.362771643272371 0.418209672297451 0.406797512332724 0.322725289300131 0.372970275250053 0 0.270048930105201 0.385328078086949 0
