# Supplementary material for: NODDI and Tensor-Based Microstructural Indices as Predictors of Functional Connectivity
Source: PLoS One. 2016 Apr 14;11(4):e0153404. doi: 10.1371/journal.pone.0153404 (PMC4831788; doi:10.1371/journal.pone.0153404)
Supplement: S1 Data — a) Functional connectivity matrices, both fMRI and EEG connectomes across all subjects, in the form of precision matrices and b) structural brain connectivity matrices across all subjects and microstructural indices. Columns and rows are named according to the corresponding brain region that represent. (ZIP) [file pone.0153404.s001.zip › DATA/DWI/40_WICVF_68.txt]

"banks_superior_temporal_sulcus_left" "caudal_anterior_cingulate_cortex_left" "caudal_middle_frontal_gyrus_left" "cuneus_left" "entorhinal_cortex_left" "fusiform_gyrus_left" "inferior_parietal_gyrus_left" "inferior_temporal_gyrus_left" "cingulate_gyrus_isthmus_left" "lateral_occipital_cortex_left" "lateral_orbitofrontal_cortex_left" "lingual_gyrus_left" "medial_orbitofrontal_gyrus_left" "middle_temporal_gyrus_left" "parahippocampal_gyrus_left" "paracentral_gyrus_left" "inferior_frontal_gyrus_pars_opercularis_left" "inferior_frontal_gyrus_pars_orbitalis_left" "inferior_frontal_gyrus_pars_triangularis_left" "pericalcarine_cortex_left" "postcentral_gyrus_left" "posterior_cingulate_gyrus_left" "precentral_gyrus_left" "precuneus_left" "rostral_anterior_cingulate_cortex_left" "rostral_middle_frontal_gyrus_left" "superior_frontal_gyrus_left" "superior_parietal_gyrus_left" "superior_temporal_gyrus_left" "supramarginal_gyrus_left" "frontal_pole_left" "temporal_pole_left" "transverse_temporal_gyrus_left" "insula_left" "banks_superior_temporal_sulcus_right" "caudal_anterior_cingulate_cortex_right" "caudal_middle_frontal_gyrus_right" "cuneus_right" "entorhinal_cortex_right" "fusiform_gyrus_right" "inferior_parietal_gyrus_right" "inferior_temporal_gyrus_right" "cingulate_gyrus_isthmus_right" "lateral_occipital_cortex_right" "lateral_orbitofrontal_cortex_right" "lingual_gyrus_right" "medial_orbitofrontal_gyrus_right" "middle_temporal_gyrus_right" "parahippocampal_gyrus_right" "paracentral_gyrus_right" "inferior_frontal_gyrus_pars_opercularis_right" "inferior_frontal_gyrus_pars_orbitalis_right" "inferior_frontal_gyrus_pars_triangularis_right" "pericalcarine_cortex_right" "postcentral_gyrus_right" "posterior_cingulate_gyrus_right" "precentral_gyrus_right" "precuneus_right" "rostral_anterior_cingulate_cortex_right" "rostral_middle_frontal_gyrus_right" "superior_frontal_gyrus_right" "superior_parietal_gyrus_right" "superior_temporal_gyrus_right" "supramarginal_gyrus_right" "frontal_pole_right" "temporal_pole_right" "transverse_temporal_gyrus_right" "insula_right"
"banks_superior_temporal_sulcus_left" 0 0 0.576008474383313 0 0 0.518108581790656 0.555756844593892 0.512794555648049 0.551834729921607 0.524684957162502 0 0.552775169526842 0 0.474772199407631 0 0.544222643375678 0 0 0 0 0.56095506114397 0.537711176445168 0.564444594766085 0.552856850391365 0 0 0 0.565829414695405 0.519801223311084 0.565463331956498 0 0 0.494737236969731 0.519114057029949 0 0 0 0 0 0 0 0 0.531866624746865 0 0 0 0 0 0 0 0 0 0 0 0 0 0 0 0 0 0 0 0 0 0 0 0 0
"caudal_anterior_cingulate_cortex_left" 0 0 0.562831161647728 0 0 0 0 0 0 0 0 0 0 0 0 0 0.568150244122882 0.533985739508026 0.556095677091047 0 0.558310588611171 0.504170665759679 0.581130204210918 0 0.55711770892575 0.551496008099647 0.564750339159054 0.591014535767762 0 0.591423408869999 0 0 0 0.566409358768432 0 0.630335399102963 0.58602657631828 0 0 0.571573977424822 0.628823424291964 0.615526200276427 0 0.605506656272701 0 0 0 0 0 0.60621075727419 0.558242059413912 0.601306862649006 0.546938458693729 0 0.590308769493314 0.609589058885288 0.583584799066852 0.621946105985786 0.57396642053926 0.560778515688581 0.608697497313961 0.608201827800851 0 0.619068065834036 0 0 0 0.601268804609042
"caudal_middle_frontal_gyrus_left" 0.576008474383313 0.562831161647728 0 0 0 0.552504061521841 0.577186321195646 0.567996749270281 0.578243780573159 0 0.564701541969187 0 0.56058759276436 0.586046302568811 0 0 0.567560572403811 0 0.561582350755749 0 0.573818714052569 0.598882872282332 0.597836452109989 0.574811883529125 0.554016471177417 0.537949429432774 0.566093103333643 0.607017647259278 0.594230847087496 0.59564027063477 0 0 0.546982801523699 0.566828378188894 0 0.556722019858041 0.562549612933844 0 0 0 0.590497169363114 0 0.632559476031873 0.558059439052509 0 0 0 0 0 0 0.563283466420222 0 0.545808823109185 0 0.554015552111868 0 0.552951532836425 0 0.558717915166103 0.553221368875795 0.557363252655872 0.588221295750651 0 0.584929061343033 0 0 0 0.572816111208116
"cuneus_left" 0 0 0 0 0 0.566234910189883 0 0 0 0.550915838338602 0 0.522638016407972 0 0 0 0 0 0 0 0.500457234245139 0 0 0 0.503474179646166 0 0 0 0.533573678416473 0 0 0 0 0 0 0 0 0 0.503910993750909 0 0 0 0 0 0 0 0.444105416218298 0 0 0 0 0 0 0 0.410313948158477 0 0 0 0 0 0 0 0 0 0 0 0 0 0
"entorhinal_cortex_left" 0 0 0 0 0 0.554858853236416 0 0.413869179405899 0.602952749024528 0.545896497362963 0 0 0 0 0.43028762244475 0 0 0 0 0 0.645735301871671 0 0.682360701523266 0 0 0 0.641160248990459 0 0.392666210122237 0 0 0.363051060046519 0 0.375518288379117 0 0 0 0 0.589246507221662 0 0 0 0 0 0 0 0 0 0 0 0 0 0 0 0 0 0 0 0 0 0 0 0 0 0 0 0 0
"fusiform_gyrus_left" 0.518108581790656 0 0.552504061521841 0.566234910189883 0.554858853236416 0 0.542377049827179 0.477545887926155 0.50956849995959 0.511451382240441 0 0.504301824872675 0 0.480319845386301 0.506357655271817 0.520423564355921 0 0 0 0.529610381118595 0.531781532411965 0.503660216396356 0.537931523775816 0.509481025560665 0 0.550688339346678 0.558954318966381 0.55306100176626 0.461774527553189 0.513169513516747 0 0.40823426250797 0.492695927295115 0.465835010640335 0 0 0 0 0 0 0 0 0.575729034997446 0 0 0 0 0 0 0 0 0 0 0 0 0 0.573041078443757 0 0 0 0.534561925236069 0 0 0 0 0 0 0
"inferior_parietal_gyrus_left" 0.555756844593892 0 0.577186321195646 0 0 0.542377049827179 0 0.544229828386757 0.532586130601956 0.552643628314059 0 0.545466140595665 0 0.491437803297812 0.525272227227389 0.533761656519327 0 0 0 0.543114563994921 0.552028616648887 0.517940265692664 0.55123089937655 0.544903964007543 0 0 0.558491316027515 0.538719366453337 0.516426414849007 0.513643284704665 0 0 0.517461179351562 0.503953334595306 0 0 0 0 0 0 0 0 0 0 0 0 0 0 0 0 0 0 0 0 0 0 0 0 0 0 0 0 0 0 0 0 0 0
"inferior_temporal_gyrus_left" 0.512794555648049 0 0.567996749270281 0 0.413869179405899 0.477545887926155 0.544229828386757 0 0.520207870913933 0.497082705607418 0 0.480073094426836 0 0.490945853441776 0.468441787895495 0.529713506887831 0 0 0 0.498683541102598 0.541305103874122 0.507005772605586 0.552492072487011 0.506206192916266 0 0 0.568770971300767 0.544684198451063 0.48409544807599 0.546426786965371 0 0.390233939059859 0.511233227652676 0.495536271725996 0 0 0.567207760016451 0 0.659105171498472 0 0 0 0 0 0 0 0 0 0 0 0 0 0 0 0 0 0.571482552703761 0 0 0 0.577798331098225 0 0 0 0 0 0 0
"cingulate_gyrus_isthmus_left" 0.551834729921607 0 0.578243780573159 0 0.602952749024528 0.50956849995959 0.532586130601956 0.520207870913933 0 0.52189663274562 0 0.526133003843993 0 0.537893910313763 0.472340099755676 0.545727475618245 0 0 0 0.515944220299408 0.541942928729838 0.524750744290657 0.574876552437637 0.515116960631014 0 0.603269925302636 0.587453110775982 0.533670253525878 0.520701432683648 0.540447268157715 0 0 0.523653602474638 0.510332865791438 0.554950959879705 0 0 0 0 0.545254682605972 0 0.563288696287816 0.671315333826317 0.543889593662789 0 0 0 0 0 0 0 0 0 0 0 0.774314856913787 0.612260261562248 0.51951726394212 0 0 0.562811728595385 0 0 0 0 0 0 0
"lateral_occipital_cortex_left" 0.524684957162502 0 0 0.550915838338602 0.545896497362963 0.511451382240441 0.552643628314059 0.497082705607418 0.52189663274562 0 0 0.498917517040554 0 0.440751435331509 0.545639711163446 0.538481719673879 0 0 0 0.501769295249537 0 0.50155710836088 0.547038450025306 0.542225482594085 0 0 0 0.567003990508567 0.517750540034331 0.52486154702341 0 0 0.497407296192318 0.465475529092744 0 0 0 0.900470929146294 0 0 0 0 0 0.870765102593946 0 0.555288824964664 0 0 0 0 0 0 0 0 0 0 0 0 0 0 0 0 0 0 0 0 0 0
"lateral_orbitofrontal_cortex_left" 0 0 0.564701541969187 0 0 0 0 0 0 0 0 0 0.475053421516839 0 0 0 0.544746377951652 0.500873575020964 0.540109526407578 0 0 0 0.540869044909671 0 0.505420609274705 0.513830596900803 0.559441260943725 0.581078861781878 0.518728054653704 0 0.586575299137794 0.312657012414562 0 0.483068873942801 0 0 0.528711710155836 0 0 0 0 0 0 0 0 0 0 0 0 0 0 0 0 0 0 0 0.569629920425536 0 0.521271447284783 0 0.566921064725285 0 0 0 0 0 0 0
"lingual_gyrus_left" 0.552775169526842 0 0 0.522638016407972 0 0.504301824872675 0.545466140595665 0.480073094426836 0.526133003843993 0.498917517040554 0 0 0 0 0.458180808544863 0 0 0 0 0.490982050103836 0 0 0.531244707679403 0.526739670597579 0 0 0 0.560646128234807 0 0.5176951666219 0 0 0.444512920784741 0.422436763789973 0 0 0 0 0 0.556496571424104 0 0 0 0.601522791688004 0 0.551187799436233 0 0 0 0 0 0 0 0 0 0 0 0 0 0 0 0 0 0 0 0 0 0
"medial_orbitofrontal_gyrus_left" 0 0 0.56058759276436 0 0 0 0 0 0 0 0.475053421516839 0 0 0 0 0 0.546190675312795 0.526204731630444 0.543975284174551 0 0 0 0.534793352565586 0 0.474662579342596 0.489409342898215 0.516235580575553 0 0 0 0.398037076890325 0 0 0.480372831574968 0 0 0 0 0 0 0 0 0 0 0.403098553201624 0 0.402278740717593 0 0 0 0 0 0 0 0 0 0 0 0.52641990019025 0 0 0 0 0 0 0 0 0.380725916904086
"middle_temporal_gyrus_left" 0.474772199407631 0 0.586046302568811 0 0 0.480319845386301 0.491437803297812 0.490945853441776 0.537893910313763 0.440751435331509 0 0 0 0 0.505724136088422 0 0 0.369565521668691 0 0 0.503442113584159 0 0.561696335677239 0.534923085303197 0 0 0.583974892119746 0.549577751929579 0.484513674873531 0.565052283674402 0 0.371717952598225 0.512485843342826 0.518057454315735 0 0 0 0 0 0 0 0 0 0 0 0 0 0 0 0 0 0 0 0 0 0 0 0 0 0 0 0 0 0 0 0 0 0
"parahippocampal_gyrus_left" 0 0 0 0 0.43028762244475 0.506357655271817 0.525272227227389 0.468441787895495 0.472340099755676 0.545639711163446 0 0.458180808544863 0 0.505724136088422 0 0 0 0 0 0 0 0 0.514074146667472 0.482785448411831 0 0 0 0.511904981072219 0.444782549100666 0.489630550767737 0 0 0.453885961440642 0.453548843292729 0 0 0 0 0 0 0 0 0 0 0 0 0 0 0 0 0 0 0 0 0 0 0 0 0 0 0 0 0 0 0 0 0 0
"paracentral_gyrus_left" 0.544222643375678 0 0 0 0 0.520423564355921 0.533761656519327 0.529713506887831 0.545727475618245 0.538481719673879 0 0 0 0 0 0 0 0 0 0.522970399865142 0.446944112008014 0.518053374114582 0.500828857450924 0.534020343948643 0 0 0.519569913510113 0.453257564529313 0.551301051876105 0.537051907676958 0 0 0 0.56004650577429 0 0 0.57823896136374 0 0 0 0 0 0.559555335126597 0 0 0 0 0 0 0.458595227881416 0 0 0 0 0.5447048102367 0.546928827887064 0.506788360532743 0 0 0 0.533304404078948 0 0 0 0 0 0 0
"inferior_frontal_gyrus_pars_opercularis_left" 0 0.568150244122882 0.567560572403811 0 0 0 0 0 0 0 0.544746377951652 0 0.546190675312795 0 0 0 0 0.544396715120052 0.52431894339323 0 0.501971636834518 0.576703188326064 0.530768106097961 0 0.550244612049334 0.552116870406584 0.560640012890966 0.593128288135603 0 0.588023926713803 0 0 0 0.511367672782201 0 0 0.562660743575445 0 0 0 0 0.59203270061508 0 0 0 0 0 0 0 0 0.564749030717103 0 0.55845517904005 0 0.581912166542286 0 0.552238780462413 0 0.565075845526223 0.557108135424983 0.570062931396655 0.585753924868635 0 0.581238963079348 0 0 0 0.575418374608076
"inferior_frontal_gyrus_pars_orbitalis_left" 0 0.533985739508026 0 0 0 0 0 0 0 0 0.500873575020964 0 0.526204731630444 0.369565521668691 0 0 0.544396715120052 0 0.518534808886788 0 0 0 0 0 0 0.529590152270467 0.533959528438163 0 0.728685449121135 0 0 0 0 0 0 0 0 0 0 0 0 0 0 0 0 0 0 0 0 0 0 0 0 0 0 0 0 0 0 0 0 0 0 0 0 0 0 0
"inferior_frontal_gyrus_pars_triangularis_left" 0 0.556095677091047 0.561582350755749 0 0 0 0 0 0 0 0.540109526407578 0 0.543975284174551 0 0 0 0.52431894339323 0.518534808886788 0 0 0 0 0 0 0.530395056201353 0.547030760920809 0.543824164263429 0 0.821308561847616 0 0 0 0 0.532091070166092 0 0 0.560964258104722 0 0 0 0 0 0 0 0 0 0 0 0 0 0 0 0 0 0 0 0 0 0.557075331238587 0 0 0 0 0 0 0 0 0
"pericalcarine_cortex_left" 0 0 0 0.500457234245139 0 0.529610381118595 0.543114563994921 0.498683541102598 0.515944220299408 0.501769295249537 0 0.490982050103836 0 0 0 0.522970399865142 0 0 0 0 0 0 0.527597752473188 0.5102909444744 0 0 0 0.557631466489762 0.526400823700857 0 0 0 0 0 0 0 0 0.499618614695698 0 0 0 0 0 0 0 0 0 0 0 0 0 0 0 0 0 0 0 0 0 0 0 0 0 0 0 0 0 0
"postcentral_gyrus_left" 0.56095506114397 0.558310588611171 0.573818714052569 0 0.645735301871671 0.531781532411965 0.552028616648887 0.541305103874122 0.541942928729838 0 0 0 0 0.503442113584159 0 0.446944112008014 0.501971636834518 0 0 0 0 0.547270611421868 0.535453436848444 0.503229121287491 0.551744297935173 0.573157080013299 0.573409065361879 0.533013939424773 0.558822843725851 0.527765255475609 0 0 0.559835214554695 0.531215982236436 0 0 0.54116849278783 0 0 0 0 0 0 0 0 0 0 0 0 0 0.555314376085083 0 0 0 0 0.62990891934115 0.55052653771491 0 0 0 0.577801271444819 0 0 0.578080817970025 0 0 0 0
"posterior_cingulate_gyrus_left" 0.537711176445168 0.504170665759679 0.598882872282332 0 0 0.503660216396356 0.517940265692664 0.507005772605586 0.524750744290657 0.50155710836088 0 0 0 0 0 0.518053374114582 0.576703188326064 0 0 0 0.547270611421868 0 0.572093693476049 0.458330589910759 0 0 0.569403005510816 0.518400993641801 0.49138023892614 0.526457401569187 0 0 0 0.596147610441623 0 0.629460642405737 0.604440040338845 0 0 0 0.590647125126217 0 0.580218255331981 0 0 0 0 0 0 0.590021548282958 0.614401950491622 0 0 0 0.600430152539857 0.693802342599036 0.616500321804759 0.548654781927435 0.57039796210929 0.602486046460156 0.616039539002268 0.578850117894402 0 0.568857203603486 0 0 0 0.614002675213402
"precentral_gyrus_left" 0.564444594766085 0.581130204210918 0.597836452109989 0 0.682360701523266 0.537931523775816 0.55123089937655 0.552492072487011 0.574876552437637 0.547038450025306 0.540869044909671 0.531244707679403 0.534793352565586 0.561696335677239 0.514074146667472 0.500828857450924 0.530768106097961 0 0 0.527597752473188 0.535453436848444 0.572093693476049 0 0.546323684708992 0.557249933061977 0.603039434445178 0.580639839831531 0.557407192401934 0.559872774857973 0.56299211655426 0 0 0.549116880935747 0.557631725755272 0 0.578299039256275 0.567011566794515 0 0 0.580405517336567 0.572344569622971 0 0.588196720889578 0.570618778217054 0 0 0 0 0 0.554658832127414 0.55662058198075 0 0 0 0.580134022645833 0.596322773759943 0.575077514626221 0.582077364529295 0.561917555906322 0.579689871607491 0.566301123017049 0.580618426765691 0 0.590634159200813 0 0 0 0.582691254021958
"precuneus_left" 0.552856850391365 0 0.574811883529125 0.503474179646166 0 0.509481025560665 0.544903964007543 0.506206192916266 0.515116960631014 0.542225482594085 0 0.526739670597579 0 0.534923085303197 0.482785448411831 0.534020343948643 0 0 0 0.5102909444744 0.503229121287491 0.458330589910759 0.546323684708992 0 0 0 0.55526702627071 0.53034450542147 0.51540583344711 0.534713418136528 0 0 0.509429923177857 0.494076286282997 0 0 0 0.574995199419531 0 0 0 0 0 0 0 0 0 0 0 0 0 0 0 0 0 0 0 0.306337714281219 0 0 0.498738732871923 0 0 0 0 0 0 0
"rostral_anterior_cingulate_cortex_left" 0 0.55711770892575 0.554016471177417 0 0 0 0 0 0 0 0.505420609274705 0 0.474662579342596 0 0 0 0.550244612049334 0 0.530395056201353 0 0.551744297935173 0 0.557249933061977 0 0 0.543529092383272 0.560940202422733 0.576300587465752 0 0.571408183846214 0 0 0 0.557564508249809 0 0.575323924890731 0.554467023704893 0 0 0 0.57625703238221 0 0 0 0.517494770739456 0 0.471419125296697 0 0 0 0.546659165435382 0 0 0 0.570030181649625 0 0.559705013663962 0 0.528146407343108 0.528460656259662 0.574821975594341 0.573557185408136 0 0.575896015456898 0 0 0 0.564826197669361
"rostral_middle_frontal_gyrus_left" 0 0.551496008099647 0.537949429432774 0 0 0.550688339346678 0 0 0.603269925302636 0 0.513830596900803 0 0.489409342898215 0 0 0 0.552116870406584 0.529590152270467 0.547030760920809 0 0.573157080013299 0 0.603039434445178 0 0.543529092383272 0 0.543054400780176 0.592458386254145 0 0.587295942207181 0.731194086253533 0 0 0.570303895461377 0 0.558492789638805 0.577156709196852 0 0 0 0.609643859508544 0.576034161565045 0 0.569879869283646 0 0 0 0 0 0 0.576810835773764 0 0 0 0.588569937290224 0 0.572435778845964 0 0.54596864318186 0.581107397108223 0.583628530556718 0.587355414795954 0 0.59292102758462 0 0 0 0.576025881578674
"superior_frontal_gyrus_left" 0 0.564750339159054 0.566093103333643 0 0.641160248990459 0.558954318966381 0.558491316027515 0.568770971300767 0.587453110775982 0 0.559441260943725 0 0.516235580575553 0.583974892119746 0 0.519569913510113 0.560640012890966 0.533959528438163 0.543824164263429 0 0.573409065361879 0.569403005510816 0.580639839831531 0.55526702627071 0.560940202422733 0.543054400780176 0 0.585518598677922 0.537941768360094 0.582196093232993 0.451949599351287 0 0.59055395298758 0.560721526040131 0 0.584312047245489 0.570643489056454 0 0 0.581263339687215 0.584326619624486 0.582198757501645 0.603413116722749 0.57748486280728 0 0 0.581199379506019 0 0 0.577053822699958 0.563318670247884 0 0.5750936915559 0 0.589880238898835 0.606599639324244 0.573354904565248 0.576310660890474 0.577915610024057 0.579012840842848 0.59344492284708 0.587644277824966 0 0.585250721851547 0 0 0.571442703557032 0.583927682580848
"superior_parietal_gyrus_left" 0.565829414695405 0.591014535767762 0.607017647259278 0.533573678416473 0 0.55306100176626 0.538719366453337 0.544684198451063 0.533670253525878 0.567003990508567 0.581078861781878 0.560646128234807 0 0.549577751929579 0.511904981072219 0.453257564529313 0.593128288135603 0 0 0.557631466489762 0.533013939424773 0.518400993641801 0.557407192401934 0.53034450542147 0.576300587465752 0.592458386254145 0.585518598677922 0 0.54235207343885 0.539409225589066 0 0 0.526169804223747 0.567151611551046 0 0 0 0 0 0 0 0 0 0 0 0 0 0 0 0 0.581035361075547 0 0 0 0 0.577211458875609 0.57521102181918 0.220438322142585 0 0 0.575564569338373 0.294186658476038 0 0 0 0 0 0.580426961175769
"superior_temporal_gyrus_left" 0.519801223311084 0 0.594230847087496 0 0.392666210122237 0.461774527553189 0.516426414849007 0.48409544807599 0.520701432683648 0.517750540034331 0.518728054653704 0 0 0.484513674873531 0.444782549100666 0.551301051876105 0 0.728685449121135 0.821308561847616 0.526400823700857 0.558822843725851 0.49138023892614 0.559872774857973 0.51540583344711 0 0 0.537941768360094 0.54235207343885 0 0.538899412119794 0 0.380106466507144 0.490600145338239 0.482238928491268 0 0 0 0 0 0 0 0 0 0 0 0 0 0 0 0 0 0 0 0 0 0 0 0 0 0 0.572082549346752 0 0 0 0 0 0 0
"supramarginal_gyrus_left" 0.565463331956498 0.591423408869999 0.59564027063477 0 0 0.513169513516747 0.513643284704665 0.546426786965371 0.540447268157715 0.52486154702341 0 0.5176951666219 0 0.565052283674402 0.489630550767737 0.537051907676958 0.588023926713803 0 0 0 0.527765255475609 0.526457401569187 0.56299211655426 0.534713418136528 0.571408183846214 0.587295942207181 0.582196093232993 0.539409225589066 0.538899412119794 0 0 0 0.535565451537986 0.540588598022038 0 0 0 0 0 0 0 0 0 0 0 0 0 0 0 0 0 0 0 0 0 0 0.600045125682824 0 0 0 0 0 0 0 0 0 0 0
"frontal_pole_left" 0 0 0 0 0 0 0 0 0 0 0.586575299137794 0 0.398037076890325 0 0 0 0 0 0 0 0 0 0 0 0 0.731194086253533 0.451949599351287 0 0 0 0 0 0 0 0 0 0 0 0 0 0 0 0 0 0 0 0 0 0 0 0 0 0 0 0 0 0 0 0 0 0.768931226073209 0 0 0 0.648633944138381 0 0 0
"temporal_pole_left" 0 0 0 0 0.363051060046519 0.40823426250797 0 0.390233939059859 0 0 0.312657012414562 0 0 0.371717952598225 0 0 0 0 0 0 0 0 0 0 0 0 0 0 0.380106466507144 0 0 0 0 0.350454619065972 0 0 0 0 0 0 0 0 0 0 0 0 0 0 0 0 0 0 0 0 0 0 0 0 0 0 0 0 0 0 0 0 0 0
"transverse_temporal_gyrus_left" 0.494737236969731 0 0.546982801523699 0 0 0.492695927295115 0.517461179351562 0.511233227652676 0.523653602474638 0.497407296192318 0 0.444512920784741 0 0.512485843342826 0.453885961440642 0 0 0 0 0 0.559835214554695 0 0.549116880935747 0.509429923177857 0 0 0.59055395298758 0.526169804223747 0.490600145338239 0.535565451537986 0 0 0 0.499613793710579 0 0 0 0 0 0 0 0 0.564604660918316 0 0 0 0 0 0 0 0 0 0 0 0 0 0 0 0 0 0 0 0 0 0 0 0 0
"insula_left" 0.519114057029949 0.566409358768432 0.566828378188894 0 0.375518288379117 0.465835010640335 0.503953334595306 0.495536271725996 0.510332865791438 0.465475529092744 0.483068873942801 0.422436763789973 0.480372831574968 0.518057454315735 0.453548843292729 0.56004650577429 0.511367672782201 0 0.532091070166092 0 0.531215982236436 0.596147610441623 0.557631725755272 0.494076286282997 0.557564508249809 0.570303895461377 0.560721526040131 0.567151611551046 0.482238928491268 0.540588598022038 0 0.350454619065972 0.499613793710579 0 0 0 0.539244343622707 0 0 0 0 0.586743500980796 0.470415517823002 0 0 0 0 0 0 0 0.54302397632677 0 0.555584177050087 0 0.531820988241565 0 0.534115230568277 0 0.565241615782899 0.538844182416545 0.552243146616854 0.574870927369953 0 0 0 0 0 0.540020876287164
"banks_superior_temporal_sulcus_right" 0 0 0 0 0 0 0 0 0.554950959879705 0 0 0 0 0 0 0 0 0 0 0 0 0 0 0 0 0 0 0 0 0 0 0 0 0 0 0 0 0 0 0.557072195951311 0.496469017406772 0.509255298914268 0.545047955362333 0.539664829190519 0 0 0 0.465132150804152 0 0.553323968587792 0 0 0 0 0.555670144800467 0 0.56235679123132 0.555159129463635 0 0.608458086553411 0.585377967972971 0.565794678511185 0.474853197518334 0.539702214138135 0 0 0.487610291567793 0.493612437652123
"caudal_anterior_cingulate_cortex_right" 0 0.630335399102963 0.556722019858041 0 0 0 0 0 0 0 0 0 0 0 0 0 0 0 0 0 0 0.629460642405737 0.578299039256275 0 0.575323924890731 0.558492789638805 0.584312047245489 0 0 0 0 0 0 0 0 0 0.548611475976997 0 0 0 0.617704001995193 0 0 0.597978107469368 0.582770362192758 0 0.555361190861221 0 0 0.574633605388398 0.550219312714514 0 0.567151354649228 0 0.595822055991296 0.550008750354121 0.576242872971193 0.576796989667848 0.5660853220713 0.545075276642912 0.565260864920241 0.604942772916992 0 0.609347440506193 0 0 0 0.58665665306769
"caudal_middle_frontal_gyrus_right" 0 0.58602657631828 0.562549612933844 0 0 0 0 0.567207760016451 0 0 0.528711710155836 0 0 0 0 0.57823896136374 0.562660743575445 0 0.560964258104722 0 0.54116849278783 0.604440040338845 0.567011566794515 0 0.554467023704893 0.577156709196852 0.570643489056454 0 0 0 0 0 0 0.539244343622707 0 0.548611475976997 0 0 0 0.597846470934946 0.618554792362782 0.604527652150442 0.608031182331275 0.593915083395485 0.59269765611598 0 0.555662056907414 0.591851274541135 0 0.577706095642803 0.567549212382817 0.574129330411203 0.554295698570491 0 0.572261421842379 0.569914449241032 0.592114939986777 0.584854631603298 0.561616599896218 0.562120912634066 0.571225692797197 0.609027579708802 0 0.614071673176368 0 0 0 0.577878852932834
"cuneus_right" 0 0 0 0.503910993750909 0 0 0 0 0 0.900470929146294 0 0 0 0 0 0 0 0 0 0.499618614695698 0 0 0 0.574995199419531 0 0 0 0 0 0 0 0 0 0 0 0 0 0 0 0.51397082312454 0 0 0 0.533113294715244 0 0.473719673890984 0 0 0 0 0 0 0 0.509485993851812 0 0 0 0.532734979939644 0 0 0 0.537147263564038 0 0.509657827084013 0 0 0 0
"entorhinal_cortex_right" 0 0 0 0 0.589246507221662 0 0 0.659105171498472 0 0 0 0 0 0 0 0 0 0 0 0 0 0 0 0 0 0 0 0 0 0 0 0 0 0 0 0 0 0 0 0.500356678035955 0 0 0.480815232059127 0 0 0 0 0 0.379803297398216 0 0 0 0 0 0 0 0.686717522799843 0 0 0 0.656889177503792 0 0.370770312102253 0 0 0.348408051201505 0 0.372024374773246
"fusiform_gyrus_right" 0 0.571573977424822 0 0 0 0 0 0 0.545254682605972 0 0 0.556496571424104 0 0 0 0 0 0 0 0 0 0 0.580405517336567 0 0 0 0.581263339687215 0 0 0 0 0 0 0 0.557072195951311 0 0.597846470934946 0.51397082312454 0.500356678035955 0 0.534587796729309 0.473966171146797 0.526814948661579 0.53395589444608 0 0.502955935544131 0 0.503529490125145 0.524896030429842 0.535444593841872 0 0 0 0.511113308134927 0.54616404615466 0.54899180274315 0.542330558188769 0.53310386892831 0 0.584886852269759 0.553976090172488 0.546045508054322 0.429264196074621 0.518313815599345 0 0.381935499809286 0.542051813775563 0.465767518607124
"inferior_parietal_gyrus_right" 0 0.628823424291964 0.590497169363114 0 0 0 0 0 0 0 0 0 0 0 0 0 0 0 0 0 0 0.590647125126217 0.572344569622971 0 0.57625703238221 0.609643859508544 0.584326619624486 0 0 0 0 0 0 0 0.496469017406772 0.617704001995193 0.618554792362782 0 0 0.534587796729309 0 0.56305626451249 0.510918610361394 0.4891874885566 0 0.525002478911585 0 0.515771060682738 0 0.541049057738191 0 0 0 0.507510777216329 0.560517773543342 0 0.556845651536917 0.516138439206942 0.596682965701076 0.634936208836375 0.595886292292664 0.513433877516183 0.518355778020561 0.495177855585781 0 0 0.532187168241235 0.532341947712258
"inferior_temporal_gyrus_right" 0 0.615526200276427 0 0 0 0 0 0 0.563288696287816 0 0 0 0 0 0 0 0.59203270061508 0 0 0 0 0 0 0 0 0.576034161565045 0.582198757501645 0 0 0 0 0 0 0.586743500980796 0.509255298914268 0 0.604527652150442 0 0 0.473966171146797 0.56305626451249 0 0.534250963947245 0.517580605993199 0 0.531251990521257 0 0.477208064784075 0.420217686986358 0.539240048672669 0 0 0 0 0.552465729380435 0 0.55715057797253 0.530426147512169 0 0.615245186171928 0.572942300429163 0.562792496049828 0.475681789269305 0.545527455815588 0 0.406310709566891 0.529043344221437 0.482410112375973
"cingulate_gyrus_isthmus_right" 0.531866624746865 0 0.632559476031873 0 0 0.575729034997446 0 0 0.671315333826317 0 0 0 0 0 0 0.559555335126597 0 0 0 0 0 0.580218255331981 0.588196720889578 0 0 0 0.603413116722749 0 0 0 0 0 0.564604660918316 0.470415517823002 0.545047955362333 0 0.608031182331275 0 0.480815232059127 0.526814948661579 0.510918610361394 0.534250963947245 0 0.526794856155848 0 0.530423003954608 0 0.518999944759246 0.488474625238286 0.560304440145545 0 0 0 0.5042263972468 0.559534730708708 0.552443945271906 0.588638579008157 0.531003875922416 0 0.584414323578014 0.57873391114177 0.540818205148057 0.542631462271255 0.56058737004495 0 0 0.539600082475611 0.549139565602172
"lateral_occipital_cortex_right" 0 0.605506656272701 0.558059439052509 0 0 0 0 0 0.543889593662789 0.870765102593946 0 0.601522791688004 0 0 0 0 0 0 0 0 0 0 0.570618778217054 0 0 0.569879869283646 0.57748486280728 0 0 0 0 0 0 0 0.539664829190519 0.597978107469368 0.593915083395485 0.533113294715244 0 0.53395589444608 0.4891874885566 0.517580605993199 0.526794856155848 0 0 0.497783870227722 0 0.499209380703373 0.527474576373113 0.536547989672974 0 0 0 0.48513493204645 0.552333326760722 0.526158580478777 0.546566814666591 0.538865664999695 0 0.594758421261254 0.556513611531161 0.553105133633436 0.514160138480127 0.5265914505437 0 0 0.539151758745958 0.529550290705324
"lateral_orbitofrontal_cortex_right" 0 0 0 0 0 0 0 0 0 0 0 0 0.403098553201624 0 0 0 0 0 0 0 0 0 0 0 0.517494770739456 0 0 0 0 0 0 0 0 0 0 0.582770362192758 0.59269765611598 0 0 0 0 0 0 0 0 0 0.483560177435294 0 0 0 0.593525236244999 0.531637537262774 0.537097099707569 0 0.581015718563122 0 0.553938175377779 0 0.481415579357257 0.497562140647343 0.573847905552449 0 0 0 0.405774501936436 0.816375794861847 0 0.444690487201861
"lingual_gyrus_right" 0 0 0 0.444105416218298 0 0 0 0 0 0.555288824964664 0 0.551187799436233 0 0 0 0 0 0 0 0 0 0 0 0 0 0 0 0 0 0 0 0 0 0 0 0 0 0.473719673890984 0 0.502955935544131 0.525002478911585 0.531251990521257 0.530423003954608 0.497783870227722 0 0 0 0 0.449605067208968 0.53201585131824 0 0 0 0.491420830109022 0.542237645347578 0.541394614278117 0.539164745660683 0.525893843981808 0 0 0.557783874373527 0.546032262805624 0 0.521764042505431 0 0 0.560787550884922 0
"medial_orbitofrontal_gyrus_right" 0 0 0 0 0 0 0 0 0 0 0 0 0.402278740717593 0 0 0 0 0 0 0 0 0 0 0 0.471419125296697 0 0.581199379506019 0 0 0 0 0 0 0 0 0.555361190861221 0.555662056907414 0 0 0 0 0 0 0 0.483560177435294 0 0 0 0 0 0.552823478289207 0.523395186478073 0.540858922381478 0 0.584793344966621 0 0 0 0.465381121686008 0.489635490449051 0.539378824416106 0 0 0 0.463180477944427 0 0 0.420956690470608
"middle_temporal_gyrus_right" 0 0 0 0 0 0 0 0 0 0 0 0 0 0 0 0 0 0 0 0 0 0 0 0 0 0 0 0 0 0 0 0 0 0 0.465132150804152 0 0.591851274541135 0 0 0.503529490125145 0.515771060682738 0.477208064784075 0.518999944759246 0.499209380703373 0 0 0 0 0 0.540813716536994 0 0 0 0 0.549733430478895 0.58307335994775 0.55380673262563 0.519204538157063 0 0.601302865629661 0.559471284707213 0.549180139343422 0.448537028453262 0.540346319846799 0 0.46682567091523 0.49117826585348 0.480323453603434
"parahippocampal_gyrus_right" 0 0 0 0 0 0 0 0 0 0 0 0 0 0 0 0 0 0 0 0 0 0 0 0 0 0 0 0 0 0 0 0 0 0 0 0 0 0 0.379803297398216 0.524896030429842 0 0.420217686986358 0.488474625238286 0.527474576373113 0 0.449605067208968 0 0 0 0 0 0 0 0 0 0 0 0 0 0 0 0.530316833163701 0 0 0 0.356202939095255 0 0.372870520417261
"paracentral_gyrus_right" 0 0.60621075727419 0 0 0 0 0 0 0 0 0 0 0 0 0 0.458595227881416 0 0 0 0 0 0.590021548282958 0.554658832127414 0 0 0 0.577053822699958 0 0 0 0 0 0 0 0.553323968587792 0.574633605388398 0.577706095642803 0 0 0.535444593841872 0.541049057738191 0.539240048672669 0.560304440145545 0.536547989672974 0 0.53201585131824 0 0.540813716536994 0 0 0.593754781108507 0 0 0.524672646186747 0.48017205384337 0.527437540366334 0.505769652848421 0.527135867446241 0 0.59039295732477 0.522958707575582 0.53110880486394 0 0.533527861477403 0 0 0.539270349254866 0.548160493758146
"inferior_frontal_gyrus_pars_opercularis_right" 0 0.558242059413912 0.563283466420222 0 0 0 0 0 0 0 0 0 0 0 0 0 0.564749030717103 0 0 0 0.555314376085083 0.614401950491622 0.55662058198075 0 0.546659165435382 0.576810835773764 0.563318670247884 0.581035361075547 0 0 0 0 0 0.54302397632677 0 0.550219312714514 0.567549212382817 0 0 0 0 0 0 0 0.593525236244999 0 0.552823478289207 0 0 0.593754781108507 0 0 0.517809445625396 0 0.572997378331134 0.580561292468173 0.478706083153131 0 0.534756096487292 0.563557668809762 0.559561026375059 0.597327523349055 0.42727553364891 0.590224398613225 0 0 0 0.529976931453247
"inferior_frontal_gyrus_pars_orbitalis_right" 0 0.601306862649006 0 0 0 0 0 0 0 0 0 0 0 0 0 0 0 0 0 0 0 0 0 0 0 0 0 0 0 0 0 0 0 0 0 0 0.574129330411203 0 0 0 0 0 0 0 0.531637537262774 0 0.523395186478073 0 0 0 0 0 0.531271357556842 0 0 0 0 0 0 0.505882931978348 0.544048671386341 0 0 0 0 0 0 0.522898518892571
"inferior_frontal_gyrus_pars_triangularis_right" 0 0.546938458693729 0.545808823109185 0 0 0 0 0 0 0 0 0 0 0 0 0 0.55845517904005 0 0 0 0 0 0 0 0 0 0.5750936915559 0 0 0 0 0 0 0.555584177050087 0 0.567151354649228 0.554295698570491 0 0 0 0 0 0 0 0.537097099707569 0 0.540858922381478 0 0 0 0.517809445625396 0.531271357556842 0 0 0.57873281740022 0.570787711156074 0.560676988629075 0 0.536552782391584 0.532063125385503 0.548235990492216 0 0 0 0 0 0 0.546530090172843
"pericalcarine_cortex_right" 0 0 0 0.410313948158477 0 0 0 0 0 0 0 0 0 0 0 0 0 0 0 0 0 0 0 0 0 0 0 0 0 0 0 0 0 0 0 0 0 0.509485993851812 0 0.511113308134927 0.507510777216329 0 0.5042263972468 0.48513493204645 0 0.491420830109022 0 0 0 0.524672646186747 0 0 0 0 0 0.537353884902247 0.525139573815257 0.500236971790711 0 0 0.539397448241915 0.539613539296734 0 0.507770010495458 0 0 0 0
"postcentral_gyrus_right" 0 0.590308769493314 0.554015552111868 0 0 0 0 0 0 0 0 0 0 0 0 0.5447048102367 0.581912166542286 0 0 0 0 0.600430152539857 0.580134022645833 0 0.570030181649625 0.588569937290224 0.589880238898835 0 0 0 0 0 0 0.531820988241565 0.555670144800467 0.595822055991296 0.572261421842379 0 0 0.54616404615466 0.560517773543342 0.552465729380435 0.559534730708708 0.552333326760722 0.581015718563122 0.542237645347578 0.584793344966621 0.549733430478895 0 0.48017205384337 0.572997378331134 0 0.57873281740022 0 0 0.563342844657222 0.561596379497183 0.541258725522806 0.561961825846695 0.590181912895981 0.622937961347213 0.530555044694542 0.580850600942791 0.522642482847468 0 0 0.55791169569719 0.540387305645633
"posterior_cingulate_gyrus_right" 0 0.609589058885288 0 0 0 0 0 0 0.774314856913787 0 0 0 0 0 0 0.546928827887064 0 0 0 0 0.62990891934115 0.693802342599036 0.596322773759943 0 0 0 0.606599639324244 0.577211458875609 0 0 0 0 0 0 0 0.550008750354121 0.569914449241032 0 0 0.54899180274315 0 0 0.552443945271906 0.526158580478777 0 0.541394614278117 0 0.58307335994775 0 0.527437540366334 0.580561292468173 0 0.570787711156074 0.537353884902247 0.563342844657222 0 0.582174776367128 0.457115828614244 0.579303811901194 0.599967935925093 0.58834855149222 0.543251497267207 0 0.558314726516696 0 0 0 0.591826202929746
"precentral_gyrus_right" 0 0.583584799066852 0.552951532836425 0 0 0.573041078443757 0 0.571482552703761 0.612260261562248 0 0.569629920425536 0 0 0 0 0.506788360532743 0.552238780462413 0 0 0 0.55052653771491 0.616500321804759 0.575077514626221 0 0.559705013663962 0.572435778845964 0.573354904565248 0.57521102181918 0 0.600045125682824 0 0 0 0.534115230568277 0.56235679123132 0.576242872971193 0.592114939986777 0 0.686717522799843 0.542330558188769 0.556845651536917 0.55715057797253 0.588638579008157 0.546566814666591 0.553938175377779 0.539164745660683 0 0.55380673262563 0 0.505769652848421 0.478706083153131 0 0.560676988629075 0.525139573815257 0.561596379497183 0.582174776367128 0 0.555516710671085 0.558622105250205 0.593459251059694 0.598522084819609 0.558544394234814 0.556379034234502 0.567929772932707 0 0 0.557104004377571 0.531815187310532
"precuneus_right" 0 0.621946105985786 0 0 0 0 0 0 0.51951726394212 0 0 0 0 0 0 0 0 0 0 0 0 0.548654781927435 0.582077364529295 0.306337714281219 0 0 0.576310660890474 0.220438322142585 0 0 0 0 0 0 0.555159129463635 0.576796989667848 0.584854631603298 0.532734979939644 0 0.53310386892831 0.516138439206942 0.530426147512169 0.531003875922416 0.538865664999695 0 0.525893843981808 0 0.519204538157063 0 0.527135867446241 0 0 0 0.500236971790711 0.541258725522806 0.457115828614244 0.555516710671085 0 0 0.582684503762466 0.567601284903584 0.528887196328752 0.524851780967113 0.538675144160612 0 0 0.554054872900393 0.551181463381066
"rostral_anterior_cingulate_cortex_right" 0 0.57396642053926 0.558717915166103 0 0 0 0 0 0 0 0.521271447284783 0 0.52641990019025 0 0 0 0.565075845526223 0 0.557075331238587 0 0 0.57039796210929 0.561917555906322 0 0.528146407343108 0.54596864318186 0.577915610024057 0 0 0 0 0 0 0.565241615782899 0 0.5660853220713 0.561616599896218 0 0 0 0.596682965701076 0 0 0 0.481415579357257 0 0.465381121686008 0 0 0 0.534756096487292 0 0.536552782391584 0 0.561961825846695 0.579303811901194 0.558622105250205 0 0 0.529431948090366 0.556158452635352 0.594655598503944 0 0.596415055768102 0 0 0 0.565374703088997
"rostral_middle_frontal_gyrus_right" 0 0.560778515688581 0.553221368875795 0 0 0 0 0 0 0 0 0 0 0 0 0 0.557108135424983 0 0 0 0 0.602486046460156 0.579689871607491 0 0.528460656259662 0.581107397108223 0.579012840842848 0 0 0 0 0 0 0.538844182416545 0.608458086553411 0.545075276642912 0.562120912634066 0 0 0.584886852269759 0.634936208836375 0.615245186171928 0.584414323578014 0.594758421261254 0.497562140647343 0 0.489635490449051 0.601302865629661 0 0.59039295732477 0.563557668809762 0.505882931978348 0.532063125385503 0 0.590181912895981 0.599967935925093 0.593459251059694 0.582684503762466 0.529431948090366 0 0.545741656678375 0.616512903535835 0.602798801399269 0.628730518852378 0.560867464572001 0 0 0.568441515052201
"superior_frontal_gyrus_right" 0 0.608697497313961 0.557363252655872 0 0 0.534561925236069 0 0.577798331098225 0.562811728595385 0 0.566921064725285 0 0 0 0 0.533304404078948 0.570062931396655 0 0 0 0.577801271444819 0.616039539002268 0.566301123017049 0.498738732871923 0.574821975594341 0.583628530556718 0.59344492284708 0.575564569338373 0.572082549346752 0 0.768931226073209 0 0 0.552243146616854 0.585377967972971 0.565260864920241 0.571225692797197 0 0.656889177503792 0.553976090172488 0.595886292292664 0.572942300429163 0.57873391114177 0.556513611531161 0.573847905552449 0.557783874373527 0.539378824416106 0.559471284707213 0 0.522958707575582 0.559561026375059 0.544048671386341 0.548235990492216 0.539397448241915 0.622937961347213 0.58834855149222 0.598522084819609 0.567601284903584 0.556158452635352 0.545741656678375 0 0.588464711814468 0.600359881048304 0.600962063552709 0.457251524356105 0 0.581448484105218 0.602962117673402
"superior_parietal_gyrus_right" 0 0.608201827800851 0.588221295750651 0 0 0 0 0 0 0 0 0 0 0 0 0 0.585753924868635 0 0 0 0 0.578850117894402 0.580618426765691 0 0.573557185408136 0.587355414795954 0.587644277824966 0.294186658476038 0 0 0 0 0 0.574870927369953 0.565794678511185 0.604942772916992 0.609027579708802 0.537147263564038 0 0.546045508054322 0.513433877516183 0.562792496049828 0.540818205148057 0.553105133633436 0 0.546032262805624 0 0.549180139343422 0.530316833163701 0.53110880486394 0.597327523349055 0 0 0.539613539296734 0.530555044694542 0.543251497267207 0.558544394234814 0.528887196328752 0.594655598503944 0.616512903535835 0.588464711814468 0 0.540506896083649 0.541742233549916 0 0 0.557808385961084 0.557001847449003
"superior_temporal_gyrus_right" 0 0 0 0 0 0 0 0 0 0 0 0 0 0 0 0 0 0 0 0 0 0 0 0 0 0 0 0 0 0 0 0 0 0 0.474853197518334 0 0 0 0.370770312102253 0.429264196074621 0.518355778020561 0.475681789269305 0.542631462271255 0.514160138480127 0 0 0 0.448537028453262 0 0 0.42727553364891 0 0 0 0.580850600942791 0 0.556379034234502 0.524851780967113 0 0.602798801399269 0.600359881048304 0.540506896083649 0 0.494638998976878 0 0.402408315362214 0.471510465535009 0.464741813489888
"supramarginal_gyrus_right" 0 0.619068065834036 0.584929061343033 0 0 0 0 0 0 0 0 0 0 0 0 0 0.581238963079348 0 0 0 0.578080817970025 0.568857203603486 0.590634159200813 0 0.575896015456898 0.59292102758462 0.585250721851547 0 0 0 0 0 0 0 0.539702214138135 0.609347440506193 0.614071673176368 0.509657827084013 0 0.518313815599345 0.495177855585781 0.545527455815588 0.56058737004495 0.5265914505437 0 0.521764042505431 0 0.540346319846799 0 0.533527861477403 0.590224398613225 0 0 0.507770010495458 0.522642482847468 0.558314726516696 0.567929772932707 0.538675144160612 0.596415055768102 0.628730518852378 0.600962063552709 0.541742233549916 0.494638998976878 0 0 0 0.542876458806365 0.540045406819977
"frontal_pole_right" 0 0 0 0 0 0 0 0 0 0 0 0 0 0 0 0 0 0 0 0 0 0 0 0 0 0 0 0 0 0 0.648633944138381 0 0 0 0 0 0 0 0 0 0 0 0 0 0.405774501936436 0 0.463180477944427 0 0 0 0 0 0 0 0 0 0 0 0 0.560867464572001 0.457251524356105 0 0 0 0 0 0 0
"temporal_pole_right" 0 0 0 0 0 0 0 0 0 0 0 0 0 0 0 0 0 0 0 0 0 0 0 0 0 0 0 0 0 0 0 0 0 0 0 0 0 0 0.348408051201505 0.381935499809286 0 0.406310709566891 0 0 0.816375794861847 0 0 0.46682567091523 0.356202939095255 0 0 0 0 0 0 0 0 0 0 0 0 0 0.402408315362214 0 0 0 0 0.376930733422383
"transverse_temporal_gyrus_right" 0 0 0 0 0 0 0 0 0 0 0 0 0 0 0 0 0 0 0 0 0 0 0 0 0 0 0.571442703557032 0 0 0 0 0 0 0 0.487610291567793 0 0 0 0 0.542051813775563 0.532187168241235 0.529043344221437 0.539600082475611 0.539151758745958 0 0.560787550884922 0 0.49117826585348 0 0.539270349254866 0 0 0 0 0.55791169569719 0 0.557104004377571 0.554054872900393 0 0 0.581448484105218 0.557808385961084 0.471510465535009 0.542876458806365 0 0 0 0.501403530211755
"insula_right" 0 0.601268804609042 0.572816111208116 0 0 0 0 0 0 0 0 0 0.380725916904086 0 0 0 0.575418374608076 0 0 0 0 0.614002675213402 0.582691254021958 0 0.564826197669361 0.576025881578674 0.583927682580848 0.580426961175769 0 0 0 0 0 0.540020876287164 0.493612437652123 0.58665665306769 0.577878852932834 0 0.372024374773246 0.465767518607124 0.532341947712258 0.482410112375973 0.549139565602172 0.529550290705324 0.444690487201861 0 0.420956690470608 0.480323453603434 0.372870520417261 0.548160493758146 0.529976931453247 0.522898518892571 0.546530090172843 0 0.540387305645633 0.591826202929746 0.531815187310532 0.551181463381066 0.565374703088997 0.568441515052201 0.602962117673402 0.557001847449003 0.464741813489888 0.540045406819977 0 0.376930733422383 0.501403530211755 0
