# Supplementary material for: NODDI and Tensor-Based Microstructural Indices as Predictors of Functional Connectivity
Source: PLoS One. 2016 Apr 14;11(4):e0153404. doi: 10.1371/journal.pone.0153404 (PMC4831788; doi:10.1371/journal.pone.0153404)
Supplement: S1 Data — a) Functional connectivity matrices, both fMRI and EEG connectomes across all subjects, in the form of precision matrices and b) structural brain connectivity matrices across all subjects and microstructural indices. Columns and rows are named according to the corresponding brain region that represent. (ZIP) [file pone.0153404.s001.zip › DATA/DWI/40_WISO_68.txt]

"banks_superior_temporal_sulcus_left" "caudal_anterior_cingulate_cortex_left" "caudal_middle_frontal_gyrus_left" "cuneus_left" "entorhinal_cortex_left" "fusiform_gyrus_left" "inferior_parietal_gyrus_left" "inferior_temporal_gyrus_left" "cingulate_gyrus_isthmus_left" "lateral_occipital_cortex_left" "lateral_orbitofrontal_cortex_left" "lingual_gyrus_left" "medial_orbitofrontal_gyrus_left" "middle_temporal_gyrus_left" "parahippocampal_gyrus_left" "paracentral_gyrus_left" "inferior_frontal_gyrus_pars_opercularis_left" "inferior_frontal_gyrus_pars_orbitalis_left" "inferior_frontal_gyrus_pars_triangularis_left" "pericalcarine_cortex_left" "postcentral_gyrus_left" "posterior_cingulate_gyrus_left" "precentral_gyrus_left" "precuneus_left" "rostral_anterior_cingulate_cortex_left" "rostral_middle_frontal_gyrus_left" "superior_frontal_gyrus_left" "superior_parietal_gyrus_left" "superior_temporal_gyrus_left" "supramarginal_gyrus_left" "frontal_pole_left" "temporal_pole_left" "transverse_temporal_gyrus_left" "insula_left" "banks_superior_temporal_sulcus_right" "caudal_anterior_cingulate_cortex_right" "caudal_middle_frontal_gyrus_right" "cuneus_right" "entorhinal_cortex_right" "fusiform_gyrus_right" "inferior_parietal_gyrus_right" "inferior_temporal_gyrus_right" "cingulate_gyrus_isthmus_right" "lateral_occipital_cortex_right" "lateral_orbitofrontal_cortex_right" "lingual_gyrus_right" "medial_orbitofrontal_gyrus_right" "middle_temporal_gyrus_right" "parahippocampal_gyrus_right" "paracentral_gyrus_right" "inferior_frontal_gyrus_pars_opercularis_right" "inferior_frontal_gyrus_pars_orbitalis_right" "inferior_frontal_gyrus_pars_triangularis_right" "pericalcarine_cortex_right" "postcentral_gyrus_right" "posterior_cingulate_gyrus_right" "precentral_gyrus_right" "precuneus_right" "rostral_anterior_cingulate_cortex_right" "rostral_middle_frontal_gyrus_right" "superior_frontal_gyrus_right" "superior_parietal_gyrus_right" "superior_temporal_gyrus_right" "supramarginal_gyrus_right" "frontal_pole_right" "temporal_pole_right" "transverse_temporal_gyrus_right" "insula_right"
"banks_superior_temporal_sulcus_left" 0 0 0.0781112874757332 0 0 0.068712128020569 0.0753845680391299 0.0698541454455251 0.0766859330749945 0.0498447552164542 0 0.0714240910864595 0 0.0575126130271199 0 0.0769532643873062 0 0 0 0 0.0765210379992884 0.0640477556521434 0.0773387695251146 0.0770199106113229 0 0 0 0.0693217541246981 0.0679918689681754 0.101811481274413 0 0 0.0418354677312325 0.0814941270053049 0 0 0 0 0 0 0 0 0.309886189763954 0 0 0 0 0 0 0 0 0 0 0 0 0 0 0 0 0 0 0 0 0 0 0 0 0
"caudal_anterior_cingulate_cortex_left" 0 0 0.0914644169054261 0 0 0 0 0 0 0 0 0 0 0 0 0 0.0894264841392468 0.0742839993846725 0.0723331506618215 0 0.0692975255744032 0.0440217383439623 0.0962238585240899 0 0.0856811584709066 0.0868749063797684 0.0828944460077267 0.0741814691918956 0 0.0737522291005354 0 0 0 0.0738239522733638 0 0.358251402536376 0.139714562488925 0 0 0.173333267130487 0.132174138691858 0.112230256393267 0 0.116571229255866 0 0 0 0 0 0.114785758156366 0.124894331558647 0.149364898520911 0.119831513665709 0 0.126289417113537 0.167158476318524 0.142851775294777 0.120593357155137 0.128051347002078 0.122986526547664 0.153708715257342 0.11101721631747 0 0.128077086168069 0 0 0 0.117148421438159
"caudal_middle_frontal_gyrus_left" 0.0781112874757332 0.0914644169054261 0 0 0 0.0948710329726557 0.0868645539229047 0.0947501101014262 0.174903820989404 0 0.06313971272145 0 0.0769478906453424 0.0859686467979058 0 0 0.0879488679307489 0 0.0792113960252865 0 0.0964247188026005 0.098107115836963 0.099160785760601 0.111597850569013 0.0784748713040905 0.066288246612107 0.0820952890362872 0.0949096950304888 0.0926250851066829 0.0961067029117103 0 0 0.193575376122615 0.064071604242166 0 0.105249371728833 0.0999554355385264 0 0 0 0.104876520370369 0 0.221554894657958 0.154835585786143 0 0 0 0 0 0 0.108345237203054 0 0.0788427942937722 0 0.103133125087227 0 0.118045303877677 0 0.087927963056216 0.0897881372419587 0.101105481117365 0.114687751081217 0 0.120216490470267 0 0 0 0.116600372181861
"cuneus_left" 0 0 0 0 0 0.0942362581064146 0 0 0 0.0807322755606556 0 0.0791557137376935 0 0 0 0 0 0 0 0.0728835818255985 0 0 0 0.0620215427538386 0 0 0 0.0851594603031303 0 0 0 0 0 0 0 0 0 0.213422118923256 0 0 0 0 0 0 0 0.2068915709035 0 0 0 0 0 0 0 0.139818651270918 0 0 0 0 0 0 0 0 0 0 0 0 0 0
"entorhinal_cortex_left" 0 0 0 0 0 0.225798028865906 0 0.0227339104503294 0.658966671440683 0.364010410812808 0 0 0 0 0.190871512481482 0 0 0 0 0 0.249634115441479 0 0.28443662383884 0 0 0 0.238895111499743 0 0.0250378848605556 0 0 0.0396503591760782 0 0.0155263245441334 0 0 0 0 0.405265130830665 0 0 0 0 0 0 0 0 0 0 0 0 0 0 0 0 0 0 0 0 0 0 0 0 0 0 0 0 0
"fusiform_gyrus_left" 0.068712128020569 0 0.0948710329726557 0.0942362581064146 0.225798028865906 0 0.0691768673341051 0.0528586860528583 0.110550161777878 0.0918546036343059 0 0.0617315100593408 0 0.0719697197016015 0.132348475092797 0.0883660841773227 0 0 0 0.0866427775080626 0.0882665272874218 0.0887099294709411 0.0972684049217082 0.0790739946639569 0 0.0764547564124821 0.0852225780629964 0.0794997941470166 0.0634293436993288 0.0845278140603095 0 0.0689435699921959 0.107574052853351 0.0816140230360545 0 0 0 0 0 0 0 0 0.172639903343905 0 0 0 0 0 0 0 0 0 0 0 0 0 0.191744924242977 0 0 0 0.175064668330208 0 0 0 0 0 0 0
"inferior_parietal_gyrus_left" 0.0753845680391299 0 0.0868645539229047 0 0 0.0691768673341051 0 0.0706745828731853 0.090549701408261 0.0706710624657138 0 0.0721289020370049 0 0.0597388009548786 0.0887623874374842 0.0804253327478428 0 0 0 0.0716580734598802 0.0894407989633235 0.0845899517327457 0.0904930007728994 0.0886867207729514 0 0 0.0792891454472427 0.0822896950389404 0.0809622552669867 0.0794033544260923 0 0 0.0936913720163377 0.0772561365726937 0 0 0 0 0 0 0 0 0 0 0 0 0 0 0 0 0 0 0 0 0 0 0 0 0 0 0 0 0 0 0 0 0 0
"inferior_temporal_gyrus_left" 0.0698541454455251 0 0.0947501101014262 0 0.0227339104503294 0.0528586860528583 0.0706745828731853 0 0.10993471679492 0.0871574188901358 0 0.10774043089348 0 0.0550681764144106 0.0881144188291773 0.0972925275073497 0 0 0 0.0856101938964119 0.0907580095775599 0.0909543107925874 0.0870546063015492 0.0935914251659472 0 0 0.0846567199819364 0.070932604442674 0.0516001119393871 0.0869734148938268 0 0.068590095986531 0.0944850826634053 0.098150876143762 0 0 0.112796180345046 0 0.317691920399613 0 0 0 0 0 0 0 0 0 0 0 0 0 0 0 0 0 0.133551023743023 0 0 0 0.143883509318541 0 0 0 0 0 0 0
"cingulate_gyrus_isthmus_left" 0.0766859330749945 0 0.174903820989404 0 0.658966671440683 0.110550161777878 0.090549701408261 0.10993471679492 0 0.103759181033998 0 0.14765527096364 0 0.0833275340388549 0.120126327078217 0.0760806980424158 0 0 0 0.0844957825791776 0.127312530933715 0.063227619355494 0.116645854940982 0.0657551597111395 0 0.0729008836080362 0.10602882257272 0.0945804992818708 0.0888274895195709 0.113239580916396 0 0 0.16382332462985 0.240480648806783 0.119419399895763 0 0 0 0 0.240891929722217 0 0.121407288621179 0.450504547955492 0.166916359861017 0 0 0 0 0 0 0 0 0 0 0 0.469347534096933 0.176189348152321 0.351775790411119 0 0 0.224340062450188 0 0 0 0 0 0 0
"lateral_occipital_cortex_left" 0.0498447552164542 0 0 0.0807322755606556 0.364010410812808 0.0918546036343059 0.0706710624657138 0.0871574188901358 0.103759181033998 0 0 0.0729580373190323 0 0.0327721233650366 0.167131281779108 0.0803653667324211 0 0 0 0.0789079431311842 0 0.0716850707775323 0.0923301040910216 0.0723816112019316 0 0 0 0.0875673236078466 0.0828838153023951 0.0787987259951324 0 0 0.09199384188641 0.085376844726233 0 0 0 0.28845844349451 0 0 0 0 0 0.25264329874915 0 0.261899447832269 0 0 0 0 0 0 0 0 0 0 0 0 0 0 0 0 0 0 0 0 0 0
"lateral_orbitofrontal_cortex_left" 0 0 0.06313971272145 0 0 0 0 0 0 0 0 0 0.0355998569050782 0 0 0 0.0328257620442471 0.0635567010752909 0.0812480447848482 0 0 0 0.0383917683748863 0 0.0673394010591771 0.0785649270251808 0.0765958654802052 0.0568269817070972 0.377123756973376 0 0.109987165867062 0.429589525263729 0 0.0249276270238162 0 0 0.0608004285314663 0 0 0 0 0 0 0 0 0 0 0 0 0 0 0 0 0 0 0 0.155964071643826 0 0.112828676686547 0 0.117963554173985 0 0 0 0 0 0 0
"lingual_gyrus_left" 0.0714240910864595 0 0 0.0791557137376935 0 0.0617315100593408 0.0721289020370049 0.10774043089348 0.14765527096364 0.0729580373190323 0 0 0 0 0.0599243352356648 0 0 0 0 0.0739626191010406 0 0 0.108622809197501 0.0649027165723834 0 0 0 0.0893347257622349 0 0.0887759222249421 0 0 0.0326277193661769 0.289869509895948 0 0 0 0 0 0.272888941019871 0 0 0 0.245746388042455 0 0.453468428943846 0 0 0 0 0 0 0 0 0 0 0 0 0 0 0 0 0 0 0 0 0 0
"medial_orbitofrontal_gyrus_left" 0 0 0.0769478906453424 0 0 0 0 0 0 0 0.0355998569050782 0 0 0 0 0 0.0631129297683467 0.0582833409000149 0.0822714597274097 0 0 0 0.058454007782337 0 0.090409124248875 0.0603532036029848 0.0908934254064106 0 0 0 0.266287030938404 0 0 0.0596605507926347 0 0 0 0 0 0 0 0 0 0 0.341561245431885 0 0.11590931742155 0 0 0 0 0 0 0 0 0 0 0 0.171757035645727 0 0 0 0 0 0 0 0 0.105853437476181
"middle_temporal_gyrus_left" 0.0575126130271199 0 0.0859686467979058 0 0 0.0719697197016015 0.0597388009548786 0.0550681764144106 0.0833275340388549 0.0327721233650366 0 0 0 0 0.0539379648064136 0 0 0.176243992253375 0 0 0.0601082252912978 0 0.0755162780382796 0.0733776916926715 0 0 0.0696911430150518 0.05688186233891 0.0633937663740065 0.0693640630821001 0 0.0403964459448179 0.0673429604357897 0.0759946901418169 0 0 0 0 0 0 0 0 0 0 0 0 0 0 0 0 0 0 0 0 0 0 0 0 0 0 0 0 0 0 0 0 0 0
"parahippocampal_gyrus_left" 0 0 0 0 0.190871512481482 0.132348475092797 0.0887623874374842 0.0881144188291773 0.120126327078217 0.167131281779108 0 0.0599243352356648 0 0.0539379648064136 0 0 0 0 0 0 0 0 0.123601578254638 0.0692272578452327 0 0 0 0.0712593666330116 0.024134809980274 0.125982419167999 0 0 0.0568823486939227 0.0660980725206995 0 0 0 0 0 0 0 0 0 0 0 0 0 0 0 0 0 0 0 0 0 0 0 0 0 0 0 0 0 0 0 0 0 0
"paracentral_gyrus_left" 0.0769532643873062 0 0 0 0 0.0883660841773227 0.0804253327478428 0.0972925275073497 0.0760806980424158 0.0803653667324211 0 0 0 0 0 0 0 0 0 0.108388532243094 0.104898672143541 0.0450785245700008 0.0813623669215659 0.067932017019011 0 0 0.0487632135954943 0.159577191875821 0.0721526741643777 0.0790254677482114 0 0 0 0.0630380448135714 0 0 0.0915449817301787 0 0 0 0 0 0.233549618699989 0 0 0 0 0 0 0.0442064571170108 0 0 0 0 0.135373777316947 0.2423512865429 0.213713621412849 0 0 0 0.199364166328256 0 0 0 0 0 0 0
"inferior_frontal_gyrus_pars_opercularis_left" 0 0.0894264841392468 0.0879488679307489 0 0 0 0 0 0 0 0.0328257620442471 0 0.0631129297683467 0 0 0 0 0.074316984333055 0.0999394880477672 0 0.0467394007585512 0.116806337179892 0.0710974472756454 0 0.0821562479183513 0.0850726055783912 0.0813813149993114 0.0732313890835531 0 0.0699371307766703 0 0 0 0.0173394914044009 0 0 0.0998175659450131 0 0 0 0 0.103414581854527 0 0 0 0 0 0 0 0 0.101136563965097 0 0.105780677208628 0 0.122175928726407 0 0.113853619186188 0 0.110581610309292 0.0980260412621 0.101904976363513 0.102111022891495 0 0.107923393801932 0 0 0 0.0989581588251225
"inferior_frontal_gyrus_pars_orbitalis_left" 0 0.0742839993846725 0 0 0 0 0 0 0 0 0.0635567010752909 0 0.0582833409000149 0.176243992253375 0 0 0.074316984333055 0 0.0615367412059307 0 0 0 0 0 0 0.0886842609561626 0.0693396790369851 0 0.256171440777945 0 0 0 0 0 0 0 0 0 0 0 0 0 0 0 0 0 0 0 0 0 0 0 0 0 0 0 0 0 0 0 0 0 0 0 0 0 0 0
"inferior_frontal_gyrus_pars_triangularis_left" 0 0.0723331506618215 0.0792113960252865 0 0 0 0 0 0 0 0.0812480447848482 0 0.0822714597274097 0 0 0 0.0999394880477672 0.0615367412059307 0 0 0 0 0 0 0.0675985328747655 0.0875524623841578 0.0750177391864347 0 0.312125112868858 0 0 0 0 0.0583546713205359 0 0 0.077630646942024 0 0 0 0 0 0 0 0 0 0 0 0 0 0 0 0 0 0 0 0 0 0.113884621863757 0 0 0 0 0 0 0 0 0
"pericalcarine_cortex_left" 0 0 0 0.0728835818255985 0 0.0866427775080626 0.0716580734598802 0.0856101938964119 0.0844957825791776 0.0789079431311842 0 0.0739626191010406 0 0 0 0.108388532243094 0 0 0 0 0 0 0.10886305639482 0.0996370621446835 0 0 0 0.116037911075377 0.0555118074039171 0 0 0 0 0 0 0 0 0.0668217010468701 0 0 0 0 0 0 0 0 0 0 0 0 0 0 0 0 0 0 0 0 0 0 0 0 0 0 0 0 0 0
"postcentral_gyrus_left" 0.0765210379992884 0.0692975255744032 0.0964247188026005 0 0.249634115441479 0.0882665272874218 0.0894407989633235 0.0907580095775599 0.127312530933715 0 0 0 0 0.0601082252912978 0 0.104898672143541 0.0467394007585512 0 0 0 0 0.0910146583131824 0.11928791959208 0.10043665154153 0.0675829814179942 0.0714541652513321 0.0815695126469647 0.126384620619008 0.110868273891787 0.103661325243988 0 0 0.103476930392761 0.0465773284651398 0 0 0.0819389006174314 0 0 0 0 0 0 0 0 0 0 0 0 0 0.0860730024524591 0 0 0 0 0.199222544189021 0.130330168365941 0 0 0 0.162655762457721 0 0 0.101651309555188 0 0 0 0
"posterior_cingulate_gyrus_left" 0.0640477556521434 0.0440217383439623 0.098107115836963 0 0 0.0887099294709411 0.0845899517327457 0.0909543107925874 0.063227619355494 0.0716850707775323 0 0 0 0 0 0.0450785245700008 0.116806337179892 0 0 0 0.0910146583131824 0 0.086485998870747 0.0443534316736376 0 0 0.075008887108916 0.0899778124563445 0.0748481627748907 0.0675042820345197 0 0 0 0.131993003068456 0 0.157103556663102 0.167706277899219 0 0 0 0.115579961205995 0 0.170775833313983 0 0 0 0 0 0 0.139976664528794 0.130641029583465 0 0 0 0.125831659788089 0.42184838335178 0.193494080186857 0.104817481002584 0.118414131351241 0.147138158799747 0.154167462181099 0.131291886605856 0 0.119909430790732 0 0 0 0.140971427261814
"precentral_gyrus_left" 0.0773387695251146 0.0962238585240899 0.099160785760601 0 0.28443662383884 0.0972684049217082 0.0904930007728994 0.0870546063015492 0.116645854940982 0.0923301040910216 0.0383917683748863 0.108622809197501 0.058454007782337 0.0755162780382796 0.123601578254638 0.0813623669215659 0.0710974472756454 0 0 0.10886305639482 0.11928791959208 0.086485998870747 0 0.0954555367313507 0.0778460078567325 0.0981144463140673 0.0845203839218116 0.1053253987492 0.0899954370875204 0.0965875369980912 0 0 0.099180225560846 0.0651803792909103 0 0.151290359935821 0.163772401469824 0 0 0.161676749703848 0.124035564095323 0 0.268224539162639 0.143385537499851 0 0 0 0 0 0.174826496253901 0.106109325471269 0 0 0 0.141831042476709 0.197650541293553 0.201897560790289 0.102436643222605 0.10317197144632 0.141745395619991 0.183583809623382 0.137809793452732 0 0.139343695163245 0 0 0 0.139797897851907
"precuneus_left" 0.0770199106113229 0 0.111597850569013 0.0620215427538386 0 0.0790739946639569 0.0886867207729514 0.0935914251659472 0.0657551597111395 0.0723816112019316 0 0.0649027165723834 0 0.0733776916926715 0.0692272578452327 0.067932017019011 0 0 0 0.0996370621446835 0.10043665154153 0.0443534316736376 0.0954555367313507 0 0 0 0.0674126874504324 0.0972143444664849 0.0895537504765673 0.0993721772839572 0 0 0.15096550945022 0.149871624970969 0 0 0 0.46613866597144 0 0 0 0 0 0 0 0 0 0 0 0 0 0 0 0 0 0 0 0.21942544435322 0 0 0.298909513499419 0 0 0 0 0 0 0
"rostral_anterior_cingulate_cortex_left" 0 0.0856811584709066 0.0784748713040905 0 0 0 0 0 0 0 0.0673394010591771 0 0.090409124248875 0 0 0 0.0821562479183513 0 0.0675985328747655 0 0.0675829814179942 0 0.0778460078567325 0 0 0.091089094526622 0.0860197353490091 0.0679522477243435 0 0.0701708332769579 0 0 0 0.0681533398436817 0 0.110483264684671 0.0976575501780813 0 0 0 0.126718587265429 0 0 0 0.0688153402843895 0 0.216136432578863 0 0 0 0.09312941753241 0 0 0 0.100811883101166 0 0.101724504165549 0 0.17526139727664 0.0887346491840495 0.118095113000607 0.0992780291214626 0 0.099006441555948 0 0 0 0.124724159029101
"rostral_middle_frontal_gyrus_left" 0 0.0868749063797684 0.066288246612107 0 0 0.0764547564124821 0 0 0.0729008836080362 0 0.0785649270251808 0 0.0603532036029848 0 0 0 0.0850726055783912 0.0886842609561626 0.0875524623841578 0 0.0714541652513321 0 0.0981144463140673 0 0.091089094526622 0 0.0766649470751773 0.0704105870468125 0 0.0718536156147482 0.280521891972305 0 0 0.0712954417554181 0 0.103480843751624 0.121006700685737 0 0 0 0.117399727769042 0.158444125865274 0 0.0923059143990858 0 0 0 0 0 0 0.118083788630968 0 0 0 0.134719650060443 0 0.135773226140825 0 0.117144394646617 0.117257572039822 0.120989458571487 0.116150900273898 0 0.119627509961845 0 0 0 0.123883421972731
"superior_frontal_gyrus_left" 0 0.0828944460077267 0.0820952890362872 0 0.238895111499743 0.0852225780629964 0.0792891454472427 0.0846567199819364 0.10602882257272 0 0.0765958654802052 0 0.0908934254064106 0.0696911430150518 0 0.0487632135954943 0.0813813149993114 0.0693396790369851 0.0750177391864347 0 0.0815695126469647 0.075008887108916 0.0845203839218116 0.0674126874504324 0.0860197353490091 0.0766649470751773 0 0.0708356001821418 0.127390770347548 0.0812069573421194 0.0797608522944243 0 0.0879425443409951 0.0745054309082163 0 0.122656512611313 0.118236877315895 0 0 0.142983976720973 0.11471778562572 0.125929612775468 0.20687591360144 0.139993109929369 0 0 0.0996180813267472 0 0 0.123296413412487 0.0998159523152826 0 0.107541825141246 0 0.131125702144701 0.16121238088724 0.150223848241216 0.154794410175152 0.110178658081611 0.109228537983633 0.120936409878848 0.12233415952985 0 0.12879093540644 0 0 0.123447284338015 0.116850139220112
"superior_parietal_gyrus_left" 0.0693217541246981 0.0741814691918956 0.0949096950304888 0.0851594603031303 0 0.0794997941470166 0.0822896950389404 0.070932604442674 0.0945804992818708 0.0875673236078466 0.0568269817070972 0.0893347257622349 0 0.05688186233891 0.0712593666330116 0.159577191875821 0.0732313890835531 0 0 0.116037911075377 0.126384620619008 0.0899778124563445 0.1053253987492 0.0972143444664849 0.0679522477243435 0.0704105870468125 0.0708356001821418 0 0.0955825406044292 0.0851584126403624 0 0 0.0975323626535395 0.069891059399174 0 0 0 0 0 0 0 0 0 0 0 0 0 0 0 0 0.0983710669429578 0 0 0 0 0.190749589834967 0.196850764060085 0.367737324564055 0 0 0.161270906701318 0.349312973852148 0 0 0 0 0 0.0947454761644227
"superior_temporal_gyrus_left" 0.0679918689681754 0 0.0926250851066829 0 0.0250378848605556 0.0634293436993288 0.0809622552669867 0.0516001119393871 0.0888274895195709 0.0828838153023951 0.377123756973376 0 0 0.0633937663740065 0.024134809980274 0.0721526741643777 0 0.256171440777945 0.312125112868858 0.0555118074039171 0.110868273891787 0.0748481627748907 0.0899954370875204 0.0895537504765673 0 0 0.127390770347548 0.0955825406044292 0 0.0980982752846091 0 0.0291012241787228 0.0593358345437372 0.0719533814488073 0 0 0 0 0 0 0 0 0 0 0 0 0 0 0 0 0 0 0 0 0 0 0 0 0 0 0.115977759201003 0 0 0 0 0 0 0
"supramarginal_gyrus_left" 0.101811481274413 0.0737522291005354 0.0961067029117103 0 0 0.0845278140603095 0.0794033544260923 0.0869734148938268 0.113239580916396 0.0787987259951324 0 0.0887759222249421 0 0.0693640630821001 0.125982419167999 0.0790254677482114 0.0699371307766703 0 0 0 0.103661325243988 0.0675042820345197 0.0965875369980912 0.0993721772839572 0.0701708332769579 0.0718536156147482 0.0812069573421194 0.0851584126403624 0.0980982752846091 0 0 0 0.0875341483110205 0.0542031766485749 0 0 0 0 0 0 0 0 0 0 0 0 0 0 0 0 0 0 0 0 0 0 0.220909460023177 0 0 0 0 0 0 0 0 0 0 0
"frontal_pole_left" 0 0 0 0 0 0 0 0 0 0 0.109987165867062 0 0.266287030938404 0 0 0 0 0 0 0 0 0 0 0 0 0.280521891972305 0.0797608522944243 0 0 0 0 0 0 0 0 0 0 0 0 0 0 0 0 0 0 0 0 0 0 0 0 0 0 0 0 0 0 0 0 0 0.470367245870588 0 0 0 0.296681336418075 0 0 0
"temporal_pole_left" 0 0 0 0 0.0396503591760782 0.0689435699921959 0 0.068590095986531 0 0 0.429589525263729 0 0 0.0403964459448179 0 0 0 0 0 0 0 0 0 0 0 0 0 0 0.0291012241787228 0 0 0 0 0.0204879877670271 0 0 0 0 0 0 0 0 0 0 0 0 0 0 0 0 0 0 0 0 0 0 0 0 0 0 0 0 0 0 0 0 0 0
"transverse_temporal_gyrus_left" 0.0418354677312325 0 0.193575376122615 0 0 0.107574052853351 0.0936913720163377 0.0944850826634053 0.16382332462985 0.09199384188641 0 0.0326277193661769 0 0.0673429604357897 0.0568823486939227 0 0 0 0 0 0.103476930392761 0 0.099180225560846 0.15096550945022 0 0 0.0879425443409951 0.0975323626535395 0.0593358345437372 0.0875341483110205 0 0 0 0.114129579970334 0 0 0 0 0 0 0 0 0.400045034157517 0 0 0 0 0 0 0 0 0 0 0 0 0 0 0 0 0 0 0 0 0 0 0 0 0
"insula_left" 0.0814941270053049 0.0738239522733638 0.064071604242166 0 0.0155263245441334 0.0816140230360545 0.0772561365726937 0.098150876143762 0.240480648806783 0.085376844726233 0.0249276270238162 0.289869509895948 0.0596605507926347 0.0759946901418169 0.0660980725206995 0.0630380448135714 0.0173394914044009 0 0.0583546713205359 0 0.0465773284651398 0.131993003068456 0.0651803792909103 0.149871624970969 0.0681533398436817 0.0712954417554181 0.0745054309082163 0.069891059399174 0.0719533814488073 0.0542031766485749 0 0.0204879877670271 0.114129579970334 0 0 0 0.0824834901660897 0 0 0 0 0.102610941450287 0.375265204454411 0 0 0 0 0 0 0 0.0934014147667055 0 0.081180771669175 0 0.0982111125391028 0 0.11535717362972 0 0.100229024116355 0.0978046123227875 0.118838016360056 0.147814381200472 0 0 0 0 0 0.101952420711143
"banks_superior_temporal_sulcus_right" 0 0 0 0 0 0 0 0 0.119419399895763 0 0 0 0 0 0 0 0 0 0 0 0 0 0 0 0 0 0 0 0 0 0 0 0 0 0 0 0 0 0 0.154561800385285 0.0334623255721089 0.0496323610749597 0.0706089874457644 0.0910097822040564 0 0 0 0.0326462522880563 0 0.0679165061777247 0 0 0 0 0.130361291361861 0 0.0736174565503079 0.110678067418883 0 0.0866696428223476 0.0723199424538957 0.0570769191684941 0.0677789498511576 0.0491383268666385 0 0 0.0528543401141978 0.0631946228093203
"caudal_anterior_cingulate_cortex_right" 0 0.358251402536376 0.105249371728833 0 0 0 0 0 0 0 0 0 0 0 0 0 0 0 0 0 0 0.157103556663102 0.151290359935821 0 0.110483264684671 0.103480843751624 0.122656512611313 0 0 0 0 0 0 0 0 0 0.073798091350078 0 0 0 0.101807506934822 0 0 0.112551698588994 0.0839305154130177 0 0.0720027811862541 0 0 0.0790562433725287 0.0843545448074542 0 0.0902628711696968 0 0.0913800647122029 0.0708745449097589 0.0934717216257502 0.123485213904632 0.0856003502515352 0.073209605555536 0.0885500961066411 0.0837557741711636 0 0.0891865610101857 0 0 0 0.0773277549161406
"caudal_middle_frontal_gyrus_right" 0 0.139714562488925 0.0999554355385264 0 0 0 0 0.112796180345046 0 0 0.0608004285314663 0 0 0 0 0.0915449817301787 0.0998175659450131 0 0.077630646942024 0 0.0819389006174314 0.167706277899219 0.163772401469824 0 0.0976575501780813 0.121006700685737 0.118236877315895 0 0 0 0 0 0 0.0824834901660897 0 0.073798091350078 0 0 0 0.142501937765977 0.103010947929281 0.102971290157304 0.110891105960086 0.153115394747034 0.100717330643231 0 0.0742432836414406 0.0828730357244916 0 0.0775641123645881 0.0816939195525016 0.097137497653053 0.0784027455680218 0 0.0924899052104155 0.0791564486851567 0.10872375239974 0.158133485668119 0.075945944929362 0.085256919778354 0.0902430450529288 0.0942492634206365 0 0.103865175394606 0 0 0 0.0792324704431119
"cuneus_right" 0 0 0 0.213422118923256 0 0 0 0 0 0.28845844349451 0 0 0 0 0 0 0 0 0 0.0668217010468701 0 0 0 0.46613866597144 0 0 0 0 0 0 0 0 0 0 0 0 0 0 0 0.038448594940647 0 0 0 0.0654886274951718 0 0.0373264594934535 0 0 0 0 0 0 0 0.0658594622542104 0 0 0 0.0679075608649834 0 0 0 0.0684860454223765 0 0.0505729435601852 0 0 0 0
"entorhinal_cortex_right" 0 0 0 0 0.405265130830665 0 0 0.317691920399613 0 0 0 0 0 0 0 0 0 0 0 0 0 0 0 0 0 0 0 0 0 0 0 0 0 0 0 0 0 0 0 0.259231319646732 0 0 0.485449942948531 0 0 0 0 0 0.23156872930244 0 0 0 0 0 0 0 0.220323875333407 0 0 0 0.203090203693488 0 0.00628894282459538 0 0 0.0164218287830977 0 0.0129213576369575
"fusiform_gyrus_right" 0 0.173333267130487 0 0 0 0 0 0 0.240891929722217 0 0 0.272888941019871 0 0 0 0 0 0 0 0 0 0 0.161676749703848 0 0 0 0.142983976720973 0 0 0 0 0 0 0 0.154561800385285 0 0.142501937765977 0.038448594940647 0.259231319646732 0 0.0519086242362107 0.0488224893316019 0.100084325046458 0.0511824022610475 0 0.0594226343333739 0 0.0680052243186035 0.186631859337171 0.0695420506684826 0 0 0 0.0728932915479753 0.0827080535606433 0.0696806854597796 0.088361222111183 0.0711548044569014 0 0.0870592866929369 0.0904591632306111 0.0636480446452473 0.0341592614404375 0.0706672379149833 0 0.0226278266921561 0.157840433266687 0.0752233957507315
"inferior_parietal_gyrus_right" 0 0.132174138691858 0.104876520370369 0 0 0 0 0 0 0 0 0 0 0 0 0 0 0 0 0 0 0.115579961205995 0.124035564095323 0 0.126718587265429 0.117399727769042 0.11471778562572 0 0 0 0 0 0 0 0.0334623255721089 0.101807506934822 0.103010947929281 0 0 0.0519086242362107 0 0.06233267531337 0.147151588612101 0.0311229981722653 0 0.0460410716058168 0 0.0427428219604529 0 0.0785255209682748 0 0 0 0.0432730686453034 0.0947397784588134 0 0.0896155641391127 0.0872940623358067 0.104250860368856 0.112474026353546 0.0952936086608671 0.064165995123221 0.0630818049416506 0.0641608622491242 0 0 0.0900822322982094 0.0678986969564767
"inferior_temporal_gyrus_right" 0 0.112230256393267 0 0 0 0 0 0 0.121407288621179 0 0 0 0 0 0 0 0.103414581854527 0 0 0 0 0 0 0 0 0.158444125865274 0.125929612775468 0 0 0 0 0 0 0.102610941450287 0.0496323610749597 0 0.102971290157304 0 0 0.0488224893316019 0.06233267531337 0 0.0743446831637293 0.0491528403583317 0 0.0754567438467541 0 0.0421270878906483 0.0318481051225228 0.0655997639824938 0 0 0 0 0.0775452759567526 0 0.0741500515625572 0.0678829053800631 0 0.100549618634529 0.0819510391792325 0.067866303931415 0.0444747542368805 0.0581165682208418 0 0.0263352483128321 0.0701907465110639 0.0542084880819386
"cingulate_gyrus_isthmus_right" 0.309886189763954 0 0.221554894657958 0 0 0.172639903343905 0 0 0.450504547955492 0 0 0 0 0 0 0.233549618699989 0 0 0 0 0 0.170775833313983 0.268224539162639 0 0 0 0.20687591360144 0 0 0 0 0 0.400045034157517 0.375265204454411 0.0706089874457644 0 0.110891105960086 0 0.485449942948531 0.100084325046458 0.147151588612101 0.0743446831637293 0 0.12523041396828 0 0.151973263883848 0 0.0889545832762475 0.256128873385228 0.0687486563240302 0 0 0 0.177079595991892 0.0997328609428736 0.0714916407192347 0.0940828045312564 0.127748632513652 0 0.0796716372955517 0.0763989505953215 0.0957008444413456 0.0844679841107816 0.0922099581641833 0 0 0.170453342264749 0.167886582359534
"lateral_occipital_cortex_right" 0 0.116571229255866 0.154835585786143 0 0 0 0 0 0.166916359861017 0.25264329874915 0 0.245746388042455 0 0 0 0 0 0 0 0 0 0 0.143385537499851 0 0 0.0923059143990858 0.139993109929369 0 0 0 0 0 0 0 0.0910097822040564 0.112551698588994 0.153115394747034 0.0654886274951718 0 0.0511824022610475 0.0311229981722653 0.0491528403583317 0.12523041396828 0 0 0.0581095083090564 0 0.0533113254663671 0.0665866167400367 0.069209865702899 0 0 0 0.0874071445078152 0.0857868041727378 0.0690220363641949 0.106275185918321 0.0681426574175337 0 0.101954052730249 0.091295640572025 0.0673544606446588 0.0583831002172661 0.0682817609683363 0 0 0.109345197217129 0.0982746176989351
"lateral_orbitofrontal_cortex_right" 0 0 0 0 0 0 0 0 0 0 0 0 0.341561245431885 0 0 0 0 0 0 0 0 0 0 0 0.0688153402843895 0 0 0 0 0 0 0 0 0 0 0.0839305154130177 0.100717330643231 0 0 0 0 0 0 0 0 0 0.0307121096058373 0 0 0 0.113635077893214 0.0773530161468449 0.0718181564914183 0 0.0909379100841207 0 0.080828685859535 0 0.0340960016775226 0.0585313310860009 0.093864516150703 0 0 0 0.0332124245745268 0.692540920017234 0 0.0380533283430182
"lingual_gyrus_right" 0 0 0 0.2068915709035 0 0 0 0 0 0.261899447832269 0 0.453468428943846 0 0 0 0 0 0 0 0 0 0 0 0 0 0 0 0 0 0 0 0 0 0 0 0 0 0.0373264594934535 0 0.0594226343333739 0.0460410716058168 0.0754567438467541 0.151973263883848 0.0581095083090564 0 0 0 0 0.00583832455810212 0.0727796869580844 0 0 0 0.0663043241067143 0.116184832462297 0.070074123263664 0.138455864144975 0.0630899129168815 0 0 0.0849973173920342 0.0693122799064592 0 0.106776991935362 0 0 0.181148693781067 0
"medial_orbitofrontal_gyrus_right" 0 0 0 0 0 0 0 0 0 0 0 0 0.11590931742155 0 0 0 0 0 0 0 0 0 0 0 0.216136432578863 0 0.0996180813267472 0 0 0 0 0 0 0 0 0.0720027811862541 0.0742432836414406 0 0 0 0 0 0 0 0.0307121096058373 0 0 0 0 0 0.0731936579638863 0.0807816766879536 0.067335521239894 0 0.0889915289382654 0 0 0 0.0170898456883353 0.0767744205581495 0.0627714525074225 0 0 0 0.0815532040134189 0 0 0.107867185648551
"middle_temporal_gyrus_right" 0 0 0 0 0 0 0 0 0 0 0 0 0 0 0 0 0 0 0 0 0 0 0 0 0 0 0 0 0 0 0 0 0 0 0.0326462522880563 0 0.0828730357244916 0 0 0.0680052243186035 0.0427428219604529 0.0421270878906483 0.0889545832762475 0.0533113254663671 0 0 0 0 0 0.0587177170428867 0 0 0 0 0.0761707325642606 0.0844770843647079 0.0675297582080458 0.0639512259389211 0 0.0859037197484047 0.0659098802529203 0.0568594921997352 0.0306206499140468 0.0491024372214673 0 0.0506355394357179 0.0450876057510217 0.0409928484876061
"parahippocampal_gyrus_right" 0 0 0 0 0 0 0 0 0 0 0 0 0 0 0 0 0 0 0 0 0 0 0 0 0 0 0 0 0 0 0 0 0 0 0 0 0 0 0.23156872930244 0.186631859337171 0 0.0318481051225228 0.256128873385228 0.0665866167400367 0 0.00583832455810212 0 0 0 0 0 0 0 0 0 0 0 0 0 0 0 0.0946261399651753 0 0 0 0.00330419645495672 0 0.008162991918563
"paracentral_gyrus_right" 0 0.114785758156366 0 0 0 0 0 0 0 0 0 0 0 0 0 0.0442064571170108 0 0 0 0 0 0.139976664528794 0.174826496253901 0 0 0 0.123296413412487 0 0 0 0 0 0 0 0.0679165061777247 0.0790562433725287 0.0775641123645881 0 0 0.0695420506684826 0.0785255209682748 0.0655997639824938 0.0687486563240302 0.069209865702899 0 0.0727796869580844 0 0.0587177170428867 0 0 0.0917722769043299 0 0 0.0694289884915628 0.090626251399657 0.0539114755278985 0.0939527795147656 0.0618166407593275 0 0.0980133051353218 0.0503232510820133 0.0710695467998814 0 0.0805420589292713 0 0 0.0940457252258946 0.104733983547478
"inferior_frontal_gyrus_pars_opercularis_right" 0 0.124894331558647 0.108345237203054 0 0 0 0 0 0 0 0 0 0 0 0 0 0.101136563965097 0 0 0 0.0860730024524591 0.130641029583465 0.106109325471269 0 0.09312941753241 0.118083788630968 0.0998159523152826 0.0983710669429578 0 0 0 0 0 0.0934014147667055 0 0.0843545448074542 0.0816939195525016 0 0 0 0 0 0 0 0.113635077893214 0 0.0731936579638863 0 0 0.0917722769043299 0 0 0.0613028917549916 0 0.0834145805190839 0.0882825341061811 0.0512352872937412 0 0.0772957107785287 0.0885733388685409 0.0854901222160933 0.0977862090367819 0.228982978678329 0.0887451228379596 0 0 0 0.0579330692920964
"inferior_frontal_gyrus_pars_orbitalis_right" 0 0.149364898520911 0 0 0 0 0 0 0 0 0 0 0 0 0 0 0 0 0 0 0 0 0 0 0 0 0 0 0 0 0 0 0 0 0 0 0.097137497653053 0 0 0 0 0 0 0 0.0773530161468449 0 0.0807816766879536 0 0 0 0 0 0.0847207793346946 0 0 0 0 0 0 0.0855021428306477 0.0869465815358002 0 0 0 0 0 0 0.0779365631615793
"inferior_frontal_gyrus_pars_triangularis_right" 0 0.119831513665709 0.0788427942937722 0 0 0 0 0 0 0 0 0 0 0 0 0 0.105780677208628 0 0 0 0 0 0 0 0 0 0.107541825141246 0 0 0 0 0 0 0.081180771669175 0 0.0902628711696968 0.0784027455680218 0 0 0 0 0 0 0 0.0718181564914183 0 0.067335521239894 0 0 0 0.0613028917549916 0.0847207793346946 0 0 0.0803923387150524 0.116825047576994 0.0811790662676398 0 0.0776191620707307 0.07988752064203 0.0782591498830155 0 0 0 0 0 0 0.0705500374885857
"pericalcarine_cortex_right" 0 0 0 0.139818651270918 0 0 0 0 0 0 0 0 0 0 0 0 0 0 0 0 0 0 0 0 0 0 0 0 0 0 0 0 0 0 0 0 0 0.0658594622542104 0 0.0728932915479753 0.0432730686453034 0 0.177079595991892 0.0874071445078152 0 0.0663043241067143 0 0 0 0.0694289884915628 0 0 0 0 0 0.0638404224367116 0.0775022001291149 0.0675138414516507 0 0 0.0781781821380298 0.0688827772001177 0 0.0816641695408533 0 0 0 0
"postcentral_gyrus_right" 0 0.126289417113537 0.103133125087227 0 0 0 0 0 0 0 0 0 0 0 0 0.135373777316947 0.122175928726407 0 0 0 0 0.125831659788089 0.141831042476709 0 0.100811883101166 0.134719650060443 0.131125702144701 0 0 0 0 0 0 0.0982111125391028 0.130361291361861 0.0913800647122029 0.0924899052104155 0 0 0.0827080535606433 0.0947397784588134 0.0775452759567526 0.0997328609428736 0.0857868041727378 0.0909379100841207 0.116184832462297 0.0889915289382654 0.0761707325642606 0 0.090626251399657 0.0834145805190839 0 0.0803923387150524 0 0 0.0878164604779711 0.10355571459513 0.0882901332205412 0.0860914787182155 0.093256620134411 0.0954306469664916 0.110411953940376 0.135889695802881 0.101318799878737 0 0 0.122786532526136 0.0654488261417605
"posterior_cingulate_gyrus_right" 0 0.167158476318524 0 0 0 0 0 0 0.469347534096933 0 0 0 0 0 0 0.2423512865429 0 0 0 0 0.199222544189021 0.42184838335178 0.197650541293553 0 0 0 0.16121238088724 0.190749589834967 0 0 0 0 0 0 0 0.0708745449097589 0.0791564486851567 0 0 0.0696806854597796 0 0 0.0714916407192347 0.0690220363641949 0 0.070074123263664 0 0.0844770843647079 0 0.0539114755278985 0.0882825341061811 0 0.116825047576994 0.0638404224367116 0.0878164604779711 0 0.10350680976026 0.0249534787221415 0.0947354192561313 0.102375873900609 0.0992203459398876 0.070517473327263 0 0.0983070333002252 0 0 0 0.0910020984740485
"precentral_gyrus_right" 0 0.142851775294777 0.118045303877677 0 0 0.191744924242977 0 0.133551023743023 0.176189348152321 0 0.155964071643826 0 0 0 0 0.213713621412849 0.113853619186188 0 0 0 0.130330168365941 0.193494080186857 0.201897560790289 0 0.101724504165549 0.135773226140825 0.150223848241216 0.196850764060085 0 0.220909460023177 0 0 0 0.11535717362972 0.0736174565503079 0.0934717216257502 0.10872375239974 0 0.220323875333407 0.088361222111183 0.0896155641391127 0.0741500515625572 0.0940828045312564 0.106275185918321 0.080828685859535 0.138455864144975 0 0.0675297582080458 0 0.0939527795147656 0.0512352872937412 0 0.0811790662676398 0.0775022001291149 0.10355571459513 0.10350680976026 0 0.0975584276261918 0.0853181787919954 0.103816217871323 0.0928582229771628 0.0840937080567379 0.0885370405017754 0.103527259982466 0 0 0.131662196393711 0.0690884371830221
"precuneus_right" 0 0.120593357155137 0 0 0 0 0 0 0.351775790411119 0 0 0 0 0 0 0 0 0 0 0 0 0.104817481002584 0.102436643222605 0.21942544435322 0 0 0.154794410175152 0.367737324564055 0 0 0 0 0 0 0.110678067418883 0.123485213904632 0.158133485668119 0.0679075608649834 0 0.0711548044569014 0.0872940623358067 0.0678829053800631 0.127748632513652 0.0681426574175337 0 0.0630899129168815 0 0.0639512259389211 0 0.0618166407593275 0 0 0 0.0675138414516507 0.0882901332205412 0.0249534787221415 0.0975584276261918 0 0 0.112943801945488 0.0878972120358779 0.0746083170264076 0.074190959091184 0.0909504931525719 0 0 0.181488888016782 0.145450636840078
"rostral_anterior_cingulate_cortex_right" 0 0.128051347002078 0.087927963056216 0 0 0 0 0 0 0 0.112828676686547 0 0.171757035645727 0 0 0 0.110581610309292 0 0.113884621863757 0 0 0.118414131351241 0.10317197144632 0 0.17526139727664 0.117144394646617 0.110178658081611 0 0 0 0 0 0 0.100229024116355 0 0.0856003502515352 0.075945944929362 0 0 0 0.104250860368856 0 0 0 0.0340960016775226 0 0.0170898456883353 0 0 0 0.0772957107785287 0 0.0776191620707307 0 0.0860914787182155 0.0947354192561313 0.0853181787919954 0 0 0.0649207271079622 0.0784030126931686 0.0861460410870679 0 0.0907959920491205 0 0 0 0.0918237835777027
"rostral_middle_frontal_gyrus_right" 0 0.122986526547664 0.0897881372419587 0 0 0 0 0 0 0 0 0 0 0 0 0 0.0980260412621 0 0 0 0 0.147138158799747 0.141745395619991 0 0.0887346491840495 0.117257572039822 0.109228537983633 0 0 0 0 0 0 0.0978046123227875 0.0866696428223476 0.073209605555536 0.085256919778354 0 0 0.0870592866929369 0.112474026353546 0.100549618634529 0.0796716372955517 0.101954052730249 0.0585313310860009 0 0.0767744205581495 0.0859037197484047 0 0.0980133051353218 0.0885733388685409 0.0855021428306477 0.07988752064203 0 0.093256620134411 0.102375873900609 0.103816217871323 0.112943801945488 0.0649207271079622 0 0.0816735033634646 0.0978633304035669 0.154703684943405 0.10710755910937 0.155133766327804 0 0 0.0796661643120153
"superior_frontal_gyrus_right" 0 0.153708715257342 0.101105481117365 0 0 0.175064668330208 0 0.143883509318541 0.224340062450188 0 0.117963554173985 0 0 0 0 0.199364166328256 0.101904976363513 0 0 0 0.162655762457721 0.154167462181099 0.183583809623382 0.298909513499419 0.118095113000607 0.120989458571487 0.120936409878848 0.161270906701318 0.115977759201003 0 0.470367245870588 0 0 0.118838016360056 0.0723199424538957 0.0885500961066411 0.0902430450529288 0 0.203090203693488 0.0904591632306111 0.0952936086608671 0.0819510391792325 0.0763989505953215 0.091295640572025 0.093864516150703 0.0849973173920342 0.0627714525074225 0.0659098802529203 0 0.0503232510820133 0.0854901222160933 0.0869465815358002 0.0782591498830155 0.0781781821380298 0.0954306469664916 0.0992203459398876 0.0928582229771628 0.0878972120358779 0.0784030126931686 0.0816735033634646 0 0.0817028690091836 0.0834190601899183 0.0928411629362386 0.0455722979206023 0 0.128343834038691 0.0789881527943649
"superior_parietal_gyrus_right" 0 0.11101721631747 0.114687751081217 0 0 0 0 0 0 0 0 0 0 0 0 0 0.102111022891495 0 0 0 0 0.131291886605856 0.137809793452732 0 0.0992780291214626 0.116150900273898 0.12233415952985 0.349312973852148 0 0 0 0 0 0.147814381200472 0.0570769191684941 0.0837557741711636 0.0942492634206365 0.0684860454223765 0 0.0636480446452473 0.064165995123221 0.067866303931415 0.0957008444413456 0.0673544606446588 0 0.0693122799064592 0 0.0568594921997352 0.0946261399651753 0.0710695467998814 0.0977862090367819 0 0 0.0688827772001177 0.110411953940376 0.070517473327263 0.0840937080567379 0.0746083170264076 0.0861460410870679 0.0978633304035669 0.0817028690091836 0 0.0709007059423916 0.0807949637447972 0 0 0.124442959542794 0.0927815887392476
"superior_temporal_gyrus_right" 0 0 0 0 0 0 0 0 0 0 0 0 0 0 0 0 0 0 0 0 0 0 0 0 0 0 0 0 0 0 0 0 0 0 0.0677789498511576 0 0 0 0.00628894282459538 0.0341592614404375 0.0630818049416506 0.0444747542368805 0.0844679841107816 0.0583831002172661 0 0 0 0.0306206499140468 0 0 0.228982978678329 0 0 0 0.135889695802881 0 0.0885370405017754 0.074190959091184 0 0.154703684943405 0.0834190601899183 0.0709007059423916 0 0.0613462573750897 0 0.0215066077493976 0.0584045044184177 0.0487310523503184
"supramarginal_gyrus_right" 0 0.128077086168069 0.120216490470267 0 0 0 0 0 0 0 0 0 0 0 0 0 0.107923393801932 0 0 0 0.101651309555188 0.119909430790732 0.139343695163245 0 0.099006441555948 0.119627509961845 0.12879093540644 0 0 0 0 0 0 0 0.0491383268666385 0.0891865610101857 0.103865175394606 0.0505729435601852 0 0.0706672379149833 0.0641608622491242 0.0581165682208418 0.0922099581641833 0.0682817609683363 0 0.106776991935362 0 0.0491024372214673 0 0.0805420589292713 0.0887451228379596 0 0 0.0816641695408533 0.101318799878737 0.0983070333002252 0.103527259982466 0.0909504931525719 0.0907959920491205 0.10710755910937 0.0928411629362386 0.0807949637447972 0.0613462573750897 0 0 0 0.126435805619412 0.0806475848468421
"frontal_pole_right" 0 0 0 0 0 0 0 0 0 0 0 0 0 0 0 0 0 0 0 0 0 0 0 0 0 0 0 0 0 0 0.296681336418075 0 0 0 0 0 0 0 0 0 0 0 0 0 0.0332124245745268 0 0.0815532040134189 0 0 0 0 0 0 0 0 0 0 0 0 0.155133766327804 0.0455722979206023 0 0 0 0 0 0 0
"temporal_pole_right" 0 0 0 0 0 0 0 0 0 0 0 0 0 0 0 0 0 0 0 0 0 0 0 0 0 0 0 0 0 0 0 0 0 0 0 0 0 0 0.0164218287830977 0.0226278266921561 0 0.0263352483128321 0 0 0.692540920017234 0 0 0.0506355394357179 0.00330419645495672 0 0 0 0 0 0 0 0 0 0 0 0 0 0.0215066077493976 0 0 0 0 0.00954413050316059
"transverse_temporal_gyrus_right" 0 0 0 0 0 0 0 0 0 0 0 0 0 0 0 0 0 0 0 0 0 0 0 0 0 0 0.123447284338015 0 0 0 0 0 0 0 0.0528543401141978 0 0 0 0 0.157840433266687 0.0900822322982094 0.0701907465110639 0.170453342264749 0.109345197217129 0 0.181148693781067 0 0.0450876057510217 0 0.0940457252258946 0 0 0 0 0.122786532526136 0 0.131662196393711 0.181488888016782 0 0 0.128343834038691 0.124442959542794 0.0584045044184177 0.126435805619412 0 0 0 0.119926512671526
"insula_right" 0 0.117148421438159 0.116600372181861 0 0 0 0 0 0 0 0 0 0.105853437476181 0 0 0 0.0989581588251225 0 0 0 0 0.140971427261814 0.139797897851907 0 0.124724159029101 0.123883421972731 0.116850139220112 0.0947454761644227 0 0 0 0 0 0.101952420711143 0.0631946228093203 0.0773277549161406 0.0792324704431119 0 0.0129213576369575 0.0752233957507315 0.0678986969564767 0.0542084880819386 0.167886582359534 0.0982746176989351 0.0380533283430182 0 0.107867185648551 0.0409928484876061 0.008162991918563 0.104733983547478 0.0579330692920964 0.0779365631615793 0.0705500374885857 0 0.0654488261417605 0.0910020984740485 0.0690884371830221 0.145450636840078 0.0918237835777027 0.0796661643120153 0.0789881527943649 0.0927815887392476 0.0487310523503184 0.0806475848468421 0 0.00954413050316059 0.119926512671526 0
