# Supplementary material for: NODDI and Tensor-Based Microstructural Indices as Predictors of Functional Connectivity
Source: PLoS One. 2016 Apr 14;11(4):e0153404. doi: 10.1371/journal.pone.0153404 (PMC4831788; doi:10.1371/journal.pone.0153404)
Supplement: S1 Data — a) Functional connectivity matrices, both fMRI and EEG connectomes across all subjects, in the form of precision matrices and b) structural brain connectivity matrices across all subjects and microstructural indices. Columns and rows are named according to the corresponding brain region that represent. (ZIP) [file pone.0153404.s001.zip › DATA/DWI/40_Wkappa_68.txt]

"banks_superior_temporal_sulcus_left" "caudal_anterior_cingulate_cortex_left" "caudal_middle_frontal_gyrus_left" "cuneus_left" "entorhinal_cortex_left" "fusiform_gyrus_left" "inferior_parietal_gyrus_left" "inferior_temporal_gyrus_left" "cingulate_gyrus_isthmus_left" "lateral_occipital_cortex_left" "lateral_orbitofrontal_cortex_left" "lingual_gyrus_left" "medial_orbitofrontal_gyrus_left" "middle_temporal_gyrus_left" "parahippocampal_gyrus_left" "paracentral_gyrus_left" "inferior_frontal_gyrus_pars_opercularis_left" "inferior_frontal_gyrus_pars_orbitalis_left" "inferior_frontal_gyrus_pars_triangularis_left" "pericalcarine_cortex_left" "postcentral_gyrus_left" "posterior_cingulate_gyrus_left" "precentral_gyrus_left" "precuneus_left" "rostral_anterior_cingulate_cortex_left" "rostral_middle_frontal_gyrus_left" "superior_frontal_gyrus_left" "superior_parietal_gyrus_left" "superior_temporal_gyrus_left" "supramarginal_gyrus_left" "frontal_pole_left" "temporal_pole_left" "transverse_temporal_gyrus_left" "insula_left" "banks_superior_temporal_sulcus_right" "caudal_anterior_cingulate_cortex_right" "caudal_middle_frontal_gyrus_right" "cuneus_right" "entorhinal_cortex_right" "fusiform_gyrus_right" "inferior_parietal_gyrus_right" "inferior_temporal_gyrus_right" "cingulate_gyrus_isthmus_right" "lateral_occipital_cortex_right" "lateral_orbitofrontal_cortex_right" "lingual_gyrus_right" "medial_orbitofrontal_gyrus_right" "middle_temporal_gyrus_right" "parahippocampal_gyrus_right" "paracentral_gyrus_right" "inferior_frontal_gyrus_pars_opercularis_right" "inferior_frontal_gyrus_pars_orbitalis_right" "inferior_frontal_gyrus_pars_triangularis_right" "pericalcarine_cortex_right" "postcentral_gyrus_right" "posterior_cingulate_gyrus_right" "precentral_gyrus_right" "precuneus_right" "rostral_anterior_cingulate_cortex_right" "rostral_middle_frontal_gyrus_right" "superior_frontal_gyrus_right" "superior_parietal_gyrus_right" "superior_temporal_gyrus_right" "supramarginal_gyrus_right" "frontal_pole_right" "temporal_pole_right" "transverse_temporal_gyrus_right" "insula_right"
"banks_superior_temporal_sulcus_left" 0 0 0.254117100595086 0 0 0.235698209650174 0.263304562134379 0.228131852635153 0.283173390117619 0.168100748661884 0 0.253370646243026 0 0.181946187457057 0 0.295413289850187 0 0 0 0 0.257271124415929 0.266998452046796 0.267558559098256 0.258938749149862 0 0 0 0.257765783953477 0.208582560697456 0.295819904164757 0 0 0.230850705191167 0.257917898458273 0 0 0 0 0 0 0 0 0.453390525921544 0 0 0 0 0 0 0 0 0 0 0 0 0 0 0 0 0 0 0 0 0 0 0 0 0
"caudal_anterior_cingulate_cortex_left" 0 0 0.42589022681482 0 0 0 0 0 0 0 0 0 0 0 0 0 0.317291312222538 0.231513804366152 0.238095480165871 0 0.312694753590835 0.344225987839254 0.432567949807919 0 0.381666894296175 0.425434752055271 0.367620359090149 0.250445308139478 0 0.277800790172531 0 0 0 0.303206739678743 0 0.704777295356323 0.538122603375145 0 0 0.625869283238529 0.483356294132364 0.463054787521206 0 0.471032543501871 0 0 0 0 0 0.597245555388358 0.385336618341521 0.401991716989392 0.342098831407532 0 0.517986972553473 0.739594171413988 0.595201217416086 0.428690632092549 0.454519480304991 0.39314019200959 0.642964992422012 0.389417169342513 0 0.464518484915172 0 0 0 0.470025688645741
"caudal_middle_frontal_gyrus_left" 0.254117100595086 0.42589022681482 0 0 0 0.271887948521216 0.248332946258222 0.276138499040044 0.377007631068971 0 0.212813079105479 0 0.27824965610155 0.288860007940139 0 0 0.208902691239624 0 0.235222788542938 0 0.238927030181275 0.259105678700495 0.220701520247577 0.266446094938135 0.253398802708044 0.196815561742925 0.239526273684562 0.216874213372414 0.223610590523439 0.224755982299195 0 0 0.302327206346052 0.210512972391078 0 0.682850710919725 0.675549483283668 0 0 0 0.558170383949259 0 0.654591918394085 0.590631341596365 0 0 0 0 0 0 0.619679947212305 0 0.65765255705899 0 0.594753979602964 0 0.654626475955205 0 0.52950090458505 0.605818675798799 0.742663465132429 0.537664211024743 0 0.53745342890017 0 0 0 0.595652920807209
"cuneus_left" 0 0 0 0 0 0.186343032953285 0 0 0 0.212168602521019 0 0.227037533655622 0 0 0 0 0 0 0 0.147538378632422 0 0 0 0.166707550830863 0 0 0 0.141942449297853 0 0 0 0 0 0 0 0 0 0.105373074911887 0 0 0 0 0 0 0 0.0862830686406986 0 0 0 0 0 0 0 0.0946347323153099 0 0 0 0 0 0 0 0 0 0 0 0 0 0
"entorhinal_cortex_left" 0 0 0 0 0 0.215816607272835 0 0.141658692098183 0.490234753011614 0.200662717969642 0 0 0 0 0.228991740293333 0 0 0 0 0 0.48401122248606 0 0.501803908828243 0 0 0 0.473052872588423 0 0.230364665394865 0 0 0.217508498164853 0 0.24196210845891 0 0 0 0 0.295282773407704 0 0 0 0 0 0 0 0 0 0 0 0 0 0 0 0 0 0 0 0 0 0 0 0 0 0 0 0 0
"fusiform_gyrus_left" 0.235698209650174 0 0.271887948521216 0.186343032953285 0.215816607272835 0 0.233254294993512 0.214260632983975 0.331975988777419 0.179761438822609 0 0.190452501097956 0 0.246202120450043 0.17399812796661 0.31132769426812 0 0 0 0.224934186793922 0.257855610247221 0.28504060895813 0.29026360821894 0.288550686242823 0 0.239181441893089 0.297970766987302 0.243124618728685 0.308309668344385 0.264416599591384 0 0.171639271389133 0.296739671719299 0.305972802254072 0 0 0 0 0 0 0 0 0.300688323355116 0 0 0 0 0 0 0 0 0 0 0 0 0 0.513324182704809 0 0 0 0.618515025764589 0 0 0 0 0 0 0
"inferior_parietal_gyrus_left" 0.263304562134379 0 0.248332946258222 0 0 0.233254294993512 0 0.259223416324747 0.252054227286308 0.205720101779958 0 0.258187813283193 0 0.194806007553634 0.242491236568016 0.264183961807029 0 0 0 0.268933920962973 0.230627549827364 0.235040030848887 0.244284685012875 0.267733249393664 0 0 0.322726827968217 0.219210616874787 0.245937532038605 0.231439261846475 0 0 0.25084422629787 0.259064888663472 0 0 0 0 0 0 0 0 0 0 0 0 0 0 0 0 0 0 0 0 0 0 0 0 0 0 0 0 0 0 0 0 0 0
"inferior_temporal_gyrus_left" 0.228131852635153 0 0.276138499040044 0 0.141658692098183 0.214260632983975 0.259223416324747 0 0.346017615577134 0.209583304126775 0 0.223064521764118 0 0.241481836852897 0.191417036064951 0.304629485636831 0 0 0 0.295102235981094 0.268705745119741 0.288122930490479 0.280912542681325 0.324391116088813 0 0 0.276725528082747 0.244362694617014 0.324327748475495 0.289124143915923 0 0.198894232377666 0.285791416192433 0.306817587347441 0 0 0.553370233730756 0 0.430862287284352 0 0 0 0 0 0 0 0 0 0 0 0 0 0 0 0 0 0.688637775750196 0 0 0 0.610286789834938 0 0 0 0 0 0 0
"cingulate_gyrus_isthmus_left" 0.283173390117619 0 0.377007631068971 0 0.490234753011614 0.331975988777419 0.252054227286308 0.346017615577134 0 0.310141543191363 0 0.291175184970304 0 0.343281328893665 0.325769127546641 0.306546001868496 0 0 0 0.227108699718003 0.278493933602949 0.238476612268698 0.382411847576053 0.204438202101386 0 0.218484274345053 0.432256386303929 0.209509898987287 0.339479217398344 0.272430625935757 0 0 0.361256939359896 0.471113587198481 0.697674537705674 0 0 0 0 0.970232213592165 0 0.702677636211023 0.488553116383797 0.78580267908624 0 0 0 0 0 0 0 0 0 0 0 0.948977134715808 0.717670241347933 0.0732430684902731 0 0 0.698177050991432 0 0 0 0 0 0 0
"lateral_occipital_cortex_left" 0.168100748661884 0 0 0.212168602521019 0.200662717969642 0.179761438822609 0.205720101779958 0.209583304126775 0.310141543191363 0 0 0.190393880388111 0 0.152400271883601 0.16685232723188 0.248755446569385 0 0 0 0.183734987307234 0 0.285350655434232 0.261685607417369 0.240401391494571 0 0 0 0.230208969447146 0.258215172739924 0.245725959112491 0 0 0.250281083050092 0.249039264244622 0 0 0 0.0752852121022387 0 0 0 0 0 0.0755451530889486 0 0.0923310633048839 0 0 0 0 0 0 0 0 0 0 0 0 0 0 0 0 0 0 0 0 0 0
"lateral_orbitofrontal_cortex_left" 0 0 0.212813079105479 0 0 0 0 0 0 0 0 0 0.213307563356505 0 0 0 0.217179257883711 0.177895551762432 0.217769696594313 0 0 0 0.23215463945345 0 0.264773876534557 0.219451205472821 0.252218665084962 0.185255959356098 0.150288660831786 0 0.0867989303415098 0.0892164122933881 0 0.204836163080905 0 0 0.607469183473762 0 0 0 0 0 0 0 0 0 0 0 0 0 0 0 0 0 0 0 0.660850834492929 0 0.293157737421926 0 0.530099795718108 0 0 0 0 0 0 0
"lingual_gyrus_left" 0.253370646243026 0 0 0.227037533655622 0 0.190452501097956 0.258187813283193 0.223064521764118 0.291175184970304 0.190393880388111 0 0 0 0 0.149095754174048 0 0 0 0 0.190280095515444 0 0 0.263790801610505 0.23953635252234 0 0 0 0.254994332788327 0 0.239670174501631 0 0 0.31042482578516 0.282357997598673 0 0 0 0 0 0.101606925853447 0 0 0 0.153534091238049 0 0.0905867809265787 0 0 0 0 0 0 0 0 0 0 0 0 0 0 0 0 0 0 0 0 0 0
"medial_orbitofrontal_gyrus_left" 0 0 0.27824965610155 0 0 0 0 0 0 0 0.213307563356505 0 0 0 0 0 0.282716330488264 0.245239660553574 0.278519028506768 0 0 0 0.285347452093532 0 0.271429142311565 0.23197506434497 0.233783644945592 0 0 0 0.118128053904819 0 0 0.242847799656536 0 0 0 0 0 0 0 0 0 0 0.100273126485906 0 0.101245733859871 0 0 0 0 0 0 0 0 0 0 0 0.305459283403467 0 0 0 0 0 0 0 0 0.104414297196653
"middle_temporal_gyrus_left" 0.181946187457057 0 0.288860007940139 0 0 0.246202120450043 0.194806007553634 0.241481836852897 0.343281328893665 0.152400271883601 0 0 0 0 0.298645476050724 0 0 0.0593873123769809 0 0 0.206386339196983 0 0.280145690299506 0.270280957011818 0 0 0.275095408126969 0.253020115891176 0.218816847631711 0.264896698367857 0 0.213486117987499 0.259996656284542 0.251667038392594 0 0 0 0 0 0 0 0 0 0 0 0 0 0 0 0 0 0 0 0 0 0 0 0 0 0 0 0 0 0 0 0 0 0
"parahippocampal_gyrus_left" 0 0 0 0 0.228991740293333 0.17399812796661 0.242491236568016 0.191417036064951 0.325769127546641 0.16685232723188 0 0.149095754174048 0 0.298645476050724 0 0 0 0 0 0 0 0 0.307425340699336 0.301112345795993 0 0 0 0.269852611717929 0.228408052605429 0.290520759543199 0 0 0.276263838465349 0.252295192904285 0 0 0 0 0 0 0 0 0 0 0 0 0 0 0 0 0 0 0 0 0 0 0 0 0 0 0 0 0 0 0 0 0 0
"paracentral_gyrus_left" 0.295413289850187 0 0 0 0 0.31132769426812 0.264183961807029 0.304629485636831 0.306546001868496 0.248755446569385 0 0 0 0 0 0 0 0 0 0.212940139653901 0.21926627710965 0.27118346335145 0.228046753677387 0.299211174505877 0 0 0.227100335558878 0.210287736382706 0.321689835782767 0.248904552126804 0 0 0 0.239272987069573 0 0 0.636450504465442 0 0 0 0 0 0.484123146055661 0 0 0 0 0 0 0.165960973231837 0 0 0 0 0.657132847095986 1.13916035418671 0.855450003875179 0 0 0 0.794665546370262 0 0 0 0 0 0 0
"inferior_frontal_gyrus_pars_opercularis_left" 0 0.317291312222538 0.208902691239624 0 0 0 0 0 0 0 0.217179257883711 0 0.282716330488264 0 0 0 0 0.228770441911049 0.17794333352812 0 0.184683682800594 0.707013902150004 0.198469652949902 0 0.257088883600768 0.210386059925743 0.251031571403625 0.197329701793255 0 0.1976008820427 0 0 0 0.192633985068714 0 0 0.588509019571193 0 0 0 0 0.454815024521029 0 0 0 0 0 0 0 0 0.604187512137118 0 0.454319027650076 0 0.531669091117313 0 0.573347965421337 0 0.370892644680354 0.54409879852989 0.522305824452883 0.483883872119781 0 0.493029366512538 0 0 0 0.530140772444319
"inferior_frontal_gyrus_pars_orbitalis_left" 0 0.231513804366152 0 0 0 0 0 0 0 0 0.177895551762432 0 0.245239660553574 0.0593873123769809 0 0 0.228770441911049 0 0.187920033612309 0 0 0 0 0 0 0.208794731714928 0.223693054362985 0 0.073265538922387 0 0 0 0 0 0 0 0 0 0 0 0 0 0 0 0 0 0 0 0 0 0 0 0 0 0 0 0 0 0 0 0 0 0 0 0 0 0 0
"inferior_frontal_gyrus_pars_triangularis_left" 0 0.238095480165871 0.235222788542938 0 0 0 0 0 0 0 0.217769696594313 0 0.278519028506768 0 0 0 0.17794333352812 0.187920033612309 0 0 0 0 0 0 0.241796337167587 0.22025077143904 0.242375605445362 0 0.105511855272887 0 0 0 0 0.22657220263054 0 0 0.560316096328167 0 0 0 0 0 0 0 0 0 0 0 0 0 0 0 0 0 0 0 0 0 0.32553561079517 0 0 0 0 0 0 0 0 0
"pericalcarine_cortex_left" 0 0 0 0.147538378632422 0 0.224934186793922 0.268933920962973 0.295102235981094 0.227108699718003 0.183734987307234 0 0.190280095515444 0 0 0 0.212940139653901 0 0 0 0 0 0 0.258130098324697 0.243247140353504 0 0 0 0.259796480407428 0.342710807447021 0 0 0 0 0 0 0 0 0.0793491520994456 0 0 0 0 0 0 0 0 0 0 0 0 0 0 0 0 0 0 0 0 0 0 0 0 0 0 0 0 0 0
"postcentral_gyrus_left" 0.257271124415929 0.312694753590835 0.238927030181275 0 0.48401122248606 0.257855610247221 0.230627549827364 0.268705745119741 0.278493933602949 0 0 0 0 0.206386339196983 0 0.21926627710965 0.184683682800594 0 0 0 0 0.244383610155592 0.21326487390899 0.249093331532391 0.248255960265728 0.225734858621945 0.293723482530101 0.245475983019329 0.223861026023079 0.207813228752583 0 0 0.251507801521909 0.200332305275578 0 0 0.700772854197395 0 0 0 0 0 0 0 0 0 0 0 0 0 0.562127711788148 0 0 0 0 0.988562709620483 0.573259139715236 0 0 0 0.670093471613334 0 0 0.660878999400493 0 0 0 0
"posterior_cingulate_gyrus_left" 0.266998452046796 0.344225987839254 0.259105678700495 0 0 0.28504060895813 0.235040030848887 0.288122930490479 0.238476612268698 0.285350655434232 0 0 0 0 0 0.27118346335145 0.707013902150004 0 0 0 0.244383610155592 0 0.429672839169423 0.182166504370032 0 0 0.469582911159553 0.242594567759091 0.301941432260091 0.216533029818606 0 0 0 0.787617834931393 0 0.994909183772704 1.06192868317695 0 0 0 0.59284930780658 0 0.607652135330276 0 0 0 0 0 0 0.913510115489348 0.553338335112177 0 0 0 0.717723329850431 1.52067009387378 1.13026149844509 0.560827434400542 0.646881022127892 0.762939332581227 0.915969645102067 0.703966318477182 0 0.688818122583809 0 0 0 0.786963523138179
"precentral_gyrus_left" 0.267558559098256 0.432567949807919 0.220701520247577 0 0.501803908828243 0.29026360821894 0.244284685012875 0.280912542681325 0.382411847576053 0.261685607417369 0.23215463945345 0.263790801610505 0.285347452093532 0.280145690299506 0.307425340699336 0.228046753677387 0.198469652949902 0 0 0.258130098324697 0.21326487390899 0.429672839169423 0 0.2816891555467 0.29940112103534 0.220704692660948 0.264394562627778 0.257461751389281 0.260836622414779 0.246536232905794 0 0 0.282457279345915 0.236230275185041 0 0.82539157764016 0.790294891442662 0 0 0.678619447718492 0.528533519194325 0 0.546305052417664 0.675772801967659 0 0 0 0 0 0.764943338583226 0.580561103120962 0 0 0 0.635656720886272 0.935570663635748 0.835403302977014 0.633315697714797 0.508456128135432 0.683940349503201 0.83750467770855 0.552557332435211 0 0.69249493876004 0 0 0 0.678086159997035
"precuneus_left" 0.258938749149862 0 0.266446094938135 0.166707550830863 0 0.288550686242823 0.267733249393664 0.324391116088813 0.204438202101386 0.240401391494571 0 0.23953635252234 0 0.270280957011818 0.301112345795993 0.299211174505877 0 0 0 0.243247140353504 0.249093331532391 0.182166504370032 0.2816891555467 0 0 0 0.313597976170063 0.211699678425701 0.279437762518213 0.241378554815354 0 0 0.417664954410114 0.352841212859231 0 0 0 0.0832784079816682 0 0 0 0 0 0 0 0 0 0 0 0 0 0 0 0 0 0 0 0.104266837374491 0 0 0.669022265061828 0 0 0 0 0 0 0
"rostral_anterior_cingulate_cortex_left" 0 0.381666894296175 0.253398802708044 0 0 0 0 0 0 0 0.264773876534557 0 0.271429142311565 0 0 0 0.257088883600768 0 0.241796337167587 0 0.248255960265728 0 0.29940112103534 0 0 0.254242058148941 0.287310585539874 0.231899170264515 0 0.228792750215253 0 0 0 0.254843726137344 0 0.544494622878784 0.650953086795368 0 0 0 0.391859072873729 0 0 0 0.35544105970379 0 0.225861144854047 0 0 0 0.605960478389037 0 0 0 0.56619312011354 0 0.58515289540702 0 0.320967678196895 0.406804076804581 0.599503945210983 0.530139483205295 0 0.61905903278982 0 0 0 0.449163305178376
"rostral_middle_frontal_gyrus_left" 0 0.425434752055271 0.196815561742925 0 0 0.239181441893089 0 0 0.218484274345053 0 0.219451205472821 0 0.23197506434497 0 0 0 0.210386059925743 0.208794731714928 0.22025077143904 0 0.225734858621945 0 0.220704692660948 0 0.254242058148941 0 0.229692260787896 0.208384679942641 0 0.216200156007689 0.0862173691186188 0 0 0.237007698297265 0 0.605069617032394 0.651612765743418 0 0 0 0.513294767909816 0.445130050690439 0 0.558645892539051 0 0 0 0 0 0 0.597655785494016 0 0 0 0.596352919703935 0 0.592559940878992 0 0.353451788482871 0.601814191580969 0.668050431230929 0.540150110772708 0 0.583378890131576 0 0 0 0.573320806897499
"superior_frontal_gyrus_left" 0 0.367620359090149 0.239526273684562 0 0.473052872588423 0.297970766987302 0.322726827968217 0.276725528082747 0.432256386303929 0 0.252218665084962 0 0.233783644945592 0.275095408126969 0 0.227100335558878 0.251031571403625 0.223693054362985 0.242375605445362 0 0.293723482530101 0.469582911159553 0.264394562627778 0.313597976170063 0.287310585539874 0.229692260787896 0 0.232190747012099 0.307292874895168 0.245273054330968 0.156562020196194 0 0.30770479097956 0.25038291427517 0 0.743369379141692 0.790080532587544 0 0 0.641311660827643 0.556767628680659 0.61153663115822 0.625504642058624 0.616495573362746 0 0 0.466707200917252 0 0 0.669344287428628 0.58144204279318 0 0.562944810179193 0 0.693641846487768 0.877647277531007 0.776492359137078 0.598881945041832 0.385288870316279 0.646481559057888 0.827353710342689 0.608056375444557 0 0.606191402868571 0 0 0.790264361141462 0.706156269691658
"superior_parietal_gyrus_left" 0.257765783953477 0.250445308139478 0.216874213372414 0.141942449297853 0 0.243124618728685 0.219210616874787 0.244362694617014 0.209509898987287 0.230208969447146 0.185255959356098 0.254994332788327 0 0.253020115891176 0.269852611717929 0.210287736382706 0.197329701793255 0 0 0.259796480407428 0.245475983019329 0.242594567759091 0.257461751389281 0.211699678425701 0.231899170264515 0.208384679942641 0.232190747012099 0 0.241820824533927 0.226490927896165 0 0 0.251862409477288 0.206740680456877 0 0 0 0 0 0 0 0 0 0 0 0 0 0 0 0 0.447922198139883 0 0 0 0 0.518002552046861 0.453559417758148 0.120083517137835 0 0 0.622185583585904 0.108224203489851 0 0 0 0 0 0.561494068825216
"superior_temporal_gyrus_left" 0.208582560697456 0 0.223610590523439 0 0.230364665394865 0.308309668344385 0.245937532038605 0.324327748475495 0.339479217398344 0.258215172739924 0.150288660831786 0 0 0.218816847631711 0.228408052605429 0.321689835782767 0 0.073265538922387 0.105511855272887 0.342710807447021 0.223861026023079 0.301941432260091 0.260836622414779 0.279437762518213 0 0 0.307292874895168 0.241820824533927 0 0.23219971648011 0 0.24363847308051 0.173806057733661 0.252049532431303 0 0 0 0 0 0 0 0 0 0 0 0 0 0 0 0 0 0 0 0 0 0 0 0 0 0 0.564347723168266 0 0 0 0 0 0 0
"supramarginal_gyrus_left" 0.295819904164757 0.277800790172531 0.224755982299195 0 0 0.264416599591384 0.231439261846475 0.289124143915923 0.272430625935757 0.245725959112491 0 0.239670174501631 0 0.264896698367857 0.290520759543199 0.248904552126804 0.1976008820427 0 0 0 0.207813228752583 0.216533029818606 0.246536232905794 0.241378554815354 0.228792750215253 0.216200156007689 0.245273054330968 0.226490927896165 0.23219971648011 0 0 0 0.274773699121898 0.224804908000759 0 0 0 0 0 0 0 0 0 0 0 0 0 0 0 0 0 0 0 0 0 0 0.654262609302289 0 0 0 0 0 0 0 0 0 0 0
"frontal_pole_left" 0 0 0 0 0 0 0 0 0 0 0.0867989303415098 0 0.118128053904819 0 0 0 0 0 0 0 0 0 0 0 0 0.0862173691186188 0.156562020196194 0 0 0 0 0 0 0 0 0 0 0 0 0 0 0 0 0 0 0 0 0 0 0 0 0 0 0 0 0 0 0 0 0 0.0955752790135345 0 0 0 0.0830386962658776 0 0 0
"temporal_pole_left" 0 0 0 0 0.217508498164853 0.171639271389133 0 0.198894232377666 0 0 0.0892164122933881 0 0 0.213486117987499 0 0 0 0 0 0 0 0 0 0 0 0 0 0 0.24363847308051 0 0 0 0 0.280807382016903 0 0 0 0 0 0 0 0 0 0 0 0 0 0 0 0 0 0 0 0 0 0 0 0 0 0 0 0 0 0 0 0 0 0
"transverse_temporal_gyrus_left" 0.230850705191167 0 0.302327206346052 0 0 0.296739671719299 0.25084422629787 0.285791416192433 0.361256939359896 0.250281083050092 0 0.31042482578516 0 0.259996656284542 0.276263838465349 0 0 0 0 0 0.251507801521909 0 0.282457279345915 0.417664954410114 0 0 0.30770479097956 0.251862409477288 0.173806057733661 0.274773699121898 0 0 0 0.240648939767187 0 0 0 0 0 0 0 0 0.516686088946598 0 0 0 0 0 0 0 0 0 0 0 0 0 0 0 0 0 0 0 0 0 0 0 0 0
"insula_left" 0.257917898458273 0.303206739678743 0.210512972391078 0 0.24196210845891 0.305972802254072 0.259064888663472 0.306817587347441 0.471113587198481 0.249039264244622 0.204836163080905 0.282357997598673 0.242847799656536 0.251667038392594 0.252295192904285 0.239272987069573 0.192633985068714 0 0.22657220263054 0 0.200332305275578 0.787617834931393 0.236230275185041 0.352841212859231 0.254843726137344 0.237007698297265 0.25038291427517 0.206740680456877 0.252049532431303 0.224804908000759 0 0.280807382016903 0.240648939767187 0 0 0 0.612243408286389 0 0 0 0 0.626748856331387 0.42119286618723 0 0 0 0 0 0 0 0.567382970113222 0 0.493554140939794 0 0.5060863791602 0 0.551548241196061 0 0.320073458064344 0.518677093962737 0.61572905520946 0.405577247257931 0 0 0 0 0 0.468989770808933
"banks_superior_temporal_sulcus_right" 0 0 0 0 0 0 0 0 0.697674537705674 0 0 0 0 0 0 0 0 0 0 0 0 0 0 0 0 0 0 0 0 0 0 0 0 0 0 0 0 0 0 0.418911975975654 0.237724864796322 0.23487618598939 0.550314505883863 0.346410914790172 0 0 0 0.174157846444439 0 0.299953577389875 0 0 0 0 0.365774374037832 0 0.333940310617235 0.367079207233803 0 0.33403315622648 0.291360390107611 0.260750423733551 0.16868193571076 0.262164565465759 0 0 0.200064185175723 0.211750394462072
"caudal_anterior_cingulate_cortex_right" 0 0.704777295356323 0.682850710919725 0 0 0 0 0 0 0 0 0 0 0 0 0 0 0 0 0 0 0.994909183772704 0.82539157764016 0 0.544494622878784 0.605069617032394 0.743369379141692 0 0 0 0 0 0 0 0 0 0.29763068615014 0 0 0 0.268324798514142 0 0 0.373241979984349 0.312720141988025 0 0.309617813017453 0 0 0.338170748547887 0.275698150928064 0 0.294041559326652 0 0.33466847366289 0.313496516592141 0.36316791531561 0.381286731360507 0.358578354391785 0.271022176598649 0.414494352464749 0.315183487499033 0 0.317308708297278 0 0 0 0.346853221200811
"caudal_middle_frontal_gyrus_right" 0 0.538122603375145 0.675549483283668 0 0 0 0 0.553370233730756 0 0 0.607469183473762 0 0 0 0 0.636450504465442 0.588509019571193 0 0.560316096328167 0 0.700772854197395 1.06192868317695 0.790294891442662 0 0.650953086795368 0.651612765743418 0.790080532587544 0 0 0 0 0 0 0.612243408286389 0 0.29763068615014 0 0 0 0.424497332651366 0.378833349200372 0.394601173220608 0.343146981470813 0.389869286871675 0.237838916184436 0 0.238219866447302 0.382159931858295 0 0.31713130063147 0.216434966879578 0.23916913168848 0.214532292272463 0 0.210372380615975 0.433953879473137 0.214272832628037 0.350244225925089 0.252902836726774 0.225507709984663 0.296886839668902 0.312670479591126 0 0.287878399917549 0 0 0 0.233646834574956
"cuneus_right" 0 0 0 0.105373074911887 0 0 0 0 0 0.0752852121022387 0 0 0 0 0 0 0 0 0 0.0793491520994456 0 0 0 0.0832784079816682 0 0 0 0 0 0 0 0 0 0 0 0 0 0 0 0.203417664518759 0 0 0 0.217515403463579 0 0.217849738711263 0 0 0 0 0 0 0 0.171862356122292 0 0 0 0.197525628731855 0 0 0 0.21113029614582 0 0.287175156418544 0 0 0 0
"entorhinal_cortex_right" 0 0 0 0 0.295282773407704 0 0 0.430862287284352 0 0 0 0 0 0 0 0 0 0 0 0 0 0 0 0 0 0 0 0 0 0 0 0 0 0 0 0 0 0 0 0.189817179185592 0 0 0.293030449640569 0 0 0 0 0 0.226371218486088 0 0 0 0 0 0 0 0.435542439794666 0 0 0 0.413728857359036 0 0.212281891680199 0 0 0.179245745122321 0 0.195078359732153
"fusiform_gyrus_right" 0 0.625869283238529 0 0 0 0 0 0 0.970232213592165 0 0 0.101606925853447 0 0 0 0 0 0 0 0 0 0 0.678619447718492 0 0 0 0.641311660827643 0 0 0 0 0 0 0 0.418911975975654 0 0.424497332651366 0.203417664518759 0.189817179185592 0 0.234884893537508 0.227351786267299 0.481983833918242 0.206169646053133 0 0.217312979694026 0 0.248436830168518 0.125099756745741 0.293185162279678 0 0 0 0.225687496188359 0.279663714831586 0.398211317365204 0.378351696524408 0.326284778961925 0 0.320999143650216 0.35572361581149 0.254241507928333 0.232798316978888 0.325476185293374 0 0.192784938515756 0.508965293619369 0.326469208873077
"inferior_parietal_gyrus_right" 0 0.483356294132364 0.558170383949259 0 0 0 0 0 0 0 0 0 0 0 0 0 0 0 0 0 0 0.59284930780658 0.528533519194325 0 0.391859072873729 0.513294767909816 0.556767628680659 0 0 0 0 0 0 0 0.237724864796322 0.268324798514142 0.378833349200372 0 0 0.234884893537508 0 0.340507399022175 0.648795586604687 0.231343509647573 0 0.298200605300947 0 0.28593516675654 0 0.253463263019926 0 0 0 0.262753539382585 0.279691346400873 0 0.321355538224075 0.414790943737203 0.317510237548517 0.310028083952808 0.312892017311414 0.238935721546977 0.286062192073879 0.245565624874275 0 0 0.408254335421948 0.352249345752177
"inferior_temporal_gyrus_right" 0 0.463054787521206 0 0 0 0 0 0 0.702677636211023 0 0 0 0 0 0 0 0.454815024521029 0 0 0 0 0 0 0 0 0.445130050690439 0.61153663115822 0 0 0 0 0 0 0.626748856331387 0.23487618598939 0 0.394601173220608 0 0 0.227351786267299 0.340507399022175 0 0.457124859978568 0.27768344381623 0 0.281990114143321 0 0.222587920376977 0.283377870933565 0.344843892540517 0 0 0 0 0.288851111980842 0 0.357534147240515 0.334735904264555 0 0.333735755242235 0.337908951044519 0.304916215231682 0.242189669310072 0.325624601959453 0 0.206488147731883 0.298900676457075 0.294633772631097
"cingulate_gyrus_isthmus_right" 0.453390525921544 0 0.654591918394085 0 0 0.300688323355116 0 0 0.488553116383797 0 0 0 0 0 0 0.484123146055661 0 0 0 0 0 0.607652135330276 0.546305052417664 0 0 0 0.625504642058624 0 0 0 0 0 0.516686088946598 0.42119286618723 0.550314505883863 0 0.343146981470813 0 0.293030449640569 0.481983833918242 0.648795586604687 0.457124859978568 0 0.551153844652002 0 0.27273954806648 0 0.427073476555497 0.110663120647755 0.302503868154912 0 0 0 0.136041625562318 0.31583086453772 0.325788487049078 0.420941420904966 0.360580592804264 0 0.291832635525908 0.361673013242796 0.320235330092402 0.551962364679073 0.4174634379687 0 0 0.608883101007723 0.532485342529009
"lateral_occipital_cortex_right" 0 0.471032543501871 0.590631341596365 0 0 0 0 0 0.78580267908624 0.0755451530889486 0 0.153534091238049 0 0 0 0 0 0 0 0 0 0 0.675772801967659 0 0 0.558645892539051 0.616495573362746 0 0 0 0 0 0 0 0.346410914790172 0.373241979984349 0.389869286871675 0.217515403463579 0 0.206169646053133 0.231343509647573 0.27768344381623 0.551153844652002 0 0 0.240842777805259 0 0.274195175158512 0.22979279240417 0.29038759435797 0 0 0 0.214761342249961 0.284488101036858 0.347955509031688 0.420933406682581 0.293202627006948 0 0.34854560578121 0.372696031113498 0.27112153883402 0.306130408698714 0.332433357711331 0 0 0.443996897227507 0.37899941732097
"lateral_orbitofrontal_cortex_right" 0 0 0 0 0 0 0 0 0 0 0 0 0.100273126485906 0 0 0 0 0 0 0 0 0 0 0 0.35544105970379 0 0 0 0 0 0 0 0 0 0 0.312720141988025 0.237838916184436 0 0 0 0 0 0 0 0 0 0.20032062425868 0 0 0 0.24737860446769 0.215187284034274 0.218603188390043 0 0.229444898181574 0 0.229501080125649 0 0.23257544736731 0.234681809624777 0.270583999443638 0 0 0 0.108428936363859 0.100183627790924 0 0.199091367894558
"lingual_gyrus_right" 0 0 0 0.0862830686406986 0 0 0 0 0 0.0923310633048839 0 0.0905867809265787 0 0 0 0 0 0 0 0 0 0 0 0 0 0 0 0 0 0 0 0 0 0 0 0 0 0.217849738711263 0 0.217312979694026 0.298200605300947 0.281990114143321 0.27273954806648 0.240842777805259 0 0 0 0 0.120279002514691 0.284470693450983 0 0 0 0.159702032689712 0.281035734784877 0.276964729123848 0.351932685773088 0.258626139816332 0 0 0.303266950127488 0.276962945991379 0 0.30717636538489 0 0 0.437299900013233 0
"medial_orbitofrontal_gyrus_right" 0 0 0 0 0 0 0 0 0 0 0 0 0.101245733859871 0 0 0 0 0 0 0 0 0 0 0 0.225861144854047 0 0.466707200917252 0 0 0 0 0 0 0 0 0.309617813017453 0.238219866447302 0 0 0 0 0 0 0 0.20032062425868 0 0 0 0 0 0.280593151126942 0.219772428666165 0.241324243410077 0 0.265938936526097 0 0 0 0.182036430514027 0.221863989519546 0.231015898163996 0 0 0 0.129597460203837 0 0 0.0748014693910749
"middle_temporal_gyrus_right" 0 0 0 0 0 0 0 0 0 0 0 0 0 0 0 0 0 0 0 0 0 0 0 0 0 0 0 0 0 0 0 0 0 0 0.174157846444439 0 0.382159931858295 0 0 0.248436830168518 0.28593516675654 0.222587920376977 0.427073476555497 0.274195175158512 0 0 0 0 0 0.287933393092538 0 0 0 0 0.287614137551154 0.441058559564623 0.315721899485454 0.301598690555081 0 0.29471874153901 0.302829063397861 0.299873663757475 0.189985528477769 0.296876368817951 0 0.144268176746311 0.189419364582353 0.221625062574235
"parahippocampal_gyrus_right" 0 0 0 0 0 0 0 0 0 0 0 0 0 0 0 0 0 0 0 0 0 0 0 0 0 0 0 0 0 0 0 0 0 0 0 0 0 0 0.226371218486088 0.125099756745741 0 0.283377870933565 0.110663120647755 0.22979279240417 0 0.120279002514691 0 0 0 0 0 0 0 0 0 0 0 0 0 0 0 0.295758178826664 0 0 0 0.195830820568621 0 0.219506559086773
"paracentral_gyrus_right" 0 0.597245555388358 0 0 0 0 0 0 0 0 0 0 0 0 0 0.165960973231837 0 0 0 0 0 0.913510115489348 0.764943338583226 0 0 0 0.669344287428628 0 0 0 0 0 0 0 0.299953577389875 0.338170748547887 0.31713130063147 0 0 0.293185162279678 0.253463263019926 0.344843892540517 0.302503868154912 0.29038759435797 0 0.284470693450983 0 0.287933393092538 0 0 0.280180676550062 0 0 0.28606705710089 0.220475152421989 0.307108532835958 0.231755968841474 0.273030396301471 0 0.31784845070072 0.240598595392636 0.26547560025533 0 0.248551444138863 0 0 0.388846134431647 0.329806907107966
"inferior_frontal_gyrus_pars_opercularis_right" 0 0.385336618341521 0.619679947212305 0 0 0 0 0 0 0 0 0 0 0 0 0 0.604187512137118 0 0 0 0.562127711788148 0.553338335112177 0.580561103120962 0 0.605960478389037 0.597655785494016 0.58144204279318 0.447922198139883 0 0 0 0 0 0.567382970113222 0 0.275698150928064 0.216434966879578 0 0 0 0 0 0 0 0.24737860446769 0 0.280593151126942 0 0 0.280180676550062 0 0 0.20425860407889 0 0.199637082238889 0.245878384383454 0.198682919363266 0 0.251495886041676 0.261320862435173 0.273757162385113 0.231358217523599 0.0474674008060513 0.256132017836457 0 0 0 0.215537305317081
"inferior_frontal_gyrus_pars_orbitalis_right" 0 0.401991716989392 0 0 0 0 0 0 0 0 0 0 0 0 0 0 0 0 0 0 0 0 0 0 0 0 0 0 0 0 0 0 0 0 0 0 0.23916913168848 0 0 0 0 0 0 0 0.215187284034274 0 0.219772428666165 0 0 0 0 0 0.213542484441967 0 0 0 0 0 0 0.183535528092711 0.273359170744562 0 0 0 0 0 0 0.251161573755908
"inferior_frontal_gyrus_pars_triangularis_right" 0 0.342098831407532 0.65765255705899 0 0 0 0 0 0 0 0 0 0 0 0 0 0.454319027650076 0 0 0 0 0 0 0 0 0 0.562944810179193 0 0 0 0 0 0 0.493554140939794 0 0.294041559326652 0.214532292272463 0 0 0 0 0 0 0 0.218603188390043 0 0.241324243410077 0 0 0 0.20425860407889 0.213542484441967 0 0 0.20816169062976 0.478208286343013 0.20684404316728 0 0.246120954169797 0.232826695322207 0.259145415075659 0 0 0 0 0 0 0.207496096844582
"pericalcarine_cortex_right" 0 0 0 0.0946347323153099 0 0 0 0 0 0 0 0 0 0 0 0 0 0 0 0 0 0 0 0 0 0 0 0 0 0 0 0 0 0 0 0 0 0.171862356122292 0 0.225687496188359 0.262753539382585 0 0.136041625562318 0.214761342249961 0 0.159702032689712 0 0 0 0.28606705710089 0 0 0 0 0 0.283183776509362 0.280904431546144 0.22577482324824 0 0 0.301081979304602 0.259190382172875 0 0.231161541824314 0 0 0 0
"postcentral_gyrus_right" 0 0.517986972553473 0.594753979602964 0 0 0 0 0 0 0 0 0 0 0 0 0.657132847095986 0.531669091117313 0 0 0 0 0.717723329850431 0.635656720886272 0 0.56619312011354 0.596352919703935 0.693641846487768 0 0 0 0 0 0 0.5060863791602 0.365774374037832 0.33466847366289 0.210372380615975 0 0 0.279663714831586 0.279691346400873 0.288851111980842 0.31583086453772 0.284488101036858 0.229444898181574 0.281035734784877 0.265938936526097 0.287614137551154 0 0.220475152421989 0.199637082238889 0 0.20816169062976 0 0 0.461713753331192 0.258427582590106 0.267964287593914 0.285234428273108 0.23140621501818 0.249865189764199 0.278439076550206 0.284100766232054 0.21810645696814 0 0 0.400403841442837 0.264128942489778
"posterior_cingulate_gyrus_right" 0 0.739594171413988 0 0 0 0 0 0 0.948977134715808 0 0 0 0 0 0 1.13916035418671 0 0 0 0 0.988562709620483 1.52067009387378 0.935570663635748 0 0 0 0.877647277531007 0.518002552046861 0 0 0 0 0 0 0 0.313496516592141 0.433953879473137 0 0 0.398211317365204 0 0 0.325788487049078 0.347955509031688 0 0.276964729123848 0 0.441058559564623 0 0.307108532835958 0.245878384383454 0 0.478208286343013 0.283183776509362 0.461713753331192 0 0.454730059842538 0.179800100983027 0.43856546165433 0.495074574461085 0.527100340738854 0.329817245380238 0 0.452182248768725 0 0 0 0.534396507995857
"precentral_gyrus_right" 0 0.595201217416086 0.654626475955205 0 0 0.513324182704809 0 0.688637775750196 0.717670241347933 0 0.660850834492929 0 0 0 0 0.855450003875179 0.573347965421337 0 0 0 0.573259139715236 1.13026149844509 0.835403302977014 0 0.58515289540702 0.592559940878992 0.776492359137078 0.453559417758148 0 0.654262609302289 0 0 0 0.551548241196061 0.333940310617235 0.36316791531561 0.214272832628037 0 0.435542439794666 0.378351696524408 0.321355538224075 0.357534147240515 0.420941420904966 0.420933406682581 0.229501080125649 0.351932685773088 0 0.315721899485454 0 0.231755968841474 0.198682919363266 0 0.20684404316728 0.280904431546144 0.258427582590106 0.454730059842538 0 0.326487714759426 0.312775936542771 0.220742627201065 0.259363227970779 0.306918092894944 0.330501603533992 0.277948383585133 0 0 0.438329021856436 0.240021328243778
"precuneus_right" 0 0.428690632092549 0 0 0 0 0 0 0.0732430684902731 0 0 0 0 0 0 0 0 0 0 0 0 0.560827434400542 0.633315697714797 0.104266837374491 0 0 0.598881945041832 0.120083517137835 0 0 0 0 0 0 0.367079207233803 0.381286731360507 0.350244225925089 0.197525628731855 0 0.326284778961925 0.414790943737203 0.334735904264555 0.360580592804264 0.293202627006948 0 0.258626139816332 0 0.301598690555081 0 0.273030396301471 0 0 0 0.22577482324824 0.267964287593914 0.179800100983027 0.326487714759426 0 0 0.327286642273357 0.315032772652057 0.229099064338379 0.329666594979912 0.264670816501697 0 0 0.521001438214886 0.426804598517606
"rostral_anterior_cingulate_cortex_right" 0 0.454519480304991 0.52950090458505 0 0 0 0 0 0 0 0.293157737421926 0 0.305459283403467 0 0 0 0.370892644680354 0 0.32553561079517 0 0 0.646881022127892 0.508456128135432 0 0.320967678196895 0.353451788482871 0.385288870316279 0 0 0 0 0 0 0.320073458064344 0 0.358578354391785 0.252902836726774 0 0 0 0.317510237548517 0 0 0 0.23257544736731 0 0.182036430514027 0 0 0 0.251495886041676 0 0.246120954169797 0 0.285234428273108 0.43856546165433 0.312775936542771 0 0 0.2342172823948 0.274061942151116 0.27364183325947 0 0.263660361025463 0 0 0 0.235155999514318
"rostral_middle_frontal_gyrus_right" 0 0.39314019200959 0.605818675798799 0 0 0 0 0 0 0 0 0 0 0 0 0 0.54409879852989 0 0 0 0 0.762939332581227 0.683940349503201 0 0.406804076804581 0.601814191580969 0.646481559057888 0 0 0 0 0 0 0.518677093962737 0.33403315622648 0.271022176598649 0.225507709984663 0 0 0.320999143650216 0.310028083952808 0.333735755242235 0.291832635525908 0.34854560578121 0.234681809624777 0 0.221863989519546 0.29471874153901 0 0.31784845070072 0.261320862435173 0.183535528092711 0.232826695322207 0 0.23140621501818 0.495074574461085 0.220742627201065 0.327286642273357 0.2342172823948 0 0.270059768906342 0.283284756355962 0.338520680463085 0.289543108551491 0.127314562366967 0 0 0.244137727581848
"superior_frontal_gyrus_right" 0 0.642964992422012 0.742663465132429 0 0 0.618515025764589 0 0.610286789834938 0.698177050991432 0 0.530099795718108 0 0 0 0 0.794665546370262 0.522305824452883 0 0 0 0.670093471613334 0.915969645102067 0.83750467770855 0.669022265061828 0.599503945210983 0.668050431230929 0.827353710342689 0.622185583585904 0.564347723168266 0 0.0955752790135345 0 0 0.61572905520946 0.291360390107611 0.414494352464749 0.296886839668902 0 0.413728857359036 0.35572361581149 0.312892017311414 0.337908951044519 0.361673013242796 0.372696031113498 0.270583999443638 0.303266950127488 0.231015898163996 0.302829063397861 0 0.240598595392636 0.273757162385113 0.273359170744562 0.259145415075659 0.301081979304602 0.249865189764199 0.527100340738854 0.259363227970779 0.315032772652057 0.274061942151116 0.270059768906342 0 0.280922877429628 0.265066048051343 0.274033927759887 0.115898184955024 0 0.365231367100993 0.287808227412641
"superior_parietal_gyrus_right" 0 0.389417169342513 0.537664211024743 0 0 0 0 0 0 0 0 0 0 0 0 0 0.483883872119781 0 0 0 0 0.703966318477182 0.552557332435211 0 0.530139483205295 0.540150110772708 0.608056375444557 0.108224203489851 0 0 0 0 0 0.405577247257931 0.260750423733551 0.315183487499033 0.312670479591126 0.21113029614582 0 0.254241507928333 0.238935721546977 0.304916215231682 0.320235330092402 0.27112153883402 0 0.276962945991379 0 0.299873663757475 0.295758178826664 0.26547560025533 0.231358217523599 0 0 0.259190382172875 0.278439076550206 0.329817245380238 0.306918092894944 0.229099064338379 0.27364183325947 0.283284756355962 0.280922877429628 0 0.294575631471904 0.226420746581689 0 0 0.398238457680791 0.324752255798882
"superior_temporal_gyrus_right" 0 0 0 0 0 0 0 0 0 0 0 0 0 0 0 0 0 0 0 0 0 0 0 0 0 0 0 0 0 0 0 0 0 0 0.16868193571076 0 0 0 0.212281891680199 0.232798316978888 0.286062192073879 0.242189669310072 0.551962364679073 0.306130408698714 0 0 0 0.189985528477769 0 0 0.0474674008060513 0 0 0 0.284100766232054 0 0.330501603533992 0.329666594979912 0 0.338520680463085 0.265066048051343 0.294575631471904 0 0.238239144072435 0 0.222385059007626 0.15675380265028 0.234718713148968
"supramarginal_gyrus_right" 0 0.464518484915172 0.53745342890017 0 0 0 0 0 0 0 0 0 0 0 0 0 0.493029366512538 0 0 0 0.660878999400493 0.688818122583809 0.69249493876004 0 0.61905903278982 0.583378890131576 0.606191402868571 0 0 0 0 0 0 0 0.262164565465759 0.317308708297278 0.287878399917549 0.287175156418544 0 0.325476185293374 0.245565624874275 0.325624601959453 0.4174634379687 0.332433357711331 0 0.30717636538489 0 0.296876368817951 0 0.248551444138863 0.256132017836457 0 0 0.231161541824314 0.21810645696814 0.452182248768725 0.277948383585133 0.264670816501697 0.263660361025463 0.289543108551491 0.274033927759887 0.226420746581689 0.238239144072435 0 0 0 0.389458019121405 0.30740687452809
"frontal_pole_right" 0 0 0 0 0 0 0 0 0 0 0 0 0 0 0 0 0 0 0 0 0 0 0 0 0 0 0 0 0 0 0.0830386962658776 0 0 0 0 0 0 0 0 0 0 0 0 0 0.108428936363859 0 0.129597460203837 0 0 0 0 0 0 0 0 0 0 0 0 0.127314562366967 0.115898184955024 0 0 0 0 0 0 0
"temporal_pole_right" 0 0 0 0 0 0 0 0 0 0 0 0 0 0 0 0 0 0 0 0 0 0 0 0 0 0 0 0 0 0 0 0 0 0 0 0 0 0 0.179245745122321 0.192784938515756 0 0.206488147731883 0 0 0.100183627790924 0 0 0.144268176746311 0.195830820568621 0 0 0 0 0 0 0 0 0 0 0 0 0 0.222385059007626 0 0 0 0 0.217503925437659
"transverse_temporal_gyrus_right" 0 0 0 0 0 0 0 0 0 0 0 0 0 0 0 0 0 0 0 0 0 0 0 0 0 0 0.790264361141462 0 0 0 0 0 0 0 0.200064185175723 0 0 0 0 0.508965293619369 0.408254335421948 0.298900676457075 0.608883101007723 0.443996897227507 0 0.437299900013233 0 0.189419364582353 0 0.388846134431647 0 0 0 0 0.400403841442837 0 0.438329021856436 0.521001438214886 0 0 0.365231367100993 0.398238457680791 0.15675380265028 0.389458019121405 0 0 0 0.342594672766923
"insula_right" 0 0.470025688645741 0.595652920807209 0 0 0 0 0 0 0 0 0 0.104414297196653 0 0 0 0.530140772444319 0 0 0 0 0.786963523138179 0.678086159997035 0 0.449163305178376 0.573320806897499 0.706156269691658 0.561494068825216 0 0 0 0 0 0.468989770808933 0.211750394462072 0.346853221200811 0.233646834574956 0 0.195078359732153 0.326469208873077 0.352249345752177 0.294633772631097 0.532485342529009 0.37899941732097 0.199091367894558 0 0.0748014693910749 0.221625062574235 0.219506559086773 0.329806907107966 0.215537305317081 0.251161573755908 0.207496096844582 0 0.264128942489778 0.534396507995857 0.240021328243778 0.426804598517606 0.235155999514318 0.244137727581848 0.287808227412641 0.324752255798882 0.234718713148968 0.30740687452809 0 0.217503925437659 0.342594672766923 0
