# Supplementary material for: NODDI and Tensor-Based Microstructural Indices as Predictors of Functional Connectivity
Source: PLoS One. 2016 Apr 14;11(4):e0153404. doi: 10.1371/journal.pone.0153404 (PMC4831788; doi:10.1371/journal.pone.0153404)
Supplement: S1 Data — a) Functional connectivity matrices, both fMRI and EEG connectomes across all subjects, in the form of precision matrices and b) structural brain connectivity matrices across all subjects and microstructural indices. Columns and rows are named according to the corresponding brain region that represent. (ZIP) [file pone.0153404.s001.zip › DATA/DWI/40_WMD_68.txt]

"banks_superior_temporal_sulcus_left" "caudal_anterior_cingulate_cortex_left" "caudal_middle_frontal_gyrus_left" "cuneus_left" "entorhinal_cortex_left" "fusiform_gyrus_left" "inferior_parietal_gyrus_left" "inferior_temporal_gyrus_left" "cingulate_gyrus_isthmus_left" "lateral_occipital_cortex_left" "lateral_orbitofrontal_cortex_left" "lingual_gyrus_left" "medial_orbitofrontal_gyrus_left" "middle_temporal_gyrus_left" "parahippocampal_gyrus_left" "paracentral_gyrus_left" "inferior_frontal_gyrus_pars_opercularis_left" "inferior_frontal_gyrus_pars_orbitalis_left" "inferior_frontal_gyrus_pars_triangularis_left" "pericalcarine_cortex_left" "postcentral_gyrus_left" "posterior_cingulate_gyrus_left" "precentral_gyrus_left" "precuneus_left" "rostral_anterior_cingulate_cortex_left" "rostral_middle_frontal_gyrus_left" "superior_frontal_gyrus_left" "superior_parietal_gyrus_left" "superior_temporal_gyrus_left" "supramarginal_gyrus_left" "frontal_pole_left" "temporal_pole_left" "transverse_temporal_gyrus_left" "insula_left" "banks_superior_temporal_sulcus_right" "caudal_anterior_cingulate_cortex_right" "caudal_middle_frontal_gyrus_right" "cuneus_right" "entorhinal_cortex_right" "fusiform_gyrus_right" "inferior_parietal_gyrus_right" "inferior_temporal_gyrus_right" "cingulate_gyrus_isthmus_right" "lateral_occipital_cortex_right" "lateral_orbitofrontal_cortex_right" "lingual_gyrus_right" "medial_orbitofrontal_gyrus_right" "middle_temporal_gyrus_right" "parahippocampal_gyrus_right" "paracentral_gyrus_right" "inferior_frontal_gyrus_pars_opercularis_right" "inferior_frontal_gyrus_pars_orbitalis_right" "inferior_frontal_gyrus_pars_triangularis_right" "pericalcarine_cortex_right" "postcentral_gyrus_right" "posterior_cingulate_gyrus_right" "precentral_gyrus_right" "precuneus_right" "rostral_anterior_cingulate_cortex_right" "rostral_middle_frontal_gyrus_right" "superior_frontal_gyrus_right" "superior_parietal_gyrus_right" "superior_temporal_gyrus_right" "supramarginal_gyrus_right" "frontal_pole_right" "temporal_pole_right" "transverse_temporal_gyrus_right" "insula_right"
"banks_superior_temporal_sulcus_left" 0 0 0.00057136682814587 0 0 0.000609696098198164 0.000589291522715014 0.000616290358577467 0.000596036151154504 0.000596189717764742 0 0.000585156632132391 0 0.000643578248034179 0 0.00060120147777902 0 0 0 0 0.000587458968018392 0.000597136912605765 0.000584049582089204 0.000593848407076203 0 0 0 0.000578532044669588 0.000609311333852009 0.000600450953383865 0 0 0.000620546976855177 0.000620389071531824 0 0 0 0 0 0 0 0 0.000807964843563065 0 0 0 0 0 0 0 0 0 0 0 0 0 0 0 0 0 0 0 0 0 0 0 0 0
"caudal_anterior_cingulate_cortex_left" 0 0 0.000603954462561558 0 0 0 0 0 0 0 0 0 0 0 0 0 0.000597650518993814 0.000604834817543854 0.000597543999170348 0 0.000594049627054061 0.000624541773049354 0.00059301976614499 0 0.000601816644806227 0.000606149042747104 0.000596213168208124 0.000564949885925287 0 0.000564415145184734 0 0 0 0.000587204845971204 0 0.000783627639317363 0.000629055912618028 0 0 0.000675063355189122 0.000581091348940686 0.000591328646004266 0 0.000595354733095293 0 0 0 0 0 0.000602549865277858 0.000632137062535517 0.000617751417205218 0.000634696150156552 0 0.000611699393097479 0.000638396083889992 0.000631188181654684 0.000583209212677968 0.000632491633596925 0.000630322871304402 0.000633309276676751 0.00058054939130864 0 0.000588097703960062 0 0 0 0.000597663678226118
"caudal_middle_frontal_gyrus_left" 0.00057136682814587 0.000603954462561558 0 0 0 0.000604975005313894 0.000577195412612526 0.000594490340625085 0.000670722758414914 0 0.00058323425518301 0 0.000593549385500049 0.000575572449234359 0 0 0.000587516141427558 0 0.000588378172833138 0 0.00059398927157354 0.000571289842853656 0.000573247836818896 0.000611638516584734 0.000594861133909842 0.000600654088398172 0.000585629161933666 0.000560537574290231 0.000569266025165635 0.000571025374106888 0 0 0.000710188902364446 0.00057998707319561 0 0.000616890883580547 0.000612468330425392 0 0 0 0.000586841779514015 0 0.000674711115668644 0.000669951949344829 0 0 0 0 0 0 0.000617183979256274 0 0.000602902128748765 0 0.000617870278798376 0 0.000632320457695204 0 0.000605290708294181 0.000610313598465767 0.000619203259344809 0.000604204113528796 0 0.000608876214739377 0 0 0 0.000619327593037752
"cuneus_left" 0 0 0 0 0 0.000585254925196201 0 0 0 0.00060020221182579 0 0.000615691501189909 0 0 0 0 0 0 0 0.000633185954359512 0 0 0 0.000633988456008333 0 0 0 0.000619924758244387 0 0 0 0 0 0 0 0 0 0.000701016342660407 0 0 0 0 0 0 0 0.000780793537485678 0 0 0 0 0 0 0 0.000724529369480519 0 0 0 0 0 0 0 0 0 0 0 0 0 0
"entorhinal_cortex_left" 0 0 0 0 0 0.000733538632451284 0 0.000705022589975051 0.000975557585936245 0.000769148323341936 0 0 0 0 0.000800214483559474 0 0 0 0 0 0.000675576266922035 0 0.000662298740680339 0 0 0 0.000659613113746314 0 0.000712970500256091 0 0 0.000756555338268782 0 0.000732726482466969 0 0 0 0 0.000743313208741072 0 0 0 0 0 0 0 0 0 0 0 0 0 0 0 0 0 0 0 0 0 0 0 0 0 0 0 0 0
"fusiform_gyrus_left" 0.000609696098198164 0 0.000604975005313894 0.000585254925196201 0.000733538632451284 0 0.000595254905469468 0.00064619538705561 0.00065643576725919 0.000640033511350642 0 0.000627370619686487 0 0.000653027101290012 0.000687286875361831 0.00062551984869353 0 0 0 0.00061561095589718 0.000615007635642957 0.000636656196079196 0.000615814961123897 0.000632435829150581 0 0.000591873975794879 0.000594690449910446 0.000591776187590733 0.000666078789114305 0.000628601123880095 0 0.000726302298071725 0.00066690093258767 0.000679336073672114 0 0 0 0 0 0 0 0 0.000634967312653069 0 0 0 0 0 0 0 0 0 0 0 0 0 0.000675877697841954 0 0 0 0.000700592393820104 0 0 0 0 0 0 0
"inferior_parietal_gyrus_left" 0.000589291522715014 0 0.000577195412612526 0 0 0.000595254905469468 0 0.000595156657392514 0.00061898874613123 0.000582906754480213 0 0.000598001072283658 0 0.000638057916818375 0.000630108135751374 0.000609959136157398 0 0 0 0.00060284368605974 0.00060011482131744 0.000622856726040803 0.00059947376486818 0.00061462986924072 0 0 0.000589252321165185 0.000608135235642567 0.000618733490422337 0.000626241069869195 0 0 0.000617577888016906 0.000623722869078192 0 0 0 0 0 0 0 0 0 0 0 0 0 0 0 0 0 0 0 0 0 0 0 0 0 0 0 0 0 0 0 0 0 0
"inferior_temporal_gyrus_left" 0.000616290358577467 0 0.000594490340625085 0 0.000705022589975051 0.00064619538705561 0.000595156657392514 0 0.000651436909096331 0.000651178426843619 0 0.000672343846517811 0 0.000634171377671756 0.000672770550311632 0.000622593486173239 0 0 0 0.000643609180319403 0.000615531475053332 0.000637496602955039 0.000598970737252848 0.00064634899481001 0 0 0.000584378124315405 0.000592533794107365 0.000640598805896447 0.000606864612548179 0 0.000737929973857779 0.000637601791304367 0.000662163343338227 0 0 0.000610336730619335 0 0.000701796222631266 0 0 0 0 0 0 0 0 0 0 0 0 0 0 0 0 0 0.000632393189581733 0 0 0 0.0006361860279256 0 0 0 0 0 0 0
"cingulate_gyrus_isthmus_left" 0.000596036151154504 0 0.000670722758414914 0 0.000975557585936245 0.00065643576725919 0.00061898874613123 0.000651436909096331 0 0.000650520246954823 0 0.000682596042291056 0 0.000615229605250119 0.000707019250240811 0.000604219263871411 0 0 0 0.000635645052797225 0.000651071179985414 0.000617258796544008 0.000612422896724667 0.000628438203538195 0 0.000556808241373968 0.000593854371480977 0.000620757084274291 0.000633187695929779 0.000640580282786171 0 0 0.000686306020793915 0.000783224049742075 0.000659193487839025 0 0 0 0 0.000765262285880329 0 0.000655941519626291 0.000829559139909685 0.000703718797265376 0 0 0 0 0 0 0 0 0 0 0 0.000772873298698202 0.000651537159279532 0.000848300708109093 0 0 0.000727261927817191 0 0 0 0 0 0 0
"lateral_occipital_cortex_left" 0.000596189717764742 0 0 0.00060020221182579 0.000769148323341936 0.000640033511350642 0.000582906754480213 0.000651178426843619 0.000650520246954823 0 0 0.000629831851641745 0 0.000660415628620846 0.000676745910586334 0.000598992877952258 0 0 0 0.000631065559432861 0 0.000635464248561297 0.000602620172341617 0.000607975793136595 0 0 0 0.00058633456145855 0.00061417492692606 0.000617315095030258 0 0 0.000634130122944603 0.000661245520952573 0 0 0 0.000503287634615724 0 0 0 0 0 0.000513322432371523 0 0.00072487549752481 0 0 0 0 0 0 0 0 0 0 0 0 0 0 0 0 0 0 0 0 0 0
"lateral_orbitofrontal_cortex_left" 0 0 0.00058323425518301 0 0 0 0 0 0 0 0 0 0.000643209521886561 0 0 0 0.000591126511419388 0.000633465361050153 0.00061082766738942 0 0 0 0.000595915057633485 0 0.000637837505485028 0.000631440059696156 0.000594573140861569 0.00056209591551178 0.000831451787236008 0 0.000571953019334971 0.00102923173202601 0 0.000643315694788764 0 0 0.000614375553241616 0 0 0 0 0 0 0 0 0 0 0 0 0 0 0 0 0 0 0 0.000654655502232476 0 0.000671365988030644 0 0.000627550320010067 0 0 0 0 0 0 0
"lingual_gyrus_left" 0.000585156632132391 0 0 0.000615691501189909 0 0.000627370619686487 0.000598001072283658 0.000672343846517811 0.000682596042291056 0.000629831851641745 0 0 0 0 0.000669387912724525 0 0 0 0 0.00064139747265204 0 0 0.000628242498893532 0.000607808047035468 0 0 0 0.000597507685266866 0 0.000629644342281498 0 0 0.000657215553959512 0.000827706110120899 0 0 0 0 0 0.000734318034254819 0 0 0 0.000694599799203565 0 0.000909116282110104 0 0 0 0 0 0 0 0 0 0 0 0 0 0 0 0 0 0 0 0 0 0
"medial_orbitofrontal_gyrus_left" 0 0 0.000593549385500049 0 0 0 0 0 0 0 0.000643209521886561 0 0 0 0 0 0.000600410005617796 0.000613764820572455 0.000605317420652025 0 0 0 0.000609376544369431 0 0.000682463360510808 0.000641377746035769 0.000631964542240693 0 0 0 0.000814891906354919 0 0 0.000670319864425661 0 0 0 0 0 0 0 0 0 0 0.000856981440485309 0 0.000776854438946945 0 0 0 0 0 0 0 0 0 0 0 0.000704711118343742 0 0 0 0 0 0 0 0 0.000778646610316852
"middle_temporal_gyrus_left" 0.000643578248034179 0 0.000575572449234359 0 0 0.000653027101290012 0.000638057916818375 0.000634171377671756 0.000615229605250119 0.000660415628620846 0 0 0 0 0.000623578773590202 0 0 0.000681366272354653 0 0 0.00056111219325449 0 0.000583667659046731 0.000605228260168248 0 0 0.000566511289779229 0.00058424524505668 0.000640801208959199 0.0005809999313483 0 0.00074566197488984 0.000618675025735693 0.000617686241388237 0 0 0 0 0 0 0 0 0 0 0 0 0 0 0 0 0 0 0 0 0 0 0 0 0 0 0 0 0 0 0 0 0 0
"parahippocampal_gyrus_left" 0 0 0 0 0.000800214483559474 0.000687286875361831 0.000630108135751374 0.000672770550311632 0.000707019250240811 0.000676745910586334 0 0.000669387912724525 0 0.000623578773590202 0 0 0 0 0 0 0 0 0.000668996596861784 0.000649509186421327 0 0 0 0.0006212718037287 0.00066275329732041 0.000689733786284001 0 0 0.000661333871496104 0.000682461217722227 0 0 0 0 0 0 0 0 0 0 0 0 0 0 0 0 0 0 0 0 0 0 0 0 0 0 0 0 0 0 0 0 0 0
"paracentral_gyrus_left" 0.00060120147777902 0 0 0 0 0.00062551984869353 0.000609959136157398 0.000622593486173239 0.000604219263871411 0.000598992877952258 0 0 0 0 0 0 0 0 0 0.000627860024537046 0.000715647709777757 0.000606139686389489 0.000644980129648643 0.000608215134521726 0 0 0.000610417469339516 0.000727050778286473 0.000593643988379708 0.000610910464718974 0 0 0 0.000582076586653934 0 0 0.00059637589515456 0 0 0 0 0 0.000733027982967736 0 0 0 0 0 0 0.00066221179238422 0 0 0 0 0.000659938748978727 0.000752437832830802 0.000754497296104028 0 0 0 0.000723425301878642 0 0 0 0 0 0 0
"inferior_frontal_gyrus_pars_opercularis_left" 0 0.000597650518993814 0.000587516141427558 0 0 0 0 0 0 0 0.000591126511419388 0 0.000600410005617796 0 0 0 0 0.000601112957003115 0.00062752946375216 0 0.00063029823332016 0.000618927552876109 0.000615934718286891 0 0.000603519069029062 0.000600251229522042 0.000593188567183247 0.000561486581530055 0 0.000564139602482407 0 0 0 0.000608451173184261 0 0 0.0006101603715519 0 0 0 0 0.000590279754239499 0 0 0 0 0 0 0 0 0.00061257307840739 0 0.000615870969728814 0 0.000611792228523091 0 0.000626153287233726 0 0.000625134938082161 0.000611896454261932 0.000607142025098896 0.000591286081997179 0 0.000600497303267573 0 0 0 0.000599586072771716
"inferior_frontal_gyrus_pars_orbitalis_left" 0 0.000604834817543854 0 0 0 0 0 0 0 0 0.000633465361050153 0 0.000613764820572455 0.000681366272354653 0 0 0.000601112957003115 0 0.000620912557299365 0 0 0 0 0 0 0.000620020736828446 0.000602767047836305 0 0.000658862330142163 0 0 0 0 0 0 0 0 0 0 0 0 0 0 0 0 0 0 0 0 0 0 0 0 0 0 0 0 0 0 0 0 0 0 0 0 0 0 0
"inferior_frontal_gyrus_pars_triangularis_left" 0 0.000597543999170348 0.000588378172833138 0 0 0 0 0 0 0 0.00061082766738942 0 0.000605317420652025 0 0 0 0.00062752946375216 0.000620912557299365 0 0 0 0 0 0 0.000610893642608537 0.000605106295011281 0.000600160987706662 0 0.000656910845841673 0 0 0 0 0.000607368458734218 0 0 0.000594572464377415 0 0 0 0 0 0 0 0 0 0 0 0 0 0 0 0 0 0 0 0 0 0.000641116039429881 0 0 0 0 0 0 0 0 0
"pericalcarine_cortex_left" 0 0 0 0.000633185954359512 0 0.00061561095589718 0.00060284368605974 0.000643609180319403 0.000635645052797225 0.000631065559432861 0 0.00064139747265204 0 0 0 0.000627860024537046 0 0 0 0 0 0 0.000631410322427116 0.000646605941000643 0 0 0 0.000619432075696933 0.000607484309372778 0 0 0 0 0 0 0 0 0.000637758102073804 0 0 0 0 0 0 0 0 0 0 0 0 0 0 0 0 0 0 0 0 0 0 0 0 0 0 0 0 0 0
"postcentral_gyrus_left" 0.000587458968018392 0.000594049627054061 0.00059398927157354 0 0.000675576266922035 0.000615007635642957 0.00060011482131744 0.000615531475053332 0.000651071179985414 0 0 0 0 0.00056111219325449 0 0.000715647709777757 0.00063029823332016 0 0 0 0 0.000608536473725616 0.000633418426416758 0.000649561188320488 0.00059898330459295 0.000579359479159483 0.000584869092352402 0.000639481400504987 0.000607256324341315 0.000626399450133017 0 0 0.000610775801074582 0.000599933874344025 0 0 0.000614701652489212 0 0 0 0 0 0 0 0 0 0 0 0 0 0.000610989083863182 0 0 0 0 0.000639600751632133 0.000643062646579532 0 0 0 0.000650161759098244 0 0 0.000601963348118143 0 0 0 0
"posterior_cingulate_gyrus_left" 0.000597136912605765 0.000624541773049354 0.000571289842853656 0 0 0.000636656196079196 0.000622856726040803 0.000637496602955039 0.000617258796544008 0.000635464248561297 0 0 0 0 0 0.000606139686389489 0.000618927552876109 0 0 0 0.000608536473725616 0 0.000594596429453356 0.000654461601382761 0 0 0.000589478194802152 0.000627995156726476 0.000644176058055493 0.000611298206762728 0 0 0 0.000624548894451367 0 0.000627329173088931 0.000641114237869528 0 0 0 0.000601034751492961 0 0.000663525816506529 0 0 0 0 0 0 0.000630036111523815 0.000595656888871971 0 0 0 0.000608491490374298 0.000805763940326905 0.00066032937171156 0.000626743126604528 0.000620166282399744 0.000617489209390435 0.000629596024785623 0.000624529576715058 0 0.000627442922529187 0 0 0 0.000616806643740993
"precentral_gyrus_left" 0.000584049582089204 0.00059301976614499 0.000573247836818896 0 0.000662298740680339 0.000615814961123897 0.00059947376486818 0.000598970737252848 0.000612422896724667 0.000602620172341617 0.000595915057633485 0.000628242498893532 0.000609376544369431 0.000583667659046731 0.000668996596861784 0.000644980129648643 0.000615934718286891 0 0 0.000631410322427116 0.000633418426416758 0.000594596429453356 0 0.000613185753905922 0.000597682642440362 0.000567227759306382 0.000578863004298172 0.000604182701359923 0.000595753834013142 0.000599184468711945 0 0 0.000611909478947435 0.00059119025145452 0 0.00064873176272289 0.000661716421645611 0 0 0.000669427892893046 0.000615899050388566 0 0.000739540790829746 0.000654552927039975 0 0 0 0 0 0.000688686802676803 0.000621253138496022 0 0 0 0.00063196148335207 0.00066751900188168 0.000697506159187109 0.000599163261177446 0.000619552188750264 0.00063122402295916 0.000682296349320495 0.000629053341956963 0 0.000627128558504442 0 0 0 0.000632500413873219
"precuneus_left" 0.000593848407076203 0 0.000611638516584734 0.000633988456008333 0 0.000632435829150581 0.00061462986924072 0.00064634899481001 0.000628438203538195 0.000607975793136595 0 0.000607808047035468 0 0.000605228260168248 0.000649509186421327 0.000608215134521726 0 0 0 0.000646605941000643 0.000649561188320488 0.000654461601382761 0.000613185753905922 0 0 0 0.000589480876343019 0.000631132837116607 0.00063470432203291 0.000630139360009067 0 0 0.00071509841523584 0.00071590309491618 0 0 0 0.000826653916955459 0 0 0 0 0 0 0 0 0 0 0 0 0 0 0 0 0 0 0 0.000890962872530714 0 0 0.000838100443290781 0 0 0 0 0 0 0
"rostral_anterior_cingulate_cortex_left" 0 0.000601816644806227 0.000594861133909842 0 0 0 0 0 0 0 0.000637837505485028 0 0.000682463360510808 0 0 0 0.000603519069029062 0 0.000610893642608537 0 0.00059898330459295 0 0.000597682642440362 0 0 0.00060715598479804 0.00059556804282175 0.000571995740607633 0 0.000576552821948349 0 0 0 0.000591396515016768 0 0.000602368546357313 0.000615333690777495 0 0 0 0.000611128395123146 0 0 0 0.000637624641491358 0 0.000802117511591581 0 0 0 0.000621761887813603 0 0 0 0.000603569633795518 0 0.000612182371355063 0 0.000721375632549593 0.000634877526068034 0.000619852066159647 0.000600279453540135 0 0.000599295635969035 0 0 0 0.000635563440701504
"rostral_middle_frontal_gyrus_left" 0 0.000606149042747104 0.000600654088398172 0 0 0.000591873975794879 0 0 0.000556808241373968 0 0.000631440059696156 0 0.000641377746035769 0 0 0 0.000600251229522042 0.000620020736828446 0.000605106295011281 0 0.000579359479159483 0 0.000567227759306382 0 0.00060715598479804 0 0.000600355031512319 0.000559193398503057 0 0.000564818654346063 0.000628917531154546 0 0 0.000581594896065427 0 0.000618355441142131 0.000616329780364401 0 0 0 0.00058584962208437 0.000652079572503927 0 0.000605828400323446 0 0 0 0 0 0 0.000613991877385477 0 0 0 0.000620824284890595 0 0.000628686072706994 0 0.000641517004100711 0.000608130050170821 0.000613991041854801 0.000600511703974487 0 0.000601440415791319 0 0 0 0.000621877232415056
"superior_frontal_gyrus_left" 0 0.000596213168208124 0.000585629161933666 0 0.000659613113746314 0.000594690449910446 0.000589252321165185 0.000584378124315405 0.000593854371480977 0 0.000594573140861569 0 0.000631964542240693 0.000566511289779229 0 0.000610417469339516 0.000593188567183247 0.000602767047836305 0.000600160987706662 0 0.000584869092352402 0.000589478194802152 0.000578863004298172 0.000589480876343019 0.00059556804282175 0.000600355031512319 0 0.000565093813324495 0.000649052420288224 0.000574065601103928 0.000680268819234456 0 0.000577508167225504 0.000591510221466125 0 0.000614294471357275 0.000623247887003636 0 0 0.000650305337080167 0.000604881424299412 0.000633832480393741 0.000679991515159522 0.000647047013696183 0 0 0.000607016187422827 0 0 0.000629078281900516 0.000611067671487892 0 0.000602965241527906 0 0.000620183819897422 0.000638823474908051 0.000647856276664541 0.000657500845340823 0.000606236513826978 0.000609497513115613 0.000615933042842348 0.000613662797328828 0 0.000619654164069571 0 0 0.000628824685721454 0.000617146795008935
"superior_parietal_gyrus_left" 0.000578532044669588 0.000564949885925287 0.000560537574290231 0.000619924758244387 0 0.000591776187590733 0.000608135235642567 0.000592533794107365 0.000620757084274291 0.00058633456145855 0.00056209591551178 0.000597507685266866 0 0.00058424524505668 0.0006212718037287 0.000727050778286473 0.000561486581530055 0 0 0.000619432075696933 0.000639481400504987 0.000627995156726476 0.000604182701359923 0.000631132837116607 0.000571995740607633 0.000559193398503057 0.000565093813324495 0 0.000613911964478429 0.000611273903558545 0 0 0.000614784147126044 0.000581052762299846 0 0 0 0 0 0 0 0 0 0 0 0 0 0 0 0 0.000592598459575614 0 0 0 0 0.000667649536328681 0.000677733096539696 0.00116915128105193 0 0 0.000650050802640222 0.0010712238021413 0 0 0 0 0 0.000591603085597732
"superior_temporal_gyrus_left" 0.000609311333852009 0 0.000569266025165635 0 0.000712970500256091 0.000666078789114305 0.000618733490422337 0.000640598805896447 0.000633187695929779 0.00061417492692606 0.000831451787236008 0 0 0.000640801208959199 0.00066275329732041 0.000593643988379708 0 0.000658862330142163 0.000656910845841673 0.000607484309372778 0.000607256324341315 0.000644176058055493 0.000595753834013142 0.00063470432203291 0 0 0.000649052420288224 0.000613911964478429 0 0.000627155104915997 0 0.000733473515247228 0.000628547954025861 0.000651088578489187 0 0 0 0 0 0 0 0 0 0 0 0 0 0 0 0 0 0 0 0 0 0 0 0 0 0 0.000620705915815642 0 0 0 0 0 0 0
"supramarginal_gyrus_left" 0.000600450953383865 0.000564415145184734 0.000571025374106888 0 0 0.000628601123880095 0.000626241069869195 0.000606864612548179 0.000640580282786171 0.000617315095030258 0 0.000629644342281498 0 0.0005809999313483 0.000689733786284001 0.000610910464718974 0.000564139602482407 0 0 0 0.000626399450133017 0.000611298206762728 0.000599184468711945 0.000630139360009067 0.000576552821948349 0.000564818654346063 0.000574065601103928 0.000611273903558545 0.000627155104915997 0 0 0 0.000610467314258332 0.000596008002328424 0 0 0 0 0 0 0 0 0 0 0 0 0 0 0 0 0 0 0 0 0 0 0.000694648776253345 0 0 0 0 0 0 0 0 0 0 0
"frontal_pole_left" 0 0 0 0 0 0 0 0 0 0 0.000571953019334971 0 0.000814891906354919 0 0 0 0 0 0 0 0 0 0 0 0 0.000628917531154546 0.000680268819234456 0 0 0 0 0 0 0 0 0 0 0 0 0 0 0 0 0 0 0 0 0 0 0 0 0 0 0 0 0 0 0 0 0 0.000726679197874299 0 0 0 0.000662078188453542 0 0 0
"temporal_pole_left" 0 0 0 0 0.000756555338268782 0.000726302298071725 0 0.000737929973857779 0 0 0.00102923173202601 0 0 0.00074566197488984 0 0 0 0 0 0 0 0 0 0 0 0 0 0 0.000733473515247228 0 0 0 0 0.000757907635430463 0 0 0 0 0 0 0 0 0 0 0 0 0 0 0 0 0 0 0 0 0 0 0 0 0 0 0 0 0 0 0 0 0 0
"transverse_temporal_gyrus_left" 0.000620546976855177 0 0.000710188902364446 0 0 0.00066690093258767 0.000617577888016906 0.000637601791304367 0.000686306020793915 0.000634130122944603 0 0.000657215553959512 0 0.000618675025735693 0.000661333871496104 0 0 0 0 0 0.000610775801074582 0 0.000611909478947435 0.00071509841523584 0 0 0.000577508167225504 0.000614784147126044 0.000628547954025861 0.000610467314258332 0 0 0 0.000662991688033581 0 0 0 0 0 0 0 0 0.000852096076402434 0 0 0 0 0 0 0 0 0 0 0 0 0 0 0 0 0 0 0 0 0 0 0 0 0
"insula_left" 0.000620389071531824 0.000587204845971204 0.00057998707319561 0 0.000732726482466969 0.000679336073672114 0.000623722869078192 0.000662163343338227 0.000783224049742075 0.000661245520952573 0.000643315694788764 0.000827706110120899 0.000670319864425661 0.000617686241388237 0.000682461217722227 0.000582076586653934 0.000608451173184261 0 0.000607368458734218 0 0.000599933874344025 0.000624548894451367 0.00059119025145452 0.00071590309491618 0.000591396515016768 0.000581594896065427 0.000591510221466125 0.000581052762299846 0.000651088578489187 0.000596008002328424 0 0.000757907635430463 0.000662991688033581 0 0 0 0.000617394528865934 0 0 0 0 0.000613469321021711 0.000891343051345884 0 0 0 0 0 0 0 0.000623142419082332 0 0.000606171528694754 0 0.000631693620330612 0 0.000644054984552272 0 0.000608779020889587 0.000626013729436435 0.000636431815540267 0.000638394215457376 0 0 0 0 0 0.000628540930277285
"banks_superior_temporal_sulcus_right" 0 0 0 0 0 0 0 0 0.000659193487839025 0 0 0 0 0 0 0 0 0 0 0 0 0 0 0 0 0 0 0 0 0 0 0 0 0 0 0 0 0 0 0.000697838593570965 0.00062523297194153 0.000622553881535437 0.000624584191097169 0.000644528686167454 0 0 0 0.00065086826336944 0 0.000595506847988579 0 0 0 0 0.000651172212337473 0 0.000592532284053883 0.00064517258331746 0 0.000558947536224645 0.000576760924161843 0.000580121555221118 0.000647374422917863 0.000594703065541863 0 0 0.000631381443091312 0.000632081674800444
"caudal_anterior_cingulate_cortex_right" 0 0.000783627639317363 0.000616890883580547 0 0 0 0 0 0 0 0 0 0 0 0 0 0 0 0 0 0 0.000627329173088931 0.00064873176272289 0 0.000602368546357313 0.000618355441142131 0.000614294471357275 0 0 0 0 0 0 0 0 0 0.000597711975991236 0 0 0 0.000562069028237119 0 0 0.000610897018746053 0.000582529249490505 0 0.000595999055324076 0 0 0.000592968937381926 0.000603894300387346 0 0.00058992321103009 0 0.000575863839608274 0.000593103682059771 0.000590723393881476 0.000625925758284827 0.000596280657490633 0.000600409676288684 0.000606644954420317 0.00056082848421793 0 0.000564727312128959 0 0 0 0.000577216105178814
"caudal_middle_frontal_gyrus_right" 0 0.000629055912618028 0.000612468330425392 0 0 0 0 0.000610336730619335 0 0 0.000614375553241616 0 0 0 0 0.00059637589515456 0.0006101603715519 0 0.000594572464377415 0 0.000614701652489212 0.000641114237869528 0.000661716421645611 0 0.000615333690777495 0.000616329780364401 0.000623247887003636 0 0 0 0 0 0 0.000617394528865934 0 0.000597711975991236 0 0 0 0.000649450697909898 0.000559451013910741 0.000588117975043539 0.000598919655391839 0.000654308898336158 0.000574899096540265 0 0.000588322431273497 0.000572929599698105 0 0.000583788269056594 0.000583336388701047 0.000584640827207784 0.000587908891127691 0 0.000585027400060673 0.000595565588512162 0.000579743823482511 0.00065814328031323 0.000587880976341107 0.000588599784980707 0.000589864702859667 0.000559328091255617 0 0.000565147875384276 0 0 0 0.000575362048884018
"cuneus_right" 0 0 0 0.000701016342660407 0 0 0 0 0 0.000503287634615724 0 0 0 0 0 0 0 0 0 0.000637758102073804 0 0 0 0.000826653916955459 0 0 0 0 0 0 0 0 0 0 0 0 0 0 0 0.000606742083285683 0 0 0 0.000605569849342555 0 0.000641596568855844 0 0 0 0 0 0 0 0.000618996223395307 0 0 0 0.000605020680538557 0 0 0 0.00060211963899177 0 0.000630830261021863 0 0 0 0
"entorhinal_cortex_right" 0 0 0 0 0.000743313208741072 0 0 0.000701796222631266 0 0 0 0 0 0 0 0 0 0 0 0 0 0 0 0 0 0 0 0 0 0 0 0 0 0 0 0 0 0 0 0.000764061764544753 0 0 0.000912321508294183 0 0 0 0 0 0.000832287230511368 0 0 0 0 0 0 0 0.000598722112107119 0 0 0 0.000606294170385075 0 0.000717300032265103 0 0 0.000748297149447269 0 0.000736542949832629
"fusiform_gyrus_right" 0 0.000675063355189122 0 0 0 0 0 0 0.000765262285880329 0 0 0.000734318034254819 0 0 0 0 0 0 0 0 0 0 0.000669427892893046 0 0 0 0.000650305337080167 0 0 0 0 0 0 0 0.000697838593570965 0 0.000649450697909898 0.000606742083285683 0.000764061764544753 0 0.000605849449456359 0.000651427968935579 0.000659748006235509 0.000601583739365717 0 0.000636208035384508 0 0.000640685370408234 0.000722402939313273 0.000613926013893746 0 0 0 0.000632191727888046 0.000611792141898627 0.00060943591537569 0.00062615725730729 0.000624708971559843 0 0.000580099838194981 0.00062366388782931 0.000601835991897034 0.000678092369777847 0.000633697771670645 0 0.000715664907049295 0.00070476739989523 0.000691798915137431
"inferior_parietal_gyrus_right" 0 0.000581091348940686 0.000586841779514015 0 0 0 0 0 0 0 0 0 0 0 0 0 0 0 0 0 0 0.000601034751492961 0.000615899050388566 0 0.000611128395123146 0.00058584962208437 0.000604881424299412 0 0 0 0 0 0 0 0.00062523297194153 0.000562069028237119 0.000559451013910741 0 0 0.000605849449456359 0 0.000595697117232877 0.000709288907780172 0.000626712848269856 0 0.000613734386966601 0 0.000619137271726615 0 0.000607952220011616 0 0 0 0.000624466892621191 0.000599902695134215 0 0.000604607199135352 0.000651062035615915 0.000581103030932263 0.000550526631715042 0.000583577431843492 0.000620375079488159 0.000624746209648998 0.000636586494958865 0 0 0.000648111278937655 0.000628333255387872
"inferior_temporal_gyrus_right" 0 0.000591328646004266 0 0 0 0 0 0 0.000655941519626291 0 0 0 0 0 0 0 0.000590279754239499 0 0 0 0 0 0 0 0 0.000652079572503927 0.000633832480393741 0 0 0 0 0 0 0.000613469321021711 0.000622553881535437 0 0.000588117975043539 0 0 0.000651427968935579 0.000595697117232877 0 0.000636912598673603 0.000617692767160779 0 0.000625732487554482 0 0.000643529659032142 0.000680813901956096 0.000612162042033194 0 0 0 0 0.000602388140395255 0 0.000603116158880921 0.000624899851941566 0 0.000564568371231658 0.000600528906280209 0.000593666060799102 0.000644966242522844 0.000602841280692769 0 0.000693675335585094 0.00062423388954945 0.000647941066646428
"cingulate_gyrus_isthmus_right" 0.000807964843563065 0 0.000674711115668644 0 0 0.000634967312653069 0 0 0.000829559139909685 0 0 0 0 0 0 0.000733027982967736 0 0 0 0 0 0.000663525816506529 0.000739540790829746 0 0 0 0.000679991515159522 0 0 0 0 0 0.000852096076402434 0.000891343051345884 0.000624584191097169 0 0.000598919655391839 0 0.000912321508294183 0.000659748006235509 0.000709288907780172 0.000636912598673603 0 0.000684094202740427 0 0.000698883856914414 0 0.000656430158566375 0.000769787661753444 0.000596226872041948 0 0 0 0.000700846875826547 0.000612801706249243 0.000609469045186833 0.000598549922608448 0.000678841940990352 0 0.000578093132444329 0.000594140353440391 0.000629062038543791 0.000633159757794034 0.00061938063828492 0 0 0.000713929135696008 0.000712539244741576
"lateral_occipital_cortex_right" 0 0.000595354733095293 0.000669951949344829 0 0 0 0 0 0.000703718797265376 0.000513322432371523 0 0.000694599799203565 0 0 0 0 0 0 0 0 0 0 0.000654552927039975 0 0 0.000605828400323446 0.000647047013696183 0 0 0 0 0 0 0 0.000644528686167454 0.000610897018746053 0.000654308898336158 0.000605569849342555 0 0.000601583739365717 0.000626712848269856 0.000617692767160779 0.000684094202740427 0 0 0.000632988487466828 0 0.000633165805930607 0.000611867143706224 0.000609322878283486 0 0 0 0.000659343395778269 0.000607341608275302 0.000625974370933294 0.00063637649986113 0.000611269341648228 0 0.00058297544515161 0.000621410631390975 0.000598494715971603 0.000629801468695622 0.000625143301341682 0 0 0.000662542748684586 0.000660651451494462
"lateral_orbitofrontal_cortex_right" 0 0 0 0 0 0 0 0 0 0 0 0 0.000856981440485309 0 0 0 0 0 0 0 0 0 0 0 0.000637624641491358 0 0 0 0 0 0 0 0 0 0 0.000582529249490505 0.000574899096540265 0 0 0 0 0 0 0 0 0 0.000634319722574972 0 0 0 0.000587697076797418 0.000606054826566746 0.000597316151474539 0 0.000581377038776986 0 0.000598237722188389 0 0.000637316562266482 0.000627832283341197 0.000589338115312027 0 0 0 0.00070453840996615 0.000945327776826466 0 0.000655519425772653
"lingual_gyrus_right" 0 0 0 0.000780793537485678 0 0 0 0 0 0.00072487549752481 0 0.000909116282110104 0 0 0 0 0 0 0 0 0 0 0 0 0 0 0 0 0 0 0 0 0 0 0 0 0 0.000641596568855844 0 0.000636208035384508 0.000613734386966601 0.000625732487554482 0.000698883856914414 0.000632988487466828 0 0 0 0 0.000644595877929969 0.000612153327436574 0 0 0 0.000639618558295241 0.000636007711554716 0.000607538468582086 0.000669620049331711 0.000614843992186082 0 0 0.000604555696487783 0.000602425337753266 0 0.000657296539910417 0 0 0.00072222973804304 0
"medial_orbitofrontal_gyrus_right" 0 0 0 0 0 0 0 0 0 0 0 0 0.000776854438946945 0 0 0 0 0 0 0 0 0 0 0 0.000802117511591581 0 0.000607016187422827 0 0 0 0 0 0 0 0 0.000595999055324076 0.000588322431273497 0 0 0 0 0 0 0 0.000634319722574972 0 0 0 0 0 0.000594801169030683 0.000619475523804657 0.00059671470629133 0 0.000576451161745732 0 0 0 0.000646035465569625 0.000650000550733718 0.000599852333246099 0 0 0 0.000675428469021759 0 0 0.000744397137815809
"middle_temporal_gyrus_right" 0 0 0 0 0 0 0 0 0 0 0 0 0 0 0 0 0 0 0 0 0 0 0 0 0 0 0 0 0 0 0 0 0 0 0.00065086826336944 0 0.000572929599698105 0 0 0.000640685370408234 0.000619137271726615 0.000643529659032142 0.000656430158566375 0.000633165805930607 0 0 0 0 0 0.000602855610601893 0 0 0 0 0.000603509052988466 0.000592004617748724 0.000597501910224639 0.000627445621845186 0 0.00056584050563897 0.000593392926373732 0.000597540440629612 0.000666484597308914 0.000600013103762123 0 0.000663626688763742 0.000629766683145974 0.000639466138613586
"parahippocampal_gyrus_right" 0 0 0 0 0 0 0 0 0 0 0 0 0 0 0 0 0 0 0 0 0 0 0 0 0 0 0 0 0 0 0 0 0 0 0 0 0 0 0.000832287230511368 0.000722402939313273 0 0.000680813901956096 0.000769787661753444 0.000611867143706224 0 0.000644595877929969 0 0 0 0 0 0 0 0 0 0 0 0 0 0 0 0.000644864604771409 0 0 0 0.000730970646439805 0 0.00071952259846017
"paracentral_gyrus_right" 0 0.000602549865277858 0 0 0 0 0 0 0 0 0 0 0 0 0 0.00066221179238422 0 0 0 0 0 0.000630036111523815 0.000688686802676803 0 0 0 0.000629078281900516 0 0 0 0 0 0 0 0.000595506847988579 0.000592968937381926 0.000583788269056594 0 0 0.000613926013893746 0.000607952220011616 0.000612162042033194 0.000596226872041948 0.000609322878283486 0 0.000612153327436574 0 0.000602855610601893 0 0 0.000583912022053914 0 0 0.000616851946837197 0.000660110471551636 0.00060890758594068 0.000645391232480514 0.000606463079239822 0 0.000586872795631274 0.000613913133953471 0.000610901390064739 0 0.000611945200921175 0 0 0.000632613814869749 0.000639135196933081
"inferior_frontal_gyrus_pars_opercularis_right" 0 0.000632137062535517 0.000617183979256274 0 0 0 0 0 0 0 0 0 0 0 0 0 0.00061257307840739 0 0 0 0.000610989083863182 0.000595656888871971 0.000621253138496022 0 0.000621761887813603 0.000613991877385477 0.000611067671487892 0.000592598459575614 0 0 0 0 0 0.000623142419082332 0 0.000603894300387346 0.000583336388701047 0 0 0 0 0 0 0 0.000587697076797418 0 0.000594801169030683 0 0 0.000583912022053914 0 0 0.000613563081235836 0 0.000576542654634343 0.000576355902521454 0.000650429201261295 0 0.000610001617064092 0.000592248211607818 0.00059708183231213 0.00056965296721125 0.000717594816925397 0.000567488440109351 0 0 0 0.000602176830888976
"inferior_frontal_gyrus_pars_orbitalis_right" 0 0.000617751417205218 0 0 0 0 0 0 0 0 0 0 0 0 0 0 0 0 0 0 0 0 0 0 0 0 0 0 0 0 0 0 0 0 0 0 0.000584640827207784 0 0 0 0 0 0 0 0.000606054826566746 0 0.000619475523804657 0 0 0 0 0 0.000608729009205085 0 0 0 0 0 0 0.00062840438922063 0.00060326326516933 0 0 0 0 0 0 0.000613473774778406
"inferior_frontal_gyrus_pars_triangularis_right" 0 0.000634696150156552 0.000602902128748765 0 0 0 0 0 0 0 0 0 0 0 0 0 0.000615870969728814 0 0 0 0 0 0 0 0 0 0.000602965241527906 0 0 0 0 0 0 0.000606171528694754 0 0.00058992321103009 0.000587908891127691 0 0 0 0 0 0 0 0.000597316151474539 0 0.00059671470629133 0 0 0 0.000613563081235836 0.000608729009205085 0 0 0.000570948427281433 0.000613079273650974 0.000584261586133251 0 0.000606072516625189 0.000604115286509072 0.000596412487903289 0 0 0 0 0 0 0.000589138516521249
"pericalcarine_cortex_right" 0 0 0 0.000724529369480519 0 0 0 0 0 0 0 0 0 0 0 0 0 0 0 0 0 0 0 0 0 0 0 0 0 0 0 0 0 0 0 0 0 0.000618996223395307 0 0.000632191727888046 0.000624466892621191 0 0.000700846875826547 0.000659343395778269 0 0.000639618558295241 0 0 0 0.000616851946837197 0 0 0 0 0 0.000607543312367429 0.000620040986013026 0.000634676463443452 0 0 0.000615465346502813 0.000608268500083596 0 0.00063481254703669 0 0 0 0
"postcentral_gyrus_right" 0 0.000611699393097479 0.000617870278798376 0 0 0 0 0 0 0 0 0 0 0 0 0.000659938748978727 0.000611792228523091 0 0 0 0 0.000608491490374298 0.00063196148335207 0 0.000603569633795518 0.000620824284890595 0.000620183819897422 0 0 0 0 0 0 0.000631693620330612 0.000651172212337473 0.000575863839608274 0.000585027400060673 0 0 0.000611792141898627 0.000599902695134215 0.000602388140395255 0.000612801706249243 0.000607341608275302 0.000581377038776986 0.000636007711554716 0.000576451161745732 0.000603509052988466 0 0.000660110471551636 0.000576542654634343 0 0.000570948427281433 0 0 0.000604793398757705 0.000606732523642059 0.00061292319115447 0.000593446001774014 0.000571785560568207 0.000558448488496302 0.000631106922937154 0.000626266145092944 0.000628233931981697 0 0 0.000640511383140543 0.000598592580314372
"posterior_cingulate_gyrus_right" 0 0.000638396083889992 0 0 0 0 0 0 0.000772873298698202 0 0 0 0 0 0 0.000752437832830802 0 0 0 0 0.000639600751632133 0.000805763940326905 0.00066751900188168 0 0 0 0.000638823474908051 0.000667649536328681 0 0 0 0 0 0 0 0.000593103682059771 0.000595565588512162 0 0 0.00060943591537569 0 0 0.000609469045186833 0.000625974370933294 0 0.000607538468582086 0 0.000592004617748724 0 0.00060890758594068 0.000576355902521454 0 0.000613079273650974 0.000607543312367429 0.000604793398757705 0 0.000603789684649412 0.000651538606916999 0.000593180339361863 0.000587235950723046 0.000595721541153068 0.000605449328893575 0 0.00060926082929424 0 0 0 0.000597312016820313
"precentral_gyrus_right" 0 0.000631188181654684 0.000632320457695204 0 0 0.000675877697841954 0 0.000632393189581733 0.000651537159279532 0 0.000654655502232476 0 0 0 0 0.000754497296104028 0.000626153287233726 0 0 0 0.000643062646579532 0.00066032937171156 0.000697506159187109 0 0.000612182371355063 0.000628686072706994 0.000647856276664541 0.000677733096539696 0 0.000694648776253345 0 0 0 0.000644054984552272 0.000592532284053883 0.000590723393881476 0.000579743823482511 0 0.000598722112107119 0.00062615725730729 0.000604607199135352 0.000603116158880921 0.000598549922608448 0.00063637649986113 0.000598237722188389 0.000669620049331711 0 0.000597501910224639 0 0.000645391232480514 0.000650429201261295 0 0.000584261586133251 0.000620040986013026 0.000606732523642059 0.000603789684649412 0 0.000617340663856991 0.000601699757495231 0.000576053778757833 0.000573931147906986 0.000597664287483961 0.000609244492503752 0.000599894682085863 0 0 0.000657976461502379 0.000613095889531778
"precuneus_right" 0 0.000583209212677968 0 0 0 0 0 0 0.000848300708109093 0 0 0 0 0 0 0 0 0 0 0 0 0.000626743126604528 0.000599163261177446 0.000890962872530714 0 0 0.000657500845340823 0.00116915128105193 0 0 0 0 0 0 0.00064517258331746 0.000625925758284827 0.00065814328031323 0.000605020680538557 0 0.000624708971559843 0.000651062035615915 0.000624899851941566 0.000678841940990352 0.000611269341648228 0 0.000614843992186082 0 0.000627445621845186 0 0.000606463079239822 0 0 0 0.000634676463443452 0.00061292319115447 0.000651538606916999 0.000617340663856991 0 0 0.000601908395139028 0.000602655243197988 0.000615605080533858 0.000629480317862486 0.00061932947185666 0 0 0.0007158562234513 0.000683135160462301
"rostral_anterior_cingulate_cortex_right" 0 0.000632491633596925 0.000605290708294181 0 0 0 0 0 0 0 0.000671365988030644 0 0.000704711118343742 0 0 0 0.000625134938082161 0 0.000641116039429881 0 0 0.000620166282399744 0.000619552188750264 0 0.000721375632549593 0.000641517004100711 0.000606236513826978 0 0 0 0 0 0 0.000608779020889587 0 0.000596280657490633 0.000587880976341107 0 0 0 0.000581103030932263 0 0 0 0.000637316562266482 0 0.000646035465569625 0 0 0 0.000610001617064092 0 0.000606072516625189 0 0.000593446001774014 0.000593180339361863 0.000601699757495231 0 0 0.000606811378516757 0.000597241183264923 0.000567293982963168 0 0.000570796254196647 0 0 0 0.000599466752464996
"rostral_middle_frontal_gyrus_right" 0 0.000630322871304402 0.000610313598465767 0 0 0 0 0 0 0 0 0 0 0 0 0 0.000611896454261932 0 0 0 0 0.000617489209390435 0.00063122402295916 0 0.000634877526068034 0.000608130050170821 0.000609497513115613 0 0 0 0 0 0 0.000626013729436435 0.000558947536224645 0.000600409676288684 0.000588599784980707 0 0 0.000580099838194981 0.000550526631715042 0.000564568371231658 0.000578093132444329 0.00058297544515161 0.000627832283341197 0 0.000650000550733718 0.00056584050563897 0 0.000586872795631274 0.000592248211607818 0.00062840438922063 0.000604115286509072 0 0.000571785560568207 0.000587235950723046 0.000576053778757833 0.000601908395139028 0.000606811378516757 0 0.0006054005202253 0.000554008948971763 0.00063867419911445 0.000554518656945969 0.000632262585413783 0 0 0.000579929316874783
"superior_frontal_gyrus_right" 0 0.000633309276676751 0.000619203259344809 0 0 0.000700592393820104 0 0.0006361860279256 0.000727261927817191 0 0.000627550320010067 0 0 0 0 0.000723425301878642 0.000607142025098896 0 0 0 0.000650161759098244 0.000629596024785623 0.000682296349320495 0.000838100443290781 0.000619852066159647 0.000613991041854801 0.000615933042842348 0.000650050802640222 0.000620705915815642 0 0.000726679197874299 0 0 0.000636431815540267 0.000576760924161843 0.000606644954420317 0.000589864702859667 0 0.000606294170385075 0.00062366388782931 0.000583577431843492 0.000600528906280209 0.000594140353440391 0.000621410631390975 0.000589338115312027 0.000604555696487783 0.000599852333246099 0.000593392926373732 0 0.000613913133953471 0.00059708183231213 0.00060326326516933 0.000596412487903289 0.000615465346502813 0.000558448488496302 0.000595721541153068 0.000573931147906986 0.000602655243197988 0.000597241183264923 0.0006054005202253 0 0.000575072178477353 0.000569185634690099 0.000571759264391269 0.000659353580459969 0 0.00063374673596923 0.0005669426713922
"superior_parietal_gyrus_right" 0 0.00058054939130864 0.000604204113528796 0 0 0 0 0 0 0 0 0 0 0 0 0 0.000591286081997179 0 0 0 0 0.000624529576715058 0.000629053341956963 0 0.000600279453540135 0.000600511703974487 0.000613662797328828 0.0010712238021413 0 0 0 0 0 0.000638394215457376 0.000580121555221118 0.00056082848421793 0.000559328091255617 0.00060211963899177 0 0.000601835991897034 0.000620375079488159 0.000593666060799102 0.000629062038543791 0.000598494715971603 0 0.000602425337753266 0 0.000597540440629612 0.000644864604771409 0.000610901390064739 0.00056965296721125 0 0 0.000608268500083596 0.000631106922937154 0.000605449328893575 0.000597664287483961 0.000615605080533858 0.000567293982963168 0.000554008948971763 0.000575072178477353 0 0.000611993324123298 0.00060572525139514 0 0 0.000649683507640039 0.000621005314609646
"superior_temporal_gyrus_right" 0 0 0 0 0 0 0 0 0 0 0 0 0 0 0 0 0 0 0 0 0 0 0 0 0 0 0 0 0 0 0 0 0 0 0.000647374422917863 0 0 0 0.000717300032265103 0.000678092369777847 0.000624746209648998 0.000644966242522844 0.000633159757794034 0.000629801468695622 0 0 0 0.000666484597308914 0 0 0.000717594816925397 0 0 0 0.000626266145092944 0 0.000609244492503752 0.000629480317862486 0 0.00063867419911445 0.000569185634690099 0.000611993324123298 0 0.000632048625152325 0 0.000697410950950681 0.000647750414641647 0.000654042376099673
"supramarginal_gyrus_right" 0 0.000588097703960062 0.000608876214739377 0 0 0 0 0 0 0 0 0 0 0 0 0 0.000600497303267573 0 0 0 0.000601963348118143 0.000627442922529187 0.000627128558504442 0 0.000599295635969035 0.000601440415791319 0.000619654164069571 0 0 0 0 0 0 0 0.000594703065541863 0.000564727312128959 0.000565147875384276 0.000630830261021863 0 0.000633697771670645 0.000636586494958865 0.000602841280692769 0.00061938063828492 0.000625143301341682 0 0.000657296539910417 0 0.000600013103762123 0 0.000611945200921175 0.000567488440109351 0 0 0.00063481254703669 0.000628233931981697 0.00060926082929424 0.000599894682085863 0.00061932947185666 0.000570796254196647 0.000554518656945969 0.000571759264391269 0.00060572525139514 0.000632048625152325 0 0 0 0.000665251481312935 0.000611526394580605
"frontal_pole_right" 0 0 0 0 0 0 0 0 0 0 0 0 0 0 0 0 0 0 0 0 0 0 0 0 0 0 0 0 0 0 0.000662078188453542 0 0 0 0 0 0 0 0 0 0 0 0 0 0.00070453840996615 0 0.000675428469021759 0 0 0 0 0 0 0 0 0 0 0 0 0.000632262585413783 0.000659353580459969 0 0 0 0 0 0 0
"temporal_pole_right" 0 0 0 0 0 0 0 0 0 0 0 0 0 0 0 0 0 0 0 0 0 0 0 0 0 0 0 0 0 0 0 0 0 0 0 0 0 0 0.000748297149447269 0.000715664907049295 0 0.000693675335585094 0 0 0.000945327776826466 0 0 0.000663626688763742 0.000730970646439805 0 0 0 0 0 0 0 0 0 0 0 0 0 0.000697410950950681 0 0 0 0 0.000715838881160283
"transverse_temporal_gyrus_right" 0 0 0 0 0 0 0 0 0 0 0 0 0 0 0 0 0 0 0 0 0 0 0 0 0 0 0.000628824685721454 0 0 0 0 0 0 0 0.000631381443091312 0 0 0 0 0.00070476739989523 0.000648111278937655 0.00062423388954945 0.000713929135696008 0.000662542748684586 0 0.00072222973804304 0 0.000629766683145974 0 0.000632613814869749 0 0 0 0 0.000640511383140543 0 0.000657976461502379 0.0007158562234513 0 0 0.00063374673596923 0.000649683507640039 0.000647750414641647 0.000665251481312935 0 0 0 0.000688585243332558
"insula_right" 0 0.000597663678226118 0.000619327593037752 0 0 0 0 0 0 0 0 0 0.000778646610316852 0 0 0 0.000599586072771716 0 0 0 0 0.000616806643740993 0.000632500413873219 0 0.000635563440701504 0.000621877232415056 0.000617146795008935 0.000591603085597732 0 0 0 0 0 0.000628540930277285 0.000632081674800444 0.000577216105178814 0.000575362048884018 0 0.000736542949832629 0.000691798915137431 0.000628333255387872 0.000647941066646428 0.000712539244741576 0.000660651451494462 0.000655519425772653 0 0.000744397137815809 0.000639466138613586 0.00071952259846017 0.000639135196933081 0.000602176830888976 0.000613473774778406 0.000589138516521249 0 0.000598592580314372 0.000597312016820313 0.000613095889531778 0.000683135160462301 0.000599466752464996 0.000579929316874783 0.0005669426713922 0.000621005314609646 0.000654042376099673 0.000611526394580605 0 0.000715838881160283 0.000688585243332558 0
