# Supplementary material for: NODDI and Tensor-Based Microstructural Indices as Predictors of Functional Connectivity
Source: PLoS One. 2016 Apr 14;11(4):e0153404. doi: 10.1371/journal.pone.0153404 (PMC4831788; doi:10.1371/journal.pone.0153404)
Supplement: S1 Data — a) Functional connectivity matrices, both fMRI and EEG connectomes across all subjects, in the form of precision matrices and b) structural brain connectivity matrices across all subjects and microstructural indices. Columns and rows are named according to the corresponding brain region that represent. (ZIP) [file pone.0153404.s001.zip › DATA/DWI/40_WODI_68.txt]

"banks_superior_temporal_sulcus_left" "caudal_anterior_cingulate_cortex_left" "caudal_middle_frontal_gyrus_left" "cuneus_left" "entorhinal_cortex_left" "fusiform_gyrus_left" "inferior_parietal_gyrus_left" "inferior_temporal_gyrus_left" "cingulate_gyrus_isthmus_left" "lateral_occipital_cortex_left" "lateral_orbitofrontal_cortex_left" "lingual_gyrus_left" "medial_orbitofrontal_gyrus_left" "middle_temporal_gyrus_left" "parahippocampal_gyrus_left" "paracentral_gyrus_left" "inferior_frontal_gyrus_pars_opercularis_left" "inferior_frontal_gyrus_pars_orbitalis_left" "inferior_frontal_gyrus_pars_triangularis_left" "pericalcarine_cortex_left" "postcentral_gyrus_left" "posterior_cingulate_gyrus_left" "precentral_gyrus_left" "precuneus_left" "rostral_anterior_cingulate_cortex_left" "rostral_middle_frontal_gyrus_left" "superior_frontal_gyrus_left" "superior_parietal_gyrus_left" "superior_temporal_gyrus_left" "supramarginal_gyrus_left" "frontal_pole_left" "temporal_pole_left" "transverse_temporal_gyrus_left" "insula_left" "banks_superior_temporal_sulcus_right" "caudal_anterior_cingulate_cortex_right" "caudal_middle_frontal_gyrus_right" "cuneus_right" "entorhinal_cortex_right" "fusiform_gyrus_right" "inferior_parietal_gyrus_right" "inferior_temporal_gyrus_right" "cingulate_gyrus_isthmus_right" "lateral_occipital_cortex_right" "lateral_orbitofrontal_cortex_right" "lingual_gyrus_right" "medial_orbitofrontal_gyrus_right" "middle_temporal_gyrus_right" "parahippocampal_gyrus_right" "paracentral_gyrus_right" "inferior_frontal_gyrus_pars_opercularis_right" "inferior_frontal_gyrus_pars_orbitalis_right" "inferior_frontal_gyrus_pars_triangularis_right" "pericalcarine_cortex_right" "postcentral_gyrus_right" "posterior_cingulate_gyrus_right" "precentral_gyrus_right" "precuneus_right" "rostral_anterior_cingulate_cortex_right" "rostral_middle_frontal_gyrus_right" "superior_frontal_gyrus_right" "superior_parietal_gyrus_right" "superior_temporal_gyrus_right" "supramarginal_gyrus_right" "frontal_pole_right" "temporal_pole_right" "transverse_temporal_gyrus_right" "insula_right"
"banks_superior_temporal_sulcus_left" 0 0 0.267286499611121 0 0 0.281028643664006 0.261836537796594 0.292162286883846 0.244028424232504 0.369107500194241 0 0.276664117807873 0 0.359415939814551 0 0.242176014836591 0 0 0 0 0.264493957953515 0.248958813592329 0.254625714416083 0.269937955850045 0 0 0 0.261201812192124 0.333676489867802 0.231493829583548 0 0 0.30990285671713 0.268368606334833 0 0 0 0 0 0 0 0 0.309567318020353 0 0 0 0 0 0 0 0 0 0 0 0 0 0 0 0 0 0 0 0 0 0 0 0 0
"caudal_anterior_cingulate_cortex_left" 0 0 0.258371475639597 0 0 0 0 0 0 0 0 0 0 0 0 0 0.265684356376883 0.312635215986698 0.317899482715708 0 0.294812351388674 0.234502994592154 0.260843590161925 0 0.2325448386866 0.257484188277506 0.216420513490599 0.293534231272109 0 0.29400560333234 0 0 0 0.274789833729812 0 0.197240556506223 0.21729109706503 0 0 0.204765005392711 0.229446077963035 0.210322689895066 0 0.221457704849143 0 0 0 0 0 0.216607046866507 0.244773606349408 0.235030168150236 0.25572360095866 0 0.242018130127281 0.17073941474935 0.229343405369579 0.238568294057384 0.235227070797423 0.246627375917564 0.185087718034121 0.243155394061075 0 0.23035205182746 0 0 0 0.240064301643359
"caudal_middle_frontal_gyrus_left" 0.267286499611121 0.258371475639597 0 0 0 0.263574474108195 0.282309290567627 0.263112302920362 0.296126210859546 0 0.325034759230653 0 0.263254531247797 0.236537107499489 0 0 0.328363493834747 0 0.296505939967526 0 0.30236705270835 0.291180732193074 0.320291878314883 0.305930790687992 0.292051604904667 0.341870868142742 0.309554449205174 0.312750165561603 0.306285546250839 0.305008874666705 0 0 0.277332417657151 0.327235516222795 0 0.215312154720627 0.232626424362061 0 0 0 0.240496816936164 0 0.213712188426846 0.241343900589288 0 0 0 0 0 0 0.233696727561933 0 0.251868841755629 0 0.252441162672479 0 0.248162646045449 0 0.25352423279298 0.243562384455939 0.217642404655195 0.246393718090854 0 0.243119233118524 0 0 0 0.246981448820594
"cuneus_left" 0 0 0 0 0 0.33839058929083 0 0 0 0.342342950884884 0 0.322301788328969 0 0 0 0 0 0 0 0.43503901145101 0 0 0 0.38723373474337 0 0 0 0.434379511171677 0 0 0 0 0 0 0 0 0 0.499436010561041 0 0 0 0 0 0 0 0.563762260397065 0 0 0 0 0 0 0 0.529583810152731 0 0 0 0 0 0 0 0 0 0 0 0 0 0
"entorhinal_cortex_left" 0 0 0 0 0 0.429684421116951 0 0.438284954753472 0.412626795273672 0.49389479144397 0 0 0 0 0.368315849880095 0 0 0 0 0 0.279349845703635 0 0.264765860928229 0 0 0 0.257508479677861 0 0.320576268137919 0 0 0.312514652299891 0 0.309796657932092 0 0 0 0 0.422863464389095 0 0 0 0 0 0 0 0 0 0 0 0 0 0 0 0 0 0 0 0 0 0 0 0 0 0 0 0 0
"fusiform_gyrus_left" 0.281028643664006 0 0.263574474108195 0.33839058929083 0.429684421116951 0 0.310892855022106 0.339322313243891 0.230932330628129 0.388603564884211 0 0.390948033548699 0 0.282404879922615 0.394433397177183 0.223830458181907 0 0 0 0.312340329854642 0.266991303597875 0.238779257265052 0.238992376627166 0.272106707479353 0 0.281648688621675 0.234192502305103 0.291036453970367 0.237328609294608 0.263706982523496 0 0.385441919276096 0.237304227173281 0.239889910808451 0 0 0 0 0 0 0 0 0.239558074104018 0 0 0 0 0 0 0 0 0 0 0 0 0 0.240172295904858 0 0 0 0.219649808816985 0 0 0 0 0 0 0
"inferior_parietal_gyrus_left" 0.261836537796594 0 0.282309290567627 0 0 0.310892855022106 0 0.277692214464401 0.278251751866604 0.330548684936101 0 0.294071118361836 0 0.34042109290953 0.312444779287513 0.268737012122455 0 0 0 0.296288720407902 0.287805920336553 0.281889911252205 0.273635002627749 0.289657411466854 0 0 0.219351042112324 0.308090289829761 0.284827728757377 0.299584128281999 0 0 0.278910453731521 0.274545114852804 0 0 0 0 0 0 0 0 0 0 0 0 0 0 0 0 0 0 0 0 0 0 0 0 0 0 0 0 0 0 0 0 0 0
"inferior_temporal_gyrus_left" 0.292162286883846 0 0.263112302920362 0 0.438284954753472 0.339322313243891 0.277692214464401 0 0.237145204729725 0.356108304274071 0 0.336433702526485 0 0.305805395584273 0.35568774840665 0.230440892082848 0 0 0 0.279455153331494 0.266909091838995 0.245308712908855 0.245052259728109 0.25121272294155 0 0 0.248328416004603 0.281262887117529 0.232355997765097 0.24057282867431 0 0.376572907190918 0.249069426566097 0.243990743501324 0 0 0.227054593704548 0 0.266957549041754 0 0 0 0 0 0 0 0 0 0 0 0 0 0 0 0 0 0.196604089243819 0 0 0 0.211279785078605 0 0 0 0 0 0 0
"cingulate_gyrus_isthmus_left" 0.244028424232504 0 0.296126210859546 0 0.412626795273672 0.230932330628129 0.278251751866604 0.237145204729725 0 0.271652991483904 0 0.314489642361877 0 0.225461323725223 0.292724997452649 0.237153101535678 0 0 0 0.32750209408607 0.302158932407432 0.332055756748857 0.220804971843213 0.365904979821271 0 0.33263239623158 0.195337261320598 0.313601766529376 0.226026085570051 0.287753092710851 0 0 0.257325493597178 0.295204412325593 0.214687401042987 0 0 0 0 0.156102783592088 0 0.174174687558742 0.194330196955947 0.156782352337614 0 0 0 0 0 0 0 0 0 0 0 0.11795318129763 0.187116945408386 0.612992860833248 0 0 0.23585029398319 0 0 0 0 0 0 0
"lateral_occipital_cortex_left" 0.369107500194241 0 0 0.342342950884884 0.49389479144397 0.388603564884211 0.330548684936101 0.356108304274071 0.271652991483904 0 0 0.375397057897119 0 0.407634276015212 0.408201094850613 0.275579541415363 0 0 0 0.384948834216094 0 0.257905918544866 0.265341073708803 0.320237490935563 0 0 0 0.30262999734776 0.270645095156062 0.283300893170944 0 0 0.298866569967247 0.302711645094375 0 0 0 0.598975957651189 0 0 0 0 0 0.636775687922326 0 0.548926924332672 0 0 0 0 0 0 0 0 0 0 0 0 0 0 0 0 0 0 0 0 0 0
"lateral_orbitofrontal_cortex_left" 0 0 0.325034759230653 0 0 0 0 0 0 0 0 0 0.338942244649302 0 0 0 0.313151548277369 0.371443589601784 0.320523245038656 0 0 0 0.295854923872054 0 0.278300108239904 0.326999122090655 0.272938061014994 0.333167035882675 0.377343544768379 0 0.581071420054142 0.461667784484265 0 0.327018212118168 0 0 0.252417533831037 0 0 0 0 0 0 0 0 0 0 0 0 0 0 0 0 0 0 0 0.231374297199357 0 0.279863705798428 0 0.224679702982599 0 0 0 0 0 0 0
"lingual_gyrus_left" 0.276664117807873 0 0 0.322301788328969 0 0.390948033548699 0.294071118361836 0.336433702526485 0.314489642361877 0.375397057897119 0 0 0 0 0.432865199437106 0 0 0 0 0.387025729384971 0 0 0.265680391304208 0.321449188965847 0 0 0 0.287776546392159 0 0.294950009677391 0 0 0.226263129395053 0.358948835326275 0 0 0 0 0 0.52007503264496 0 0 0 0.416787806932526 0 0.566971811056201 0 0 0 0 0 0 0 0 0 0 0 0 0 0 0 0 0 0 0 0 0 0
"medial_orbitofrontal_gyrus_left" 0 0 0.263254531247797 0 0 0 0 0 0 0 0.338942244649302 0 0 0 0 0 0.252860715145823 0.273763039241609 0.251369856917659 0 0 0 0.248285768140248 0 0.296267004005141 0.321384862321746 0.298309838775827 0 0 0 0.485807419957506 0 0 0.320151734496629 0 0 0 0 0 0 0 0 0 0 0.530941491453792 0 0.505894076132025 0 0 0 0 0 0 0 0 0 0 0 0.287843860361286 0 0 0 0 0 0 0 0 0.521139729671307
"middle_temporal_gyrus_left" 0.359415939814551 0 0.236537107499489 0 0 0.282404879922615 0.34042109290953 0.305805395584273 0.225461323725223 0.407634276015212 0 0 0 0 0.239365556498237 0 0 0.304933638716038 0 0 0.268275192751681 0 0.238171143242549 0.254766654560078 0 0 0.261307194947605 0.266131130077794 0.315632054171858 0.277579211428079 0 0.360886828107028 0.266204805737429 0.269235582306965 0 0 0 0 0 0 0 0 0 0 0 0 0 0 0 0 0 0 0 0 0 0 0 0 0 0 0 0 0 0 0 0 0 0
"parahippocampal_gyrus_left" 0 0 0 0 0.368315849880095 0.394433397177183 0.312444779287513 0.35568774840665 0.292724997452649 0.408201094850613 0 0.432865199437106 0 0.239365556498237 0 0 0 0 0 0 0 0 0.25816872478689 0.270108013482185 0 0 0 0.284974646184508 0.333136328300629 0.283936054650648 0 0 0.267248046049557 0.303611693602587 0 0 0 0 0 0 0 0 0 0 0 0 0 0 0 0 0 0 0 0 0 0 0 0 0 0 0 0 0 0 0 0 0 0
"paracentral_gyrus_left" 0.242176014836591 0 0 0 0 0.223830458181907 0.268737012122455 0.230440892082848 0.237153101535678 0.275579541415363 0 0 0 0 0 0 0 0 0 0.306232593879839 0.336690913703186 0.277726466889517 0.323811384238643 0.249453008705537 0 0 0.323469910199345 0.321092457419154 0.217153233875762 0.284329611181728 0 0 0 0.280968257274256 0 0 0.218446189710159 0 0 0 0 0 0.263535495614616 0 0 0 0 0 0 0.416935105878471 0 0 0 0 0.242173373170641 0.17146931852803 0.193766350580445 0 0 0 0.201628959279502 0 0 0 0 0 0 0
"inferior_frontal_gyrus_pars_opercularis_left" 0 0.265684356376883 0.328363493834747 0 0 0 0 0 0 0 0.313151548277369 0 0.252860715145823 0 0 0 0 0.297235131819109 0.372255524571383 0 0.397326263266027 0.220950571909982 0.358946296239568 0 0.291797049550874 0.325524859812386 0.27787394326879 0.331324204796073 0 0.331182059795565 0 0 0 0.34867968702856 0 0 0.23486196086797 0 0 0 0 0.239603170637583 0 0 0 0 0 0 0 0 0.23925729429212 0 0.251306814101803 0 0.248828221424858 0 0.259450235707487 0 0.278758838075217 0.242821186893855 0.240935958404938 0.242740147172912 0 0.238625938311972 0 0 0 0.244674144887138
"inferior_frontal_gyrus_pars_orbitalis_left" 0 0.312635215986698 0 0 0 0 0 0 0 0 0.371443589601784 0 0.273763039241609 0.304933638716038 0 0 0.297235131819109 0 0.34997893691782 0 0 0 0 0 0 0.316080270919123 0.295172373919111 0 0.621780089050425 0 0 0 0 0 0 0 0 0 0 0 0 0 0 0 0 0 0 0 0 0 0 0 0 0 0 0 0 0 0 0 0 0 0 0 0 0 0 0
"inferior_frontal_gyrus_pars_triangularis_left" 0 0.317899482715708 0.296505939967526 0 0 0 0 0 0 0 0.320523245038656 0 0.251369856917659 0 0 0 0.372255524571383 0.34997893691782 0 0 0 0 0 0 0.309139059779133 0.311489196736335 0.285782233860895 0 0.54173044624163 0 0 0 0 0.316000485511377 0 0 0.237122259277911 0 0 0 0 0 0 0 0 0 0 0 0 0 0 0 0 0 0 0 0 0 0.321425057756334 0 0 0 0 0 0 0 0 0
"pericalcarine_cortex_left" 0 0 0 0.43503901145101 0 0.312340329854642 0.296288720407902 0.279455153331494 0.32750209408607 0.384948834216094 0 0.387025729384971 0 0 0 0.306232593879839 0 0 0 0 0 0 0.272255679842251 0.310353196257876 0 0 0 0.268742024107829 0.203485747039579 0 0 0 0 0 0 0 0 0.586018654482641 0 0 0 0 0 0 0 0 0 0 0 0 0 0 0 0 0 0 0 0 0 0 0 0 0 0 0 0 0 0
"postcentral_gyrus_left" 0.264493957953515 0.294812351388674 0.30236705270835 0 0.279349845703635 0.266991303597875 0.287805920336553 0.266909091838995 0.302158932407432 0 0 0 0 0.268275192751681 0 0.336690913703186 0.397326263266027 0 0 0 0 0.274160082505328 0.332376950627122 0.288980459734421 0.296991405322115 0.303607863983792 0.289615573975425 0.284648537686395 0.31804049138169 0.329786979550404 0 0 0.296691838298876 0.343074156300534 0 0 0.259157058012319 0 0 0 0 0 0 0 0 0 0 0 0 0 0.262539544542124 0 0 0 0 0.177713020258372 0.273575290416661 0 0 0 0.189033882080035 0 0 0.242075442153891 0 0 0 0
"posterior_cingulate_gyrus_left" 0.248958813592329 0.234502994592154 0.291180732193074 0 0 0.238779257265052 0.281889911252205 0.245308712908855 0.332055756748857 0.257905918544866 0 0 0 0 0 0.277726466889517 0.220950571909982 0 0 0 0.274160082505328 0 0.203261206440178 0.382655440127721 0 0 0.206697039632375 0.277244201141487 0.235634987279681 0.300662117227996 0 0 0 0.155462049206366 0 0.145747045930269 0.149585414844143 0 0 0 0.194171415077785 0 0.215800478340663 0 0 0 0 0 0 0.16633160637136 0.247545964371087 0 0 0 0.216315726757951 0.101190058317052 0.144799852638238 0.197235320912323 0.225790911510394 0.180228053949038 0.153892987022344 0.175579694904745 0 0.217627429932032 0 0 0 0.175032269053246
"precentral_gyrus_left" 0.254625714416083 0.260843590161925 0.320291878314883 0 0.264765860928229 0.238992376627166 0.273635002627749 0.245052259728109 0.220804971843213 0.265341073708803 0.295854923872054 0.265680391304208 0.248285768140248 0.238171143242549 0.25816872478689 0.323811384238643 0.358946296239568 0 0 0.272255679842251 0.332376950627122 0.203261206440178 0 0.256506891419702 0.272242494748299 0.315788694706917 0.289383685275098 0.262875293581796 0.262110973104097 0.279548186792124 0 0 0.244717960103805 0.301603246091375 0 0.18012956930755 0.2135628531761 0 0 0.197359324358913 0.244661713065858 0 0.252081813452529 0.206253320748217 0 0 0 0 0 0.218013170922948 0.247198761859107 0 0 0 0.23724773534494 0.17972242418656 0.198780518696315 0.218660842558946 0.259632481753977 0.198521162677044 0.184350551833448 0.23868049044496 0 0.217135064315511 0 0 0 0.214103032103395
"precuneus_left" 0.269937955850045 0 0.305930790687992 0.38723373474337 0 0.272106707479353 0.289657411466854 0.25121272294155 0.365904979821271 0.320237490935563 0 0.321449188965847 0 0.254766654560078 0.270108013482185 0.249453008705537 0 0 0 0.310353196257876 0.288980459734421 0.382655440127721 0.256506891419702 0 0 0 0.230560910880606 0.327104911536657 0.261000772431606 0.301130331071493 0 0 0.205128230020366 0.271068894397313 0 0 0 0.59845657419646 0 0 0 0 0 0 0 0 0 0 0 0 0 0 0 0 0 0 0 0.502920810817257 0 0 0.281656088890358 0 0 0 0 0 0 0
"rostral_anterior_cingulate_cortex_left" 0 0.2325448386866 0.292051604904667 0 0 0 0 0 0 0 0.278300108239904 0 0.296267004005141 0 0 0 0.291797049550874 0 0.309139059779133 0 0.296991405322115 0 0.272242494748299 0 0 0.289704322057192 0.244254328665753 0.302158738760278 0 0.299136022421431 0 0 0 0.276488337483531 0 0.199262571379118 0.21604481445987 0 0 0 0.265426727929434 0 0 0 0.267206045886256 0 0.463562712269925 0 0 0 0.227261575908813 0 0 0 0.238118211270781 0 0.228833788659216 0 0.302285169144143 0.245138279030712 0.208826650235669 0.216587641715764 0 0.208032252161388 0 0 0 0.249316782979905
"rostral_middle_frontal_gyrus_left" 0 0.257484188277506 0.341870868142742 0 0 0.281648688621675 0 0 0.33263239623158 0 0.326999122090655 0 0.321384862321746 0 0 0 0.325524859812386 0.316080270919123 0.311489196736335 0 0.303607863983792 0 0.315788694706917 0 0.289704322057192 0 0.297229041667556 0.311616644422288 0 0.304570018322604 0.565403514892125 0 0 0.280414790270837 0 0.221775014777055 0.225450589476689 0 0 0 0.237904483475319 0.259666990244013 0 0.236017116784998 0 0 0 0 0 0 0.236766426395977 0 0 0 0.253426382429129 0 0.256195323980477 0 0.245095333295073 0.224408332717239 0.219300330845312 0.251922868691023 0 0.232524431265787 0 0 0 0.252000927627434
"superior_frontal_gyrus_left" 0 0.216420513490599 0.309554449205174 0 0.257508479677861 0.234192502305103 0.219351042112324 0.248328416004603 0.195337261320598 0 0.272938061014994 0 0.298309838775827 0.261307194947605 0 0.323469910199345 0.27787394326879 0.295172373919111 0.285782233860895 0 0.289615573975425 0.206697039632375 0.289383685275098 0.230560910880606 0.244254328665753 0.297229041667556 0 0.2898367830922 0.255696298833655 0.280541149086325 0.400275867171159 0 0.233590043812103 0.274834484034948 0 0.174124852597966 0.193647156031435 0 0 0.201664762990582 0.221324967130695 0.202483107838273 0.226252522208093 0.210956989101166 0 0 0.21970918371317 0 0 0.197392247450058 0.232922872729459 0 0.238551598355508 0 0.210549120607355 0.157814583215508 0.197193511357347 0.231879704160527 0.23822942476153 0.207666808582574 0.165530124359904 0.226560759403905 0 0.223060996352087 0 0 0.185615295081746 0.200296636439481
"superior_parietal_gyrus_left" 0.261201812192124 0.293534231272109 0.312750165561603 0.434379511171677 0 0.291036453970367 0.308090289829761 0.281262887117529 0.313601766529376 0.30262999734776 0.333167035882675 0.287776546392159 0 0.266131130077794 0.284974646184508 0.321092457419154 0.331324204796073 0 0 0.268742024107829 0.284648537686395 0.277244201141487 0.262875293581796 0.327104911536657 0.302158738760278 0.311616644422288 0.2898367830922 0 0.271080828767665 0.297693734914124 0 0 0.270521794232375 0.329619042068067 0 0 0 0 0 0 0 0 0 0 0 0 0 0 0 0 0.272294233793139 0 0 0 0 0.19421824965399 0.283035173743423 0.509810110135326 0 0 0.206111399918712 0.540791066881725 0 0 0 0 0 0.227648158424141
"superior_temporal_gyrus_left" 0.333676489867802 0 0.306285546250839 0 0.320576268137919 0.237328609294608 0.284827728757377 0.232355997765097 0.226026085570051 0.270645095156062 0.377343544768379 0 0 0.315632054171858 0.333136328300629 0.217153233875762 0 0.621780089050425 0.54173044624163 0.203485747039579 0.31804049138169 0.235634987279681 0.262110973104097 0.261000772431606 0 0 0.255696298833655 0.271080828767665 0 0.303616016931458 0 0.301173903147342 0.363190979425479 0.281805830822478 0 0 0 0 0 0 0 0 0 0 0 0 0 0 0 0 0 0 0 0 0 0 0 0 0 0 0.22813538402497 0 0 0 0 0 0 0
"supramarginal_gyrus_left" 0.231493829583548 0.29400560333234 0.305008874666705 0 0 0.263706982523496 0.299584128281999 0.24057282867431 0.287753092710851 0.283300893170944 0 0.294950009677391 0 0.277579211428079 0.283936054650648 0.284329611181728 0.331182059795565 0 0 0 0.329786979550404 0.300662117227996 0.279548186792124 0.301130331071493 0.299136022421431 0.304570018322604 0.280541149086325 0.297693734914124 0.303616016931458 0 0 0 0.252406788242701 0.323924777423599 0 0 0 0 0 0 0 0 0 0 0 0 0 0 0 0 0 0 0 0 0 0 0.234778769313244 0 0 0 0 0 0 0 0 0 0 0
"frontal_pole_left" 0 0 0 0 0 0 0 0 0 0 0.581071420054142 0 0.485807419957506 0 0 0 0 0 0 0 0 0 0 0 0 0.565403514892125 0.400275867171159 0 0 0 0 0 0 0 0 0 0 0 0 0 0 0 0 0 0 0 0 0 0 0 0 0 0 0 0 0 0 0 0 0 0.539721278704567 0 0 0 0.5565781400945 0 0 0
"temporal_pole_left" 0 0 0 0 0.312514652299891 0.385441919276096 0 0.376572907190918 0 0 0.461667784484265 0 0 0.360886828107028 0 0 0 0 0 0 0 0 0 0 0 0 0 0 0.301173903147342 0 0 0 0 0.24114889140133 0 0 0 0 0 0 0 0 0 0 0 0 0 0 0 0 0 0 0 0 0 0 0 0 0 0 0 0 0 0 0 0 0 0
"transverse_temporal_gyrus_left" 0.30990285671713 0 0.277332417657151 0 0 0.237304227173281 0.278910453731521 0.249069426566097 0.257325493597178 0.298866569967247 0 0.226263129395053 0 0.266204805737429 0.267248046049557 0 0 0 0 0 0.296691838298876 0 0.244717960103805 0.205128230020366 0 0 0.233590043812103 0.270521794232375 0.363190979425479 0.252406788242701 0 0 0 0.284877094691149 0 0 0 0 0 0 0 0 0.298023342198544 0 0 0 0 0 0 0 0 0 0 0 0 0 0 0 0 0 0 0 0 0 0 0 0 0
"insula_left" 0.268368606334833 0.274789833729812 0.327235516222795 0 0.309796657932092 0.239889910808451 0.274545114852804 0.243990743501324 0.295204412325593 0.302711645094375 0.327018212118168 0.358948835326275 0.320151734496629 0.269235582306965 0.303611693602587 0.280968257274256 0.34867968702856 0 0.316000485511377 0 0.343074156300534 0.155462049206366 0.301603246091375 0.271068894397313 0.276488337483531 0.280414790270837 0.274834484034948 0.329619042068067 0.281805830822478 0.323924777423599 0 0.24114889140133 0.284877094691149 0 0 0 0.251054706517973 0 0 0 0 0.20328252187643 0.343981372686424 0 0 0 0 0 0 0 0.260608446477875 0 0.258097303141763 0 0.262071470804754 0 0.261034389190738 0 0.290333333055884 0.258913975025556 0.232908998030547 0.268050437758945 0 0 0 0 0 0.267800761547089
"banks_superior_temporal_sulcus_right" 0 0 0 0 0 0 0 0 0.214687401042987 0 0 0 0 0 0 0 0 0 0 0 0 0 0 0 0 0 0 0 0 0 0 0 0 0 0 0 0 0 0 0.225744972749671 0.319469203878449 0.308842878765105 0.194686371992253 0.24446111934838 0 0 0 0.412410426945444 0 0.248363537026248 0 0 0 0 0.232132562695225 0 0.216317887587557 0.236400103555194 0 0.258776649716022 0.246133549200707 0.276252269713058 0.385835237474029 0.274299527372421 0 0 0.345416950549453 0.327495304090365
"caudal_anterior_cingulate_cortex_right" 0 0.197240556506223 0.215312154720627 0 0 0 0 0 0 0 0 0 0 0 0 0 0 0 0 0 0 0.145747045930269 0.18012956930755 0 0.199262571379118 0.221775014777055 0.174124852597966 0 0 0 0 0 0 0 0 0 0.266032668248335 0 0 0 0.275864738363588 0 0 0.244548759643992 0.239286331245755 0 0.244679873943777 0 0 0.226677941091402 0.278992805757504 0 0.280571780645272 0 0.277201006050332 0.245216201439821 0.251216403680402 0.242096725643981 0.253370887162206 0.275300975766102 0.227328769732431 0.266723773438543 0 0.268056279436918 0 0 0 0.260016114607164
"caudal_middle_frontal_gyrus_right" 0 0.21729109706503 0.232626424362061 0 0 0 0 0.227054593704548 0 0 0.252417533831037 0 0 0 0 0.218446189710159 0.23486196086797 0 0.237122259277911 0 0.259157058012319 0.149585414844143 0.2135628531761 0 0.21604481445987 0.225450589476689 0.193647156031435 0 0 0 0 0 0 0.251054706517973 0 0.266032668248335 0 0 0 0.21702844428248 0.261945242924853 0.235048062162418 0.252163432636173 0.239591618849788 0.2815183066979 0 0.298427251929659 0.260309441235239 0 0.247396681716646 0.30268245969039 0.294214917125579 0.306576293529868 0 0.328168754916598 0.201156504062842 0.334946815645481 0.251066653314337 0.28736604114303 0.295581967328123 0.285922162105782 0.280070185236868 0 0.274621977741567 0 0 0 0.296347001788323
"cuneus_right" 0 0 0 0.499436010561041 0 0 0 0 0 0.598975957651189 0 0 0 0 0 0 0 0 0 0.586018654482641 0 0 0 0.59845657419646 0 0 0 0 0 0 0 0 0 0 0 0 0 0 0 0.330485123755571 0 0 0 0.330794956550923 0 0.341884548963943 0 0 0 0 0 0 0 0.380026753981647 0 0 0 0.338995273635602 0 0 0 0.33967472299323 0 0.255501066863934 0 0 0 0
"entorhinal_cortex_right" 0 0 0 0 0.422863464389095 0 0 0.266957549041754 0 0 0 0 0 0 0 0 0 0 0 0 0 0 0 0 0 0 0 0 0 0 0 0 0 0 0 0 0 0 0 0.448827251327236 0 0 0.491267642488226 0 0 0 0 0 0.400882621305611 0 0 0 0 0 0 0 0.248413340710034 0 0 0 0.250443365109153 0 0.309442504172665 0 0 0.346649754011119 0 0.348787031800693
"fusiform_gyrus_right" 0 0.204765005392711 0 0 0 0 0 0 0.156102783592088 0 0 0.52007503264496 0 0 0 0 0 0 0 0 0 0 0.197359324358913 0 0 0 0.201664762990582 0 0 0 0 0 0 0 0.225744972749671 0 0.21702844428248 0.330485123755571 0.448827251327236 0 0.310000236181152 0.326051965177098 0.198809555015197 0.341907168405209 0 0.332527282531391 0 0.293399960954454 0.466216007411418 0.24318417402285 0 0 0 0.320268794379441 0.258337246202602 0.211288424156402 0.220553719031596 0.247772278432574 0 0.264116101876786 0.223611698335198 0.28095767604815 0.313095361564088 0.251494872089713 0 0.363952874276477 0.204713822005313 0.251069485998339
"inferior_parietal_gyrus_right" 0 0.229446077963035 0.240496816936164 0 0 0 0 0 0 0 0 0 0 0 0 0 0 0 0 0 0 0.194171415077785 0.244661713065858 0 0.265426727929434 0.237904483475319 0.221324967130695 0 0 0 0 0 0 0 0.319469203878449 0.275864738363588 0.261945242924853 0 0 0.310000236181152 0 0.232970862519349 0.176755018349519 0.328870805233788 0 0.272099729597907 0 0.282648144422553 0 0.273433287429714 0 0 0 0.28706224608003 0.244641570661381 0 0.240792800884114 0.240813451146624 0.274860227903365 0.260217897644879 0.249705373335664 0.305671498464752 0.261073639148301 0.317164497396351 0 0 0.218838342606852 0.221799412815532
"inferior_temporal_gyrus_right" 0 0.210322689895066 0 0 0 0 0 0 0.174174687558742 0 0 0 0 0 0 0 0.239603170637583 0 0 0 0 0 0 0 0 0.259666990244013 0.202483107838273 0 0 0 0 0 0 0.20328252187643 0.308842878765105 0 0.235048062162418 0 0 0.326051965177098 0.232970862519349 0 0.195770208918606 0.25909302130802 0 0.240829124926614 0 0.326473231056182 0.270446509462506 0.216602280822613 0 0 0 0 0.244872808817415 0 0.212489431222609 0.241086364052971 0 0.241252567224306 0.225031979903139 0.251992234410913 0.300652729352523 0.236438809735849 0 0.326678682106628 0.250207093203571 0.247986816495033
"cingulate_gyrus_isthmus_right" 0.309567318020353 0 0.213712188426846 0 0 0.239558074104018 0 0 0.194330196955947 0 0 0 0 0 0 0.263535495614616 0 0 0 0 0 0.215800478340663 0.252081813452529 0 0 0 0.226252522208093 0 0 0 0 0 0.298023342198544 0.343981372686424 0.194686371992253 0 0.252163432636173 0 0.491267642488226 0.198809555015197 0.176755018349519 0.195770208918606 0 0.186660740037601 0 0.335176752150799 0 0.212311928295995 0.544332052379659 0.240471287474853 0 0 0 0.481585600677138 0.24336764383811 0.263246837579122 0.195392989565237 0.278106396645257 0 0.246118304087237 0.215648209161339 0.246801171527155 0.202269636542169 0.239242123002588 0 0 0.176466964326723 0.187620059076144
"lateral_occipital_cortex_right" 0 0.221457704849143 0.241343900589288 0 0 0 0 0 0.156782352337614 0.636775687922326 0 0.416787806932526 0 0 0 0 0 0 0 0 0 0 0.206253320748217 0 0 0.236017116784998 0.210956989101166 0 0 0 0 0 0 0 0.24446111934838 0.244548759643992 0.239591618849788 0.330794956550923 0 0.341907168405209 0.328870805233788 0.25909302130802 0.186660740037601 0 0 0.326651195689321 0 0.273751027562266 0.28976876397198 0.245368598034998 0 0 0 0.336796981585114 0.252509362958439 0.22084204303335 0.21357274830639 0.270577700072042 0 0.246392688784508 0.219066985469718 0.27511614118311 0.232390522288154 0.240430781841655 0 0 0.200665149600719 0.216511044446651
"lateral_orbitofrontal_cortex_right" 0 0 0 0 0 0 0 0 0 0 0 0 0.530941491453792 0 0 0 0 0 0 0 0 0 0 0 0.267206045886256 0 0 0 0 0 0 0 0 0 0 0.239286331245755 0.2815183066979 0 0 0 0 0 0 0 0 0 0.349529699048874 0 0 0 0.270241357985989 0.3180162172961 0.316876481720026 0 0.279300361643915 0 0.298305601350603 0 0.323125253632984 0.304859832224022 0.25815496129122 0 0 0 0.51351223336751 0.513057194993549 0 0.316591685142141
"lingual_gyrus_right" 0 0 0 0.563762260397065 0 0 0 0 0 0.548926924332672 0 0.566971811056201 0 0 0 0 0 0 0 0 0 0 0 0 0 0 0 0 0 0 0 0 0 0 0 0 0 0.341884548963943 0 0.332527282531391 0.272099729597907 0.240829124926614 0.335176752150799 0.326651195689321 0 0 0 0 0.457131254524367 0.243279913034172 0 0 0 0.403618933103175 0.267871404643517 0.262118657846045 0.245916125643469 0.280622906006798 0 0 0.243013457594425 0.262553452233252 0 0.272967040313161 0 0 0.236935955302952 0
"medial_orbitofrontal_gyrus_right" 0 0 0 0 0 0 0 0 0 0 0 0 0.505894076132025 0 0 0 0 0 0 0 0 0 0 0 0.463562712269925 0 0.21970918371317 0 0 0 0 0 0 0 0 0.244679873943777 0.298427251929659 0 0 0 0 0 0 0 0.349529699048874 0 0 0 0 0 0.256736925072516 0.315208898146198 0.29774779975021 0 0.274100001421006 0 0 0 0.405063877801464 0.320500003170161 0.314662114029103 0 0 0 0.478923471798642 0 0 0.618309691197896
"middle_temporal_gyrus_right" 0 0 0 0 0 0 0 0 0 0 0 0 0 0 0 0 0 0 0 0 0 0 0 0 0 0 0 0 0 0 0 0 0 0 0.412410426945444 0 0.260309441235239 0 0 0.293399960954454 0.282648144422553 0.326473231056182 0.212311928295995 0.273751027562266 0 0 0 0 0 0.271528731629764 0 0 0 0 0.253061236996736 0.202297898481704 0.238650972706521 0.249217486921245 0 0.265902367099916 0.250593642095731 0.265116561647753 0.359564245061085 0.259279485968909 0 0.438696549608362 0.356238655753232 0.315084202176816
"parahippocampal_gyrus_right" 0 0 0 0 0 0 0 0 0 0 0 0 0 0 0 0 0 0 0 0 0 0 0 0 0 0 0 0 0 0 0 0 0 0 0 0 0 0 0.400882621305611 0.466216007411418 0 0.270446509462506 0.544332052379659 0.28976876397198 0 0.457131254524367 0 0 0 0 0 0 0 0 0 0 0 0 0 0 0 0.29676762751253 0 0 0 0.318755281629446 0 0.307501948495748
"paracentral_gyrus_right" 0 0.216607046866507 0 0 0 0 0 0 0 0 0 0 0 0 0 0.416935105878471 0 0 0 0 0 0.16633160637136 0.218013170922948 0 0 0 0.197392247450058 0 0 0 0 0 0 0 0.248363537026248 0.226677941091402 0.247396681716646 0 0 0.24318417402285 0.273433287429714 0.216602280822613 0.240471287474853 0.245368598034998 0 0.243279913034172 0 0.271528731629764 0 0 0.249740200561843 0 0 0.245952519153581 0.314435448201691 0.271971198524928 0.29530586335617 0.249771170833981 0 0.217347527527329 0.281162757820171 0.258027367405637 0 0.278506987468456 0 0 0.213932335280076 0.227440965255964
"inferior_frontal_gyrus_pars_opercularis_right" 0 0.244773606349408 0.233696727561933 0 0 0 0 0 0 0 0 0 0 0 0 0 0.23925729429212 0 0 0 0.262539544542124 0.247545964371087 0.247198761859107 0 0.227261575908813 0.236766426395977 0.232922872729459 0.272294233793139 0 0 0 0 0 0.260608446477875 0 0.278992805757504 0.30268245969039 0 0 0 0 0 0 0 0.270241357985989 0 0.256736925072516 0 0 0.249740200561843 0 0 0.352203534437106 0 0.319160657583451 0.28229615340255 0.37707865874193 0 0.292281859665603 0.267696737572693 0.267148507189093 0.293698859362882 0.294452261674438 0.279301837245714 0 0 0 0.315592075589132
"inferior_frontal_gyrus_pars_orbitalis_right" 0 0.235030168150236 0 0 0 0 0 0 0 0 0 0 0 0 0 0 0 0 0 0 0 0 0 0 0 0 0 0 0 0 0 0 0 0 0 0 0.294214917125579 0 0 0 0 0 0 0 0.3180162172961 0 0.315208898146198 0 0 0 0 0 0.319602919166517 0 0 0 0 0 0 0.355413561017399 0.279656886614909 0 0 0 0 0 0 0.284896077134874
"inferior_frontal_gyrus_pars_triangularis_right" 0 0.25572360095866 0.251868841755629 0 0 0 0 0 0 0 0 0 0 0 0 0 0.251306814101803 0 0 0 0 0 0 0 0 0 0.238551598355508 0 0 0 0 0 0 0.258097303141763 0 0.280571780645272 0.306576293529868 0 0 0 0 0 0 0 0.316876481720026 0 0.29774779975021 0 0 0 0.352203534437106 0.319602919166517 0 0 0.311987719574983 0.223740783555967 0.324438788001499 0 0.301784825440142 0.299922746099416 0.279628300718946 0 0 0 0 0 0 0.318248688303581
"pericalcarine_cortex_right" 0 0 0 0.529583810152731 0 0 0 0 0 0 0 0 0 0 0 0 0 0 0 0 0 0 0 0 0 0 0 0 0 0 0 0 0 0 0 0 0 0.380026753981647 0 0.320268794379441 0.28706224608003 0 0.481585600677138 0.336796981585114 0 0.403618933103175 0 0 0 0.245952519153581 0 0 0 0 0 0.258204456216003 0.260518586463956 0.31570804968765 0 0 0.235736166777868 0.278950615062552 0 0.302733781715176 0 0 0 0
"postcentral_gyrus_right" 0 0.242018130127281 0.252441162672479 0 0 0 0 0 0 0 0 0 0 0 0 0.242173373170641 0.248828221424858 0 0 0 0 0.216315726757951 0.23724773534494 0 0.238118211270781 0.253426382429129 0.210549120607355 0 0 0 0 0 0 0.262071470804754 0.232132562695225 0.277201006050332 0.328168754916598 0 0 0.258337246202602 0.244641570661381 0.244872808817415 0.24336764383811 0.252509362958439 0.279300361643915 0.267871404643517 0.274100001421006 0.253061236996736 0 0.314435448201691 0.319160657583451 0 0.311987719574983 0 0 0.193377005274184 0.288314934567067 0.271830385011686 0.302932795169556 0.294447198522002 0.289633710351992 0.246012875866382 0.270718498609854 0.324774343895399 0 0 0.216339798948688 0.279973707585314
"posterior_cingulate_gyrus_right" 0 0.17073941474935 0 0 0 0 0 0 0.11795318129763 0 0 0 0 0 0 0.17146931852803 0 0 0 0 0.177713020258372 0.101190058317052 0.17972242418656 0 0 0 0.157814583215508 0.19421824965399 0 0 0 0 0 0 0 0.245216201439821 0.201156504062842 0 0 0.211288424156402 0 0 0.263246837579122 0.22084204303335 0 0.262118657846045 0 0.202297898481704 0 0.271971198524928 0.28229615340255 0 0.223740783555967 0.258204456216003 0.193377005274184 0 0.189040637996653 0.391030795899168 0.226525099761173 0.19950940127746 0.203829950299697 0.232814319886707 0 0.255481090620873 0 0 0 0.189275628186122
"precentral_gyrus_right" 0 0.229343405369579 0.248162646045449 0 0 0.240172295904858 0 0.196604089243819 0.187116945408386 0 0.231374297199357 0 0 0 0 0.193766350580445 0.259450235707487 0 0 0 0.273575290416661 0.144799852638238 0.198780518696315 0 0.228833788659216 0.256195323980477 0.197193511357347 0.283035173743423 0 0.234778769313244 0 0 0 0.261034389190738 0.216317887587557 0.251216403680402 0.334946815645481 0 0.248413340710034 0.220553719031596 0.240792800884114 0.212489431222609 0.195392989565237 0.21357274830639 0.298305601350603 0.245916125643469 0 0.238650972706521 0 0.29530586335617 0.37707865874193 0 0.324438788001499 0.260518586463956 0.288314934567067 0.189040637996653 0 0.239675597394942 0.284128410678295 0.309319555476715 0.291344018060579 0.23508274763282 0.228392155761598 0.269076993239461 0 0 0.210483637928299 0.293034413006863
"precuneus_right" 0 0.238568294057384 0 0 0 0 0 0 0.612992860833248 0 0 0 0 0 0 0 0 0 0 0 0 0.197235320912323 0.218660842558946 0.502920810817257 0 0 0.231879704160527 0.509810110135326 0 0 0 0 0 0 0.236400103555194 0.242096725643981 0.251066653314337 0.338995273635602 0 0.247772278432574 0.240813451146624 0.241086364052971 0.278106396645257 0.270577700072042 0 0.280622906006798 0 0.249217486921245 0 0.249771170833981 0 0 0 0.31570804968765 0.271830385011686 0.391030795899168 0.239675597394942 0 0 0.272528111861056 0.244676744827985 0.301974530865232 0.234373466363102 0.284300655451422 0 0 0.196357756886487 0.218233647314328
"rostral_anterior_cingulate_cortex_right" 0 0.235227070797423 0.25352423279298 0 0 0 0 0 0 0 0.279863705798428 0 0.287843860361286 0 0 0 0.278758838075217 0 0.321425057756334 0 0 0.225790911510394 0.259632481753977 0 0.302285169144143 0.245095333295073 0.23822942476153 0 0 0 0 0 0 0.290333333055884 0 0.253370887162206 0.28736604114303 0 0 0 0.274860227903365 0 0 0 0.323125253632984 0 0.405063877801464 0 0 0 0.292281859665603 0 0.301784825440142 0 0.302932795169556 0.226525099761173 0.284128410678295 0 0 0.305264218152001 0.2738556620574 0.274685363395721 0 0.27763689532948 0 0 0 0.303714496430661
"rostral_middle_frontal_gyrus_right" 0 0.246627375917564 0.243562384455939 0 0 0 0 0 0 0 0 0 0 0 0 0 0.242821186893855 0 0 0 0 0.180228053949038 0.198521162677044 0 0.245138279030712 0.224408332717239 0.207666808582574 0 0 0 0 0 0 0.258913975025556 0.258776649716022 0.275300975766102 0.295581967328123 0 0 0.264116101876786 0.260217897644879 0.241252567224306 0.246118304087237 0.246392688784508 0.304859832224022 0 0.320500003170161 0.265902367099916 0 0.217347527527329 0.267696737572693 0.355413561017399 0.299922746099416 0 0.294447198522002 0.19950940127746 0.309319555476715 0.272528111861056 0.305264218152001 0 0.283270759625691 0.268851096735887 0.213664298311097 0.258299982473892 0.457363542869316 0 0 0.282994908630262
"superior_frontal_gyrus_right" 0 0.185087718034121 0.217642404655195 0 0 0.219649808816985 0 0.211279785078605 0.23585029398319 0 0.224679702982599 0 0 0 0 0.201628959279502 0.240935958404938 0 0 0 0.189033882080035 0.153892987022344 0.184350551833448 0.281656088890358 0.208826650235669 0.219300330845312 0.165530124359904 0.206111399918712 0.22813538402497 0 0.539721278704567 0 0 0.232908998030547 0.246133549200707 0.227328769732431 0.285922162105782 0 0.250443365109153 0.223611698335198 0.249705373335664 0.225031979903139 0.215648209161339 0.219066985469718 0.25815496129122 0.243013457594425 0.314662114029103 0.250593642095731 0 0.281162757820171 0.267148507189093 0.279656886614909 0.279628300718946 0.235736166777868 0.289633710351992 0.203829950299697 0.291344018060579 0.244676744827985 0.2738556620574 0.283270759625691 0 0.264594687834788 0.264508540068748 0.27476630848882 0.471560961952159 0 0.234437695211602 0.26057363483748
"superior_parietal_gyrus_right" 0 0.243155394061075 0.246393718090854 0 0 0 0 0 0 0 0 0 0 0 0 0 0.242740147172912 0 0 0 0 0.175579694904745 0.23868049044496 0 0.216587641715764 0.251922868691023 0.226560759403905 0.540791066881725 0 0 0 0 0 0.268050437758945 0.276252269713058 0.266723773438543 0.280070185236868 0.33967472299323 0 0.28095767604815 0.305671498464752 0.251992234410913 0.246801171527155 0.27511614118311 0 0.262553452233252 0 0.265116561647753 0.29676762751253 0.258027367405637 0.293698859362882 0 0 0.278950615062552 0.246012875866382 0.232814319886707 0.23508274763282 0.301974530865232 0.274685363395721 0.268851096735887 0.264594687834788 0 0.248682531400873 0.311397316023474 0 0 0.229326800106129 0.243857803810953
"superior_temporal_gyrus_right" 0 0 0 0 0 0 0 0 0 0 0 0 0 0 0 0 0 0 0 0 0 0 0 0 0 0 0 0 0 0 0 0 0 0 0.385835237474029 0 0 0 0.309442504172665 0.313095361564088 0.261073639148301 0.300652729352523 0.202269636542169 0.232390522288154 0 0 0 0.359564245061085 0 0 0.294452261674438 0 0 0 0.270718498609854 0 0.228392155761598 0.234373466363102 0 0.213664298311097 0.264508540068748 0.248682531400873 0 0.312788565752018 0 0.309853919487474 0.407651911192399 0.297729074756444
"supramarginal_gyrus_right" 0 0.23035205182746 0.243119233118524 0 0 0 0 0 0 0 0 0 0 0 0 0 0.238625938311972 0 0 0 0.242075442153891 0.217627429932032 0.217135064315511 0 0.208032252161388 0.232524431265787 0.223060996352087 0 0 0 0 0 0 0 0.274299527372421 0.268056279436918 0.274621977741567 0.255501066863934 0 0.251494872089713 0.317164497396351 0.236438809735849 0.239242123002588 0.240430781841655 0 0.272967040313161 0 0.259279485968909 0 0.278506987468456 0.279301837245714 0 0 0.302733781715176 0.324774343895399 0.255481090620873 0.269076993239461 0.284300655451422 0.27763689532948 0.258299982473892 0.27476630848882 0.311397316023474 0.312788565752018 0 0 0 0.234531164871585 0.275008570823773
"frontal_pole_right" 0 0 0 0 0 0 0 0 0 0 0 0 0 0 0 0 0 0 0 0 0 0 0 0 0 0 0 0 0 0 0.5565781400945 0 0 0 0 0 0 0 0 0 0 0 0 0 0.51351223336751 0 0.478923471798642 0 0 0 0 0 0 0 0 0 0 0 0 0.457363542869316 0.471560961952159 0 0 0 0 0 0 0
"temporal_pole_right" 0 0 0 0 0 0 0 0 0 0 0 0 0 0 0 0 0 0 0 0 0 0 0 0 0 0 0 0 0 0 0 0 0 0 0 0 0 0 0.346649754011119 0.363952874276477 0 0.326678682106628 0 0 0.513057194993549 0 0 0.438696549608362 0.318755281629446 0 0 0 0 0 0 0 0 0 0 0 0 0 0.309853919487474 0 0 0 0 0.313001736840312
"transverse_temporal_gyrus_right" 0 0 0 0 0 0 0 0 0 0 0 0 0 0 0 0 0 0 0 0 0 0 0 0 0 0 0.185615295081746 0 0 0 0 0 0 0 0.345416950549453 0 0 0 0 0.204713822005313 0.218838342606852 0.250207093203571 0.176466964326723 0.200665149600719 0 0.236935955302952 0 0.356238655753232 0 0.213932335280076 0 0 0 0 0.216339798948688 0 0.210483637928299 0.196357756886487 0 0 0.234437695211602 0.229326800106129 0.407651911192399 0.234531164871585 0 0 0 0.269234614610825
"insula_right" 0 0.240064301643359 0.246981448820594 0 0 0 0 0 0 0 0 0 0.521139729671307 0 0 0 0.244674144887138 0 0 0 0 0.175032269053246 0.214103032103395 0 0.249316782979905 0.252000927627434 0.200296636439481 0.227648158424141 0 0 0 0 0 0.267800761547089 0.327495304090365 0.260016114607164 0.296347001788323 0 0.348787031800693 0.251069485998339 0.221799412815532 0.247986816495033 0.187620059076144 0.216511044446651 0.316591685142141 0 0.618309691197896 0.315084202176816 0.307501948495748 0.227440965255964 0.315592075589132 0.284896077134874 0.318248688303581 0 0.279973707585314 0.189275628186122 0.293034413006863 0.218233647314328 0.303714496430661 0.282994908630262 0.26057363483748 0.243857803810953 0.297729074756444 0.275008570823773 0 0.313001736840312 0.269234614610825 0
