# Supplementary material for: NODDI and Tensor-Based Microstructural Indices as Predictors of Functional Connectivity
Source: PLoS One. 2016 Apr 14;11(4):e0153404. doi: 10.1371/journal.pone.0153404 (PMC4831788; doi:10.1371/journal.pone.0153404)
Supplement: S1 Data — a) Functional connectivity matrices, both fMRI and EEG connectomes across all subjects, in the form of precision matrices and b) structural brain connectivity matrices across all subjects and microstructural indices. Columns and rows are named according to the corresponding brain region that represent. (ZIP) [file pone.0153404.s001.zip › DATA/DWI/41_NSTREAMS_68.txt]

"banks_superior_temporal_sulcus_left" "caudal_anterior_cingulate_cortex_left" "caudal_middle_frontal_gyrus_left" "cuneus_left" "entorhinal_cortex_left" "fusiform_gyrus_left" "inferior_parietal_gyrus_left" "inferior_temporal_gyrus_left" "cingulate_gyrus_isthmus_left" "lateral_occipital_cortex_left" "lateral_orbitofrontal_cortex_left" "lingual_gyrus_left" "medial_orbitofrontal_gyrus_left" "middle_temporal_gyrus_left" "parahippocampal_gyrus_left" "paracentral_gyrus_left" "inferior_frontal_gyrus_pars_opercularis_left" "inferior_frontal_gyrus_pars_orbitalis_left" "inferior_frontal_gyrus_pars_triangularis_left" "pericalcarine_cortex_left" "postcentral_gyrus_left" "posterior_cingulate_gyrus_left" "precentral_gyrus_left" "precuneus_left" "rostral_anterior_cingulate_cortex_left" "rostral_middle_frontal_gyrus_left" "superior_frontal_gyrus_left" "superior_parietal_gyrus_left" "superior_temporal_gyrus_left" "supramarginal_gyrus_left" "frontal_pole_left" "temporal_pole_left" "transverse_temporal_gyrus_left" "insula_left" "banks_superior_temporal_sulcus_right" "caudal_anterior_cingulate_cortex_right" "caudal_middle_frontal_gyrus_right" "cuneus_right" "entorhinal_cortex_right" "fusiform_gyrus_right" "inferior_parietal_gyrus_right" "inferior_temporal_gyrus_right" "cingulate_gyrus_isthmus_right" "lateral_occipital_cortex_right" "lateral_orbitofrontal_cortex_right" "lingual_gyrus_right" "medial_orbitofrontal_gyrus_right" "middle_temporal_gyrus_right" "parahippocampal_gyrus_right" "paracentral_gyrus_right" "inferior_frontal_gyrus_pars_opercularis_right" "inferior_frontal_gyrus_pars_orbitalis_right" "inferior_frontal_gyrus_pars_triangularis_right" "pericalcarine_cortex_right" "postcentral_gyrus_right" "posterior_cingulate_gyrus_right" "precentral_gyrus_right" "precuneus_right" "rostral_anterior_cingulate_cortex_right" "rostral_middle_frontal_gyrus_right" "superior_frontal_gyrus_right" "superior_parietal_gyrus_right" "superior_temporal_gyrus_right" "supramarginal_gyrus_right" "frontal_pole_right" "temporal_pole_right" "transverse_temporal_gyrus_right" "insula_right"
"banks_superior_temporal_sulcus_left" 0 0 0 0 0 0.00683371298405467 4.76550680786687 0.65631067961165 0.178217821782178 0.452471482889734 0 0 0 1.77904761904762 0 0.0169133192389006 0 0 0 0 0.0136518771331058 0 0.123691722169363 0.368780487804878 0 0 0.0138545274616526 0.288059701492537 2.3556531284303 0.992405063291139 0 0 10.5 0.652818991097923 0 0 0 0 0 0 0 0 0 0 0 0 0 0 0 0 0 0 0 0 0 0 0 0 0 0 0 0 0 0 0 0 0 0
"caudal_anterior_cingulate_cortex_left" 0 0 0.560777957860616 0 0 0 0 0 0.0056980056980057 0 0.00717703349282297 0 0.226059654631083 0 0 0.00476190476190476 0.130769230769231 0.198630136986301 0.235772357723577 0 0.0193704600484262 5.55763239875389 0.0140280561122244 0 0.966767371601209 0.7875 5.33943089430894 0 0 0.00814111261872456 0 0 0 0.0515297906602254 0 10.7741935483871 0.259325044404973 0 0 0 0 0 0.00628930817610063 0 0 0 0 0 0 0 0.100840336134454 0 0 0 0.00547945205479452 1.14360313315927 0.0512820512820513 0 0.048582995951417 0.00127632418634333 0.717534108135422 0.00160384923817161 0 0.00278940027894003 0 0 0 0.0257400257400257
"caudal_middle_frontal_gyrus_left" 0 0.560777957860616 0 0 0 0.00648298217179903 0.00238379022646007 0 0.331578947368421 0.0142045454545455 0.390361445783133 0 0.374760994263862 0.00142247510668563 0 0.00241254523522316 3.06135629709365 0.0485021398002853 0.04661487236404 0 0.973279352226721 1.22191780821918 5.56645344705046 0 0.881081081081081 3.95420607267297 1.93773664282709 0.0106132075471698 0.0015785319652723 0.443280977312391 0 0 0 1.61165048543689 0 3.30232558139535 3.14197530864198 0 0 0 0 0 0.0330123796423659 0 0.0168918918918919 0 0.00617283950617284 0.0158102766798419 0 0 2.86101694915254 0.00280112044817927 0.00921658986175115 0 0.168568920105356 5.21969696969697 3.1878612716763 0 0.231707317073171 0.101214574898785 10.4388609715243 0.0072463768115942 0.0011983223487118 0.0426287744227353 0 0 0 0.118043844856661
"cuneus_left" 0 0 0 0 0 0.00222469410456062 0.46909903201787 0 0.00470588235294118 5.69431500465983 0 0.23 0 0.00373482726423903 0 0 0 0 0 16.6 0 0 0.00559701492537313 0.17208413001912 0 0 0 7.14033798677443 0 0 0 0 0 0 0 0 0 0.475750577367206 0 0 0 0 0 0.0120845921450151 0 0.212698412698413 0 0 0 0 0 0 0 0.0408163265306122 0 0 0 0 0 0 0 0 0 0 0 0 0 0
"entorhinal_cortex_left" 0 0 0 0 0 0.3184421534937 0 0.0468292682926829 0 0 0 0 0.0963503649635036 0.00956937799043062 0.274932614555256 0 0 0 0 0 0 0 0 0 0 0 0 0 0.0860927152317881 0 0 5.04702194357367 0 0.00597907324364723 0 0 0 0 2.05693950177936 0 0 0.00256739409499358 0 0 0 0 0 0 0 0 0 0 0 0 0 0.00464037122969838 0.00195503421309873 0 0 0 0.000986679822397632 0 0 0 0 0 0 0.00242424242424242
"fusiform_gyrus_left" 0.00683371298405467 0 0.00648298217179903 0.00222469410456062 0.3184421534937 0 0.128313891834571 1.33249686323714 1.60537190082645 3.10891089108911 0 2.14523184601925 2.14194577352472 1.43494423791822 0.882978723404255 0 0.0105540897097625 0 0 0.002460024600246 0.00693000693000693 0.00852878464818763 0.102786377708978 0.129641283826306 0 0.0063148398737032 0.0177949709864603 0.0546218487394958 10.2305084745763 0.0812407680945347 0 1.57657657657658 2.47317073170732 3.16316639741519 0 0.00446428571428571 0 0 0.00235294117647059 0.00149700598802395 0 0 0.0641711229946524 0 0 0 0 0 0 0 0 0 0 0 0 0.006 0.0188442211055276 0 0 0 0.00231124807395994 0 0 0.00149925037481259 0 0 0 0
"inferior_parietal_gyrus_left" 4.76550680786687 0 0.00238379022646007 0.46909903201787 0 0.128313891834571 0 0.014720314033366 2.40934844192635 3.93980582524272 0 0.704473850031506 0 0.826044703595724 0.00433526011560694 0.0796758946657664 0.0139152435167615 0 0 0.596658711217184 0.768415474297827 0.0289435600578871 0.900437105390966 1.57501229709788 0.0028735632183908 0.00526118000751597 0.127434796962694 4.40119250425894 0.120896300156331 14.4905450500556 0 0 0.748417721518987 0.594530321046373 0 0.00149253731343284 0 0 0 0 0 0 0.00145032632342277 0 0 0 0 0 0 0.0172757475083056 0 0 0 0 0 0.00415512465373961 0.0108055009823183 0 0 0 0.00197368421052632 0 0 0.00112485939257593 0 0 0 0
"inferior_temporal_gyrus_left" 0.65631067961165 0 0 0 0.0468292682926829 1.33249686323714 0.014720314033366 0 0.0607142857142857 0.548642533936652 0 0.00154440154440154 0.241820768136558 10.6534541336353 0.0494505494505494 0.00504625735912532 0 0 0 0 0.00125391849529781 0 0.0305602716468591 0.0103388856978748 0 0 0.00803799780781878 0.0262645914396887 17.0903503380455 0.0172642762284197 0 0.0846153846153846 6.23045267489712 2.20431654676259 0 0 0 0 0 0 0 0 0.00551977920883165 0 0 0 0 0 0 0 0 0 0 0 0 0 0 0 0 0 0 0 0 0 0 0 0 0
"cingulate_gyrus_isthmus_left" 0.178217821782178 0.0056980056980057 0.331578947368421 0.00470588235294118 0 1.60537190082645 2.40934844192635 0.0607142857142857 0 1.94045534150613 0 0.301943198804185 0 0.0649122807017544 0.00429184549356223 2.62877442273535 0.509803921568627 0 0 0.00589970501474926 0.974200206398349 2.35344827586207 13.2112182296231 3.2304932735426 0.0379746835443038 0.168674698795181 1.4334438654666 2.07412587412587 0.02997002997003 7.275 0 0 0.705202312138728 1.30628272251309 0.032345013477089 0.123222748815166 0.0028328611898017 0 0 0 0.00268276324614353 0 1.08893709327549 0.00188323917137476 0 0 0 0.014014014014014 0 0.231686541737649 0 0 0 0 0.0549828178694158 0.346007604562738 0.402504472271914 0.0239410681399632 0.0102564102564103 0 0.102733270499529 0.00575539568345324 0.00285103349964362 0.176744186046512 0 0 0 0
"lateral_occipital_cortex_left" 0.452471482889734 0 0.0142045454545455 5.69431500465983 0 3.10891089108911 3.93980582524272 0.548642533936652 1.94045534150613 0 0 14.0774487471526 0 0.467561521252796 0.0269299820466786 0.102394715111478 0.0137299771167048 0 0 8.92198581560284 0.080395794681509 0.0251798561151079 0.806036892118502 2.38684061259217 0 0.00752823086574655 0.108010148604567 2.88739172281039 3.6701030927835 2.50785340314136 0 0 9.09255533199195 2.34702549575071 0 0 0 0.00521739130434783 0 0 0 0 0.0991884580703336 0 0 0 0 0.00121432908318154 0 0.0388663967611336 0.0015785319652723 0 0 0 0 0.00340715502555366 0.029445073612684 0 0 0 0.00866425992779783 0.00196270853778214 0 0.00530503978779841 0 0 0 0
"lateral_orbitofrontal_cortex_left" 0 0.00717703349282297 0.390361445783133 0 0 0 0 0 0 0 0 0 8.37786561264822 0 0 0 0.125435540069686 5.8695652173913 0.666071428571429 0 0 0 0.017220172201722 0 0.223149113660063 2.47576301615799 1.63559322033898 0 0 0 0.1175 0.00222469410456062 0 0.0672538030424339 0 0.00220507166482911 0.00671704450041982 0 0 0 0 0 0.00211416490486258 0 0 0 0.00503778337531486 0 0 0 0.0036231884057971 0 0 0 0 0 0.0049906425452277 0 0.0205714285714286 0.000911161731207289 0.0015343306482547 0 0 0 0 0 0 0
"lingual_gyrus_left" 0 0 0 0.23 0 2.14523184601925 0.704473850031506 0.00154440154440154 0.301943198804185 14.0774487471526 0 0 0 0.00152091254752852 0.062402496099844 0 0 0 0 1.61089494163424 0.00174825174825175 0 0 0.235658914728682 0 0 0.000874890638670166 0.250467289719626 0.00170068027210884 0 0 0 0.0115163147792706 0 0 0 0 0 0 0 0 0 0.00314465408805031 0 0 0 0 0 0 0 0 0 0 0 0 0 0 0 0 0 0 0 0 0 0 0 0 0
"medial_orbitofrontal_gyrus_left" 0 0.226059654631083 0.374760994263862 0 0.0963503649635036 2.14194577352472 0 0.241820768136558 0 0 8.37786561264822 0 0 0.0785413744740533 0.257978723404255 0 0.94204425711275 0.0970873786407767 0.571118349619978 0 0.00796812749003984 0 0.105115627189909 0 2.01842105263158 4.03548546081814 1.46683354192741 0 0.722610722610723 0.0120068610634648 3.30116472545757 0.00857142857142857 0 0.872380952380952 0 0.0649717514124294 0.0241935483870968 0 0 0 0 0 0 0 0.00498338870431894 0 0.0524193548387097 0 0 0 0.0110497237569061 0 0 0 0.00172562553925798 0.0123152709359606 0.0185185185185185 0 0.0236686390532544 0 0.0116279069767442 0 0 0.00174520069808028 0 0 0 0.0414593698175788
"middle_temporal_gyrus_left" 1.77904761904762 0 0.00142247510668563 0.00373482726423903 0.00956937799043062 1.43494423791822 0.826044703595724 10.6534541336353 0.0649122807017544 0.467561521252796 0 0.00152091254752852 0.0785413744740533 0 0.00359712230215827 0.00827129859387924 0.00305576776165011 0.00555041628122109 0 0.00203045685279188 0.0235294117647059 0.0018018018018018 0.106323447118075 0.116978989210676 0 0 0.0217627856365615 0.180154142581888 7.55555555555556 0.480996068152031 0 0.141509433962264 0.959677419354839 0.313475177304965 0 0 0 0 0 0 0 0 0 0 0 0 0 0 0 0 0 0 0 0 0 0 0 0 0 0 0 0 0 0 0 0 0 0
"parahippocampal_gyrus_left" 0 0 0 0 0.274932614555256 0.882978723404255 0.00433526011560694 0.0494505494505494 0.00429184549356223 0.0269299820466786 0 0.062402496099844 0.257978723404255 0.00359712230215827 0 0 0 0 0 0 0 0 0 0 0 0 0 0 0.221993833504625 0 0 0 0.00628930817610063 1.16304347826087 0 0 0 0 0 0 0 0 0 0 0 0 0 0 0 0 0 0 0 0 0 0 0 0 0 0 0 0 0 0 0 0 0 0
"paracentral_gyrus_left" 0.0169133192389006 0.00476190476190476 0.00241254523522316 0 0 0 0.0796758946657664 0.00504625735912532 2.62877442273535 0.102394715111478 0 0 0 0.00827129859387924 0 0 0 0 0 0 0.830443159922929 0.705440900562852 3.39834710743802 1.05405405405405 0 0 2.97798165137615 1.55570380253502 0.0336448598130841 1.56164383561644 0 0 0.187951807228916 0.0312124849939976 0 0.00407331975560081 0 0 0 0 0 0 0.241509433962264 0 0 0 0 0 0 0.274390243902439 0 0 0 0 0 0.00336134453781513 0 0 0 0 0.000912825193975354 0 0 0.0107642626480086 0 0 0 0
"inferior_frontal_gyrus_pars_opercularis_left" 0 0.130769230769231 3.06135629709365 0 0 0.0105540897097625 0.0139152435167615 0 0.509803921568627 0.0137299771167048 0.125435540069686 0 0.94204425711275 0.00305576776165011 0 0 0 0.142384105960265 0.522388059701492 0 1.00527240773286 0.0221169036334913 1.50381679389313 0 5.79471228615863 5.831589958159 1.50175438596491 0.026266416510319 0.00341880341880342 0.981887511916111 0 0 0 2.97320471596999 0 5.31302876480541 1.95428571428571 0 0 0 0 0.00191754554170662 0.0253968253968254 0 0.00919963201471941 0 0.0137142857142857 0.00171232876712329 0 0 2.39847715736041 0 0.0103761348897536 0 0.0211132437619962 0.037410071942446 0.133644133644134 0 0.386404293381038 0.0617349654071315 0.362287210824967 0 0 0.00583090379008746 0 0 0 0.0275482093663912
"inferior_frontal_gyrus_pars_orbitalis_left" 0 0.198630136986301 0.0485021398002853 0 0 0 0 0 0 0 5.8695652173913 0 0.0970873786407767 0.00555041628122109 0 0 0.142384105960265 0 6.49305555555556 0 0 0 0.0055452865064695 0 0.11566265060241 5.98099762470309 0.749512670565302 0 0.0106157112526539 0 0 0 0 0.00567375886524823 0 0.0606060606060606 0 0 0 0 0 0 0 0 0 0 0 0 0 0 0.00714285714285714 0 0 0 0 0.00428265524625268 0 0 0 0 0.00290838584585555 0 0 0 0 0 0 0
"inferior_frontal_gyrus_pars_triangularis_left" 0 0.235772357723577 0.04661487236404 0 0 0 0 0 0 0 0.666071428571429 0 0.571118349619978 0 0 0 0.522388059701492 6.49305555555556 0 0 0.00540540540540541 0.00661157024793388 0.0062402496099844 0 4.96910569105691 13.1242038216561 2.8943161634103 0 0 0 0 0 0 0.0331491712707182 0 0.103019538188277 0.00944510035419126 0 0 0 0 0 0 0 0 0 0 0 0 0 0.00263157894736842 0 0 0 0 0 0 0 0 0 0.00265134776844896 0 0 0 0 0 0 0
"pericalcarine_cortex_left" 0 0 0 16.6 0 0.002460024600246 0.596658711217184 0 0.00589970501474926 8.92198581560284 0 1.61089494163424 0 0.00203045685279188 0 0 0 0 0 0 0 0 0 0.414583333333333 0 0 0 0.756078431372549 0 0 0 0 0 0 0 0 0 0.0115273775216138 0 0 0 0 0 0 0 0.0514705882352941 0 0 0 0 0 0 0 1 0 0 0 0 0 0 0 0 0 0 0 0 0 0
"postcentral_gyrus_left" 0.0136518771331058 0.0193704600484262 0.973279352226721 0 0 0.00693000693000693 0.768415474297827 0.00125391849529781 0.974200206398349 0.080395794681509 0 0.00174825174825175 0.00796812749003984 0.0235294117647059 0 0.830443159922929 1.00527240773286 0 0.00540540540540541 0 0 0.110756123535676 8.55321782178218 0.442767295597484 0.0800842992623814 0.394950405770965 0.174013921113689 11.9422572178478 0.0650406504065041 6.95645756457565 0 0 0.0219244823386114 2.60532687651332 0 0.0869565217391304 0.0169348010160881 0 0 0 0 0.00148257968865827 0.0192307692307692 0 0 0 0 0 0 0.00753295668549906 0.00548446069469835 0 0 0 0.00593471810089021 0.601398601398601 0.267419962335217 0 0.0023121387283237 0 0.413554100885637 0.00107238605898123 0 0.0119850187265918 0 0 0 0.0014336917562724
"posterior_cingulate_gyrus_left" 0 5.55763239875389 1.22191780821918 0 0 0.00852878464818763 0.0289435600578871 0 2.35344827586207 0.0251798561151079 0 0 0 0.0018018018018018 0 0.705440900562852 0.0221169036334913 0 0.00661157024793388 0 0.110756123535676 0 20.1836183618362 0.940092165898618 0.0720720720720721 0.0233508464681845 10.7323402210476 1.12714285714286 0 1.27529411764706 0 0 0.00632911392405063 0.0217983651226158 0.0175953079178886 0.0255102040816327 0 0 0 0 0 0 1.49883990719258 0 0 0 0 0.00412796697626419 0 0.104129263913824 0.0033955857385399 0 0 0 0.0498220640569395 5.81451612903226 0.191176470588235 0.00378787878787879 0 0 0.232313575525813 0.00441176470588235 0 0.130120481927711 0 0 0 0
"precentral_gyrus_left" 0.123691722169363 0.0140280561122244 5.56645344705046 0.00559701492537313 0 0.102786377708978 0.900437105390966 0.0305602716468591 13.2112182296231 0.806036892118502 0.017220172201722 0 0.105115627189909 0.106323447118075 0 3.39834710743802 1.50381679389313 0.0055452865064695 0.0062402496099844 0 8.55321782178218 20.1836183618362 0 3.90805902383655 0.504906333630687 0.364853556485356 1.86439448875997 10.0471834376505 0.0485436893203883 20.2737393582187 0 0 0.0825780463242699 5.09567682494685 0.0412573673870334 0.0355472404115996 0.032520325203252 0 0 0 0.00280636108512629 0.00262984878369494 0.351985559566787 0 0 0 0.00147819660014782 0.0194410692588092 0 0.703403565640194 0.0221169036334913 0 0 0 0.0565789473684211 3.30946291560102 3.12067988668555 0.00230813618003462 0.0038572806171649 0.000848536274925753 2.22318526543879 0.00490918016691213 0 0.383543463835435 0 0 0 0
"precuneus_left" 0.368780487804878 0 0 0.17208413001912 0 0.129641283826306 1.57501229709788 0.0103388856978748 3.2304932735426 2.38684061259217 0 0.235658914728682 0 0.116978989210676 0 1.05405405405405 0 0 0 0.414583333333333 0.442767295597484 0.940092165898618 3.90805902383655 0 0 0.00169204737732657 0.633967789165447 20.2671867381765 0.344019728729963 2.63157894736842 0 0 0.769389865563599 0.180505415162455 0 0 0 0.0195903829029386 0 0 0 0 0 0.0095068330362448 0 0.00151515151515152 0 0 0 0.127483443708609 0 0 0 0.00203252032520325 0 0 0.00345025876940771 0.0269478617457528 0 0 0.001458257382428 0 0 0.00135043889264011 0 0 0 0
"rostral_anterior_cingulate_cortex_left" 0 0.966767371601209 0.881081081081081 0 0 0 0.0028735632183908 0 0.0379746835443038 0 0.223149113660063 0 2.01842105263158 0 0 0 5.79471228615863 0.11566265060241 4.96910569105691 0 0.0800842992623814 0.0720720720720721 0.504906333630687 0 0 3.65525246662797 2.56432329029173 0 0 0.0744186046511628 0.00677966101694915 0 0 0.0698924731182796 0 0.562189054726368 0.102040816326531 0 0 0 0 0 0.00453514739229025 0 0 0 0.0174927113702624 0 0 0 0.0701168614357262 0 0 0 0.00703399765533412 0.158102766798419 0.107468123861566 0 1.88648648648649 0.00236686390532544 0.0371075166508088 0 0 0.0261904761904762 0 0 0 0
"rostral_middle_frontal_gyrus_left" 0 0.7875 3.95420607267297 0 0 0.0063148398737032 0.00526118000751597 0 0.168674698795181 0.00752823086574655 2.47576301615799 0 4.03548546081814 0 0 0 5.831589958159 5.98099762470309 13.1242038216561 0 0.394950405770965 0.0233508464681845 0.364853556485356 0.00169204737732657 3.65525246662797 0 14.7732142857143 0.0111982082866741 0 0.353217472992015 0.0690537084398977 0 0.00125391849529781 0.661698956780924 0 3.18491921005386 0.418414322250639 0 0 0 0.00072992700729927 0 0.0116959064327485 0 0 0 0.0030690537084399 0 0 0 0.358672376873662 0 0.00216099405726634 0 0.0197926484448633 0.0687323943661972 0.169835234474018 0 0.0695546064673581 0.0148698884758364 0.42183328389202 0 0 0.00474158368895211 0 0 0 0.016597510373444
"superior_frontal_gyrus_left" 0.0138545274616526 5.33943089430894 1.93773664282709 0 0 0.0177949709864603 0.127434796962694 0.00803799780781878 1.4334438654666 0.108010148604567 1.63559322033898 0.000874890638670166 1.46683354192741 0.0217627856365615 0 2.97798165137615 1.50175438596491 0.749512670565302 2.8943161634103 0 0.174013921113689 10.7323402210476 1.86439448875997 0.633967789165447 2.56432329029173 14.7732142857143 0 3.4716114210699 0.00152788388082506 0.3115738886664 0.456521739130435 0 0.0152827305145186 2.08567828643427 0.00503018108651911 2.63462481608632 2.00086095566078 0 0 0 0.00193050193050193 0.00401445202729827 0.322425409047161 0 0.019723865877712 0 0.0103314679294016 0.00688073394495413 0 0.0716878402903811 0.565295169946333 0.000968523002421308 0 0 0.152610441767068 5.18338777414839 1.84716636197441 0.0332963374028857 0.18435475834579 0.0324616771866546 2.88258892752073 0.0199534419687396 0.000662251655629139 0.128381106176827 0 0 0 0.0930232558139535
"superior_parietal_gyrus_left" 0.288059701492537 0 0.0106132075471698 7.14033798677443 0 0.0546218487394958 4.40119250425894 0.0262645914396887 2.07412587412587 2.88739172281039 0 0.250467289719626 0 0.180154142581888 0 1.55570380253502 0.026266416510319 0 0 0.756078431372549 11.9422572178478 1.12714285714286 10.0471834376505 20.2671867381765 0 0.0111982082866741 3.4716114210699 0 0.0629839958699019 8.20374449339207 0 0 0.146645865834633 1.16 0 0.00147275405007364 0 0.0208623087621697 0 0 0 0 0 0 0 0.0036697247706422 0 0 0 0.281024294156271 0 0 0 0 0 0.012311901504788 0.0408958130477118 0 0 0 0.0150425114453891 0.000859845227858985 0 0.00111358574610245 0 0 0 0
"superior_temporal_gyrus_left" 2.3556531284303 0 0.0015785319652723 0 0.0860927152317881 10.2305084745763 0.120896300156331 17.0903503380455 0.02997002997003 3.6701030927835 0 0.00170068027210884 0.722610722610723 7.55555555555556 0.221993833504625 0.0336448598130841 0.00341880341880342 0.0106157112526539 0 0 0.0650406504065041 0 0.0485436893203883 0.344019728729963 0 0 0.00152788388082506 0.0629839958699019 0 0.493150684931507 0 0.42128121606949 6.71512309495897 2.33516915814319 0 0 0 0 0 0 0 0 0 0 0 0 0 0 0 0 0 0 0 0 0 0 0 0 0 0 0 0 0 0 0 0 0 0
"supramarginal_gyrus_left" 0.992405063291139 0.00814111261872456 0.443280977312391 0 0 0.0812407680945347 14.4905450500556 0.0172642762284197 7.275 2.50785340314136 0 0 0.0120068610634648 0.480996068152031 0 1.56164383561644 0.981887511916111 0 0 0 6.95645756457565 1.27529411764706 20.2737393582187 2.63157894736842 0.0744186046511628 0.353217472992015 0.3115738886664 8.20374449339207 0.493150684931507 0 0 0 0.19672131147541 7.43826086956522 0 0.0618811881188119 0 0 0.0026246719160105 0 0.00213106020245072 0.00158730158730159 0.101534828807556 0 0 0 0 0.00433212996389892 0 0.197327852004111 0.00597014925373134 0 0 0 0.0079428117553614 0.596491228070175 0.273936170212766 0 0 0 0.37719298245614 0.00112612612612613 0 0.0240770465489567 0 0 0 0
"frontal_pole_left" 0 0 0 0 0 0 0 0 0 0 0.1175 0 3.30116472545757 0 0 0 0 0 0 0 0 0 0 0 0.00677966101694915 0.0690537084398977 0.456521739130435 0 0 0 0 0 0 0 0 0 0 0 0 0 0 0 0 0 0 0 0 0 0 0 0 0 0 0 0 0 0 0 0 0 0.0144107050952136 0 0 0 0.0256410256410256 0 0 0
"temporal_pole_left" 0 0 0 0 5.04702194357367 1.57657657657658 0 0.0846153846153846 0 0 0.00222469410456062 0 0.00857142857142857 0.141509433962264 0 0 0 0 0 0 0 0 0 0 0 0 0 0 0.42128121606949 0 0 0 0 0 0 0 0 0 0 0 0 0 0 0 0 0 0 0 0 0 0 0 0 0 0 0 0 0 0 0 0 0 0 0 0 0 0 0
"transverse_temporal_gyrus_left" 10.5 0 0 0 0 2.47317073170732 0.748417721518987 6.23045267489712 0.705202312138728 9.09255533199195 0 0.0115163147792706 0 0.959677419354839 0.00628930817610063 0.187951807228916 0 0 0 0 0.0219244823386114 0.00632911392405063 0.0825780463242699 0.769389865563599 0 0.00125391849529781 0.0152827305145186 0.146645865834633 6.71512309495897 0.19672131147541 0 0 0 0.50974025974026 0 0 0 0 0 0 0 0 0.0575079872204473 0 0 0 0 0 0 0.0182232346241458 0 0 0 0 0 0.0158730158730159 0.00412371134020619 0 0 0 0.00303951367781155 0 0 0 0 0 0 0
"insula_left" 0.652818991097923 0.0515297906602254 1.61165048543689 0 0.00597907324364723 3.16316639741519 0.594530321046373 2.20431654676259 1.30628272251309 2.34702549575071 0.0672538030424339 0 0.872380952380952 0.313475177304965 1.16304347826087 0.0312124849939976 2.97320471596999 0.00567375886524823 0.0331491712707182 0 2.60532687651332 0.0217983651226158 5.09567682494685 0.180505415162455 0.0698924731182796 0.661698956780924 2.08567828643427 1.16 2.33516915814319 7.43826086956522 0 0 0.50974025974026 0 0 0.0549132947976879 0.0758196721311475 0 0 0 0 0 0.0547195622435021 0 0.00168350168350168 0 0 0.00157604412923562 0 0.0186697782963827 0.0247469066366704 0 0 0 0.00699912510936133 0.113065326633166 0.148414985590778 0.00147492625368732 0.0121212121212121 0 0.0618729096989967 0.00240963855421687 0 0.0265486725663717 0 0 0 0.00672268907563025
"banks_superior_temporal_sulcus_right" 0 0 0 0 0 0 0 0 0.032345013477089 0 0 0 0 0 0 0 0 0 0 0 0 0.0175953079178886 0.0412573673870334 0 0 0 0.00503018108651911 0 0 0 0 0 0 0 0 0 0.0102915951972556 0 0 0 2.78362573099415 0.0932090545938748 3.07100591715976 0.00638977635782748 0 0 0 2.26255707762557 0 0.974137931034483 0.0403225806451613 0 0 0 0.378666666666667 0.0843672456575682 0.844221105527638 0.452751817237799 0 0.00126023944549464 0.121060530265133 3.27545382794002 0.4796875 11.0909090909091 0 0 0 2.43161856963614
"caudal_anterior_cingulate_cortex_right" 0 10.7741935483871 3.30232558139535 0 0 0.00446428571428571 0.00149253731343284 0 0.123222748815166 0 0.00220507166482911 0 0.0649717514124294 0 0 0.00407331975560081 5.31302876480541 0.0606060606060606 0.103019538188277 0 0.0869565217391304 0.0255102040816327 0.0355472404115996 0 0.562189054726368 3.18491921005386 2.63462481608632 0.00147275405007364 0 0.0618811881188119 0 0 0 0.0549132947976879 0 0 24.981072555205 0 0 0 0.00281888653981677 0.00249376558603491 0 0 0.0118203309692671 0 0.0189274447949527 0.0129449838187702 0 0.00388349514563107 11.5356489945155 0.0372340425531915 0.69811320754717 0 0.0823970037453183 8.31718061674009 0.550669216061185 0 2.0251572327044 1.38705738705739 10.2985365853659 0 0 0 0 0 0 0.259433962264151
"caudal_middle_frontal_gyrus_right" 0 0.259325044404973 3.14197530864198 0 0 0 0 0 0.0028328611898017 0 0.00671704450041982 0 0.0241935483870968 0 0 0 1.95428571428571 0 0.00944510035419126 0 0.0169348010160881 0 0.032520325203252 0 0.102040816326531 0.418414322250639 2.00086095566078 0 0 0 0 0 0 0.0758196721311475 0.0102915951972556 24.981072555205 0 0 0 0.00186219739292365 0.00469759248385203 0.0920810313075506 0.0445765230312036 0 0.0106194690265487 0 0.0065359477124183 0.237819983484723 0 0.0100125156445557 3.11191335740072 0.0121212121212121 0.540540540540541 0 0.702304147465438 0.0785907859078591 5.47368421052632 0.00154083204930663 1.12956810631229 5.93860561914672 2.79348757497858 0.066167290886392 0.00495356037151703 4.02985074626866 0 0 0 0.229681978798587
"cuneus_right" 0 0 0 0.475750577367206 0 0 0 0 0 0.00521739130434783 0 0 0 0 0 0 0 0 0 0.0115273775216138 0 0 0 0.0195903829029386 0 0 0 0.0208623087621697 0 0 0 0 0 0 0 0 0 0 0 0 0 0 0 11.5551401869159 0 0.214992927864215 0 0 0 0 0 0 0 8.45822102425876 0 0 0 0.184643510054845 0 0 0 2.74248927038627 0 0 0 0 0 0
"entorhinal_cortex_right" 0 0 0 0 2.05693950177936 0.00235294117647059 0 0 0 0 0 0 0 0 0 0 0 0 0 0 0 0 0 0 0 0 0 0 0 0.0026246719160105 0 0 0 0 0 0 0 0 0 0.983870967741935 0 0.0158730158730159 0 0.00211864406779661 0 0 0 0 0.172185430463576 0 0 0 0 0 0 0 0 0 0 0 0 0 0.0186770428015564 0 0 4.79734219269103 0 0.214463840399002
"fusiform_gyrus_right" 0 0 0 0 0 0.00149700598802395 0 0 0 0 0 0 0 0 0 0 0 0 0 0 0 0 0 0 0 0 0 0 0 0 0 0 0 0 0 0 0.00186219739292365 0 0.983870967741935 0 0.0441097364174287 5.24476650563607 0.0844390832328106 1.70629370629371 0.0031104199066874 3.06654170571696 0 0.156547183613753 1.03553299492386 0.00209424083769634 0 0 0 0 0.0064464141821112 0.00223713646532438 0 0.0275103163686382 0 0 0.00160642570281125 0.00568828213879408 2.53980801806889 0.00325732899022801 0 3.3138500635324 0 2.55124223602484
"inferior_parietal_gyrus_right" 0 0 0 0 0 0 0 0 0.00268276324614353 0 0 0 0 0 0 0 0 0 0 0 0 0 0.00280636108512629 0 0 0.00072992700729927 0.00193050193050193 0 0 0.00213106020245072 0 0 0 0 2.78362573099415 0.00281888653981677 0.00469759248385203 0 0 0.0441097364174287 0 0.432923570283271 0.576131687242798 4.07770762506071 0 0.254716981132075 0 2.80861723446894 0 1.35984848484848 0.00371287128712871 0 0 0.0382352941176471 0.373262032085562 0.0814182534471438 0.678959810874704 1.25972155544887 0 0 0.0769477396601475 4.62756598240469 0.00833333333333333 8.82714054927302 0 0 0 0.768909754825248
"inferior_temporal_gyrus_right" 0 0 0 0 0.00256739409499358 0 0 0 0 0 0 0 0 0 0 0 0.00191754554170662 0 0 0 0.00148257968865827 0 0.00262984878369494 0 0 0 0.00401445202729827 0 0 0.00158730158730159 0 0 0 0 0.0932090545938748 0.00249376558603491 0.0920810313075506 0 0.0158730158730159 5.24476650563607 0.432923570283271 0 0.98692033293698 2.58945908460472 0.00154083204930663 1.36051899907322 0 3.22117476432197 0.5675 0.364012409513961 0.028028028028028 0 0 0.0053835800807537 0.193136472466081 0.0816777041942605 0.260347129506008 0.854024556616644 0 0.00669856459330144 0.061550759392486 0.117514124293785 13.6444195176669 0.566129032258065 0 1.20150187734668 0 15.2261538461538
"cingulate_gyrus_isthmus_right" 0 0.00628930817610063 0.0330123796423659 0 0 0.0641711229946524 0.00145032632342277 0.00551977920883165 1.08893709327549 0.0991884580703336 0.00211416490486258 0.00314465408805031 0 0 0 0.241509433962264 0.0253968253968254 0 0 0 0.0192307692307692 1.49883990719258 0.351985559566787 0 0.00453514739229025 0.0116959064327485 0.322425409047161 0 0 0.101534828807556 0 0 0.0575079872204473 0.0547195622435021 3.07100591715976 0 0.0445765230312036 0 0 0.0844390832328106 0.576131687242798 0.98692033293698 0 0.0641399416909621 0 0.285285285285285 0 1.34575569358178 0.0310077519379845 11.5162454873646 0.129692832764505 0 0.00351493848857645 0 1.92857142857143 0.961460446247465 4.4331797235023 2.14814814814815 0 0.00715563506261181 1.34992819530876 0.841562269712601 0.233576642335766 8.01451027811366 0 0 0 0.232243517474634
"lateral_occipital_cortex_right" 0 0 0 0.0120845921450151 0 0 0 0 0.00188323917137476 0 0 0 0 0 0 0 0 0 0 0 0 0 0 0.0095068330362448 0 0 0 0 0 0 0 0 0 0 0.00638977635782748 0 0 11.5551401869159 0.00211864406779661 1.70629370629371 4.07770762506071 2.58945908460472 0.0641399416909621 0 0 10.2194159431728 0 0.760689215060625 0 0.251082251082251 0 0 0 4.01933404940924 0.0124913254684247 0.00731261425959781 0.0747330960854092 7.68319226118501 0 0 0.00446096654275093 3.40551583248212 0 0.127450980392157 0 0 0 0.0120967741935484
"lateral_orbitofrontal_cortex_right" 0 0 0.0168918918918919 0 0 0 0 0 0 0 0 0 0.00498338870431894 0 0 0 0.00919963201471941 0 0 0 0 0 0 0 0 0 0.019723865877712 0 0 0 0 0 0 0.00168350168350168 0 0.0118203309692671 0.0106194690265487 0 0 0.0031104199066874 0 0.00154083204930663 0 0 0 0 2.88849557522124 0 0 0 0.763183125599233 0.818807339449541 0.267056530214425 0 0.00616808018504241 0 0.0752269779507134 0 0.181818181818182 5.32333645735708 0.341712490180676 0 0.00328407224958949 0.00155763239875389 0.0948616600790514 0.166073546856465 0 0.891369047619048
"lingual_gyrus_right" 0 0 0 0.212698412698413 0 0 0 0 0 0 0 0 0 0 0 0 0 0 0 0.0514705882352941 0 0 0 0.00151515151515152 0 0 0 0.0036697247706422 0 0 0 0 0 0 0 0 0 0.214992927864215 0 3.06654170571696 0.254716981132075 1.36051899907322 0.285285285285285 10.2194159431728 0 0 0 0.23421926910299 0.0864 0.00757575757575758 0 0 0 7.89788732394366 0 0 0 0.316034082106894 0 0 0 0.00501567398119122 0 0.028169014084507 0 0 0 0.0106666666666667
"medial_orbitofrontal_gyrus_right" 0 0 0.00617283950617284 0 0 0 0 0 0 0 0.00503778337531486 0 0.0524193548387097 0 0 0 0.0137142857142857 0 0 0 0 0 0.00147819660014782 0 0.0174927113702624 0.0030690537084399 0.0103314679294016 0 0 0 0 0 0 0 0 0.0189274447949527 0.0065359477124183 0 0 0 0 0 0 0 2.88849557522124 0 0 0.00165152766308836 0 0 0.194945848375451 0.00303030303030303 0.0540540540540541 0 0.00368663594470046 0 0.0225563909774436 0 1.49501661129568 0.840790842872008 0.444730077120823 0.00124843945068664 0 0 4.71297989031079 0 0 0.0547703180212014
"middle_temporal_gyrus_right" 0 0 0.0158102766798419 0 0 0 0 0 0.014014014014014 0.00121432908318154 0 0 0 0 0 0 0.00171232876712329 0 0 0 0 0.00412796697626419 0.0194410692588092 0 0 0 0.00688073394495413 0 0 0.00433212996389892 0 0 0 0.00157604412923562 2.26255707762557 0.0129449838187702 0.237819983484723 0 0 0.156547183613753 2.80861723446894 3.22117476432197 1.34575569358178 0.760689215060625 0 0.23421926910299 0.00165152766308836 0 0.00216216216216216 0.510989010989011 0.096085409252669 0 0 0.00230414746543779 0.393323657474601 0.176527643064985 0.471965495995071 0.364550597108737 0 0.0126410835214447 0.137799771602588 0.45065963060686 9.91823899371069 1.3025641025641 0 0.0281385281385281 0.00239234449760766 7.31929824561403
"parahippocampal_gyrus_right" 0 0 0 0 0 0 0 0 0 0 0 0 0 0 0 0 0 0 0 0 0 0 0 0 0 0 0 0 0 0 0 0 0 0 0 0 0 0 0.172185430463576 1.03553299492386 0 0.5675 0.0310077519379845 0 0 0.0864 0 0.00216216216216216 0 0 0.0036697247706422 0 0 0 0 0 0 0 0 0 0 0 0.00601956358164033 0 0 0.0231884057971014 0 0.295508274231678
"paracentral_gyrus_right" 0 0 0 0 0 0 0.0172757475083056 0 0.231686541737649 0.0388663967611336 0 0 0 0 0 0.274390243902439 0 0 0 0 0.00753295668549906 0.104129263913824 0.703403565640194 0.127483443708609 0 0 0.0716878402903811 0.281024294156271 0 0.197327852004111 0 0 0.0182232346241458 0.0186697782963827 0.974137931034483 0.00388349514563107 0.0100125156445557 0 0 0.00209424083769634 1.35984848484848 0.364012409513961 11.5162454873646 0.251082251082251 0 0.00757575757575758 0 0.510989010989011 0 0 0.0112359550561798 0 0 0.0043859649122807 4.75569358178054 3.41518578352181 5.30800990916598 6.00678541136556 0 0 1.65056433408578 9.2434254888739 0.00401069518716578 2.87722980062959 0 0 0 0.035538005923001
"inferior_frontal_gyrus_pars_opercularis_right" 0 0.100840336134454 2.86101694915254 0 0 0 0 0 0 0.0015785319652723 0.0036231884057971 0 0.0110497237569061 0 0 0 2.39847715736041 0.00714285714285714 0.00263157894736842 0 0.00548446069469835 0.0033955857385399 0.0221169036334913 0 0.0701168614357262 0.358672376873662 0.565295169946333 0 0 0.00597014925373134 0 0 0 0.0247469066366704 0.0403225806451613 11.5356489945155 3.11191335740072 0 0 0 0.00371287128712871 0.028028028028028 0.129692832764505 0 0.763183125599233 0 0.194945848375451 0.096085409252669 0.0036697247706422 0.0112359550561798 0 0.279232111692845 3.00137551581843 0 1.01202404809619 0.0645161290322581 8.84151246983105 0.00330305532617671 3.73592233009709 5.86920980926431 6.00356030262572 1.02706270627063 0.00523560209424084 9.52081218274112 0.00434782608695652 0 0 5.05071770334928
"inferior_frontal_gyrus_pars_orbitalis_right" 0 0 0.00280112044817927 0 0 0 0 0 0 0 0 0 0 0 0 0 0 0 0 0 0 0 0 0 0 0 0.000968523002421308 0 0 0 0 0 0 0 0 0.0372340425531915 0.0121212121212121 0 0 0 0 0 0 0 0.818807339449541 0 0.00303030303030303 0 0 0 0.279232111692845 0 5.5 0 0 0 0.00373134328358209 0 0.0174418604651163 10.5420673076923 0.758188824662813 0 0.00294767870302137 0 0.0069204152249135 0 0 0.0251716247139588
"inferior_frontal_gyrus_pars_triangularis_right" 0 0 0.00921658986175115 0 0 0 0 0 0 0 0 0 0 0 0 0 0.0103761348897536 0 0 0 0 0 0 0 0 0.00216099405726634 0 0 0 0 0 0 0 0 0 0.69811320754717 0.540540540540541 0 0 0 0 0 0.00351493848857645 0 0.267056530214425 0 0.0540540540540541 0 0 0 3.00137551581843 5.5 0 0 0.0101936799184506 0 0.0130505709624796 0 0.51004016064257 17.6765676567657 7.62959641255605 0 0.0264725347452019 0.00413223140495868 0.0451467268623025 0 0 0.418287937743191
"pericalcarine_cortex_right" 0 0 0 0.0408163265306122 0 0 0 0 0 0 0 0 0 0 0 0 0 0 0 1 0 0 0 0.00203252032520325 0 0 0 0 0 0 0 0 0 0 0 0 0 8.45822102425876 0 0 0.0382352941176471 0.0053835800807537 0 4.01933404940924 0 7.89788732394366 0 0.00230414746543779 0 0.0043859649122807 0 0 0 0 0 0 0 0.0942408376963351 0 0 0 0.011119936457506 0 0 0 0 0 0
"postcentral_gyrus_right" 0 0.00547945205479452 0.168568920105356 0 0 0 0 0 0.0549828178694158 0 0 0 0.00172562553925798 0 0 0 0.0211132437619962 0 0 0 0.00593471810089021 0.0498220640569395 0.0565789473684211 0 0.00703399765533412 0.0197926484448633 0.152610441767068 0 0 0.0079428117553614 0 0 0 0.00699912510936133 0.378666666666667 0.0823970037453183 0.702304147465438 0 0 0.0064464141821112 0.373262032085562 0.193136472466081 1.92857142857143 0.0124913254684247 0.00616808018504241 0 0.00368663594470046 0.393323657474601 0 4.75569358178054 1.01202404809619 0 0.0101936799184506 0 0 0.240883977900552 9.374749498998 1.90170648464164 0.0156046814044213 0.0287218764959311 0.35905637744902 5.08875070661391 0.0549943883277217 5.99031476997579 0 0 0.0169014084507042 1.1562740569669
"posterior_cingulate_gyrus_right" 0 1.14360313315927 5.21969696969697 0 0.00464037122969838 0.006 0.00415512465373961 0 0.346007604562738 0.00340715502555366 0 0 0.0123152709359606 0 0 0.00336134453781513 0.037410071942446 0.00428265524625268 0 0 0.601398601398601 5.81451612903226 3.30946291560102 0 0.158102766798419 0.0687323943661972 5.18338777414839 0.012311901504788 0 0.596491228070175 0 0 0.0158730158730159 0.113065326633166 0.0843672456575682 8.31718061674009 0.0785907859078591 0 0 0.00223713646532438 0.0814182534471438 0.0816777041942605 0.961460446247465 0.00731261425959781 0 0 0 0.176527643064985 0 3.41518578352181 0.0645161290322581 0 0 0 0.240883977900552 0 5.74782608695652 1.02862254025045 0.00947867298578199 0.00574052812858783 16.974930362117 1.18002812939522 0.0139372822299652 0.329596412556054 0 0 0 0.334033613445378
"precentral_gyrus_right" 0 0.0512820512820513 3.1878612716763 0 0.00195503421309873 0.0188442211055276 0.0108055009823183 0 0.402504472271914 0.029445073612684 0.0049906425452277 0 0.0185185185185185 0 0 0 0.133644133644134 0 0 0 0.267419962335217 0.191176470588235 3.12067988668555 0.00345025876940771 0.107468123861566 0.169835234474018 1.84716636197441 0.0408958130477118 0 0.273936170212766 0 0 0.00412371134020619 0.148414985590778 0.844221105527638 0.550669216061185 5.47368421052632 0 0 0 0.678959810874704 0.260347129506008 4.4331797235023 0.0747330960854092 0.0752269779507134 0 0.0225563909774436 0.471965495995071 0 5.30800990916598 8.84151246983105 0.00373134328358209 0.0130505709624796 0 9.374749498998 5.74782608695652 0 0.44327485380117 0.0848126232741617 0.538988860325621 5.32265112891479 5.31578947368421 0.194375925012334 20.2452830188679 0 0 0.240837696335079 0.823834196891192
"precuneus_right" 0 0 0 0 0 0 0 0 0.0239410681399632 0 0 0 0 0 0 0 0 0 0 0 0 0.00378787878787879 0.00230813618003462 0.0269478617457528 0 0 0.0332963374028857 0 0 0 0 0 0 0.00147492625368732 0.452751817237799 0 0.00154083204930663 0.184643510054845 0 0.0275103163686382 1.25972155544887 0.854024556616644 2.14814814814815 7.68319226118501 0 0.316034082106894 0 0.364550597108737 0 6.00678541136556 0.00330305532617671 0 0 0.0942408376963351 1.90170648464164 1.02862254025045 0.44327485380117 0 0 0.000868809730668983 0.781871775976419 20.9767911200807 0.00401002506265664 2.31818181818182 0 0 0 0.0727513227513227
"rostral_anterior_cingulate_cortex_right" 0 0.048582995951417 0.231707317073171 0 0 0 0 0 0.0102564102564103 0 0.0205714285714286 0 0.0236686390532544 0 0 0 0.386404293381038 0 0 0 0.0023121387283237 0 0.0038572806171649 0 1.88648648648649 0.0695546064673581 0.18435475834579 0 0 0 0 0 0 0.0121212121212121 0 2.0251572327044 1.12956810631229 0 0 0 0 0 0 0 0.181818181818182 0 1.49501661129568 0 0 0 3.73592233009709 0.0174418604651163 0.51004016064257 0 0.0156046814044213 0.00947867298578199 0.0848126232741617 0 0 0.240348692403487 2.37165510406343 0 0 0 0 0 0 0.142156862745098
"rostral_middle_frontal_gyrus_right" 0 0.00127632418634333 0.101214574898785 0 0 0 0 0 0 0 0.000911161731207289 0 0 0 0 0 0.0617349654071315 0 0 0 0 0 0.000848536274925753 0 0.00236686390532544 0.0148698884758364 0.0324616771866546 0 0 0 0 0 0 0 0.00126023944549464 1.38705738705739 5.93860561914672 0 0 0 0 0.00669856459330144 0.00715563506261181 0 5.32333645735708 0 0.840790842872008 0.0126410835214447 0 0 5.86920980926431 10.5420673076923 17.6765676567657 0 0.0287218764959311 0.00574052812858783 0.538988860325621 0.000868809730668983 0.240348692403487 0 12.9400838825644 0.0253261703760553 0.000763650248186331 0.0452793834296724 0.0451321727917473 0 0 0.613295880149813
"superior_frontal_gyrus_right" 0 0.717534108135422 10.4388609715243 0 0.000986679822397632 0.00231124807395994 0.00197368421052632 0 0.102733270499529 0.00866425992779783 0.0015343306482547 0 0.0116279069767442 0 0 0.000912825193975354 0.362287210824967 0.00290838584585555 0.00265134776844896 0 0.413554100885637 0.232313575525813 2.22318526543879 0.001458257382428 0.0371075166508088 0.42183328389202 2.88258892752073 0.0150425114453891 0 0.37719298245614 0.0144107050952136 0 0.00303951367781155 0.0618729096989967 0.121060530265133 10.2985365853659 2.79348757497858 0 0 0.00160642570281125 0.0769477396601475 0.061550759392486 1.34992819530876 0.00446096654275093 0.341712490180676 0 0.444730077120823 0.137799771602588 0 1.65056433408578 6.00356030262572 0.758188824662813 7.62959641255605 0 0.35905637744902 16.974930362117 5.32265112891479 0.781871775976419 2.37165510406343 12.9400838825644 0 0.151756129887343 0.0158363576377433 0.470257234726688 1.13397860417728 0 0 0.924646781789639
"superior_parietal_gyrus_right" 0 0.00160384923817161 0.0072463768115942 0 0 0 0 0 0.00575539568345324 0.00196270853778214 0 0 0 0 0 0 0 0 0 0 0.00107238605898123 0.00441176470588235 0.00490918016691213 0 0 0 0.0199534419687396 0.000859845227858985 0 0.00112612612612613 0 0 0 0.00240963855421687 3.27545382794002 0 0.066167290886392 2.74248927038627 0 0.00568828213879408 4.62756598240469 0.117514124293785 0.841562269712601 3.40551583248212 0 0.00501567398119122 0.00124843945068664 0.45065963060686 0 9.2434254888739 1.02706270627063 0 0 0.011119936457506 5.08875070661391 1.18002812939522 5.31578947368421 20.9767911200807 0 0.0253261703760553 0.151756129887343 0 0.0182688125271857 5.10136674259681 0 0 0 0.153083700440529
"superior_temporal_gyrus_right" 0 0 0.0011983223487118 0 0 0 0 0 0.00285103349964362 0 0 0 0 0 0 0 0 0 0 0 0 0 0 0 0 0 0.000662251655629139 0 0 0 0 0 0 0 0.4796875 0 0.00495356037151703 0 0.0186770428015564 2.53980801806889 0.00833333333333333 13.6444195176669 0.233576642335766 0 0.00328407224958949 0 0 9.91823899371069 0.00601956358164033 0.00401069518716578 0.00523560209424084 0.00294767870302137 0.0264725347452019 0 0.0549943883277217 0.0139372822299652 0.194375925012334 0.00401002506265664 0 0.000763650248186331 0.0158363576377433 0.0182688125271857 0 0.365178066704353 0 0.221385542168675 1.96774193548387 6.43849097867687
"supramarginal_gyrus_right" 0 0.00278940027894003 0.0426287744227353 0 0 0.00149925037481259 0.00112485939257593 0 0.176744186046512 0.00530503978779841 0 0 0.00174520069808028 0 0 0.0107642626480086 0.00583090379008746 0 0 0 0.0119850187265918 0.130120481927711 0.383543463835435 0.00135043889264011 0.0261904761904762 0.00474158368895211 0.128381106176827 0.00111358574610245 0 0.0240770465489567 0 0 0 0.0265486725663717 11.0909090909091 0 4.02985074626866 0 0 0.00325732899022801 8.82714054927302 0.566129032258065 8.01451027811366 0.127450980392157 0.00155763239875389 0.028169014084507 0 1.3025641025641 0 2.87722980062959 9.52081218274112 0 0.00413223140495868 0 5.99031476997579 0.329596412556054 20.2452830188679 2.31818181818182 0 0.0452793834296724 0.470257234726688 5.10136674259681 0.365178066704353 0 0 0 0.0889526542324247 2.48989113530327
"frontal_pole_right" 0 0 0 0 0 0 0 0 0 0 0 0 0 0 0 0 0 0 0 0 0 0 0 0 0 0 0 0 0 0 0.0256410256410256 0 0 0 0 0 0 0 0 0 0 0 0 0 0.0948616600790514 0 4.71297989031079 0 0 0 0.00434782608695652 0.0069204152249135 0.0451467268623025 0 0 0 0 0 0 0.0451321727917473 1.13397860417728 0 0 0 0 0 0 0
"temporal_pole_right" 0 0 0 0 0 0 0 0 0 0 0 0 0 0 0 0 0 0 0 0 0 0 0 0 0 0 0 0 0 0 0 0 0 0 0 0 0 0 4.79734219269103 3.3138500635324 0 1.20150187734668 0 0 0.166073546856465 0 0 0.0281385281385281 0.0231884057971014 0 0 0 0 0 0 0 0 0 0 0 0 0 0.221385542168675 0 0 0 0 0.144378698224852
"transverse_temporal_gyrus_right" 0 0 0 0 0 0 0 0 0 0 0 0 0 0 0 0 0 0 0 0 0 0 0 0 0 0 0 0 0 0 0 0 0 0 0 0 0 0 0 0 0 0 0 0 0 0 0 0.00239234449760766 0 0 0 0 0 0 0.0169014084507042 0 0.240837696335079 0 0 0 0 0 1.96774193548387 0.0889526542324247 0 0 0 0.726552179656539
"insula_right" 0 0.0257400257400257 0.118043844856661 0 0.00242424242424242 0 0 0 0 0 0 0 0.0414593698175788 0 0 0 0.0275482093663912 0 0 0 0.0014336917562724 0 0 0 0 0.016597510373444 0.0930232558139535 0 0 0 0 0 0 0.00672268907563025 2.43161856963614 0.259433962264151 0.229681978798587 0 0.214463840399002 2.55124223602484 0.768909754825248 15.2261538461538 0.232243517474634 0.0120967741935484 0.891369047619048 0.0106666666666667 0.0547703180212014 7.31929824561403 0.295508274231678 0.035538005923001 5.05071770334928 0.0251716247139588 0.418287937743191 0 1.1562740569669 0.334033613445378 0.823834196891192 0.0727513227513227 0.142156862745098 0.613295880149813 0.924646781789639 0.153083700440529 6.43849097867687 2.48989113530327 0 0.144378698224852 0.726552179656539 0
