# Supplementary material for: NODDI and Tensor-Based Microstructural Indices as Predictors of Functional Connectivity
Source: PLoS One. 2016 Apr 14;11(4):e0153404. doi: 10.1371/journal.pone.0153404 (PMC4831788; doi:10.1371/journal.pone.0153404)
Supplement: S1 Data — a) Functional connectivity matrices, both fMRI and EEG connectomes across all subjects, in the form of precision matrices and b) structural brain connectivity matrices across all subjects and microstructural indices. Columns and rows are named according to the corresponding brain region that represent. (ZIP) [file pone.0153404.s001.zip › DATA/DWI/41_WFA_68.txt]

"banks_superior_temporal_sulcus_left" "caudal_anterior_cingulate_cortex_left" "caudal_middle_frontal_gyrus_left" "cuneus_left" "entorhinal_cortex_left" "fusiform_gyrus_left" "inferior_parietal_gyrus_left" "inferior_temporal_gyrus_left" "cingulate_gyrus_isthmus_left" "lateral_occipital_cortex_left" "lateral_orbitofrontal_cortex_left" "lingual_gyrus_left" "medial_orbitofrontal_gyrus_left" "middle_temporal_gyrus_left" "parahippocampal_gyrus_left" "paracentral_gyrus_left" "inferior_frontal_gyrus_pars_opercularis_left" "inferior_frontal_gyrus_pars_orbitalis_left" "inferior_frontal_gyrus_pars_triangularis_left" "pericalcarine_cortex_left" "postcentral_gyrus_left" "posterior_cingulate_gyrus_left" "precentral_gyrus_left" "precuneus_left" "rostral_anterior_cingulate_cortex_left" "rostral_middle_frontal_gyrus_left" "superior_frontal_gyrus_left" "superior_parietal_gyrus_left" "superior_temporal_gyrus_left" "supramarginal_gyrus_left" "frontal_pole_left" "temporal_pole_left" "transverse_temporal_gyrus_left" "insula_left" "banks_superior_temporal_sulcus_right" "caudal_anterior_cingulate_cortex_right" "caudal_middle_frontal_gyrus_right" "cuneus_right" "entorhinal_cortex_right" "fusiform_gyrus_right" "inferior_parietal_gyrus_right" "inferior_temporal_gyrus_right" "cingulate_gyrus_isthmus_right" "lateral_occipital_cortex_right" "lateral_orbitofrontal_cortex_right" "lingual_gyrus_right" "medial_orbitofrontal_gyrus_right" "middle_temporal_gyrus_right" "parahippocampal_gyrus_right" "paracentral_gyrus_right" "inferior_frontal_gyrus_pars_opercularis_right" "inferior_frontal_gyrus_pars_orbitalis_right" "inferior_frontal_gyrus_pars_triangularis_right" "pericalcarine_cortex_right" "postcentral_gyrus_right" "posterior_cingulate_gyrus_right" "precentral_gyrus_right" "precuneus_right" "rostral_anterior_cingulate_cortex_right" "rostral_middle_frontal_gyrus_right" "superior_frontal_gyrus_right" "superior_parietal_gyrus_right" "superior_temporal_gyrus_right" "supramarginal_gyrus_right" "frontal_pole_right" "temporal_pole_right" "transverse_temporal_gyrus_right" "insula_right"
"banks_superior_temporal_sulcus_left" 0 0 0 0 0 0.396352051297296 0.311076541347146 0.310220128431479 0.36224562644252 0.314998566064664 0 0 0 0.219307200399141 0 0.365999905483729 0 0 0 0 0.375185146984736 0 0.379694358288183 0.360652077807668 0 0 0.391228581786032 0.356065914700813 0.310036723543616 0.332011411586678 0 0 0.297373551148952 0.309529270081671 0 0 0 0 0 0 0 0 0 0 0 0 0 0 0 0 0 0 0 0 0 0 0 0 0 0 0 0 0 0 0 0 0 0
"caudal_anterior_cingulate_cortex_left" 0 0 0.459299004744631 0 0 0 0 0 0.458887300379062 0 0.403488908252073 0 0.409330689685599 0 0 0.342861223387257 0.423414191648301 0.357057315857993 0.372727811220745 0 0.410279411351273 0.463032103498016 0.390960524922679 0 0.418596752266948 0.420867656369773 0.434984728777789 0 0 0.406998078903268 0 0 0 0.432538396216375 0 0.49983951950701 0.489325240688729 0 0 0 0 0 0.45739774124492 0 0 0 0 0 0 0 0.462482885611289 0 0 0 0.430406821833579 0.51017770254029 0.470867855824642 0 0.451829568215722 0.435929404405836 0.498896547294046 0.434156722458463 0 0.402982632139621 0 0 0 0.447363866080561
"caudal_middle_frontal_gyrus_left" 0 0.459299004744631 0 0 0 0.437356795090694 0.406212471117845 0 0.42624611016631 0.41147385494071 0.368981322055041 0 0.382664780106369 0.377296308823282 0 0.387616928196131 0.382906869495589 0.357891334199068 0.37680149327758 0 0.342358696194882 0.467978105617286 0.328787925872917 0 0.371040776628655 0.36860862335287 0.395241592084209 0.362215320064359 0.402520546196401 0.359998817796437 0 0 0 0.359549349166891 0 0.467961482449578 0.464658818235176 0 0 0 0 0 0.484976835962146 0 0.438156160957103 0 0.42258111510416 0.47049053989892 0 0 0.453299398856731 0.38540372186922 0.419739182490409 0 0.406231446817681 0.478961438445043 0.42913481499269 0 0.438538740752778 0.444913309537823 0.473968572175749 0.47883681294301 0.369943579107776 0.438417553546317 0 0 0 0.436429348594737
"cuneus_left" 0 0 0 0 0 0.334312650503413 0.332050264575343 0 0.197220250628983 0.323672996469229 0 0.339935973146676 0 0.291977438881087 0 0 0 0 0 0.224682745876688 0 0 0.329041650138446 0.269388658197882 0 0 0 0.309501171284718 0 0 0 0 0 0 0 0 0 0.238617559281322 0 0 0 0 0 0.247220452007655 0 0.174723721183477 0 0 0 0 0 0 0 0.211100319573028 0 0 0 0 0 0 0 0 0 0 0 0 0 0
"entorhinal_cortex_left" 0 0 0 0 0 0.277372274818495 0 0.205819243641663 0 0 0 0 0.308495594463847 0.270958773239743 0.223839542874973 0 0 0 0 0 0 0 0 0 0 0 0 0 0.307864407187041 0 0 0.270035865349335 0 0.365691597154088 0 0 0 0 0.372371267497705 0 0 0.411095055202398 0 0 0 0 0 0 0 0 0 0 0 0 0 0.453993158121083 0.438602316457266 0 0 0 0.438364099922043 0 0 0 0 0 0 0.438383541747531
"fusiform_gyrus_left" 0.396352051297296 0 0.437356795090694 0.334312650503413 0.277372274818495 0 0.35935637194951 0.321821018222888 0.387664011101459 0.298955449019605 0 0.273723403681692 0.330509472467988 0.378863753320206 0.23615215808107 0 0.398353201385201 0 0 0.337278473027667 0.404369495006332 0.437819152805731 0.415424873447365 0.333010793205386 0 0.423492265606927 0.420918520192243 0.388209822353255 0.384413014876926 0.399749195587529 0 0.259292239514173 0.414870552303599 0.407051552678918 0 0.423234509404079 0 0 0.282307472250917 0.241432735294147 0 0 0.402512185465129 0 0 0 0 0 0 0 0 0 0 0 0 0.469361764971891 0.430306513443795 0 0 0 0.440148613756992 0 0 0.470630288044293 0 0 0 0
"inferior_parietal_gyrus_left" 0.311076541347146 0 0.406212471117845 0.332050264575343 0 0.35935637194951 0 0.389169291388405 0.384289548953357 0.326358726047445 0 0.356461189973281 0 0.308951013010408 0.338568935854467 0.376676899093884 0.404761365088581 0 0 0.333467417256865 0.422832001345071 0.405368960269972 0.394505351746741 0.37310151229344 0.429683737508713 0.410892207147631 0.403534525193366 0.357862977773422 0.399862991084586 0.341769933050186 0 0 0.416760422744476 0.39698887490253 0 0.429464203217493 0 0 0 0 0 0 0.402359007247603 0 0 0 0 0 0 0.357895635508202 0 0 0 0 0 0.459673187189751 0.413188685223477 0 0 0 0.44027240094407 0 0 0.470859797074495 0 0 0 0
"inferior_temporal_gyrus_left" 0.310220128431479 0 0 0 0.205819243641663 0.321821018222888 0.389169291388405 0 0.414920920893635 0.320003330969825 0 0.353968425650813 0.377108271414611 0.319585172947558 0.320190185693944 0.416092585672581 0 0 0 0 0.431229259420262 0 0.394753939900105 0.390470448508872 0 0 0.413718992729674 0.37305770411627 0.390386830722397 0.362626460675589 0 0.277341637229397 0.393634778229994 0.409879885570007 0 0 0 0 0 0 0 0 0.422229547718099 0 0 0 0 0 0 0 0 0 0 0 0 0 0 0 0 0 0 0 0 0 0 0 0 0
"cingulate_gyrus_isthmus_left" 0.36224562644252 0.458887300379062 0.42624611016631 0.197220250628983 0 0.387664011101459 0.384289548953357 0.414920920893635 0 0.401126437234918 0 0.22992884294364 0 0.373589344656277 0.397724718093889 0.378989381701263 0.421076842281805 0 0 0.428120153529589 0.409455690006542 0.400366135888853 0.419851289899903 0.348892098804596 0.417481189769965 0.433107537815436 0.429306238322007 0.3604861508961 0.414143611287867 0.375004766883406 0 0 0.41567457825898 0.406451453972141 0.474253143539084 0.447338473767834 0.434036106529533 0 0 0 0.45325476595807 0 0.388798409700712 0.147488004960559 0 0 0 0.470320291481365 0 0.376673564291116 0 0 0 0 0.486819901081149 0.476709656143658 0.444382794228463 0.352724168530606 0.461170145083866 0 0.456167375292427 0.463850958058032 0.466210008527589 0.474846581782376 0 0 0 0
"lateral_occipital_cortex_left" 0.314998566064664 0 0.41147385494071 0.323672996469229 0 0.298955449019605 0.326358726047445 0.320003330969825 0.401126437234918 0 0 0.303504315293488 0 0.255286232900493 0.323342559321711 0.362028077094019 0.404797684958536 0 0 0.286594596474017 0.405893257308247 0.413246689131854 0.403579791071767 0.351596659814665 0 0.425125882829118 0.413116850431057 0.318100217910811 0.415437341301653 0.372473387654627 0 0 0.422260491826536 0.420532085064506 0 0 0 0.177704772878722 0 0 0 0 0.403573667200324 0 0 0 0 0.477919100471294 0 0.356475165438766 0.472869338210286 0 0 0 0 0.48091801414171 0.43610854521336 0 0 0 0.440336950833957 0.453595552561021 0 0.431570333576204 0 0 0 0
"lateral_orbitofrontal_cortex_left" 0 0.403488908252073 0.368981322055041 0 0 0 0 0 0 0 0 0 0.317174481325811 0 0 0 0.335701535736644 0.324275561435228 0.261731913209185 0 0 0 0.348250143841689 0 0.35004675366623 0.349552214995813 0.378805109626852 0 0 0 0.239214706438484 0.279728289529224 0 0.255966312412706 0 0.465672722707607 0.445356563577224 0 0 0 0 0 0.44346818746819 0 0 0 0.373930088891412 0 0 0 0.472759601909022 0 0 0 0 0 0.438172832710433 0 0.357340002972665 0.402464160286596 0.451755021547683 0 0 0 0 0 0 0
"lingual_gyrus_left" 0 0 0 0.339935973146676 0 0.273723403681692 0.356461189973281 0.353968425650813 0.22992884294364 0.303504315293488 0 0 0 0.295930997881611 0.167933978950529 0 0 0 0 0.23569490574967 0.380041440364584 0 0 0.318918427284078 0 0 0.383233240847409 0.368793403016779 0.350498929302693 0 0 0 0.374623360024033 0 0 0 0 0 0 0 0 0 0.153768182982901 0 0 0 0 0 0 0 0 0 0 0 0 0 0 0 0 0 0 0 0 0 0 0 0 0
"medial_orbitofrontal_gyrus_left" 0 0.409330689685599 0.382664780106369 0 0.308495594463847 0.330509472467988 0 0.377108271414611 0 0 0.317174481325811 0 0 0.384121557002067 0.249678494548485 0 0.361881084442364 0.333782946738249 0.341218260241247 0 0.350557885615563 0 0.356178678889063 0 0.301979090474514 0.323524142085142 0.384520576500036 0 0.367270267766859 0.346325807047323 0.233495256050185 0.291088810072035 0 0.321394183676851 0 0.440338213689936 0.44161835565238 0 0 0 0 0 0 0 0.324694431781248 0 0.319822373505276 0 0 0 0.443375188530534 0 0 0 0.409749968540911 0.420857344458822 0.413939133542848 0 0.32410343452093 0 0.438260694523453 0 0 0.353366771713542 0 0 0 0.259351316425409
"middle_temporal_gyrus_left" 0.219307200399141 0 0.377296308823282 0.291977438881087 0.270958773239743 0.378863753320206 0.308951013010408 0.319585172947558 0.373589344656277 0.255286232900493 0 0.295930997881611 0.384121557002067 0 0.3527180479914 0.365479912262708 0.157325042393747 0.184534967180082 0 0.294143659178444 0.351770705634103 0.383665299721768 0.384638393385407 0.365775931995465 0 0 0.389438151388868 0.369676723417401 0.344272881221884 0.353709378421118 0 0.291062213598459 0.342142926559973 0.38188178674097 0 0 0 0 0 0 0 0 0 0 0 0 0 0 0 0 0 0 0 0 0 0 0 0 0 0 0 0 0 0 0 0 0 0
"parahippocampal_gyrus_left" 0 0 0 0 0.223839542874973 0.23615215808107 0.338568935854467 0.320190185693944 0.397724718093889 0.323342559321711 0 0.167933978950529 0.249678494548485 0.3527180479914 0 0 0 0 0 0 0 0 0 0 0 0 0 0 0.361024229331986 0 0 0 0.415211893912233 0.355600282746701 0 0 0 0 0 0 0 0 0 0 0 0 0 0 0 0 0 0 0 0 0 0 0 0 0 0 0 0 0 0 0 0 0 0
"paracentral_gyrus_left" 0.365999905483729 0.342861223387257 0.387616928196131 0 0 0 0.376676899093884 0.416092585672581 0.378989381701263 0.362028077094019 0 0 0 0.365479912262708 0 0 0 0 0 0 0.207992632807474 0.387713456825931 0.333485956504966 0.355962859148723 0 0 0.338561866298417 0.371521544774071 0.396763439922021 0.36298897287962 0 0 0.405105073474804 0.407659582183723 0 0.444483815727297 0 0 0 0 0 0 0.482731708304757 0 0 0 0 0 0 0.163513864324242 0 0 0 0 0 0.432989873996427 0 0 0 0 0.496252289950999 0 0 0.497846373911287 0 0 0 0
"inferior_frontal_gyrus_pars_opercularis_left" 0 0.423414191648301 0.382906869495589 0 0 0.398353201385201 0.404761365088581 0 0.421076842281805 0.404797684958536 0.335701535736644 0 0.361881084442364 0.157325042393747 0 0 0 0.338606993535025 0.273524587448851 0 0.359167880926284 0.442422795892531 0.300372983435519 0 0.384408498963831 0.348049459862534 0.356743038950326 0.40524946254383 0.214221221033604 0.399673055486669 0 0 0 0.306686256870095 0 0.444295517388617 0.465677085491436 0 0 0 0 0.438649819079865 0.484332395450996 0 0.452246781238222 0 0.444408301270903 0.451778477711009 0 0 0.446297042644634 0 0.419129443288979 0 0.418088499157996 0.446849879114909 0.4473511985564 0 0.4450088232852 0.448813425914824 0.436094513607311 0 0 0.38218724869926 0 0 0 0.431397659734122
"inferior_frontal_gyrus_pars_orbitalis_left" 0 0.357057315857993 0.357891334199068 0 0 0 0 0 0 0 0.324275561435228 0 0.333782946738249 0.184534967180082 0 0 0.338606993535025 0 0.3213383370015 0 0 0 0.369768661972116 0 0.343674701496408 0.331255311780283 0.355169660439308 0 0.188193103816269 0 0 0 0 0.384616846599827 0 0.387947490041377 0 0 0 0 0 0 0 0 0 0 0 0 0 0 0.406134356625486 0 0 0 0 0.417940956709886 0 0 0 0 0.406336237211883 0 0 0 0 0 0 0
"inferior_frontal_gyrus_pars_triangularis_left" 0 0.372727811220745 0.37680149327758 0 0 0 0 0 0 0 0.261731913209185 0 0.341218260241247 0 0 0 0.273524587448851 0.3213383370015 0 0 0.385390577287371 0.318346697808185 0.347387433161852 0 0.342653514176483 0.323554409201102 0.349064074465938 0 0 0 0 0 0 0.280370668018532 0 0.396022688218169 0.426305940378859 0 0 0 0 0 0 0 0 0 0 0 0 0 0.430039462340945 0 0 0 0 0 0 0 0 0 0.432139480728345 0 0 0 0 0 0 0
"pericalcarine_cortex_left" 0 0 0 0.224682745876688 0 0.337278473027667 0.333467417256865 0 0.428120153529589 0.286594596474017 0 0.23569490574967 0 0.294143659178444 0 0 0 0 0 0 0 0 0 0.231372392983939 0 0 0 0.237946296152571 0 0 0 0 0 0 0 0 0 0.22383804447042 0 0 0 0 0 0 0 0.167353301903868 0 0 0 0 0 0 0 0.190421919825232 0 0 0 0 0 0 0 0 0 0 0 0 0 0
"postcentral_gyrus_left" 0.375185146984736 0.410279411351273 0.342358696194882 0 0 0.404369495006332 0.422832001345071 0.431229259420262 0.409455690006542 0.405893257308247 0 0.380041440364584 0.350557885615563 0.351770705634103 0 0.207992632807474 0.359167880926284 0 0.385390577287371 0 0 0.423822904180507 0.352935632386206 0.32796180171638 0.371764085009623 0.406795359296543 0.375292777142685 0.370099896631626 0.330087389676116 0.36387071318256 0 0 0.410095842089586 0.327297786823867 0 0.436735649946181 0.429305324492584 0 0 0 0 0.437119265250471 0.463004717008248 0 0 0 0 0 0 0.402391108125169 0.426814140367489 0 0 0 0.435539891433768 0.455365045764374 0.405086018242068 0 0.45567853622458 0 0.448747864757576 0.440533861435025 0 0.426198564110707 0 0 0 0.433188033681046
"posterior_cingulate_gyrus_left" 0 0.463032103498016 0.467978105617286 0 0 0.437819152805731 0.405368960269972 0 0.400366135888853 0.413246689131854 0 0 0 0.383665299721768 0 0.387713456825931 0.442422795892531 0 0.318346697808185 0 0.423822904180507 0 0.435238140958351 0.346568071143097 0.404684807581226 0.46180691353408 0.43496327845329 0.367384695279002 0 0.377976407510448 0 0 0.377559348424694 0.467007518336304 0.471945655198002 0.523666411482673 0 0 0 0 0 0 0.501818706332002 0 0 0 0 0.493219838570848 0 0.400270169760902 0.472372818652556 0 0 0 0.498770539185583 0.471992125645607 0.470690042155753 0.474925749530215 0 0 0.431040294347312 0.47349848933418 0 0.500864057112118 0 0 0 0
"precentral_gyrus_left" 0.379694358288183 0.390960524922679 0.328787925872917 0.329041650138446 0 0.415424873447365 0.394505351746741 0.394753939900105 0.419851289899903 0.403579791071767 0.348250143841689 0 0.356178678889063 0.384638393385407 0 0.333485956504966 0.300372983435519 0.369768661972116 0.347387433161852 0 0.352935632386206 0.435238140958351 0 0.408531780353297 0.351105899882409 0.370443193128011 0.375249958417667 0.400447989902874 0.391114767577327 0.389132942766033 0 0 0.421432816025964 0.338483223336613 0.444489189854991 0.449538579899814 0.429234554142726 0 0 0 0.462583940065233 0.431521970465349 0.464087671017292 0 0 0 0.458971774401344 0.443239507625314 0 0.304548517610771 0.429545920647168 0 0 0 0.418979827479364 0.475735631140096 0.436423751336144 0.435314190776522 0.441989018587457 0.465917530533135 0.461432628591771 0.460209835396563 0 0.437945690094384 0 0 0 0
"precuneus_left" 0.360652077807668 0 0 0.269388658197882 0 0.333010793205386 0.37310151229344 0.390470448508872 0.348892098804596 0.351596659814665 0 0.318918427284078 0 0.365775931995465 0 0.355962859148723 0 0 0 0.231372392983939 0.32796180171638 0.346568071143097 0.408531780353297 0 0 0.402044230361393 0.387926427006973 0.330831630152892 0.406842727239067 0.362097975658555 0 0 0.410598982091152 0.405142080656528 0 0 0 0.220607548866308 0 0 0 0 0 0.274853359411614 0 0.169874900051901 0 0 0 0.362786818941125 0 0 0 0.210801749303183 0 0 0.429053494307919 0.151576730942986 0 0 0.437749214872561 0 0 0.386328086413887 0 0 0 0
"rostral_anterior_cingulate_cortex_left" 0 0.418596752266948 0.371040776628655 0 0 0 0.429683737508713 0 0.417481189769965 0 0.35004675366623 0 0.301979090474514 0 0 0 0.384408498963831 0.343674701496408 0.342653514176483 0 0.371764085009623 0.404684807581226 0.351105899882409 0 0 0.394717531986926 0.39407311639082 0 0 0.375800322280106 0.220323068671158 0 0 0.357155661271277 0 0.463224030511141 0.452132346182212 0 0 0 0 0 0.394316297120836 0 0 0 0.366081768968604 0 0 0 0.458351154055698 0 0 0 0.407955601134648 0.420175878752635 0.403023841963091 0 0.269904706974834 0.439497293504624 0.443692717013782 0 0 0.374349787468063 0 0 0 0
"rostral_middle_frontal_gyrus_left" 0 0.420867656369773 0.36860862335287 0 0 0.423492265606927 0.410892207147631 0 0.433107537815436 0.425125882829118 0.349552214995813 0 0.323524142085142 0 0 0 0.348049459862534 0.331255311780283 0.323554409201102 0 0.406795359296543 0.46180691353408 0.370443193128011 0.402044230361393 0.394717531986926 0 0.389681899128047 0.411640804407293 0 0.420359788458294 0.256024761262873 0 0.437580150917523 0.358268750544182 0 0.455813820210079 0.459354933833866 0 0 0 0.502404805943742 0 0.49812510800519 0 0 0 0.447842288763153 0 0 0 0.447993237903394 0 0.424850819373844 0 0.402166673322448 0.446568614485573 0.418939417571754 0 0.43240636113537 0.439220790826576 0.468556015738181 0 0 0.386172215042833 0 0 0 0.411413803650834
"superior_frontal_gyrus_left" 0.391228581786032 0.434984728777789 0.395241592084209 0 0 0.420918520192243 0.403534525193366 0.413718992729674 0.429306238322007 0.413116850431057 0.378805109626852 0.383233240847409 0.384520576500036 0.389438151388868 0 0.338561866298417 0.356743038950326 0.355169660439308 0.349064074465938 0 0.375292777142685 0.43496327845329 0.375249958417667 0.387926427006973 0.39407311639082 0.389681899128047 0 0.392191536571431 0.417693602098162 0.376586970120253 0.263961999455308 0 0.432366364063986 0.373402073439683 0.472422563396227 0.486779363589957 0.479495073065488 0 0 0 0.493569337355203 0.47453188240811 0.476277640850556 0 0.45790870151813 0 0.469276967324497 0.469218501476364 0 0.445544281539917 0.469806483495614 0.448095803320858 0 0 0.435535799718891 0.518343954531741 0.467084039190459 0.459273197082553 0.461171178823296 0.463366693125661 0.502888308459802 0.458449821844054 0.448838076789906 0.487689704476407 0 0 0 0.446415002434331
"superior_parietal_gyrus_left" 0.356065914700813 0 0.362215320064359 0.309501171284718 0 0.388209822353255 0.357862977773422 0.37305770411627 0.3604861508961 0.318100217910811 0 0.368793403016779 0 0.369676723417401 0 0.371521544774071 0.40524946254383 0 0 0.237946296152571 0.370099896631626 0.367384695279002 0.400447989902874 0.330831630152892 0 0.411640804407293 0.392191536571431 0 0.395189878292416 0.361164143532203 0 0 0.410820721564129 0.37375484266206 0 0.432554655586587 0 0.17068324460268 0 0 0 0 0 0 0 0.207319442123061 0 0 0 0.36391409089443 0 0 0 0 0 0.437964254282122 0.420882198594724 0 0 0 0.456006653472916 0.122204600715281 0 0.361524569818687 0 0 0 0
"superior_temporal_gyrus_left" 0.310036723543616 0 0.402520546196401 0 0.307864407187041 0.384413014876926 0.399862991084586 0.390386830722397 0.414143611287867 0.415437341301653 0 0.350498929302693 0.367270267766859 0.344272881221884 0.361024229331986 0.396763439922021 0.214221221033604 0.188193103816269 0 0 0.330087389676116 0 0.391114767577327 0.406842727239067 0 0 0.417693602098162 0.395189878292416 0 0.246605090645481 0 0.295747552151995 0.284138696545692 0.398755180196154 0 0 0 0 0 0 0 0 0 0 0 0 0 0 0 0 0 0 0 0 0 0 0 0 0 0 0 0 0 0 0 0 0 0
"supramarginal_gyrus_left" 0.332011411586678 0.406998078903268 0.359998817796437 0 0 0.399749195587529 0.341769933050186 0.362626460675589 0.375004766883406 0.372473387654627 0 0 0.346325807047323 0.353709378421118 0 0.36298897287962 0.399673055486669 0 0 0 0.36387071318256 0.377976407510448 0.389132942766033 0.362097975658555 0.375800322280106 0.420359788458294 0.376586970120253 0.361164143532203 0.246605090645481 0 0 0 0.359857146865626 0.399640494449981 0 0.438114928398105 0 0 0.454134100070299 0 0.465378108456049 0.444508035312139 0.474718413315396 0 0 0 0 0.464504760747374 0 0.373467033423159 0.443750753810773 0 0 0 0.439745011750157 0.462773786576525 0.416393222799733 0 0 0 0.457181910275009 0.466997232172056 0 0.459587415520583 0 0 0 0
"frontal_pole_left" 0 0 0 0 0 0 0 0 0 0 0.239214706438484 0 0.233495256050185 0 0 0 0 0 0 0 0 0 0 0 0.220323068671158 0.256024761262873 0.263961999455308 0 0 0 0 0 0 0 0 0 0 0 0 0 0 0 0 0 0 0 0 0 0 0 0 0 0 0 0 0 0 0 0 0 0.149846982093497 0 0 0 0.165831814943132 0 0 0
"temporal_pole_left" 0 0 0 0 0.270035865349335 0.259292239514173 0 0.277341637229397 0 0 0.279728289529224 0 0.291088810072035 0.291062213598459 0 0 0 0 0 0 0 0 0 0 0 0 0 0 0.295747552151995 0 0 0 0 0 0 0 0 0 0 0 0 0 0 0 0 0 0 0 0 0 0 0 0 0 0 0 0 0 0 0 0 0 0 0 0 0 0 0
"transverse_temporal_gyrus_left" 0.297373551148952 0 0 0 0 0.414870552303599 0.416760422744476 0.393634778229994 0.41567457825898 0.422260491826536 0 0.374623360024033 0 0.342142926559973 0.415211893912233 0.405105073474804 0 0 0 0 0.410095842089586 0.377559348424694 0.421432816025964 0.410598982091152 0 0.437580150917523 0.432366364063986 0.410820721564129 0.284138696545692 0.359857146865626 0 0 0 0.42667088454062 0 0 0 0 0 0 0 0 0.408678029364013 0 0 0 0 0 0 0.388321607329309 0 0 0 0 0 0.499550556120727 0.41896456903457 0 0 0 0.472285560931664 0 0 0 0 0 0 0
"insula_left" 0.309529270081671 0.432538396216375 0.359549349166891 0 0.365691597154088 0.407051552678918 0.39698887490253 0.409879885570007 0.406451453972141 0.420532085064506 0.255966312412706 0 0.321394183676851 0.38188178674097 0.355600282746701 0.407659582183723 0.306686256870095 0.384616846599827 0.280370668018532 0 0.327297786823867 0.467007518336304 0.338483223336613 0.405142080656528 0.357155661271277 0.358268750544182 0.373402073439683 0.37375484266206 0.398755180196154 0.399640494449981 0 0 0.42667088454062 0 0 0.462528251966574 0.465188238253071 0 0 0 0 0 0.421593974011097 0 0.445265816389946 0 0 0.435077909669394 0 0.444775162955191 0.446557632462871 0 0 0 0.416008751918729 0.482624711909515 0.458557446735871 0.454422128362541 0.443887745170134 0 0.465520192870898 0.479445843072071 0 0.462757098489582 0 0 0 0.461090481267269
"banks_superior_temporal_sulcus_right" 0 0 0 0 0 0 0 0 0.474253143539084 0 0 0 0 0 0 0 0 0 0 0 0 0.471945655198002 0.444489189854991 0 0 0 0.472422563396227 0 0 0 0 0 0 0 0 0 0.455942488478878 0 0 0 0.385842719233136 0.414502562768242 0.469451685128137 0.395420818664992 0 0 0 0.285727478917732 0 0.421960076162919 0.436726262150932 0 0 0 0.431690298427194 0.43843727556908 0.413644589622738 0.398092117168788 0 0.435858483357352 0.429046255300297 0.420290004543428 0.207795930107851 0.384686328113761 0 0 0 0.40156783279745
"caudal_anterior_cingulate_cortex_right" 0 0.49983951950701 0.467961482449578 0 0 0.423234509404079 0.429464203217493 0 0.447338473767834 0 0.465672722707607 0 0.440338213689936 0 0 0.444483815727297 0.444295517388617 0.387947490041377 0.396022688218169 0 0.436735649946181 0.523666411482673 0.449538579899814 0 0.463224030511141 0.455813820210079 0.486779363589957 0.432554655586587 0 0.438114928398105 0 0 0 0.462528251966574 0 0 0.430495570268213 0 0 0 0.435925661071065 0.466620226497676 0 0 0.419128295755654 0 0.440383222972518 0.447347712415585 0 0.419734820488197 0.414418485853374 0.371889409534911 0.374037067065948 0 0.378774816840102 0.461595917454639 0.428683224598372 0 0.432295978500501 0.393400272174858 0.453106113688706 0 0 0 0 0 0 0.414125288950929
"caudal_middle_frontal_gyrus_right" 0 0.489325240688729 0.464658818235176 0 0 0 0 0 0.434036106529533 0 0.445356563577224 0 0.44161835565238 0 0 0 0.465677085491436 0 0.426305940378859 0 0.429305324492584 0 0.429234554142726 0 0.452132346182212 0.459354933833866 0.479495073065488 0 0 0 0 0 0 0.465188238253071 0.455942488478878 0.430495570268213 0 0 0 0.440298695631339 0.453183522023154 0.463286128955093 0.463368494755046 0 0.346887881509712 0 0.39406226818859 0.467673446047505 0 0.41719138441383 0.361732987044275 0.333383200557163 0.318861460545867 0 0.358687384185414 0.436317464444275 0.370252681792856 0.424408117856822 0.385136792756258 0.311299882075396 0.348537903444301 0.436130507978248 0.398007229856428 0.450371253987454 0 0 0 0.397758954546968
"cuneus_right" 0 0 0 0.238617559281322 0 0 0 0 0 0.177704772878722 0 0 0 0 0 0 0 0 0 0.22383804447042 0 0 0 0.220607548866308 0 0 0 0.17068324460268 0 0 0 0 0 0 0 0 0 0 0 0 0 0 0 0.349878753660521 0 0.305726348625326 0 0 0 0 0 0 0 0.251017595355873 0 0 0 0.332902642452647 0 0 0 0.313806314971309 0 0 0 0 0 0
"entorhinal_cortex_right" 0 0 0 0 0.372371267497705 0.282307472250917 0 0 0 0 0 0 0 0 0 0 0 0 0 0 0 0 0 0 0 0 0 0 0 0.454134100070299 0 0 0 0 0 0 0 0 0 0.250746906393416 0 0.262484917989194 0 0.154598123827521 0 0 0 0 0.289579048699809 0 0 0 0 0 0 0 0 0 0 0 0 0 0.255325776730098 0 0 0.260442302724506 0 0.271184064995179
"fusiform_gyrus_right" 0 0 0 0 0 0.241432735294147 0 0 0 0 0 0 0 0 0 0 0 0 0 0 0 0 0 0 0 0 0 0 0 0 0 0 0 0 0 0 0.440298695631339 0 0.250746906393416 0 0.370486845081227 0.298890158506287 0.338057233334987 0.300816034156721 0.269852831446752 0.247668223884795 0 0.335007114377574 0.249854763374702 0.377118690013277 0 0 0 0 0.372512537970389 0.481479355749267 0 0.342093417861451 0 0 0.381737376566905 0.369716655195329 0.277910748962913 0.387411480968597 0 0.243134201942831 0 0.304334337226815
"inferior_parietal_gyrus_right" 0 0 0 0 0 0 0 0 0.45325476595807 0 0 0 0 0 0 0 0 0 0 0 0 0 0.462583940065233 0 0 0.502404805943742 0.493569337355203 0 0 0.465378108456049 0 0 0 0 0.385842719233136 0.435925661071065 0.453183522023154 0 0 0.370486845081227 0 0.391616982906149 0.446243908993811 0.301108375795572 0 0.382731930384121 0 0.314721181240897 0 0.406321901188603 0.431826225766501 0 0 0.347091432754747 0.412868040736783 0.421441041201429 0.403351108514755 0.389212344412642 0 0 0.424246240512444 0.391410042638599 0.383466979904396 0.378696101474028 0 0 0 0.432502953597226
"inferior_temporal_gyrus_right" 0 0 0 0 0.411095055202398 0 0 0 0 0 0 0 0 0 0 0 0.438649819079865 0 0 0 0.437119265250471 0 0.431521970465349 0 0 0 0.47453188240811 0 0 0.444508035312139 0 0 0 0 0.414502562768242 0.466620226497676 0.463286128955093 0 0.262484917989194 0.298890158506287 0.391616982906149 0 0.442955297713181 0.359612824632115 0.14735027373275 0.35568973629308 0 0.315202433665835 0.298782721869743 0.436594189335077 0.438244101859214 0 0 0.356906574820708 0.426064980736046 0.473202789944883 0.426805310430758 0.439879694063064 0 0.417741902454566 0.431257568978049 0.41582531482601 0.318175688698623 0.431408844566259 0 0.258918200075204 0 0.385396607123391
"cingulate_gyrus_isthmus_right" 0 0.45739774124492 0.484976835962146 0 0 0.402512185465129 0.402359007247603 0.422229547718099 0.388798409700712 0.403573667200324 0.44346818746819 0.153768182982901 0 0 0 0.482731708304757 0.484332395450996 0 0 0 0.463004717008248 0.501818706332002 0.464087671017292 0 0.394316297120836 0.49812510800519 0.476277640850556 0 0 0.474718413315396 0 0 0.408678029364013 0.421593974011097 0.469451685128137 0 0.463368494755046 0 0 0.338057233334987 0.446243908993811 0.442955297713181 0 0.418852629665462 0 0.276019269039598 0 0.457226641765783 0.360485886394576 0.388564761848446 0.456598188972226 0 0.425173708372577 0 0.445996562591159 0.456653727460314 0.445888574381292 0.356117336600533 0 0.438896374893383 0.43898709812282 0.4043383129458 0.419369305431654 0.460028745887114 0 0 0 0.444306074044352
"lateral_occipital_cortex_right" 0 0 0 0.247220452007655 0 0 0 0 0.147488004960559 0 0 0 0 0 0 0 0 0 0 0 0 0 0 0.274853359411614 0 0 0 0 0 0 0 0 0 0 0.395420818664992 0 0 0.349878753660521 0.154598123827521 0.300816034156721 0.301108375795572 0.359612824632115 0.418852629665462 0 0 0.314943400021894 0 0.333986824576137 0 0.394528468916055 0 0 0 0.294961328828647 0.41762853661664 0.382558904340831 0.398002233292758 0.402543430020778 0 0 0.41510080013104 0.387975115846382 0 0.398814713163032 0 0 0 0.400789895183605
"lateral_orbitofrontal_cortex_right" 0 0 0.438156160957103 0 0 0 0 0 0 0 0 0 0.324694431781248 0 0 0 0.452246781238222 0 0 0 0 0 0 0 0 0 0.45790870151813 0 0 0 0 0 0 0.445265816389946 0 0.419128295755654 0.346887881509712 0 0 0.269852831446752 0 0.14735027373275 0 0 0 0 0.317166507390988 0 0 0 0.356024366263539 0.283393295863838 0.342349469705497 0 0.334101099989458 0 0.35033357189978 0 0.349426614779995 0.330580610779708 0.395891610885156 0 0.175517211161737 0.336339078077639 0.377116274376891 0.197187689390518 0 0.315095658770932
"lingual_gyrus_right" 0 0 0 0.174723721183477 0 0 0 0 0 0 0 0 0 0 0 0 0 0 0 0.167353301903868 0 0 0 0.169874900051901 0 0 0 0.207319442123061 0 0 0 0 0 0 0 0 0 0.305726348625326 0 0.247668223884795 0.382731930384121 0.35568973629308 0.276019269039598 0.314943400021894 0 0 0 0.339960194557173 0.208599789963008 0.373282665314569 0 0 0 0.226188821160167 0 0 0 0.362648333589202 0 0 0 0.376743218890572 0 0.389411781223121 0 0 0 0.325102127980744
"medial_orbitofrontal_gyrus_right" 0 0 0.42258111510416 0 0 0 0 0 0 0 0.373930088891412 0 0.319822373505276 0 0 0 0.444408301270903 0 0 0 0 0 0.458971774401344 0 0.366081768968604 0.447842288763153 0.469276967324497 0 0 0 0 0 0 0 0 0.440383222972518 0.39406226818859 0 0 0 0 0 0 0 0.317166507390988 0 0 0.429098226533979 0 0 0.413644043931539 0.381571279387404 0.366580854508486 0 0.3867244794246 0 0.395527881878394 0 0.306004393497748 0.325410208903244 0.405221562277136 0.416217937182422 0 0 0.247942024717801 0 0 0.408223131219462
"middle_temporal_gyrus_right" 0 0 0.47049053989892 0 0 0 0 0 0.470320291481365 0.477919100471294 0 0 0 0 0 0 0.451778477711009 0 0 0 0 0.493219838570848 0.443239507625314 0 0 0 0.469218501476364 0 0 0.464504760747374 0 0 0 0.435077909669394 0.285727478917732 0.447347712415585 0.467673446047505 0 0 0.335007114377574 0.314721181240897 0.315202433665835 0.457226641765783 0.333986824576137 0 0.339960194557173 0.429098226533979 0 0.376017104490014 0.434580525275922 0.439866685169891 0 0 0.387684167630122 0.431529723506045 0.482347151918093 0.420102661168946 0.420234215988246 0 0.42056081281533 0.432746416535351 0.430275504356504 0.298936087427744 0.426081260977191 0 0.258387051375071 0.330308179980667 0.408216021314396
"parahippocampal_gyrus_right" 0 0 0 0 0 0 0 0 0 0 0 0 0 0 0 0 0 0 0 0 0 0 0 0 0 0 0 0 0 0 0 0 0 0 0 0 0 0 0.289579048699809 0.249854763374702 0 0.298782721869743 0.360485886394576 0 0 0.208599789963008 0 0.376017104490014 0 0 0.318729667349716 0 0 0 0 0 0 0 0 0 0 0 0.273444890611512 0 0 0.255821406174746 0 0.303554068746539
"paracentral_gyrus_right" 0 0 0 0 0 0 0.357895635508202 0 0.376673564291116 0.356475165438766 0 0 0 0 0 0.163513864324242 0 0 0 0 0.402391108125169 0.400270169760902 0.304548517610771 0.362786818941125 0 0 0.445544281539917 0.36391409089443 0 0.373467033423159 0 0 0.388321607329309 0.444775162955191 0.421960076162919 0.419734820488197 0.41719138441383 0 0 0.377118690013277 0.406321901188603 0.436594189335077 0.388564761848446 0.394528468916055 0 0.373282665314569 0 0.434580525275922 0 0 0.405880924757405 0 0 0.367319077880221 0.313246569939541 0.394678534248639 0.340572512077299 0.368760406623783 0 0 0.392175587560735 0.395658235127624 0.396640290781296 0.399032259144433 0 0 0 0.440972957818177
"inferior_frontal_gyrus_pars_opercularis_right" 0 0.462482885611289 0.453299398856731 0 0 0 0 0 0 0.472869338210286 0.472759601909022 0 0.443375188530534 0 0 0 0.446297042644634 0.406134356625486 0.430039462340945 0 0.426814140367489 0.472372818652556 0.429545920647168 0 0.458351154055698 0.447993237903394 0.469806483495614 0 0 0.443750753810773 0 0 0 0.446557632462871 0.436726262150932 0.414418485853374 0.361732987044275 0 0 0 0.431826225766501 0.438244101859214 0.456598188972226 0 0.356024366263539 0 0.413644043931539 0.439866685169891 0.318729667349716 0.405880924757405 0 0.35412348050034 0.322110895466067 0 0.337161717398037 0.422443520216045 0.320426034739237 0.464156874381481 0.387411251042425 0.3590102676911 0.37975017104989 0.422441305186423 0.385783112367775 0.467510615179336 0.342382988835789 0 0 0.328955575499524
"inferior_frontal_gyrus_pars_orbitalis_right" 0 0 0.38540372186922 0 0 0 0 0 0 0 0 0 0 0 0 0 0 0 0 0 0 0 0 0 0 0 0.448095803320858 0 0 0 0 0 0 0 0 0.371889409534911 0.333383200557163 0 0 0 0 0 0 0 0.283393295863838 0 0.381571279387404 0 0 0 0.35412348050034 0 0.331977716683682 0 0 0 0.35756719087567 0 0.372526355680677 0.31273830566162 0.349332230618316 0 0.139836610291862 0 0.280681944046665 0 0 0.372076562131436
"inferior_frontal_gyrus_pars_triangularis_right" 0 0 0.419739182490409 0 0 0 0 0 0 0 0 0 0 0 0 0 0.419129443288979 0 0 0 0 0 0 0 0 0.424850819373844 0 0 0 0 0 0 0 0 0 0.374037067065948 0.318861460545867 0 0 0 0 0 0.425173708372577 0 0.342349469705497 0 0.366580854508486 0 0 0 0.322110895466067 0.331977716683682 0 0 0.361352683144019 0 0.36497779984054 0 0.356921738432729 0.350530301301027 0.359165690805741 0 0.224026558679222 0.341270050777181 0.36551821216306 0 0 0.34185244510227
"pericalcarine_cortex_right" 0 0 0 0.211100319573028 0 0 0 0 0 0 0 0 0 0 0 0 0 0 0 0.190421919825232 0 0 0 0.210801749303183 0 0 0 0 0 0 0 0 0 0 0 0 0 0.251017595355873 0 0 0.347091432754747 0.356906574820708 0 0.294961328828647 0 0.226188821160167 0 0.387684167630122 0 0.367319077880221 0 0 0 0 0 0 0 0.349362891849409 0 0 0 0.307372140629456 0 0 0 0 0 0
"postcentral_gyrus_right" 0 0.430406821833579 0.406231446817681 0 0 0 0 0 0.486819901081149 0 0 0 0.409749968540911 0 0 0 0.418088499157996 0 0 0 0.435539891433768 0.498770539185583 0.418979827479364 0 0.407955601134648 0.402166673322448 0.435535799718891 0 0 0.439745011750157 0 0 0 0.416008751918729 0.431690298427194 0.378774816840102 0.358687384185414 0 0 0.372512537970389 0.412868040736783 0.426064980736046 0.445996562591159 0.41762853661664 0.334101099989458 0 0.3867244794246 0.431529723506045 0 0.313246569939541 0.337161717398037 0 0.361352683144019 0 0 0.436642231823532 0.30668909162026 0.366093818915775 0.363896892466706 0.36537751132781 0.362558854148136 0.407418801322267 0.336340594474314 0.348611956428769 0 0 0.200583207642953 0.324991727533464
"posterior_cingulate_gyrus_right" 0 0.51017770254029 0.478961438445043 0 0.453993158121083 0.469361764971891 0.459673187189751 0 0.476709656143658 0.48091801414171 0 0 0.420857344458822 0 0 0.432989873996427 0.446849879114909 0.417940956709886 0 0 0.455365045764374 0.471992125645607 0.475735631140096 0 0.420175878752635 0.446568614485573 0.518343954531741 0.437964254282122 0 0.462773786576525 0 0 0.499550556120727 0.482624711909515 0.43843727556908 0.461595917454639 0.436317464444275 0 0 0.481479355749267 0.421441041201429 0.473202789944883 0.456653727460314 0.382558904340831 0 0 0 0.482347151918093 0 0.394678534248639 0.422443520216045 0 0 0 0.436642231823532 0 0.456982937748506 0.38472643184699 0.431264853160241 0.418111876902258 0.476529362985886 0.422990467002285 0.465291613208422 0.445954114379469 0 0 0 0.447368169581783
"precentral_gyrus_right" 0 0.470867855824642 0.42913481499269 0 0.438602316457266 0.430306513443795 0.413188685223477 0 0.444382794228463 0.43610854521336 0.438172832710433 0 0.413939133542848 0 0 0 0.4473511985564 0 0 0 0.405086018242068 0.470690042155753 0.436423751336144 0.429053494307919 0.403023841963091 0.418939417571754 0.467084039190459 0.420882198594724 0 0.416393222799733 0 0 0.41896456903457 0.458557446735871 0.413644589622738 0.428683224598372 0.370252681792856 0 0 0 0.403351108514755 0.426805310430758 0.445888574381292 0.398002233292758 0.35033357189978 0 0.395527881878394 0.420102661168946 0 0.340572512077299 0.320426034739237 0.35756719087567 0.36497779984054 0 0.30668909162026 0.456982937748506 0 0.395861231805035 0.373412373797214 0.358908367894043 0.376668748753327 0.408177059862527 0.317176748150892 0.400033237460022 0 0 0.22367994812941 0.322877924096125
"precuneus_right" 0 0 0 0 0 0 0 0 0.352724168530606 0 0 0 0 0 0 0 0 0 0 0 0 0.474925749530215 0.435314190776522 0.151576730942986 0 0 0.459273197082553 0 0 0 0 0 0 0.454422128362541 0.398092117168788 0 0.424408117856822 0.332902642452647 0 0.342093417861451 0.389212344412642 0.439879694063064 0.356117336600533 0.402543430020778 0 0.362648333589202 0 0.420234215988246 0 0.368760406623783 0.464156874381481 0 0 0.349362891849409 0.366093818915775 0.38472643184699 0.395861231805035 0 0 0.433812262758722 0.432133388670953 0.369959951186697 0.343817502133452 0.388164540881967 0 0 0 0.447884479075024
"rostral_anterior_cingulate_cortex_right" 0 0.451829568215722 0.438538740752778 0 0 0 0 0 0.461170145083866 0 0.357340002972665 0 0.32410343452093 0 0 0 0.4450088232852 0 0 0 0.45567853622458 0 0.441989018587457 0 0.269904706974834 0.43240636113537 0.461171178823296 0 0 0 0 0 0 0.443887745170134 0 0.432295978500501 0.385136792756258 0 0 0 0 0 0 0 0.349426614779995 0 0.306004393497748 0 0 0 0.387411251042425 0.372526355680677 0.356921738432729 0 0.363896892466706 0.431264853160241 0.373412373797214 0 0 0.391916104116784 0.397520900086132 0 0 0 0 0 0 0.377181619301959
"rostral_middle_frontal_gyrus_right" 0 0.435929404405836 0.444913309537823 0 0 0 0 0 0 0 0.402464160286596 0 0 0 0 0 0.448813425914824 0 0 0 0 0 0.465917530533135 0 0.439497293504624 0.439220790826576 0.463366693125661 0 0 0 0 0 0 0 0.435858483357352 0.393400272174858 0.311299882075396 0 0 0 0 0.417741902454566 0.438896374893383 0 0.330580610779708 0 0.325410208903244 0.42056081281533 0 0 0.3590102676911 0.31273830566162 0.350530301301027 0 0.36537751132781 0.418111876902258 0.358908367894043 0.433812262758722 0.391916104116784 0 0.387411084561344 0.40151317600931 0.338620689683772 0.37899941465512 0.27193375863642 0 0 0.386979944689152
"superior_frontal_gyrus_right" 0 0.498896547294046 0.473968572175749 0 0.438364099922043 0.440148613756992 0.44027240094407 0 0.456167375292427 0.440336950833957 0.451755021547683 0 0.438260694523453 0 0 0.496252289950999 0.436094513607311 0.406336237211883 0.432139480728345 0 0.448747864757576 0.431040294347312 0.461432628591771 0.437749214872561 0.443692717013782 0.468556015738181 0.502888308459802 0.456006653472916 0 0.457181910275009 0.149846982093497 0 0.472285560931664 0.465520192870898 0.429046255300297 0.453106113688706 0.348537903444301 0 0 0.381737376566905 0.424246240512444 0.431257568978049 0.43898709812282 0.41510080013104 0.395891610885156 0 0.405221562277136 0.432746416535351 0 0.392175587560735 0.37975017104989 0.349332230618316 0.359165690805741 0 0.362558854148136 0.476529362985886 0.376668748753327 0.432133388670953 0.397520900086132 0.387411084561344 0 0.427413765003635 0.406778439094806 0.393007164847849 0.279303284215608 0 0 0.386255815607956
"superior_parietal_gyrus_right" 0 0.434156722458463 0.47883681294301 0 0 0 0 0 0.463850958058032 0.453595552561021 0 0 0 0 0 0 0 0 0 0 0.440533861435025 0.47349848933418 0.460209835396563 0 0 0 0.458449821844054 0.122204600715281 0 0.466997232172056 0 0 0 0.479445843072071 0.420290004543428 0 0.436130507978248 0.313806314971309 0 0.369716655195329 0.391410042638599 0.41582531482601 0.4043383129458 0.387975115846382 0 0.376743218890572 0.416217937182422 0.430275504356504 0 0.395658235127624 0.422441305186423 0 0 0.307372140629456 0.407418801322267 0.422990467002285 0.408177059862527 0.369959951186697 0 0.40151317600931 0.427413765003635 0 0.378754076051528 0.395664306271512 0 0 0 0.448663395111681
"superior_temporal_gyrus_right" 0 0 0.369943579107776 0 0 0 0 0 0.466210008527589 0 0 0 0 0 0 0 0 0 0 0 0 0 0 0 0 0 0.448838076789906 0 0 0 0 0 0 0 0.207795930107851 0 0.398007229856428 0 0.255325776730098 0.277910748962913 0.383466979904396 0.318175688698623 0.419369305431654 0 0.175517211161737 0 0 0.298936087427744 0.273444890611512 0.396640290781296 0.385783112367775 0.139836610291862 0.224026558679222 0 0.336340594474314 0.465291613208422 0.317176748150892 0.343817502133452 0 0.338620689683772 0.406778439094806 0.378754076051528 0 0.324186164050637 0 0.252799692267443 0.21262713487772 0.35485012084481
"supramarginal_gyrus_right" 0 0.402982632139621 0.438417553546317 0 0 0.470630288044293 0.470859797074495 0 0.474846581782376 0.431570333576204 0 0 0.353366771713542 0 0 0.497846373911287 0.38218724869926 0 0 0 0.426198564110707 0.500864057112118 0.437945690094384 0.386328086413887 0.374349787468063 0.386172215042833 0.487689704476407 0.361524569818687 0 0.459587415520583 0 0 0 0.462757098489582 0.384686328113761 0 0.450371253987454 0 0 0.387411480968597 0.378696101474028 0.431408844566259 0.460028745887114 0.398814713163032 0.336339078077639 0.389411781223121 0 0.426081260977191 0 0.399032259144433 0.467510615179336 0 0.341270050777181 0 0.348611956428769 0.445954114379469 0.400033237460022 0.388164540881967 0 0.37899941465512 0.393007164847849 0.395664306271512 0.324186164050637 0 0 0 0.223248899724874 0.317374574945582
"frontal_pole_right" 0 0 0 0 0 0 0 0 0 0 0 0 0 0 0 0 0 0 0 0 0 0 0 0 0 0 0 0 0 0 0.165831814943132 0 0 0 0 0 0 0 0 0 0 0 0 0 0.377116274376891 0 0.247942024717801 0 0 0 0.342382988835789 0.280681944046665 0.36551821216306 0 0 0 0 0 0 0.27193375863642 0.279303284215608 0 0 0 0 0 0 0
"temporal_pole_right" 0 0 0 0 0 0 0 0 0 0 0 0 0 0 0 0 0 0 0 0 0 0 0 0 0 0 0 0 0 0 0 0 0 0 0 0 0 0 0.260442302724506 0.243134201942831 0 0.258918200075204 0 0 0.197187689390518 0 0 0.258387051375071 0.255821406174746 0 0 0 0 0 0 0 0 0 0 0 0 0 0.252799692267443 0 0 0 0 0.279067636515239
"transverse_temporal_gyrus_right" 0 0 0 0 0 0 0 0 0 0 0 0 0 0 0 0 0 0 0 0 0 0 0 0 0 0 0 0 0 0 0 0 0 0 0 0 0 0 0 0 0 0 0 0 0 0 0 0.330308179980667 0 0 0 0 0 0 0.200583207642953 0 0.22367994812941 0 0 0 0 0 0.21262713487772 0.223248899724874 0 0 0 0.270795860401094
"insula_right" 0 0.447363866080561 0.436429348594737 0 0.438383541747531 0 0 0 0 0 0 0 0.259351316425409 0 0 0 0.431397659734122 0 0 0 0.433188033681046 0 0 0 0 0.411413803650834 0.446415002434331 0 0 0 0 0 0 0.461090481267269 0.40156783279745 0.414125288950929 0.397758954546968 0 0.271184064995179 0.304334337226815 0.432502953597226 0.385396607123391 0.444306074044352 0.400789895183605 0.315095658770932 0.325102127980744 0.408223131219462 0.408216021314396 0.303554068746539 0.440972957818177 0.328955575499524 0.372076562131436 0.34185244510227 0 0.324991727533464 0.447368169581783 0.322877924096125 0.447884479075024 0.377181619301959 0.386979944689152 0.386255815607956 0.448663395111681 0.35485012084481 0.317374574945582 0 0.279067636515239 0.270795860401094 0
