# Supplementary material for: NODDI and Tensor-Based Microstructural Indices as Predictors of Functional Connectivity
Source: PLoS One. 2016 Apr 14;11(4):e0153404. doi: 10.1371/journal.pone.0153404 (PMC4831788; doi:10.1371/journal.pone.0153404)
Supplement: S1 Data — a) Functional connectivity matrices, both fMRI and EEG connectomes across all subjects, in the form of precision matrices and b) structural brain connectivity matrices across all subjects and microstructural indices. Columns and rows are named according to the corresponding brain region that represent. (ZIP) [file pone.0153404.s001.zip › DATA/DWI/41_WICVF_68.txt]

"banks_superior_temporal_sulcus_left" "caudal_anterior_cingulate_cortex_left" "caudal_middle_frontal_gyrus_left" "cuneus_left" "entorhinal_cortex_left" "fusiform_gyrus_left" "inferior_parietal_gyrus_left" "inferior_temporal_gyrus_left" "cingulate_gyrus_isthmus_left" "lateral_occipital_cortex_left" "lateral_orbitofrontal_cortex_left" "lingual_gyrus_left" "medial_orbitofrontal_gyrus_left" "middle_temporal_gyrus_left" "parahippocampal_gyrus_left" "paracentral_gyrus_left" "inferior_frontal_gyrus_pars_opercularis_left" "inferior_frontal_gyrus_pars_orbitalis_left" "inferior_frontal_gyrus_pars_triangularis_left" "pericalcarine_cortex_left" "postcentral_gyrus_left" "posterior_cingulate_gyrus_left" "precentral_gyrus_left" "precuneus_left" "rostral_anterior_cingulate_cortex_left" "rostral_middle_frontal_gyrus_left" "superior_frontal_gyrus_left" "superior_parietal_gyrus_left" "superior_temporal_gyrus_left" "supramarginal_gyrus_left" "frontal_pole_left" "temporal_pole_left" "transverse_temporal_gyrus_left" "insula_left" "banks_superior_temporal_sulcus_right" "caudal_anterior_cingulate_cortex_right" "caudal_middle_frontal_gyrus_right" "cuneus_right" "entorhinal_cortex_right" "fusiform_gyrus_right" "inferior_parietal_gyrus_right" "inferior_temporal_gyrus_right" "cingulate_gyrus_isthmus_right" "lateral_occipital_cortex_right" "lateral_orbitofrontal_cortex_right" "lingual_gyrus_right" "medial_orbitofrontal_gyrus_right" "middle_temporal_gyrus_right" "parahippocampal_gyrus_right" "paracentral_gyrus_right" "inferior_frontal_gyrus_pars_opercularis_right" "inferior_frontal_gyrus_pars_orbitalis_right" "inferior_frontal_gyrus_pars_triangularis_right" "pericalcarine_cortex_right" "postcentral_gyrus_right" "posterior_cingulate_gyrus_right" "precentral_gyrus_right" "precuneus_right" "rostral_anterior_cingulate_cortex_right" "rostral_middle_frontal_gyrus_right" "superior_frontal_gyrus_right" "superior_parietal_gyrus_right" "superior_temporal_gyrus_right" "supramarginal_gyrus_right" "frontal_pole_right" "temporal_pole_right" "transverse_temporal_gyrus_right" "insula_right"
"banks_superior_temporal_sulcus_left" 0 0 0 0 0 0.528771472621199 0.499798978393541 0.527196618868336 0.5565968672733 0.516542395038491 0 0 0 0.454068836237232 0 0.571142966181709 0 0 0 0 0.578623147825372 0 0.578286913829828 0.575775129867277 0 0 0.595228821825603 0.566740985136332 0.514530142116705 0.538983402595786 0 0 0.524109228166624 0.539254487489457 0 0 0 0 0 0 0 0 0 0 0 0 0 0 0 0 0 0 0 0 0 0 0 0 0 0 0 0 0 0 0 0 0 0
"caudal_anterior_cingulate_cortex_left" 0 0 0.592815025788302 0 0 0 0 0 0.590413236891997 0 0.570497115205505 0 0.577517980220526 0 0 0.558602742458804 0.599649682433459 0.552264430286392 0.572421002921136 0 0.606368044811302 0.553996506665127 0.604181571928621 0 0.577449207594865 0.582324876758586 0.591052889821893 0 0 0.604764206681821 0 0 0 0.594484665822616 0 0.719325384259422 0.622461344641717 0 0 0 0 0 0.636053952107376 0 0 0 0 0 0 0 0.625788594579877 0 0 0 0.611850858980327 0.716348217405999 0.610383590856669 0 0.601790076468565 0.568658048832997 0.632690282164571 0.627570855858263 0 0.540631920044827 0 0 0 0.625743946845858
"caudal_middle_frontal_gyrus_left" 0 0.592815025788302 0 0 0 0.610201289365846 0.587980422182553 0 0.611328842377459 0.579141788129308 0.588213234834149 0 0.582802434634683 0.581065963338321 0 0.553988956352507 0.611776972313469 0.571370900087992 0.57748014060524 0 0.602901735322222 0.592993852675589 0.595691368222308 0 0.573879094174386 0.573047765935588 0.572968747517709 0.617957570290032 0.526902269086545 0.608973313308219 0 0 0 0.577973176327485 0 0.609419611882358 0.602918642835799 0 0 0 0 0 0.615044205144417 0 0.577279486136027 0 0.564035540631591 0.564803130854931 0 0 0.596848323490173 0.569819568797995 0.582724874158876 0 0.565716243136665 0.586713432532949 0.559880159037952 0 0.5746027237096 0.587287373950062 0.568347499211317 0.606003362635308 0.548313158151046 0.575900823546819 0 0 0 0.577038384133269
"cuneus_left" 0 0 0 0 0 0.562962554184909 0.536102483150664 0 0.487530893432638 0.520573377087834 0 0.529115158288804 0 0.533854494300793 0 0 0 0 0 0.466530156043163 0 0 0.544954922596723 0.498378075103145 0 0 0 0.533463694137238 0 0 0 0 0 0 0 0 0 0.490831227641866 0 0 0 0 0 0.509643673937592 0 0.432170696860032 0 0 0 0 0 0 0 0.474679960030917 0 0 0 0 0 0 0 0 0 0 0 0 0 0
"entorhinal_cortex_left" 0 0 0 0 0 0.4010216561438 0 0.389759993365517 0 0 0 0 0.379006476582415 0.425079260298824 0.545123555365814 0 0 0 0 0 0 0 0 0 0 0 0 0 0.420261820373202 0 0 0.37354115797624 0 0.549511029356791 0 0 0 0 0.695227856253706 0 0 0.605697435038773 0 0 0 0 0 0 0 0 0 0 0 0 0 0.585623947846223 0.674513785043214 0 0 0 0.667915650281893 0 0 0 0 0 0 0.707015008748043
"fusiform_gyrus_left" 0.528771472621199 0 0.610201289365846 0.562962554184909 0.4010216561438 0 0.54256026441236 0.497089720063758 0.541790706702182 0.53783000477364 0 0.520170406793992 0.43320097227162 0.493714240277903 0.51868573963568 0 0.58636623333886 0 0 0.555489603449406 0.573489615061943 0.570978793803241 0.580290314522025 0.597870726775933 0 0.600719959699796 0.571761608182537 0.553053070708095 0.487020694049228 0.551884174616741 0 0.409236554574672 0.529255733279956 0.501842040956646 0 0.591514576460028 0 0 0.627598971456135 0.616064825692013 0 0 0.575242682475379 0 0 0 0 0 0 0 0 0 0 0 0 0.572209284048519 0.572601729469095 0 0 0 0.596968092014364 0 0 0.57641891329297 0 0 0 0
"inferior_parietal_gyrus_left" 0.499798978393541 0 0.587980422182553 0.536102483150664 0 0.54256026441236 0 0.544876393595387 0.534658442409067 0.565152390766062 0 0.583088199799795 0 0.520726766001641 0.535475727884949 0.59389923747076 0.589274611217578 0 0 0.556568470304354 0.615710173615116 0.567718188187377 0.593878112961151 0.561627543763259 0.588257563352753 0.595221699715156 0.596999401059135 0.567246141933571 0.549084473223257 0.535155756352334 0 0 0.558769638241139 0.550072417532821 0 0.608905822116754 0 0 0 0 0 0 0.554624899916871 0 0 0 0 0 0 0.593489931253331 0 0 0 0 0 0.583637996129117 0.571511497917625 0 0 0 0.575198296901951 0 0 0.590354666728075 0 0 0 0
"inferior_temporal_gyrus_left" 0.527196618868336 0 0 0 0.389759993365517 0.497089720063758 0.544876393595387 0 0.542504920421589 0.485325611917 0 0.560177521972642 0.460647935190982 0.507485873279396 0.488102300289214 0.570292626001533 0 0 0 0 0.583921242276954 0 0.584056983756226 0.551855376304766 0 0 0.582742974839105 0.5654414012983 0.50868051136366 0.548802891216858 0 0.429994643871089 0.522466483769213 0.507475579285342 0 0 0 0 0 0 0 0 0.589074190679668 0 0 0 0 0 0 0 0 0 0 0 0 0 0 0 0 0 0 0 0 0 0 0 0 0
"cingulate_gyrus_isthmus_left" 0.5565968672733 0.590413236891997 0.611328842377459 0.487530893432638 0 0.541790706702182 0.534658442409067 0.542504920421589 0 0.545416979636493 0 0.515502219322611 0 0.548386835467968 0.510797003647742 0.55256439314778 0.621863648753277 0 0 0.583714515271746 0.596832226292913 0.562046087061967 0.597725814610581 0.542814622725372 0.600029232484093 0.623300364058419 0.583114489427367 0.541862047116359 0.541358470009231 0.569759607972733 0 0 0.530125785603158 0.537944301453848 0.586632635918869 0.629857694779993 0.651842558990083 0 0 0 0.583363462762768 0 0.590023514699949 0.565102268788896 0 0 0 0.585644019723784 0 0.569914711248763 0 0 0 0 0.600398500152468 0.603197968077444 0.585035645086017 0.657107744224397 0.614649074524818 0 0.589750297853722 0.595771072742367 0.58794099837307 0.601279742305488 0 0 0 0
"lateral_occipital_cortex_left" 0.516542395038491 0 0.579141788129308 0.520573377087834 0 0.53783000477364 0.565152390766062 0.485325611917 0.545416979636493 0 0 0.528390477579186 0 0.473822510973699 0.528049458251845 0.587463126215929 0.601668906456383 0 0 0.511552175703007 0.595714538199811 0.569955496208585 0.588662806099608 0.571687795323037 0 0.603293318399197 0.589601603745298 0.542927960570918 0.510253700448138 0.558069080056495 0 0 0.533541604582508 0.541270547098735 0 0 0 0.624868048426593 0 0 0 0 0.577388986416062 0 0 0 0 0.539553775248372 0 0.586591164834289 0.578320000148391 0 0 0 0 0.53483273976152 0.574039347372025 0 0 0 0.587972323485182 0.640465116094019 0 0.555957739731344 0 0 0 0
"lateral_orbitofrontal_cortex_left" 0 0.570497115205505 0.588213234834149 0 0 0 0 0 0 0 0 0 0.50711140859892 0 0 0 0.55129798199668 0.531193711311625 0.504717744643401 0 0 0 0.561129283910232 0 0.525134458918832 0.543015369511495 0.578514867560644 0 0 0 0.653577425515735 0.392437000864643 0 0.437406683943962 0 0.607189044607574 0.586067339596135 0 0 0 0 0 0.593042401375274 0 0 0 0.528818881342513 0 0 0 0.57774271642223 0 0 0 0 0 0.577134967062148 0 0.539513615248406 0.560170901650236 0.587216839472366 0 0 0 0 0 0 0
"lingual_gyrus_left" 0 0 0 0.529115158288804 0 0.520170406793992 0.583088199799795 0.560177521972642 0.515502219322611 0.528390477579186 0 0 0 0.528031991951075 0.543179709292733 0 0 0 0 0.47961744631353 0.587658954698181 0 0 0.585157948093078 0 0 0.577061315311561 0.572059732127488 0.524403680110047 0 0 0 0.544812512808764 0 0 0 0 0 0 0 0 0 0.599748645197324 0 0 0 0 0 0 0 0 0 0 0 0 0 0 0 0 0 0 0 0 0 0 0 0 0
"medial_orbitofrontal_gyrus_left" 0 0.577517980220526 0.582802434634683 0 0.379006476582415 0.43320097227162 0 0.460647935190982 0 0 0.50711140859892 0 0 0.478039371780396 0.429077706052808 0 0.553433399457148 0.542600957347077 0.549741515548018 0 0.573522991928611 0 0.55996862640946 0 0.493442654022713 0.529964839668162 0.570220268842277 0 0.44131875918077 0.575688582503734 0.518265234039213 0.365781969875275 0 0.442601398473984 0 0.590779898625933 0.587067170173714 0 0 0 0 0 0 0 0.60837118188788 0 0.50119761640174 0 0 0 0.582831565181767 0 0 0 0.57074215491106 0.569377390282648 0.56044806948839 0 0.531820940523168 0 0.568645077295002 0 0 0.516980776923656 0 0 0 0.522965777343132
"middle_temporal_gyrus_left" 0.454068836237232 0 0.581065963338321 0.533854494300793 0.425079260298824 0.493714240277903 0.520726766001641 0.507485873279396 0.548386835467968 0.473822510973699 0 0.528031991951075 0.478039371780396 0 0.473778968980393 0.568786948898724 0.389566442655423 0.345202392142436 0 0.545996333027432 0.475372986026686 0.571072743541702 0.574365392933327 0.58359892144349 0 0 0.586657032637624 0.562426364763497 0.499912546734578 0.551982638647439 0 0.529432561340446 0.51761274062263 0.502549933236513 0 0 0 0 0 0 0 0 0 0 0 0 0 0 0 0 0 0 0 0 0 0 0 0 0 0 0 0 0 0 0 0 0 0
"parahippocampal_gyrus_left" 0 0 0 0 0.545123555365814 0.51868573963568 0.535475727884949 0.488102300289214 0.510797003647742 0.528049458251845 0 0.543179709292733 0.429077706052808 0.473778968980393 0 0 0 0 0 0 0 0 0 0 0 0 0 0 0.45979854442396 0 0 0 0.516458005857395 0.453555073732569 0 0 0 0 0 0 0 0 0 0 0 0 0 0 0 0 0 0 0 0 0 0 0 0 0 0 0 0 0 0 0 0 0 0
"paracentral_gyrus_left" 0.571142966181709 0.558602742458804 0.553988956352507 0 0 0 0.59389923747076 0.570292626001533 0.55256439314778 0.587463126215929 0 0 0 0.568786948898724 0 0 0 0 0 0 0.514012841238292 0.563585107161704 0.580425343105473 0.543518895841265 0 0 0.565893401511732 0.571863358186896 0.568840709044521 0.554132989379727 0 0 0.573598451741456 0.57704321917701 0 0.645596614328574 0 0 0 0 0 0 0.592252936755597 0 0 0 0 0 0 0.526447294756947 0 0 0 0 0 0.567906945305886 0 0 0 0 0.604483410654487 0 0 0.610665753698008 0 0 0 0
"inferior_frontal_gyrus_pars_opercularis_left" 0 0.599649682433459 0.611776972313469 0 0 0.58636623333886 0.589274611217578 0 0.621863648753277 0.601668906456383 0.55129798199668 0 0.553433399457148 0.389566442655423 0 0 0 0.555103158011914 0.537582975862713 0 0.589231221384853 0.632323655541788 0.538609354777017 0 0.573049230453354 0.573011594291849 0.592944100970159 0.635265146176026 0.669224045869531 0.602451606697101 0 0 0 0.538396905277311 0 0.61622568626872 0.602466115285017 0 0 0 0 0.569604354886782 0.644174587074284 0 0.589706821786929 0 0.57486855412672 0.565779871759653 0 0 0.5929801536255 0 0.586080025034838 0 0.580121559358497 0.585691620878853 0.591983675549441 0 0.591742644755938 0.594753398596188 0.581383146900058 0 0 0.541287606275102 0 0 0 0.573797474226399
"inferior_frontal_gyrus_pars_orbitalis_left" 0 0.552264430286392 0.571370900087992 0 0 0 0 0 0 0 0.531193711311625 0 0.542600957347077 0.345202392142436 0 0 0.555103158011914 0 0.547507495300375 0 0 0 0.563220466066126 0 0.546945540552488 0.526716594911316 0.563036009127405 0 0.73257487900232 0 0 0 0 0.54276188351035 0 0.584172098644263 0 0 0 0 0 0 0 0 0 0 0 0 0 0 0.581402863913118 0 0 0 0 0.591297833923363 0 0 0 0 0.560549855019289 0 0 0 0 0 0 0
"inferior_frontal_gyrus_pars_triangularis_left" 0 0.572421002921136 0.57748014060524 0 0 0 0 0 0 0 0.504717744643401 0 0.549741515548018 0 0 0 0.537582975862713 0.547507495300375 0 0 0.580518931350905 0.56785258139446 0.55099629619757 0 0.562944607790537 0.561317765374733 0.569480807757757 0 0 0 0 0 0 0.549000624942054 0 0.60237343891977 0.591316888841497 0 0 0 0 0 0 0 0 0 0 0 0 0 0.583482680895246 0 0 0 0 0 0 0 0 0 0.583661108183926 0 0 0 0 0 0 0
"pericalcarine_cortex_left" 0 0 0 0.466530156043163 0 0.555489603449406 0.556568470304354 0 0.583714515271746 0.511552175703007 0 0.47961744631353 0 0.545996333027432 0 0 0 0 0 0 0 0 0 0.475769490000484 0 0 0 0.475026117826012 0 0 0 0 0 0 0 0 0 0.455770218226538 0 0 0 0 0 0 0 0.608333429567924 0 0 0 0 0 0 0 0.441285225497109 0 0 0 0 0 0 0 0 0 0 0 0 0 0
"postcentral_gyrus_left" 0.578623147825372 0.606368044811302 0.602901735322222 0 0 0.573489615061943 0.615710173615116 0.583921242276954 0.596832226292913 0.595714538199811 0 0.587658954698181 0.573522991928611 0.475372986026686 0 0.514012841238292 0.589231221384853 0 0.580518931350905 0 0 0.598908770618559 0.601886565680826 0.545978438853373 0.582382656030677 0.623017339016197 0.598506586361792 0.583426287834307 0.580972722712052 0.58826630629257 0 0 0.580911928103283 0.553384035461023 0 0.629084930983486 0.588435905373309 0 0 0 0 0.581435938365496 0.613386014423631 0 0 0 0 0 0 0.587976618079261 0.576278663798684 0 0 0 0.592027006704588 0.613647107844563 0.567812972239256 0 0.609687094256147 0 0.576125370576239 0.585781795998791 0 0.582731609513817 0 0 0 0.61154567005311
"posterior_cingulate_gyrus_left" 0 0.553996506665127 0.592993852675589 0 0 0.570978793803241 0.567718188187377 0 0.562046087061967 0.569955496208585 0 0 0 0.571072743541702 0 0.563585107161704 0.632323655541788 0 0.56785258139446 0 0.598908770618559 0 0.59155530193737 0.54258558361232 0.587286191240757 0.630313604581535 0.593500855641761 0.564902678360742 0 0.562064950883416 0 0 0.540460422233135 0.610414257580445 0.597925505787132 0.624366327947429 0 0 0 0 0 0 0.618658880658287 0 0 0 0 0.580077901356637 0 0.576672085292275 0.625573520490685 0 0 0 0.610012716374812 0.669765081651981 0.600159618500539 0.616128126679068 0 0 0.580497410783721 0.603833916986253 0 0.611589827803916 0 0 0 0
"precentral_gyrus_left" 0.578286913829828 0.604181571928621 0.595691368222308 0.544954922596723 0 0.580290314522025 0.593878112961151 0.584056983756226 0.597725814610581 0.588662806099608 0.561129283910232 0 0.55996862640946 0.574365392933327 0 0.580425343105473 0.538609354777017 0.563220466066126 0.55099629619757 0 0.601886565680826 0.59155530193737 0 0.581751227627028 0.559261089190267 0.583846446996854 0.596878759361466 0.603656471985261 0.577694867378367 0.608932183668503 0 0 0.588800833667723 0.553441689889186 0.586719902586967 0.617970238000108 0.581527235768116 0 0 0 0.607116485681318 0.581144183676426 0.605798828991497 0 0 0 0.586308097697643 0.577479063106719 0 0.580911587781847 0.582427739583478 0 0 0 0.58275366991859 0.619350853992184 0.577423550211999 0.555603259602633 0.611796264641649 0.583408737194558 0.575679651741823 0.585891706446844 0 0.583828856097816 0 0 0 0
"precuneus_left" 0.575775129867277 0 0 0.498378075103145 0 0.597870726775933 0.561627543763259 0.551855376304766 0.542814622725372 0.571687795323037 0 0.585157948093078 0 0.58359892144349 0 0.543518895841265 0 0 0 0.475769490000484 0.545978438853373 0.54258558361232 0.581751227627028 0 0 0.608319466431645 0.571746309122873 0.548814511751793 0.57331571139066 0.563929609854157 0 0 0.576318428989954 0.578841897795267 0 0 0 0.548231282799805 0 0 0 0 0 0.553829569841122 0 0.460751287105299 0 0 0 0.568726612873492 0 0 0 0.556204402156382 0 0 0.589843375435444 0.625083024633603 0 0 0.58554429298107 0 0 0.554462202249045 0 0 0 0
"rostral_anterior_cingulate_cortex_left" 0 0.577449207594865 0.573879094174386 0 0 0 0.588257563352753 0 0.600029232484093 0 0.525134458918832 0 0.493442654022713 0 0 0 0.573049230453354 0.546945540552488 0.562944607790537 0 0.582382656030677 0.587286191240757 0.559261089190267 0 0 0.567382329433579 0.575669835346941 0 0 0.587835964161141 0.471766688410407 0 0 0.552737780173772 0 0.602637500999559 0.58324324057491 0 0 0 0 0 0.524312941227994 0 0 0 0.545156182811601 0 0 0 0.589505037109085 0 0 0 0.570792272086755 0.571105573163423 0.539393982251189 0 0.505737094584447 0.560982236952583 0.566530608402611 0 0 0.523571098672834 0 0 0 0
"rostral_middle_frontal_gyrus_left" 0 0.582324876758586 0.573047765935588 0 0 0.600719959699796 0.595221699715156 0 0.623300364058419 0.603293318399197 0.543015369511495 0 0.529964839668162 0 0 0 0.573011594291849 0.526716594911316 0.561317765374733 0 0.623017339016197 0.630313604581535 0.583846446996854 0.608319466431645 0.567382329433579 0 0.579927865258867 0.625529207293853 0 0.631265125073445 0.528236258011706 0 0.598297963655645 0.583288777212507 0 0.618211093554934 0.601653556954024 0 0 0 0.621259339778338 0 0.643975169802902 0 0 0 0.565793489580801 0 0 0 0.59729655222109 0 0.59738255129284 0 0.571459579980542 0.583581499096079 0.564402405017998 0 0.574373355175845 0.59642619741927 0.582227765712374 0 0 0.549272460340982 0 0 0 0.566021360067233
"superior_frontal_gyrus_left" 0.595228821825603 0.591052889821893 0.572968747517709 0 0 0.571761608182537 0.596999401059135 0.582742974839105 0.583114489427367 0.589601603745298 0.578514867560644 0.577061315311561 0.570220268842277 0.586657032637624 0 0.565893401511732 0.592944100970159 0.563036009127405 0.569480807757757 0 0.598506586361792 0.593500855641761 0.596878759361466 0.571746309122873 0.575669835346941 0.579927865258867 0 0.570927781601302 0.579648249371951 0.580142990070797 0.596926559277445 0 0.590894985879351 0.57534866913755 0.58461061813968 0.617064575230924 0.601190103162947 0 0 0 0.602828614045156 0.586503396610534 0.603069483356763 0 0.585696423990479 0 0.584722637547584 0.585960469351676 0 0.60056287815378 0.598899888320499 0.604213915011466 0 0 0.581666065056612 0.617958445562454 0.589378649168835 0.603873369187176 0.576828511784206 0.592814104322157 0.58796258668425 0.605099173824078 0.579217521375628 0.607558626754028 0 0 0 0.577075020867116
"superior_parietal_gyrus_left" 0.566740985136332 0 0.617957570290032 0.533463694137238 0 0.553053070708095 0.567246141933571 0.5654414012983 0.541862047116359 0.542927960570918 0 0.572059732127488 0 0.562426364763497 0 0.571863358186896 0.635265146176026 0 0 0.475026117826012 0.583426287834307 0.564902678360742 0.603656471985261 0.548814511751793 0 0.625529207293853 0.570927781601302 0 0.558373904727599 0.573658912742756 0 0 0.561042310254032 0.590133837927368 0 0.605124738523693 0 0.780379650830214 0 0 0 0 0 0 0 0.459360045586396 0 0 0 0.594241991459976 0 0 0 0 0 0.639956330340144 0.587726377650786 0 0 0 0.595027003142019 0.444974521788947 0 0.579033156252858 0 0 0 0
"superior_temporal_gyrus_left" 0.514530142116705 0 0.526902269086545 0 0.420261820373202 0.487020694049228 0.549084473223257 0.50868051136366 0.541358470009231 0.510253700448138 0 0.524403680110047 0.44131875918077 0.499912546734578 0.45979854442396 0.568840709044521 0.669224045869531 0.73257487900232 0 0 0.580972722712052 0 0.577694867378367 0.57331571139066 0 0 0.579648249371951 0.558373904727599 0 0.49028586182482 0 0.418847731739931 0.510323447762854 0.488187017500992 0 0 0 0 0 0 0 0 0 0 0 0 0 0 0 0 0 0 0 0 0 0 0 0 0 0 0 0 0 0 0 0 0 0
"supramarginal_gyrus_left" 0.538983402595786 0.604764206681821 0.608973313308219 0 0 0.551884174616741 0.535155756352334 0.548802891216858 0.569759607972733 0.558069080056495 0 0 0.575688582503734 0.551982638647439 0 0.554132989379727 0.602451606697101 0 0 0 0.58826630629257 0.562064950883416 0.608932183668503 0.563929609854157 0.587835964161141 0.631265125073445 0.580142990070797 0.573658912742756 0.49028586182482 0 0 0 0.545901561978047 0.581014686324114 0 0.623228953946606 0 0 0.709698280166924 0 0.605338990653924 0.587676897283639 0.608271914203552 0 0 0 0 0.577545336095098 0 0.578423273109032 0.606908860033719 0 0 0 0.589392292625057 0.613917522124503 0.574475234358262 0 0 0 0.584854958952329 0.605421416864987 0 0.594377324453763 0 0 0 0
"frontal_pole_left" 0 0 0 0 0 0 0 0 0 0 0.653577425515735 0 0.518265234039213 0 0 0 0 0 0 0 0 0 0 0 0.471766688410407 0.528236258011706 0.596926559277445 0 0 0 0 0 0 0 0 0 0 0 0 0 0 0 0 0 0 0 0 0 0 0 0 0 0 0 0 0 0 0 0 0 0.660759955010873 0 0 0 0.744408825940524 0 0 0
"temporal_pole_left" 0 0 0 0 0.37354115797624 0.409236554574672 0 0.429994643871089 0 0 0.392437000864643 0 0.365781969875275 0.529432561340446 0 0 0 0 0 0 0 0 0 0 0 0 0 0 0.418847731739931 0 0 0 0 0 0 0 0 0 0 0 0 0 0 0 0 0 0 0 0 0 0 0 0 0 0 0 0 0 0 0 0 0 0 0 0 0 0 0
"transverse_temporal_gyrus_left" 0.524109228166624 0 0 0 0 0.529255733279956 0.558769638241139 0.522466483769213 0.530125785603158 0.533541604582508 0 0.544812512808764 0 0.51761274062263 0.516458005857395 0.573598451741456 0 0 0 0 0.580911928103283 0.540460422233135 0.588800833667723 0.576318428989954 0 0.598297963655645 0.590894985879351 0.561042310254032 0.510323447762854 0.545901561978047 0 0 0 0.520210823197581 0 0 0 0 0 0 0 0 0.598712265702706 0 0 0 0 0 0 0.580835564190262 0 0 0 0 0 0.614108125771478 0.565352880272642 0 0 0 0.609390950416257 0 0 0 0 0 0 0
"insula_left" 0.539254487489457 0.594484665822616 0.577973176327485 0 0.549511029356791 0.501842040956646 0.550072417532821 0.507475579285342 0.537944301453848 0.541270547098735 0.437406683943962 0 0.442601398473984 0.502549933236513 0.453555073732569 0.57704321917701 0.538396905277311 0.54276188351035 0.549000624942054 0 0.553384035461023 0.610414257580445 0.553441689889186 0.578841897795267 0.552737780173772 0.583288777212507 0.57534866913755 0.590133837927368 0.488187017500992 0.581014686324114 0 0 0.520210823197581 0 0 0.608912996559755 0.592792847510983 0 0 0 0 0 0.605661386044165 0 0.576392468735087 0 0 0.52220313674428 0 0.564947522085044 0.590064674340426 0 0 0 0.561429615672588 0.619540730624039 0.58655013708911 0.604996539598621 0.567934211951826 0 0.586093210583044 0.584089329007204 0 0.572750377071895 0 0 0 0.570487882773406
"banks_superior_temporal_sulcus_right" 0 0 0 0 0 0 0 0 0.586632635918869 0 0 0 0 0 0 0 0 0 0 0 0 0.597925505787132 0.586719902586967 0 0 0 0.58461061813968 0 0 0 0 0 0 0 0 0 0.55838812842215 0 0 0 0.557767580345121 0.538114634361418 0.576155245218777 0.568676383678999 0 0 0 0.481700869421395 0 0.569548915725872 0.574192006789971 0 0 0 0.583159793913914 0.577623998166662 0.58846043508868 0.557708779459238 0 0.579578059014049 0.592242198308472 0.580829640060119 0.437961073820856 0.551169727758776 0 0 0 0.516837333057832
"caudal_anterior_cingulate_cortex_right" 0 0.719325384259422 0.609419611882358 0 0 0.591514576460028 0.608905822116754 0 0.629857694779993 0 0.607189044607574 0 0.590779898625933 0 0 0.645596614328574 0.61622568626872 0.584172098644263 0.60237343891977 0 0.629084930983486 0.624366327947429 0.617970238000108 0 0.602637500999559 0.618211093554934 0.617064575230924 0.605124738523693 0 0.623228953946606 0 0 0 0.608912996559755 0 0 0.594373141128639 0 0 0 0.573449000381099 0.593033131159166 0 0 0.603165535847032 0 0.5860737272749 0.586854402126516 0 0.595607170787837 0.591423472477343 0.563962708268138 0.566606572335541 0 0.583601189468595 0.566046918769015 0.589201408771196 0 0.576640768146237 0.578234039030694 0.588863407922725 0 0 0 0 0 0 0.588597241516849
"caudal_middle_frontal_gyrus_right" 0 0.622461344641717 0.602918642835799 0 0 0 0 0 0.651842558990083 0 0.586067339596135 0 0.587067170173714 0 0 0 0.602466115285017 0 0.591316888841497 0 0.588435905373309 0 0.581527235768116 0 0.58324324057491 0.601653556954024 0.601190103162947 0 0 0 0 0 0 0.592792847510983 0.55838812842215 0.594373141128639 0 0 0 0.56896733670051 0.580824494782675 0.574717629186167 0.598703651613653 0 0.581409173692963 0 0.586576982076362 0.572951254532669 0 0.606210073612343 0.610827800811296 0.559184859936496 0.574027084462285 0 0.584898847843008 0.637817162565616 0.604253916550765 0.588313566624139 0.58383615722352 0.569910556309968 0.585994577141748 0.61520540898758 0.539457573531931 0.636572851001691 0 0 0 0.594094182575155
"cuneus_right" 0 0 0 0.490831227641866 0 0 0 0 0 0.624868048426593 0 0 0 0 0 0 0 0 0 0.455770218226538 0 0 0 0.548231282799805 0 0 0 0.780379650830214 0 0 0 0 0 0 0 0 0 0 0 0 0 0 0 0.530842545893841 0 0.494328953769814 0 0 0 0 0 0 0 0.486853355981141 0 0 0 0.491929640843059 0 0 0 0.512572256851113 0 0 0 0 0 0
"entorhinal_cortex_right" 0 0 0 0 0.695227856253706 0.627598971456135 0 0 0 0 0 0 0 0 0 0 0 0 0 0 0 0 0 0 0 0 0 0 0 0.709698280166924 0 0 0 0 0 0 0 0 0 0.380568102097763 0 0.380636672449431 0 0.521771243227647 0 0 0 0 0.482354792783578 0 0 0 0 0 0 0 0 0 0 0 0 0 0.402712631254023 0 0 0.371252475617676 0 0.362696740043078
"fusiform_gyrus_right" 0 0 0 0 0 0.616064825692013 0 0 0 0 0 0 0 0 0 0 0 0 0 0 0 0 0 0 0 0 0 0 0 0 0 0 0 0 0 0 0.56896733670051 0 0.380568102097763 0 0.576915976496672 0.501265172521059 0.648359220254855 0.532610992570649 0.421848029445708 0.527247695126155 0 0.524473357287607 0.501359013450633 0.531877046704092 0 0 0 0 0.536964561108104 0.589387709238076 0 0.55513207380033 0 0 0.554972065455054 0.546042534920628 0.476186066168836 0.583977451155237 0 0.382810289273703 0 0.450651441145506
"inferior_parietal_gyrus_right" 0 0 0 0 0 0 0 0 0.583363462762768 0 0 0 0 0 0 0 0 0 0 0 0 0 0.607116485681318 0 0 0.621259339778338 0.602828614045156 0 0 0.605338990653924 0 0 0 0 0.557767580345121 0.573449000381099 0.580824494782675 0 0 0.576915976496672 0 0.578882272492192 0.561515239440019 0.549993515170588 0 0.573501684621659 0 0.529231269042304 0 0.556713265961751 0.570702011443849 0 0 0.555094962133888 0.588657100502145 0.546909991236455 0.575472680776814 0.549588699976055 0 0 0.585941559074768 0.599150046034721 0.527705996243547 0.568488969991234 0 0 0 0.534012325164147
"inferior_temporal_gyrus_right" 0 0 0 0 0.605697435038773 0 0 0 0 0 0 0 0 0 0 0 0.569604354886782 0 0 0 0.581435938365496 0 0.581144183676426 0 0 0 0.586503396610534 0 0 0.587676897283639 0 0 0 0 0.538114634361418 0.593033131159166 0.574717629186167 0 0.380636672449431 0.501265172521059 0.578882272492192 0 0.544199213698391 0.551809155988115 0.2601615753401 0.573768525535597 0 0.506793800049384 0.492564087339536 0.561742022786811 0.561019963300203 0 0 0.563849379865033 0.549990821114045 0.579421221698406 0.57341322626559 0.53730417834673 0 0.57225899908376 0.576874056329857 0.563959803395795 0.496944682232894 0.550080013172488 0 0.417283863612271 0 0.498445129240909
"cingulate_gyrus_isthmus_right" 0 0.636053952107376 0.615044205144417 0 0 0.575242682475379 0.554624899916871 0.589074190679668 0.590023514699949 0.577388986416062 0.593042401375274 0.599748645197324 0 0 0 0.592252936755597 0.644174587074284 0 0 0 0.613386014423631 0.618658880658287 0.605798828991497 0 0.524312941227994 0.643975169802902 0.603069483356763 0 0 0.608271914203552 0 0 0.598712265702706 0.605661386044165 0.576155245218777 0 0.598703651613653 0 0 0.648359220254855 0.561515239440019 0.544199213698391 0 0.558140000574285 0 0.523986912452349 0 0.556627604815868 0.537371966107179 0.568686360872924 0.616949842373782 0 0.608637648099156 0 0.603090540374041 0.592493303074211 0.620061979399676 0.528144921663817 0 0.611789317573205 0.606135856771821 0.554271247796449 0.552879589746259 0.601238481895798 0 0 0 0.565329181301646
"lateral_occipital_cortex_right" 0 0 0 0.509643673937592 0 0 0 0 0.565102268788896 0 0 0 0 0 0 0 0 0 0 0 0 0 0 0.553829569841122 0 0 0 0 0 0 0 0 0 0 0.568676383678999 0 0 0.530842545893841 0.521771243227647 0.532610992570649 0.549993515170588 0.551809155988115 0.558140000574285 0 0 0.530944954805621 0 0.56675047397906 0 0.551498132133545 0 0 0 0.525047655886763 0.552147391780796 0.546326974966764 0.565509064637939 0.538305575836674 0 0 0.574922125133001 0.565076037702195 0 0.55576625485369 0 0 0 0.546489820753049
"lateral_orbitofrontal_cortex_right" 0 0 0.577279486136027 0 0 0 0 0 0 0 0 0 0.60837118188788 0 0 0 0.589706821786929 0 0 0 0 0 0 0 0 0 0.585696423990479 0 0 0 0 0 0 0.576392468735087 0 0.603165535847032 0.581409173692963 0 0 0.421848029445708 0 0.2601615753401 0 0 0 0 0.530945730766116 0 0 0 0.563555852035422 0.546001720416675 0.56392950795387 0 0.572024452742284 0 0.581834450685353 0 0.543916253038567 0.55521937233227 0.577705204929501 0 0.572708313037442 0.566262181605822 0.6252937957733 0.377665944840588 0 0.503802498100418
"lingual_gyrus_right" 0 0 0 0.432170696860032 0 0 0 0 0 0 0 0 0 0 0 0 0 0 0 0.608333429567924 0 0 0 0.460751287105299 0 0 0 0.459360045586396 0 0 0 0 0 0 0 0 0 0.494328953769814 0 0.527247695126155 0.573501684621659 0.573768525535597 0.523986912452349 0.530944954805621 0 0 0 0.566680178328655 0.498385354318443 0.558270686871225 0 0 0 0.488088446218605 0 0 0 0.530402853238131 0 0 0 0.566662777798912 0 0.559600901691647 0 0 0 0.538385496628623
"medial_orbitofrontal_gyrus_right" 0 0 0.564035540631591 0 0 0 0 0 0 0 0.528818881342513 0 0.50119761640174 0 0 0 0.57486855412672 0 0 0 0 0 0.586308097697643 0 0.545156182811601 0.565793489580801 0.584722637547584 0 0 0 0 0 0 0 0 0.5860737272749 0.586576982076362 0 0 0 0 0 0 0 0.530945730766116 0 0 0.566108235920116 0 0 0.576690422191494 0.561598995161719 0.562500564394637 0 0.582165094241009 0 0.578129484979152 0 0.50315573623883 0.533941822234665 0.57834216807397 0.592154451357825 0 0 0.514691865584571 0 0 0.565694972488872
"middle_temporal_gyrus_right" 0 0 0.564803130854931 0 0 0 0 0 0.585644019723784 0.539553775248372 0 0 0 0 0 0 0.565779871759653 0 0 0 0 0.580077901356637 0.577479063106719 0 0 0 0.585960469351676 0 0 0.577545336095098 0 0 0 0.52220313674428 0.481700869421395 0.586854402126516 0.572951254532669 0 0 0.524473357287607 0.529231269042304 0.506793800049384 0.556627604815868 0.56675047397906 0 0.566680178328655 0.566108235920116 0 0.497736216881016 0.562088462666031 0.56254877609502 0 0 0.559527277885863 0.551698023230572 0.592318284590372 0.580468351223475 0.534550929771163 0 0.57520310936545 0.582811776179622 0.573327524607957 0.508657626361118 0.554446832256839 0 0.525409319453873 0.528012077001419 0.512258852548133
"parahippocampal_gyrus_right" 0 0 0 0 0 0 0 0 0 0 0 0 0 0 0 0 0 0 0 0 0 0 0 0 0 0 0 0 0 0 0 0 0 0 0 0 0 0 0.482354792783578 0.501359013450633 0 0.492564087339536 0.537371966107179 0 0 0.498385354318443 0 0.497736216881016 0 0 0.490333721109236 0 0 0 0 0 0 0 0 0 0 0 0.464969441811281 0 0 0.35006577267143 0 0.451121184726884
"paracentral_gyrus_right" 0 0 0 0 0 0 0.593489931253331 0 0.569914711248763 0.586591164834289 0 0 0 0 0 0.526447294756947 0 0 0 0 0.587976618079261 0.576672085292275 0.580911587781847 0.568726612873492 0 0 0.60056287815378 0.594241991459976 0 0.578423273109032 0 0 0.580835564190262 0.564947522085044 0.569548915725872 0.595607170787837 0.606210073612343 0 0 0.531877046704092 0.556713265961751 0.561742022786811 0.568686360872924 0.551498132133545 0 0.558270686871225 0 0.562088462666031 0 0 0.606809290581643 0 0 0.542235964552824 0.540662510214966 0.570509450663579 0.595350405819655 0.544786571379 0 0 0.595139718861119 0.570078989835796 0.546416606742239 0.588416245504453 0 0 0 0.550348266888764
"inferior_frontal_gyrus_pars_opercularis_right" 0 0.625788594579877 0.596848323490173 0 0 0 0 0 0 0.578320000148391 0.57774271642223 0 0.582831565181767 0 0 0 0.5929801536255 0.581402863913118 0.583482680895246 0 0.576278663798684 0.625573520490685 0.582427739583478 0 0.589505037109085 0.59729655222109 0.598899888320499 0 0 0.606908860033719 0 0 0 0.590064674340426 0.574192006789971 0.591423472477343 0.610827800811296 0 0 0 0.570702011443849 0.561019963300203 0.616949842373782 0 0.563555852035422 0 0.576690422191494 0.56254877609502 0.490333721109236 0.606809290581643 0 0.562763631508178 0.564618347149368 0 0.566462597582303 0.611523450493329 0.539752859925029 0.557606007398198 0.575779788867347 0.577466774988646 0.584684231741416 0.610335983000713 0.557231181891224 0.626455175633891 0.561040119394607 0 0 0.53648620754786
"inferior_frontal_gyrus_pars_orbitalis_right" 0 0 0.569819568797995 0 0 0 0 0 0 0 0 0 0 0 0 0 0 0 0 0 0 0 0 0 0 0 0.604213915011466 0 0 0 0 0 0 0 0 0.563962708268138 0.559184859936496 0 0 0 0 0 0 0 0.546001720416675 0 0.561598995161719 0 0 0 0.562763631508178 0 0.547406732727578 0 0 0 0.57873976232587 0 0.56465796320533 0.547963822660765 0.555456763337989 0 0.777977546804913 0 0.566659188217696 0 0 0.572725090312459
"inferior_frontal_gyrus_pars_triangularis_right" 0 0 0.582724874158876 0 0 0 0 0 0 0 0 0 0 0 0 0 0.586080025034838 0 0 0 0 0 0 0 0 0.59738255129284 0 0 0 0 0 0 0 0 0 0.566606572335541 0.574027084462285 0 0 0 0 0 0.608637648099156 0 0.56392950795387 0 0.562500564394637 0 0 0 0.564618347149368 0.547406732727578 0 0 0.584284209406955 0 0.583233522517112 0 0.5575302331897 0.563217278307406 0.563398922978174 0 0.780328974796668 0.583984075986083 0.568248749558169 0 0 0.570900893514407
"pericalcarine_cortex_right" 0 0 0 0.474679960030917 0 0 0 0 0 0 0 0 0 0 0 0 0 0 0 0.441285225497109 0 0 0 0.556204402156382 0 0 0 0 0 0 0 0 0 0 0 0 0 0.486853355981141 0 0 0.555094962133888 0.563849379865033 0 0.525047655886763 0 0.488088446218605 0 0.559527277885863 0 0.542235964552824 0 0 0 0 0 0 0 0.510802086010347 0 0 0 0.534982210585457 0 0 0 0 0 0
"postcentral_gyrus_right" 0 0.611850858980327 0.565716243136665 0 0 0 0 0 0.600398500152468 0 0 0 0.57074215491106 0 0 0 0.580121559358497 0 0 0 0.592027006704588 0.610012716374812 0.58275366991859 0 0.570792272086755 0.571459579980542 0.581666065056612 0 0 0.589392292625057 0 0 0 0.561429615672588 0.583159793913914 0.583601189468595 0.584898847843008 0 0 0.536964561108104 0.588657100502145 0.549990821114045 0.603090540374041 0.552147391780796 0.572024452742284 0 0.582165094241009 0.551698023230572 0 0.540662510214966 0.566462597582303 0 0.584284209406955 0 0 0.60932352126197 0.553365692987747 0.552968871622686 0.573369845024691 0.585579035495182 0.588045809680349 0.577639437652664 0.553224928336321 0.56062552711828 0 0 0.601787093096123 0.528856891074228
"posterior_cingulate_gyrus_right" 0 0.716348217405999 0.586713432532949 0 0.585623947846223 0.572209284048519 0.583637996129117 0 0.603197968077444 0.53483273976152 0 0 0.569377390282648 0 0 0.567906945305886 0.585691620878853 0.591297833923363 0 0 0.613647107844563 0.669765081651981 0.619350853992184 0 0.571105573163423 0.583581499096079 0.617958445562454 0.639956330340144 0 0.613917522124503 0 0 0.614108125771478 0.619540730624039 0.577623998166662 0.566046918769015 0.637817162565616 0 0 0.589387709238076 0.546909991236455 0.579421221698406 0.592493303074211 0.546326974966764 0 0 0 0.592318284590372 0 0.570509450663579 0.611523450493329 0 0 0 0.60932352126197 0 0.613298869494973 0.550678405731805 0.589117194782802 0.619647411509016 0.60667174527799 0.554442929676538 0.590414913910561 0.608187146156061 0 0 0 0.611450995119391
"precentral_gyrus_right" 0 0.610383590856669 0.559880159037952 0 0.674513785043214 0.572601729469095 0.571511497917625 0 0.585035645086017 0.574039347372025 0.577134967062148 0 0.56044806948839 0 0 0 0.591983675549441 0 0 0 0.567812972239256 0.600159618500539 0.577423550211999 0.589843375435444 0.539393982251189 0.564402405017998 0.589378649168835 0.587726377650786 0 0.574475234358262 0 0 0.565352880272642 0.58655013708911 0.58846043508868 0.589201408771196 0.604253916550765 0 0 0 0.575472680776814 0.57341322626559 0.620061979399676 0.565509064637939 0.581834450685353 0 0.578129484979152 0.580468351223475 0 0.595350405819655 0.539752859925029 0.57873976232587 0.583233522517112 0 0.553365692987747 0.613298869494973 0 0.563692154041448 0.580295182455585 0.618073386139405 0.598513452066226 0.577733638186517 0.511011809941937 0.629977084516611 0 0 0.438549602601821 0.547413830596059
"precuneus_right" 0 0 0 0 0 0 0 0 0.657107744224397 0 0 0 0 0 0 0 0 0 0 0 0 0.616128126679068 0.555603259602633 0.625083024633603 0 0 0.603873369187176 0 0 0 0 0 0 0.604996539598621 0.557708779459238 0 0.588313566624139 0.491929640843059 0 0.55513207380033 0.549588699976055 0.53730417834673 0.528144921663817 0.538305575836674 0 0.530402853238131 0 0.534550929771163 0 0.544786571379 0.557606007398198 0 0 0.510802086010347 0.552968871622686 0.550678405731805 0.563692154041448 0 0 0.529803808551112 0.594055663465819 0.550768907103585 0.521722973707164 0.558411119566825 0 0 0 0.528609407704819
"rostral_anterior_cingulate_cortex_right" 0 0.601790076468565 0.5746027237096 0 0 0 0 0 0.614649074524818 0 0.539513615248406 0 0.531820940523168 0 0 0 0.591742644755938 0 0 0 0.609687094256147 0 0.611796264641649 0 0.505737094584447 0.574373355175845 0.576828511784206 0 0 0 0 0 0 0.567934211951826 0 0.576640768146237 0.58383615722352 0 0 0 0 0 0 0 0.543916253038567 0 0.50315573623883 0 0 0 0.575779788867347 0.56465796320533 0.5575302331897 0 0.573369845024691 0.589117194782802 0.580295182455585 0 0 0.572321447697689 0.576556534339748 0 0 0 0 0 0 0.559355641427804
"rostral_middle_frontal_gyrus_right" 0 0.568658048832997 0.587287373950062 0 0 0 0 0 0 0 0.560170901650236 0 0 0 0 0 0.594753398596188 0 0 0 0 0 0.583408737194558 0 0.560982236952583 0.59642619741927 0.592814104322157 0 0 0 0 0 0 0 0.579578059014049 0.578234039030694 0.569910556309968 0 0 0 0 0.57225899908376 0.611789317573205 0 0.55521937233227 0 0.533941822234665 0.57520310936545 0 0 0.577466774988646 0.547963822660765 0.563217278307406 0 0.585579035495182 0.619647411509016 0.618073386139405 0.529803808551112 0.572321447697689 0 0.573515944841274 0.606380750582676 0.570018994707515 0.595462761708958 0.540699543071992 0 0 0.5898881359903
"superior_frontal_gyrus_right" 0 0.632690282164571 0.568347499211317 0 0.667915650281893 0.596968092014364 0.575198296901951 0 0.589750297853722 0.587972323485182 0.587216839472366 0 0.568645077295002 0 0 0.604483410654487 0.581383146900058 0.560549855019289 0.583661108183926 0 0.576125370576239 0.580497410783721 0.575679651741823 0.58554429298107 0.566530608402611 0.582227765712374 0.58796258668425 0.595027003142019 0 0.584854958952329 0.660759955010873 0 0.609390950416257 0.586093210583044 0.592242198308472 0.588863407922725 0.585994577141748 0 0 0.554972065455054 0.585941559074768 0.576874056329857 0.606135856771821 0.574922125133001 0.577705204929501 0 0.57834216807397 0.582811776179622 0 0.595139718861119 0.584684231741416 0.555456763337989 0.563398922978174 0 0.588045809680349 0.60667174527799 0.598513452066226 0.594055663465819 0.576556534339748 0.573515944841274 0 0.589079741482098 0.57084879510208 0.60667492915145 0.542421513307877 0 0 0.577538900803295
"superior_parietal_gyrus_right" 0 0.627570855858263 0.606003362635308 0 0 0 0 0 0.595771072742367 0.640465116094019 0 0 0 0 0 0 0 0 0 0 0.585781795998791 0.603833916986253 0.585891706446844 0 0 0 0.605099173824078 0.444974521788947 0 0.605421416864987 0 0 0 0.584089329007204 0.580829640060119 0 0.61520540898758 0.512572256851113 0 0.546042534920628 0.599150046034721 0.563959803395795 0.554271247796449 0.565076037702195 0 0.566662777798912 0.592154451357825 0.573327524607957 0 0.570078989835796 0.610335983000713 0 0 0.534982210585457 0.577639437652664 0.554442929676538 0.577733638186517 0.550768907103585 0 0.606380750582676 0.589079741482098 0 0.537776094528669 0.588294071381471 0 0 0 0.55672107583752
"superior_temporal_gyrus_right" 0 0 0.548313158151046 0 0 0 0 0 0.58794099837307 0 0 0 0 0 0 0 0 0 0 0 0 0 0 0 0 0 0.579217521375628 0 0 0 0 0 0 0 0.437961073820856 0 0.539457573531931 0 0.402712631254023 0.476186066168836 0.527705996243547 0.496944682232894 0.552879589746259 0 0.572708313037442 0 0 0.508657626361118 0.464969441811281 0.546416606742239 0.557231181891224 0.777977546804913 0.780328974796668 0 0.553224928336321 0.590414913910561 0.511011809941937 0.521722973707164 0 0.570018994707515 0.57084879510208 0.537776094528669 0 0.52208899486437 0 0.485120107316705 0.476167472479049 0.491189893404342
"supramarginal_gyrus_right" 0 0.540631920044827 0.575900823546819 0 0 0.57641891329297 0.590354666728075 0 0.601279742305488 0.555957739731344 0 0 0.516980776923656 0 0 0.610665753698008 0.541287606275102 0 0 0 0.582731609513817 0.611589827803916 0.583828856097816 0.554462202249045 0.523571098672834 0.549272460340982 0.607558626754028 0.579033156252858 0 0.594377324453763 0 0 0 0.572750377071895 0.551169727758776 0 0.636572851001691 0 0 0.583977451155237 0.568488969991234 0.550080013172488 0.601238481895798 0.55576625485369 0.566262181605822 0.559600901691647 0 0.554446832256839 0 0.588416245504453 0.626455175633891 0 0.583984075986083 0 0.56062552711828 0.608187146156061 0.629977084516611 0.558411119566825 0 0.595462761708958 0.60667492915145 0.588294071381471 0.52208899486437 0 0 0 0.475435384929281 0.528086913524135
"frontal_pole_right" 0 0 0 0 0 0 0 0 0 0 0 0 0 0 0 0 0 0 0 0 0 0 0 0 0 0 0 0 0 0 0.744408825940524 0 0 0 0 0 0 0 0 0 0 0 0 0 0.6252937957733 0 0.514691865584571 0 0 0 0.561040119394607 0.566659188217696 0.568248749558169 0 0 0 0 0 0 0.540699543071992 0.542421513307877 0 0 0 0 0 0 0
"temporal_pole_right" 0 0 0 0 0 0 0 0 0 0 0 0 0 0 0 0 0 0 0 0 0 0 0 0 0 0 0 0 0 0 0 0 0 0 0 0 0 0 0.371252475617676 0.382810289273703 0 0.417283863612271 0 0 0.377665944840588 0 0 0.525409319453873 0.35006577267143 0 0 0 0 0 0 0 0 0 0 0 0 0 0.485120107316705 0 0 0 0 0.399794708462511
"transverse_temporal_gyrus_right" 0 0 0 0 0 0 0 0 0 0 0 0 0 0 0 0 0 0 0 0 0 0 0 0 0 0 0 0 0 0 0 0 0 0 0 0 0 0 0 0 0 0 0 0 0 0 0 0.528012077001419 0 0 0 0 0 0 0.601787093096123 0 0.438549602601821 0 0 0 0 0 0.476167472479049 0.475435384929281 0 0 0 0.492871967403465
"insula_right" 0 0.625743946845858 0.577038384133269 0 0.707015008748043 0 0 0 0 0 0 0 0.522965777343132 0 0 0 0.573797474226399 0 0 0 0.61154567005311 0 0 0 0 0.566021360067233 0.577075020867116 0 0 0 0 0 0 0.570487882773406 0.516837333057832 0.588597241516849 0.594094182575155 0 0.362696740043078 0.450651441145506 0.534012325164147 0.498445129240909 0.565329181301646 0.546489820753049 0.503802498100418 0.538385496628623 0.565694972488872 0.512258852548133 0.451121184726884 0.550348266888764 0.53648620754786 0.572725090312459 0.570900893514407 0 0.528856891074228 0.611450995119391 0.547413830596059 0.528609407704819 0.559355641427804 0.5898881359903 0.577538900803295 0.55672107583752 0.491189893404342 0.528086913524135 0 0.399794708462511 0.492871967403465 0
