# Supplementary material for: NODDI and Tensor-Based Microstructural Indices as Predictors of Functional Connectivity
Source: PLoS One. 2016 Apr 14;11(4):e0153404. doi: 10.1371/journal.pone.0153404 (PMC4831788; doi:10.1371/journal.pone.0153404)
Supplement: S1 Data — a) Functional connectivity matrices, both fMRI and EEG connectomes across all subjects, in the form of precision matrices and b) structural brain connectivity matrices across all subjects and microstructural indices. Columns and rows are named according to the corresponding brain region that represent. (ZIP) [file pone.0153404.s001.zip › DATA/DWI/41_WISO_68.txt]

"banks_superior_temporal_sulcus_left" "caudal_anterior_cingulate_cortex_left" "caudal_middle_frontal_gyrus_left" "cuneus_left" "entorhinal_cortex_left" "fusiform_gyrus_left" "inferior_parietal_gyrus_left" "inferior_temporal_gyrus_left" "cingulate_gyrus_isthmus_left" "lateral_occipital_cortex_left" "lateral_orbitofrontal_cortex_left" "lingual_gyrus_left" "medial_orbitofrontal_gyrus_left" "middle_temporal_gyrus_left" "parahippocampal_gyrus_left" "paracentral_gyrus_left" "inferior_frontal_gyrus_pars_opercularis_left" "inferior_frontal_gyrus_pars_orbitalis_left" "inferior_frontal_gyrus_pars_triangularis_left" "pericalcarine_cortex_left" "postcentral_gyrus_left" "posterior_cingulate_gyrus_left" "precentral_gyrus_left" "precuneus_left" "rostral_anterior_cingulate_cortex_left" "rostral_middle_frontal_gyrus_left" "superior_frontal_gyrus_left" "superior_parietal_gyrus_left" "superior_temporal_gyrus_left" "supramarginal_gyrus_left" "frontal_pole_left" "temporal_pole_left" "transverse_temporal_gyrus_left" "insula_left" "banks_superior_temporal_sulcus_right" "caudal_anterior_cingulate_cortex_right" "caudal_middle_frontal_gyrus_right" "cuneus_right" "entorhinal_cortex_right" "fusiform_gyrus_right" "inferior_parietal_gyrus_right" "inferior_temporal_gyrus_right" "cingulate_gyrus_isthmus_right" "lateral_occipital_cortex_right" "lateral_orbitofrontal_cortex_right" "lingual_gyrus_right" "medial_orbitofrontal_gyrus_right" "middle_temporal_gyrus_right" "parahippocampal_gyrus_right" "paracentral_gyrus_right" "inferior_frontal_gyrus_pars_opercularis_right" "inferior_frontal_gyrus_pars_orbitalis_right" "inferior_frontal_gyrus_pars_triangularis_right" "pericalcarine_cortex_right" "postcentral_gyrus_right" "posterior_cingulate_gyrus_right" "precentral_gyrus_right" "precuneus_right" "rostral_anterior_cingulate_cortex_right" "rostral_middle_frontal_gyrus_right" "superior_frontal_gyrus_right" "superior_parietal_gyrus_right" "superior_temporal_gyrus_right" "supramarginal_gyrus_right" "frontal_pole_right" "temporal_pole_right" "transverse_temporal_gyrus_right" "insula_right"
"banks_superior_temporal_sulcus_left" 0 0 0 0 0 0.0815961801383815 0.0786309927838372 0.0645823832534281 0.0827840324198771 0.0658052728271463 0 0 0 0.0797352607916102 0 0.0803302606047822 0 0 0 0 0.0824842214938335 0 0.0829470739953256 0.0825738915706092 0 0 0.0892228666365193 0.081192880216264 0.0763316190281664 0.0919067655584089 0 0 0.0755198216334647 0.0949204382433317 0 0 0 0 0 0 0 0 0 0 0 0 0 0 0 0 0 0 0 0 0 0 0 0 0 0 0 0 0 0 0 0 0 0
"caudal_anterior_cingulate_cortex_left" 0 0 0.0810576744626064 0 0 0 0 0 0.172359061698424 0 0.0904810019412821 0 0.0809608639683353 0 0 0.0494050359118349 0.0982146488492228 0.0821601244518693 0.0881000550410154 0 0.0959556648865196 0.165016662745995 0.0942009162739228 0 0.0816537264160839 0.0957271942598991 0.098769796402633 0 0 0.0883243915455407 0 0 0 0.0885049960066971 0 0.415315969594455 0.130560260253031 0 0 0 0 0 0.192565233628041 0 0 0 0 0 0 0 0.139059260942215 0 0 0 0.132993428990046 0.326941690082348 0.127257945011752 0 0.128346124438486 0.0907388856011406 0.158630058763712 0.102521679024213 0 0.0945901987639906 0 0 0 0.116117155320382
"caudal_middle_frontal_gyrus_left" 0 0.0810576744626064 0 0 0 0.105308735455882 0.136692888792792 0 0.129069530582237 0.100087652615601 0.075544880126677 0 0.0683732018144076 0.0889146329252267 0 0.0783674945913823 0.112276944864105 0.0721910688544707 0.0699379659776991 0 0.100420322089079 0.107737149372553 0.103732521177906 0 0.0747834426452827 0.081902281197059 0.0990595341449323 0.103322665860748 0.0671814638599939 0.0975235433961959 0 0 0 0.0838857259771803 0 0.115742893841573 0.0955022633868224 0 0 0 0 0 0.144277172404684 0 0.07408408070195 0 0.0660101847851173 0.0675707573115547 0 0 0.0923969064294758 0.0691922232986839 0.0770633710667359 0 0.0798261924839369 0.0990219421590472 0.075838360776221 0 0.0854417174017086 0.0822254942103523 0.0777173552096274 0.105308953590017 0.0767242560436077 0.0800091547132803 0 0 0 0.0760740307509812
"cuneus_left" 0 0 0 0 0 0.0812278014051228 0.0754796383687636 0 0.012683762424678 0.0760875103600695 0 0.0929969627233793 0 0.059105882745019 0 0 0 0 0 0.0505346360517974 0 0 0.0997006873315128 0.0444798614442096 0 0 0 0.0842532130109055 0 0 0 0 0 0 0 0 0 0.027378513398514 0 0 0 0 0 0.0139425798676607 0 0.0501176931298823 0 0 0 0 0 0 0 0.0100278805483317 0 0 0 0 0 0 0 0 0 0 0 0 0 0
"entorhinal_cortex_left" 0 0 0 0 0 0.0119761054430509 0 0.0442445188174319 0 0 0 0 0.0329096531512872 0.0656129552965836 0.331591925621179 0 0 0 0 0 0 0 0 0 0 0 0 0 0.0509836077764105 0 0 0.0358744641710027 0 0.143949984531238 0 0 0 0 0.338193755985284 0 0 0.204071503413865 0 0 0 0 0 0 0 0 0 0 0 0 0 0.3154154148995 0.302789092136531 0 0 0 0.302339893338444 0 0 0 0 0 0 0.373119623007532
"fusiform_gyrus_left" 0.0815961801383815 0 0.105308735455882 0.0812278014051228 0.0119761054430509 0 0.1514040382761 0.0779156681024702 0.257109028555682 0.062833042862692 0 0.0862670441967997 0.0340992012433616 0.0410643787915439 0.129185769135066 0 0.115933468445226 0 0 0.18612299808236 0.118725396236745 0.0978464826804585 0.091043879320969 0.237748433507247 0 0.100473764776041 0.105610007289343 0.139301372098274 0.0506106923099269 0.0997101913073797 0 0.0354661550012308 0.0916025025043435 0.0789309348076496 0 0.143389673673765 0 0 0.169427865702166 0.199248830331287 0 0 0.256246404021163 0 0 0 0 0 0 0 0 0 0 0 0 0.128095315806703 0.124798856121335 0 0 0 0.164241139948994 0 0 0.112128562116083 0 0 0 0
"inferior_parietal_gyrus_left" 0.0786309927838372 0 0.136692888792792 0.0754796383687636 0 0.1514040382761 0 0.0866484479558588 0.11866467392593 0.0839830122994396 0 0.16920514083434 0 0.0682453953615339 0.239067300917416 0.0854097614745809 0.121463227378347 0 0 0.12424015382921 0.091893934486264 0.0925408764835785 0.0944688502923227 0.101473335724023 0.11148140862669 0.118456089479317 0.0907726541224512 0.0889554540757578 0.0926804717524011 0.0866749331550049 0 0 0.111844156908065 0.124361901000947 0 0.146418877097747 0 0 0 0 0 0 0.211841968939513 0 0 0 0 0 0 0.0976741336846956 0 0 0 0 0 0.116559769647387 0.0913547569989532 0 0 0 0.0888509634633758 0 0 0.136777188002386 0 0 0 0
"inferior_temporal_gyrus_left" 0.0645823832534281 0 0 0 0.0442445188174319 0.0779156681024702 0.0866484479558588 0 0.13169657412207 0.0493602251129887 0 0.0915147722511909 0.0307964949179525 0.0619157060245188 0.0569885102637872 0.0887683279770735 0 0 0 0 0.106865527033276 0 0.0803931716337212 0.0790299797267146 0 0 0.0989509540500523 0.0715297272178146 0.0679896601997148 0.0834355941997903 0 0.0804696646594195 0.0654324904954593 0.0807318962137647 0 0 0 0 0 0 0 0 0.297274927803888 0 0 0 0 0 0 0 0 0 0 0 0 0 0 0 0 0 0 0 0 0 0 0 0 0
"cingulate_gyrus_isthmus_left" 0.0827840324198771 0.172359061698424 0.129069530582237 0.012683762424678 0 0.257109028555682 0.11866467392593 0.13169657412207 0 0.150159880397997 0 0.155411456952294 0 0.0833630623865525 0.0780571290059704 0.0758826625234107 0.120796021199077 0 0 0.206059739292115 0.158857238390935 0.0887770088988878 0.0949034131477881 0.0843328033997064 0.109850690189125 0.120698467891494 0.132307691802603 0.0971404461517115 0.0953138018910952 0.117580002649899 0 0 0.200270061753367 0.286841591558728 0.125166622246007 0.136209563738314 0.141577746987501 0 0 0 0.145856737001533 0 0.286045793640717 0.345231848495497 0 0 0 0.140960310886564 0 0.0958092281138872 0 0 0 0 0.163713031803186 0.179736972056704 0.128007904551132 0.279246866921029 0.117748706201654 0 0.124233928163425 0.138158931046804 0.107348475582245 0.156519321836267 0 0 0 0
"lateral_occipital_cortex_left" 0.0658052728271463 0 0.100087652615601 0.0760875103600695 0 0.062833042862692 0.0839830122994396 0.0493602251129887 0.150159880397997 0 0 0.0755285585635935 0 0.0608854810039256 0.0915752259135115 0.0793731599391577 0.102080147263967 0 0 0.111490202043293 0.0919635607091421 0.0840714642154078 0.0872063888534433 0.0811267484668431 0 0.111443194156447 0.0942017481045855 0.0807233279093726 0.0825596809337192 0.0830034787358212 0 0 0.0849001245562732 0.103466168434651 0 0 0 0.277035576549896 0 0 0 0 0.280481457467955 0 0 0 0 0.0816618218934397 0 0.090353112121383 0.118731569100992 0 0 0 0 0.116302519727039 0.111460909708177 0 0 0 0.157110713408118 0.155029390047548 0 0.0953549168687781 0 0 0 0
"lateral_orbitofrontal_cortex_left" 0 0.0904810019412821 0.075544880126677 0 0 0 0 0 0 0 0 0 0.0633914124337755 0 0 0 0.0601187770297913 0.0597572174942345 0.0507690990248551 0 0 0 0.0625186915991933 0 0.0660018312694081 0.0706517101512864 0.0956608429588893 0 0 0 0.0384793245039753 0.0382078666181461 0 0.0431342848038637 0 0.122024242948116 0.0931423688517207 0 0 0 0 0 0.0823868718147329 0 0 0 0.0550063029337389 0 0 0 0.0792770014938757 0 0 0 0 0 0.0871271319075846 0 0.0893298601337556 0.117763004147766 0.0912408560629915 0 0 0 0 0 0 0
"lingual_gyrus_left" 0 0 0 0.0929969627233793 0 0.0862670441967997 0.16920514083434 0.0915147722511909 0.155411456952294 0.0755285585635935 0 0 0 0.121741890359765 0.150313631431974 0 0 0 0 0.0874397016647997 0.0764207501464624 0 0 0.189412227740201 0 0 0.138292246021188 0.152908025830371 0.0739371260329475 0 0 0 0.0751970285258117 0 0 0 0 0 0 0 0 0 0.230902144221753 0 0 0 0 0 0 0 0 0 0 0 0 0 0 0 0 0 0 0 0 0 0 0 0 0
"medial_orbitofrontal_gyrus_left" 0 0.0809608639683353 0.0683732018144076 0 0.0329096531512872 0.0340992012433616 0 0.0307964949179525 0 0 0.0633914124337755 0 0 0.0658151567787715 0.128066648675054 0 0.061505107759789 0.0492329756791163 0.0565473167721693 0 0.0746588381306036 0 0.0677300865660257 0 0.0503967223560497 0.095204154021712 0.0819742622417025 0 0.0598961895693038 0.081637080858627 0.21758707573771 0.014781079962369 0 0.0616923660495504 0 0.105174399404012 0.0971855259800831 0 0 0 0 0 0 0 0.128738428333658 0 0.0989898597407935 0 0 0 0.0889226749512102 0 0 0 0.0884646025833146 0.0883697402919324 0.0833994352003712 0 0.142349995598558 0 0.0820636043161246 0 0 0.0752417653437226 0 0 0 0.239441944452541
"middle_temporal_gyrus_left" 0.0797352607916102 0 0.0889146329252267 0.059105882745019 0.0656129552965836 0.0410643787915439 0.0682453953615339 0.0619157060245188 0.0833630623865525 0.0608854810039256 0 0.121741890359765 0.0658151567787715 0 0.0597365532209969 0.0751253557080137 0.130294572448286 0.0607003589293087 0 0.1142950536871 0.0680611515292109 0.0797333316120205 0.0834296557924872 0.0786932968267269 0 0 0.0849635884376162 0.0791093723207135 0.0655788762138696 0.0940071519790584 0 0.0506691756629073 0.0690595905162618 0.0749050989726859 0 0 0 0 0 0 0 0 0 0 0 0 0 0 0 0 0 0 0 0 0 0 0 0 0 0 0 0 0 0 0 0 0 0
"parahippocampal_gyrus_left" 0 0 0 0 0.331591925621179 0.129185769135066 0.239067300917416 0.0569885102637872 0.0780571290059704 0.0915752259135115 0 0.150313631431974 0.128066648675054 0.0597365532209969 0 0 0 0 0 0 0 0 0 0 0 0 0 0 0.0611184245272993 0 0 0 0.0636871151781395 0.0509493630544395 0 0 0 0 0 0 0 0 0 0 0 0 0 0 0 0 0 0 0 0 0 0 0 0 0 0 0 0 0 0 0 0 0 0
"paracentral_gyrus_left" 0.0803302606047822 0.0494050359118349 0.0783674945913823 0 0 0 0.0854097614745809 0.0887683279770735 0.0758826625234107 0.0793731599391577 0 0 0 0.0751253557080137 0 0 0 0 0 0 0.126681418024912 0.0661862399581842 0.107448749108611 0.0678456583948426 0 0 0.0815455057055593 0.0673132134031338 0.0868977067585754 0.0779776398233101 0 0 0.0883048342376388 0.0910773135575723 0 0.130823429624091 0 0 0 0 0 0 0.133453833508274 0 0 0 0 0 0 0.18462488183729 0 0 0 0 0 0.0560495053202291 0 0 0 0 0.0859059541820064 0 0 0.123319500763117 0 0 0 0
"inferior_frontal_gyrus_pars_opercularis_left" 0 0.0982146488492228 0.112276944864105 0 0 0.115933468445226 0.121463227378347 0 0.120796021199077 0.102080147263967 0.0601187770297913 0 0.061505107759789 0.130294572448286 0 0 0 0.0755030482260251 0.0814982031456684 0 0.0997825789634719 0.109523702509369 0.102836284310612 0 0.0838747559057164 0.101406798756609 0.0843564809518869 0.100208610772418 0.242533123214531 0.101966718574771 0 0 0 0.0495899742489725 0 0.132696598527479 0.0989639194490719 0 0 0 0 0.0845680216900979 0.135933351034369 0 0.0826107460123518 0 0.080135113299344 0.0700603228175431 0 0 0.094427776082854 0 0.0876565869837231 0 0.0887426382954692 0.0877343663766208 0.0921837641642002 0 0.115791537378746 0.0903222207755977 0.0887512470453101 0 0 0.0833198565641686 0 0 0 0.0864433599707057
"inferior_frontal_gyrus_pars_orbitalis_left" 0 0.0821601244518693 0.0721910688544707 0 0 0 0 0 0 0 0.0597572174942345 0 0.0492329756791163 0.0607003589293087 0 0 0.0755030482260251 0 0.0795240251565749 0 0 0 0.0703345557332293 0 0.0837411367603244 0.0839423083206548 0.0822867112528479 0 0.405318711817352 0 0 0 0 0.0649404646768572 0 0.124230424480827 0 0 0 0 0 0 0 0 0 0 0 0 0 0 0.105305689056351 0 0 0 0 0.102740828639757 0 0 0 0 0.0796745088968025 0 0 0 0 0 0 0
"inferior_frontal_gyrus_pars_triangularis_left" 0 0.0881000550410154 0.0699379659776991 0 0 0 0 0 0 0 0.0507690990248551 0 0.0565473167721693 0 0 0 0.0814982031456684 0.0795240251565749 0 0 0.0728236176951007 0.0450156213022956 0.062080887404409 0 0.0896118003623736 0.093603748276619 0.0789103924677229 0 0 0 0 0 0 0.0553073194358057 0 0.140200204569457 0.0988415449125775 0 0 0 0 0 0 0 0 0 0 0 0 0 0.103073948561173 0 0 0 0 0 0 0 0 0 0.0869936738818117 0 0 0 0 0 0 0
"pericalcarine_cortex_left" 0 0 0 0.0505346360517974 0 0.18612299808236 0.12424015382921 0 0.206059739292115 0.111490202043293 0 0.0874397016647997 0 0.1142950536871 0 0 0 0 0 0 0 0 0 0.0575036438492638 0 0 0 0.0678697766807958 0 0 0 0 0 0 0 0 0 0.0581647316566803 0 0 0 0 0 0 0 0.374778988281577 0 0 0 0 0 0 0 0.0840989538127827 0 0 0 0 0 0 0 0 0 0 0 0 0 0
"postcentral_gyrus_left" 0.0824842214938335 0.0959556648865196 0.100420322089079 0 0 0.118725396236745 0.091893934486264 0.106865527033276 0.158857238390935 0.0919635607091421 0 0.0764207501464624 0.0746588381306036 0.0680611515292109 0 0.126681418024912 0.0997825789634719 0 0.0728236176951007 0 0 0.0945301143541222 0.118316387777331 0.0941988089537036 0.0841954428931795 0.0905885656697434 0.102328318249088 0.118482007564794 0.114432609379058 0.104546162222574 0 0 0.0825099817680936 0.0649116880775238 0 0.115159644359987 0.0905825467791251 0 0 0 0 0.104151470268963 0.136909044208296 0 0 0 0 0 0 0.121497411939626 0.0704426719135421 0 0 0 0.0974328226111997 0.107229741737809 0.090833212423375 0 0.0974659856864468 0 0.0892995646085833 0.0756276011304005 0 0.109534312336196 0 0 0 0.0908925580151624
"posterior_cingulate_gyrus_left" 0 0.165016662745995 0.107737149372553 0 0 0.0978464826804585 0.0925408764835785 0 0.0887770088988878 0.0840714642154078 0 0 0 0.0797333316120205 0 0.0661862399581842 0.109523702509369 0 0.0450156213022956 0 0.0945301143541222 0 0.10035528920855 0.0765149330961186 0.0791596142872017 0.104117977359327 0.0933538017502747 0.0880450740385781 0 0.0886972089128878 0 0 0.0778353183928553 0.0936362941944024 0.100976854515267 0.111635000453044 0 0 0 0 0 0 0.193750760739558 0 0 0 0 0.11672142939114 0 0.122411027413544 0.127645314001114 0 0 0 0.124384598238965 0.318938462359153 0.113084422558387 0.128224945018171 0 0 0.106469345005731 0.126461024157533 0 0.128701554264982 0 0 0 0
"precentral_gyrus_left" 0.0829470739953256 0.0942009162739228 0.103732521177906 0.0997006873315128 0 0.091043879320969 0.0944688502923227 0.0803931716337212 0.0949034131477881 0.0872063888534433 0.0625186915991933 0 0.0677300865660257 0.0834296557924872 0 0.107448749108611 0.102836284310612 0.0703345557332293 0.062080887404409 0 0.118316387777331 0.10035528920855 0 0.0880725086232549 0.0696892915177092 0.0840860720325599 0.111416491518685 0.10181684044996 0.0918310931509977 0.10786899111412 0 0 0.0947722180530624 0.0608599436358741 0.0965783420878569 0.112592610018416 0.0827677707706003 0 0 0 0.105351650683734 0.114361092125733 0.121182098489528 0 0 0 0.0743817442758071 0.0856879907661 0 0.154927705054867 0.0825175369715378 0 0 0 0.110958340204105 0.131791997899177 0.0944924257829577 0.101624026920184 0.106721567468726 0.0780055533935216 0.0906617506576554 0.088516779466152 0 0.0968082901787034 0 0 0 0
"precuneus_left" 0.0825738915706092 0 0 0.0444798614442096 0 0.237748433507247 0.101473335724023 0.0790299797267146 0.0843328033997064 0.0811267484668431 0 0.189412227740201 0 0.0786932968267269 0 0.0678456583948426 0 0 0 0.0575036438492638 0.0941988089537036 0.0765149330961186 0.0880725086232549 0 0 0.0968493309878299 0.0961962494495704 0.0763693913476986 0.0908838411408191 0.0932758088878623 0 0 0.0897692412415238 0.0915274444577352 0 0 0 0.198844722573971 0 0 0 0 0 0.139204884913999 0 0.0111594202054101 0 0 0 0.0803117186212092 0 0 0 0.173573905100686 0 0 0.0870870128708437 0.500306102583038 0 0 0.0878631181960238 0 0 0.0873466082204686 0 0 0 0
"rostral_anterior_cingulate_cortex_left" 0 0.0816537264160839 0.0747834426452827 0 0 0 0.11148140862669 0 0.109850690189125 0 0.0660018312694081 0 0.0503967223560497 0 0 0 0.0838747559057164 0.0837411367603244 0.0896118003623736 0 0.0841954428931795 0.0791596142872017 0.0696892915177092 0 0 0.0937115961230555 0.0821694548880472 0 0 0.0887495038652678 0.134931374026693 0 0 0.071225504749433 0 0.142397870814885 0.090062937463358 0 0 0 0 0 0.0783318861992625 0 0 0 0.104332056760375 0 0 0 0.104240601708219 0 0 0 0.0860000688257104 0.0887437593053848 0.0763902049723733 0 0.350470415596077 0.0777373746076801 0.0818012060213882 0 0 0.0814239313445638 0 0 0 0
"rostral_middle_frontal_gyrus_left" 0 0.0957271942598991 0.081902281197059 0 0 0.100473764776041 0.118456089479317 0 0.120698467891494 0.111443194156447 0.0706517101512864 0 0.095204154021712 0 0 0 0.101406798756609 0.0839423083206548 0.093603748276619 0 0.0905885656697434 0.104117977359327 0.0840860720325599 0.0968493309878299 0.0937115961230555 0 0.0951833087998103 0.107640747658702 0 0.102254744900089 0.162252375797417 0 0.0902695000422268 0.080184148690237 0 0.153362874684418 0.103960967760015 0 0 0 0.120574193862412 0 0.135589106935981 0 0 0 0.0618109392731134 0 0 0 0.105078565722262 0 0.108416615289688 0 0.0893040109030318 0.101360195963491 0.0836872826384217 0 0.102136465170079 0.104934730870381 0.0933848611142786 0 0 0.0799774440983374 0 0 0 0.0798823353137281
"superior_frontal_gyrus_left" 0.0892228666365193 0.098769796402633 0.0990595341449323 0 0 0.105610007289343 0.0907726541224512 0.0989509540500523 0.132307691802603 0.0942017481045855 0.0956608429588893 0.138292246021188 0.0819742622417025 0.0849635884376162 0 0.0815455057055593 0.0843564809518869 0.0822867112528479 0.0789103924677229 0 0.102328318249088 0.0933538017502747 0.111416491518685 0.0961962494495704 0.0821694548880472 0.0951833087998103 0 0.0920156918119908 0.10664878553702 0.0959945303517595 0.282744447524271 0 0.0980527407998763 0.0862519975556887 0.110517467878448 0.153123468010553 0.106371715953253 0 0 0 0.147356773420882 0.0956318339141316 0.139497868073135 0 0.0903260639210422 0 0.0904860896406646 0.113841279631466 0 0.13174001766075 0.102506121744014 0.11768255013344 0 0 0.102468645971929 0.132004807193089 0.10558237468947 0.143383398668073 0.094616089359958 0.0953489798214536 0.103186992067465 0.135342542714655 0.105834033037592 0.126217179380908 0 0 0 0.0886294795598935
"superior_parietal_gyrus_left" 0.081192880216264 0 0.103322665860748 0.0842532130109055 0 0.139301372098274 0.0889554540757578 0.0715297272178146 0.0971404461517115 0.0807233279093726 0 0.152908025830371 0 0.0791093723207135 0 0.0673132134031338 0.100208610772418 0 0 0.0678697766807958 0.118482007564794 0.0880450740385781 0.10181684044996 0.0763693913476986 0 0.107640747658702 0.0920156918119908 0 0.0899917233621577 0.103873049901203 0 0 0.0982702987329849 0.0936537740687791 0 0.121012870384143 0 0.471266593444519 0 0 0 0 0 0 0 0.0368348252312675 0 0 0 0.0884791228273624 0 0 0 0 0 0.125855851354918 0.0919196676171642 0 0 0 0.0944854023161296 0.50597826366552 0 0.0999360089814363 0 0 0 0
"superior_temporal_gyrus_left" 0.0763316190281664 0 0.0671814638599939 0 0.0509836077764105 0.0506106923099269 0.0926804717524011 0.0679896601997148 0.0953138018910952 0.0825596809337192 0 0.0739371260329475 0.0598961895693038 0.0655788762138696 0.0611184245272993 0.0868977067585754 0.242533123214531 0.405318711817352 0 0 0.114432609379058 0 0.0918310931509977 0.0908838411408191 0 0 0.10664878553702 0.0899917233621577 0 0.101929651788765 0 0.0561470595138395 0.0733844992442776 0.0839017895635924 0 0 0 0 0 0 0 0 0 0 0 0 0 0 0 0 0 0 0 0 0 0 0 0 0 0 0 0 0 0 0 0 0 0
"supramarginal_gyrus_left" 0.0919067655584089 0.0883243915455407 0.0975235433961959 0 0 0.0997101913073797 0.0866749331550049 0.0834355941997903 0.117580002649899 0.0830034787358212 0 0 0.081637080858627 0.0940071519790584 0 0.0779776398233101 0.101966718574771 0 0 0 0.104546162222574 0.0886972089128878 0.10786899111412 0.0932758088878623 0.0887495038652678 0.102254744900089 0.0959945303517595 0.103873049901203 0.101929651788765 0 0 0 0.103491008021006 0.0784534738297395 0 0.116090191818969 0 0 0.199416655004338 0 0.0943746964869707 0.126792940106335 0.137359254809016 0 0 0 0 0.091483328903358 0 0.0909361602069468 0.122110512673032 0 0 0 0.107095212278527 0.104470129618888 0.0911977666711808 0 0 0 0.0864999896165894 0.0997172861246309 0 0.111413315862729 0 0 0 0
"frontal_pole_left" 0 0 0 0 0 0 0 0 0 0 0.0384793245039753 0 0.21758707573771 0 0 0 0 0 0 0 0 0 0 0 0.134931374026693 0.162252375797417 0.282744447524271 0 0 0 0 0 0 0 0 0 0 0 0 0 0 0 0 0 0 0 0 0 0 0 0 0 0 0 0 0 0 0 0 0 0.30837683161743 0 0 0 0.283439237458548 0 0 0
"temporal_pole_left" 0 0 0 0 0.0358744641710027 0.0354661550012308 0 0.0804696646594195 0 0 0.0382078666181461 0 0.014781079962369 0.0506691756629073 0 0 0 0 0 0 0 0 0 0 0 0 0 0 0.0561470595138395 0 0 0 0 0 0 0 0 0 0 0 0 0 0 0 0 0 0 0 0 0 0 0 0 0 0 0 0 0 0 0 0 0 0 0 0 0 0 0
"transverse_temporal_gyrus_left" 0.0755198216334647 0 0 0 0 0.0916025025043435 0.111844156908065 0.0654324904954593 0.200270061753367 0.0849001245562732 0 0.0751970285258117 0 0.0690595905162618 0.0636871151781395 0.0883048342376388 0 0 0 0 0.0825099817680936 0.0778353183928553 0.0947722180530624 0.0897692412415238 0 0.0902695000422268 0.0980527407998763 0.0982702987329849 0.0733844992442776 0.103491008021006 0 0 0 0.0837988803153906 0 0 0 0 0 0 0 0 0.299527953209838 0 0 0 0 0 0 0.0934974726819095 0 0 0 0 0 0.101134232238352 0.0742626041213512 0 0 0 0.163461969970655 0 0 0 0 0 0 0
"insula_left" 0.0949204382433317 0.0885049960066971 0.0838857259771803 0 0.143949984531238 0.0789309348076496 0.124361901000947 0.0807318962137647 0.286841591558728 0.103466168434651 0.0431342848038637 0 0.0616923660495504 0.0749050989726859 0.0509493630544395 0.0910773135575723 0.0495899742489725 0.0649404646768572 0.0553073194358057 0 0.0649116880775238 0.0936362941944024 0.0608599436358741 0.0915274444577352 0.071225504749433 0.080184148690237 0.0862519975556887 0.0936537740687791 0.0839017895635924 0.0784534738297395 0 0 0.0837988803153906 0 0 0.120917911536965 0.0950400509538548 0 0 0 0 0 0.277766623451179 0 0.0836352199946057 0 0 0.10281429461632 0 0.090671501508956 0.0975134039539563 0 0 0 0.0791490593960614 0.11260746311001 0.103133577206187 0.174071824011127 0.0835172220930559 0 0.0988976320386012 0.099105273168281 0 0.104678169604051 0 0 0 0.0878582638871575
"banks_superior_temporal_sulcus_right" 0 0 0 0 0 0 0 0 0.125166622246007 0 0 0 0 0 0 0 0 0 0 0 0 0.100976854515267 0.0965783420878569 0 0 0 0.110517467878448 0 0 0 0 0 0 0 0 0 0.0746770070925388 0 0 0 0.0791012004544418 0.0658349666321656 0.0863966170525436 0.0777121923119774 0 0 0 0.0413154371247436 0 0.0787342853537263 0.0817499421361376 0 0 0 0.0825659436964316 0.0805499765201393 0.0838856020913826 0.0799646996718171 0 0.0906574257598799 0.0848437485947477 0.0793129897683801 0.0502900691265286 0.0853238919311632 0 0 0 0.0622217110091317
"caudal_anterior_cingulate_cortex_right" 0 0.415315969594455 0.115742893841573 0 0 0.143389673673765 0.146418877097747 0 0.136209563738314 0 0.122024242948116 0 0.105174399404012 0 0 0.130823429624091 0.132696598527479 0.124230424480827 0.140200204569457 0 0.115159644359987 0.111635000453044 0.112592610018416 0 0.142397870814885 0.153362874684418 0.153123468010553 0.121012870384143 0 0.116090191818969 0 0 0 0.120917911536965 0 0 0.0921262841015968 0 0 0 0.074581587119939 0.0706037296077513 0 0 0.0972714065893179 0 0.0928575282329296 0.071603197346864 0 0.0672066452436061 0.0998875759788274 0.079479996124211 0.0832864438601846 0 0.0918719610136418 0.147421226940872 0.0874116520757891 0 0.101948646490763 0.0890187563923921 0.102096348900412 0 0 0 0 0 0 0.0821181661834911
"caudal_middle_frontal_gyrus_right" 0 0.130560260253031 0.0955022633868224 0 0 0 0 0 0.141577746987501 0 0.0931423688517207 0 0.0971855259800831 0 0 0 0.0989639194490719 0 0.0988415449125775 0 0.0905825467791251 0 0.0827677707706003 0 0.090062937463358 0.103960967760015 0.106371715953253 0 0 0 0 0 0 0.0950400509538548 0.0746770070925388 0.0921262841015968 0 0 0 0.126523059020831 0.0819309431053478 0.0863204206584604 0.16681542155563 0 0.0799657529060529 0 0.0948706436421717 0.0738734495159814 0 0.100942523623763 0.108707266842445 0.069416611382214 0.0840382690353779 0 0.104199750056078 0.0952772108696504 0.104421791831009 0.0977295455766483 0.0991985299381688 0.10115401078948 0.0980382392380832 0.0888037324963618 0.0693512984533923 0.116175809997198 0 0 0 0.0849458066407484
"cuneus_right" 0 0 0 0.027378513398514 0 0 0 0 0 0.277035576549896 0 0 0 0 0 0 0 0 0 0.0581647316566803 0 0 0 0.198844722573971 0 0 0 0.471266593444519 0 0 0 0 0 0 0 0 0 0 0 0 0 0 0 0.0453644075647972 0 0.0789495876355455 0 0 0 0 0 0 0 0.0545812146710066 0 0 0 0.0359477758685443 0 0 0 0.0586788176201886 0 0 0 0 0 0
"entorhinal_cortex_right" 0 0 0 0 0.338193755985284 0.169427865702166 0 0 0 0 0 0 0 0 0 0 0 0 0 0 0 0 0 0 0 0 0 0 0 0.199416655004338 0 0 0 0 0 0 0 0 0 0.0554856569828165 0 0.0604061363206613 0 0.471466243617427 0 0 0 0 0.446807954482735 0 0 0 0 0 0 0 0 0 0 0 0 0 0.0528409308585147 0 0 0.0599440146160051 0 0.0464002060850301
"fusiform_gyrus_right" 0 0 0 0 0 0.199248830331287 0 0 0 0 0 0 0 0 0 0 0 0 0 0 0 0 0 0 0 0 0 0 0 0 0 0 0 0 0 0 0.126523059020831 0 0.0554856569828165 0 0.171432689426657 0.0418803922487644 0.436748070770912 0.0728839149407166 0.0383120899580104 0.104249646681973 0 0.0780319229995247 0.05067870992319 0.0851708385350924 0 0 0 0 0.109139763889085 0.0998841514453797 0 0.191176898362883 0 0 0.113450808638896 0.111515139107898 0.0751378432883029 0.134819961625449 0 0.0467925684095886 0 0.0671286842012463
"inferior_parietal_gyrus_right" 0 0 0 0 0 0 0 0 0.145856737001533 0 0 0 0 0 0 0 0 0 0 0 0 0 0.105351650683734 0 0 0.120574193862412 0.147356773420882 0 0 0.0943746964869707 0 0 0 0 0.0791012004544418 0.074581587119939 0.0819309431053478 0 0 0.171432689426657 0 0.137336468611302 0.0941866726552294 0.0822182746049661 0 0.113241811121516 0 0.0702154787158044 0 0.0785305614500664 0.0800394539042232 0 0 0.117910315778785 0.0915765106096149 0.0747531373751701 0.0886543144911797 0.0783998125479486 0 0 0.0885495209341284 0.0831944616347329 0.0728591724244538 0.0850398136636562 0 0 0 0.0787985571503861
"inferior_temporal_gyrus_right" 0 0 0 0 0.204071503413865 0 0 0 0 0 0 0 0 0 0 0 0.0845680216900979 0 0 0 0.104151470268963 0 0.114361092125733 0 0 0 0.0956318339141316 0 0 0.126792940106335 0 0 0 0 0.0658349666321656 0.0706037296077513 0.0863204206584604 0 0.0604061363206613 0.0418803922487644 0.137336468611302 0 0.14213195521676 0.110915758290277 0.116594905673589 0.146338804243077 0 0.0700827178732446 0.034521283829757 0.0772251333823236 0.0844979463150781 0 0 0.125120095617295 0.0794285993234787 0.0867707106196698 0.089240523860928 0.102042540347495 0 0.0948698440701818 0.0906604064015715 0.0781031183587801 0.067114508709195 0.0879429157482254 0 0.102630146209439 0 0.0690140559574832
"cingulate_gyrus_isthmus_right" 0 0.192565233628041 0.144277172404684 0 0 0.256246404021163 0.211841968939513 0.297274927803888 0.286045793640717 0.280481457467955 0.0823868718147329 0.230902144221753 0 0 0 0.133453833508274 0.135933351034369 0 0 0 0.136909044208296 0.193750760739558 0.121182098489528 0 0.0783318861992625 0.135589106935981 0.139497868073135 0 0 0.137359254809016 0 0 0.299527953209838 0.277766623451179 0.0863966170525436 0 0.16681542155563 0 0 0.436748070770912 0.0941866726552294 0.14213195521676 0 0.0869524281417927 0 0.0870446797643814 0 0.11774653077015 0.156495821423272 0.0709115091013088 0.113342317135354 0 0.106103819653199 0 0.0987559156702966 0.102080891099259 0.0985859529170242 0.0781785984452511 0 0.103848497996101 0.0917828413246132 0.089330300181765 0.0832763088851894 0.10259173174206 0 0 0 0.166119328557495
"lateral_occipital_cortex_right" 0 0 0 0.0139425798676607 0 0 0 0 0.345231848495497 0 0 0 0 0 0 0 0 0 0 0 0 0 0 0.139204884913999 0 0 0 0 0 0 0 0 0 0 0.0777121923119774 0 0 0.0453644075647972 0.471466243617427 0.0728839149407166 0.0822182746049661 0.110915758290277 0.0869524281417927 0 0 0.0772979152542639 0 0.0894277511446392 0 0.0677883108280245 0 0 0 0.120341073121475 0.0791781163747626 0.0654588597304214 0.0767167042784919 0.0506648034883224 0 0 0.0864447977460609 0.0795333606294334 0 0.0835650300148937 0 0 0 0.103778142876232
"lateral_orbitofrontal_cortex_right" 0 0 0.07408408070195 0 0 0 0 0 0 0 0 0 0.128738428333658 0 0 0 0.0826107460123518 0 0 0 0 0 0 0 0 0 0.0903260639210422 0 0 0 0 0 0 0.0836352199946057 0 0.0972714065893179 0.0799657529060529 0 0 0.0383120899580104 0 0.116594905673589 0 0 0 0 0.0780654255037485 0 0 0 0.0662855774794174 0.0692004358174081 0.0790062316338492 0 0.0752309005106323 0 0.0880760968023164 0 0.0723661557660037 0.100436469621743 0.080423703752515 0 0.331989666927611 0.0433135474768393 0.096097249122744 0.121214847753373 0 0.0529405221183839
"lingual_gyrus_right" 0 0 0 0.0501176931298823 0 0 0 0 0 0 0 0 0 0 0 0 0 0 0 0.374778988281577 0 0 0 0.0111594202054101 0 0 0 0.0368348252312675 0 0 0 0 0 0 0 0 0 0.0789495876355455 0 0.104249646681973 0.113241811121516 0.146338804243077 0.0870446797643814 0.0772979152542639 0 0 0 0.134790714563398 0.0727522595549806 0.106423386212728 0 0 0 0.0966530491714107 0 0 0 0.074846820837542 0 0 0 0.103151036866738 0 0.0977796816267526 0 0 0 0.132832125714269
"medial_orbitofrontal_gyrus_right" 0 0 0.0660101847851173 0 0 0 0 0 0 0 0.0550063029337389 0 0.0989898597407935 0 0 0 0.080135113299344 0 0 0 0 0 0.0743817442758071 0 0.104332056760375 0.0618109392731134 0.0904860896406646 0 0 0 0 0 0 0 0 0.0928575282329296 0.0948706436421717 0 0 0 0 0 0 0 0.0780654255037485 0 0 0.0792613156318293 0 0 0.0813786587680912 0.0838714592766616 0.0928627212586479 0 0.0806289089671035 0 0.0831362281008243 0 0.0483973268504872 0.109088613461211 0.0978580233342438 0.0854512075388234 0 0 0.172000372955689 0 0 0.0862636750335395
"middle_temporal_gyrus_right" 0 0 0.0675707573115547 0 0 0 0 0 0.140960310886564 0.0816618218934397 0 0 0 0 0 0 0.0700603228175431 0 0 0 0 0.11672142939114 0.0856879907661 0 0 0 0.113841279631466 0 0 0.091483328903358 0 0 0 0.10281429461632 0.0413154371247436 0.071603197346864 0.0738734495159814 0 0 0.0780319229995247 0.0702154787158044 0.0700827178732446 0.11774653077015 0.0894277511446392 0 0.134790714563398 0.0792613156318293 0 0.0319259958584874 0.0759228961270887 0.072647860728612 0 0 0.144129002860018 0.0682290081276702 0.0727062375748905 0.080274332619605 0.0906795074245053 0 0.0871836240764563 0.0791362221129341 0.0686056434936781 0.0671655153701215 0.0708054607173327 0 0.0637865932672892 0.0599582887806765 0.0595478593675095
"parahippocampal_gyrus_right" 0 0 0 0 0 0 0 0 0 0 0 0 0 0 0 0 0 0 0 0 0 0 0 0 0 0 0 0 0 0 0 0 0 0 0 0 0 0 0.446807954482735 0.05067870992319 0 0.034521283829757 0.156495821423272 0 0 0.0727522595549806 0 0.0319259958584874 0 0 0.0903279124066545 0 0 0 0 0 0 0 0 0 0 0 0.0909697029357287 0 0 0.0545462802571077 0 0.128180234668608
"paracentral_gyrus_right" 0 0 0 0 0 0 0.0976741336846956 0 0.0958092281138872 0.090353112121383 0 0 0 0 0 0.18462488183729 0 0 0 0 0.121497411939626 0.122411027413544 0.154927705054867 0.0803117186212092 0 0 0.13174001766075 0.0884791228273624 0 0.0909361602069468 0 0 0.0934974726819095 0.090671501508956 0.0787342853537263 0.0672066452436061 0.100942523623763 0 0 0.0851708385350924 0.0785305614500664 0.0772251333823236 0.0709115091013088 0.0677883108280245 0 0.106423386212728 0 0.0759228961270887 0 0 0.0869352182237485 0 0 0.071179661384318 0.103910738761044 0.068517058932916 0.120519682191733 0.0730055100883784 0 0 0.0710134658094905 0.0795150558811216 0.0761911437986134 0.0901009057066005 0 0 0 0.0788377020917303
"inferior_frontal_gyrus_pars_opercularis_right" 0 0.139059260942215 0.0923969064294758 0 0 0 0 0 0 0.118731569100992 0.0792770014938757 0 0.0889226749512102 0 0 0 0.094427776082854 0.105305689056351 0.103073948561173 0 0.0704426719135421 0.127645314001114 0.0825175369715378 0 0.104240601708219 0.105078565722262 0.102506121744014 0 0 0.122110512673032 0 0 0 0.0975134039539563 0.0817499421361376 0.0998875759788274 0.108707266842445 0 0 0 0.0800394539042232 0.0844979463150781 0.113342317135354 0 0.0662855774794174 0 0.0813786587680912 0.072647860728612 0.0903279124066545 0.0869352182237485 0 0.0746095560593631 0.0966005396147188 0 0.0987447453881432 0.0964794895180352 0.122879983993218 0.0913381004796146 0.0992589486310961 0.0957412277699559 0.0935659038098003 0.0977716861930447 0.0981341271582196 0.105987995328401 0.144772236999491 0 0 0.0500454424425976
"inferior_frontal_gyrus_pars_orbitalis_right" 0 0 0.0691922232986839 0 0 0 0 0 0 0 0 0 0 0 0 0 0 0 0 0 0 0 0 0 0 0 0.11768255013344 0 0 0 0 0 0 0 0 0.079479996124211 0.069416611382214 0 0 0 0 0 0 0 0.0692004358174081 0 0.0838714592766616 0 0 0 0.0746095560593631 0 0.0711513738440895 0 0 0 0.0815714301198142 0 0.0758087013987107 0.0935519422754787 0.067874845038087 0 0.441307273393692 0 0.10630484716438 0 0 0.0755696706748006
"inferior_frontal_gyrus_pars_triangularis_right" 0 0 0.0770633710667359 0 0 0 0 0 0 0 0 0 0 0 0 0 0.0876565869837231 0 0 0 0 0 0 0 0 0.108416615289688 0 0 0 0 0 0 0 0 0 0.0832864438601846 0.0840382690353779 0 0 0 0 0 0.106103819653199 0 0.0790062316338492 0 0.0928627212586479 0 0 0 0.0966005396147188 0.0711513738440895 0 0 0.0787125456842794 0 0.0789242153247115 0 0.0829619146694165 0.0923932102923377 0.0805009540794635 0 0.378561122208711 0.0792669823998989 0.100090192976724 0 0 0.0660983578806312
"pericalcarine_cortex_right" 0 0 0 0.0100278805483317 0 0 0 0 0 0 0 0 0 0 0 0 0 0 0 0.0840989538127827 0 0 0 0.173573905100686 0 0 0 0 0 0 0 0 0 0 0 0 0 0.0545812146710066 0 0 0.117910315778785 0.125120095617295 0 0.120341073121475 0 0.0966530491714107 0 0.144129002860018 0 0.071179661384318 0 0 0 0 0 0 0 0.0952217290831504 0 0 0 0.0517953987463816 0 0 0 0 0 0
"postcentral_gyrus_right" 0 0.132993428990046 0.0798261924839369 0 0 0 0 0 0.163713031803186 0 0 0 0.0884646025833146 0 0 0 0.0887426382954692 0 0 0 0.0974328226111997 0.124384598238965 0.110958340204105 0 0.0860000688257104 0.0893040109030318 0.102468645971929 0 0 0.107095212278527 0 0 0 0.0791490593960614 0.0825659436964316 0.0918719610136418 0.104199750056078 0 0 0.109139763889085 0.0915765106096149 0.0794285993234787 0.0987559156702966 0.0791781163747626 0.0752309005106323 0 0.0806289089671035 0.0682290081276702 0 0.103910738761044 0.0987447453881432 0 0.0787125456842794 0 0 0.0890755390644275 0.104333564804107 0.0995528459455838 0.0941348860728619 0.0930847438954601 0.0879026288918715 0.103625199095525 0.094384030487535 0.0945435455718722 0 0 0.320773302853371 0.0521392270599653
"posterior_cingulate_gyrus_right" 0 0.326941690082348 0.0990219421590472 0 0.3154154148995 0.128095315806703 0.116559769647387 0 0.179736972056704 0.116302519727039 0 0 0.0883697402919324 0 0 0.0560495053202291 0.0877343663766208 0.102740828639757 0 0 0.107229741737809 0.318938462359153 0.131791997899177 0 0.0887437593053848 0.101360195963491 0.132004807193089 0.125855851354918 0 0.104470129618888 0 0 0.101134232238352 0.11260746311001 0.0805499765201393 0.147421226940872 0.0952772108696504 0 0 0.0998841514453797 0.0747531373751701 0.0867707106196698 0.102080891099259 0.0654588597304214 0 0 0 0.0727062375748905 0 0.068517058932916 0.0964794895180352 0 0 0 0.0890755390644275 0 0.0870080120459215 0.0999730350238401 0.0988091943560521 0.0980320197659695 0.0793335748489647 0.0710675576997029 0.0750455813884794 0.0941129125166379 0 0 0 0.0800312728175712
"precentral_gyrus_right" 0 0.127257945011752 0.075838360776221 0 0.302789092136531 0.124798856121335 0.0913547569989532 0 0.128007904551132 0.111460909708177 0.0871271319075846 0 0.0833994352003712 0 0 0 0.0921837641642002 0 0 0 0.090833212423375 0.113084422558387 0.0944924257829577 0.0870870128708437 0.0763902049723733 0.0836872826384217 0.10558237468947 0.0919196676171642 0 0.0911977666711808 0 0 0.0742626041213512 0.103133577206187 0.0838856020913826 0.0874116520757891 0.104421791831009 0 0 0 0.0886543144911797 0.089240523860928 0.0985859529170242 0.0767167042784919 0.0880760968023164 0 0.0831362281008243 0.080274332619605 0 0.120519682191733 0.122879983993218 0.0815714301198142 0.0789242153247115 0 0.104333564804107 0.0870080120459215 0 0.0833424717095986 0.0892400477176909 0.1089427813026 0.100350625871299 0.0850741960229124 0.0796087513196443 0.103261383363517 0 0 0.0688730748583019 0.0597811052570168
"precuneus_right" 0 0 0 0 0 0 0 0 0.279246866921029 0 0 0 0 0 0 0 0 0 0 0 0 0.128224945018171 0.101624026920184 0.500306102583038 0 0 0.143383398668073 0 0 0 0 0 0 0.174071824011127 0.0799646996718171 0 0.0977295455766483 0.0359477758685443 0 0.191176898362883 0.0783998125479486 0.102042540347495 0.0781785984452511 0.0506648034883224 0 0.074846820837542 0 0.0906795074245053 0 0.0730055100883784 0.0913381004796146 0 0 0.0952217290831504 0.0995528459455838 0.0999730350238401 0.0833424717095986 0 0 0.0650671080619036 0.0712264687038149 0.0841914379835282 0.0737325918852329 0.092737764163828 0 0 0 0.0806838394486802
"rostral_anterior_cingulate_cortex_right" 0 0.128346124438486 0.0854417174017086 0 0 0 0 0 0.117748706201654 0 0.0893298601337556 0 0.142349995598558 0 0 0 0.115791537378746 0 0 0 0.0974659856864468 0 0.106721567468726 0 0.350470415596077 0.102136465170079 0.094616089359958 0 0 0 0 0 0 0.0835172220930559 0 0.101948646490763 0.0991985299381688 0 0 0 0 0 0 0 0.0723661557660037 0 0.0483973268504872 0 0 0 0.0992589486310961 0.0758087013987107 0.0829619146694165 0 0.0941348860728619 0.0988091943560521 0.0892400477176909 0 0 0.093432612255286 0.0960445027724933 0 0 0 0 0 0 0.0932797909922438
"rostral_middle_frontal_gyrus_right" 0 0.0907388856011406 0.0822254942103523 0 0 0 0 0 0 0 0.117763004147766 0 0 0 0 0 0.0903222207755977 0 0 0 0 0 0.0780055533935216 0 0.0777373746076801 0.104934730870381 0.0953489798214536 0 0 0 0 0 0 0 0.0906574257598799 0.0890187563923921 0.10115401078948 0 0 0 0 0.0948698440701818 0.103848497996101 0 0.100436469621743 0 0.109088613461211 0.0871836240764563 0 0 0.0957412277699559 0.0935519422754787 0.0923932102923377 0 0.0930847438954601 0.0980320197659695 0.1089427813026 0.0650671080619036 0.093432612255286 0 0.0940946276881456 0.102580398786656 0.109201198949864 0.0953107400407867 0.177654840898792 0 0 0.0938928183299692
"superior_frontal_gyrus_right" 0 0.158630058763712 0.0777173552096274 0 0.302339893338444 0.164241139948994 0.0888509634633758 0 0.124233928163425 0.157110713408118 0.0912408560629915 0 0.0820636043161246 0 0 0.0859059541820064 0.0887512470453101 0.0796745088968025 0.0869936738818117 0 0.0892995646085833 0.106469345005731 0.0906617506576554 0.0878631181960238 0.0818012060213882 0.0933848611142786 0.103186992067465 0.0944854023161296 0 0.0864999896165894 0.30837683161743 0 0.163461969970655 0.0988976320386012 0.0848437485947477 0.102096348900412 0.0980382392380832 0 0 0.113450808638896 0.0885495209341284 0.0906604064015715 0.0917828413246132 0.0864447977460609 0.080423703752515 0 0.0978580233342438 0.0791362221129341 0 0.0710134658094905 0.0935659038098003 0.067874845038087 0.0805009540794635 0 0.0879026288918715 0.0793335748489647 0.100350625871299 0.0712264687038149 0.0960445027724933 0.0940946276881456 0 0.0769078401400266 0.0781307327609877 0.092122573658224 0.181702870492806 0 0 0.0785671992933553
"superior_parietal_gyrus_right" 0 0.102521679024213 0.105308953590017 0 0 0 0 0 0.138158931046804 0.155029390047548 0 0 0 0 0 0 0 0 0 0 0.0756276011304005 0.126461024157533 0.088516779466152 0 0 0 0.135342542714655 0.50597826366552 0 0.0997172861246309 0 0 0 0.099105273168281 0.0793129897683801 0 0.0888037324963618 0.0586788176201886 0 0.111515139107898 0.0831944616347329 0.0781031183587801 0.089330300181765 0.0795333606294334 0 0.103151036866738 0.0854512075388234 0.0686056434936781 0 0.0795150558811216 0.0977716861930447 0 0 0.0517953987463816 0.103625199095525 0.0710675576997029 0.0850741960229124 0.0841914379835282 0 0.102580398786656 0.0769078401400266 0 0.0670401962398314 0.0919285809175154 0 0 0 0.0726424189247223
"superior_temporal_gyrus_right" 0 0 0.0767242560436077 0 0 0 0 0 0.107348475582245 0 0 0 0 0 0 0 0 0 0 0 0 0 0 0 0 0 0.105834033037592 0 0 0 0 0 0 0 0.0502900691265286 0 0.0693512984533923 0 0.0528409308585147 0.0751378432883029 0.0728591724244538 0.067114508709195 0.0832763088851894 0 0.331989666927611 0 0 0.0671655153701215 0.0909697029357287 0.0761911437986134 0.0981341271582196 0.441307273393692 0.378561122208711 0 0.094384030487535 0.0750455813884794 0.0796087513196443 0.0737325918852329 0 0.109201198949864 0.0781307327609877 0.0670401962398314 0 0.0725990297101628 0 0.0733766703346318 0.0555450191881864 0.0677326893435745
"supramarginal_gyrus_right" 0 0.0945901987639906 0.0800091547132803 0 0 0.112128562116083 0.136777188002386 0 0.156519321836267 0.0953549168687781 0 0 0.0752417653437226 0 0 0.123319500763117 0.0833198565641686 0 0 0 0.109534312336196 0.128701554264982 0.0968082901787034 0.0873466082204686 0.0814239313445638 0.0799774440983374 0.126217179380908 0.0999360089814363 0 0.111413315862729 0 0 0 0.104678169604051 0.0853238919311632 0 0.116175809997198 0 0 0.134819961625449 0.0850398136636562 0.0879429157482254 0.10259173174206 0.0835650300148937 0.0433135474768393 0.0977796816267526 0 0.0708054607173327 0 0.0901009057066005 0.105987995328401 0 0.0792669823998989 0 0.0945435455718722 0.0941129125166379 0.103261383363517 0.092737764163828 0 0.0953107400407867 0.092122573658224 0.0919285809175154 0.0725990297101628 0 0 0 0.0766406730256908 0.070557896586203
"frontal_pole_right" 0 0 0 0 0 0 0 0 0 0 0 0 0 0 0 0 0 0 0 0 0 0 0 0 0 0 0 0 0 0 0.283439237458548 0 0 0 0 0 0 0 0 0 0 0 0 0 0.096097249122744 0 0.172000372955689 0 0 0 0.144772236999491 0.10630484716438 0.100090192976724 0 0 0 0 0 0 0.177654840898792 0.181702870492806 0 0 0 0 0 0 0
"temporal_pole_right" 0 0 0 0 0 0 0 0 0 0 0 0 0 0 0 0 0 0 0 0 0 0 0 0 0 0 0 0 0 0 0 0 0 0 0 0 0 0 0.0599440146160051 0.0467925684095886 0 0.102630146209439 0 0 0.121214847753373 0 0 0.0637865932672892 0.0545462802571077 0 0 0 0 0 0 0 0 0 0 0 0 0 0.0733766703346318 0 0 0 0 0.0449070318832865
"transverse_temporal_gyrus_right" 0 0 0 0 0 0 0 0 0 0 0 0 0 0 0 0 0 0 0 0 0 0 0 0 0 0 0 0 0 0 0 0 0 0 0 0 0 0 0 0 0 0 0 0 0 0 0 0.0599582887806765 0 0 0 0 0 0 0.320773302853371 0 0.0688730748583019 0 0 0 0 0 0.0555450191881864 0.0766406730256908 0 0 0 0.0572187873424552
"insula_right" 0 0.116117155320382 0.0760740307509812 0 0.373119623007532 0 0 0 0 0 0 0 0.239441944452541 0 0 0 0.0864433599707057 0 0 0 0.0908925580151624 0 0 0 0 0.0798823353137281 0.0886294795598935 0 0 0 0 0 0 0.0878582638871575 0.0622217110091317 0.0821181661834911 0.0849458066407484 0 0.0464002060850301 0.0671286842012463 0.0787985571503861 0.0690140559574832 0.166119328557495 0.103778142876232 0.0529405221183839 0.132832125714269 0.0862636750335395 0.0595478593675095 0.128180234668608 0.0788377020917303 0.0500454424425976 0.0755696706748006 0.0660983578806312 0 0.0521392270599653 0.0800312728175712 0.0597811052570168 0.0806838394486802 0.0932797909922438 0.0938928183299692 0.0785671992933553 0.0726424189247223 0.0677326893435745 0.070557896586203 0 0.0449070318832865 0.0572187873424552 0
