# Supplementary material for: NODDI and Tensor-Based Microstructural Indices as Predictors of Functional Connectivity
Source: PLoS One. 2016 Apr 14;11(4):e0153404. doi: 10.1371/journal.pone.0153404 (PMC4831788; doi:10.1371/journal.pone.0153404)
Supplement: S1 Data — a) Functional connectivity matrices, both fMRI and EEG connectomes across all subjects, in the form of precision matrices and b) structural brain connectivity matrices across all subjects and microstructural indices. Columns and rows are named according to the corresponding brain region that represent. (ZIP) [file pone.0153404.s001.zip › DATA/DWI/41_Wkappa_68.txt]

"banks_superior_temporal_sulcus_left" "caudal_anterior_cingulate_cortex_left" "caudal_middle_frontal_gyrus_left" "cuneus_left" "entorhinal_cortex_left" "fusiform_gyrus_left" "inferior_parietal_gyrus_left" "inferior_temporal_gyrus_left" "cingulate_gyrus_isthmus_left" "lateral_occipital_cortex_left" "lateral_orbitofrontal_cortex_left" "lingual_gyrus_left" "medial_orbitofrontal_gyrus_left" "middle_temporal_gyrus_left" "parahippocampal_gyrus_left" "paracentral_gyrus_left" "inferior_frontal_gyrus_pars_opercularis_left" "inferior_frontal_gyrus_pars_orbitalis_left" "inferior_frontal_gyrus_pars_triangularis_left" "pericalcarine_cortex_left" "postcentral_gyrus_left" "posterior_cingulate_gyrus_left" "precentral_gyrus_left" "precuneus_left" "rostral_anterior_cingulate_cortex_left" "rostral_middle_frontal_gyrus_left" "superior_frontal_gyrus_left" "superior_parietal_gyrus_left" "superior_temporal_gyrus_left" "supramarginal_gyrus_left" "frontal_pole_left" "temporal_pole_left" "transverse_temporal_gyrus_left" "insula_left" "banks_superior_temporal_sulcus_right" "caudal_anterior_cingulate_cortex_right" "caudal_middle_frontal_gyrus_right" "cuneus_right" "entorhinal_cortex_right" "fusiform_gyrus_right" "inferior_parietal_gyrus_right" "inferior_temporal_gyrus_right" "cingulate_gyrus_isthmus_right" "lateral_occipital_cortex_right" "lateral_orbitofrontal_cortex_right" "lingual_gyrus_right" "medial_orbitofrontal_gyrus_right" "middle_temporal_gyrus_right" "parahippocampal_gyrus_right" "paracentral_gyrus_right" "inferior_frontal_gyrus_pars_opercularis_right" "inferior_frontal_gyrus_pars_orbitalis_right" "inferior_frontal_gyrus_pars_triangularis_right" "pericalcarine_cortex_right" "postcentral_gyrus_right" "posterior_cingulate_gyrus_right" "precentral_gyrus_right" "precuneus_right" "rostral_anterior_cingulate_cortex_right" "rostral_middle_frontal_gyrus_right" "superior_frontal_gyrus_right" "superior_parietal_gyrus_right" "superior_temporal_gyrus_right" "supramarginal_gyrus_right" "frontal_pole_right" "temporal_pole_right" "transverse_temporal_gyrus_right" "insula_right"
"banks_superior_temporal_sulcus_left" 0 0 0 0 0 0.30740555143134 0.220341038918836 0.209083511166137 0.237741963101446 0.217878514994054 0 0 0 0.149513356393406 0 0.244389259872871 0 0 0 0 0.261800243214443 0 0.249811937377963 0.235984079585869 0 0 0.252817810835775 0.232810596260235 0.202900433399332 0.217371370429475 0 0 0.198471462407461 0.203823431719417 0 0 0 0 0 0 0 0 0 0 0 0 0 0 0 0 0 0 0 0 0 0 0 0 0 0 0 0 0 0 0 0 0 0
"caudal_anterior_cingulate_cortex_left" 0 0 0.449668005250869 0 0 0 0 0 0.402819162054735 0 0.29205469836291 0 0.299588505973162 0 0 0.212545652011054 0.339373898826078 0.233584168897691 0.242656262575124 0 0.314680160878051 0.431862818661797 0.268893820519719 0 0.302119236620807 0.303242861981217 0.318290988607841 0 0 0.280827081996399 0 0 0 0.301672861013371 0 1.11157237995027 0.559552008262283 0 0 0 0 0 0.376578968871787 0 0 0 0 0 0 0 0.467329455585583 0 0 0 0.452721750741669 0.624501758845337 0.581433790192081 0 0.513981260314032 0.413765134758054 0.583046368383144 0.288954235808312 0 0.625927370302129 0 0 0 0.391395487173081
"caudal_middle_frontal_gyrus_left" 0 0.449668005250869 0 0 0 0.316633381063117 0.452578862795951 0 0.363771200871648 0.344922763511735 0.247506951337193 0 0.255073532322776 0.242245848048269 0 0.273107267225614 0.249685182380543 0.238655455642404 0.249707305400339 0 0.210387715205096 0.434151226702811 0.208276519701995 0 0.246741335088548 0.248568504134553 0.382929241604735 0.217689634163961 0.315135503106116 0.217086874472035 0 0 0 0.240871082912788 0 0.555985865188624 0.517863407668119 0 0 0 0 0 0.640205571324485 0 0.519240954715243 0 0.461072481929098 0.618368478411349 0 0 0.507122082894379 0.382553128143754 0.444438291138239 0 0.509813026117502 0.770412497244357 0.641602007087899 0 0.487726904591358 0.501043035087894 0.690595384306367 0.613728659016364 0.435488735587378 0.617347551605418 0 0 0 0.506412980166543
"cuneus_left" 0 0 0 0 0 0.22347174724327 0.251131311642147 0 0.127029788849361 0.2379457478671 0 0.297159192547269 0 0.222973105514965 0 0 0 0 0 0.161150530433062 0 0 0.231132144455495 0.192704135321411 0 0 0 0.221198090441831 0 0 0 0 0 0 0 0 0 0.158715765458859 0 0 0 0 0 0.164325140614113 0 0.127497095846654 0 0 0 0 0 0 0 0.1496723604807 0 0 0 0 0 0 0 0 0 0 0 0 0 0
"entorhinal_cortex_left" 0 0 0 0 0 0.194993721738574 0 0.144245044072288 0 0 0 0 0.238251806320572 0.206278942782036 0.302986622165046 0 0 0 0 0 0 0 0 0 0 0 0 0 0.237769110140443 0 0 0.201076783145749 0 0.292959511185817 0 0 0 0 0.575657179039462 0 0 0.29123516599988 0 0 0 0 0 0 0 0 0 0 0 0 0 0.350890818379883 0.390678602122228 0 0 0 0.377971462176531 0 0 0 0 0 0 0.348341400688221
"fusiform_gyrus_left" 0.30740555143134 0 0.316633381063117 0.22347174724327 0.194993721738574 0 0.316198716432457 0.232970325705199 0.457263701929678 0.201072659941502 0 0.211520865459771 0.278863118055439 0.268614979265289 0.179952192860649 0 0.347353017440835 0 0 0.286121449761371 0.330653467371591 0.405440074733721 0.323149221621563 0.570470206680221 0 0.327959474062615 0.329059276039001 0.336156473702211 0.29005198177409 0.336858680166334 0 0.178163378893998 0.372081940573313 0.342972363648213 0 0.389740560998284 0 0 0.177079368114716 0.170489651354395 0 0 0.480783537494641 0 0 0 0 0 0 0 0 0 0 0 0 0.577300560405224 0.573660976666393 0 0 0 0.550882991500626 0 0 0.660325962334572 0 0 0 0
"inferior_parietal_gyrus_left" 0.220341038918836 0 0.452578862795951 0.251131311642147 0 0.316198716432457 0 0.3134893028928 0.367884443991926 0.215817431002638 0 0.341667049648796 0 0.210230133925465 0.327971566032429 0.244133571496875 0.388407649058398 0 0 0.272628343458824 0.28600485072142 0.366800237503427 0.271062280682251 0.277236623191398 0.411886459561903 0.353032380615656 0.276863934674847 0.254679043020675 0.304088861151268 0.233661032531733 0 0 0.372731702257267 0.368032885244331 0 0.434676498573252 0 0 0 0 0 0 0.387290221594955 0 0 0 0 0 0 0.226193668161523 0 0 0 0 0 0.630380770082142 0.571403205596812 0 0 0 0.582755088595325 0 0 0.734515837395804 0 0 0 0
"inferior_temporal_gyrus_left" 0.209083511166137 0 0 0 0.144245044072288 0.232970325705199 0.3134893028928 0 0.365738900939603 0.250429384744088 0 0.260989159998521 0.309322487666434 0.211845825837585 0.26204080750092 0.300685909306871 0 0 0 0 0.371074917988579 0 0.268521466221119 0.283106716199059 0 0 0.311034730259408 0.254512036770471 0.293240226140587 0.252974727978621 0 0.207932212286678 0.290064128625739 0.333905033782651 0 0 0 0 0 0 0 0 0.506512427684152 0 0 0 0 0 0 0 0 0 0 0 0 0 0 0 0 0 0 0 0 0 0 0 0 0
"cingulate_gyrus_isthmus_left" 0.237741963101446 0.402819162054735 0.363771200871648 0.127029788849361 0 0.457263701929678 0.367884443991926 0.365738900939603 0 0.371478135254097 0 0.241768366896689 0 0.26193557061397 0.354467910088785 0.31830428309203 0.314504386815069 0 0 0.595301746190948 0.354219471474006 0.34944424120746 0.320999896061018 0.253482921885571 0.312560998360572 0.306527951640735 0.424218515103712 0.269366393168584 0.320803174061435 0.268583477014931 0 0 0.424410921862529 0.479481361867907 0.524466232184251 0.360972984953241 0.400567067145725 0 0 0 0.607443949255427 0 0.50236206366954 0.115334505761962 0 0 0 0.647843303449676 0 0.309318647865973 0 0 0 0 0.701916268033232 0.667273322621177 0.656281775166895 0.372977192330575 0.526972125727489 0 0.626057688933187 0.576549450854532 0.495745253359193 0.673857417637629 0 0 0 0
"lateral_occipital_cortex_left" 0.217878514994054 0 0.344922763511735 0.2379457478671 0 0.201072659941502 0.215817431002638 0.250429384744088 0.371478135254097 0 0 0.238158694263611 0 0.180144382091712 0.255591843518958 0.228023004820707 0.266289166419214 0 0 0.229810149899706 0.288776595261415 0.35328159796353 0.274577901451652 0.241433812892015 0 0.334565966397422 0.294777966218814 0.212994629735529 0.336200351416158 0.254138138141194 0 0 0.346608126068677 0.356289098227154 0 0 0 0.100948093132018 0 0 0 0 0.485153821468222 0 0 0 0 0.700201048209599 0 0.239791467348403 0.672216771897453 0 0 0 0 0.705582065207105 0.587026844691046 0 0 0 0.553161957652303 0.489260487553228 0 0.597895752642556 0 0 0 0
"lateral_orbitofrontal_cortex_left" 0 0.29205469836291 0.247506951337193 0 0 0 0 0 0 0 0 0 0.216397267969394 0 0 0 0.224871159865945 0.212759843211247 0.175965801917294 0 0 0 0.235567948991292 0 0.246907938921664 0.237794437536399 0.258202383835002 0 0 0 0.0942434138129609 0.019150114696105 0 0.187576027158294 0 0.561504568683863 0.509610961838944 0 0 0 0 0 0.479076220729659 0 0 0 0.337527875909858 0 0 0 0.556358978633634 0 0 0 0 0 0.595632630129471 0 0.274736327682875 0.405930746085155 0.519922207465171 0 0 0 0 0 0 0
"lingual_gyrus_left" 0 0 0 0.297159192547269 0 0.211520865459771 0.341667049648796 0.260989159998521 0.241768366896689 0.238158694263611 0 0 0 0.288759186766811 0.11516375272146 0 0 0 0 0.172249634959336 0.265497621961063 0 0 0.43167178638185 0 0 0.311716990541965 0.357170935514536 0.256830387331573 0 0 0 0.275115314624101 0 0 0 0 0 0 0 0 0 0.111845252936078 0 0 0 0 0 0 0 0 0 0 0 0 0 0 0 0 0 0 0 0 0 0 0 0 0
"medial_orbitofrontal_gyrus_left" 0 0.299588505973162 0.255073532322776 0 0.238251806320572 0.278863118055439 0 0.309322487666434 0 0 0.216397267969394 0 0 0.278905289230323 0.247980534312724 0 0.255529886103825 0.219966610864464 0.225926463506601 0 0.223967686636442 0 0.243398032110036 0 0.207969078747697 0.218444868381845 0.265821323746533 0 0.288341160007451 0.220260863563213 0.180355953731555 0.213847858301168 0 0.269984845332992 0 0.469483489218139 0.471240885796449 0 0 0 0 0 0 0 0.257501184889231 0 0.343797244269722 0 0 0 0.452174756409525 0 0 0 0.422093909769296 0.606119421824508 0.530602696268857 0 0.255260313398203 0 0.521228255973994 0 0 0.524630900570461 0 0 0 0.22173360281573
"middle_temporal_gyrus_left" 0.149513356393406 0 0.242245848048269 0.222973105514965 0.206278942782036 0.268614979265289 0.210230133925465 0.211845825837585 0.26193557061397 0.180144382091712 0 0.288759186766811 0.278905289230323 0 0.234816503108285 0.246546895093367 0.0328698143654184 0.0213866626475926 0 0.267251099200966 0.121346171241803 0.248180696776387 0.25139344681959 0.240153190748435 0 0 0.258136750719475 0.248178965772216 0.235540321926859 0.236344984084567 0 0.142804577484141 0.239174272234312 0.277197335933907 0 0 0 0 0 0 0 0 0 0 0 0 0 0 0 0 0 0 0 0 0 0 0 0 0 0 0 0 0 0 0 0 0 0
"parahippocampal_gyrus_left" 0 0 0 0 0.302986622165046 0.179952192860649 0.327971566032429 0.26204080750092 0.354467910088785 0.255591843518958 0 0.11516375272146 0.247980534312724 0.234816503108285 0 0 0 0 0 0 0 0 0 0 0 0 0 0 0.283924624020594 0 0 0 0.357757699564521 0.282776690699364 0 0 0 0 0 0 0 0 0 0 0 0 0 0 0 0 0 0 0 0 0 0 0 0 0 0 0 0 0 0 0 0 0 0
"paracentral_gyrus_left" 0.244389259872871 0.212545652011054 0.273107267225614 0 0 0 0.244133571496875 0.300685909306871 0.31830428309203 0.228023004820707 0 0 0 0.246546895093367 0 0 0 0 0 0 0.14654480947721 0.306781923547548 0.224073150638072 0.244819732867683 0 0 0.229748200040856 0.247521738691456 0.277282600271242 0.243819983231583 0 0 0.290601555739052 0.285269300379062 0 0.310113373755941 0 0 0 0 0 0 0.67067616754488 0 0 0 0 0 0 0.098774370392415 0 0 0 0 0 0.57903051337757 0 0 0 0 0.598797196924647 0 0 0.647970053653168 0 0 0 0
"inferior_frontal_gyrus_pars_opercularis_left" 0 0.339373898826078 0.249685182380543 0 0 0.347353017440835 0.388407649058398 0 0.314504386815069 0.266289166419214 0.224871159865945 0 0.255529886103825 0.0328698143654184 0 0 0 0.220055218899125 0.180772236726011 0 0.226119680498346 0.379050301718297 0.20614651213869 0 0.266674908386795 0.227923310292102 0.228900670994014 0.245886068798603 0.0788515739174735 0.25472307403382 0 0 0 0.207506544157752 0 0.458162364508794 0.505294003080453 0 0 0 0 0.40373381433469 0.561181103100789 0 0.493937467576464 0 0.484160340997545 0.507672003268219 0 0 0.486255050812062 0 0.395384570936369 0 0.414076109878991 0.536891594409028 0.519242801808022 0 0.512546163723702 0.478607160878458 0.473031636831136 0 0 0.487506680623411 0 0 0 0.458636888441441
"inferior_frontal_gyrus_pars_orbitalis_left" 0 0.233584168897691 0.238655455642404 0 0 0 0 0 0 0 0.212759843211247 0 0.219966610864464 0.0213866626475926 0 0 0.220055218899125 0 0.202683538710084 0 0 0 0.245964299600696 0 0.221121105216366 0.217737601484215 0.233104694971697 0 0.0591762103372664 0 0 0 0 0.256461873384485 0 0.325549451417223 0 0 0 0 0 0 0 0 0 0 0 0 0 0 0.331920787731871 0 0 0 0 0.489314402873145 0 0 0 0 0.485816922887146 0 0 0 0 0 0 0
"inferior_frontal_gyrus_pars_triangularis_left" 0 0.242656262575124 0.249707305400339 0 0 0 0 0 0 0 0.175965801917294 0 0.225926463506601 0 0 0 0.180772236726011 0.202683538710084 0 0 0.25642873785874 0.194337707379114 0.235460284084192 0 0.222119128484386 0.203817664764515 0.220792355883256 0 0 0 0 0 0 0.172020669723166 0 0.329483280494309 0.417188063802926 0 0 0 0 0 0 0 0 0 0 0 0 0 0.379735031859469 0 0 0 0 0 0 0 0 0 0.42017844249005 0 0 0 0 0 0 0
"pericalcarine_cortex_left" 0 0 0 0.161150530433062 0 0.286121449761371 0.272628343458824 0 0.595301746190948 0.229810149899706 0 0.172249634959336 0 0.267251099200966 0 0 0 0 0 0 0 0 0 0.165668259013336 0 0 0 0.171559532419617 0 0 0 0 0 0 0 0 0 0.159559198369925 0 0 0 0 0 0 0 0.178749259148351 0 0 0 0 0 0 0 0.137819689795663 0 0 0 0 0 0 0 0 0 0 0 0 0 0
"postcentral_gyrus_left" 0.261800243214443 0.314680160878051 0.210387715205096 0 0 0.330653467371591 0.28600485072142 0.371074917988579 0.354219471474006 0.288776595261415 0 0.265497621961063 0.223967686636442 0.121346171241803 0 0.14654480947721 0.226119680498346 0 0.25642873785874 0 0 0.42451070001087 0.220096587949255 0.23385254061847 0.243200615557361 0.251158334130918 0.267859193146291 0.254816230320959 0.225689640594545 0.232835554867369 0 0 0.297765026328162 0.215606726431718 0 0.355192578451818 0.524710913840268 0 0 0 0 0.621480056729267 0.529386053651539 0 0 0 0 0 0 0.51039420975739 0.461126001980897 0 0 0 0.595143472202749 0.64613916630734 0.611448186563688 0 0.317713480149628 0 0.655307890093755 0.554450643812437 0 0.657049567791638 0 0 0 0.49063380152607
"posterior_cingulate_gyrus_left" 0 0.431862818661797 0.434151226702811 0 0 0.405440074733721 0.366800237503427 0 0.34944424120746 0.35328159796353 0 0 0 0.248180696776387 0 0.306781923547548 0.379050301718297 0 0.194337707379114 0 0.42451070001087 0 0.370968634704055 0.23589753674097 0.31690868558246 0.380404484034121 0.354918932763278 0.244224256963183 0 0.288154272503121 0 0 0.324847175786941 0.435760962930436 0.594619595368481 0.613293466341415 0 0 0 0 0 0 0.687324859958571 0 0 0 0 0.770721343570919 0 0.368667267806194 0.671134066535584 0 0 0 0.731778610370863 0.825852671716182 0.767366133232174 0.757953888552576 0 0 0.506924665306079 0.639516172219478 0 0.764807563279718 0 0 0 0
"precentral_gyrus_left" 0.249811937377963 0.268893820519719 0.208276519701995 0.231132144455495 0 0.323149221621563 0.271062280682251 0.268521466221119 0.320999896061018 0.274577901451652 0.235567948991292 0 0.243398032110036 0.25139344681959 0 0.224073150638072 0.20614651213869 0.245964299600696 0.235460284084192 0 0.220096587949255 0.370968634704055 0 0.286532145418242 0.238481343640655 0.241399784765661 0.258019477616287 0.265041613386046 0.266819569302803 0.248458287187305 0 0 0.300335642830037 0.22645623394719 0.596957741887084 0.497314359510542 0.585261831563284 0 0 0 0.628441831406429 0.685590278390619 0.638640732150458 0 0 0 0.488764343276034 0.667066097372088 0 0.28972138789901 0.479839794873927 0 0 0 0.623400699620704 0.72034210043219 0.695387607342471 0.733798951983344 0.449521278862033 0.481794592762226 0.711286485483691 0.616958404736679 0 0.704574810383608 0 0 0 0
"precuneus_left" 0.235984079585869 0 0 0.192704135321411 0 0.570470206680221 0.277236623191398 0.283106716199059 0.253482921885571 0.241433812892015 0 0.43167178638185 0 0.240153190748435 0 0.244819732867683 0 0 0 0.165668259013336 0.23385254061847 0.23589753674097 0.286532145418242 0 0 0.251526481312117 0.269518289001396 0.226570029744309 0.288890681159141 0.236157916121189 0 0 0.297611646520886 0.285792078997498 0 0 0 0.163522644880878 0 0 0 0 0 0.194670973670796 0 0.116350664322549 0 0 0 0.235908905056009 0 0 0 0.146741298162766 0 0 0.64263921024925 0.116899342803873 0 0 0.520599561589372 0 0 0.536253772176956 0 0 0 0
"rostral_anterior_cingulate_cortex_left" 0 0.302119236620807 0.246741335088548 0 0 0 0.411886459561903 0 0.312560998360572 0 0.246907938921664 0 0.207969078747697 0 0 0 0.266674908386795 0.221121105216366 0.222119128484386 0 0.243200615557361 0.31690868558246 0.238481343640655 0 0 0.271927969982247 0.270075512218724 0 0 0.242903492576385 0.146683013773851 0 0 0.246092979322496 0 0.478892658664753 0.501597514714333 0 0 0 0 0 0.583600565335773 0 0 0 0.370317744628393 0 0 0 0.492277210072978 0 0 0 0.469306838902242 0.519692526033962 0.589451668708918 0 0.266681246634467 0.457806580705929 0.54372828792213 0 0 0.572883806664712 0 0 0 0
"rostral_middle_frontal_gyrus_left" 0 0.303242861981217 0.248568504134553 0 0 0.327959474062615 0.353032380615656 0 0.306527951640735 0.334565966397422 0.237794437536399 0 0.218444868381845 0 0 0 0.227923310292102 0.217737601484215 0.203817664764515 0 0.251158334130918 0.380404484034121 0.241399784765661 0.251526481312117 0.271927969982247 0 0.257684772904566 0.297806284349377 0 0.257049423838089 0.152182596133324 0 0.322788427248312 0.232958633313925 0 0.46617291656697 0.500373959459599 0 0 0 0.57257177798952 0 0.539755339082304 0 0 0 0.505693260013565 0 0 0 0.488613027394494 0 0.449495861476679 0 0.480194783809004 0.591783089208993 0.552413114810736 0 0.473385423540538 0.437982184815924 0.594710039844557 0 0 0.515154358641785 0 0 0 0.488282619029097
"superior_frontal_gyrus_left" 0.252817810835775 0.318290988607841 0.382929241604735 0 0 0.329059276039001 0.276863934674847 0.311034730259408 0.424218515103712 0.294777966218814 0.258202383835002 0.311716990541965 0.265821323746533 0.258136750719475 0 0.229748200040856 0.228900670994014 0.233104694971697 0.220792355883256 0 0.267859193146291 0.354918932763278 0.258019477616287 0.269518289001396 0.270075512218724 0.257684772904566 0 0.275080941771136 0.297056581722657 0.250789840084593 0.179761183407576 0 0.308797804610131 0.253025917851957 0.602033990271851 0.599943337803699 0.583045989269295 0 0 0 0.626172364402574 0.582274336776398 0.607054653858578 0 0.558699483269113 0 0.526085828142294 0.639645598851244 0 0.595033524702227 0.547702151201489 0.506278252975085 0 0 0.52873503900186 0.72472095047551 0.640447988053481 0.618750496254467 0.549728787819931 0.492124037256724 0.681221815231301 0.587233572504694 0.530158606090021 0.663793539813284 0 0 0 0.547895706755813
"superior_parietal_gyrus_left" 0.232810596260235 0 0.217689634163961 0.221198090441831 0 0.336156473702211 0.254679043020675 0.254512036770471 0.269366393168584 0.212994629735529 0 0.357170935514536 0 0.248178965772216 0 0.247521738691456 0.245886068798603 0 0 0.171559532419617 0.254816230320959 0.244224256963183 0.265041613386046 0.226570029744309 0 0.297806284349377 0.275080941771136 0 0.285279439965352 0.228380524593371 0 0 0.340796887498368 0.248114444298838 0 0.360677325954109 0 0.123976836672031 0 0 0 0 0 0 0 0.138327984350321 0 0 0 0.22985775686372 0 0 0 0 0 0.520146453228403 0.618075181249525 0 0 0 0.631801472481824 0.120511859550715 0 0.604404072606834 0 0 0 0
"superior_temporal_gyrus_left" 0.202900433399332 0 0.315135503106116 0 0.237769110140443 0.29005198177409 0.304088861151268 0.293240226140587 0.320803174061435 0.336200351416158 0 0.256830387331573 0.288341160007451 0.235540321926859 0.283924624020594 0.277282600271242 0.0788515739174735 0.0591762103372664 0 0 0.225689640594545 0 0.266819569302803 0.288890681159141 0 0 0.297056581722657 0.285279439965352 0 0.149136861811566 0 0.224162166469272 0.196595210732813 0.312784860986119 0 0 0 0 0 0 0 0 0 0 0 0 0 0 0 0 0 0 0 0 0 0 0 0 0 0 0 0 0 0 0 0 0 0
"supramarginal_gyrus_left" 0.217371370429475 0.280827081996399 0.217086874472035 0 0 0.336858680166334 0.233661032531733 0.252974727978621 0.268583477014931 0.254138138141194 0 0 0.220260863563213 0.236344984084567 0 0.243819983231583 0.25472307403382 0 0 0 0.232835554867369 0.288154272503121 0.248458287187305 0.236157916121189 0.242903492576385 0.257049423838089 0.250789840084593 0.228380524593371 0.149136861811566 0 0 0 0.251912772549008 0.284487091976219 0 0.386186421805204 0 0 0.36757312374011 0 0.626111007320503 0.617244169025514 0.568826646043615 0 0 0 0 0.714852870775773 0 0.257296251686191 0.537771972686058 0 0 0 0.58058155145049 0.616497041807353 0.608535442321554 0 0 0 0.631508975753793 0.684799354913146 0 0.662048868557741 0 0 0 0
"frontal_pole_left" 0 0 0 0 0 0 0 0 0 0 0.0942434138129609 0 0.180355953731555 0 0 0 0 0 0 0 0 0 0 0 0.146683013773851 0.152182596133324 0.179761183407576 0 0 0 0 0 0 0 0 0 0 0 0 0 0 0 0 0 0 0 0 0 0 0 0 0 0 0 0 0 0 0 0 0 0.193388774056044 0 0 0 0.0852175573190514 0 0 0
"temporal_pole_left" 0 0 0 0 0.201076783145749 0.178163378893998 0 0.207932212286678 0 0 0.019150114696105 0 0.213847858301168 0.142804577484141 0 0 0 0 0 0 0 0 0 0 0 0 0 0 0.224162166469272 0 0 0 0 0 0 0 0 0 0 0 0 0 0 0 0 0 0 0 0 0 0 0 0 0 0 0 0 0 0 0 0 0 0 0 0 0 0 0
"transverse_temporal_gyrus_left" 0.198471462407461 0 0 0 0 0.372081940573313 0.372731702257267 0.290064128625739 0.424410921862529 0.346608126068677 0 0.275115314624101 0 0.239174272234312 0.357757699564521 0.290601555739052 0 0 0 0 0.297765026328162 0.324847175786941 0.300335642830037 0.297611646520886 0 0.322788427248312 0.308797804610131 0.340796887498368 0.196595210732813 0.251912772549008 0 0 0 0.357136601484327 0 0 0 0 0 0 0 0 0.452137349117887 0 0 0 0 0 0 0.270740106698562 0 0 0 0 0 0.513180591029273 0.586089510174755 0 0 0 0.630692652951504 0 0 0 0 0 0 0
"insula_left" 0.203823431719417 0.301672861013371 0.240871082912788 0 0.292959511185817 0.342972363648213 0.368032885244331 0.333905033782651 0.479481361867907 0.356289098227154 0.187576027158294 0 0.269984845332992 0.277197335933907 0.282776690699364 0.285269300379062 0.207506544157752 0.256461873384485 0.172020669723166 0 0.215606726431718 0.435760962930436 0.22645623394719 0.285792078997498 0.246092979322496 0.232958633313925 0.253025917851957 0.248114444298838 0.312784860986119 0.284487091976219 0 0 0.357136601484327 0 0 0.504592518386934 0.543881818228132 0 0 0 0 0 0.496287454964397 0 0.551329230124844 0 0 0.678360196567979 0 0.621899293840945 0.522362868385038 0 0 0 0.537305143157852 0.580546930294249 0.662352278284951 0.667734627880261 0.478185323835957 0 0.612007731193991 0.737949691383388 0 0.794690774891221 0 0 0 0.613363058374071
"banks_superior_temporal_sulcus_right" 0 0 0 0 0 0 0 0 0.524466232184251 0 0 0 0 0 0 0 0 0 0 0 0 0.594619595368481 0.596957741887084 0 0 0 0.602033990271851 0 0 0 0 0 0 0 0 0 0.375866733177 0 0 0 0.264477775024303 0.356776107509022 0.385395979761541 0.267752253424173 0 0 0 0.204732202834095 0 0.311174474486588 0.310695785416034 0 0 0 0.302086802798823 0.37697541511205 0.290782857992664 0.279471312929749 0 0.307928962308527 0.304125423369354 0.290668107680716 0.142184693385503 0.271875308329742 0 0 0 0.310047255462316
"caudal_anterior_cingulate_cortex_right" 0 1.11157237995027 0.555985865188624 0 0 0.389740560998284 0.434676498573252 0 0.360972984953241 0 0.561504568683863 0 0.469483489218139 0 0 0.310113373755941 0.458162364508794 0.325549451417223 0.329483280494309 0 0.355192578451818 0.613293466341415 0.497314359510542 0 0.478892658664753 0.46617291656697 0.599943337803699 0.360677325954109 0 0.386186421805204 0 0 0 0.504592518386934 0 0 0.355306132495238 0 0 0 0.314209834617815 0.376364847311112 0 0 0.392232485575294 0 0.380893636839717 0.340564626965203 0 0.274090023876187 0.310444577512685 0.253244235949211 0.25820512796962 0 0.304174268621437 0.402627697278941 0.485045701387273 0 0.355035565486082 0.274729607633932 0.380325854280917 0 0 0 0 0 0 0.326275512713605
"caudal_middle_frontal_gyrus_right" 0 0.559552008262283 0.517863407668119 0 0 0 0 0 0.400567067145725 0 0.509610961838944 0 0.471240885796449 0 0 0 0.505294003080453 0 0.417188063802926 0 0.524710913840268 0 0.585261831563284 0 0.501597514714333 0.500373959459599 0.583045989269295 0 0 0 0 0 0 0.543881818228132 0.375866733177 0.355306132495238 0 0 0 0.366056167652519 0.358132474555675 0.412987904863404 0.441979414614976 0 0.222911257589305 0 0.275091457117113 0.410878223187233 0 0.301784616642898 0.21818086417142 0.222588920068793 0.20436966212117 0 0.222882618662458 0.424335011019234 0.224845896671723 0.287945706138677 0.255296076982521 0.200021184940932 0.220754367506134 0.286461237637297 0.294110802169374 0.285159888683686 0 0 0 0.261957266739721
"cuneus_right" 0 0 0 0.158715765458859 0 0 0 0 0 0.100948093132018 0 0 0 0 0 0 0 0 0 0.159559198369925 0 0 0 0.163522644880878 0 0 0 0.123976836672031 0 0 0 0 0 0 0 0 0 0 0 0 0 0 0 0.250308478183832 0 0.27188289823507 0 0 0 0 0 0 0 0.176077833980098 0 0 0 0.252630228194008 0 0 0 0.220772174292805 0 0 0 0 0 0
"entorhinal_cortex_right" 0 0 0 0 0.575657179039462 0.177079368114716 0 0 0 0 0 0 0 0 0 0 0 0 0 0 0 0 0 0 0 0 0 0 0 0.36757312374011 0 0 0 0 0 0 0 0 0 0.19785486909057 0 0.224990885358647 0 0.163709219365558 0 0 0 0 0.273503741427377 0 0 0 0 0 0 0 0 0 0 0 0 0 0.197399082601823 0 0 0.217775280560873 0 0.23125855457746
"fusiform_gyrus_right" 0 0 0 0 0 0.170489651354395 0 0 0 0 0 0 0 0 0 0 0 0 0 0 0 0 0 0 0 0 0 0 0 0 0 0 0 0 0 0 0.366056167652519 0 0.19785486909057 0 0.460145551872048 0.210126374006854 0.637944715935247 0.236368838965232 0.237956369610675 0.197870806873384 0 0.272155036001174 0.183393331028719 0.279585277371691 0 0 0 0 0.328640053972484 0.422887362232545 0 0.380771385052002 0 0 0.340120131520701 0.332072244816503 0.203480257109656 0.422050676400979 0 0.191025724883091 0 0.252704777498285
"inferior_parietal_gyrus_right" 0 0 0 0 0 0 0 0 0.607443949255427 0 0 0 0 0 0 0 0 0 0 0 0 0 0.628441831406429 0 0 0.57257177798952 0.626172364402574 0 0 0.626111007320503 0 0 0 0 0.264477775024303 0.314209834617815 0.358132474555675 0 0 0.460145551872048 0 0.454998705753324 0.35554514859479 0.208037530037967 0 0.538845317752503 0 0.223093230912978 0 0.300454525160844 0.310182823093397 0 0 0.439309199340863 0.284168941534397 0.337527449126968 0.29246662710505 0.301072542861333 0 0 0.306157959796658 0.252013111331214 0.295067091333783 0.257889286037225 0 0 0 0.396420247565743
"inferior_temporal_gyrus_right" 0 0 0 0 0.29123516599988 0 0 0 0 0 0 0 0 0 0 0 0.40373381433469 0 0 0 0.621480056729267 0 0.685590278390619 0 0 0 0.582274336776398 0 0 0.617244169025514 0 0 0 0 0.356776107509022 0.376364847311112 0.412987904863404 0 0.224990885358647 0.210126374006854 0.454998705753324 0 0.531650381315455 0.38957258460443 0.0946743444393515 0.359014144676372 0 0.230311183065456 0.226723799526965 0.382412140362256 0.401449283348273 0 0 0.523746876851621 0.379840629707722 0.46956075291839 0.401999122815661 0.459668625580784 0 0.366828990615018 0.393846059137614 0.370722898417623 0.22933675379819 0.425690359282714 0 0.211113093224321 0 0.312123275330653
"cingulate_gyrus_isthmus_right" 0 0.376578968871787 0.640205571324485 0 0 0.480783537494641 0.387290221594955 0.506512427684152 0.50236206366954 0.485153821468222 0.479076220729659 0.111845252936078 0 0 0 0.67067616754488 0.561181103100789 0 0 0 0.529386053651539 0.687324859958571 0.638640732150458 0 0.583600565335773 0.539755339082304 0.607054653858578 0 0 0.568826646043615 0 0 0.452137349117887 0.496287454964397 0.385395979761541 0 0.441979414614976 0 0 0.637944715935247 0.35554514859479 0.531650381315455 0 0.329646060273898 0 0.236343805938237 0 0.518005239268033 0.377460604177293 0.270317787943958 0.393200322252999 0 0.292927671261165 0 0.386734176987365 0.466680770632488 0.372342766221817 0.280770038972377 0 0.319062858258562 0.354642883597147 0.296299991281881 0.344944875763579 0.37923209457765 0 0 0 0.437387379587227
"lateral_occipital_cortex_right" 0 0 0 0.164325140614113 0 0 0 0 0.115334505761962 0 0 0 0 0 0 0 0 0 0 0 0 0 0 0.194670973670796 0 0 0 0 0 0 0 0 0 0 0.267752253424173 0 0 0.250308478183832 0.163709219365558 0.236368838965232 0.208037530037967 0.38957258460443 0.329646060273898 0 0 0.313910869051131 0 0.286930296540364 0 0.304811270161299 0 0 0 0.294913659172784 0.360070304282293 0.272149401219984 0.29820212472683 0.361126183342144 0 0 0.303671590891941 0.270979173662388 0 0.328994625241669 0 0 0 0.428209551444826
"lateral_orbitofrontal_cortex_right" 0 0 0.519240954715243 0 0 0 0 0 0 0 0 0 0.257501184889231 0 0 0 0.493937467576464 0 0 0 0 0 0 0 0 0 0.558699483269113 0 0 0 0 0 0 0.551329230124844 0 0.392232485575294 0.222911257589305 0 0 0.237956369610675 0 0.0946743444393515 0 0 0 0 0.221241140859417 0 0 0 0.236588801311112 0.186264347931751 0.221805338444024 0 0.222832553175947 0 0.230255554248104 0 0.250352571365297 0.222345869055467 0.270802856329766 0 0.0873797363241405 0.189896198356343 0.19091890615391 0.11607178284328 0 0.231394952416439
"lingual_gyrus_right" 0 0 0 0.127497095846654 0 0 0 0 0 0 0 0 0 0 0 0 0 0 0 0.178749259148351 0 0 0 0.116350664322549 0 0 0 0.138327984350321 0 0 0 0 0 0 0 0 0 0.27188289823507 0 0.197870806873384 0.538845317752503 0.359014144676372 0.236343805938237 0.313910869051131 0 0 0 0.361339121430554 0.140487358459415 0.355201786952508 0 0 0 0.166043708564429 0 0 0 0.331086724923031 0 0 0 0.326529751715291 0 0.304257543059635 0 0 0 0.315954697350836
"medial_orbitofrontal_gyrus_right" 0 0 0.461072481929098 0 0 0 0 0 0 0 0.337527875909858 0 0.343797244269722 0 0 0 0.484160340997545 0 0 0 0 0 0.488764343276034 0 0.370317744628393 0.505693260013565 0.526085828142294 0 0 0 0 0 0 0 0 0.380893636839717 0.275091457117113 0 0 0 0 0 0 0 0.221241140859417 0 0 0.382755455226586 0 0 0.302534390026235 0.284872471943781 0.255134791353182 0 0.279022287123602 0 0.286610885660073 0 0.224048112461769 0.224348253790107 0.288419606789904 0.273227238237436 0 0 0.177632033526569 0 0 0.298372439975747
"middle_temporal_gyrus_right" 0 0 0.618368478411349 0 0 0 0 0 0.647843303449676 0.700201048209599 0 0 0 0 0 0 0.507672003268219 0 0 0 0 0.770721343570919 0.667066097372088 0 0 0 0.639645598851244 0 0 0.714852870775773 0 0 0 0.678360196567979 0.204732202834095 0.340564626965203 0.410878223187233 0 0 0.272155036001174 0.223093230912978 0.230311183065456 0.518005239268033 0.286930296540364 0 0.361339121430554 0.382755455226586 0 0.275299733845412 0.379956816622051 0.374968303760643 0 0 0.57937709967465 0.366428616944631 0.431925052271667 0.396083310254252 0.409769405544669 0 0.343695903088126 0.378359222766687 0.34836201697487 0.198854414933406 0.379668483243485 0 0.122510827734314 0.220167687796738 0.328236093023204
"parahippocampal_gyrus_right" 0 0 0 0 0 0 0 0 0 0 0 0 0 0 0 0 0 0 0 0 0 0 0 0 0 0 0 0 0 0 0 0 0 0 0 0 0 0 0.273503741427377 0.183393331028719 0 0.226723799526965 0.377460604177293 0 0 0.140487358459415 0 0.275299733845412 0 0 0.255984193329715 0 0 0 0 0 0 0 0 0 0 0 0.199675858381419 0 0 0.229234117292435 0 0.275546801097603
"paracentral_gyrus_right" 0 0 0 0 0 0 0.226193668161523 0 0.309318647865973 0.239791467348403 0 0 0 0 0 0.098774370392415 0 0 0 0 0.51039420975739 0.368667267806194 0.28972138789901 0.235908905056009 0 0 0.595033524702227 0.22985775686372 0 0.257296251686191 0 0 0.270740106698562 0.621899293840945 0.311174474486588 0.274090023876187 0.301784616642898 0 0 0.279585277371691 0.300454525160844 0.382412140362256 0.270317787943958 0.304811270161299 0 0.355201786952508 0 0.379956816622051 0 0 0.264253062927512 0 0 0.326351016800448 0.219036355149199 0.298010500973524 0.215733668543852 0.25891057201042 0 0 0.249653846787421 0.274957466760092 0.293526042555011 0.267321482415609 0 0 0 0.359210931896884
"inferior_frontal_gyrus_pars_opercularis_right" 0 0.467329455585583 0.507122082894379 0 0 0 0 0 0 0.672216771897453 0.556358978633634 0 0.452174756409525 0 0 0 0.486255050812062 0.331920787731871 0.379735031859469 0 0.461126001980897 0.671134066535584 0.479839794873927 0 0.492277210072978 0.488613027394494 0.547702151201489 0 0 0.537771972686058 0 0 0 0.522362868385038 0.310695785416034 0.310444577512685 0.21818086417142 0 0 0 0.310182823093397 0.401449283348273 0.393200322252999 0 0.236588801311112 0 0.302534390026235 0.374968303760643 0.255984193329715 0.264253062927512 0 0.232843867568447 0.206597115724475 0 0.213263605383935 0.330499106044751 0.224494221656835 0.406854338876928 0.265959961969717 0.23095124590816 0.251280142105498 0.283154652753551 0.270489207771613 0.315370286544083 0.222481339682577 0 0 0.223390705013206
"inferior_frontal_gyrus_pars_orbitalis_right" 0 0 0.382553128143754 0 0 0 0 0 0 0 0 0 0 0 0 0 0 0 0 0 0 0 0 0 0 0 0.506278252975085 0 0 0 0 0 0 0 0 0.253244235949211 0.222588920068793 0 0 0 0 0 0 0 0.186264347931751 0 0.284872471943781 0 0 0 0.232843867568447 0 0.22088987740944 0 0 0 0.231930813822982 0 0.252274328216782 0.213825890884521 0.231973869702037 0 0.0675592106743435 0 0.183452131305842 0 0 0.242299362152886
"inferior_frontal_gyrus_pars_triangularis_right" 0 0 0.444438291138239 0 0 0 0 0 0 0 0 0 0 0 0 0 0.395384570936369 0 0 0 0 0 0 0 0 0.449495861476679 0 0 0 0 0 0 0 0 0 0.25820512796962 0.20436966212117 0 0 0 0 0 0.292927671261165 0 0.221805338444024 0 0.255134791353182 0 0 0 0.206597115724475 0.22088987740944 0 0 0.238097108705344 0 0.24434455009309 0 0.24141057813221 0.225365025168328 0.235035329750694 0 0.0841614143883335 0.216063586029493 0.242095289935136 0 0 0.218180243649816
"pericalcarine_cortex_right" 0 0 0 0.1496723604807 0 0 0 0 0 0 0 0 0 0 0 0 0 0 0 0.137819689795663 0 0 0 0.146741298162766 0 0 0 0 0 0 0 0 0 0 0 0 0 0.176077833980098 0 0 0.439309199340863 0.523746876851621 0 0.294913659172784 0 0.166043708564429 0 0.57937709967465 0 0.326351016800448 0 0 0 0 0 0 0 0.299271940518694 0 0 0 0.2053696434926 0 0 0 0 0 0
"postcentral_gyrus_right" 0 0.452721750741669 0.509813026117502 0 0 0 0 0 0.701916268033232 0 0 0 0.422093909769296 0 0 0 0.414076109878991 0 0 0 0.595143472202749 0.731778610370863 0.623400699620704 0 0.469306838902242 0.480194783809004 0.52873503900186 0 0 0.58058155145049 0 0 0 0.537305143157852 0.302086802798823 0.304174268621437 0.222882618662458 0 0 0.328640053972484 0.284168941534397 0.379840629707722 0.386734176987365 0.360070304282293 0.222832553175947 0 0.279022287123602 0.366428616944631 0 0.219036355149199 0.213263605383935 0 0.238097108705344 0 0 0.405038454866574 0.209959231834108 0.253329143866923 0.242716489408194 0.229364653873898 0.241059864456261 0.284522236917081 0.224306224878052 0.232468725392622 0 0 0.0875587290926656 0.218965060485897
"posterior_cingulate_gyrus_right" 0 0.624501758845337 0.770412497244357 0 0.350890818379883 0.577300560405224 0.630380770082142 0 0.667273322621177 0.705582065207105 0 0 0.606119421824508 0 0 0.57903051337757 0.536891594409028 0.489314402873145 0 0 0.64613916630734 0.825852671716182 0.72034210043219 0 0.519692526033962 0.591783089208993 0.72472095047551 0.520146453228403 0 0.616497041807353 0 0 0.513180591029273 0.580546930294249 0.37697541511205 0.402627697278941 0.424335011019234 0 0 0.422887362232545 0.337527449126968 0.46956075291839 0.466680770632488 0.272149401219984 0 0 0 0.431925052271667 0 0.298010500973524 0.330499106044751 0 0 0 0.405038454866574 0 0.493189505642274 0.26196154793181 0.526063117782341 0.331462162674667 0.434315436108255 0.322116823621964 0.368859030632324 0.452682811267108 0 0 0 0.349695862260196
"precentral_gyrus_right" 0 0.581433790192081 0.641602007087899 0 0.390678602122228 0.573660976666393 0.571403205596812 0 0.656281775166895 0.587026844691046 0.595632630129471 0 0.530602696268857 0 0 0 0.519242801808022 0 0 0 0.611448186563688 0.767366133232174 0.695387607342471 0.64263921024925 0.589451668708918 0.552413114810736 0.640447988053481 0.618075181249525 0 0.608535442321554 0 0 0.586089510174755 0.662352278284951 0.290782857992664 0.485045701387273 0.224845896671723 0 0 0 0.29246662710505 0.401999122815661 0.372342766221817 0.29820212472683 0.230255554248104 0 0.286610885660073 0.396083310254252 0 0.215733668543852 0.224494221656835 0.231930813822982 0.24434455009309 0 0.209959231834108 0.493189505642274 0 0.281505806533542 0.254372878791806 0.207659165945793 0.255180249253456 0.27946993484878 0.212322509893312 0.248366675884731 0 0 0.134957442908488 0.219394966498337
"precuneus_right" 0 0 0 0 0 0 0 0 0.372977192330575 0 0 0 0 0 0 0 0 0 0 0 0 0.757953888552576 0.733798951983344 0.116899342803873 0 0 0.618750496254467 0 0 0 0 0 0 0.667734627880261 0.279471312929749 0 0.287945706138677 0.252630228194008 0 0.380771385052002 0.301072542861333 0.459668625580784 0.280770038972377 0.361126183342144 0 0.331086724923031 0 0.409769405544669 0 0.25891057201042 0.406854338876928 0 0 0.299271940518694 0.253329143866923 0.26196154793181 0.281505806533542 0 0 0.466411685711632 0.283661669278269 0.260215150908611 0.241718194438631 0.269357812894432 0 0 0 0.431371374733851
"rostral_anterior_cingulate_cortex_right" 0 0.513981260314032 0.487726904591358 0 0 0 0 0 0.526972125727489 0 0.274736327682875 0 0.255260313398203 0 0 0 0.512546163723702 0 0 0 0.317713480149628 0 0.449521278862033 0 0.266681246634467 0.473385423540538 0.549728787819931 0 0 0 0 0 0 0.478185323835957 0 0.355035565486082 0.255296076982521 0 0 0 0 0 0 0 0.250352571365297 0 0.224048112461769 0 0 0 0.265959961969717 0.252274328216782 0.24141057813221 0 0.242716489408194 0.526063117782341 0.254372878791806 0 0 0.267583230688495 0.278325470000203 0 0 0 0 0 0 0.262364960094078
"rostral_middle_frontal_gyrus_right" 0 0.413765134758054 0.501043035087894 0 0 0 0 0 0 0 0.405930746085155 0 0 0 0 0 0.478607160878458 0 0 0 0 0 0.481794592762226 0 0.457806580705929 0.437982184815924 0.492124037256724 0 0 0 0 0 0 0 0.307928962308527 0.274729607633932 0.200021184940932 0 0 0 0 0.366828990615018 0.319062858258562 0 0.222345869055467 0 0.224348253790107 0.343695903088126 0 0 0.23095124590816 0.213825890884521 0.225365025168328 0 0.229364653873898 0.331462162674667 0.207659165945793 0.466411685711632 0.267583230688495 0 0.250818570005225 0.243067653092801 0.237589453179091 0.230151498141152 0.177833223283919 0 0 0.245011377609339
"superior_frontal_gyrus_right" 0 0.583046368383144 0.690595384306367 0 0.377971462176531 0.550882991500626 0.582755088595325 0 0.626057688933187 0.553161957652303 0.519922207465171 0 0.521228255973994 0 0 0.598797196924647 0.473031636831136 0.485816922887146 0.42017844249005 0 0.655307890093755 0.506924665306079 0.711286485483691 0.520599561589372 0.54372828792213 0.594710039844557 0.681221815231301 0.631801472481824 0 0.631508975753793 0.193388774056044 0 0.630692652951504 0.612007731193991 0.304125423369354 0.380325854280917 0.220754367506134 0 0 0.340120131520701 0.306157959796658 0.393846059137614 0.354642883597147 0.303671590891941 0.270802856329766 0 0.288419606789904 0.378359222766687 0 0.249653846787421 0.251280142105498 0.231973869702037 0.235035329750694 0 0.241059864456261 0.434315436108255 0.255180249253456 0.283661669278269 0.278325470000203 0.250818570005225 0 0.293866886078004 0.284521094913665 0.259483055019559 0.193524280491102 0 0 0.26482945470196
"superior_parietal_gyrus_right" 0 0.288954235808312 0.613728659016364 0 0 0 0 0 0.576549450854532 0.489260487553228 0 0 0 0 0 0 0 0 0 0 0.554450643812437 0.639516172219478 0.616958404736679 0 0 0 0.587233572504694 0.120511859550715 0 0.684799354913146 0 0 0 0.737949691383388 0.290668107680716 0 0.286461237637297 0.220772174292805 0 0.332072244816503 0.252013111331214 0.370722898417623 0.296299991281881 0.270979173662388 0 0.326529751715291 0.273227238237436 0.34836201697487 0 0.274957466760092 0.283154652753551 0 0 0.2053696434926 0.284522236917081 0.322116823621964 0.27946993484878 0.260215150908611 0 0.243067653092801 0.293866886078004 0 0.267057766142081 0.260903564611056 0 0 0 0.361041586659129
"superior_temporal_gyrus_right" 0 0 0.435488735587378 0 0 0 0 0 0.495745253359193 0 0 0 0 0 0 0 0 0 0 0 0 0 0 0 0 0 0.530158606090021 0 0 0 0 0 0 0 0.142184693385503 0 0.294110802169374 0 0.197399082601823 0.203480257109656 0.295067091333783 0.22933675379819 0.344944875763579 0 0.0873797363241405 0 0 0.198854414933406 0.199675858381419 0.293526042555011 0.270489207771613 0.0675592106743435 0.0841614143883335 0 0.224306224878052 0.368859030632324 0.212322509893312 0.241718194438631 0 0.237589453179091 0.284521094913665 0.267057766142081 0 0.223580432576197 0 0.172189619773959 0.134047097216863 0.266035758530258
"supramarginal_gyrus_right" 0 0.625927370302129 0.617347551605418 0 0 0.660325962334572 0.734515837395804 0 0.673857417637629 0.597895752642556 0 0 0.524630900570461 0 0 0.647970053653168 0.487506680623411 0 0 0 0.657049567791638 0.764807563279718 0.704574810383608 0.536253772176956 0.572883806664712 0.515154358641785 0.663793539813284 0.604404072606834 0 0.662048868557741 0 0 0 0.794690774891221 0.271875308329742 0 0.285159888683686 0 0 0.422050676400979 0.257889286037225 0.425690359282714 0.37923209457765 0.328994625241669 0.189896198356343 0.304257543059635 0 0.379668483243485 0 0.267321482415609 0.315370286544083 0 0.216063586029493 0 0.232468725392622 0.452682811267108 0.248366675884731 0.269357812894432 0 0.230151498141152 0.259483055019559 0.260903564611056 0.223580432576197 0 0 0 0.136629272619881 0.21711001011871
"frontal_pole_right" 0 0 0 0 0 0 0 0 0 0 0 0 0 0 0 0 0 0 0 0 0 0 0 0 0 0 0 0 0 0 0.0852175573190514 0 0 0 0 0 0 0 0 0 0 0 0 0 0.19091890615391 0 0.177632033526569 0 0 0 0.222481339682577 0.183452131305842 0.242095289935136 0 0 0 0 0 0 0.177833223283919 0.193524280491102 0 0 0 0 0 0 0
"temporal_pole_right" 0 0 0 0 0 0 0 0 0 0 0 0 0 0 0 0 0 0 0 0 0 0 0 0 0 0 0 0 0 0 0 0 0 0 0 0 0 0 0.217775280560873 0.191025724883091 0 0.211113093224321 0 0 0.11607178284328 0 0 0.122510827734314 0.229234117292435 0 0 0 0 0 0 0 0 0 0 0 0 0 0.172189619773959 0 0 0 0 0.232408914653663
"transverse_temporal_gyrus_right" 0 0 0 0 0 0 0 0 0 0 0 0 0 0 0 0 0 0 0 0 0 0 0 0 0 0 0 0 0 0 0 0 0 0 0 0 0 0 0 0 0 0 0 0 0 0 0 0.220167687796738 0 0 0 0 0 0 0.0875587290926656 0 0.134957442908488 0 0 0 0 0 0.134047097216863 0.136629272619881 0 0 0 0.172627504932204
"insula_right" 0 0.391395487173081 0.506412980166543 0 0.348341400688221 0 0 0 0 0 0 0 0.22173360281573 0 0 0 0.458636888441441 0 0 0 0.49063380152607 0 0 0 0 0.488282619029097 0.547895706755813 0 0 0 0 0 0 0.613363058374071 0.310047255462316 0.326275512713605 0.261957266739721 0 0.23125855457746 0.252704777498285 0.396420247565743 0.312123275330653 0.437387379587227 0.428209551444826 0.231394952416439 0.315954697350836 0.298372439975747 0.328236093023204 0.275546801097603 0.359210931896884 0.223390705013206 0.242299362152886 0.218180243649816 0 0.218965060485897 0.349695862260196 0.219394966498337 0.431371374733851 0.262364960094078 0.245011377609339 0.26482945470196 0.361041586659129 0.266035758530258 0.21711001011871 0 0.232408914653663 0.172627504932204 0
