# Supplementary material for: NODDI and Tensor-Based Microstructural Indices as Predictors of Functional Connectivity
Source: PLoS One. 2016 Apr 14;11(4):e0153404. doi: 10.1371/journal.pone.0153404 (PMC4831788; doi:10.1371/journal.pone.0153404)
Supplement: S1 Data — a) Functional connectivity matrices, both fMRI and EEG connectomes across all subjects, in the form of precision matrices and b) structural brain connectivity matrices across all subjects and microstructural indices. Columns and rows are named according to the corresponding brain region that represent. (ZIP) [file pone.0153404.s001.zip › DATA/DWI/41_WMD_68.txt]

"banks_superior_temporal_sulcus_left" "caudal_anterior_cingulate_cortex_left" "caudal_middle_frontal_gyrus_left" "cuneus_left" "entorhinal_cortex_left" "fusiform_gyrus_left" "inferior_parietal_gyrus_left" "inferior_temporal_gyrus_left" "cingulate_gyrus_isthmus_left" "lateral_occipital_cortex_left" "lateral_orbitofrontal_cortex_left" "lingual_gyrus_left" "medial_orbitofrontal_gyrus_left" "middle_temporal_gyrus_left" "parahippocampal_gyrus_left" "paracentral_gyrus_left" "inferior_frontal_gyrus_pars_opercularis_left" "inferior_frontal_gyrus_pars_orbitalis_left" "inferior_frontal_gyrus_pars_triangularis_left" "pericalcarine_cortex_left" "postcentral_gyrus_left" "posterior_cingulate_gyrus_left" "precentral_gyrus_left" "precuneus_left" "rostral_anterior_cingulate_cortex_left" "rostral_middle_frontal_gyrus_left" "superior_frontal_gyrus_left" "superior_parietal_gyrus_left" "superior_temporal_gyrus_left" "supramarginal_gyrus_left" "frontal_pole_left" "temporal_pole_left" "transverse_temporal_gyrus_left" "insula_left" "banks_superior_temporal_sulcus_right" "caudal_anterior_cingulate_cortex_right" "caudal_middle_frontal_gyrus_right" "cuneus_right" "entorhinal_cortex_right" "fusiform_gyrus_right" "inferior_parietal_gyrus_right" "inferior_temporal_gyrus_right" "cingulate_gyrus_isthmus_right" "lateral_occipital_cortex_right" "lateral_orbitofrontal_cortex_right" "lingual_gyrus_right" "medial_orbitofrontal_gyrus_right" "middle_temporal_gyrus_right" "parahippocampal_gyrus_right" "paracentral_gyrus_right" "inferior_frontal_gyrus_pars_opercularis_right" "inferior_frontal_gyrus_pars_orbitalis_right" "inferior_frontal_gyrus_pars_triangularis_right" "pericalcarine_cortex_right" "postcentral_gyrus_right" "posterior_cingulate_gyrus_right" "precentral_gyrus_right" "precuneus_right" "rostral_anterior_cingulate_cortex_right" "rostral_middle_frontal_gyrus_right" "superior_frontal_gyrus_right" "superior_parietal_gyrus_right" "superior_temporal_gyrus_right" "supramarginal_gyrus_right" "frontal_pole_right" "temporal_pole_right" "transverse_temporal_gyrus_right" "insula_right"
"banks_superior_temporal_sulcus_left" 0 0 0 0 0 0.000625588585290325 0.000640894494783457 0.000617105599545307 0.000598829724165982 0.000622003294096795 0 0 0 0.000678891263151529 0 0.000586303111152614 0 0 0 0 0.00058558615151922 0 0.000583768418593857 0.000582391164046253 0 0 0.00057608084378814 0.000591880534975189 0.000628124778940234 0.00062003672570123 0 0 0.000620389935425433 0.000619423489424221 0 0 0 0 0 0 0 0 0 0 0 0 0 0 0 0 0 0 0 0 0 0 0 0 0 0 0 0 0 0 0 0 0 0
"caudal_anterior_cingulate_cortex_left" 0 0 0.000592614959779573 0 0 0 0 0 0.000649876683599762 0 0.000595362011920808 0 0.000591617948355893 0 0 0.00057799434669613 0.000591335335786023 0.000594549068210314 0.000589037879476291 0 0.000582093867790457 0.000674765688566275 0.000581754137113009 0 0.000593493510780906 0.000595618362549273 0.000596672613093798 0 0 0.000579926232988653 0 0 0 0.000586459734971446 0 0.000807100246445053 0.000601741704388886 0 0 0 0 0 0.00064397640556482 0 0 0 0 0 0 0 0.00060902973822056 0 0 0 0.000616926850266125 0.00074230742472949 0.000607862443652993 0 0.000619069947917812 0.000604317086931702 0.000628219215933049 0.00058068854554938 0 0.000643881273320051 0 0 0 0.000598125375771268
"caudal_middle_frontal_gyrus_left" 0 0.000592614959779573 0 0 0 0.000586518563648379 0.000645349394077713 0 0.000600070466557568 0.000606112152383711 0.000572455830365174 0 0.000579093026316428 0.000587387693865287 0 0.000595378463965754 0.000580446281781611 0.000578151853157028 0.000578917926122064 0 0.000576730831776908 0.000597769549465845 0.000582723417617855 0 0.000588080348679265 0.000587188334647294 0.000602312291907949 0.000567247741068216 0.000619656407547824 0.00057080014434638 0 0 0 0.000583154868376551 0 0.000608538349889992 0.000592405770907093 0 0 0 0 0 0.000623206993314532 0 0.000596237537445478 0 0.000601459411931363 0.000608265209317459 0 0 0.000596168386982725 0.000586224963962297 0.000590697077050055 0 0.000610344847090284 0.000609864369776457 0.000614634199306917 0 0.000609206619412008 0.000594017753943797 0.000609570433813077 0.000598251356482195 0.000626349862016813 0.000603434035003506 0 0 0 0.000598780072382334
"cuneus_left" 0 0 0 0 0 0.000583364029498562 0.000607087455147542 0 0.000620281742534695 0.000621015597600925 0 0.000620940406910645 0 0.000594600230017947 0 0 0 0 0 0.000650303280151739 0 0 0.000611889272020518 0.000620831778511872 0 0 0 0.000612750275488168 0 0 0 0 0 0 0 0 0 0.000623080720162534 0 0 0 0 0 0.000603758849492347 0 0.000687056273262178 0 0 0 0 0 0 0 0.000628785922261655 0 0 0 0 0 0 0 0 0 0 0 0 0 0
"entorhinal_cortex_left" 0 0 0 0 0 0.000712828250743946 0 0.000735141590118263 0 0 0 0 0.000745355134156967 0.000704894594918878 0.000832338488528262 0 0 0 0 0 0 0 0 0 0 0 0 0 0.000703607457681013 0 0 0.000744321817727936 0 0.000671732888460236 0 0 0 0 0.00067586205302159 0 0 0.000639899483940731 0 0 0 0 0 0 0 0 0 0 0 0 0 0.000718740633286812 0.000664305509959916 0 0 0 0.000689332332435894 0 0 0 0 0 0 0.000698699930755982
"fusiform_gyrus_left" 0.000625588585290325 0 0.000586518563648379 0.000583364029498562 0.000712828250743946 0 0.000667559184864195 0.000662395027616822 0.000768203129007009 0.000594829437015662 0 0.000636283468896988 0.000697635756352746 0.000633562731953118 0.00066983390261194 0 0.000616805782099409 0 0 0.000675816810208284 0.000624030389279935 0.000619312825487354 0.000597640735852597 0.00073364400031187 0 0.000592288735220505 0.000613268385134673 0.00065628845458496 0.000644306611280117 0.000629302885501892 0 0.000707611140468317 0.000639820280468186 0.000650486237086944 0 0.000639694749896277 0 0 0.000616193922436377 0.000635986571244197 0 0 0.000747955969321687 0 0 0 0 0 0 0 0 0 0 0 0 0.000640714687712231 0.000642135255019862 0 0 0 0.000655955560309158 0 0 0.000628732802965789 0 0 0 0
"inferior_parietal_gyrus_left" 0.000640894494783457 0 0.000645349394077713 0.000607087455147542 0 0.000667559184864195 0 0.000620185478208979 0.000655112853671763 0.000588896829636128 0 0.000650160283442864 0 0.00061951289633569 0.000740159302788818 0.000571615994901804 0.000622294864668669 0 0 0.000622541153794266 0.000566327604598954 0.000605925294980507 0.000580101067594431 0.000608136891417994 0.000616591970907529 0.000613291653158189 0.000574726276436775 0.00059702582469823 0.00061264916572556 0.000616812765329743 0 0 0.000626298299165783 0.00064236329677611 0 0.000635050304769412 0 0 0 0 0 0 0.00071488848142767 0 0 0 0 0 0 0.00057914053333243 0 0 0 0 0 0.000632819401621447 0.000613303469157252 0 0 0 0.000604112447034152 0 0 0.000654359373515248 0 0 0 0
"inferior_temporal_gyrus_left" 0.000617105599545307 0 0 0 0.000735141590118263 0.000662395027616822 0.000620185478208979 0 0.000656718005031879 0.000641586517176508 0 0.00059350901163438 0.000662229712909335 0.000630200896761326 0.000645331357574897 0.000593015948891077 0 0 0 0 0.000610014580297837 0 0.000580740487590496 0.000605988877514393 0 0 0.000598735659188638 0.000588835932694311 0.000633166093343502 0.000613312701551938 0 0.000703436807246421 0.000620460709968296 0.000639823809910928 0 0 0 0 0 0 0 0 0.000775536320978125 0 0 0 0 0 0 0 0 0 0 0 0 0 0 0 0 0 0 0 0 0 0 0 0 0
"cingulate_gyrus_isthmus_left" 0.000598829724165982 0.000649876683599762 0.000600070466557568 0.000620281742534695 0 0.000768203129007009 0.000655112853671763 0.000656718005031879 0 0.000669425426682629 0 0.000695482528647434 0 0.000606029851114425 0.00065118631593973 0.000602246501681099 0.000582962170037092 0 0 0.000719705167181559 0.000631088113406981 0.000603661402889311 0.000580042397142741 0.00060980643098163 0.000593378693621461 0.000581518226380645 0.000624957186019098 0.000616978263668997 0.000622527827266143 0.000612126733893074 0 0 0.000711932097882253 0.000772000344315685 0.000639278640628016 0.000596945873259116 0.000589804513510582 0 0 0 0.000651098303384436 0 0.00076683519318432 0.000763443430919673 0 0 0 0.000652480430465937 0 0.000600749876057991 0 0 0 0 0.000651936746249261 0.000658124334289288 0.000631310653355101 0.000729836255627566 0.000600881990791255 0 0.000624508863069971 0.000639149901627665 0.000624203709035694 0.000646419891219336 0 0 0 0
"lateral_occipital_cortex_left" 0.000622003294096795 0 0.000606112152383711 0.000621015597600925 0 0.000594829437015662 0.000588896829636128 0.000641586517176508 0.000669425426682629 0 0 0.000611685777940168 0 0.000649329509909981 0.000632146649370211 0.000571098935151695 0.000584133998320114 0 0 0.000652526027135316 0.000581737266266592 0.000594686418661031 0.000580872754138346 0.000585206290800079 0 0.000597379805552034 0.00058713754892249 0.000607181778008638 0.000640699180203879 0.000601317519148484 0 0 0.000628101104350307 0.000634126497959975 0 0 0 0.000712105919712954 0 0 0 0 0.000766919689056594 0 0 0 0 0.000640508177223979 0 0.000583142045062789 0.000633697836844925 0 0 0 0 0.000669982514190451 0.000628537134786073 0 0 0 0.000657070790567374 0.00061183317769657 0 0.000628022375115678 0 0 0 0
"lateral_orbitofrontal_cortex_left" 0 0.000595362011920808 0.000572455830365174 0 0 0 0 0 0 0 0 0 0.000632043048023487 0 0 0 0.000589453806133941 0.000606441625482294 0.00061820687305067 0 0 0 0.000585075270803263 0 0.000618657300451934 0.000602094273398134 0.000588717312631099 0 0 0 0.000581852484793042 0.000572920595086866 0 0.000669640109828158 0 0.000606903262969569 0.000597622396983297 0 0 0 0 0 0.00058798561975293 0 0 0 0.000609355193769309 0 0 0 0.000601307057415644 0 0 0 0 0 0.00060051132998382 0 0.000615543327912919 0.000617203383773879 0.000599184318538742 0 0 0 0 0 0 0
"lingual_gyrus_left" 0 0 0 0.000620940406910645 0 0.000636283468896988 0.000650160283442864 0.00059350901163438 0.000695482528647434 0.000611685777940168 0 0 0 0.000633488785272777 0.000645776830312473 0 0 0 0 0.000661727687734699 0.000572540944997774 0 0 0.000686716599165563 0 0 0.000630887752824494 0.000648336835526148 0.0006185698849111 0 0 0 0.000602473820803059 0 0 0 0 0 0 0 0 0 0.000704766795210935 0 0 0 0 0 0 0 0 0 0 0 0 0 0 0 0 0 0 0 0 0 0 0 0 0
"medial_orbitofrontal_gyrus_left" 0 0.000591617948355893 0.000579093026316428 0 0.000745355134156967 0.000697635756352746 0 0.000662229712909335 0 0 0.000632043048023487 0 0 0.000658889443754284 0.000771579767888853 0 0.000589495456683154 0.000592128728508134 0.000588855050170119 0 0.000582303744492798 0 0.000588960779896928 0 0.000644037034170919 0.000633484048810061 0.000590714761212556 0 0.000688506912604858 0.000584805556505998 0.000753270192548879 0.000755659696151896 0 0.000687187960823215 0 0.000606565971937596 0.000599227744062778 0 0 0 0 0 0 0 0.000622142344015076 0 0.000661358621396945 0 0 0 0.000597817519441652 0 0 0 0.000603594058883078 0.000607689466790688 0.000611782244201282 0 0.00067751107869628 0 0.000605950155502072 0 0 0.00063961074952479 0 0 0 0.000765502258419245
"middle_temporal_gyrus_left" 0.000678891263151529 0 0.000587387693865287 0.000594600230017947 0.000704894594918878 0.000633562731953118 0.00061951289633569 0.000630200896761326 0.000606029851114425 0.000649329509909981 0 0.000633488785272777 0.000658889443754284 0 0.000654727172615715 0.000586480878597339 0.000654570557253751 0.000572235577303241 0 0.000623967286277897 0.000506298072954371 0.000586717111451398 0.000583172199438703 0.000573907026302546 0 0 0.000580123714749307 0.0005940151648325 0.000635537966252727 0.000611175447985389 0 0.000616689850782642 0.000624027024234923 0.000641802305082042 0 0 0 0 0 0 0 0 0 0 0 0 0 0 0 0 0 0 0 0 0 0 0 0 0 0 0 0 0 0 0 0 0 0
"parahippocampal_gyrus_left" 0 0 0 0 0.000832338488528262 0.00066983390261194 0.000740159302788818 0.000645331357574897 0.00065118631593973 0.000632146649370211 0 0.000645776830312473 0.000771579767888853 0.000654727172615715 0 0 0 0 0 0 0 0 0 0 0 0 0 0 0.000667883019612258 0 0 0 0.00063025291063449 0.000669954523552662 0 0 0 0 0 0 0 0 0 0 0 0 0 0 0 0 0 0 0 0 0 0 0 0 0 0 0 0 0 0 0 0 0 0
"paracentral_gyrus_left" 0.000586303111152614 0.00057799434669613 0.000595378463965754 0 0 0 0.000571615994901804 0.000593015948891077 0.000602246501681099 0.000571098935151695 0 0 0 0.000586480878597339 0 0 0 0 0 0 0.000669525052223376 0.000592128595650699 0.000604803352849759 0.000597713226424823 0 0 0.000597169213480552 0.000580181880297556 0.000592675447645654 0.000597408947149144 0 0 0.000591226576881226 0.000591025709281943 0 0.000581138690211615 0 0 0 0 0 0 0.000627758860661627 0 0 0 0 0 0 0.000702937473508027 0 0 0 0 0 0.000591010042613916 0 0 0 0 0.000584303956103606 0 0 0.000610627851958565 0 0 0 0
"inferior_frontal_gyrus_pars_opercularis_left" 0 0.000591335335786023 0.000580446281781611 0 0 0.000616805782099409 0.000622294864668669 0 0.000582962170037092 0.000584133998320114 0.000589453806133941 0 0.000589495456683154 0.000654570557253751 0 0 0 0.000589060254702591 0.000611822675040258 0 0.000591297579769422 0.000570872897384878 0.000632069338225836 0 0.000591769059490452 0.00059511537440579 0.000571679102243156 0.000560878735327828 0.000617602346742373 0.000583581002436752 0 0 0 0.000595972818287966 0 0.000609710955603288 0.000592042599505234 0 0 0 0 0.000605293804500495 0.000590604698022945 0 0.000591818680558722 0 0.000600516936512324 0.000608982162926585 0 0 0.000596590860102065 0 0.00058653937926503 0 0.00060218146277382 0.000605871971251468 0.000598384381833873 0 0.000619493926421453 0.000590393557978989 0.000603738477343319 0 0 0.000629422470977445 0 0 0 0.00060982258934456
"inferior_frontal_gyrus_pars_orbitalis_left" 0 0.000594549068210314 0.000578151853157028 0 0 0 0 0 0 0 0.000606441625482294 0 0.000592128728508134 0.000572235577303241 0 0 0.000589060254702591 0 0.00059434256703008 0 0 0 0.000585170857033402 0 0.000597455340969203 0.000614729460282097 0.000586915180106142 0 0.000692536544715041 0 0 0 0 0.000594878050276796 0 0.000612255882931403 0 0 0 0 0 0 0 0 0 0 0 0 0 0 0.000602058591617174 0 0 0 0 0.000593811428124582 0 0 0 0 0.000603453661253163 0 0 0 0 0 0 0
"inferior_frontal_gyrus_pars_triangularis_left" 0 0.000589037879476291 0.000578917926122064 0 0 0 0 0 0 0 0.00061820687305067 0 0.000588855050170119 0 0 0 0.000611822675040258 0.00059434256703008 0 0 0.000577547074776124 0.000569566796707684 0.000590097174806118 0 0.000596052592256826 0.000593924477773768 0.000582646874747909 0 0 0 0 0 0 0.000587208636017165 0 0.000620474833897591 0.000599781396860197 0 0 0 0 0 0 0 0 0 0 0 0 0 0.000596350736582717 0 0 0 0 0 0 0 0 0 0.000592887241954193 0 0 0 0 0 0 0
"pericalcarine_cortex_left" 0 0 0 0.000650303280151739 0 0.000675816810208284 0.000622541153794266 0 0.000719705167181559 0.000652526027135316 0 0.000661727687734699 0 0.000623967286277897 0 0 0 0 0 0 0 0 0 0.000642658065914803 0 0 0 0.000653545406098006 0 0 0 0 0 0 0 0 0 0.000667509837652282 0 0 0 0 0 0 0 0.000791549050662286 0 0 0 0 0 0 0 0.000682979581695017 0 0 0 0 0 0 0 0 0 0 0 0 0 0
"postcentral_gyrus_left" 0.00058558615151922 0.000582093867790457 0.000576730831776908 0 0 0.000624030389279935 0.000566327604598954 0.000610014580297837 0.000631088113406981 0.000581737266266592 0 0.000572540944997774 0.000582303744492798 0.000506298072954371 0 0.000669525052223376 0.000591297579769422 0 0.000577547074776124 0 0 0.00059017654579931 0.000592564351405642 0.000623202303055837 0.000586643443889224 0.000564251361669268 0.000580618352195698 0.000606914540464285 0.000611221002733489 0.000591809130015359 0 0 0.000585184454453105 0.000594681022053359 0 0.000585347580037042 0.000600066722587854 0 0 0 0 0.000623709875880105 0.000618482566555938 0 0 0 0 0 0 0.000629934468198468 0.000595570655187048 0 0 0 0.000608680177692121 0.000591464437151455 0.000620237635587294 0 0.000588836234630661 0 0.000612798983583877 0.000592867471742608 0 0.000619452433438729 0 0 0 0.00058329641683097
"posterior_cingulate_gyrus_left" 0 0.000674765688566275 0.000597769549465845 0 0 0.000619312825487354 0.000605925294980507 0 0.000603661402889311 0.000594686418661031 0 0 0 0.000586717111451398 0 0.000592128595650699 0.000570872897384878 0 0.000569566796707684 0 0.00059017654579931 0 0.000587849524721589 0.000599325196213008 0.000586866607510298 0.000570212436930875 0.000588695412512528 0.000587583298004825 0 0.000598102851031786 0 0 0.000612962010525725 0.000580281424574555 0.000604089294121488 0.000600434386890363 0 0 0 0 0 0 0.000659271797609479 0 0 0 0 0.000639852499649891 0 0.000626168009370944 0.000608219143344808 0 0 0 0.00061528775134514 0.000748825678691486 0.000614839788895616 0.000624946551229893 0 0 0.000618771675615511 0.000619344345428379 0 0.00061809817299713 0 0 0 0
"precentral_gyrus_left" 0.000583768418593857 0.000581754137113009 0.000582723417617855 0.000611889272020518 0 0.000597640735852597 0.000580101067594431 0.000580740487590496 0.000580042397142741 0.000580872754138346 0.000585075270803263 0 0.000588960779896928 0.000583172199438703 0 0.000604803352849759 0.000632069338225836 0.000585170857033402 0.000590097174806118 0 0.000592564351405642 0.000587849524721589 0 0.000582908572561426 0.000591589980369313 0.000581319469152694 0.000589317434715311 0.000574931884542417 0.000590944412378677 0.000577712349265142 0 0 0.00058738871525132 0.000591086364854332 0.00060502532021646 0.000594426712811493 0.000601916664889765 0 0 0 0.000596136469695594 0.000635341869095762 0.000609558958207777 0 0 0 0.000593607648742241 0.000613308147865475 0 0.000641945331347686 0.000602883657805989 0 0 0 0.000622092969602319 0.000608472593055073 0.00061256201881097 0.000634093457271808 0.000592895400003254 0.000592691133262208 0.000612624954154083 0.000598760627257961 0 0.000607958234327168 0 0 0 0
"precuneus_left" 0.000582391164046253 0 0 0.000620831778511872 0 0.00073364400031187 0.000608136891417994 0.000605988877514393 0.00060980643098163 0.000585206290800079 0 0.000686716599165563 0 0.000573907026302546 0 0.000597713226424823 0 0 0 0.000642658065914803 0.000623202303055837 0.000599325196213008 0.000582908572561426 0 0 0.000568298467615538 0.000595731013942711 0.000601146565806427 0.000590742910025715 0.000596599645864573 0 0 0.000589597215307593 0.000588716147863199 0 0 0 0.000735061792083661 0 0 0 0 0 0.000678982455607922 0 0.000635001354342417 0 0 0 0.000588011158471937 0 0 0 0.000744204123172216 0 0 0.000590341546050972 0.000932662486415262 0 0 0.000590042644636298 0 0 0.000623616686932312 0 0 0 0
"rostral_anterior_cingulate_cortex_left" 0 0.000593493510780906 0.000588080348679265 0 0 0 0.000616591970907529 0 0.000593378693621461 0 0.000618657300451934 0 0.000644037034170919 0 0 0 0.000591769059490452 0.000597455340969203 0.000596052592256826 0 0.000586643443889224 0.000586866607510298 0.000591589980369313 0 0 0.000601268415253154 0.000588052401896477 0 0 0.000584132883792223 0.000700247604047463 0 0 0.000595170325121908 0 0.000635623964618034 0.000600558518881413 0 0 0 0 0 0.000644021263036761 0 0 0 0.000626837721546123 0 0 0 0.000607244859255411 0 0 0 0.000605201923109529 0.000612256471225759 0.000627242866293734 0 0.000880420567954436 0.000607797803737977 0.000609653105541877 0 0 0.000642124725802786 0 0 0 0
"rostral_middle_frontal_gyrus_left" 0 0.000595618362549273 0.000587188334647294 0 0 0.000592288735220505 0.000613291653158189 0 0.000581518226380645 0.000597379805552034 0.000602094273398134 0 0.000633484048810061 0 0 0 0.00059511537440579 0.000614729460282097 0.000593924477773768 0 0.000564251361669268 0.000570212436930875 0.000581319469152694 0.000568298467615538 0.000601268415253154 0 0.000589090853738324 0.000577010948572201 0 0.000564390917036211 0.000702529667350297 0 0.000577332028359983 0.000577438833462872 0 0.000625271970329981 0.000597313031722704 0 0 0 0.000604510323767256 0 0.000590863180845931 0 0 0 0.000599682135745332 0 0 0 0.000601008937926956 0 0.00060774021063336 0 0.000610300674598287 0.000607788819218662 0.000610153772602429 0 0.000619638310898004 0.000599207931531136 0.00060482906288514 0 0 0.000615293526760981 0 0 0 0.000608211503650187
"superior_frontal_gyrus_left" 0.00057608084378814 0.000596672613093798 0.000602312291907949 0 0 0.000613268385134673 0.000574726276436775 0.000598735659188638 0.000624957186019098 0.00058713754892249 0.000588717312631099 0.000630887752824494 0.000590714761212556 0.000580123714749307 0 0.000597169213480552 0.000571679102243156 0.000586915180106142 0.000582646874747909 0 0.000580618352195698 0.000588695412512528 0.000589317434715311 0.000595731013942711 0.000588052401896477 0.000589090853738324 0 0.000590162530229351 0.00059573980272214 0.000588549199329452 0.000736074604984269 0 0.000587667443104855 0.000585782814360403 0.000619024970254084 0.000627424903587903 0.000600231255168636 0 0 0 0.000629175275630179 0.000611377232730276 0.000622539327913144 0 0.00059857805474687 0 0.000599980208342744 0.000627138187704735 0 0.000624416482361055 0.000600288074647533 0.000600254680162383 0 0 0.000612902114707466 0.000611797359321015 0.000609418766847461 0.000629090930261042 0.000616014906966488 0.000596220798844948 0.000610586140225479 0.000623400758032942 0.000619018124340632 0.000612241798424144 0 0 0 0.000606448156299379
"superior_parietal_gyrus_left" 0.000591880534975189 0 0.000567247741068216 0.000612750275488168 0 0.00065628845458496 0.00059702582469823 0.000588835932694311 0.000616978263668997 0.000607181778008638 0 0.000648336835526148 0 0.0005940151648325 0 0.000580181880297556 0.000560878735327828 0 0 0.000653545406098006 0.000606914540464285 0.000587583298004825 0.000574931884542417 0.000601146565806427 0 0.000577010948572201 0.000590162530229351 0 0.000602416622791051 0.00059725912782743 0 0 0.000612953286185501 0.000589483031548569 0 0.000606944654668974 0 0.00076273771122451 0 0 0 0 0 0 0 0.000651337783456683 0 0 0 0.000576578979818622 0 0 0 0 0 0.000582145498465826 0.000597797343372346 0 0 0 0.000593827065190863 0.0011377499393552 0 0.000608490244108329 0 0 0 0
"superior_temporal_gyrus_left" 0.000628124778940234 0 0.000619656407547824 0 0.000703607457681013 0.000644306611280117 0.00061264916572556 0.000633166093343502 0.000622527827266143 0.000640699180203879 0 0.0006185698849111 0.000688506912604858 0.000635537966252727 0.000667883019612258 0.000592675447645654 0.000617602346742373 0.000692536544715041 0 0 0.000611221002733489 0 0.000590944412378677 0.000590742910025715 0 0 0.00059573980272214 0.000602416622791051 0 0.000657954383484689 0 0.000709623136668293 0.000625714544687953 0.000660791065975129 0 0 0 0 0 0 0 0 0 0 0 0 0 0 0 0 0 0 0 0 0 0 0 0 0 0 0 0 0 0 0 0 0 0
"supramarginal_gyrus_left" 0.00062003672570123 0.000579926232988653 0.00057080014434638 0 0 0.000629302885501892 0.000616812765329743 0.000613312701551938 0.000612126733893074 0.000601317519148484 0 0 0.000584805556505998 0.000611175447985389 0 0.000597408947149144 0.000583581002436752 0 0 0 0.000591809130015359 0.000598102851031786 0.000577712349265142 0.000596599645864573 0.000584132883792223 0.000564390917036211 0.000588549199329452 0.00059725912782743 0.000657954383484689 0 0 0 0.000621023928908508 0.000583911683692068 0 0.000590022112065436 0 0 0.000593708920456469 0 0.000589886328774872 0.00063821821751605 0.000619837798822557 0 0 0 0 0.000618713375242036 0 0.000589140115079964 0.000605608059461999 0 0 0 0.000609181250758772 0.00058901313078994 0.000614323687140339 0 0 0 0.000601485720477395 0.00058946402716485 0 0.000613692764181368 0 0 0 0
"frontal_pole_left" 0 0 0 0 0 0 0 0 0 0 0.000581852484793042 0 0.000753270192548879 0 0 0 0 0 0 0 0 0 0 0 0.000700247604047463 0.000702529667350297 0.000736074604984269 0 0 0 0 0 0 0 0 0 0 0 0 0 0 0 0 0 0 0 0 0 0 0 0 0 0 0 0 0 0 0 0 0 0.000797789978778167 0 0 0 0.000666594977801908 0 0 0
"temporal_pole_left" 0 0 0 0 0.000744321817727936 0.000707611140468317 0 0.000703436807246421 0 0 0.000572920595086866 0 0.000755659696151896 0.000616689850782642 0 0 0 0 0 0 0 0 0 0 0 0 0 0 0.000709623136668293 0 0 0 0 0 0 0 0 0 0 0 0 0 0 0 0 0 0 0 0 0 0 0 0 0 0 0 0 0 0 0 0 0 0 0 0 0 0 0
"transverse_temporal_gyrus_left" 0.000620389935425433 0 0 0 0 0.000639820280468186 0.000626298299165783 0.000620460709968296 0.000711932097882253 0.000628101104350307 0 0.000602473820803059 0 0.000624027024234923 0.00063025291063449 0.000591226576881226 0 0 0 0 0.000585184454453105 0.000612962010525725 0.00058738871525132 0.000589597215307593 0 0.000577332028359983 0.000587667443104855 0.000612953286185501 0.000625714544687953 0.000621023928908508 0 0 0 0.000634243501724609 0 0 0 0 0 0 0 0 0.000769616439954751 0 0 0 0 0 0 0.000589642561205157 0 0 0 0 0 0.00059313733129667 0.000606477899520984 0 0 0 0.000645475877206964 0 0 0 0 0 0 0
"insula_left" 0.000619423489424221 0.000586459734971446 0.000583154868376551 0 0.000671732888460236 0.000650486237086944 0.00064236329677611 0.000639823809910928 0.000772000344315685 0.000634126497959975 0.000669640109828158 0 0.000687187960823215 0.000641802305082042 0.000669954523552662 0.000591025709281943 0.000595972818287966 0.000594878050276796 0.000587208636017165 0 0.000594681022053359 0.000580281424574555 0.000591086364854332 0.000588716147863199 0.000595170325121908 0.000577438833462872 0.000585782814360403 0.000589483031548569 0.000660791065975129 0.000583911683692068 0 0 0.000634243501724609 0 0 0.000604262538850758 0.000596546855466763 0 0 0 0 0 0.000744324753791108 0 0.000597813868063972 0 0 0.000665866331684925 0 0.000613702584400327 0.000602249838075143 0 0 0 0.00061255820800697 0.000594548418348825 0.000612199758288903 0.000665805093545539 0.000612522233699137 0 0.00060811103766686 0.000611449238450256 0 0.000625598631040726 0 0 0 0.00061114456611899
"banks_superior_temporal_sulcus_right" 0 0 0 0 0 0 0 0 0.000639278640628016 0 0 0 0 0 0 0 0 0 0 0 0 0.000604089294121488 0.00060502532021646 0 0 0 0.000619024970254084 0 0 0 0 0 0 0 0 0 0.000606534271797854 0 0 0 0.000605048427295297 0.000618408903450139 0.000606581962839988 0.000588875640606799 0 0 0 0.000641818746172865 0 0.000591747205378886 0.000595184610638952 0 0 0 0.000584539626078751 0.000593356572843503 0.00058109463828411 0.000602632517660934 0 0.000597245627014329 0.000580929461428782 0.00058687535450359 0.000687349069188116 0.000611543632183905 0 0 0 0.000627570399612045
"caudal_anterior_cingulate_cortex_right" 0 0.000807100246445053 0.000608538349889992 0 0 0.000639694749896277 0.000635050304769412 0 0.000596945873259116 0 0.000606903262969569 0 0.000606565971937596 0 0 0.000581138690211615 0.000609710955603288 0.000612255882931403 0.000620474833897591 0 0.000585347580037042 0.000600434386890363 0.000594426712811493 0 0.000635623964618034 0.000625271970329981 0.000627424903587903 0.000606944654668974 0 0.000590022112065436 0 0 0 0.000604262538850758 0 0 0.000585510919072275 0 0 0 0.000593228171056916 0.000576844488513132 0 0 0.000580650507064939 0 0.000591841293555732 0.000583729695369174 0 0.000574514474675748 0.000592809093150125 0.000589043178208555 0.000598378718126338 0 0.000595346619204451 0.000649796366165513 0.000592662551655091 0 0.000608714590109561 0.000590072050762969 0.00060100089370161 0 0 0 0 0 0 0.000586059225663846
"caudal_middle_frontal_gyrus_right" 0 0.000601741704388886 0.000592405770907093 0 0 0 0 0 0.000589804513510582 0 0.000597622396983297 0 0.000599227744062778 0 0 0 0.000592042599505234 0 0.000599781396860197 0 0.000600066722587854 0 0.000601916664889765 0 0.000600558518881413 0.000597313031722704 0.000600231255168636 0 0 0 0 0 0 0.000596546855466763 0.000606534271797854 0.000585510919072275 0 0 0 0.000651044772430706 0.000589198860908556 0.000608952191465387 0.000650728412604127 0 0.000576679658284977 0 0.000584873504272637 0.000601298221620036 0 0.000573732143921766 0.000572989168142057 0.000583097205548665 0.000580279368942252 0 0.000597290865019284 0.000564944474850728 0.000578193233552195 0.000595290089022228 0.000589164620151553 0.000592573648482446 0.000580770092724077 0.000566345299441427 0.000616999312798396 0.000567584301316946 0 0 0 0.000579760900890707
"cuneus_right" 0 0 0 0.000623080720162534 0 0 0 0 0 0.000712105919712954 0 0 0 0 0 0 0 0 0 0.000667509837652282 0 0 0 0.000735061792083661 0 0 0 0.00076273771122451 0 0 0 0 0 0 0 0 0 0 0 0 0 0 0 0.000598265848517808 0 0.00064991923184412 0 0 0 0 0 0 0 0.00063975139502966 0 0 0 0.000625084139021597 0 0 0 0.000619812717947132 0 0 0 0 0 0
"entorhinal_cortex_right" 0 0 0 0 0.00067586205302159 0.000616193922436377 0 0 0 0 0 0 0 0 0 0 0 0 0 0 0 0 0 0 0 0 0 0 0 0.000593708920456469 0 0 0 0 0 0 0 0 0 0.000745786411992176 0 0.00073935044918589 0 0.000850536132324625 0 0 0 0 0.000882244569609864 0 0 0 0 0 0 0 0 0 0 0 0 0 0.000716053304619094 0 0 0.000753017421199695 0 0.000766425913646344
"fusiform_gyrus_right" 0 0 0 0 0 0.000635986571244197 0 0 0 0 0 0 0 0 0 0 0 0 0 0 0 0 0 0 0 0 0 0 0 0 0 0 0 0 0 0 0.000651044772430706 0 0.000745786411992176 0 0.000687009361784891 0.000621664779950377 0.000906829541622274 0.00061672612390838 0.00071140317774441 0.000655620859911916 0 0.000631789872406418 0.000630477482219538 0.000615080886858675 0 0 0 0 0.000653153567555276 0.000615838589376544 0 0.000724133973563712 0 0 0.000642073750295374 0.00063923990363767 0.000654045450043588 0.000646889677216671 0 0.000728112483281577 0 0.00068544453295424
"inferior_parietal_gyrus_right" 0 0 0 0 0 0 0 0 0.000651098303384436 0 0 0 0 0 0 0 0 0 0 0 0 0 0.000596136469695594 0 0 0.000604510323767256 0.000629175275630179 0 0 0.000589886328774872 0 0 0 0 0.000605048427295297 0.000593228171056916 0.000589198860908556 0 0 0.000687009361784891 0 0.000653852053431636 0.00061348178847386 0.000601585492560807 0 0.00061914666247319 0 0.000619602178629348 0 0.000596869465056474 0.000599330262013786 0 0 0.000628471690462424 0.000580118113284684 0.000604505458478309 0.000587486028840191 0.000607072381159578 0 0 0.000582658625683977 0.000568587349043616 0.000627673357610247 0.000595707718740967 0 0 0 0.000623858463381033
"inferior_temporal_gyrus_right" 0 0 0 0 0.000639899483940731 0 0 0 0 0 0 0 0 0 0 0 0.000605293804500495 0 0 0 0.000623709875880105 0 0.000635341869095762 0 0 0 0.000611377232730276 0 0 0.00063821821751605 0 0 0 0 0.000618408903450139 0.000576844488513132 0.000608952191465387 0 0.00073935044918589 0.000621664779950377 0.000653852053431636 0 0.000697847503245259 0.000646882622778958 0.000829311646583834 0.000661524497794303 0 0.000636686219414182 0.000629550232284603 0.000603131306550029 0.000616868736859523 0 0 0.000650633366616683 0.000620128491115423 0.000609495937440752 0.000608886249152435 0.00066303452823085 0 0.000612178254697196 0.000609193444383864 0.000606970949450049 0.000637419746978749 0.000629761771515986 0 0.000712517270514045 0 0.000644525537311834
"cingulate_gyrus_isthmus_right" 0 0.00064397640556482 0.000623206993314532 0 0 0.000747955969321687 0.00071488848142767 0.000775536320978125 0.00076683519318432 0.000766919689056594 0.00058798561975293 0.000704766795210935 0 0 0 0.000627758860661627 0.000590604698022945 0 0 0 0.000618482566555938 0.000659271797609479 0.000609558958207777 0 0.000644021263036761 0.000590863180845931 0.000622539327913144 0 0 0.000619837798822557 0 0 0.000769616439954751 0.000744324753791108 0.000606581962839988 0 0.000650728412604127 0 0 0.000906829541622274 0.00061348178847386 0.000697847503245259 0 0.000608092065454218 0 0.000666529047069106 0 0.00066766257794328 0.000710805281059991 0.000581070157502226 0.000590473585227869 0 0.000596480274287032 0 0.000585084687874247 0.000604885230120857 0.000572779107640383 0.000628586022685617 0 0.000583313437327009 0.000580163634772121 0.000608027948764678 0.000624813940863134 0.000592271795835197 0 0 0 0.000681609569471636
"lateral_occipital_cortex_right" 0 0 0 0.000603758849492347 0 0 0 0 0.000763443430919673 0 0 0 0 0 0 0 0 0 0 0 0 0 0 0.000678982455607922 0 0 0 0 0 0 0 0 0 0 0.000588875640606799 0 0 0.000598265848517808 0.000850536132324625 0.00061672612390838 0.000601585492560807 0.000646882622778958 0.000608092065454218 0 0 0.00061960472700285 0 0.00060951537698913 0 0.000595319969465079 0 0 0 0.000670788928418002 0.000604097493242768 0.000594822011719755 0.000590592440770855 0.000601064387212579 0 0 0.000588105969452324 0.000588799461371465 0 0.000605740058130529 0 0 0 0.000642911671955024
"lateral_orbitofrontal_cortex_right" 0 0 0.000596237537445478 0 0 0 0 0 0 0 0 0 0.000622142344015076 0 0 0 0.000591818680558722 0 0 0 0 0 0 0 0 0 0.00059857805474687 0 0 0 0 0 0 0.000597813868063972 0 0.000580650507064939 0.000576679658284977 0 0 0.00071140317774441 0 0.000829311646583834 0 0 0 0 0.000624228634982268 0 0 0 0.000587354277890681 0.000602929895275678 0.000589693086759662 0 0.000587085131023617 0 0.000584968891978387 0 0.000605131189504201 0.000608140792507628 0.000585147049912651 0 0.000757332262215151 0.000574056866809188 0.000574445892362343 0.000714049419497157 0 0.000636650213076571
"lingual_gyrus_right" 0 0 0 0.000687056273262178 0 0 0 0 0 0 0 0 0 0 0 0 0 0 0 0.000791549050662286 0 0 0 0.000635001354342417 0 0 0 0.000651337783456683 0 0 0 0 0 0 0 0 0 0.00064991923184412 0 0.000655620859911916 0.00061914666247319 0.000661524497794303 0.000666529047069106 0.00061960472700285 0 0 0 0.000653025323403859 0.000667795503636816 0.000624555523586787 0 0 0 0.000656108887070649 0 0 0 0.000623598957860829 0 0 0 0.000620569812439941 0 0.00061371509961173 0 0 0 0.00067801286819059
"medial_orbitofrontal_gyrus_right" 0 0 0.000601459411931363 0 0 0 0 0 0 0 0.000609355193769309 0 0.000661358621396945 0 0 0 0.000600516936512324 0 0 0 0 0 0.000593607648742241 0 0.000626837721546123 0.000599682135745332 0.000599980208342744 0 0 0 0 0 0 0 0 0.000591841293555732 0.000584873504272637 0 0 0 0 0 0 0 0.000624228634982268 0 0 0.000603999174347891 0 0 0.000590667762046266 0.000601413540136935 0.000605705627806459 0 0.000587223176304265 0 0.000589922649778726 0 0.000627690228408449 0.000632364693713109 0.000598183504162079 0.000580274609582703 0 0 0.000717277750650631 0 0 0.000603463104192456
"middle_temporal_gyrus_right" 0 0 0.000608265209317459 0 0 0 0 0 0.000652480430465937 0.000640508177223979 0 0 0 0 0 0 0.000608982162926585 0 0 0 0 0.000639852499649891 0.000613308147865475 0 0 0 0.000627138187704735 0 0 0.000618713375242036 0 0 0 0.000665866331684925 0.000641818746172865 0.000583729695369174 0.000601298221620036 0 0 0.000631789872406418 0.000619602178629348 0.000636686219414182 0.00066766257794328 0.00060951537698913 0 0.000653025323403859 0.000603999174347891 0 0.000627759684468265 0.000601749370946682 0.000606125279069019 0 0 0.000652690292926962 0.000609729763847453 0.000589190644450953 0.000597558598029262 0.000647548270753912 0 0.000602081097718953 0.000595172887313618 0.000592783112284106 0.00063286188549051 0.000611043669926235 0 0.000623364147557478 0.00060500118074839 0.000630944974721616
"parahippocampal_gyrus_right" 0 0 0 0 0 0 0 0 0 0 0 0 0 0 0 0 0 0 0 0 0 0 0 0 0 0 0 0 0 0 0 0 0 0 0 0 0 0 0.000882244569609864 0.000630477482219538 0 0.000629550232284603 0.000710805281059991 0 0 0.000667795503636816 0 0.000627759684468265 0 0 0.000675273516231416 0 0 0 0 0 0 0 0 0 0 0 0.000681685908537427 0 0 0.000782468720022259 0 0.000734240958147209
"paracentral_gyrus_right" 0 0 0 0 0 0 0.00057914053333243 0 0.000600749876057991 0.000583142045062789 0 0 0 0 0 0.000702937473508027 0 0 0 0 0.000629934468198468 0.000626168009370944 0.000641945331347686 0.000588011158471937 0 0 0.000624416482361055 0.000576578979818622 0 0.000589140115079964 0 0 0.000589642561205157 0.000613702584400327 0.000591747205378886 0.000574514474675748 0.000573732143921766 0 0 0.000615080886858675 0.000596869465056474 0.000603131306550029 0.000581070157502226 0.000595319969465079 0 0.000624555523586787 0 0.000601749370946682 0 0 0.000566155062986345 0 0 0.000599066277189378 0.000626444737430094 0.000586765778885208 0.000594361179247748 0.000599543503028343 0 0 0.000564324418688608 0.000583003036596226 0.000607972520964665 0.000576136301940935 0 0 0 0.000609329505437724
"inferior_frontal_gyrus_pars_opercularis_right" 0 0.00060902973822056 0.000596168386982725 0 0 0 0 0 0 0.000633697836844925 0.000601307057415644 0 0.000597817519441652 0 0 0 0.000596590860102065 0.000602058591617174 0.000596350736582717 0 0.000595570655187048 0.000608219143344808 0.000602883657805989 0 0.000607244859255411 0.000601008937926956 0.000600288074647533 0 0 0.000605608059461999 0 0 0 0.000602249838075143 0.000595184610638952 0.000592809093150125 0.000572989168142057 0 0 0 0.000599330262013786 0.000616868736859523 0.000590473585227869 0 0.000587354277890681 0 0.000590667762046266 0.000606125279069019 0.000675273516231416 0.000566155062986345 0 0.000585270005389159 0.000596691439001904 0 0.000606620163030392 0.000578246265507102 0.000634337544003067 0.000623985150385252 0.000598838806984201 0.000587792509870418 0.00058603056586161 0.000570924647694099 0.000626097147439429 0.000569362126229321 0.00064474817987977 0 0 0.000606902722438809
"inferior_frontal_gyrus_pars_orbitalis_right" 0 0 0.000586224963962297 0 0 0 0 0 0 0 0 0 0 0 0 0 0 0 0 0 0 0 0 0 0 0 0.000600254680162383 0 0 0 0 0 0 0 0 0.000589043178208555 0.000583097205548665 0 0 0 0 0 0 0 0.000602929895275678 0 0.000601413540136935 0 0 0 0.000585270005389159 0 0.00059848466184307 0 0 0 0.000583388888058107 0 0.00058506140293531 0.000606638108839116 0.000588389794734005 0 0.000737078030043779 0 0.000616419469314586 0 0 0.00058462196848233
"inferior_frontal_gyrus_pars_triangularis_right" 0 0 0.000590697077050055 0 0 0 0 0 0 0 0 0 0 0 0 0 0.00058653937926503 0 0 0 0 0 0 0 0 0.00060774021063336 0 0 0 0 0 0 0 0 0 0.000598378718126338 0.000580279368942252 0 0 0 0 0 0.000596480274287032 0 0.000589693086759662 0 0.000605705627806459 0 0 0 0.000596691439001904 0.00059848466184307 0 0 0.000582991779888399 0 0.000579499856220332 0 0.00060350216709545 0.000595405290504318 0.000590788513482541 0 0.000716060442349825 0.0005827944097395 0.000623874002586205 0 0 0.000585716578088772
"pericalcarine_cortex_right" 0 0 0 0.000628785922261655 0 0 0 0 0 0 0 0 0 0 0 0 0 0 0 0.000682979581695017 0 0 0 0.000744204123172216 0 0 0 0 0 0 0 0 0 0 0 0 0 0.00063975139502966 0 0 0.000628471690462424 0.000650633366616683 0 0.000670788928418002 0 0.000656108887070649 0 0.000652690292926962 0 0.000599066277189378 0 0 0 0 0 0 0 0.000658120543445935 0 0 0 0.000597410651382342 0 0 0 0 0 0
"postcentral_gyrus_right" 0 0.000616926850266125 0.000610344847090284 0 0 0 0 0 0.000651936746249261 0 0 0 0.000603594058883078 0 0 0 0.00060218146277382 0 0 0 0.000608680177692121 0.00061528775134514 0.000622092969602319 0 0.000605201923109529 0.000610300674598287 0.000612902114707466 0 0 0.000609181250758772 0 0 0 0.00061255820800697 0.000584539626078751 0.000595346619204451 0.000597290865019284 0 0 0.000653153567555276 0.000580118113284684 0.000620128491115423 0.000585084687874247 0.000604097493242768 0.000587085131023617 0 0.000587223176304265 0.000609729763847453 0 0.000626444737430094 0.000606620163030392 0 0.000582991779888399 0 0 0.000578695045105394 0.000614492365764032 0.000609388227554422 0.000599545019906538 0.000586941228815828 0.000584006677492151 0.000596336874069112 0.000620442220427066 0.000608046987788612 0 0 0.000778058558491269 0.000610574954949088
"posterior_cingulate_gyrus_right" 0 0.00074230742472949 0.000609864369776457 0 0.000718740633286812 0.000640714687712231 0.000632819401621447 0 0.000658124334289288 0.000669982514190451 0 0 0.000607689466790688 0 0 0.000591010042613916 0.000605871971251468 0.000593811428124582 0 0 0.000591464437151455 0.000748825678691486 0.000608472593055073 0 0.000612256471225759 0.000607788819218662 0.000611797359321015 0.000582145498465826 0 0.00058901313078994 0 0 0.00059313733129667 0.000594548418348825 0.000593356572843503 0.000649796366165513 0.000564944474850728 0 0 0.000615838589376544 0.000604505458478309 0.000609495937440752 0.000604885230120857 0.000594822011719755 0 0 0 0.000589190644450953 0 0.000586765778885208 0.000578246265507102 0 0 0 0.000578695045105394 0 0.000573865766381519 0.000606755933854028 0.000602477833774003 0.000571133715565042 0.00057765840779717 0.000593836070785168 0.000583684088221889 0.000581539536682579 0 0 0 0.00057275474650701
"precentral_gyrus_right" 0 0.000607862443652993 0.000614634199306917 0 0.000664305509959916 0.000642135255019862 0.000613303469157252 0 0.000631310653355101 0.000628537134786073 0.00060051132998382 0 0.000611782244201282 0 0 0 0.000598384381833873 0 0 0 0.000620237635587294 0.000614839788895616 0.00061256201881097 0.000590341546050972 0.000627242866293734 0.000610153772602429 0.000609418766847461 0.000597797343372346 0 0.000614323687140339 0 0 0.000606477899520984 0.000612199758288903 0.00058109463828411 0.000592662551655091 0.000578193233552195 0 0 0 0.000587486028840191 0.000608886249152435 0.000572779107640383 0.000590592440770855 0.000584968891978387 0 0.000589922649778726 0.000597558598029262 0 0.000594361179247748 0.000634337544003067 0.000583388888058107 0.000579499856220332 0 0.000614492365764032 0.000573865766381519 0 0.000595460903831807 0.000594631726971367 0.000566787606230007 0.000581001390604023 0.000581724196264262 0.000640576430126702 0.000555559347578089 0 0 0.000684255272370588 0.000600848282160313
"precuneus_right" 0 0 0 0 0 0 0 0 0.000729836255627566 0 0 0 0 0 0 0 0 0 0 0 0 0.000624946551229893 0.000634093457271808 0.000932662486415262 0 0 0.000629090930261042 0 0 0 0 0 0 0.000665805093545539 0.000602632517660934 0 0.000595290089022228 0.000625084139021597 0 0.000724133973563712 0.000607072381159578 0.00066303452823085 0.000628586022685617 0.000601064387212579 0 0.000623598957860829 0 0.000647548270753912 0 0.000599543503028343 0.000623985150385252 0 0 0.000658120543445935 0.000609388227554422 0.000606755933854028 0.000595460903831807 0 0 0.000633688006497051 0.000564023331663821 0.000605886764371147 0.000630500760752397 0.000605370838801923 0 0 0 0.00063691490946901
"rostral_anterior_cingulate_cortex_right" 0 0.000619069947917812 0.000609206619412008 0 0 0 0 0 0.000600881990791255 0 0.000615543327912919 0 0.00067751107869628 0 0 0 0.000619493926421453 0 0 0 0.000588836234630661 0 0.000592895400003254 0 0.000880420567954436 0.000619638310898004 0.000616014906966488 0 0 0 0 0 0 0.000612522233699137 0 0.000608714590109561 0.000589164620151553 0 0 0 0 0 0 0 0.000605131189504201 0 0.000627690228408449 0 0 0 0.000598838806984201 0.00058506140293531 0.00060350216709545 0 0.000599545019906538 0.000602477833774003 0.000594631726971367 0 0 0.000594381172448144 0.000599614347546596 0 0 0 0 0 0 0.000613663467637873
"rostral_middle_frontal_gyrus_right" 0 0.000604317086931702 0.000594017753943797 0 0 0 0 0 0 0 0.000617203383773879 0 0 0 0 0 0.000590393557978989 0 0 0 0 0 0.000592691133262208 0 0.000607797803737977 0.000599207931531136 0.000596220798844948 0 0 0 0 0 0 0 0.000597245627014329 0.000590072050762969 0.000592573648482446 0 0 0 0 0.000612178254697196 0.000583313437327009 0 0.000608140792507628 0 0.000632364693713109 0.000602081097718953 0 0 0.000587792509870418 0.000606638108839116 0.000595405290504318 0 0.000586941228815828 0.000571133715565042 0.000566787606230007 0.000633688006497051 0.000594381172448144 0 0.000592581900306432 0.000576763547950676 0.000607751135517984 0.000581995524253367 0.000697199858464369 0 0 0.000585997480588292
"superior_frontal_gyrus_right" 0 0.000628219215933049 0.000609570433813077 0 0.000689332332435894 0.000655955560309158 0.000604112447034152 0 0.000624508863069971 0.000657070790567374 0.000599184318538742 0 0.000605950155502072 0 0 0.000584303956103606 0.000603738477343319 0.000603453661253163 0.000592887241954193 0 0.000612798983583877 0.000618771675615511 0.000612624954154083 0.000590042644636298 0.000609653105541877 0.00060482906288514 0.000610586140225479 0.000593827065190863 0 0.000601485720477395 0.000797789978778167 0 0.000645475877206964 0.00060811103766686 0.000580929461428782 0.00060100089370161 0.000580770092724077 0 0 0.000642073750295374 0.000582658625683977 0.000609193444383864 0.000580163634772121 0.000588105969452324 0.000585147049912651 0 0.000598183504162079 0.000595172887313618 0 0.000564324418688608 0.00058603056586161 0.000588389794734005 0.000590788513482541 0 0.000584006677492151 0.00057765840779717 0.000581001390604023 0.000564023331663821 0.000599614347546596 0.000592581900306432 0 0.00057167928054964 0.000593728743552787 0.000567287879144614 0.000697881141262429 0 0 0.000586659963387865
"superior_parietal_gyrus_right" 0 0.00058068854554938 0.000598251356482195 0 0 0 0 0 0.000639149901627665 0.00061183317769657 0 0 0 0 0 0 0 0 0 0 0.000592867471742608 0.000619344345428379 0.000598760627257961 0 0 0 0.000623400758032942 0.0011377499393552 0 0.00058946402716485 0 0 0 0.000611449238450256 0.00058687535450359 0 0.000566345299441427 0.000619812717947132 0 0.00063923990363767 0.000568587349043616 0.000606970949450049 0.000608027948764678 0.000588799461371465 0 0.000620569812439941 0.000580274609582703 0.000592783112284106 0 0.000583003036596226 0.000570924647694099 0 0 0.000597410651382342 0.000596336874069112 0.000593836070785168 0.000581724196264262 0.000605886764371147 0 0.000576763547950676 0.00057167928054964 0 0.000615751864002201 0.0005792863276693 0 0 0 0.000603745199160382
"superior_temporal_gyrus_right" 0 0 0.000626349862016813 0 0 0 0 0 0.000624203709035694 0 0 0 0 0 0 0 0 0 0 0 0 0 0 0 0 0 0.000619018124340632 0 0 0 0 0 0 0 0.000687349069188116 0 0.000616999312798396 0 0.000716053304619094 0.000654045450043588 0.000627673357610247 0.000637419746978749 0.000624813940863134 0 0.000757332262215151 0 0 0.00063286188549051 0.000681685908537427 0.000607972520964665 0.000626097147439429 0.000737078030043779 0.000716060442349825 0 0.000620442220427066 0.000583684088221889 0.000640576430126702 0.000630500760752397 0 0.000607751135517984 0.000593728743552787 0.000615751864002201 0 0.000626707428630052 0 0.000657557304832485 0.000647953139681136 0.000646889008430554
"supramarginal_gyrus_right" 0 0.000643881273320051 0.000603434035003506 0 0 0.000628732802965789 0.000654359373515248 0 0.000646419891219336 0.000628022375115678 0 0 0.00063961074952479 0 0 0.000610627851958565 0.000629422470977445 0 0 0 0.000619452433438729 0.00061809817299713 0.000607958234327168 0.000623616686932312 0.000642124725802786 0.000615293526760981 0.000612241798424144 0.000608490244108329 0 0.000613692764181368 0 0 0 0.000625598631040726 0.000611543632183905 0 0.000567584301316946 0 0 0.000646889677216671 0.000595707718740967 0.000629761771515986 0.000592271795835197 0.000605740058130529 0.000574056866809188 0.00061371509961173 0 0.000611043669926235 0 0.000576136301940935 0.000569362126229321 0 0.0005827944097395 0 0.000608046987788612 0.000581539536682579 0.000555559347578089 0.000605370838801923 0 0.000581995524253367 0.000567287879144614 0.0005792863276693 0.000626707428630052 0 0 0 0.000652669595186263 0.000618371386819446
"frontal_pole_right" 0 0 0 0 0 0 0 0 0 0 0 0 0 0 0 0 0 0 0 0 0 0 0 0 0 0 0 0 0 0 0.000666594977801908 0 0 0 0 0 0 0 0 0 0 0 0 0 0.000574445892362343 0 0.000717277750650631 0 0 0 0.00064474817987977 0.000616419469314586 0.000623874002586205 0 0 0 0 0 0 0.000697199858464369 0.000697881141262429 0 0 0 0 0 0 0
"temporal_pole_right" 0 0 0 0 0 0 0 0 0 0 0 0 0 0 0 0 0 0 0 0 0 0 0 0 0 0 0 0 0 0 0 0 0 0 0 0 0 0 0.000753017421199695 0.000728112483281577 0 0.000712517270514045 0 0 0.000714049419497157 0 0 0.000623364147557478 0.000782468720022259 0 0 0 0 0 0 0 0 0 0 0 0 0 0.000657557304832485 0 0 0 0 0.000709362713882854
"transverse_temporal_gyrus_right" 0 0 0 0 0 0 0 0 0 0 0 0 0 0 0 0 0 0 0 0 0 0 0 0 0 0 0 0 0 0 0 0 0 0 0 0 0 0 0 0 0 0 0 0 0 0 0 0.00060500118074839 0 0 0 0 0 0 0.000778058558491269 0 0.000684255272370588 0 0 0 0 0 0.000647953139681136 0.000652669595186263 0 0 0 0.000630260046520315
"insula_right" 0 0.000598125375771268 0.000598780072382334 0 0.000698699930755982 0 0 0 0 0 0 0 0.000765502258419245 0 0 0 0.00060982258934456 0 0 0 0.00058329641683097 0 0 0 0 0.000608211503650187 0.000606448156299379 0 0 0 0 0 0 0.00061114456611899 0.000627570399612045 0.000586059225663846 0.000579760900890707 0 0.000766425913646344 0.00068544453295424 0.000623858463381033 0.000644525537311834 0.000681609569471636 0.000642911671955024 0.000636650213076571 0.00067801286819059 0.000603463104192456 0.000630944974721616 0.000734240958147209 0.000609329505437724 0.000606902722438809 0.00058462196848233 0.000585716578088772 0 0.000610574954949088 0.00057275474650701 0.000600848282160313 0.00063691490946901 0.000613663467637873 0.000585997480588292 0.000586659963387865 0.000603745199160382 0.000646889008430554 0.000618371386819446 0 0.000709362713882854 0.000630260046520315 0
