# Supplementary material for: NODDI and Tensor-Based Microstructural Indices as Predictors of Functional Connectivity
Source: PLoS One. 2016 Apr 14;11(4):e0153404. doi: 10.1371/journal.pone.0153404 (PMC4831788; doi:10.1371/journal.pone.0153404)
Supplement: S1 Data — a) Functional connectivity matrices, both fMRI and EEG connectomes across all subjects, in the form of precision matrices and b) structural brain connectivity matrices across all subjects and microstructural indices. Columns and rows are named according to the corresponding brain region that represent. (ZIP) [file pone.0153404.s001.zip › DATA/DWI/41_WODI_68.txt]

"banks_superior_temporal_sulcus_left" "caudal_anterior_cingulate_cortex_left" "caudal_middle_frontal_gyrus_left" "cuneus_left" "entorhinal_cortex_left" "fusiform_gyrus_left" "inferior_parietal_gyrus_left" "inferior_temporal_gyrus_left" "cingulate_gyrus_isthmus_left" "lateral_occipital_cortex_left" "lateral_orbitofrontal_cortex_left" "lingual_gyrus_left" "medial_orbitofrontal_gyrus_left" "middle_temporal_gyrus_left" "parahippocampal_gyrus_left" "paracentral_gyrus_left" "inferior_frontal_gyrus_pars_opercularis_left" "inferior_frontal_gyrus_pars_orbitalis_left" "inferior_frontal_gyrus_pars_triangularis_left" "pericalcarine_cortex_left" "postcentral_gyrus_left" "posterior_cingulate_gyrus_left" "precentral_gyrus_left" "precuneus_left" "rostral_anterior_cingulate_cortex_left" "rostral_middle_frontal_gyrus_left" "superior_frontal_gyrus_left" "superior_parietal_gyrus_left" "superior_temporal_gyrus_left" "supramarginal_gyrus_left" "frontal_pole_left" "temporal_pole_left" "transverse_temporal_gyrus_left" "insula_left" "banks_superior_temporal_sulcus_right" "caudal_anterior_cingulate_cortex_right" "caudal_middle_frontal_gyrus_right" "cuneus_right" "entorhinal_cortex_right" "fusiform_gyrus_right" "inferior_parietal_gyrus_right" "inferior_temporal_gyrus_right" "cingulate_gyrus_isthmus_right" "lateral_occipital_cortex_right" "lateral_orbitofrontal_cortex_right" "lingual_gyrus_right" "medial_orbitofrontal_gyrus_right" "middle_temporal_gyrus_right" "parahippocampal_gyrus_right" "paracentral_gyrus_right" "inferior_frontal_gyrus_pars_opercularis_right" "inferior_frontal_gyrus_pars_orbitalis_right" "inferior_frontal_gyrus_pars_triangularis_right" "pericalcarine_cortex_right" "postcentral_gyrus_right" "posterior_cingulate_gyrus_right" "precentral_gyrus_right" "precuneus_right" "rostral_anterior_cingulate_cortex_right" "rostral_middle_frontal_gyrus_right" "superior_frontal_gyrus_right" "superior_parietal_gyrus_right" "superior_temporal_gyrus_right" "supramarginal_gyrus_right" "frontal_pole_right" "temporal_pole_right" "transverse_temporal_gyrus_right" "insula_right"
"banks_superior_temporal_sulcus_left" 0 0 0 0 0 0.246289730318521 0.32968478424589 0.345684324619917 0.303672061331406 0.335459473786088 0 0 0 0.439557573730958 0 0.29045093919589 0 0 0 0 0.279608395539339 0 0.280230045662943 0.295780212370215 0 0 0.273662083328509 0.305093480089391 0.350227511178929 0.328358470017626 0 0 0.357370959336892 0.348122416948765 0 0 0 0 0 0 0 0 0 0 0 0 0 0 0 0 0 0 0 0 0 0 0 0 0 0 0 0 0 0 0 0 0 0
"caudal_anterior_cingulate_cortex_left" 0 0 0.227528719615482 0 0 0 0 0 0.247669081201773 0 0.251111730802734 0 0.255537378074301 0 0 0.318822597951959 0.256741727747473 0.29528304861723 0.287600260844025 0 0.278851975186657 0.206862171858853 0.29024911523467 0 0.243059131420549 0.251575475849377 0.237777642863226 0 0 0.286601455508172 0 0 0 0.235965418707227 0 0.116519115152466 0.199516519218062 0 0 0 0 0 0.237010684543979 0 0 0 0 0 0 0 0.21543167233161 0 0 0 0.24671268837419 0.151557349231631 0.208025463240864 0 0.224994516865684 0.250370702632437 0.180508342011297 0.247785814771915 0 0.222400336717859 0 0 0 0.229448887473016
"caudal_middle_frontal_gyrus_left" 0 0.227528719615482 0 0 0 0.230279727614295 0.232928400077519 0 0.250414853824082 0.240019194048545 0.278684100664954 0 0.273898458322672 0.298175013745404 0 0.264915246903516 0.282931680546418 0.288765232872723 0.281306569842696 0 0.325549926824705 0.200616367864404 0.334808290520079 0 0.284862437128976 0.284929962307093 0.259791321663886 0.317718323105049 0.215874333695534 0.311254039393004 0 0 0 0.288612780883674 0 0.223703774319205 0.224784762356929 0 0 0 0 0 0.189435095174731 0 0.222240131693993 0 0.232733046480288 0.195705535801874 0 0 0.227946022804712 0.271996433913991 0.265006764241291 0 0.253936189143233 0.197757385462498 0.219229360930947 0 0.231568050304593 0.23164870668267 0.188903994657836 0.206662128299323 0.27957359395924 0.230388303779754 0 0 0 0.228021226333811
"cuneus_left" 0 0 0 0 0 0.313502347992308 0.319102526866414 0 0.481246884344524 0.312145065446781 0 0.299237178384 0 0.349093836680622 0 0 0 0 0 0.40796051984778 0 0 0.29505412424454 0.36510276557588 0 0 0 0.334541535083001 0 0 0 0 0 0 0 0 0 0.409950993093497 0 0 0 0 0 0.389071712910381 0 0.458218902481327 0 0 0 0 0 0 0 0.425467673769525 0 0 0 0 0 0 0 0 0 0 0 0 0 0
"entorhinal_cortex_left" 0 0 0 0 0 0.376261646105052 0 0.418169933312726 0 0 0 0 0.290779314080398 0.339086165493852 0.395020864321459 0 0 0 0 0 0 0 0 0 0 0 0 0 0.287991752239413 0 0 0.330711387738668 0 0.247211437927783 0 0 0 0 0.342999403686689 0 0 0.295631887195408 0 0 0 0 0 0 0 0 0 0 0 0 0 0.341722653828722 0.286761052330658 0 0 0 0.262299396212717 0 0 0 0 0 0 0.277209459263063
"fusiform_gyrus_left" 0.246289730318521 0 0.230279727614295 0.313502347992308 0.376261646105052 0 0.286656745622255 0.326241201229937 0.253058429255255 0.343916178635491 0 0.358941042354752 0.298620664963676 0.270539175409913 0.383219449450284 0 0.245521626633227 0 0 0.266709759557562 0.242287303307084 0.218071880810728 0.240289525213361 0.294392037216573 0 0.239391431645764 0.226301692029474 0.260820338491307 0.255344898497749 0.249262041744139 0 0.402848593972615 0.228043417672882 0.222031502289612 0 0.229591712570578 0 0 0.405329703785481 0.408193351138468 0 0 0.218331397602527 0 0 0 0 0 0 0 0 0 0 0 0 0.191527037419596 0.212827131951968 0 0 0 0.203733773020737 0 0 0.194400745517503 0 0 0 0
"inferior_parietal_gyrus_left" 0.32968478424589 0 0.232928400077519 0.319102526866414 0 0.286656745622255 0 0.256940296385672 0.23974789502313 0.325792592800088 0 0.262275871849117 0 0.356212562279137 0.284730004932226 0.291647687377291 0.241659733971923 0 0 0.315335033590945 0.245903518407032 0.24519355204639 0.259616007895075 0.275883822378096 0.228850563083599 0.239177390496611 0.253542354847935 0.300475678446854 0.256885640766675 0.302734577484034 0 0 0.232509455463544 0.239207496872047 0 0.220705461445827 0 0 0 0 0 0 0.234897373329099 0 0 0 0 0 0 0.319583782532394 0 0 0 0 0 0.195429228454936 0.234154845656997 0 0 0 0.216550160492897 0 0 0.178887142575991 0 0 0 0
"inferior_temporal_gyrus_left" 0.345684324619917 0 0 0 0.418169933312726 0.326241201229937 0.256940296385672 0 0.234848386317012 0.321019751884428 0 0.279979639679742 0.265853236837945 0.32468041559655 0.31434016413 0.245569211250722 0 0 0 0 0.215531591196341 0 0.267097767724168 0.261540705715963 0 0 0.237516134311928 0.282601596703257 0.251462585078815 0.300490142704331 0 0.331699218724864 0.262259117831932 0.223019353985132 0 0 0 0 0 0 0 0 0.185402006862185 0 0 0 0 0 0 0 0 0 0 0 0 0 0 0 0 0 0 0 0 0 0 0 0 0
"cingulate_gyrus_isthmus_left" 0.303672061331406 0.247669081201773 0.250414853824082 0.481246884344524 0 0.253058429255255 0.23974789502313 0.234848386317012 0 0.245402850736923 0 0.411530902542669 0 0.287448079388073 0.242268724589482 0.267044050339955 0.259167814484645 0 0 0.21096084283848 0.270969292436041 0.248930160788318 0.244263822789711 0.289195655417144 0.258209165609954 0.248198387242015 0.233115766255228 0.274793708997804 0.237433687993641 0.288429343166467 0 0 0.253374415147867 0.283921010048037 0.198544960285792 0.234098643616093 0.244920666571967 0 0 0 0.220270185707139 0 0.250779280662949 0.496491760848632 0 0 0 0.211025294153707 0 0.288904096284856 0 0 0 0 0.201307905458825 0.217297453987553 0.226671017740554 0.303561552974378 0.217701906090645 0 0.212678063693018 0.201080291246699 0.210989303514688 0.209556991242117 0 0 0 0
"lateral_occipital_cortex_left" 0.335459473786088 0 0.240019194048545 0.312145065446781 0 0.343916178635491 0.325792592800088 0.321019751884428 0.245402850736923 0 0 0.330992495717871 0 0.391460629056764 0.298459879555391 0.302578663920843 0.259216005219029 0 0 0.353234445037182 0.256880771124099 0.244245708443652 0.256559795214371 0.296090547578517 0 0.236193457010686 0.243063294775489 0.334373047472447 0.231856180425269 0.277094388671367 0 0 0.23321951522983 0.224675358214711 0 0 0 0.548195331515774 0 0 0 0 0.219624525207421 0 0 0 0 0.173918765620253 0 0.308868169422022 0.192848216011304 0 0 0 0 0.166524577757897 0.215584379452064 0 0 0 0.204495349016909 0.227448152871799 0 0.213569196693418 0 0 0 0
"lateral_orbitofrontal_cortex_left" 0 0.251111730802734 0.278684100664954 0 0 0 0 0 0 0 0 0 0.342997702777711 0 0 0 0.306430177716024 0.333114577129212 0.370678090560467 0 0 0 0.300313198172835 0 0.30124082237785 0.295979178135289 0.262771406714655 0 0 0 0.500241490470498 0.51597153598499 0 0.36660100054455 0 0.197545675892137 0.225693457199821 0 0 0 0 0 0.228351697660382 0 0 0 0.2674412917272 0 0 0 0.197510077834073 0 0 0 0 0 0.22304259784986 0 0.27242706419325 0.249972561438024 0.214628829700851 0 0 0 0 0 0 0
"lingual_gyrus_left" 0 0 0 0.299237178384 0 0.358941042354752 0.262275871849117 0.279979639679742 0.411530902542669 0.330992495717871 0 0 0 0.317952292900795 0.47196223662574 0 0 0 0 0.387657197015129 0.272411110899997 0 0 0.301312016515511 0 0 0.225496399118566 0.257841051925097 0.306092348896243 0 0 0 0.269480742960311 0 0 0 0 0 0 0 0 0 0.494711841696519 0 0 0 0 0 0 0 0 0 0 0 0 0 0 0 0 0 0 0 0 0 0 0 0 0
"medial_orbitofrontal_gyrus_left" 0 0.255537378074301 0.273898458322672 0 0.290779314080398 0.298620664963676 0 0.265853236837945 0 0 0.342997702777711 0 0 0.254201343236341 0.285547441260241 0 0.281509995199882 0.3161875109945 0.313505118372852 0 0.299988891084498 0 0.290697834393439 0 0.34901733829963 0.321186582021925 0.261429346114272 0 0.242722826521527 0.302414639644513 0.3578224439308 0.299539239794958 0 0.257642962668695 0 0.224556655784081 0.229248936523756 0 0 0 0 0 0 0 0.364649530734566 0 0.345732655116058 0 0 0 0.22551573714378 0 0 0 0.249136711834821 0.227600378310959 0.236341159926754 0 0.291690861598721 0 0.21249222458034 0 0 0.255500792675443 0 0 0 0.297447656749386
"middle_temporal_gyrus_left" 0.439557573730958 0 0.298175013745404 0.349093836680622 0.339086165493852 0.270539175409913 0.356212562279137 0.32468041559655 0.287448079388073 0.391460629056764 0 0.317952292900795 0.254201343236341 0 0.298793423736224 0.29239274108868 0.349449855321494 0.3495548233917 0 0.342136670955929 0.339885026107505 0.287284928220898 0.27626941114109 0.288004805759282 0 0 0.268980855464078 0.286537020126431 0.309794842666403 0.300008706715622 0 0.518568708426589 0.3193326508002 0.262857816776434 0 0 0 0 0 0 0 0 0 0 0 0 0 0 0 0 0 0 0 0 0 0 0 0 0 0 0 0 0 0 0 0 0 0
"parahippocampal_gyrus_left" 0 0 0 0 0.395020864321459 0.383219449450284 0.284730004932226 0.31434016413 0.242268724589482 0.298459879555391 0 0.47196223662574 0.285547441260241 0.298793423736224 0 0 0 0 0 0 0 0 0 0 0 0 0 0 0.249310548926833 0 0 0 0.241977899511234 0.251793923247134 0 0 0 0 0 0 0 0 0 0 0 0 0 0 0 0 0 0 0 0 0 0 0 0 0 0 0 0 0 0 0 0 0 0
"paracentral_gyrus_left" 0.29045093919589 0.318822597951959 0.264915246903516 0 0 0 0.291647687377291 0.245569211250722 0.267044050339955 0.302578663920843 0 0 0 0.29239274108868 0 0 0 0 0 0 0.429018143574519 0.271713398137606 0.317215963687525 0.283317815317964 0 0 0.301821810221309 0.283358016754848 0.268202115407226 0.281418874939451 0 0 0.260229690893208 0.257106981317313 0 0.242585362041115 0 0 0 0 0 0 0.188138853481798 0 0 0 0 0 0 0.54571166204931 0 0 0 0 0 0.23295134483736 0 0 0 0 0.185548548531302 0 0 0.182214871900658 0 0 0 0
"inferior_frontal_gyrus_pars_opercularis_left" 0 0.256741727747473 0.282931680546418 0 0 0.245521626633227 0.241659733971923 0 0.259167814484645 0.259216005219029 0.306430177716024 0 0.281509995199882 0.349449855321494 0 0 0 0.301883801817554 0.366542065641492 0 0.316756245452537 0.246754512081056 0.387275883401049 0 0.275280704203412 0.299255897961559 0.301458072178799 0.279043282947389 0.600811628993488 0.279264926395291 0 0 0 0.328532035417013 0 0.235009604291764 0.22173550376225 0 0 0 0 0.237396579923225 0.20476140118658 0 0.215402910412691 0 0.217460352549597 0.213540915226053 0 0 0.229342598770225 0 0.252909700875419 0 0.250380778556723 0.227531878404816 0.22791781772931 0 0.225797424101686 0.232126432739105 0.227907459948712 0 0 0.247196390220597 0 0 0 0.235836335086191
"inferior_frontal_gyrus_pars_orbitalis_left" 0 0.29528304861723 0.288765232872723 0 0 0 0 0 0 0 0.333114577129212 0 0.3161875109945 0.3495548233917 0 0 0.301883801817554 0 0.318528931483564 0 0 0 0.2813718777126 0 0.298336470463975 0.307272794952309 0.285571764676483 0 0.574842423417031 0 0 0 0 0.256411935927124 0 0.276233112681043 0 0 0 0 0 0 0 0 0 0 0 0 0 0 0.261016324838632 0 0 0 0 0.235267010205707 0 0 0 0 0.237858471598286 0 0 0 0 0 0 0
"inferior_frontal_gyrus_pars_triangularis_left" 0 0.287600260844025 0.281306569842696 0 0 0 0 0 0 0 0.370678090560467 0 0.313505118372852 0 0 0 0.366542065641492 0.318528931483564 0 0 0.260099153086346 0.341450958715631 0.287641499231455 0 0.298743346498762 0.321777534380918 0.297516133459973 0 0 0 0 0 0 0.369301401446882 0 0.264264216830682 0.244643737793527 0 0 0 0 0 0 0 0 0 0 0 0 0 0.237928049751404 0 0 0 0 0 0 0 0 0 0.232240863482196 0 0 0 0 0 0 0
"pericalcarine_cortex_left" 0 0 0 0.40796051984778 0 0.266709759557562 0.315335033590945 0 0.21096084283848 0.353234445037182 0 0.387657197015129 0 0.342136670955929 0 0 0 0 0 0 0 0 0 0.412939155332665 0 0 0 0.393213834856216 0 0 0 0 0 0 0 0 0 0.401251668910863 0 0 0 0 0 0 0 0.400965769664931 0 0 0 0 0 0 0 0.436089670009336 0 0 0 0 0 0 0 0 0 0 0 0 0 0
"postcentral_gyrus_left" 0.279608395539339 0.278851975186657 0.325549926824705 0 0 0.242287303307084 0.245903518407032 0.215531591196341 0.270969292436041 0.256880771124099 0 0.272411110899997 0.299988891084498 0.339885026107505 0 0.429018143574519 0.316756245452537 0 0.260099153086346 0 0 0.255038494257124 0.317596671251486 0.327207213383326 0.287188361266856 0.271645686003747 0.280401003433931 0.274737901154453 0.340123653404235 0.295451914661835 0 0 0.252555177174872 0.32756625385295 0 0.248110739871031 0.238190307090629 0 0 0 0 0.210282903654654 0.215370419489245 0 0 0 0 0 0 0.267398325816849 0.235578038167027 0 0 0 0.222963136415528 0.237543713751262 0.243942891752761 0 0.231520314059243 0 0.215544695107416 0.230437369268011 0 0.231273214307439 0 0 0 0.24158702105938
"posterior_cingulate_gyrus_left" 0 0.206862171858853 0.200616367864404 0 0 0.218071880810728 0.24519355204639 0 0.248930160788318 0.244245708443652 0 0 0 0.287284928220898 0 0.271713398137606 0.246754512081056 0 0.341450958715631 0 0.255038494257124 0 0.230397300580114 0.28676221609661 0.251616209211206 0.223925435501681 0.221975443404385 0.277669863141509 0 0.268999982344271 0 0 0.25799025247146 0.221030474020745 0.204004822070898 0.166754204538152 0 0 0 0 0 0 0.164791503175355 0 0 0 0 0.184075175524792 0 0.277984366565065 0.199752276032987 0 0 0 0.182830717203411 0.162017097889386 0.197690822858164 0.194479218326198 0 0 0.241545347238188 0.204822713852842 0 0.182375425125171 0 0 0 0
"precentral_gyrus_left" 0.280230045662943 0.29024911523467 0.334808290520079 0.29505412424454 0 0.240289525213361 0.259616007895075 0.267097767724168 0.244263822789711 0.256559795214371 0.300313198172835 0 0.290697834393439 0.27626941114109 0 0.317215963687525 0.387275883401049 0.2813718777126 0.287641499231455 0 0.317596671251486 0.230397300580114 0 0.248940847502199 0.288195093157552 0.283027221882194 0.276433169658981 0.256877470439985 0.270814641390899 0.27451654629131 0 0 0.245334038352914 0.307985088613086 0.218321700086496 0.231101753235152 0.236825946375288 0 0 0 0.20476245572032 0.212544476893017 0.203855743880686 0 0 0 0.212398237769607 0.21754323656079 0 0.374274062252918 0.234215679318602 0 0 0 0.237373866424275 0.205758309206516 0.222095532890856 0.232641976996787 0.239239635923086 0.198990728405864 0.201713271112776 0.207643243452011 0 0.221891713582587 0 0 0 0
"precuneus_left" 0.295780212370215 0 0 0.36510276557588 0 0.294392037216573 0.275883822378096 0.261540705715963 0.289195655417144 0.296090547578517 0 0.301312016515511 0 0.288004805759282 0 0.283317815317964 0 0 0 0.412939155332665 0.327207213383326 0.28676221609661 0.248940847502199 0 0 0.269065778610473 0.256643047869879 0.321883313693847 0.252154769012191 0.283863641232152 0 0 0.249705206000889 0.252272729333772 0 0 0 0.398362917137809 0 0 0 0 0 0.346388578687899 0 0.496616539800346 0 0 0 0.29891736838253 0 0 0 0.429367105951858 0 0 0.238425933897721 0.531832849845232 0 0 0.22663597036681 0 0 0.247398348273633 0 0 0 0
"rostral_anterior_cingulate_cortex_left" 0 0.243059131420549 0.284862437128976 0 0 0 0.228850563083599 0 0.258209165609954 0 0.30124082237785 0 0.34901733829963 0 0 0 0.275280704203412 0.298336470463975 0.298743346498762 0 0.287188361266856 0.251616209211206 0.288195093157552 0 0 0.269189136229903 0.249598935441764 0 0 0.28536738365923 0.407602519255498 0 0 0.278372895296896 0 0.213522877885876 0.218149811651625 0 0 0 0 0 0.221851689320448 0 0 0 0.256565904139261 0 0 0 0.218101903487857 0 0 0 0.243982667507616 0.223296021633577 0.229767689526285 0 0.351997838630807 0.228395223326686 0.210915447578648 0 0 0.236399272090824 0 0 0 0
"rostral_middle_frontal_gyrus_left" 0 0.251575475849377 0.284929962307093 0 0 0.239391431645764 0.239177390496611 0 0.248198387242015 0.236193457010686 0.295979178135289 0 0.321186582021925 0 0 0 0.299255897961559 0.307272794952309 0.321777534380918 0 0.271645686003747 0.223925435501681 0.283027221882194 0.269065778610473 0.269189136229903 0 0.263610361522294 0.263041821729089 0 0.262871789252182 0.411375119152856 0 0.224790886868833 0.291700781379038 0 0.225062127129906 0.226047402077573 0 0 0 0.182259328284338 0 0.190261615672369 0 0 0 0.211671617626378 0 0 0 0.230651251223113 0 0.245269616284333 0 0.264549336308189 0.214419582602898 0.233712782655858 0 0.235290390724771 0.242588698137703 0.204042424034003 0 0 0.242870214134804 0 0 0 0.242414250707692
"superior_frontal_gyrus_left" 0.273662083328509 0.237777642863226 0.259791321663886 0 0 0.226301692029474 0.253542354847935 0.237516134311928 0.233115766255228 0.243063294775489 0.262771406714655 0.225496399118566 0.261429346114272 0.268980855464078 0 0.301821810221309 0.301458072178799 0.285571764676483 0.297516133459973 0 0.280401003433931 0.221975443404385 0.276433169658981 0.256643047869879 0.249598935441764 0.263610361522294 0 0.240691304920052 0.231331756760086 0.272618004589862 0.357792546043742 0 0.224676577756082 0.266422927501893 0.194848248903557 0.187953924650327 0.202514228924555 0 0 0 0.187696870190421 0.19433591122741 0.195252867402082 0 0.207816720743953 0 0.197216912051154 0.202067982052724 0 0.223830047724321 0.207258772388276 0.217091012830231 0 0 0.236397410434732 0.160392486996501 0.203642665375477 0.214131689590216 0.20608003522244 0.209682943697971 0.172091028212376 0.211674347340086 0.226364558583482 0.190831173948647 0 0 0 0.215107856327003
"superior_parietal_gyrus_left" 0.305093480089391 0 0.317718323105049 0.334541535083001 0 0.260820338491307 0.300475678446854 0.282601596703257 0.274793708997804 0.334373047472447 0 0.257841051925097 0 0.286537020126431 0 0.283358016754848 0.279043282947389 0 0 0.393213834856216 0.274737901154453 0.277669863141509 0.256877470439985 0.321883313693847 0 0.263041821729089 0.240691304920052 0 0.264306491769034 0.291000300176104 0 0 0.24164279770166 0.30807029565394 0 0.23193781614499 0 0.470582734595161 0 0 0 0 0 0 0 0.45420889190746 0 0 0 0.32036800627426 0 0 0 0 0 0.251418110146714 0.239152852043614 0 0 0 0.215442847388366 0.494809427808303 0 0.284872031242197 0 0 0 0
"superior_temporal_gyrus_left" 0.350227511178929 0 0.215874333695534 0 0.287991752239413 0.255344898497749 0.256885640766675 0.251462585078815 0.237433687993641 0.231856180425269 0 0.306092348896243 0.242722826521527 0.309794842666403 0.249310548926833 0.268202115407226 0.600811628993488 0.574842423417031 0 0 0.340123653404235 0 0.270814641390899 0.252154769012191 0 0 0.231331756760086 0.264306491769034 0 0.426351731254534 0 0.3059051439177 0.365721309682514 0.227620779966251 0 0 0 0 0 0 0 0 0 0 0 0 0 0 0 0 0 0 0 0 0 0 0 0 0 0 0 0 0 0 0 0 0 0
"supramarginal_gyrus_left" 0.328358470017626 0.286601455508172 0.311254039393004 0 0 0.249262041744139 0.302734577484034 0.300490142704331 0.288429343166467 0.277094388671367 0 0 0.302414639644513 0.300008706715622 0 0.281418874939451 0.279264926395291 0 0 0 0.295451914661835 0.268999982344271 0.27451654629131 0.283863641232152 0.28536738365923 0.262871789252182 0.272618004589862 0.291000300176104 0.426351731254534 0 0 0 0.308389388304432 0.27279924711365 0 0.248560471509637 0 0 0.228954984506242 0 0.210806536792899 0.203101935472523 0.208654322359017 0 0 0 0 0.201363763132157 0 0.289038117753604 0.238797468061484 0 0 0 0.224440110147409 0.231252164585538 0.236652178210779 0 0 0 0.213826228273097 0.21137428001448 0 0.211829362141142 0 0 0 0
"frontal_pole_left" 0 0 0 0 0 0 0 0 0 0 0.500241490470498 0 0.3578224439308 0 0 0 0 0 0 0 0 0 0 0 0.407602519255498 0.411375119152856 0.357792546043742 0 0 0 0 0 0 0 0 0 0 0 0 0 0 0 0 0 0 0 0 0 0 0 0 0 0 0 0 0 0 0 0 0 0.539340233081604 0 0 0 0.580755042615306 0 0 0
"temporal_pole_left" 0 0 0 0 0.330711387738668 0.402848593972615 0 0.331699218724864 0 0 0.51597153598499 0 0.299539239794958 0.518568708426589 0 0 0 0 0 0 0 0 0 0 0 0 0 0 0.3059051439177 0 0 0 0 0 0 0 0 0 0 0 0 0 0 0 0 0 0 0 0 0 0 0 0 0 0 0 0 0 0 0 0 0 0 0 0 0 0 0
"transverse_temporal_gyrus_left" 0.357370959336892 0 0 0 0 0.228043417672882 0.232509455463544 0.262259117831932 0.253374415147867 0.23321951522983 0 0.269480742960311 0 0.3193326508002 0.241977899511234 0.260229690893208 0 0 0 0 0.252555177174872 0.25799025247146 0.245334038352914 0.249705206000889 0 0.224790886868833 0.224676577756082 0.24164279770166 0.365721309682514 0.308389388304432 0 0 0 0.212748537174783 0 0 0 0 0 0 0 0 0.22945669147604 0 0 0 0 0 0 0.280751848848023 0 0 0 0 0 0.194943417286156 0.240537449793127 0 0 0 0.185709168567599 0 0 0 0 0 0 0
"insula_left" 0.348122416948765 0.235965418707227 0.288612780883674 0 0.247211437927783 0.222031502289612 0.239207496872047 0.223019353985132 0.283921010048037 0.224675358214711 0.36660100054455 0 0.257642962668695 0.262857816776434 0.251793923247134 0.257106981317313 0.328532035417013 0.256411935927124 0.369301401446882 0 0.32756625385295 0.221030474020745 0.307985088613086 0.252272729333772 0.278372895296896 0.291700781379038 0.266422927501893 0.30807029565394 0.227620779966251 0.27279924711365 0 0 0.212748537174783 0 0 0.213270153719442 0.209011367672446 0 0 0 0 0 0.221575191952761 0 0.216429432085909 0 0 0.213453967271172 0 0.22031222901848 0.218946562153402 0 0 0 0.237573254248363 0.206233606295326 0.206977429675421 0.193416117627834 0.207892328762359 0 0.201233747928026 0.186163085983623 0 0.196847884412963 0 0 0 0.204396737253178
"banks_superior_temporal_sulcus_right" 0 0 0 0 0 0 0 0 0.198544960285792 0 0 0 0 0 0 0 0 0 0 0 0 0.204004822070898 0.218321700086496 0 0 0 0.194848248903557 0 0 0 0 0 0 0 0 0 0.222746070502234 0 0 0 0.283823247970553 0.242877786922664 0.21012979296763 0.273160074547926 0 0 0 0.383975089560547 0 0.236538043201769 0.231135718396201 0 0 0 0.241649490838052 0.232492662863064 0.243554379157636 0.26866146010088 0 0.239482451162666 0.232813079405902 0.254350948394258 0.460169293604385 0.275200699327948 0 0 0 0.260516430002624
"caudal_anterior_cingulate_cortex_right" 0 0.116519115152466 0.223703774319205 0 0 0.229591712570578 0.220705461445827 0 0.234098643616093 0 0.197545675892137 0 0.224556655784081 0 0 0.242585362041115 0.235009604291764 0.276233112681043 0.264264216830682 0 0.248110739871031 0.166754204538152 0.231101753235152 0 0.213522877885876 0.225062127129906 0.187953924650327 0.23193781614499 0 0.248560471509637 0 0 0 0.213270153719442 0 0 0.248072073328948 0 0 0 0.238360201660224 0.204313406653702 0 0 0.254605246074422 0 0.219910711220768 0.223123677231525 0 0.249066558829082 0.258504515632174 0.277744997339024 0.281322235325954 0 0.293622008200925 0.199727084400934 0.256295748867979 0 0.24189850706713 0.273674922243121 0.221030368643012 0 0 0 0 0 0 0.24701249799846
"caudal_middle_frontal_gyrus_right" 0 0.199516519218062 0.224784762356929 0 0 0 0 0 0.244920666571967 0 0.225693457199821 0 0.229248936523756 0 0 0 0.22173550376225 0 0.244643737793527 0 0.238190307090629 0 0.236825946375288 0 0.218149811651625 0.226047402077573 0.202514228924555 0 0 0 0 0 0 0.209011367672446 0.222746070502234 0.248072073328948 0 0 0 0.216474938710265 0.225559624101377 0.207276818843076 0.248070802403121 0 0.295878097539872 0 0.255671537990755 0.211601872310578 0 0.252263205451249 0.300395811825934 0.299170367875693 0.317844193490807 0 0.319000541104567 0.262910718888694 0.303586392501993 0.268313299972857 0.272499838469247 0.329758551240245 0.303937172048852 0.244452747638346 0.272555759061003 0.258498723170848 0 0 0 0.269669189392199
"cuneus_right" 0 0 0 0.409950993093497 0 0 0 0 0 0.548195331515774 0 0 0 0 0 0 0 0 0 0.401251668910863 0 0 0 0.398362917137809 0 0 0 0.470582734595161 0 0 0 0 0 0 0 0 0 0 0 0 0 0 0 0.298699111844405 0 0.328184658630309 0 0 0 0 0 0 0 0.372399677084598 0 0 0 0.311811994255994 0 0 0 0.30904062373018 0 0 0 0 0 0
"entorhinal_cortex_right" 0 0 0 0 0.342999403686689 0.405329703785481 0 0 0 0 0 0 0 0 0 0 0 0 0 0 0 0 0 0 0 0 0 0 0 0.228954984506242 0 0 0 0 0 0 0 0 0 0.353335156893013 0 0.315997012309577 0 0.556704428215549 0 0 0 0 0.42326973410699 0 0 0 0 0 0 0 0 0 0 0 0 0 0.350364822968426 0 0 0.319818294159154 0 0.304496957474136
"fusiform_gyrus_right" 0 0 0 0 0 0.408193351138468 0 0 0 0 0 0 0 0 0 0 0 0 0 0 0 0 0 0 0 0 0 0 0 0 0 0 0 0 0 0 0.216474938710265 0 0.353335156893013 0 0.263951804860969 0.33464624122058 0.238099629084252 0.349515942095885 0.306719570722283 0.40678858684691 0 0.308681456857416 0.377581258027337 0.249597019118512 0 0 0 0 0.264324891138126 0.199752407662215 0 0.296865275631195 0 0 0.251636555058751 0.265544375672387 0.335393327731382 0.256601905383627 0 0.341401166694485 0 0.294698354720456
"inferior_parietal_gyrus_right" 0 0 0 0 0 0 0 0 0.220270185707139 0 0 0 0 0 0 0 0 0 0 0 0 0 0.20476245572032 0 0 0.182259328284338 0.187696870190421 0 0 0.210806536792899 0 0 0 0 0.283823247970553 0.238360201660224 0.225559624101377 0 0 0.263951804860969 0 0.257451876927992 0.221748753953147 0.349523369982495 0 0.272243429544295 0 0.346903750801999 0 0.237736069577289 0.236172281460542 0 0 0.295493367057033 0.256198587073875 0.231075693161047 0.244524414715189 0.273649226402795 0 0 0.232015368678904 0.282590219500443 0.285506817167325 0.284480253149121 0 0 0 0.234114364598001
"inferior_temporal_gyrus_right" 0 0 0 0 0.295631887195408 0 0 0 0 0 0 0 0 0 0 0 0.237396579923225 0 0 0 0.210282903654654 0 0.212544476893017 0 0 0 0.19433591122741 0 0 0.203101935472523 0 0 0 0 0.242877786922664 0.204313406653702 0.207276818843076 0 0.315997012309577 0.33464624122058 0.257451876927992 0 0.197542337032762 0.283130798489563 0.253790936172755 0.264894168998379 0 0.332560104409434 0.316929258902438 0.21693962941266 0.220252534274798 0 0 0.292183782188464 0.230349780942008 0.202665161817436 0.224925630850949 0.212903897919059 0 0.236338186109683 0.221543528964702 0.240179405714451 0.30276673738397 0.223554910261204 0 0.304554713388284 0 0.242168713011101
"cingulate_gyrus_isthmus_right" 0 0.237010684543979 0.189435095174731 0 0 0.218331397602527 0.234897373329099 0.185402006862185 0.250779280662949 0.219624525207421 0.228351697660382 0.494711841696519 0 0 0 0.188138853481798 0.20476140118658 0 0 0 0.215370419489245 0.164791503175355 0.203855743880686 0 0.221851689320448 0.190261615672369 0.195252867402082 0 0 0.208654322359017 0 0 0.22945669147604 0.221575191952761 0.21012979296763 0 0.248070802403121 0 0 0.238099629084252 0.221748753953147 0.197542337032762 0 0.247609509940717 0 0.353812807837697 0 0.205829917852297 0.254793222723018 0.2523940869818 0.229428858017503 0 0.259787926000354 0 0.224896827952313 0.225462109208322 0.223802586346316 0.299666269627655 0 0.24668395386451 0.226951890575288 0.252520723273771 0.259231870210896 0.225886634727358 0 0 0 0.232014105648772
"lateral_occipital_cortex_right" 0 0 0 0.389071712910381 0 0 0 0 0.496491760848632 0 0 0 0 0 0 0 0 0 0 0 0 0 0 0.346388578687899 0 0 0 0 0 0 0 0 0 0 0.273160074547926 0 0 0.298699111844405 0.556704428215549 0.349515942095885 0.349523369982495 0.283130798489563 0.247609509940717 0 0 0.328913839591065 0 0.317810866203292 0 0.251696152540797 0 0 0 0.338589925889899 0.239871310655973 0.261944792990781 0.253942811738122 0.27469673098449 0 0 0.238931659199345 0.263781064113808 0 0.25884278836516 0 0 0 0.252952051838224
"lateral_orbitofrontal_cortex_right" 0 0 0.222240131693993 0 0 0 0 0 0 0 0 0 0.364649530734566 0 0 0 0.215402910412691 0 0 0 0 0 0 0 0 0 0.207816720743953 0 0 0 0 0 0 0.216429432085909 0 0.254605246074422 0.295878097539872 0 0 0.306719570722283 0 0.253790936172755 0 0 0 0 0.339871115354007 0 0 0 0.283749245224132 0.36678126238331 0.305455332680155 0 0.314359076722917 0 0.296463363891493 0 0.297467110635028 0.316132581413633 0.255785509212878 0 0.514843180892375 0.340759776982762 0.38659270022451 0.259889146822497 0 0.308819366317952
"lingual_gyrus_right" 0 0 0 0.458218902481327 0 0 0 0 0 0 0 0 0 0 0 0 0 0 0 0.400965769664931 0 0 0 0.496616539800346 0 0 0 0.45420889190746 0 0 0 0 0 0 0 0 0 0.328184658630309 0 0.40678858684691 0.272243429544295 0.264894168998379 0.353812807837697 0.328913839591065 0 0 0 0.288480423073119 0.482994073679251 0.250436914150361 0 0 0 0.402655477323558 0 0 0 0.284444825413781 0 0 0 0.268644410219868 0 0.264825764915682 0 0 0 0.269971782672631
"medial_orbitofrontal_gyrus_right" 0 0 0.232733046480288 0 0 0 0 0 0 0 0.2674412917272 0 0.345732655116058 0 0 0 0.217460352549597 0 0 0 0 0 0.212398237769607 0 0.256565904139261 0.211671617626378 0.197216912051154 0 0 0 0 0 0 0 0 0.219910711220768 0.255671537990755 0 0 0 0 0 0 0 0.339871115354007 0 0 0.238188980033248 0 0 0.234848263899854 0.27578030421416 0.287514184191077 0 0.268305159325238 0 0.258520966864386 0 0.336059963817278 0.320663688351709 0.245850769550651 0.257094652138145 0 0 0.372512241002867 0 0 0.242580535976944
"middle_temporal_gyrus_right" 0 0 0.195705535801874 0 0 0 0 0 0.211025294153707 0.173918765620253 0 0 0 0 0 0 0.213540915226053 0 0 0 0 0.184075175524792 0.21754323656079 0 0 0 0.202067982052724 0 0 0.201363763132157 0 0 0 0.213453967271172 0.383975089560547 0.223123677231525 0.211601872310578 0 0 0.308681456857416 0.346903750801999 0.332560104409434 0.205829917852297 0.317810866203292 0 0.288480423073119 0.238188980033248 0 0.251261429438126 0.224794907589035 0.231601657397382 0 0 0.243102128024965 0.234284429477335 0.21109173114087 0.239759874962092 0.239569941447769 0 0.246005501863812 0.232967436307244 0.243537797321024 0.34680250025871 0.242884604857549 0 0.525524649073338 0.295236468360171 0.254295695663367
"parahippocampal_gyrus_right" 0 0 0 0 0 0 0 0 0 0 0 0 0 0 0 0 0 0 0 0 0 0 0 0 0 0 0 0 0 0 0 0 0 0 0 0 0 0 0.42326973410699 0.377581258027337 0 0.316929258902438 0.254793222723018 0 0 0.482994073679251 0 0.251261429438126 0 0 0.276828453266362 0 0 0 0 0 0 0 0 0 0 0 0.368980246839375 0 0 0.306294166742557 0 0.275093009574512
"paracentral_gyrus_right" 0 0 0 0 0 0 0.319583782532394 0 0.288904096284856 0.308868169422022 0 0 0 0 0 0.54571166204931 0 0 0 0 0.267398325816849 0.277984366565065 0.374274062252918 0.29891736838253 0 0 0.223830047724321 0.32036800627426 0 0.289038117753604 0 0 0.280751848848023 0.22031222901848 0.236538043201769 0.249066558829082 0.252263205451249 0 0 0.249597019118512 0.237736069577289 0.21693962941266 0.2523940869818 0.251696152540797 0 0.250436914150361 0 0.224794907589035 0 0 0.250084035537722 0 0 0.260373717296989 0.326383389729512 0.265925503153519 0.321929228998395 0.266526895754301 0 0 0.271466337522755 0.252242789113361 0.263654024567957 0.253773930563021 0 0 0 0.215919726940147
"inferior_frontal_gyrus_pars_opercularis_right" 0 0.21543167233161 0.227946022804712 0 0 0 0 0 0 0.192848216011304 0.197510077834073 0 0.22551573714378 0 0 0 0.229342598770225 0.261016324838632 0.237928049751404 0 0.235578038167027 0.199752276032987 0.234215679318602 0 0.218101903487857 0.230651251223113 0.207258772388276 0 0 0.238797468061484 0 0 0 0.218946562153402 0.231135718396201 0.258504515632174 0.300395811825934 0 0 0 0.236172281460542 0.220252534274798 0.229428858017503 0 0.283749245224132 0 0.234848263899854 0.231601657397382 0.276828453266362 0.250084035537722 0 0.290242223565446 0.317386449035195 0 0.339702579955531 0.25733883241292 0.30350151394171 0.20419544583505 0.265849257446754 0.294630086087869 0.274291763824851 0.238828899959778 0.282019604867544 0.222893383534987 0.310663742650716 0 0 0.311380769614139
"inferior_frontal_gyrus_pars_orbitalis_right" 0 0 0.271996433913991 0 0 0 0 0 0 0 0 0 0 0 0 0 0 0 0 0 0 0 0 0 0 0 0.217091012830231 0 0 0 0 0 0 0 0 0.277744997339024 0.299170367875693 0 0 0 0 0 0 0 0.36678126238331 0 0.27578030421416 0 0 0 0.290242223565446 0 0.314390338095166 0 0 0 0.298643865890403 0 0.264365586887087 0.318461976000976 0.291753343819902 0 0.54303760695476 0 0.341469205014366 0 0 0.281566535014494
"inferior_frontal_gyrus_pars_triangularis_right" 0 0 0.265006764241291 0 0 0 0 0 0 0 0 0 0 0 0 0 0.252909700875419 0 0 0 0 0 0 0 0 0.245269616284333 0 0 0 0 0 0 0 0 0 0.281322235325954 0.317844193490807 0 0 0 0 0 0.259787926000354 0 0.305455332680155 0 0.287514184191077 0 0 0 0.317386449035195 0.314390338095166 0 0 0.29869147365241 0 0.288497787290354 0 0.291360847120633 0.298275939337596 0.287863350070031 0 0.591275693476816 0.330840288198749 0.295288071307637 0 0 0.315862174876283
"pericalcarine_cortex_right" 0 0 0 0.425467673769525 0 0 0 0 0 0 0 0 0 0 0 0 0 0 0 0.436089670009336 0 0 0 0.429367105951858 0 0 0 0 0 0 0 0 0 0 0 0 0 0.372399677084598 0 0 0.295493367057033 0.292183782188464 0 0.338589925889899 0 0.402655477323558 0 0.243102128024965 0 0.260373717296989 0 0 0 0 0 0 0 0.287961831388088 0 0 0 0.34119419647137 0 0 0 0 0 0
"postcentral_gyrus_right" 0 0.24671268837419 0.253936189143233 0 0 0 0 0 0.201307905458825 0 0 0 0.249136711834821 0 0 0 0.250380778556723 0 0 0 0.222963136415528 0.182830717203411 0.237373866424275 0 0.243982667507616 0.264549336308189 0.236397410434732 0 0 0.224440110147409 0 0 0 0.237573254248363 0.241649490838052 0.293622008200925 0.319000541104567 0 0 0.264324891138126 0.256198587073875 0.230349780942008 0.224896827952313 0.239871310655973 0.314359076722917 0 0.268305159325238 0.234284429477335 0 0.326383389729512 0.339702579955531 0 0.29869147365241 0 0 0.248712552281331 0.349624053491857 0.291154117315823 0.301378796823528 0.296273929963178 0.297107832862552 0.253174840295854 0.35953528030019 0.315769542514985 0 0 0.593540100495811 0.335452323527854
"posterior_cingulate_gyrus_right" 0 0.151557349231631 0.197757385462498 0 0.341722653828722 0.191527037419596 0.195429228454936 0 0.217297453987553 0.166524577757897 0 0 0.227600378310959 0 0 0.23295134483736 0.227531878404816 0.235267010205707 0 0 0.237543713751262 0.162017097889386 0.205758309206516 0 0.223296021633577 0.214419582602898 0.160392486996501 0.251418110146714 0 0.231252164585538 0 0 0.194943417286156 0.206233606295326 0.232492662863064 0.199727084400934 0.262910718888694 0 0 0.199752407662215 0.231075693161047 0.202665161817436 0.225462109208322 0.261944792990781 0 0 0 0.21109173114087 0 0.265925503153519 0.25733883241292 0 0 0 0.248712552281331 0 0.217676166502646 0.265058573994251 0.237281699446142 0.258541723647276 0.208309919187659 0.228086052478691 0.220633717685479 0.236243334776912 0 0 0 0.237664206758293
"precentral_gyrus_right" 0 0.208025463240864 0.219229360930947 0 0.286761052330658 0.212827131951968 0.234154845656997 0 0.226671017740554 0.215584379452064 0.22304259784986 0 0.236341159926754 0 0 0 0.22791781772931 0 0 0 0.243942891752761 0.197690822858164 0.222095532890856 0.238425933897721 0.229767689526285 0.233712782655858 0.203642665375477 0.239152852043614 0 0.236652178210779 0 0 0.240537449793127 0.206977429675421 0.243554379157636 0.256295748867979 0.303586392501993 0 0 0 0.244524414715189 0.224925630850949 0.223802586346316 0.253942811738122 0.296463363891493 0 0.258520966864386 0.239759874962092 0 0.321929228998395 0.30350151394171 0.298643865890403 0.288497787290354 0 0.349624053491857 0.217676166502646 0 0.25290915288053 0.28409546602486 0.313338731800583 0.279689071128743 0.246580884482558 0.358352557570691 0.276942826444292 0 0 0.446561131442229 0.325962433073531
"precuneus_right" 0 0 0 0 0 0 0 0 0.303561552974378 0 0 0 0 0 0 0 0 0 0 0 0 0.194479218326198 0.232641976996787 0.531832849845232 0 0 0.214131689590216 0 0 0 0 0 0 0.193416117627834 0.26866146010088 0 0.268313299972857 0.311811994255994 0 0.296865275631195 0.273649226402795 0.212903897919059 0.299666269627655 0.27469673098449 0 0.284444825413781 0 0.239569941447769 0 0.266526895754301 0.20419544583505 0 0 0.287961831388088 0.291154117315823 0.265058573994251 0.25290915288053 0 0 0.223337286751558 0.232832450018408 0.288143722574293 0.309070977761237 0.269913248077331 0 0 0 0.215455717213984
"rostral_anterior_cingulate_cortex_right" 0 0.224994516865684 0.231568050304593 0 0 0 0 0 0.217701906090645 0 0.27242706419325 0 0.291690861598721 0 0 0 0.225797424101686 0 0 0 0.231520314059243 0 0.239239635923086 0 0.351997838630807 0.235290390724771 0.20608003522244 0 0 0 0 0 0 0.207892328762359 0 0.24189850706713 0.272499838469247 0 0 0 0 0 0 0 0.297467110635028 0 0.336059963817278 0 0 0 0.265849257446754 0.264365586887087 0.291360847120633 0 0.301378796823528 0.237281699446142 0.28409546602486 0 0 0.265081581555363 0.254284809627926 0 0 0 0 0 0 0.27556380229909
"rostral_middle_frontal_gyrus_right" 0 0.250370702632437 0.23164870668267 0 0 0 0 0 0 0 0.249972561438024 0 0 0 0 0 0.232126432739105 0 0 0 0 0 0.198990728405864 0 0.228395223326686 0.242588698137703 0.209682943697971 0 0 0 0 0 0 0 0.239482451162666 0.273674922243121 0.329758551240245 0 0 0 0 0.236338186109683 0.24668395386451 0 0.316132581413633 0 0.320663688351709 0.246005501863812 0 0 0.294630086087869 0.318461976000976 0.298275939337596 0 0.296273929963178 0.258541723647276 0.313338731800583 0.223337286751558 0.265081581555363 0 0.27661149552206 0.266471943787554 0.307632036623466 0.289633824365176 0.386331591889462 0 0 0.274426171336807
"superior_frontal_gyrus_right" 0 0.180508342011297 0.188903994657836 0 0.262299396212717 0.203733773020737 0.216550160492897 0 0.212678063693018 0.204495349016909 0.214628829700851 0 0.21249222458034 0 0 0.185548548531302 0.227907459948712 0.237858471598286 0.232240863482196 0 0.215544695107416 0.241545347238188 0.201713271112776 0.22663597036681 0.210915447578648 0.204042424034003 0.172091028212376 0.215442847388366 0 0.213826228273097 0.539340233081604 0 0.185709168567599 0.201233747928026 0.232813079405902 0.221030368643012 0.303937172048852 0 0 0.251636555058751 0.232015368678904 0.221543528964702 0.226951890575288 0.238931659199345 0.255785509212878 0 0.245850769550651 0.232967436307244 0 0.271466337522755 0.274291763824851 0.291753343819902 0.287863350070031 0 0.297107832862552 0.208309919187659 0.279689071128743 0.232832450018408 0.254284809627926 0.27661149552206 0 0.230699510303577 0.25749842413324 0.269679940522619 0.359675577223681 0 0 0.260508126935787
"superior_parietal_gyrus_right" 0 0.247785814771915 0.206662128299323 0 0 0 0 0 0.201080291246699 0.227448152871799 0 0 0 0 0 0 0 0 0 0 0.230437369268011 0.204822713852842 0.207643243452011 0 0 0 0.211674347340086 0.494809427808303 0 0.21137428001448 0 0 0 0.186163085983623 0.254350948394258 0 0.244452747638346 0.30904062373018 0 0.265544375672387 0.282590219500443 0.240179405714451 0.252520723273771 0.263781064113808 0 0.268644410219868 0.257094652138145 0.243537797321024 0 0.252242789113361 0.238828899959778 0 0 0.34119419647137 0.253174840295854 0.228086052478691 0.246580884482558 0.288143722574293 0 0.266471943787554 0.230699510303577 0 0.287222919273679 0.265913583428951 0 0 0 0.226893918581924
"superior_temporal_gyrus_right" 0 0 0.27957359395924 0 0 0 0 0 0.210989303514688 0 0 0 0 0 0 0 0 0 0 0 0 0 0 0 0 0 0.226364558583482 0 0 0 0 0 0 0 0.460169293604385 0 0.272555759061003 0 0.350364822968426 0.335393327731382 0.285506817167325 0.30276673738397 0.259231870210896 0 0.514843180892375 0 0 0.34680250025871 0.368980246839375 0.263654024567957 0.282019604867544 0.54303760695476 0.591275693476816 0 0.35953528030019 0.220633717685479 0.358352557570691 0.309070977761237 0 0.307632036623466 0.25749842413324 0.287222919273679 0 0.35270635862723 0 0.39159644607531 0.448812347826566 0.284252241311459
"supramarginal_gyrus_right" 0 0.222400336717859 0.230388303779754 0 0 0.194400745517503 0.178887142575991 0 0.209556991242117 0.213569196693418 0 0 0.255500792675443 0 0 0.182214871900658 0.247196390220597 0 0 0 0.231273214307439 0.182375425125171 0.221891713582587 0.247398348273633 0.236399272090824 0.242870214134804 0.190831173948647 0.284872031242197 0 0.211829362141142 0 0 0 0.196847884412963 0.275200699327948 0 0.258498723170848 0 0 0.256601905383627 0.284480253149121 0.223554910261204 0.225886634727358 0.25884278836516 0.340759776982762 0.264825764915682 0 0.242884604857549 0 0.253773930563021 0.222893383534987 0 0.330840288198749 0 0.315769542514985 0.236243334776912 0.276942826444292 0.269913248077331 0 0.289633824365176 0.269679940522619 0.265913583428951 0.35270635862723 0 0 0 0.449295038338189 0.349163608686036
"frontal_pole_right" 0 0 0 0 0 0 0 0 0 0 0 0 0 0 0 0 0 0 0 0 0 0 0 0 0 0 0 0 0 0 0.580755042615306 0 0 0 0 0 0 0 0 0 0 0 0 0 0.38659270022451 0 0.372512241002867 0 0 0 0.310663742650716 0.341469205014366 0.295288071307637 0 0 0 0 0 0 0.386331591889462 0.359675577223681 0 0 0 0 0 0 0
"temporal_pole_right" 0 0 0 0 0 0 0 0 0 0 0 0 0 0 0 0 0 0 0 0 0 0 0 0 0 0 0 0 0 0 0 0 0 0 0 0 0 0 0.319818294159154 0.341401166694485 0 0.304554713388284 0 0 0.259889146822497 0 0 0.525524649073338 0.306294166742557 0 0 0 0 0 0 0 0 0 0 0 0 0 0.39159644607531 0 0 0 0 0.298384801814793
"transverse_temporal_gyrus_right" 0 0 0 0 0 0 0 0 0 0 0 0 0 0 0 0 0 0 0 0 0 0 0 0 0 0 0 0 0 0 0 0 0 0 0 0 0 0 0 0 0 0 0 0 0 0 0 0.295236468360171 0 0 0 0 0 0 0.593540100495811 0 0.446561131442229 0 0 0 0 0 0.448812347826566 0.449295038338189 0 0 0 0.369458518320412
"insula_right" 0 0.229448887473016 0.228021226333811 0 0.277209459263063 0 0 0 0 0 0 0 0.297447656749386 0 0 0 0.235836335086191 0 0 0 0.24158702105938 0 0 0 0 0.242414250707692 0.215107856327003 0 0 0 0 0 0 0.204396737253178 0.260516430002624 0.24701249799846 0.269669189392199 0 0.304496957474136 0.294698354720456 0.234114364598001 0.242168713011101 0.232014105648772 0.252952051838224 0.308819366317952 0.269971782672631 0.242580535976944 0.254295695663367 0.275093009574512 0.215919726940147 0.311380769614139 0.281566535014494 0.315862174876283 0 0.335452323527854 0.237664206758293 0.325962433073531 0.215455717213984 0.27556380229909 0.274426171336807 0.260508126935787 0.226893918581924 0.284252241311459 0.349163608686036 0 0.298384801814793 0.369458518320412 0
