# Supplementary material for: NODDI and Tensor-Based Microstructural Indices as Predictors of Functional Connectivity
Source: PLoS One. 2016 Apr 14;11(4):e0153404. doi: 10.1371/journal.pone.0153404 (PMC4831788; doi:10.1371/journal.pone.0153404)
Supplement: S1 Data — a) Functional connectivity matrices, both fMRI and EEG connectomes across all subjects, in the form of precision matrices and b) structural brain connectivity matrices across all subjects and microstructural indices. Columns and rows are named according to the corresponding brain region that represent. (ZIP) [file pone.0153404.s001.zip › DATA/DWI/42_NSTREAMS_68.txt]

"banks_superior_temporal_sulcus_left" "caudal_anterior_cingulate_cortex_left" "caudal_middle_frontal_gyrus_left" "cuneus_left" "entorhinal_cortex_left" "fusiform_gyrus_left" "inferior_parietal_gyrus_left" "inferior_temporal_gyrus_left" "cingulate_gyrus_isthmus_left" "lateral_occipital_cortex_left" "lateral_orbitofrontal_cortex_left" "lingual_gyrus_left" "medial_orbitofrontal_gyrus_left" "middle_temporal_gyrus_left" "parahippocampal_gyrus_left" "paracentral_gyrus_left" "inferior_frontal_gyrus_pars_opercularis_left" "inferior_frontal_gyrus_pars_orbitalis_left" "inferior_frontal_gyrus_pars_triangularis_left" "pericalcarine_cortex_left" "postcentral_gyrus_left" "posterior_cingulate_gyrus_left" "precentral_gyrus_left" "precuneus_left" "rostral_anterior_cingulate_cortex_left" "rostral_middle_frontal_gyrus_left" "superior_frontal_gyrus_left" "superior_parietal_gyrus_left" "superior_temporal_gyrus_left" "supramarginal_gyrus_left" "frontal_pole_left" "temporal_pole_left" "transverse_temporal_gyrus_left" "insula_left" "banks_superior_temporal_sulcus_right" "caudal_anterior_cingulate_cortex_right" "caudal_middle_frontal_gyrus_right" "cuneus_right" "entorhinal_cortex_right" "fusiform_gyrus_right" "inferior_parietal_gyrus_right" "inferior_temporal_gyrus_right" "cingulate_gyrus_isthmus_right" "lateral_occipital_cortex_right" "lateral_orbitofrontal_cortex_right" "lingual_gyrus_right" "medial_orbitofrontal_gyrus_right" "middle_temporal_gyrus_right" "parahippocampal_gyrus_right" "paracentral_gyrus_right" "inferior_frontal_gyrus_pars_opercularis_right" "inferior_frontal_gyrus_pars_orbitalis_right" "inferior_frontal_gyrus_pars_triangularis_right" "pericalcarine_cortex_right" "postcentral_gyrus_right" "posterior_cingulate_gyrus_right" "precentral_gyrus_right" "precuneus_right" "rostral_anterior_cingulate_cortex_right" "rostral_middle_frontal_gyrus_right" "superior_frontal_gyrus_right" "superior_parietal_gyrus_right" "superior_temporal_gyrus_right" "supramarginal_gyrus_right" "frontal_pole_right" "temporal_pole_right" "transverse_temporal_gyrus_right" "insula_right"
"banks_superior_temporal_sulcus_left" 0 0 0 0 0 0.113821138211382 6.43579766536965 4.08781869688385 1.1660777385159 1.18303571428571 0 0.00956937799043062 0 2.5283950617284 0 0.00527704485488127 0 0 0 0 0.0201729106628242 0.109422492401216 0.679802955665025 0.116182572614108 0 0 0.00495049504950495 0.324110671936759 6.74074074074074 6.10027855153203 0 0 8.34817813765182 0.282467532467532 0 0 0 0 0 0 0 0 0.00687285223367698 0 0 0 0 0 0 0 0 0 0 0 0 0 0 0 0 0 0.00134318334452653 0 0 0 0 0 0 0
"caudal_anterior_cingulate_cortex_left" 0 0 2.4373576309795 0 0 0 0 0 0 0 0.478827361563518 0 0 0 0 0 6.28223844282238 2.75313807531381 0.387692307692308 0 0.158940397350993 1.6234309623431 0.843243243243243 0 1.54918032786885 0.63197729422895 7.38794233289646 0.00216919739696312 0 0.00955414012738853 0 0 0 0.874524714828897 0 8.99559471365639 0.114882506527415 0 0 0 0 0 0 0 0.0062992125984252 0 0 0 0 0 0.0806916426512968 0.0352112676056338 0.0306748466257669 0 0 0.00836820083682008 0.00782778864970646 0 0.0120481927710843 0.00365965233302836 0.0771979985704074 0 0 0 0 0 0 0.011472275334608
"caudal_middle_frontal_gyrus_left" 0 2.4373576309795 0 0 0 0 0 0.00221975582685905 0.0543933054393305 0.00366636113657195 0.852057842046719 0 0.00291545189504373 0 0 0 5.79022988505747 0.198473282442748 0.0295081967213115 0 0.43644544431946 0.0610687022900763 9.28264462809917 0.00217864923747277 0.46124763705104 1.94187779433681 1.55715074544451 0.0231980115990058 0 0.00876232201533406 0 0 0 1.70653514180025 0 1.56640625 3.91017964071856 0 0.00408997955010225 0 0.00145878920495988 0.00208333333333333 0.0288065843621399 0.00572519083969466 0.184782608695652 0 0.0788321167883212 0.00204708290685773 0 0.00323624595469256 5.52215189873418 0.917398945518453 0.432078559738134 0 0.00240096038415366 0.0801526717557252 0.811017597551645 0 0.332594235033259 0.457184325108853 2.72565320665083 0.00168067226890756 0 0 0 0 0 0.0445544554455446
"cuneus_left" 0 0 0 0 0 0.00710900473933649 0.629080118694362 0 0 2.22753128555176 0 0.0349127182044888 0 0 0 0 0 0 0 0.867768595041322 0 0 0 0.0254957507082153 0 0 0 8.83015075376884 0.00236127508854782 0 0 0 0 0 0 0 0 0.00583090379008746 0 0 0 0 0 0.0119617224880383 0 0 0 0 0 0 0 0 0 0 0 0 0 0 0 0 0 0 0 0 0 0 0 0
"entorhinal_cortex_left" 0 0 0 0 0 0.301980198019802 0 0.00306278713629403 0 0 0 0 0 0 0.913494809688581 0 0 0 0 0 0 0.0072463768115942 0.00207900207900208 0 0 0 0.0191938579654511 0 0.130702836004932 0 0 0.312101910828025 0 1.00177619893428 0 0 0.00476190476190476 0 11.9087136929461 0 0 0 0.00840336134453781 0 0 0 0 0 0.271929824561404 0 0 0 0 0 0 0.0217391304347826 0.0132200188857413 0 0 0 0.0139275766016713 0 0 0 0 0 0 0
"fusiform_gyrus_left" 0.113821138211382 0 0 0.00710900473933649 0.301980198019802 0 0.34983922829582 0.879156528791565 0.802469135802469 4.33872101194659 0 1.21058201058201 0 1.39715781600598 1.06559263521289 0 0.00194552529182879 0 0 0.325699745547074 0.0163800163800164 0.00934579439252336 0.102464332036316 0.9232 0 0 0.11012599160056 0.717348927875244 9.92379583033789 0.142971887550201 0 0.152125279642058 1.2764857881137 3.69553805774278 0 0.00710900473933649 0.008 0 0 0 0 0 0.0122249388753056 0 0 0 0 0 0 0 0 0 0 0 0 0.0186915887850467 0.0268456375838926 0 0 0 0.0178571428571429 0 0 0 0 0 0 0.00175438596491228
"inferior_parietal_gyrus_left" 6.43579766536965 0 0 0.629080118694362 0 0.34983922829582 0 3.85857142857143 1.43909928352098 4.92830188679245 0 0.29136690647482 0 1.39095744680851 0.00386100386100386 0.0447343895619758 0 0 0 1.94753410283316 0.14985590778098 0.164222873900293 1.59508484493856 1.07551164431898 0 0 0.0900432900432901 1.47596717467761 0.621309370988447 5.13597733711048 0 0 0.0956429330499469 0.0916030534351145 0 0 0 0 0 0 0 0 0 0 0 0 0 0 0 0 0 0 0 0 0 0 0.00110741971207087 0 0 0 0 0 0 0 0 0 0 0
"inferior_temporal_gyrus_left" 4.08781869688385 0 0.00221975582685905 0 0.00306278713629403 0.879156528791565 3.85857142857143 0 6.1618320610687 0.899053627760252 0 0.268354430379747 0 8.02199661590524 0.0336134453781513 0.00266311584553928 0 0 0 0.00950871632329636 0.26266416510319 0.276747503566334 2.66618601297765 2.14063926940639 0 0 0.0895372233400402 1.23843930635838 9.27993527508091 2.70642201834862 0 0.0027063599458728 4.83683360258481 2.22064777327935 0 0.00290275761973875 0 0 0 0 0.00129198966408269 0.00351802990325418 0.0120663650075415 0.00653061224489796 0 0 0 0.00173310225303293 0 0 0 0 0 0 0.00198019801980198 0 0.0512129380053908 0 0 0 0.0171950564212789 0 0 0.00182815356489945 0 0 0.00341296928327645 0
"cingulate_gyrus_isthmus_left" 1.1660777385159 0 0.0543933054393305 0 0 0.802469135802469 1.43909928352098 6.1618320610687 0 3.39881656804734 0 0.277929155313351 0 0.250329380764163 0.0618556701030928 0.182926829268293 0.00444444444444444 0 0 0 0.0933125972006221 0.381294964028777 11.643153526971 2.33333333333333 0 0.00547445255474453 0.672204472843451 1.24245577523413 0.774907749077491 1.71814092953523 0 0 0.775510204081633 1.46902654867257 0 0.0075187969924812 0.00947867298578199 0 0 0 0.00177777777777778 0.00560224089635854 5.1 0.00249376558603491 0.0029673590504451 0 0 0.0027359781121751 0 0.010752688172043 0 0.00619195046439629 0 0 0.00340715502555366 0.122302158273381 0.473138548539114 0.00291970802919708 0 0 0.165507649513213 0.00211864406779661 0 0.00894187779433681 0 0 0 0
"lateral_occipital_cortex_left" 1.18303571428571 0 0.00366636113657195 2.22753128555176 0 4.33872101194659 4.92830188679245 0.899053627760252 3.39881656804734 0 0 11.4489795918367 0 0.556851311953353 0.0486725663716814 0.00850159404888417 0 0 0 10.3605359317905 0.017515923566879 0.15712682379349 2.16233354470514 1.94863813229572 0 0.00117027501462844 0.0495867768595041 1.17916137229987 1.0070126227209 0.509375 0 0 2.90729295426452 1.08998302207131 0 0 0.00193236714975845 0.00216919739696312 0 0 0 0.00150715900527506 0.0211019929660023 0 0 0.0099304865938431 0 0 0 0 0.002002002002002 0 0 0 0 0 0.033452807646356 0 0 0 0.00975134080936129 0 0 0.00311526479750779 0 0 0 0
"lateral_orbitofrontal_cortex_left" 0 0.478827361563518 0.852057842046719 0 0 0 0 0 0 0 0 0 3.96747967479675 0.00169491525423729 0 0 1.71986222732491 2.8412017167382 2.12738853503185 0 0.0018796992481203 0.00858369098712446 0.036101083032491 0 1.73863636363636 2.47066578773896 2.10775427995972 0 0.00486223662884927 0 0.0474576271186441 0 0 0.533468559837728 0 0.425036390101892 0.139976275207592 0 0 0 0 0 0 0 0.00182648401826484 0 0.00465116279069767 0 0 0 0.171003717472119 0.0241935483870968 0.099236641221374 0 0 0 0.0067476383265857 0 0.108626198083067 0.0270444301352222 0.160301237224314 0 0 0 0 0 0 0.00203458799593082
"lingual_gyrus_left" 0.00956937799043062 0 0 0.0349127182044888 0 1.21058201058201 0.29136690647482 0.268354430379747 0.277929155313351 11.4489795918367 0 0 0 0.0156599552572707 0.164319248826291 0 0 0 0 3.93586005830904 0.0025706940874036 0.00484261501210654 0.0218380345768881 0.104089219330855 0 0 0.00117647058823529 0.0072992700729927 0.0379746835443038 0.00997506234413965 0 0 0.0302114803625378 0.0142857142857143 0 0 0 0 0 0 0 0 0 0 0 0 0 0 0 0 0 0 0 0.00540540540540541 0 0 0.00334448160535117 0 0 0 0 0 0 0 0 0 0 0
"medial_orbitofrontal_gyrus_left" 0 0 0.00291545189504373 0 0 0 0 0 0 0 3.96747967479675 0 0 0 0 0 0.00911854103343465 0 0 0 0 0 0 0 2.33401221995927 1.32975460122699 0.135363790186125 0 0 0 0.56763925729443 0 0 1.28072445019405 0 0.00421940928270042 0 0 0 0 0 0 0 0 0 0 0.210200927357032 0 0 0 0 0.00376647834274953 0 0 0 0 0.00157604412923562 0 0.00484261501210654 0.00149253731343284 0 0 0 0 0.054590570719603 0 0 0
"middle_temporal_gyrus_left" 2.5283950617284 0 0 0 0 1.39715781600598 1.39095744680851 8.02199661590524 0.250329380764163 0.556851311953353 0.00169491525423729 0.0156599552572707 0 0 0 0 0 0 0 0 0.0153846153846154 0.0347826086956522 0.138162307176392 0.161801501251043 0 0 0.00191204588910134 0.0846774193548387 6.10597014925373 0.257956448911223 0 0.234875444839858 0.741355463347165 0.186813186813187 0 0.00252206809583859 0 0 0 0 0 0 0.00260756192959583 0 0 0 0 0 0 0 0 0 0 0 0 0.00248447204968944 0.00503778337531486 0 0 0 0.00101781170483461 0 0 0 0 0 0 0
"parahippocampal_gyrus_left" 0 0 0 0 0.913494809688581 1.06559263521289 0.00386100386100386 0.0336134453781513 0.0618556701030928 0.0486725663716814 0 0.164319248826291 0 0 0 0 0 0 0 0 0 0 0 0 0 0 0 0 0.243119266055046 0 0 0.00533333333333333 0 0.375 0 0 0 0 0.377483443708609 0.0046242774566474 0 0 0.00668896321070234 0 0 0 0 0 0.0207612456747405 0 0 0 0 0 0 0 0.00357142857142857 0 0 0 0.00133600534402138 0 0 0 0 0 0 0
"paracentral_gyrus_left" 0.00527704485488127 0 0 0 0 0 0.0447343895619758 0.00266311584553928 0.182926829268293 0.00850159404888417 0 0 0 0 0 0 0 0 0 0 0.638700947225981 0.363636363636364 2.04528301886792 0.747395833333333 0 0 1.16074653822998 1.5837275307474 0 0.0288335517693316 0 0 0 0.00302571860816944 0 0 0 0 0 0 0 0 0 0 0 0 0 0 0 0.00427350427350427 0 0 0 0 0 0 0 0 0 0 0 0.00961538461538462 0 0 0 0 0 0
"inferior_frontal_gyrus_pars_opercularis_left" 0 6.28223844282238 5.79022988505747 0 0 0.00194552529182879 0 0 0.00444444444444444 0 1.71986222732491 0 0.00911854103343465 0 0 0 0 2.85887096774194 0.883161512027491 0 0.0975609756097561 0.0120967741935484 1.13705583756345 0 8.81437125748503 6.76864535768645 4.61469433538979 0.00169635284139101 0 0.00903954802259887 0 0 0.00966183574879227 1.67049808429119 0 3.35537190082645 1.615625 0 0 0 0 0 0 0 0.00224215246636771 0 0.0030441400304414 0 0 0 1.47682119205298 0.510166358595194 1.6295025728988 0 0 0 0.0187646598905395 0 0.278959810874705 0.082962962962963 0.640096618357488 0 0 0 0 0 0 0.00769230769230769
"inferior_frontal_gyrus_pars_orbitalis_left" 0 2.75313807531381 0.198473282442748 0 0 0 0 0 0 0 2.8412017167382 0 0 0 0 0 2.85887096774194 0 2.54634146341463 0 0.0145137880986938 0.00617283950617284 0.00792079207920792 0 0.522796352583587 6.1523642732049 0.696461824953445 0 0.00465657741559953 0 0 0 0 0.0785597381342062 0 0.775641025641026 0.0982905982905983 0 0 0 0 0 0 0 0 0 0 0 0 0 0.0694444444444444 0.00542005420054201 0.0535279805352798 0 0 0 0.00722673893405601 0 0.00796812749003984 0 0.0175202156334232 0 0 0 0 0 0 0
"inferior_frontal_gyrus_pars_triangularis_left" 0 0.387692307692308 0.0295081967213115 0 0 0 0 0 0 0 2.12738853503185 0 0 0 0 0 0.883161512027491 2.54634146341463 0 0 0.00258064516129032 0 0.00182481751824818 0 0.43855421686747 16.7328990228013 4.51266941661756 0 0 0 0 0 0 0.0659971305595409 0 0.0804020100502513 0.0144404332129964 0 0 0 0 0 0 0 0 0 0 0 0 0 0.0115830115830116 0 0.0201207243460765 0 0 0 0 0 0 0.00158227848101266 0.00382165605095541 0 0 0 0 0 0 0
"pericalcarine_cortex_left" 0 0 0 0.867768595041322 0 0.325699745547074 1.94753410283316 0.00950871632329636 0 10.3605359317905 0 3.93586005830904 0 0 0 0 0 0 0 0 0 0 0.00851063829787234 0.0154320987654321 0 0 0 0.375667022411953 0.0101394169835234 0.0031104199066874 0 0 0.0232558139534884 0.00739371534195933 0 0 0 0 0 0 0 0 0 0 0 0 0 0 0 0 0 0 0 0 0 0 0 0 0 0 0 0 0 0 0 0 0 0
"postcentral_gyrus_left" 0.0201729106628242 0.158940397350993 0.43644544431946 0 0 0.0163800163800164 0.14985590778098 0.26266416510319 0.0933125972006221 0.017515923566879 0.0018796992481203 0.0025706940874036 0 0.0153846153846154 0 0.638700947225981 0.0975609756097561 0.0145137880986938 0.00258064516129032 0 0 0.00290275761973875 4.59781818181818 0.0609418282548476 0 0.0212342402123424 0.0779352226720648 7.92711370262391 0.0294117647058824 4.87198515769944 0 0 0.0230642504118616 1.98975409836066 0 0.0915805022156573 0.189675870348139 0 0 0 0 0 0.00307219662058372 0.00164880461665293 0.0387096774193548 0 0.00235294117647059 0 0 0 0.263488080301129 0.0326975476839237 0.00515463917525773 0 0 0.02322206095791 0.0625 0 0.0292207792207792 0.0116655865197667 0.113574905354246 0 0 0.00184842883548983 0 0 0 0.0102774922918808
"posterior_cingulate_gyrus_left" 0.109422492401216 1.6234309623431 0.0610687022900763 0 0.0072463768115942 0.00934579439252336 0.164222873900293 0.276747503566334 0.381294964028777 0.15712682379349 0.00858369098712446 0.00484261501210654 0 0.0347826086956522 0 0.363636363636364 0.0120967741935484 0.00617283950617284 0 0 0.00290275761973875 0 7.08910891089109 0.167130919220056 0.0060790273556231 0.00350262697022767 15.7591558038485 0.212512413108242 0.142025611175786 0.187938288920056 0 0 0 0.0752864157119476 0 0.0256410256410256 0.00427350427350427 0 0 0 0.00341588385994876 0.0131578947368421 0.734265734265734 0.0117924528301887 0 0 0 0 0 0.00478468899521531 0.00462962962962963 0.016260162601626 0 0 0.0221169036334913 7.29012345679012 1.0713640469738 0 0.00796812749003984 0.00169779286926995 1.00134770889488 0.00404040404040404 0.00233644859813084 0.00557880055788006 0 0 0 0.0328947368421053
"precentral_gyrus_left" 0.679802955665025 0.843243243243243 9.28264462809917 0 0.00207900207900208 0.102464332036316 1.59508484493856 2.66618601297765 11.643153526971 2.16233354470514 0.036101083032491 0.0218380345768881 0 0.138162307176392 0 2.04528301886792 1.13705583756345 0.00792079207920792 0.00182481751824818 0.00851063829787234 4.59781818181818 7.08910891089109 0 2.2022792022792 0.0354679802955665 0.149890590809628 3.73966042664345 7.27938570584761 0.550161812297735 3.91708363116512 0 0 0.040948275862069 1.19198149575944 0.00997008973080758 0.7374749498998 2.16811091854419 0 0.0041025641025641 0.00260078023407022 0.0883144857296715 0.0746887966804979 0.41358024691358 0.114732724902216 0.238975817923186 0 0.0119555935098207 0.0478468899521531 0 0.0144927536231884 1.9087656529517 0.290047393364929 0.133090246125798 0 0.089461713419257 0.865346534653465 7.83602900167317 0.0268172194777699 0.121664887940235 0.0869098712446352 4.18064516129032 0.0334128878281623 0.0220492866407263 0.0983606557377049 0 0 0.00670391061452514 0.217928902627512
"precuneus_left" 0.116182572614108 0 0.00217864923747277 0.0254957507082153 0 0.9232 1.07551164431898 2.14063926940639 2.33333333333333 1.94863813229572 0 0.104089219330855 0 0.161801501251043 0 0.747395833333333 0 0 0 0.0154320987654321 0.0609418282548476 0.167130919220056 2.2022792022792 0 0 0 0.386034912718205 16.7937187723055 0.418196328810854 0.18970189701897 0 0 0.10062893081761 0.13134328358209 0 0 0 0 0 0 0.0012779552715655 0 0 0 0 0 0 0 0 0 0 0 0 0 0 0.00557103064066852 0.00666222518321119 0 0 0 0.00425985090521832 0.00578034682080925 0 0 0 0 0 0.00199600798403194
"rostral_anterior_cingulate_cortex_left" 0 1.54918032786885 0.46124763705104 0 0 0 0 0 0 0 1.73863636363636 0 2.33401221995927 0 0 0 8.81437125748503 0.522796352583587 0.43855421686747 0 0 0.0060790273556231 0.0354679802955665 0 0 1.0514385353095 1.72524752475248 0 0 0 0 0 0 0.0324675324675325 0 0.246056782334385 0.0211416490486258 0 0 0 0 0 0 0 0.00827586206896552 0 0.0326530612244898 0 0 0 0.0091533180778032 0.0267379679144385 0.0528846153846154 0 0 0 0.00179856115107914 0 1.5703125 0.0270498732037194 0.0577568838146407 0 0 0 0 0 0 0
"rostral_middle_frontal_gyrus_left" 0 0.63197729422895 1.94187779433681 0 0 0 0 0 0.00547445255474453 0.00117027501462844 2.47066578773896 0 1.32975460122699 0 0 0 6.76864535768645 6.1523642732049 16.7328990228013 0 0.0212342402123424 0.00350262697022767 0.149890590809628 0 1.0514385353095 0 10.3902840675175 0 0 0.00783801436969301 0.0193610842207164 0 0 0.0447865640307908 0 0.346902654867257 0.203732503888025 0 0 0 0 0 0 0 0.00130039011703511 0 0 0 0 0 0.224 0.033698399326032 0.0846216436126932 0 0 0 0.00831168831168831 0 0.0187090739008419 0.0190380761523046 0.192006950477845 0 0.001194743130227 0 0 0 0 0.00140252454417952
"superior_frontal_gyrus_left" 0.00495049504950495 7.38794233289646 1.55715074544451 0 0.0191938579654511 0.11012599160056 0.0900432900432901 0.0895372233400402 0.672204472843451 0.0495867768595041 2.10775427995972 0.00117647058823529 0.135363790186125 0.00191204588910134 0 1.16074653822998 4.61469433538979 0.696461824953445 4.51266941661756 0 0.0779352226720648 15.7591558038485 3.73966042664345 0.386034912718205 1.72524752475248 10.3902840675175 0 0.757628596338274 0.00931966449207828 0.12 0.0492676431424767 0 0.0222367560497057 2.90305584826133 0.00498753117206983 3.42464040025016 1.39259259259259 0 0.00253807106598985 0.000935016362786349 0.00895036615134255 0.0254030288226673 0.0826446280991736 0.0309133489461358 0.0438465371200797 0 0.00451467268623025 0.00872093023255814 0 0 0.608493310063991 0.169082125603865 0.11660777385159 0 0.0395833333333333 2.05338299193048 5.10275689223058 0.00495540138751239 0.0689206762028609 0.0705882352941176 4.32912306026705 0.00702678963548529 0.0055996266915539 0.0169660678642715 0 0 0 0.0474934036939314
"superior_parietal_gyrus_left" 0.324110671936759 0.00216919739696312 0.0231980115990058 8.83015075376884 0 0.717348927875244 1.47596717467761 1.23843930635838 1.24245577523413 1.17916137229987 0 0.0072992700729927 0 0.0846774193548387 0 1.5837275307474 0.00169635284139101 0 0 0.375667022411953 7.92711370262391 0.212512413108242 7.27938570584761 16.7937187723055 0 0 0.757628596338274 0 0.176394293125811 2.34527220630372 0 0 0.16 0.412673879443586 0 0.00201005025125628 0.0156385751520417 0.00385356454720617 0 0 0.00107874865156419 0 0 0 0 0 0 0 0 0 0.010762331838565 0.00380228136882129 0 0 0 0.0099304865938431 0.0268156424581006 0 0 0.00107469102632993 0.0239963082602677 0.00239091452480574 0 0 0 0 0 0
"superior_temporal_gyrus_left" 6.74074074074074 0 0 0.00236127508854782 0.130702836004932 9.92379583033789 0.621309370988447 9.27993527508091 0.774907749077491 1.0070126227209 0.00486223662884927 0.0379746835443038 0 6.10597014925373 0.243119266055046 0 0 0.00465657741559953 0 0.0101394169835234 0.0294117647058824 0.142025611175786 0.550161812297735 0.418196328810854 0 0 0.00931966449207828 0.176394293125811 0 1.12980769230769 0 1.13489409141583 2.02059202059202 0.427574171029668 0 0 0 0 0 0 0 0 0.00730816077953715 0.00144613159797542 0 0 0 0.00152439024390244 0 0 0 0 0 0 0 0.00232828870779977 0.0158343483556638 0 0 0 0.00594353640416048 0 0.00143781452192667 0 0 0 0 0
"supramarginal_gyrus_left" 6.10027855153203 0.00955414012738853 0.00876232201533406 0 0 0.142971887550201 5.13597733711048 2.70642201834862 1.71814092953523 0.509375 0 0.00997506234413965 0 0.257956448911223 0 0.0288335517693316 0.00903954802259887 0 0 0.0031104199066874 4.87198515769944 0.187938288920056 3.91708363116512 0.18970189701897 0 0.00783801436969301 0.12 2.34527220630372 1.12980769230769 0 0 0 0.0697305863708399 0.888 0 0.00855920114122682 0.0186697782963827 0 0 0 0.00128205128205128 0 0.0118518518518519 0.00485044462409054 0 0 0 0 0 0 0.0048721071863581 0 0 0 0.00587084148727984 0.0420757363253857 0.070855614973262 0 0 0 0.0555258942872397 0.00145032632342277 0 0 0 0 0 0
"frontal_pole_left" 0 0 0 0 0 0 0 0 0 0 0.0474576271186441 0 0.56763925729443 0 0 0 0 0 0 0 0 0 0 0 0 0.0193610842207164 0.0492676431424767 0 0 0 0 0 0 0 0 0 0 0 0 0 0 0 0 0 0 0 0 0 0 0 0 0 0 0 0 0 0 0 0 0 0 0 0 0 1 0 0 0
"temporal_pole_left" 0 0 0 0 0.312101910828025 0.152125279642058 0 0.0027063599458728 0 0 0 0 0 0.234875444839858 0.00533333333333333 0 0 0 0 0 0 0 0 0 0 0 0 0 1.13489409141583 0 0 0 0 0.0061633281972265 0 0 0 0 0 0 0 0 0 0 0 0 0 0 0 0 0 0 0 0 0 0 0 0 0 0 0 0 0 0 0 0 0 0
"transverse_temporal_gyrus_left" 8.34817813765182 0 0 0 0 1.2764857881137 0.0956429330499469 4.83683360258481 0.775510204081633 2.90729295426452 0 0.0302114803625378 0 0.741355463347165 0 0 0.00966183574879227 0 0 0.0232558139534884 0.0230642504118616 0 0.040948275862069 0.10062893081761 0 0 0.0222367560497057 0.16 2.02059202059202 0.0697305863708399 0 0 0 0.279773156899811 0 0 0 0 0 0 0 0 0 0 0 0 0 0 0 0 0 0 0 0 0 0.00826446280991736 0.00195121951219512 0 0 0 0.00285306704707561 0 0 0 0 0 0 0
"insula_left" 0.282467532467532 0.874524714828897 1.70653514180025 0 1.00177619893428 3.69553805774278 0.0916030534351145 2.22064777327935 1.46902654867257 1.08998302207131 0.533468559837728 0.0142857142857143 1.28072445019405 0.186813186813187 0.375 0.00302571860816944 1.67049808429119 0.0785597381342062 0.0659971305595409 0.00739371534195933 1.98975409836066 0.0752864157119476 1.19198149575944 0.13134328358209 0.0324675324675325 0.0447865640307908 2.90305584826133 0.412673879443586 0.427574171029668 0.888 0 0.0061633281972265 0.279773156899811 0 0 0.257095158597663 0.312582781456954 0 0 0 0.00137174211248285 0.00191021967526266 0.0244328097731239 0 0.0139026812313803 0 0.00259067357512953 0 0 0 0.414464534075104 0.0365853658536585 0.128939828080229 0 0 0.072013093289689 0.0746054519368723 0 0.033457249070632 0.0245733788395904 0.243929983060418 0 0 0 0 0 0 0.00223463687150838
"banks_superior_temporal_sulcus_right" 0 0 0 0 0 0 0 0 0 0 0 0 0 0 0 0 0 0 0 0 0 0 0.00997008973080758 0 0 0 0.00498753117206983 0 0 0 0 0 0 0 0 0 0 0 0 0 3.12027491408935 1.37051792828685 1.26881720430108 0.159334126040428 0 0 0 1.36103896103896 0 0.535279805352798 0.0235294117647059 0 0 0 0.325878594249201 0.00630914826498423 1.74 0.179558011049724 0 0 0.017603249830738 1.19226856561546 2.98939929328622 4.20845070422535 0 0 3.38613861386139 1.96006655574043
"caudal_anterior_cingulate_cortex_right" 0 8.99559471365639 1.56640625 0 0 0.00710900473933649 0 0.00290275761973875 0.0075187969924812 0 0.425036390101892 0 0.00421940928270042 0.00252206809583859 0 0 3.35537190082645 0.775641025641026 0.0804020100502513 0 0.0915805022156573 0.0256410256410256 0.7374749498998 0 0.246056782334385 0.346902654867257 3.42464040025016 0.00201005025125628 0 0.00855920114122682 0 0 0 0.257095158597663 0 0 7.34210526315789 0 0 0 0 0 0 0 0.72316384180791 0 0.0549682875264271 0 0 0 5.43333333333333 3.78151260504202 2.82205513784461 0 0 5.42948717948718 0.45662100456621 0 2.28451882845188 0.39622641509434 8.83559782608696 0 0 0 0 0 0 0.419463087248322
"caudal_middle_frontal_gyrus_right" 0 0.114882506527415 3.91017964071856 0 0.00476190476190476 0.008 0 0 0.00947867298578199 0.00193236714975845 0.139976275207592 0 0 0 0 0 1.615625 0.0982905982905983 0.0144404332129964 0 0.189675870348139 0.00427350427350427 2.16811091854419 0 0.0211416490486258 0.203732503888025 1.39259259259259 0.0156385751520417 0 0.0186697782963827 0 0 0 0.312582781456954 0 7.34210526315789 0 0 0 0 0 0 0 0 0.0462962962962963 0 0.00317965023847377 0 0 0 5.62152777777778 0.245614035087719 0.972972972972973 0 0 0.0427350427350427 4.14388489208633 0 0.167088607594937 1.93343419062027 3.96683046683047 0 0 0.00232288037166086 0 0 0 0.122340425531915
"cuneus_right" 0 0 0 0.00583090379008746 0 0 0 0 0 0.00216919739696312 0 0 0 0 0 0 0 0 0 0 0 0 0 0 0 0 0 0.00385356454720617 0 0 0 0 0 0 0 0 0 0 0 0.0226500566251416 0.128119800332779 0 0 10.4914675767918 0 0.556263269639066 0 0 0 0 0 0 0 1.44230769230769 0 0 0 0.112860892388451 0 0 0 2.27424094025465 0.00225479143179256 0 0 0 0 0
"entorhinal_cortex_right" 0 0 0.00408997955010225 0 11.9087136929461 0 0 0 0 0 0 0 0 0 0.377483443708609 0 0 0 0 0 0 0 0.0041025641025641 0 0 0 0.00253807106598985 0 0 0 0 0 0 0 0 0 0 0 0 0.19094247246022 0 0.00275862068965517 0 0 0 0 0 0 1.03734439834025 0 0 0 0 0 0 0.0484429065743945 0.00559701492537313 0 0 0 0.0138026224982747 0 0 0 0 1.30434782608696 0 0.136125654450262
"fusiform_gyrus_right" 0 0 0 0 0 0 0 0 0 0 0 0 0 0 0.0046242774566474 0 0 0 0 0 0 0 0.00260078023407022 0 0 0 0.000935016362786349 0 0 0 0 0 0 0 0 0 0 0.0226500566251416 0.19094247246022 0 0.234255444379046 1.00621118012422 0.0393120393120393 4.37354651162791 0 0.417355371900826 0 0.531800766283525 0.375621890547264 0.133192389006343 0.00625 0 0 0.103831891223733 0.00689061154177433 0 0.053822629969419 0.413026211278793 0 0 0.00298210735586481 0.291172595520422 1.34826589595376 0.0176706827309237 0 1.07508939213349 0.00542740841248304 3.55457746478873
"inferior_parietal_gyrus_right" 0 0 0.00145878920495988 0 0 0 0 0.00129198966408269 0.00177777777777778 0 0 0 0 0 0 0 0 0 0 0 0 0.00341588385994876 0.0883144857296715 0.0012779552715655 0 0 0.00895036615134255 0.00107874865156419 0 0.00128205128205128 0 0 0 0.00137174211248285 3.12027491408935 0 0 0.128119800332779 0 0.234255444379046 0 0.180460485376478 1.13680494263019 5.59882005899705 0 0.0388500388500388 0 1.69950738916256 0 0.842687747035573 0.0875684128225176 0 0 0.25531914893617 0.12972972972973 0.0187873612297182 2.53224155578301 2.21292775665399 0 0 0.0943800943800944 1.98802395209581 0.149148561362302 3.15345268542199 0 0 0.399621212121212 0.999312714776632
"inferior_temporal_gyrus_right" 0 0 0.00208333333333333 0 0 0 0 0.00351802990325418 0.00560224089635854 0.00150715900527506 0 0 0 0 0 0 0 0 0 0 0 0.0131578947368421 0.0746887966804979 0 0 0 0.0254030288226673 0 0 0 0 0 0 0.00191021967526266 1.37051792828685 0 0 0 0.00275862068965517 1.00621118012422 0.180460485376478 0 0.686980609418283 0.892523364485981 0 0.0045662100456621 0 12.6430338004946 0.00280898876404494 0.360655737704918 0.0391705069124424 0 0 0 0.0505144995322732 0.0447368421052632 1.08230719377835 1.92287917737789 0 0 0.0510416666666667 0.503506311360449 9.02941176470588 0.194275802254987 0 0.43908969210174 1.09457364341085 6.89463601532567
"cingulate_gyrus_isthmus_right" 0.00687285223367698 0 0.0288065843621399 0 0.00840336134453781 0.0122249388753056 0 0.0120663650075415 5.1 0.0211019929660023 0 0 0 0.00260756192959583 0.00668896321070234 0 0 0 0 0 0.00307219662058372 0.734265734265734 0.41358024691358 0 0 0 0.0826446280991736 0 0.00730816077953715 0.0118518518518519 0 0 0 0.0244328097731239 1.26881720430108 0 0 0 0 0.0393120393120393 1.13680494263019 0.686980609418283 0 1.72098765432099 0 1.50746268656716 0 1.88362652232747 0.487394957983193 7.32105263157895 0.776649746192893 0 0 0 0.0907563025210084 0.524475524475524 4.71281571562208 1.03318903318903 0 0 3.83402489626556 0.365546218487395 0.229828850855746 2.15905743740795 0 0 0.233918128654971 0.56140350877193
"lateral_occipital_cortex_right" 0 0 0.00572519083969466 0.0119617224880383 0 0 0 0.00653061224489796 0.00249376558603491 0 0 0 0 0 0 0 0 0 0 0 0.00164880461665293 0.0117924528301887 0.114732724902216 0 0 0 0.0309133489461358 0 0.00144613159797542 0.00485044462409054 0 0 0 0 0.159334126040428 0 0 10.4914675767918 0 4.37354651162791 5.59882005899705 0.892523364485981 1.72098765432099 0 0 8.59128630705394 0 0.860876249039201 0.005 2.83864118895966 0.0564853556485356 0 0 10.3031055900621 0.178046672428695 0.110849056603774 3.40772532188841 10.396812749004 0.00516129032258065 0 0.100597609561753 3.97886393659181 1.13768115942029 1.04754230459307 0 0 0.79399727148704 6.88515901060071
"lateral_orbitofrontal_cortex_right" 0 0.0062992125984252 0.184782608695652 0 0 0 0 0 0.0029673590504451 0 0.00182648401826484 0 0 0 0 0 0.00224215246636771 0 0 0 0.0387096774193548 0 0.238975817923186 0 0.00827586206896552 0.00130039011703511 0.0438465371200797 0 0 0 0 0 0 0.0139026812313803 0 0.72316384180791 0.0462962962962963 0 0 0 0 0 0 0 0 0 5.15550510783201 0 0 0 0.0507246376811594 2.11241830065359 1.01610904584882 0 0 0.00277777777777778 0.00798403193612774 0 0.324574961360124 1.00635324015248 0.834042553191489 0 0 0.00179694519317161 0.310832025117739 0.00282885431400283 0 0.241035856573705
"lingual_gyrus_right" 0 0 0 0 0 0 0 0 0 0.0099304865938431 0 0 0 0 0 0 0 0 0 0 0 0 0 0 0 0 0 0 0 0 0 0 0 0 0 0 0 0.556263269639066 0 0.417355371900826 0.0388500388500388 0.0045662100456621 1.50746268656716 8.59128630705394 0 0 0 0.00223964165733483 0.0918367346938776 0 0 0 0 2.61964735516373 0 0 0.00163532297628782 0.165289256198347 0 0 0 0.0361663652802893 0 0 0 0 0 0.00276243093922652
"medial_orbitofrontal_gyrus_right" 0 0 0.0788321167883212 0 0 0 0 0 0 0 0.00465116279069767 0 0.210200927357032 0 0 0 0.0030441400304414 0 0 0 0.00235294117647059 0 0.0119555935098207 0 0.0326530612244898 0 0.00451467268623025 0 0 0 0 0 0 0.00259067357512953 0 0.0549682875264271 0.00317965023847377 0 0 0 0 0 0 0 5.15550510783201 0 0 0 0 0 0.00674536256323777 0.528301886792453 0.297202797202797 0 0 0 0 0 2.64563106796116 2.1882001493652 0.476595744680851 0 0 0 5.06467661691542 0 0 0.0130039011703511
"middle_temporal_gyrus_right" 0 0 0.00204708290685773 0 0 0 0 0.00173310225303293 0.0027359781121751 0 0 0 0 0 0 0 0 0 0 0 0 0 0.0478468899521531 0 0 0 0.00872093023255814 0 0.00152439024390244 0 0 0 0 0 1.36103896103896 0 0 0 0 0.531800766283525 1.69950738916256 12.6430338004946 1.88362652232747 0.860876249039201 0 0.00223964165733483 0 0 0 1.04477611940298 0.0497175141242938 0 0 0 0.0460405156537753 0.0257400257400257 2.31410256410256 1.59797297297297 0 0 0.0764068146618482 1.82397782397782 1.77540106951872 0.58974358974359 0 0.0785340314136126 1.00302114803625 1.88312912346843
"parahippocampal_gyrus_right" 0 0 0 0 0.271929824561404 0 0 0 0 0 0 0 0 0 0.0207612456747405 0 0 0 0 0 0 0 0 0 0 0 0 0 0 0 0 0 0 0 0 0 0 0 1.03734439834025 0.375621890547264 0 0.00280898876404494 0.487394957983193 0.005 0 0.0918367346938776 0 0 0 0 0 0 0 0 0.00341880341880342 0 0.00188857412653447 0 0 0 0 0 0 0 0 0 0 0.0178571428571429
"paracentral_gyrus_right" 0 0 0.00323624595469256 0 0 0 0 0 0.010752688172043 0 0 0 0 0 0 0.00427350427350427 0 0 0 0 0 0.00478468899521531 0.0144927536231884 0 0 0 0 0 0 0 0 0 0 0 0.535279805352798 0 0 0 0 0.133192389006343 0.842687747035573 0.360655737704918 7.32105263157895 2.83864118895966 0 0 0 1.04477611940298 0 0 0.11787072243346 0 0 0 1.09215955983494 1.7511961722488 4.47127393838468 5.40363636363636 0 0 0.605830164765526 7.86346863468635 0.08 1.3612823674476 0 0 0.0132013201320132 0.210826210826211
"inferior_frontal_gyrus_pars_opercularis_right" 0 0.0806916426512968 5.52215189873418 0 0 0 0 0 0 0.002002002002002 0.171003717472119 0 0 0 0 0 1.47682119205298 0.0694444444444444 0.0115830115830116 0 0.263488080301129 0.00462962962962963 1.9087656529517 0 0.0091533180778032 0.224 0.608493310063991 0.010762331838565 0 0.0048721071863581 0 0 0 0.414464534075104 0.0235294117647059 5.43333333333333 5.62152777777778 0 0 0.00625 0.0875684128225176 0.0391705069124424 0.776649746192893 0.0564853556485356 0.0507246376811594 0 0.00674536256323777 0.0497175141242938 0 0.11787072243346 0 0.394129979035639 2.0616570327553 0 0.642375168690958 0.0925925925925926 1.08971193415638 0.255065554231228 0.395543175487465 2.09486780715397 5.55025125628141 0.092896174863388 0.00622406639004149 0.140606060606061 0 0 0 3.47206703910615
"inferior_frontal_gyrus_pars_orbitalis_right" 0 0.0352112676056338 0.917398945518453 0 0 0 0 0 0.00619195046439629 0 0.0241935483870968 0 0.00376647834274953 0 0 0 0.510166358595194 0.00542005420054201 0 0 0.0326975476839237 0.016260162601626 0.290047393364929 0 0.0267379679144385 0.033698399326032 0.169082125603865 0.00380228136882129 0 0 0 0 0 0.0365853658536585 0 3.78151260504202 0.245614035087719 0 0 0 0 0 0 0 2.11241830065359 0 0.528301886792453 0 0 0 0.394129979035639 0 6.8859649122807 0 0.00589970501474926 0.037940379403794 0.0243055555555556 0 1.14189189189189 13.0973017170891 4.07325049051668 0 0.00221975582685905 0 0 0 0 0.0306278713629403
"inferior_frontal_gyrus_pars_triangularis_right" 0 0.0306748466257669 0.432078559738134 0 0 0 0 0 0 0 0.099236641221374 0 0 0 0 0 1.6295025728988 0.0535279805352798 0.0201207243460765 0 0.00515463917525773 0 0.133090246125798 0 0.0528846153846154 0.0846216436126932 0.11660777385159 0 0 0 0 0 0 0.128939828080229 0 2.82205513784461 0.972972972972973 0 0 0 0 0 0 0 1.01610904584882 0 0.297202797202797 0 0 0 2.0616570327553 6.8859649122807 0 0 0 0.0097323600973236 0.0184254606365159 0 5.71597633136095 9.3897233201581 3.79503500954806 0 0 0 0.0121951219512195 0 0 0.100719424460432
"pericalcarine_cortex_right" 0 0 0 0 0 0 0 0 0 0 0 0.00540540540540541 0 0 0 0 0 0 0 0 0 0 0 0 0 0 0 0 0 0 0 0 0 0 0 0 0 1.44230769230769 0 0.103831891223733 0.25531914893617 0 0 10.3031055900621 0 2.61964735516373 0 0 0 0 0 0 0 0 0 0 0 0.215116279069767 0 0 0 0.0168954593453009 0 0 0 0 0 0
"postcentral_gyrus_right" 0 0 0.00240096038415366 0 0 0 0 0.00198019801980198 0.00340715502555366 0 0 0 0 0 0 0 0 0 0 0 0 0.0221169036334913 0.089461713419257 0 0 0 0.0395833333333333 0 0 0.00587084148727984 0 0 0 0 0.325878594249201 0 0 0 0 0.00689061154177433 0.12972972972973 0.0505144995322732 0.0907563025210084 0.178046672428695 0 0 0 0.0460405156537753 0.00341880341880342 1.09215955983494 0.642375168690958 0.00589970501474926 0 0 0 0.0126382306477093 5.24152542372881 0.261538461538462 0.00357142857142857 0.00403496973772697 0.0312325711098717 4.03541185527329 0.0137339055793991 4.04093567251462 0 0 0.00772200772200772 4.22028353326063
"posterior_cingulate_gyrus_right" 0 0.00836820083682008 0.0801526717557252 0 0.0217391304347826 0.0186915887850467 0 0 0.122302158273381 0 0 0 0 0.00248447204968944 0 0 0 0 0 0 0.02322206095791 7.29012345679012 0.865346534653465 0.00557103064066852 0 0 2.05338299193048 0.0099304865938431 0.00232828870779977 0.0420757363253857 0 0 0.00826446280991736 0.072013093289689 0.00630914826498423 5.42948717948718 0.0427350427350427 0 0.0484429065743945 0 0.0187873612297182 0.0447368421052632 0.524475524475524 0.110849056603774 0.00277777777777778 0 0 0.0257400257400257 0 1.7511961722488 0.0925925925925926 0.037940379403794 0.0097323600973236 0 0.0126382306477093 0 1.0713640469738 0.440492476060192 0.0318725099601594 0.0067911714770798 13.7466307277628 0.187878787878788 0.0116822429906542 0.0278940027894003 0 0 0 0.0756578947368421
"precentral_gyrus_right" 0 0.00782778864970646 0.811017597551645 0 0.0132200188857413 0.0268456375838926 0.00110741971207087 0.0512129380053908 0.473138548539114 0.033452807646356 0.0067476383265857 0.00334448160535117 0.00157604412923562 0.00503778337531486 0.00357142857142857 0 0.0187646598905395 0.00722673893405601 0 0 0.0625 1.0713640469738 7.83602900167317 0.00666222518321119 0.00179856115107914 0.00831168831168831 5.10275689223058 0.0268156424581006 0.0158343483556638 0.070855614973262 0 0 0.00195121951219512 0.0746054519368723 1.74 0.45662100456621 4.14388489208633 0 0.00559701492537313 0.053822629969419 2.53224155578301 1.08230719377835 4.71281571562208 3.40772532188841 0.00798403193612774 0.00163532297628782 0 2.31410256410256 0.00188857412653447 4.47127393838468 1.08971193415638 0.0243055555555556 0.0184254606365159 0 5.24152542372881 1.0713640469738 0 1.57463672391017 0.0135396518375242 0.0254971953085161 3.26687251874724 6.01579244218838 0.25137278828554 4.676 0 0 0.213709677419355 4.08339324227175
"precuneus_right" 0 0 0 0 0 0 0 0 0.00291970802919708 0 0 0 0 0 0 0 0 0 0 0 0 0 0.0268172194777699 0 0 0 0.00495540138751239 0 0 0 0 0 0 0 0.179558011049724 0 0 0.112860892388451 0 0.413026211278793 2.21292775665399 1.92287917737789 1.03318903318903 10.396812749004 0 0.165289256198347 0 1.59797297297297 0 5.40363636363636 0.255065554231228 0 0 0.215116279069767 0.261538461538462 0.440492476060192 1.57463672391017 0 0 0 0.897937599153887 22.5254115962777 0.283452098178939 1.46085409252669 0 0 0.0779220779220779 0.510344827586207
"rostral_anterior_cingulate_cortex_right" 0 0.0120481927710843 0.332594235033259 0 0 0 0 0 0 0 0.108626198083067 0 0.00484261501210654 0 0 0 0.278959810874705 0.00796812749003984 0 0 0.0292207792207792 0.00796812749003984 0.121664887940235 0 1.5703125 0.0187090739008419 0.0689206762028609 0 0 0 0 0 0 0.033457249070632 0 2.28451882845188 0.167088607594937 0 0 0 0 0 0 0.00516129032258065 0.324574961360124 0 2.64563106796116 0 0 0 0.395543175487465 1.14189189189189 5.71597633136095 0 0.00357142857142857 0.0318725099601594 0.0135396518375242 0 0 0.410859728506787 1.13961729270021 0 0 0 0 0 0 0.00747663551401869
"rostral_middle_frontal_gyrus_right" 0 0.00365965233302836 0.457184325108853 0 0 0 0 0 0 0 0.0270444301352222 0 0.00149253731343284 0 0 0 0.082962962962963 0 0.00158227848101266 0 0.0116655865197667 0.00169779286926995 0.0869098712446352 0 0.0270498732037194 0.0190380761523046 0.0705882352941176 0.00107469102632993 0 0 0 0 0 0.0245733788395904 0 0.39622641509434 1.93343419062027 0 0 0 0 0 0 0 1.00635324015248 0 2.1882001493652 0 0 0 2.09486780715397 13.0973017170891 9.3897233201581 0 0.00403496973772697 0.0067911714770798 0.0254971953085161 0 0.410859728506787 0 14.4063301967494 0 0 0.00127307447485678 0.0219178082191781 0 0 0.425444596443228
"superior_frontal_gyrus_right" 0.00134318334452653 0.0771979985704074 2.72565320665083 0 0.0139275766016713 0.0178571428571429 0 0.0171950564212789 0.165507649513213 0.00975134080936129 0.160301237224314 0 0 0.00101781170483461 0.00133600534402138 0 0.640096618357488 0.0175202156334232 0.00382165605095541 0 0.113574905354246 1.00134770889488 4.18064516129032 0.00425985090521832 0.0577568838146407 0.192006950477845 4.32912306026705 0.0239963082602677 0.00594353640416048 0.0555258942872397 0 0 0.00285306704707561 0.243929983060418 0.017603249830738 8.83559782608696 3.96683046683047 0 0.0138026224982747 0.00298210735586481 0.0943800943800944 0.0510416666666667 3.83402489626556 0.100597609561753 0.834042553191489 0 0.476595744680851 0.0764068146618482 0 0.605830164765526 5.55025125628141 4.07325049051668 3.79503500954806 0 0.0312325711098717 13.7466307277628 3.26687251874724 0.897937599153887 1.13961729270021 14.4063301967494 0 0.0493023255813953 0.00992063492063492 0.0660628662759723 0.14418272662384 0 0.00730460189919649 0.420814479638009
"superior_parietal_gyrus_right" 0 0 0.00168067226890756 0 0 0 0 0 0.00211864406779661 0 0 0 0 0 0 0.00961538461538462 0 0 0 0 0 0.00404040404040404 0.0334128878281623 0.00578034682080925 0 0 0.00702678963548529 0.00239091452480574 0 0.00145032632342277 0 0 0 0 1.19226856561546 0 0 2.27424094025465 0 0.291172595520422 1.98802395209581 0.503506311360449 0.365546218487395 3.97886393659181 0 0.0361663652802893 0 1.82397782397782 0 7.86346863468635 0.092896174863388 0 0 0.0168954593453009 4.03541185527329 0.187878787878788 6.01579244218838 22.5254115962777 0 0 0.0493023255813953 0 0.132720105124836 2.6001446131598 0 0 0.0137142857142857 0.254317111459969
"superior_temporal_gyrus_right" 0 0 0 0 0 0 0 0 0 0 0 0 0 0 0 0 0 0 0 0 0 0.00233644859813084 0.0220492866407263 0 0 0.001194743130227 0.0055996266915539 0 0.00143781452192667 0 0 0 0 0 2.98939929328622 0 0 0.00225479143179256 0 1.34826589595376 0.149148561362302 9.02941176470588 0.229828850855746 1.13768115942029 0 0 0 1.77540106951872 0 0.08 0.00622406639004149 0.00221975582685905 0 0 0.0137339055793991 0.0116822429906542 0.25137278828554 0.283452098178939 0 0 0.00992063492063492 0.132720105124836 0 0.970376301040833 0 0.066429418742586 7.77327935222672 1.54385964912281
"supramarginal_gyrus_right" 0 0 0 0 0 0 0 0.00182815356489945 0.00894187779433681 0.00311526479750779 0 0 0 0 0 0 0 0 0 0 0.00184842883548983 0.00557880055788006 0.0983606557377049 0 0 0 0.0169660678642715 0 0 0 0 0 0 0 4.20845070422535 0 0.00232288037166086 0 0 0.0176706827309237 3.15345268542199 0.194275802254987 2.15905743740795 1.04754230459307 0.00179694519317161 0 0 0.58974358974359 0 1.3612823674476 0.140606060606061 0 0 0 4.04093567251462 0.0278940027894003 4.676 1.46085409252669 0 0.00127307447485678 0.0660628662759723 2.6001446131598 0.970376301040833 0 0 0 0.0398671096345515 1.88411588411588
"frontal_pole_right" 0 0 0 0 0 0 0 0 0 0 0 0 0.054590570719603 0 0 0 0 0 0 0 0 0 0 0 0 0 0 0 0 0 1 0 0 0 0 0 0 0 0 0 0 0 0 0 0.310832025117739 0 5.06467661691542 0 0 0 0 0 0.0121951219512195 0 0 0 0 0 0 0.0219178082191781 0.14418272662384 0 0 0 0 0 0 0
"temporal_pole_right" 0 0 0 0 0 0 0 0 0 0 0 0 0 0 0 0 0 0 0 0 0 0 0 0 0 0 0 0 0 0 0 0 0 0 0 0 0 0 1.30434782608696 1.07508939213349 0 0.43908969210174 0 0 0.00282885431400283 0 0 0.0785340314136126 0 0 0 0 0 0 0 0 0 0 0 0 0 0 0.066429418742586 0 0 0 0 0.285714285714286
"transverse_temporal_gyrus_right" 0 0 0 0 0 0 0 0.00341296928327645 0 0 0 0 0 0 0 0 0 0 0 0 0 0 0.00670391061452514 0 0 0 0 0 0 0 0 0 0 0 3.38613861386139 0 0 0 0 0.00542740841248304 0.399621212121212 1.09457364341085 0.233918128654971 0.79399727148704 0 0 0 1.00302114803625 0 0.0132013201320132 0 0 0 0 0.00772200772200772 0 0.213709677419355 0.0779220779220779 0 0 0.00730460189919649 0.0137142857142857 7.77327935222672 0.0398671096345515 0 0 0 0.231237322515213
"insula_right" 0 0.011472275334608 0.0445544554455446 0 0 0.00175438596491228 0 0 0 0 0.00203458799593082 0 0 0 0 0 0.00769230769230769 0 0 0 0.0102774922918808 0.0328947368421053 0.217928902627512 0.00199600798403194 0 0.00140252454417952 0.0474934036939314 0 0 0 0 0 0 0.00223463687150838 1.96006655574043 0.419463087248322 0.122340425531915 0 0.136125654450262 3.55457746478873 0.999312714776632 6.89463601532567 0.56140350877193 6.88515901060071 0.241035856573705 0.00276243093922652 0.0130039011703511 1.88312912346843 0.0178571428571429 0.210826210826211 3.47206703910615 0.0306278713629403 0.100719424460432 0 4.22028353326063 0.0756578947368421 4.08339324227175 0.510344827586207 0.00747663551401869 0.425444596443228 0.420814479638009 0.254317111459969 1.54385964912281 1.88411588411588 0 0.285714285714286 0.231237322515213 0
