# Supplementary material for: NODDI and Tensor-Based Microstructural Indices as Predictors of Functional Connectivity
Source: PLoS One. 2016 Apr 14;11(4):e0153404. doi: 10.1371/journal.pone.0153404 (PMC4831788; doi:10.1371/journal.pone.0153404)
Supplement: S1 Data — a) Functional connectivity matrices, both fMRI and EEG connectomes across all subjects, in the form of precision matrices and b) structural brain connectivity matrices across all subjects and microstructural indices. Columns and rows are named according to the corresponding brain region that represent. (ZIP) [file pone.0153404.s001.zip › DATA/DWI/42_WFA_68.txt]

"banks_superior_temporal_sulcus_left" "caudal_anterior_cingulate_cortex_left" "caudal_middle_frontal_gyrus_left" "cuneus_left" "entorhinal_cortex_left" "fusiform_gyrus_left" "inferior_parietal_gyrus_left" "inferior_temporal_gyrus_left" "cingulate_gyrus_isthmus_left" "lateral_occipital_cortex_left" "lateral_orbitofrontal_cortex_left" "lingual_gyrus_left" "medial_orbitofrontal_gyrus_left" "middle_temporal_gyrus_left" "parahippocampal_gyrus_left" "paracentral_gyrus_left" "inferior_frontal_gyrus_pars_opercularis_left" "inferior_frontal_gyrus_pars_orbitalis_left" "inferior_frontal_gyrus_pars_triangularis_left" "pericalcarine_cortex_left" "postcentral_gyrus_left" "posterior_cingulate_gyrus_left" "precentral_gyrus_left" "precuneus_left" "rostral_anterior_cingulate_cortex_left" "rostral_middle_frontal_gyrus_left" "superior_frontal_gyrus_left" "superior_parietal_gyrus_left" "superior_temporal_gyrus_left" "supramarginal_gyrus_left" "frontal_pole_left" "temporal_pole_left" "transverse_temporal_gyrus_left" "insula_left" "banks_superior_temporal_sulcus_right" "caudal_anterior_cingulate_cortex_right" "caudal_middle_frontal_gyrus_right" "cuneus_right" "entorhinal_cortex_right" "fusiform_gyrus_right" "inferior_parietal_gyrus_right" "inferior_temporal_gyrus_right" "cingulate_gyrus_isthmus_right" "lateral_occipital_cortex_right" "lateral_orbitofrontal_cortex_right" "lingual_gyrus_right" "medial_orbitofrontal_gyrus_right" "middle_temporal_gyrus_right" "parahippocampal_gyrus_right" "paracentral_gyrus_right" "inferior_frontal_gyrus_pars_opercularis_right" "inferior_frontal_gyrus_pars_orbitalis_right" "inferior_frontal_gyrus_pars_triangularis_right" "pericalcarine_cortex_right" "postcentral_gyrus_right" "posterior_cingulate_gyrus_right" "precentral_gyrus_right" "precuneus_right" "rostral_anterior_cingulate_cortex_right" "rostral_middle_frontal_gyrus_right" "superior_frontal_gyrus_right" "superior_parietal_gyrus_right" "superior_temporal_gyrus_right" "supramarginal_gyrus_right" "frontal_pole_right" "temporal_pole_right" "transverse_temporal_gyrus_right" "insula_right"
"banks_superior_temporal_sulcus_left" 0 0 0 0 0 0.331074027556501 0.381356304850972 0.324765847987532 0.441001416612243 0.282285575270158 0 0.399557289813179 0 0.283620169373203 0 0.322713926207797 0 0 0 0 0.378213169647295 0.413300990944657 0.40530093506552 0.401642575573114 0 0 0.38723984500025 0.36040837157825 0.321291077055828 0.41282232979911 0 0 0.312100546219933 0.384379306198681 0 0 0 0 0 0 0 0 0.467110585718602 0 0 0 0 0 0 0 0 0 0 0 0 0 0 0 0 0 0.49445506595136 0 0 0 0 0 0 0
"caudal_anterior_cingulate_cortex_left" 0 0 0.426666870539839 0 0 0 0 0 0 0 0.393851671168059 0 0 0 0 0 0.415273520754994 0.365449984088378 0.36158198858611 0 0.422020339114235 0.432771828936059 0.428652761464762 0 0.365238701393287 0.383758507741207 0.456454759877855 0.435168109229113 0 0.413787483021022 0 0 0 0.422035355312556 0 0.447179563379141 0.483889442188701 0 0 0 0 0 0 0 0.43742307465107 0 0 0 0 0 0.460449142326988 0.396067554332792 0.422134239029179 0 0 0.213501024656057 0.472018206141915 0 0.43735677494354 0.418473486168518 0.518678078016137 0 0 0 0 0 0 0.439644408769912
"caudal_middle_frontal_gyrus_left" 0 0.426666870539839 0 0 0 0 0 0.347129584321375 0.377852406758557 0.349442925441372 0.353292865436947 0 0.321030802725974 0 0 0 0.376170011233789 0.347931198773841 0.333261449902157 0 0.352677200925912 0.476140872230593 0.32724009531059 0.379989398289892 0.357289008867054 0.340818790144335 0.401406024917294 0.347418312589515 0 0.305377269078934 0 0 0 0.359765104575272 0 0.470679721372135 0.467186179852248 0 0.565666590615748 0 0.398353189983487 0.467895463504631 0.439875899897819 0.45607827795356 0.416069199851508 0 0.416443389105377 0.517975904718567 0 0.436098066962429 0.435149444001891 0.40429172165629 0.43373806135143 0 0.495400296165188 0.539416885880995 0.481535385438687 0 0.433512156710884 0.433370724923612 0.494649585905927 0.390884638215791 0 0 0 0 0 0.435119407831257
"cuneus_left" 0 0 0 0 0 0.33060980737372 0.327956878257949 0 0 0.25697886019552 0 0.295115247323565 0 0 0 0 0 0 0 0.234633103680402 0 0 0 0.172941670663594 0 0 0 0.290103366792626 0.407138140830191 0 0 0 0 0 0 0 0 0.154530995268204 0 0 0 0 0 0.187045535139586 0 0 0 0 0 0 0 0 0 0 0 0 0 0 0 0 0 0 0 0 0 0 0 0
"entorhinal_cortex_left" 0 0 0 0 0 0.218517372491177 0 0.445127100939148 0 0 0 0 0 0 0.284269349752916 0 0 0 0 0 0 0.516200573197185 0.504416458660967 0 0 0 0.496232626305049 0 0.254252758144878 0 0 0.221845997746711 0 0.271132194017027 0 0 0.471895788201332 0 0.344384254222127 0 0 0 0.321175136974794 0 0 0 0 0 0.332082231596273 0 0 0 0 0 0 0.451938709248553 0.450440366443482 0 0 0 0.47325209744027 0 0 0 0 0 0 0
"fusiform_gyrus_left" 0.331074027556501 0 0 0.33060980737372 0.218517372491177 0 0.382522728835658 0.312483819089955 0.36581043866784 0.289866619679624 0 0.282120271320246 0 0.332442850070828 0.211393489106694 0 0.382678084460937 0 0 0.349960624644672 0.383038711032766 0.435935735913273 0.379602141121951 0.374596364645528 0 0 0.416894672706687 0.395012770273744 0.320717197437962 0.362196065555463 0 0.222650421326326 0.334199345796992 0.321403218886094 0 0.435135092914909 0.434817745143054 0 0 0 0 0 0.380200598749165 0 0 0 0 0 0 0 0 0 0 0 0 0.460209926065503 0.454641329270251 0 0 0 0.465612755257236 0 0 0 0 0 0 0.524675869510525
"inferior_parietal_gyrus_left" 0.381356304850972 0 0 0.327956878257949 0 0.382522728835658 0 0.390428686185093 0.370820671828705 0.336392784383346 0 0.370018627920582 0 0.360241458204405 0.34489205609896 0.34724990606932 0 0 0 0.383791022723975 0.343881723066091 0.353349399072284 0.390769487544187 0.351023220341594 0 0 0.36135789733085 0.360833494329004 0.362429413192407 0.301175449283456 0 0 0.387396777778191 0.392439196082195 0 0 0 0 0 0 0 0 0 0 0 0 0 0 0 0 0 0 0 0 0 0 0.405900134711353 0 0 0 0 0 0 0 0 0 0 0
"inferior_temporal_gyrus_left" 0.324765847987532 0 0.347129584321375 0 0.445127100939148 0.312483819089955 0.390428686185093 0 0.437190547385034 0.324559536527073 0 0.399482578951798 0 0.287854931433332 0.311694672419993 0.335148878010868 0 0 0 0.367521758469949 0.393823682365479 0.423867726095925 0.41367110947973 0.416293558147011 0 0 0.392079348165396 0.388538000647806 0.341944223151399 0.41566563143496 0 0.163629733388802 0.390930460804234 0.397274613375438 0 0.413160407933079 0 0 0 0 0.501454889411373 0.436379035942586 0.464559877306346 0.469484565424542 0 0 0 0.470916390864032 0 0 0 0 0 0 0.359503963762665 0 0.450678133894408 0 0 0 0.47768238515903 0 0 0.466175675827108 0 0 0.472662359902883 0
"cingulate_gyrus_isthmus_left" 0.441001416612243 0 0.377852406758557 0 0 0.36581043866784 0.370820671828705 0.437190547385034 0 0.413289877265658 0 0.308792053255226 0 0.433371259971417 0.219494490875624 0.317337949363877 0.411717217899104 0 0 0 0.375129799947303 0.448777540168536 0.42997792430292 0.332561107549271 0 0.394886771035744 0.42060056225578 0.346331670181799 0.438693221226545 0.399935809670053 0 0 0.406943775665124 0.417611422811885 0 0.481550901311668 0.426075427538737 0 0 0 0.495922738450431 0.448437351115109 0.44093592601642 0.477555598712582 0.40447783325358 0 0 0.46801982777242 0 0.510726793589155 0 0.345578833249658 0 0 0.436664204237942 0.462432698392625 0.461254743744907 0.45399896529571 0 0 0.505288202048934 0.425870834567897 0 0.461012685207977 0 0 0 0
"lateral_occipital_cortex_left" 0.282285575270158 0 0.349442925441372 0.25697886019552 0 0.289866619679624 0.336392784383346 0.324559536527073 0.413289877265658 0 0 0.30406776169827 0 0.286557586920922 0.271044333525799 0.329090531212354 0 0 0 0.289667801638107 0.381458222685338 0.393353941631125 0.393754247602811 0.382558699402835 0 0.388803659526712 0.399349895940088 0.364646614129467 0.409885042810513 0.393241286517999 0 0 0.40568030304049 0.412940662193059 0 0 0.38461339053975 0.222299348758889 0 0 0 0.466785642401335 0.455591723336224 0 0 0.135084459470838 0 0 0 0 0.41237959402627 0 0 0 0 0 0.464769963270792 0 0 0 0.481499334619121 0 0 0.488156084479652 0 0 0 0
"lateral_orbitofrontal_cortex_left" 0 0.393851671168059 0.353292865436947 0 0 0 0 0 0 0 0 0 0.268705437934891 0.124138073705533 0 0 0.34534360369326 0.316745784383615 0.315350334769892 0 0.364920452207903 0.438915005924532 0.388827613218256 0 0.328122402254415 0.337790216930221 0.389301496344676 0 0.139606695777889 0 0.36811241597887 0 0 0.303719930729405 0 0.412847591718101 0.426480344000891 0 0 0 0 0 0 0 0.39251642611478 0 0.447554507205023 0 0 0 0.414810715821201 0.386263576046451 0.413466775066995 0 0 0 0.418885874004655 0 0.391317709576874 0.406390355739674 0.429872182509892 0 0 0 0 0 0 0.409830558845847
"lingual_gyrus_left" 0.399557289813179 0 0 0.295115247323565 0 0.282120271320246 0.370018627920582 0.399482578951798 0.308792053255226 0.30406776169827 0 0 0 0.38318498300682 0.220506729760895 0 0 0 0 0.259163971508986 0.331685536027328 0.373930625016236 0.383453128524005 0.363139910394112 0 0 0.324975925147276 0.364460760081353 0.405123537412179 0.350249250563026 0 0 0.374041318219074 0.365635892842316 0 0 0 0 0 0 0 0 0 0 0 0 0 0 0 0 0 0 0 0.106693259642291 0 0 0.465243133033374 0 0 0 0 0 0 0 0 0 0 0
"medial_orbitofrontal_gyrus_left" 0 0 0.321030802725974 0 0 0 0 0 0 0 0.268705437934891 0 0 0 0 0 0.320516917442706 0 0 0 0 0 0 0 0.244069301157527 0.224046089335947 0.27387012687931 0 0 0 0.182696778689766 0 0 0.298772045257743 0 0.401035281320559 0 0 0 0 0 0 0 0 0 0 0.154979545034531 0 0 0 0 0.374956037420366 0 0 0 0 0.497515066738197 0 0.282770807413394 0.398806826387261 0 0 0 0 0.172713917416326 0 0 0
"middle_temporal_gyrus_left" 0.283620169373203 0 0 0 0 0.332442850070828 0.360241458204405 0.287854931433332 0.433371259971417 0.286557586920922 0.124138073705533 0.38318498300682 0 0 0 0 0 0 0 0 0.367162063570192 0.416151503444985 0.40268148810521 0.410340706348979 0 0 0.403104770675226 0.384527328346813 0.33509156783129 0.398399691314821 0 0.189699770273911 0.360162820450826 0.37232764540488 0 0.432596953337925 0 0 0 0 0 0 0.442660738894796 0 0 0 0 0 0 0 0 0 0 0 0 0.444948056977849 0.45481387228412 0 0 0 0.471033488631503 0 0 0 0 0 0 0
"parahippocampal_gyrus_left" 0 0 0 0 0.284269349752916 0.211393489106694 0.34489205609896 0.311694672419993 0.219494490875624 0.271044333525799 0 0.220506729760895 0 0 0 0 0 0 0 0 0 0 0 0 0 0 0 0 0.259565008903499 0 0 0.233065795256477 0 0.24911680307256 0 0 0 0 0.323843665214342 0.225916867573385 0 0 0.341922580896046 0 0 0 0 0 0.352833884288359 0 0 0 0 0 0 0 0.453260895767498 0 0 0 0.435240059754172 0 0 0 0 0 0 0
"paracentral_gyrus_left" 0.322713926207797 0 0 0 0 0 0.34724990606932 0.335148878010868 0.317337949363877 0.329090531212354 0 0 0 0 0 0 0 0 0 0 0.224472152401234 0.367256417407221 0.350242922864882 0.348049418855355 0 0 0.350208875017389 0.360463673840246 0 0.345753436817023 0 0 0 0.308381293668269 0 0 0 0 0 0 0 0 0 0 0 0 0 0 0 0.200130279583093 0 0 0 0 0 0 0 0 0 0 0 0.30289870005937 0 0 0 0 0 0
"inferior_frontal_gyrus_pars_opercularis_left" 0 0.415273520754994 0.376170011233789 0 0 0.382678084460937 0 0 0.411717217899104 0 0.34534360369326 0 0.320516917442706 0 0 0 0 0.344878450544469 0.319819452152262 0 0.361311454224495 0.388027748029189 0.351858910973112 0 0.363141567150273 0.329417051156869 0.356684637609124 0.416881917635216 0 0.322203566421306 0 0 0.351969892215426 0.338257555377431 0 0.445298928615114 0.443183706404579 0 0 0 0 0 0 0 0.373655520164959 0 0.423674413482099 0 0 0 0.425364113302609 0.398716924219444 0.423188267173186 0 0 0 0.427199686860088 0 0.433352577821183 0.416919777701032 0.455115447191273 0 0 0 0 0 0 0.421462319992369
"inferior_frontal_gyrus_pars_orbitalis_left" 0 0.365449984088378 0.347931198773841 0 0 0 0 0 0 0 0.316745784383615 0 0 0 0 0 0.344878450544469 0 0.325480476247448 0 0.335562384660103 0.40514700146068 0.345020755830618 0 0.347976939676828 0.319126856539901 0.364170982518733 0 0.135178158791239 0 0 0 0 0.346490390959029 0 0.387451774243467 0.405033463838469 0 0 0 0 0 0 0 0 0 0 0 0 0 0.396814966533371 0.37870389094977 0.40747624142126 0 0 0 0.420988221410165 0 0.390525676470098 0 0.432339432478973 0 0 0 0 0 0 0
"inferior_frontal_gyrus_pars_triangularis_left" 0 0.36158198858611 0.333261449902157 0 0 0 0 0 0 0 0.315350334769892 0 0 0 0 0 0.319819452152262 0.325480476247448 0 0 0.331712252261662 0 0.333111881742794 0 0.313057241505642 0.302891449718766 0.322169239498446 0 0 0 0 0 0 0.304361258920481 0 0.384698496516791 0.407742706781915 0 0 0 0 0 0 0 0 0 0 0 0 0 0.412610317489477 0 0.408781743816797 0 0 0 0 0 0 0.388174229175827 0.426387189685984 0 0 0 0 0 0 0
"pericalcarine_cortex_left" 0 0 0 0.234633103680402 0 0.349960624644672 0.383791022723975 0.367521758469949 0 0.289667801638107 0 0.259163971508986 0 0 0 0 0 0 0 0 0 0 0.372917846812647 0.359183170560265 0 0 0 0.325747713621785 0.385822005579529 0.379273201092393 0 0 0.353627582740737 0.347737160673221 0 0 0 0 0 0 0 0 0 0 0 0 0 0 0 0 0 0 0 0 0 0 0 0 0 0 0 0 0 0 0 0 0 0
"postcentral_gyrus_left" 0.378213169647295 0.422020339114235 0.352677200925912 0 0 0.383038711032766 0.343881723066091 0.393823682365479 0.375129799947303 0.381458222685338 0.364920452207903 0.331685536027328 0 0.367162063570192 0 0.224472152401234 0.361311454224495 0.335562384660103 0.331712252261662 0 0 0.392748950505653 0.267566130425676 0.303504736257571 0 0.338146860521775 0.400407981877206 0.337207420921613 0.304564803585111 0.308804792615427 0 0 0.321270391317985 0.263950052858198 0 0.438263006396604 0.423902577427981 0 0 0 0 0 0.363741468660123 0.437659397277909 0.390402290555074 0 0.408197849559386 0 0 0 0.398557965329119 0.376954738406998 0.362901162666075 0 0 0.458742141702091 0.411760148968128 0 0.396204493200175 0.391552622055543 0.460244398353232 0 0 0.383592311272113 0 0 0 0.377426114882539
"posterior_cingulate_gyrus_left" 0.413300990944657 0.432771828936059 0.476140872230593 0 0.516200573197185 0.435935735913273 0.353349399072284 0.423867726095925 0.448777540168536 0.393353941631125 0.438915005924532 0.373930625016236 0 0.416151503444985 0 0.367256417407221 0.388027748029189 0.40514700146068 0 0 0.392748950505653 0 0.464354802212023 0.302617166376174 0.396611075504803 0.381370835607633 0.476666587232213 0.328413141897362 0.412480429381291 0.395475863771992 0 0 0 0.429609204626541 0 0.51436371771722 0.561092402149186 0 0 0 0.502019605870049 0.472968215277874 0.322655950654368 0.492097754697152 0 0 0 0 0 0.493135459830176 0.373605234362217 0.384094627871621 0 0 0.458598880148114 0.450359065698353 0.526867773544715 0 0.39682285580734 0.421180251165109 0.567657375144536 0.484995699880363 0.469480314727042 0.483976005333206 0 0 0 0.520429390133353
"precentral_gyrus_left" 0.40530093506552 0.428652761464762 0.32724009531059 0 0.504416458660967 0.379602141121951 0.390769487544187 0.41367110947973 0.42997792430292 0.393754247602811 0.388827613218256 0.383453128524005 0 0.40268148810521 0 0.350242922864882 0.351858910973112 0.345020755830618 0.333111881742794 0.372917846812647 0.267566130425676 0.464354802212023 0 0.402721317188871 0.412746678567768 0.339144063127285 0.374252951831461 0.367772401849816 0.397949549646143 0.341501007010206 0 0 0.37954392734522 0.340962074327492 0.423215862232968 0.451446558754166 0.415335649249267 0 0.467076372325062 0.462400448405296 0.46464832674732 0.45278409954365 0.437454839418834 0.459411452530362 0.393667468110647 0 0.395029738219513 0.451430619895688 0 0.462559306192375 0.402676718897087 0.382702871274146 0.397406712713037 0 0.428022211350615 0.507743554367814 0.463410623776189 0.440901785738108 0.401433352253089 0.399617025268457 0.50221569474488 0.433160401168438 0.459025596580734 0.457358245312027 0 0 0.453410129734361 0.429174208187448
"precuneus_left" 0.401642575573114 0 0.379989398289892 0.172941670663594 0 0.374596364645528 0.351023220341594 0.416293558147011 0.332561107549271 0.382558699402835 0 0.363139910394112 0 0.410340706348979 0 0.348049418855355 0 0 0 0.359183170560265 0.303504736257571 0.302617166376174 0.402721317188871 0 0 0 0.402433082031974 0.340919104021881 0.419256784539501 0.369689911837515 0 0 0.397583462526352 0.410879227365414 0 0 0 0 0 0 0.468012430232142 0 0 0 0 0 0 0 0 0 0 0 0 0 0 0.426095658624629 0.449968683104273 0 0 0 0.488031273203032 0.128116737144538 0 0 0 0 0 0.50630515938062
"rostral_anterior_cingulate_cortex_left" 0 0.365238701393287 0.357289008867054 0 0 0 0 0 0 0 0.328122402254415 0 0.244069301157527 0 0 0 0.363141567150273 0.347976939676828 0.313057241505642 0 0 0.396611075504803 0.412746678567768 0 0 0.336944863336211 0.384448369342851 0 0 0 0 0 0 0.367867933459298 0 0.417690449253347 0.420085151701104 0 0 0 0 0 0 0 0.383934670999791 0 0.406302450861199 0 0 0 0.41765571851325 0.389302071032608 0.393570373142498 0 0 0 0.357524172638717 0 0.297706343330137 0.418839329026273 0.418151401399833 0 0 0 0 0 0 0
"rostral_middle_frontal_gyrus_left" 0 0.383758507741207 0.340818790144335 0 0 0 0 0 0.394886771035744 0.388803659526712 0.337790216930221 0 0.224046089335947 0 0 0 0.329417051156869 0.319126856539901 0.302891449718766 0 0.338146860521775 0.381370835607633 0.339144063127285 0 0.336944863336211 0 0.371078323497572 0 0 0.345431137711912 0.182818145376713 0 0 0.343798936887156 0 0.403876470159955 0.444070650211214 0 0 0 0 0 0 0 0.36387756141025 0 0 0 0 0 0.42276637983932 0.39820298951777 0.408211010764795 0 0 0 0.369552904500093 0 0.408799713962012 0.42058091187129 0.458288260783586 0 0.373769852079272 0 0 0 0 0.379787136779268
"superior_frontal_gyrus_left" 0.38723984500025 0.456454759877855 0.401406024917294 0 0.496232626305049 0.416894672706687 0.36135789733085 0.392079348165396 0.42060056225578 0.399349895940088 0.389301496344676 0.324975925147276 0.27387012687931 0.403104770675226 0 0.350208875017389 0.356684637609124 0.364170982518733 0.322169239498446 0 0.400407981877206 0.476666587232213 0.374252951831461 0.402433082031974 0.384448369342851 0.371078323497572 0 0.386389676135405 0.397710766064418 0.391952109206041 0.244052626994183 0 0.434854514292955 0.410403380305306 0.436913899709192 0.506004883048531 0.497903152005997 0 0.556548504347802 0.481022410223559 0.475507296619974 0.484634896060086 0.432505700711949 0.497799003287887 0.457738241761415 0 0.438949689447375 0.463781789857715 0 0 0.46512006967762 0.425847054460367 0.44830327519156 0 0.475544376598514 0.580345073354043 0.526160670944463 0.475057890637487 0.447264002716673 0.456445186093605 0.55748229626401 0.512512092324576 0.48223880091989 0.472589751255545 0 0 0 0.492712218620259
"superior_parietal_gyrus_left" 0.36040837157825 0.435168109229113 0.347418312589515 0.290103366792626 0 0.395012770273744 0.360833494329004 0.388538000647806 0.346331670181799 0.364646614129467 0 0.364460760081353 0 0.384527328346813 0 0.360463673840246 0.416881917635216 0 0 0.325747713621785 0.337207420921613 0.328413141897362 0.367772401849816 0.340919104021881 0 0 0.386389676135405 0 0.418493635661007 0.302723320594717 0 0 0.391215671746821 0.355089741274001 0 0.424197098237871 0.393170001336596 0.223344899306854 0 0 0.44501880497441 0 0 0 0 0 0 0 0 0 0.39346845847594 0.36004103802547 0 0 0 0.436736339953902 0.426038331452661 0 0 0.449725570687724 0.460740315893804 0.1396639039198 0 0 0 0 0 0
"superior_temporal_gyrus_left" 0.321291077055828 0 0 0.407138140830191 0.254252758144878 0.320717197437962 0.362429413192407 0.341944223151399 0.438693221226545 0.409885042810513 0.139606695777889 0.405123537412179 0 0.33509156783129 0.259565008903499 0 0 0.135178158791239 0 0.385822005579529 0.304564803585111 0.412480429381291 0.397949549646143 0.419256784539501 0 0 0.397710766064418 0.418493635661007 0 0.319542801935093 0 0.225971525592666 0.259510276739891 0.357062275973144 0 0 0 0 0 0 0 0 0.516534776656258 0.483717341838044 0 0 0 0.476502543546551 0 0 0 0 0 0 0 0.583756041992486 0.488872227244164 0 0 0 0.505278737106285 0 0.4640398605317 0 0 0 0 0
"supramarginal_gyrus_left" 0.41282232979911 0.413787483021022 0.305377269078934 0 0 0.362196065555463 0.301175449283456 0.41566563143496 0.399935809670053 0.393241286517999 0 0.350249250563026 0 0.398399691314821 0 0.345753436817023 0.322203566421306 0 0 0.379273201092393 0.308804792615427 0.395475863771992 0.341501007010206 0.369689911837515 0 0.345431137711912 0.391952109206041 0.302723320594717 0.319542801935093 0 0 0 0.331673820483841 0.315126718384463 0 0.408322569268316 0.408637592753118 0 0 0 0.457339667145536 0 0.400396070009907 0.454916301949448 0 0 0 0 0 0 0.372322202519035 0 0 0 0.414923130518205 0.434783516085777 0.424846479497276 0 0 0 0.461258786148961 0.430930392551254 0 0 0 0 0 0
"frontal_pole_left" 0 0 0 0 0 0 0 0 0 0 0.36811241597887 0 0.182696778689766 0 0 0 0 0 0 0 0 0 0 0 0 0.182818145376713 0.244052626994183 0 0 0 0 0 0 0 0 0 0 0 0 0 0 0 0 0 0 0 0 0 0 0 0 0 0 0 0 0 0 0 0 0 0 0 0 0 0.288462173287319 0 0 0
"temporal_pole_left" 0 0 0 0 0.221845997746711 0.222650421326326 0 0.163629733388802 0 0 0 0 0 0.189699770273911 0.233065795256477 0 0 0 0 0 0 0 0 0 0 0 0 0 0.225971525592666 0 0 0 0 0.261199907135849 0 0 0 0 0 0 0 0 0 0 0 0 0 0 0 0 0 0 0 0 0 0 0 0 0 0 0 0 0 0 0 0 0 0
"transverse_temporal_gyrus_left" 0.312100546219933 0 0 0 0 0.334199345796992 0.387396777778191 0.390930460804234 0.406943775665124 0.40568030304049 0 0.374041318219074 0 0.360162820450826 0 0 0.351969892215426 0 0 0.353627582740737 0.321270391317985 0 0.37954392734522 0.397583462526352 0 0 0.434854514292955 0.391215671746821 0.259510276739891 0.331673820483841 0 0 0 0.362176122702576 0 0 0 0 0 0 0 0 0 0 0 0 0 0 0 0 0 0 0 0 0 0.483242540957912 0.485831518442558 0 0 0 0.451984859687264 0 0 0 0 0 0 0
"insula_left" 0.384379306198681 0.422035355312556 0.359765104575272 0 0.271132194017027 0.321403218886094 0.392439196082195 0.397274613375438 0.417611422811885 0.412940662193059 0.303719930729405 0.365635892842316 0.298772045257743 0.37232764540488 0.24911680307256 0.308381293668269 0.338257555377431 0.346490390959029 0.304361258920481 0.347737160673221 0.263950052858198 0.429609204626541 0.340962074327492 0.410879227365414 0.367867933459298 0.343798936887156 0.410403380305306 0.355089741274001 0.357062275973144 0.315126718384463 0 0.261199907135849 0.362176122702576 0 0 0.448457918688289 0.443381046891646 0 0 0 0.464453091014068 0.490408411534594 0.428697524168377 0 0.389495000129271 0 0.400169156590335 0 0 0 0.417373088669708 0.39254432547613 0.420020996536753 0 0 0.485660903737375 0.445911603565835 0 0.419102678114067 0.420958030587185 0.479397307931176 0 0 0 0 0 0 0.453582717769046
"banks_superior_temporal_sulcus_right" 0 0 0 0 0 0 0 0 0 0 0 0 0 0 0 0 0 0 0 0 0 0 0.423215862232968 0 0 0 0.436913899709192 0 0 0 0 0 0 0 0 0 0 0 0 0 0.372098012602709 0.299579419114278 0.417283044876264 0.381283282090478 0 0 0 0.294880537494026 0 0.407209831187696 0.358595522208026 0 0 0 0.353439570306735 0.508923847812283 0.396556079252655 0.403654287532629 0 0 0.424032763641195 0.356803502061419 0.285058072417639 0.32867085864715 0 0 0.309050653969451 0.343323904729142
"caudal_anterior_cingulate_cortex_right" 0 0.447179563379141 0.470679721372135 0 0 0.435135092914909 0 0.413160407933079 0.481550901311668 0 0.412847591718101 0 0.401035281320559 0.432596953337925 0 0 0.445298928615114 0.387451774243467 0.384698496516791 0 0.438263006396604 0.51436371771722 0.451446558754166 0 0.417690449253347 0.403876470159955 0.506004883048531 0.424197098237871 0 0.408322569268316 0 0 0 0.448457918688289 0 0 0.405777830762357 0 0 0 0 0 0 0 0.404007090420457 0 0.387763037817654 0 0 0 0.410233914793044 0.358531661630904 0.385491541405944 0 0 0.447563077878281 0.409856776760715 0 0.3808966627571 0.37837183433937 0.46094564195143 0 0 0 0 0 0 0.409179915188933
"caudal_middle_frontal_gyrus_right" 0 0.483889442188701 0.467186179852248 0 0.471895788201332 0.434817745143054 0 0 0.426075427538737 0.38461339053975 0.426480344000891 0 0 0 0 0 0.443183706404579 0.405033463838469 0.407742706781915 0 0.423902577427981 0.561092402149186 0.415335649249267 0 0.420085151701104 0.444070650211214 0.497903152005997 0.393170001336596 0 0.408637592753118 0 0 0 0.443381046891646 0 0.405777830762357 0 0 0 0 0 0 0 0 0.330645617958476 0 0.353919078452906 0 0 0 0.359307421980103 0.323528309798853 0.349450964768837 0 0 0.473274529716507 0.348495127468639 0 0.333973298591244 0.314962805456214 0.399546977933933 0 0 0.311047204419507 0 0 0 0.33433849658526
"cuneus_right" 0 0 0 0.154530995268204 0 0 0 0 0 0.222299348758889 0 0 0 0 0 0 0 0 0 0 0 0 0 0 0 0 0 0.223344899306854 0 0 0 0 0 0 0 0 0 0 0 0.294862647824789 0.379126626057032 0 0 0.308037797994364 0 0.312066135716782 0 0 0 0 0 0 0 0.286643104649038 0 0 0 0.33365830307026 0 0 0 0.260507082507143 0.344628594888066 0 0 0 0 0
"entorhinal_cortex_right" 0 0 0.565666590615748 0 0.344384254222127 0 0 0 0 0 0 0 0 0 0.323843665214342 0 0 0 0 0 0 0 0.467076372325062 0 0 0 0.556548504347802 0 0 0 0 0 0 0 0 0 0 0 0 0.208352666666474 0 0.199950309096436 0 0 0 0 0 0 0.311930696612078 0 0 0 0 0 0 0.504775292497676 0.437397118504798 0 0 0 0.481669461342375 0 0 0 0 0.222808532541355 0 0.250345127426469
"fusiform_gyrus_right" 0 0 0 0 0 0 0 0 0 0 0 0 0 0 0.225916867573385 0 0 0 0 0 0 0 0.462400448405296 0 0 0 0.481022410223559 0 0 0 0 0 0 0 0 0 0 0.294862647824789 0.208352666666474 0 0.411457599139129 0.292999857857147 0.392075941009011 0.293275598202921 0 0.284690451944783 0 0.326114463728257 0.19374651633765 0.396803818389589 0.384943888266981 0 0 0.338418617177169 0.382012783867008 0 0.396374496171347 0.410534446540097 0 0 0.431869998524384 0.381377979303065 0.300489614884435 0.360544461441555 0 0.241181478888649 0.37549458222756 0.312299524018588
"inferior_parietal_gyrus_right" 0 0 0.398353189983487 0 0 0 0 0.501454889411373 0.495922738450431 0 0 0 0 0 0 0 0 0 0 0 0 0.502019605870049 0.46464832674732 0.468012430232142 0 0 0.475507296619974 0.44501880497441 0 0.457339667145536 0 0 0 0.464453091014068 0.372098012602709 0 0 0.379126626057032 0 0.411457599139129 0 0.399685900371494 0.447474630995304 0.361442779541928 0 0.373684447082727 0 0.400979035061894 0 0.404144658569395 0.399108835065673 0 0 0.419825154628203 0.352315617876389 0.432728773934721 0.413473526357633 0.38982180609723 0 0 0.437699646271088 0.346426536036028 0.365794294733772 0.318796893518792 0 0 0.402178965830387 0.422801377460468
"inferior_temporal_gyrus_right" 0 0 0.467895463504631 0 0 0 0 0.436379035942586 0.448437351115109 0.466785642401335 0 0 0 0 0 0 0 0 0 0 0 0.472968215277874 0.45278409954365 0 0 0 0.484634896060086 0 0 0 0 0 0 0.490408411534594 0.299579419114278 0 0 0 0.199950309096436 0.292999857857147 0.399685900371494 0 0.420279581740662 0.356659553203175 0 0.321829832253014 0 0.319967357180024 0.308502281271856 0.397880933516539 0.389719988062475 0 0 0 0.398119571624609 0.464144535641644 0.407770758668229 0.407793882316904 0 0 0.432466056622305 0.390109114515014 0.317696855043996 0.362904468860236 0 0.246614038045903 0.369619582364786 0.371214431310442
"cingulate_gyrus_isthmus_right" 0.467110585718602 0 0.439875899897819 0 0.321175136974794 0.380200598749165 0 0.464559877306346 0.44093592601642 0.455591723336224 0 0 0 0.442660738894796 0.341922580896046 0 0 0 0 0 0.363741468660123 0.322655950654368 0.437454839418834 0 0 0 0.432505700711949 0 0.516534776656258 0.400396070009907 0 0 0 0.428697524168377 0.417283044876264 0 0 0 0 0.392075941009011 0.447474630995304 0.420279581740662 0 0.414863992529513 0 0.244660631310516 0 0.415869354799362 0.223264391798779 0.432146628297107 0.368437459948875 0 0 0 0.372585324233151 0.463226771017135 0.444075159867473 0.351836522239464 0 0 0.483601391884974 0.380209844182193 0.424686050573737 0.37805210915181 0 0 0.40167084263136 0.421145493050469
"lateral_occipital_cortex_right" 0 0 0.45607827795356 0.187045535139586 0 0 0 0.469484565424542 0.477555598712582 0 0 0 0 0 0 0 0 0 0 0 0.437659397277909 0.492097754697152 0.459411452530362 0 0 0 0.497799003287887 0 0.483717341838044 0.454916301949448 0 0 0 0 0.381283282090478 0 0 0.308037797994364 0 0.293275598202921 0.361442779541928 0.356659553203175 0.414863992529513 0 0 0.322781950797933 0 0.365155695687261 0.267370012226413 0.398142380789931 0.38863147185652 0 0 0.307898513400297 0.38684383607426 0.434080722778171 0.399810297682188 0.400227512921383 0.375797078529762 0 0.426050408842138 0.366246639003678 0.385866645589484 0.365828982377741 0 0 0.407883939790067 0.403128113840181
"lateral_orbitofrontal_cortex_right" 0 0.43742307465107 0.416069199851508 0 0 0 0 0 0.40447783325358 0 0.39251642611478 0 0 0 0 0 0.373655520164959 0 0 0 0.390402290555074 0 0.393667468110647 0 0.383934670999791 0.36387756141025 0.457738241761415 0 0 0 0 0 0 0.389495000129271 0 0.404007090420457 0.330645617958476 0 0 0 0 0 0 0 0 0 0.282490452096693 0 0 0 0.325073216841127 0.261448947862247 0.264552398411268 0 0 0.404809525848956 0.330963338376078 0 0.340613584239589 0.322819746953002 0.393462762629676 0 0 0.348837683263963 0.200678361837122 0.132899712281046 0 0.310231703971717
"lingual_gyrus_right" 0 0 0 0 0 0 0 0 0 0.135084459470838 0 0 0 0 0 0 0 0 0 0 0 0 0 0 0 0 0 0 0 0 0 0 0 0 0 0 0 0.312066135716782 0 0.284690451944783 0.373684447082727 0.321829832253014 0.244660631310516 0.322781950797933 0 0 0 0.368418708771123 0.173991630835868 0 0 0 0 0.248474131876644 0 0 0.362852976375093 0.345624680984379 0 0 0 0.359800636603983 0 0 0 0 0 0.360537388284704
"medial_orbitofrontal_gyrus_right" 0 0 0.416443389105377 0 0 0 0 0 0 0 0.447554507205023 0 0.154979545034531 0 0 0 0.423674413482099 0 0 0 0.408197849559386 0 0.395029738219513 0 0.406302450861199 0 0.438949689447375 0 0 0 0 0 0 0.400169156590335 0 0.387763037817654 0.353919078452906 0 0 0 0 0 0 0 0.282490452096693 0 0 0 0 0 0.326709994239629 0.334265137153279 0.308879523596688 0 0 0 0 0 0.278550295975827 0.291409446019922 0.348473512494162 0 0 0 0.197308767941006 0 0 0.344670874380207
"middle_temporal_gyrus_right" 0 0 0.517975904718567 0 0 0 0 0.470916390864032 0.46801982777242 0 0 0 0 0 0 0 0 0 0 0 0 0 0.451430619895688 0 0 0 0.463781789857715 0 0.476502543546551 0 0 0 0 0 0.294880537494026 0 0 0 0 0.326114463728257 0.400979035061894 0.319967357180024 0.415869354799362 0.365155695687261 0 0.368418708771123 0 0 0 0.410305168266037 0.36898621548848 0 0 0 0.382954384096057 0.422336523918957 0.405468741543096 0.406091910457072 0 0 0.420828195618065 0.382494359796873 0.262343941246853 0.372027473715795 0 0.229711982293754 0.338332090751223 0.365481978929476
"parahippocampal_gyrus_right" 0 0 0 0 0.332082231596273 0 0 0 0 0 0 0 0 0 0.352833884288359 0 0 0 0 0 0 0 0 0 0 0 0 0 0 0 0 0 0 0 0 0 0 0 0.311930696612078 0.19374651633765 0 0.308502281271856 0.223264391798779 0.267370012226413 0 0.173991630835868 0 0 0 0 0 0 0 0 0.373905933864363 0 0.37406681368935 0 0 0 0 0 0 0 0 0 0 0.250335100542341
"paracentral_gyrus_right" 0 0 0.436098066962429 0 0 0 0 0 0.510726793589155 0 0 0 0 0 0 0.200130279583093 0 0 0 0 0 0.493135459830176 0.462559306192375 0 0 0 0 0 0 0 0 0 0 0 0.407209831187696 0 0 0 0 0.396803818389589 0.404144658569395 0.397880933516539 0.432146628297107 0.398142380789931 0 0 0 0.410305168266037 0 0 0.366150103695919 0 0 0 0.329067617350336 0.365585677694532 0.351461122579814 0.395379068336704 0 0 0.376444400588309 0.378889712176895 0.402350914847662 0.369524506426553 0 0 0.409745501296438 0.399254236280047
"inferior_frontal_gyrus_pars_opercularis_right" 0 0.460449142326988 0.435149444001891 0 0 0 0 0 0 0.41237959402627 0.414810715821201 0 0 0 0 0 0.425364113302609 0.396814966533371 0.412610317489477 0 0.398557965329119 0.373605234362217 0.402676718897087 0 0.41765571851325 0.42276637983932 0.46512006967762 0.39346845847594 0 0.372322202519035 0 0 0 0.417373088669708 0.358595522208026 0.410233914793044 0.359307421980103 0 0 0.384943888266981 0.399108835065673 0.389719988062475 0.368437459948875 0.38863147185652 0.325073216841127 0 0.326709994239629 0.36898621548848 0 0.366150103695919 0 0.326123519400256 0.310061620141142 0 0.369719279294196 0.423319121778702 0.327324696975095 0.366934512708683 0.342041205952641 0.347451734679014 0.374552219405747 0.345933375308871 0.411289534749583 0.305491613512132 0 0 0 0.334854616475589
"inferior_frontal_gyrus_pars_orbitalis_right" 0 0.396067554332792 0.40429172165629 0 0 0 0 0 0.345578833249658 0 0.386263576046451 0 0.374956037420366 0 0 0 0.398716924219444 0.37870389094977 0 0 0.376954738406998 0.384094627871621 0.382702871274146 0 0.389302071032608 0.39820298951777 0.425847054460367 0.36004103802547 0 0 0 0 0 0.39254432547613 0 0.358531661630904 0.323528309798853 0 0 0 0 0 0 0 0.261448947862247 0 0.334265137153279 0 0 0 0.326123519400256 0 0.310394627248652 0 0.340008204014407 0.392484405593583 0.33665257680306 0 0.331558263623034 0.330707649944084 0.354399845003766 0 0.141899082616028 0 0 0 0 0.329631833083252
"inferior_frontal_gyrus_pars_triangularis_right" 0 0.422134239029179 0.43373806135143 0 0 0 0 0 0 0 0.413466775066995 0 0 0 0 0 0.423188267173186 0.40747624142126 0.408781743816797 0 0.362901162666075 0 0.397406712713037 0 0.393570373142498 0.408211010764795 0.44830327519156 0 0 0 0 0 0 0.420020996536753 0 0.385491541405944 0.349450964768837 0 0 0 0 0 0 0 0.264552398411268 0 0.308879523596688 0 0 0 0.310061620141142 0.310394627248652 0 0 0 0.3823844236525 0.367054195131882 0 0.318520936433778 0.32168389763866 0.351898058200806 0 0 0 0.299980722210792 0 0 0.343878394812275
"pericalcarine_cortex_right" 0 0 0 0 0 0 0 0 0 0 0 0.106693259642291 0 0 0 0 0 0 0 0 0 0 0 0 0 0 0 0 0 0 0 0 0 0 0 0 0 0.286643104649038 0 0.338418617177169 0.419825154628203 0 0 0.307898513400297 0 0.248474131876644 0 0 0 0 0 0 0 0 0 0 0 0.304575046937913 0 0 0 0.358667375780519 0 0 0 0 0 0
"postcentral_gyrus_right" 0 0 0.495400296165188 0 0 0 0 0.359503963762665 0.436664204237942 0 0 0 0 0 0 0 0 0 0 0 0 0.458598880148114 0.428022211350615 0 0 0 0.475544376598514 0 0 0.414923130518205 0 0 0 0 0.353439570306735 0 0 0 0 0.382012783867008 0.352315617876389 0.398119571624609 0.372585324233151 0.38684383607426 0 0 0 0.382954384096057 0.373905933864363 0.329067617350336 0.369719279294196 0.340008204014407 0 0 0 0.433170369330205 0.325815825204866 0.332360234689923 0.334019985142641 0.336851769550656 0.406039200697865 0.356168732707842 0.363920489771433 0.305213058315111 0 0 0.357160204801203 0.315062037181105
"posterior_cingulate_gyrus_right" 0 0.213501024656057 0.539416885880995 0 0.451938709248553 0.460209926065503 0 0 0.462432698392625 0 0 0 0 0.444948056977849 0 0 0 0 0 0 0.458742141702091 0.450359065698353 0.507743554367814 0.426095658624629 0 0 0.580345073354043 0.436736339953902 0.583756041992486 0.434783516085777 0 0 0.483242540957912 0.485660903737375 0.508923847812283 0.447563077878281 0.473274529716507 0 0.504775292497676 0 0.432728773934721 0.464144535641644 0.463226771017135 0.434080722778171 0.404809525848956 0 0 0.422336523918957 0 0.365585677694532 0.423319121778702 0.392484405593583 0.3823844236525 0 0.433170369330205 0 0.511809249173662 0.433361733992366 0.393446196894363 0.4064359810385 0.5107444614944 0.380813775873539 0.460468757254435 0.39425734705942 0 0 0 0.461217725978146
"precentral_gyrus_right" 0 0.472018206141915 0.481535385438687 0 0.450440366443482 0.454641329270251 0.405900134711353 0.450678133894408 0.461254743744907 0.464769963270792 0.418885874004655 0.465243133033374 0.497515066738197 0.45481387228412 0.453260895767498 0 0.427199686860088 0.420988221410165 0 0 0.411760148968128 0.526867773544715 0.463410623776189 0.449968683104273 0.357524172638717 0.369552904500093 0.526160670944463 0.426038331452661 0.488872227244164 0.424846479497276 0 0 0.485831518442558 0.445911603565835 0.396556079252655 0.409856776760715 0.348495127468639 0 0.437397118504798 0.396374496171347 0.413473526357633 0.407770758668229 0.444075159867473 0.399810297682188 0.330963338376078 0.362852976375093 0 0.405468741543096 0.37406681368935 0.351461122579814 0.327324696975095 0.33665257680306 0.367054195131882 0 0.325815825204866 0.511809249173662 0 0.401497622623764 0.33706408643595 0.369217492649401 0.411238775810628 0.39084981680928 0.414460315235205 0.357220242268078 0 0 0.365012663939437 0.335503711590581
"precuneus_right" 0 0 0 0 0 0 0 0 0.45399896529571 0 0 0 0 0 0 0 0 0 0 0 0 0 0.440901785738108 0 0 0 0.475057890637487 0 0 0 0 0 0 0 0.403654287532629 0 0 0.33365830307026 0 0.410534446540097 0.38982180609723 0.407793882316904 0.351836522239464 0.400227512921383 0 0.345624680984379 0 0.406091910457072 0 0.395379068336704 0.366934512708683 0 0 0.304575046937913 0.332360234689923 0.433361733992366 0.401497622623764 0 0 0 0.461146028013977 0.339321357297517 0.427979955944415 0.366682735067581 0 0 0.394303468203524 0.417268368494011
"rostral_anterior_cingulate_cortex_right" 0 0.43735677494354 0.433512156710884 0 0 0 0 0 0 0 0.391317709576874 0 0.282770807413394 0 0 0 0.433352577821183 0.390525676470098 0 0 0.396204493200175 0.39682285580734 0.401433352253089 0 0.297706343330137 0.408799713962012 0.447264002716673 0 0 0 0 0 0 0.419102678114067 0 0.3808966627571 0.333973298591244 0 0 0 0 0 0 0.375797078529762 0.340613584239589 0 0.278550295975827 0 0 0 0.342041205952641 0.331558263623034 0.318520936433778 0 0.334019985142641 0.393446196894363 0.33706408643595 0 0 0.353146351208445 0.383896377128486 0 0 0 0 0 0 0.339360757794478
"rostral_middle_frontal_gyrus_right" 0 0.418473486168518 0.433370724923612 0 0 0 0 0 0 0 0.406390355739674 0 0.398806826387261 0 0 0 0.416919777701032 0 0.388174229175827 0 0.391552622055543 0.421180251165109 0.399617025268457 0 0.418839329026273 0.42058091187129 0.456445186093605 0.449725570687724 0 0 0 0 0 0.420958030587185 0 0.37837183433937 0.314962805456214 0 0 0 0 0 0 0 0.322819746953002 0 0.291409446019922 0 0 0 0.347451734679014 0.330707649944084 0.32168389763866 0 0.336851769550656 0.4064359810385 0.369217492649401 0 0.353146351208445 0 0.367324288241046 0 0 0.348809600361543 0.260724262006462 0 0 0.348938496264306
"superior_frontal_gyrus_right" 0.49445506595136 0.518678078016137 0.494649585905927 0 0.47325209744027 0.465612755257236 0 0.47768238515903 0.505288202048934 0.481499334619121 0.429872182509892 0 0 0.471033488631503 0.435240059754172 0 0.455115447191273 0.432339432478973 0.426387189685984 0 0.460244398353232 0.567657375144536 0.50221569474488 0.488031273203032 0.418151401399833 0.458288260783586 0.55748229626401 0.460740315893804 0.505278737106285 0.461258786148961 0 0 0.451984859687264 0.479397307931176 0.424032763641195 0.46094564195143 0.399546977933933 0 0.481669461342375 0.431869998524384 0.437699646271088 0.432466056622305 0.483601391884974 0.426050408842138 0.393462762629676 0 0.348473512494162 0.420828195618065 0 0.376444400588309 0.374552219405747 0.354399845003766 0.351898058200806 0 0.406039200697865 0.5107444614944 0.411238775810628 0.461146028013977 0.383896377128486 0.367324288241046 0 0.402568724950783 0.432994604403141 0.401428078528823 0.253492599351365 0 0.426653708206273 0.397355987047472
"superior_parietal_gyrus_right" 0 0 0.390884638215791 0 0 0 0 0 0.425870834567897 0 0 0 0 0 0 0.30289870005937 0 0 0 0 0 0.484995699880363 0.433160401168438 0.128116737144538 0 0 0.512512092324576 0.1396639039198 0 0.430930392551254 0 0 0 0 0.356803502061419 0 0 0.260507082507143 0 0.381377979303065 0.346426536036028 0.390109114515014 0.380209844182193 0.366246639003678 0 0.359800636603983 0 0.382494359796873 0 0.378889712176895 0.345933375308871 0 0 0.358667375780519 0.356168732707842 0.380813775873539 0.39084981680928 0.339321357297517 0 0 0.402568724950783 0 0.372066484792209 0.325876965774735 0 0 0.397397526986633 0.383863428942961
"superior_temporal_gyrus_right" 0 0 0 0 0 0 0 0 0 0 0 0 0 0 0 0 0 0 0 0 0 0.469480314727042 0.459025596580734 0 0 0.373769852079272 0.48223880091989 0 0.4640398605317 0 0 0 0 0 0.285058072417639 0 0 0.344628594888066 0 0.300489614884435 0.365794294733772 0.317696855043996 0.424686050573737 0.385866645589484 0 0 0 0.262343941246853 0 0.402350914847662 0.411289534749583 0.141899082616028 0 0 0.363920489771433 0.460468757254435 0.414460315235205 0.427979955944415 0 0 0.432994604403141 0.372066484792209 0 0.323687030814838 0 0.265553708709213 0.247335929145529 0.303776858569779
"supramarginal_gyrus_right" 0 0 0 0 0 0 0 0.466175675827108 0.461012685207977 0.488156084479652 0 0 0 0 0 0 0 0 0 0 0.383592311272113 0.483976005333206 0.457358245312027 0 0 0 0.472589751255545 0 0 0 0 0 0 0 0.32867085864715 0 0.311047204419507 0 0 0.360544461441555 0.318796893518792 0.362904468860236 0.37805210915181 0.365828982377741 0.348837683263963 0 0 0.372027473715795 0 0.369524506426553 0.305491613512132 0 0 0 0.305213058315111 0.39425734705942 0.357220242268078 0.366682735067581 0 0.348809600361543 0.401428078528823 0.325876965774735 0.323687030814838 0 0 0 0.341007179435879 0.28553488490238
"frontal_pole_right" 0 0 0 0 0 0 0 0 0 0 0 0 0.172713917416326 0 0 0 0 0 0 0 0 0 0 0 0 0 0 0 0 0 0.288462173287319 0 0 0 0 0 0 0 0 0 0 0 0 0 0.200678361837122 0 0.197308767941006 0 0 0 0 0 0.299980722210792 0 0 0 0 0 0 0.260724262006462 0.253492599351365 0 0 0 0 0 0 0
"temporal_pole_right" 0 0 0 0 0 0 0 0 0 0 0 0 0 0 0 0 0 0 0 0 0 0 0 0 0 0 0 0 0 0 0 0 0 0 0 0 0 0 0.222808532541355 0.241181478888649 0 0.246614038045903 0 0 0.132899712281046 0 0 0.229711982293754 0 0 0 0 0 0 0 0 0 0 0 0 0 0 0.265553708709213 0 0 0 0 0.294094063203626
"transverse_temporal_gyrus_right" 0 0 0 0 0 0 0 0.472662359902883 0 0 0 0 0 0 0 0 0 0 0 0 0 0 0.453410129734361 0 0 0 0 0 0 0 0 0 0 0 0.309050653969451 0 0 0 0 0.37549458222756 0.402178965830387 0.369619582364786 0.40167084263136 0.407883939790067 0 0 0 0.338332090751223 0 0.409745501296438 0 0 0 0 0.357160204801203 0 0.365012663939437 0.394303468203524 0 0 0.426653708206273 0.397397526986633 0.247335929145529 0.341007179435879 0 0 0 0.346575255124521
"insula_right" 0 0.439644408769912 0.435119407831257 0 0 0.524675869510525 0 0 0 0 0.409830558845847 0 0 0 0 0 0.421462319992369 0 0 0 0.377426114882539 0.520429390133353 0.429174208187448 0.50630515938062 0 0.379787136779268 0.492712218620259 0 0 0 0 0 0 0.453582717769046 0.343323904729142 0.409179915188933 0.33433849658526 0 0.250345127426469 0.312299524018588 0.422801377460468 0.371214431310442 0.421145493050469 0.403128113840181 0.310231703971717 0.360537388284704 0.344670874380207 0.365481978929476 0.250335100542341 0.399254236280047 0.334854616475589 0.329631833083252 0.343878394812275 0 0.315062037181105 0.461217725978146 0.335503711590581 0.417268368494011 0.339360757794478 0.348938496264306 0.397355987047472 0.383863428942961 0.303776858569779 0.28553488490238 0 0.294094063203626 0.346575255124521 0
