# Supplementary material for: NODDI and Tensor-Based Microstructural Indices as Predictors of Functional Connectivity
Source: PLoS One. 2016 Apr 14;11(4):e0153404. doi: 10.1371/journal.pone.0153404 (PMC4831788; doi:10.1371/journal.pone.0153404)
Supplement: S1 Data — a) Functional connectivity matrices, both fMRI and EEG connectomes across all subjects, in the form of precision matrices and b) structural brain connectivity matrices across all subjects and microstructural indices. Columns and rows are named according to the corresponding brain region that represent. (ZIP) [file pone.0153404.s001.zip › DATA/DWI/42_WICVF_68.txt]

"banks_superior_temporal_sulcus_left" "caudal_anterior_cingulate_cortex_left" "caudal_middle_frontal_gyrus_left" "cuneus_left" "entorhinal_cortex_left" "fusiform_gyrus_left" "inferior_parietal_gyrus_left" "inferior_temporal_gyrus_left" "cingulate_gyrus_isthmus_left" "lateral_occipital_cortex_left" "lateral_orbitofrontal_cortex_left" "lingual_gyrus_left" "medial_orbitofrontal_gyrus_left" "middle_temporal_gyrus_left" "parahippocampal_gyrus_left" "paracentral_gyrus_left" "inferior_frontal_gyrus_pars_opercularis_left" "inferior_frontal_gyrus_pars_orbitalis_left" "inferior_frontal_gyrus_pars_triangularis_left" "pericalcarine_cortex_left" "postcentral_gyrus_left" "posterior_cingulate_gyrus_left" "precentral_gyrus_left" "precuneus_left" "rostral_anterior_cingulate_cortex_left" "rostral_middle_frontal_gyrus_left" "superior_frontal_gyrus_left" "superior_parietal_gyrus_left" "superior_temporal_gyrus_left" "supramarginal_gyrus_left" "frontal_pole_left" "temporal_pole_left" "transverse_temporal_gyrus_left" "insula_left" "banks_superior_temporal_sulcus_right" "caudal_anterior_cingulate_cortex_right" "caudal_middle_frontal_gyrus_right" "cuneus_right" "entorhinal_cortex_right" "fusiform_gyrus_right" "inferior_parietal_gyrus_right" "inferior_temporal_gyrus_right" "cingulate_gyrus_isthmus_right" "lateral_occipital_cortex_right" "lateral_orbitofrontal_cortex_right" "lingual_gyrus_right" "medial_orbitofrontal_gyrus_right" "middle_temporal_gyrus_right" "parahippocampal_gyrus_right" "paracentral_gyrus_right" "inferior_frontal_gyrus_pars_opercularis_right" "inferior_frontal_gyrus_pars_orbitalis_right" "inferior_frontal_gyrus_pars_triangularis_right" "pericalcarine_cortex_right" "postcentral_gyrus_right" "posterior_cingulate_gyrus_right" "precentral_gyrus_right" "precuneus_right" "rostral_anterior_cingulate_cortex_right" "rostral_middle_frontal_gyrus_right" "superior_frontal_gyrus_right" "superior_parietal_gyrus_right" "superior_temporal_gyrus_right" "supramarginal_gyrus_right" "frontal_pole_right" "temporal_pole_right" "transverse_temporal_gyrus_right" "insula_right"
"banks_superior_temporal_sulcus_left" 0 0 0 0 0 0.502771774558153 0.597188233570567 0.550671752849761 0.598168800517142 0.542823184932006 0 0.562225909463396 0 0.487343667932378 0 0.571904139243305 0 0 0 0 0.646860755460218 0.603119972893377 0.629784942825701 0.589270774934543 0 0 0.603515494655189 0.585729551464621 0.546060803859047 0.633748408737703 0 0 0.519210085084281 0.549006195769625 0 0 0 0 0 0 0 0 0.595464632597446 0 0 0 0 0 0 0 0 0 0 0 0 0 0 0 0 0 0.663986652628343 0 0 0 0 0 0 0
"caudal_anterior_cingulate_cortex_left" 0 0 0.630216062263408 0 0 0 0 0 0 0 0.614112205139903 0 0 0 0 0 0.643817117508194 0.599914582357975 0.604765342146978 0 0.657832377011275 0.560002692038291 0.656096025992641 0 0.593361036767196 0.602475031348189 0.618162283292437 0.662643382625008 0 0.665756857283283 0 0 0 0.613863888839558 0 0.680441656041689 0.644738772866947 0 0 0 0 0 0 0 0.62995626522539 0 0 0 0 0 0.644859759126433 0.616327096793175 0.634781561145458 0 0 0.391131391276221 0.645317975418339 0 0.630612599910132 0.619222316702188 0.641315056448451 0 0 0 0 0 0 0.635379215177315
"caudal_middle_frontal_gyrus_left" 0 0.630216062263408 0 0 0 0 0 0.573641674085831 0.613458708863446 0.629632710970809 0.605419480098597 0 0.604417914986534 0 0 0 0.645857591156577 0.601199253139293 0.607315743148012 0 0.651693471037251 0.69744715583923 0.641720200004043 0.623447525409899 0.604043918953601 0.591614104531913 0.625213516142798 0.695492585415498 0 0.672990386803014 0 0 0 0.597204826257543 0 0.651843760730802 0.627946723709429 0 0.697124337175016 0 0.586558478617316 0.633614072656922 0.65070795027295 0.627284988569413 0.589197778949784 0 0.57646844385435 0.593445621749696 0 0.615344723586374 0.595704167271649 0.596698086553323 0.619676763751759 0 0.658703700723002 0.683610256377153 0.645705941599339 0 0.612810161506212 0.5957558959193 0.62568340911579 0.589239755039008 0 0 0 0 0 0.606595392745362
"cuneus_left" 0 0 0 0 0 0.550628576261898 0.538923988114541 0 0 0.508104197469169 0 0.520521053670595 0 0 0 0 0 0 0 0.498153253387199 0 0 0 0.533155222969496 0 0 0 0.555507901827417 0.544106950266377 0 0 0 0 0 0 0 0 0.547743244194542 0 0 0 0 0 0.484038678597935 0 0 0 0 0 0 0 0 0 0 0 0 0 0 0 0 0 0 0 0 0 0 0 0
"entorhinal_cortex_left" 0 0 0 0 0 0.439430571296967 0 0.682820388263179 0 0 0 0 0 0 0.613189031437258 0 0 0 0 0 0 0.631184914252223 0.672908496081843 0 0 0 0.645931369206289 0 0.440102197633668 0 0 0.427877043804726 0 0.442606245079412 0 0 0.588716302406409 0 0.771767182218178 0 0 0 0.626320338446846 0 0 0 0 0 0.670154702658468 0 0 0 0 0 0 0.709237709085212 0.668766927181023 0 0 0 0.682697776563944 0 0 0 0 0 0 0
"fusiform_gyrus_left" 0.502771774558153 0 0 0.550628576261898 0.439430571296967 0 0.582096126702173 0.528486022056313 0.541816975775422 0.549689280765943 0 0.579605993301824 0 0.534393416840481 0.472138018373048 0 0.567614330725144 0 0 0.563869135738809 0.577904124923735 0.629483499965651 0.592777362016172 0.547846013573046 0 0 0.614411938938467 0.582109174921412 0.509521739010139 0.558800726663135 0 0.447187532762503 0.499683857133573 0.508071766413503 0 0.593570553073058 0.608160069243412 0 0 0 0 0 0.602716977398145 0 0 0 0 0 0 0 0 0 0 0 0 0.627641812035238 0.616631306003447 0 0 0 0.614133342829842 0 0 0 0 0 0 0.670970313004896
"inferior_parietal_gyrus_left" 0.597188233570567 0 0 0.538923988114541 0 0.582096126702173 0 0.604169084753647 0.595948080454616 0.575353328738556 0 0.569523643841324 0 0.580504688648414 0.588130617219962 0.588516133385854 0 0 0 0.535590325206546 0.650331915929919 0.591846183138267 0.630042419190117 0.582202017635661 0 0 0.598633434144075 0.602830397703599 0.574593171161178 0.568643796267361 0 0 0.570697591169069 0.568678253207306 0 0 0 0 0 0 0 0 0 0 0 0 0 0 0 0 0 0 0 0 0 0 0.604090329653881 0 0 0 0 0 0 0 0 0 0 0
"inferior_temporal_gyrus_left" 0.550671752849761 0 0.573641674085831 0 0.682820388263179 0.528486022056313 0.604169084753647 0 0.58073069285224 0.540948229783838 0 0.545490408564163 0 0.512250986191664 0.505010103478758 0.567424620769828 0 0 0 0.581360404203318 0.636376941306069 0.600291158011073 0.621208601922984 0.56847364526469 0 0 0.608076888151256 0.599122328845622 0.544186959595012 0.616464178982966 0 0.624348703251716 0.531103990402077 0.531588365664376 0 0.601960946966169 0 0 0 0 0.581247313757329 0.562794835784872 0.59905180267959 0.579219806173508 0 0 0 0.58927689412107 0 0 0 0 0 0 0.570808090628667 0 0.603870116612001 0 0 0 0.620800693587447 0 0 0.600576200450908 0 0 0.619705619364403 0
"cingulate_gyrus_isthmus_left" 0.598168800517142 0 0.613458708863446 0 0 0.541816975775422 0.595948080454616 0.58073069285224 0 0.582206243919089 0 0.524971594368026 0 0.577606980289563 0.623708310949866 0.597993761185701 0.626252675397485 0 0 0 0.614233030844595 0.605615171947685 0.638520102769244 0.553094056164915 0 0.600986688112132 0.621795500567439 0.585905381918016 0.583073117918466 0.587548911842898 0 0 0.540439119747129 0.557376356298649 0 0.65166849849655 0.60750547155492 0 0 0 0.594012147455932 0.566010743023879 0.67350533536838 0.523300178600961 0.57341489522374 0 0 0.59954010208376 0 0.685642281522691 0 0.569955123104686 0 0 0.599631274862954 0.631690089163952 0.60547922743849 0.583883366023445 0 0 0.629841573692262 0.575513879580694 0 0.620667591204785 0 0 0 0
"lateral_occipital_cortex_left" 0.542823184932006 0 0.629632710970809 0.508104197469169 0 0.549689280765943 0.575353328738556 0.540948229783838 0.582206243919089 0 0 0.532114760003981 0 0.54751589042774 0.599860309280322 0.570683669060744 0 0 0 0.503088274057436 0.592501184435428 0.595986966080759 0.628067016541255 0.556417981093751 0 0.588577656841977 0.615594197166269 0.57269660040147 0.560762990245529 0.581388835650813 0 0 0.543952857080766 0.542456680218046 0 0 0.590925384853375 0.517219537939427 0 0 0 0.586191158617927 0.607488795451801 0 0 0.704150738766077 0 0 0 0 0.604138570330865 0 0 0 0 0 0.618899215236387 0 0 0 0.627177093001057 0 0 0.601579591680097 0 0 0 0
"lateral_orbitofrontal_cortex_left" 0 0.614112205139903 0.605419480098597 0 0 0 0 0 0 0 0 0 0.51948039015446 0.438595249588388 0 0 0.594232876572523 0.558824153124986 0.574802051088692 0 0.623413143667526 0.624341926851639 0.600651558374507 0 0.550094241261491 0.56359188634521 0.608657211530136 0 0.646087815473468 0 0.616454408782262 0 0 0.541631821387829 0 0.627603432367985 0.618623921198127 0 0 0 0 0 0 0 0.577537764623942 0 0.608407009535918 0 0 0 0.604297001555431 0.601407487535588 0.617800728133421 0 0 0 0.595656491326837 0 0.583545327827809 0.602811946386179 0.611584494213882 0 0 0 0 0 0 0.597327337317774
"lingual_gyrus_left" 0.562225909463396 0 0 0.520521053670595 0 0.579605993301824 0.569523643841324 0.545490408564163 0.524971594368026 0.532114760003981 0 0 0 0.531703161020118 0.587676046128758 0 0 0 0 0.512531536487743 0.592022410454225 0.604063155798411 0.60509647730523 0.553155479715268 0 0 0.580325870453061 0.595822268741373 0.533457585531376 0.556968249869987 0 0 0.536648443621831 0.500822044909305 0 0 0 0 0 0 0 0 0 0 0 0 0 0 0 0 0 0 0 0.424759662499004 0 0 0.598943681550436 0 0 0 0 0 0 0 0 0 0 0
"medial_orbitofrontal_gyrus_left" 0 0 0.604417914986534 0 0 0 0 0 0 0 0.51948039015446 0 0 0 0 0 0.58505572922431 0 0 0 0 0 0 0 0.45092582186318 0.496172402337923 0.534187949237433 0 0 0 0.489868710697641 0 0 0.415307545935703 0 0.584518315706287 0 0 0 0 0 0 0 0 0 0 0.434888945939506 0 0 0 0 0.604960429530022 0 0 0 0 0.666711924577074 0 0.540619094903139 0.591289864068009 0 0 0 0 0.650671300550603 0 0 0
"middle_temporal_gyrus_left" 0.487343667932378 0 0 0 0 0.534393416840481 0.580504688648414 0.512250986191664 0.577606980289563 0.54751589042774 0.438595249588388 0.531703161020118 0 0 0 0 0 0 0 0 0.605002246145953 0.58374049800697 0.61834479208106 0.55310425882809 0 0 0.610427437864641 0.576494328328289 0.525761976158525 0.601230571423821 0 0.405215387382838 0.533483350979175 0.531360755959492 0 0.610352408530236 0 0 0 0 0 0 0.569227991721877 0 0 0 0 0 0 0 0 0 0 0 0 0.579545115881976 0.615478690736399 0 0 0 0.633441466868624 0 0 0 0 0 0 0
"parahippocampal_gyrus_left" 0 0 0 0 0.613189031437258 0.472138018373048 0.588130617219962 0.505010103478758 0.623708310949866 0.599860309280322 0 0.587676046128758 0 0 0 0 0 0 0 0 0 0 0 0 0 0 0 0 0.473246962368879 0 0 0.465995256631544 0 0.471161785736829 0 0 0 0 0.670728432309984 0.625500141268833 0 0 0.62123695706894 0 0 0 0 0 0.638911641103045 0 0 0 0 0 0 0 0.69412749788992 0 0 0 0.689711382410018 0 0 0 0 0 0 0
"paracentral_gyrus_left" 0.571904139243305 0 0 0 0 0 0.588516133385854 0.567424620769828 0.597993761185701 0.570683669060744 0 0 0 0 0 0 0 0 0 0 0.499173108723526 0.597608697599622 0.617195751997139 0.586014312127239 0 0 0.593980617555609 0.591010760656512 0 0.623810668790606 0 0 0 0.626206458556136 0 0 0 0 0 0 0 0 0 0 0 0 0 0 0 0.661160761455132 0 0 0 0 0 0 0 0 0 0 0 0.629878777865068 0 0 0 0 0 0
"inferior_frontal_gyrus_pars_opercularis_left" 0 0.643817117508194 0.645857591156577 0 0 0.567614330725144 0 0 0.626252675397485 0 0.594232876572523 0 0.58505572922431 0 0 0 0 0.599355959668391 0.594989556584542 0 0.647672360597965 0.613928326608744 0.580149952534102 0 0.617968754439378 0.61831221659806 0.62098672140687 0.615446418455615 0 0.626902072193237 0 0 0.634078716380799 0.576697821505782 0 0.652855978795545 0.641837230914234 0 0 0 0 0 0 0 0.572998843520264 0 0.613990213574592 0 0 0 0.630574274075754 0.626720323047403 0.640994543313951 0 0 0 0.623221896320922 0 0.634994337059133 0.622617147740469 0.633483895607631 0 0 0 0 0 0 0.632932126203892
"inferior_frontal_gyrus_pars_orbitalis_left" 0 0.599914582357975 0.601199253139293 0 0 0 0 0 0 0 0.558824153124986 0 0 0 0 0 0.599355959668391 0 0.578180040222103 0 0.620344135599044 0.620317517952935 0.613653342801977 0 0.582373239579568 0.557252432209865 0.597900343566682 0 0.53661306641887 0 0 0 0 0.611639457329259 0 0.616030084840593 0.611428992159043 0 0 0 0 0 0 0 0 0 0 0 0 0 0.604104325740155 0.604658123896096 0.619411419451335 0 0 0 0.617210906374893 0 0.60161511405207 0 0.612497541856355 0 0 0 0 0 0 0
"inferior_frontal_gyrus_pars_triangularis_left" 0 0.604765342146978 0.607315743148012 0 0 0 0 0 0 0 0.574802051088692 0 0 0 0 0 0.594989556584542 0.578180040222103 0 0 0.617659485308927 0 0.639147233862851 0 0.573196850589971 0.587122416890564 0.601204192978105 0 0 0 0 0 0 0.56168879007095 0 0.618380618103894 0.619042564238318 0 0 0 0 0 0 0 0 0 0 0 0 0 0.61631202062709 0 0.621736770474285 0 0 0 0 0 0 0.611652053550129 0.621365374837633 0 0 0 0 0 0 0
"pericalcarine_cortex_left" 0 0 0 0.498153253387199 0 0.563869135738809 0.535590325206546 0.581360404203318 0 0.503088274057436 0 0.512531536487743 0 0 0 0 0 0 0 0 0 0 0.630728142327729 0.582396106539332 0 0 0 0.510647617408758 0.556973489861467 0.614257488473633 0 0 0.562075867680177 0.545432816797769 0 0 0 0 0 0 0 0 0 0 0 0 0 0 0 0 0 0 0 0 0 0 0 0 0 0 0 0 0 0 0 0 0 0
"postcentral_gyrus_left" 0.646860755460218 0.657832377011275 0.651693471037251 0 0 0.577904124923735 0.650331915929919 0.636376941306069 0.614233030844595 0.592501184435428 0.623413143667526 0.592022410454225 0 0.605002246145953 0 0.499173108723526 0.647672360597965 0.620344135599044 0.617659485308927 0 0 0.674969185659987 0.585622283039966 0.561062223322628 0 0.635407891991414 0.639087224369813 0.62527590800437 0.702740476298363 0.632537985634289 0 0 0.571103910153086 0.566591020827456 0 0.624275230049604 0.616299174597796 0 0 0 0 0 0.596801407404434 0.563480260559277 0.594731227264234 0 0.602497753803799 0 0 0 0.596899755652445 0.590572851474459 0.566200769970695 0 0 0.672979916123363 0.608151957831786 0 0.597007901107594 0.598462019799616 0.625747325731749 0 0 0.585717447522364 0 0 0 0.583142752077865
"posterior_cingulate_gyrus_left" 0.603119972893377 0.560002692038291 0.69744715583923 0 0.631184914252223 0.629483499965651 0.591846183138267 0.600291158011073 0.605615171947685 0.595986966080759 0.624341926851639 0.604063155798411 0 0.58374049800697 0 0.597608697599622 0.613928326608744 0.620317517952935 0 0 0.674969185659987 0 0.657124920771824 0.585394919281891 0.634489656220674 0.615201608358884 0.654069029327857 0.605706179174165 0.602060723567895 0.611388633775072 0 0 0 0.639832408758608 0 0.695304910147969 0.686250457720477 0 0 0 0.619891218526924 0.603960047336615 0.672168480117683 0.638935033663031 0 0 0 0 0 0.679709196283328 0.583362491936576 0.577221498520722 0 0 0.670843665417841 0.757598905875725 0.697864801558202 0 0.574400103388099 0.591965013956126 0.726825072554155 0.698395263629188 0.586277613505079 0.67817916375761 0 0 0 0.691484212419464
"precentral_gyrus_left" 0.629784942825701 0.656096025992641 0.641720200004043 0 0.672908496081843 0.592777362016172 0.630042419190117 0.621208601922984 0.638520102769244 0.628067016541255 0.600651558374507 0.60509647730523 0 0.61834479208106 0 0.617195751997139 0.580149952534102 0.613653342801977 0.639147233862851 0.630728142327729 0.585622283039966 0.657124920771824 0 0.627729268253415 0.621155566988827 0.635900070160383 0.65045547845971 0.657046803669338 0.642083481574138 0.654775481375206 0 0 0.593038874375758 0.612614322007661 0.609556165442786 0.640055126978243 0.598368430060062 0 0.672348116662752 0.622612836164664 0.619099523718188 0.60325957418973 0.633866742188028 0.60419499503548 0.591373391462076 0 0.578975295611289 0.606175786912081 0 0.656554152709499 0.594767808745391 0.595103713536849 0.599283879920019 0 0.61996448018743 0.674441138105294 0.63147320027987 0.617322519603638 0.59520452416682 0.594003581904639 0.644396366510233 0.626207892611153 0.595554174692534 0.629610593275856 0 0 0.61019537209076 0.603549605730263
"precuneus_left" 0.589270774934543 0 0.623447525409899 0.533155222969496 0 0.547846013573046 0.582202017635661 0.56847364526469 0.553094056164915 0.556417981093751 0 0.553155479715268 0 0.55310425882809 0 0.586014312127239 0 0 0 0.582396106539332 0.561062223322628 0.585394919281891 0.627729268253415 0 0 0 0.617928364674089 0.567603669696693 0.543232389575016 0.606963665043689 0 0 0.554074317618467 0.545566825546533 0 0 0 0 0 0 0.587622787245138 0 0 0 0 0 0 0 0 0 0 0 0 0 0 0.633039022602681 0.606903902107186 0 0 0 0.605165960083136 0.344761235706672 0 0 0 0 0 0.643140323456152
"rostral_anterior_cingulate_cortex_left" 0 0.593361036767196 0.604043918953601 0 0 0 0 0 0 0 0.550094241261491 0 0.45092582186318 0 0 0 0.617968754439378 0.582373239579568 0.573196850589971 0 0 0.634489656220674 0.621155566988827 0 0 0.572941952248938 0.585029100164995 0 0 0 0 0 0 0.616148933638376 0 0.630450048103152 0.616708407519021 0 0 0 0 0 0 0 0.585018612797493 0 0.578086422357017 0 0 0 0.627431968025617 0.6072419098212 0.615315192525283 0 0 0 0.606004335326964 0 0.532909257077967 0.603982144072041 0.624553960149227 0 0 0 0 0 0 0
"rostral_middle_frontal_gyrus_left" 0 0.602475031348189 0.591614104531913 0 0 0 0 0 0.600986688112132 0.588577656841977 0.56359188634521 0 0.496172402337923 0 0 0 0.61831221659806 0.557252432209865 0.587122416890564 0 0.635407891991414 0.615201608358884 0.635900070160383 0 0.572941952248938 0 0.582432196300609 0 0 0.632160189988542 0.737078612623369 0 0 0.618239132475929 0 0.616356060788197 0.615388968482649 0 0 0 0 0 0 0 0.566370686936595 0 0 0 0 0 0.596516022230482 0.602137661622575 0.614523176979105 0 0 0 0.562509347172392 0 0.59086702088319 0.596440543851033 0.616291797371261 0 0.536936686638378 0 0 0 0 0.559367082203085
"superior_frontal_gyrus_left" 0.603515494655189 0.618162283292437 0.625213516142798 0 0.645931369206289 0.614411938938467 0.598633434144075 0.608076888151256 0.621795500567439 0.615594197166269 0.608657211530136 0.580325870453061 0.534187949237433 0.610427437864641 0 0.593980617555609 0.62098672140687 0.597900343566682 0.601204192978105 0 0.639087224369813 0.654069029327857 0.65045547845971 0.617928364674089 0.585029100164995 0.582432196300609 0 0.614030625885838 0.617784219014779 0.64748978193749 0.686757985380397 0 0.629339427922484 0.599658900199771 0.629556019209887 0.664066527627459 0.635459074420757 0 0.698581785343746 0.615615034547956 0.639195436605447 0.619163867745874 0.635881948403852 0.626809879046453 0.608191681660805 0 0.605541462637487 0.614752014545057 0 0 0.618829487973917 0.619258096959921 0.63504704869174 0 0.647436399208894 0.672541760240136 0.660473055876677 0.650289590871704 0.618376602143408 0.615557342685323 0.664112721508074 0.662286759695742 0.600201182808244 0.636422644628745 0 0 0 0.633628082917877
"superior_parietal_gyrus_left" 0.585729551464621 0.662643382625008 0.695492585415498 0.555507901827417 0 0.582109174921412 0.602830397703599 0.599122328845622 0.585905381918016 0.57269660040147 0 0.595822268741373 0 0.576494328328289 0 0.591010760656512 0.615446418455615 0 0 0.510647617408758 0.62527590800437 0.605706179174165 0.657046803669338 0.567603669696693 0 0 0.614030625885838 0 0.557424604956841 0.609010455515309 0 0 0.571925298328319 0.608851683931898 0 0.648210168215999 0.624917955949223 0.518493494814733 0 0 0.646950418644353 0 0 0 0 0 0 0 0 0 0.620533142326646 0.58949211771775 0 0 0 0.680399664008849 0.632572837756409 0 0 0.639058418534675 0.656034915870943 0.519960843278754 0 0 0 0 0 0
"superior_temporal_gyrus_left" 0.546060803859047 0 0 0.544106950266377 0.440102197633668 0.509521739010139 0.574593171161178 0.544186959595012 0.583073117918466 0.560762990245529 0.646087815473468 0.533457585531376 0 0.525761976158525 0.473246962368879 0 0 0.53661306641887 0 0.556973489861467 0.702740476298363 0.602060723567895 0.642083481574138 0.543232389575016 0 0 0.617784219014779 0.557424604956841 0 0.591974378947469 0 0.434310911782892 0.499421196937184 0.515836972768954 0 0 0 0 0 0 0 0 0.636441522486181 0.588375544316847 0 0 0 0.600745663521299 0 0 0 0 0 0 0 0.628097268558906 0.635806166041951 0 0 0 0.629372746678896 0 0.556527753869586 0 0 0 0 0
"supramarginal_gyrus_left" 0.633748408737703 0.665756857283283 0.672990386803014 0 0 0.558800726663135 0.568643796267361 0.616464178982966 0.587548911842898 0.581388835650813 0 0.556968249869987 0 0.601230571423821 0 0.623810668790606 0.626902072193237 0 0 0.614257488473633 0.632537985634289 0.611388633775072 0.654775481375206 0.606963665043689 0 0.632160189988542 0.64748978193749 0.609010455515309 0.591974378947469 0 0 0 0.565918010389918 0.583329889864245 0 0.637597739945374 0.627808427730272 0 0 0 0.610812813672526 0 0.606314479435434 0.602010371797972 0 0 0 0 0 0 0.60683813174835 0 0 0 0.622305935763571 0.678574992745526 0.63095425545372 0 0 0 0.644771219595094 0.632139291891972 0 0 0 0 0 0
"frontal_pole_left" 0 0 0 0 0 0 0 0 0 0 0.616454408782262 0 0.489868710697641 0 0 0 0 0 0 0 0 0 0 0 0 0.737078612623369 0.686757985380397 0 0 0 0 0 0 0 0 0 0 0 0 0 0 0 0 0 0 0 0 0 0 0 0 0 0 0 0 0 0 0 0 0 0 0 0 0 0.873542234319647 0 0 0
"temporal_pole_left" 0 0 0 0 0.427877043804726 0.447187532762503 0 0.624348703251716 0 0 0 0 0 0.405215387382838 0.465995256631544 0 0 0 0 0 0 0 0 0 0 0 0 0 0.434310911782892 0 0 0 0 0.443976633846078 0 0 0 0 0 0 0 0 0 0 0 0 0 0 0 0 0 0 0 0 0 0 0 0 0 0 0 0 0 0 0 0 0 0
"transverse_temporal_gyrus_left" 0.519210085084281 0 0 0 0 0.499683857133573 0.570697591169069 0.531103990402077 0.540439119747129 0.543952857080766 0 0.536648443621831 0 0.533483350979175 0 0 0.634078716380799 0 0 0.562075867680177 0.571103910153086 0 0.593038874375758 0.554074317618467 0 0 0.629339427922484 0.571925298328319 0.499421196937184 0.565918010389918 0 0 0 0.530467908336857 0 0 0 0 0 0 0 0 0 0 0 0 0 0 0 0 0 0 0 0 0 0.638958564889978 0.629871507663514 0 0 0 0.605608745303261 0 0 0 0 0 0 0
"insula_left" 0.549006195769625 0.613863888839558 0.597204826257543 0 0.442606245079412 0.508071766413503 0.568678253207306 0.531588365664376 0.557376356298649 0.542456680218046 0.541631821387829 0.500822044909305 0.415307545935703 0.531360755959492 0.471161785736829 0.626206458556136 0.576697821505782 0.611639457329259 0.56168879007095 0.545432816797769 0.566591020827456 0.639832408758608 0.612614322007661 0.545566825546533 0.616148933638376 0.618239132475929 0.599658900199771 0.608851683931898 0.515836972768954 0.583329889864245 0 0.443976633846078 0.530467908336857 0 0 0.641126646640409 0.613523199867233 0 0 0 0.605082489883521 0.565921143842455 0.594833546684771 0 0.569774536801719 0 0.557925954747834 0 0 0 0.589866372333668 0.597242205731585 0.612189622459086 0 0 0.66342388053283 0.613259094981927 0 0.603979387197191 0.595883230942833 0.623403077680475 0 0 0 0 0 0 0.552973023301719
"banks_superior_temporal_sulcus_right" 0 0 0 0 0 0 0 0 0 0 0 0 0 0 0 0 0 0 0 0 0 0 0.609556165442786 0 0 0 0.629556019209887 0 0 0 0 0 0 0 0 0 0 0 0 0 0.573261105197521 0.516604245176822 0.59623800962533 0.578316789003453 0 0 0 0.502221721407137 0 0.617096382506057 0.603741524158087 0 0 0 0.607776653369991 0.639569926292236 0.627333842368451 0.579806572623233 0 0 0.62411438289438 0.584748332188585 0.482976664737942 0.552467436879172 0 0 0.524230460436798 0.534856379397756
"caudal_anterior_cingulate_cortex_right" 0 0.680441656041689 0.651843760730802 0 0 0.593570553073058 0 0.601960946966169 0.65166849849655 0 0.627603432367985 0 0.584518315706287 0.610352408530236 0 0 0.652855978795545 0.616030084840593 0.618380618103894 0 0.624275230049604 0.695304910147969 0.640055126978243 0 0.630450048103152 0.616356060788197 0.664066527627459 0.648210168215999 0 0.637597739945374 0 0 0 0.641126646640409 0 0 0.616291220191311 0 0 0 0 0 0 0 0.627690741520034 0 0.616194044132357 0 0 0 0.637300949501969 0.612430012592478 0.632176820589653 0 0 0.605996465159462 0.640982068540397 0 0.609053460265399 0.616500743066947 0.622077103341629 0 0 0 0 0 0 0.635830339325578
"caudal_middle_frontal_gyrus_right" 0 0.644738772866947 0.627946723709429 0 0.588716302406409 0.608160069243412 0 0 0.60750547155492 0.590925384853375 0.618623921198127 0 0 0 0 0 0.641837230914234 0.611428992159043 0.619042564238318 0 0.616299174597796 0.686250457720477 0.598368430060062 0 0.616708407519021 0.615388968482649 0.635459074420757 0.624917955949223 0 0.627808427730272 0 0 0 0.613523199867233 0 0.616291220191311 0 0 0 0 0 0 0 0 0.611006520650065 0 0.608896065860643 0 0 0 0.636843692982404 0.606272632709996 0.629437389383699 0 0 0.687721928505785 0.629259463046153 0 0.602030470609613 0.568848790963402 0.638821670819644 0 0 0.617392942205657 0 0 0 0.601385893624917
"cuneus_right" 0 0 0 0.547743244194542 0 0 0 0 0 0.517219537939427 0 0 0 0 0 0 0 0 0 0 0 0 0 0 0 0 0 0.518493494814733 0 0 0 0 0 0 0 0 0 0 0 0.52388349566591 0.511694132534863 0 0 0.525489186765866 0 0.517945137648048 0 0 0 0 0 0 0 0.499923788261164 0 0 0 0.539596052313066 0 0 0 0.547902136693097 0.545286357416448 0 0 0 0 0
"entorhinal_cortex_right" 0 0 0.697124337175016 0 0.771767182218178 0 0 0 0 0 0 0 0 0 0.670728432309984 0 0 0 0 0 0 0 0.672348116662752 0 0 0 0.698581785343746 0 0 0 0 0 0 0 0 0 0 0 0 0.544771866655018 0 0.43846064023974 0 0 0 0 0 0 0.639975691132511 0 0 0 0 0 0 0.678593899805684 0.685415093099479 0 0 0 0.668426105149668 0 0 0 0 0.425449539255124 0 0.444643206891293
"fusiform_gyrus_right" 0 0 0 0 0 0 0 0 0 0 0 0 0 0 0.625500141268833 0 0 0 0 0 0 0 0.622612836164664 0 0 0 0.615615034547956 0 0 0 0 0 0 0 0 0 0 0.52388349566591 0.544771866655018 0 0.565694453272332 0.527091507045745 0.537549149138731 0.536863476423989 0 0.55208739709377 0 0.529472074431243 0.541832066183275 0.590775770159844 0.572498078728359 0 0 0.537683951472491 0.566114476988063 0 0.590800789444451 0.551157690379029 0 0 0.590458269716003 0.558710561210085 0.51977420289326 0.569229888262728 0 0.434464338047438 0.502485402582215 0.482085528660888
"inferior_parietal_gyrus_right" 0 0 0.586558478617316 0 0 0 0 0.581247313757329 0.594012147455932 0 0 0 0 0 0 0 0 0 0 0 0 0.619891218526924 0.619099523718188 0.587622787245138 0 0 0.639195436605447 0.646950418644353 0 0.610812813672526 0 0 0 0.605082489883521 0.573261105197521 0 0 0.511694132534863 0 0.565694453272332 0 0.569986746319431 0.599694367943069 0.570657791006804 0 0.572554955066812 0 0.570956715984502 0 0.614515879545574 0.606339372455766 0 0 0.524217635737624 0.601758569240267 0.59677145508325 0.625475019548904 0.567163730928929 0 0 0.626101570562693 0.580886335763679 0.531815411877014 0.53369286226074 0 0 0.55009584781404 0.558980262894178
"inferior_temporal_gyrus_right" 0 0 0.633614072656922 0 0 0 0 0.562794835784872 0.566010743023879 0.586191158617927 0 0 0 0 0 0 0 0 0 0 0 0.603960047336615 0.60325957418973 0 0 0 0.619163867745874 0 0 0 0 0 0 0.565921143842455 0.516604245176822 0 0 0 0.43846064023974 0.527091507045745 0.569986746319431 0 0.548409665095498 0.535865479788747 0 0.564096926626097 0 0.510601917180726 0.52413871599583 0.594959353186429 0.585205514089198 0 0 0 0.572639570183529 0.606260223338292 0.597712563321111 0.562318823229963 0 0 0.597397845827831 0.575654035303728 0.519611248333186 0.548555176272041 0 0.441295074503748 0.531348085095278 0.519488979256266
"cingulate_gyrus_isthmus_right" 0.595464632597446 0 0.65070795027295 0 0.626320338446846 0.602716977398145 0 0.59905180267959 0.67350533536838 0.607488795451801 0 0 0 0.569227991721877 0.62123695706894 0 0 0 0 0 0.596801407404434 0.672168480117683 0.633866742188028 0 0 0 0.635881948403852 0 0.636441522486181 0.606314479435434 0 0 0 0.594833546684771 0.59623800962533 0 0 0 0 0.537549149138731 0.599694367943069 0.548409665095498 0 0.563368693312911 0 0.459716202328995 0 0.583894310050562 0.485455689938507 0.66468819336467 0.625416604801688 0 0 0 0.614604081676084 0.61024656673942 0.653591295605073 0.542051002919438 0 0 0.675483622636264 0.586531372445313 0.554115871835551 0.604453272473285 0 0 0.590324853020931 0.590448585604591
"lateral_occipital_cortex_right" 0 0 0.627284988569413 0.484038678597935 0 0 0 0.579219806173508 0.523300178600961 0 0 0 0 0 0 0 0 0 0 0 0.563480260559277 0.638935033663031 0.60419499503548 0 0 0 0.626809879046453 0 0.588375544316847 0.602010371797972 0 0 0 0 0.578316789003453 0 0 0.525489186765866 0 0.536863476423989 0.570657791006804 0.535865479788747 0.563368693312911 0 0 0.536034674222016 0 0.544368992393087 0.544461918606335 0.606258948159995 0.600144616473699 0 0 0.50147755174117 0.58934956442972 0.59935995089923 0.609901786304456 0.564049434368761 0.570354031037843 0 0.612106630153655 0.574778104578589 0.519467305290914 0.569993702755146 0 0 0.537532531694107 0.52173545375806
"lateral_orbitofrontal_cortex_right" 0 0.62995626522539 0.589197778949784 0 0 0 0 0 0.57341489522374 0 0.577537764623942 0 0 0 0 0 0.572998843520264 0 0 0 0.594731227264234 0 0.591373391462076 0 0.585018612797493 0.566370686936595 0.608191681660805 0 0 0 0 0 0 0.569774536801719 0 0.627690741520034 0.611006520650065 0 0 0 0 0 0 0 0 0 0.506772293815733 0 0 0 0.603954663357038 0.541096015072083 0.556242144892508 0 0 0.633202339147736 0.59249382044119 0 0.549952945096245 0.574134661042986 0.614725264279269 0 0 0.609912052459293 0.537851759315658 0.80748443118388 0 0.433284421997387
"lingual_gyrus_right" 0 0 0 0 0 0 0 0 0 0.704150738766077 0 0 0 0 0 0 0 0 0 0 0 0 0 0 0 0 0 0 0 0 0 0 0 0 0 0 0 0.517945137648048 0 0.55208739709377 0.572554955066812 0.564096926626097 0.459716202328995 0.536034674222016 0 0 0 0.569115510620792 0.509447261303238 0 0 0 0 0.492665666742206 0 0 0.620133354500888 0.5244102113644 0 0 0 0.58785745227539 0 0 0 0 0 0.570066838744751
"medial_orbitofrontal_gyrus_right" 0 0 0.57646844385435 0 0 0 0 0 0 0 0.608407009535918 0 0.434888945939506 0 0 0 0.613990213574592 0 0 0 0.602497753803799 0 0.578975295611289 0 0.578086422357017 0 0.605541462637487 0 0 0 0 0 0 0.557925954747834 0 0.616194044132357 0.608896065860643 0 0 0 0 0 0 0 0.506772293815733 0 0 0 0 0 0.587399984640677 0.566821324355078 0.562894459213359 0 0 0 0 0 0.455984443096365 0.522046133050454 0.570810369349205 0 0 0 0.486987207404719 0 0 0.556152410153953
"middle_temporal_gyrus_right" 0 0 0.593445621749696 0 0 0 0 0.58927689412107 0.59954010208376 0 0 0 0 0 0 0 0 0 0 0 0 0 0.606175786912081 0 0 0 0.614752014545057 0 0.600745663521299 0 0 0 0 0 0.502221721407137 0 0 0 0 0.529472074431243 0.570956715984502 0.510601917180726 0.583894310050562 0.544368992393087 0 0.569115510620792 0 0 0 0.60212295435479 0.59063959486331 0 0 0 0.594397971748533 0.584689979794273 0.610845404089513 0.572914232528134 0 0 0.608137512801017 0.570548070639615 0.506028653888936 0.57048796907203 0 0.444377546282001 0.530404769642183 0.536521588448084
"parahippocampal_gyrus_right" 0 0 0 0 0.670154702658468 0 0 0 0 0 0 0 0 0 0.638911641103045 0 0 0 0 0 0 0 0 0 0 0 0 0 0 0 0 0 0 0 0 0 0 0 0.639975691132511 0.541832066183275 0 0.52413871599583 0.485455689938507 0.544461918606335 0 0.509447261303238 0 0 0 0 0 0 0 0 0.655847293812792 0 0.654721757404977 0 0 0 0 0 0 0 0 0 0 0.461912200545089
"paracentral_gyrus_right" 0 0 0.615344723586374 0 0 0 0 0 0.685642281522691 0 0 0 0 0 0 0.661160761455132 0 0 0 0 0 0.679709196283328 0.656554152709499 0 0 0 0 0 0 0 0 0 0 0 0.617096382506057 0 0 0 0 0.590775770159844 0.614515879545574 0.594959353186429 0.66468819336467 0.606258948159995 0 0 0 0.60212295435479 0 0 0.647080983904595 0 0 0 0.616388232311137 0.59325979430524 0.638910984497837 0.62641103035411 0 0 0.611171458199138 0.615062237144783 0.597428308332662 0.627775527455709 0 0 0.57773578185104 0.58395158269203
"inferior_frontal_gyrus_pars_opercularis_right" 0 0.644859759126433 0.595704167271649 0 0 0 0 0 0 0.604138570330865 0.604297001555431 0 0 0 0 0 0.630574274075754 0.604104325740155 0.61631202062709 0 0.596899755652445 0.583362491936576 0.594767808745391 0 0.627431968025617 0.596516022230482 0.618829487973917 0.620533142326646 0 0.60683813174835 0 0 0 0.589866372333668 0.603741524158087 0.637300949501969 0.636843692982404 0 0 0.572498078728359 0.606339372455766 0.585205514089198 0.625416604801688 0.600144616473699 0.603954663357038 0 0.587399984640677 0.59063959486331 0 0.647080983904595 0 0.605461998722724 0.587434762043124 0 0.616374596035205 0.659883108209482 0.594087460128329 0.618443458196975 0.613533646657824 0.613216643812488 0.6380566789862 0.630828724189009 0.573807747373317 0.606819585385443 0 0 0 0.593312180434037
"inferior_frontal_gyrus_pars_orbitalis_right" 0 0.616327096793175 0.596698086553323 0 0 0 0 0 0.569955123104686 0 0.601407487535588 0 0.604960429530022 0 0 0 0.626720323047403 0.604658123896096 0 0 0.590572851474459 0.577221498520722 0.595103713536849 0 0.6072419098212 0.602137661622575 0.619258096959921 0.58949211771775 0 0 0 0 0 0.597242205731585 0 0.612430012592478 0.606272632709996 0 0 0 0 0 0 0 0.541096015072083 0 0.566821324355078 0 0 0 0.605461998722724 0 0.583634643404836 0 0.609208996641351 0.630053864102099 0.610220431335218 0 0.582756435018301 0.576148936640635 0.604588333437437 0 0.645135595805715 0 0 0 0 0.585453116135521
"inferior_frontal_gyrus_pars_triangularis_right" 0 0.634781561145458 0.619676763751759 0 0 0 0 0 0 0 0.617800728133421 0 0 0 0 0 0.640994543313951 0.619411419451335 0.621736770474285 0 0.566200769970695 0 0.599283879920019 0 0.615315192525283 0.614523176979105 0.63504704869174 0 0 0 0 0 0 0.612189622459086 0 0.632176820589653 0.629437389383699 0 0 0 0 0 0 0 0.556242144892508 0 0.562894459213359 0 0 0 0.587434762043124 0.583634643404836 0 0 0 0.619592111077662 0.624545031657844 0 0.576392621449334 0.58779641870955 0.612513739581407 0 0 0 0.580817874203815 0 0 0.57662390843542
"pericalcarine_cortex_right" 0 0 0 0 0 0 0 0 0 0 0 0.424759662499004 0 0 0 0 0 0 0 0 0 0 0 0 0 0 0 0 0 0 0 0 0 0 0 0 0 0.499923788261164 0 0.537683951472491 0.524217635737624 0 0 0.50147755174117 0 0.492665666742206 0 0 0 0 0 0 0 0 0 0 0 0.525236253704711 0 0 0 0.56859645760447 0 0 0 0 0 0
"postcentral_gyrus_right" 0 0 0.658703700723002 0 0 0 0 0.570808090628667 0.599631274862954 0 0 0 0 0 0 0 0 0 0 0 0 0.670843665417841 0.61996448018743 0 0 0 0.647436399208894 0 0 0.622305935763571 0 0 0 0 0.607776653369991 0 0 0 0 0.566114476988063 0.601758569240267 0.572639570183529 0.614604081676084 0.58934956442972 0 0 0 0.594397971748533 0.655847293812792 0.616388232311137 0.616374596035205 0.609208996641351 0 0 0 0.659121426558531 0.630232522134527 0.591131928770084 0.578980712202483 0.593792523469844 0.651706929078235 0.621082459459511 0.57067764403374 0.592030540332633 0 0 0.589671336363772 0.551339060632669
"posterior_cingulate_gyrus_right" 0 0.391131391276221 0.683610256377153 0 0.709237709085212 0.627641812035238 0 0 0.631690089163952 0 0 0 0 0.579545115881976 0 0 0 0 0 0 0.672979916123363 0.757598905875725 0.674441138105294 0.633039022602681 0 0 0.672541760240136 0.680399664008849 0.628097268558906 0.678574992745526 0 0 0.638958564889978 0.66342388053283 0.639569926292236 0.605996465159462 0.687721928505785 0 0.678593899805684 0 0.59677145508325 0.606260223338292 0.61024656673942 0.59935995089923 0.633202339147736 0 0 0.584689979794273 0 0.59325979430524 0.659883108209482 0.630053864102099 0.619592111077662 0 0.659121426558531 0 0.678889784174735 0.60768722017804 0.607639315495713 0.628953671524485 0.672447289021199 0.574139947044636 0.599739137483813 0.615331733565581 0 0 0 0.649233221931195
"precentral_gyrus_right" 0 0.645317975418339 0.645705941599339 0 0.668766927181023 0.616631306003447 0.604090329653881 0.603870116612001 0.60547922743849 0.618899215236387 0.595656491326837 0.598943681550436 0.666711924577074 0.615478690736399 0.69412749788992 0 0.623221896320922 0.617210906374893 0 0 0.608151957831786 0.697864801558202 0.63147320027987 0.606903902107186 0.606004335326964 0.562509347172392 0.660473055876677 0.632572837756409 0.635806166041951 0.63095425545372 0 0 0.629871507663514 0.613259094981927 0.627333842368451 0.640982068540397 0.629259463046153 0 0.685415093099479 0.590800789444451 0.625475019548904 0.597712563321111 0.653591295605073 0.609901786304456 0.59249382044119 0.620133354500888 0 0.610845404089513 0.654721757404977 0.638910984497837 0.594087460128329 0.610220431335218 0.624545031657844 0 0.630232522134527 0.678889784174735 0 0.636229426731635 0.593680251196125 0.620297940744078 0.656731412184328 0.642880271734465 0.591653930186255 0.625829562616377 0 0 0.626256995232929 0.586630410575268
"precuneus_right" 0 0 0 0 0 0 0 0 0.583883366023445 0 0 0 0 0 0 0 0 0 0 0 0 0 0.617322519603638 0 0 0 0.650289590871704 0 0 0 0 0 0 0 0.579806572623233 0 0 0.539596052313066 0 0.551157690379029 0.567163730928929 0.562318823229963 0.542051002919438 0.564049434368761 0 0.5244102113644 0 0.572914232528134 0 0.62641103035411 0.618443458196975 0 0 0.525236253704711 0.591131928770084 0.60768722017804 0.636229426731635 0 0 0 0.662665697542092 0.563202009390346 0.545946830982303 0.592396351629299 0 0 0.571965102141299 0.550150811461611
"rostral_anterior_cingulate_cortex_right" 0 0.630612599910132 0.612810161506212 0 0 0 0 0 0 0 0.583545327827809 0 0.540619094903139 0 0 0 0.634994337059133 0.60161511405207 0 0 0.597007901107594 0.574400103388099 0.59520452416682 0 0.532909257077967 0.59086702088319 0.618376602143408 0 0 0 0 0 0 0.603979387197191 0 0.609053460265399 0.602030470609613 0 0 0 0 0 0 0.570354031037843 0.549952945096245 0 0.455984443096365 0 0 0 0.613533646657824 0.582756435018301 0.576392621449334 0 0.578980712202483 0.607639315495713 0.593680251196125 0 0 0.574581706546919 0.612025787771064 0 0 0 0 0 0 0.540530216925251
"rostral_middle_frontal_gyrus_right" 0 0.619222316702188 0.5957558959193 0 0 0 0 0 0 0 0.602811946386179 0 0.591289864068009 0 0 0 0.622617147740469 0 0.611652053550129 0 0.598462019799616 0.591965013956126 0.594003581904639 0 0.603982144072041 0.596440543851033 0.615557342685323 0.639058418534675 0 0 0 0 0 0.595883230942833 0 0.616500743066947 0.568848790963402 0 0 0 0 0 0 0 0.574134661042986 0 0.522046133050454 0 0 0 0.613216643812488 0.576148936640635 0.58779641870955 0 0.593792523469844 0.628953671524485 0.620297940744078 0 0.574581706546919 0 0.590066416027697 0 0 0.630585495580497 0.649406870418102 0 0 0.595446701707619
"superior_frontal_gyrus_right" 0.663986652628343 0.641315056448451 0.62568340911579 0 0.682697776563944 0.614133342829842 0 0.620800693587447 0.629841573692262 0.627177093001057 0.611584494213882 0 0 0.633441466868624 0.689711382410018 0 0.633483895607631 0.612497541856355 0.621365374837633 0 0.625747325731749 0.726825072554155 0.644396366510233 0.605165960083136 0.624553960149227 0.616291797371261 0.664112721508074 0.656034915870943 0.629372746678896 0.644771219595094 0 0 0.605608745303261 0.623403077680475 0.62411438289438 0.622077103341629 0.638821670819644 0 0.668426105149668 0.590458269716003 0.626101570562693 0.597397845827831 0.675483622636264 0.612106630153655 0.614725264279269 0 0.570810369349205 0.608137512801017 0 0.611171458199138 0.6380566789862 0.604588333437437 0.612513739581407 0 0.651706929078235 0.672447289021199 0.656731412184328 0.662665697542092 0.612025787771064 0.590066416027697 0 0.624721951455995 0.608413529743769 0.639405832203355 0.569261541166382 0 0.634146718165397 0.625339578633264
"superior_parietal_gyrus_right" 0 0 0.589239755039008 0 0 0 0 0 0.575513879580694 0 0 0 0 0 0 0.629878777865068 0 0 0 0 0 0.698395263629188 0.626207892611153 0.344761235706672 0 0 0.662286759695742 0.519960843278754 0 0.632139291891972 0 0 0 0 0.584748332188585 0 0 0.547902136693097 0 0.558710561210085 0.580886335763679 0.575654035303728 0.586531372445313 0.574778104578589 0 0.58785745227539 0 0.570548070639615 0 0.615062237144783 0.630828724189009 0 0 0.56859645760447 0.621082459459511 0.574139947044636 0.642880271734465 0.563202009390346 0 0 0.624721951455995 0 0.577263547198088 0.599184991009055 0 0 0.572192816894237 0.553206322208321
"superior_temporal_gyrus_right" 0 0 0 0 0 0 0 0 0 0 0 0 0 0 0 0 0 0 0 0 0 0.586277613505079 0.595554174692534 0 0 0.536936686638378 0.600201182808244 0 0.556527753869586 0 0 0 0 0 0.482976664737942 0 0 0.545286357416448 0 0.51977420289326 0.531815411877014 0.519611248333186 0.554115871835551 0.519467305290914 0 0 0 0.506028653888936 0 0.597428308332662 0.573807747373317 0.645135595805715 0 0 0.57067764403374 0.599739137483813 0.591653930186255 0.545946830982303 0 0 0.608413529743769 0.577263547198088 0 0.529866018354166 0 0.413160474272011 0.496627376382145 0.504921446098711
"supramarginal_gyrus_right" 0 0 0 0 0 0 0 0.600576200450908 0.620667591204785 0.601579591680097 0 0 0 0 0 0 0 0 0 0 0.585717447522364 0.67817916375761 0.629610593275856 0 0 0 0.636422644628745 0 0 0 0 0 0 0 0.552467436879172 0 0.617392942205657 0 0 0.569229888262728 0.53369286226074 0.548555176272041 0.604453272473285 0.569993702755146 0.609912052459293 0 0 0.57048796907203 0 0.627775527455709 0.606819585385443 0 0 0 0.592030540332633 0.615331733565581 0.625829562616377 0.592396351629299 0 0.630585495580497 0.639405832203355 0.599184991009055 0.529866018354166 0 0 0 0.570741868723664 0.551442910082401
"frontal_pole_right" 0 0 0 0 0 0 0 0 0 0 0 0 0.650671300550603 0 0 0 0 0 0 0 0 0 0 0 0 0 0 0 0 0 0.873542234319647 0 0 0 0 0 0 0 0 0 0 0 0 0 0.537851759315658 0 0.486987207404719 0 0 0 0 0 0.580817874203815 0 0 0 0 0 0 0.649406870418102 0.569261541166382 0 0 0 0 0 0 0
"temporal_pole_right" 0 0 0 0 0 0 0 0 0 0 0 0 0 0 0 0 0 0 0 0 0 0 0 0 0 0 0 0 0 0 0 0 0 0 0 0 0 0 0.425449539255124 0.434464338047438 0 0.441295074503748 0 0 0.80748443118388 0 0 0.444377546282001 0 0 0 0 0 0 0 0 0 0 0 0 0 0 0.413160474272011 0 0 0 0 0.433098489968717
"transverse_temporal_gyrus_right" 0 0 0 0 0 0 0 0.619705619364403 0 0 0 0 0 0 0 0 0 0 0 0 0 0 0.61019537209076 0 0 0 0 0 0 0 0 0 0 0 0.524230460436798 0 0 0 0 0.502485402582215 0.55009584781404 0.531348085095278 0.590324853020931 0.537532531694107 0 0 0 0.530404769642183 0 0.57773578185104 0 0 0 0 0.589671336363772 0 0.626256995232929 0.571965102141299 0 0 0.634146718165397 0.572192816894237 0.496627376382145 0.570741868723664 0 0 0 0.535662910692704
"insula_right" 0 0.635379215177315 0.606595392745362 0 0 0.670970313004896 0 0 0 0 0.597327337317774 0 0 0 0 0 0.632932126203892 0 0 0 0.583142752077865 0.691484212419464 0.603549605730263 0.643140323456152 0 0.559367082203085 0.633628082917877 0 0 0 0 0 0 0.552973023301719 0.534856379397756 0.635830339325578 0.601385893624917 0 0.444643206891293 0.482085528660888 0.558980262894178 0.519488979256266 0.590448585604591 0.52173545375806 0.433284421997387 0.570066838744751 0.556152410153953 0.536521588448084 0.461912200545089 0.58395158269203 0.593312180434037 0.585453116135521 0.57662390843542 0 0.551339060632669 0.649233221931195 0.586630410575268 0.550150811461611 0.540530216925251 0.595446701707619 0.625339578633264 0.553206322208321 0.504921446098711 0.551442910082401 0 0.433098489968717 0.535662910692704 0
