# Supplementary material for: NODDI and Tensor-Based Microstructural Indices as Predictors of Functional Connectivity
Source: PLoS One. 2016 Apr 14;11(4):e0153404. doi: 10.1371/journal.pone.0153404 (PMC4831788; doi:10.1371/journal.pone.0153404)
Supplement: S1 Data — a) Functional connectivity matrices, both fMRI and EEG connectomes across all subjects, in the form of precision matrices and b) structural brain connectivity matrices across all subjects and microstructural indices. Columns and rows are named according to the corresponding brain region that represent. (ZIP) [file pone.0153404.s001.zip › DATA/DWI/42_WISO_68.txt]

"banks_superior_temporal_sulcus_left" "caudal_anterior_cingulate_cortex_left" "caudal_middle_frontal_gyrus_left" "cuneus_left" "entorhinal_cortex_left" "fusiform_gyrus_left" "inferior_parietal_gyrus_left" "inferior_temporal_gyrus_left" "cingulate_gyrus_isthmus_left" "lateral_occipital_cortex_left" "lateral_orbitofrontal_cortex_left" "lingual_gyrus_left" "medial_orbitofrontal_gyrus_left" "middle_temporal_gyrus_left" "parahippocampal_gyrus_left" "paracentral_gyrus_left" "inferior_frontal_gyrus_pars_opercularis_left" "inferior_frontal_gyrus_pars_orbitalis_left" "inferior_frontal_gyrus_pars_triangularis_left" "pericalcarine_cortex_left" "postcentral_gyrus_left" "posterior_cingulate_gyrus_left" "precentral_gyrus_left" "precuneus_left" "rostral_anterior_cingulate_cortex_left" "rostral_middle_frontal_gyrus_left" "superior_frontal_gyrus_left" "superior_parietal_gyrus_left" "superior_temporal_gyrus_left" "supramarginal_gyrus_left" "frontal_pole_left" "temporal_pole_left" "transverse_temporal_gyrus_left" "insula_left" "banks_superior_temporal_sulcus_right" "caudal_anterior_cingulate_cortex_right" "caudal_middle_frontal_gyrus_right" "cuneus_right" "entorhinal_cortex_right" "fusiform_gyrus_right" "inferior_parietal_gyrus_right" "inferior_temporal_gyrus_right" "cingulate_gyrus_isthmus_right" "lateral_occipital_cortex_right" "lateral_orbitofrontal_cortex_right" "lingual_gyrus_right" "medial_orbitofrontal_gyrus_right" "middle_temporal_gyrus_right" "parahippocampal_gyrus_right" "paracentral_gyrus_right" "inferior_frontal_gyrus_pars_opercularis_right" "inferior_frontal_gyrus_pars_orbitalis_right" "inferior_frontal_gyrus_pars_triangularis_right" "pericalcarine_cortex_right" "postcentral_gyrus_right" "posterior_cingulate_gyrus_right" "precentral_gyrus_right" "precuneus_right" "rostral_anterior_cingulate_cortex_right" "rostral_middle_frontal_gyrus_right" "superior_frontal_gyrus_right" "superior_parietal_gyrus_right" "superior_temporal_gyrus_right" "supramarginal_gyrus_right" "frontal_pole_right" "temporal_pole_right" "transverse_temporal_gyrus_right" "insula_right"
"banks_superior_temporal_sulcus_left" 0 0 0 0 0 0.0758981913575029 0.102075857119452 0.110883765496495 0.090844994796672 0.0960058312283967 0 0.0884272448582378 0 0.108980357217712 0 0.0548279215268999 0 0 0 0 0.127679595545201 0.0936561318918976 0.0985015722253236 0.101488321757014 0 0 0.0816656082409734 0.0855618878198324 0.0928030240716397 0.123251460547628 0 0 0.062583539621971 0.0856137299691067 0 0 0 0 0 0 0 0 0.104488909606733 0 0 0 0 0 0 0 0 0 0 0 0 0 0 0 0 0 0.12590999342225 0 0 0 0 0 0 0
"caudal_anterior_cingulate_cortex_left" 0 0 0.108305282438641 0 0 0 0 0 0 0 0.0871647099054941 0 0 0 0 0 0.126468954764132 0.0954056265855872 0.0988025254456493 0 0.1110640171994 0.0817162013456745 0.101541433393856 0 0.10567885843989 0.102866879474334 0.099360543544826 0.105096888337765 0 0.122983793859883 0 0 0 0.0861947100972199 0 0.38275993552427 0.137770588045005 0 0 0 0 0 0 0 0.100993778064925 0 0 0 0 0 0.119013488220333 0.0898200676162098 0.131633309611206 0 0 0.0395015747465434 0.104637034800883 0 0.0896075177289138 0.108845734788496 0.120645357353822 0 0 0 0 0 0 0.092229410072306
"caudal_middle_frontal_gyrus_left" 0 0.108305282438641 0 0 0 0 0 0.0849414473772265 0.1752735488587 0.0934040346824262 0.0806885163382762 0 0.0860581918890469 0 0 0 0.133517799364754 0.0889941682573388 0.0908441768144593 0 0.123170443584162 0.126870886979329 0.115753752055954 0.09122066897723 0.0924611008262449 0.102956503731401 0.124020646569534 0.1301158218074 0 0.108432148380466 0 0 0 0.091763596350688 0 0.155192957871033 0.106473466746862 0 0.174262221692736 0 0.125948890616485 0.0822474216565496 0.162686354668991 0.0913764687201635 0.0719360208367947 0 0.0692495498964061 0.0724491377238939 0 0.101673443980269 0.0886800694681951 0.0782336209910945 0.100955465209793 0 0.0762572808847582 0.124782338398688 0.0994557529084084 0 0.101116237950612 0.0887941315769984 0.099310929757961 0.086338018758753 0 0 0 0 0 0.0776957493552993
"cuneus_left" 0 0 0 0 0 0.055560646406012 0.0702389349934172 0 0 0.0617213366677864 0 0.0599650510730368 0 0 0 0 0 0 0 0.0580773636417261 0 0 0 0.296001114173285 0 0 0 0.100319931856867 0.0894883104783349 0 0 0 0 0 0 0 0 0.157606587953666 0 0 0 0 0 0.113277959095214 0 0 0 0 0 0 0 0 0 0 0 0 0 0 0 0 0 0 0 0 0 0 0 0
"entorhinal_cortex_left" 0 0 0 0 0 0.0579369297693132 0 0.170716668077762 0 0 0 0 0 0 0.54776969142971 0 0 0 0 0 0 0.164188046809941 0.226689055426853 0 0 0 0.200133772904237 0 0.0367228152586113 0 0 0.0451073320453015 0 0.0385810095645146 0 0 0.154495558535479 0 0.433337169836651 0 0 0 0.470267158398092 0 0 0 0 0 0.405154343249629 0 0 0 0 0 0 0.26446328719159 0.231119742347309 0 0 0 0.252631662788494 0 0 0 0 0 0 0
"fusiform_gyrus_left" 0.0758981913575029 0 0 0.055560646406012 0.0579369297693132 0 0.11269428972715 0.0769232827117658 0.233168267758142 0.124293758222908 0 0.26421082971087 0 0.0789681540335971 0.0863041020847794 0 0.0943510549325304 0 0 0.120235712183409 0.125344316858462 0.133023811266753 0.10882089918942 0.161192929348497 0 0 0.126048384911141 0.110014292029431 0.0698821242911507 0.113460547534815 0 0.0477011789631664 0.0835316752049704 0.122654679686664 0 0.101935475949969 0.124870142302124 0 0 0 0 0 0.230918510740027 0 0 0 0 0 0 0 0 0 0 0 0 0.131125876266729 0.121957331428781 0 0 0 0.108564367647472 0 0 0 0 0 0 0.138734444130324
"inferior_parietal_gyrus_left" 0.102075857119452 0 0 0.0702389349934172 0 0.11269428972715 0 0.0860280908113682 0.0974138630032149 0.106930041442032 0 0.139587429692422 0 0.105750206355487 0.0962815643071118 0.082349145761092 0 0 0 0.0999327444348752 0.143030388526507 0.0937495374626325 0.0959432246064548 0.109182281948334 0 0 0.0892204820720123 0.113619881951049 0.103202245194961 0.106054528404255 0 0 0.0921924568355343 0.106760250298795 0 0 0 0 0 0 0 0 0 0 0 0 0 0 0 0 0 0 0 0 0 0 0.0866900283110016 0 0 0 0 0 0 0 0 0 0 0
"inferior_temporal_gyrus_left" 0.110883765496495 0 0.0849414473772265 0 0.170716668077762 0.0769232827117658 0.0860280908113682 0 0.0880832215948335 0.115471914815472 0 0.106822688043849 0 0.0728266158867243 0.104120718023217 0.0599485876955172 0 0 0 0.158076416653631 0.111321558025464 0.082560571789576 0.0870074549522759 0.10237785989677 0 0 0.0941123910318176 0.105741132002184 0.0894615047226839 0.0954960873855184 0 0.162685812543282 0.0669666515862785 0.0711775887223504 0 0.080292036672199 0 0 0 0 0.0803943283149864 0.0682416387672473 0.135795957354092 0.0874687806164855 0 0 0 0.0945427026355797 0 0 0 0 0 0 0.139962538306257 0 0.0883373357629455 0 0 0 0.0958358149768316 0 0 0.0963533256169479 0 0 0.126367759894303 0
"cingulate_gyrus_isthmus_left" 0.090844994796672 0 0.1752735488587 0 0 0.233168267758142 0.0974138630032149 0.0880832215948335 0 0.10980588435669 0 0.103884852698787 0 0.103076389876871 0.306240110786144 0.0782608461402722 0.1905032965158 0 0 0 0.169006276118973 0.112348828363489 0.119432053447378 0.0688213451266174 0 0.156071645483721 0.187766327667696 0.0888540717029659 0.0985972773832217 0.116630981197812 0 0 0.234120946366435 0.236880984748128 0 0.101119523002356 0.117798038524214 0 0 0 0.102073431380106 0.120767693486332 0.390800802764105 0.16069143025747 0.109898372465627 0 0 0.108851836731879 0 0.157350512837032 0 0.119250604442065 0 0 0.169409324823725 0.179625328258392 0.147455890321961 0.195588963482873 0 0 0.150874171178109 0.147696188398554 0 0.142103987106425 0 0 0 0
"lateral_occipital_cortex_left" 0.0960058312283967 0 0.0934040346824262 0.0617213366677864 0 0.124293758222908 0.106930041442032 0.115471914815472 0.10980588435669 0 0 0.0985201713107964 0 0.104326362848882 0.150346578022218 0.0644119365992266 0 0 0 0.112114035911345 0.123176391507289 0.09315647990211 0.0991606741643034 0.149231370230211 0 0.0949986483323427 0.096988992609667 0.132103591784557 0.112680479314621 0.0941471409192926 0 0 0.0848415026993296 0.0876574773764791 0 0 0.0778824869425912 0.16694781844399 0 0 0 0.0878612614234053 0.150700773500052 0 0 0.456514761917191 0 0 0 0 0.0830558755371297 0 0 0 0 0 0.101092245963958 0 0 0 0.110960869917013 0 0 0.101468911950042 0 0 0 0
"lateral_orbitofrontal_cortex_left" 0 0.0871647099054941 0.0806885163382762 0 0 0 0 0 0 0 0 0 0.0948801319995976 0.273505992889024 0 0 0.0770587470316431 0.0868957633380615 0.0871819901791933 0 0.0982640732206602 0.0748738842964884 0.0943505578038963 0 0.0883011589679842 0.110069583198621 0.0878968126379855 0 0.490992597260051 0 0.0238009900182089 0 0 0.0692828491622901 0 0.130738260646409 0.100489856563572 0 0 0 0 0 0 0 0.0824255878079949 0 0.149763909840506 0 0 0 0.0945564335927177 0.0988856404157223 0.106870344501102 0 0 0 0.086510708392342 0 0.137969145414609 0.121714749694507 0.101838330834073 0 0 0 0 0 0 0.0739656491042416
"lingual_gyrus_left" 0.0884272448582378 0 0 0.0599650510730368 0 0.26421082971087 0.139587429692422 0.106822688043849 0.103884852698787 0.0985201713107964 0 0 0 0.14104870005954 0.232144643065488 0 0 0 0 0.130942108496892 0.238641933168493 0.0967983871574073 0.126634528945864 0.125813329714938 0 0 0.0714365935634512 0.237781410818587 0.114538474139197 0.18799825696039 0 0 0.163356607485074 0.20003484159839 0 0 0 0 0 0 0 0 0 0 0 0 0 0 0 0 0 0 0 0.212780341100851 0 0 0.158926430320731 0 0 0 0 0 0 0 0 0 0 0
"medial_orbitofrontal_gyrus_left" 0 0 0.0860581918890469 0 0 0 0 0 0 0 0.0948801319995976 0 0 0 0 0 0.0918184345387478 0 0 0 0 0 0 0 0.0937616793149485 0.18138702658095 0.0722008669286094 0 0 0 0.0217634892558718 0 0 0.0430959591409877 0 0.113304132265778 0 0 0 0 0 0 0 0 0 0 0.264005160956071 0 0 0 0 0.13636004099541 0 0 0 0 0.170925391603796 0 0.210874849798281 0.163195954242922 0 0 0 0 0.0339495246282237 0 0 0
"middle_temporal_gyrus_left" 0.108980357217712 0 0 0 0 0.0789681540335971 0.105750206355487 0.0728266158867243 0.103076389876871 0.104326362848882 0.273505992889024 0.14104870005954 0 0 0 0 0 0 0 0 0.0951506078465299 0.0878346318564467 0.0968743370036563 0.112480572090497 0 0 0.0996332492021819 0.102811727965734 0.107762743547552 0.105325927551267 0 0.0919949532778278 0.0933457674639092 0.0963196891888283 0 0.113156116790785 0 0 0 0 0 0 0.135889242401928 0 0 0 0 0 0 0 0 0 0 0 0 0.112214036352774 0.0965194547733065 0 0 0 0.0905437197223292 0 0 0 0 0 0 0
"parahippocampal_gyrus_left" 0 0 0 0 0.54776969142971 0.0863041020847794 0.0962815643071118 0.104120718023217 0.306240110786144 0.150346578022218 0 0.232144643065488 0 0 0 0 0 0 0 0 0 0 0 0 0 0 0 0 0.0994065198494799 0 0 0.079759878867392 0 0.102637601896994 0 0 0 0 0.520490782783816 0.265807134786156 0 0 0.37314270570982 0 0 0 0 0 0.431249019251853 0 0 0 0 0 0 0 0.291730406457468 0 0 0 0.279824477702248 0 0 0 0 0 0 0
"paracentral_gyrus_left" 0.0548279215268999 0 0 0 0 0 0.082349145761092 0.0599485876955172 0.0782608461402722 0.0644119365992266 0 0 0 0 0 0 0 0 0 0 0.225760639954427 0.0709997756663301 0.0924193368437545 0.0760530191565296 0 0 0.063406683413398 0.0790065521793431 0 0.0822637766228838 0 0 0 0.085738026867372 0 0 0 0 0 0 0 0 0 0 0 0 0 0 0 0.235717183484838 0 0 0 0 0 0 0 0 0 0 0 0.164985264927213 0 0 0 0 0 0
"inferior_frontal_gyrus_pars_opercularis_left" 0 0.126468954764132 0.133517799364754 0 0 0.0943510549325304 0 0 0.1905032965158 0 0.0770587470316431 0 0.0918184345387478 0 0 0 0 0.0936625984472419 0.0962147127250226 0 0.135373647355 0.132703956757931 0.108753433717601 0 0.125187980402402 0.156889205115865 0.115473891507094 0.1112075530877 0 0.0883150457038747 0 0 0.0950261113079281 0.0613846151888032 0 0.162877019164768 0.12306779570689 0 0 0 0 0 0 0 0.0804957130901232 0 0.0856473766880459 0 0 0 0.120437428460901 0.111076523865887 0.129174029934504 0 0 0 0.103117784466962 0 0.139442466544698 0.11795872831019 0.114163371768975 0 0 0 0 0 0 0.109268434796309
"inferior_frontal_gyrus_pars_orbitalis_left" 0 0.0954056265855872 0.0889941682573388 0 0 0 0 0 0 0 0.0868957633380615 0 0 0 0 0 0.0936625984472419 0 0.105989308721486 0 0.0978184967251688 0.0859775401383527 0.10373952964123 0 0.100081782111023 0.12059748751269 0.0860803476749458 0 0.335050705471416 0 0 0 0 0.0921370763598768 0 0.127423181024946 0.10145610755911 0 0 0 0 0 0 0 0 0 0 0 0 0 0.0984897741586094 0.121091160748616 0.10932627589262 0 0 0 0.0949569892518062 0 0.149301984693972 0 0.0933794876394535 0 0 0 0 0 0 0
"inferior_frontal_gyrus_pars_triangularis_left" 0 0.0988025254456493 0.0908441768144593 0 0 0 0 0 0 0 0.0871819901791933 0 0 0 0 0 0.0962147127250226 0.105989308721486 0 0 0.0928321537195003 0 0.10702729201383 0 0.0767969541291428 0.130303480458999 0.108804457177423 0 0 0 0 0 0 0.0689077672698524 0 0.125516521585022 0.0956051593894726 0 0 0 0 0 0 0 0 0 0 0 0 0 0.0964027676015392 0 0.110235141237101 0 0 0 0 0 0 0.12051286588884 0.096433019803773 0 0 0 0 0 0 0
"pericalcarine_cortex_left" 0 0 0 0.0580773636417261 0 0.120235712183409 0.0999327444348752 0.158076416653631 0 0.112114035911345 0 0.130942108496892 0 0 0 0 0 0 0 0 0 0 0.111042913028594 0.239933056550372 0 0 0 0.0962137587097771 0.118410992627026 0.1323145615125 0 0 0.0866205180482602 0.081833079642142 0 0 0 0 0 0 0 0 0 0 0 0 0 0 0 0 0 0 0 0 0 0 0 0 0 0 0 0 0 0 0 0 0 0
"postcentral_gyrus_left" 0.127679595545201 0.1110640171994 0.123170443584162 0 0 0.125344316858462 0.143030388526507 0.111321558025464 0.169006276118973 0.123176391507289 0.0982640732206602 0.238641933168493 0 0.0951506078465299 0 0.225760639954427 0.135373647355 0.0978184967251688 0.0928321537195003 0 0 0.114804377046996 0.188699875990858 0.13651757306916 0 0.122449953347956 0.104406690782689 0.190765333868302 0.1386344751958 0.158102450976428 0 0 0.0817500960903193 0.0529832166022403 0 0.105588581610508 0.100656239516594 0 0 0 0 0 0.284992641692326 0.103892135934628 0.0912395085316337 0 0.0893794984736179 0 0 0 0.10255767695545 0.0839082425247705 0.0840281347968838 0 0 0.127604660672189 0.115519948211397 0 0.102756642407218 0.0944736328076906 0.100904355271874 0 0 0.102303600031084 0 0 0 0.0848932200757433
"posterior_cingulate_gyrus_left" 0.0936561318918976 0.0817162013456745 0.126870886979329 0 0.164188046809941 0.133023811266753 0.0937495374626325 0.082560571789576 0.112348828363489 0.09315647990211 0.0748738842964884 0.0967983871574073 0 0.0878346318564467 0 0.0709997756663301 0.132703956757931 0.0859775401383527 0 0 0.114804377046996 0 0.0955533357938142 0.135290700425119 0.109415198166267 0.103665864531404 0.0923522624203518 0.0904758591565697 0.0893263998346469 0.0826845151425057 0 0 0 0.0802629422492318 0 0.139575414721953 0.108161376109899 0 0 0 0.102473322403607 0.110421640198591 0.483229314441451 0.108046503501951 0 0 0 0 0 0.159445956917886 0.192963189211011 0.13738176899935 0 0 0.166382630149686 0.502810269501117 0.161523865836559 0 0.154970848259514 0.1562502522983 0.166926071274835 0.159692463481464 0.0996939508337505 0.203784416237535 0 0 0 0.13717328853604
"precentral_gyrus_left" 0.0985015722253236 0.101541433393856 0.115753752055954 0 0.226689055426853 0.10882089918942 0.0959432246064548 0.0870074549522759 0.119432053447378 0.0991606741643034 0.0943505578038963 0.126634528945864 0 0.0968743370036563 0 0.0924193368437545 0.108753433717601 0.10373952964123 0.10702729201383 0.111042913028594 0.188699875990858 0.0955533357938142 0 0.10391079466379 0.112733667273184 0.139827009767052 0.10418775166375 0.127805056625601 0.100957965484321 0.123041015016165 0 0 0.0878831662404292 0.0792081616871688 0.0959900473008783 0.104002195864727 0.0837878643550652 0 0.203672407729099 0.110470654412258 0.102057951595947 0.0881617266530139 0.198245336780833 0.0937989457820128 0.0728732439452384 0 0.0733804331639224 0.0905169221461282 0 0.104044416857055 0.0881324026827889 0.0757469515257015 0.080901769865437 0 0.105460531856691 0.124035240809706 0.104575676068786 0.129685688389182 0.0805972830671987 0.0883855866681689 0.0981875686566344 0.0937113523442841 0.092369881797968 0.10865455687286 0 0 0.102781256907369 0.0876568187999617
"precuneus_left" 0.101488321757014 0 0.09122066897723 0.296001114173285 0 0.161192929348497 0.109182281948334 0.10237785989677 0.0688213451266174 0.149231370230211 0 0.125813329714938 0 0.112480572090497 0 0.0760530191565296 0 0 0 0.239933056550372 0.13651757306916 0.135290700425119 0.10391079466379 0 0 0 0.0934789109988133 0.111588766705566 0.109908882384957 0.102683865244046 0 0 0.113568529714094 0.113955300093458 0 0 0 0 0 0 0.16339969184724 0 0 0 0 0 0 0 0 0 0 0 0 0 0 0.187553824511171 0.123117738866742 0 0 0 0.130875997157999 0.619864813934168 0 0 0 0 0 0.132036455685174
"rostral_anterior_cingulate_cortex_left" 0 0.10567885843989 0.0924611008262449 0 0 0 0 0 0 0 0.0883011589679842 0 0.0937616793149485 0 0 0 0.125187980402402 0.100081782111023 0.0767969541291428 0 0 0.109415198166267 0.112733667273184 0 0 0.139519889951723 0.0849714430065681 0 0 0 0 0 0 0.101966985605308 0 0.144287399437662 0.0972180030545707 0 0 0 0 0 0 0 0.0867190734777457 0 0.13115206753319 0 0 0 0.139003939788907 0.141903134211617 0.127070840488179 0 0 0 0.0987550308127316 0 0.255724201969545 0.154362001683684 0.116119955707708 0 0 0 0 0 0 0
"rostral_middle_frontal_gyrus_left" 0 0.102866879474334 0.102956503731401 0 0 0 0 0 0.156071645483721 0.0949986483323427 0.110069583198621 0 0.18138702658095 0 0 0 0.156889205115865 0.12059748751269 0.130303480458999 0 0.122449953347956 0.103665864531404 0.139827009767052 0 0.139519889951723 0 0.105093966269132 0 0 0.110955429114117 0.138963354675269 0 0 0.104135460842139 0 0.137473354542112 0.100717499525626 0 0 0 0 0 0 0 0.0750726813044992 0 0 0 0 0 0.0910068585754427 0.0873137545521235 0.118444682537201 0 0 0 0.100986293166414 0 0.118249994481062 0.0998336665509016 0.104040462337974 0 0.125095819133624 0 0 0 0 0.0867054907309056
"superior_frontal_gyrus_left" 0.0816656082409734 0.099360543544826 0.124020646569534 0 0.200133772904237 0.126048384911141 0.0892204820720123 0.0941123910318176 0.187766327667696 0.096988992609667 0.0878968126379855 0.0714365935634512 0.0722008669286094 0.0996332492021819 0 0.063406683413398 0.115473891507094 0.0860803476749458 0.108804457177423 0 0.104406690782689 0.0923522624203518 0.10418775166375 0.0934789109988133 0.0849714430065681 0.105093966269132 0 0.0928107754009351 0.0922612478054544 0.0931129667788645 0.184795410428893 0 0.091359249652038 0.0880913785614713 0.0842661007717803 0.156229370185372 0.107183531124565 0 0.191332327070087 0.0941264518681521 0.0970367826875263 0.0800874599992639 0.204246534109174 0.0928766153130896 0.0747952142196781 0 0.088532526705547 0.0814069532138448 0 0 0.100255195256832 0.0918433157820977 0.117471857063619 0 0.0958350437105717 0.128302215010452 0.0977428578732319 0.132693144868972 0.109290891449721 0.0999459933893588 0.102659689355622 0.0792229637517881 0.0904949964130626 0.0874115173227252 0 0 0 0.0887297930150904
"superior_parietal_gyrus_left" 0.0855618878198324 0.105096888337765 0.1301158218074 0.100319931856867 0 0.110014292029431 0.113619881951049 0.105741132002184 0.0888540717029659 0.132103591784557 0 0.237781410818587 0 0.102811727965734 0 0.0790065521793431 0.1112075530877 0 0 0.0962137587097771 0.190765333868302 0.0904758591565697 0.127805056625601 0.111588766705566 0 0 0.0928107754009351 0 0.113860803899736 0.133529567993944 0 0 0.0898132362466824 0.106418909262758 0 0.0915575997275456 0.0972492770548726 0.158483214762535 0 0 0.0880224882069019 0 0 0 0 0 0 0 0 0 0.101879427497153 0.083362934749504 0 0 0 0.111967636634346 0.101360081519133 0 0 0.101807592307114 0.100445321244411 0.504756261325147 0 0 0 0 0 0
"superior_temporal_gyrus_left" 0.0928030240716397 0 0 0.0894883104783349 0.0367228152586113 0.0698821242911507 0.103202245194961 0.0894615047226839 0.0985972773832217 0.112680479314621 0.490992597260051 0.114538474139197 0 0.107762743547552 0.0994065198494799 0 0 0.335050705471416 0 0.118410992627026 0.1386344751958 0.0893263998346469 0.100957965484321 0.109908882384957 0 0 0.0922612478054544 0.113860803899736 0 0.111494432018618 0 0.0918756323664156 0.0779186965602901 0.112435938519242 0 0 0 0 0 0 0 0 0.156488810186343 0.115437461882512 0 0 0 0.0837044226244319 0 0 0 0 0 0 0 0.102918920033565 0.117077330083259 0 0 0 0.100604602631457 0 0.0702902531769597 0 0 0 0 0
"supramarginal_gyrus_left" 0.123251460547628 0.122983793859883 0.108432148380466 0 0 0.113460547534815 0.106054528404255 0.0954960873855184 0.116630981197812 0.0941471409192926 0 0.18799825696039 0 0.105325927551267 0 0.0822637766228838 0.0883150457038747 0 0 0.1323145615125 0.158102450976428 0.0826845151425057 0.123041015016165 0.102683865244046 0 0.110955429114117 0.0931129667788645 0.133529567993944 0.111494432018618 0 0 0 0.0811234218918715 0.0722215036779715 0 0.103168071817593 0.0884104413648975 0 0 0 0.0765201876922792 0 0.246429325226557 0.0968493422269016 0 0 0 0 0 0 0.0996111985206926 0 0 0 0.090207976300583 0.120423363347363 0.108805970491936 0 0 0 0.0953315358336835 0.0869824184421242 0 0 0 0 0 0
"frontal_pole_left" 0 0 0 0 0 0 0 0 0 0 0.0238009900182089 0 0.0217634892558718 0 0 0 0 0 0 0 0 0 0 0 0 0.138963354675269 0.184795410428893 0 0 0 0 0 0 0 0 0 0 0 0 0 0 0 0 0 0 0 0 0 0 0 0 0 0 0 0 0 0 0 0 0 0 0 0 0 0.10615327381233 0 0 0
"temporal_pole_left" 0 0 0 0 0.0451073320453015 0.0477011789631664 0 0.162685812543282 0 0 0 0 0 0.0919949532778278 0.079759878867392 0 0 0 0 0 0 0 0 0 0 0 0 0 0.0918756323664156 0 0 0 0 0.0542659377030616 0 0 0 0 0 0 0 0 0 0 0 0 0 0 0 0 0 0 0 0 0 0 0 0 0 0 0 0 0 0 0 0 0 0
"transverse_temporal_gyrus_left" 0.062583539621971 0 0 0 0 0.0835316752049704 0.0921924568355343 0.0669666515862785 0.234120946366435 0.0848415026993296 0 0.163356607485074 0 0.0933457674639092 0 0 0.0950261113079281 0 0 0.0866205180482602 0.0817500960903193 0 0.0878831662404292 0.113568529714094 0 0 0.091359249652038 0.0898132362466824 0.0779186965602901 0.0811234218918715 0 0 0 0.0972122351075177 0 0 0 0 0 0 0 0 0 0 0 0 0 0 0 0 0 0 0 0 0 0.100534445274213 0.0762451947937214 0 0 0 0.0756759938960691 0 0 0 0 0 0 0
"insula_left" 0.0856137299691067 0.0861947100972199 0.091763596350688 0 0.0385810095645146 0.122654679686664 0.106760250298795 0.0711775887223504 0.236880984748128 0.0876574773764791 0.0692828491622901 0.20003484159839 0.0430959591409877 0.0963196891888283 0.102637601896994 0.085738026867372 0.0613846151888032 0.0921370763598768 0.0689077672698524 0.081833079642142 0.0529832166022403 0.0802629422492318 0.0792081616871688 0.113955300093458 0.101966985605308 0.104135460842139 0.0880913785614713 0.106418909262758 0.112435938519242 0.0722215036779715 0 0.0542659377030616 0.0972122351075177 0 0 0.123076648667724 0.0954792534043826 0 0 0 0.100403800601746 0.0610614525057119 0.312189634051043 0 0.0658915706874545 0 0.0667371148434226 0 0 0 0.0882544293626718 0.0830507044264529 0.0886088166917201 0 0 0.100869330392417 0.0886005141845286 0 0.0896527021927881 0.0873450684035743 0.094860644972181 0 0 0 0 0 0 0.0940019941599659
"banks_superior_temporal_sulcus_right" 0 0 0 0 0 0 0 0 0 0 0 0 0 0 0 0 0 0 0 0 0 0 0.0959900473008783 0 0 0 0.0842661007717803 0 0 0 0 0 0 0 0 0 0 0 0 0 0.102263805169555 0.0382268825757445 0.0864992980567192 0.105117456087985 0 0 0 0.0449989756940736 0 0.0928129005038481 0.0729917204032234 0 0 0 0.104925164782581 0.0865795556071078 0.0977440306692164 0.0834780862739169 0 0 0.0820161789243859 0.0637487362982653 0.0612335198282792 0.0823165642786836 0 0 0.0710902181301552 0.0645540931004163
"caudal_anterior_cingulate_cortex_right" 0 0.38275993552427 0.155192957871033 0 0 0.101935475949969 0 0.080292036672199 0.101119523002356 0 0.130738260646409 0 0.113304132265778 0.113156116790785 0 0 0.162877019164768 0.127423181024946 0.125516521585022 0 0.105588581610508 0.139575414721953 0.104002195864727 0 0.144287399437662 0.137473354542112 0.156229370185372 0.0915575997275456 0 0.103168071817593 0 0 0 0.123076648667724 0 0 0.0994345788139031 0 0 0 0 0 0 0 0.0789533452191437 0 0.0792503016380409 0 0 0 0.103239038741024 0.0787776482032798 0.113021038125912 0 0 0.072588606805773 0.0902120364908986 0 0.0992978382845222 0.104392485524006 0.0959981363552871 0 0 0 0 0 0 0.090413041494623
"caudal_middle_frontal_gyrus_right" 0 0.137770588045005 0.106473466746862 0 0.154495558535479 0.124870142302124 0 0 0.117798038524214 0.0778824869425912 0.100489856563572 0 0 0 0 0 0.12306779570689 0.10145610755911 0.0956051593894726 0 0.100656239516594 0.108161376109899 0.0837878643550652 0 0.0972180030545707 0.100717499525626 0.107183531124565 0.0972492770548726 0 0.0884104413648975 0 0 0 0.0954792534043826 0 0.0994345788139031 0 0 0 0 0 0 0 0 0.0769369908832499 0 0.0903024073188533 0 0 0 0.125037692885425 0.0759302005103447 0.129636054722595 0 0 0.109053620197171 0.124085161733634 0 0.0909244545239928 0.116563490784915 0.117346866001431 0 0 0.0628504153956739 0 0 0 0.0874270355444101
"cuneus_right" 0 0 0 0.157606587953666 0 0 0 0 0 0.16694781844399 0 0 0 0 0 0 0 0 0 0 0 0 0 0 0 0 0 0.158483214762535 0 0 0 0 0 0 0 0 0 0 0 0.0560217966406089 0.0565565344539473 0 0 0.0614777932746243 0 0.0405571023473399 0 0 0 0 0 0 0 0.0442423404286234 0 0 0 0.0521749728573722 0 0 0 0.114859591410399 0.118792325300282 0 0 0 0 0
"entorhinal_cortex_right" 0 0 0.174262221692736 0 0.433337169836651 0 0 0 0 0 0 0 0 0 0.520490782783816 0 0 0 0 0 0 0 0.203672407729099 0 0 0 0.191332327070087 0 0 0 0 0 0 0 0 0 0 0 0 0.184958894354339 0 0.10496991867477 0 0 0 0 0 0 0.535881872700301 0 0 0 0 0 0 0.21759907908803 0.23184471954171 0 0 0 0.2518306770919 0 0 0 0 0.0708441037961676 0 0.0475398549839168
"fusiform_gyrus_right" 0 0 0 0 0 0 0 0 0 0 0 0 0 0 0.265807134786156 0 0 0 0 0 0 0 0.110470654412258 0 0 0 0.0941264518681521 0 0 0 0 0 0 0 0 0 0 0.0560217966406089 0.184958894354339 0 0.117679998382904 0.05345132814012 0.113239548917202 0.067370025483696 0 0.0882633544259635 0 0.0675882870550692 0.135078945718893 0.0964884111160317 0.0830267153294465 0 0 0.0685818806147104 0.102596963325498 0 0.091749724206483 0.122938858482819 0 0 0.0981564794529938 0.0855626506984029 0.0496785873043959 0.10016711692659 0 0.0462298104474525 0.0935162393731234 0.069936900874366
"inferior_parietal_gyrus_right" 0 0 0.125948890616485 0 0 0 0 0.0803943283149864 0.102073431380106 0 0 0 0 0 0 0 0 0 0 0 0 0.102473322403607 0.102057951595947 0.16339969184724 0 0 0.0970367826875263 0.0880224882069019 0 0.0765201876922792 0 0 0 0.100403800601746 0.102263805169555 0 0 0.0565565344539473 0 0.117679998382904 0 0.0914877669812723 0.0865440580353012 0.113264800239578 0 0.0659484861943131 0 0.0784132756901931 0 0.0916773879816187 0.0777563257710699 0 0 0.0630850873329188 0.106343620108871 0.0813910437226477 0.084410960498648 0.0737180789669192 0 0 0.0870126209641639 0.0875353748974062 0.0917550798561256 0.0789484684365609 0 0 0.085904921348864 0.0940343660022918
"inferior_temporal_gyrus_right" 0 0 0.0822474216565496 0 0 0 0 0.0682416387672473 0.120767693486332 0.0878612614234053 0 0 0 0 0 0 0 0 0 0 0 0.110421640198591 0.0881617266530139 0 0 0 0.0800874599992639 0 0 0 0 0 0 0.0610614525057119 0.0382268825757445 0 0 0 0.10496991867477 0.05345132814012 0.0914877669812723 0 0.101091440017692 0.0874557068873657 0 0.243310865257193 0 0.0602816709090056 0.0820653428508488 0.0736582682283566 0.0734127316266105 0 0 0 0.0800650855199212 0.0768000175133399 0.0729027619437414 0.083682765508555 0 0 0.08233906190407 0.0742328065963953 0.0650625900902217 0.0720503291529663 0 0.0800662558762733 0.0539670534603081 0.0727133538215149
"cingulate_gyrus_isthmus_right" 0.104488909606733 0 0.162686354668991 0 0.470267158398092 0.230918510740027 0 0.135795957354092 0.390800802764105 0.150700773500052 0 0 0 0.135889242401928 0.37314270570982 0 0 0 0 0 0.284992641692326 0.483229314441451 0.198245336780833 0 0 0 0.204246534109174 0 0.156488810186343 0.246429325226557 0 0 0 0.312189634051043 0.0864992980567192 0 0 0 0 0.113239548917202 0.0865440580353012 0.101091440017692 0 0.117950380471787 0 0.0914076755914354 0 0.0811746185617447 0.160013838336061 0.124725184060319 0.0877549250504219 0 0 0 0.113028489563215 0.138937632265659 0.131260532839033 0.0790048786242551 0 0 0.112292286359064 0.0869220008594777 0.0985738651528261 0.0914407853307142 0 0 0.153694851271828 0.18194584564286
"lateral_occipital_cortex_right" 0 0 0.0913764687201635 0.113277959095214 0 0 0 0.0874687806164855 0.16069143025747 0 0 0 0 0 0 0 0 0 0 0 0.103892135934628 0.108046503501951 0.0937989457820128 0 0 0 0.0928766153130896 0 0.115437461882512 0.0968493422269016 0 0 0 0 0.105117456087985 0 0 0.0614777932746243 0 0.067370025483696 0.113264800239578 0.0874557068873657 0.117950380471787 0 0 0.0875807417736154 0 0.0763189592459047 0.140952177452317 0.0974437937196142 0.0903099907881903 0 0 0.0598091306285683 0.0988612738497831 0.0793279733793983 0.0834514575463375 0.111548851569886 0.0831547405859378 0 0.0892006596399943 0.101101508205764 0.074845510534845 0.0889511516726877 0 0 0.0831882937447817 0.0871935874154584
"lateral_orbitofrontal_cortex_right" 0 0.100993778064925 0.0719360208367947 0 0 0 0 0 0.109898372465627 0 0.0824255878079949 0 0 0 0 0 0.0804957130901232 0 0 0 0.0912395085316337 0 0.0728732439452384 0 0.0867190734777457 0.0750726813044992 0.0747952142196781 0 0 0 0 0 0 0.0658915706874545 0 0.0789533452191437 0.0769369908832499 0 0 0 0 0 0 0 0 0 0.0416196937247179 0 0 0 0.0720085852709938 0.0517278286510298 0.0459831158333335 0 0 0.078425233382949 0.069648918439379 0 0.0614999521586147 0.116103769443842 0.0758346125208208 0 0 0.0734657309712242 0.268834795136897 0.630999780752067 0 0.0324070161391569
"lingual_gyrus_right" 0 0 0 0 0 0 0 0 0 0.456514761917191 0 0 0 0 0 0 0 0 0 0 0 0 0 0 0 0 0 0 0 0 0 0 0 0 0 0 0 0.0405571023473399 0 0.0882633544259635 0.0659484861943131 0.243310865257193 0.0914076755914354 0.0875807417736154 0 0 0 0.0935703215746344 0.119788063208702 0 0 0 0 0.0668818023186803 0 0 0.127303420246416 0.0528034958781327 0 0 0 0.0955812674263912 0 0 0 0 0 0.267243006511398
"medial_orbitofrontal_gyrus_right" 0 0 0.0692495498964061 0 0 0 0 0 0 0 0.149763909840506 0 0.264005160956071 0 0 0 0.0856473766880459 0 0 0 0.0893794984736179 0 0.0733804331639224 0 0.13115206753319 0 0.088532526705547 0 0 0 0 0 0 0.0667371148434226 0 0.0792503016380409 0.0903024073188533 0 0 0 0 0 0 0 0.0416196937247179 0 0 0 0 0 0.0871368641625177 0.0755461608936661 0.0622148319353862 0 0 0 0 0 0.0298812116530978 0.106377619167884 0.0616663442772887 0 0 0 0.200365446588196 0 0 0.0586237796487696
"middle_temporal_gyrus_right" 0 0 0.0724491377238939 0 0 0 0 0.0945427026355797 0.108851836731879 0 0 0 0 0 0 0 0 0 0 0 0 0 0.0905169221461282 0 0 0 0.0814069532138448 0 0.0837044226244319 0 0 0 0 0 0.0449989756940736 0 0 0 0 0.0675882870550692 0.0784132756901931 0.0602816709090056 0.0811746185617447 0.0763189592459047 0 0.0935703215746344 0 0 0 0.0797826774370686 0.0721291367520911 0 0 0 0.084074037305803 0.0734508372233502 0.0777949884153319 0.0762714383332282 0 0 0.0827025367163075 0.059309393074132 0.0925697975562986 0.0666329980893481 0 0.103969884850263 0.0588665631065058 0.0805028629510347
"parahippocampal_gyrus_right" 0 0 0 0 0.405154343249629 0 0 0 0 0 0 0 0 0 0.431249019251853 0 0 0 0 0 0 0 0 0 0 0 0 0 0 0 0 0 0 0 0 0 0 0 0.535881872700301 0.135078945718893 0 0.0820653428508488 0.160013838336061 0.140952177452317 0 0.119788063208702 0 0 0 0 0 0 0 0 0.125341736446747 0 0.0908291293444855 0 0 0 0 0 0 0 0 0 0 0.3695875400787
"paracentral_gyrus_right" 0 0 0.101673443980269 0 0 0 0 0 0.157350512837032 0 0 0 0 0 0 0.235717183484838 0 0 0 0 0 0.159445956917886 0.104044416857055 0 0 0 0 0 0 0 0 0 0 0 0.0928129005038481 0 0 0 0 0.0964884111160317 0.0916773879816187 0.0736582682283566 0.124725184060319 0.0974437937196142 0 0 0 0.0797826774370686 0 0 0.0980601681017548 0 0 0 0.143848365822123 0.115754858995438 0.111657022490459 0.100351599834185 0 0 0.0638104705272142 0.0966599920288492 0.0949230255563911 0.0989228182346943 0 0 0.0895329345022743 0.0958444078963976
"inferior_frontal_gyrus_pars_opercularis_right" 0 0.119013488220333 0.0886800694681951 0 0 0 0 0 0 0.0830558755371297 0.0945564335927177 0 0 0 0 0 0.120437428460901 0.0984897741586094 0.0964027676015392 0 0.10255767695545 0.192963189211011 0.0881324026827889 0 0.139003939788907 0.0910068585754427 0.100255195256832 0.101879427497153 0 0.0996111985206926 0 0 0 0.0882544293626718 0.0729917204032234 0.103239038741024 0.125037692885425 0 0 0.0830267153294465 0.0777563257710699 0.0734127316266105 0.0877549250504219 0.0903099907881903 0.0720085852709938 0 0.0871368641625177 0.0721291367520911 0 0.0980601681017548 0 0.0883683194943022 0.135426383978748 0 0.109681082142439 0.0965467554679872 0.0886259982874134 0.0908441866696639 0.118670635785148 0.135692501299934 0.123969786843675 0.092908254130541 0.0710429721245641 0.0692931870583278 0 0 0 0.0633297567331736
"inferior_frontal_gyrus_pars_orbitalis_right" 0 0.0898200676162098 0.0782336209910945 0 0 0 0 0 0.119250604442065 0 0.0988856404157223 0 0.13636004099541 0 0 0 0.111076523865887 0.121091160748616 0 0 0.0839082425247705 0.13738176899935 0.0757469515257015 0 0.141903134211617 0.0873137545521235 0.0918433157820977 0.083362934749504 0 0 0 0 0 0.0830507044264529 0 0.0787776482032798 0.0759302005103447 0 0 0 0 0 0 0 0.0517278286510298 0 0.0755461608936661 0 0 0 0.0883683194943022 0 0.0858555902330042 0 0.0791545748845247 0.0719853935004096 0.0823398196998367 0 0.0857961709487251 0.107944820740795 0.0806545469040201 0 0.37944900362 0 0 0 0 0.0693493616970468
"inferior_frontal_gyrus_pars_triangularis_right" 0 0.131633309611206 0.100955465209793 0 0 0 0 0 0 0 0.106870344501102 0 0 0 0 0 0.129174029934504 0.10932627589262 0.110235141237101 0 0.0840281347968838 0 0.080901769865437 0 0.127070840488179 0.118444682537201 0.117471857063619 0 0 0 0 0 0 0.0886088166917201 0 0.113021038125912 0.129636054722595 0 0 0 0 0 0 0 0.0459831158333335 0 0.0622148319353862 0 0 0 0.135426383978748 0.0858555902330042 0 0 0 0.070993400665511 0.0791116717981226 0 0.0888790183058171 0.115277360378387 0.105512783257332 0 0 0 0.125697561353695 0 0 0.0553899137488586
"pericalcarine_cortex_right" 0 0 0 0 0 0 0 0 0 0 0 0.212780341100851 0 0 0 0 0 0 0 0 0 0 0 0 0 0 0 0 0 0 0 0 0 0 0 0 0 0.0442423404286234 0 0.0685818806147104 0.0630850873329188 0 0 0.0598091306285683 0 0.0668818023186803 0 0 0 0 0 0 0 0 0 0 0 0.0588892891175519 0 0 0 0.102658736942072 0 0 0 0 0 0
"postcentral_gyrus_right" 0 0 0.0762572808847582 0 0 0 0 0.139962538306257 0.169409324823725 0 0 0 0 0 0 0 0 0 0 0 0 0.166382630149686 0.105460531856691 0 0 0 0.0958350437105717 0 0 0.090207976300583 0 0 0 0 0.104925164782581 0 0 0 0 0.102596963325498 0.106343620108871 0.0800650855199212 0.113028489563215 0.0988612738497831 0 0 0 0.084074037305803 0.125341736446747 0.143848365822123 0.109681082142439 0.0791545748845247 0 0 0 0.110251995562736 0.136526263889865 0.111778085968482 0.096506427386648 0.0856741300455524 0.101141139090656 0.141676453699241 0.0740022977791824 0.129409046285386 0 0 0.0852597054706035 0.0463236388252654
"posterior_cingulate_gyrus_right" 0 0.0395015747465434 0.124782338398688 0 0.26446328719159 0.131125876266729 0 0 0.179625328258392 0 0 0 0 0.112214036352774 0 0 0 0 0 0 0.127604660672189 0.502810269501117 0.124035240809706 0.187553824511171 0 0 0.128302215010452 0.111967636634346 0.102918920033565 0.120423363347363 0 0 0.100534445274213 0.100869330392417 0.0865795556071078 0.072588606805773 0.109053620197171 0 0.21759907908803 0 0.0813910437226477 0.0768000175133399 0.138937632265659 0.0793279733793983 0.078425233382949 0 0 0.0734508372233502 0 0.115754858995438 0.0965467554679872 0.0719853935004096 0.070993400665511 0 0.110251995562736 0 0.1099394238028 0.12556839808999 0.0838577454636967 0.0912730481078635 0.0845247277218169 0.0778978778795522 0.0755200765604386 0.106463952968566 0 0 0 0.0879244271584926
"precentral_gyrus_right" 0 0.104637034800883 0.0994557529084084 0 0.231119742347309 0.121957331428781 0.0866900283110016 0.0883373357629455 0.147455890321961 0.101092245963958 0.086510708392342 0.158926430320731 0.170925391603796 0.0965194547733065 0.291730406457468 0 0.103117784466962 0.0949569892518062 0 0 0.115519948211397 0.161523865836559 0.104575676068786 0.123117738866742 0.0987550308127316 0.100986293166414 0.0977428578732319 0.101360081519133 0.117077330083259 0.108805970491936 0 0 0.0762451947937214 0.0886005141845286 0.0977440306692164 0.0902120364908986 0.124085161733634 0 0.23184471954171 0.091749724206483 0.084410960498648 0.0729027619437414 0.131260532839033 0.0834514575463375 0.069648918439379 0.127303420246416 0 0.0777949884153319 0.0908291293444855 0.111657022490459 0.0886259982874134 0.0823398196998367 0.0791116717981226 0 0.136526263889865 0.1099394238028 0 0.102214457673772 0.0658970202037813 0.104564729375032 0.114384008133632 0.110701067769502 0.0769823818032509 0.0950769984524444 0 0 0.114101481371659 0.0574409715324035
"precuneus_right" 0 0 0 0 0 0 0 0 0.195588963482873 0 0 0 0 0 0 0 0 0 0 0 0 0 0.129685688389182 0 0 0 0.132693144868972 0 0 0 0 0 0 0 0.0834780862739169 0 0 0.0521749728573722 0 0.122938858482819 0.0737180789669192 0.083682765508555 0.0790048786242551 0.111548851569886 0 0.0528034958781327 0 0.0762714383332282 0 0.100351599834185 0.0908441866696639 0 0 0.0588892891175519 0.111778085968482 0.12556839808999 0.102214457673772 0 0 0 0.102859711598719 0.108924140967499 0.104014097587313 0.0863620718888016 0 0 0.131736016944454 0.128975048104761
"rostral_anterior_cingulate_cortex_right" 0 0.0896075177289138 0.101116237950612 0 0 0 0 0 0 0 0.137969145414609 0 0.210874849798281 0 0 0 0.139442466544698 0.149301984693972 0 0 0.102756642407218 0.154970848259514 0.0805972830671987 0 0.255724201969545 0.118249994481062 0.109290891449721 0 0 0 0 0 0 0.0896527021927881 0 0.0992978382845222 0.0909244545239928 0 0 0 0 0 0 0.0831547405859378 0.0614999521586147 0 0.0298812116530978 0 0 0 0.118670635785148 0.0857961709487251 0.0888790183058171 0 0.096506427386648 0.0838577454636967 0.0658970202037813 0 0 0.10755569673736 0.0884938704107942 0 0 0 0 0 0 0.0595125179355117
"rostral_middle_frontal_gyrus_right" 0 0.108845734788496 0.0887941315769984 0 0 0 0 0 0 0 0.121714749694507 0 0.163195954242922 0 0 0 0.11795872831019 0 0.12051286588884 0 0.0944736328076906 0.1562502522983 0.0883855866681689 0 0.154362001683684 0.0998336665509016 0.0999459933893588 0.101807592307114 0 0 0 0 0 0.0873450684035743 0 0.104392485524006 0.116563490784915 0 0 0 0 0 0 0 0.116103769443842 0 0.106377619167884 0 0 0 0.135692501299934 0.107944820740795 0.115277360378387 0 0.0856741300455524 0.0912730481078635 0.104564729375032 0 0.10755569673736 0 0.101735116457017 0 0 0.0961184494232703 0.0817143936864422 0 0 0.0913109922959431
"superior_frontal_gyrus_right" 0.12590999342225 0.120645357353822 0.099310929757961 0 0.252631662788494 0.108564367647472 0 0.0958358149768316 0.150874171178109 0.110960869917013 0.101838330834073 0 0 0.0905437197223292 0.279824477702248 0 0.114163371768975 0.0933794876394535 0.096433019803773 0 0.100904355271874 0.166926071274835 0.0981875686566344 0.130875997157999 0.116119955707708 0.104040462337974 0.102659689355622 0.100445321244411 0.100604602631457 0.0953315358336835 0 0 0.0756759938960691 0.094860644972181 0.0820161789243859 0.0959981363552871 0.117346866001431 0 0.2518306770919 0.0981564794529938 0.0870126209641639 0.08233906190407 0.112292286359064 0.0892006596399943 0.0758346125208208 0 0.0616663442772887 0.0827025367163075 0 0.0638104705272142 0.123969786843675 0.0806545469040201 0.105512783257332 0 0.101141139090656 0.0845247277218169 0.114384008133632 0.102859711598719 0.0884938704107942 0.101735116457017 0 0.0876594566737735 0.0838985661610959 0.0927441458529077 0.170684514980113 0 0.107601043349984 0.0905152085003745
"superior_parietal_gyrus_right" 0 0 0.086338018758753 0 0 0 0 0 0.147696188398554 0 0 0 0 0 0 0.164985264927213 0 0 0 0 0 0.159692463481464 0.0937113523442841 0.619864813934168 0 0 0.0792229637517881 0.504756261325147 0 0.0869824184421242 0 0 0 0 0.0637487362982653 0 0 0.114859591410399 0 0.0855626506984029 0.0875353748974062 0.0742328065963953 0.0869220008594777 0.101101508205764 0 0.0955812674263912 0 0.059309393074132 0 0.0966599920288492 0.092908254130541 0 0 0.102658736942072 0.141676453699241 0.0778978778795522 0.110701067769502 0.108924140967499 0 0 0.0876594566737735 0 0.0757062901429181 0.0837728668369294 0 0 0.0701397941707022 0.0855876462809082
"superior_temporal_gyrus_right" 0 0 0 0 0 0 0 0 0 0 0 0 0 0 0 0 0 0 0 0 0 0.0996939508337505 0.092369881797968 0 0 0.125095819133624 0.0904949964130626 0 0.0702902531769597 0 0 0 0 0 0.0612335198282792 0 0 0.118792325300282 0 0.0496785873043959 0.0917550798561256 0.0650625900902217 0.0985738651528261 0.074845510534845 0 0 0 0.0925697975562986 0 0.0949230255563911 0.0710429721245641 0.37944900362 0 0 0.0740022977791824 0.0755200765604386 0.0769823818032509 0.104014097587313 0 0 0.0838985661610959 0.0757062901429181 0 0.0809803178555305 0 0.0630551553279476 0.0500701077037682 0.0659486411077639
"supramarginal_gyrus_right" 0 0 0 0 0 0 0 0.0963533256169479 0.142103987106425 0.101468911950042 0 0 0 0 0 0 0 0 0 0 0.102303600031084 0.203784416237535 0.10865455687286 0 0 0 0.0874115173227252 0 0 0 0 0 0 0 0.0823165642786836 0 0.0628504153956739 0 0 0.10016711692659 0.0789484684365609 0.0720503291529663 0.0914407853307142 0.0889511516726877 0.0734657309712242 0 0 0.0666329980893481 0 0.0989228182346943 0.0692931870583278 0 0 0 0.129409046285386 0.106463952968566 0.0950769984524444 0.0863620718888016 0 0.0961184494232703 0.0927441458529077 0.0837728668369294 0.0809803178555305 0 0 0 0.0712806546723658 0.0315520140736913
"frontal_pole_right" 0 0 0 0 0 0 0 0 0 0 0 0 0.0339495246282237 0 0 0 0 0 0 0 0 0 0 0 0 0 0 0 0 0 0.10615327381233 0 0 0 0 0 0 0 0 0 0 0 0 0 0.268834795136897 0 0.200365446588196 0 0 0 0 0 0.125697561353695 0 0 0 0 0 0 0.0817143936864422 0.170684514980113 0 0 0 0 0 0 0
"temporal_pole_right" 0 0 0 0 0 0 0 0 0 0 0 0 0 0 0 0 0 0 0 0 0 0 0 0 0 0 0 0 0 0 0 0 0 0 0 0 0 0 0.0708441037961676 0.0462298104474525 0 0.0800662558762733 0 0 0.630999780752067 0 0 0.103969884850263 0 0 0 0 0 0 0 0 0 0 0 0 0 0 0.0630551553279476 0 0 0 0 0.0331230697067896
"transverse_temporal_gyrus_right" 0 0 0 0 0 0 0 0.126367759894303 0 0 0 0 0 0 0 0 0 0 0 0 0 0 0.102781256907369 0 0 0 0 0 0 0 0 0 0 0 0.0710902181301552 0 0 0 0 0.0935162393731234 0.085904921348864 0.0539670534603081 0.153694851271828 0.0831882937447817 0 0 0 0.0588665631065058 0 0.0895329345022743 0 0 0 0 0.0852597054706035 0 0.114101481371659 0.131736016944454 0 0 0.107601043349984 0.0701397941707022 0.0500701077037682 0.0712806546723658 0 0 0 0.126453772283484
"insula_right" 0 0.092229410072306 0.0776957493552993 0 0 0.138734444130324 0 0 0 0 0.0739656491042416 0 0 0 0 0 0.109268434796309 0 0 0 0.0848932200757433 0.13717328853604 0.0876568187999617 0.132036455685174 0 0.0867054907309056 0.0887297930150904 0 0 0 0 0 0 0.0940019941599659 0.0645540931004163 0.090413041494623 0.0874270355444101 0 0.0475398549839168 0.069936900874366 0.0940343660022918 0.0727133538215149 0.18194584564286 0.0871935874154584 0.0324070161391569 0.267243006511398 0.0586237796487696 0.0805028629510347 0.3695875400787 0.0958444078963976 0.0633297567331736 0.0693493616970468 0.0553899137488586 0 0.0463236388252654 0.0879244271584926 0.0574409715324035 0.128975048104761 0.0595125179355117 0.0913109922959431 0.0905152085003745 0.0855876462809082 0.0659486411077639 0.0315520140736913 0 0.0331230697067896 0.126453772283484 0
