# Supplementary material for: NODDI and Tensor-Based Microstructural Indices as Predictors of Functional Connectivity
Source: PLoS One. 2016 Apr 14;11(4):e0153404. doi: 10.1371/journal.pone.0153404 (PMC4831788; doi:10.1371/journal.pone.0153404)
Supplement: S1 Data — a) Functional connectivity matrices, both fMRI and EEG connectomes across all subjects, in the form of precision matrices and b) structural brain connectivity matrices across all subjects and microstructural indices. Columns and rows are named according to the corresponding brain region that represent. (ZIP) [file pone.0153404.s001.zip › DATA/DWI/42_Wkappa_68.txt]

"banks_superior_temporal_sulcus_left" "caudal_anterior_cingulate_cortex_left" "caudal_middle_frontal_gyrus_left" "cuneus_left" "entorhinal_cortex_left" "fusiform_gyrus_left" "inferior_parietal_gyrus_left" "inferior_temporal_gyrus_left" "cingulate_gyrus_isthmus_left" "lateral_occipital_cortex_left" "lateral_orbitofrontal_cortex_left" "lingual_gyrus_left" "medial_orbitofrontal_gyrus_left" "middle_temporal_gyrus_left" "parahippocampal_gyrus_left" "paracentral_gyrus_left" "inferior_frontal_gyrus_pars_opercularis_left" "inferior_frontal_gyrus_pars_orbitalis_left" "inferior_frontal_gyrus_pars_triangularis_left" "pericalcarine_cortex_left" "postcentral_gyrus_left" "posterior_cingulate_gyrus_left" "precentral_gyrus_left" "precuneus_left" "rostral_anterior_cingulate_cortex_left" "rostral_middle_frontal_gyrus_left" "superior_frontal_gyrus_left" "superior_parietal_gyrus_left" "superior_temporal_gyrus_left" "supramarginal_gyrus_left" "frontal_pole_left" "temporal_pole_left" "transverse_temporal_gyrus_left" "insula_left" "banks_superior_temporal_sulcus_right" "caudal_anterior_cingulate_cortex_right" "caudal_middle_frontal_gyrus_right" "cuneus_right" "entorhinal_cortex_right" "fusiform_gyrus_right" "inferior_parietal_gyrus_right" "inferior_temporal_gyrus_right" "cingulate_gyrus_isthmus_right" "lateral_occipital_cortex_right" "lateral_orbitofrontal_cortex_right" "lingual_gyrus_right" "medial_orbitofrontal_gyrus_right" "middle_temporal_gyrus_right" "parahippocampal_gyrus_right" "paracentral_gyrus_right" "inferior_frontal_gyrus_pars_opercularis_right" "inferior_frontal_gyrus_pars_orbitalis_right" "inferior_frontal_gyrus_pars_triangularis_right" "pericalcarine_cortex_right" "postcentral_gyrus_right" "posterior_cingulate_gyrus_right" "precentral_gyrus_right" "precuneus_right" "rostral_anterior_cingulate_cortex_right" "rostral_middle_frontal_gyrus_right" "superior_frontal_gyrus_right" "superior_parietal_gyrus_right" "superior_temporal_gyrus_right" "supramarginal_gyrus_right" "frontal_pole_right" "temporal_pole_right" "transverse_temporal_gyrus_right" "insula_right"
"banks_superior_temporal_sulcus_left" 0 0 0 0 0 0.241723900622388 0.242605608469782 0.198397909916118 0.315621889880098 0.187380017412378 0 0.289304239579118 0 0.196228562701514 0 0.202023640056223 0 0 0 0 0.229197420868909 0.266058412852829 0.257591613571684 0.274197241176517 0 0 0.247183041675879 0.225483303640575 0.196155793283403 0.252898233066118 0 0 0.1972330457364 0.256074820601844 0 0 0 0 0 0 0 0 0.426749700343145 0 0 0 0 0 0 0 0 0 0 0 0 0 0 0 0 0 0.515565962063171 0 0 0 0 0 0 0
"caudal_anterior_cingulate_cortex_left" 0 0 0.308216843321647 0 0 0 0 0 0 0 0.269582033156392 0 0 0 0 0 0.307070481047542 0.24148097289081 0.233489711912462 0 0.306507263717011 0.441356440062328 0.328311610769672 0 0.239956059958132 0.264944070812398 0.330703270990456 0.324619164718528 0 0.354804371448063 0 0 0 0.299962417884166 0 0.606924941207008 0.621672652636058 0 0 0 0 0 0 0 0.473480404214465 0 0 0 0 0 0.476662553900601 0.357576388481276 0.436800139440707 0 0 0.185714538549764 0.50862753718838 0 0.374191146513731 0.40752011050852 0.574623505215048 0 0 0 0 0 0 0.433469265891195
"caudal_middle_frontal_gyrus_left" 0 0.308216843321647 0 0 0 0 0 0.253748815615413 0.320875182659359 0.206656172459277 0.221873015044132 0 0.192514657174294 0 0 0 0.232772885542738 0.222012379411319 0.197148693993569 0 0.22144175113951 0.742350908537021 0.201332081484887 0.277160616397199 0.233242600056473 0.210742897587167 0.283795766475536 0.189223177427792 0 0.177613426649825 0 0 0 0.228290964183444 0 0.587806090357249 0.582663406635482 0 0.688083488782301 0 0.624109046680531 0.485370193634418 0.519282222151357 0.593749310671827 0.461686884983948 0 0.449728921072252 0.693875317801273 0 0.587720377401276 0.512894860037803 0.42038385151188 0.496332227609829 0 0.748873899675648 0.914334162342541 0.764360135936872 0 0.478396024726252 0.465995101144897 0.589615562522057 0.669646904966791 0 0 0 0 0 0.539654308605537
"cuneus_left" 0 0 0 0 0 0.257900392452451 0.258427259149689 0 0 0.183117916597318 0 0.233419918761307 0 0 0 0 0 0 0 0.162478505124811 0 0 0 0.124045687721745 0 0 0 0.195454312591706 0.426587812038773 0 0 0 0 0 0 0 0 0.0959974568816414 0 0 0 0 0 0.129442790752781 0 0 0 0 0 0 0 0 0 0 0 0 0 0 0 0 0 0 0 0 0 0 0 0
"entorhinal_cortex_left" 0 0 0 0 0 0.172234705116172 0 0.45499000420375 0 0 0 0 0 0 0.274678002386104 0 0 0 0 0 0 0.396024737328577 0.547159476459237 0 0 0 0.435033932990725 0 0.187828888858824 0 0 0.167975511015223 0 0.202950845568755 0 0 0.588892972277416 0 0.498871988016809 0 0 0 0.337885839432599 0 0 0 0 0 0.314900728854723 0 0 0 0 0 0 0.370009962481182 0.493433623236944 0 0 0 0.440159098560916 0 0 0 0 0 0 0
"fusiform_gyrus_left" 0.241723900622388 0 0 0.257900392452451 0.172234705116172 0 0.307135081094894 0.219447199829564 0.402134989471981 0.238504691914391 0 0.325177703603505 0 0.233118792162205 0.160378789750624 0 0.264933420864346 0 0 0.296395596466011 0.290146854637194 0.341144535098647 0.263948961519776 0.374238129573565 0 0 0.307955091923034 0.297741716301232 0.238326634433894 0.275059958650762 0 0.171272672609137 0.263304544826785 0.252275854037367 0 0.530566170871918 0.527906360677948 0 0 0 0 0 0.448910613804316 0 0 0 0 0 0 0 0 0 0 0 0 0.448652595561488 0.573788185164178 0 0 0 0.521632845531929 0 0 0 0 0 0 0.525277978250063
"inferior_parietal_gyrus_left" 0.242605608469782 0 0 0.258427259149689 0 0.307135081094894 0 0.252495187320945 0.245611268256861 0.241054715711111 0 0.310827639351958 0 0.237730799535792 0.226191063027755 0.210604713055891 0 0 0 0.328383972387536 0.213099942234025 0.224762526034068 0.245112995218435 0.250173566095354 0 0 0.22007713949252 0.24023554407912 0.283369841634351 0.190674454509225 0 0 0.279269991393825 0.325528107774953 0 0 0 0 0 0 0 0 0 0 0 0 0 0 0 0 0 0 0 0 0 0 0.541849671828467 0 0 0 0 0 0 0 0 0 0 0
"inferior_temporal_gyrus_left" 0.198397909916118 0 0.253748815615413 0 0.45499000420375 0.219447199829564 0.252495187320945 0 0.319592578159104 0.268086419567425 0 0.311156556596042 0 0.190852350712682 0.235533419418292 0.217980912499599 0 0 0 0.307977959034183 0.251237274365331 0.273164918380136 0.265146119752119 0.309010593277027 0 0 0.247744112688687 0.255230397476101 0.231861741034316 0.267993773380877 0 0.0622017339919221 0.272467903988619 0.280288352358723 0 0.468511172955766 0 0 0 0 0.608084564084869 0.549193835081109 0.453603946764631 0.560464513563361 0 0 0 0.589655419032735 0 0 0 0 0 0 0.498500338672824 0 0.629569280692086 0 0 0 0.573883821397587 0 0 0.511050803235462 0 0 0.513706927206922 0
"cingulate_gyrus_isthmus_left" 0.315621889880098 0 0.320875182659359 0 0 0.402134989471981 0.245611268256861 0.319592578159104 0 0.324547855321922 0 0.269516861373275 0 0.336130646645896 0.262290782616023 0.202794723483063 0.421339654545965 0 0 0 0.3173140039843 0.430459282732259 0.336297845847337 0.230873745190576 0 0.367587704078056 0.38147928705751 0.236491516184273 0.37116045468653 0.325853909240752 0 0 0.417494858692429 0.480215519771741 0 0.720501212262476 0.561004386858235 0 0 0 0.798404275591011 0.655656997110881 0.857933162598374 0.802322037323692 0.551803722555502 0 0 0.572376442649223 0 0.776027594432404 0 0.370229625811036 0 0 0.724098718865707 0.65050528119171 0.737931399034886 0.661276518643872 0 0 0.742365757878139 0.71128693764624 0 0.649187042157012 0 0 0 0
"lateral_occipital_cortex_left" 0.187380017412378 0 0.206656172459277 0.183117916597318 0 0.238504691914391 0.241054715711111 0.268086419567425 0.324547855321922 0 0 0.237955372448191 0 0.218103757836237 0.171443815095672 0.211838700034665 0 0 0 0.237230321278934 0.284349983092043 0.25309051310065 0.249268578704493 0.367957135483375 0 0.274183881223873 0.267893816585495 0.328201651290654 0.321619551595679 0.263045938424572 0 0 0.298675179985508 0.3111057105886 0 0 0.41128484785526 0.170339726836188 0 0 0 0.5643301319086 0.446979852431846 0 0 0.12442315382371 0 0 0 0 0.395796242296722 0 0 0 0 0 0.601888367119587 0 0 0 0.553791820313949 0 0 0.636115406730428 0 0 0 0
"lateral_orbitofrontal_cortex_left" 0 0.269582033156392 0.221873015044132 0 0 0 0 0 0 0 0 0 0.169759978071483 0.0656938986371845 0 0 0.218067079547508 0.20195368025354 0.196504788794638 0 0.223802721322569 0.291721148398934 0.417413757578423 0 0.219564952684421 0.218345042698079 0.242907308072413 0 0.0691065587358957 0 0.0593874878246156 0 0 0.201915019473291 0 0.419818184237315 0.464593299929338 0 0 0 0 0 0 0 0.441943358427546 0 0.370139218078705 0 0 0 0.459857011409775 0.35352979080777 0.44980106079349 0 0 0 0.546171881992754 0 0.363214633023033 0.367847254654516 0.423848638416806 0 0 0 0 0 0 0.418020022418443
"lingual_gyrus_left" 0.289304239579118 0 0 0.233419918761307 0 0.325177703603505 0.310827639351958 0.311156556596042 0.269516861373275 0.237955372448191 0 0 0 0.361423796966239 0.23796269351726 0 0 0 0 0.210470025519107 0.309383314791907 0.247488914769151 0.26530927902536 0.337773044967745 0 0 0.204415291624317 0.409215842268274 0.367671515706292 0.283488822660033 0 0 0.339842779442435 0.357347438563494 0 0 0 0 0 0 0 0 0 0 0 0 0 0 0 0 0 0 0 0.0844311915985769 0 0 0.834339906854498 0 0 0 0 0 0 0 0 0 0 0
"medial_orbitofrontal_gyrus_left" 0 0 0.192514657174294 0 0 0 0 0 0 0 0.169759978071483 0 0 0 0 0 0.204687456662449 0 0 0 0 0 0 0 0.1740375723495 0.162813434482672 0.168531144650744 0 0 0 0.12273610519159 0 0 0.246058318085882 0 0.427658474376181 0 0 0 0 0 0 0 0 0 0 0.129974556977228 0 0 0 0 0.298229508511048 0 0 0 0 0.671933875452041 0 0.227302254173749 0.292357094969884 0 0 0 0 0.0423247796476493 0 0 0
"middle_temporal_gyrus_left" 0.196228562701514 0 0 0 0 0.233118792162205 0.237730799535792 0.190852350712682 0.336130646645896 0.218103757836237 0.0656938986371845 0.361423796966239 0 0 0 0 0 0 0 0 0.178291218262448 0.276060484432116 0.257694985747516 0.361686819536354 0 0 0.265642168761896 0.290582244853127 0.221445201459408 0.260031228819178 0 0.148287976643998 0.238965144611672 0.261296886583082 0 0.38858956101774 0 0 0 0 0 0 0.420346091930147 0 0 0 0 0 0 0 0 0 0 0 0 0.566646596745092 0.559807485527183 0 0 0 0.444355984886176 0 0 0 0 0 0 0
"parahippocampal_gyrus_left" 0 0 0 0 0.274678002386104 0.160378789750624 0.226191063027755 0.235533419418292 0.262290782616023 0.171443815095672 0 0.23796269351726 0 0 0 0 0 0 0 0 0 0 0 0 0 0 0 0 0.192861522281097 0 0 0.181961661510374 0 0.20247794850142 0 0 0 0 0.369566143991743 0.169662777837532 0 0 0.299779549568202 0 0 0 0 0 0.347377662467217 0 0 0 0 0 0 0 0.380084902865349 0 0 0 0.360356312518392 0 0 0 0 0 0 0
"paracentral_gyrus_left" 0.202023640056223 0 0 0 0 0 0.210604713055891 0.217980912499599 0.202794723483063 0.211838700034665 0 0 0 0 0 0 0 0 0 0 0.169429529279078 0.276979769397323 0.232816175572117 0.23482834712761 0 0 0.216116792626076 0.23912819380956 0 0.216001243667246 0 0 0 0.189354539224471 0 0 0 0 0 0 0 0 0 0 0 0 0 0 0 0.13204455333281 0 0 0 0 0 0 0 0 0 0 0 0.186783912723284 0 0 0 0 0 0
"inferior_frontal_gyrus_pars_opercularis_left" 0 0.307070481047542 0.232772885542738 0 0 0.264933420864346 0 0 0.421339654545965 0 0.218067079547508 0 0.204687456662449 0 0 0 0 0.216913326961309 0.198023546466376 0 0.293824142677029 0.463390297410817 0.345298318840544 0 0.240478592114068 0.213721408249222 0.22514463203813 0.446404949718185 0 0.196390702181646 0 0 0.211574720234454 0.220074239923824 0 0.495923686915416 0.496486497272738 0 0 0 0 0 0 0 0.514925427867733 0 0.467048203485071 0 0 0 0.477271817083394 0.387489646371899 0.495216028481987 0 0 0 0.494747230314914 0 0.483985117025971 0.437290562051818 0.509799610669755 0 0 0 0 0 0 0.443751383532224
"inferior_frontal_gyrus_pars_orbitalis_left" 0 0.24148097289081 0.222012379411319 0 0 0 0 0 0 0 0.20195368025354 0 0 0 0 0 0.216913326961309 0 0.212588775005112 0 0.212566071690865 0.261210615969188 0.215442363213846 0 0.224821486241051 0.212377264906223 0.227274831397844 0 0.0667583080080168 0 0 0 0 0.213445381675239 0 0.356700055527318 0.422238979708815 0 0 0 0 0 0 0 0 0 0 0 0 0 0.406504967115183 0.316477238879946 0.438606763767401 0 0 0 0.494299934308969 0 0.37043431175406 0 0.435353879262396 0 0 0 0 0 0 0
"inferior_frontal_gyrus_pars_triangularis_left" 0 0.233489711912462 0.197148693993569 0 0 0 0 0 0 0 0.196504788794638 0 0 0 0 0 0.198023546466376 0.212588775005112 0 0 0.206045468805952 0 0.185685350899766 0 0.198059128184737 0.196872949450419 0.205036191135001 0 0 0 0 0 0 0.192165090700163 0 0.34093594235111 0.386733613212882 0 0 0 0 0 0 0 0 0 0 0 0 0 0.434947494250738 0 0.429189269903577 0 0 0 0 0 0 0.337097133214872 0.498965774618216 0 0 0 0 0 0 0
"pericalcarine_cortex_left" 0 0 0 0.162478505124811 0 0.296395596466011 0.328383972387536 0.307977959034183 0 0.237230321278934 0 0.210470025519107 0 0 0 0 0 0 0 0 0 0 0.243001466641259 0.425747168030804 0 0 0 0.253951678165929 0.322047871621199 0.258908948375529 0 0 0.257324261259538 0.270629263499741 0 0 0 0 0 0 0 0 0 0 0 0 0 0 0 0 0 0 0 0 0 0 0 0 0 0 0 0 0 0 0 0 0 0
"postcentral_gyrus_left" 0.229197420868909 0.306507263717011 0.22144175113951 0 0 0.290146854637194 0.213099942234025 0.251237274365331 0.3173140039843 0.284349983092043 0.223802721322569 0.309383314791907 0 0.178291218262448 0 0.169429529279078 0.293824142677029 0.212566071690865 0.206045468805952 0 0 0.276529041712012 0.178015717101416 0.209490943714799 0 0.213778880239757 0.2725836037914 0.231549873870086 0.116114215124266 0.193170222402528 0 0 0.212394406118282 0.172126199850302 0 0.521046241423725 0.520853466958239 0 0 0 0 0 0.423617557450035 0.780818274280903 0.400402915722765 0 0.403376688612476 0 0 0 0.448873363435196 0.383779612659768 0.410945656396589 0 0 0.608270621254296 0.643406062775069 0 0.419675057109904 0.450585660382104 0.542105581468997 0 0 0.799518554389903 0 0 0 0.528778139300345
"posterior_cingulate_gyrus_left" 0.266058412852829 0.441356440062328 0.742350908537021 0 0.396024737328577 0.341144535098647 0.224762526034068 0.273164918380136 0.430459282732259 0.25309051310065 0.291721148398934 0.247488914769151 0 0.276060484432116 0 0.276979769397323 0.463390297410817 0.261210615969188 0 0 0.276529041712012 0 0.402206354276016 0.202486809330431 0.257963259829537 0.235526157379599 0.389176243415596 0.20769007313903 0.274022756902209 0.256280708572573 0 0 0 0.300566799914195 0 0.503236094299321 0.730038201822076 0 0 0 0.64481907249459 0.634818535161635 0.330574092749565 0.468916079320613 0 0 0 0 0 0.706851978314396 0.718479221797442 0.820678444878569 0 0 0.911362459653273 0.926311881907362 0.800030434039156 0 0.910126993903511 0.984719006265687 0.675536741403853 0.492811863473143 0.57877865425738 0.726587320047661 0 0 0 0.549654771713006
"precentral_gyrus_left" 0.257591613571684 0.328311610769672 0.201332081484887 0 0.547159476459237 0.263948961519776 0.245112995218435 0.265146119752119 0.336297845847337 0.249268578704493 0.417413757578423 0.26530927902536 0 0.257694985747516 0 0.232816175572117 0.345298318840544 0.215442363213846 0.185685350899766 0.243001466641259 0.178015717101416 0.402206354276016 0 0.258976485745211 0.424115536452937 0.239437115602513 0.241634754427001 0.228133396111999 0.247096369920928 0.20809082787341 0 0 0.256577135192398 0.220637877473335 0.561183699002882 0.577197319571741 0.598931845026053 0 0.585018569292635 0.543993076020932 0.599767691460314 0.601487336198131 0.539193779876779 0.642419658647424 0.47527658708849 0 0.436560636403543 0.602051365026011 0 0.62277551706718 0.49395454005344 0.418413488663287 0.488707688949655 0 0.732615690101809 0.837953100353391 0.818655627751891 0.6343042737738 0.493941617828181 0.439746021449721 0.734335500743319 0.638382862876515 0.603358821947653 0.670201460396166 0 0 0.655966842869538 0.597879200109203
"precuneus_left" 0.274197241176517 0 0.277160616397199 0.124045687721745 0 0.374238129573565 0.250173566095354 0.309010593277027 0.230873745190576 0.367957135483375 0 0.337773044967745 0 0.361686819536354 0 0.23482834712761 0 0 0 0.425747168030804 0.209490943714799 0.202486809330431 0.258976485745211 0 0 0 0.259122256134212 0.241580036634855 0.37711594028061 0.25669237482733 0 0 0.295347268562537 0.382451914963197 0 0 0 0 0 0 0.573941302181878 0 0 0 0 0 0 0 0 0 0 0 0 0 0 0.425262407867473 0.684084241919724 0 0 0 0.714090380201732 0.122791796483436 0 0 0 0 0 0.561647674705996
"rostral_anterior_cingulate_cortex_left" 0 0.239956059958132 0.233242600056473 0 0 0 0 0 0 0 0.219564952684421 0 0.1740375723495 0 0 0 0.240478592114068 0.224821486241051 0.198059128184737 0 0 0.257963259829537 0.424115536452937 0 0 0.228836218037384 0.246176545751378 0 0 0 0 0 0 0.233461644199034 0 0.427791939124027 0.385216939646238 0 0 0 0 0 0 0 0.344157522197942 0 0.335231720667791 0 0 0 0.36178325342444 0.324143698259522 0.420542198339358 0 0 0 0.262847918640953 0 0.262159130252248 0.347974103943809 0.329575936454758 0 0 0 0 0 0 0
"rostral_middle_frontal_gyrus_left" 0 0.264944070812398 0.210742897587167 0 0 0 0 0 0.367587704078056 0.274183881223873 0.218345042698079 0 0.162813434482672 0 0 0 0.213721408249222 0.212377264906223 0.196872949450419 0 0.213778880239757 0.235526157379599 0.239437115602513 0 0.228836218037384 0 0.243097846222467 0 0 0.2197609018334 0.0801520477710491 0 0 0.209512042454451 0 0.400401777487362 0.50223174635166 0 0 0 0 0 0 0 0.452307626454886 0 0 0 0 0 0.475508261243204 0.40852438928023 0.441722521287346 0 0 0 0.551786245892254 0 0.417229748364427 0.457448428343599 0.479877043953804 0 0.525659343996304 0 0 0 0 0.439869057665234
"superior_frontal_gyrus_left" 0.247183041675879 0.330703270990456 0.283795766475536 0 0.435033932990725 0.307955091923034 0.22007713949252 0.247744112688687 0.38147928705751 0.267893816585495 0.242907308072413 0.204415291624317 0.168531144650744 0.265642168761896 0 0.216116792626076 0.22514463203813 0.227274831397844 0.205036191135001 0 0.2725836037914 0.389176243415596 0.241634754427001 0.259122256134212 0.246176545751378 0.243097846222467 0 0.242201258978977 0.251287570749095 0.250253385745214 0.0855019509368289 0 0.284318075163288 0.267994585958974 0.533059662941369 0.524603898772203 0.605079824492593 0 0.603695864983542 0.520946158528997 0.525294858145443 0.584672350707597 0.479821061622482 0.591603718245711 0.50467000986821 0 0.484727554192129 0.549630324822913 0 0 0.533626492615527 0.423357724579583 0.511909128999742 0 0.666533025983855 0.699711030158064 0.741043921160089 0.51396384322648 0.487192052715112 0.470761652227089 0.651714505741934 0.606038772617894 0.60652027195613 0.651719137797923 0 0 0 0.60392416847484
"superior_parietal_gyrus_left" 0.225483303640575 0.324619164718528 0.189223177427792 0.195454312591706 0 0.297741716301232 0.24023554407912 0.255230397476101 0.236491516184273 0.328201651290654 0 0.409215842268274 0 0.290582244853127 0 0.23912819380956 0.446404949718185 0 0 0.253951678165929 0.231549873870086 0.20769007313903 0.228133396111999 0.241580036634855 0 0 0.242201258978977 0 0.400844872246624 0.192479819045243 0 0 0.269881251992286 0.270752019439601 0 0.590762899452269 0.439893292349213 0.171643042171573 0 0 0.576559918764447 0 0 0 0 0 0 0 0 0 0.417815260803138 0.328840489341647 0 0 0 0.51512477205129 0.67944499619621 0 0 0.403139354365541 0.566995558037373 0.134005983499839 0 0 0 0 0 0
"superior_temporal_gyrus_left" 0.196155793283403 0 0 0.426587812038773 0.187828888858824 0.238326634433894 0.283369841634351 0.231861741034316 0.37116045468653 0.321619551595679 0.0691065587358957 0.367671515706292 0 0.221445201459408 0.192861522281097 0 0 0.0667583080080168 0 0.322047871621199 0.116114215124266 0.274022756902209 0.247096369920928 0.37711594028061 0 0 0.251287570749095 0.400844872246624 0 0.173034105154923 0 0.183173479769295 0.173552439692352 0.258519218711283 0 0 0 0 0 0 0 0 0.600621740898174 0.59981115740885 0 0 0 0.644712269329377 0 0 0 0 0 0 0 0.927655187754392 0.650171162703893 0 0 0 0.691207635563541 0 0.52437287392075 0 0 0 0 0
"supramarginal_gyrus_left" 0.252898233066118 0.354804371448063 0.177613426649825 0 0 0.275059958650762 0.190674454509225 0.267993773380877 0.325853909240752 0.263045938424572 0 0.283488822660033 0 0.260031228819178 0 0.216001243667246 0.196390702181646 0 0 0.258908948375529 0.193170222402528 0.256280708572573 0.20809082787341 0.25669237482733 0 0.2197609018334 0.250253385745214 0.192479819045243 0.173034105154923 0 0 0 0.215579911392529 0.204639465317529 0 0.441398255184399 0.499931945715123 0 0 0 0.618884765483998 0 0.485042710410716 0.564875330846343 0 0 0 0 0 0 0.387616216501103 0 0 0 0.62905391416834 0.495421302377435 0.674988117692267 0 0 0 0.568241757732216 0.524239253106525 0 0 0 0 0 0
"frontal_pole_left" 0 0 0 0 0 0 0 0 0 0 0.0593874878246156 0 0.12273610519159 0 0 0 0 0 0 0 0 0 0 0 0 0.0801520477710491 0.0855019509368289 0 0 0 0 0 0 0 0 0 0 0 0 0 0 0 0 0 0 0 0 0 0 0 0 0 0 0 0 0 0 0 0 0 0 0 0 0 0.050200725015286 0 0 0
"temporal_pole_left" 0 0 0 0 0.167975511015223 0.171272672609137 0 0.0622017339919221 0 0 0 0 0 0.148287976643998 0.181961661510374 0 0 0 0 0 0 0 0 0 0 0 0 0 0.183173479769295 0 0 0 0 0.19435044027684 0 0 0 0 0 0 0 0 0 0 0 0 0 0 0 0 0 0 0 0 0 0 0 0 0 0 0 0 0 0 0 0 0 0
"transverse_temporal_gyrus_left" 0.1972330457364 0 0 0 0 0.263304544826785 0.279269991393825 0.272467903988619 0.417494858692429 0.298675179985508 0 0.339842779442435 0 0.238965144611672 0 0 0.211574720234454 0 0 0.257324261259538 0.212394406118282 0 0.256577135192398 0.295347268562537 0 0 0.284318075163288 0.269881251992286 0.173552439692352 0.215579911392529 0 0 0 0.255595290454568 0 0 0 0 0 0 0 0 0 0 0 0 0 0 0 0 0 0 0 0 0 0.59434583610689 0.674580103905308 0 0 0 0.579094071017603 0 0 0 0 0 0 0
"insula_left" 0.256074820601844 0.299962417884166 0.228290964183444 0 0.202950845568755 0.252275854037367 0.325528107774953 0.280288352358723 0.480215519771741 0.3111057105886 0.201915019473291 0.357347438563494 0.246058318085882 0.261296886583082 0.20247794850142 0.189354539224471 0.220074239923824 0.213445381675239 0.192165090700163 0.270629263499741 0.172126199850302 0.300566799914195 0.220637877473335 0.382451914963197 0.233461644199034 0.209512042454451 0.267994585958974 0.270752019439601 0.258519218711283 0.204639465317529 0 0.19435044027684 0.255595290454568 0 0 0.516992302108957 0.510633340743432 0 0 0 0.522124272853173 0.724095354668719 0.582865015878171 0 0.436910804799501 0 0.477344937993004 0 0 0 0.473784752390326 0.403643484078717 0.500014552630487 0 0 0.620566120306706 0.643596519620294 0 0.466035421548004 0.434674711873332 0.543606325321874 0 0 0 0 0 0 0.747395815592161
"banks_superior_temporal_sulcus_right" 0 0 0 0 0 0 0 0 0 0 0 0 0 0 0 0 0 0 0 0 0 0 0.561183699002882 0 0 0 0.533059662941369 0 0 0 0 0 0 0 0 0 0 0 0 0 0.245783854939497 0.179368084524554 0.266347282744263 0.260445866529507 0 0 0 0.183889669484875 0 0.264146108764995 0.223770017891091 0 0 0 0.22006503735886 0.471990070254637 0.252723639568876 0.269167470567708 0 0 0.272068019603722 0.221657924963222 0.200753709956926 0.217958648812838 0 0 0.199015998734596 0.224481798918598
"caudal_anterior_cingulate_cortex_right" 0 0.606924941207008 0.587806090357249 0 0 0.530566170871918 0 0.468511172955766 0.720501212262476 0 0.419818184237315 0 0.427658474376181 0.38858956101774 0 0 0.495923686915416 0.356700055527318 0.34093594235111 0 0.521046241423725 0.503236094299321 0.577197319571741 0 0.427791939124027 0.400401777487362 0.524603898772203 0.590762899452269 0 0.441398255184399 0 0 0 0.516992302108957 0 0 0.35526076834282 0 0 0 0 0 0 0 0.294568255603813 0 0.255072327870216 0 0 0 0.315396870704843 0.24229206865303 0.317140822491373 0 0 0.349232207436965 0.337308388160426 0 0.279959910529002 0.26431834904541 0.362347798464952 0 0 0 0 0 0 0.354938021192957
"caudal_middle_frontal_gyrus_right" 0 0.621672652636058 0.582663406635482 0 0.588892972277416 0.527906360677948 0 0 0.561004386858235 0.41128484785526 0.464593299929338 0 0 0 0 0 0.496486497272738 0.422238979708815 0.386733613212882 0 0.520853466958239 0.730038201822076 0.598931845026053 0 0.385216939646238 0.50223174635166 0.605079824492593 0.439893292349213 0 0.499931945715123 0 0 0 0.510633340743432 0 0.35526076834282 0 0 0 0 0 0 0 0 0.197342116018488 0 0.208926821762473 0 0 0 0.229264076200118 0.198368704594002 0.228277786501002 0 0 0.509096441417893 0.216449982482388 0 0.209968404691205 0.211251738247534 0.260371513744104 0 0 0.177482393372606 0 0 0 0.207200953332597
"cuneus_right" 0 0 0 0.0959974568816414 0 0 0 0 0 0.170339726836188 0 0 0 0 0 0 0 0 0 0 0 0 0 0 0 0 0 0.171643042171573 0 0 0 0 0 0 0 0 0 0 0 0.244998546992035 0.468222664788355 0 0 0.232789331607896 0 0.219610282468709 0 0 0 0 0 0 0 0.210450684286345 0 0 0 0.232347508588874 0 0 0 0.175642536041816 0.324073042339296 0 0 0 0 0
"entorhinal_cortex_right" 0 0 0.688083488782301 0 0.498871988016809 0 0 0 0 0 0 0 0 0 0.369566143991743 0 0 0 0 0 0 0 0.585018569292635 0 0 0 0.603695864983542 0 0 0 0 0 0 0 0 0 0 0 0 0.187417564852466 0 0.130951955942799 0 0 0 0 0 0 0.391188011007268 0 0 0 0 0 0 0.405809609071706 0.357690276756456 0 0 0 0.385789068153264 0 0 0 0 0.188182533966179 0 0.196278932178357
"fusiform_gyrus_right" 0 0 0 0 0 0 0 0 0 0 0 0 0 0 0.169662777837532 0 0 0 0 0 0 0 0.543993076020932 0 0 0 0.520946158528997 0 0 0 0 0 0 0 0 0 0 0.244998546992035 0.187417564852466 0 0.382682817418923 0.199095031230028 0.413399271316134 0.22022754729133 0 0.214719963303205 0 0.222901636733799 0.136944681365333 0.274524875406977 0.320787236240953 0 0 0.303355694359213 0.298250979030326 0 0.303160921437278 0.395128732197266 0 0 0.350519281213611 0.282988308161888 0.213979012848561 0.278602118039764 0 0.172658763810719 0.382315347202825 0.238138247813282
"inferior_parietal_gyrus_right" 0 0 0.624109046680531 0 0 0 0 0.608084564084869 0.798404275591011 0 0 0 0 0 0 0 0 0 0 0 0 0.64481907249459 0.599767691460314 0.573941302181878 0 0 0.525294858145443 0.576559918764447 0 0.618884765483998 0 0 0 0.522124272853173 0.245783854939497 0 0 0.468222664788355 0 0.382682817418923 0 0.332878500157193 0.315696649520293 0.299407488049299 0 0.258163024214871 0 0.277803515852992 0 0.265651665998592 0.260382407467704 0 0 0.574072161355055 0.224177302559123 0.288847194395901 0.268418513778275 0.312096292442653 0 0 0.294650761767829 0.221047081602573 0.313181901231737 0.21032458299363 0 0 0.279469435152846 0.313258561843823
"inferior_temporal_gyrus_right" 0 0 0.485370193634418 0 0 0 0 0.549193835081109 0.655656997110881 0.5643301319086 0 0 0 0 0 0 0 0 0 0 0 0.634818535161635 0.601487336198131 0 0 0 0.584672350707597 0 0 0 0 0 0 0.724095354668719 0.179368084524554 0 0 0 0.130951955942799 0.199095031230028 0.332878500157193 0 0.4388472993096 0.281367524902808 0 0.280365242587283 0 0.215966127524335 0.223887222082602 0.265694137256362 0.290131354551639 0 0 0 0.294758306388778 0.354746025922828 0.307507716832562 0.337488048451951 0 0 0.342746151850728 0.268513986817815 0.226419227435065 0.287970482177125 0 0.19644413400196 0.246355395774374 0.270066649245859
"cingulate_gyrus_isthmus_right" 0.426749700343145 0 0.519282222151357 0 0.337885839432599 0.448910613804316 0 0.453603946764631 0.857933162598374 0.446979852431846 0 0 0 0.420346091930147 0.299779549568202 0 0 0 0 0 0.423617557450035 0.330574092749565 0.539193779876779 0 0 0 0.479821061622482 0 0.600621740898174 0.485042710410716 0 0 0 0.582865015878171 0.266347282744263 0 0 0 0 0.413399271316134 0.315696649520293 0.4388472993096 0 0.409113610520789 0 0.175659165332055 0 0.286359065321456 0.146436633097322 0.284219466540192 0.234970841436679 0 0 0 0.247059452637716 0.464668762325663 0.352069317578565 0.258228379848314 0 0 0.346838608435307 0.258215036109801 0.41584353109774 0.256406434553779 0 0 0.382999924812285 0.406591142637947
"lateral_occipital_cortex_right" 0 0 0.593749310671827 0.129442790752781 0 0 0 0.560464513563361 0.802322037323692 0 0 0 0 0 0 0 0 0 0 0 0.780818274280903 0.468916079320613 0.642419658647424 0 0 0 0.591603718245711 0 0.59981115740885 0.564875330846343 0 0 0 0 0.260445866529507 0 0 0.232789331607896 0 0.22022754729133 0.299407488049299 0.281367524902808 0.409113610520789 0 0 0.261734565101567 0 0.270294293978492 0.207957597086619 0.265203789781222 0.281098658079264 0 0 0.284178254267932 0.265044045414103 0.315512591565861 0.274602615088009 0.35817207319391 0.29115899164041 0 0.307945915635663 0.264478306526798 0.311835328849782 0.263072472685762 0 0 0.298784695183215 0.314068743291499
"lateral_orbitofrontal_cortex_right" 0 0.473480404214465 0.461686884983948 0 0 0 0 0 0.551803722555502 0 0.441943358427546 0 0 0 0 0 0.514925427867733 0 0 0 0.400402915722765 0 0.47527658708849 0 0.344157522197942 0.452307626454886 0.50467000986821 0 0 0 0 0 0 0.436910804799501 0 0.294568255603813 0.197342116018488 0 0 0 0 0 0 0 0 0 0.181816142019609 0 0 0 0.199635168790055 0.164886765026451 0.154862076475751 0 0 0.341145423869896 0.212543041107022 0 0.223843204037482 0.211131603335062 0.246576011719086 0 0 0.211729117985837 0.126823876749237 0.145287417154817 0 0.239943283989794
"lingual_gyrus_right" 0 0 0 0 0 0 0 0 0 0.12442315382371 0 0 0 0 0 0 0 0 0 0 0 0 0 0 0 0 0 0 0 0 0 0 0 0 0 0 0 0.219610282468709 0 0.214719963303205 0.258163024214871 0.280365242587283 0.175659165332055 0.261734565101567 0 0 0 0.255933171749636 0.104318234372627 0 0 0 0 0.204739848169055 0 0 0.285560622872621 0.34449521323854 0 0 0 0.256214946169373 0 0 0 0 0 0.495478515464183
"medial_orbitofrontal_gyrus_right" 0 0 0.449728921072252 0 0 0 0 0 0 0 0.370139218078705 0 0.129974556977228 0 0 0 0.467048203485071 0 0 0 0.403376688612476 0 0.436560636403543 0 0.335231720667791 0 0.484727554192129 0 0 0 0 0 0 0.477344937993004 0 0.255072327870216 0.208926821762473 0 0 0 0 0 0 0 0.181816142019609 0 0 0 0 0 0.20425509911837 0.217582776990866 0.188954756663423 0 0 0 0 0 0.193682175520593 0.185849631693783 0.20831811656587 0 0 0 0.140540468124986 0 0 0.215206742665029
"middle_temporal_gyrus_right" 0 0 0.693875317801273 0 0 0 0 0.589655419032735 0.572376442649223 0 0 0 0 0 0 0 0 0 0 0 0 0 0.602051365026011 0 0 0 0.549630324822913 0 0.644712269329377 0 0 0 0 0 0.183889669484875 0 0 0 0 0.222901636733799 0.277803515852992 0.215966127524335 0.286359065321456 0.270294293978492 0 0.255933171749636 0 0 0 0.271213616731747 0.22903170195303 0 0 0 0.247097984935733 0.305705047785006 0.264467788791421 0.294654710678178 0 0 0.286090224744745 0.252457999489589 0.179256661425455 0.243818250622581 0 0.17749827660716 0.208566547384298 0.239360586751983
"parahippocampal_gyrus_right" 0 0 0 0 0.314900728854723 0 0 0 0 0 0 0 0 0 0.347377662467217 0 0 0 0 0 0 0 0 0 0 0 0 0 0 0 0 0 0 0 0 0 0 0 0.391188011007268 0.136944681365333 0 0.223887222082602 0.146436633097322 0.207957597086619 0 0.104318234372627 0 0 0 0 0 0 0 0 0.230558518582071 0 0.233382587255161 0 0 0 0 0 0 0 0 0 0 0.233506106880932
"paracentral_gyrus_right" 0 0 0.587720377401276 0 0 0 0 0 0.776027594432404 0 0 0 0 0 0 0.13204455333281 0 0 0 0 0 0.706851978314396 0.62277551706718 0 0 0 0 0 0 0 0 0 0 0 0.264146108764995 0 0 0 0 0.274524875406977 0.265651665998592 0.265694137256362 0.284219466540192 0.265203789781222 0 0 0 0.271213616731747 0 0 0.229691274414779 0 0 0 0.212632633547392 0.234667626102479 0.224552171389146 0.258023124840442 0 0 0.224259495068436 0.238674023545503 0.27949009470765 0.236774358157372 0 0 0.312000131397287 0.282447355836863
"inferior_frontal_gyrus_pars_opercularis_right" 0 0.476662553900601 0.512894860037803 0 0 0 0 0 0 0.395796242296722 0.459857011409775 0 0 0 0 0 0.477271817083394 0.406504967115183 0.434947494250738 0 0.448873363435196 0.718479221797442 0.49395454005344 0 0.36178325342444 0.475508261243204 0.533626492615527 0.417815260803138 0 0.387616216501103 0 0 0 0.473784752390326 0.223770017891091 0.315396870704843 0.229264076200118 0 0 0.320787236240953 0.260382407467704 0.290131354551639 0.234970841436679 0.281098658079264 0.199635168790055 0 0.20425509911837 0.22903170195303 0 0.229691274414779 0 0.213343035916272 0.214585761952928 0 0.253826634638198 0.394259266237698 0.220065325752961 0.237852880309153 0.230215831963962 0.222397878459716 0.237717482298854 0.209348862558471 0.328697553511345 0.178863289873354 0 0 0 0.207192945290955
"inferior_frontal_gyrus_pars_orbitalis_right" 0 0.357576388481276 0.42038385151188 0 0 0 0 0 0.370229625811036 0 0.35352979080777 0 0.298229508511048 0 0 0 0.387489646371899 0.316477238879946 0 0 0.383779612659768 0.820678444878569 0.418413488663287 0 0.324143698259522 0.40852438928023 0.423357724579583 0.328840489341647 0 0 0 0 0 0.403643484078717 0 0.24229206865303 0.198368704594002 0 0 0 0 0 0 0 0.164886765026451 0 0.217582776990866 0 0 0 0.213343035916272 0 0.196863790065299 0 0.215403926855035 0.317293295120406 0.285788118794194 0 0.21270289442235 0.219384980347931 0.22048102478002 0 0.0750287596109545 0 0 0 0 0.205746114847607
"inferior_frontal_gyrus_pars_triangularis_right" 0 0.436800139440707 0.496332227609829 0 0 0 0 0 0 0 0.44980106079349 0 0 0 0 0 0.495216028481987 0.438606763767401 0.429189269903577 0 0.410945656396589 0 0.488707688949655 0 0.420542198339358 0.441722521287346 0.511909128999742 0 0 0 0 0 0 0.500014552630487 0 0.317140822491373 0.228277786501002 0 0 0 0 0 0 0 0.154862076475751 0 0.188954756663423 0 0 0 0.214585761952928 0.196863790065299 0 0 0 0.323234075255011 0.329585562907759 0 0.207363650496248 0.201882910162506 0.218724247259463 0 0 0 0.184183925588279 0 0 0.218566003512629
"pericalcarine_cortex_right" 0 0 0 0 0 0 0 0 0 0 0 0.0844311915985769 0 0 0 0 0 0 0 0 0 0 0 0 0 0 0 0 0 0 0 0 0 0 0 0 0 0.210450684286345 0 0.303355694359213 0.574072161355055 0 0 0.284178254267932 0 0.204739848169055 0 0 0 0 0 0 0 0 0 0 0 0.23783351300463 0 0 0 0.30644191243402 0 0 0 0 0 0
"postcentral_gyrus_right" 0 0 0.748873899675648 0 0 0 0 0.498500338672824 0.724098718865707 0 0 0 0 0 0 0 0 0 0 0 0 0.911362459653273 0.732615690101809 0 0 0 0.666533025983855 0 0 0.62905391416834 0 0 0 0 0.22006503735886 0 0 0 0 0.298250979030326 0.224177302559123 0.294758306388778 0.247059452637716 0.265044045414103 0 0 0 0.247097984935733 0.230558518582071 0.212632633547392 0.253826634638198 0.215403926855035 0 0 0 0.356318013682659 0.204474666184758 0.211514808028592 0.230520893352588 0.214463050716529 0.255991788258507 0.220982748546895 0.273251689484583 0.194296130902272 0 0 0.22391931233207 0.202478767658429
"posterior_cingulate_gyrus_right" 0 0.185714538549764 0.914334162342541 0 0.370009962481182 0.448652595561488 0 0 0.65050528119171 0 0 0 0 0.566646596745092 0 0 0 0 0 0 0.608270621254296 0.926311881907362 0.837953100353391 0.425262407867473 0 0 0.699711030158064 0.51512477205129 0.927655187754392 0.495421302377435 0 0 0.59434583610689 0.620566120306706 0.471990070254637 0.349232207436965 0.509096441417893 0 0.405809609071706 0 0.288847194395901 0.354746025922828 0.464668762325663 0.315512591565861 0.341145423869896 0 0 0.305705047785006 0 0.234667626102479 0.394259266237698 0.317293295120406 0.323234075255011 0 0.356318013682659 0 0.450605623904843 0.29956460049125 0.334516312715182 0.333254140846396 0.390737895456934 0.236943708691487 0.349565362135414 0.273633187514261 0 0 0 0.3422222196088
"precentral_gyrus_right" 0 0.50862753718838 0.764360135936872 0 0.493433623236944 0.573788185164178 0.541849671828467 0.629569280692086 0.737931399034886 0.601888367119587 0.546171881992754 0.834339906854498 0.671933875452041 0.559807485527183 0.380084902865349 0 0.494747230314914 0.494299934308969 0 0 0.643406062775069 0.800030434039156 0.818655627751891 0.684084241919724 0.262847918640953 0.551786245892254 0.741043921160089 0.67944499619621 0.650171162703893 0.674988117692267 0 0 0.674580103905308 0.643596519620294 0.252723639568876 0.337308388160426 0.216449982482388 0 0.357690276756456 0.303160921437278 0.268418513778275 0.307507716832562 0.352069317578565 0.274602615088009 0.212543041107022 0.285560622872621 0 0.264467788791421 0.233382587255161 0.224552171389146 0.220065325752961 0.285788118794194 0.329585562907759 0 0.204474666184758 0.450605623904843 0 0.267284810969706 0.222622300219919 0.229600963255612 0.273697941219624 0.23986194762752 0.324836212230264 0.220453198143044 0 0 0.237911483076315 0.223466120160011
"precuneus_right" 0 0 0 0 0 0 0 0 0.661276518643872 0 0 0 0 0 0 0 0 0 0 0 0 0 0.6343042737738 0 0 0 0.51396384322648 0 0 0 0 0 0 0 0.269167470567708 0 0 0.232347508588874 0 0.395128732197266 0.312096292442653 0.337488048451951 0.258228379848314 0.35817207319391 0 0.34449521323854 0 0.294654710678178 0 0.258023124840442 0.237852880309153 0 0 0.23783351300463 0.211514808028592 0.29956460049125 0.267284810969706 0 0 0 0.295865021022589 0.234232941396858 0.413770331805912 0.237660150568467 0 0 0.332687892362434 0.394258530786472
"rostral_anterior_cingulate_cortex_right" 0 0.374191146513731 0.478396024726252 0 0 0 0 0 0 0 0.363214633023033 0 0.227302254173749 0 0 0 0.483985117025971 0.37043431175406 0 0 0.419675057109904 0.910126993903511 0.493941617828181 0 0.262159130252248 0.417229748364427 0.487192052715112 0 0 0 0 0 0 0.466035421548004 0 0.279959910529002 0.209968404691205 0 0 0 0 0 0 0.29115899164041 0.223843204037482 0 0.193682175520593 0 0 0 0.230215831963962 0.21270289442235 0.207363650496248 0 0.230520893352588 0.334516312715182 0.222622300219919 0 0 0.234697281205943 0.247884618101391 0 0 0 0 0 0 0.227312651140975
"rostral_middle_frontal_gyrus_right" 0 0.40752011050852 0.465995101144897 0 0 0 0 0 0 0 0.367847254654516 0 0.292357094969884 0 0 0 0.437290562051818 0 0.337097133214872 0 0.450585660382104 0.984719006265687 0.439746021449721 0 0.347974103943809 0.457448428343599 0.470761652227089 0.403139354365541 0 0 0 0 0 0.434674711873332 0 0.26431834904541 0.211251738247534 0 0 0 0 0 0 0 0.211131603335062 0 0.185849631693783 0 0 0 0.222397878459716 0.219384980347931 0.201882910162506 0 0.214463050716529 0.333254140846396 0.229600963255612 0 0.234697281205943 0 0.221070557990775 0 0 0.209492794721215 0.0789263587317183 0 0 0.219094124649354
"superior_frontal_gyrus_right" 0.515565962063171 0.574623505215048 0.589615562522057 0 0.440159098560916 0.521632845531929 0 0.573883821397587 0.742365757878139 0.553791820313949 0.423848638416806 0 0 0.444355984886176 0.360356312518392 0 0.509799610669755 0.435353879262396 0.498965774618216 0 0.542105581468997 0.675536741403853 0.734335500743319 0.714090380201732 0.329575936454758 0.479877043953804 0.651714505741934 0.566995558037373 0.691207635563541 0.568241757732216 0 0 0.579094071017603 0.543606325321874 0.272068019603722 0.362347798464952 0.260371513744104 0 0.385789068153264 0.350519281213611 0.294650761767829 0.342746151850728 0.346838608435307 0.307945915635663 0.246576011719086 0 0.20831811656587 0.286090224744745 0 0.224259495068436 0.237717482298854 0.22048102478002 0.218724247259463 0 0.255991788258507 0.390737895456934 0.273697941219624 0.295865021022589 0.247884618101391 0.221070557990775 0 0.249493240636031 0.319789717270214 0.257909090052162 0.138453404746412 0 0.291296778402154 0.257294862018162
"superior_parietal_gyrus_right" 0 0 0.669646904966791 0 0 0 0 0 0.71128693764624 0 0 0 0 0 0 0.186783912723284 0 0 0 0 0 0.492811863473143 0.638382862876515 0.122791796483436 0 0 0.606038772617894 0.134005983499839 0 0.524239253106525 0 0 0 0 0.221657924963222 0 0 0.175642536041816 0 0.282988308161888 0.221047081602573 0.268513986817815 0.258215036109801 0.264478306526798 0 0.256214946169373 0 0.252457999489589 0 0.238674023545503 0.209348862558471 0 0 0.30644191243402 0.220982748546895 0.236943708691487 0.23986194762752 0.234232941396858 0 0 0.249493240636031 0 0.260825583647621 0.199957244972301 0 0 0.268575114459252 0.286019990513703
"superior_temporal_gyrus_right" 0 0 0 0 0 0 0 0 0 0 0 0 0 0 0 0 0 0 0 0 0 0.57877865425738 0.603358821947653 0 0 0.525659343996304 0.60652027195613 0 0.52437287392075 0 0 0 0 0 0.200753709956926 0 0 0.324073042339296 0 0.213979012848561 0.313181901231737 0.226419227435065 0.41584353109774 0.311835328849782 0 0 0 0.179256661425455 0 0.27949009470765 0.328697553511345 0.0750287596109545 0 0 0.273251689484583 0.349565362135414 0.324836212230264 0.413770331805912 0 0 0.319789717270214 0.260825583647621 0 0.233337249304758 0 0.211260500404354 0.167744287394332 0.230343227725101
"supramarginal_gyrus_right" 0 0 0 0 0 0 0 0.511050803235462 0.649187042157012 0.636115406730428 0 0 0 0 0 0 0 0 0 0 0.799518554389903 0.726587320047661 0.670201460396166 0 0 0 0.651719137797923 0 0 0 0 0 0 0 0.217958648812838 0 0.177482393372606 0 0 0.278602118039764 0.21032458299363 0.287970482177125 0.256406434553779 0.263072472685762 0.211729117985837 0 0 0.243818250622581 0 0.236774358157372 0.178863289873354 0 0 0 0.194296130902272 0.273633187514261 0.220453198143044 0.237660150568467 0 0.209492794721215 0.257909090052162 0.199957244972301 0.233337249304758 0 0 0 0.222879064956402 0.180386247700545
"frontal_pole_right" 0 0 0 0 0 0 0 0 0 0 0 0 0.0423247796476493 0 0 0 0 0 0 0 0 0 0 0 0 0 0 0 0 0 0.050200725015286 0 0 0 0 0 0 0 0 0 0 0 0 0 0.126823876749237 0 0.140540468124986 0 0 0 0 0 0.184183925588279 0 0 0 0 0 0 0.0789263587317183 0.138453404746412 0 0 0 0 0 0 0
"temporal_pole_right" 0 0 0 0 0 0 0 0 0 0 0 0 0 0 0 0 0 0 0 0 0 0 0 0 0 0 0 0 0 0 0 0 0 0 0 0 0 0 0.188182533966179 0.172658763810719 0 0.19644413400196 0 0 0.145287417154817 0 0 0.17749827660716 0 0 0 0 0 0 0 0 0 0 0 0 0 0 0.211260500404354 0 0 0 0 0.217922485719548
"transverse_temporal_gyrus_right" 0 0 0 0 0 0 0 0.513706927206922 0 0 0 0 0 0 0 0 0 0 0 0 0 0 0.655966842869538 0 0 0 0 0 0 0 0 0 0 0 0.199015998734596 0 0 0 0 0.382315347202825 0.279469435152846 0.246355395774374 0.382999924812285 0.298784695183215 0 0 0 0.208566547384298 0 0.312000131397287 0 0 0 0 0.22391931233207 0 0.237911483076315 0.332687892362434 0 0 0.291296778402154 0.268575114459252 0.167744287394332 0.222879064956402 0 0 0 0.243480544656435
"insula_right" 0 0.433469265891195 0.539654308605537 0 0 0.525277978250063 0 0 0 0 0.418020022418443 0 0 0 0 0 0.443751383532224 0 0 0 0.528778139300345 0.549654771713006 0.597879200109203 0.561647674705996 0 0.439869057665234 0.60392416847484 0 0 0 0 0 0 0.747395815592161 0.224481798918598 0.354938021192957 0.207200953332597 0 0.196278932178357 0.238138247813282 0.313258561843823 0.270066649245859 0.406591142637947 0.314068743291499 0.239943283989794 0.495478515464183 0.215206742665029 0.239360586751983 0.233506106880932 0.282447355836863 0.207192945290955 0.205746114847607 0.218566003512629 0 0.202478767658429 0.3422222196088 0.223466120160011 0.394258530786472 0.227312651140975 0.219094124649354 0.257294862018162 0.286019990513703 0.230343227725101 0.180386247700545 0 0.217922485719548 0.243480544656435 0
