# Supplementary material for: NODDI and Tensor-Based Microstructural Indices as Predictors of Functional Connectivity
Source: PLoS One. 2016 Apr 14;11(4):e0153404. doi: 10.1371/journal.pone.0153404 (PMC4831788; doi:10.1371/journal.pone.0153404)
Supplement: S1 Data — a) Functional connectivity matrices, both fMRI and EEG connectomes across all subjects, in the form of precision matrices and b) structural brain connectivity matrices across all subjects and microstructural indices. Columns and rows are named according to the corresponding brain region that represent. (ZIP) [file pone.0153404.s001.zip › DATA/DWI/42_WMD_68.txt]

"banks_superior_temporal_sulcus_left" "caudal_anterior_cingulate_cortex_left" "caudal_middle_frontal_gyrus_left" "cuneus_left" "entorhinal_cortex_left" "fusiform_gyrus_left" "inferior_parietal_gyrus_left" "inferior_temporal_gyrus_left" "cingulate_gyrus_isthmus_left" "lateral_occipital_cortex_left" "lateral_orbitofrontal_cortex_left" "lingual_gyrus_left" "medial_orbitofrontal_gyrus_left" "middle_temporal_gyrus_left" "parahippocampal_gyrus_left" "paracentral_gyrus_left" "inferior_frontal_gyrus_pars_opercularis_left" "inferior_frontal_gyrus_pars_orbitalis_left" "inferior_frontal_gyrus_pars_triangularis_left" "pericalcarine_cortex_left" "postcentral_gyrus_left" "posterior_cingulate_gyrus_left" "precentral_gyrus_left" "precuneus_left" "rostral_anterior_cingulate_cortex_left" "rostral_middle_frontal_gyrus_left" "superior_frontal_gyrus_left" "superior_parietal_gyrus_left" "superior_temporal_gyrus_left" "supramarginal_gyrus_left" "frontal_pole_left" "temporal_pole_left" "transverse_temporal_gyrus_left" "insula_left" "banks_superior_temporal_sulcus_right" "caudal_anterior_cingulate_cortex_right" "caudal_middle_frontal_gyrus_right" "cuneus_right" "entorhinal_cortex_right" "fusiform_gyrus_right" "inferior_parietal_gyrus_right" "inferior_temporal_gyrus_right" "cingulate_gyrus_isthmus_right" "lateral_occipital_cortex_right" "lateral_orbitofrontal_cortex_right" "lingual_gyrus_right" "medial_orbitofrontal_gyrus_right" "middle_temporal_gyrus_right" "parahippocampal_gyrus_right" "paracentral_gyrus_right" "inferior_frontal_gyrus_pars_opercularis_right" "inferior_frontal_gyrus_pars_orbitalis_right" "inferior_frontal_gyrus_pars_triangularis_right" "pericalcarine_cortex_right" "postcentral_gyrus_right" "posterior_cingulate_gyrus_right" "precentral_gyrus_right" "precuneus_right" "rostral_anterior_cingulate_cortex_right" "rostral_middle_frontal_gyrus_right" "superior_frontal_gyrus_right" "superior_parietal_gyrus_right" "superior_temporal_gyrus_right" "supramarginal_gyrus_right" "frontal_pole_right" "temporal_pole_right" "transverse_temporal_gyrus_right" "insula_right"
"banks_superior_temporal_sulcus_left" 0 0 0 0 0 0.000638920256737945 0.000580828943565683 0.000612880231517532 0.000582730540072931 0.000613325689561448 0 0.000615302119693513 0 0.000661251910435048 0 0.000567010411164664 0 0 0 0 0.000559687006675176 0.000574806738831761 0.0005606126799242 0.00059067096170723 0 0 0.0005670026806466 0.00057655863649367 0.000613634333204692 0.000571601956039243 0 0 0.000614628825306168 0.000608359106871264 0 0 0 0 0 0 0 0 0.000603501154613526 0 0 0 0 0 0 0 0 0 0 0 0 0 0 0 0 0 0.000577035632711906 0 0 0 0 0 0 0
"caudal_anterior_cingulate_cortex_left" 0 0 0.000572802649915352 0 0 0 0 0 0 0 0.000567972660574454 0 0 0 0 0 0.000569845444408233 0.000573150695806552 0.000570161559299773 0 0.000555622805747101 0.000618741884906457 0.000556316403608199 0 0.000586344791741654 0.00057938475427449 0.000580986611699035 0.000547290829426739 0 0.000558162872767683 0 0 0 0.000573052856853629 0 0.000808612337298875 0.000592550274538897 0 0 0 0 0 0 0 0.000571015641785278 0 0 0 0 0 0.000577756538544801 0.000577665094219606 0.000589757889343939 0 0 0.000728106647294473 0.00056877337953149 0 0.000561639570906648 0.000575054413709171 0.000588637279447565 0 0 0 0 0 0 0.000565822915723433
"caudal_middle_frontal_gyrus_left" 0 0.000572802649915352 0 0 0 0 0 0.000616185412407251 0.000636629151747714 0.000566196189686811 0.000564743993259384 0 0.000565533509134745 0 0 0 0.00056387440688109 0.000567550964294287 0.000562276445846997 0 0.0005532863914052 0.000563802666310917 0.000556424196020161 0.000577896042238593 0.000571061336444661 0.00058168916693834 0.000579429827560305 0.000532326287331975 0 0.000533238820354721 0 0 0 0.000573207027320268 0 0.000609491604646515 0.000583992475845032 0 0.000604522818261584 0 0.000625176512923898 0.000562044897099845 0.000615991921225036 0.000579258710877516 0.000587852233884293 0 0.000595189217287539 0.00059502063432468 0 0.000595951857651926 0.000596935644352769 0.000582290752355462 0.000581051187744945 0 0.000552504906519133 0.000576891563357755 0.000577067589448941 0 0.000585923590685697 0.00058916930405778 0.000583175473917778 0.000610730698662213 0 0 0 0 0 0.000582516719137332
"cuneus_left" 0 0 0 0 0 0.000603726172695139 0.000617010598034325 0 0 0.000619784527569323 0 0.000620181717743124 0 0 0 0 0 0 0 0.000622162650204132 0 0 0 0.000782254359843215 0 0 0 0.000613976258242284 0.00063260238483365 0 0 0 0 0 0 0 0 0.000684821195825788 0 0 0 0 0 0.000671638344246586 0 0 0 0 0 0 0 0 0 0 0 0 0 0 0 0 0 0 0 0 0 0 0 0
"entorhinal_cortex_left" 0 0 0 0 0 0.000688827551278651 0 0.000612077029671614 0 0 0 0 0 0 0.000878630374303966 0 0 0 0 0 0 0.000601783686458058 0.000629811169695383 0 0 0 0.000626060007277654 0 0.000667884529997664 0 0 0.000686603132784413 0 0.000673006007067372 0 0 0.000648729983792495 0 0.000759668476664788 0 0 0 0.000855339255765126 0 0 0 0 0 0.000778083062163783 0 0 0 0 0 0 0.000646920101954561 0.000644078279761502 0 0 0 0.000646039574289264 0 0 0 0 0 0 0
"fusiform_gyrus_left" 0.000638920256737945 0 0 0.000603726172695139 0.000688827551278651 0 0.000613034622936623 0.000621677257719017 0.00074344403319826 0.000641528978838124 0 0.000748210875830126 0 0.000611528181522043 0.000669746306431143 0 0.000609770654681643 0 0 0.00063340375761836 0.000623104829694485 0.000602297483806394 0.000602960281101456 0.000693063803796991 0 0 0.000605296601912277 0.000611473257217262 0.000630073836307455 0.000627220113219955 0 0.000669059299431494 0.000652925215926554 0.000672583135888394 0 0.00060825871263063 0.000621477322922879 0 0 0 0 0 0.000707375407633455 0 0 0 0 0 0 0 0 0 0 0 0 0.000606799929040663 0.000611898822225622 0 0 0 0.000604229281045438 0 0 0 0 0 0 0.000598782816831728
"inferior_parietal_gyrus_left" 0.000580828943565683 0 0 0.000617010598034325 0 0.000613034622936623 0 0.000568399109186022 0.000577316048466238 0.000600071148937671 0 0.000638486975410861 0 0.000594990655511856 0.000586664718960388 0.000572623314010261 0 0 0 0.000636027129730742 0.000564399957013366 0.000572794857649735 0.000556255597700995 0.000597659545325747 0 0 0.000571913069818117 0.000580930332474536 0.000602659330418029 0.000601317348998623 0 0 0.000602878487068634 0.000617790477103898 0 0 0 0 0 0 0 0 0 0 0 0 0 0 0 0 0 0 0 0 0 0 0.000587464515541402 0 0 0 0 0 0 0 0 0 0 0
"inferior_temporal_gyrus_left" 0.000612880231517532 0 0.000616185412407251 0 0.000612077029671614 0.000621677257719017 0.000568399109186022 0 0.000600866398926361 0.000643227104436736 0 0.000645503893501345 0 0.000628546009418457 0.000653113990986722 0.000573884221446321 0 0 0 0.000647146914905055 0.000559375450160972 0.000574291395538079 0.000565457801392672 0.000619443423018708 0 0 0.000577276429982237 0.000586853545143239 0.000614682214887112 0.000567402651124734 0 0.000626558620517258 0.00061261397551692 0.000616507914201731 0 0.000590192084041387 0 0 0 0 0.000602930907367721 0.000609852529086408 0.000634713477732603 0.000609102872644496 0 0 0 0.000597578555574359 0 0 0 0 0 0 0.000660323214279367 0 0.000597159827079435 0 0 0 0.000591016148481066 0 0 0.0005977554820859 0 0 0.000613559992323329 0
"cingulate_gyrus_isthmus_left" 0.000582730540072931 0 0.000636629151747714 0 0 0.00074344403319826 0.000577316048466238 0.000600866398926361 0 0.000610536492014251 0 0.000663708914305961 0 0.000611667316739632 0.000767504988169119 0.000561145419523155 0.000647826597492979 0 0 0 0.000623406991880256 0.00060747905683724 0.000579980356476339 0.000598382207042892 0 0.000632923123068519 0.000643371154779035 0.000581344134296827 0.000606478221274053 0.000613184142747115 0 0 0.000739104620897349 0.000730631389656137 0 0.000568821806616988 0.000617908573563766 0 0 0 0.000607100816407852 0.000647670977718623 0.000791301003204182 0.000691411974211884 0.00063538618698032 0 0 0.000599610512457677 0 0.000594853963224949 0 0.000643986041545785 0 0 0.000669507524762126 0.000646029968233994 0.000640727985579161 0.000682184461739255 0 0 0.000627912672094405 0.000653088268198294 0 0.000621207167170163 0 0 0 0
"lateral_occipital_cortex_left" 0.000613325689561448 0 0.000566196189686811 0.000619784527569323 0 0.000641528978838124 0.000600071148937671 0.000643227104436736 0.000610536492014251 0 0 0.000635900437436247 0 0.000621464338783997 0.000611526788247876 0.000572406728719029 0 0 0 0.000659029133267694 0.00060226145532911 0.000577905866427826 0.000563068449541206 0.000670875156093865 0 0.000591808788039685 0.00057465530335265 0.00063191846060774 0.000625397465464722 0.000591099606389098 0 0 0.000617065234882716 0.000624615808228113 0 0 0.000600717905166604 0.000713068380899867 0 0 0 0.000601795403398537 0.000630151635652464 0 0 0.00079930628197608 0 0 0 0 0.000586376404841999 0 0 0 0 0 0.000592356161665588 0 0 0 0.000592422654669852 0 0 0.000604082428127045 0 0 0 0
"lateral_orbitofrontal_cortex_left" 0 0.000567972660574454 0.000564743993259384 0 0 0 0 0 0 0 0 0 0.000642080797094349 0.000794592971077062 0 0 0.000568596590547176 0.000598959673163441 0.000584012199752667 0 0.000558867521063721 0.000556391859418208 0.00059860879573114 0 0.000614807031929367 0.000606665140485578 0.00056669999545848 0 0.000826747591790175 0 0.000360754523499063 0 0 0.000609258007706858 0 0.00059844371857231 0.000582852027412243 0 0 0 0 0 0 0 0.000599345061484202 0 0.000626889838184786 0 0 0 0.000588281813379003 0.000590247117334233 0.000583664730794828 0 0 0 0.000593980026230382 0 0.000645079746778522 0.000608349111325844 0.000591296759866864 0 0 0 0 0 0 0.000573675314976137
"lingual_gyrus_left" 0.000615302119693513 0 0 0.000620181717743124 0 0.000748210875830126 0.000638486975410861 0.000645503893501345 0.000663708914305961 0.000635900437436247 0 0 0 0.000685980238673871 0.000708321436910517 0 0 0 0 0.000673851782625335 0.000704669736214613 0.000578715008827567 0.00060815831413716 0.000654703964799596 0 0 0.000578576836072083 0.000727198235283298 0.000658763158981571 0.000684870246637296 0 0 0.000688987829447379 0.000746550860914421 0 0 0 0 0 0 0 0 0 0 0 0 0 0 0 0 0 0 0 0.000782910315755912 0 0 0.000653135498485995 0 0 0 0 0 0 0 0 0 0 0
"medial_orbitofrontal_gyrus_left" 0 0 0.000565533509134745 0 0 0 0 0 0 0 0.000642080797094349 0 0 0 0 0 0.000582101781767219 0 0 0 0 0 0 0 0.00068902228299128 0.000708946420048205 0.000608466949192796 0 0 0 0.000635287020975455 0 0 0.000713836754446885 0 0.000625658219291354 0 0 0 0 0 0 0 0 0 0 0.00082799451027637 0 0 0 0 0.000617180700167356 0 0 0 0 0.000617260090545732 0 0.000709333624674903 0.000634112431610841 0 0 0 0 0.000567379769276379 0 0 0
"middle_temporal_gyrus_left" 0.000661251910435048 0 0 0 0 0.000611528181522043 0.000594990655511856 0.000628546009418457 0.000611667316739632 0.000621464338783997 0.000794592971077062 0.000685980238673871 0 0 0 0 0 0 0 0 0.000532168720398596 0.000590956368243896 0.000569971373982852 0.000638668670202571 0 0 0.000579989477819187 0.000602307705310718 0.00063533004501 0.000582619389568135 0 0.000727175718767299 0.00062091383938187 0.000627558588100471 0 0.000599088158433561 0 0 0 0 0 0 0.000658848956503876 0 0 0 0 0 0 0 0 0 0 0 0 0.000621233716548308 0.000588050111055555 0 0 0 0.000568735426011566 0 0 0 0 0 0 0
"parahippocampal_gyrus_left" 0 0 0 0 0.000878630374303966 0.000669746306431143 0.000586664718960388 0.000653113990986722 0.000767504988169119 0.000611526788247876 0 0.000708321436910517 0 0 0 0 0 0 0 0 0 0 0 0 0 0 0 0 0.000674971476631098 0 0 0.00067572999928902 0 0.000688920128880333 0 0 0 0 0.000854019643373253 0.000688926667618003 0 0 0.000781132709338271 0 0 0 0 0 0.000824311613869446 0 0 0 0 0 0 0 0.000676754154691667 0 0 0 0.000669423604983066 0 0 0 0 0 0 0
"paracentral_gyrus_left" 0.000567010411164664 0 0 0 0 0 0.000572623314010261 0.000573884221446321 0.000561145419523155 0.000572406728719029 0 0 0 0 0 0 0 0 0 0 0.000729118830815863 0.000579380655080543 0.000570644974107795 0.000575225226468947 0 0 0.000568885805760605 0.000573398053867942 0 0.000548891987862287 0 0 0 0.000544302181635473 0 0 0 0 0 0 0 0 0 0 0 0 0 0 0 0.000689207325266203 0 0 0 0 0 0 0 0 0 0 0 0.000640398709002574 0 0 0 0 0 0
"inferior_frontal_gyrus_pars_opercularis_left" 0 0.000569845444408233 0.00056387440688109 0 0 0.000609770654681643 0 0 0.000647826597492979 0 0.000568596590547176 0 0.000582101781767219 0 0 0 0 0.000569576538839572 0.00057330948414064 0 0.000569299733939328 0.00060964393913776 0.000615392339875684 0 0.00057794587648314 0.000591094283028575 0.000568211173844008 0.000598733369922742 0 0.000553982240785096 0 0 0.000557039459151215 0.00057886203157447 0 0.000604614378766041 0.000579607595424699 0 0 0 0 0 0 0 0.000620404124223582 0 0.000573051570859583 0 0 0 0.000585267807086758 0.000579569146650983 0.000581241691044707 0 0 0 0.000578634077825236 0 0.000598175434523837 0.00058576766537322 0.000579775946370758 0 0 0 0 0 0 0.000573369591267164
"inferior_frontal_gyrus_pars_orbitalis_left" 0 0.000573150695806552 0.000567550964294287 0 0 0 0 0 0 0 0.000598959673163441 0 0 0 0 0 0.000569576538839572 0 0.000592258684174486 0 0.000558363530089251 0.000556939626483333 0.000563776747875664 0 0.000586099200719169 0.00061774611239064 0.000567873322188757 0 0.000833606980315502 0 0 0 0 0.000562280163978382 0 0.000597763749582849 0.000583196936334918 0 0 0 0 0 0 0 0 0 0 0 0 0 0.000587529897423658 0.000595987575144215 0.000578642898434263 0 0 0 0.000581352811441033 0 0.000631415140839303 0 0.000578290300916428 0 0 0 0 0 0 0
"inferior_frontal_gyrus_pars_triangularis_left" 0 0.000570161559299773 0.000562276445846997 0 0 0 0 0 0 0 0.000584012199752667 0 0 0 0 0 0.00057330948414064 0.000592258684174486 0 0 0.000561780892119776 0 0.000545916543792823 0 0.000580551259957584 0.000597492804072362 0.000574804476344609 0 0 0 0 0 0 0.000587176397586268 0 0.000594618545698335 0.000573540249731074 0 0 0 0 0 0 0 0 0 0 0 0 0 0.000571526141569312 0 0.000578317093544759 0 0 0 0 0 0 0.00059097729999871 0.000573968839118356 0 0 0 0 0 0 0
"pericalcarine_cortex_left" 0 0 0 0.000622162650204132 0 0.00063340375761836 0.000636027129730742 0.000647146914905055 0 0.000659029133267694 0 0.000673851782625335 0 0 0 0 0 0 0 0 0 0 0.000569881747809032 0.000737265230417104 0 0 0 0.000646371521742822 0.000636120064013593 0.000596198325276 0 0 0.000601396710547239 0.000620382974419406 0 0 0 0 0 0 0 0 0 0 0 0 0 0 0 0 0 0 0 0 0 0 0 0 0 0 0 0 0 0 0 0 0 0
"postcentral_gyrus_left" 0.000559687006675176 0.000555622805747101 0.0005532863914052 0 0 0.000623104829694485 0.000564399957013366 0.000559375450160972 0.000623406991880256 0.00060226145532911 0.000558867521063721 0.000704669736214613 0 0.000532168720398596 0 0.000729118830815863 0.000569299733939328 0.000558363530089251 0.000561780892119776 0 0 0.00054523265167386 0.000641656438597062 0.000625770089679876 0 0.000563215547157913 0.000560089347770172 0.000617595051754601 0.000537164063461962 0.000586601268899095 0 0 0.000591516120004811 0.000580669494374987 0 0.000588287376557902 0.000592614188777475 0 0 0 0 0 0.000725201901388544 0.000638191069407695 0.000599643462127212 0 0.000587224047479508 0 0 0 0.000610158897006045 0.000596194858329214 0.00062382810889171 0 0 0.000566514406131652 0.000614181052933406 0 0.000603536404058813 0.000597531502685282 0.000586537915680514 0 0 0.000615273675862438 0 0 0 0.000609106636241406
"posterior_cingulate_gyrus_left" 0.000574806738831761 0.000618741884906457 0.000563802666310917 0 0.000601783686458058 0.000602297483806394 0.000572794857649735 0.000574291395538079 0.00060747905683724 0.000577905866427826 0.000556391859418208 0.000578715008827567 0 0.000590956368243896 0 0.000579380655080543 0.00060964393913776 0.000556939626483333 0 0 0.00054523265167386 0 0.000557427550040064 0.000604855182415825 0.00056894917539 0.000571654783358139 0.000561713331762768 0.000560371729026299 0.000576941411194045 0.000567942879474787 0 0 0 0.000553764841520173 0 0.000588306288748812 0.00057794842751917 0 0 0 0.000592563010183814 0.000612727297970887 0.000846527893220258 0.000586662259534319 0 0 0 0 0 0.000598703988602299 0.000697635367699953 0.000662700217979471 0 0 0.000617848629063454 0.000841990596108325 0.000595236412569794 0 0.000686524313699868 0.000673687075637795 0.000589285077198271 0.000585540420991958 0.000615324835330184 0.00063516915496968 0 0 0 0.000577846279962925
"precentral_gyrus_left" 0.0005606126799242 0.000556316403608199 0.000556424196020161 0 0.000629811169695383 0.000602960281101456 0.000556255597700995 0.000565457801392672 0.000579980356476339 0.000563068449541206 0.00059860879573114 0.00060815831413716 0 0.000569971373982852 0 0.000570644974107795 0.000615392339875684 0.000563776747875664 0.000545916543792823 0.000569881747809032 0.000641656438597062 0.000557427550040064 0 0.000569221135932246 0.000591582355413795 0.000577012931720153 0.000552119868985874 0.000557759403662705 0.000556108332197338 0.000554875405265419 0 0 0.000586393333278662 0.000564420950073503 0.000595382107613458 0.000582350911915039 0.000602498600528468 0 0.00063458163488237 0.000594962294675801 0.000591291554789601 0.000594894997413493 0.000654701507654272 0.000598579548452403 0.000592146971988316 0 0.000600618879967248 0.000590101045259228 0 0.000571348620880713 0.000603251240063109 0.000586591390314818 0.000590361726409943 0 0.000599880434547607 0.000580813960972717 0.0005944910892709 0.000619527177220451 0.000594097341212651 0.000593549519005865 0.000581231252762422 0.000584375188245322 0.000602159416233128 0.00059116328763292 0 0 0.000600005228605034 0.000597094987346826
"precuneus_left" 0.00059067096170723 0 0.000577896042238593 0.000782254359843215 0 0.000693063803796991 0.000597659545325747 0.000619443423018708 0.000598382207042892 0.000670875156093865 0 0.000654703964799596 0 0.000638668670202571 0 0.000575225226468947 0 0 0 0.000737265230417104 0.000625770089679876 0.000604855182415825 0.000569221135932246 0 0 0 0.000566342993240985 0.000613163923346881 0.00064783666298333 0.000581764966927277 0 0 0.000635545338733973 0.000651803219193927 0 0 0 0 0 0 0.00065154829784747 0 0 0 0 0 0 0 0 0 0 0 0 0 0 0.000646411283770099 0.000621189243974224 0 0 0 0.00063250904212115 0.00124844196061249 0 0 0 0 0 0.000598834099254927
"rostral_anterior_cingulate_cortex_left" 0 0.000586344791741654 0.000571061336444661 0 0 0 0 0 0 0 0.000614807031929367 0 0.00068902228299128 0 0 0 0.00057794587648314 0.000586099200719169 0.000580551259957584 0 0 0.00056894917539 0.000591582355413795 0 0 0.000622729428199607 0.000579053631230608 0 0 0 0 0 0 0.000567481074518863 0 0.000608009634823449 0.000585183120562829 0 0 0 0 0 0 0 0.000608880492601144 0 0.000642521799052694 0 0 0 0.000595040317078105 0.000620450595566469 0.000603529016582897 0 0 0 0.000597891769619545 0 0.00078492348163783 0.000635295691091788 0.000592047861321645 0 0 0 0 0 0 0
"rostral_middle_frontal_gyrus_left" 0 0.00057938475427449 0.00058168916693834 0 0 0 0 0 0.000632923123068519 0.000591808788039685 0.000606665140485578 0 0.000708946420048205 0 0 0 0.000591094283028575 0.00061774611239064 0.000597492804072362 0 0.000563215547157913 0.000571654783358139 0.000577012931720153 0 0.000622729428199607 0 0.000592760795016512 0 0 0.000561383625246466 0.000564267697764571 0 0 0.000564641972081313 0 0.000605571835592458 0.000583285356947899 0 0 0 0 0 0 0 0.00060501655602649 0 0 0 0 0 0.000593343290299387 0.000581146665525502 0.000590092738285757 0 0 0 0.000630380865806371 0 0.000615581621478085 0.000592378881617476 0.000585515277989012 0 0.000669229089728482 0 0 0 0 0.000624617637692622
"superior_frontal_gyrus_left" 0.0005670026806466 0.000580986611699035 0.000579429827560305 0 0.000626060007277654 0.000605296601912277 0.000571913069818117 0.000577276429982237 0.000643371154779035 0.00057465530335265 0.00056669999545848 0.000578576836072083 0.000608466949192796 0.000579989477819187 0 0.000568885805760605 0.000568211173844008 0.000567873322188757 0.000574804476344609 0 0.000560089347770172 0.000561713331762768 0.000552119868985874 0.000566342993240985 0.000579053631230608 0.000592760795016512 0 0.000564807879953012 0.000567640266615049 0.000549837934884437 0.000523353764161009 0 0.000561634522482732 0.000573880481044822 0.000568924320500377 0.000604982938221946 0.000585602776817023 0 0.000609427648318165 0.000589426460361336 0.000576005668700402 0.00057887312668918 0.00065553658566136 0.000585252425970524 0.000578820948170384 0 0.000584004979913361 0.000579134891462267 0 0 0.000588421063827611 0.000575774099765498 0.000579846331996298 0 0.000572424788252588 0.000589376832830992 0.000572630819544335 0.000599349276309192 0.000591416649222586 0.000584057344688586 0.000573362660176646 0.000558037201285106 0.000599091645149245 0.000574487713540096 0 0 0 0.000577416231741563
"superior_parietal_gyrus_left" 0.00057655863649367 0.000547290829426739 0.000532326287331975 0.000613976258242284 0 0.000611473257217262 0.000580930332474536 0.000586853545143239 0.000581344134296827 0.00063191846060774 0 0.000727198235283298 0 0.000602307705310718 0 0.000573398053867942 0.000598733369922742 0 0 0.000646371521742822 0.000617595051754601 0.000560371729026299 0.000557759403662705 0.000613163923346881 0 0 0.000564807879953012 0 0.000636740885059317 0.000586445851399792 0 0 0.00059767727512164 0.000585226473249694 0 0.000557183682644172 0.000584721875239201 0.000702916415063829 0 0 0.000555333479363694 0 0 0 0 0 0 0 0 0 0.000590248877845304 0.000600515709293425 0 0 0 0.000551266274490495 0.000584813401598406 0 0 0.000565387471667565 0.000565574493911526 0.000967847607298918 0 0 0 0 0 0
"superior_temporal_gyrus_left" 0.000613634333204692 0 0 0.00063260238483365 0.000667884529997664 0.000630073836307455 0.000602659330418029 0.000614682214887112 0.000606478221274053 0.000625397465464722 0.000826747591790175 0.000658763158981571 0 0.00063533004501 0.000674971476631098 0 0 0.000833606980315502 0 0.000636120064013593 0.000537164063461962 0.000576941411194045 0.000556108332197338 0.00064783666298333 0 0 0.000567640266615049 0.000636740885059317 0 0.000578503226029703 0 0.000706491354066645 0.000639006020146039 0.000646013440558158 0 0 0 0 0 0 0 0 0.000626535037334511 0.00062284774825336 0 0 0 0.000586070363568961 0 0 0 0 0 0 0 0.000597940152926792 0.00059247523956465 0 0 0 0.000591407695233373 0 0.000614363717694898 0 0 0 0 0
"supramarginal_gyrus_left" 0.000571601956039243 0.000558162872767683 0.000533238820354721 0 0 0.000627220113219955 0.000601317348998623 0.000567402651124734 0.000613184142747115 0.000591099606389098 0 0.000684870246637296 0 0.000582619389568135 0 0.000548891987862287 0.000553982240785096 0 0 0.000596198325276 0.000586601268899095 0.000567942879474787 0.000554875405265419 0.000581764966927277 0 0.000561383625246466 0.000549837934884437 0.000586445851399792 0.000578503226029703 0 0 0 0.000592566416729804 0.000574967074996595 0 0.000573747810781296 0.000575299628236705 0 0 0 0.00057444517439176 0 0.000713525220204315 0.000595967396645362 0 0 0 0 0 0 0.000601306176842692 0 0 0 0.000577036873306779 0.000558240694643096 0.000589044763348573 0 0 0 0.000570089227143 0.000569836376137105 0 0 0 0 0 0
"frontal_pole_left" 0 0 0 0 0 0 0 0 0 0 0.000360754523499063 0 0.000635287020975455 0 0 0 0 0 0 0 0 0 0 0 0 0.000564267697764571 0.000523353764161009 0 0 0 0 0 0 0 0 0 0 0 0 0 0 0 0 0 0 0 0 0 0 0 0 0 0 0 0 0 0 0 0 0 0 0 0 0 0.000381573869336542 0 0 0
"temporal_pole_left" 0 0 0 0 0.000686603132784413 0.000669059299431494 0 0.000626558620517258 0 0 0 0 0 0.000727175718767299 0.00067572999928902 0 0 0 0 0 0 0 0 0 0 0 0 0 0.000706491354066645 0 0 0 0 0.000672001137855098 0 0 0 0 0 0 0 0 0 0 0 0 0 0 0 0 0 0 0 0 0 0 0 0 0 0 0 0 0 0 0 0 0 0
"transverse_temporal_gyrus_left" 0.000614628825306168 0 0 0 0 0.000652925215926554 0.000602878487068634 0.00061261397551692 0.000739104620897349 0.000617065234882716 0 0.000688987829447379 0 0.00062091383938187 0 0 0.000557039459151215 0 0 0.000601396710547239 0.000591516120004811 0 0.000586393333278662 0.000635545338733973 0 0 0.000561634522482732 0.00059767727512164 0.000639006020146039 0.000592566416729804 0 0 0 0.000635126653563661 0 0 0 0 0 0 0 0 0 0 0 0 0 0 0 0 0 0 0 0 0 0.000568014254077405 0.000572163315382279 0 0 0 0.000587830535590582 0 0 0 0 0 0 0
"insula_left" 0.000608359106871264 0.000573052856853629 0.000573207027320268 0 0.000673006007067372 0.000672583135888394 0.000617790477103898 0.000616507914201731 0.000730631389656137 0.000624615808228113 0.000609258007706858 0.000746550860914421 0.000713836754446885 0.000627558588100471 0.000688920128880333 0.000544302181635473 0.00057886203157447 0.000562280163978382 0.000587176397586268 0.000620382974419406 0.000580669494374987 0.000553764841520173 0.000564420950073503 0.000651803219193927 0.000567481074518863 0.000564641972081313 0.000573880481044822 0.000585226473249694 0.000646013440558158 0.000574967074996595 0 0.000672001137855098 0.000635126653563661 0 0 0.000589476708047532 0.000586100459131922 0 0 0 0.000595824687905276 0.00060259193281904 0.000769601003533439 0 0.000599395643570161 0 0.000606690939199506 0 0 0 0.000598787046385604 0.000582736395775902 0.000576104729092088 0 0 0.000563428322777859 0.000592501347989162 0 0.000586381099978089 0.000585272004060057 0.00058015005668349 0 0 0 0 0 0 0.000637878658911945
"banks_superior_temporal_sulcus_right" 0 0 0 0 0 0 0 0 0 0 0 0 0 0 0 0 0 0 0 0 0 0 0.000595382107613458 0 0 0 0.000568924320500377 0 0 0 0 0 0 0 0 0 0 0 0 0 0.00059161239211547 0.000594970689230801 0.000573605857623393 0.000590359012234714 0 0 0 0.000615467644243435 0 0.000564178040106839 0.000558936310823101 0 0 0 0.0005682071866897 0.00056189531137003 0.000558510414255392 0.000583210987049141 0 0 0.000557267249972342 0.000560891184963219 0.000639723458693062 0.000593523605384844 0 0 0.000610375640948386 0.000599779841555119
"caudal_anterior_cingulate_cortex_right" 0 0.000808612337298875 0.000609491604646515 0 0 0.00060825871263063 0 0.000590192084041387 0.000568821806616988 0 0.00059844371857231 0 0.000625658219291354 0.000599088158433561 0 0 0.000604614378766041 0.000597763749582849 0.000594618545698335 0 0.000588287376557902 0.000588306288748812 0.000582350911915039 0 0.000608009634823449 0.000605571835592458 0.000604982938221946 0.000557183682644172 0 0.000573747810781296 0 0 0 0.000589476708047532 0 0 0.000568050711410135 0 0 0 0 0 0 0 0.000553614320744039 0 0.000560519539578528 0 0 0 0.000561351024695949 0.000559334867012113 0.000562520231079883 0 0 0.00060640431966601 0.000555883193099192 0 0.000576212227163537 0.000570364446251348 0.000574449199213032 0 0 0 0 0 0 0.00055820254618089
"caudal_middle_frontal_gyrus_right" 0 0.000592550274538897 0.000583992475845032 0 0.000648729983792495 0.000621477322922879 0 0 0.000617908573563766 0.000600717905166604 0.000582852027412243 0 0 0 0 0 0.000579607595424699 0.000583196936334918 0.000573540249731074 0 0.000592614188777475 0.00057794842751917 0.000602498600528468 0 0.000585183120562829 0.000583285356947899 0.000585602776817023 0.000584721875239201 0 0.000575299628236705 0 0 0 0.000586100459131922 0 0.000568050711410135 0 0 0 0 0 0 0 0 0.000555327365054317 0 0.000564490475508045 0 0 0 0.000563954866765041 0.000556380805056526 0.000569894881523178 0 0 0.000545155388577952 0.000573307882608789 0 0.000569156890174118 0.000604571455550948 0.000562587488501202 0 0 0.000547271584868759 0 0 0 0.000570745071530368
"cuneus_right" 0 0 0 0.000684821195825788 0 0 0 0 0 0.000713068380899867 0 0 0 0 0 0 0 0 0 0 0 0 0 0 0 0 0 0.000702916415063829 0 0 0 0 0 0 0 0 0 0 0 0.000605847111940536 0.000627204612769501 0 0 0.000608890370737543 0 0.000599918231039216 0 0 0 0 0 0 0 0.000617466494791763 0 0 0 0.000596834096155909 0 0 0 0.000622645896358546 0.000645533058101062 0 0 0 0 0
"entorhinal_cortex_right" 0 0 0.000604522818261584 0 0.000759668476664788 0 0 0 0 0 0 0 0 0 0.000854019643373253 0 0 0 0 0 0 0 0.00063458163488237 0 0 0 0.000609427648318165 0 0 0 0 0 0 0 0 0 0 0 0 0.000680464221396662 0 0.000695895421927928 0 0 0 0 0 0 0.000874214145685569 0 0 0 0 0 0 0.000630812632121992 0.000630182952239965 0 0 0 0.000651536005632639 0 0 0 0 0.000692674524727805 0 0.000683236831280991
"fusiform_gyrus_right" 0 0 0 0 0 0 0 0 0 0 0 0 0 0 0.000688926667618003 0 0 0 0 0 0 0 0.000594962294675801 0 0 0 0.000589426460361336 0 0 0 0 0 0 0 0 0 0 0.000605847111940536 0.000680464221396662 0 0.000640369062574109 0.000614875959512953 0.000654469640277485 0.000606994671912436 0 0.00061380525351172 0 0.000609724474432746 0.000653161608455007 0.000586518090877226 0.000593984726836836 0 0 0.000608066948058527 0.000611030927581822 0 0.000591153555150372 0.000653883350260263 0 0 0.000597991229843126 0.000604343092598449 0.000614469480808487 0.000604420631281398 0 0.000677970572508356 0.000652123091782429 0.000650343281083705
"inferior_parietal_gyrus_right" 0 0 0.000625176512923898 0 0 0 0 0.000602930907367721 0.000607100816407852 0 0 0 0 0 0 0 0 0 0 0 0 0.000592563010183814 0.000591291554789601 0.00065154829784747 0 0 0.000576005668700402 0.000555333479363694 0 0.00057444517439176 0 0 0 0.000595824687905276 0.00059161239211547 0 0 0.000627204612769501 0 0.000640369062574109 0 0.000604927219305352 0.00057661645826357 0.000616492429419915 0 0.000578189717873708 0 0.00058412114144239 0 0.000564874845355652 0.000562092670325373 0 0 0.000631055398586244 0.000575091871404578 0.000571782829917375 0.000556603432677841 0.000588394561234327 0 0 0.000559347860079388 0.000579708024224347 0.000636766075702858 0.000611748003334402 0 0 0.000604206666934118 0.000607189859537787
"inferior_temporal_gyrus_right" 0 0 0.000562044897099845 0 0 0 0 0.000609852529086408 0.000647670977718623 0.000601795403398537 0 0 0 0 0 0 0 0 0 0 0 0.000612727297970887 0.000594894997413493 0 0 0 0.00057887312668918 0 0 0 0 0 0 0.00060259193281904 0.000594970689230801 0 0 0 0.000695895421927928 0.000614875959512953 0.000604927219305352 0 0.00063795922546531 0.000620967117681109 0 0.000734113340977661 0 0.00061814605770367 0.000624970037067942 0.000570043861856163 0.000577175045442576 0 0 0 0.000589663388065262 0.000576116212323529 0.000574246150786516 0.000604282117856183 0 0 0.000582634510788372 0.000579183012088544 0.000618895096531107 0.000602679177824501 0 0.000683197677427087 0.000600246695590629 0.000621852147686015
"cingulate_gyrus_isthmus_right" 0.000603501154613526 0 0.000615991921225036 0 0.000855339255765126 0.000707375407633455 0 0.000634713477732603 0.000791301003204182 0.000630151635652464 0 0 0 0.000658848956503876 0.000781132709338271 0 0 0 0 0 0.000725201901388544 0.000846527893220258 0.000654701507654272 0 0 0 0.00065553658566136 0 0.000626535037334511 0.000713525220204315 0 0 0 0.000769601003533439 0.000573605857623393 0 0 0 0 0.000654469640277485 0.00057661645826357 0.00063795922546531 0 0.00063258926288731 0 0.000686635710927999 0 0.000581250963957963 0.000711464292228257 0.000558516621773429 0.000558441126519272 0 0 0 0.000583990254658769 0.00062802251315399 0.000583568464836318 0.000626347527640936 0 0 0.000556998882428209 0.00058401276264135 0.000627286506617135 0.000573738156285076 0 0 0.000644648247565511 0.000672575188068749
"lateral_occipital_cortex_right" 0 0 0.000579258710877516 0.000671638344246586 0 0 0 0.000609102872644496 0.000691411974211884 0 0 0 0 0 0 0 0 0 0 0 0.000638191069407695 0.000586662259534319 0.000598579548452403 0 0 0 0.000585252425970524 0 0.00062284774825336 0.000595967396645362 0 0 0 0 0.000590359012234714 0 0 0.000608890370737543 0 0.000606994671912436 0.000616492429419915 0.000620967117681109 0.00063258926288731 0 0 0.000618355294143788 0 0.000605728642782821 0.00065779739735429 0.000573204936797816 0.000575454597892812 0 0 0.000628496270176956 0.000584790357908655 0.000575159296715302 0.000566977294617921 0.000628078444825403 0.000602722712149794 0 0.00057159854299352 0.00059766843493266 0.000629459661663853 0.000590433941411962 0 0 0.000615743511016939 0.00063100167949868
"lateral_orbitofrontal_cortex_right" 0 0.000571015641785278 0.000587852233884293 0 0 0 0 0 0.00063538618698032 0 0.000599345061484202 0 0 0 0 0 0.000620404124223582 0 0 0 0.000599643462127212 0 0.000592146971988316 0 0.000608880492601144 0.00060501655602649 0.000578820948170384 0 0 0 0 0 0 0.000599395643570161 0 0.000553614320744039 0.000555327365054317 0 0 0 0 0 0 0 0 0 0.000626777989074965 0 0 0 0.000556091677150407 0.000601433800692798 0.000581803906499959 0 0 0.000551374734871828 0.000567087898226729 0 0.000600919431477548 0.000606529545994096 0.000556177769949311 0 0 0.000563280789890333 0.000721541226792063 0.000967882234173842 0 0.000692128518375216
"lingual_gyrus_right" 0 0 0 0 0 0 0 0 0 0.00079930628197608 0 0 0 0 0 0 0 0 0 0 0 0 0 0 0 0 0 0 0 0 0 0 0 0 0 0 0 0.000599918231039216 0 0.00061380525351172 0.000578189717873708 0.000734113340977661 0.000686635710927999 0.000618355294143788 0 0 0 0.000595141776102287 0.000689875967601204 0 0 0 0 0.000634839568617894 0 0 0.000588197870989327 0.000610316449726697 0 0 0 0.000592884163137489 0 0 0 0 0 0.00076496229287133
"medial_orbitofrontal_gyrus_right" 0 0 0.000595189217287539 0 0 0 0 0 0 0 0.000626889838184786 0 0.00082799451027637 0 0 0 0.000573051570859583 0 0 0 0.000587224047479508 0 0.000600618879967248 0 0.000642521799052694 0 0.000584004979913361 0 0 0 0 0 0 0.000606690939199506 0 0.000560519539578528 0.000564490475508045 0 0 0 0 0 0 0 0.000626777989074965 0 0 0 0 0 0.00058306801544953 0.00059124966258225 0.00058609867348346 0 0 0 0 0 0.00066473140367704 0.000643376974878803 0.000586275403343525 0 0 0 0.000742630120362962 0 0 0.000588001974363745
"middle_temporal_gyrus_right" 0 0 0.00059502063432468 0 0 0 0 0.000597578555574359 0.000599610512457677 0 0 0 0 0 0 0 0 0 0 0 0 0 0.000590101045259228 0 0 0 0.000579134891462267 0 0.000586070363568961 0 0 0 0 0 0.000615467644243435 0 0 0 0 0.000609724474432746 0.00058412114144239 0.00061814605770367 0.000581250963957963 0.000605728642782821 0 0.000595141776102287 0 0 0 0.000567109094956686 0.00056656946679414 0 0 0 0.000570151286900333 0.000579603336273005 0.000561248373125417 0.000585950149859268 0 0 0.000567742213467386 0.000571094922652558 0.000639308382361292 0.000575471784755034 0 0.000689674491086999 0.000601258520224697 0.000607341589155226
"parahippocampal_gyrus_right" 0 0 0 0 0.000778083062163783 0 0 0 0 0 0 0 0 0 0.000824311613869446 0 0 0 0 0 0 0 0 0 0 0 0 0 0 0 0 0 0 0 0 0 0 0 0.000874214145685569 0.000653161608455007 0 0.000624970037067942 0.000711464292228257 0.00065779739735429 0 0.000689875967601204 0 0 0 0 0 0 0 0 0.000573116140132574 0 0.000543991221010326 0 0 0 0 0 0 0 0 0 0 0.000871476752560417
"paracentral_gyrus_right" 0 0 0.000595951857651926 0 0 0 0 0 0.000594853963224949 0 0 0 0 0 0 0.000689207325266203 0 0 0 0 0 0.000598703988602299 0.000571348620880713 0 0 0 0 0 0 0 0 0 0 0 0.000564178040106839 0 0 0 0 0.000586518090877226 0.000564874845355652 0.000570043861856163 0.000558516621773429 0.000573204936797816 0 0 0 0.000567109094956686 0 0 0.000548166809327133 0 0 0 0.000601001532420378 0.000604447204824061 0.00056900197093288 0.000566728459222817 0 0 0.000566087292146094 0.000569707858334869 0.000581058649500313 0.000560248961344917 0 0 0.000591154315286972 0.00059254027062909
"inferior_frontal_gyrus_pars_opercularis_right" 0 0.000577756538544801 0.000596935644352769 0 0 0 0 0 0 0.000586376404841999 0.000588281813379003 0 0 0 0 0 0.000585267807086758 0.000587529897423658 0.000571526141569312 0 0.000610158897006045 0.000697635367699953 0.000603251240063109 0 0.000595040317078105 0.000593343290299387 0.000588421063827611 0.000590248877845304 0 0.000601306176842692 0 0 0 0.000598787046385604 0.000558936310823101 0.000561351024695949 0.000563954866765041 0 0 0.000593984726836836 0.000562092670325373 0.000577175045442576 0.000558441126519272 0.000575454597892812 0.000556091677150407 0 0.00058306801544953 0.00056656946679414 0 0.000548166809327133 0 0.00056342722601653 0.000601923262069693 0 0.000570927095619877 0.000549755947069367 0.000580357195996014 0.000563949740246755 0.000574380820745629 0.000582657688814667 0.000562349512820954 0.00054885262875688 0.000584305024440646 0.000555275487310271 0 0 0 0.000566143416951497
"inferior_frontal_gyrus_pars_orbitalis_right" 0 0.000577665094219606 0.000582290752355462 0 0 0 0 0 0.000643986041545785 0 0.000590247117334233 0 0.000617180700167356 0 0 0 0.000579569146650983 0.000595987575144215 0 0 0.000596194858329214 0.000662700217979471 0.000586591390314818 0 0.000620450595566469 0.000581146665525502 0.000575774099765498 0.000600515709293425 0 0 0 0 0 0.000582736395775902 0 0.000559334867012113 0.000556380805056526 0 0 0 0 0 0 0 0.000601433800692798 0 0.00059124966258225 0 0 0 0.00056342722601653 0 0.000579066969971604 0 0.000560747247962907 0.000549597072203911 0.000566873864201529 0 0.000582823777635095 0.00059773682638145 0.000562248803908924 0 0.000708002717008377 0 0 0 0 0.00056919032218975
"inferior_frontal_gyrus_pars_triangularis_right" 0 0.000589757889343939 0.000581051187744945 0 0 0 0 0 0 0 0.000583664730794828 0 0 0 0 0 0.000581241691044707 0.000578642898434263 0.000578317093544759 0 0.00062382810889171 0 0.000590361726409943 0 0.000603529016582897 0.000590092738285757 0.000579846331996298 0 0 0 0 0 0 0.000576104729092088 0 0.000562520231079883 0.000569894881523178 0 0 0 0 0 0 0 0.000581803906499959 0 0.00058609867348346 0 0 0 0.000601923262069693 0.000579066969971604 0 0 0 0.000553054571267511 0.000555031916535957 0 0.000587143106581814 0.000591023163378061 0.000567267892890946 0 0 0 0.000607815584612846 0 0 0.000570042958732445
"pericalcarine_cortex_right" 0 0 0 0 0 0 0 0 0 0 0 0.000782910315755912 0 0 0 0 0 0 0 0 0 0 0 0 0 0 0 0 0 0 0 0 0 0 0 0 0 0.000617466494791763 0 0.000608066948058527 0.000631055398586244 0 0 0.000628496270176956 0 0.000634839568617894 0 0 0 0 0 0 0 0 0 0 0 0.000609812966904358 0 0 0 0.000608684106940135 0 0 0 0 0 0
"postcentral_gyrus_right" 0 0 0.000552504906519133 0 0 0 0 0.000660323214279367 0.000669507524762126 0 0 0 0 0 0 0 0 0 0 0 0 0.000617848629063454 0.000599880434547607 0 0 0 0.000572424788252588 0 0 0.000577036873306779 0 0 0 0 0.0005682071866897 0 0 0 0 0.000611030927581822 0.000575091871404578 0.000589663388065262 0.000583990254658769 0.000584790357908655 0 0 0 0.000570151286900333 0.000573116140132574 0.000601001532420378 0.000570927095619877 0.000560747247962907 0 0 0 0.000555832474780723 0.000585858011686812 0.000592869861574034 0.00060528438621362 0.000573634291716037 0.000550310704658544 0.000600528895878241 0.000579549484127206 0.000596214211755773 0 0 0.000570531747980716 0.000587471811201948
"posterior_cingulate_gyrus_right" 0 0.000728106647294473 0.000576891563357755 0 0.000646920101954561 0.000606799929040663 0 0 0.000646029968233994 0 0 0 0 0.000621233716548308 0 0 0 0 0 0 0.000566514406131652 0.000841990596108325 0.000580813960972717 0.000646411283770099 0 0 0.000589376832830992 0.000551266274490495 0.000597940152926792 0.000558240694643096 0 0 0.000568014254077405 0.000563428322777859 0.00056189531137003 0.00060640431966601 0.000545155388577952 0 0.000630812632121992 0 0.000571782829917375 0.000576116212323529 0.00062802251315399 0.000575159296715302 0.000551374734871828 0 0 0.000579603336273005 0 0.000604447204824061 0.000549755947069367 0.000549597072203911 0.000553054571267511 0 0.000555832474780723 0 0.000555813371475106 0.000597675690967672 0.00057348985589684 0.000561667397130724 0.000551055962209121 0.000577378181021378 0.000578657468069394 0.000574480784910711 0 0 0 0.000553414565555212
"precentral_gyrus_right" 0 0.00056877337953149 0.000577067589448941 0 0.000644078279761502 0.000611898822225622 0.000587464515541402 0.000597159827079435 0.000640727985579161 0.000592356161665588 0.000593980026230382 0.000653135498485995 0.000617260090545732 0.000588050111055555 0.000676754154691667 0 0.000578634077825236 0.000581352811441033 0 0 0.000614181052933406 0.000595236412569794 0.0005944910892709 0.000621189243974224 0.000597891769619545 0.000630380865806371 0.000572630819544335 0.000584813401598406 0.00059247523956465 0.000589044763348573 0 0 0.000572163315382279 0.000592501347989162 0.000558510414255392 0.000555883193099192 0.000573307882608789 0 0.000630182952239965 0.000591153555150372 0.000556603432677841 0.000574246150786516 0.000583568464836318 0.000566977294617921 0.000567087898226729 0.000588197870989327 0 0.000561248373125417 0.000543991221010326 0.00056900197093288 0.000580357195996014 0.000566873864201529 0.000555031916535957 0 0.000585858011686812 0.000555813371475106 0 0.000564650289849752 0.000572507281274316 0.00056473736594599 0.000552654690443076 0.000559932175709072 0.000582595431235139 0.000560431230497008 0 0 0.000585313438487665 0.000572428386071052
"precuneus_right" 0 0 0 0 0 0 0 0 0.000682184461739255 0 0 0 0 0 0 0 0 0 0 0 0 0 0.000619527177220451 0 0 0 0.000599349276309192 0 0 0 0 0 0 0 0.000583210987049141 0 0 0.000596834096155909 0 0.000653883350260263 0.000588394561234327 0.000604282117856183 0.000626347527640936 0.000628078444825403 0 0.000610316449726697 0 0.000585950149859268 0 0.000566728459222817 0.000563949740246755 0 0 0.000609812966904358 0.000592869861574034 0.000597675690967672 0.000564650289849752 0 0 0 0.000553887309543422 0.000613035225476565 0.000641142049346543 0.000575352673020432 0 0 0.000634452973428608 0.000656783613983424
"rostral_anterior_cingulate_cortex_right" 0 0.000561639570906648 0.000585923590685697 0 0 0 0 0 0 0 0.000645079746778522 0 0.000709333624674903 0 0 0 0.000598175434523837 0.000631415140839303 0 0 0.000603536404058813 0.000686524313699868 0.000594097341212651 0 0.00078492348163783 0.000615581621478085 0.000591416649222586 0 0 0 0 0 0 0.000586381099978089 0 0.000576212227163537 0.000569156890174118 0 0 0 0 0 0 0.000602722712149794 0.000600919431477548 0 0.00066473140367704 0 0 0 0.000574380820745629 0.000582823777635095 0.000587143106581814 0 0.00060528438621362 0.00057348985589684 0.000572507281274316 0 0 0.000603778101029378 0.000565425134520724 0 0 0 0 0 0 0.000604131924624174
"rostral_middle_frontal_gyrus_right" 0 0.000575054413709171 0.00058916930405778 0 0 0 0 0 0 0 0.000608349111325844 0 0.000634112431610841 0 0 0 0.00058576766537322 0 0.00059097729999871 0 0.000597531502685282 0.000673687075637795 0.000593549519005865 0 0.000635295691091788 0.000592378881617476 0.000584057344688586 0.000565387471667565 0 0 0 0 0 0.000585272004060057 0 0.000570364446251348 0.000604571455550948 0 0 0 0 0 0 0 0.000606529545994096 0 0.000643376974878803 0 0 0 0.000582657688814667 0.00059773682638145 0.000591023163378061 0 0.000573634291716037 0.000561667397130724 0.00056473736594599 0 0.000603778101029378 0 0.000586595377089106 0 0 0.000555697467834248 0.000519850657001945 0 0 0.000576325063764862
"superior_frontal_gyrus_right" 0.000577035632711906 0.000588637279447565 0.000583175473917778 0 0.000646039574289264 0.000604229281045438 0 0.000591016148481066 0.000627912672094405 0.000592422654669852 0.000591296759866864 0 0 0.000568735426011566 0.000669423604983066 0 0.000579775946370758 0.000578290300916428 0.000573968839118356 0 0.000586537915680514 0.000589285077198271 0.000581231252762422 0.00063250904212115 0.000592047861321645 0.000585515277989012 0.000573362660176646 0.000565574493911526 0.000591407695233373 0.000570089227143 0 0 0.000587830535590582 0.00058015005668349 0.000557267249972342 0.000574449199213032 0.000562587488501202 0 0.000651536005632639 0.000597991229843126 0.000559347860079388 0.000582634510788372 0.000556998882428209 0.00057159854299352 0.000556177769949311 0 0.000586275403343525 0.000567742213467386 0 0.000566087292146094 0.000562349512820954 0.000562248803908924 0.000567267892890946 0 0.000550310704658544 0.000551055962209121 0.000552654690443076 0.000553887309543422 0.000565425134520724 0.000586595377089106 0 0.000561578833232165 0.000572807230238804 0.000553562771947419 0.000678785719307261 0 0.000569674067062976 0.00056001278459458
"superior_parietal_gyrus_right" 0 0 0.000610730698662213 0 0 0 0 0 0.000653088268198294 0 0 0 0 0 0 0.000640398709002574 0 0 0 0 0 0.000585540420991958 0.000584375188245322 0.00124844196061249 0 0 0.000558037201285106 0.000967847607298918 0 0.000569836376137105 0 0 0 0 0.000560891184963219 0 0 0.000622645896358546 0 0.000604343092598449 0.000579708024224347 0.000579183012088544 0.00058401276264135 0.00059766843493266 0 0.000592884163137489 0 0.000571094922652558 0 0.000569707858334869 0.00054885262875688 0 0 0.000608684106940135 0.000600528895878241 0.000577378181021378 0.000559932175709072 0.000613035225476565 0 0 0.000561578833232165 0 0.000581842527879699 0.000561511134447005 0 0 0.000579169508274754 0.000607195804198729
"superior_temporal_gyrus_right" 0 0 0 0 0 0 0 0 0 0 0 0 0 0 0 0 0 0 0 0 0 0.000615324835330184 0.000602159416233128 0 0 0.000669229089728482 0.000599091645149245 0 0.000614363717694898 0 0 0 0 0 0.000639723458693062 0 0 0.000645533058101062 0 0.000614469480808487 0.000636766075702858 0.000618895096531107 0.000627286506617135 0.000629459661663853 0 0 0 0.000639308382361292 0 0.000581058649500313 0.000584305024440646 0.000708002717008377 0 0 0.000579549484127206 0.000578657468069394 0.000582595431235139 0.000641142049346543 0 0 0.000572807230238804 0.000581842527879699 0 0.000614951378553971 0 0.000701219268412854 0.000623835863393945 0.000627964377295788
"supramarginal_gyrus_right" 0 0 0 0 0 0 0 0.0005977554820859 0.000621207167170163 0.000604082428127045 0 0 0 0 0 0 0 0 0 0 0.000615273675862438 0.00063516915496968 0.00059116328763292 0 0 0 0.000574487713540096 0 0 0 0 0 0 0 0.000593523605384844 0 0.000547271584868759 0 0 0.000604420631281398 0.000611748003334402 0.000602679177824501 0.000573738156285076 0.000590433941411962 0.000563280789890333 0 0 0.000575471784755034 0 0.000560248961344917 0.000555275487310271 0 0 0 0.000596214211755773 0.000574480784910711 0.000560431230497008 0.000575352673020432 0 0.000555697467834248 0.000553562771947419 0.000561511134447005 0.000614951378553971 0 0 0 0.00057706784368557 0.00057968982610491
"frontal_pole_right" 0 0 0 0 0 0 0 0 0 0 0 0 0.000567379769276379 0 0 0 0 0 0 0 0 0 0 0 0 0 0 0 0 0 0.000381573869336542 0 0 0 0 0 0 0 0 0 0 0 0 0 0.000721541226792063 0 0.000742630120362962 0 0 0 0 0 0.000607815584612846 0 0 0 0 0 0 0.000519850657001945 0.000678785719307261 0 0 0 0 0 0 0
"temporal_pole_right" 0 0 0 0 0 0 0 0 0 0 0 0 0 0 0 0 0 0 0 0 0 0 0 0 0 0 0 0 0 0 0 0 0 0 0 0 0 0 0.000692674524727805 0.000677970572508356 0 0.000683197677427087 0 0 0.000967882234173842 0 0 0.000689674491086999 0 0 0 0 0 0 0 0 0 0 0 0 0 0 0.000701219268412854 0 0 0 0 0.000677614998007811
"transverse_temporal_gyrus_right" 0 0 0 0 0 0 0 0.000613559992323329 0 0 0 0 0 0 0 0 0 0 0 0 0 0 0.000600005228605034 0 0 0 0 0 0 0 0 0 0 0 0.000610375640948386 0 0 0 0 0.000652123091782429 0.000604206666934118 0.000600246695590629 0.000644648247565511 0.000615743511016939 0 0 0 0.000601258520224697 0 0.000591154315286972 0 0 0 0 0.000570531747980716 0 0.000585313438487665 0.000634452973428608 0 0 0.000569674067062976 0.000579169508274754 0.000623835863393945 0.00057706784368557 0 0 0 0.000636259081153313
"insula_right" 0 0.000565822915723433 0.000582516719137332 0 0 0.000598782816831728 0 0 0 0 0.000573675314976137 0 0 0 0 0 0.000573369591267164 0 0 0 0.000609106636241406 0.000577846279962925 0.000597094987346826 0.000598834099254927 0 0.000624617637692622 0.000577416231741563 0 0 0 0 0 0 0.000637878658911945 0.000599779841555119 0.00055820254618089 0.000570745071530368 0 0.000683236831280991 0.000650343281083705 0.000607189859537787 0.000621852147686015 0.000672575188068749 0.00063100167949868 0.000692128518375216 0.00076496229287133 0.000588001974363745 0.000607341589155226 0.000871476752560417 0.00059254027062909 0.000566143416951497 0.00056919032218975 0.000570042958732445 0 0.000587471811201948 0.000553414565555212 0.000572428386071052 0.000656783613983424 0.000604131924624174 0.000576325063764862 0.00056001278459458 0.000607195804198729 0.000627964377295788 0.00057968982610491 0 0.000677614998007811 0.000636259081153313 0
