# Supplementary material for: NODDI and Tensor-Based Microstructural Indices as Predictors of Functional Connectivity
Source: PLoS One. 2016 Apr 14;11(4):e0153404. doi: 10.1371/journal.pone.0153404 (PMC4831788; doi:10.1371/journal.pone.0153404)
Supplement: S1 Data — a) Functional connectivity matrices, both fMRI and EEG connectomes across all subjects, in the form of precision matrices and b) structural brain connectivity matrices across all subjects and microstructural indices. Columns and rows are named according to the corresponding brain region that represent. (ZIP) [file pone.0153404.s001.zip › DATA/DWI/42_WODI_68.txt]

"banks_superior_temporal_sulcus_left" "caudal_anterior_cingulate_cortex_left" "caudal_middle_frontal_gyrus_left" "cuneus_left" "entorhinal_cortex_left" "fusiform_gyrus_left" "inferior_parietal_gyrus_left" "inferior_temporal_gyrus_left" "cingulate_gyrus_isthmus_left" "lateral_occipital_cortex_left" "lateral_orbitofrontal_cortex_left" "lingual_gyrus_left" "medial_orbitofrontal_gyrus_left" "middle_temporal_gyrus_left" "parahippocampal_gyrus_left" "paracentral_gyrus_left" "inferior_frontal_gyrus_pars_opercularis_left" "inferior_frontal_gyrus_pars_orbitalis_left" "inferior_frontal_gyrus_pars_triangularis_left" "pericalcarine_cortex_left" "postcentral_gyrus_left" "posterior_cingulate_gyrus_left" "precentral_gyrus_left" "precuneus_left" "rostral_anterior_cingulate_cortex_left" "rostral_middle_frontal_gyrus_left" "superior_frontal_gyrus_left" "superior_parietal_gyrus_left" "superior_temporal_gyrus_left" "supramarginal_gyrus_left" "frontal_pole_left" "temporal_pole_left" "transverse_temporal_gyrus_left" "insula_left" "banks_superior_temporal_sulcus_right" "caudal_anterior_cingulate_cortex_right" "caudal_middle_frontal_gyrus_right" "cuneus_right" "entorhinal_cortex_right" "fusiform_gyrus_right" "inferior_parietal_gyrus_right" "inferior_temporal_gyrus_right" "cingulate_gyrus_isthmus_right" "lateral_occipital_cortex_right" "lateral_orbitofrontal_cortex_right" "lingual_gyrus_right" "medial_orbitofrontal_gyrus_right" "middle_temporal_gyrus_right" "parahippocampal_gyrus_right" "paracentral_gyrus_right" "inferior_frontal_gyrus_pars_opercularis_right" "inferior_frontal_gyrus_pars_orbitalis_right" "inferior_frontal_gyrus_pars_triangularis_right" "pericalcarine_cortex_right" "postcentral_gyrus_right" "posterior_cingulate_gyrus_right" "precentral_gyrus_right" "precuneus_right" "rostral_anterior_cingulate_cortex_right" "rostral_middle_frontal_gyrus_right" "superior_frontal_gyrus_right" "superior_parietal_gyrus_right" "superior_temporal_gyrus_right" "supramarginal_gyrus_right" "frontal_pole_right" "temporal_pole_right" "transverse_temporal_gyrus_right" "insula_right"
"banks_superior_temporal_sulcus_left" 0 0 0 0 0 0.291615822292695 0.282220274522623 0.326133653619409 0.233203594764052 0.370064759910476 0 0.252297085049573 0 0.342963660980051 0 0.32066221048394 0 0 0 0 0.290764260946259 0.255434453101178 0.257855680002763 0.256752296267017 0 0 0.275862101259823 0.286303534286793 0.35404136133627 0.267317636801627 0 0 0.350949318386219 0.275784113473355 0 0 0 0 0 0 0 0 0.209512554887251 0 0 0 0 0 0 0 0 0 0 0 0 0 0 0 0 0 0.199515443511288 0 0 0 0 0 0 0
"caudal_anterior_cingulate_cortex_left" 0 0 0.265430248330792 0 0 0 0 0 0 0 0.275332828855652 0 0 0 0 0 0.27097052300735 0.284733265615365 0.295468914322526 0 0.264512343198472 0.211574222261478 0.266968064858379 0 0.296280525118699 0.271430220531936 0.237444399781634 0.247374969040766 0 0.262425487256144 0 0 0 0.259771038117438 0 0.180646253053433 0.212913752938742 0 0 0 0 0 0 0 0.242412038684566 0 0 0 0 0 0.228568191934994 0.26787603878273 0.244728889095801 0 0 0.369025130070839 0.21565176962329 0 0.249611201296975 0.254121700280663 0.18740542390453 0 0 0 0 0 0 0.250285235012318
"caudal_middle_frontal_gyrus_left" 0 0.265430248330792 0 0 0 0 0 0.293082361922352 0.310469071720679 0.312151502783456 0.311559006432006 0 0.347952142676632 0 0 0 0.284734550556802 0.302012963306361 0.323196614554824 0 0.315109552212498 0.22815001882878 0.338062335775797 0.271063470840111 0.308276013298591 0.31148156636223 0.283562773737502 0.338654581430875 0 0.360789577690185 0 0 0 0.295818125637522 0 0.214326105924264 0.22522829456242 0 0.195380647492318 0 0.223784921668176 0.220496069059181 0.272243940531231 0.220497524212159 0.244692126661091 0 0.239565380742497 0.17822753965722 0 0.21972946702845 0.22641769094813 0.258203720072024 0.240593110550282 0 0.218191795349922 0.190198949520374 0.214609537203047 0 0.245543273046697 0.234632133042929 0.202929735649806 0.249249898231114 0 0 0 0 0 0.239558400225521
"cuneus_left" 0 0 0 0 0 0.327473960467651 0.333980833809615 0 0 0.383254763414272 0 0.32938564780947 0 0 0 0 0 0 0 0.386303576151265 0 0 0 0.51211770995248 0 0 0 0.349865074688903 0.243308925284086 0 0 0 0 0 0 0 0 0.556553495821174 0 0 0 0 0 0.484467108831761 0 0 0 0 0 0 0 0 0 0 0 0 0 0 0 0 0 0 0 0 0 0 0 0
"entorhinal_cortex_left" 0 0 0 0 0 0.380790339717675 0 0.222730307289502 0 0 0 0 0 0 0.439631525878179 0 0 0 0 0 0 0.233679234805269 0.222452614728353 0 0 0 0.238509989960551 0 0.33456272866348 0 0 0.366356781104728 0 0.313752291583038 0 0 0.233740087739692 0 0.281567901509445 0 0 0 0.359707389339893 0 0 0 0 0 0.320296364162217 0 0 0 0 0 0 0.244048245225482 0.250638014359322 0 0 0 0.239691615947371 0 0 0 0 0 0 0
"fusiform_gyrus_left" 0.291615822292695 0 0 0.327473960467651 0.380790339717675 0 0.272547061845091 0.321469877973789 0.280866257615519 0.353239927265215 0 0.348209324112389 0 0.305004603342664 0.40262987390814 0 0.281581995295402 0 0 0.306638448905235 0.253420697602821 0.237481397952642 0.272824632498878 0.272194370340422 0 0 0.249078625263542 0.268821163576139 0.307234817894502 0.272294340388054 0 0.368316358022786 0.281862576023605 0.286086233713625 0 0.226405596867952 0.24279013553222 0 0 0 0 0 0.278309847610381 0 0 0 0 0 0 0 0 0 0 0 0 0.223171256649753 0.222111050322304 0 0 0 0.218661346802279 0 0 0 0 0 0 0.196058154291741
"inferior_parietal_gyrus_left" 0.282220274522623 0 0 0.333980833809615 0 0.272547061845091 0 0.279602383708418 0.282095719906655 0.314623751041004 0 0.270351202604157 0 0.290982024823806 0.309537726128157 0.318762513760693 0 0 0 0.265161485617156 0.307366494258497 0.29524730123786 0.268401260976703 0.302785732139187 0 0 0.309271432338164 0.295047702900334 0.287323170032443 0.352204909042471 0 0 0.264992879471656 0.254301106367089 0 0 0 0 0 0 0 0 0 0 0 0 0 0 0 0 0 0 0 0 0 0 0.244509477632762 0 0 0 0 0 0 0 0 0 0 0
"inferior_temporal_gyrus_left" 0.326133653619409 0 0.293082361922352 0 0.222730307289502 0.321469877973789 0.279602383708418 0 0.231491952379604 0.31629816941752 0 0.25002012570554 0 0.348803089695541 0.300824070104928 0.314712820026422 0 0 0 0.283219074515632 0.274691037961997 0.251465591719493 0.252101765578522 0.243110298686292 0 0 0.273986317439877 0.275224233420547 0.300042704152089 0.263119633567313 0 0.652886636395186 0.254509396171481 0.251302148643013 0 0.260145523807747 0 0 0 0 0.180021598458157 0.215576991639964 0.194705004656229 0.200567291785466 0 0 0 0.197452817139052 0 0 0 0 0 0 0.260146435598014 0 0.215932334007269 0 0 0 0.204535706861568 0 0 0.206364865552113 0 0 0.205237873837806 0
"cingulate_gyrus_isthmus_left" 0.233203594764052 0 0.310469071720679 0 0 0.280866257615519 0.282095719906655 0.231491952379604 0 0.244347459911069 0 0.334628047234936 0 0.237077035629832 0.387870397551037 0.327534185363138 0.264543443610586 0 0 0 0.297005129267739 0.2292851644171 0.245068571169611 0.315566718561421 0 0.260117995783505 0.28193203284221 0.296584923379508 0.22766550026462 0.282774373405569 0 0 0.292798378780581 0.285367589401356 0 0.216859830684748 0.257606047866524 0 0 0 0.172556267995168 0.206615932918 0.159345864052462 0.222500527272716 0.252359477195228 0 0 0.199478410903956 0 0.184332234293845 0 0.287374257535667 0 0 0.231236515078191 0.233336317496925 0.228754266674512 0.254154589482219 0 0 0.204362993856692 0.277475627510026 0 0.209181255401251 0 0 0 0
"lateral_occipital_cortex_left" 0.370064759910476 0 0.312151502783456 0.383254763414272 0 0.353239927265215 0.314623751041004 0.31629816941752 0.244347459911069 0 0 0.339273897774274 0 0.363495975904952 0.394345885514482 0.311924120610492 0 0 0 0.345078380049781 0.267656169819393 0.266453288184083 0.264826450207572 0.258606607088142 0 0.264510404909618 0.259489280307077 0.287123922085887 0.234540444312737 0.267874915009036 0 0 0.234092778440781 0.231532941744016 0 0 0.273859966638487 0.389079923846959 0 0 0 0.202468426987538 0.207925074889602 0 0 0.464817297124223 0 0 0 0 0.240837297113857 0 0 0 0 0 0.210075902578196 0 0 0 0.201476471156735 0 0 0.186270076892279 0 0 0 0
"lateral_orbitofrontal_cortex_left" 0 0.275332828855652 0.311559006432006 0 0 0 0 0 0 0 0 0 0.390262217319529 0.371754075032593 0 0 0.309446630905134 0.328545033529946 0.330444858571186 0 0.293385934372549 0.256796246509039 0.26969628643391 0 0.322000970353302 0.295829713355746 0.278316788280221 0 0.512896255080707 0 0.441028919147776 0 0 0.331706800828226 0 0.253256585980093 0.247169879610871 0 0 0 0 0 0 0 0.251111730276457 0 0.206297670363125 0 0 0 0.245116199328832 0.276666654950389 0.252587746934752 0 0 0 0.239610655724837 0 0.261263355112421 0.249069104664288 0.243430283246946 0 0 0 0 0 0 0.248027089845268
"lingual_gyrus_left" 0.252297085049573 0 0 0.32938564780947 0 0.348209324112389 0.270351202604157 0.25002012570554 0.334628047234936 0.339273897774274 0 0 0 0.245554960895371 0.390143893386679 0 0 0 0 0.379866405973613 0.340330955241849 0.275697050386408 0.282906789195411 0.28995535033301 0 0 0.323629896614513 0.256215095236894 0.226383443074401 0.334289468433043 0 0 0.284754918303965 0.292206552682266 0 0 0 0 0 0 0 0 0 0 0 0 0 0 0 0 0 0 0 0.604776537230711 0 0 0.206377805539763 0 0 0 0 0 0 0 0 0 0 0
"medial_orbitofrontal_gyrus_left" 0 0 0.347952142676632 0 0 0 0 0 0 0 0.390262217319529 0 0 0 0 0 0.338664584261009 0 0 0 0 0 0 0 0.389022862420527 0.404952219647264 0.377130521197274 0 0 0 0.459616412244469 0 0 0.2706151486238 0 0.284959756073682 0 0 0 0 0 0 0 0 0 0 0.484461360311484 0 0 0 0 0.251974917160393 0 0 0 0 0.206901776309476 0 0.294686534145708 0.256076633120567 0 0 0 0 0.763481783225283 0 0 0
"middle_temporal_gyrus_left" 0.342963660980051 0 0 0 0 0.305004603342664 0.290982024823806 0.348803089695541 0.237077035629832 0.363495975904952 0.371754075032593 0.245554960895371 0 0 0 0 0 0 0 0 0.350226517966935 0.255826222763202 0.263414432057558 0.235056133567262 0 0 0.254830289774754 0.262323653914876 0.315392053730548 0.269404232956215 0 0.439079840992886 0.28585202920085 0.266924562881885 0 0.229503378698673 0 0 0 0 0 0 0.19748480467206 0 0 0 0 0 0 0 0 0 0 0 0 0.213697932807588 0.220273784914609 0 0 0 0.226883696434919 0 0 0 0 0 0 0
"parahippocampal_gyrus_left" 0 0 0 0 0.439631525878179 0.40262987390814 0.309537726128157 0.300824070104928 0.387870397551037 0.394345885514482 0 0.390143893386679 0 0 0 0 0 0 0 0 0 0 0 0 0 0 0 0 0.350548252642225 0 0 0.324230924961612 0 0.313397837656649 0 0 0 0 0.341067780337033 0.381052084683808 0 0 0.309806657821137 0 0 0 0 0 0.275631572120066 0 0 0 0 0 0 0 0.235376391093088 0 0 0 0.243796853040515 0 0 0 0 0 0 0
"paracentral_gyrus_left" 0.32066221048394 0 0 0 0 0 0.318762513760693 0.314712820026422 0.327534185363138 0.311924120610492 0 0 0 0 0 0 0 0 0 0 0.356667072284226 0.326840657814592 0.299361962879333 0.30029146246106 0 0 0.310103139075783 0.291672960334827 0 0.306279366453252 0 0 0 0.350256429421918 0 0 0 0 0 0 0 0 0 0 0 0 0 0 0 0.485025938410449 0 0 0 0 0 0 0 0 0 0 0 0.385159155911615 0 0 0 0 0 0
"inferior_frontal_gyrus_pars_opercularis_left" 0 0.27097052300735 0.284734550556802 0 0 0.281581995295402 0 0 0.264543443610586 0 0.309446630905134 0 0.338664584261009 0 0 0 0 0.298083417979695 0.333029406854518 0 0.296009994034091 0.266674575683867 0.29829446279067 0 0.295955528012162 0.307140444725396 0.301659030142029 0.239310927221922 0 0.334923375037191 0 0 0.33230452839972 0.312954249285963 0 0.221872897081904 0.232296758024544 0 0 0 0 0 0 0 0.252670570020417 0 0.250178180959259 0 0 0 0.237472074186255 0.265171468580127 0.24489907163591 0 0 0 0.240700996655014 0 0.234086212762994 0.251437260397567 0.224717959194669 0 0 0 0 0 0 0.24613961142833
"inferior_frontal_gyrus_pars_orbitalis_left" 0 0.284733265615365 0.302012963306361 0 0 0 0 0 0 0 0.328545033529946 0 0 0 0 0 0.298083417979695 0 0.303316961795905 0 0.313767646067609 0.281466828818211 0.299305457591261 0 0.295665227890164 0.307174865261687 0.288033120518292 0 0.545215141635608 0 0 0 0 0.308877218305359 0 0.258617984637099 0.256361315094327 0 0 0 0 0 0 0 0 0 0 0 0 0 0.251970344289617 0.26457886896723 0.251940717668634 0 0 0 0.245913457056147 0 0.243814428227019 0 0.238615495832444 0 0 0 0 0 0 0
"inferior_frontal_gyrus_pars_triangularis_left" 0 0.295468914322526 0.323196614554824 0 0 0 0 0 0 0 0.330444858571186 0 0 0 0 0 0.333029406854518 0.303316961795905 0 0 0.333823694469836 0 0.338145236999475 0 0.32816959009162 0.325732283424482 0.3168231689426 0 0 0 0 0 0 0.344646545592452 0 0.266090957266637 0.259775033534638 0 0 0 0 0 0 0 0 0 0 0 0 0 0.245844903525502 0 0.254979263138621 0 0 0 0 0 0 0.26777158857058 0.24991089457054 0 0 0 0 0 0 0
"pericalcarine_cortex_left" 0 0 0 0.386303576151265 0 0.306638448905235 0.265161485617156 0.283219074515632 0 0.345078380049781 0 0.379866405973613 0 0 0 0 0 0 0 0 0 0 0.295538058856754 0.275779847188339 0 0 0 0.320822134323653 0.254629474942271 0.286995792876173 0 0 0.285241819366521 0.291449652091782 0 0 0 0 0 0 0 0 0 0 0 0 0 0 0 0 0 0 0 0 0 0 0 0 0 0 0 0 0 0 0 0 0 0
"postcentral_gyrus_left" 0.290764260946259 0.264512343198472 0.315109552212498 0 0 0.253420697602821 0.307366494258497 0.274691037961997 0.297005129267739 0.267656169819393 0.293385934372549 0.340330955241849 0 0.350226517966935 0 0.356667072284226 0.296009994034091 0.313767646067609 0.333823694469836 0 0 0.26507907369635 0.373420770688901 0.343617973881604 0 0.313006483707023 0.275522401880441 0.288547050295044 0.527475632713053 0.331638526571252 0 0 0.335066495764293 0.395462261040852 0 0.238669044391051 0.245185402362998 0 0 0 0 0 0.327318559858153 0.205393044565551 0.256243889866055 0 0.253722911651533 0 0 0 0.244975824781391 0.269144857406564 0.266897750293749 0 0 0.237597181928724 0.246834444321203 0 0.26090619990101 0.261716939649669 0.224246659457538 0 0 0.274009652295951 0 0 0 0.263733470399977
"posterior_cingulate_gyrus_left" 0.255434453101178 0.211574222261478 0.22815001882878 0 0.233679234805269 0.237481397952642 0.29524730123786 0.251465591719493 0.2292851644171 0.266453288184083 0.256796246509039 0.275697050386408 0 0.255826222763202 0 0.326840657814592 0.266674575683867 0.281466828818211 0 0 0.26507907369635 0 0.219056338196762 0.341083156779023 0.268554419701253 0.285757508044316 0.217189480044267 0.323897012096971 0.256604081642993 0.26992320276542 0 0 0 0.251427938666626 0 0.205035415097465 0.171782567662792 0 0 0 0.182394817170724 0.200138373613741 0.268686521098269 0.204461799792741 0 0 0 0 0 0.207644393015872 0.259082741419796 0.235726729066445 0 0 0.207136337188722 0.142459764801948 0.171365172229033 0 0.217868141676031 0.213072835676637 0.155998826709079 0.209564691166025 0.190878079794837 0.183376830438224 0 0 0 0.1928082215383
"precentral_gyrus_left" 0.257855680002763 0.266968064858379 0.338062335775797 0 0.222452614728353 0.272824632498878 0.268401260976703 0.252101765578522 0.245068571169611 0.264826450207572 0.26969628643391 0.282906789195411 0 0.263414432057558 0 0.299361962879333 0.29829446279067 0.299305457591261 0.338145236999475 0.295538058856754 0.373420770688901 0.219056338196762 0 0.268017231917289 0.255990945375513 0.304175680241821 0.290744795099858 0.295236766374948 0.260242419807544 0.31405012152359 0 0 0.268981011639595 0.308076873617416 0.230332647925448 0.241084598087514 0.252694033165969 0 0.225799988981044 0.219683941904034 0.203079176285761 0.213142243688566 0.24604115011859 0.208512202763743 0.264834125501806 0 0.257730940534009 0.217315709069713 0 0.226896277689378 0.251204268070382 0.272006668701154 0.261783502545645 0 0.232280891380987 0.200190402974039 0.210683909260867 0.232865189448061 0.260502518184355 0.259332787592764 0.197582984449515 0.237613530561142 0.203120196866745 0.214457686929348 0 0 0.213840277596453 0.237517756933443
"precuneus_left" 0.256752296267017 0 0.271063470840111 0.51211770995248 0 0.272194370340422 0.302785732139187 0.243110298686292 0.315566718561421 0.258606607088142 0 0.28995535033301 0 0.235056133567262 0 0.30029146246106 0 0 0 0.275779847188339 0.343617973881604 0.341083156779023 0.268017231917289 0 0 0 0.269924963753805 0.307875941759827 0.222220097964707 0.292979490417783 0 0 0.259619549774959 0.232177442005899 0 0 0 0 0 0 0.228388083141681 0 0 0 0 0 0 0 0 0 0 0 0 0 0 0.264244381015449 0.227283512263887 0 0 0 0.200759012261907 0.443258754021732 0 0 0 0 0 0.225573333557775
"rostral_anterior_cingulate_cortex_left" 0 0.296280525118699 0.308276013298591 0 0 0 0 0 0 0 0.322000970353302 0 0.389022862420527 0 0 0 0.295955528012162 0.295665227890164 0.32816959009162 0 0 0.268554419701253 0.255990945375513 0 0 0.303554951059318 0.272635846924864 0 0 0 0 0 0 0.292292913344538 0 0.246069684346901 0.251980083321119 0 0 0 0 0 0 0 0.266084697428808 0 0.244591414644793 0 0 0 0.237033633464466 0.25976700427124 0.268207096933502 0 0 0 0.306766298139058 0 0.300659871026933 0.234038439262663 0.250609330839797 0 0 0 0 0 0 0
"rostral_middle_frontal_gyrus_left" 0 0.271430220531936 0.31148156636223 0 0 0 0 0 0.260117995783505 0.264510404909618 0.295829713355746 0 0.404952219647264 0 0 0 0.307140444725396 0.307174865261687 0.325732283424482 0 0.313006483707023 0.285757508044316 0.304175680241821 0 0.303554951059318 0 0.28263596989339 0 0 0.313239627866051 0.611404978388206 0 0 0.310059759767616 0 0.244285139709935 0.233575637533959 0 0 0 0 0 0 0 0.275628023644266 0 0 0 0 0 0.235277560063301 0.264072437620405 0.250875924409486 0 0 0 0.259895530768429 0 0.245033468295825 0.23962357897605 0.220609301405754 0 0.234989131018051 0 0 0 0 0.245928834687478
"superior_frontal_gyrus_left" 0.275862101259823 0.237444399781634 0.283562773737502 0 0.238509989960551 0.249078625263542 0.309271432338164 0.273986317439877 0.28193203284221 0.259489280307077 0.278316788280221 0.323629896614513 0.377130521197274 0.254830289774754 0 0.310103139075783 0.301659030142029 0.288033120518292 0.3168231689426 0 0.275522401880441 0.217189480044267 0.290744795099858 0.269924963753805 0.272635846924864 0.28263596989339 0 0.279905139344285 0.266983899872177 0.279091100714301 0.435339759027809 0 0.252280618121343 0.257317423361708 0.241625816956339 0.195636001514349 0.207125789028348 0 0.207134135881972 0.212713819185001 0.212790773489608 0.204068783626578 0.276537060062813 0.195144314265044 0.228710112975328 0 0.238008513523735 0.217787630687158 0 0 0.217703107290314 0.253551820588828 0.234122002313811 0 0.219448143137113 0.149185660834494 0.185117537318806 0.219413514295001 0.238045361039061 0.227180224449538 0.167333860847251 0.200979857391839 0.190029094164129 0.220618533141812 0 0 0 0.206920277182041
"superior_parietal_gyrus_left" 0.286303534286793 0.247374969040766 0.338654581430875 0.349865074688903 0 0.268821163576139 0.295047702900334 0.275224233420547 0.296584923379508 0.287123922085887 0 0.256215095236894 0 0.262323653914876 0 0.291672960334827 0.239310927221922 0 0 0.320822134323653 0.288547050295044 0.323897012096971 0.295236766374948 0.307875941759827 0 0 0.279905139344285 0 0.225965370760199 0.332222305770515 0 0 0.261634872573301 0.298678607723347 0 0.256216006107966 0.268945535147193 0.382000102623846 0 0 0.247160945810248 0 0 0 0 0 0 0 0 0 0.254640055969348 0.277535426166223 0 0 0 0.253499076435009 0.243189048501289 0 0 0.23786261738931 0.2316767260913 0.414195449276692 0 0 0 0 0 0
"superior_temporal_gyrus_left" 0.35404136133627 0 0 0.243308925284086 0.33456272866348 0.307234817894502 0.287323170032443 0.300042704152089 0.22766550026462 0.234540444312737 0.512896255080707 0.226383443074401 0 0.315392053730548 0.350548252642225 0 0 0.545215141635608 0 0.254629474942271 0.527475632713053 0.256604081642993 0.260242419807544 0.222220097964707 0 0 0.266983899872177 0.225965370760199 0 0.394563867445244 0 0.353291182244098 0.382242999996867 0.263962435949356 0 0 0 0 0 0 0 0 0.163643858512199 0.189901939718357 0 0 0 0.194922341898396 0 0 0 0 0 0 0 0.134383514144379 0.191451686299526 0 0 0 0.184098006238626 0 0.189564212692822 0 0 0 0 0
"supramarginal_gyrus_left" 0.267317636801627 0.262425487256144 0.360789577690185 0 0 0.272294340388054 0.352204909042471 0.263119633567313 0.282774373405569 0.267874915009036 0 0.334289468433043 0 0.269404232956215 0 0.306279366453252 0.334923375037191 0 0 0.286995792876173 0.331638526571252 0.26992320276542 0.31405012152359 0.292979490417783 0 0.313239627866051 0.279091100714301 0.332222305770515 0.394563867445244 0 0 0 0.324930236527682 0.331859922428309 0 0.263154983716658 0.263298643837162 0 0 0 0.233326482364912 0 0.276721298095679 0.216084897138658 0 0 0 0 0 0 0.265673278997652 0 0 0 0.251169164621103 0.260136489170976 0.24455697279722 0 0 0 0.232991973056584 0.241836404290944 0 0 0 0 0 0
"frontal_pole_left" 0 0 0 0 0 0 0 0 0 0 0.441028919147776 0 0.459616412244469 0 0 0 0 0 0 0 0 0 0 0 0 0.611404978388206 0.435339759027809 0 0 0 0 0 0 0 0 0 0 0 0 0 0 0 0 0 0 0 0 0 0 0 0 0 0 0 0 0 0 0 0 0 0 0 0 0 0.749555100763023 0 0 0
"temporal_pole_left" 0 0 0 0 0.366356781104728 0.368316358022786 0 0.652886636395186 0 0 0 0 0 0.439079840992886 0.324230924961612 0 0 0 0 0 0 0 0 0 0 0 0 0 0.353291182244098 0 0 0 0 0.310681728147452 0 0 0 0 0 0 0 0 0 0 0 0 0 0 0 0 0 0 0 0 0 0 0 0 0 0 0 0 0 0 0 0 0 0
"transverse_temporal_gyrus_left" 0.350949318386219 0 0 0 0 0.281862576023605 0.264992879471656 0.254509396171481 0.292798378780581 0.234092778440781 0 0.284754918303965 0 0.28585202920085 0 0 0.33230452839972 0 0 0.285241819366521 0.335066495764293 0 0.268981011639595 0.259619549774959 0 0 0.252280618121343 0.261634872573301 0.382242999996867 0.324930236527682 0 0 0 0.277637869656394 0 0 0 0 0 0 0 0 0 0 0 0 0 0 0 0 0 0 0 0 0 0.220695040610587 0.211974057401242 0 0 0 0.218989796685208 0 0 0 0 0 0 0
"insula_left" 0.275784113473355 0.259771038117438 0.295818125637522 0 0.313752291583038 0.286086233713625 0.254301106367089 0.251302148643013 0.285367589401356 0.231532941744016 0.331706800828226 0.292206552682266 0.2706151486238 0.266924562881885 0.313397837656649 0.350256429421918 0.312954249285963 0.308877218305359 0.344646545592452 0.291449652091782 0.395462261040852 0.251427938666626 0.308076873617416 0.232177442005899 0.292292913344538 0.310059759767616 0.257317423361708 0.298678607723347 0.263962435949356 0.331859922428309 0 0.310681728147452 0.277637869656394 0 0 0.230868501017543 0.237472930276259 0 0 0 0.20157735528357 0.182619005502952 0.267630991557509 0 0.258542880067771 0 0.246997133411449 0 0 0 0.238987826761736 0.267530288870112 0.249840014216388 0 0 0.213479737270122 0.227610337957559 0 0.249570350209286 0.246094732417832 0.211191988001723 0 0 0 0 0 0 0.195250243836809
"banks_superior_temporal_sulcus_right" 0 0 0 0 0 0 0 0 0 0 0 0 0 0 0 0 0 0 0 0 0 0 0.230332647925448 0 0 0 0.241625816956339 0 0 0 0 0 0 0 0 0 0 0 0 0 0.285096459414219 0.353527869639346 0.25261099094924 0.270511152459093 0 0 0 0.359500672506089 0 0.251166530748104 0.292090844245019 0 0 0 0.290881133208709 0.199058282276464 0.262195479767248 0.259293389129745 0 0 0.244940146651537 0.297319170600704 0.335299538308142 0.310393710077001 0 0 0.33463270375611 0.301470775636549
"caudal_anterior_cingulate_cortex_right" 0 0.180646253053433 0.214326105924264 0 0 0.226405596867952 0 0.260145523807747 0.216859830684748 0 0.253256585980093 0 0.284959756073682 0.229503378698673 0 0 0.221872897081904 0.258617984637099 0.266090957266637 0 0.238669044391051 0.205035415097465 0.241084598087514 0 0.246069684346901 0.244285139709935 0.195636001514349 0.256216006107966 0 0.263154983716658 0 0 0 0.230868501017543 0 0 0.264659204777622 0 0 0 0 0 0 0 0.27095266191709 0 0.27973238551006 0 0 0 0.259633644693208 0.300722613789634 0.279858176662891 0 0 0.215307907368285 0.265025732268678 0 0.28458586229083 0.283302578583278 0.229929471893706 0 0 0 0 0 0 0.269844942127731
"caudal_middle_frontal_gyrus_right" 0 0.212913752938742 0.22522829456242 0 0.233740087739692 0.24279013553222 0 0 0.257606047866524 0.273859966638487 0.247169879610871 0 0 0 0 0 0.232296758024544 0.256361315094327 0.259775033534638 0 0.245185402362998 0.171782567662792 0.252694033165969 0 0.251980083321119 0.233575637533959 0.207125789028348 0.268945535147193 0 0.263298643837162 0 0 0 0.237472930276259 0 0.264659204777622 0 0 0 0 0 0 0 0 0.322834542994652 0 0.30123370131046 0 0 0 0.288087911698942 0.326855317511678 0.304677555820884 0 0 0.239888018439616 0.320240183832276 0 0.319275562462247 0.314234546946992 0.276286885497962 0 0 0.369323868071945 0 0 0 0.312130887615722
"cuneus_right" 0 0 0 0.556553495821174 0 0 0 0 0 0.389079923846959 0 0 0 0 0 0 0 0 0 0 0 0 0 0 0 0 0 0.382000102623846 0 0 0 0 0 0 0 0 0 0 0 0.352411879845776 0.269669031689019 0 0 0.346833402478094 0 0.328566639864106 0 0 0 0 0 0 0 0.341161561269675 0 0 0 0.308696219746069 0 0 0 0.366668808748131 0.276674214448323 0 0 0 0 0
"entorhinal_cortex_right" 0 0 0.195380647492318 0 0.281567901509445 0 0 0 0 0 0 0 0 0 0.341067780337033 0 0 0 0 0 0 0 0.225799988981044 0 0 0 0.207134135881972 0 0 0 0 0 0 0 0 0 0 0 0 0.44151837933645 0 0.46320008185971 0 0 0 0 0 0 0.39705929609499 0 0 0 0 0 0 0.243846457822713 0.267627304396963 0 0 0 0.250926470673043 0 0 0 0 0.346963011774203 0 0.342968125469671
"fusiform_gyrus_right" 0 0 0 0 0 0 0 0 0 0 0 0 0 0 0.381052084683808 0 0 0 0 0 0 0 0.219683941904034 0 0 0 0.212713819185001 0 0 0 0 0 0 0 0 0 0 0.352411879845776 0.44151837933645 0 0.24703601802359 0.339678463833185 0.250568839786562 0.352890961712335 0 0.364258433576485 0 0.307439271387132 0.435244861828124 0.258597523780464 0.260208048020843 0 0 0.302946469188646 0.261809161925776 0 0.258609648194056 0.241609254585425 0 0 0.223714088476053 0.271203884256309 0.311434105941084 0.290862917775584 0 0.365453398064043 0.24109062663931 0.294474342963259
"inferior_parietal_gyrus_right" 0 0 0.223784921668176 0 0 0 0 0.180021598458157 0.172556267995168 0 0 0 0 0 0 0 0 0 0 0 0 0.182394817170724 0.203079176285761 0.228388083141681 0 0 0.212790773489608 0.247160945810248 0 0.233326482364912 0 0 0 0.20157735528357 0.285096459414219 0 0 0.269669031689019 0 0.24703601802359 0 0.2568109556502 0.221631191122926 0.287155895226091 0 0.281293938039814 0 0.257723180671504 0 0.256314605079497 0.257398920131652 0 0 0.216636420279844 0.295739006615707 0.23566350280639 0.248510614698761 0.270928744498097 0 0 0.224373735113285 0.310917232484935 0.264639744873489 0.335252974807483 0 0 0.245677394432574 0.228843078401073
"inferior_temporal_gyrus_right" 0 0 0.220496069059181 0 0 0 0 0.215576991639964 0.206615932918 0.202468426987538 0 0 0 0 0 0 0 0 0 0 0 0.200138373613741 0.213142243688566 0 0 0 0.204068783626578 0 0 0 0 0 0 0.182619005502952 0.353527869639346 0 0 0 0.46320008185971 0.339678463833185 0.2568109556502 0 0.22746946761661 0.27828534363867 0 0.293411995743072 0 0.328105073173405 0.31174557634108 0.26637691393795 0.268434835845371 0 0 0 0.251551325581497 0.218418530598298 0.248829815566023 0.248597523688744 0 0 0.226375258532707 0.266225948217286 0.30736287720144 0.283253745519601 0 0.338495884684521 0.282833874893396 0.263585454934783
"cingulate_gyrus_isthmus_right" 0.209512554887251 0 0.272243940531231 0 0.359707389339893 0.278309847610381 0 0.194705004656229 0.159345864052462 0.207925074889602 0 0 0 0.19748480467206 0.309806657821137 0 0 0 0 0 0.327318559858153 0.268686521098269 0.24604115011859 0 0 0 0.276537060062813 0 0.163643858512199 0.276721298095679 0 0 0 0.267630991557509 0.25261099094924 0 0 0 0 0.250568839786562 0.221631191122926 0.22746946761661 0 0.234709539548851 0 0.377818312724524 0 0.245651660461302 0.46266626657912 0.241725944241075 0.301452299245644 0 0 0 0.298194185014546 0.243079761518772 0.243054791062076 0.335254430864689 0 0 0.217491952179356 0.281644589568007 0.223802677652706 0.292647997645753 0 0 0.256656260773987 0.255968193047726
"lateral_occipital_cortex_right" 0 0 0.220497524212159 0.484467108831761 0 0 0 0.200567291785466 0.222500527272716 0 0 0 0 0 0 0 0 0 0 0 0.205393044565551 0.204461799792741 0.208512202763743 0 0 0 0.195144314265044 0 0.189901939718357 0.216084897138658 0 0 0 0 0.270511152459093 0 0 0.346833402478094 0 0.352890961712335 0.287155895226091 0.27828534363867 0.234709539548851 0 0 0.320699592193033 0 0.275011350418319 0.340305762906337 0.256354106563136 0.265115141090918 0 0 0.331483694399012 0.265258037037282 0.238724675730719 0.25576168449559 0.255736445065861 0.265965715369395 0 0.235386276369421 0.285710354499246 0.234141318660596 0.281584064922492 0 0 0.245865354607975 0.228379489637526
"lateral_orbitofrontal_cortex_right" 0 0.242412038684566 0.244692126661091 0 0 0 0 0 0.252359477195228 0 0.251111730276457 0 0 0 0 0 0.252670570020417 0 0 0 0.256243889866055 0 0.264834125501806 0 0.266084697428808 0.275628023644266 0.228710112975328 0 0 0 0 0 0 0.258542880067771 0 0.27095266191709 0.322834542994652 0 0 0 0 0 0 0 0 0 0.368906170704192 0 0 0 0.322813293546564 0.390585390319037 0.410934094903057 0 0 0.270747960491447 0.310973705161784 0 0.313101272995936 0.323085490422163 0.269738555312738 0 0 0.311256208290821 0.456394401111135 0.395979112154416 0 0.292392255392285
"lingual_gyrus_right" 0 0 0 0 0 0 0 0 0 0.464817297124223 0 0 0 0 0 0 0 0 0 0 0 0 0 0 0 0 0 0 0 0 0 0 0 0 0 0 0 0.328566639864106 0 0.364258433576485 0.281293938039814 0.293411995743072 0.377818312724524 0.320699592193033 0 0 0 0.275509597968566 0.536905537099501 0 0 0 0 0.400009976818586 0 0 0.289974037070891 0.296025203301365 0 0 0 0.280560959406682 0 0 0 0 0 0.249389478495454
"medial_orbitofrontal_gyrus_right" 0 0 0.239565380742497 0 0 0 0 0 0 0 0.206297670363125 0 0.484461360311484 0 0 0 0.250178180959259 0 0 0 0.253722911651533 0 0.257730940534009 0 0.244591414644793 0 0.238008513523735 0 0 0 0 0 0 0.246997133411449 0 0.27973238551006 0.30123370131046 0 0 0 0 0 0 0 0.368906170704192 0 0 0 0 0 0.323593788820083 0.30517595012381 0.337856752485337 0 0 0 0 0 0.374519252223075 0.359207612400373 0.322055235273732 0 0 0 0.431283961266136 0 0 0.306355719746031
"middle_temporal_gyrus_right" 0 0 0.17822753965722 0 0 0 0 0.197452817139052 0.199478410903956 0 0 0 0 0 0 0 0 0 0 0 0 0 0.217315709069713 0 0 0 0.217787630687158 0 0.194922341898396 0 0 0 0 0 0.359500672506089 0 0 0 0 0.307439271387132 0.257723180671504 0.328105073173405 0.245651660461302 0.275011350418319 0 0.275509597968566 0 0 0 0.247726028278456 0.292913384795593 0 0 0 0.272793281172674 0.243060369070959 0.253976959220154 0.249760894253625 0 0 0.238515638992329 0.266760167663639 0.369977487741953 0.28233016584853 0 0.36705448611078 0.324554810278506 0.292177010882544
"parahippocampal_gyrus_right" 0 0 0 0 0.320296364162217 0 0 0 0 0 0 0 0 0 0.275631572120066 0 0 0 0 0 0 0 0 0 0 0 0 0 0 0 0 0 0 0 0 0 0 0 0.39705929609499 0.435244861828124 0 0.31174557634108 0.46266626657912 0.340305762906337 0 0.536905537099501 0 0 0 0 0 0 0 0 0.294647919651474 0 0.295596926564304 0 0 0 0 0 0 0 0 0 0 0.420208078444038
"paracentral_gyrus_right" 0 0 0.21972946702845 0 0 0 0 0 0.184332234293845 0 0 0 0 0 0 0.485025938410449 0 0 0 0 0 0.207644393015872 0.226896277689378 0 0 0 0 0 0 0 0 0 0 0 0.251166530748104 0 0 0 0 0.258597523780464 0.256314605079497 0.26637691393795 0.241725944241075 0.256354106563136 0 0 0 0.247726028278456 0 0 0.292545308713598 0 0 0 0.324469182290865 0.304398317614005 0.308811036127898 0.271759134298488 0 0 0.30509083960585 0.284667753694852 0.244516843664547 0.287523879043587 0 0 0.242607240157259 0.246904230094454
"inferior_frontal_gyrus_pars_opercularis_right" 0 0.228568191934994 0.22641769094813 0 0 0 0 0 0 0.240837297113857 0.245116199328832 0 0 0 0 0 0.237472074186255 0.251970344289617 0.245844903525502 0 0.244975824781391 0.259082741419796 0.251204268070382 0 0.237033633464466 0.235277560063301 0.217703107290314 0.254640055969348 0 0.265673278997652 0 0 0 0.238987826761736 0.292090844245019 0.259633644693208 0.288087911698942 0 0 0.260208048020843 0.257398920131652 0.268434835845371 0.301452299245644 0.265115141090918 0.322813293546564 0 0.323593788820083 0.292913384795593 0 0.292545308713598 0 0.317687161718964 0.322354216256695 0 0.277746226779808 0.265450226466403 0.317166955496438 0.296896443019464 0.303533001967108 0.29405069334512 0.283354324388214 0.313433578401872 0.237310824430784 0.361663808706259 0 0 0 0.316163145644298
"inferior_frontal_gyrus_pars_orbitalis_right" 0 0.26787603878273 0.258203720072024 0 0 0 0 0 0.287374257535667 0 0.276666654950389 0 0.251974917160393 0 0 0 0.265171468580127 0.26457886896723 0 0 0.269144857406564 0.235726729066445 0.272006668701154 0 0.25976700427124 0.264072437620405 0.253551820588828 0.277535426166223 0 0 0 0 0 0.267530288870112 0 0.300722613789634 0.326855317511678 0 0 0 0 0 0 0 0.390585390319037 0 0.30517595012381 0 0 0 0.317687161718964 0 0.330635705895136 0 0.301911862570567 0.279190215636064 0.311395597238884 0 0.313665416038755 0.302852945240666 0.298488906800978 0 0.645548252439803 0 0 0 0 0.314962046796652
"inferior_frontal_gyrus_pars_triangularis_right" 0 0.244728889095801 0.240593110550282 0 0 0 0 0 0 0 0.252587746934752 0 0 0 0 0 0.24489907163591 0.251940717668634 0.254979263138621 0 0.266897750293749 0 0.261783502545645 0 0.268207096933502 0.250875924409486 0.234122002313811 0 0 0 0 0 0 0.249840014216388 0 0.279858176662891 0.304677555820884 0 0 0 0 0 0 0 0.410934094903057 0 0.337856752485337 0 0 0 0.322354216256695 0.330635705895136 0 0 0 0.290236437478868 0.296136745721073 0 0.329502884980647 0.322914023224716 0.305128617617472 0 0 0 0.340887086918293 0 0 0.298681497884272
"pericalcarine_cortex_right" 0 0 0 0 0 0 0 0 0 0 0 0.604776537230711 0 0 0 0 0 0 0 0 0 0 0 0 0 0 0 0 0 0 0 0 0 0 0 0 0 0.341161561269675 0 0.302946469188646 0.216636420279844 0 0 0.331483694399012 0 0.400009976818586 0 0 0 0 0 0 0 0 0 0 0 0.336647067811381 0 0 0 0.289131930040188 0 0 0 0 0 0
"postcentral_gyrus_right" 0 0 0.218191795349922 0 0 0 0 0.260146435598014 0.231236515078191 0 0 0 0 0 0 0 0 0 0 0 0 0.207136337188722 0.232280891380987 0 0 0 0.219448143137113 0 0 0.251169164621103 0 0 0 0 0.290881133208709 0 0 0 0 0.261809161925776 0.295739006615707 0.251551325581497 0.298194185014546 0.265258037037282 0 0 0 0.272793281172674 0.294647919651474 0.324469182290865 0.277746226779808 0.301911862570567 0 0 0 0.25103773191214 0.333668339119716 0.319556449849917 0.287998696497614 0.300147575340055 0.266961499796469 0.300032928244137 0.282177177959795 0.339976353979078 0 0 0.28310528923886 0.334601463901159
"posterior_cingulate_gyrus_right" 0 0.369025130070839 0.190198949520374 0 0.244048245225482 0.223171256649753 0 0 0.233336317496925 0 0 0 0 0.213697932807588 0 0 0 0 0 0 0.237597181928724 0.142459764801948 0.200190402974039 0.264244381015449 0 0 0.149185660834494 0.253499076435009 0.134383514144379 0.260136489170976 0 0 0.220695040610587 0.213479737270122 0.199058282276464 0.215307907368285 0.239888018439616 0 0.243846457822713 0 0.23566350280639 0.218418530598298 0.243079761518772 0.238724675730719 0.270747960491447 0 0 0.243060369070959 0 0.304398317614005 0.265450226466403 0.279190215636064 0.290236437478868 0 0.25103773191214 0 0.195193707437044 0.247700208710433 0.270246269580823 0.265530466394413 0.210902825354353 0.272865724202644 0.213752649070849 0.273620765326183 0 0 0 0.236445365204059
"precentral_gyrus_right" 0 0.21565176962329 0.214609537203047 0 0.250638014359322 0.222111050322304 0.244509477632762 0.215932334007269 0.228754266674512 0.210075902578196 0.239610655724837 0.206377805539763 0.206901776309476 0.220273784914609 0.235376391093088 0 0.240700996655014 0.245913457056147 0 0 0.246834444321203 0.171365172229033 0.210683909260867 0.227283512263887 0.306766298139058 0.259895530768429 0.185117537318806 0.243189048501289 0.191451686299526 0.24455697279722 0 0 0.211974057401242 0.227610337957559 0.262195479767248 0.265025732268678 0.320240183832276 0 0.267627304396963 0.258609648194056 0.248510614698761 0.248829815566023 0.243054791062076 0.25576168449559 0.310973705161784 0.289974037070891 0 0.253976959220154 0.295596926564304 0.308811036127898 0.317166955496438 0.311395597238884 0.296136745721073 0 0.333668339119716 0.195193707437044 0 0.270149194021493 0.308368761147981 0.287475041050133 0.262969151050538 0.276552294589894 0.236544835578939 0.304370665087984 0 0 0.297567781669964 0.319959462057243
"precuneus_right" 0 0 0 0 0 0 0 0 0.254154589482219 0 0 0 0 0 0 0 0 0 0 0 0 0 0.232865189448061 0 0 0 0.219413514295001 0 0 0 0 0 0 0 0.259293389129745 0 0 0.308696219746069 0 0.241609254585425 0.270928744498097 0.248597523688744 0.335254430864689 0.255736445065861 0 0.296025203301365 0 0.249760894253625 0 0.271759134298488 0.296896443019464 0 0 0.336647067811381 0.319556449849917 0.247700208710433 0.270149194021493 0 0 0 0.231040397461035 0.312887986468694 0.214846185616451 0.296019469113638 0 0 0.257934702299117 0.226946411769002
"rostral_anterior_cingulate_cortex_right" 0 0.249611201296975 0.245543273046697 0 0 0 0 0 0 0 0.261263355112421 0 0.294686534145708 0 0 0 0.234086212762994 0.243814428227019 0 0 0.26090619990101 0.217868141676031 0.260502518184355 0 0.300659871026933 0.245033468295825 0.238045361039061 0 0 0 0 0 0 0.249570350209286 0 0.28458586229083 0.319275562462247 0 0 0 0 0 0 0.265965715369395 0.313101272995936 0 0.374519252223075 0 0 0 0.303533001967108 0.313665416038755 0.329502884980647 0 0.287998696497614 0.270246269580823 0.308368761147981 0 0 0.29734937298679 0.27670430109943 0 0 0 0 0 0 0.303718622579824
"rostral_middle_frontal_gyrus_right" 0 0.254121700280663 0.234632133042929 0 0 0 0 0 0 0 0.249069104664288 0 0.256076633120567 0 0 0 0.251437260397567 0 0.26777158857058 0 0.261716939649669 0.213072835676637 0.259332787592764 0 0.234038439262663 0.23962357897605 0.227180224449538 0.23786261738931 0 0 0 0 0 0.246094732417832 0 0.283302578583278 0.314234546946992 0 0 0 0 0 0 0 0.323085490422163 0 0.359207612400373 0 0 0 0.29405069334512 0.302852945240666 0.322914023224716 0 0.300147575340055 0.265530466394413 0.287475041050133 0 0.29734937298679 0 0.302244431027238 0 0 0.31774880566494 0.552589196846839 0 0 0.290205551976823
"superior_frontal_gyrus_right" 0.199515443511288 0.18740542390453 0.202929735649806 0 0.239691615947371 0.218661346802279 0 0.204535706861568 0.204362993856692 0.201476471156735 0.243430283246946 0 0 0.226883696434919 0.243796853040515 0 0.224717959194669 0.238615495832444 0.24991089457054 0 0.224246659457538 0.155998826709079 0.197582984449515 0.200759012261907 0.250609330839797 0.220609301405754 0.167333860847251 0.2316767260913 0.184098006238626 0.232991973056584 0 0 0.218989796685208 0.211191988001723 0.244940146651537 0.229929471893706 0.276286885497962 0 0.250926470673043 0.223714088476053 0.224373735113285 0.226375258532707 0.217491952179356 0.235386276369421 0.269738555312738 0 0.322055235273732 0.238515638992329 0 0.30509083960585 0.283354324388214 0.298488906800978 0.305128617617472 0 0.266961499796469 0.210902825354353 0.262969151050538 0.231040397461035 0.27670430109943 0.302244431027238 0 0.272206817883619 0.226779321318734 0.261461953201558 0.451564782701426 0 0.24944975172771 0.268103682176453
"superior_parietal_gyrus_right" 0 0 0.249249898231114 0 0 0 0 0 0.277475627510026 0 0 0 0 0 0 0.385159155911615 0 0 0 0 0 0.209564691166025 0.237613530561142 0.443258754021732 0 0 0.200979857391839 0.414195449276692 0 0.241836404290944 0 0 0 0 0.297319170600704 0 0 0.366668808748131 0 0.271203884256309 0.310917232484935 0.266225948217286 0.281644589568007 0.285710354499246 0 0.280560959406682 0 0.266760167663639 0 0.284667753694852 0.313433578401872 0 0 0.289131930040188 0.300032928244137 0.272865724202644 0.276552294589894 0.312887986468694 0 0 0.272206817883619 0 0.27461303471716 0.331604170897782 0 0 0.26080079411077 0.256389513048451
"superior_temporal_gyrus_right" 0 0 0 0 0 0 0 0 0 0 0 0 0 0 0 0 0 0 0 0 0 0.190878079794837 0.203120196866745 0 0 0.234989131018051 0.190029094164129 0 0.189564212692822 0 0 0 0 0 0.335299538308142 0 0 0.276674214448323 0 0.311434105941084 0.264639744873489 0.30736287720144 0.223802677652706 0.234141318660596 0 0 0 0.369977487741953 0 0.244516843664547 0.237310824430784 0.645548252439803 0 0 0.282177177959795 0.213752649070849 0.236544835578939 0.214846185616451 0 0 0.226779321318734 0.27461303471716 0 0.300918905108402 0 0.296978321095279 0.384714053789239 0.323124621266995
"supramarginal_gyrus_right" 0 0 0 0 0 0 0 0.206364865552113 0.209181255401251 0.186270076892279 0 0 0 0 0 0 0 0 0 0 0.274009652295951 0.183376830438224 0.214457686929348 0 0 0 0.220618533141812 0 0 0 0 0 0 0 0.310393710077001 0 0.369323868071945 0 0 0.290862917775584 0.335252974807483 0.283253745519601 0.292647997645753 0.281584064922492 0.311256208290821 0 0 0.28233016584853 0 0.287523879043587 0.361663808706259 0 0 0 0.339976353979078 0.273620765326183 0.304370665087984 0.296019469113638 0 0.31774880566494 0.261461953201558 0.331604170897782 0.300918905108402 0 0 0 0.303318811102805 0.377270452322409
"frontal_pole_right" 0 0 0 0 0 0 0 0 0 0 0 0 0.763481783225283 0 0 0 0 0 0 0 0 0 0 0 0 0 0 0 0 0 0.749555100763023 0 0 0 0 0 0 0 0 0 0 0 0 0 0.456394401111135 0 0.431283961266136 0 0 0 0 0 0.340887086918293 0 0 0 0 0 0 0.552589196846839 0.451564782701426 0 0 0 0 0 0 0
"temporal_pole_right" 0 0 0 0 0 0 0 0 0 0 0 0 0 0 0 0 0 0 0 0 0 0 0 0 0 0 0 0 0 0 0 0 0 0 0 0 0 0 0.346963011774203 0.365453398064043 0 0.338495884684521 0 0 0.395979112154416 0 0 0.36705448611078 0 0 0 0 0 0 0 0 0 0 0 0 0 0 0.296978321095279 0 0 0 0 0.294871559062898
"transverse_temporal_gyrus_right" 0 0 0 0 0 0 0 0.205237873837806 0 0 0 0 0 0 0 0 0 0 0 0 0 0 0.213840277596453 0 0 0 0 0 0 0 0 0 0 0 0.33463270375611 0 0 0 0 0.24109062663931 0.245677394432574 0.282833874893396 0.256656260773987 0.245865354607975 0 0 0 0.324554810278506 0 0.242607240157259 0 0 0 0 0.28310528923886 0 0.297567781669964 0.257934702299117 0 0 0.24944975172771 0.26080079411077 0.384714053789239 0.303318811102805 0 0 0 0.302883699194918
"insula_right" 0 0.250285235012318 0.239558400225521 0 0 0.196058154291741 0 0 0 0 0.248027089845268 0 0 0 0 0 0.24613961142833 0 0 0 0.263733470399977 0.1928082215383 0.237517756933443 0.225573333557775 0 0.245928834687478 0.206920277182041 0 0 0 0 0 0 0.195250243836809 0.301470775636549 0.269844942127731 0.312130887615722 0 0.342968125469671 0.294474342963259 0.228843078401073 0.263585454934783 0.255968193047726 0.228379489637526 0.292392255392285 0.249389478495454 0.306355719746031 0.292177010882544 0.420208078444038 0.246904230094454 0.316163145644298 0.314962046796652 0.298681497884272 0 0.334601463901159 0.236445365204059 0.319959462057243 0.226946411769002 0.303718622579824 0.290205551976823 0.268103682176453 0.256389513048451 0.323124621266995 0.377270452322409 0 0.294871559062898 0.302883699194918 0
