# Supplementary material for: NODDI and Tensor-Based Microstructural Indices as Predictors of Functional Connectivity
Source: PLoS One. 2016 Apr 14;11(4):e0153404. doi: 10.1371/journal.pone.0153404 (PMC4831788; doi:10.1371/journal.pone.0153404)
Supplement: S1 Data — a) Functional connectivity matrices, both fMRI and EEG connectomes across all subjects, in the form of precision matrices and b) structural brain connectivity matrices across all subjects and microstructural indices. Columns and rows are named according to the corresponding brain region that represent. (ZIP) [file pone.0153404.s001.zip › DATA/DWI/43_NSTREAMS_68.txt]

"banks_superior_temporal_sulcus_left" "caudal_anterior_cingulate_cortex_left" "caudal_middle_frontal_gyrus_left" "cuneus_left" "entorhinal_cortex_left" "fusiform_gyrus_left" "inferior_parietal_gyrus_left" "inferior_temporal_gyrus_left" "cingulate_gyrus_isthmus_left" "lateral_occipital_cortex_left" "lateral_orbitofrontal_cortex_left" "lingual_gyrus_left" "medial_orbitofrontal_gyrus_left" "middle_temporal_gyrus_left" "parahippocampal_gyrus_left" "paracentral_gyrus_left" "inferior_frontal_gyrus_pars_opercularis_left" "inferior_frontal_gyrus_pars_orbitalis_left" "inferior_frontal_gyrus_pars_triangularis_left" "pericalcarine_cortex_left" "postcentral_gyrus_left" "posterior_cingulate_gyrus_left" "precentral_gyrus_left" "precuneus_left" "rostral_anterior_cingulate_cortex_left" "rostral_middle_frontal_gyrus_left" "superior_frontal_gyrus_left" "superior_parietal_gyrus_left" "superior_temporal_gyrus_left" "supramarginal_gyrus_left" "frontal_pole_left" "temporal_pole_left" "transverse_temporal_gyrus_left" "insula_left" "banks_superior_temporal_sulcus_right" "caudal_anterior_cingulate_cortex_right" "caudal_middle_frontal_gyrus_right" "cuneus_right" "entorhinal_cortex_right" "fusiform_gyrus_right" "inferior_parietal_gyrus_right" "inferior_temporal_gyrus_right" "cingulate_gyrus_isthmus_right" "lateral_occipital_cortex_right" "lateral_orbitofrontal_cortex_right" "lingual_gyrus_right" "medial_orbitofrontal_gyrus_right" "middle_temporal_gyrus_right" "parahippocampal_gyrus_right" "paracentral_gyrus_right" "inferior_frontal_gyrus_pars_opercularis_right" "inferior_frontal_gyrus_pars_orbitalis_right" "inferior_frontal_gyrus_pars_triangularis_right" "pericalcarine_cortex_right" "postcentral_gyrus_right" "posterior_cingulate_gyrus_right" "precentral_gyrus_right" "precuneus_right" "rostral_anterior_cingulate_cortex_right" "rostral_middle_frontal_gyrus_right" "superior_frontal_gyrus_right" "superior_parietal_gyrus_right" "superior_temporal_gyrus_right" "supramarginal_gyrus_right" "frontal_pole_right" "temporal_pole_right" "transverse_temporal_gyrus_right" "insula_right"
"banks_superior_temporal_sulcus_left" 0 0 0.0450704225352113 0 0 0.00756143667296786 3.19031719532554 0.568932038834951 1.02337662337662 0 0 0.0174418604651163 0 2.31172069825436 0 0.521531100478469 0 0 0 0 1.10054054054054 0.0679611650485437 0.864622288706058 0.557734204793028 0 0 0.0338427947598253 1.08626198083067 12.4520179372197 0.655172413793103 0 0 5.29323308270677 0.160664819944598 0 0 0 0 0 0 0 0 0 0 0 0 0 0 0 0 0 0 0 0 0 0 0 0 0 0 0 0 0 0 0 0 0 0
"caudal_anterior_cingulate_cortex_left" 0 0 6.80804953560371 0 0 0 0 0 0 0 1.07692307692308 0 0.029038112522686 0 0 0 3.31746031746032 0.42809364548495 2.6814404432133 0 0.0116144018583043 4.46551724137931 0.1413982717989 0 2.46153846153846 1.86844050258684 6.57239819004525 0 0 0 0 0 0 0.802431610942249 0 13.438202247191 0.618852459016393 0 0 0 0 0 0 0 0.00285306704707561 0 0 0 0 0.00561797752808989 0.0806451612903226 0.0062111801242236 0.0488888888888889 0 0 4.37704918032787 0.00892857142857143 0 0 0.0268551236749117 1.32100840336134 0 0 0 0 0 0 0.0125
"caudal_middle_frontal_gyrus_left" 0.0450704225352113 6.80804953560371 0 0 0 0.0257510729613734 0.0104031209362809 0.037956204379562 0.0413793103448276 0 0.368915456874466 0 0.00418848167539267 0.0367775831873905 0 0.0079155672823219 2.76431718061674 0.0796586059743954 0.384313725490196 0 4.05691699604743 2.00265957446809 2.78831246273107 0.00794912559618442 0.717877094972067 1.56175298804781 1.41436464088398 0.39572864321608 0.0728522336769759 1.7843137254902 0 0 0.0264026402640264 5.86629001883239 0 1.67511177347243 0.426008968609865 0 0.0127186009538951 0.00153609831029186 0 0.00704225352112676 0.0140056022408964 0.00309358081979892 0.00180995475113122 0 0 0 0 0.00789473684210526 0.00666666666666667 0 0 0 0.0155400155400155 0.192207792207792 0.250656167979003 0 0 0.00109950522264981 0.290543627227044 0 0 0.037463976945245 0.00329489291598023 0 0 0.028735632183908
"cuneus_left" 0 0 0 0 0 0.217314487632509 0.00471698113207547 0 0 5.0467111534795 0 0.343832020997375 0 0 0 0 0 0 0 4.85286783042394 0 0 0 0.137096774193548 0 0 0 3.42081447963801 0 0 0 0 0 0 0 0 0 0 0 0 0 0 0 0 0 0 0 0 0 0 0 0 0 0 0 0 0 0 0 0 0 0 0 0 0 0 0 0
"entorhinal_cortex_left" 0 0 0 0 0 0.00401203610832497 0 0.00825593395252838 0 0 0 0 0 0 0.233009708737864 0 0 0 0 0 0 0 0 0 0 0 0 0 0.0189753320683112 0 0 0.453125 0 0.0121028744326778 0 0 0 0 10.1754385964912 0.00221975582685905 0 0 0 0 0 0 0 0 0.0264900662251656 0 0 0 0 0 0 0 0 0 0 0 0.00111856823266219 0 0 0 0 0 0 0
"fusiform_gyrus_left" 0.00756143667296786 0 0.0257510729613734 0.217314487632509 0.00401203610832497 0 0.627783669141039 0.610011641443539 0.00372786579683131 6.84666265784726 0 1.04796511627907 0 0.534228187919463 1.01890359168242 0.00180831826401447 0 0 0 0.244334975369458 0.0037197768133912 0.00181818181818182 0.00987654320987654 0.062266500622665 0 0 0.0174603174603175 0.549484536082474 3.88685524126456 0.00955794504181601 0 0.393645189761695 0.0272536687631027 1.77446808510638 0 0 0 0 0 0.0133333333333333 0 0 0.00564971751412429 0.0012187690432663 0 0.0216450216450216 0 0 0 0 0 0 0 0 0 0 0 0 0 0 0 0 0 0 0 0 0 0
"inferior_parietal_gyrus_left" 3.19031719532554 0 0.0104031209362809 0.00471698113207547 0 0.627783669141039 0 0.442411194833154 0.413849958779885 2.00221852468109 0 1.52374670184697 0 0.804907975460123 0 0.0642054574638844 0 0 0 0.0155844155844156 0.0285225328009127 0.0419354838709677 0.626327944572748 0.609392898052692 0 0 0.0195488721804511 0.992307692307692 1.75913535769429 9.89084895259096 0 0 0.937842778793419 0.183225806451613 0 0 0 0 0 0 0 0 0 0 0 0 0 0 0 0 0 0 0 0 0 0 0 0 0 0 0 0 0 0 0 0 0 0
"inferior_temporal_gyrus_left" 0.568932038834951 0 0.037956204379562 0 0.00825593395252838 0.610011641443539 0.442411194833154 0 0.290909090909091 1.07155963302752 0 0.013353115727003 0 6.37619699042408 0.00388349514563107 0.00371057513914657 0 0 0 0.00405268490374873 0.00504731861198738 0.0578358208955224 0.324486730095143 0.154626108998733 0 0 0.0112359550561798 0.125523012552301 6.08450704225352 0.1044957472661 0 0.0144796380090498 0.598272138228942 1.90448625180897 0 0 0 0 0 0 0 0 0 0 0 0 0 0 0 0 0 0 0 0 0 0 0 0 0 0 0 0 0 0 0 0 0 0
"cingulate_gyrus_isthmus_left" 1.02337662337662 0 0.0413793103448276 0 0 0.00372786579683131 0.413849958779885 0.290909090909091 0 0 0 0.116642958748222 0 0.369645042839657 0.0935064935064935 0.498845265588915 0 0 0 0 0.219148936170213 0.796252927400468 3.09467455621302 3.68703108252947 0 0 0.787222523010287 0.535122336227309 0.152212389380531 0.789210789210789 0 0 0.0640569395017794 0.116689280868385 0 0 0 0 0 0 0 0 0.601542416452442 0 0 0 0 0 0 0 0 0 0 0 0 0 0 0 0 0 0 0 0 0 0 0 0 0
"lateral_occipital_cortex_left" 0 0 0 5.0467111534795 0 6.84666265784726 2.00221852468109 1.07155963302752 0 0 0 6.98375870069606 0 0.0383795309168444 0.32 0 0 0 0 5.32188841201717 0 0 0.00308959835221421 0.235062376887722 0 0 0 2.53311793214863 0.00116279069767442 0.00502828409805154 0 0 0 0.00150715900527506 0 0 0 0 0 0 0 0 0 0 0 0.00613967766692249 0 0 0 0 0 0 0 0 0 0 0 0 0 0 0 0 0 0 0 0 0 0
"lateral_orbitofrontal_cortex_left" 0 1.07692307692308 0.368915456874466 0 0 0 0 0 0 0 0 0 3.5092936802974 0 0 0 0.0194363459669582 1.47815533980583 0.604966139954853 0 0 0.00687285223367698 0 0 0.532855436081243 0.456869009584665 1.52551242913214 0 0 0 0 0 0 0.175824175824176 0 0.116161616161616 0.00592300098716683 0 0 0 0 0 0 0 0 0 0 0 0 0 0.0019588638589618 0 0 0 0 0.00448933782267116 0.00121580547112462 0 0 0.00309278350515464 0.00519480519480519 0 0 0 0 0 0 0
"lingual_gyrus_left" 0.0174418604651163 0 0 0.343832020997375 0 1.04796511627907 1.52374670184697 0.013353115727003 0.116642958748222 6.98375870069606 0 0 0 0.0125 0.00290697674418605 0.00543478260869565 0 0 0 1.69302325581395 0 0.00273972602739726 0.0277945619335347 0.171521035598705 0 0 0.000930232558139535 2.1859872611465 0.00139567341242149 0.0122699386503067 0 0 0 0 0 0 0 0 0 0.0890625 0 0 0 0 0 0.0393700787401575 0 0 0 0 0 0 0 0 0 0 0 0 0 0 0 0 0 0 0 0 0 0
"medial_orbitofrontal_gyrus_left" 0 0.029038112522686 0.00418848167539267 0 0 0 0 0 0 0 3.5092936802974 0 0 0 0 0 0 0.0197368421052632 0.0119402985074627 0 0 0 0 0 0.380032206119163 2.62093862815884 0.172363986519018 0 0 0 1.00429184549356 0 0 0.190279214064116 0 0.00347222222222222 0 0 0 0 0 0 0 0 0 0 0.120425029515939 0 0 0 0 0 0 0 0 0 0 0 0.0102389078498294 0 0.000955109837631328 0 0 0 0 0 0 0.00210748155953635
"middle_temporal_gyrus_left" 2.31172069825436 0 0.0367775831873905 0 0 0.534228187919463 0.804907975460123 6.37619699042408 0.369645042839657 0.0383795309168444 0 0.0125 0 0 0.00748129675810474 0.00941176470588235 0 0 0 0.00263504611330698 0.00884303610906411 0.0355450236966825 0.357263990955342 0.0962962962962963 0 0 0.00353356890459364 0.0498812351543943 3.58241758241758 0.806770098730606 0 0.323831242873432 1.86246418338109 0.147313691507799 0 0 0 0 0 0 0 0 0 0 0 0 0 0 0 0 0 0 0 0 0 0 0 0 0 0 0 0 0 0 0 0 0 0
"parahippocampal_gyrus_left" 0 0 0 0 0.233009708737864 1.01890359168242 0 0.00388349514563107 0.0935064935064935 0.32 0 0.00290697674418605 0 0.00748129675810474 0 0 0 0 0 0 0 0 0 0 0 0 0 0.00319488817891374 0.02152466367713 0 0 0.175280898876404 0 0.240997229916898 0 0 0 0 0 0 0 0 0 0 0 0 0 0 0 0 0 0 0 0 0 0 0 0 0 0 0 0 0 0 0 0 0 0
"paracentral_gyrus_left" 0.521531100478469 0 0.0079155672823219 0 0 0.00180831826401447 0.0642054574638844 0.00371057513914657 0.498845265588915 0 0 0.00543478260869565 0 0.00941176470588235 0 0 0 0 0 0 4.09044193216855 0.947826086956522 4.29602888086643 0.320910973084886 0 0 4.06702127659574 0.464615384615385 0.0481513327601032 0.0870406189555126 0 0 0 0.0285714285714286 0 0 0 0 0 0 0 0 0.004739336492891 0.001998001998002 0 0 0 0 0 0.0128205128205128 0 0 0 0 0 0.00418410041841004 0 0.00188501413760603 0 0 0 0 0 0 0 0 0 0
"inferior_frontal_gyrus_pars_opercularis_left" 0 3.31746031746032 2.76431718061674 0 0 0 0 0 0 0 0.0194363459669582 0 0 0 0 0 0 0.0106951871657754 0.63884430176565 0 0 0.0262295081967213 0.153745928338762 0 0.717770034843206 1.80557275541796 3.7615763546798 0 0 0 0 0 0 0.919565217391304 0 0.449905482041588 0.00533333333333333 0 0 0 0 0 0 0 0 0 0 0 0 0 0.0105540897097625 0 0 0 0 0 0 0 0 0.00119260584376863 0.0146555935515388 0 0 0 0 0 0 0
"inferior_frontal_gyrus_pars_orbitalis_left" 0 0.42809364548495 0.0796586059743954 0 0 0 0 0 0 0 1.47815533980583 0 0.0197368421052632 0 0 0 0.0106951871657754 0 1.11961722488038 0 0 0.00987654320987654 0 0 2.44444444444444 1.45815602836879 0.265205479452055 0 0.00180505415162455 0 0 0 0 0.0027972027972028 0 0.104938271604938 0.0073394495412844 0 0 0 0 0 0 0 0 0 0 0 0 0 0 0 0 0 0 0 0 0 0 0.00135869565217391 0.001085776330076 0 0 0 0 0 0 0
"inferior_frontal_gyrus_pars_triangularis_left" 0 2.6814404432133 0.384313725490196 0 0 0 0 0 0 0 0.604966139954853 0 0.0119402985074627 0 0 0 0.63884430176565 1.11961722488038 0 0 0 0.0214132762312634 0 0 3.31322505800464 3.23233695652174 1.16057233704293 0 0 0 0 0 0 0.105534105534106 0 0.632124352331606 0.0131795716639209 0 0 0 0 0 0 0 0 0 0 0 0 0 0.0130081300813008 0 0.00351493848857645 0 0 0 0 0 0 0.00391134289439374 0.0210084033613445 0 0 0 0 0 0 0.00527009222661397
"pericalcarine_cortex_left" 0 0 0 4.85286783042394 0 0.244334975369458 0.0155844155844156 0.00405268490374873 0 5.32188841201717 0 1.69302325581395 0 0.00263504611330698 0 0 0 0 0 0 0 0 0 0.0388571428571429 0 0 0 0.398676592224979 0 0 0 0 0 0 0 0 0 0 0 0 0 0 0 0 0 0 0 0 0 0 0 0 0 0 0 0 0 0 0 0 0 0 0 0 0 0 0 0
"postcentral_gyrus_left" 1.10054054054054 0.0116144018583043 4.05691699604743 0 0 0.0037197768133912 0.0285225328009127 0.00504731861198738 0.219148936170213 0 0 0 0 0.00884303610906411 0 4.09044193216855 0 0 0 0 0 0.213029989658738 4.89006342494715 0.711473183978276 0 0 0.067867616254713 9.68677365799668 1.26347305389222 2.77611940298507 0 0 0.0097442143727162 3.34220830070478 0 0 0 0 0 0 0 0 0 0 0 0 0 0 0 0 0 0 0 0 0 0 0 0 0 0 0 0 0 0 0 0 0 0
"posterior_cingulate_gyrus_left" 0.0679611650485437 4.46551724137931 2.00265957446809 0 0 0.00181818181818182 0.0419354838709677 0.0578358208955224 0.796252927400468 0 0.00687285223367698 0.00273972602739726 0 0.0355450236966825 0 0.947826086956522 0.0262295081967213 0.00987654320987654 0.0214132762312634 0 0.213029989658738 0 6.9934735315446 0.85625 0.0478468899521531 0.0164496230294722 11.0458911419424 0.15919629057187 0.0242005185825411 0.605058365758755 0 0 0.00649350649350649 0.172774869109948 0 0.00536193029490617 0.0471380471380471 0 0.00604229607250755 0 0 0.0142602495543672 0.490384615384615 0.0100502512562814 0 0 0 0.00568181818181818 0 0.186147186147186 0 0 0 0 0.260869565217391 16.1779661016949 1.92659053833605 0.0037914691943128 0 0 0.426229508196721 0 0 0.222018348623853 0 0 0 0.0616621983914209
"precentral_gyrus_left" 0.864622288706058 0.1413982717989 2.78831246273107 0 0 0.00987654320987654 0.626327944572748 0.324486730095143 3.09467455621302 0.00308959835221421 0 0.0277945619335347 0 0.357263990955342 0 4.29602888086643 0.153745928338762 0 0 0 4.89006342494715 6.9934735315446 0 1.36339522546419 0 0.000838926174496644 1.3211861379064 6.33438485804416 0.487992315081652 7.7542242703533 0 0 0.032441200324412 2.42036708111308 0 0 0.00526662277814352 0 0 0 0 0 0.0298284862043251 0.00104166666666667 0 0 0 0.00100959111559818 0 0.0129776496034607 0 0 0 0 0.00522466039707419 0.0887616320687187 0.0260344026034403 0 0 0 0.00852272727272727 0.000924214417744917 0 0.0138957816377171 0 0 0 0
"precuneus_left" 0.557734204793028 0 0.00794912559618442 0.137096774193548 0 0.062266500622665 0.609392898052692 0.154626108998733 3.68703108252947 0.235062376887722 0 0.171521035598705 0 0.0962962962962963 0 0.320910973084886 0 0 0 0.0388571428571429 0.711473183978276 0.85625 1.36339522546419 0 0 0 0.401680672268908 13.4766666666667 0.10823812387252 0.204693611473273 0 0 0.0368550368550369 0.0551181102362205 0 0 0 0 0 0 0 0 0 0 0 0 0 0 0 0 0 0 0 0 0 0 0 0.187059577194106 0 0 0 0.00114613180515759 0 0 0 0 0 0
"rostral_anterior_cingulate_cortex_left" 0 2.46153846153846 0.717877094972067 0 0 0 0 0 0 0 0.532855436081243 0 0.380032206119163 0 0 0 0.717770034843206 2.44444444444444 3.31322505800464 0 0 0.0478468899521531 0 0 0 3.65144061841181 0.670293797606094 0 0 0 0 0 0 0.00824175824175824 0 4.63501483679525 0.003584229390681 0 0 0 0 0 0 0 0 0 0.00328947368421053 0 0 0 0 0 0.00769230769230769 0 0 0 0 0 1.21613832853026 0 0.00970350404312668 0 0 0 0 0 0 0.0028169014084507
"rostral_middle_frontal_gyrus_left" 0 1.86844050258684 1.56175298804781 0 0 0 0 0 0 0 0.456869009584665 0 2.62093862815884 0 0 0 1.80557275541796 1.45815602836879 3.23233695652174 0 0 0.0164496230294722 0.000838926174496644 0 3.65144061841181 0 10.2987148315387 0 0 0 0.0347003154574132 0 0 0.184284906726964 0 0.715529753265602 0.0075046904315197 0 0 0 0 0 0 0 0 0 0 0 0 0 0.00871188550093342 0 0.0025624599615631 0 0 0 0 0 0.00144092219020173 0.00475059382422803 0.0290055248618785 0 0 0 0 0 0 0.00228440890919475
"superior_frontal_gyrus_left" 0.0338427947598253 6.57239819004525 1.41436464088398 0 0 0.0174603174603175 0.0195488721804511 0.0112359550561798 0.787222523010287 0 1.52551242913214 0.000930232558139535 0.172363986519018 0.00353356890459364 0 4.06702127659574 3.7615763546798 0.265205479452055 1.16057233704293 0 0.067867616254713 11.0458911419424 1.3211861379064 0.401680672268908 0.670293797606094 10.2987148315387 0 0.284450994841562 0.0349243306169965 0.217320261437909 0.0380273321449792 0 0.00347222222222222 3.61813186813187 0 0.384829894032348 0.0685203574975174 0 0.00342661336379212 0 0 0.002360346184107 0.00762527233115468 0 0 0 0 0 0 0.00106269925611052 0.0019782393669634 0 0.00101214574898785 0 0.0016604400166044 0.0866807610993657 0.170068027210884 0 0 0.00136008160489629 0.137722742373905 0 0 0.00557768924302789 0.00231347599768652 0 0 0.00369344413665743
"superior_parietal_gyrus_left" 1.08626198083067 0 0.39572864321608 3.42081447963801 0 0.549484536082474 0.992307692307692 0.125523012552301 0.535122336227309 2.53311793214863 0 2.1859872611465 0 0.0498812351543943 0.00319488817891374 0.464615384615385 0 0 0 0.398676592224979 9.68677365799668 0.15919629057187 6.33438485804416 13.4766666666667 0 0 0.284450994841562 0 0.730095142714071 3.70128479657388 0 0 0.257839721254355 0.42643391521197 0 0 0 0 0 0 0 0 0 0 0 0 0 0 0 0 0 0 0 0 0 0 0 0 0 0 0 0.00481000481000481 0 0 0 0 0 0
"superior_temporal_gyrus_left" 12.4520179372197 0 0.0728522336769759 0 0.0189753320683112 3.88685524126456 1.75913535769429 6.08450704225352 0.152212389380531 0.00116279069767442 0 0.00139567341242149 0 3.58241758241758 0.02152466367713 0.0481513327601032 0 0.00180505415162455 0 0 1.26347305389222 0.0242005185825411 0.487992315081652 0.10823812387252 0 0 0.0349243306169965 0.730095142714071 0 0.76949740034662 0 0.248739495798319 2.27101879327399 0.557600545330607 0 0 0 0 0 0 0 0 0.00178731009830206 0 0 0 0 0 0 0 0 0 0 0 0 0 0 0 0 0 0.000771010023130301 0 0 0 0 0 0 0
"supramarginal_gyrus_left" 0.655172413793103 0 1.7843137254902 0 0 0.00955794504181601 9.89084895259096 0.1044957472661 0.789210789210789 0.00502828409805154 0 0.0122699386503067 0 0.806770098730606 0 0.0870406189555126 0 0 0 0 2.77611940298507 0.605058365758755 7.7542242703533 0.204693611473273 0 0 0.217320261437909 3.70128479657388 0.76949740034662 0 0 0 0.120181405895692 0.382660687593423 0 0 0 0 0 0 0 0 0 0 0 0 0 0 0 0 0 0 0 0 0 0 0 0 0 0 0 0 0 0.00120192307692308 0 0 0 0
"frontal_pole_left" 0 0 0 0 0 0 0 0 0 0 0 0 1.00429184549356 0 0 0 0 0 0 0 0 0 0 0 0 0.0347003154574132 0.0380273321449792 0 0 0 0 0 0 0 0 0 0 0 0 0 0 0 0 0 0 0 0 0 0 0 0 0 0 0 0 0 0 0 0 0 0 0 0 0 0.0169491525423729 0 0 0
"temporal_pole_left" 0 0 0 0 0.453125 0.393645189761695 0 0.0144796380090498 0 0 0 0 0 0.323831242873432 0.175280898876404 0 0 0 0 0 0 0 0 0 0 0 0 0 0.248739495798319 0 0 0 0 0.0125470514429109 0 0 0 0 0 0 0 0 0 0 0 0 0 0 0 0 0 0 0 0 0 0 0 0 0 0 0 0 0 0 0 0 0 0
"transverse_temporal_gyrus_left" 5.29323308270677 0 0.0264026402640264 0 0 0.0272536687631027 0.937842778793419 0.598272138228942 0.0640569395017794 0 0 0 0 1.86246418338109 0 0 0 0 0 0 0.0097442143727162 0.00649350649350649 0.032441200324412 0.0368550368550369 0 0 0.00347222222222222 0.257839721254355 2.27101879327399 0.120181405895692 0 0 0 0.239482200647249 0 0 0 0 0 0 0 0 0 0 0 0 0 0 0 0 0 0 0 0 0 0 0 0 0 0 0 0 0 0 0 0 0 0
"insula_left" 0.160664819944598 0.802431610942249 5.86629001883239 0 0.0121028744326778 1.77446808510638 0.183225806451613 1.90448625180897 0.116689280868385 0.00150715900527506 0.175824175824176 0 0.190279214064116 0.147313691507799 0.240997229916898 0.0285714285714286 0.919565217391304 0.0027972027972028 0.105534105534106 0 3.34220830070478 0.172774869109948 2.42036708111308 0.0551181102362205 0.00824175824175824 0.184284906726964 3.61813186813187 0.42643391521197 0.557600545330607 0.382660687593423 0 0.0125470514429109 0.239482200647249 0 0 0.0732064421669107 0.0176991150442478 0 0 0 0 0 0.0413223140495868 0 0 0 0 0 0 0 0 0 0 0 0 0.00255754475703325 0.00520833333333333 0 0 0 0.00545206724216265 0 0 0.00142857142857143 0 0 0 0
"banks_superior_temporal_sulcus_right" 0 0 0 0 0 0 0 0 0 0 0 0 0 0 0 0 0 0 0 0 0 0 0 0 0 0 0 0 0 0 0 0 0 0 0 0 0 0 0 0.0148462354188759 2.5737308622079 0.501413760603205 1.31830985915493 0.0107066381156317 0 0 0 5.18994974874372 0 0.369077306733167 0 0 0 0 0.377155172413793 0.0681265206812652 0.973390557939914 0.0422535211267606 0 0 0.014207650273224 0.252971137521222 1.44385026737968 5.04567541302235 0 0 18.0533333333333 0.963503649635037
"caudal_anterior_cingulate_cortex_right" 0 13.438202247191 1.67511177347243 0 0 0 0 0 0 0 0.116161616161616 0 0.00347222222222222 0 0 0 0.449905482041588 0.104938271604938 0.632124352331606 0 0 0.00536193029490617 0 0 4.63501483679525 0.715529753265602 0.384829894032348 0 0 0 0 0 0 0.0732064421669107 0 0 17.2358674463938 0 0 0 0 0 0 0 0.31404958677686 0 0.170515097690941 0 0 0 4.29942418426104 0.247838616714697 2.31578947368421 0 0.00220264317180617 0.593350383631714 0.11353711790393 0.00205338809034908 1.21854304635762 4.6625 11.5723756906077 0 0 0.00198216055500496 0.0263157894736842 0 0 0.700751879699248
"caudal_middle_frontal_gyrus_right" 0 0.618852459016393 0.426008968609865 0 0 0 0 0 0 0 0.00592300098716683 0 0 0 0 0 0.00533333333333333 0.0073394495412844 0.0131795716639209 0 0 0.0471380471380471 0.00526662277814352 0 0.003584229390681 0.0075046904315197 0.0685203574975174 0 0 0 0 0 0 0.0176991150442478 0 17.2358674463938 0 0 0 0.00874125874125874 0.00277392510402219 0.13946117274168 0.00359712230215827 0.0105726872246696 0.124604012671595 0 0.0153061224489796 0.00167224080267559 0 0.0564784053156146 6.05660377358491 0.0598591549295775 0.60632183908046 0 0.70682019486271 1.75816993464052 3.67789165446559 0 0.17208413001912 3.03792895845876 2.6548498276711 0 0 6.13008130081301 0 0 0 9.08126410835214
"cuneus_right" 0 0 0 0 0 0 0 0 0 0 0 0 0 0 0 0 0 0 0 0 0 0 0 0 0 0 0 0 0 0 0 0 0 0 0 0 0 0 0 0.00782778864970646 0 0 0 5.5182625863771 0 0.509234828496042 0 0 0 0 0 0 0 6.33082706766917 0 0 0 0.24044734389562 0 0 0 1.94112967382657 0 0 0 0 0 0
"entorhinal_cortex_right" 0 0 0.0127186009538951 0 10.1754385964912 0 0 0 0 0 0 0 0 0 0 0 0 0 0 0 0 0.00604229607250755 0 0 0 0 0.00342661336379212 0 0 0 0 0 0 0 0 0 0 0 0 0.0817253121452894 0 0.014014014014014 0 0.00229357798165138 0 0 0 0 0.106382978723404 0 0 0 0 0 0 0 0 0 0 0 0 0 0.00377358490566038 0 0 0.462121212121212 0 0
"fusiform_gyrus_right" 0 0 0.00153609831029186 0 0.00221975582685905 0.0133333333333333 0 0 0 0 0 0.0890625 0 0 0 0 0 0 0 0 0 0 0 0 0 0 0 0 0 0 0 0 0 0 0.0148462354188759 0 0.00874125874125874 0.00782778864970646 0.0817253121452894 0 0.585313174946004 0.669856459330144 0.602484472049689 6.28867313915858 0 0.44031007751938 0 0.0597758405977584 1.33612565445026 0.0573122529644269 0 0 0 0.0322234156820623 0.00259909031838856 0.0176125244618395 0.369369369369369 0.290342679127726 0 0 0.0221220811142974 1.3951928451649 0.537795729948067 0.0646341463414634 0 0.303094983991462 0.0167464114832536 1.64506172839506
"inferior_parietal_gyrus_right" 0 0 0 0 0 0 0 0 0 0 0 0 0 0 0 0 0 0 0 0 0 0 0 0 0 0 0 0 0 0 0 0 0 0 2.5737308622079 0 0.00277392510402219 0 0 0.585313174946004 0 0.0253807106598985 0.520569620253165 1.73955507325014 0 0.831234256926952 0 1.72899159663866 0.00159616919393456 0.458015267175573 0 0 0 0 0.787152966793685 0.0666666666666667 0.944069431051109 0.222806095638466 0 0 0.0109529025191676 1.69046478198371 0.051206302314131 3.60061919504644 0 0 0.0511463844797178 0.0702634880803011
"inferior_temporal_gyrus_right" 0 0 0.00704225352112676 0 0 0 0 0 0 0 0 0 0 0 0 0 0 0 0 0 0 0.0142602495543672 0 0 0 0 0.002360346184107 0 0 0 0 0 0 0 0.501413760603205 0 0.13946117274168 0 0.014014014014014 0.669856459330144 0.0253807106598985 0 1.46863468634686 0.46662657847264 0 0.335227272727273 0 5.09976798143852 0.0111835973904939 0.0371681415929204 0 0 0 0 0.0168980084490042 0.131578947368421 0.968321013727561 0.419036564132327 0 0 0.192262602579132 0.10487676979549 6.68611561318206 0.346985210466439 0 0.574407582938389 2.19287211740042 8.39038189533239
"cingulate_gyrus_isthmus_right" 0 0 0.0140056022408964 0 0 0.00564971751412429 0 0 0.601542416452442 0 0 0 0 0 0 0.004739336492891 0 0 0 0 0 0.490384615384615 0.0298284862043251 0 0 0 0.00762527233115468 0 0.00178731009830206 0 0 0 0 0.0413223140495868 1.31830985915493 0 0.00359712230215827 0 0 0.602484472049689 0.520569620253165 1.46863468634686 0 2.41170323928945 0 0.313390313390313 0 1.77406679764244 0.147138964577657 5.84433962264151 0 0 0 0 0.508937960042061 1.21658986175115 3.44107744107744 2.12389380530973 0 0 0.127361036157582 0.581182348043297 0.0436681222707424 1.26425855513308 0 0 0.104838709677419 0.0395480225988701
"lateral_occipital_cortex_right" 0 0 0.00309358081979892 0 0 0.0012187690432663 0 0 0 0 0 0 0 0 0 0.001998001998002 0 0 0 0 0 0.0100502512562814 0.00104166666666667 0 0 0 0 0 0 0 0 0 0 0 0.0107066381156317 0 0.0105726872246696 5.5182625863771 0.00229357798165138 6.28867313915858 1.73955507325014 0.46662657847264 2.41170323928945 0 0 10.0437158469945 0 0.0150281778334377 0.145877378435518 0.0638085742771685 0 0 0 6.26681127982646 0.0130718954248366 0.0730503455083909 0.856819468024901 0.575187969924812 0 0 0.00904605263157895 1.08876404494382 0.00928074245939675 0.933169834457388 0 0 0.623941958887545 0.724164724164724
"lateral_orbitofrontal_cortex_right" 0 0.00285306704707561 0.00180995475113122 0 0 0 0 0 0 0 0 0 0 0 0 0 0 0 0 0 0 0 0 0 0 0 0 0 0 0 0 0 0 0 0 0.31404958677686 0.124604012671595 0 0 0 0 0 0 0 0 0 2.78435305917753 0 0 0 0.0104712041884817 0.325224071702945 0.231023102310231 0 0 0 0.0012666244458518 0 0.0951086956521739 0.616862326574173 0.875222816399287 0 0.0078125 0 0.468277945619335 0 0 0.387625113739763
"lingual_gyrus_right" 0 0 0 0 0 0.0216450216450216 0 0 0 0.00613967766692249 0 0.0393700787401575 0 0 0 0 0 0 0 0 0 0 0 0 0 0 0 0 0 0 0 0 0 0 0 0 0 0.509234828496042 0 0.44031007751938 0.831234256926952 0.335227272727273 0.313390313390313 10.0437158469945 0 0 0 0.0014903129657228 0.00289435600578871 0.00802139037433155 0 0 0 3.70014992503748 0 0.00263852242744063 0.0939153439153439 0.49813571961223 0 0 0.00091869545245751 2.51147540983607 0 0.00436046511627907 0 0 0 0
"medial_orbitofrontal_gyrus_right" 0 0 0 0 0 0 0 0 0 0 0 0 0.120425029515939 0 0 0 0 0 0 0 0 0 0 0 0.00328947368421053 0 0 0 0 0 0 0 0 0 0 0.170515097690941 0.0153061224489796 0 0 0 0 0 0 0 2.78435305917753 0 0 0 0 0 0.0833333333333333 0.00323624595469256 0.198391420911528 0 0 0 0.00141242937853107 0 0.342059336823735 2.47925189947399 0.333493512734262 0 0 0 2.50901803607214 0 0 0.00641025641025641
"middle_temporal_gyrus_right" 0 0 0 0 0 0 0 0 0 0 0 0 0 0 0 0 0 0 0 0 0 0.00568181818181818 0.00100959111559818 0 0 0 0 0 0 0 0 0 0 0 5.18994974874372 0 0.00167224080267559 0 0 0.0597758405977584 1.72899159663866 5.09976798143852 1.77406679764244 0.0150281778334377 0 0.0014903129657228 0 0 0 0.142857142857143 0 0 0 0 0.111879321181647 0.102420856610801 1.34682713347921 0.0748340374170187 0 0 0.0240673886883273 0.119500271591526 1.80392156862745 3.00472813238771 0 0.0283114256825076 6.95045045045045 2.21364985163205
"parahippocampal_gyrus_right" 0 0 0 0 0.0264900662251656 0 0 0 0 0 0 0 0 0 0 0 0 0 0 0 0 0 0 0 0 0 0 0 0 0 0 0 0 0 0 0 0 0 0.106382978723404 1.33612565445026 0.00159616919393456 0.0111835973904939 0.147138964577657 0.145877378435518 0 0.00289435600578871 0 0 0 0 0 0 0 0 0 0 0.00169923534409516 0.00198807157057654 0 0 0 0.00672268907563025 0 0 0 0 0 0.0143472022955524
"paracentral_gyrus_right" 0 0.00561797752808989 0.00789473684210526 0 0 0 0 0 0 0 0 0 0 0 0 0.0128205128205128 0 0 0 0 0 0.186147186147186 0.0129776496034607 0 0 0 0.00106269925611052 0 0 0 0 0 0 0 0.369077306733167 0 0.0564784053156146 0 0 0.0573122529644269 0.458015267175573 0.0371681415929204 5.84433962264151 0.0638085742771685 0 0.00802139037433155 0 0.142857142857143 0 0 0 0 0 0 1.69909729187563 2.15833333333333 2.42463533225284 1.04233301975541 0 0 0.522380200105319 2.00481154771451 0.0100755667506297 2.22768670309654 0 0 0 0.0769230769230769
"inferior_frontal_gyrus_pars_opercularis_right" 0 0.0806451612903226 0.00666666666666667 0 0 0 0 0 0 0 0.0019588638589618 0 0 0 0 0 0.0105540897097625 0 0.0130081300813008 0 0 0 0 0 0 0.00871188550093342 0.0019782393669634 0 0 0 0 0 0 0 0 4.29942418426104 6.05660377358491 0 0 0 0 0 0 0 0.0104712041884817 0 0.0833333333333333 0 0 0 0 0.0729166666666667 0.846590909090909 0 0.00527704485488127 0.0193548387096774 0.957787481804949 0 0.207156308851224 1.24625524266028 2.54732712113781 0 0 0 0 0 0 4.17897091722595
"inferior_frontal_gyrus_pars_orbitalis_right" 0 0.0062111801242236 0 0 0 0 0 0 0 0 0 0 0 0 0 0 0 0 0 0 0 0 0 0 0 0 0 0 0 0 0 0 0 0 0 0.247838616714697 0.0598591549295775 0 0 0 0 0 0 0 0.325224071702945 0 0.00323624595469256 0 0 0 0.0729166666666667 0 0.860377358490566 0 0 0 0 0 0.0168067226890756 2.82809364548495 0.142627345844504 0 0.0017286084701815 0 0.00706713780918728 0 0 0.00277777777777778
"inferior_frontal_gyrus_pars_triangularis_right" 0 0.0488888888888889 0 0 0 0 0 0 0 0 0 0 0 0 0 0 0 0 0.00351493848857645 0 0 0 0 0 0.00769230769230769 0.0025624599615631 0.00101214574898785 0 0 0 0 0 0 0 0 2.31578947368421 0.60632183908046 0 0 0 0 0 0 0 0.231023102310231 0 0.198391420911528 0 0 0 0.846590909090909 0.860377358490566 0 0 0 0 0 0 0.88659793814433 8.68515095502156 1.66984445559458 0 0.00155642023346304 0 0.209245742092457 0 0 0.0966981132075472
"pericalcarine_cortex_right" 0 0 0 0 0 0 0 0 0 0 0 0 0 0 0 0 0 0 0 0 0 0 0 0 0 0 0 0 0 0 0 0 0 0 0 0 0 6.33082706766917 0 0.0322234156820623 0 0 0 6.26681127982646 0 3.70014992503748 0 0 0 0 0 0 0 0 0 0 0 0.240325865580448 0 0 0 0.607204116638079 0 0 0 0 0 0
"postcentral_gyrus_right" 0 0 0.0155400155400155 0 0 0 0 0 0 0 0 0 0 0 0 0 0 0 0 0 0 0.260869565217391 0.00522466039707419 0 0 0 0.0016604400166044 0 0 0 0 0 0 0 0.377155172413793 0.00220264317180617 0.70682019486271 0 0 0.00259909031838856 0.787152966793685 0.0168980084490042 0.508937960042061 0.0130718954248366 0 0 0 0.111879321181647 0 1.69909729187563 0.00527704485488127 0 0 0 0 1.66633565044687 4.21010789324248 0.260377358490566 0 0 0.0750206100577082 4.66178128523112 0.010477299185099 2.73846153846154 0 0 0.00243605359317905 1.56284153005464
"posterior_cingulate_gyrus_right" 0 4.37704918032787 0.192207792207792 0 0 0 0 0 0 0 0.00448933782267116 0 0 0 0 0.00418410041841004 0 0 0 0 0 16.1779661016949 0.0887616320687187 0 0 0 0.0866807610993657 0 0 0 0 0 0 0.00255754475703325 0.0681265206812652 0.593350383631714 1.75816993464052 0 0 0.0176125244618395 0.0666666666666667 0.131578947368421 1.21658986175115 0.0730503455083909 0 0.00263852242744063 0 0.102420856610801 0 2.15833333333333 0.0193548387096774 0 0 0 1.66633565044687 0 7.94051446945338 0.726933830382106 0.00498753117206983 0.00129954515919428 9.50026191723415 0.0318217979315831 0 1.35920577617329 0 0 0 0.958115183246073
"precentral_gyrus_right" 0 0.00892857142857143 0.250656167979003 0 0 0 0 0 0 0 0.00121580547112462 0 0 0 0 0 0 0 0 0 0 1.92659053833605 0.0260344026034403 0 0 0 0.170068027210884 0 0 0 0 0 0 0.00520833333333333 0.973390557939914 0.11353711790393 3.67789165446559 0 0 0.369369369369369 0.944069431051109 0.968321013727561 3.44107744107744 0.856819468024901 0.0012666244458518 0.0939153439153439 0.00141242937853107 1.34682713347921 0.00169923534409516 2.42463533225284 0.957787481804949 0 0 0 4.21010789324248 7.94051446945338 0 3.49425287356322 0 0.00697775839511557 2.83740142696207 3.81103928393834 0.030690537084399 11.9978517722879 0 0 0.0604914933837429 4.38076416337286
"precuneus_right" 0 0 0 0 0 0 0 0 0 0 0 0 0 0 0 0.00188501413760603 0 0 0 0 0 0.0037914691943128 0 0.187059577194106 0 0 0 0 0 0 0 0 0 0 0.0422535211267606 0.00205338809034908 0 0.24044734389562 0 0.290342679127726 0.222806095638466 0.419036564132327 2.12389380530973 0.575187969924812 0 0.49813571961223 0 0.0748340374170187 0.00198807157057654 1.04233301975541 0 0 0 0.240325865580448 0.260377358490566 0.726933830382106 3.49425287356322 0 0 0 0.0457463884430177 17.020652173913 0.00336322869955157 0.0189237137788291 0 0 0.00450958286358512 0.0148478099480327
"rostral_anterior_cingulate_cortex_right" 0 0 0 0 0 0 0 0 0 0 0 0 0.0102389078498294 0 0 0 0 0 0 0 0 0 0 0 1.21613832853026 0.00144092219020173 0 0 0 0 0 0 0 0 0 1.21854304635762 0.17208413001912 0 0 0 0 0 0 0 0.0951086956521739 0 0.342059336823735 0 0 0 0.207156308851224 0.0168067226890756 0.88659793814433 0 0 0.00498753117206983 0 0 0 0.717241379310345 0.873626373626374 0 0 0 0.0336134453781513 0 0 0
"rostral_middle_frontal_gyrus_right" 0 0.0268551236749117 0.00109950522264981 0 0 0 0 0 0 0 0.00309278350515464 0 0 0 0 0 0.00119260584376863 0.00135869565217391 0.00391134289439374 0 0 0 0 0 0 0.00475059382422803 0.00136008160489629 0 0 0 0 0 0 0 0 4.6625 3.03792895845876 0 0 0 0 0 0 0 0.616862326574173 0 2.47925189947399 0 0 0 1.24625524266028 2.82809364548495 8.68515095502156 0 0 0.00129954515919428 0.00697775839511557 0 0.717241379310345 0 8.68221771467208 0 0 0 0.11046511627907 0 0 0.0308880308880309
"superior_frontal_gyrus_right" 0 1.32100840336134 0.290543627227044 0 0.00111856823266219 0 0 0 0 0 0.00519480519480519 0 0.000955109837631328 0 0 0 0.0146555935515388 0.001085776330076 0.0210084033613445 0 0 0.426229508196721 0.00852272727272727 0 0.00970350404312668 0.0290055248618785 0.137722742373905 0 0.000771010023130301 0 0 0 0 0.00545206724216265 0.014207650273224 11.5723756906077 2.6548498276711 0 0 0.0221220811142974 0.0109529025191676 0.192262602579132 0.127361036157582 0.00904605263157895 0.875222816399287 0.00091869545245751 0.333493512734262 0.0240673886883273 0 0.522380200105319 2.54732712113781 0.142627345844504 1.66984445559458 0 0.0750206100577082 9.50026191723415 2.83740142696207 0.0457463884430177 0.873626373626374 8.68221771467208 0 0.0411061285500747 0.000763358778625954 0.216857934309458 0.490263459335624 0 0.00116076610562972 3.16262024736601
"superior_parietal_gyrus_right" 0 0 0 0 0 0 0 0 0 0 0 0 0 0 0 0 0 0 0 0 0 0 0.000924214417744917 0.00114613180515759 0 0 0 0.00481000481000481 0 0 0 0 0 0 0.252971137521222 0 0 1.94112967382657 0 1.3951928451649 1.69046478198371 0.10487676979549 0.581182348043297 1.08876404494382 0 2.51147540983607 0 0.119500271591526 0.00672268907563025 2.00481154771451 0 0 0 0.607204116638079 4.66178128523112 0.0318217979315831 3.81103928393834 17.020652173913 0 0 0.0411061285500747 0 0.0040650406504065 0.973866666666667 0 0 0 0.00783801436969301
"superior_temporal_gyrus_right" 0 0 0 0 0 0 0 0 0 0 0 0 0 0 0 0 0 0 0 0 0 0 0 0 0 0 0 0 0 0 0 0 0 0 1.44385026737968 0 0 0 0.00377358490566038 0.537795729948067 0.051206302314131 6.68611561318206 0.0436681222707424 0.00928074245939675 0.0078125 0 0 1.80392156862745 0 0.0100755667506297 0 0.0017286084701815 0.00155642023346304 0 0.010477299185099 0 0.030690537084399 0.00336322869955157 0 0 0.000763358778625954 0.0040650406504065 0 0.332050577240242 0 0.10573476702509 7.67684729064039 0.554576271186441
"supramarginal_gyrus_right" 0 0 0.037463976945245 0 0 0 0 0 0 0 0 0 0 0 0 0 0 0 0 0 0 0.222018348623853 0.0138957816377171 0 0 0 0.00557768924302789 0 0 0.00120192307692308 0 0 0 0.00142857142857143 5.04567541302235 0.00198216055500496 6.13008130081301 0 0 0.0646341463414634 3.60061919504644 0.346985210466439 1.26425855513308 0.933169834457388 0 0.00436046511627907 0 3.00472813238771 0 2.22768670309654 0 0 0 0 2.73846153846154 1.35920577617329 11.9978517722879 0.0189237137788291 0 0 0.216857934309458 0.973866666666667 0.332050577240242 0 0 0 0.0151843817787419 1.83212735166425
"frontal_pole_right" 0 0 0.00329489291598023 0 0 0 0 0 0 0 0 0 0 0 0 0 0 0 0 0 0 0 0 0 0 0 0.00231347599768652 0 0 0 0.0169491525423729 0 0 0 0 0.0263157894736842 0 0 0 0 0 0 0 0 0.468277945619335 0 2.50901803607214 0 0 0 0 0.00706713780918728 0.209245742092457 0 0 0 0 0 0.0336134453781513 0.11046511627907 0.490263459335624 0 0 0 0 0 0 0
"temporal_pole_right" 0 0 0 0 0 0 0 0 0 0 0 0 0 0 0 0 0 0 0 0 0 0 0 0 0 0 0 0 0 0 0 0 0 0 0 0 0 0 0.462121212121212 0.303094983991462 0 0.574407582938389 0 0 0 0 0 0.0283114256825076 0 0 0 0 0 0 0 0 0 0 0 0 0 0 0.10573476702509 0 0 0 0 0.0972017673048601
"transverse_temporal_gyrus_right" 0 0 0 0 0 0 0 0 0 0 0 0 0 0 0 0 0 0 0 0 0 0 0 0 0 0 0 0 0 0 0 0 0 0 18.0533333333333 0 0 0 0 0.0167464114832536 0.0511463844797178 2.19287211740042 0.104838709677419 0.623941958887545 0 0 0 6.95045045045045 0 0 0 0 0 0 0.00243605359317905 0 0.0604914933837429 0.00450958286358512 0 0 0.00116076610562972 0 7.67684729064039 0.0151843817787419 0 0 0 0.0726643598615917
"insula_right" 0 0.0125 0.028735632183908 0 0 0 0 0 0 0 0 0 0.00210748155953635 0 0 0 0 0 0.00527009222661397 0 0 0.0616621983914209 0 0 0.0028169014084507 0.00228440890919475 0.00369344413665743 0 0 0 0 0 0 0 0.963503649635037 0.700751879699248 9.08126410835214 0 0 1.64506172839506 0.0702634880803011 8.39038189533239 0.0395480225988701 0.724164724164724 0.387625113739763 0 0.00641025641025641 2.21364985163205 0.0143472022955524 0.0769230769230769 4.17897091722595 0.00277777777777778 0.0966981132075472 0 1.56284153005464 0.958115183246073 4.38076416337286 0.0148478099480327 0 0.0308880308880309 3.16262024736601 0.00783801436969301 0.554576271186441 1.83212735166425 0 0.0972017673048601 0.0726643598615917 0
