# Supplementary material for: NODDI and Tensor-Based Microstructural Indices as Predictors of Functional Connectivity
Source: PLoS One. 2016 Apr 14;11(4):e0153404. doi: 10.1371/journal.pone.0153404 (PMC4831788; doi:10.1371/journal.pone.0153404)
Supplement: S1 Data — a) Functional connectivity matrices, both fMRI and EEG connectomes across all subjects, in the form of precision matrices and b) structural brain connectivity matrices across all subjects and microstructural indices. Columns and rows are named according to the corresponding brain region that represent. (ZIP) [file pone.0153404.s001.zip › DATA/DWI/43_WFA_68.txt]

"banks_superior_temporal_sulcus_left" "caudal_anterior_cingulate_cortex_left" "caudal_middle_frontal_gyrus_left" "cuneus_left" "entorhinal_cortex_left" "fusiform_gyrus_left" "inferior_parietal_gyrus_left" "inferior_temporal_gyrus_left" "cingulate_gyrus_isthmus_left" "lateral_occipital_cortex_left" "lateral_orbitofrontal_cortex_left" "lingual_gyrus_left" "medial_orbitofrontal_gyrus_left" "middle_temporal_gyrus_left" "parahippocampal_gyrus_left" "paracentral_gyrus_left" "inferior_frontal_gyrus_pars_opercularis_left" "inferior_frontal_gyrus_pars_orbitalis_left" "inferior_frontal_gyrus_pars_triangularis_left" "pericalcarine_cortex_left" "postcentral_gyrus_left" "posterior_cingulate_gyrus_left" "precentral_gyrus_left" "precuneus_left" "rostral_anterior_cingulate_cortex_left" "rostral_middle_frontal_gyrus_left" "superior_frontal_gyrus_left" "superior_parietal_gyrus_left" "superior_temporal_gyrus_left" "supramarginal_gyrus_left" "frontal_pole_left" "temporal_pole_left" "transverse_temporal_gyrus_left" "insula_left" "banks_superior_temporal_sulcus_right" "caudal_anterior_cingulate_cortex_right" "caudal_middle_frontal_gyrus_right" "cuneus_right" "entorhinal_cortex_right" "fusiform_gyrus_right" "inferior_parietal_gyrus_right" "inferior_temporal_gyrus_right" "cingulate_gyrus_isthmus_right" "lateral_occipital_cortex_right" "lateral_orbitofrontal_cortex_right" "lingual_gyrus_right" "medial_orbitofrontal_gyrus_right" "middle_temporal_gyrus_right" "parahippocampal_gyrus_right" "paracentral_gyrus_right" "inferior_frontal_gyrus_pars_opercularis_right" "inferior_frontal_gyrus_pars_orbitalis_right" "inferior_frontal_gyrus_pars_triangularis_right" "pericalcarine_cortex_right" "postcentral_gyrus_right" "posterior_cingulate_gyrus_right" "precentral_gyrus_right" "precuneus_right" "rostral_anterior_cingulate_cortex_right" "rostral_middle_frontal_gyrus_right" "superior_frontal_gyrus_right" "superior_parietal_gyrus_right" "superior_temporal_gyrus_right" "supramarginal_gyrus_right" "frontal_pole_right" "temporal_pole_right" "transverse_temporal_gyrus_right" "insula_right"
"banks_superior_temporal_sulcus_left" 0 0 0.41107381362827 0 0 0.349410457921346 0.392273462736478 0.317573635553243 0.399469689806657 0 0 0.32561913028402 0 0.316225301309963 0 0.412302796376369 0 0 0 0 0.44166973302624 0.401218242604946 0.421192625740677 0.404446650337313 0 0 0.412862690259172 0.417516588325832 0.381193696517704 0.386895524020231 0 0 0.403067326523027 0.454816741197648 0 0 0 0 0 0 0 0 0 0 0 0 0 0 0 0 0 0 0 0 0 0 0 0 0 0 0 0 0 0 0 0 0 0
"caudal_anterior_cingulate_cortex_left" 0 0 0.441403053863259 0 0 0 0 0 0 0 0.438988940964821 0 0.423956946328881 0 0 0 0.437125958505496 0.404272590647518 0.361364503044019 0 0.417903161815508 0.446916255244243 0.428361041732886 0 0.400456968497874 0.396470624656718 0.468099294428057 0 0 0 0 0 0 0.43671013896304 0 0.525856209214295 0.437989083987609 0 0 0 0 0 0 0 0.42281109002966 0 0 0 0 0.484966156959857 0.399562640151847 0.389684148011405 0.348816888960806 0 0 0.535607331097591 0.455966603367085 0 0 0.406285374206892 0.500046303785078 0 0 0 0 0 0 0.451150188190859
"caudal_middle_frontal_gyrus_left" 0.41107381362827 0.441403053863259 0 0 0 0.437153372938799 0.381793912142219 0.375313450878702 0.43002248542199 0 0.407182111972741 0 0.406920138047202 0.38370634536462 0 0.419337511675029 0.408130267190441 0.376711643015655 0.344746776286409 0 0.373739360533067 0.450653456952018 0.366160512452489 0.354965159254022 0.356369005791611 0.336744244932677 0.412815724292182 0.34361346381264 0.449249341135335 0.346907647631043 0 0 0.442860750255091 0.40053564468754 0 0.456648605846627 0.437990171437539 0 0.472787133053642 0.49557039282166 0 0.47242335041294 0.458724250348895 0.49633125354732 0.437042476351093 0 0 0 0 0.469831249032511 0.411136322487151 0 0 0 0.455124184054132 0.469671219305715 0.478719104244518 0 0 0.360646683064153 0.461595174737989 0 0 0.462844855495269 0.365163202230268 0 0 0.460452466451456
"cuneus_left" 0 0 0 0 0 0.320731828301896 0.367477015931768 0 0 0.267873800424164 0 0.254110254680083 0 0 0 0 0 0 0 0.215835258747523 0 0 0 0.282271232347306 0 0 0 0.264401165025467 0 0 0 0 0 0 0 0 0 0 0 0 0 0 0 0 0 0 0 0 0 0 0 0 0 0 0 0 0 0 0 0 0 0 0 0 0 0 0 0
"entorhinal_cortex_left" 0 0 0 0 0 0.257773215394879 0 0.368073851464674 0 0 0 0 0 0 0.221177937747072 0 0 0 0 0 0 0 0 0 0 0 0 0 0.352284104062048 0 0 0.15480586079028 0 0.305186131079016 0 0 0 0 0.361306660127321 0.29329729156049 0 0 0 0 0 0 0 0 0.357948787510609 0 0 0 0 0 0 0 0 0 0 0 0.439148214458935 0 0 0 0 0 0 0
"fusiform_gyrus_left" 0.349410457921346 0 0.437153372938799 0.320731828301896 0.257773215394879 0 0.387786548643544 0.271137501783881 0.346444121087716 0.259647554864834 0 0.294066397675364 0 0.275914384237434 0.161844859609291 0.334344226333316 0 0 0 0.271790840536546 0.443513593103246 0.461014230259932 0.435594148653145 0.353595857661408 0 0 0.456177737767018 0.400724745356591 0.314101613995753 0.349600326962053 0 0.196850142112253 0.37206224041132 0.327064797794176 0 0 0 0 0 0.161859521658366 0 0 0.361486501780206 0.146716338995387 0 0.16151890011765 0 0 0 0 0 0 0 0 0 0 0 0 0 0 0 0 0 0 0 0 0 0
"inferior_parietal_gyrus_left" 0.392273462736478 0 0.381793912142219 0.367477015931768 0 0.387786548643544 0 0.348580783149072 0.35721250746743 0.328765520755576 0 0.334332948479511 0 0.386190042306395 0 0.347950621827295 0 0 0 0.37503981113011 0.397336880833246 0.396778967555671 0.389899355407649 0.342101560309942 0 0 0.383919617899215 0.351641390303332 0.381026769095442 0.339698289040526 0 0 0.405818322418153 0.365692347743171 0 0 0 0 0 0 0 0 0 0 0 0 0 0 0 0 0 0 0 0 0 0 0 0 0 0 0 0 0 0 0 0 0 0
"inferior_temporal_gyrus_left" 0.317573635553243 0 0.375313450878702 0 0.368073851464674 0.271137501783881 0.348580783149072 0 0.372799713117013 0.254825000741523 0 0.271837708773944 0 0.269141135943934 0.19765562499795 0.376798440366789 0 0 0 0.257319368284671 0.342311656924769 0.388140822696436 0.399586016326723 0.373559602680378 0 0 0.427844414431285 0.332875418649635 0.349369584327759 0.349767761566202 0 0.20432958041349 0.368525813760277 0.351153333487225 0 0 0 0 0 0 0 0 0 0 0 0 0 0 0 0 0 0 0 0 0 0 0 0 0 0 0 0 0 0 0 0 0 0
"cingulate_gyrus_isthmus_left" 0.399469689806657 0 0.43002248542199 0 0 0.346444121087716 0.35721250746743 0.372799713117013 0 0 0 0.249275195871704 0 0.391941001699693 0.145088417320988 0.355147986736741 0 0 0 0 0.381619724212416 0.400676884442091 0.416567282285504 0.305045340234051 0 0 0.420521478892597 0.337366076123355 0.388330335590924 0.375665849960916 0 0 0.407895691057051 0.372716016399221 0 0 0 0 0 0 0 0 0.280938842784833 0 0 0 0 0 0 0 0 0 0 0 0 0 0 0 0 0 0 0 0 0 0 0 0 0
"lateral_occipital_cortex_left" 0 0 0 0.267873800424164 0 0.259647554864834 0.328765520755576 0.254825000741523 0 0 0 0.322678216237117 0 0.17893168088561 0.155205578841564 0 0 0 0 0.235108427396611 0 0 0.368609188898184 0.331613782471953 0 0 0 0.355029501302336 0.318586063648035 0.305202603285242 0 0 0 0.337201096926068 0 0 0 0 0 0 0 0 0 0 0 0.187359663811336 0 0 0 0 0 0 0 0 0 0 0 0 0 0 0 0 0 0 0 0 0 0
"lateral_orbitofrontal_cortex_left" 0 0.438988940964821 0.407182111972741 0 0 0 0 0 0 0 0 0 0.303516632281994 0 0 0 0.423334159995104 0.232588615903612 0.283186463416811 0 0 0.451350299755003 0 0 0.330031572815045 0.321142945706343 0.439541944654425 0 0 0 0 0 0 0.286240293446279 0 0.435047759205747 0.434910259876562 0 0 0 0 0 0 0 0 0 0 0 0 0 0.404240243203545 0 0 0 0 0.423217233290725 0.414646606318773 0 0 0.395065268481575 0.398791590870256 0 0 0 0 0 0 0
"lingual_gyrus_left" 0.32561913028402 0 0 0.254110254680083 0 0.294066397675364 0.334332948479511 0.271837708773944 0.249275195871704 0.322678216237117 0 0 0 0.291831868523725 0.13064064144799 0.358073207820458 0 0 0 0.22411174616964 0 0.324871459668095 0.369684036553774 0.301957773800833 0 0 0.380779998078885 0.362149717926997 0.322869083885331 0.34449070555227 0 0 0 0 0 0 0 0 0 0.139596621997512 0 0 0 0 0 0.12604693747669 0 0 0 0 0 0 0 0 0 0 0 0 0 0 0 0 0 0 0 0 0 0
"medial_orbitofrontal_gyrus_left" 0 0.423956946328881 0.406920138047202 0 0 0 0 0 0 0 0.303516632281994 0 0 0 0 0 0 0.320298613985884 0.351304950854162 0 0 0 0 0 0.336668314617077 0.315221816938281 0.323483177098059 0 0 0 0.18162358581914 0 0 0.254846574508153 0 0.372942790089508 0 0 0 0 0 0 0 0 0 0 0.190635053355223 0 0 0 0 0 0 0 0 0 0 0 0.24657210617725 0 0.440483930230284 0 0 0 0 0 0 0.189454833965405
"middle_temporal_gyrus_left" 0.316225301309963 0 0.38370634536462 0 0 0.275914384237434 0.386190042306395 0.269141135943934 0.391941001699693 0.17893168088561 0 0.291831868523725 0 0 0.178728228804722 0.401015974020271 0 0 0 0.262149418262399 0.384743616184283 0.411107281317357 0.414053021857792 0.387367895491917 0 0 0.430417057868327 0.374677454218238 0.364991831262013 0.384273835053156 0 0.176448468672104 0.400074419444581 0.375457833294954 0 0 0 0 0 0 0 0 0 0 0 0 0 0 0 0 0 0 0 0 0 0 0 0 0 0 0 0 0 0 0 0 0 0
"parahippocampal_gyrus_left" 0 0 0 0 0.221177937747072 0.161844859609291 0 0.19765562499795 0.145088417320988 0.155205578841564 0 0.13064064144799 0 0.178728228804722 0 0 0 0 0 0 0 0 0 0 0 0 0 0.321024720071315 0.204206483311026 0 0 0.1986650762475 0 0.225959590731082 0 0 0 0 0 0 0 0 0 0 0 0 0 0 0 0 0 0 0 0 0 0 0 0 0 0 0 0 0 0 0 0 0 0
"paracentral_gyrus_left" 0.412302796376369 0 0.419337511675029 0 0 0.334344226333316 0.347950621827295 0.376798440366789 0.355147986736741 0 0 0.358073207820458 0 0.401015974020271 0 0 0 0 0 0 0.248905942030742 0.388274306554551 0.361310932450177 0.353311612890452 0 0 0.414207167094848 0.344422068959035 0.391052493383399 0.354847740831693 0 0 0 0.320828225119548 0 0 0 0 0 0 0 0 0.443601929125232 0.478843855206121 0 0 0 0 0 0.309749365845133 0 0 0 0 0 0.494245497530415 0 0.140940684524678 0 0 0 0 0 0 0 0 0 0
"inferior_frontal_gyrus_pars_opercularis_left" 0 0.437125958505496 0.408130267190441 0 0 0 0 0 0 0 0.423334159995104 0 0 0 0 0 0 0.353536603757791 0.288584409959805 0 0 0.448526779828217 0.311150663902149 0 0.371501187662289 0.365531059617275 0.45358091840146 0 0 0 0 0 0 0.32699584829424 0 0.456015899142676 0.38311209009938 0 0 0 0 0 0 0 0 0 0 0 0 0 0.414498051562582 0 0 0 0 0 0 0 0 0.408711184528066 0.420586381351214 0 0 0 0 0 0 0
"inferior_frontal_gyrus_pars_orbitalis_left" 0 0.404272590647518 0.376711643015655 0 0 0 0 0 0 0 0.232588615903612 0 0.320298613985884 0 0 0 0.353536603757791 0 0.249050649165623 0 0 0.400091540524803 0 0 0.314249583197644 0.290642752595159 0.378427916687885 0 0.139097880082266 0 0 0 0 0.393938128771242 0 0.393513299528757 0.428877658911409 0 0 0 0 0 0 0 0 0 0 0 0 0 0 0 0 0 0 0 0 0 0 0.407894852669807 0.437892448598769 0 0 0 0 0 0 0
"inferior_frontal_gyrus_pars_triangularis_left" 0 0.361364503044019 0.344746776286409 0 0 0 0 0 0 0 0.283186463416811 0 0.351304950854162 0 0 0 0.288584409959805 0.249050649165623 0 0 0 0.37679971393764 0 0 0.349721835096377 0.318556555276942 0.370375766722407 0 0 0 0 0 0 0.281933939231359 0 0.391797231352045 0.356458806221626 0 0 0 0 0 0 0 0 0 0 0 0 0 0.363402933441327 0 0.355571072959663 0 0 0 0 0 0 0.397896995795156 0.367947765252532 0 0 0 0 0 0 0.35347324641211
"pericalcarine_cortex_left" 0 0 0 0.215835258747523 0 0.271790840536546 0.37503981113011 0.257319368284671 0 0.235108427396611 0 0.22411174616964 0 0.262149418262399 0 0 0 0 0 0 0 0 0 0.322517134505977 0 0 0 0.283982829986458 0 0 0 0 0 0 0 0 0 0 0 0 0 0 0 0 0 0 0 0 0 0 0 0 0 0 0 0 0 0 0 0 0 0 0 0 0 0 0 0
"postcentral_gyrus_left" 0.44166973302624 0.417903161815508 0.373739360533067 0 0 0.443513593103246 0.397336880833246 0.342311656924769 0.381619724212416 0 0 0 0 0.384743616184283 0 0.248905942030742 0 0 0 0 0 0.412188962383885 0.36869477789122 0.356947278448387 0 0 0.395792042534554 0.372548381047826 0.436877941871821 0.328149688208481 0 0 0.170348782131364 0.370126874145278 0 0 0 0 0 0 0 0 0 0 0 0 0 0 0 0 0 0 0 0 0 0 0 0 0 0 0 0 0 0 0 0 0 0
"posterior_cingulate_gyrus_left" 0.401218242604946 0.446916255244243 0.450653456952018 0 0 0.461014230259932 0.396778967555671 0.388140822696436 0.400676884442091 0 0.451350299755003 0.324871459668095 0 0.411107281317357 0 0.388274306554551 0.448526779828217 0.400091540524803 0.37679971393764 0 0.412188962383885 0 0.434153924560096 0.282164311715596 0.411846269300497 0.40662434930918 0.478517106371732 0.416986918105261 0.437459268692404 0.385191044316957 0 0 0.583717281993369 0.495140811269377 0 0.443406643439451 0.489993659924791 0 0.48625908127642 0 0 0.481688148152075 0.406539914996228 0.52152821512413 0 0 0 0.510618626042763 0 0.523763457952413 0 0 0 0 0.479504872577373 0.596316808478961 0.537631774431202 0.456421136555496 0 0 0.532750101908932 0 0 0.506098529941512 0 0 0 0.589166507132987
"precentral_gyrus_left" 0.421192625740677 0.428361041732886 0.366160512452489 0 0 0.435594148653145 0.389899355407649 0.399586016326723 0.416567282285504 0.368609188898184 0 0.369684036553774 0 0.414053021857792 0 0.361310932450177 0.311150663902149 0 0 0 0.36869477789122 0.434153924560096 0 0.399411894177726 0 0.442186708875866 0.410792980869114 0.401896235999922 0.41905599933516 0.389993256055346 0 0 0.414298684936534 0.381635683117563 0 0 0.429944300798657 0 0 0 0 0 0.455665539579814 0.484560250706168 0 0 0 0.489423409138899 0 0.251866315964504 0 0 0 0 0.444534752882568 0.485503912417802 0.459856668014715 0 0 0 0.46292514092391 0.500638691620181 0 0.456547519222606 0 0 0 0
"precuneus_left" 0.404446650337313 0 0.354965159254022 0.282271232347306 0 0.353595857661408 0.342101560309942 0.373559602680378 0.305045340234051 0.331613782471953 0 0.301957773800833 0 0.387367895491917 0 0.353311612890452 0 0 0 0.322517134505977 0.356947278448387 0.282164311715596 0.399411894177726 0 0 0 0.41399712826927 0.355204398269308 0.392556852705127 0.348772511047174 0 0 0.383981049372382 0.350246311961815 0 0 0 0 0 0 0 0 0 0 0 0 0 0 0 0 0 0 0 0 0 0 0 0.196209506774556 0 0 0 0.198471310159077 0 0 0 0 0 0
"rostral_anterior_cingulate_cortex_left" 0 0.400456968497874 0.356369005791611 0 0 0 0 0 0 0 0.330031572815045 0 0.336668314617077 0 0 0 0.371501187662289 0.314249583197644 0.349721835096377 0 0 0.411846269300497 0 0 0 0.357032207388591 0.392996958513427 0 0 0 0 0 0 0.342363441650614 0 0.456267803905701 0.376241044243375 0 0 0 0 0 0 0 0 0 0.220329036340016 0 0 0 0 0 0.352923284598484 0 0 0 0 0 0.457125765018044 0 0.392647681953344 0 0 0 0 0 0 0.399068995032131
"rostral_middle_frontal_gyrus_left" 0 0.396470624656718 0.336744244932677 0 0 0 0 0 0 0 0.321142945706343 0 0.315221816938281 0 0 0 0.365531059617275 0.290642752595159 0.318556555276942 0 0 0.40662434930918 0.442186708875866 0 0.357032207388591 0 0.410210046024169 0 0 0 0.227720409001384 0 0 0.389798844578564 0 0.41757008094306 0.386607296839595 0 0 0 0 0 0 0 0 0 0 0 0 0 0.387923939700552 0 0.332094890710433 0 0 0 0 0 0.356099664454638 0.398866221082758 0.391431374747173 0 0 0 0 0 0 0.387570472408008
"superior_frontal_gyrus_left" 0.412862690259172 0.468099294428057 0.412815724292182 0 0 0.456177737767018 0.383919617899215 0.427844414431285 0.420521478892597 0 0.439541944654425 0.380779998078885 0.323483177098059 0.430417057868327 0 0.414207167094848 0.45358091840146 0.378427916687885 0.370375766722407 0 0.395792042534554 0.478517106371732 0.410792980869114 0.41399712826927 0.392996958513427 0.410210046024169 0 0.417451504631629 0.455182724530376 0.413761210214009 0.166967352612249 0 0.509703079844163 0.460458450371657 0 0.484193922369567 0.454212921811577 0 0.48914598803637 0 0 0.488461164620432 0.456041890185613 0 0 0 0 0 0 0.494420021743497 0.43289098023338 0 0.409226957949726 0 0.463597271775841 0.49705724142306 0.491446379744126 0 0 0.414344600486824 0.483006565817636 0 0 0.466555176583551 0.150719959427654 0 0 0.549050742624408
"superior_parietal_gyrus_left" 0.417516588325832 0 0.34361346381264 0.264401165025467 0 0.400724745356591 0.351641390303332 0.332875418649635 0.337366076123355 0.355029501302336 0 0.362149717926997 0 0.374677454218238 0.321024720071315 0.344422068959035 0 0 0 0.283982829986458 0.372548381047826 0.416986918105261 0.401896235999922 0.355204398269308 0 0 0.417451504631629 0 0.403252809177881 0.331479202632088 0 0 0.378301471580531 0.325677235671528 0 0 0 0 0 0 0 0 0 0 0 0 0 0 0 0 0 0 0 0 0 0 0 0 0 0 0 0.182944798094994 0 0 0 0 0 0
"superior_temporal_gyrus_left" 0.381193696517704 0 0.449249341135335 0 0.352284104062048 0.314101613995753 0.381026769095442 0.349369584327759 0.388330335590924 0.318586063648035 0 0.322869083885331 0 0.364991831262013 0.204206483311026 0.391052493383399 0 0.139097880082266 0 0 0.436877941871821 0.437459268692404 0.41905599933516 0.392556852705127 0 0 0.455182724530376 0.403252809177881 0 0.331729066546766 0 0.240894239062561 0.311122624481034 0.36504637194197 0 0 0 0 0 0 0 0 0.410040807156634 0 0 0 0 0 0 0 0 0 0 0 0 0 0 0 0 0 0.543297552343853 0 0 0 0 0 0 0
"supramarginal_gyrus_left" 0.386895524020231 0 0.346907647631043 0 0 0.349600326962053 0.339698289040526 0.349767761566202 0.375665849960916 0.305202603285242 0 0.34449070555227 0 0.384273835053156 0 0.354847740831693 0 0 0 0 0.328149688208481 0.385191044316957 0.389993256055346 0.348772511047174 0 0 0.413761210214009 0.331479202632088 0.331729066546766 0 0 0 0.386899046720619 0.329496692213196 0 0 0 0 0 0 0 0 0 0 0 0 0 0 0 0 0 0 0 0 0 0 0 0 0 0 0 0 0 0.421254625316634 0 0 0 0
"frontal_pole_left" 0 0 0 0 0 0 0 0 0 0 0 0 0.18162358581914 0 0 0 0 0 0 0 0 0 0 0 0 0.227720409001384 0.166967352612249 0 0 0 0 0 0 0 0 0 0 0 0 0 0 0 0 0 0 0 0 0 0 0 0 0 0 0 0 0 0 0 0 0 0 0 0 0 0.146797281017789 0 0 0
"temporal_pole_left" 0 0 0 0 0.15480586079028 0.196850142112253 0 0.20432958041349 0 0 0 0 0 0.176448468672104 0.1986650762475 0 0 0 0 0 0 0 0 0 0 0 0 0 0.240894239062561 0 0 0 0 0.237909671918286 0 0 0 0 0 0 0 0 0 0 0 0 0 0 0 0 0 0 0 0 0 0 0 0 0 0 0 0 0 0 0 0 0 0
"transverse_temporal_gyrus_left" 0.403067326523027 0 0.442860750255091 0 0 0.37206224041132 0.405818322418153 0.368525813760277 0.407895691057051 0 0 0 0 0.400074419444581 0 0 0 0 0 0 0.170348782131364 0.583717281993369 0.414298684936534 0.383981049372382 0 0 0.509703079844163 0.378301471580531 0.311122624481034 0.386899046720619 0 0 0 0.366699442124906 0 0 0 0 0 0 0 0 0 0 0 0 0 0 0 0 0 0 0 0 0 0 0 0 0 0 0 0 0 0 0 0 0 0
"insula_left" 0.454816741197648 0.43671013896304 0.40053564468754 0 0.305186131079016 0.327064797794176 0.365692347743171 0.351153333487225 0.372716016399221 0.337201096926068 0.286240293446279 0 0.254846574508153 0.375457833294954 0.225959590731082 0.320828225119548 0.32699584829424 0.393938128771242 0.281933939231359 0 0.370126874145278 0.495140811269377 0.381635683117563 0.350246311961815 0.342363441650614 0.389798844578564 0.460458450371657 0.325677235671528 0.36504637194197 0.329496692213196 0 0.237909671918286 0.366699442124906 0 0 0.460479287126512 0.439173866866733 0 0 0 0 0 0.378712878707913 0 0 0 0 0 0 0 0 0 0 0 0 0.411803564414807 0.518561519444151 0 0 0 0.455359433107773 0 0 0.480828264406433 0 0 0 0
"banks_superior_temporal_sulcus_right" 0 0 0 0 0 0 0 0 0 0 0 0 0 0 0 0 0 0 0 0 0 0 0 0 0 0 0 0 0 0 0 0 0 0 0 0 0 0 0 0.372387768039213 0.400398244722785 0.380543953666582 0.495036503637511 0.414879106105831 0 0 0 0.314725249293954 0 0.431635110942821 0 0 0 0 0.452863408112347 0.409097518528522 0.467223105196608 0.411162876630936 0 0 0.48774649977508 0.410322149886369 0.331285028015928 0.406355705462863 0 0 0.357452655985776 0.391024185342232
"caudal_anterior_cingulate_cortex_right" 0 0.525856209214295 0.456648605846627 0 0 0 0 0 0 0 0.435047759205747 0 0.372942790089508 0 0 0 0.456015899142676 0.393513299528757 0.391797231352045 0 0 0.443406643439451 0 0 0.456267803905701 0.41757008094306 0.484193922369567 0 0 0 0 0 0 0.460479287126512 0 0 0.389389216968329 0 0 0 0 0 0 0 0.426655020807875 0 0.382692467407765 0 0 0 0.392427117627163 0.382999537468111 0.353207033859667 0 0.384190484283195 0.488289543997024 0.419258221915736 0.357225261769582 0.370939767623465 0.37702039222002 0.438594885353333 0 0 0.347761895195468 0.370120110374908 0 0 0.398502678862525
"caudal_middle_frontal_gyrus_right" 0 0.437989083987609 0.437990171437539 0 0 0 0 0 0 0 0.434910259876562 0 0 0 0 0 0.38311209009938 0.428877658911409 0.356458806221626 0 0 0.489993659924791 0.429944300798657 0 0.376241044243375 0.386607296839595 0.454212921811577 0 0 0 0 0 0 0.439173866866733 0 0.389389216968329 0 0 0 0.412848197464392 0.40371954725483 0.437518709097059 0.432999501890771 0.449470045364914 0.378722750156971 0 0.347132902752817 0.433376182602223 0 0.434772757140957 0.349361352354458 0.361183108951433 0.319479020118287 0 0.320872477593187 0.471969639691334 0.379488693946279 0 0.329462242234021 0.352828572040947 0.371767701100913 0 0 0.390169869623737 0 0 0 0.41427460668343
"cuneus_right" 0 0 0 0 0 0 0 0 0 0 0 0 0 0 0 0 0 0 0 0 0 0 0 0 0 0 0 0 0 0 0 0 0 0 0 0 0 0 0 0.38966858573335 0 0 0 0.320872569681038 0 0.317363989083962 0 0 0 0 0 0 0 0.22652877990286 0 0 0 0.324623770174483 0 0 0 0.312900213529265 0 0 0 0 0 0
"entorhinal_cortex_right" 0 0 0.472787133053642 0 0.361306660127321 0 0 0 0 0 0 0 0 0 0 0 0 0 0 0 0 0.48625908127642 0 0 0 0 0.48914598803637 0 0 0 0 0 0 0 0 0 0 0 0 0.212293750081396 0 0.205436761389585 0 0.19681552863056 0 0 0 0 0.268502298464279 0 0 0 0 0 0 0 0 0 0 0 0 0 0.214728409588378 0 0 0.212037704632784 0 0
"fusiform_gyrus_right" 0 0 0.49557039282166 0 0.29329729156049 0.161859521658366 0 0 0 0 0 0.139596621997512 0 0 0 0 0 0 0 0 0 0 0 0 0 0 0 0 0 0 0 0 0 0 0.372387768039213 0 0.412848197464392 0.38966858573335 0.212293750081396 0 0.364637136205357 0.252422537492798 0.396652762150519 0.308866516449285 0 0.330381670207496 0 0.340828728302471 0.162837355694049 0.416790498031964 0 0 0 0.340387312062805 0.401430860776071 0.486235729990268 0.424885252684341 0.394666028350883 0 0 0.458607047050276 0.385695293080785 0.331211256096426 0.417595168715183 0 0.196385267235341 0.442549061465239 0.348464425408448
"inferior_parietal_gyrus_right" 0 0 0 0 0 0 0 0 0 0 0 0 0 0 0 0 0 0 0 0 0 0 0 0 0 0 0 0 0 0 0 0 0 0 0.400398244722785 0 0.40371954725483 0 0 0.364637136205357 0 0.381289641154273 0.438727176542851 0.293846923526763 0 0.35114006728684 0 0.382875540206635 0.336136303880123 0.411699450583193 0 0 0 0 0.462297316937594 0.352357675800471 0.436062083619381 0.390761848639137 0 0 0.434513747785283 0.376475842940123 0.421341424305363 0.353747746747017 0 0 0.45417984051751 0.498218610440145
"inferior_temporal_gyrus_right" 0 0 0.47242335041294 0 0 0 0 0 0 0 0 0 0 0 0 0 0 0 0 0 0 0.481688148152075 0 0 0 0 0.488461164620432 0 0 0 0 0 0 0 0.380543953666582 0 0.437518709097059 0 0.205436761389585 0.252422537492798 0.381289641154273 0 0.459621229327714 0.313424546434346 0 0.360675797230367 0 0.287630015915066 0.249897211805659 0.426267783349163 0 0 0 0 0.453915141354097 0.479409409069411 0.453705066540215 0.422692310841693 0 0 0.461622944094079 0.396434513869303 0.323673453487505 0.457948200692669 0 0.246540213006797 0.436648044215691 0.386057450162255
"cingulate_gyrus_isthmus_right" 0 0 0.458724250348895 0 0 0.361486501780206 0 0 0.280938842784833 0 0 0 0 0 0 0.443601929125232 0 0 0 0 0 0.406539914996228 0.455665539579814 0 0 0 0.456041890185613 0 0.410040807156634 0 0 0 0 0.378712878707913 0.495036503637511 0 0.432999501890771 0 0 0.396652762150519 0.438727176542851 0.459621229327714 0 0.495153737127664 0 0.301812787017729 0 0.511383747267977 0.307292903368267 0.441478941799633 0 0 0 0 0.476873194954542 0.470241444647007 0.448413502190969 0.311801163781842 0 0 0.484506394721957 0.419751019900798 0.505211705173317 0.458264940536686 0 0 0.520890308889909 0.451589696676196
"lateral_occipital_cortex_right" 0 0 0.49633125354732 0 0 0.146716338995387 0 0 0 0 0 0 0 0 0 0.478843855206121 0 0 0 0 0 0.52152821512413 0.484560250706168 0 0 0 0 0 0 0 0 0 0 0 0.414879106105831 0 0.449470045364914 0.320872569681038 0.19681552863056 0.308866516449285 0.293846923526763 0.313424546434346 0.495153737127664 0 0 0.350552583348631 0 0.418191933775508 0.157545209508343 0.43540619684726 0 0 0 0.273523329724379 0.456844622908424 0.508582088170415 0.471145310122906 0.420187635593686 0 0 0.47191250925913 0.377778696792826 0.454455409208878 0.48601756131475 0 0 0.456484626140375 0.49002001601486
"lateral_orbitofrontal_cortex_right" 0 0.42281109002966 0.437042476351093 0 0 0 0 0 0 0 0 0 0 0 0 0 0 0 0 0 0 0 0 0 0 0 0 0 0 0 0 0 0 0 0 0.426655020807875 0.378722750156971 0 0 0 0 0 0 0 0 0 0.322846702168831 0 0 0 0.362680139165159 0.237997666075903 0.266339302877771 0 0 0 0.400161213375674 0 0.331327393795815 0.312298000843503 0.391592526024471 0 0.223725533815146 0 0.194382852705873 0 0 0.296968246976897
"lingual_gyrus_right" 0 0 0 0 0 0.16151890011765 0 0 0 0.187359663811336 0 0.12604693747669 0 0 0 0 0 0 0 0 0 0 0 0 0 0 0 0 0 0 0 0 0 0 0 0 0 0.317363989083962 0 0.330381670207496 0.35114006728684 0.360675797230367 0.301812787017729 0.350552583348631 0 0 0 0.413791049609499 0.140740351628277 0.404040578983214 0 0 0 0.261912268488756 0 0.369712239808811 0.408871491856419 0.341782264110514 0 0 0.422814050156899 0.369260247682301 0 0.41744168369706 0 0 0 0
"medial_orbitofrontal_gyrus_right" 0 0 0 0 0 0 0 0 0 0 0 0 0.190635053355223 0 0 0 0 0 0 0 0 0 0 0 0.220329036340016 0 0 0 0 0 0 0 0 0 0 0.382692467407765 0.347132902752817 0 0 0 0 0 0 0 0.322846702168831 0 0 0 0 0 0.363871208379765 0.274673618075397 0.326363918050266 0 0 0 0.378350685940595 0 0.291811307447104 0.348420112925635 0.372766786041705 0 0 0 0.214292531397241 0 0 0.242999699424258
"middle_temporal_gyrus_right" 0 0 0 0 0 0 0 0 0 0 0 0 0 0 0 0 0 0 0 0 0 0.510618626042763 0.489423409138899 0 0 0 0 0 0 0 0 0 0 0 0.314725249293954 0 0.433376182602223 0 0 0.340828728302471 0.382875540206635 0.287630015915066 0.511383747267977 0.418191933775508 0 0.413791049609499 0 0 0 0.448052979405389 0 0 0 0 0.459409015303853 0.503373469530984 0.49293686751684 0.451855861476669 0 0 0.498785551035191 0.424948998289625 0.366762758058449 0.434240393723197 0 0.150258229382234 0.445830557399297 0.467707595964774
"parahippocampal_gyrus_right" 0 0 0 0 0.357948787510609 0 0 0 0 0 0 0 0 0 0 0 0 0 0 0 0 0 0 0 0 0 0 0 0 0 0 0 0 0 0 0 0 0 0.268502298464279 0.162837355694049 0.336136303880123 0.249897211805659 0.307292903368267 0.157545209508343 0 0.140740351628277 0 0 0 0 0 0 0 0 0 0 0.383107788379576 0.359856069273242 0 0 0 0.371188995352162 0 0 0 0 0 0.233638652258728
"paracentral_gyrus_right" 0 0.484966156959857 0.469831249032511 0 0 0 0 0 0 0 0 0 0 0 0 0.309749365845133 0 0 0 0 0 0.523763457952413 0.251866315964504 0 0 0 0.494420021743497 0 0 0 0 0 0 0 0.431635110942821 0 0.434772757140957 0 0 0.416790498031964 0.411699450583193 0.426267783349163 0.441478941799633 0.43540619684726 0 0.404040578983214 0 0.448052979405389 0 0 0 0 0 0 0.316291707538577 0.360752168213902 0.385713887442821 0.365506153855811 0 0 0.356565904560148 0.434159674843327 0.454916988672145 0.438949128791744 0 0 0 0.476659391364605
"inferior_frontal_gyrus_pars_opercularis_right" 0 0.399562640151847 0.411136322487151 0 0 0 0 0 0 0 0.404240243203545 0 0 0 0 0 0.414498051562582 0 0.363402933441327 0 0 0 0 0 0 0.387923939700552 0.43289098023338 0 0 0 0 0 0 0 0 0.392427117627163 0.349361352354458 0 0 0 0 0 0 0 0.362680139165159 0 0.363871208379765 0 0 0 0 0.311788139472959 0.312363162192813 0 0.310417235654484 0.420971288958444 0.273534202167957 0 0.35366145766201 0.333802274514816 0.373103662961115 0 0 0 0 0 0 0.328399808318302
"inferior_frontal_gyrus_pars_orbitalis_right" 0 0.389684148011405 0 0 0 0 0 0 0 0 0 0 0 0 0 0 0 0 0 0 0 0 0 0 0 0 0 0 0 0 0 0 0 0 0 0.382999537468111 0.361183108951433 0 0 0 0 0 0 0 0.237997666075903 0 0.274673618075397 0 0 0 0.311788139472959 0 0.272764272921642 0 0 0 0 0 0.324761830181655 0.270901184728681 0.357580297175009 0 0.295415448428071 0 0.284657067586534 0 0 0.304279871673359
"inferior_frontal_gyrus_pars_triangularis_right" 0 0.348816888960806 0 0 0 0 0 0 0 0 0 0 0 0 0 0 0 0 0.355571072959663 0 0 0 0 0 0.352923284598484 0.332094890710433 0.409226957949726 0 0 0 0 0 0 0 0 0.353207033859667 0.319479020118287 0 0 0 0 0 0 0 0.266339302877771 0 0.326363918050266 0 0 0 0.312363162192813 0.272764272921642 0 0 0 0 0 0 0.328247175351636 0.313634574417399 0.315837178612795 0 0.11683191401261 0 0.307702565036294 0 0 0.311898465255526
"pericalcarine_cortex_right" 0 0 0 0 0 0 0 0 0 0 0 0 0 0 0 0 0 0 0 0 0 0 0 0 0 0 0 0 0 0 0 0 0 0 0 0 0 0.22652877990286 0 0.340387312062805 0 0 0 0.273523329724379 0 0.261912268488756 0 0 0 0 0 0 0 0 0 0 0 0.32039282165759 0 0 0 0.339699019142418 0 0 0 0 0 0
"postcentral_gyrus_right" 0 0 0.455124184054132 0 0 0 0 0 0 0 0 0 0 0 0 0 0 0 0 0 0 0.479504872577373 0.444534752882568 0 0 0 0.463597271775841 0 0 0 0 0 0 0 0.452863408112347 0.384190484283195 0.320872477593187 0 0 0.401430860776071 0.462297316937594 0.453915141354097 0.476873194954542 0.456844622908424 0 0 0 0.459409015303853 0 0.316291707538577 0.310417235654484 0 0 0 0 0.455246293918377 0.348387307020258 0.326966338785799 0 0 0.416306793847999 0.441384764087424 0.324168981299276 0.348478799022322 0 0 0.306447694562939 0.345613815897411
"posterior_cingulate_gyrus_right" 0 0.535607331097591 0.469671219305715 0 0 0 0 0 0 0 0.423217233290725 0 0 0 0 0.494245497530415 0 0 0 0 0 0.596316808478961 0.485503912417802 0 0 0 0.49705724142306 0 0 0 0 0 0 0.411803564414807 0.409097518528522 0.488289543997024 0.471969639691334 0 0 0.486235729990268 0.352357675800471 0.479409409069411 0.470241444647007 0.508582088170415 0 0.369712239808811 0 0.503373469530984 0 0.360752168213902 0.420971288958444 0 0 0 0.455246293918377 0 0.50604973478148 0.30822724023484 0.33678997304686 0.304505002169931 0.459642993724431 0.416729620603724 0 0.466350491607982 0 0 0 0.506031770559983
"precentral_gyrus_right" 0 0.455966603367085 0.478719104244518 0 0 0 0 0 0 0 0.414646606318773 0 0 0 0 0 0 0 0 0 0 0.537631774431202 0.459856668014715 0 0 0 0.491446379744126 0 0 0 0 0 0 0.518561519444151 0.467223105196608 0.419258221915736 0.379488693946279 0 0 0.424885252684341 0.436062083619381 0.453705066540215 0.448413502190969 0.471145310122906 0.400161213375674 0.408871491856419 0.378350685940595 0.49293686751684 0.383107788379576 0.385713887442821 0.273534202167957 0 0 0 0.348387307020258 0.50604973478148 0 0.406697401376343 0 0.389488138561328 0.422323020996847 0.431466208430986 0.480588187075047 0.421434961048399 0 0 0.472334228648082 0.454344973475386
"precuneus_right" 0 0 0 0 0 0 0 0 0 0 0 0 0 0 0 0.140940684524678 0 0 0 0 0 0.456421136555496 0 0.196209506774556 0 0 0 0 0 0 0 0 0 0 0.411162876630936 0.357225261769582 0 0.324623770174483 0 0.394666028350883 0.390761848639137 0.422692310841693 0.311801163781842 0.420187635593686 0 0.341782264110514 0 0.451855861476669 0.359856069273242 0.365506153855811 0 0 0 0.32039282165759 0.326966338785799 0.30822724023484 0.406697401376343 0 0 0 0.40025032162925 0.394070371316679 0.436385211749343 0.385914525415789 0 0 0.462596327191469 0.447310562543048
"rostral_anterior_cingulate_cortex_right" 0 0 0 0 0 0 0 0 0 0 0 0 0.24657210617725 0 0 0 0 0 0 0 0 0 0 0 0.457125765018044 0.356099664454638 0 0 0 0 0 0 0 0 0 0.370939767623465 0.329462242234021 0 0 0 0 0 0 0 0.331327393795815 0 0.291811307447104 0 0 0 0.35366145766201 0.324761830181655 0.328247175351636 0 0 0.33678997304686 0 0 0 0.33991224106857 0.340466294742713 0 0 0 0.346230908260131 0 0 0
"rostral_middle_frontal_gyrus_right" 0 0.406285374206892 0.360646683064153 0 0 0 0 0 0 0 0.395065268481575 0 0 0 0 0 0.408711184528066 0.407894852669807 0.397896995795156 0 0 0 0 0 0 0.398866221082758 0.414344600486824 0 0 0 0 0 0 0 0 0.37702039222002 0.352828572040947 0 0 0 0 0 0 0 0.312298000843503 0 0.348420112925635 0 0 0 0.333802274514816 0.270901184728681 0.313634574417399 0 0 0.304505002169931 0.389488138561328 0 0.33991224106857 0 0.370847040094102 0 0 0 0.26863446360708 0 0 0.34731667753918
"superior_frontal_gyrus_right" 0 0.500046303785078 0.461595174737989 0 0.439148214458935 0 0 0 0 0 0.398791590870256 0 0.440483930230284 0 0 0 0.420586381351214 0.437892448598769 0.367947765252532 0 0 0.532750101908932 0.46292514092391 0 0.392647681953344 0.391431374747173 0.483006565817636 0 0.543297552343853 0 0 0 0 0.455359433107773 0.48774649977508 0.438594885353333 0.371767701100913 0 0 0.458607047050276 0.434513747785283 0.461622944094079 0.484506394721957 0.47191250925913 0.391592526024471 0.422814050156899 0.372766786041705 0.498785551035191 0 0.356565904560148 0.373103662961115 0.357580297175009 0.315837178612795 0 0.416306793847999 0.459642993724431 0.422323020996847 0.40025032162925 0.340466294742713 0.370847040094102 0 0.418029779191383 0.484646678952854 0.440055845327742 0.259881785801622 0 0.525588198960333 0.416565746631255
"superior_parietal_gyrus_right" 0 0 0 0 0 0 0 0 0 0 0 0 0 0 0 0 0 0 0 0 0 0 0.500638691620181 0.198471310159077 0 0 0 0.182944798094994 0 0 0 0 0 0 0.410322149886369 0 0 0.312900213529265 0 0.385695293080785 0.376475842940123 0.396434513869303 0.419751019900798 0.377778696792826 0 0.369260247682301 0 0.424948998289625 0.371188995352162 0.434159674843327 0 0 0 0.339699019142418 0.441384764087424 0.416729620603724 0.431466208430986 0.394070371316679 0 0 0.418029779191383 0 0.390384252242403 0.369678389136483 0 0 0 0.435295263594411
"superior_temporal_gyrus_right" 0 0 0 0 0 0 0 0 0 0 0 0 0 0 0 0 0 0 0 0 0 0 0 0 0 0 0 0 0 0 0 0 0 0 0.331285028015928 0 0 0 0.214728409588378 0.331211256096426 0.421341424305363 0.323673453487505 0.505211705173317 0.454455409208878 0.223725533815146 0 0 0.366762758058449 0 0.454916988672145 0 0.295415448428071 0.11683191401261 0 0.324168981299276 0 0.480588187075047 0.436385211749343 0 0 0.484646678952854 0.390384252242403 0 0.332426781627818 0 0.259997778956261 0.294614972965486 0.321409042097658
"supramarginal_gyrus_right" 0 0 0.462844855495269 0 0 0 0 0 0 0 0 0 0 0 0 0 0 0 0 0 0 0.506098529941512 0.456547519222606 0 0 0 0.466555176583551 0 0 0.421254625316634 0 0 0 0.480828264406433 0.406355705462863 0.347761895195468 0.390169869623737 0 0 0.417595168715183 0.353747746747017 0.457948200692669 0.458264940536686 0.48601756131475 0 0.41744168369706 0 0.434240393723197 0 0.438949128791744 0 0 0 0 0.348478799022322 0.466350491607982 0.421434961048399 0.385914525415789 0 0 0.440055845327742 0.369678389136483 0.332426781627818 0 0 0 0.456223051735026 0.355672441427231
"frontal_pole_right" 0 0 0.365163202230268 0 0 0 0 0 0 0 0 0 0 0 0 0 0 0 0 0 0 0 0 0 0 0 0.150719959427654 0 0 0 0.146797281017789 0 0 0 0 0.370120110374908 0 0 0 0 0 0 0 0 0.194382852705873 0 0.214292531397241 0 0 0 0 0.284657067586534 0.307702565036294 0 0 0 0 0 0.346230908260131 0.26863446360708 0.259881785801622 0 0 0 0 0 0 0
"temporal_pole_right" 0 0 0 0 0 0 0 0 0 0 0 0 0 0 0 0 0 0 0 0 0 0 0 0 0 0 0 0 0 0 0 0 0 0 0 0 0 0 0.212037704632784 0.196385267235341 0 0.246540213006797 0 0 0 0 0 0.150258229382234 0 0 0 0 0 0 0 0 0 0 0 0 0 0 0.259997778956261 0 0 0 0 0.253586133393769
"transverse_temporal_gyrus_right" 0 0 0 0 0 0 0 0 0 0 0 0 0 0 0 0 0 0 0 0 0 0 0 0 0 0 0 0 0 0 0 0 0 0 0.357452655985776 0 0 0 0 0.442549061465239 0.45417984051751 0.436648044215691 0.520890308889909 0.456484626140375 0 0 0 0.445830557399297 0 0 0 0 0 0 0.306447694562939 0 0.472334228648082 0.462596327191469 0 0 0.525588198960333 0 0.294614972965486 0.456223051735026 0 0 0 0.414841783156515
"insula_right" 0 0.451150188190859 0.460452466451456 0 0 0 0 0 0 0 0 0 0.189454833965405 0 0 0 0 0 0.35347324641211 0 0 0.589166507132987 0 0 0.399068995032131 0.387570472408008 0.549050742624408 0 0 0 0 0 0 0 0.391024185342232 0.398502678862525 0.41427460668343 0 0 0.348464425408448 0.498218610440145 0.386057450162255 0.451589696676196 0.49002001601486 0.296968246976897 0 0.242999699424258 0.467707595964774 0.233638652258728 0.476659391364605 0.328399808318302 0.304279871673359 0.311898465255526 0 0.345613815897411 0.506031770559983 0.454344973475386 0.447310562543048 0 0.34731667753918 0.416565746631255 0.435295263594411 0.321409042097658 0.355672441427231 0 0.253586133393769 0.414841783156515 0
