# Supplementary material for: NODDI and Tensor-Based Microstructural Indices as Predictors of Functional Connectivity
Source: PLoS One. 2016 Apr 14;11(4):e0153404. doi: 10.1371/journal.pone.0153404 (PMC4831788; doi:10.1371/journal.pone.0153404)
Supplement: S1 Data — a) Functional connectivity matrices, both fMRI and EEG connectomes across all subjects, in the form of precision matrices and b) structural brain connectivity matrices across all subjects and microstructural indices. Columns and rows are named according to the corresponding brain region that represent. (ZIP) [file pone.0153404.s001.zip › DATA/DWI/43_WICVF_68.txt]

"banks_superior_temporal_sulcus_left" "caudal_anterior_cingulate_cortex_left" "caudal_middle_frontal_gyrus_left" "cuneus_left" "entorhinal_cortex_left" "fusiform_gyrus_left" "inferior_parietal_gyrus_left" "inferior_temporal_gyrus_left" "cingulate_gyrus_isthmus_left" "lateral_occipital_cortex_left" "lateral_orbitofrontal_cortex_left" "lingual_gyrus_left" "medial_orbitofrontal_gyrus_left" "middle_temporal_gyrus_left" "parahippocampal_gyrus_left" "paracentral_gyrus_left" "inferior_frontal_gyrus_pars_opercularis_left" "inferior_frontal_gyrus_pars_orbitalis_left" "inferior_frontal_gyrus_pars_triangularis_left" "pericalcarine_cortex_left" "postcentral_gyrus_left" "posterior_cingulate_gyrus_left" "precentral_gyrus_left" "precuneus_left" "rostral_anterior_cingulate_cortex_left" "rostral_middle_frontal_gyrus_left" "superior_frontal_gyrus_left" "superior_parietal_gyrus_left" "superior_temporal_gyrus_left" "supramarginal_gyrus_left" "frontal_pole_left" "temporal_pole_left" "transverse_temporal_gyrus_left" "insula_left" "banks_superior_temporal_sulcus_right" "caudal_anterior_cingulate_cortex_right" "caudal_middle_frontal_gyrus_right" "cuneus_right" "entorhinal_cortex_right" "fusiform_gyrus_right" "inferior_parietal_gyrus_right" "inferior_temporal_gyrus_right" "cingulate_gyrus_isthmus_right" "lateral_occipital_cortex_right" "lateral_orbitofrontal_cortex_right" "lingual_gyrus_right" "medial_orbitofrontal_gyrus_right" "middle_temporal_gyrus_right" "parahippocampal_gyrus_right" "paracentral_gyrus_right" "inferior_frontal_gyrus_pars_opercularis_right" "inferior_frontal_gyrus_pars_orbitalis_right" "inferior_frontal_gyrus_pars_triangularis_right" "pericalcarine_cortex_right" "postcentral_gyrus_right" "posterior_cingulate_gyrus_right" "precentral_gyrus_right" "precuneus_right" "rostral_anterior_cingulate_cortex_right" "rostral_middle_frontal_gyrus_right" "superior_frontal_gyrus_right" "superior_parietal_gyrus_right" "superior_temporal_gyrus_right" "supramarginal_gyrus_right" "frontal_pole_right" "temporal_pole_right" "transverse_temporal_gyrus_right" "insula_right"
"banks_superior_temporal_sulcus_left" 0 0 0.592067323751414 0 0 0.539058169491033 0.561881980183453 0.531921830621217 0.548709578490964 0 0 0.536731711548234 0 0.538695015665528 0 0.56858387135642 0 0 0 0 0.5987756924752 0.555462829570263 0.58878529479899 0.565880150009271 0 0 0.585238673308683 0.583023117451615 0.541719790108487 0.569670585529646 0 0 0.545015083161375 0.575095397123511 0 0 0 0 0 0 0 0 0 0 0 0 0 0 0 0 0 0 0 0 0 0 0 0 0 0 0 0 0 0 0 0 0 0
"caudal_anterior_cingulate_cortex_left" 0 0 0.583132745707926 0 0 0 0 0 0 0 0.610491445048808 0 0.605541574282827 0 0 0 0.59888299910834 0.59116827222746 0.566545565165426 0 0.625467314523859 0.608420447034205 0.626449166133855 0 0.576209343872692 0.587011952214334 0.617928372647952 0 0 0 0 0 0 0.60074600615436 0 0.713300961961868 0.569430830543654 0 0 0 0 0 0 0 0.591646628172247 0 0 0 0 0.581146110945767 0.59880200503513 0.599311151667767 0.565563713839642 0 0 0.664767496023173 0.535071817249773 0 0 0.572671537543196 0.595591890156667 0 0 0 0 0 0 0.575239817793101
"caudal_middle_frontal_gyrus_left" 0.592067323751414 0.583132745707926 0 0 0 0.622183492993126 0.573647748751582 0.564008241451997 0.569494946570848 0 0.62377798625481 0 0.607205152676196 0.55651827175496 0 0.637241511859711 0.616166879896886 0.599369906732302 0.59259691501831 0 0.62143295002779 0.621540875457689 0.635880363823563 0.546322541319074 0.587663539129039 0.589589148783744 0.607483447194802 0.641076753858323 0.634363772587559 0.633402733170736 0 0 0.62466583453833 0.618925786356247 0 0.57555111568414 0.535151799720302 0 0.750245886804573 0.583676839692313 0 0.551187115623417 0.60704586408534 0.540716182815642 0.581063807408361 0 0 0 0 0.548910435195902 0.5701761529881 0 0 0 0.556991883229403 0.585008300776974 0.576265214285515 0 0 0.513939552399327 0.551845358597045 0 0 0.554651923586677 0.537879529138602 0 0 0.562089268880791
"cuneus_left" 0 0 0 0 0 0.525259467023904 0.578945429759725 0 0 0.51637311586374 0 0.498038598597314 0 0 0 0 0 0 0 0.480633249896221 0 0 0 0.522293645577401 0 0 0 0.512910674453309 0 0 0 0 0 0 0 0 0 0 0 0 0 0 0 0 0 0 0 0 0 0 0 0 0 0 0 0 0 0 0 0 0 0 0 0 0 0 0 0
"entorhinal_cortex_left" 0 0 0 0 0 0.587285491908654 0 0.585861505243765 0 0 0 0 0 0 0.464514677596572 0 0 0 0 0 0 0 0 0 0 0 0 0 0.587544501045854 0 0 0.346275942184544 0 0.542715371666571 0 0 0 0 0.693489215566946 0.664451417237179 0 0 0 0 0 0 0 0 0.648355168916126 0 0 0 0 0 0 0 0 0 0 0 0.660967559350454 0 0 0 0 0 0 0
"fusiform_gyrus_left" 0.539058169491033 0 0.622183492993126 0.525259467023904 0.587285491908654 0 0.559324237385535 0.526671293570898 0.466446989824498 0.548298560594767 0 0.513769379031843 0 0.516594627017851 0.592045040651039 0.523640624309261 0 0 0 0.500354636685229 0.606738626064308 0.622170846667406 0.604956524318138 0.530406356091802 0 0 0.616912838304678 0.569769832478433 0.502454461749864 0.550655714681242 0 0.379751726271482 0.53836603839415 0.4985634618732 0 0 0 0 0 0.540815915908344 0 0 0.561760962791751 0.571096757530043 0 0.558786009172216 0 0 0 0 0 0 0 0 0 0 0 0 0 0 0 0 0 0 0 0 0 0
"inferior_parietal_gyrus_left" 0.561881980183453 0 0.573647748751582 0.578945429759725 0 0.559324237385535 0 0.528556843958623 0.528188345290385 0.576650233754471 0 0.588065344836869 0 0.552853415276874 0 0.537129153142662 0 0 0 0.524885239760327 0.592130306016824 0.550741501881079 0.583058797206099 0.516791332721759 0 0 0.562584703416006 0.55551730470861 0.549772427410896 0.537710986963133 0 0 0.55114677543247 0.551862755153254 0 0 0 0 0 0 0 0 0 0 0 0 0 0 0 0 0 0 0 0 0 0 0 0 0 0 0 0 0 0 0 0 0 0
"inferior_temporal_gyrus_left" 0.531921830621217 0 0.564008241451997 0 0.585861505243765 0.526671293570898 0.528556843958623 0 0.49732618651022 0.478474106665239 0 0.554968204174439 0 0.504686954586989 0.456914203202542 0.538955231202351 0 0 0 0.518439264328838 0.526698814314258 0.514820323707103 0.549093415248053 0.498245678031056 0 0 0.586754982984687 0.539802015486461 0.533333077488354 0.534177595357642 0 0.46588493707599 0.539226094886748 0.520424785754011 0 0 0 0 0 0 0 0 0 0 0 0 0 0 0 0 0 0 0 0 0 0 0 0 0 0 0 0 0 0 0 0 0 0
"cingulate_gyrus_isthmus_left" 0.548709578490964 0 0.569494946570848 0 0 0.466446989824498 0.528188345290385 0.49732618651022 0 0 0 0.614614017751195 0 0.509954519847008 0.532492996168904 0.541053784665432 0 0 0 0 0.576341056097874 0.53905053096135 0.600758789450133 0.507064394946932 0 0 0.595971769231066 0.539680438814572 0.535556629224402 0.57595917962536 0 0 0.535694102583589 0.492348346538278 0 0 0 0 0 0 0 0 0.585464269608649 0 0 0 0 0 0 0 0 0 0 0 0 0 0 0 0 0 0 0 0 0 0 0 0 0
"lateral_occipital_cortex_left" 0 0 0 0.51637311586374 0 0.548298560594767 0.576650233754471 0.478474106665239 0 0 0 0.540913509558891 0 0.48197128639536 0.631188574913698 0 0 0 0 0.494656117632752 0 0 0.56715017319989 0.540830114116773 0 0 0 0.571431812861833 0.562907759408318 0.553645343878737 0 0 0 0.52937894579288 0 0 0 0 0 0 0 0 0 0 0 0.547848062824318 0 0 0 0 0 0 0 0 0 0 0 0 0 0 0 0 0 0 0 0 0 0
"lateral_orbitofrontal_cortex_left" 0 0.610491445048808 0.62377798625481 0 0 0 0 0 0 0 0 0 0.520662335153158 0 0 0 0.610372993474766 0.512291105980039 0.537047647282228 0 0 0.615300299384953 0 0 0.54655520292456 0.566775015042368 0.626152226625715 0 0 0 0 0 0 0.477947741200674 0 0.570749790657466 0.561459384419271 0 0 0 0 0 0 0 0 0 0 0 0 0 0.564277673781602 0 0 0 0 0.528980038936898 0.548037564887129 0 0 0.54877837170737 0.556634140996883 0 0 0 0 0 0 0
"lingual_gyrus_left" 0.536731711548234 0 0 0.498038598597314 0 0.513769379031843 0.588065344836869 0.554968204174439 0.614614017751195 0.540913509558891 0 0 0 0.575557490042796 0.526194675034254 0.584429029899773 0 0 0 0.462878726881245 0 0.574228797226594 0.589886863480901 0.573510729617114 0 0 0.579060373124554 0.604488015971448 0.542851786601568 0.539071855240827 0 0 0 0 0 0 0 0 0 0.5240273865736 0 0 0 0 0 0.555920107210749 0 0 0 0 0 0 0 0 0 0 0 0 0 0 0 0 0 0 0 0 0 0
"medial_orbitofrontal_gyrus_left" 0 0.605541574282827 0.607205152676196 0 0 0 0 0 0 0 0.520662335153158 0 0 0 0 0 0 0.54391617383894 0.569991282211743 0 0 0 0 0 0.507705082460359 0.493983557911005 0.559553535084466 0 0 0 0.398283085315589 0 0 0.448354206035454 0 0.516400969865444 0 0 0 0 0 0 0 0 0 0 0.372048636920537 0 0 0 0 0 0 0 0 0 0 0 0.491250294225493 0 0.565051299072397 0 0 0 0 0 0 0.370966137703887
"middle_temporal_gyrus_left" 0.538695015665528 0 0.55651827175496 0 0 0.516594627017851 0.552853415276874 0.504686954586989 0.509954519847008 0.48197128639536 0 0.575557490042796 0 0 0.418409553034909 0.540090393677853 0 0 0 0.494736809822678 0.565021278188218 0.509336516803717 0.553423191709807 0.507385416864326 0 0 0.582885643910563 0.558883852377747 0.53181286065665 0.564518049462376 0 0.441079729021802 0.545326168655783 0.548753674691651 0 0 0 0 0 0 0 0 0 0 0 0 0 0 0 0 0 0 0 0 0 0 0 0 0 0 0 0 0 0 0 0 0 0
"parahippocampal_gyrus_left" 0 0 0 0 0.464514677596572 0.592045040651039 0 0.456914203202542 0.532492996168904 0.631188574913698 0 0.526194675034254 0 0.418409553034909 0 0 0 0 0 0 0 0 0 0 0 0 0 0.559516457536044 0.412781062474872 0 0 0.382998091687869 0 0.425700990877605 0 0 0 0 0 0 0 0 0 0 0 0 0 0 0 0 0 0 0 0 0 0 0 0 0 0 0 0 0 0 0 0 0 0
"paracentral_gyrus_left" 0.56858387135642 0 0.637241511859711 0 0 0.523640624309261 0.537129153142662 0.538955231202351 0.541053784665432 0 0 0.584429029899773 0 0.540090393677853 0 0 0 0 0 0 0.499860322585186 0.568329468491636 0.593521559344237 0.543620434836886 0 0 0.58923628782122 0.544157975477776 0.560426167520645 0.561181130723858 0 0 0 0.538530637118664 0 0 0 0 0 0 0 0 0.608637187261713 0.568591620191383 0 0 0 0 0 0.532596027644625 0 0 0 0 0 0.580909247067642 0 0.588560045333982 0 0 0 0 0 0 0 0 0 0
"inferior_frontal_gyrus_pars_opercularis_left" 0 0.59888299910834 0.616166879896886 0 0 0 0 0 0 0 0.610372993474766 0 0 0 0 0 0 0.561391891967719 0.570781007126622 0 0 0.616256883800061 0.563321405521008 0 0.579585300137256 0.595040758130547 0.616652556707452 0 0 0 0 0 0 0.546911715532375 0 0.591680818753182 0.524196238742617 0 0 0 0 0 0 0 0 0 0 0 0 0 0.577909347701041 0 0 0 0 0 0 0 0 0.548542801877646 0.570210465203611 0 0 0 0 0 0 0
"inferior_frontal_gyrus_pars_orbitalis_left" 0 0.59116827222746 0.599369906732302 0 0 0 0 0 0 0 0.512291105980039 0 0.54391617383894 0 0 0 0.561391891967719 0 0.490980974319907 0 0 0.62430259727979 0 0 0.532355220669076 0.519879279784814 0.584104602168983 0 0.892837015431658 0 0 0 0 0.613977366764363 0 0.554305133870408 0.581915971533647 0 0 0 0 0 0 0 0 0 0 0 0 0 0 0 0 0 0 0 0 0 0 0.560229990933372 0.59483446132986 0 0 0 0 0 0 0
"inferior_frontal_gyrus_pars_triangularis_left" 0 0.566545565165426 0.59259691501831 0 0 0 0 0 0 0 0.537047647282228 0 0.569991282211743 0 0 0 0.570781007126622 0.490980974319907 0 0 0 0.595275316272619 0 0 0.555005186850665 0.557438003542839 0.584889236387375 0 0 0 0 0 0 0.575742009059655 0 0.567601394464365 0.536316901571351 0 0 0 0 0 0 0 0 0 0 0 0 0 0.537389448638592 0 0.547689937619977 0 0 0 0 0 0 0.560428984577267 0.535605192790915 0 0 0 0 0 0 0.514282619023522
"pericalcarine_cortex_left" 0 0 0 0.480633249896221 0 0.500354636685229 0.524885239760327 0.518439264328838 0 0.494656117632752 0 0.462878726881245 0 0.494736809822678 0 0 0 0 0 0 0 0 0 0.531204755075337 0 0 0 0.515255478712707 0 0 0 0 0 0 0 0 0 0 0 0 0 0 0 0 0 0 0 0 0 0 0 0 0 0 0 0 0 0 0 0 0 0 0 0 0 0 0 0
"postcentral_gyrus_left" 0.5987756924752 0.625467314523859 0.62143295002779 0 0 0.606738626064308 0.592130306016824 0.526698814314258 0.576341056097874 0 0 0 0 0.565021278188218 0 0.499860322585186 0 0 0 0 0 0.613949999000777 0.609686446331645 0.566863308247076 0 0 0.632200136999441 0.57090075935708 0.602898718839414 0.570753571460847 0 0 0.403060619383744 0.568640000479195 0 0 0 0 0 0 0 0 0 0 0 0 0 0 0 0 0 0 0 0 0 0 0 0 0 0 0 0 0 0 0 0 0 0
"posterior_cingulate_gyrus_left" 0.555462829570263 0.608420447034205 0.621540875457689 0 0 0.622170846667406 0.550741501881079 0.514820323707103 0.53905053096135 0 0.615300299384953 0.574228797226594 0 0.509336516803717 0 0.568329468491636 0.616256883800061 0.62430259727979 0.595275316272619 0 0.613949999000777 0 0.603252323569959 0.516516111388145 0.61022721813012 0.614222567715562 0.625494374373578 0.593270693528591 0.599009669202189 0.593361134606602 0 0 0.66229904811527 0.647820943023102 0 0.611858599355326 0.594300124655095 0 0.744278105324392 0 0 0.590843989336991 0.626090915869655 0.576250523905685 0 0 0 0.554256318488406 0 0.652724867302253 0 0 0 0 0.60405506114738 0.708068736516754 0.638719570140822 0.592671091315987 0 0 0.645990622121212 0 0 0.595023241424015 0 0 0 0.672988245429527
"precentral_gyrus_left" 0.58878529479899 0.626449166133855 0.635880363823563 0 0 0.604956524318138 0.583058797206099 0.549093415248053 0.600758789450133 0.56715017319989 0 0.589886863480901 0 0.553423191709807 0 0.593521559344237 0.563321405521008 0 0 0 0.609686446331645 0.603252323569959 0 0.588230262969524 0 0.561183876314039 0.627258542700066 0.614569256926662 0.593888127708422 0.618857344699028 0 0 0.57202544834633 0.602093677528107 0 0 0.549458915230303 0 0 0 0 0 0.625681551276521 0.544673892688429 0 0 0 0.584679086104666 0 0.520067979466647 0 0 0 0 0.540849045984845 0.591089799569148 0.571910588541106 0 0 0 0.55850330403238 0.584089737596717 0 0.549330484984227 0 0 0 0
"precuneus_left" 0.565880150009271 0 0.546322541319074 0.522293645577401 0 0.530406356091802 0.516791332721759 0.498245678031056 0.507064394946932 0.540830114116773 0 0.573510729617114 0 0.507385416864326 0 0.543620434836886 0 0 0 0.531204755075337 0.566863308247076 0.516516111388145 0.588230262969524 0 0 0 0.586540152744434 0.548545445748912 0.558300559358091 0.55824740916015 0 0 0.540151943673151 0.535051744119073 0 0 0 0 0 0 0 0 0 0 0 0 0 0 0 0 0 0 0 0 0 0 0 0.453232747027838 0 0 0 0.515213068818163 0 0 0 0 0 0
"rostral_anterior_cingulate_cortex_left" 0 0.576209343872692 0.587663539129039 0 0 0 0 0 0 0 0.54655520292456 0 0.507705082460359 0 0 0 0.579585300137256 0.532355220669076 0.555005186850665 0 0 0.61022721813012 0 0 0 0.554663696841509 0.588899752381126 0 0 0 0 0 0 0.573756449060921 0 0.660909146951963 0.526354094002575 0 0 0 0 0 0 0 0 0 0.519981493232689 0 0 0 0 0 0.536519535777029 0 0 0 0 0 0.636256956236355 0 0.542258612402192 0 0 0 0 0 0 0.548923615106022
"rostral_middle_frontal_gyrus_left" 0 0.587011952214334 0.589589148783744 0 0 0 0 0 0 0 0.566775015042368 0 0.493983557911005 0 0 0 0.595040758130547 0.519879279784814 0.557438003542839 0 0 0.614222567715562 0.561183876314039 0 0.554663696841509 0 0.590243270732095 0 0 0 0.751604460821154 0 0 0.616347795208972 0 0.581910306248588 0.54617101465809 0 0 0 0 0 0 0 0 0 0 0 0 0 0.548498903448729 0 0.51315141461669 0 0 0 0 0 0.502981713549792 0.555854126855792 0.547369467659414 0 0 0 0 0 0 0.566217377337538
"superior_frontal_gyrus_left" 0.585238673308683 0.617928372647952 0.607483447194802 0 0 0.616912838304678 0.562584703416006 0.586754982984687 0.595971769231066 0 0.626152226625715 0.579060373124554 0.559553535084466 0.582885643910563 0 0.58923628782122 0.616652556707452 0.584104602168983 0.584889236387375 0 0.632200136999441 0.625494374373578 0.627258542700066 0.586540152744434 0.588899752381126 0.590243270732095 0 0.592286702195209 0.628739157561687 0.607499109634913 0.397432759901766 0 0.662983524028855 0.621448753117236 0 0.585802678487534 0.547384014280467 0 0.727950606565515 0 0 0.56381930467225 0.608659743020392 0 0 0 0 0 0 0.576139487504001 0.569321032952296 0 0.536471877636191 0 0.569765054842696 0.578666499244644 0.577431392417686 0 0 0.557576035089635 0.565077442573986 0 0 0.555468877788909 0.377722399498334 0 0 0.62374685046567
"superior_parietal_gyrus_left" 0.583023117451615 0 0.641076753858323 0.512910674453309 0 0.569769832478433 0.55551730470861 0.539802015486461 0.539680438814572 0.571431812861833 0 0.604488015971448 0 0.558883852377747 0.559516457536044 0.544157975477776 0 0 0 0.515255478712707 0.57090075935708 0.593270693528591 0.614569256926662 0.548545445748912 0 0 0.592286702195209 0 0.571959819649255 0.559662166648109 0 0 0.56566684432806 0.562440886500948 0 0 0 0 0 0 0 0 0 0 0 0 0 0 0 0 0 0 0 0 0 0 0 0 0 0 0 0.780266939443394 0 0 0 0 0 0
"superior_temporal_gyrus_left" 0.541719790108487 0 0.634363772587559 0 0.587544501045854 0.502454461749864 0.549772427410896 0.533333077488354 0.535556629224402 0.562907759408318 0 0.542851786601568 0 0.53181286065665 0.412781062474872 0.560426167520645 0 0.892837015431658 0 0 0.602898718839414 0.599009669202189 0.593888127708422 0.558300559358091 0 0 0.628739157561687 0.571959819649255 0 0.535847136038276 0 0.399847281438965 0.50667614221787 0.521538760591587 0 0 0 0 0 0 0 0 0.637097692974928 0 0 0 0 0 0 0 0 0 0 0 0 0 0 0 0 0 0.618426655691902 0 0 0 0 0 0 0
"supramarginal_gyrus_left" 0.569670585529646 0 0.633402733170736 0 0 0.550655714681242 0.537710986963133 0.534177595357642 0.57595917962536 0.553645343878737 0 0.539071855240827 0 0.564518049462376 0 0.561181130723858 0 0 0 0 0.570753571460847 0.593361134606602 0.618857344699028 0.55824740916015 0 0 0.607499109634913 0.559662166648109 0.535847136038276 0 0 0 0.556407999212143 0.55771330936249 0 0 0 0 0 0 0 0 0 0 0 0 0 0 0 0 0 0 0 0 0 0 0 0 0 0 0 0 0 0.533180732045719 0 0 0 0
"frontal_pole_left" 0 0 0 0 0 0 0 0 0 0 0 0 0.398283085315589 0 0 0 0 0 0 0 0 0 0 0 0 0.751604460821154 0.397432759901766 0 0 0 0 0 0 0 0 0 0 0 0 0 0 0 0 0 0 0 0 0 0 0 0 0 0 0 0 0 0 0 0 0 0 0 0 0 0.527677875315602 0 0 0
"temporal_pole_left" 0 0 0 0 0.346275942184544 0.379751726271482 0 0.46588493707599 0 0 0 0 0 0.441079729021802 0.382998091687869 0 0 0 0 0 0 0 0 0 0 0 0 0 0.399847281438965 0 0 0 0 0.36350589085004 0 0 0 0 0 0 0 0 0 0 0 0 0 0 0 0 0 0 0 0 0 0 0 0 0 0 0 0 0 0 0 0 0 0
"transverse_temporal_gyrus_left" 0.545015083161375 0 0.62466583453833 0 0 0.53836603839415 0.55114677543247 0.539226094886748 0.535694102583589 0 0 0 0 0.545326168655783 0 0 0 0 0 0 0.403060619383744 0.66229904811527 0.57202544834633 0.540151943673151 0 0 0.662983524028855 0.56566684432806 0.50667614221787 0.556407999212143 0 0 0 0.580717189243325 0 0 0 0 0 0 0 0 0 0 0 0 0 0 0 0 0 0 0 0 0 0 0 0 0 0 0 0 0 0 0 0 0 0
"insula_left" 0.575095397123511 0.60074600615436 0.618925786356247 0 0.542715371666571 0.4985634618732 0.551862755153254 0.520424785754011 0.492348346538278 0.52937894579288 0.477947741200674 0 0.448354206035454 0.548753674691651 0.425700990877605 0.538530637118664 0.546911715532375 0.613977366764363 0.575742009059655 0 0.568640000479195 0.647820943023102 0.602093677528107 0.535051744119073 0.573756449060921 0.616347795208972 0.621448753117236 0.562440886500948 0.521538760591587 0.55771330936249 0 0.36350589085004 0.580717189243325 0 0 0.565575673184318 0.545160899196693 0 0 0 0 0 0.575725144366812 0 0 0 0 0 0 0 0 0 0 0 0 0.525490877546812 0.597940707902141 0 0 0 0.560138436159213 0 0 0.573556641125064 0 0 0 0
"banks_superior_temporal_sulcus_right" 0 0 0 0 0 0 0 0 0 0 0 0 0 0 0 0 0 0 0 0 0 0 0 0 0 0 0 0 0 0 0 0 0 0 0 0 0 0 0 0.587958870036912 0.581503961631113 0.530994007698733 0.581340502801936 0.578112806730228 0 0 0 0.502094100697471 0 0.579898109949293 0 0 0 0 0.595999017217043 0.552417063690221 0.598137377560283 0.547737792188599 0 0 0.602176048740292 0.579805278639645 0.532792498482195 0.584193325543855 0 0 0.5526131538129 0.552591579672073
"caudal_anterior_cingulate_cortex_right" 0 0.713300961961868 0.57555111568414 0 0 0 0 0 0 0 0.570749790657466 0 0.516400969865444 0 0 0 0.591680818753182 0.554305133870408 0.567601394464365 0 0 0.611858599355326 0 0 0.660909146951963 0.581910306248588 0.585802678487534 0 0 0 0 0 0 0.565575673184318 0 0 0.592112638397621 0 0 0 0 0 0 0 0.601134230776817 0 0.569333340883638 0 0 0 0.593434173186901 0.589823034598716 0.562358733261053 0 0.569323862297024 0.688458568944525 0.605583127879669 0.532999424718961 0.558549208022781 0.581034428583088 0.592164124843677 0 0 0.529769109951917 0.534729219826445 0 0 0.603822896217207
"caudal_middle_frontal_gyrus_right" 0 0.569430830543654 0.535151799720302 0 0 0 0 0 0 0 0.561459384419271 0 0 0 0 0 0.524196238742617 0.581915971533647 0.536316901571351 0 0 0.594300124655095 0.549458915230303 0 0.526354094002575 0.54617101465809 0.547384014280467 0 0 0 0 0 0 0.545160899196693 0 0.592112638397621 0 0 0 0.597968955320935 0.60131179666339 0.594806341166267 0.634704725374963 0.609589351571819 0.617694832284063 0 0.598930783612348 0.585391293439802 0 0.635878701583605 0.636399163078507 0.608820908250054 0.578164206445553 0 0.604553214680298 0.651728654596724 0.612941425753823 0 0.576701992893129 0.581275419253507 0.620159686321398 0 0 0.656473849710352 0 0 0 0.623818176533902
"cuneus_right" 0 0 0 0 0 0 0 0 0 0 0 0 0 0 0 0 0 0 0 0 0 0 0 0 0 0 0 0 0 0 0 0 0 0 0 0 0 0 0 0.515294540424886 0 0 0 0.525576975835132 0 0.5453328480916 0 0 0 0 0 0 0 0.467402141768731 0 0 0 0.543610809970785 0 0 0 0.515904772648159 0 0 0 0 0 0
"entorhinal_cortex_right" 0 0 0.750245886804573 0 0.693489215566946 0 0 0 0 0 0 0 0 0 0 0 0 0 0 0 0 0.744278105324392 0 0 0 0 0.727950606565515 0 0 0 0 0 0 0 0 0 0 0 0 0.536717642345676 0 0.421852719099215 0 0.575520841902538 0 0 0 0 0.5327726398999 0 0 0 0 0 0 0 0 0 0 0 0 0 0.409740396880732 0 0 0.372107475257022 0 0
"fusiform_gyrus_right" 0 0 0.583676839692313 0 0.664451417237179 0.540815915908344 0 0 0 0 0 0.5240273865736 0 0 0 0 0 0 0 0 0 0 0 0 0 0 0 0 0 0 0 0 0 0 0.587958870036912 0 0.597968955320935 0.515294540424886 0.536717642345676 0 0.582699882710307 0.496303421777593 0.605491243464829 0.531598360015394 0 0.548863785697499 0 0.531897457609158 0.597040323873446 0.591264782841278 0 0 0 0.502918861622225 0.589982514019628 0.586295519282945 0.584983105447847 0.548552539003139 0 0 0.600963473956233 0.577211822643775 0.48166010901763 0.583389529855074 0 0.393964610981438 0.565869053030572 0.484671397134025
"inferior_parietal_gyrus_right" 0 0 0 0 0 0 0 0 0 0 0 0 0 0 0 0 0 0 0 0 0 0 0 0 0 0 0 0 0 0 0 0 0 0 0.581503961631113 0 0.60131179666339 0 0 0.582699882710307 0 0.570287242181736 0.56493681844187 0.547110335975986 0 0.591103839313117 0 0.560487635271806 0.575249113012602 0.580333596365294 0 0 0 0 0.615159751396624 0.529285229105899 0.597165042350385 0.536468797726475 0 0 0.584571306717556 0.564377041027433 0.572518952512038 0.538087091183956 0 0 0.579649445747841 0.597412121938651
"inferior_temporal_gyrus_right" 0 0 0.551187115623417 0 0 0 0 0 0 0 0 0 0 0 0 0 0 0 0 0 0 0.590843989336991 0 0 0 0 0.56381930467225 0 0 0 0 0 0 0 0.530994007698733 0 0.594806341166267 0 0.421852719099215 0.496303421777593 0.570287242181736 0 0.560709764564374 0.660011120217607 0 0.561198817371964 0 0.515583573505693 0.496529766381768 0.579908031653634 0 0 0 0 0.589514730508458 0.595000367884265 0.600983829332664 0.545279635909692 0 0 0.601377452972839 0.574214747484906 0.519102311668237 0.577605031050423 0 0.419625055652201 0.557468629667145 0.533693577745346
"cingulate_gyrus_isthmus_right" 0 0 0.60704586408534 0 0 0.561760962791751 0 0 0.585464269608649 0 0 0 0 0 0 0.608637187261713 0 0 0 0 0 0.626090915869655 0.625681551276521 0 0 0 0.608659743020392 0 0.637097692974928 0 0 0 0 0.575725144366812 0.581340502801936 0 0.634704725374963 0 0 0.605491243464829 0.56493681844187 0.560709764564374 0 0.518857825393646 0 0.565501716740467 0 0.56750322333068 0.668857889033423 0.595349694108129 0 0 0 0 0.602958236874128 0.585360339780872 0.599491756401761 0.507123791283468 0 0 0.605461218209075 0.566229331281287 0.588861017314015 0.58897958689042 0 0 0.580828592448122 0.584982608645004
"lateral_occipital_cortex_right" 0 0 0.540716182815642 0 0 0.571096757530043 0 0 0 0 0 0 0 0 0 0.568591620191383 0 0 0 0 0 0.576250523905685 0.544673892688429 0 0 0 0 0 0 0 0 0 0 0 0.578112806730228 0 0.609589351571819 0.525576975835132 0.575520841902538 0.531598360015394 0.547110335975986 0.660011120217607 0.518857825393646 0 0 0.540550652482013 0 0.549521398578392 0.599740239859659 0.587207458473422 0 0 0 0.502776216769493 0.603253685903578 0.58092589716104 0.602221095990043 0.526441134025298 0 0 0.595120369245239 0.577640060712552 0.554264910308667 0.565224594602311 0 0 0.554109231641473 0.582092717177817
"lateral_orbitofrontal_cortex_right" 0 0.591646628172247 0.581063807408361 0 0 0 0 0 0 0 0 0 0 0 0 0 0 0 0 0 0 0 0 0 0 0 0 0 0 0 0 0 0 0 0 0.601134230776817 0.617694832284063 0 0 0 0 0 0 0 0 0 0.532573830360713 0 0 0 0.591145151597431 0.540865029968112 0.539326368896455 0 0 0 0.58563504933543 0 0.529395848544066 0.531498673396502 0.593222542452476 0 0.598593757499917 0 0.546819053013598 0 0 0.434702822312972
"lingual_gyrus_right" 0 0 0 0 0 0.558786009172216 0 0 0 0.547848062824318 0 0.555920107210749 0 0 0 0 0 0 0 0 0 0 0 0 0 0 0 0 0 0 0 0 0 0 0 0 0 0.5453328480916 0 0.548863785697499 0.591103839313117 0.561198817371964 0.565501716740467 0.540550652482013 0 0 0 0.600463961272643 0.425891101910873 0.579830395059255 0 0 0 0.483611298347781 0 0.577265006402806 0.564560796681712 0.56021034727474 0 0 0.549513931072932 0.589283977409465 0 0.594367420497578 0 0 0 0
"medial_orbitofrontal_gyrus_right" 0 0 0 0 0 0 0 0 0 0 0 0 0.372048636920537 0 0 0 0 0 0 0 0 0 0 0 0.519981493232689 0 0 0 0 0 0 0 0 0 0 0.569333340883638 0.598930783612348 0 0 0 0 0 0 0 0.532573830360713 0 0 0 0 0 0.571486034967404 0.539448060272631 0.544315985162987 0 0 0 0.597485663650795 0 0.475624487709836 0.519936013696674 0.578430082546191 0 0 0 0.478397284791888 0 0 0.460106286799697
"middle_temporal_gyrus_right" 0 0 0 0 0 0 0 0 0 0 0 0 0 0 0 0 0 0 0 0 0 0.554256318488406 0.584679086104666 0 0 0 0 0 0 0 0 0 0 0 0.502094100697471 0 0.585391293439802 0 0 0.531897457609158 0.560487635271806 0.515583573505693 0.56750322333068 0.549521398578392 0 0.600463961272643 0 0 0 0.578427947323259 0 0 0 0 0.588894307257992 0.587177271720119 0.611205503845438 0.556631767325125 0 0 0.60597483228864 0.564074609035777 0.555283984311786 0.569476028918045 0 0.449065721562222 0.556253517741736 0.570424008894839
"parahippocampal_gyrus_right" 0 0 0 0 0.648355168916126 0 0 0 0 0 0 0 0 0 0 0 0 0 0 0 0 0 0 0 0 0 0 0 0 0 0 0 0 0 0 0 0 0 0.5327726398999 0.597040323873446 0.575249113012602 0.496529766381768 0.668857889033423 0.599740239859659 0 0.425891101910873 0 0 0 0 0 0 0 0 0 0 0.599869362733084 0.568678365452844 0 0 0 0.557798950416526 0 0 0 0 0 0.469150200152101
"paracentral_gyrus_right" 0 0.581146110945767 0.548910435195902 0 0 0 0 0 0 0 0 0 0 0 0 0.532596027644625 0 0 0 0 0 0.652724867302253 0.520067979466647 0 0 0 0.576139487504001 0 0 0 0 0 0 0 0.579898109949293 0 0.635878701583605 0 0 0.591264782841278 0.580333596365294 0.579908031653634 0.595349694108129 0.587207458473422 0 0.579830395059255 0 0.578427947323259 0 0 0 0 0 0 0.522031159108668 0.555814103424575 0.585916511364725 0.539441573600655 0 0 0.568486899185285 0.58243916928283 0.595348112654978 0.605014472775303 0 0 0 0.630178482369412
"inferior_frontal_gyrus_pars_opercularis_right" 0 0.59880200503513 0.5701761529881 0 0 0 0 0 0 0 0.564277673781602 0 0 0 0 0 0.577909347701041 0 0.537389448638592 0 0 0 0 0 0 0.548498903448729 0.569321032952296 0 0 0 0 0 0 0 0 0.593434173186901 0.636399163078507 0 0 0 0 0 0 0 0.591145151597431 0 0.571486034967404 0 0 0 0 0.57813244685875 0.576951168349412 0 0.554873216345205 0.632665917846105 0.535094769261843 0 0.566017205286811 0.558120887032265 0.608343515860576 0 0 0 0 0 0 0.564572167433472
"inferior_frontal_gyrus_pars_orbitalis_right" 0 0.599311151667767 0 0 0 0 0 0 0 0 0 0 0 0 0 0 0 0 0 0 0 0 0 0 0 0 0 0 0 0 0 0 0 0 0 0.589823034598716 0.608820908250054 0 0 0 0 0 0 0 0.540865029968112 0 0.539448060272631 0 0 0 0.57813244685875 0 0.551008628336987 0 0 0 0 0 0.539241060203965 0.514333698803436 0.590136568035726 0 0.694594536345411 0 0.512815508849976 0 0 0.581198467956571
"inferior_frontal_gyrus_pars_triangularis_right" 0 0.565563713839642 0 0 0 0 0 0 0 0 0 0 0 0 0 0 0 0 0.547689937619977 0 0 0 0 0 0.536519535777029 0.51315141461669 0.536471877636191 0 0 0 0 0 0 0 0 0.562358733261053 0.578164206445553 0 0 0 0 0 0 0 0.539326368896455 0 0.544315985162987 0 0 0 0.576951168349412 0.551008628336987 0 0 0 0 0 0 0.548441274155551 0.550738182254168 0.566639699958594 0 0.716980006064382 0 0.518488516372634 0 0 0.582052969738303
"pericalcarine_cortex_right" 0 0 0 0 0 0 0 0 0 0 0 0 0 0 0 0 0 0 0 0 0 0 0 0 0 0 0 0 0 0 0 0 0 0 0 0 0 0.467402141768731 0 0.502918861622225 0 0 0 0.502776216769493 0 0.483611298347781 0 0 0 0 0 0 0 0 0 0 0 0.550604333292979 0 0 0 0.598507790938219 0 0 0 0 0 0
"postcentral_gyrus_right" 0 0 0.556991883229403 0 0 0 0 0 0 0 0 0 0 0 0 0 0 0 0 0 0 0.60405506114738 0.540849045984845 0 0 0 0.569765054842696 0 0 0 0 0 0 0 0.595999017217043 0.569323862297024 0.604553214680298 0 0 0.589982514019628 0.615159751396624 0.589514730508458 0.602958236874128 0.603253685903578 0 0 0 0.588894307257992 0 0.522031159108668 0.554873216345205 0 0 0 0 0.606805415634582 0.61177615874556 0.517449137054346 0 0 0.62364345601561 0.571559799171496 0.581725510823952 0.574202510183747 0 0 0.609011526312996 0.557268810954362
"posterior_cingulate_gyrus_right" 0 0.664767496023173 0.585008300776974 0 0 0 0 0 0 0 0.528980038936898 0 0 0 0 0.580909247067642 0 0 0 0 0 0.708068736516754 0.591089799569148 0 0 0 0.578666499244644 0 0 0 0 0 0 0.525490877546812 0.552417063690221 0.688458568944525 0.651728654596724 0 0 0.586295519282945 0.529285229105899 0.595000367884265 0.585360339780872 0.58092589716104 0 0.577265006402806 0 0.587177271720119 0 0.555814103424575 0.632665917846105 0 0 0 0.606805415634582 0 0.63646097013443 0.507826898275288 0.573071531701197 0.560795651823463 0.618340814269468 0.558422985740216 0 0.611670620015074 0 0 0 0.645723074667792
"precentral_gyrus_right" 0 0.535071817249773 0.576265214285515 0 0 0 0 0 0 0 0.548037564887129 0 0 0 0 0 0 0 0 0 0 0.638719570140822 0.571910588541106 0 0 0 0.577431392417686 0 0 0 0 0 0 0.597940707902141 0.598137377560283 0.605583127879669 0.612941425753823 0 0 0.584983105447847 0.597165042350385 0.600983829332664 0.599491756401761 0.602221095990043 0.58563504933543 0.564560796681712 0.597485663650795 0.611205503845438 0.599869362733084 0.585916511364725 0.535094769261843 0 0 0 0.61177615874556 0.63646097013443 0 0.551562599387956 0 0.613777452624434 0.616908238798043 0.594881328539167 0.619872912908336 0.643436097811997 0 0 0.648178597666751 0.654422060574761
"precuneus_right" 0 0 0 0 0 0 0 0 0 0 0 0 0 0 0 0.588560045333982 0 0 0 0 0 0.592671091315987 0 0.453232747027838 0 0 0 0 0 0 0 0 0 0 0.547737792188599 0.532999424718961 0 0.543610809970785 0 0.548552539003139 0.536468797726475 0.545279635909692 0.507123791283468 0.526441134025298 0 0.56021034727474 0 0.556631767325125 0.568678365452844 0.539441573600655 0 0 0 0.550604333292979 0.517449137054346 0.507826898275288 0.551562599387956 0 0 0 0.552690615241603 0.547559011994263 0.556591147476105 0.55029583348101 0 0 0.578807876591424 0.562628854253793
"rostral_anterior_cingulate_cortex_right" 0 0 0 0 0 0 0 0 0 0 0 0 0.491250294225493 0 0 0 0 0 0 0 0 0 0 0 0.636256956236355 0.502981713549792 0 0 0 0 0 0 0 0 0 0.558549208022781 0.576701992893129 0 0 0 0 0 0 0 0.529395848544066 0 0.475624487709836 0 0 0 0.566017205286811 0.539241060203965 0.548441274155551 0 0 0.573071531701197 0 0 0 0.556428704533642 0.559565668392231 0 0 0 0.512512578205392 0 0 0
"rostral_middle_frontal_gyrus_right" 0 0.572671537543196 0.513939552399327 0 0 0 0 0 0 0 0.54877837170737 0 0 0 0 0 0.548542801877646 0.560229990933372 0.560428984577267 0 0 0 0 0 0 0.555854126855792 0.557576035089635 0 0 0 0 0 0 0 0 0.581034428583088 0.581275419253507 0 0 0 0 0 0 0 0.531498673396502 0 0.519936013696674 0 0 0 0.558120887032265 0.514333698803436 0.550738182254168 0 0 0.560795651823463 0.613777452624434 0 0.556428704533642 0 0.578197968299136 0 0 0 0.49692538347079 0 0 0.585137091495751
"superior_frontal_gyrus_right" 0 0.595591890156667 0.551845358597045 0 0.660967559350454 0 0 0 0 0 0.556634140996883 0 0.565051299072397 0 0 0 0.570210465203611 0.59483446132986 0.535605192790915 0 0 0.645990622121212 0.55850330403238 0 0.542258612402192 0.547369467659414 0.565077442573986 0 0.618426655691902 0 0 0 0 0.560138436159213 0.602176048740292 0.592164124843677 0.620159686321398 0 0 0.600963473956233 0.584571306717556 0.601377452972839 0.605461218209075 0.595120369245239 0.593222542452476 0.549513931072932 0.578430082546191 0.60597483228864 0 0.568486899185285 0.608343515860576 0.590136568035726 0.566639699958594 0 0.62364345601561 0.618340814269468 0.616908238798043 0.552690615241603 0.559565668392231 0.578197968299136 0 0.573508630427801 0.657140087657458 0.622062237617068 0.506601636131494 0 0.665065220752326 0.613109149577838
"superior_parietal_gyrus_right" 0 0 0 0 0 0 0 0 0 0 0 0 0 0 0 0 0 0 0 0 0 0 0.584089737596717 0.515213068818163 0 0 0 0.780266939443394 0 0 0 0 0 0 0.579805278639645 0 0 0.515904772648159 0 0.577211822643775 0.564377041027433 0.574214747484906 0.566229331281287 0.577640060712552 0 0.589283977409465 0 0.564074609035777 0.557798950416526 0.58243916928283 0 0 0 0.598507790938219 0.571559799171496 0.558422985740216 0.594881328539167 0.547559011994263 0 0 0.573508630427801 0 0.547337264039291 0.559803130466983 0 0 0 0.580944225218385
"superior_temporal_gyrus_right" 0 0 0 0 0 0 0 0 0 0 0 0 0 0 0 0 0 0 0 0 0 0 0 0 0 0 0 0 0 0 0 0 0 0 0.532792498482195 0 0 0 0.409740396880732 0.48166010901763 0.572518952512038 0.519102311668237 0.588861017314015 0.554264910308667 0.598593757499917 0 0 0.555283984311786 0 0.595348112654978 0 0.694594536345411 0.716980006064382 0 0.581725510823952 0 0.619872912908336 0.556591147476105 0 0 0.657140087657458 0.547337264039291 0 0.52653024103394 0 0.407480267102418 0.533153410643204 0.483481700704771
"supramarginal_gyrus_right" 0 0 0.554651923586677 0 0 0 0 0 0 0 0 0 0 0 0 0 0 0 0 0 0 0.595023241424015 0.549330484984227 0 0 0 0.555468877788909 0 0 0.533180732045719 0 0 0 0.573556641125064 0.584193325543855 0.529769109951917 0.656473849710352 0 0 0.583389529855074 0.538087091183956 0.577605031050423 0.58897958689042 0.565224594602311 0 0.594367420497578 0 0.569476028918045 0 0.605014472775303 0 0 0 0 0.574202510183747 0.611670620015074 0.643436097811997 0.55029583348101 0 0 0.622062237617068 0.559803130466983 0.52653024103394 0 0 0 0.564133058162735 0.550510423900848
"frontal_pole_right" 0 0 0.537879529138602 0 0 0 0 0 0 0 0 0 0 0 0 0 0 0 0 0 0 0 0 0 0 0 0.377722399498334 0 0 0 0.527677875315602 0 0 0 0 0.534729219826445 0 0 0 0 0 0 0 0 0.546819053013598 0 0.478397284791888 0 0 0 0 0.512815508849976 0.518488516372634 0 0 0 0 0 0.512512578205392 0.49692538347079 0.506601636131494 0 0 0 0 0 0 0
"temporal_pole_right" 0 0 0 0 0 0 0 0 0 0 0 0 0 0 0 0 0 0 0 0 0 0 0 0 0 0 0 0 0 0 0 0 0 0 0 0 0 0 0.372107475257022 0.393964610981438 0 0.419625055652201 0 0 0 0 0 0.449065721562222 0 0 0 0 0 0 0 0 0 0 0 0 0 0 0.407480267102418 0 0 0 0 0.380350712065087
"transverse_temporal_gyrus_right" 0 0 0 0 0 0 0 0 0 0 0 0 0 0 0 0 0 0 0 0 0 0 0 0 0 0 0 0 0 0 0 0 0 0 0.5526131538129 0 0 0 0 0.565869053030572 0.579649445747841 0.557468629667145 0.580828592448122 0.554109231641473 0 0 0 0.556253517741736 0 0 0 0 0 0 0.609011526312996 0 0.648178597666751 0.578807876591424 0 0 0.665065220752326 0 0.533153410643204 0.564133058162735 0 0 0 0.556551078847573
"insula_right" 0 0.575239817793101 0.562089268880791 0 0 0 0 0 0 0 0 0 0.370966137703887 0 0 0 0 0 0.514282619023522 0 0 0.672988245429527 0 0 0.548923615106022 0.566217377337538 0.62374685046567 0 0 0 0 0 0 0 0.552591579672073 0.603822896217207 0.623818176533902 0 0 0.484671397134025 0.597412121938651 0.533693577745346 0.584982608645004 0.582092717177817 0.434702822312972 0 0.460106286799697 0.570424008894839 0.469150200152101 0.630178482369412 0.564572167433472 0.581198467956571 0.582052969738303 0 0.557268810954362 0.645723074667792 0.654422060574761 0.562628854253793 0 0.585137091495751 0.613109149577838 0.580944225218385 0.483481700704771 0.550510423900848 0 0.380350712065087 0.556551078847573 0
