# Supplementary material for: NODDI and Tensor-Based Microstructural Indices as Predictors of Functional Connectivity
Source: PLoS One. 2016 Apr 14;11(4):e0153404. doi: 10.1371/journal.pone.0153404 (PMC4831788; doi:10.1371/journal.pone.0153404)
Supplement: S1 Data — a) Functional connectivity matrices, both fMRI and EEG connectomes across all subjects, in the form of precision matrices and b) structural brain connectivity matrices across all subjects and microstructural indices. Columns and rows are named according to the corresponding brain region that represent. (ZIP) [file pone.0153404.s001.zip › DATA/DWI/43_WISO_68.txt]

"banks_superior_temporal_sulcus_left" "caudal_anterior_cingulate_cortex_left" "caudal_middle_frontal_gyrus_left" "cuneus_left" "entorhinal_cortex_left" "fusiform_gyrus_left" "inferior_parietal_gyrus_left" "inferior_temporal_gyrus_left" "cingulate_gyrus_isthmus_left" "lateral_occipital_cortex_left" "lateral_orbitofrontal_cortex_left" "lingual_gyrus_left" "medial_orbitofrontal_gyrus_left" "middle_temporal_gyrus_left" "parahippocampal_gyrus_left" "paracentral_gyrus_left" "inferior_frontal_gyrus_pars_opercularis_left" "inferior_frontal_gyrus_pars_orbitalis_left" "inferior_frontal_gyrus_pars_triangularis_left" "pericalcarine_cortex_left" "postcentral_gyrus_left" "posterior_cingulate_gyrus_left" "precentral_gyrus_left" "precuneus_left" "rostral_anterior_cingulate_cortex_left" "rostral_middle_frontal_gyrus_left" "superior_frontal_gyrus_left" "superior_parietal_gyrus_left" "superior_temporal_gyrus_left" "supramarginal_gyrus_left" "frontal_pole_left" "temporal_pole_left" "transverse_temporal_gyrus_left" "insula_left" "banks_superior_temporal_sulcus_right" "caudal_anterior_cingulate_cortex_right" "caudal_middle_frontal_gyrus_right" "cuneus_right" "entorhinal_cortex_right" "fusiform_gyrus_right" "inferior_parietal_gyrus_right" "inferior_temporal_gyrus_right" "cingulate_gyrus_isthmus_right" "lateral_occipital_cortex_right" "lateral_orbitofrontal_cortex_right" "lingual_gyrus_right" "medial_orbitofrontal_gyrus_right" "middle_temporal_gyrus_right" "parahippocampal_gyrus_right" "paracentral_gyrus_right" "inferior_frontal_gyrus_pars_opercularis_right" "inferior_frontal_gyrus_pars_orbitalis_right" "inferior_frontal_gyrus_pars_triangularis_right" "pericalcarine_cortex_right" "postcentral_gyrus_right" "posterior_cingulate_gyrus_right" "precentral_gyrus_right" "precuneus_right" "rostral_anterior_cingulate_cortex_right" "rostral_middle_frontal_gyrus_right" "superior_frontal_gyrus_right" "superior_parietal_gyrus_right" "superior_temporal_gyrus_right" "supramarginal_gyrus_right" "frontal_pole_right" "temporal_pole_right" "transverse_temporal_gyrus_right" "insula_right"
"banks_superior_temporal_sulcus_left" 0 0 0.131909654441854 0 0 0.0951882465773551 0.0932828681615818 0.0966055108271125 0.107614224292831 0 0 0.316200319564808 0 0.095183627328286 0 0.0902683903598762 0 0 0 0 0.09901992081969 0.11381992875696 0.105942973001614 0.0915063896677303 0 0 0.101647551571018 0.0971441651568354 0.100441305884553 0.103471400328083 0 0 0.123754140745578 0.133075536915435 0 0 0 0 0 0 0 0 0 0 0 0 0 0 0 0 0 0 0 0 0 0 0 0 0 0 0 0 0 0 0 0 0 0
"caudal_anterior_cingulate_cortex_left" 0 0 0.0813139032014168 0 0 0 0 0 0 0 0.0969402880002774 0 0.0757935004899443 0 0 0 0.0970020425923737 0.0704841152639725 0.0672540591258269 0 0.0922132331936029 0.167891716755935 0.110544154105886 0 0.07911966296488 0.092212454245084 0.0952750655332006 0 0 0 0 0 0 0.0894300560780271 0 0.415358075868724 0.14064271278308 0 0 0 0 0 0 0 0.133181050144829 0 0 0 0 0.103016830148427 0.142380794837938 0.124696290784159 0.106960732273837 0 0 0.318473486030869 0.0944228454406068 0 0 0.111612054026145 0.132813421989067 0 0 0 0 0 0 0.0789429091308217
"caudal_middle_frontal_gyrus_left" 0.131909654441854 0.0813139032014168 0 0 0 0.111801458611252 0.152717958141224 0.155451926108989 0.224438908412769 0 0.10831000083722 0 0.071580544929319 0.177836324320564 0 0.0897165128974749 0.10840480862697 0.0832091971585181 0.0773743060389229 0 0.121785265222023 0.099456590629202 0.127169518236587 0.202743643472948 0.0911418579114763 0.099468339425276 0.0949126971684311 0.117707372186749 0.104611537038944 0.114466911905229 0 0 0.0842381171987962 0.0871415534490766 0 0.131817566804343 0.0837660407536672 0 0.309129512368955 0.119415500093367 0 0.104111899501284 0.232861467879091 0.0979518943526572 0.119160775255656 0 0 0 0 0.0682742817194488 0.104022092077885 0 0 0 0.125497332297911 0.130469167424671 0.0879466818523651 0 0 0.0619196262431486 0.078331838199682 0 0 0.104004002613486 0.0812538671051023 0 0 0.0644780246696044
"cuneus_left" 0 0 0 0 0 0.0654204283366775 0.152612087555589 0 0 0.0880810224312981 0 0.0602775835325292 0 0 0 0 0 0 0 0.0770063665212414 0 0 0 0.108728735171378 0 0 0 0.101892328605996 0 0 0 0 0 0 0 0 0 0 0 0 0 0 0 0 0 0 0 0 0 0 0 0 0 0 0 0 0 0 0 0 0 0 0 0 0 0 0 0
"entorhinal_cortex_left" 0 0 0 0 0 0.334976440859531 0 0.275370692959851 0 0 0 0 0 0 0.515621846995879 0 0 0 0 0 0 0 0 0 0 0 0 0 0.199069986229831 0 0 0.0454313985012172 0 0.227577990288106 0 0 0 0 0.414333231329571 0.405545479917504 0 0 0 0 0 0 0 0 0.370082310934068 0 0 0 0 0 0 0 0 0 0 0 0.123868458190831 0 0 0 0 0 0 0
"fusiform_gyrus_left" 0.0951882465773551 0 0.111801458611252 0.0654204283366775 0.334976440859531 0 0.116998647341774 0.0666020991018133 0.297522264325216 0.149811232966964 0 0.0850181765362552 0 0.0927722342377073 0.252331304273532 0.0765631444331618 0 0 0 0.0724556685245454 0.135818642466142 0.112693712980199 0.109546561398956 0.0679625571307547 0 0 0.114175498883604 0.112819526792378 0.0836588364118518 0.100049253233072 0 0.0398256069813032 0.0919893398039719 0.103188925354656 0 0 0 0 0 0.270486440359578 0 0 0.27354169408008 0.332321302421793 0 0.341057100870734 0 0 0 0 0 0 0 0 0 0 0 0 0 0 0 0 0 0 0 0 0 0
"inferior_parietal_gyrus_left" 0.0932828681615818 0 0.152717958141224 0.152612087555589 0 0.116998647341774 0 0.0519547266347513 0.102712838303891 0.0961645455027024 0 0.284159488865125 0 0.0863760926350318 0 0.0939116941129173 0 0 0 0.151307585227507 0.101363845262224 0.0971369794237907 0.109762177386928 0.106256824339645 0 0 0.105519784945975 0.105498497703292 0.0947120245224544 0.0850599244297031 0 0 0.0960459720481195 0.104981752602956 0 0 0 0 0 0 0 0 0 0 0 0 0 0 0 0 0 0 0 0 0 0 0 0 0 0 0 0 0 0 0 0 0 0
"inferior_temporal_gyrus_left" 0.0966055108271125 0 0.155451926108989 0 0.275370692959851 0.0666020991018133 0.0519547266347513 0 0.144376729321442 0.0731442438802826 0 0.289155547915101 0 0.0785316082401539 0.0726982794916174 0.117369036961846 0 0 0 0.319352525649673 0.0970207113274076 0.139922172278149 0.145715111423568 0.11703373903702 0 0 0.11778554763109 0.0849683047593824 0.0915182345585996 0.090472288754939 0 0.187435196802982 0.096723987841276 0.11207250985966 0 0 0 0 0 0 0 0 0 0 0 0 0 0 0 0 0 0 0 0 0 0 0 0 0 0 0 0 0 0 0 0 0 0
"cingulate_gyrus_isthmus_left" 0.107614224292831 0 0.224438908412769 0 0 0.297522264325216 0.102712838303891 0.144376729321442 0 0 0 0.200038349342078 0 0.166442095082354 0.159600646063865 0.0972708342717164 0 0 0 0 0.104647504551508 0.148568693306417 0.122595659969252 0.0542146957463817 0 0 0.117790404026595 0.0893715176539434 0.117811502638602 0.0975414021075054 0 0 0.104532329093486 0.338572348847854 0 0 0 0 0 0 0 0 0.442584650813629 0 0 0 0 0 0 0 0 0 0 0 0 0 0 0 0 0 0 0 0 0 0 0 0 0
"lateral_occipital_cortex_left" 0 0 0 0.0880810224312981 0 0.149811232966964 0.0961645455027024 0.0731442438802826 0 0 0 0.127761918810588 0 0.109953577778217 0.315181185648454 0 0 0 0 0.115520430671129 0 0 0.12231093916499 0.0891530850753191 0 0 0 0.0949378100398855 0.362076791314218 0.210371538143046 0 0 0 0.132274717631788 0 0 0 0 0 0 0 0 0 0 0 0.297530660301566 0 0 0 0 0 0 0 0 0 0 0 0 0 0 0 0 0 0 0 0 0 0
"lateral_orbitofrontal_cortex_left" 0 0.0969402880002774 0.10831000083722 0 0 0 0 0 0 0 0 0 0.0400801353577215 0 0 0 0.105383914132271 0.047287270158747 0.0516036303406508 0 0 0.069933270573937 0 0 0.0627404130040656 0.110598614626064 0.105047429150897 0 0 0 0 0 0 0.0515477406474187 0 0.104285526792649 0.100805247027495 0 0 0 0 0 0 0 0 0 0 0 0 0 0.0838571570020509 0 0 0 0 0.0717266259598642 0.0447619436099959 0 0 0.0776498694788169 0.0953643385793745 0 0 0 0 0 0 0
"lingual_gyrus_left" 0.316200319564808 0 0 0.0602775835325292 0 0.0850181765362552 0.284159488865125 0.289155547915101 0.200038349342078 0.127761918810588 0 0 0 0.30571729304841 0.128190219826961 0.227937396265527 0 0 0 0.0523937149160183 0 0.243049644314292 0.195114511289407 0.253446406734982 0 0 0.153973801301869 0.264823579195542 0.330480013680107 0.152630891130287 0 0 0 0 0 0 0 0 0 0.260473445414353 0 0 0 0 0 0.476821499005835 0 0 0 0 0 0 0 0 0 0 0 0 0 0 0 0 0 0 0 0 0 0
"medial_orbitofrontal_gyrus_left" 0 0.0757935004899443 0.071580544929319 0 0 0 0 0 0 0 0.0400801353577215 0 0 0 0 0 0 0.0662614875723323 0.0626443881906379 0 0 0 0 0 0.0642080466101513 0.113867019693775 0.0939099186320963 0 0 0 0.266648251444889 0 0 0.0833237613093765 0 0.107242194274455 0 0 0 0 0 0 0 0 0 0 0.112975384622396 0 0 0 0 0 0 0 0 0 0 0 0.181678998562627 0 0.0990598167930591 0 0 0 0 0 0 0.359951053801467
"middle_temporal_gyrus_left" 0.095183627328286 0 0.177836324320564 0 0 0.0927722342377073 0.0863760926350318 0.0785316082401539 0.166442095082354 0.109953577778217 0 0.30571729304841 0 0 0.0983072714358784 0.181284317820738 0 0 0 0.431295522208653 0.125271781734718 0.170694717742473 0.160683728151813 0.136598565495185 0 0 0.136605960743182 0.0954336267468548 0.102511408036048 0.105948321091682 0 0.215814928497824 0.123190437626038 0.136897587321417 0 0 0 0 0 0 0 0 0 0 0 0 0 0 0 0 0 0 0 0 0 0 0 0 0 0 0 0 0 0 0 0 0 0
"parahippocampal_gyrus_left" 0 0 0 0 0.515621846995879 0.252331304273532 0 0.0726982794916174 0.159600646063865 0.315181185648454 0 0.128190219826961 0 0.0983072714358784 0 0 0 0 0 0 0 0 0 0 0 0 0 0.100624913031897 0.0730527578096973 0 0 0.0835365572941704 0 0.119275425996753 0 0 0 0 0 0 0 0 0 0 0 0 0 0 0 0 0 0 0 0 0 0 0 0 0 0 0 0 0 0 0 0 0 0
"paracentral_gyrus_left" 0.0902683903598762 0 0.0897165128974749 0 0 0.0765631444331618 0.0939116941129173 0.117369036961846 0.0972708342717164 0 0 0.227937396265527 0 0.181284317820738 0 0 0 0 0 0 0.215208185085303 0.109443099115582 0.12195026412587 0.0863379224400328 0 0 0.0838751590234489 0.108864421960639 0.082668797822623 0.0839264738145776 0 0 0 0.10179398210856 0 0 0 0 0 0 0 0 0.287127637433787 0.151544638702808 0 0 0 0 0 0.0728853770082691 0 0 0 0 0 0.119590929710952 0 0.490343651865966 0 0 0 0 0 0 0 0 0 0
"inferior_frontal_gyrus_pars_opercularis_left" 0 0.0970020425923737 0.10840480862697 0 0 0 0 0 0 0 0.105383914132271 0 0 0 0 0 0 0.0812397222359335 0.0977166010175081 0 0 0.0980039502444581 0.146115584493193 0 0.12591292769895 0.137556447795925 0.104722679561489 0 0 0 0 0 0 0.0545743893257658 0 0.149829399268298 0.0926200398777494 0 0 0 0 0 0 0 0 0 0 0 0 0 0.121286103422753 0 0 0 0 0 0 0 0 0.0998633580669682 0.129375707806048 0 0 0 0 0 0 0
"inferior_frontal_gyrus_pars_orbitalis_left" 0 0.0704841152639725 0.0832091971585181 0 0 0 0 0 0 0 0.047287270158747 0 0.0662614875723323 0 0 0 0.0812397222359335 0 0.0477548618677417 0 0 0.0672556894980579 0 0 0.0633228984198225 0.0972175690998526 0.073575405569407 0 0.5841583506097 0 0 0 0 0.0752725783524382 0 0.0962936900094579 0.081051570067988 0 0 0 0 0 0 0 0 0 0 0 0 0 0 0 0 0 0 0 0 0 0 0.0913460341672128 0.0705641747535287 0 0 0 0 0 0 0
"inferior_frontal_gyrus_pars_triangularis_left" 0 0.0672540591258269 0.0773743060389229 0 0 0 0 0 0 0 0.0516036303406508 0 0.0626443881906379 0 0 0 0.0977166010175081 0.0477548618677417 0 0 0 0.0493835473838252 0 0 0.0809343650461753 0.10324912322964 0.0752513996600481 0 0 0 0 0 0 0.0517458431300344 0 0.108653506727625 0.0858141787872912 0 0 0 0 0 0 0 0 0 0 0 0 0 0.081208224604198 0 0.0877632338711987 0 0 0 0 0 0 0.0936929746063397 0.0821434441238953 0 0 0 0 0 0 0.0601407257172185
"pericalcarine_cortex_left" 0 0 0 0.0770063665212414 0 0.0724556685245454 0.151307585227507 0.319352525649673 0 0.115520430671129 0 0.0523937149160183 0 0.431295522208653 0 0 0 0 0 0 0 0 0 0.142391762610054 0 0 0 0.0785623137426962 0 0 0 0 0 0 0 0 0 0 0 0 0 0 0 0 0 0 0 0 0 0 0 0 0 0 0 0 0 0 0 0 0 0 0 0 0 0 0 0
"postcentral_gyrus_left" 0.09901992081969 0.0922132331936029 0.121785265222023 0 0 0.135818642466142 0.101363845262224 0.0970207113274076 0.104647504551508 0 0 0 0 0.125271781734718 0 0.215208185085303 0 0 0 0 0 0.110623265463122 0.13079353831908 0.0814705200838385 0 0 0.126367715647255 0.157061758488778 0.100007316112773 0.1167787483893 0 0 0.0864551959626966 0.0756711858628167 0 0 0 0 0 0 0 0 0 0 0 0 0 0 0 0 0 0 0 0 0 0 0 0 0 0 0 0 0 0 0 0 0 0
"posterior_cingulate_gyrus_left" 0.11381992875696 0.167891716755935 0.099456590629202 0 0 0.112693712980199 0.0971369794237907 0.139922172278149 0.148568693306417 0 0.069933270573937 0.243049644314292 0 0.170694717742473 0 0.109443099115582 0.0980039502444581 0.0672556894980579 0.0493835473838252 0 0.110623265463122 0 0.0985305742897054 0.0591283117067241 0.0604360575912599 0.0704238386076072 0.107506073271479 0.116787498569726 0.101930634212971 0.104623956170035 0 0 0.0718732675336647 0.0915867406443445 0 0.0983499822609123 0.112826017936722 0 0.312254186219457 0 0 0.127489684370177 0.377718153558428 0.123969315991103 0 0 0 0.0897846513743487 0 0.151935111350353 0 0 0 0 0.158892036098773 0.354184156727583 0.131758882437217 0.0915515377058424 0 0 0.128093470580296 0 0 0.150234670521453 0 0 0 0.117519588408364
"precentral_gyrus_left" 0.105942973001614 0.110544154105886 0.127169518236587 0 0 0.109546561398956 0.109762177386928 0.145715111423568 0.122595659969252 0.12231093916499 0 0.195114511289407 0 0.160683728151813 0 0.12195026412587 0.146115584493193 0 0 0 0.13079353831908 0.0985305742897054 0 0.10596546781625 0 0.129499139819278 0.125627906079434 0.123490821785758 0.107263724487235 0.111035853622379 0 0 0.122030602007935 0.0834551329003242 0 0 0.0777772327612226 0 0 0 0 0 0.273934925791122 0.0985866782525988 0 0 0 0.11620982007873 0 0.0832951222742222 0 0 0 0 0.12172647234206 0.130616739138918 0.101042484359609 0 0 0 0.0808404496483937 0.121277043297361 0 0.11331802224687 0 0 0 0
"precuneus_left" 0.0915063896677303 0 0.202743643472948 0.108728735171378 0 0.0679625571307547 0.106256824339645 0.11703373903702 0.0542146957463817 0.0891530850753191 0 0.253446406734982 0 0.136598565495185 0 0.0863379224400328 0 0 0 0.142391762610054 0.0814705200838385 0.0591283117067241 0.10596546781625 0 0 0 0.093163659308596 0.0993874750514948 0.0878913020261641 0.0830082730112682 0 0 0.110602223962481 0.139551253665735 0 0 0 0 0 0 0 0 0 0 0 0 0 0 0 0 0 0 0 0 0 0 0 0.425786715996308 0 0 0 0.380888010357516 0 0 0 0 0 0
"rostral_anterior_cingulate_cortex_left" 0 0.07911966296488 0.0911418579114763 0 0 0 0 0 0 0 0.0627404130040656 0 0.0642080466101513 0 0 0 0.12591292769895 0.0633228984198225 0.0809343650461753 0 0 0.0604360575912599 0 0 0 0.0987501227883428 0.0795271524720902 0 0 0 0 0 0 0.0645496700587479 0 0.386240240241174 0.076461276225192 0 0 0 0 0 0 0 0 0 0.12020695361386 0 0 0 0 0 0.067974454535079 0 0 0 0 0 0.456780863541859 0 0.0833877320666021 0 0 0 0 0 0 0.093252840390528
"rostral_middle_frontal_gyrus_left" 0 0.092212454245084 0.099468339425276 0 0 0 0 0 0 0 0.110598614626064 0 0.113867019693775 0 0 0 0.137556447795925 0.0972175690998526 0.10324912322964 0 0 0.0704238386076072 0.129499139819278 0 0.0987501227883428 0 0.0959546142312109 0 0 0 0.0626446797925132 0 0 0.0812158920960177 0 0.148263613320759 0.0796336301466723 0 0 0 0 0 0 0 0 0 0 0 0 0 0.0968095592160662 0 0.0703011464678342 0 0 0 0 0 0.17832707754754 0.10933616549344 0.105764120227857 0 0 0 0 0 0 0.112595837320909
"superior_frontal_gyrus_left" 0.101647551571018 0.0952750655332006 0.0949126971684311 0 0 0.114175498883604 0.105519784945975 0.11778554763109 0.117790404026595 0 0.105047429150897 0.153973801301869 0.0939099186320963 0.136605960743182 0 0.0838751590234489 0.104722679561489 0.073575405569407 0.0752513996600481 0 0.126367715647255 0.107506073271479 0.125627906079434 0.093163659308596 0.0795271524720902 0.0959546142312109 0 0.0988157740103282 0.11671778102179 0.106440652389172 0.236471497724368 0 0.119191140869927 0.100521842378888 0 0.13776319286506 0.0903919338442305 0 0.294065675974843 0 0 0.0940026106870877 0.255778849644782 0 0 0 0 0 0 0.0652290448205729 0.100043597320404 0 0.0769123409496784 0 0.123018902937649 0.111129081864245 0.0796079186079678 0 0 0.111681925230962 0.0812277261430666 0 0 0.113245376305242 0.0798185329083902 0 0 0.0915393937824903
"superior_parietal_gyrus_left" 0.0971441651568354 0 0.117707372186749 0.101892328605996 0 0.112819526792378 0.105498497703292 0.0849683047593824 0.0893715176539434 0.0949378100398855 0 0.264823579195542 0 0.0954336267468548 0.100624913031897 0.108864421960639 0 0 0 0.0785623137426962 0.157061758488778 0.116787498569726 0.123490821785758 0.0993874750514948 0 0 0.0988157740103282 0 0.0958889403449143 0.084344488750958 0 0 0.106487114821286 0.101894680054785 0 0 0 0 0 0 0 0 0 0 0 0 0 0 0 0 0 0 0 0 0 0 0 0 0 0 0 0.524988024177263 0 0 0 0 0 0
"superior_temporal_gyrus_left" 0.100441305884553 0 0.104611537038944 0 0.199069986229831 0.0836588364118518 0.0947120245224544 0.0915182345585996 0.117811502638602 0.362076791314218 0 0.330480013680107 0 0.102511408036048 0.0730527578096973 0.082668797822623 0 0.5841583506097 0 0 0.100007316112773 0.101930634212971 0.107263724487235 0.0878913020261641 0 0 0.11671778102179 0.0958889403449143 0 0.103704700231454 0 0.0636734749003625 0.0522862703941501 0.131374892812836 0 0 0 0 0 0 0 0 0.385232803058093 0 0 0 0 0 0 0 0 0 0 0 0 0 0 0 0 0 0.101978665777843 0 0 0 0 0 0 0
"supramarginal_gyrus_left" 0.103471400328083 0 0.114466911905229 0 0 0.100049253233072 0.0850599244297031 0.090472288754939 0.0975414021075054 0.210371538143046 0 0.152630891130287 0 0.105948321091682 0 0.0839264738145776 0 0 0 0 0.1167787483893 0.104623956170035 0.111035853622379 0.0830082730112682 0 0 0.106440652389172 0.084344488750958 0.103704700231454 0 0 0 0.0971641683492501 0.0676038044177267 0 0 0 0 0 0 0 0 0 0 0 0 0 0 0 0 0 0 0 0 0 0 0 0 0 0 0 0 0 0.0920868363446398 0 0 0 0
"frontal_pole_left" 0 0 0 0 0 0 0 0 0 0 0 0 0.266648251444889 0 0 0 0 0 0 0 0 0 0 0 0 0.0626446797925132 0.236471497724368 0 0 0 0 0 0 0 0 0 0 0 0 0 0 0 0 0 0 0 0 0 0 0 0 0 0 0 0 0 0 0 0 0 0 0 0 0 0.0331329714489679 0 0 0
"temporal_pole_left" 0 0 0 0 0.0454313985012172 0.0398256069813032 0 0.187435196802982 0 0 0 0 0 0.215814928497824 0.0835365572941704 0 0 0 0 0 0 0 0 0 0 0 0 0 0.0636734749003625 0 0 0 0 0.0299187173718634 0 0 0 0 0 0 0 0 0 0 0 0 0 0 0 0 0 0 0 0 0 0 0 0 0 0 0 0 0 0 0 0 0 0
"transverse_temporal_gyrus_left" 0.123754140745578 0 0.0842381171987962 0 0 0.0919893398039719 0.0960459720481195 0.096723987841276 0.104532329093486 0 0 0 0 0.123190437626038 0 0 0 0 0 0 0.0864551959626966 0.0718732675336647 0.122030602007935 0.110602223962481 0 0 0.119191140869927 0.106487114821286 0.0522862703941501 0.0971641683492501 0 0 0 0.132702642422485 0 0 0 0 0 0 0 0 0 0 0 0 0 0 0 0 0 0 0 0 0 0 0 0 0 0 0 0 0 0 0 0 0 0
"insula_left" 0.133075536915435 0.0894300560780271 0.0871415534490766 0 0.227577990288106 0.103188925354656 0.104981752602956 0.11207250985966 0.338572348847854 0.132274717631788 0.0515477406474187 0 0.0833237613093765 0.136897587321417 0.119275425996753 0.10179398210856 0.0545743893257658 0.0752725783524382 0.0517458431300344 0 0.0756711858628167 0.0915867406443445 0.0834551329003242 0.139551253665735 0.0645496700587479 0.0812158920960177 0.100521842378888 0.101894680054785 0.131374892812836 0.0676038044177267 0 0.0299187173718634 0.132702642422485 0 0 0.10976815912008 0.0823778622701191 0 0 0 0 0 0.387749114166121 0 0 0 0 0 0 0 0 0 0 0 0 0.0677152463831051 0.0697555222184943 0 0 0 0.0810960922700722 0 0 0.0979353693452244 0 0 0 0
"banks_superior_temporal_sulcus_right" 0 0 0 0 0 0 0 0 0 0 0 0 0 0 0 0 0 0 0 0 0 0 0 0 0 0 0 0 0 0 0 0 0 0 0 0 0 0 0 0.104867971602769 0.0926882999840932 0.0798418578297498 0.0991900709934681 0.113955426398175 0 0 0 0.0653913351695582 0 0.0871076175126355 0 0 0 0 0.105786115512061 0.0859005733504466 0.0973694507593705 0.0916665058710406 0 0 0.100062027851852 0.0961944863507333 0.0771413497576095 0.116370933332481 0 0 0.0884820751403863 0.124130539274006
"caudal_anterior_cingulate_cortex_right" 0 0.415358075868724 0.131817566804343 0 0 0 0 0 0 0 0.104285526792649 0 0.107242194274455 0 0 0 0.149829399268298 0.0962936900094579 0.108653506727625 0 0 0.0983499822609123 0 0 0.386240240241174 0.148263613320759 0.13776319286506 0 0 0 0 0 0 0.10976815912008 0 0 0.0852260644109006 0 0 0 0 0 0 0 0.0942305714079239 0 0.0750062236502803 0 0 0 0.10224718609098 0.108615773755557 0.0865592878614744 0 0.0784484606950193 0.145676496700202 0.103982601306522 0.0464530826833117 0.075939358960179 0.0954574259810666 0.105034980464254 0 0 0.108352573629608 0.0714030398130713 0 0 0.0937354824102258
"caudal_middle_frontal_gyrus_right" 0 0.14064271278308 0.0837660407536672 0 0 0 0 0 0 0 0.100805247027495 0 0 0 0 0 0.0926200398777494 0.081051570067988 0.0858141787872912 0 0 0.112826017936722 0.0777772327612226 0 0.076461276225192 0.0796336301466723 0.0903919338442305 0 0 0 0 0 0 0.0823778622701191 0 0.0852260644109006 0 0 0 0.109530340681959 0.104765390610982 0.105498025715535 0.103530381797283 0.104052770044396 0.118402015459717 0 0.0978010210005458 0.0924867938614297 0 0.0944943249883722 0.135949752692618 0.130842560176431 0.0722687091258292 0 0.152990665523774 0.0997186261260184 0.139512034785173 0 0.0731371572680062 0.106744516565703 0.10692838366099 0 0 0.130657270741719 0 0 0 0.0865651039859121
"cuneus_right" 0 0 0 0 0 0 0 0 0 0 0 0 0 0 0 0 0 0 0 0 0 0 0 0 0 0 0 0 0 0 0 0 0 0 0 0 0 0 0 0.035380784528103 0 0 0 0.0954452209663331 0 0.144521072635478 0 0 0 0 0 0 0 0.0808113401869841 0 0 0 0.115843086917347 0 0 0 0.0631543495824416 0 0 0 0 0 0
"entorhinal_cortex_right" 0 0 0.309129512368955 0 0.414333231329571 0 0 0 0 0 0 0 0 0 0 0 0 0 0 0 0 0.312254186219457 0 0 0 0 0.294065675974843 0 0 0 0 0 0 0 0 0 0 0 0 0.270240500801365 0 0.0439613431009788 0 0.462877749302203 0 0 0 0 0.606591251995204 0 0 0 0 0 0 0 0 0 0 0 0 0 0.018089534298943 0 0 0.0371290471409957 0 0
"fusiform_gyrus_right" 0 0 0.119415500093367 0 0.405545479917504 0.270486440359578 0 0 0 0 0 0.260473445414353 0 0 0 0 0 0 0 0 0 0 0 0 0 0 0 0 0 0 0 0 0 0 0.104867971602769 0 0.109530340681959 0.035380784528103 0.270240500801365 0 0.0959387817771753 0.0644096628486703 0.243539430292407 0.0801773222754854 0 0.126814220041405 0 0.0853608929961794 0.309242747516022 0.102680473765229 0 0 0 0.0657747700826704 0.104270571064022 0.110891767806292 0.111609011688121 0.103551527932644 0 0 0.118484023129298 0.0878158187215716 0.0866831708753683 0.106458023493114 0 0.076049241880954 0.115567261556334 0.106206580690568
"inferior_parietal_gyrus_right" 0 0 0 0 0 0 0 0 0 0 0 0 0 0 0 0 0 0 0 0 0 0 0 0 0 0 0 0 0 0 0 0 0 0 0.0926882999840932 0 0.104765390610982 0 0 0.0959387817771753 0 0.0956209896762138 0.109959069545738 0.0828390179883608 0 0.233915278537388 0 0.0748982252058498 0.0988207468114524 0.0893273411165459 0 0 0 0 0.147137723917394 0.0911769183835933 0.111277307637703 0.111193411416218 0 0 0.0983229951863399 0.113404790986278 0.044130415039236 0.0753281343914313 0 0 0.0952453683961447 0.114688497394399
"inferior_temporal_gyrus_right" 0 0 0.104111899501284 0 0 0 0 0 0 0 0 0 0 0 0 0 0 0 0 0 0 0.127489684370177 0 0 0 0 0.0940026106870877 0 0 0 0 0 0 0 0.0798418578297498 0 0.105498025715535 0 0.0439613431009788 0.0644096628486703 0.0956209896762138 0 0.146990747581813 0.177076656282352 0 0.175228627912086 0 0.0873445570665281 0.0342191999308323 0.102043397402835 0 0 0 0 0.0895218318803953 0.102313603126128 0.117567737707409 0.0971359747637626 0 0 0.109707973582189 0.107144455152788 0.10102015630937 0.100496176319088 0 0.139262714285589 0.100234336528377 0.109066429825659
"cingulate_gyrus_isthmus_right" 0 0 0.232861467879091 0 0 0.27354169408008 0 0 0.442584650813629 0 0 0 0 0 0 0.287127637433787 0 0 0 0 0 0.377718153558428 0.273934925791122 0 0 0 0.255778849644782 0 0.385232803058093 0 0 0 0 0.387749114166121 0.0991900709934681 0 0.103530381797283 0 0 0.243539430292407 0.109959069545738 0.146990747581813 0 0.141188596688014 0 0.217525933869944 0 0.0892362413350183 0.473474448664134 0.0963073226351555 0 0 0 0 0.125429604487157 0.166313467398421 0.109442544363696 0.0758215670032051 0 0 0.107611846705618 0.120325712979613 0.106573142304395 0.110955090054692 0 0 0.0964236118381129 0.23831816077847
"lateral_occipital_cortex_right" 0 0 0.0979518943526572 0 0 0.332321302421793 0 0 0 0 0 0 0 0 0 0.151544638702808 0 0 0 0 0 0.123969315991103 0.0985866782525988 0 0 0 0 0 0 0 0 0 0 0 0.113955426398175 0 0.104052770044396 0.0954452209663331 0.462877749302203 0.0801773222754854 0.0828390179883608 0.177076656282352 0.141188596688014 0 0 0.137486239916671 0 0.0814833519968118 0.343684532522169 0.0999478261411505 0 0 0 0.113561088244699 0.125588624740382 0.121034001638925 0.123709152264885 0.111465111427304 0 0 0.11252871778261 0.0930455573856952 0.102499755617924 0.114941523030281 0 0 0.0871723588365766 0.141929125932622
"lateral_orbitofrontal_cortex_right" 0 0.133181050144829 0.119160775255656 0 0 0 0 0 0 0 0 0 0 0 0 0 0 0 0 0 0 0 0 0 0 0 0 0 0 0 0 0 0 0 0 0.0942305714079239 0.118402015459717 0 0 0 0 0 0 0 0 0 0.0415180878153494 0 0 0 0.0848286349774455 0.0699593581107652 0.0507837806453082 0 0 0 0.094663910589495 0 0.0364615884673068 0.08048473324012 0.0978743530104077 0 0.235626164575046 0 0.0603601807648361 0 0 0.0302610438907893
"lingual_gyrus_right" 0 0 0 0 0 0.341057100870734 0 0 0 0.297530660301566 0 0.476821499005835 0 0 0 0 0 0 0 0 0 0 0 0 0 0 0 0 0 0 0 0 0 0 0 0 0 0.144521072635478 0 0.126814220041405 0.233915278537388 0.175228627912086 0.217525933869944 0.137486239916671 0 0 0 0.130630159469799 0.0136887890075048 0.112217686432181 0 0 0 0.0720493762863641 0 0.132749959024223 0.145113170059163 0.207561305636008 0 0 0.155648203197353 0.264008141507901 0 0.108197415071217 0 0 0 0
"medial_orbitofrontal_gyrus_right" 0 0 0 0 0 0 0 0 0 0 0 0 0.112975384622396 0 0 0 0 0 0 0 0 0 0 0 0.12020695361386 0 0 0 0 0 0 0 0 0 0 0.0750062236502803 0.0978010210005458 0 0 0 0 0 0 0 0.0415180878153494 0 0 0 0 0 0.0654493655316649 0.0441108885778983 0.057212441887757 0 0 0 0.104283791476189 0 0.0588923987566198 0.0880425820123626 0.0841930899229376 0 0 0 0.165112858752631 0 0 0.276932288940948
"middle_temporal_gyrus_right" 0 0 0 0 0 0 0 0 0 0 0 0 0 0 0 0 0 0 0 0 0 0.0897846513743487 0.11620982007873 0 0 0 0 0 0 0 0 0 0 0 0.0653913351695582 0 0.0924867938614297 0 0 0.0853608929961794 0.0748982252058498 0.0873445570665281 0.0892362413350183 0.0814833519968118 0 0.130630159469799 0 0 0 0.0824770656296717 0 0 0 0 0.0996166174789784 0.0946747295420468 0.0999592999041414 0.101458363740868 0 0 0.0984332141680207 0.0843213120433265 0.117134315338791 0.0903800302930843 0 0.143147320757117 0.0997615419266612 0.127755438394627
"parahippocampal_gyrus_right" 0 0 0 0 0.370082310934068 0 0 0 0 0 0 0 0 0 0 0 0 0 0 0 0 0 0 0 0 0 0 0 0 0 0 0 0 0 0 0 0 0 0.606591251995204 0.309242747516022 0.0988207468114524 0.0342191999308323 0.473474448664134 0.343684532522169 0 0.0136887890075048 0 0 0 0 0 0 0 0 0 0 0.183000967972085 0.189374136000781 0 0 0 0.0961073185212476 0 0 0 0 0 0.0795588309698222
"paracentral_gyrus_right" 0 0.103016830148427 0.0682742817194488 0 0 0 0 0 0 0 0 0 0 0 0 0.0728853770082691 0 0 0 0 0 0.151935111350353 0.0832951222742222 0 0 0 0.0652290448205729 0 0 0 0 0 0 0 0.0871076175126355 0 0.0944943249883722 0 0 0.102680473765229 0.0893273411165459 0.102043397402835 0.0963073226351555 0.0999478261411505 0 0.112217686432181 0 0.0824770656296717 0 0 0 0 0 0 0.142392148158323 0.0619629451382139 0.109637570267422 0.0855628954037095 0 0 0.0579634602607304 0.109703946534083 0.0945820916566531 0.0935681581197248 0 0 0 0.0764370762701168
"inferior_frontal_gyrus_pars_opercularis_right" 0 0.142380794837938 0.104022092077885 0 0 0 0 0 0 0 0.0838571570020509 0 0 0 0 0 0.121286103422753 0 0.081208224604198 0 0 0 0 0 0 0.0968095592160662 0.100043597320404 0 0 0 0 0 0 0 0 0.10224718609098 0.135949752692618 0 0 0 0 0 0 0 0.0848286349774455 0 0.0654493655316649 0 0 0 0 0.0854451779563919 0.0778533664258881 0 0.1281485478769 0.0971730881705541 0.15176310222649 0 0.0720712758107586 0.0942631617685379 0.12276450366767 0 0 0 0 0 0 0.0683904556052228
"inferior_frontal_gyrus_pars_orbitalis_right" 0 0.124696290784159 0 0 0 0 0 0 0 0 0 0 0 0 0 0 0 0 0 0 0 0 0 0 0 0 0 0 0 0 0 0 0 0 0 0.108615773755557 0.130842560176431 0 0 0 0 0 0 0 0.0699593581107652 0 0.0441108885778983 0 0 0 0.0854451779563919 0 0.0846372480796569 0 0 0 0 0 0.101153027651277 0.118788610692021 0.109223498871377 0 0.186086313995111 0 0.0967117030487602 0 0 0.0788641281584513
"inferior_frontal_gyrus_pars_triangularis_right" 0 0.106960732273837 0 0 0 0 0 0 0 0 0 0 0 0 0 0 0 0 0.0877632338711987 0 0 0 0 0 0.067974454535079 0.0703011464678342 0.0769123409496784 0 0 0 0 0 0 0 0 0.0865592878614744 0.0722687091258292 0 0 0 0 0 0 0 0.0507837806453082 0 0.057212441887757 0 0 0 0.0778533664258881 0.0846372480796569 0 0 0 0 0 0 0.0695500554942688 0.0970156529303755 0.076682093738175 0 0.691172680679483 0 0.0638971664956998 0 0 0.0749630794018828
"pericalcarine_cortex_right" 0 0 0 0 0 0 0 0 0 0 0 0 0 0 0 0 0 0 0 0 0 0 0 0 0 0 0 0 0 0 0 0 0 0 0 0 0 0.0808113401869841 0 0.0657747700826704 0 0 0 0.113561088244699 0 0.0720493762863641 0 0 0 0 0 0 0 0 0 0 0 0.168528622453539 0 0 0 0.324415956805046 0 0 0 0 0 0
"postcentral_gyrus_right" 0 0 0.125497332297911 0 0 0 0 0 0 0 0 0 0 0 0 0 0 0 0 0 0 0.158892036098773 0.12172647234206 0 0 0 0.123018902937649 0 0 0 0 0 0 0 0.105786115512061 0.0784484606950193 0.152990665523774 0 0 0.104270571064022 0.147137723917394 0.0895218318803953 0.125429604487157 0.125588624740382 0 0 0 0.0996166174789784 0 0.142392148158323 0.1281485478769 0 0 0 0 0.124757258393882 0.155370461833372 0.145241019432236 0 0 0.12433487576268 0.161989009324223 0.0687168525287809 0.137248397110154 0 0 0.140919849231578 0.0713147923241131
"posterior_cingulate_gyrus_right" 0 0.318473486030869 0.130469167424671 0 0 0 0 0 0 0 0.0717266259598642 0 0 0 0 0.119590929710952 0 0 0 0 0 0.354184156727583 0.130616739138918 0 0 0 0.111129081864245 0 0 0 0 0 0 0.0677152463831051 0.0859005733504466 0.145676496700202 0.0997186261260184 0 0 0.110891767806292 0.0911769183835933 0.102313603126128 0.166313467398421 0.121034001638925 0 0.132749959024223 0 0.0946747295420468 0 0.0619629451382139 0.0971730881705541 0 0 0 0.124757258393882 0 0.109006702797431 0.0951041392443337 0.0640630132745246 0.0455909352613291 0.0890472532190557 0.0901858830734363 0 0.124742126134829 0 0 0 0.0767665955771065
"precentral_gyrus_right" 0 0.0944228454406068 0.0879466818523651 0 0 0 0 0 0 0 0.0447619436099959 0 0 0 0 0 0 0 0 0 0 0.131758882437217 0.101042484359609 0 0 0 0.0796079186079678 0 0 0 0 0 0 0.0697555222184943 0.0973694507593705 0.103982601306522 0.139512034785173 0 0 0.111609011688121 0.111277307637703 0.117567737707409 0.109442544363696 0.123709152264885 0.094663910589495 0.145113170059163 0.104283791476189 0.0999592999041414 0.183000967972085 0.109637570267422 0.15176310222649 0 0 0 0.155370461833372 0.109006702797431 0 0.0962621556354821 0 0.137492558567079 0.124322568344911 0.101378603611621 0.115420349058623 0.118740685312114 0 0 0.119910607775263 0.0925350992658758
"precuneus_right" 0 0 0 0 0 0 0 0 0 0 0 0 0 0 0 0.490343651865966 0 0 0 0 0 0.0915515377058424 0 0.425786715996308 0 0 0 0 0 0 0 0 0 0 0.0916665058710406 0.0464530826833117 0 0.115843086917347 0 0.103551527932644 0.111193411416218 0.0971359747637626 0.0758215670032051 0.111465111427304 0 0.207561305636008 0 0.101458363740868 0.189374136000781 0.0855628954037095 0 0 0 0.168528622453539 0.145241019432236 0.0951041392443337 0.0962621556354821 0 0 0 0.0670195630515975 0.119010392723498 0.108831902782132 0.0912586713493416 0 0 0.105011971634617 0.107147491900023
"rostral_anterior_cingulate_cortex_right" 0 0 0 0 0 0 0 0 0 0 0 0 0.181678998562627 0 0 0 0 0 0 0 0 0 0 0 0.456780863541859 0.17832707754754 0 0 0 0 0 0 0 0 0 0.075939358960179 0.0731371572680062 0 0 0 0 0 0 0 0.0364615884673068 0 0.0588923987566198 0 0 0 0.0720712758107586 0.101153027651277 0.0695500554942688 0 0 0.0640630132745246 0 0 0 0.0846792508264852 0.080807038495241 0 0 0 0.0871079673655036 0 0 0
"rostral_middle_frontal_gyrus_right" 0 0.111612054026145 0.0619196262431486 0 0 0 0 0 0 0 0.0776498694788169 0 0 0 0 0 0.0998633580669682 0.0913460341672128 0.0936929746063397 0 0 0 0 0 0 0.10933616549344 0.111681925230962 0 0 0 0 0 0 0 0 0.0954574259810666 0.106744516565703 0 0 0 0 0 0 0 0.08048473324012 0 0.0880425820123626 0 0 0 0.0942631617685379 0.118788610692021 0.0970156529303755 0 0 0.0455909352613291 0.137492558567079 0 0.0846792508264852 0 0.0976772825945329 0 0 0 0.133066701636164 0 0 0.0938339899930816
"superior_frontal_gyrus_right" 0 0.132813421989067 0.078331838199682 0 0.123868458190831 0 0 0 0 0 0.0953643385793745 0 0.0990598167930591 0 0 0 0.129375707806048 0.0705641747535287 0.0821434441238953 0 0 0.128093470580296 0.0808404496483937 0 0.0833877320666021 0.105764120227857 0.0812277261430666 0 0.101978665777843 0 0 0 0 0.0810960922700722 0.100062027851852 0.105034980464254 0.10692838366099 0 0 0.118484023129298 0.0983229951863399 0.109707973582189 0.107611846705618 0.11252871778261 0.0978743530104077 0.155648203197353 0.0841930899229376 0.0984332141680207 0 0.0579634602607304 0.12276450366767 0.109223498871377 0.076682093738175 0 0.12433487576268 0.0890472532190557 0.124322568344911 0.0670195630515975 0.080807038495241 0.0976772825945329 0 0.0837623586153269 0.113291167087624 0.108850816590053 0.118705885473742 0 0.104536237695253 0.0979824540254913
"superior_parietal_gyrus_right" 0 0 0 0 0 0 0 0 0 0 0 0 0 0 0 0 0 0 0 0 0 0 0.121277043297361 0.380888010357516 0 0 0 0.524988024177263 0 0 0 0 0 0 0.0961944863507333 0 0 0.0631543495824416 0 0.0878158187215716 0.113404790986278 0.107144455152788 0.120325712979613 0.0930455573856952 0 0.264008141507901 0 0.0843213120433265 0.0961073185212476 0.109703946534083 0 0 0 0.324415956805046 0.161989009324223 0.0901858830734363 0.101378603611621 0.119010392723498 0 0 0.0837623586153269 0 0.0741364366300225 0.0900746528083352 0 0 0 0.110986474985522
"superior_temporal_gyrus_right" 0 0 0 0 0 0 0 0 0 0 0 0 0 0 0 0 0 0 0 0 0 0 0 0 0 0 0 0 0 0 0 0 0 0 0.0771413497576095 0 0 0 0.018089534298943 0.0866831708753683 0.044130415039236 0.10102015630937 0.106573142304395 0.102499755617924 0.235626164575046 0 0 0.117134315338791 0 0.0945820916566531 0 0.186086313995111 0.691172680679483 0 0.0687168525287809 0 0.115420349058623 0.108831902782132 0 0 0.113291167087624 0.0741364366300225 0 0.0769651200541908 0 0.0473868463871356 0.0783782933529204 0.162404439142481
"supramarginal_gyrus_right" 0 0 0.104004002613486 0 0 0 0 0 0 0 0 0 0 0 0 0 0 0 0 0 0 0.150234670521453 0.11331802224687 0 0 0 0.113245376305242 0 0 0.0920868363446398 0 0 0 0.0979353693452244 0.116370933332481 0.108352573629608 0.130657270741719 0 0 0.106458023493114 0.0753281343914313 0.100496176319088 0.110955090054692 0.114941523030281 0 0.108197415071217 0 0.0903800302930843 0 0.0935681581197248 0 0 0 0 0.137248397110154 0.124742126134829 0.118740685312114 0.0912586713493416 0 0 0.108850816590053 0.0900746528083352 0.0769651200541908 0 0 0 0.0967100808742623 0.0476625798397783
"frontal_pole_right" 0 0 0.0812538671051023 0 0 0 0 0 0 0 0 0 0 0 0 0 0 0 0 0 0 0 0 0 0 0 0.0798185329083902 0 0 0 0.0331329714489679 0 0 0 0 0.0714030398130713 0 0 0 0 0 0 0 0 0.0603601807648361 0 0.165112858752631 0 0 0 0 0.0967117030487602 0.0638971664956998 0 0 0 0 0 0.0871079673655036 0.133066701636164 0.118705885473742 0 0 0 0 0 0 0
"temporal_pole_right" 0 0 0 0 0 0 0 0 0 0 0 0 0 0 0 0 0 0 0 0 0 0 0 0 0 0 0 0 0 0 0 0 0 0 0 0 0 0 0.0371290471409957 0.076049241880954 0 0.139262714285589 0 0 0 0 0 0.143147320757117 0 0 0 0 0 0 0 0 0 0 0 0 0 0 0.0473868463871356 0 0 0 0 0.0404372253082663
"transverse_temporal_gyrus_right" 0 0 0 0 0 0 0 0 0 0 0 0 0 0 0 0 0 0 0 0 0 0 0 0 0 0 0 0 0 0 0 0 0 0 0.0884820751403863 0 0 0 0 0.115567261556334 0.0952453683961447 0.100234336528377 0.0964236118381129 0.0871723588365766 0 0 0 0.0997615419266612 0 0 0 0 0 0 0.140919849231578 0 0.119910607775263 0.105011971634617 0 0 0.104536237695253 0 0.0783782933529204 0.0967100808742623 0 0 0 0.13968156060922
"insula_right" 0 0.0789429091308217 0.0644780246696044 0 0 0 0 0 0 0 0 0 0.359951053801467 0 0 0 0 0 0.0601407257172185 0 0 0.117519588408364 0 0 0.093252840390528 0.112595837320909 0.0915393937824903 0 0 0 0 0 0 0 0.124130539274006 0.0937354824102258 0.0865651039859121 0 0 0.106206580690568 0.114688497394399 0.109066429825659 0.23831816077847 0.141929125932622 0.0302610438907893 0 0.276932288940948 0.127755438394627 0.0795588309698222 0.0764370762701168 0.0683904556052228 0.0788641281584513 0.0749630794018828 0 0.0713147923241131 0.0767665955771065 0.0925350992658758 0.107147491900023 0 0.0938339899930816 0.0979824540254913 0.110986474985522 0.162404439142481 0.0476625798397783 0 0.0404372253082663 0.13968156060922 0
