# Supplementary material for: NODDI and Tensor-Based Microstructural Indices as Predictors of Functional Connectivity
Source: PLoS One. 2016 Apr 14;11(4):e0153404. doi: 10.1371/journal.pone.0153404 (PMC4831788; doi:10.1371/journal.pone.0153404)
Supplement: S1 Data — a) Functional connectivity matrices, both fMRI and EEG connectomes across all subjects, in the form of precision matrices and b) structural brain connectivity matrices across all subjects and microstructural indices. Columns and rows are named according to the corresponding brain region that represent. (ZIP) [file pone.0153404.s001.zip › DATA/DWI/43_Wkappa_68.txt]

"banks_superior_temporal_sulcus_left" "caudal_anterior_cingulate_cortex_left" "caudal_middle_frontal_gyrus_left" "cuneus_left" "entorhinal_cortex_left" "fusiform_gyrus_left" "inferior_parietal_gyrus_left" "inferior_temporal_gyrus_left" "cingulate_gyrus_isthmus_left" "lateral_occipital_cortex_left" "lateral_orbitofrontal_cortex_left" "lingual_gyrus_left" "medial_orbitofrontal_gyrus_left" "middle_temporal_gyrus_left" "parahippocampal_gyrus_left" "paracentral_gyrus_left" "inferior_frontal_gyrus_pars_opercularis_left" "inferior_frontal_gyrus_pars_orbitalis_left" "inferior_frontal_gyrus_pars_triangularis_left" "pericalcarine_cortex_left" "postcentral_gyrus_left" "posterior_cingulate_gyrus_left" "precentral_gyrus_left" "precuneus_left" "rostral_anterior_cingulate_cortex_left" "rostral_middle_frontal_gyrus_left" "superior_frontal_gyrus_left" "superior_parietal_gyrus_left" "superior_temporal_gyrus_left" "supramarginal_gyrus_left" "frontal_pole_left" "temporal_pole_left" "transverse_temporal_gyrus_left" "insula_left" "banks_superior_temporal_sulcus_right" "caudal_anterior_cingulate_cortex_right" "caudal_middle_frontal_gyrus_right" "cuneus_right" "entorhinal_cortex_right" "fusiform_gyrus_right" "inferior_parietal_gyrus_right" "inferior_temporal_gyrus_right" "cingulate_gyrus_isthmus_right" "lateral_occipital_cortex_right" "lateral_orbitofrontal_cortex_right" "lingual_gyrus_right" "medial_orbitofrontal_gyrus_right" "middle_temporal_gyrus_right" "parahippocampal_gyrus_right" "paracentral_gyrus_right" "inferior_frontal_gyrus_pars_opercularis_right" "inferior_frontal_gyrus_pars_orbitalis_right" "inferior_frontal_gyrus_pars_triangularis_right" "pericalcarine_cortex_right" "postcentral_gyrus_right" "posterior_cingulate_gyrus_right" "precentral_gyrus_right" "precuneus_right" "rostral_anterior_cingulate_cortex_right" "rostral_middle_frontal_gyrus_right" "superior_frontal_gyrus_right" "superior_parietal_gyrus_right" "superior_temporal_gyrus_right" "supramarginal_gyrus_right" "frontal_pole_right" "temporal_pole_right" "transverse_temporal_gyrus_right" "insula_right"
"banks_superior_temporal_sulcus_left" 0 0 0.440317688254966 0 0 0.258676646215879 0.265699057983653 0.216581640054475 0.294813840279986 0 0 0.365660425390092 0 0.205969026481558 0 0.283801963998975 0 0 0 0 0.29531498024559 0.328587089385797 0.306602415839256 0.272157022256964 0 0 0.278075573908186 0.283500049117674 0.258661116611745 0.256081005944534 0 0 0.315528489021604 0.39182697610879 0 0 0 0 0 0 0 0 0 0 0 0 0 0 0 0 0 0 0 0 0 0 0 0 0 0 0 0 0 0 0 0 0 0
"caudal_anterior_cingulate_cortex_left" 0 0 0.580745968155552 0 0 0 0 0 0 0 0.412159780960852 0 0.353548630312411 0 0 0 0.3759315270458 0.341192248340476 0.298201262146367 0 0.301991452890206 0.426708688015005 0.438766336021077 0 0.363022065110764 0.35329606935618 0.459703619026605 0 0 0 0 0 0 0.45279031365713 0 1.26731756775897 0.914306475221191 0 0 0 0 0 0 0 0.585718324578494 0 0 0 0 0.771143870962492 0.567984184187463 0.337815541823655 0.440644884558313 0 0 1.25012774541532 0.969148947002287 0 0 0.480232099994172 0.88097416863647 0 0 0 0 0 0 0.71128648917003
"caudal_middle_frontal_gyrus_left" 0.440317688254966 0.580745968155552 0 0 0 0.321565693768693 0.453641888986494 0.480382076784 0.404600727003682 0 0.263899230963209 0 0.263969444203235 0.520488455917209 0 0.288288266014157 0.257987585324333 0.235494480684165 0.202149779632271 0 0.250618278434875 0.61378015387451 0.223294687321685 0.404733063035895 0.212261425623742 0.204764204264349 0.28265015462268 0.237837123249277 0.371023351828645 0.216193258904194 0 0 0.380554445406614 0.274627213144023 0 0.877766843723171 0.872959573490308 0 0.549001618810153 0.906068702678535 0 0.82108778150602 0.57573951853443 0.85407873133553 0.658717140563911 0 0 0 0 0.988091680560268 0.716967545139027 0 0 0 0.931637464845679 1.15125646157785 0.99732389504827 0 0 0.555366916180972 0.815226051891667 0 0 0.989022942211421 0.588152241606493 0 0 0.735478928033882
"cuneus_left" 0 0 0 0 0 0.226857604468313 0.451996715198984 0 0 0.182645662030024 0 0.181621257903097 0 0 0 0 0 0 0 0.15052735127015 0 0 0 0.202287065660571 0 0 0 0.177142043588596 0 0 0 0 0 0 0 0 0 0 0 0 0 0 0 0 0 0 0 0 0 0 0 0 0 0 0 0 0 0 0 0 0 0 0 0 0 0 0 0
"entorhinal_cortex_left" 0 0 0 0 0 0.350597650882006 0 0.390643926202465 0 0 0 0 0 0 0.343142898972777 0 0 0 0 0 0 0 0 0 0 0 0 0 0.324768377253228 0 0 0.143929818994962 0 0.309288861411372 0 0 0 0 0.371814895316457 0.284126409000228 0 0 0 0 0 0 0 0 0.337207937883442 0 0 0 0 0 0 0 0 0 0 0 0.30192072637451 0 0 0 0 0 0 0
"fusiform_gyrus_left" 0.258676646215879 0 0.321565693768693 0.226857604468313 0.350597650882006 0 0.36135947899101 0.180656475815377 0.481890449950883 0.2066444634911 0 0.241284230282717 0 0.198139683207422 0.134283621451546 0.227194317018939 0 0 0 0.188152889924616 0.327380804683626 0.337823328255649 0.32225090404959 0.263657585805662 0 0 0.34200967133184 0.307717598679283 0.2483709151669 0.285023614011295 0 0.170167304152441 0.327046741726745 0.27022556098705 0 0 0 0 0 0.13813570325411 0 0 0.48087706114883 0.133410402211776 0 0.138215324018571 0 0 0 0 0 0 0 0 0 0 0 0 0 0 0 0 0 0 0 0 0 0
"inferior_parietal_gyrus_left" 0.265699057983653 0 0.453641888986494 0.451996715198984 0 0.36135947899101 0 0.243524830671036 0.279030500524237 0.210345801367438 0 0.590972970498139 0 0.268151851213959 0 0.248516339655657 0 0 0 0.403084508014027 0.265433750710905 0.365247564824019 0.283617728436351 0.261663796282084 0 0 0.282510818148828 0.25201930232073 0.271989898956802 0.224364488702714 0 0 0.308038023525565 0.293103554073336 0 0 0 0 0 0 0 0 0 0 0 0 0 0 0 0 0 0 0 0 0 0 0 0 0 0 0 0 0 0 0 0 0 0
"inferior_temporal_gyrus_left" 0.216581640054475 0 0.480382076784 0 0.390643926202465 0.180656475815377 0.243524830671036 0 0.532511319523573 0.175549896606597 0 0.253164677585362 0 0.171417086038678 0.136661350437932 0.412640691511184 0 0 0 0.254079414661139 0.374087141648147 0.5639617673725 0.517056429299417 0.432105067628773 0 0 0.387869715113899 0.236707157204793 0.268599941164634 0.279248438656636 0 0.148358449999983 0.2986788489051 0.286305198811715 0 0 0 0 0 0 0 0 0 0 0 0 0 0 0 0 0 0 0 0 0 0 0 0 0 0 0 0 0 0 0 0 0 0
"cingulate_gyrus_isthmus_left" 0.294813840279986 0 0.404600727003682 0 0 0.481890449950883 0.279030500524237 0.532511319523573 0 0 0 0.338740942909811 0 0.512471948775482 0.0958752141132434 0.257410204025155 0 0 0 0 0.283509921737144 0.51140319984701 0.298460113249907 0.210018444404045 0 0 0.289408964533938 0.266134392197353 0.367910213182863 0.284814720084442 0 0 0.347467672639049 0.431112030011988 0 0 0 0 0 0 0 0 0.664240298735727 0 0 0 0 0 0 0 0 0 0 0 0 0 0 0 0 0 0 0 0 0 0 0 0 0
"lateral_occipital_cortex_left" 0 0 0 0.182645662030024 0 0.2066444634911 0.210345801367438 0.175549896606597 0 0 0 0.412470995760303 0 0.141776401933329 0.143532037205907 0 0 0 0 0.195220496031947 0 0 0.240272453282388 0.242070563147652 0 0 0 0.22924785177304 0.551611080400158 0.33551822258384 0 0 0 0.218827241479767 0 0 0 0 0 0 0 0 0 0 0 0.155802011958974 0 0 0 0 0 0 0 0 0 0 0 0 0 0 0 0 0 0 0 0 0 0
"lateral_orbitofrontal_cortex_left" 0 0.412159780960852 0.263899230963209 0 0 0 0 0 0 0 0 0 0.191511323316472 0 0 0 0.278989278281548 0.151472964734294 0.181217666323237 0 0 0.425120909284322 0 0 0.209180935926702 0.20441330262225 0.294986523594872 0 0 0 0 0 0 0.208693442641251 0 0.606101322117558 0.769388512426893 0 0 0 0 0 0 0 0 0 0 0 0 0 0.474071869711296 0 0 0 0 0.685031176941752 0.608380310108353 0 0 0.444517246880647 0.555203655384117 0 0 0 0 0 0 0
"lingual_gyrus_left" 0.365660425390092 0 0 0.181621257903097 0 0.241284230282717 0.590972970498139 0.253164677585362 0.338740942909811 0.412470995760303 0 0 0 0.300029682307207 0.0845491988132158 0.459825979203523 0 0 0 0.161196656221821 0 0.467124905814681 0.386257950731531 0.402525280153317 0 0 0.413821565983383 0.517550861890831 0.401023894146685 0.342129290606356 0 0 0 0 0 0 0 0 0 0.120857723693117 0 0 0 0 0 0.113630394396137 0 0 0 0 0 0 0 0 0 0 0 0 0 0 0 0 0 0 0 0 0 0
"medial_orbitofrontal_gyrus_left" 0 0.353548630312411 0.263969444203235 0 0 0 0 0 0 0 0.191511323316472 0 0 0 0 0 0 0.201292232911618 0.219608486420163 0 0 0 0 0 0.23340874254052 0.204735145475798 0.203517644940678 0 0 0 0.14857894912565 0 0 0.193754068655323 0 0.63977594194543 0 0 0 0 0 0 0 0 0 0 0.125875263300258 0 0 0 0 0 0 0 0 0 0 0 0.288539321585447 0 0.527861820984143 0 0 0 0 0 0 0.168852351598895
"middle_temporal_gyrus_left" 0.205969026481558 0 0.520488455917209 0 0 0.198139683207422 0.268151851213959 0.171417086038678 0.512471948775482 0.141776401933329 0 0.300029682307207 0 0 0.140775343069761 0.4290284051493 0 0 0 0.30818042874733 0.363672306518979 0.656502364190743 0.528144674815219 0.440740009775308 0 0 0.433693240366336 0.274641276055221 0.255049853942093 0.258181084940737 0 0.129906321446159 0.302636137147763 0.367608352710239 0 0 0 0 0 0 0 0 0 0 0 0 0 0 0 0 0 0 0 0 0 0 0 0 0 0 0 0 0 0 0 0 0 0
"parahippocampal_gyrus_left" 0 0 0 0 0.343142898972777 0.134283621451546 0 0.136661350437932 0.0958752141132434 0.143532037205907 0 0.0845491988132158 0 0.140775343069761 0 0 0 0 0 0 0 0 0 0 0 0 0 0.231702740063581 0.168959193849506 0 0 0.15956070052199 0 0.20969628779448 0 0 0 0 0 0 0 0 0 0 0 0 0 0 0 0 0 0 0 0 0 0 0 0 0 0 0 0 0 0 0 0 0 0
"paracentral_gyrus_left" 0.283801963998975 0 0.288288266014157 0 0 0.227194317018939 0.248516339655657 0.412640691511184 0.257410204025155 0 0 0.459825979203523 0 0.4290284051493 0 0 0 0 0 0 0.182875672107912 0.298825300090552 0.253118999629224 0.242193526808594 0 0 0.293268900779706 0.228970706733998 0.266509248292962 0.24176294965439 0 0 0 0.243974131880531 0 0 0 0 0 0 0 0 0.478300017086047 0.984405578459304 0 0 0 0 0 0.199546761800432 0 0 0 0 0 1.40497195786962 0 0.120181440685282 0 0 0 0 0 0 0 0 0 0
"inferior_frontal_gyrus_pars_opercularis_left" 0 0.3759315270458 0.257987585324333 0 0 0 0 0 0 0 0.278989278281548 0 0 0 0 0 0 0.220900201759011 0.17409969612979 0 0 0.462248454136582 0.197515124062571 0 0.2605248367946 0.228789398320088 0.308171620599018 0 0 0 0 0 0 0.215127053567316 0 0.739592200900194 0.604756221580756 0 0 0 0 0 0 0 0 0 0 0 0 0 0.720050617996317 0 0 0 0 0 0 0 0 0.632861282961103 0.716089352736433 0 0 0 0 0 0 0
"inferior_frontal_gyrus_pars_orbitalis_left" 0 0.341192248340476 0.235494480684165 0 0 0 0 0 0 0 0.151472964734294 0 0.201292232911618 0 0 0 0.220900201759011 0 0.169555381301447 0 0 0.346722214718358 0 0 0.202698413129446 0.191396680270097 0.244989414072085 0 0.0764163705261104 0 0 0 0 0.250807753341675 0 0.581165873549417 0.622863848836195 0 0 0 0 0 0 0 0 0 0 0 0 0 0 0 0 0 0 0 0 0 0 0.529320789029504 0.612513504016569 0 0 0 0 0 0 0
"inferior_frontal_gyrus_pars_triangularis_left" 0 0.298201262146367 0.202149779632271 0 0 0 0 0 0 0 0.181217666323237 0 0.219608486420163 0 0 0 0.17409969612979 0.169555381301447 0 0 0 0.32540157579271 0 0 0.281656599019259 0.200457209247988 0.236249905746299 0 0 0 0 0 0 0.160720889570006 0 0.608454531499202 0.598557563041881 0 0 0 0 0 0 0 0 0 0 0 0 0 0.615949411025718 0 0.647708015376039 0 0 0 0 0 0 0.514178817945993 0.581101407941985 0 0 0 0 0 0 0.594126040978236
"pericalcarine_cortex_left" 0 0 0 0.15052735127015 0 0.188152889924616 0.403084508014027 0.254079414661139 0 0.195220496031947 0 0.161196656221821 0 0.30818042874733 0 0 0 0 0 0 0 0 0 0.2656759185765 0 0 0 0.194187004071064 0 0 0 0 0 0 0 0 0 0 0 0 0 0 0 0 0 0 0 0 0 0 0 0 0 0 0 0 0 0 0 0 0 0 0 0 0 0 0 0
"postcentral_gyrus_left" 0.29531498024559 0.301991452890206 0.250618278434875 0 0 0.327380804683626 0.265433750710905 0.374087141648147 0.283509921737144 0 0 0 0 0.363672306518979 0 0.182875672107912 0 0 0 0 0 0.367254510101128 0.242800892440206 0.244333492836603 0 0 0.258059447261711 0.2689348813368 0.290238615473145 0.218934817149049 0 0 0.112098846627211 0.251842967678022 0 0 0 0 0 0 0 0 0 0 0 0 0 0 0 0 0 0 0 0 0 0 0 0 0 0 0 0 0 0 0 0 0 0
"posterior_cingulate_gyrus_left" 0.328587089385797 0.426708688015005 0.61378015387451 0 0 0.337823328255649 0.365247564824019 0.5639617673725 0.51140319984701 0 0.425120909284322 0.467124905814681 0 0.656502364190743 0 0.298825300090552 0.462248454136582 0.346722214718358 0.32540157579271 0 0.367254510101128 0 0.366945682193677 0.190996601696716 0.415115330563416 0.359675330254804 0.44722608912776 0.401464011461334 0.344999394486255 0.314801153269815 0 0 0.589437868972904 0.43414780061622 0 0.74080093548192 0.950601852789929 0 0.693997110143609 0 0 0.746755925514248 0.761580698860544 0.865035596284605 0 0 0 0.803667046880328 0 0.98198368005866 0 0 0 0 0.927741405921447 1.990503642763 1.0680218194459 0.505196616643279 0 0 0.830191658661914 0 0 1.06549694502233 0 0 0 0.79821279695969
"precentral_gyrus_left" 0.306602415839256 0.438766336021077 0.223294687321685 0 0 0.32225090404959 0.283617728436351 0.517056429299417 0.298460113249907 0.240272453282388 0 0.386257950731531 0 0.528144674815219 0 0.253118999629224 0.197515124062571 0 0 0 0.242800892440206 0.366945682193677 0 0.276227174333673 0 0.885323125203608 0.283474599072986 0.269251171519333 0.310728373058507 0.255091274861424 0 0 0.43071735185835 0.256031922674782 0 0 0.757342199146599 0 0 0 0 0 0.515125299569927 0.976586126684099 0 0 0 0.879609224813086 0 0.153966736484532 0 0 0 0 0.921736293139578 1.28119360137863 0.914202010796627 0 0 0 0.757399852970392 0.979621777856845 0 0.966848926078938 0 0 0 0
"precuneus_left" 0.272157022256964 0 0.404733063035895 0.202287065660571 0 0.263657585805662 0.261663796282084 0.432105067628773 0.210018444404045 0.242070563147652 0 0.402525280153317 0 0.440740009775308 0 0.242193526808594 0 0 0 0.2656759185765 0.244333492836603 0.190996601696716 0.276227174333673 0 0 0 0.276718799006454 0.25045007221685 0.282520443673029 0.241489059561187 0 0 0.321261860538717 0.336234811805138 0 0 0 0 0 0 0 0 0 0 0 0 0 0 0 0 0 0 0 0 0 0 0 0.11717196525015 0 0 0 0.136692915450197 0 0 0 0 0 0
"rostral_anterior_cingulate_cortex_left" 0 0.363022065110764 0.212261425623742 0 0 0 0 0 0 0 0.209180935926702 0 0.23340874254052 0 0 0 0.2605248367946 0.202698413129446 0.281656599019259 0 0 0.415115330563416 0 0 0 0.266279390127742 0.26398906057504 0 0 0 0 0 0 0.211375636708669 0 1.64164134557342 0.643744747890493 0 0 0 0 0 0 0 0 0 0.146576143206047 0 0 0 0 0 0.521112316775251 0 0 0 0 0 1.57341691071178 0 0.595234836777717 0 0 0 0 0 0 0.644891863981541
"rostral_middle_frontal_gyrus_left" 0 0.35329606935618 0.204764204264349 0 0 0 0 0 0 0 0.20441330262225 0 0.204735145475798 0 0 0 0.228789398320088 0.191396680270097 0.200457209247988 0 0 0.359675330254804 0.885323125203608 0 0.266279390127742 0 0.283359249094118 0 0 0 0.0544193687987768 0 0 0.229660684359602 0 0.749121679500927 0.642979381298588 0 0 0 0 0 0 0 0 0 0 0 0 0 0.671932568538703 0 0.471765054345128 0 0 0 0 0 1.00577976447638 0.59305171828135 0.669730126082779 0 0 0 0 0 0 0.644111444700058
"superior_frontal_gyrus_left" 0.278075573908186 0.459703619026605 0.28265015462268 0 0 0.34200967133184 0.282510818148828 0.387869715113899 0.289408964533938 0 0.294986523594872 0.413821565983383 0.203517644940678 0.433693240366336 0 0.293268900779706 0.308171620599018 0.244989414072085 0.236249905746299 0 0.258059447261711 0.44722608912776 0.283474599072986 0.276718799006454 0.26398906057504 0.283359249094118 0 0.280945431410467 0.315289962236885 0.277391091385326 0.128969450390201 0 0.373853758186189 0.320894757710332 0 0.867180167850486 0.837087558253658 0 0.517155205756287 0 0 0.798159718821585 0.446962333870856 0 0 0 0 0 0 1.000827079887 0.621867850771869 0 0.598642221853151 0 0.804309824280711 1.11449139830249 0.933372725198282 0 0 0.584266650375354 0.845533972631408 0 0 0.983841442878805 0.0722905938742593 0 0 0.847854976829773
"superior_parietal_gyrus_left" 0.283500049117674 0 0.237837123249277 0.177142043588596 0 0.307717598679283 0.25201930232073 0.236707157204793 0.266134392197353 0.22924785177304 0 0.517550861890831 0 0.274641276055221 0.231702740063581 0.228970706733998 0 0 0 0.194187004071064 0.2689348813368 0.401464011461334 0.269251171519333 0.25045007221685 0 0 0.280945431410467 0 0.288954756992016 0.22855808239321 0 0 0.293946432627328 0.269542069449553 0 0 0 0 0 0 0 0 0 0 0 0 0 0 0 0 0 0 0 0 0 0 0 0 0 0 0 0.104934206544 0 0 0 0 0 0
"superior_temporal_gyrus_left" 0.258661116611745 0 0.371023351828645 0 0.324768377253228 0.2483709151669 0.271989898956802 0.268599941164634 0.367910213182863 0.551611080400158 0 0.401023894146685 0 0.255049853942093 0.168959193849506 0.266509248292962 0 0.0764163705261104 0 0 0.290238615473145 0.344999394486255 0.310728373058507 0.282520443673029 0 0 0.315289962236885 0.288954756992016 0 0.216612886606588 0 0.197119583809152 0.207861345004861 0.30393191668126 0 0 0 0 0 0 0 0 0.791420434899483 0 0 0 0 0 0 0 0 0 0 0 0 0 0 0 0 0 0.839422606064052 0 0 0 0 0 0 0
"supramarginal_gyrus_left" 0.256081005944534 0 0.216193258904194 0 0 0.285023614011295 0.224364488702714 0.279248438656636 0.284814720084442 0.33551822258384 0 0.342129290606356 0 0.258181084940737 0 0.24176294965439 0 0 0 0 0.218934817149049 0.314801153269815 0.255091274861424 0.241489059561187 0 0 0.277391091385326 0.22855808239321 0.216612886606588 0 0 0 0.271801900053507 0.222385328907377 0 0 0 0 0 0 0 0 0 0 0 0 0 0 0 0 0 0 0 0 0 0 0 0 0 0 0 0 0 0.706197604444853 0 0 0 0
"frontal_pole_left" 0 0 0 0 0 0 0 0 0 0 0 0 0.14857894912565 0 0 0 0 0 0 0 0 0 0 0 0 0.0544193687987768 0.128969450390201 0 0 0 0 0 0 0 0 0 0 0 0 0 0 0 0 0 0 0 0 0 0 0 0 0 0 0 0 0 0 0 0 0 0 0 0 0 0.0573379996778195 0 0 0
"temporal_pole_left" 0 0 0 0 0.143929818994962 0.170167304152441 0 0.148358449999983 0 0 0 0 0 0.129906321446159 0.15956070052199 0 0 0 0 0 0 0 0 0 0 0 0 0 0.197119583809152 0 0 0 0 0.19713234429804 0 0 0 0 0 0 0 0 0 0 0 0 0 0 0 0 0 0 0 0 0 0 0 0 0 0 0 0 0 0 0 0 0 0
"transverse_temporal_gyrus_left" 0.315528489021604 0 0.380554445406614 0 0 0.327046741726745 0.308038023525565 0.2986788489051 0.347467672639049 0 0 0 0 0.302636137147763 0 0 0 0 0 0 0.112098846627211 0.589437868972904 0.43071735185835 0.321261860538717 0 0 0.373853758186189 0.293946432627328 0.207861345004861 0.271801900053507 0 0 0 0.246202170594526 0 0 0 0 0 0 0 0 0 0 0 0 0 0 0 0 0 0 0 0 0 0 0 0 0 0 0 0 0 0 0 0 0 0
"insula_left" 0.39182697610879 0.45279031365713 0.274627213144023 0 0.309288861411372 0.27022556098705 0.293103554073336 0.286305198811715 0.431112030011988 0.218827241479767 0.208693442641251 0 0.193754068655323 0.367608352710239 0.20969628779448 0.243974131880531 0.215127053567316 0.250807753341675 0.160720889570006 0 0.251842967678022 0.43414780061622 0.256031922674782 0.336234811805138 0.211375636708669 0.229660684359602 0.320894757710332 0.269542069449553 0.30393191668126 0.222385328907377 0 0.19713234429804 0.246202170594526 0 0 0.792107889007923 0.773942497012643 0 0 0 0 0 0.541098754975489 0 0 0 0 0 0 0 0 0 0 0 0 0.67483105971532 0.892005335789377 0 0 0 0.733370301175101 0 0 0.806380245624318 0 0 0 0
"banks_superior_temporal_sulcus_right" 0 0 0 0 0 0 0 0 0 0 0 0 0 0 0 0 0 0 0 0 0 0 0 0 0 0 0 0 0 0 0 0 0 0 0 0 0 0 0 0.2407270203531 0.274401132890678 0.313090995997888 0.398209507567676 0.305462868177253 0 0 0 0.231469384946417 0 0.315392720144853 0 0 0 0 0.34854008764847 0.303619100473357 0.345813813250585 0.302608364348834 0 0 0.365303304637437 0.279757906709213 0.21840262110229 0.286705265322474 0 0 0.24811729693116 0.287589944564953
"caudal_anterior_cingulate_cortex_right" 0 1.26731756775897 0.877766843723171 0 0 0 0 0 0 0 0.606101322117558 0 0.63977594194543 0 0 0 0.739592200900194 0.581165873549417 0.608454531499202 0 0 0.74080093548192 0 0 1.64164134557342 0.749121679500927 0.867180167850486 0 0 0 0 0 0 0.792107889007923 0 0 0.375505247604352 0 0 0 0 0 0 0 0.419505596608419 0 0.359399506092482 0 0 0 0.381580728752064 0.346319795129607 0.307145440933189 0 0.275627085184334 0.402994713513892 0.437404528021521 0.239194875906109 0.37685927405189 0.306383136117885 0.511723553221002 0 0 0.397935279595907 0.371144574114818 0 0 0.404910565857546
"caudal_middle_frontal_gyrus_right" 0 0.914306475221191 0.872959573490308 0 0 0 0 0 0 0 0.769388512426893 0 0 0 0 0 0.604756221580756 0.622863848836195 0.598557563041881 0 0 0.950601852789929 0.757342199146599 0 0.643744747890493 0.642979381298588 0.837087558253658 0 0 0 0 0 0 0.773942497012643 0 0.375505247604352 0 0 0 0.311067711535553 0.268766022496149 0.35935136265928 0.295591761875563 0.321457374397323 0.265598780570771 0 0.224650700534697 0.328975279161314 0 0.2968215592862 0.22937950542169 0.247569490235238 0.194358446254492 0 0.210692878759177 0.589294301175741 0.266512877935698 0 0.202668640955597 0.230432074678679 0.239794319136779 0 0 0.254316538645725 0 0 0 0.268288214823606
"cuneus_right" 0 0 0 0 0 0 0 0 0 0 0 0 0 0 0 0 0 0 0 0 0 0 0 0 0 0 0 0 0 0 0 0 0 0 0 0 0 0 0 0.298352649670033 0 0 0 0.221517975016715 0 0.241387927918437 0 0 0 0 0 0 0 0.169959355723329 0 0 0 0.231858842230662 0 0 0 0.204324964615209 0 0 0 0 0 0
"entorhinal_cortex_right" 0 0 0.549001618810153 0 0.371814895316457 0 0 0 0 0 0 0 0 0 0 0 0 0 0 0 0 0.693997110143609 0 0 0 0 0.517155205756287 0 0 0 0 0 0 0 0 0 0 0 0 0.166778624140258 0 0.144639160345223 0 0.388558610122897 0 0 0 0 0.339782881464922 0 0 0 0 0 0 0 0 0 0 0 0 0 0.154286121189143 0 0 0.171168598233956 0 0
"fusiform_gyrus_right" 0 0 0.906068702678535 0 0.284126409000228 0.13813570325411 0 0 0 0 0 0.120857723693117 0 0 0 0 0 0 0 0 0 0 0 0 0 0 0 0 0 0 0 0 0 0 0.2407270203531 0 0.311067711535553 0.298352649670033 0.166778624140258 0 0.236482957333915 0.200578442665422 0.594594168042866 0.221023702743595 0 0.330163988759143 0 0.250769127962955 0.143417395294049 0.288130696416729 0 0 0 0.260261323365441 0.269611113808749 0.539519186585856 0.325564845575492 0.333078794122735 0 0 0.383625814511926 0.287077703338153 0.276453619809706 0.319542028089299 0 0.145957566194957 0.452975520110951 0.342691593815965
"inferior_parietal_gyrus_right" 0 0 0 0 0 0 0 0 0 0 0 0 0 0 0 0 0 0 0 0 0 0 0 0 0 0 0 0 0 0 0 0 0 0 0.274401132890678 0 0.268766022496149 0 0 0.236482957333915 0 0.316647875870159 0.344143972768993 0.193321384567485 0 0.517993235968826 0 0.288903234634244 0.215485455557467 0.290877140390547 0 0 0 0 0.359536953415686 0.268595726925331 0.316907805686855 0.296540863949528 0 0 0.312019304492754 0.257680183124858 0.126498773026652 0.243750421337661 0 0 0.371964919421504 0.400754858843213
"inferior_temporal_gyrus_right" 0 0 0.82108778150602 0 0 0 0 0 0 0 0 0 0 0 0 0 0 0 0 0 0 0.746755925514248 0 0 0 0 0.798159718821585 0 0 0 0 0 0 0 0.313090995997888 0 0.35935136265928 0 0.144639160345223 0.200578442665422 0.316647875870159 0 0.65480887176554 0.211069875546697 0 0.392808738169766 0 0.19928498939074 0.18795700882891 0.353185809819281 0 0 0 0 0.418264382515655 0.503512388537902 0.408174755654011 0.34780995611288 0 0 0.3795023394602 0.289116414849356 0.243861521736075 0.409639578344635 0 0.178398830615947 0.358006347704201 0.352130194194655
"cingulate_gyrus_isthmus_right" 0 0 0.57573951853443 0 0 0.48087706114883 0 0 0.664240298735727 0 0 0 0 0 0 0.478300017086047 0 0 0 0 0 0.761580698860544 0.515125299569927 0 0 0 0.446962333870856 0 0.791420434899483 0 0 0 0 0.541098754975489 0.398209507567676 0 0.295591761875563 0 0 0.594594168042866 0.344143972768993 0.65480887176554 0 0.769725902206433 0 0.338039617282159 0 0.510753478651221 0.780646017992123 0.363110781579266 0 0 0 0 0.792452439137468 0.771344796717947 0.397670676440361 0.229617051830314 0 0 0.499666576930319 0.331876404198897 0.395035027263842 0.450012551551592 0 0 0.50039011776339 0.723931337987604
"lateral_occipital_cortex_right" 0 0 0.85407873133553 0 0 0.133410402211776 0 0 0 0 0 0 0 0 0 0.984405578459304 0 0 0 0 0 0.865035596284605 0.976586126684099 0 0 0 0 0 0 0 0 0 0 0 0.305462868177253 0 0.321457374397323 0.221517975016715 0.388558610122897 0.221023702743595 0.193321384567485 0.211069875546697 0.769725902206433 0 0 0.413781733521946 0 0.342747605342521 0.136649656932167 0.308096567538156 0 0 0 0.244081823132948 0.347140000951123 0.633045014337668 0.425226472800545 0.433383788045133 0 0 0.395382651481234 0.258437689576389 0.338580472082689 0.43896478726843 0 0 0.361268389837635 0.490492541598103
"lateral_orbitofrontal_cortex_right" 0 0.585718324578494 0.658717140563911 0 0 0 0 0 0 0 0 0 0 0 0 0 0 0 0 0 0 0 0 0 0 0 0 0 0 0 0 0 0 0 0 0.419505596608419 0.265598780570771 0 0 0 0 0 0 0 0 0 0.222188562153856 0 0 0 0.257395452865719 0.158701012097727 0.167956321957616 0 0 0 0.297065923911031 0 0.226797256879886 0.227393762945037 0.280028917059416 0 0.0805088828839932 0 0.111120604637891 0 0 0.223326020601717
"lingual_gyrus_right" 0 0 0 0 0 0.138215324018571 0 0 0 0.155802011958974 0 0.113630394396137 0 0 0 0 0 0 0 0 0 0 0 0 0 0 0 0 0 0 0 0 0 0 0 0 0 0.241387927918437 0 0.330163988759143 0.517993235968826 0.392808738169766 0.338039617282159 0.413781733521946 0 0 0 0.324785509953457 0.075768186101407 0.296704126727804 0 0 0 0.191970381442685 0 0.260479985412629 0.367874659670926 0.359927234484726 0 0 0.411355953678615 0.525430009477543 0 0.30263193515286 0 0 0 0
"medial_orbitofrontal_gyrus_right" 0 0 0 0 0 0 0 0 0 0 0 0 0.125875263300258 0 0 0 0 0 0 0 0 0 0 0 0.146576143206047 0 0 0 0 0 0 0 0 0 0 0.359399506092482 0.224650700534697 0 0 0 0 0 0 0 0.222188562153856 0 0 0 0 0 0.251075983086783 0.179228558667268 0.216626600614063 0 0 0 0.259534279308494 0 0.217966780840337 0.232139237688509 0.249676364259681 0 0 0 0.14613125067848 0 0 0.155702549591865
"middle_temporal_gyrus_right" 0 0 0 0 0 0 0 0 0 0 0 0 0 0 0 0 0 0 0 0 0 0.803667046880328 0.879609224813086 0 0 0 0 0 0 0 0 0 0 0 0.231469384946417 0 0.328975279161314 0 0 0.250769127962955 0.288903234634244 0.19928498939074 0.510753478651221 0.342747605342521 0 0.324785509953457 0 0 0 0.345314716838337 0 0 0 0 0.375957252557142 0.522937963651037 0.396642622887958 0.349917949593821 0 0 0.395010433785992 0.326535747466323 0.239773191904002 0.36992837762132 0 0.0847792174981557 0.377784834546049 0.423093940141741
"parahippocampal_gyrus_right" 0 0 0 0 0.337207937883442 0 0 0 0 0 0 0 0 0 0 0 0 0 0 0 0 0 0 0 0 0 0 0 0 0 0 0 0 0 0 0 0 0 0.339782881464922 0.143417395294049 0.215485455557467 0.18795700882891 0.780646017992123 0.136649656932167 0 0.075768186101407 0 0 0 0 0 0 0 0 0 0 0.327248931247801 0.305088342706279 0 0 0 0.331179577493258 0 0 0 0 0 0.183628628846683
"paracentral_gyrus_right" 0 0.771143870962492 0.988091680560268 0 0 0 0 0 0 0 0 0 0 0 0 0.199546761800432 0 0 0 0 0 0.98198368005866 0.153966736484532 0 0 0 1.000827079887 0 0 0 0 0 0 0 0.315392720144853 0 0.2968215592862 0 0 0.288130696416729 0.290877140390547 0.353185809819281 0.363110781579266 0.308096567538156 0 0.296704126727804 0 0.345314716838337 0 0 0 0 0 0 0.237363201854638 0.292139954159234 0.272613037639788 0.258107285987807 0 0 0.244385732714264 0.323658537550721 0.340685884714894 0.307376402918484 0 0 0 0.357114256180561
"inferior_frontal_gyrus_pars_opercularis_right" 0 0.567984184187463 0.716967545139027 0 0 0 0 0 0 0 0.474071869711296 0 0 0 0 0 0.720050617996317 0 0.615949411025718 0 0 0 0 0 0 0.671932568538703 0.621867850771869 0 0 0 0 0 0 0 0 0.381580728752064 0.22937950542169 0 0 0 0 0 0 0 0.257395452865719 0 0.251075983086783 0 0 0 0 0.219515112542298 0.20972837343193 0 0.207961000091524 0.369506080296008 0.197324679806009 0 0.241863603383234 0.233798461648662 0.260704904352727 0 0 0 0 0 0 0.221854715867593
"inferior_frontal_gyrus_pars_orbitalis_right" 0 0.337815541823655 0 0 0 0 0 0 0 0 0 0 0 0 0 0 0 0 0 0 0 0 0 0 0 0 0 0 0 0 0 0 0 0 0 0.346319795129607 0.247569490235238 0 0 0 0 0 0 0 0.158701012097727 0 0.179228558667268 0 0 0 0.219515112542298 0 0.18120751207456 0 0 0 0 0 0.249978483963283 0.189514210876967 0.246511978453571 0 0.067390438018158 0 0.203008492344202 0 0 0.203801423769251
"inferior_frontal_gyrus_pars_triangularis_right" 0 0.440644884558313 0 0 0 0 0 0 0 0 0 0 0 0 0 0 0 0 0.647708015376039 0 0 0 0 0 0.521112316775251 0.471765054345128 0.598642221853151 0 0 0 0 0 0 0 0 0.307145440933189 0.194358446254492 0 0 0 0 0 0 0 0.167956321957616 0 0.216626600614063 0 0 0 0.20972837343193 0.18120751207456 0 0 0 0 0 0 0.219446854303922 0.209694119105146 0.202840188554564 0 0.0908897365837252 0 0.207491443530368 0 0 0.206255867866983
"pericalcarine_cortex_right" 0 0 0 0 0 0 0 0 0 0 0 0 0 0 0 0 0 0 0 0 0 0 0 0 0 0 0 0 0 0 0 0 0 0 0 0 0 0.169959355723329 0 0.260261323365441 0 0 0 0.244081823132948 0 0.191970381442685 0 0 0 0 0 0 0 0 0 0 0 0.31507568635765 0 0 0 0.728268601957502 0 0 0 0 0 0
"postcentral_gyrus_right" 0 0 0.931637464845679 0 0 0 0 0 0 0 0 0 0 0 0 0 0 0 0 0 0 0.927741405921447 0.921736293139578 0 0 0 0.804309824280711 0 0 0 0 0 0 0 0.34854008764847 0.275627085184334 0.210692878759177 0 0 0.269611113808749 0.359536953415686 0.418264382515655 0.792452439137468 0.347140000951123 0 0 0 0.375957252557142 0 0.237363201854638 0.207961000091524 0 0 0 0 0.590916346150402 0.232365631976432 0.240959815164479 0 0 0.288577166831091 0.365825638096438 0.0454233739922353 0.236407596760419 0 0 0.181775922388326 0.233794767136225
"posterior_cingulate_gyrus_right" 0 1.25012774541532 1.15125646157785 0 0 0 0 0 0 0 0.685031176941752 0 0 0 0 1.40497195786962 0 0 0 0 0 1.990503642763 1.28119360137863 0 0 0 1.11449139830249 0 0 0 0 0 0 0.67483105971532 0.303619100473357 0.402994713513892 0.589294301175741 0 0 0.539519186585856 0.268595726925331 0.503512388537902 0.771344796717947 0.633045014337668 0 0.260479985412629 0 0.522937963651037 0 0.292139954159234 0.369506080296008 0 0 0 0.590916346150402 0 0.577779109974617 0.234178288232307 0.327162056737474 0.31698633437538 0.424994945730338 0.358818524216646 0 0.567246507378352 0 0 0 0.463919846950337
"precentral_gyrus_right" 0 0.969148947002287 0.99732389504827 0 0 0 0 0 0 0 0.608380310108353 0 0 0 0 0 0 0 0 0 0 1.0680218194459 0.914202010796627 0 0 0 0.933372725198282 0 0 0 0 0 0 0.892005335789377 0.345813813250585 0.437404528021521 0.266512877935698 0 0 0.325564845575492 0.316907805686855 0.408174755654011 0.397670676440361 0.425226472800545 0.297065923911031 0.367874659670926 0.259534279308494 0.396642622887958 0.327248931247801 0.272613037639788 0.197324679806009 0 0 0 0.232365631976432 0.577779109974617 0 0.297596184482264 0 0.272031665647666 0.302395186749379 0.304248872430755 0.337588703062588 0.276226336251254 0 0 0.335636371793149 0.324204716260756
"precuneus_right" 0 0 0 0 0 0 0 0 0 0 0 0 0 0 0 0.120181440685282 0 0 0 0 0 0.505196616643279 0 0.11717196525015 0 0 0 0 0 0 0 0 0 0 0.302608364348834 0.239194875906109 0 0.231858842230662 0 0.333078794122735 0.296540863949528 0.34780995611288 0.229617051830314 0.433383788045133 0 0.359927234484726 0 0.349917949593821 0.305088342706279 0.258107285987807 0 0 0 0.31507568635765 0.240959815164479 0.234178288232307 0.297596184482264 0 0 0 0.294206743076116 0.298587709502095 0.327777981607523 0.274201318592925 0 0 0.367654346930287 0.375082541608061
"rostral_anterior_cingulate_cortex_right" 0 0 0 0 0 0 0 0 0 0 0 0 0.288539321585447 0 0 0 0 0 0 0 0 0 0 0 1.57341691071178 1.00577976447638 0 0 0 0 0 0 0 0 0 0.37685927405189 0.202668640955597 0 0 0 0 0 0 0 0.226797256879886 0 0.217966780840337 0 0 0 0.241863603383234 0.249978483963283 0.219446854303922 0 0 0.327162056737474 0 0 0 0.227524100527111 0.227778564946234 0 0 0 0.227334610764397 0 0 0
"rostral_middle_frontal_gyrus_right" 0 0.480232099994172 0.555366916180972 0 0 0 0 0 0 0 0.444517246880647 0 0 0 0 0 0.632861282961103 0.529320789029504 0.514178817945993 0 0 0 0 0 0 0.59305171828135 0.584266650375354 0 0 0 0 0 0 0 0 0.306383136117885 0.230432074678679 0 0 0 0 0 0 0 0.227393762945037 0 0.232139237688509 0 0 0 0.233798461648662 0.189514210876967 0.209694119105146 0 0 0.31698633437538 0.272031665647666 0 0.227524100527111 0 0.257778828070226 0 0 0 0.185112160757804 0 0 0.23393963385567
"superior_frontal_gyrus_right" 0 0.88097416863647 0.815226051891667 0 0.30192072637451 0 0 0 0 0 0.555203655384117 0 0.527861820984143 0 0 0 0.716089352736433 0.612513504016569 0.581101407941985 0 0 0.830191658661914 0.757399852970392 0 0.595234836777717 0.669730126082779 0.845533972631408 0 0.839422606064052 0 0 0 0 0.733370301175101 0.365303304637437 0.511723553221002 0.239794319136779 0 0 0.383625814511926 0.312019304492754 0.3795023394602 0.499666576930319 0.395382651481234 0.280028917059416 0.411355953678615 0.249676364259681 0.395010433785992 0 0.244385732714264 0.260704904352727 0.246511978453571 0.202840188554564 0 0.288577166831091 0.424994945730338 0.302395186749379 0.294206743076116 0.227778564946234 0.257778828070226 0 0.30033788209664 0.327005957310823 0.302921143690696 0.157879313453319 0 0.37052983814935 0.29002053187899
"superior_parietal_gyrus_right" 0 0 0 0 0 0 0 0 0 0 0 0 0 0 0 0 0 0 0 0 0 0 0.979621777856845 0.136692915450197 0 0 0 0.104934206544 0 0 0 0 0 0 0.279757906709213 0 0 0.204324964615209 0 0.287077703338153 0.257680183124858 0.289116414849356 0.331876404198897 0.258437689576389 0 0.525430009477543 0 0.326535747466323 0.331179577493258 0.323658537550721 0 0 0 0.728268601957502 0.365825638096438 0.358818524216646 0.304248872430755 0.298587709502095 0 0 0.30033788209664 0 0.257136479771091 0.258698268997597 0 0 0 0.348726582493399
"superior_temporal_gyrus_right" 0 0 0 0 0 0 0 0 0 0 0 0 0 0 0 0 0 0 0 0 0 0 0 0 0 0 0 0 0 0 0 0 0 0 0.21840262110229 0 0 0 0.154286121189143 0.276453619809706 0.126498773026652 0.243861521736075 0.395035027263842 0.338580472082689 0.0805088828839932 0 0 0.239773191904002 0 0.340685884714894 0 0.067390438018158 0.0908897365837252 0 0.0454233739922353 0 0.337588703062588 0.327777981607523 0 0 0.327005957310823 0.257136479771091 0 0.196548605844996 0 0.20410422848001 0.188464574962429 0.251439119882082
"supramarginal_gyrus_right" 0 0 0.989022942211421 0 0 0 0 0 0 0 0 0 0 0 0 0 0 0 0 0 0 1.06549694502233 0.966848926078938 0 0 0 0.983841442878805 0 0 0.706197604444853 0 0 0 0.806380245624318 0.286705265322474 0.397935279595907 0.254316538645725 0 0 0.319542028089299 0.243750421337661 0.409639578344635 0.450012551551592 0.43896478726843 0 0.30263193515286 0 0.36992837762132 0 0.307376402918484 0 0 0 0 0.236407596760419 0.567246507378352 0.276226336251254 0.274201318592925 0 0 0.302921143690696 0.258698268997597 0.196548605844996 0 0 0 0.381646927295183 0.240870993292448
"frontal_pole_right" 0 0 0.588152241606493 0 0 0 0 0 0 0 0 0 0 0 0 0 0 0 0 0 0 0 0 0 0 0 0.0722905938742593 0 0 0 0.0573379996778195 0 0 0 0 0.371144574114818 0 0 0 0 0 0 0 0 0.111120604637891 0 0.14613125067848 0 0 0 0 0.203008492344202 0.207491443530368 0 0 0 0 0 0.227334610764397 0.185112160757804 0.157879313453319 0 0 0 0 0 0 0
"temporal_pole_right" 0 0 0 0 0 0 0 0 0 0 0 0 0 0 0 0 0 0 0 0 0 0 0 0 0 0 0 0 0 0 0 0 0 0 0 0 0 0 0.171168598233956 0.145957566194957 0 0.178398830615947 0 0 0 0 0 0.0847792174981557 0 0 0 0 0 0 0 0 0 0 0 0 0 0 0.20410422848001 0 0 0 0 0.205153714416209
"transverse_temporal_gyrus_right" 0 0 0 0 0 0 0 0 0 0 0 0 0 0 0 0 0 0 0 0 0 0 0 0 0 0 0 0 0 0 0 0 0 0 0.24811729693116 0 0 0 0 0.452975520110951 0.371964919421504 0.358006347704201 0.50039011776339 0.361268389837635 0 0 0 0.377784834546049 0 0 0 0 0 0 0.181775922388326 0 0.335636371793149 0.367654346930287 0 0 0.37052983814935 0 0.188464574962429 0.381646927295183 0 0 0 0.324935510464069
"insula_right" 0 0.71128648917003 0.735478928033882 0 0 0 0 0 0 0 0 0 0.168852351598895 0 0 0 0 0 0.594126040978236 0 0 0.79821279695969 0 0 0.644891863981541 0.644111444700058 0.847854976829773 0 0 0 0 0 0 0 0.287589944564953 0.404910565857546 0.268288214823606 0 0 0.342691593815965 0.400754858843213 0.352130194194655 0.723931337987604 0.490492541598103 0.223326020601717 0 0.155702549591865 0.423093940141741 0.183628628846683 0.357114256180561 0.221854715867593 0.203801423769251 0.206255867866983 0 0.233794767136225 0.463919846950337 0.324204716260756 0.375082541608061 0 0.23393963385567 0.29002053187899 0.348726582493399 0.251439119882082 0.240870993292448 0 0.205153714416209 0.324935510464069 0
