# Supplementary material for: NODDI and Tensor-Based Microstructural Indices as Predictors of Functional Connectivity
Source: PLoS One. 2016 Apr 14;11(4):e0153404. doi: 10.1371/journal.pone.0153404 (PMC4831788; doi:10.1371/journal.pone.0153404)
Supplement: S1 Data — a) Functional connectivity matrices, both fMRI and EEG connectomes across all subjects, in the form of precision matrices and b) structural brain connectivity matrices across all subjects and microstructural indices. Columns and rows are named according to the corresponding brain region that represent. (ZIP) [file pone.0153404.s001.zip › DATA/DWI/43_WMD_68.txt]

"banks_superior_temporal_sulcus_left" "caudal_anterior_cingulate_cortex_left" "caudal_middle_frontal_gyrus_left" "cuneus_left" "entorhinal_cortex_left" "fusiform_gyrus_left" "inferior_parietal_gyrus_left" "inferior_temporal_gyrus_left" "cingulate_gyrus_isthmus_left" "lateral_occipital_cortex_left" "lateral_orbitofrontal_cortex_left" "lingual_gyrus_left" "medial_orbitofrontal_gyrus_left" "middle_temporal_gyrus_left" "parahippocampal_gyrus_left" "paracentral_gyrus_left" "inferior_frontal_gyrus_pars_opercularis_left" "inferior_frontal_gyrus_pars_orbitalis_left" "inferior_frontal_gyrus_pars_triangularis_left" "pericalcarine_cortex_left" "postcentral_gyrus_left" "posterior_cingulate_gyrus_left" "precentral_gyrus_left" "precuneus_left" "rostral_anterior_cingulate_cortex_left" "rostral_middle_frontal_gyrus_left" "superior_frontal_gyrus_left" "superior_parietal_gyrus_left" "superior_temporal_gyrus_left" "supramarginal_gyrus_left" "frontal_pole_left" "temporal_pole_left" "transverse_temporal_gyrus_left" "insula_left" "banks_superior_temporal_sulcus_right" "caudal_anterior_cingulate_cortex_right" "caudal_middle_frontal_gyrus_right" "cuneus_right" "entorhinal_cortex_right" "fusiform_gyrus_right" "inferior_parietal_gyrus_right" "inferior_temporal_gyrus_right" "cingulate_gyrus_isthmus_right" "lateral_occipital_cortex_right" "lateral_orbitofrontal_cortex_right" "lingual_gyrus_right" "medial_orbitofrontal_gyrus_right" "middle_temporal_gyrus_right" "parahippocampal_gyrus_right" "paracentral_gyrus_right" "inferior_frontal_gyrus_pars_opercularis_right" "inferior_frontal_gyrus_pars_orbitalis_right" "inferior_frontal_gyrus_pars_triangularis_right" "pericalcarine_cortex_right" "postcentral_gyrus_right" "posterior_cingulate_gyrus_right" "precentral_gyrus_right" "precuneus_right" "rostral_anterior_cingulate_cortex_right" "rostral_middle_frontal_gyrus_right" "superior_frontal_gyrus_right" "superior_parietal_gyrus_right" "superior_temporal_gyrus_right" "supramarginal_gyrus_right" "frontal_pole_right" "temporal_pole_right" "transverse_temporal_gyrus_right" "insula_right"
"banks_superior_temporal_sulcus_left" 0 0 0.000622287229590323 0 0 0.000613824742247756 0.000596694524220419 0.000621044400409116 0.000615862572075462 0 0 0.000761855952484158 0 0.000615634174418632 0 0.000593734233674158 0 0 0 0 0.000582688223086779 0.000623098004670063 0.000594767433483694 0.000594558642536658 0 0 0.000589950636494518 0.000586622699207704 0.000621897221337194 0.000595401683985121 0 0 0.000629827254259666 0.000627106568300875 0 0 0 0 0 0 0 0 0 0 0 0 0 0 0 0 0 0 0 0 0 0 0 0 0 0 0 0 0 0 0 0 0 0
"caudal_anterior_cingulate_cortex_left" 0 0 0.000591510558169754 0 0 0 0 0 0 0 0.000587290539579863 0 0.000577254885639824 0 0 0 0.000592445278186826 0.000581986375770949 0.000595937307243483 0 0.000567431865621717 0.000642878230024003 0.000577294226330046 0 0.00060012627350792 0.000594657964581309 0.000580436237121276 0 0 0 0 0 0 0.000587983017286166 0 0.000818296442655922 0.000673507788567709 0 0 0 0 0 0 0 0.000630268805739036 0 0 0 0 0.000614658323761391 0.000636521703642388 0.000609773006690193 0.000629787748076259 0 0 0.000769433809298942 0.000673333282006505 0 0 0.000626539014438025 0.000642944961205137 0 0 0 0 0 0 0.00061829490347083
"caudal_middle_frontal_gyrus_left" 0.000622287229590323 0.000591510558169754 0 0 0 0.000592866516494647 0.000654700619059413 0.000672228308641534 0.000705054665534068 0 0.00057087209684008 0 0.000566399567350968 0.000688286344107274 0 0.000554383562201399 0.000571145738048187 0.000573168305111564 0.000573409190849272 0 0.000569891122218064 0.000578356632197316 0.000563195618338866 0.000704548274409837 0.00058665438589229 0.000583961791360557 0.000568623384900339 0.000559071129603209 0.000569559428837813 0.000557623134076777 0 0 0.000562390316847181 0.000561877435149292 0 0.000643421284761354 0.000646472950416289 0 0.000652140194128037 0.000647222888076891 0 0.00065697492948566 0.00069353044450857 0.00067076028139525 0.00063087830355461 0 0 0 0 0.000635242575343741 0.000619673807488592 0 0 0 0.000665930639116951 0.000651984310267691 0.000625209978108309 0 0 0.000636437737215348 0.000630742479288783 0 0 0.000656215387638229 0.000636405951541259 0 0 0.000619916899065674
"cuneus_left" 0 0 0 0 0 0.000612113895925796 0.000657811204942715 0 0 0.000628837911993057 0 0.000630596210715693 0 0 0 0 0 0 0 0.000648729053141822 0 0 0 0.000633064491350332 0 0 0 0.000642653910529653 0 0 0 0 0 0 0 0 0 0 0 0 0 0 0 0 0 0 0 0 0 0 0 0 0 0 0 0 0 0 0 0 0 0 0 0 0 0 0 0
"entorhinal_cortex_left" 0 0 0 0 0 0.000751252766918085 0 0.000709876826941684 0 0 0 0 0 0 0.000926865868669011 0 0 0 0 0 0 0 0 0 0 0 0 0 0.000665026679299538 0 0 0.000763849471805633 0 0.000714771920779879 0 0 0 0 0.000738880517060979 0.00076975124608258 0 0 0 0 0 0 0 0 0.000745127661749321 0 0 0 0 0 0 0 0 0 0 0 0.000577217703359425 0 0 0 0 0 0 0
"fusiform_gyrus_left" 0.000613824742247756 0 0.000592866516494647 0.000612113895925796 0.000751252766918085 0 0.000630475414866297 0.000619285793736274 0.000840100440061147 0.000660710570777666 0 0.00063698731062653 0 0.000636223066532775 0.000698482258536208 0.000610078220939246 0 0 0 0.000632851455779241 0.000617910191477362 0.00059601566255746 0.000596613869964722 0.000615071383489934 0 0 0.00059712741504496 0.000614599820772823 0.000651595657853684 0.000616234726415654 0 0.000716699780173502 0.000644591798353513 0.000676865234446893 0 0 0 0 0 0.000733100495881006 0 0 0.000783015815200852 0.000770206771593065 0 0.000787584171219929 0 0 0 0 0 0 0 0 0 0 0 0 0 0 0 0 0 0 0 0 0 0
"inferior_parietal_gyrus_left" 0.000596694524220419 0 0.000654700619059413 0.000657811204942715 0 0.000630475414866297 0 0.000606452055884976 0.000630059999985042 0.000585973985077756 0 0.000770591947682124 0 0.000600453962863843 0 0.000612899713159444 0 0 0 0.000664046995915934 0.000589178019291793 0.000620773820437211 0.000597025863951481 0.000643252560903928 0 0 0.00061018584913648 0.000616533133158747 0.000611576220792174 0.000611508300548706 0 0 0.000610720747127179 0.000620496404704688 0 0 0 0 0 0 0 0 0 0 0 0 0 0 0 0 0 0 0 0 0 0 0 0 0 0 0 0 0 0 0 0 0 0
"inferior_temporal_gyrus_left" 0.000621044400409116 0 0.000672228308641534 0 0.000709876826941684 0.000619285793736274 0.000606452055884976 0 0.000720231456745049 0.000649649385978294 0 0.000752268015779974 0 0.00063969202189833 0.000663911691371502 0.000655184315874028 0 0 0 0.000770677589554756 0.000642896045506822 0.000703316990867129 0.000675862468576599 0.000705134461326897 0 0 0.00062557609505521 0.000610032968189018 0.0006251286435061 0.000623922804489307 0 0.000718816678768795 0.000627151237536189 0.000652377541653703 0 0 0 0 0 0 0 0 0 0 0 0 0 0 0 0 0 0 0 0 0 0 0 0 0 0 0 0 0 0 0 0 0 0
"cingulate_gyrus_isthmus_left" 0.000615862572075462 0 0.000705054665534068 0 0 0.000840100440061147 0.000630059999985042 0.000720231456745049 0 0 0 0.000695334178581317 0 0.00071515687092893 0.000696367545690453 0.000617404574760288 0 0 0 0 0.000599143891999953 0.000681861003136128 0.000597575697257353 0.000629526202699652 0 0 0.0005932370996269 0.000615126983193837 0.00064258238275851 0.000591070922041278 0 0 0.000629809856796307 0.000829546364361569 0 0 0 0 0 0 0 0 0.000889128163857467 0 0 0 0 0 0 0 0 0 0 0 0 0 0 0 0 0 0 0 0 0 0 0 0 0
"lateral_occipital_cortex_left" 0 0 0 0.000628837911993057 0 0.000660710570777666 0.000585973985077756 0.000649649385978294 0 0 0 0.000662530762266606 0 0.000693588505117097 0.000738727697511534 0 0 0 0 0.00066766742179898 0 0 0.000606434174957945 0.000617732741334914 0 0 0 0.000591389694918652 0.000814467513717958 0.000686794051266337 0 0 0 0.000630326744647084 0 0 0 0 0 0 0 0 0 0 0 0.000771213463268079 0 0 0 0 0 0 0 0 0 0 0 0 0 0 0 0 0 0 0 0 0 0
"lateral_orbitofrontal_cortex_left" 0 0.000587290539579863 0.00057087209684008 0 0 0 0 0 0 0 0 0 0.000612845723588275 0 0 0 0.000583321045016602 0.000617930751784617 0.000604157785713006 0 0 0.000573702958724926 0 0 0.000603125721075762 0.000611344669151073 0.000570613522373613 0 0 0 0 0 0 0.000663860456144967 0 0.000630425818105727 0.0006339698194482 0 0 0 0 0 0 0 0 0 0 0 0 0 0.000614301165922763 0 0 0 0 0.000670455921691793 0.000637648896704152 0 0 0.000624725730082514 0.000636793514012737 0 0 0 0 0 0 0
"lingual_gyrus_left" 0.000761855952484158 0 0 0.000630596210715693 0 0.00063698731062653 0.000770591947682124 0.000752268015779974 0.000695334178581317 0.000662530762266606 0 0 0 0.000754069196288874 0.000704648409475814 0.000731086769682248 0 0 0 0.000655135973002279 0 0.00075313760660397 0.000683434228311514 0.000737237340208572 0 0 0.00065922738804504 0.000770971483980831 0.000778162799120891 0.000656827280898009 0 0 0 0 0 0 0 0 0 0.000717019344596671 0 0 0 0 0 0.000874558415604924 0 0 0 0 0 0 0 0 0 0 0 0 0 0 0 0 0 0 0 0 0 0
"medial_orbitofrontal_gyrus_left" 0 0.000577254885639824 0.000566399567350968 0 0 0 0 0 0 0 0.000612845723588275 0 0 0 0 0 0 0.000602096704304571 0.000584212307484415 0 0 0 0 0 0.000640122873195523 0.0006753210190099 0.000612521716599703 0 0 0 0.000855427104431014 0 0 0.000695990378136527 0 0.000669316477022511 0 0 0 0 0 0 0 0 0 0 0.000842871291815308 0 0 0 0 0 0 0 0 0 0 0 0.000750185439209913 0 0.000624857138532366 0 0 0 0 0 0 0.000984856501343995
"middle_temporal_gyrus_left" 0.000615634174418632 0 0.000688286344107274 0 0 0.000636223066532775 0.000600453962863843 0.00063969202189833 0.00071515687092893 0.000693588505117097 0 0.000754069196288874 0 0 0.00070022752886867 0.000689453332054829 0 0 0 0.000835045644538491 0.000633810593440719 0.000727864596184809 0.000679158673878717 0.000700339762325866 0 0 0.000635011333767027 0.000601088993124546 0.000625925805491941 0.000600503772863044 0 0.000760767152592432 0.000627947576054442 0.000655021149170362 0 0 0 0 0 0 0 0 0 0 0 0 0 0 0 0 0 0 0 0 0 0 0 0 0 0 0 0 0 0 0 0 0 0
"parahippocampal_gyrus_left" 0 0 0 0 0.000926865868669011 0.000698482258536208 0 0.000663911691371502 0.000696367545690453 0.000738727697511534 0 0.000704648409475814 0 0.00070022752886867 0 0 0 0 0 0 0 0 0 0 0 0 0 0.000605574704283825 0.000702479957653953 0 0 0.000732305824978604 0 0.000733908559981974 0 0 0 0 0 0 0 0 0 0 0 0 0 0 0 0 0 0 0 0 0 0 0 0 0 0 0 0 0 0 0 0 0 0
"paracentral_gyrus_left" 0.000593734233674158 0 0.000554383562201399 0 0 0.000610078220939246 0.000612899713159444 0.000655184315874028 0.000617404574760288 0 0 0.000731086769682248 0 0.000689453332054829 0 0 0 0 0 0 0.000755906339824001 0.000615054626589726 0.000613201239468211 0.000612752003563523 0 0 0.000584562913667386 0.000635976224266818 0.000593231499190131 0.000590083316824414 0 0 0 0.000617366493787832 0 0 0 0 0 0 0 0 0.000730786428290965 0.00069338274718978 0 0 0 0 0 0.000624632670916158 0 0 0 0 0 0.00064092325931038 0 0.00101720546975998 0 0 0 0 0 0 0 0 0 0
"inferior_frontal_gyrus_pars_opercularis_left" 0 0.000592445278186826 0.000571145738048187 0 0 0 0 0 0 0 0.000583321045016602 0 0 0 0 0 0 0.000596260681538237 0.000604209813080956 0 0 0.000570670592216843 0.000647113085777147 0 0.000610632464492259 0.000603452107756173 0.000573936234764773 0 0 0 0 0 0 0.000594969139549715 0 0.000646505615853456 0.00066864610274551 0 0 0 0 0 0 0 0 0 0 0 0 0 0.00063513969943054 0 0 0 0 0 0 0 0 0.000638291068080661 0.000648585113961035 0 0 0 0 0 0 0
"inferior_frontal_gyrus_pars_orbitalis_left" 0 0.000581986375770949 0.000573168305111564 0 0 0 0 0 0 0 0.000617930751784617 0 0.000602096704304571 0 0 0 0.000596260681538237 0 0.000637798172094024 0 0 0.000562693990115026 0 0 0.000612199490145735 0.000634826993849318 0.000580721041598843 0 0.000771089153550245 0 0 0 0 0.000563454947459482 0 0.000640883138117494 0.000600214589627393 0 0 0 0 0 0 0 0 0 0 0 0 0 0 0 0 0 0 0 0 0 0 0.000624104426368711 0.000591519413890485 0 0 0 0 0 0 0
"inferior_frontal_gyrus_pars_triangularis_left" 0 0.000595937307243483 0.000573409190849272 0 0 0 0 0 0 0 0.000604157785713006 0 0.000584212307484415 0 0 0 0.000604209813080956 0.000637798172094024 0 0 0 0.000569334265922887 0 0 0.000608769243114668 0.000610205080786822 0.000579218061712661 0 0 0 0 0 0 0.000578165921723274 0 0.000635549813845735 0.000645332202210532 0 0 0 0 0 0 0 0 0 0 0 0 0 0.000643607568929467 0 0.00064679471259092 0 0 0 0 0 0 0.000622502258574626 0.000643243705844976 0 0 0 0 0 0 0.000652503046079584
"pericalcarine_cortex_left" 0 0 0 0.000648729053141822 0 0.000632851455779241 0.000664046995915934 0.000770677589554756 0 0.00066766742179898 0 0.000655135973002279 0 0.000835045644538491 0 0 0 0 0 0 0 0 0 0.000660943405183378 0 0 0 0.000621511804779221 0 0 0 0 0 0 0 0 0 0 0 0 0 0 0 0 0 0 0 0 0 0 0 0 0 0 0 0 0 0 0 0 0 0 0 0 0 0 0 0
"postcentral_gyrus_left" 0.000582688223086779 0.000567431865621717 0.000569891122218064 0 0 0.000617910191477362 0.000589178019291793 0.000642896045506822 0.000599143891999953 0 0 0 0 0.000633810593440719 0 0.000755906339824001 0 0 0 0 0 0.000580662225138416 0.000589661445094314 0.000613199441935869 0 0 0.000569925086334923 0.000644474710865113 0.000581766419199074 0.000607814550517312 0 0 0.000722932018882998 0.000590791487891818 0 0 0 0 0 0 0 0 0 0 0 0 0 0 0 0 0 0 0 0 0 0 0 0 0 0 0 0 0 0 0 0 0 0
"posterior_cingulate_gyrus_left" 0.000623098004670063 0.000642878230024003 0.000578356632197316 0 0 0.00059601566255746 0.000620773820437211 0.000703316990867129 0.000681861003136128 0 0.000573702958724926 0.00075313760660397 0 0.000727864596184809 0 0.000615054626589726 0.000570670592216843 0.000562693990115026 0.000569334265922887 0 0.000580662225138416 0 0.000581910391598537 0.000628645182526878 0.000568650789450061 0.000565674346238232 0.000579196729507978 0.000600304153039714 0.000589613800081259 0.000587194688033187 0 0 0.000548381905471776 0.000559126412065594 0 0.000614548656303025 0.000635476795298045 0 0.000660859415143238 0 0 0.000652368257512682 0.000828191807042667 0.000651207893337796 0 0 0 0.000649066684620782 0 0.000635565506107098 0 0 0 0 0.000646133145464594 0.000769480411369774 0.000614863679625689 0.000600451954061276 0 0 0.000601332015879611 0 0 0.000656229801877673 0 0 0 0.00058310681831216
"precentral_gyrus_left" 0.000594767433483694 0.000577294226330046 0.000563195618338866 0 0 0.000596613869964722 0.000597025863951481 0.000675862468576599 0.000597575697257353 0.000606434174957945 0 0.000683434228311514 0 0.000679158673878717 0 0.000613201239468211 0.000647113085777147 0 0 0 0.000589661445094314 0.000581910391598537 0 0.000593096050645921 0 0.000668764858829996 0.000575423571394329 0.000585508923400353 0.000594672573817614 0.000571000373647386 0 0 0.000627927106102685 0.000572148420296495 0 0 0.000642898012080924 0 0 0 0 0 0.000711092322872297 0.000662754072329715 0 0 0 0.000626632774604519 0 0.000658594881091897 0 0 0 0 0.00067479605792061 0.000641980007082991 0.00063778904111707 0 0 0 0.000635416045731168 0.000638733013438133 0 0.000666692387341444 0 0 0 0
"precuneus_left" 0.000594558642536658 0 0.000704548274409837 0.000633064491350332 0 0.000615071383489934 0.000643252560903928 0.000705134461326897 0.000629526202699652 0.000617732741334914 0 0.000737237340208572 0 0.000700339762325866 0 0.000612752003563523 0 0 0 0.000660943405183378 0.000613199441935869 0.000628645182526878 0.000593096050645921 0 0 0 0.000586626693612629 0.000624630440774388 0.00060084088258094 0.000593908332645827 0 0 0.00063110204527637 0.000664930266635722 0 0 0 0 0 0 0 0 0 0 0 0 0 0 0 0 0 0 0 0 0 0 0 0.000948868961747079 0 0 0 0.000908177526657965 0 0 0 0 0 0
"rostral_anterior_cingulate_cortex_left" 0 0.00060012627350792 0.00058665438589229 0 0 0 0 0 0 0 0.000603125721075762 0 0.000640122873195523 0 0 0 0.000610632464492259 0.000612199490145735 0.000608769243114668 0 0 0.000568650789450061 0 0 0 0.000618593922417963 0.000579619445217642 0 0 0 0 0 0 0.000577601594312039 0 0.000825434729239762 0.000636543682616914 0 0 0 0 0 0 0 0 0 0.000669969190380298 0 0 0 0 0 0.000628809412343022 0 0 0 0 0 0.000937889523963624 0 0.000642295546310565 0 0 0 0 0 0 0.000636615677109071
"rostral_middle_frontal_gyrus_left" 0 0.000594657964581309 0.000583961791360557 0 0 0 0 0 0 0 0.000611344669151073 0 0.0006753210190099 0 0 0 0.000603452107756173 0.000634826993849318 0.000610205080786822 0 0 0.000565674346238232 0.000668764858829996 0 0.000618593922417963 0 0.000588736597089423 0 0 0 0.000529773282580421 0 0 0.000556452086200635 0 0.000654338769300706 0.000635011026268382 0 0 0 0 0 0 0 0 0 0 0 0 0 0.000639863417520829 0 0.000651183346332657 0 0 0 0 0 0.000806204382658555 0.000639352265347498 0.000649936176091103 0 0 0 0 0 0 0.00063790706494888
"superior_frontal_gyrus_left" 0.000589950636494518 0.000580436237121276 0.000568623384900339 0 0 0.00059712741504496 0.00061018584913648 0.00062557609505521 0.0005932370996269 0 0.000570613522373613 0.00065922738804504 0.000612521716599703 0.000635011333767027 0 0.000584562913667386 0.000573936234764773 0.000580721041598843 0.000579218061712661 0 0.000569925086334923 0.000579196729507978 0.000575423571394329 0.000586626693612629 0.000579619445217642 0.000588736597089423 0 0.000587478990110252 0.000574259806610054 0.000576665763291724 0.000831979724907853 0 0.000556731980958405 0.000569590030016678 0 0.000642741630764591 0.000641319268764225 0 0.000652232956098971 0 0 0.000643871348626216 0.00069647442940005 0 0 0 0 0 0 0.000617936390013838 0.000624726651561954 0 0.000633372531588008 0 0.000645226588721403 0.000640655763985787 0.000618377338682428 0 0 0.00064183718337511 0.000625997816943588 0 0 0.000655864045942048 0.00078878390367064 0 0 0.000593602031210617
"superior_parietal_gyrus_left" 0.000586622699207704 0 0.000559071129603209 0.000642653910529653 0 0.000614599820772823 0.000616533133158747 0.000610032968189018 0.000615126983193837 0.000591389694918652 0 0.000770971483980831 0 0.000601088993124546 0.000605574704283825 0.000635976224266818 0 0 0 0.000621511804779221 0.000644474710865113 0.000600304153039714 0.000585508923400353 0.000624630440774388 0 0 0.000587478990110252 0 0.000594657076759097 0.000596799780707333 0 0 0.000609394634961714 0.000609095163741184 0 0 0 0 0 0 0 0 0 0 0 0 0 0 0 0 0 0 0 0 0 0 0 0 0 0 0 0.000774270728124372 0 0 0 0 0 0
"superior_temporal_gyrus_left" 0.000621897221337194 0 0.000569559428837813 0 0.000665026679299538 0.000651595657853684 0.000611576220792174 0.0006251286435061 0.00064258238275851 0.000814467513717958 0 0.000778162799120891 0 0.000625925805491941 0.000702479957653953 0.000593231499190131 0 0.000771089153550245 0 0 0.000581766419199074 0.000589613800081259 0.000594672573817614 0.00060084088258094 0 0 0.000574259806610054 0.000594657076759097 0 0.000630061343803115 0 0.000708813166558467 0.000628691686749145 0.000665454687035974 0 0 0 0 0 0 0 0 0.000827917915613303 0 0 0 0 0 0 0 0 0 0 0 0 0 0 0 0 0 0.000601056444528229 0 0 0 0 0 0 0
"supramarginal_gyrus_left" 0.000595401683985121 0 0.000557623134076777 0 0 0.000616234726415654 0.000611508300548706 0.000623922804489307 0.000591070922041278 0.000686794051266337 0 0.000656827280898009 0 0.000600503772863044 0 0.000590083316824414 0 0 0 0 0.000607814550517312 0.000587194688033187 0.000571000373647386 0.000593908332645827 0 0 0.000576665763291724 0.000596799780707333 0.000630061343803115 0 0 0 0.00060155807651957 0.00059066913128301 0 0 0 0 0 0 0 0 0 0 0 0 0 0 0 0 0 0 0 0 0 0 0 0 0 0 0 0 0 0.000661785763421228 0 0 0 0
"frontal_pole_left" 0 0 0 0 0 0 0 0 0 0 0 0 0.000855427104431014 0 0 0 0 0 0 0 0 0 0 0 0 0.000529773282580421 0.000831979724907853 0 0 0 0 0 0 0 0 0 0 0 0 0 0 0 0 0 0 0 0 0 0 0 0 0 0 0 0 0 0 0 0 0 0 0 0 0 0.000656068464282341 0 0 0
"temporal_pole_left" 0 0 0 0 0.000763849471805633 0.000716699780173502 0 0.000718816678768795 0 0 0 0 0 0.000760767152592432 0.000732305824978604 0 0 0 0 0 0 0 0 0 0 0 0 0 0.000708813166558467 0 0 0 0 0.0007396853078128 0 0 0 0 0 0 0 0 0 0 0 0 0 0 0 0 0 0 0 0 0 0 0 0 0 0 0 0 0 0 0 0 0 0
"transverse_temporal_gyrus_left" 0.000629827254259666 0 0.000562390316847181 0 0 0.000644591798353513 0.000610720747127179 0.000627151237536189 0.000629809856796307 0 0 0 0 0.000627947576054442 0 0 0 0 0 0 0.000722932018882998 0.000548381905471776 0.000627927106102685 0.00063110204527637 0 0 0.000556731980958405 0.000609394634961714 0.000628691686749145 0.00060155807651957 0 0 0 0.000605204257608206 0 0 0 0 0 0 0 0 0 0 0 0 0 0 0 0 0 0 0 0 0 0 0 0 0 0 0 0 0 0 0 0 0 0
"insula_left" 0.000627106568300875 0.000587983017286166 0.000561877435149292 0 0.000714771920779879 0.000676865234446893 0.000620496404704688 0.000652377541653703 0.000829546364361569 0.000630326744647084 0.000663860456144967 0 0.000695990378136527 0.000655021149170362 0.000733908559981974 0.000617366493787832 0.000594969139549715 0.000563454947459482 0.000578165921723274 0 0.000590791487891818 0.000559126412065594 0.000572148420296495 0.000664930266635722 0.000577601594312039 0.000556452086200635 0.000569590030016678 0.000609095163741184 0.000665454687035974 0.00059066913128301 0 0.0007396853078128 0.000605204257608206 0 0 0.000636066726123236 0.000634193218269842 0 0 0 0 0 0.000822959811430175 0 0 0 0 0 0 0 0 0 0 0 0 0.000666403464147585 0.00059749728840116 0 0 0 0.00062776029177276 0 0 0.000634345806046329 0 0 0 0
"banks_superior_temporal_sulcus_right" 0 0 0 0 0 0 0 0 0 0 0 0 0 0 0 0 0 0 0 0 0 0 0 0 0 0 0 0 0 0 0 0 0 0 0 0 0 0 0 0.000586736158976636 0.000589210596808272 0.000626231773549425 0.00060781621830943 0.000607832108559501 0 0 0 0.000634587714612116 0 0.000588090378721285 0 0 0 0 0.000591646391951317 0.000610478763849863 0.000585571536066151 0.000618599694496828 0 0 0.000582864148919411 0.000590378170520098 0.000618161648789312 0.000599924693756299 0 0 0.000612890645954821 0.000624853435669337
"caudal_anterior_cingulate_cortex_right" 0 0.000818296442655922 0.000643421284761354 0 0 0 0 0 0 0 0.000630425818105727 0 0.000669316477022511 0 0 0 0.000646505615853456 0.000640883138117494 0.000635549813845735 0 0 0.000614548656303025 0 0 0.000825434729239762 0.000654338769300706 0.000642741630764591 0 0 0 0 0 0 0.000636066726123236 0 0 0.000588829177158403 0 0 0 0 0 0 0 0.000582101343540248 0 0.000591839941254146 0 0 0 0.000592194472291896 0.00059414067213675 0.000606271219524294 0 0.000595067279991616 0.000585319790964344 0.000582036490074331 0.00060995691520541 0.000606760898670218 0.000594576158314694 0.00060390762129479 0 0 0.000659863511539035 0.00062617573046801 0 0 0.000578020958372272
"caudal_middle_frontal_gyrus_right" 0 0.000673507788567709 0.000646472950416289 0 0 0 0 0 0 0 0.0006339698194482 0 0 0 0 0 0.00066864610274551 0.000600214589627393 0.000645332202210532 0 0 0.000635476795298045 0.000642898012080924 0 0.000636543682616914 0.000635011026268382 0.000641319268764225 0 0 0 0 0 0 0.000634193218269842 0 0.000588829177158403 0 0 0 0.000593498149956848 0.00057777220632497 0.000609451294585732 0.000555484153169469 0.00057822636756019 0.000576334052045863 0 0.000573235612263933 0.000583822917217352 0 0.000550613207830388 0.00056911815372981 0.000585360483177047 0.000575347838157399 0 0.000598161293653277 0.000563635123096086 0.000590257820166134 0 0.000578621459240042 0.000593857646679776 0.000565595752111962 0 0 0.000555884269058203 0 0 0 0.000559674587034875
"cuneus_right" 0 0 0 0 0 0 0 0 0 0 0 0 0 0 0 0 0 0 0 0 0 0 0 0 0 0 0 0 0 0 0 0 0 0 0 0 0 0 0 0.00060781355842232 0 0 0 0.00063115687494432 0 0.000658106862978294 0 0 0 0 0 0 0 0.000665162128816142 0 0 0 0.000627927058731503 0 0 0 0.000620015689676545 0 0 0 0 0 0
"entorhinal_cortex_right" 0 0 0.000652140194128037 0 0.000738880517060979 0 0 0 0 0 0 0 0 0 0 0 0 0 0 0 0 0.000660859415143238 0 0 0 0 0.000652232956098971 0 0 0 0 0 0 0 0 0 0 0 0 0.000758426402072528 0 0.000687030926097954 0 0.000841379745889553 0 0 0 0 0.000934811365447694 0 0 0 0 0 0 0 0 0 0 0 0 0 0.000691353568624843 0 0 0.000734990601943584 0 0
"fusiform_gyrus_right" 0 0 0.000647222888076891 0 0.00076975124608258 0.000733100495881006 0 0 0 0 0 0.000717019344596671 0 0 0 0 0 0 0 0 0 0 0 0 0 0 0 0 0 0 0 0 0 0 0.000586736158976636 0 0.000593498149956848 0.00060781355842232 0.000758426402072528 0 0.000588691726865958 0.000647729801608705 0.00073265770676227 0.000615838791082658 0 0.000662283558380686 0 0.000621089920403039 0.000722301588411122 0.000587766593665093 0 0 0 0.000628509965600535 0.000590699911906914 0.000629548105174006 0.000607348619482897 0.000641953697160216 0 0 0.000610577217715507 0.000595503832701065 0.000665864532867328 0.000602935351802578 0 0.000736566750191154 0.000639131741979719 0.000690955199541325
"inferior_parietal_gyrus_right" 0 0 0 0 0 0 0 0 0 0 0 0 0 0 0 0 0 0 0 0 0 0 0 0 0 0 0 0 0 0 0 0 0 0 0.000589210596808272 0 0.00057777220632497 0 0 0.000588691726865958 0 0.000598577387931296 0.000618191374064586 0.00060417284398143 0 0.000734130951127092 0 0.000597130230461077 0.000594233824133238 0.000587806768753347 0 0 0 0 0.000601505516207163 0.000626579801837759 0.000588454442098175 0.000638552176779384 0 0 0.000590480488686515 0.000611607073143848 0.00047003171333693 0.000613746079534642 0 0 0.000600214085956435 0.000604011793376253
"inferior_temporal_gyrus_right" 0 0 0.00065697492948566 0 0 0 0 0 0 0 0 0 0 0 0 0 0 0 0 0 0 0.000652368257512682 0 0 0 0 0.000643871348626216 0 0 0 0 0 0 0 0.000626231773549425 0 0.000609451294585732 0 0.000687030926097954 0.000647729801608705 0.000598577387931296 0 0.000695986009077143 0.000607611252309931 0 0.000683180797591961 0 0.000632197346370843 0.00062771206834799 0.000616886170749893 0 0 0 0 0.000607697659230067 0.000619637116541449 0.000619132459611057 0.000642165379876563 0 0 0.000608504768269992 0.000616637250694235 0.000642098262334666 0.000615503403484944 0 0.000748189375973365 0.00061760970461452 0.000652949010022515
"cingulate_gyrus_isthmus_right" 0 0 0.00069353044450857 0 0 0.000783015815200852 0 0 0.000889128163857467 0 0 0 0 0 0 0.000730786428290965 0 0 0 0 0 0.000828191807042667 0.000711092322872297 0 0 0 0.00069647442940005 0 0.000827917915613303 0 0 0 0 0.000822959811430175 0.00060781621830943 0 0.000555484153169469 0 0 0.00073265770676227 0.000618191374064586 0.000695986009077143 0 0.000722525711211351 0 0.000721952588513579 0 0.000623606375139238 0.000895618255411563 0.000585539123938446 0 0 0 0 0.000608502086834625 0.000662149869795125 0.000592386586826105 0.000649463269323807 0 0 0.000591594365557612 0.000619838425353119 0.000606806408863607 0.000606096766790705 0 0 0.000613091577655746 0.000755831735134325
"lateral_occipital_cortex_right" 0 0 0.00067076028139525 0 0 0.000770206771593065 0 0 0 0 0 0 0 0 0 0.00069338274718978 0 0 0 0 0 0.000651207893337796 0.000662754072329715 0 0 0 0 0 0 0 0 0 0 0 0.000607832108559501 0 0.00057822636756019 0.00063115687494432 0.000841379745889553 0.000615838791082658 0.00060417284398143 0.000607611252309931 0.000722525711211351 0 0 0.000678432726101176 0 0.000615600378481441 0.000762569449743737 0.000591142278113481 0 0 0 0.000669040708400965 0.000603245862034996 0.000644052830143623 0.000613249560064094 0.000672701224012948 0 0 0.000604596619340487 0.000596104529008985 0.00062014168064597 0.000628618663333629 0 0 0.000617644325749695 0.000651702018731104
"lateral_orbitofrontal_cortex_right" 0 0.000630268805739036 0.00063087830355461 0 0 0 0 0 0 0 0 0 0 0 0 0 0 0 0 0 0 0 0 0 0 0 0 0 0 0 0 0 0 0 0 0.000582101343540248 0.000576334052045863 0 0 0 0 0 0 0 0 0 0.000600334092186765 0 0 0 0.000577617901149257 0.000611503542091857 0.000598374231808417 0 0 0 0.00057989978670999 0 0.000600076838598579 0.000621888229568053 0.000581691980768565 0 0.000713303287358915 0 0.000657320265552611 0 0 0.000684037119840237
"lingual_gyrus_right" 0 0 0 0 0 0.000787584171219929 0 0 0 0.000771213463268079 0 0.000874558415604924 0 0 0 0 0 0 0 0 0 0 0 0 0 0 0 0 0 0 0 0 0 0 0 0 0 0.000658106862978294 0 0.000662283558380686 0.000734130951127092 0.000683180797591961 0.000721952588513579 0.000678432726101176 0 0 0 0.000616916746218992 0.00068138284680775 0.000619834277794289 0 0 0 0.000644834793175537 0 0.00063246211127001 0.000656823466583207 0.000716381265032364 0 0 0.00068299821940641 0.000768125843750887 0 0.000602315888137709 0 0 0 0
"medial_orbitofrontal_gyrus_right" 0 0 0 0 0 0 0 0 0 0 0 0 0.000842871291815308 0 0 0 0 0 0 0 0 0 0 0 0.000669969190380298 0 0 0 0 0 0 0 0 0 0 0.000591839941254146 0.000573235612263933 0 0 0 0 0 0 0 0.000600334092186765 0 0 0 0 0 0.000576078957208509 0.000594885809292135 0.000601486085702146 0 0 0 0.000574717737552319 0 0.000671284438837207 0.00064518995106281 0.000585428418961046 0 0 0 0.000727185917316913 0 0 0.000853434237846686
"middle_temporal_gyrus_right" 0 0 0 0 0 0 0 0 0 0 0 0 0 0 0 0 0 0 0 0 0 0.000649066684620782 0.000626632774604519 0 0 0 0 0 0 0 0 0 0 0 0.000634587714612116 0 0.000583822917217352 0 0 0.000621089920403039 0.000597130230461077 0.000632197346370843 0.000623606375139238 0.000615600378481441 0 0.000616916746218992 0 0 0 0.000589252647179614 0 0 0 0 0.000594984608942639 0.000610158163026231 0.000585185942780161 0.000625464129726933 0 0 0.000587679291677867 0.000601419745354976 0.000612765377345236 0.000602037259040665 0 0.000744026971513505 0.00061380717599451 0.000633405525797916
"parahippocampal_gyrus_right" 0 0 0 0 0.000745127661749321 0 0 0 0 0 0 0 0 0 0 0 0 0 0 0 0 0 0 0 0 0 0 0 0 0 0 0 0 0 0 0 0 0 0.000934811365447694 0.000722301588411122 0.000594233824133238 0.00062771206834799 0.000895618255411563 0.000762569449743737 0 0.00068138284680775 0 0 0 0 0 0 0 0 0 0 0.000697846655955103 0.0006922164712322 0 0 0 0.000621268422908496 0 0 0 0 0 0.000666498444832985
"paracentral_gyrus_right" 0 0.000614658323761391 0.000635242575343741 0 0 0 0 0 0 0 0 0 0 0 0 0.000624632670916158 0 0 0 0 0 0.000635565506107098 0.000658594881091897 0 0 0 0.000617936390013838 0 0 0 0 0 0 0 0.000588090378721285 0 0.000550613207830388 0 0 0.000587766593665093 0.000587806768753347 0.000616886170749893 0.000585539123938446 0.000591142278113481 0 0.000619834277794289 0 0.000589252647179614 0 0 0 0 0 0 0.000680254895556973 0.000595546658415527 0.000599789392459343 0.000620123919038572 0 0 0.000583902292000862 0.000602985720086806 0.000581768812821416 0.00057165757214339 0 0 0 0.000564086053079879
"inferior_frontal_gyrus_pars_opercularis_right" 0 0.000636521703642388 0.000619673807488592 0 0 0 0 0 0 0 0.000614301165922763 0 0 0 0 0 0.00063513969943054 0 0.000643607568929467 0 0 0 0 0 0 0.000639863417520829 0.000624726651561954 0 0 0 0 0 0 0 0 0.000592194472291896 0.00056911815372981 0 0 0 0 0 0 0 0.000577617901149257 0 0.000576078957208509 0 0 0 0 0.000581002044580657 0.000580889705596113 0 0.000613099777547964 0.000560597433189795 0.000676597072525069 0 0.000584686519533782 0.000601796140841292 0.000579566444436947 0 0 0 0 0 0 0.000583977941563343
"inferior_frontal_gyrus_pars_orbitalis_right" 0 0.000609773006690193 0 0 0 0 0 0 0 0 0 0 0 0 0 0 0 0 0 0 0 0 0 0 0 0 0 0 0 0 0 0 0 0 0 0.00059414067213675 0.000585360483177047 0 0 0 0 0 0 0 0.000611503542091857 0 0.000594885809292135 0 0 0 0.000581002044580657 0 0.000603493904622968 0 0 0 0 0 0.000639622869727494 0.00064673834920206 0.000587155482673336 0 0.000547494769708734 0 0.000645551068918806 0 0 0.000572686384903255
"inferior_frontal_gyrus_pars_triangularis_right" 0 0.000629787748076259 0 0 0 0 0 0 0 0 0 0 0 0 0 0 0 0 0.00064679471259092 0 0 0 0 0 0.000628809412343022 0.000651183346332657 0.000633372531588008 0 0 0 0 0 0 0 0 0.000606271219524294 0.000575347838157399 0 0 0 0 0 0 0 0.000598374231808417 0 0.000601486085702146 0 0 0 0.000580889705596113 0.000603493904622968 0 0 0 0 0 0 0.000598387437909303 0.000611186764599342 0.000588170921123928 0 0.000999153240678835 0 0.000630203480917657 0 0 0.000573166361964689
"pericalcarine_cortex_right" 0 0 0 0 0 0 0 0 0 0 0 0 0 0 0 0 0 0 0 0 0 0 0 0 0 0 0 0 0 0 0 0 0 0 0 0 0 0.000665162128816142 0 0.000628509965600535 0 0 0 0.000669040708400965 0 0.000644834793175537 0 0 0 0 0 0 0 0 0 0 0 0.00069046903509348 0 0 0 0.000836721142267757 0 0 0 0 0 0
"postcentral_gyrus_right" 0 0 0.000665930639116951 0 0 0 0 0 0 0 0 0 0 0 0 0 0 0 0 0 0 0.000646133145464594 0.00067479605792061 0 0 0 0.000645226588721403 0 0 0 0 0 0 0 0.000591646391951317 0.000595067279991616 0.000598161293653277 0 0 0.000590699911906914 0.000601505516207163 0.000607697659230067 0.000608502086834625 0.000603245862034996 0 0 0 0.000594984608942639 0 0.000680254895556973 0.000613099777547964 0 0 0 0 0.000604726038574004 0.000603546026093903 0.000691238748883247 0 0 0.000572760727366159 0.000649514770189963 0.000523823874365339 0.000623844858865586 0 0 0.000633388691520322 0.000594455962792524
"posterior_cingulate_gyrus_right" 0 0.000769433809298942 0.000651984310267691 0 0 0 0 0 0 0 0.000670455921691793 0 0 0 0 0.00064092325931038 0 0 0 0 0 0.000769480411369774 0.000641980007082991 0 0 0 0.000640655763985787 0 0 0 0 0 0 0.000666403464147585 0.000610478763849863 0.000585319790964344 0.000563635123096086 0 0 0.000629548105174006 0.000626579801837759 0.000619637116541449 0.000662149869795125 0.000644052830143623 0 0.00063246211127001 0 0.000610158163026231 0 0.000595546658415527 0.000560597433189795 0 0 0 0.000604726038574004 0 0.00057626914101572 0.000654830307422116 0.000585996966298069 0.000586138706840899 0.000574594811437261 0.000611530448708487 0 0.000601885859450775 0 0 0 0.000556946137561383
"precentral_gyrus_right" 0 0.000673333282006505 0.000625209978108309 0 0 0 0 0 0 0 0.000637648896704152 0 0 0 0 0 0 0 0 0 0 0.000614863679625689 0.00063778904111707 0 0 0 0.000618377338682428 0 0 0 0 0 0 0.00059749728840116 0.000585571536066151 0.000582036490074331 0.000590257820166134 0 0 0.000607348619482897 0.000588454442098175 0.000619132459611057 0.000592386586826105 0.000613249560064094 0.00057989978670999 0.000656823466583207 0.000574717737552319 0.000585185942780161 0.000697846655955103 0.000599789392459343 0.000676597072525069 0 0 0 0.000603546026093903 0.00057626914101572 0 0.000611866821159316 0 0.000586640525015107 0.000579119710778659 0.000584618089021953 0.000579814262222052 0.000559908820574311 0 0 0.000564143578289344 0.000548500743848835
"precuneus_right" 0 0 0 0 0 0 0 0 0 0 0 0 0 0 0 0.00101720546975998 0 0 0 0 0 0.000600451954061276 0 0.000948868961747079 0 0 0 0 0 0 0 0 0 0 0.000618599694496828 0.00060995691520541 0 0.000627927058731503 0 0.000641953697160216 0.000638552176779384 0.000642165379876563 0.000649463269323807 0.000672701224012948 0 0.000716381265032364 0 0.000625464129726933 0.0006922164712322 0.000620123919038572 0 0 0 0.00069046903509348 0.000691238748883247 0.000654830307422116 0.000611866821159316 0 0 0 0.000602237385295893 0.000643749793085648 0.000626431465182377 0.000615656925883787 0 0 0.000620513277602697 0.000632218664098502
"rostral_anterior_cingulate_cortex_right" 0 0 0 0 0 0 0 0 0 0 0 0 0.000750185439209913 0 0 0 0 0 0 0 0 0 0 0 0.000937889523963624 0.000806204382658555 0 0 0 0 0 0 0 0 0 0.000606760898670218 0.000578621459240042 0 0 0 0 0 0 0 0.000600076838598579 0 0.000671284438837207 0 0 0 0.000584686519533782 0.000639622869727494 0.000598387437909303 0 0 0.000585996966298069 0 0 0 0.000609565859355097 0.000595467220965162 0 0 0 0.000648833069691142 0 0 0
"rostral_middle_frontal_gyrus_right" 0 0.000626539014438025 0.000636437737215348 0 0 0 0 0 0 0 0.000624725730082514 0 0 0 0 0 0.000638291068080661 0.000624104426368711 0.000622502258574626 0 0 0 0 0 0 0.000639352265347498 0.00064183718337511 0 0 0 0 0 0 0 0 0.000594576158314694 0.000593857646679776 0 0 0 0 0 0 0 0.000621888229568053 0 0.00064518995106281 0 0 0 0.000601796140841292 0.00064673834920206 0.000611186764599342 0 0 0.000586138706840899 0.000586640525015107 0 0.000609565859355097 0 0.000592034539240665 0 0 0 0.000693801299467186 0 0 0.000583948665491233
"superior_frontal_gyrus_right" 0 0.000642944961205137 0.000630742479288783 0 0.000577217703359425 0 0 0 0 0 0.000636793514012737 0 0.000624857138532366 0 0 0 0.000648585113961035 0.000591519413890485 0.000643243705844976 0 0 0.000601332015879611 0.000635416045731168 0 0.000642295546310565 0.000649936176091103 0.000625997816943588 0 0.000601056444528229 0 0 0 0 0.00062776029177276 0.000582864148919411 0.00060390762129479 0.000565595752111962 0 0 0.000610577217715507 0.000590480488686515 0.000608504768269992 0.000591594365557612 0.000604596619340487 0.000581691980768565 0.00068299821940641 0.000585428418961046 0.000587679291677867 0 0.000583902292000862 0.000579566444436947 0.000587155482673336 0.000588170921123928 0 0.000572760727366159 0.000574594811437261 0.000579119710778659 0.000602237385295893 0.000595467220965162 0.000592034539240665 0 0.0005935036467074 0.000557899129380109 0.000568243966855731 0.000663395897427388 0 0.000552239804424603 0.000571362520763607
"superior_parietal_gyrus_right" 0 0 0 0 0 0 0 0 0 0 0 0 0 0 0 0 0 0 0 0 0 0 0.000638733013438133 0.000908177526657965 0 0 0 0.000774270728124372 0 0 0 0 0 0 0.000590378170520098 0 0 0.000620015689676545 0 0.000595503832701065 0.000611607073143848 0.000616637250694235 0.000619838425353119 0.000596104529008985 0 0.000768125843750887 0 0.000601419745354976 0.000621268422908496 0.000602985720086806 0 0 0 0.000836721142267757 0.000649514770189963 0.000611530448708487 0.000584618089021953 0.000643749793085648 0 0 0.0005935036467074 0 0.00060014589486459 0.000602912215791606 0 0 0 0.000622841718080378
"superior_temporal_gyrus_right" 0 0 0 0 0 0 0 0 0 0 0 0 0 0 0 0 0 0 0 0 0 0 0 0 0 0 0 0 0 0 0 0 0 0 0.000618161648789312 0 0 0 0.000691353568624843 0.000665864532867328 0.00047003171333693 0.000642098262334666 0.000606806408863607 0.00062014168064597 0.000713303287358915 0 0 0.000612765377345236 0 0.000581768812821416 0 0.000547494769708734 0.000999153240678835 0 0.000523823874365339 0 0.000579814262222052 0.000626431465182377 0 0 0.000557899129380109 0.00060014589486459 0 0.000605527406946084 0 0.000710673367092362 0.000616862603486624 0.000714696756404617
"supramarginal_gyrus_right" 0 0 0.000656215387638229 0 0 0 0 0 0 0 0 0 0 0 0 0 0 0 0 0 0 0.000656229801877673 0.000666692387341444 0 0 0 0.000655864045942048 0 0 0.000661785763421228 0 0 0 0.000634345806046329 0.000599924693756299 0.000659863511539035 0.000555884269058203 0 0 0.000602935351802578 0.000613746079534642 0.000615503403484944 0.000606096766790705 0.000628618663333629 0 0.000602315888137709 0 0.000602037259040665 0 0.00057165757214339 0 0 0 0 0.000623844858865586 0.000601885859450775 0.000559908820574311 0.000615656925883787 0 0 0.000568243966855731 0.000602912215791606 0.000605527406946084 0 0 0 0.000607628313866951 0.000590401012820812
"frontal_pole_right" 0 0 0.000636405951541259 0 0 0 0 0 0 0 0 0 0 0 0 0 0 0 0 0 0 0 0 0 0 0 0.00078878390367064 0 0 0 0.000656068464282341 0 0 0 0 0.00062617573046801 0 0 0 0 0 0 0 0 0.000657320265552611 0 0.000727185917316913 0 0 0 0 0.000645551068918806 0.000630203480917657 0 0 0 0 0 0.000648833069691142 0.000693801299467186 0.000663395897427388 0 0 0 0 0 0 0
"temporal_pole_right" 0 0 0 0 0 0 0 0 0 0 0 0 0 0 0 0 0 0 0 0 0 0 0 0 0 0 0 0 0 0 0 0 0 0 0 0 0 0 0.000734990601943584 0.000736566750191154 0 0.000748189375973365 0 0 0 0 0 0.000744026971513505 0 0 0 0 0 0 0 0 0 0 0 0 0 0 0.000710673367092362 0 0 0 0 0.000752145435067857
"transverse_temporal_gyrus_right" 0 0 0 0 0 0 0 0 0 0 0 0 0 0 0 0 0 0 0 0 0 0 0 0 0 0 0 0 0 0 0 0 0 0 0.000612890645954821 0 0 0 0 0.000639131741979719 0.000600214085956435 0.00061760970461452 0.000613091577655746 0.000617644325749695 0 0 0 0.00061380717599451 0 0 0 0 0 0 0.000633388691520322 0 0.000564143578289344 0.000620513277602697 0 0 0.000552239804424603 0 0.000616862603486624 0.000607628313866951 0 0 0 0.000648623571311261
"insula_right" 0 0.00061829490347083 0.000619916899065674 0 0 0 0 0 0 0 0 0 0.000984856501343995 0 0 0 0 0 0.000652503046079584 0 0 0.00058310681831216 0 0 0.000636615677109071 0.00063790706494888 0.000593602031210617 0 0 0 0 0 0 0 0.000624853435669337 0.000578020958372272 0.000559674587034875 0 0 0.000690955199541325 0.000604011793376253 0.000652949010022515 0.000755831735134325 0.000651702018731104 0.000684037119840237 0 0.000853434237846686 0.000633405525797916 0.000666498444832985 0.000564086053079879 0.000583977941563343 0.000572686384903255 0.000573166361964689 0 0.000594455962792524 0.000556946137561383 0.000548500743848835 0.000632218664098502 0 0.000583948665491233 0.000571362520763607 0.000622841718080378 0.000714696756404617 0.000590401012820812 0 0.000752145435067857 0.000648623571311261 0
