# Supplementary material for: NODDI and Tensor-Based Microstructural Indices as Predictors of Functional Connectivity
Source: PLoS One. 2016 Apr 14;11(4):e0153404. doi: 10.1371/journal.pone.0153404 (PMC4831788; doi:10.1371/journal.pone.0153404)
Supplement: S1 Data — a) Functional connectivity matrices, both fMRI and EEG connectomes across all subjects, in the form of precision matrices and b) structural brain connectivity matrices across all subjects and microstructural indices. Columns and rows are named according to the corresponding brain region that represent. (ZIP) [file pone.0153404.s001.zip › DATA/DWI/43_WODI_68.txt]

"banks_superior_temporal_sulcus_left" "caudal_anterior_cingulate_cortex_left" "caudal_middle_frontal_gyrus_left" "cuneus_left" "entorhinal_cortex_left" "fusiform_gyrus_left" "inferior_parietal_gyrus_left" "inferior_temporal_gyrus_left" "cingulate_gyrus_isthmus_left" "lateral_occipital_cortex_left" "lateral_orbitofrontal_cortex_left" "lingual_gyrus_left" "medial_orbitofrontal_gyrus_left" "middle_temporal_gyrus_left" "parahippocampal_gyrus_left" "paracentral_gyrus_left" "inferior_frontal_gyrus_pars_opercularis_left" "inferior_frontal_gyrus_pars_orbitalis_left" "inferior_frontal_gyrus_pars_triangularis_left" "pericalcarine_cortex_left" "postcentral_gyrus_left" "posterior_cingulate_gyrus_left" "precentral_gyrus_left" "precuneus_left" "rostral_anterior_cingulate_cortex_left" "rostral_middle_frontal_gyrus_left" "superior_frontal_gyrus_left" "superior_parietal_gyrus_left" "superior_temporal_gyrus_left" "supramarginal_gyrus_left" "frontal_pole_left" "temporal_pole_left" "transverse_temporal_gyrus_left" "insula_left" "banks_superior_temporal_sulcus_right" "caudal_anterior_cingulate_cortex_right" "caudal_middle_frontal_gyrus_right" "cuneus_right" "entorhinal_cortex_right" "fusiform_gyrus_right" "inferior_parietal_gyrus_right" "inferior_temporal_gyrus_right" "cingulate_gyrus_isthmus_right" "lateral_occipital_cortex_right" "lateral_orbitofrontal_cortex_right" "lingual_gyrus_right" "medial_orbitofrontal_gyrus_right" "middle_temporal_gyrus_right" "parahippocampal_gyrus_right" "paracentral_gyrus_right" "inferior_frontal_gyrus_pars_opercularis_right" "inferior_frontal_gyrus_pars_orbitalis_right" "inferior_frontal_gyrus_pars_triangularis_right" "pericalcarine_cortex_right" "postcentral_gyrus_right" "posterior_cingulate_gyrus_right" "precentral_gyrus_right" "precuneus_right" "rostral_anterior_cingulate_cortex_right" "rostral_middle_frontal_gyrus_right" "superior_frontal_gyrus_right" "superior_parietal_gyrus_right" "superior_temporal_gyrus_right" "supramarginal_gyrus_right" "frontal_pole_right" "temporal_pole_right" "transverse_temporal_gyrus_right" "insula_right"
"banks_superior_temporal_sulcus_left" 0 0 0.242443036954935 0 0 0.274322609559649 0.263362948848127 0.320470867452167 0.248388980089404 0 0 0.346614067880883 0 0.342152007015674 0 0.245837871452919 0 0 0 0 0.229563992188745 0.245735868252296 0.240338739306875 0.252190419880883 0 0 0.246234168452125 0.244503223605605 0.285005289174901 0.268726908534569 0 0 0.23622102444664 0.204090164207718 0 0 0 0 0 0 0 0 0 0 0 0 0 0 0 0 0 0 0 0 0 0 0 0 0 0 0 0 0 0 0 0 0 0
"caudal_anterior_cingulate_cortex_left" 0 0 0.240527529328108 0 0 0 0 0 0 0 0.243541239381639 0 0.246754587706932 0 0 0 0.243112731449444 0.275829937289775 0.309676049687246 0 0.281505844534808 0.1736455466133 0.267137333179576 0 0.275825556608966 0.278105167680918 0.22359346507897 0 0 0 0 0 0 0.231190553542335 0 0.0952809864564533 0.202803270947373 0 0 0 0 0 0 0 0.198787330023575 0 0 0 0 0.172594177286079 0.233319332557833 0.27505797146803 0.283224297888858 0 0 0.106790118612784 0.174765734109711 0 0 0.231443835684385 0.159252560991832 0 0 0 0 0 0 0.201710174752332
"caudal_middle_frontal_gyrus_left" 0.242443036954935 0.240527529328108 0 0 0 0.234733441376711 0.253372070181211 0.27493054719108 0.306765498077733 0 0.26829877197664 0 0.253291508006016 0.259537200828199 0 0.255045252603393 0.267296231051334 0.294880214334043 0.335932602111221 0 0.272250068946271 0.231663708520388 0.30560727814285 0.296442392528236 0.326935981874689 0.32017673642761 0.262098785545218 0.305987600783704 0.230262830121632 0.304735401121587 0 0 0.241102518241208 0.273637875265726 0 0.204405088600757 0.208263718613976 0 0.240268600235834 0.168676403852015 0 0.183775708123662 0.27102139385242 0.153023959813156 0.210277448476493 0 0 0 0 0.19540504363389 0.231737381467301 0 0 0 0.177088759334416 0.176241950617372 0.185435153898273 0 0 0.295409804094151 0.190939509163813 0 0 0.172173850501734 0.287595170332508 0 0 0.200218454614063
"cuneus_left" 0 0 0 0 0 0.31380356223801 0.263297034269368 0 0 0.377297148017437 0 0.385562016475343 0 0 0 0 0 0 0 0.414723978742015 0 0 0 0.354299564116867 0 0 0 0.373547537258113 0 0 0 0 0 0 0 0 0 0 0 0 0 0 0 0 0 0 0 0 0 0 0 0 0 0 0 0 0 0 0 0 0 0 0 0 0 0 0 0
"entorhinal_cortex_left" 0 0 0 0 0 0.376021301102454 0 0.277306930377414 0 0 0 0 0 0 0.50740455786549 0 0 0 0 0 0 0 0 0 0 0 0 0 0.286304753510884 0 0 0.421804895107753 0 0.336041058427386 0 0 0 0 0.33269037136856 0.368047836356378 0 0 0 0 0 0 0 0 0.350799252852756 0 0 0 0 0 0 0 0 0 0 0 0.228583260654147 0 0 0 0 0 0 0
"fusiform_gyrus_left" 0.274322609559649 0 0.234733441376711 0.31380356223801 0.376021301102454 0 0.26176238151098 0.374969951875285 0.37374716319054 0.357985132506532 0 0.329336545937256 0 0.353486638894702 0.425824586229382 0.287376918854057 0 0 0 0.34653131964629 0.219750092706831 0.217685186296981 0.228710042602458 0.287685607766501 0 0 0.216111630861851 0.261194936642454 0.28979878472881 0.288748417911834 0 0.376172856531736 0.258468363828006 0.25919080648604 0 0 0 0 0 0.441423394930899 0 0 0.316552885166391 0.426037982144986 0 0.47805761897379 0 0 0 0 0 0 0 0 0 0 0 0 0 0 0 0 0 0 0 0 0 0
"inferior_parietal_gyrus_left" 0.263362948848127 0 0.253372070181211 0.263297034269368 0 0.26176238151098 0 0.302746916470741 0.276254059208335 0.335838748685464 0 0.283884995030217 0 0.265761292850982 0 0.28219809583769 0 0 0 0.309491660627889 0.270890946726923 0.247076935638514 0.258316170107149 0.297350487991959 0 0 0.257411273909354 0.302320120323653 0.275001223859813 0.302859455402278 0 0 0.245644971483985 0.271561923567295 0 0 0 0 0 0 0 0 0 0 0 0 0 0 0 0 0 0 0 0 0 0 0 0 0 0 0 0 0 0 0 0 0 0
"inferior_temporal_gyrus_left" 0.320470867452167 0 0.27493054719108 0 0.277306930377414 0.374969951875285 0.302746916470741 0 0.248758019507684 0.379649585277167 0 0.41227174446298 0 0.388656156141042 0.462553219481996 0.249263290860907 0 0 0 0.411474283199781 0.292358451661679 0.250498194205829 0.24414737479786 0.256356295541508 0 0 0.221133836495982 0.315652574837429 0.284566489998685 0.296834718986024 0 0.407468233160987 0.271744237280921 0.263081266573689 0 0 0 0 0 0 0 0 0 0 0 0 0 0 0 0 0 0 0 0 0 0 0 0 0 0 0 0 0 0 0 0 0 0
"cingulate_gyrus_isthmus_left" 0.248388980089404 0 0.306765498077733 0 0 0.37374716319054 0.276254059208335 0.248758019507684 0 0 0 0.364661629579667 0 0.232915122394113 0.527534375822143 0.277016570101282 0 0 0 0 0.265161791085202 0.252114002947515 0.243977986763067 0.341038461695636 0 0 0.240695508926343 0.296188638718677 0.249570431998636 0.271137706330596 0 0 0.228319559263071 0.375822517201619 0 0 0 0 0 0 0 0 0.335898069156066 0 0 0 0 0 0 0 0 0 0 0 0 0 0 0 0 0 0 0 0 0 0 0 0 0
"lateral_occipital_cortex_left" 0 0 0 0.377297148017437 0 0.357985132506532 0.335838748685464 0.379649585277167 0 0 0 0.303052520439537 0 0.606674899060191 0.419845679240614 0 0 0 0 0.384829903121004 0 0 0.272560988041658 0.311072298030665 0 0 0 0.31501467098333 0.328280250306845 0.31652313980994 0 0 0 0.290127424559687 0 0 0 0 0 0 0 0 0 0 0 0.42299712311274 0 0 0 0 0 0 0 0 0 0 0 0 0 0 0 0 0 0 0 0 0 0
"lateral_orbitofrontal_cortex_left" 0 0.243541239381639 0.26829877197664 0 0 0 0 0 0 0 0 0 0.367006326567911 0 0 0 0.25429059990671 0.422709783450158 0.377382304271203 0 0 0.244360477481106 0 0 0.334834420344941 0.34707571174115 0.242274198825064 0 0 0 0 0 0 0.335288575478456 0 0.229827909881092 0.212869741200255 0 0 0 0 0 0 0 0 0 0 0 0 0 0.252799527982894 0 0 0 0 0.226413804214792 0.233129973603619 0 0 0.245972664153921 0.251851421606958 0 0 0 0 0 0 0
"lingual_gyrus_left" 0.346614067880883 0 0 0.385562016475343 0 0.329336545937256 0.283884995030217 0.41227174446298 0.364661629579667 0.303052520439537 0 0 0 0.358916269817106 0.580830520801307 0.265205729103182 0 0 0 0.434173049754831 0 0.287588993212204 0.261220229697224 0.331723897654651 0 0 0.239308056608979 0.256406363229479 0.341354878107884 0.291993852118958 0 0 0 0 0 0 0 0 0 0.450683558276288 0 0 0 0 0 0.491620967791872 0 0 0 0 0 0 0 0 0 0 0 0 0 0 0 0 0 0 0 0 0 0
"medial_orbitofrontal_gyrus_left" 0 0.246754587706932 0.253291508006016 0 0 0 0 0 0 0 0.367006326567911 0 0 0 0 0 0 0.33328008178937 0.318810061117801 0 0 0 0 0 0.322621775723517 0.339473381060517 0.332921778820793 0 0 0 0.40237434398741 0 0 0.339285546812168 0 0.259534748879803 0 0 0 0 0 0 0 0 0 0 0.5131707044876 0 0 0 0 0 0 0 0 0 0 0 0.405393955792919 0 0.224380236261951 0 0 0 0 0 0 0.43710718448696
"middle_temporal_gyrus_left" 0.342152007015674 0 0.259537200828199 0 0 0.353486638894702 0.265761292850982 0.388656156141042 0.232915122394113 0.606674899060191 0 0.358916269817106 0 0 0.42620881211736 0.260208972341208 0 0 0 0.434185977278859 0.260749879544332 0.224513709339892 0.228460321058568 0.247923143498068 0 0 0.20135206919579 0.271082136914354 0.280874990070058 0.266912092173015 0 0.446806430346539 0.235723044709413 0.242345436496854 0 0 0 0 0 0 0 0 0 0 0 0 0 0 0 0 0 0 0 0 0 0 0 0 0 0 0 0 0 0 0 0 0 0
"parahippocampal_gyrus_left" 0 0 0 0 0.50740455786549 0.425824586229382 0 0.462553219481996 0.527534375822143 0.419845679240614 0 0.580830520801307 0 0.42620881211736 0 0 0 0 0 0 0 0 0 0 0 0 0 0.300699486316827 0.379927187646092 0 0 0.370448020007454 0 0.313646025232651 0 0 0 0 0 0 0 0 0 0 0 0 0 0 0 0 0 0 0 0 0 0 0 0 0 0 0 0 0 0 0 0 0 0
"paracentral_gyrus_left" 0.245837871452919 0 0.255045252603393 0 0 0.287376918854057 0.28219809583769 0.249263290860907 0.277016570101282 0 0 0.265205729103182 0 0.260208972341208 0 0 0 0 0 0 0.357905864864446 0.27339374825807 0.296739133810647 0.293914160364057 0 0 0.243304130821729 0.310572048165723 0.258748928473371 0.280108230714863 0 0 0 0.301748797206732 0 0 0 0 0 0 0 0 0.313703051394591 0.162127296691625 0 0 0 0 0 0.357904634733971 0 0 0 0 0 0.16255984239086 0 0.465979411503181 0 0 0 0 0 0 0 0 0 0
"inferior_frontal_gyrus_pars_opercularis_left" 0 0.243112731449444 0.267296231051334 0 0 0 0 0 0 0 0.25429059990671 0 0 0 0 0 0 0.314593306726884 0.393955015803178 0 0 0.228901343577427 0.351336129337235 0 0.316000609142536 0.294528452968524 0.225163952779986 0 0 0 0 0 0 0.314422013380538 0 0.212437356734114 0.260304704828606 0 0 0 0 0 0 0 0 0 0 0 0 0 0.225945627225837 0 0 0 0 0 0 0 0 0.231177016078084 0.227389421468662 0 0 0 0 0 0 0
"inferior_frontal_gyrus_pars_orbitalis_left" 0 0.275829937289775 0.294880214334043 0 0 0 0 0 0 0 0.422709783450158 0 0.33328008178937 0 0 0 0.314593306726884 0 0.415629921931145 0 0 0.289341006584347 0 0 0.342721285580569 0.36160490569611 0.292115524986662 0 0.610423527598383 0 0 0 0 0.286704492702543 0 0.264954221019327 0.251167586232796 0 0 0 0 0 0 0 0 0 0 0 0 0 0 0 0 0 0 0 0 0 0 0.237205658641412 0.221525555737266 0 0 0 0 0 0 0
"inferior_frontal_gyrus_pars_triangularis_left" 0 0.309676049687246 0.335932602111221 0 0 0 0 0 0 0 0.377382304271203 0 0.318810061117801 0 0 0 0.393955015803178 0.415629921931145 0 0 0 0.299511685744145 0 0 0.310054179446615 0.336192463069833 0.304263459065332 0 0 0 0 0 0 0.419230535226302 0 0.268727718787265 0.276681662141288 0 0 0 0 0 0 0 0 0 0 0 0 0 0.266099921638867 0 0.288949417087566 0 0 0 0 0 0 0.255542314177628 0.270099713967025 0 0 0 0 0 0 0.274547205864399
"pericalcarine_cortex_left" 0 0 0 0.414723978742015 0 0.34653131964629 0.309491660627889 0.411474283199781 0 0.384829903121004 0 0.434173049754831 0 0.434185977278859 0 0 0 0 0 0 0 0 0 0.318776221214867 0 0 0 0.343241137613994 0 0 0 0 0 0 0 0 0 0 0 0 0 0 0 0 0 0 0 0 0 0 0 0 0 0 0 0 0 0 0 0 0 0 0 0 0 0 0 0
"postcentral_gyrus_left" 0.229563992188745 0.281505844534808 0.272250068946271 0 0 0.219750092706831 0.270890946726923 0.292358451661679 0.265161791085202 0 0 0 0 0.260749879544332 0 0.357905864864446 0 0 0 0 0 0.25437236859484 0.283229767999247 0.287770141512266 0 0 0.274561053996448 0.261879663612293 0.235642848981894 0.311568027931589 0 0 0.49860919404161 0.288402516529902 0 0 0 0 0 0 0 0 0 0 0 0 0 0 0 0 0 0 0 0 0 0 0 0 0 0 0 0 0 0 0 0 0 0
"posterior_cingulate_gyrus_left" 0.245735868252296 0.1736455466133 0.231663708520388 0 0 0.217685186296981 0.247076935638514 0.250498194205829 0.252114002947515 0 0.244360477481106 0.287588993212204 0 0.224513709339892 0 0.27339374825807 0.228901343577427 0.289341006584347 0.299511685744145 0 0.25437236859484 0 0.225056181500998 0.383324607437539 0.273440264549513 0.275136138840864 0.206470353601027 0.234755897772631 0.233023434064384 0.265125371918624 0 0 0.15663394635543 0.209079076644744 0 0.254894875619727 0.186723375845733 0 0.215905664291757 0 0 0.18784892438825 0.232189994805937 0.152359699639604 0 0 0 0.1591962583173 0 0.205832829676251 0 0 0 0 0.189455090526412 0.0706953202391205 0.164807747699291 0.225108846955745 0 0 0.160981414049234 0 0 0.158376430610156 0 0 0 0.15073246668431
"precentral_gyrus_left" 0.240338739306875 0.267137333179576 0.30560727814285 0 0 0.228710042602458 0.258316170107149 0.24414737479786 0.243977986763067 0.272560988041658 0 0.261220229697224 0 0.228460321058568 0 0.296739133810647 0.351336129337235 0 0 0 0.283229767999247 0.225056181500998 0 0.253637038308076 0 0.181751166678507 0.258725629822761 0.256162745444446 0.242215461405661 0.264400463866327 0 0 0.227595109881098 0.287793523362752 0 0 0.21108214785614 0 0 0 0 0 0.29269040082238 0.164478552933262 0 0 0 0.184816537108212 0 0.411707584351998 0 0 0 0 0.181975696557209 0.164222214485129 0.194359925107142 0 0 0 0.188467003431502 0.153191282169836 0 0.171651434962737 0 0 0 0
"precuneus_left" 0.252190419880883 0 0.296442392528236 0.354299564116867 0 0.287685607766501 0.297350487991959 0.256356295541508 0.341038461695636 0.311072298030665 0 0.331723897654651 0 0.247923143498068 0 0.293914160364057 0 0 0 0.318776221214867 0.287770141512266 0.383324607437539 0.253637038308076 0 0 0 0.239518599183853 0.302107059870983 0.25867978617422 0.296046246785335 0 0 0.24427019149266 0.275757985957811 0 0 0 0 0 0 0 0 0 0 0 0 0 0 0 0 0 0 0 0 0 0 0 0.461162777268093 0 0 0 0.448380984934224 0 0 0 0 0 0
"rostral_anterior_cingulate_cortex_left" 0 0.275825556608966 0.326935981874689 0 0 0 0 0 0 0 0.334834420344941 0 0.322621775723517 0 0 0 0.316000609142536 0.342721285580569 0.310054179446615 0 0 0.273440264549513 0 0 0 0.297624927612753 0.27529571406612 0 0 0 0 0 0 0.316098778301351 0 0.159597629083061 0.263061356090022 0 0 0 0 0 0 0 0 0 0.461462455681518 0 0 0 0 0 0.305273568119168 0 0 0 0 0 0.0922448083141242 0 0.24603244406064 0 0 0 0 0 0 0.229401216069982
"rostral_middle_frontal_gyrus_left" 0 0.278105167680918 0.32017673642761 0 0 0 0 0 0 0 0.34707571174115 0 0.339473381060517 0 0 0 0.294528452968524 0.36160490569611 0.336192463069833 0 0 0.275136138840864 0.181751166678507 0 0.297624927612753 0 0.262016233750183 0 0 0 0.738442156272206 0 0 0.28614580055724 0 0.236734447746641 0.258483241941204 0 0 0 0 0 0 0 0 0 0 0 0 0 0.241262060806732 0 0.297943159200255 0 0 0 0 0 0.214568568667902 0.236659593775334 0.244424221335198 0 0 0 0 0 0 0.243083901402103
"superior_frontal_gyrus_left" 0.246234168452125 0.22359346507897 0.262098785545218 0 0 0.216111630861851 0.257411273909354 0.221133836495982 0.240695508926343 0 0.242274198825064 0.239308056608979 0.332921778820793 0.20135206919579 0 0.243304130821729 0.225163952779986 0.292115524986662 0.304263459065332 0 0.274561053996448 0.206470353601027 0.258725629822761 0.239518599183853 0.27529571406612 0.262016233750183 0 0.241519305783117 0.225408058769834 0.244784605524435 0.416396186698331 0 0.194432167330359 0.220716722689209 0 0.18861996637077 0.198590949277451 0 0.231379612469281 0 0 0.176365965189427 0.300631653099107 0 0 0 0 0 0 0.200097891226743 0.216100885373703 0 0.23702840980049 0 0.179768458086773 0.166347778992855 0.182290559486525 0 0 0.233483115604785 0.182046401586088 0 0 0.170050003710442 0.636219132024139 0 0 0.16353092308584
"superior_parietal_gyrus_left" 0.244503223605605 0 0.305987600783704 0.373547537258113 0 0.261194936642454 0.302320120323653 0.315652574837429 0.296188638718677 0.31501467098333 0 0.256406363229479 0 0.271082136914354 0.300699486316827 0.310572048165723 0 0 0 0.343241137613994 0.261879663612293 0.234755897772631 0.256162745444446 0.302107059870983 0 0 0.241519305783117 0 0.24515878419209 0.309365560852391 0 0 0.256976833541247 0.298914746834485 0 0 0 0 0 0 0 0 0 0 0 0 0 0 0 0 0 0 0 0 0 0 0 0 0 0 0 0.510065505835987 0 0 0 0 0 0
"superior_temporal_gyrus_left" 0.285005289174901 0 0.230262830121632 0 0.286304753510884 0.28979878472881 0.275001223859813 0.284566489998685 0.249570431998636 0.328280250306845 0 0.341354878107884 0 0.280874990070058 0.379927187646092 0.258748928473371 0 0.610423527598383 0 0 0.235642848981894 0.233023434064384 0.242215461405661 0.25867978617422 0 0 0.225408058769834 0.24515878419209 0 0.326312728653355 0 0.338196405546816 0.326521357300019 0.237192786588737 0 0 0 0 0 0 0 0 0.261902251939776 0 0 0 0 0 0 0 0 0 0 0 0 0 0 0 0 0 0.166825124348069 0 0 0 0 0 0 0
"supramarginal_gyrus_left" 0.268726908534569 0 0.304735401121587 0 0 0.288748417911834 0.302859455402278 0.296834718986024 0.271137706330596 0.31652313980994 0 0.291993852118958 0 0.266912092173015 0 0.280108230714863 0 0 0 0 0.311568027931589 0.265125371918624 0.264400463866327 0.296046246785335 0 0 0.244784605524435 0.309365560852391 0.326312728653355 0 0 0 0.259724821747624 0.329017073465831 0 0 0 0 0 0 0 0 0 0 0 0 0 0 0 0 0 0 0 0 0 0 0 0 0 0 0 0 0 0.193487003810267 0 0 0 0
"frontal_pole_left" 0 0 0 0 0 0 0 0 0 0 0 0 0.40237434398741 0 0 0 0 0 0 0 0 0 0 0 0 0.738442156272206 0.416396186698331 0 0 0 0 0 0 0 0 0 0 0 0 0 0 0 0 0 0 0 0 0 0 0 0 0 0 0 0 0 0 0 0 0 0 0 0 0 0.673779178897173 0 0 0
"temporal_pole_left" 0 0 0 0 0.421804895107753 0.376172856531736 0 0.407468233160987 0 0 0 0 0 0.446806430346539 0.370448020007454 0 0 0 0 0 0 0 0 0 0 0 0 0 0.338196405546816 0 0 0 0 0.322768146011274 0 0 0 0 0 0 0 0 0 0 0 0 0 0 0 0 0 0 0 0 0 0 0 0 0 0 0 0 0 0 0 0 0 0
"transverse_temporal_gyrus_left" 0.23622102444664 0 0.241102518241208 0 0 0.258468363828006 0.245644971483985 0.271744237280921 0.228319559263071 0 0 0 0 0.235723044709413 0 0 0 0 0 0 0.49860919404161 0.15663394635543 0.227595109881098 0.24427019149266 0 0 0.194432167330359 0.256976833541247 0.326521357300019 0.259724821747624 0 0 0 0.272186455779929 0 0 0 0 0 0 0 0 0 0 0 0 0 0 0 0 0 0 0 0 0 0 0 0 0 0 0 0 0 0 0 0 0 0
"insula_left" 0.204090164207718 0.231190553542335 0.273637875265726 0 0.336041058427386 0.25919080648604 0.271561923567295 0.263081266573689 0.375822517201619 0.290127424559687 0.335288575478456 0 0.339285546812168 0.242345436496854 0.313646025232651 0.301748797206732 0.314422013380538 0.286704492702543 0.419230535226302 0 0.288402516529902 0.209079076644744 0.287793523362752 0.275757985957811 0.316098778301351 0.28614580055724 0.220716722689209 0.298914746834485 0.237192786588737 0.329017073465831 0 0.322768146011274 0.272186455779929 0 0 0.193310862026519 0.205553796769308 0 0 0 0 0 0.367456084465381 0 0 0 0 0 0 0 0 0 0 0 0 0.225047989674707 0.174804034897431 0 0 0 0.198544303661907 0 0 0.166284729080695 0 0 0 0
"banks_superior_temporal_sulcus_right" 0 0 0 0 0 0 0 0 0 0 0 0 0 0 0 0 0 0 0 0 0 0 0 0 0 0 0 0 0 0 0 0 0 0 0 0 0 0 0 0.275530297812722 0.262312534332642 0.282108829676898 0.184983915219068 0.237326166237079 0 0 0 0.341610018970525 0 0.222400273870694 0 0 0 0 0.213949984460482 0.239044758033902 0.201979747593952 0.242577105573086 0 0 0.185571530737366 0.247729323532186 0.364138785914227 0.255335175559029 0 0 0.305334302456096 0.257498588851917
"caudal_anterior_cingulate_cortex_right" 0 0.0952809864564533 0.204405088600757 0 0 0 0 0 0 0 0.229827909881092 0 0.259534748879803 0 0 0 0.212437356734114 0.264954221019327 0.268727718787265 0 0 0.254894875619727 0 0 0.159597629083061 0.236734447746641 0.18861996637077 0 0 0 0 0 0 0.193310862026519 0 0 0.291567403068522 0 0 0 0 0 0 0 0.229975235119377 0 0.267794459152698 0 0 0 0.267179974938171 0.265664167351412 0.303139275750412 0 0.264240561976844 0.227151977316202 0.23676927427148 0.279613459546252 0.283497726517808 0.279265753580191 0.231008803149797 0 0 0.264815656602311 0.291299786820887 0 0 0.254043424177183
"caudal_middle_frontal_gyrus_right" 0 0.202803270947373 0.208263718613976 0 0 0 0 0 0 0 0.212869741200255 0 0 0 0 0 0.260304704828606 0.251167586232796 0.276681662141288 0 0 0.186723375845733 0.21108214785614 0 0.263061356090022 0.258483241941204 0.198590949277451 0 0 0 0 0 0 0.205553796769308 0 0.291567403068522 0 0 0 0.240331967904637 0.249743330603693 0.229640134513568 0.231219231797917 0.220507936540601 0.265805694094187 0 0.28816786616781 0.221827337423415 0 0.23323880235175 0.29829915250553 0.275083671253408 0.341172439206748 0 0.322631337378358 0.230226932591268 0.288114431080671 0 0.336811643278155 0.298930500581037 0.284170682947395 0 0 0.265006142751014 0 0 0 0.269096070898885
"cuneus_right" 0 0 0 0 0 0 0 0 0 0 0 0 0 0 0 0 0 0 0 0 0 0 0 0 0 0 0 0 0 0 0 0 0 0 0 0 0 0 0 0.261968883151106 0 0 0 0.338720192752147 0 0.307048677390002 0 0 0 0 0 0 0 0.398215451337127 0 0 0 0.315967507285467 0 0 0 0.360156153553364 0 0 0 0 0 0
"entorhinal_cortex_right" 0 0 0.240268600235834 0 0.33269037136856 0 0 0 0 0 0 0 0 0 0 0 0 0 0 0 0 0.215905664291757 0 0 0 0 0.231379612469281 0 0 0 0 0 0 0 0 0 0 0 0 0.470396671696228 0 0.422062143185624 0 0.453777860015393 0 0 0 0 0.492598221204028 0 0 0 0 0 0 0 0 0 0 0 0 0 0.391358267457145 0 0 0.361103134604861 0 0
"fusiform_gyrus_right" 0 0 0.168676403852015 0 0.368047836356378 0.441423394930899 0 0 0 0 0 0.450683558276288 0 0 0 0 0 0 0 0 0 0 0 0 0 0 0 0 0 0 0 0 0 0 0.275530297812722 0 0.240331967904637 0.261968883151106 0.470396671696228 0 0.287478926327347 0.37800115883322 0.238956684840344 0.332562661549419 0 0.317606513035365 0 0.289613922722427 0.42550258771509 0.240426136841341 0 0 0 0.295939888214695 0.254294455092584 0.194036779565801 0.231199709182626 0.256837055472747 0 0 0.210389286606969 0.272186517871113 0.281009469686269 0.244121278270068 0 0.41142160126919 0.221187857635558 0.25283421560502
"inferior_parietal_gyrus_right" 0 0 0 0 0 0 0 0 0 0 0 0 0 0 0 0 0 0 0 0 0 0 0 0 0 0 0 0 0 0 0 0 0 0 0.262312534332642 0 0.249743330603693 0 0 0.287478926327347 0 0.272888186355803 0.221654066296082 0.352730364512061 0 0.268604593663271 0 0.302310388486524 0.309629112383924 0.240983275177334 0 0 0 0 0.211954922979725 0.275753756626378 0.221949334397246 0.258012543191489 0 0 0.221699752057153 0.278627928335842 0.425169558390784 0.30818784789835 0 0 0.218410484583357 0.185547902193938
"inferior_temporal_gyrus_right" 0 0 0.183775708123662 0 0 0 0 0 0 0 0 0 0 0 0 0 0 0 0 0 0 0.18784892438825 0 0 0 0 0.176365965189427 0 0 0 0 0 0 0 0.282108829676898 0 0.229640134513568 0 0.422062143185624 0.37800115883322 0.272888186355803 0 0.197198671651335 0.423285118139449 0 0.286110231018207 0 0.340633685167088 0.396476693720211 0.232306863437565 0 0 0 0 0.22171484202163 0.202309036719087 0.211540541220816 0.23948897886966 0 0 0.209262341960827 0.246318340558646 0.296355901452725 0.215811325313643 0 0.350315375484116 0.225172940536661 0.245672268544561
"cingulate_gyrus_isthmus_right" 0 0 0.27102139385242 0 0 0.316552885166391 0 0 0.335898069156066 0 0 0 0 0 0 0.313703051394591 0 0 0 0 0 0.232189994805937 0.29269040082238 0 0 0 0.300631653099107 0 0.261902251939776 0 0 0 0 0.367456084465381 0.184983915219068 0 0.231219231797917 0 0 0.238956684840344 0.221654066296082 0.197198671651335 0 0.144046808340005 0 0.348131123878612 0 0.170832861705725 0.292156591273217 0.22448033133081 0 0 0 0 0.210284457404573 0.206380690528092 0.218833996833637 0.347250690199593 0 0 0.196820620256704 0.234732110145045 0.18473934436482 0.22015129930885 0 0 0.170949713246664 0.193024687116515
"lateral_occipital_cortex_right" 0 0 0.153023959813156 0 0 0.426037982144986 0 0 0 0 0 0 0 0 0 0.162127296691625 0 0 0 0 0 0.152359699639604 0.164478552933262 0 0 0 0 0 0 0 0 0 0 0 0.237326166237079 0 0.220507936540601 0.338720192752147 0.453777860015393 0.332562661549419 0.352730364512061 0.423285118139449 0.144046808340005 0 0 0.292808787886528 0 0.240563237679642 0.425003074984751 0.225024095574184 0 0 0 0.351358880354261 0.21690662259543 0.16927932814906 0.195058698677413 0.224915839645213 0 0 0.19360306852263 0.291626503174127 0.20085091319041 0.176366540003867 0 0 0.19775545592784 0.175349712109292
"lateral_orbitofrontal_cortex_right" 0 0.198787330023575 0.210277448476493 0 0 0 0 0 0 0 0 0 0 0 0 0 0 0 0 0 0 0 0 0 0 0 0 0 0 0 0 0 0 0 0 0.229975235119377 0.265805694094187 0 0 0 0 0 0 0 0 0 0.347739993632957 0 0 0 0.266009018542922 0.404021677204255 0.383313961178801 0 0 0 0.227226382269003 0 0.29960868823235 0.313019621402818 0.244253434531975 0 0.57982338389548 0 0.513118137129865 0 0 0.299677107766834
"lingual_gyrus_right" 0 0 0 0 0 0.47805761897379 0 0 0 0.42299712311274 0 0.491620967791872 0 0 0 0 0 0 0 0 0 0 0 0 0 0 0 0 0 0 0 0 0 0 0 0 0 0.307048677390002 0 0.317606513035365 0.268604593663271 0.286110231018207 0.348131123878612 0.292808787886528 0 0 0 0.237955139104563 0.634788446438756 0.250644990321408 0 0 0 0.369029710108531 0 0.270071414085637 0.23231657747303 0.279607997081874 0 0 0.219110892861593 0.250399763453537 0 0.253117513136628 0 0 0 0
"medial_orbitofrontal_gyrus_right" 0 0 0 0 0 0 0 0 0 0 0 0 0.5131707044876 0 0 0 0 0 0 0 0 0 0 0 0.461462455681518 0 0 0 0 0 0 0 0 0 0 0.267794459152698 0.28816786616781 0 0 0 0 0 0 0 0.347739993632957 0 0 0 0 0 0.263170371491772 0.360265377826089 0.306314014448637 0 0 0 0.250120111773988 0 0.359421373227961 0.301676522875244 0.269036226882003 0 0 0 0.43425750415571 0 0 0.436211473803806
"middle_temporal_gyrus_right" 0 0 0 0 0 0 0 0 0 0 0 0 0 0 0 0 0 0 0 0 0 0.1591962583173 0.184816537108212 0 0 0 0 0 0 0 0 0 0 0 0.341610018970525 0 0.221827337423415 0 0 0.289613922722427 0.302310388486524 0.340633685167088 0.170832861705725 0.240563237679642 0 0.237955139104563 0 0 0 0.213126453113955 0 0 0 0 0.210865810609248 0.188885020299933 0.189903146253865 0.219290542642445 0 0 0.184747730682503 0.236948805612685 0.336367496667171 0.233548545871344 0 0.564466611546993 0.213488661019773 0.196140754593714
"parahippocampal_gyrus_right" 0 0 0 0 0.350799252852756 0 0 0 0 0 0 0 0 0 0 0 0 0 0 0 0 0 0 0 0 0 0 0 0 0 0 0 0 0 0 0 0 0 0.492598221204028 0.42550258771509 0.309629112383924 0.396476693720211 0.292156591273217 0.425003074984751 0 0.634788446438756 0 0 0 0 0 0 0 0 0 0 0.226446203409504 0.284708387313763 0 0 0 0.272181720253678 0 0 0 0 0 0.346427670270728
"paracentral_gyrus_right" 0 0.172594177286079 0.19540504363389 0 0 0 0 0 0 0 0 0 0 0 0 0.357904634733971 0 0 0 0 0 0.205832829676251 0.411707584351998 0 0 0 0.200097891226743 0 0 0 0 0 0 0 0.222400273870694 0 0.23323880235175 0 0 0.240426136841341 0.240983275177334 0.232306863437565 0.22448033133081 0.225024095574184 0 0.250644990321408 0 0.213126453113955 0 0 0 0 0 0 0.299615846716313 0.291376178387248 0.264092101792945 0.279490058858895 0 0 0.28777245768819 0.228884929607618 0.212335213475787 0.222524649646571 0 0 0 0.230325982103757
"inferior_frontal_gyrus_pars_opercularis_right" 0 0.233319332557833 0.231737381467301 0 0 0 0 0 0 0 0.252799527982894 0 0 0 0 0 0.225945627225837 0 0.266099921638867 0 0 0 0 0 0 0.241262060806732 0.216100885373703 0 0 0 0 0 0 0 0 0.267179974938171 0.29829915250553 0 0 0 0 0 0 0 0.266009018542922 0 0.263170371491772 0 0 0 0 0.297538337147231 0.315418762211997 0 0.321151548134719 0.251109116638685 0.355608225527197 0 0.278513313247315 0.294294820858321 0.264643122387797 0 0 0 0 0 0 0.303545235280429
"inferior_frontal_gyrus_pars_orbitalis_right" 0 0.27505797146803 0 0 0 0 0 0 0 0 0 0 0 0 0 0 0 0 0 0 0 0 0 0 0 0 0 0 0 0 0 0 0 0 0 0.265664167351412 0.275083671253408 0 0 0 0 0 0 0 0.404021677204255 0 0.360265377826089 0 0 0 0.297538337147231 0 0.358558820521265 0 0 0 0 0 0.291660525623442 0.345344122878651 0.277499224328137 0 0.648917667894038 0 0.375627432594756 0 0 0.301186783484352
"inferior_frontal_gyrus_pars_triangularis_right" 0 0.283224297888858 0 0 0 0 0 0 0 0 0 0 0 0 0 0 0 0 0.288949417087566 0 0 0 0 0 0.305273568119168 0.297943159200255 0.23702840980049 0 0 0 0 0 0 0 0 0.303139275750412 0.341172439206748 0 0 0 0 0 0 0 0.383313961178801 0 0.306314014448637 0 0 0 0.315418762211997 0.358558820521265 0 0 0 0 0 0 0.301822200291855 0.321720207935216 0.325706222244502 0 0.563351011312221 0 0.350706782408599 0 0 0.314578875671087
"pericalcarine_cortex_right" 0 0 0 0 0 0 0 0 0 0 0 0 0 0 0 0 0 0 0 0 0 0 0 0 0 0 0 0 0 0 0 0 0 0 0 0 0 0.398215451337127 0 0.295939888214695 0 0 0 0.351358880354261 0 0.369029710108531 0 0 0 0 0 0 0 0 0 0 0 0.302992745298328 0 0 0 0.243735054320011 0 0 0 0 0 0
"postcentral_gyrus_right" 0 0 0.177088759334416 0 0 0 0 0 0 0 0 0 0 0 0 0 0 0 0 0 0 0.189455090526412 0.181975696557209 0 0 0 0.179768458086773 0 0 0 0 0 0 0 0.213949984460482 0.264240561976844 0.322631337378358 0 0 0.254294455092584 0.211954922979725 0.22171484202163 0.210284457404573 0.21690662259543 0 0 0 0.210865810609248 0 0.299615846716313 0.321151548134719 0 0 0 0 0.230970068500572 0.303715204990535 0.31016773317729 0 0 0.237786279769467 0.213024206677705 0.612656757819275 0.297861969205555 0 0 0.380648155516126 0.308775359397529
"posterior_cingulate_gyrus_right" 0 0.106790118612784 0.176241950617372 0 0 0 0 0 0 0 0.226413804214792 0 0 0 0 0.16255984239086 0 0 0 0 0 0.0706953202391205 0.164222214485129 0 0 0 0.166347778992855 0 0 0 0 0 0 0.225047989674707 0.239044758033902 0.227151977316202 0.230226932591268 0 0 0.194036779565801 0.275753756626378 0.202309036719087 0.206380690528092 0.16927932814906 0 0.270071414085637 0 0.188885020299933 0 0.291376178387248 0.251109116638685 0 0 0 0.230970068500572 0 0.193640638050145 0.318176442667146 0.30248692654252 0.341919048698132 0.218179203388189 0.240404720481105 0 0.213978914201972 0 0 0 0.207226409347456
"precentral_gyrus_right" 0 0.174765734109711 0.185435153898273 0 0 0 0 0 0 0 0.233129973603619 0 0 0 0 0 0 0 0 0 0 0.164807747699291 0.194359925107142 0 0 0 0.182290559486525 0 0 0 0 0 0 0.174804034897431 0.201979747593952 0.23676927427148 0.288114431080671 0 0 0.231199709182626 0.221949334397246 0.211540541220816 0.218833996833637 0.195058698677413 0.227226382269003 0.23231657747303 0.250120111773988 0.189903146253865 0.226446203409504 0.264092101792945 0.355608225527197 0 0 0 0.303715204990535 0.193640638050145 0 0.230449616467203 0 0.26340035266657 0.224890532441225 0.231048908159946 0.20785919055354 0.246610489767393 0 0 0.212858460898078 0.242866130766641
"precuneus_right" 0 0 0 0 0 0 0 0 0 0 0 0 0 0 0 0.465979411503181 0 0 0 0 0 0.225108846955745 0 0.461162777268093 0 0 0 0 0 0 0 0 0 0 0.242577105573086 0.279613459546252 0 0.315967507285467 0 0.256837055472747 0.258012543191489 0.23948897886966 0.347250690199593 0.224915839645213 0 0.279607997081874 0 0.219290542642445 0.284708387313763 0.279490058858895 0 0 0 0.302992745298328 0.31016773317729 0.318176442667146 0.230449616467203 0 0 0 0.244601870805189 0.270557858242123 0.225640498634638 0.269546548302452 0 0 0.211025403334732 0.215689431773712
"rostral_anterior_cingulate_cortex_right" 0 0 0 0 0 0 0 0 0 0 0 0 0.405393955792919 0 0 0 0 0 0 0 0 0 0 0 0.0922448083141242 0.214568568667902 0 0 0 0 0 0 0 0 0 0.283497726517808 0.336811643278155 0 0 0 0 0 0 0 0.29960868823235 0 0.359421373227961 0 0 0 0.278513313247315 0.291660525623442 0.301822200291855 0 0 0.30248692654252 0 0 0 0.329947645845002 0.291760553270297 0 0 0 0.335146200194424 0 0 0
"rostral_middle_frontal_gyrus_right" 0 0.231443835684385 0.295409804094151 0 0 0 0 0 0 0 0.245972664153921 0 0 0 0 0 0.231177016078084 0.237205658641412 0.255542314177628 0 0 0 0 0 0 0.236659593775334 0.233483115604785 0 0 0 0 0 0 0 0 0.279265753580191 0.298930500581037 0 0 0 0 0 0 0 0.313019621402818 0 0.301676522875244 0 0 0 0.294294820858321 0.345344122878651 0.321720207935216 0 0 0.341919048698132 0.26340035266657 0 0.329947645845002 0 0.274136110960026 0 0 0 0.369147433755826 0 0 0.291301784450122
"superior_frontal_gyrus_right" 0 0.159252560991832 0.190939509163813 0 0.228583260654147 0 0 0 0 0 0.251851421606958 0 0.224380236261951 0 0 0 0.227389421468662 0.221525555737266 0.270099713967025 0 0 0.160981414049234 0.188467003431502 0 0.24603244406064 0.244424221335198 0.182046401586088 0 0.166825124348069 0 0 0 0 0.198544303661907 0.185571530737366 0.231008803149797 0.284170682947395 0 0 0.210389286606969 0.221699752057153 0.209262341960827 0.196820620256704 0.19360306852263 0.244253434531975 0.219110892861593 0.269036226882003 0.184747730682503 0 0.28777245768819 0.264643122387797 0.277499224328137 0.325706222244502 0 0.237786279769467 0.218179203388189 0.224890532441225 0.244601870805189 0.291760553270297 0.274136110960026 0 0.236054796296108 0.21709332231523 0.22543028582543 0.425743665921029 0 0.190240583976401 0.240116480672361
"superior_parietal_gyrus_right" 0 0 0 0 0 0 0 0 0 0 0 0 0 0 0 0 0 0 0 0 0 0 0.153191282169836 0.448380984934224 0 0 0 0.510065505835987 0 0 0 0 0 0 0.247729323532186 0 0 0.360156153553364 0 0.272186517871113 0.278627928335842 0.246318340558646 0.234732110145045 0.291626503174127 0 0.250399763453537 0 0.236948805612685 0.272181720253678 0.228884929607618 0 0 0 0.243735054320011 0.213024206677705 0.240404720481105 0.231048908159946 0.270557858242123 0 0 0.236054796296108 0 0.254949656857722 0.274404483698311 0 0 0 0.223683584093304
"superior_temporal_gyrus_right" 0 0 0 0 0 0 0 0 0 0 0 0 0 0 0 0 0 0 0 0 0 0 0 0 0 0 0 0 0 0 0 0 0 0 0.364138785914227 0 0 0 0.391358267457145 0.281009469686269 0.425169558390784 0.296355901452725 0.18473934436482 0.20085091319041 0.57982338389548 0 0 0.336367496667171 0 0.212335213475787 0 0.648917667894038 0.563351011312221 0 0.612656757819275 0 0.20785919055354 0.225640498634638 0 0 0.21709332231523 0.254949656857722 0 0.377701632713302 0 0.32389286419778 0.35431162402886 0.271671575614124
"supramarginal_gyrus_right" 0 0 0.172173850501734 0 0 0 0 0 0 0 0 0 0 0 0 0 0 0 0 0 0 0.158376430610156 0.171651434962737 0 0 0 0.170050003710442 0 0 0.193487003810267 0 0 0 0.166284729080695 0.255335175559029 0.264815656602311 0.265006142751014 0 0 0.244121278270068 0.30818784789835 0.215811325313643 0.22015129930885 0.176366540003867 0 0.253117513136628 0 0.233548545871344 0 0.222524649646571 0 0 0 0 0.297861969205555 0.213978914201972 0.246610489767393 0.269546548302452 0 0 0.22543028582543 0.274404483698311 0.377701632713302 0 0 0 0.203494120742082 0.302108640097031
"frontal_pole_right" 0 0 0.287595170332508 0 0 0 0 0 0 0 0 0 0 0 0 0 0 0 0 0 0 0 0 0 0 0 0.636219132024139 0 0 0 0.673779178897173 0 0 0 0 0.291299786820887 0 0 0 0 0 0 0 0 0.513118137129865 0 0.43425750415571 0 0 0 0 0.375627432594756 0.350706782408599 0 0 0 0 0 0.335146200194424 0.369147433755826 0.425743665921029 0 0 0 0 0 0 0
"temporal_pole_right" 0 0 0 0 0 0 0 0 0 0 0 0 0 0 0 0 0 0 0 0 0 0 0 0 0 0 0 0 0 0 0 0 0 0 0 0 0 0 0.361103134604861 0.41142160126919 0 0.350315375484116 0 0 0 0 0 0.564466611546993 0 0 0 0 0 0 0 0 0 0 0 0 0 0 0.32389286419778 0 0 0 0 0.315130771269554
"transverse_temporal_gyrus_right" 0 0 0 0 0 0 0 0 0 0 0 0 0 0 0 0 0 0 0 0 0 0 0 0 0 0 0 0 0 0 0 0 0 0 0.305334302456096 0 0 0 0 0.221187857635558 0.218410484583357 0.225172940536661 0.170949713246664 0.19775545592784 0 0 0 0.213488661019773 0 0 0 0 0 0 0.380648155516126 0 0.212858460898078 0.211025403334732 0 0 0.190240583976401 0 0.35431162402886 0.203494120742082 0 0 0 0.24775011831063
"insula_right" 0 0.201710174752332 0.200218454614063 0 0 0 0 0 0 0 0 0 0.43710718448696 0 0 0 0 0 0.274547205864399 0 0 0.15073246668431 0 0 0.229401216069982 0.243083901402103 0.16353092308584 0 0 0 0 0 0 0 0.257498588851917 0.254043424177183 0.269096070898885 0 0 0.25283421560502 0.185547902193938 0.245672268544561 0.193024687116515 0.175349712109292 0.299677107766834 0 0.436211473803806 0.196140754593714 0.346427670270728 0.230325982103757 0.303545235280429 0.301186783484352 0.314578875671087 0 0.308775359397529 0.207226409347456 0.242866130766641 0.215689431773712 0 0.291301784450122 0.240116480672361 0.223683584093304 0.271671575614124 0.302108640097031 0 0.315130771269554 0.24775011831063 0
