# Supplementary material for: NODDI and Tensor-Based Microstructural Indices as Predictors of Functional Connectivity
Source: PLoS One. 2016 Apr 14;11(4):e0153404. doi: 10.1371/journal.pone.0153404 (PMC4831788; doi:10.1371/journal.pone.0153404)
Supplement: S1 Data — a) Functional connectivity matrices, both fMRI and EEG connectomes across all subjects, in the form of precision matrices and b) structural brain connectivity matrices across all subjects and microstructural indices. Columns and rows are named according to the corresponding brain region that represent. (ZIP) [file pone.0153404.s001.zip › DATA/DWI/44_NSTREAMS_68.txt]

"banks_superior_temporal_sulcus_left" "caudal_anterior_cingulate_cortex_left" "caudal_middle_frontal_gyrus_left" "cuneus_left" "entorhinal_cortex_left" "fusiform_gyrus_left" "inferior_parietal_gyrus_left" "inferior_temporal_gyrus_left" "cingulate_gyrus_isthmus_left" "lateral_occipital_cortex_left" "lateral_orbitofrontal_cortex_left" "lingual_gyrus_left" "medial_orbitofrontal_gyrus_left" "middle_temporal_gyrus_left" "parahippocampal_gyrus_left" "paracentral_gyrus_left" "inferior_frontal_gyrus_pars_opercularis_left" "inferior_frontal_gyrus_pars_orbitalis_left" "inferior_frontal_gyrus_pars_triangularis_left" "pericalcarine_cortex_left" "postcentral_gyrus_left" "posterior_cingulate_gyrus_left" "precentral_gyrus_left" "precuneus_left" "rostral_anterior_cingulate_cortex_left" "rostral_middle_frontal_gyrus_left" "superior_frontal_gyrus_left" "superior_parietal_gyrus_left" "superior_temporal_gyrus_left" "supramarginal_gyrus_left" "frontal_pole_left" "temporal_pole_left" "transverse_temporal_gyrus_left" "insula_left" "banks_superior_temporal_sulcus_right" "caudal_anterior_cingulate_cortex_right" "caudal_middle_frontal_gyrus_right" "cuneus_right" "entorhinal_cortex_right" "fusiform_gyrus_right" "inferior_parietal_gyrus_right" "inferior_temporal_gyrus_right" "cingulate_gyrus_isthmus_right" "lateral_occipital_cortex_right" "lateral_orbitofrontal_cortex_right" "lingual_gyrus_right" "medial_orbitofrontal_gyrus_right" "middle_temporal_gyrus_right" "parahippocampal_gyrus_right" "paracentral_gyrus_right" "inferior_frontal_gyrus_pars_opercularis_right" "inferior_frontal_gyrus_pars_orbitalis_right" "inferior_frontal_gyrus_pars_triangularis_right" "pericalcarine_cortex_right" "postcentral_gyrus_right" "posterior_cingulate_gyrus_right" "precentral_gyrus_right" "precuneus_right" "rostral_anterior_cingulate_cortex_right" "rostral_middle_frontal_gyrus_right" "superior_frontal_gyrus_right" "superior_parietal_gyrus_right" "superior_temporal_gyrus_right" "supramarginal_gyrus_right" "frontal_pole_right" "temporal_pole_right" "transverse_temporal_gyrus_right" "insula_right"
"banks_superior_temporal_sulcus_left" 0 0 0.00271739130434783 0 0 0 1.85500394011032 0.531687242798354 0.0357941834451902 0.391489361702128 0 0 0 11.8770833333333 0 0.00442477876106195 0 0 0 0 0.00602409638554217 0.00945626477541371 0.0507692307692308 0.107481559536354 0 0 0.00986547085201794 0.219584569732938 8.44571428571428 2.19408284023669 0 0 6.79354838709677 0.14002642007926 0 0 0 0 0 0 0 0 0 0 0 0 0 0 0 0 0 0 0 0 0 0 0 0 0 0 0 0 0 0 0 0 0 0
"caudal_anterior_cingulate_cortex_left" 0 0 8.87517934002869 0 0 0 0 0 0 0 0.255208333333333 0 2.31173380035026 0 0 0 4.17357001972387 0.0171919770773639 0.391836734693878 0 0.0501567398119122 0.90625 0.283901665344964 0 2.33490566037736 5.5632183908046 9.65221360109539 0 0 0.00248138957816377 0.46031746031746 0 0.00738007380073801 0.532033426183844 0 17.3975155279503 3.69734789391576 0 0 0 0 0 0 0 0.0585106382978723 0 0.144262295081967 0 0 0 3.26732673267327 0.00547945205479452 0.0965250965250965 0 0.00221729490022173 0.0196078431372549 0.147172734314485 0 3.42675159235669 0.514800514800515 0.90129522108084 0 0 0.00217155266015201 0.0428571428571429 0 0 0.195121951219512
"caudal_middle_frontal_gyrus_left" 0.00271739130434783 8.87517934002869 0 0 0 0 0.0386349001931745 0 0.281805745554036 0.0178204249485949 0.212648945921173 0 0.890380313199105 0 0 0.0380434782608696 2.28674698795181 0.00297619047619048 0.19680196801968 0 1.215625 8.53465346534654 6.48106060606061 0.0470397404703974 2.32128514056225 3.39591836734694 3.99522673031026 0.0625 0.00149925037481259 0.0425155004428698 0.031304347826087 0 0 0.626320845341018 0.00289855072463768 1.22480620155039 0.867219917012448 0 0.0171673819742489 0 0.00242130750605327 0.00302800908402725 0.0389805097451274 0.00377595972309629 0.00558139534883721 0 0.0128617363344051 0 0 0 0.157158234660926 0.00290697674418605 0.00713436385255648 0 0.187755102040816 0.632010943912449 0.71995043370508 0.00155763239875389 0.194662480376766 0.28023441662227 0.230288836846214 0 0 0.0176848874598071 0.0066334991708126 0 0 0.0150801131008483
"cuneus_left" 0 0 0 0 0 0.00195121951219512 0.0303514376996805 0 0 0.585492227979275 0 0.00881057268722467 0 0 0 0 0 0 0 0.125 0 0 0 0.296137339055794 0 0 0 6.75281743050338 0 0 0 0 0 0 0 0 0 0 0 0 0 0 0 0.0093167701863354 0 0 0 0 0 0 0 0 0 0 0 0 0 0 0 0 0 0 0 0 0 0 0 0
"entorhinal_cortex_left" 0 0 0 0 0 0.195519348268839 0.0132340777502068 0.00519480519480519 0 0.00538116591928251 0.00803212851405622 0 0 1.00444444444444 0.528409090909091 0 0 0 0 0 0 0.0110192837465565 0.00483870967741936 0 0 0 0.015668202764977 0 0.854545454545454 0 0 0.3 0 0.226685796269727 0 0 0.0645161290322581 0 17.2169014084507 0 0 0 0 0 0 0 0 0 0 0 0 0 0 0 0.00908059023836549 0 0.0125984251968504 0 0 0.00130463144161774 0.0036068530207394 0 0 0 0 0 0 0
"fusiform_gyrus_left" 0 0 0 0.00195121951219512 0.195519348268839 0 0.522861753630984 0.798891966759003 0.0038572806171649 4.24589235127479 0 0.12888198757764 0 1.1858064516129 0.0259481037924152 0.00383877159309021 0 0 0 0.0396246089676747 0 0.00197433366238894 0.00317460317460317 0.032488628979857 0 0 0 0.0970072239422085 7.63658536585366 0.00278745644599303 0 0.112871287128713 0 2.98144023756496 0 0 0 0 0.00199004975124378 0.00251098556183302 0 0 0 0.00105540897097625 0 0.0075642965204236 0 0 0 0 0 0 0 0 0 0 0 0 0 0 0 0 0 0 0 0 0 0
"inferior_parietal_gyrus_left" 1.85500394011032 0 0.0386349001931745 0.0303514376996805 0.0132340777502068 0.522861753630984 0 0.0639763779527559 0.783227848101266 1.83032128514056 0 1.05742574257426 0 1.12774338773213 0.00976403580146461 0.688731284475965 0.00440205429200293 0 0 0.549747048903879 0.0717043574186431 0.143548387096774 1.01558809636278 1.74631936579841 0 0 0.424680013127667 3.16951501154734 5.46438136047134 9.95186522262335 0 0 2.72227151730257 1.54637865311309 0 0 0 0 0 0 0 0 0 0 0 0 0 0 0 0 0 0 0 0 0 0.0126582278481013 0.00186306474149977 0 0 0 0 0 0 0 0 0 0 0
"inferior_temporal_gyrus_left" 0.531687242798354 0 0 0 0.00519480519480519 0.798891966759003 0.0639763779527559 0 0.00826446280991736 1.5593395252838 0 0.0287474332648871 0 6.50493325594893 0.0119148936170213 0.0576131687242798 0 0 0 0 0 0.00337268128161889 0.0523509452253999 0.0163551401869159 0 0 0.0400935516204477 0.0142112742775936 3.6900165471594 0.00995024875621891 0 0.0794590025359256 0.00931966449207828 0.0815789473684211 0 0 0 0 0 0 0 0 0 0 0 0 0 0 0 0 0 0 0 0 0 0 0 0 0 0 0 0 0 0 0 0 0 0
"cingulate_gyrus_isthmus_left" 0.0357941834451902 0 0.281805745554036 0 0 0.0038572806171649 0.783227848101266 0.00826446280991736 0 0.403418803418803 0 0.025974025974026 0 0.0209424083769634 0 0.25503355704698 0 0 0 0 0.0524722502522704 3.03827751196172 4.47258687258687 0.99364406779661 0 0 2.43955056179775 0.178704393149665 0.24688995215311 0.611904761904762 0 0 0.111475409836066 0.545212765957447 0 0 0 0 0 0 0 0 0.502645502645503 0 0 0 0 0 0 0 0 0 0 0 0.00213675213675214 0.592760180995475 0 0 0 0 0.0263968323801144 0 0 0 0 0 0 0
"lateral_occipital_cortex_left" 0.391489361702128 0 0.0178204249485949 0.585492227979275 0.00538116591928251 4.24589235127479 1.83032128514056 1.5593395252838 0.403418803418803 0 0 7.47642505277973 0 1.40463458110517 0.0176211453744493 1.07234042553191 0 0 0 7.59523809523809 0.0221058755090169 0.0610820244328098 0.792881858625803 1.04784688995215 0 0 0.528953606501863 0.994688556253018 4.30795262267343 1.03061224489796 0 0 0.716360116166505 0.874324324324324 0 0 0 0.00170212765957447 0.00527240773286467 0 0 0 0 0.0019723865877712 0 0.00412371134020619 0 0 0 0 0 0 0 0 0 0 0 0 0 0 0 0 0 0 0 0 0 0
"lateral_orbitofrontal_cortex_left" 0 0.255208333333333 0.212648945921173 0 0.00803212851405622 0 0 0 0 0 0 0 1.61450777202073 0 0 0 0.230854605993341 0.783310901749664 0.420814479638009 0 0.00444115470022206 0.0025706940874036 0.00725075528700906 0 0.0097799511002445 1.02575587905935 0.369052224371373 0 0.267615658362989 0 0.00309597523219814 0.0619354838709677 0 0.185251798561151 0 0.145251396648045 0.0154589371980676 0 0 0 0 0 0 0 0 0 0 0 0 0 0.022 0 0 0 0 0 0 0 0 0.00102669404517454 0 0 0 0 0 0 0 0
"lingual_gyrus_left" 0 0 0 0.00881057268722467 0 0.12888198757764 1.05742574257426 0.0287474332648871 0.025974025974026 7.47642505277973 0 0 0 0 0.00911854103343465 0 0 0 0 2.56260162601626 0 0 0 0.118828451882845 0 0 0.000807754442649435 0.703889585947302 0.00154320987654321 0 0 0 0 0 0 0 0 0 0 0 0 0 0 0 0 0.0184049079754601 0 0 0 0 0 0 0 0 0 0 0 0 0 0 0 0 0 0 0 0 0 0
"medial_orbitofrontal_gyrus_left" 0 2.31173380035026 0.890380313199105 0 0 0 0 0 0 0 1.61450777202073 0 0 0 0 0 1.40909090909091 0 0.0640465793304221 0 0.0173310225303293 0 0.0438957475994513 0 1.03703703703704 4.22278162366268 3.63149078726968 0 0 0 5.55902004454343 0 0 0.0721311475409836 0 0.146435452793834 0.00954653937947494 0 0 0 0 0 0 0 0 0 0.00495662949194548 0 0 0 0.0149439601494396 0 0 0 0 0 0.00134408602150538 0 0.0273972602739726 0.00913763563677898 0.00328407224958949 0 0 0 0 0 0 0
"middle_temporal_gyrus_left" 11.8770833333333 0 0 0 1.00444444444444 1.1858064516129 1.12774338773213 6.50493325594893 0.0209424083769634 1.40463458110517 0 0 0 0 0 0.00416666666666667 0 0 0.00192864030858245 0 0.00531914893617021 0 0.0420353982300885 0.0425531914893617 0 0 0.014609203798393 0.151939655172414 2.49165596919127 3.94678492239468 0 0.700431034482759 0.34718826405868 0.0790513833992095 0 0 0 0 0 0 0 0 0 0 0 0 0 0 0 0 0 0 0 0 0 0 0 0 0 0 0 0 0 0 0 0 0 0
"parahippocampal_gyrus_left" 0 0 0 0 0.528409090909091 0.0259481037924152 0.00976403580146461 0.0119148936170213 0 0.0176211453744493 0 0.00911854103343465 0 0 0 0 0 0 0 0 0 0 0.00158730158730159 0 0 0 0.00547945205479452 0.00305810397553517 0.00594059405940594 0 0 0.0105263157894737 0 0.00557880055788006 0 0 0.00625 0 0 0 0 0 0 0 0 0 0 0 0 0 0 0 0 0 0 0 0 0 0 0 0.000893655049151028 0 0 0 0 0 0 0
"paracentral_gyrus_left" 0.00442477876106195 0 0.0380434782608696 0 0 0.00383877159309021 0.688731284475965 0.0576131687242798 0.25503355704698 1.07234042553191 0 0 0 0.00416666666666667 0 0 0 0 0 0 0.660642570281124 0.40661938534279 2.79538461538462 0.421496311907271 0 0 1.29865470852018 1.78486646884273 0.0552380952380952 0.385798816568047 0 0 0.516129032258065 0.28005284015852 0 0 0 0 0 0 0 0 0 0 0 0 0 0 0 0.0145454545454545 0 0 0 0 0.00212539851222104 0 0.0135338345864662 0 0 0 0 0 0 0 0 0 0 0
"inferior_frontal_gyrus_pars_opercularis_left" 0 4.17357001972387 2.28674698795181 0 0 0 0.00440205429200293 0 0 0 0.230854605993341 0 1.40909090909091 0 0 0 0 0.033195020746888 2.02889245585875 0 1.58899082568807 0.00386847195357834 3.41606886657102 0 0.800718132854578 3.61704918032787 1.1790017211704 0.00416088765603329 0.0122377622377622 0.364217252396166 0.197402597402597 0 0 2.10575793184489 0 0.650549450549451 0.10594315245478 0 0 0 0 0 0 0 0 0 0.0215343203230148 0 0 0 0.197564276048714 0.00803212851405622 0.00614439324116743 0 0 0.00739371534195933 0.0196629213483146 0 0.178970917225951 0.16004742145821 0.0446880269814503 0 0 0 0.00484261501210654 0 0 0.0068886337543054
"inferior_frontal_gyrus_pars_orbitalis_left" 0 0.0171919770773639 0.00297619047619048 0 0 0 0 0 0 0 0.783310901749664 0 0 0 0 0 0.033195020746888 0 1.66021505376344 0 0.00214592274678112 0 0 0 0 1.67666422823702 0.00554016620498615 0 0.0872210953346856 0 0 0 0 0 0 0 0 0 0 0 0 0 0 0 0 0 0 0 0 0 0 0 0 0 0 0 0 0 0 0 0 0 0 0 0 0 0 0
"inferior_frontal_gyrus_pars_triangularis_left" 0 0.391836734693878 0.19680196801968 0 0 0 0 0 0 0 0.420814479638009 0 0.0640465793304221 0.00192864030858245 0 0 2.02889245585875 1.66021505376344 0 0 0.00745573159366263 0 0.00871459694989107 0 0.133333333333333 2.51193633952255 0.0797572605114868 0 0 0 0.00543478260869565 0 0 0.0311750599520384 0 0.0593607305936073 0.00528401585204756 0 0 0 0 0 0 0 0 0 0 0 0 0 0.00831024930747922 0 0 0 0 0 0 0 0 0 0.000849256900212314 0 0 0 0 0 0 0
"pericalcarine_cortex_left" 0 0 0 0.125 0 0.0396246089676747 0.549747048903879 0 0 7.59523809523809 0 2.56260162601626 0 0 0 0 0 0 0 0 0 0 0 0.572748267898383 0 0 0 0.490118577075099 0 0 0 0 0 0 0 0 0 0 0 0 0 0 0 0 0 0 0 0 0 0 0 0 0 0 0 0 0 0 0 0 0 0 0 0 0 0 0 0
"postcentral_gyrus_left" 0.00602409638554217 0.0501567398119122 1.215625 0 0 0 0.0717043574186431 0 0.0524722502522704 0.0221058755090169 0.00444115470022206 0 0.0173310225303293 0.00531914893617021 0 0.660642570281124 1.58899082568807 0.00214592274678112 0.00745573159366263 0 0 0.558428128231644 7.0531453362256 0.0254521098459478 0.0099304865938431 0.0354430379746835 0.255948089401586 4.09830866807611 0.0125470514429109 1.05255579553636 0 0 0 3.15603382013836 0 0.00220994475138122 0.00326797385620915 0 0 0 0 0 0 0 0 0 0 0 0 0 0 0 0 0 0.00808080808080808 0.0726538849646821 0.0181430096051227 0 0 0 0.00496102055279943 0 0 0.00132978723404255 0 0 0 0
"posterior_cingulate_gyrus_left" 0.00945626477541371 0.90625 8.53465346534654 0 0.0110192837465565 0.00197433366238894 0.143548387096774 0.00337268128161889 3.03827751196172 0.0610820244328098 0.0025706940874036 0 0 0 0 0.40661938534279 0.00386847195357834 0 0 0 0.558428128231644 0 7.77498033044847 0.18695652173913 0.0138248847926267 0.00285306704707561 16.8332576101772 0.20470053070508 0.0430950048971596 0.17156862745098 0.00763358778625954 0 0.0427046263345196 2.63186813186813 0 2.19277108433735 0.0460829493087558 0 0.0466321243523316 0 0 0 0.0282485875706215 0.00156739811912226 0 0 0 0 0 0.00383877159309021 0.00324675324675325 0 0 0 0.0416666666666667 9.35885167464115 0.209069946195234 0 0.00617283950617284 0.00255754475703325 0.121831925300133 0 0 0.00644468313641246 0 0 0 0.00802139037433155
"precentral_gyrus_left" 0.0507692307692308 0.283901665344964 6.48106060606061 0 0.00483870967741936 0.00317460317460317 1.01558809636278 0.0523509452253999 4.47258687258687 0.792881858625803 0.00725075528700906 0 0.0438957475994513 0.0420353982300885 0.00158730158730159 2.79538461538462 3.41606886657102 0 0.00871459694989107 0 7.0531453362256 7.77498033044847 0 2.63439065108514 0.0549199084668192 0.0623080298376481 1.55750487329435 6.35245901639344 0.0590094836670179 4.04370939161252 0.00351185250219491 0 0.103626943005181 3.78691588785047 0 0.033085194375517 0.214659685863874 0 0.00475059382422803 0 0.000902527075812274 0.00318302387267905 0.0227457351746548 0.00557361820715281 0 0 0 0 0 0 0.00401875418620228 0 0 0 0.216880939072107 0.959073359073359 0.507805325987144 0 0.00499583680266445 0.00327734535026628 0.0850927703134997 0 0 0.0199115044247788 0 0 0 0.00984615384615385
"precuneus_left" 0.107481559536354 0 0.0470397404703974 0.296137339055794 0 0.032488628979857 1.74631936579841 0.0163551401869159 0.99364406779661 1.04784688995215 0 0.118828451882845 0 0.0425531914893617 0 0.421496311907271 0 0 0 0.572748267898383 0.0254521098459478 0.18695652173913 2.63439065108514 0 0 0 2.5038503850385 17.6856368563686 0.152553329023917 0.904619970193741 0 0 0.282527881040892 0.314194577352472 0 0 0 0 0 0 0 0 0 0 0 0 0 0 0 0 0 0 0 0 0.00139082058414465 0 0.00109469074986316 0.354041416165665 0 0 0 0.495294117647059 0 0 0 0 0 0
"rostral_anterior_cingulate_cortex_left" 0 2.33490566037736 2.32128514056225 0 0 0 0 0 0 0 0.0097799511002445 0 1.03703703703704 0 0 0 0.800718132854578 0 0.133333333333333 0 0.0099304865938431 0.0138248847926267 0.0549199084668192 0 0 5.05409153952843 2.81302989736725 0 0 0 0.0529801324503311 0 0 0.0677083333333333 0 0.0698924731182796 0.0115774240231548 0 0 0 0 0 0 0 0 0 0.00303030303030303 0 0 0 0.00609756097560976 0 0 0 0 0 0 0 1.64285714285714 0.00872817955112219 0.00349497597204019 0 0 0 0 0 0 0.00253807106598985
"rostral_middle_frontal_gyrus_left" 0 5.5632183908046 3.39591836734694 0 0 0 0 0 0 0 1.02575587905935 0 4.22278162366268 0 0 0 3.61704918032787 1.67666422823702 2.51193633952255 0 0.0354430379746835 0.00285306704707561 0.0623080298376481 0 5.05409153952843 0 11.3206606419445 0 0 0.00109649122807018 0.18740157480315 0 0 0.101382488479263 0 0.314925373134328 0.0192887281494876 0 0 0 0 0 0 0 0 0 0 0 0 0 0.0147783251231527 0 0 0 0 0.00140252454417952 0.00259852750108272 0 0.0870870870870871 0.0388802488335925 0.0178077985876574 0 0 0 0 0 0 0
"superior_frontal_gyrus_left" 0.00986547085201794 9.65221360109539 3.99522673031026 0 0.015668202764977 0 0.424680013127667 0.0400935516204477 2.43955056179775 0.528953606501863 0.369052224371373 0.000807754442649435 3.63149078726968 0.014609203798393 0.00547945205479452 1.29865470852018 1.1790017211704 0.00554016620498615 0.0797572605114868 0 0.255948089401586 16.8332576101772 1.55750487329435 2.5038503850385 2.81302989736725 11.3206606419445 0 3.34357005758157 0.0325318246110325 0.20434616850934 0.619623006283229 0 0.0258620689655172 1.01854043392505 0 0.318840579710145 0.0919446704637917 0 0.072047423620611 0 0 0 0 0 0.000778513040093422 0 0.00247218788627936 0 0 0 0.0453982666116385 0 0.000856531049250535 0 0.020595807282089 0.164494382022472 0.104247104247104 0 0.0797747536367902 0.0326312666864432 0.0739644970414201 0 0 0.0014609203798393 0.000953743443013829 0 0 0.00313111545988258
"superior_parietal_gyrus_left" 0.219584569732938 0 0.0625 6.75281743050338 0 0.0970072239422085 3.16951501154734 0.0142112742775936 0.178704393149665 0.994688556253018 0 0.703889585947302 0 0.151939655172414 0.00305810397553517 1.78486646884273 0.00416088765603329 0 0 0.490118577075099 4.09830866807611 0.20470053070508 6.35245901639344 17.6856368563686 0 0 3.34357005758157 0 0.0668036998972251 1.58759333716255 0 0 0.14759535655058 0.344827586206897 0 0 0 0.00148367952522255 0 0 0 0 0 0 0 0 0 0 0 0 0 0 0 0 0 0.00595681310498883 0 0.0622362869198312 0 0 0.000630119722747322 0 0 0 0 0 0 0
"superior_temporal_gyrus_left" 8.44571428571428 0 0.00149925037481259 0 0.854545454545454 7.63658536585366 5.46438136047134 3.6900165471594 0.24688995215311 4.30795262267343 0.267615658362989 0.00154320987654321 0 2.49165596919127 0.00594059405940594 0.0552380952380952 0.0122377622377622 0.0872210953346856 0 0 0.0125470514429109 0.0430950048971596 0.0590094836670179 0.152553329023917 0 0 0.0325318246110325 0.0668036998972251 0 0.413028413028413 0 0.667976424361493 3.24229074889868 0.69520295202952 0 0 0 0 0 0 0 0 0 0 0 0 0 0 0 0 0 0 0 0 0 0.00382775119617225 0 0 0 0 0 0 0 0 0 0 0 0
"supramarginal_gyrus_left" 2.19408284023669 0.00248138957816377 0.0425155004428698 0 0 0.00278745644599303 9.95186522262335 0.00995024875621891 0.611904761904762 1.03061224489796 0 0 0 3.94678492239468 0 0.385798816568047 0.364217252396166 0 0 0 1.05255579553636 0.17156862745098 4.04370939161252 0.904619970193741 0 0.00109649122807018 0.20434616850934 1.58759333716255 0.413028413028413 0 0 0 0.0483641536273115 1.34608695652174 0 0 0 0 0 0 0 0 0 0 0 0 0 0 0 0 0 0 0 0 0 0.00476190476190476 0.00116076610562972 0 0 0 0 0 0 0 0 0 0 0
"frontal_pole_left" 0 0.46031746031746 0.031304347826087 0 0 0 0 0 0 0 0.00309597523219814 0 5.55902004454343 0 0 0 0.197402597402597 0 0.00543478260869565 0 0 0.00763358778625954 0.00351185250219491 0 0.0529801324503311 0.18740157480315 0.619623006283229 0 0 0 0 0 0 0 0 0.04 0 0 0 0 0 0 0 0 0 0 0 0 0 0 0 0 0 0 0 0 0 0 0.0104166666666667 0.00139664804469274 0 0 0 0 0.253164556962025 0 0 0
"temporal_pole_left" 0 0 0 0 0.3 0.112871287128713 0 0.0794590025359256 0 0 0.0619354838709677 0 0 0.700431034482759 0.0105263157894737 0 0 0 0 0 0 0 0 0 0 0 0 0 0.667976424361493 0 0 0 0 0 0 0 0 0 0 0 0 0 0 0 0 0 0 0 0 0 0 0 0 0 0 0 0 0 0 0 0 0 0 0 0 0 0 0
"transverse_temporal_gyrus_left" 6.79354838709677 0.00738007380073801 0 0 0 0 2.72227151730257 0.00931966449207828 0.111475409836066 0.716360116166505 0 0 0 0.34718826405868 0 0.516129032258065 0 0 0 0 0 0.0427046263345196 0.103626943005181 0.282527881040892 0 0 0.0258620689655172 0.14759535655058 3.24229074889868 0.0483641536273115 0 0 0 0.331707317073171 0 0 0 0 0 0 0 0 0 0 0 0 0 0 0 0 0 0 0 0 0 0 0 0 0 0 0 0 0 0 0 0 0 0
"insula_left" 0.14002642007926 0.532033426183844 0.626320845341018 0 0.226685796269727 2.98144023756496 1.54637865311309 0.0815789473684211 0.545212765957447 0.874324324324324 0.185251798561151 0 0.0721311475409836 0.0790513833992095 0.00557880055788006 0.28005284015852 2.10575793184489 0 0.0311750599520384 0 3.15603382013836 2.63186813186813 3.78691588785047 0.314194577352472 0.0677083333333333 0.101382488479263 1.01854043392505 0.344827586206897 0.69520295202952 1.34608695652174 0 0 0.331707317073171 0 0 0.147147147147147 0.0690355329949239 0 0 0 0 0 0 0 0 0 0 0 0 0 0.0336842105263158 0 0 0 0.014446227929374 0.186170212765957 0.0330275229357798 0 0 0.00105374077976818 0.0185830429732869 0 0 0.00316205533596838 0.00320512820512821 0 0 0.00369685767097967
"banks_superior_temporal_sulcus_right" 0 0 0.00289855072463768 0 0 0 0 0 0 0 0 0 0 0 0 0 0 0 0 0 0 0 0 0 0 0 0 0 0 0 0 0 0 0 0 0 0 0 0.016260162601626 0 1.78668683812405 3.46115035317861 0.0771513353115727 0.562351072279587 0 0 0 4.13417951042611 0 0.0238095238095238 0 0 0 0 0.0134078212290503 0.174563591022444 0.0794392523364486 0.10062893081761 0 0 0.0663082437275986 0.40276577355229 5.30988593155894 6.08971553610503 0 0 3.54237288135593 0.547195622435021
"caudal_anterior_cingulate_cortex_right" 0 17.3975155279503 1.22480620155039 0 0 0 0 0 0 0 0.145251396648045 0 0.146435452793834 0 0 0 0.650549450549451 0 0.0593607305936073 0 0.00220994475138122 2.19277108433735 0.033085194375517 0 0.0698924731182796 0.314925373134328 0.318840579710145 0 0 0 0.04 0 0 0.147147147147147 0 0 15.3955857385399 0 0.0432098765432099 0 0 0 0.0821917808219178 0.00658978583196046 0.225714285714286 0 1.38351254480287 0 0 0 3.88086642599278 0.0638977635782748 0.721030042918455 0 0.209411764705882 5.19101123595506 0.916868442292171 0 1.93893129770992 4.96671105193076 14.5496113397348 0.00539568345323741 0 0.0230149597238205 0.587719298245614 0 0 0.763848396501458
"caudal_middle_frontal_gyrus_right" 0 3.69734789391576 0.867219917012448 0 0.0645161290322581 0 0 0 0 0 0.0154589371980676 0 0.00954653937947494 0 0.00625 0 0.10594315245478 0 0.00528401585204756 0 0.00326797385620915 0.0460829493087558 0.214659685863874 0 0.0115774240231548 0.0192887281494876 0.0919446704637917 0 0 0 0 0 0 0.0690355329949239 0 15.3955857385399 0 0 1.37480559875583 0 0 0 0.0425531914893617 0.00521852576647097 0.00588812561334642 0 0.0364880273660205 0 0 0 0.52233676975945 0 0.00509554140127389 0 2.88964927288281 0.518518518518518 6.28369704749679 0.00651465798045603 0.726333907056799 5.49588138385502 1.66799680766161 0.00279524807826695 0 3.02525252525253 0.0146252285191956 0 0 0.909452736318408
"cuneus_right" 0 0 0 0 0 0 0 0 0 0.00170212765957447 0 0 0 0 0 0 0 0 0 0 0 0 0 0 0 0 0 0.00148367952522255 0 0 0 0 0 0 0 0 0 0 0 0 0.00146198830409357 0 0 4.10574712643678 0 0.0136612021857923 0 0 0 0 0 0 0 0.845569620253165 0 0 0 1.484 0 0 0 7.17040731504572 0 0 0 0 0 0
"entorhinal_cortex_right" 0 0 0.0171673819742489 0 17.2169014084507 0.00199004975124378 0 0 0 0.00527240773286467 0 0 0 0 0 0 0 0 0 0 0 0.0466321243523316 0.00475059382422803 0 0 0 0.072047423620611 0 0 0 0 0 0 0 0.016260162601626 0.0432098765432099 1.37480559875583 0 0 0.0807453416149068 0 0.102 0 0.0615141955835962 0 0.00287769784172662 0 0.0719424460431655 1.01501501501502 0 0.0296052631578947 0 0 0 0.349557522123894 0.0195121951219512 0.378963650425367 0 0 0.0295629820051414 0.139223560910308 0 3.27615457115928 0 0 0.0746268656716418 0 0.462162162162162
"fusiform_gyrus_right" 0 0 0 0 0 0.00251098556183302 0 0 0 0 0 0 0 0 0 0 0 0 0 0 0 0 0 0 0 0 0 0 0 0 0 0 0 0 0 0 0 0 0.0807453416149068 0 0.0635747785304846 1.2367758186398 0.00642398286937901 4.25862068965517 0 0.6282151208106 0 0.337647058823529 1.21172638436482 0.0036330608537693 0 0 0 0.164904862579281 0 0 0.00637958532695375 0.0206318504190845 0 0 0 0.258836944127708 4.76409945421468 0.00529450694904037 0 0.00606060606060606 0.00480192076830732 3.47289156626506
"inferior_parietal_gyrus_right" 0 0 0.00242130750605327 0 0 0 0 0 0 0 0 0 0 0 0 0 0 0 0 0 0 0 0.000902527075812274 0 0 0 0 0 0 0 0 0 0 0 1.78668683812405 0 0 0.00146198830409357 0 0.0635747785304846 0 0.488479262672811 0.0369515011547344 2.17919855920756 0 0.0946601941747573 0 1.85569007263923 0 0.334242837653479 0 0 0 0 0.199246095853527 0.070432868672047 0.602849510240427 0.762004175365344 0 0 0.060738885410144 3.48088721094856 0.634558093346574 6.2953091684435 0 0 1.04006677796327 0.441819255759008
"inferior_temporal_gyrus_right" 0 0 0.00302800908402725 0 0 0 0 0 0 0 0 0 0 0 0 0 0 0 0 0 0 0 0.00318302387267905 0 0 0 0 0 0 0 0 0 0 0 3.46115035317861 0 0 0 0.102 1.2367758186398 0.488479262672811 0 0.111570247933884 0.612698412698413 0 0.0136674259681093 0 9.97462514417532 0 0.054625550660793 0 0 0 0.00204081632653061 0.0301441677588467 0.436046511627907 0.223498694516971 0.4 0 0 0.370939573873559 0.779642058165548 13.5971479500891 1.41618122977346 0 0.169921875 0.0899653979238754 1.44787077826725
"cingulate_gyrus_isthmus_right" 0 0 0.0389805097451274 0 0 0 0 0 0.502645502645503 0 0 0 0 0 0 0 0 0 0 0 0 0.0282485875706215 0.0227457351746548 0 0 0 0 0 0 0 0 0 0 0 0.0771513353115727 0.0821917808219178 0.0425531914893617 0 0 0.00642398286937901 0.0369515011547344 0.111570247933884 0 0.244336569579288 0 0.0965309200603318 0 0.0148148148148148 0.0132890365448505 0.128898128898129 0 0 0 0 0.11697247706422 1.57142857142857 0.47898493259318 1.74436090225564 0 0 0.924400181077411 0.114638447971781 0.0233236151603499 0.206509539842873 0 0 0.0469483568075117 0.355932203389831
"lateral_occipital_cortex_right" 0 0 0.00377595972309629 0.0093167701863354 0 0.00105540897097625 0 0 0 0.0019723865877712 0 0 0 0 0 0 0 0 0 0 0 0.00156739811912226 0.00557361820715281 0 0 0 0 0 0 0 0 0 0 0 0.562351072279587 0.00658978583196046 0.00521852576647097 4.10574712643678 0.0615141955835962 4.25862068965517 2.17919855920756 0.612698412698413 0.244336569579288 0 0 6.93375394321767 0 1.44355644355644 0.00490596892886345 0.870990734141126 0 0 0 8.47435897435897 0.147157190635452 0.204615384615385 2.76042143838754 2.40366972477064 0 0.000817661488143908 0.270839987224529 2.17801556420233 2.21424910302409 1.36238279095422 0 0 0.798237885462555 3.49938650306748
"lateral_orbitofrontal_cortex_right" 0 0.0585106382978723 0.00558139534883721 0 0 0 0 0 0 0 0 0 0 0 0 0 0 0 0 0 0 0 0 0 0 0 0.000778513040093422 0 0 0 0 0 0 0 0 0.225714285714286 0.00588812561334642 0 0 0 0 0 0 0 0 0 0.265182186234818 0 0 0 0.158536585365854 0.729475100942127 0.200892857142857 0 0.003125 0.00254452926208651 0.111443978430198 0 0.0491329479768786 0.895445134575569 0.406572411157814 0 0.102992345163535 0 0.331306990881459 0.0051413881748072 0 0.193548387096774
"lingual_gyrus_right" 0 0 0 0 0 0.0075642965204236 0 0 0 0.00412371134020619 0 0.0184049079754601 0 0 0 0 0 0 0 0 0 0 0 0 0 0 0 0 0 0 0 0 0 0 0 0 0 0.0136612021857923 0.00287769784172662 0.6282151208106 0.0946601941747573 0.0136674259681093 0.0965309200603318 6.93375394321767 0 0 0 0.00279916025192442 0.215384615384615 0 0 0 0 3.64444444444444 0 0 0.00993788819875776 0.28125 0 0 0.00156372165754496 2.31962238705327 0.0217706821480406 0 0 0 0 0.00946073793755913
"medial_orbitofrontal_gyrus_right" 0 0.144262295081967 0.0128617363344051 0 0 0 0 0 0 0 0 0 0.00495662949194548 0 0 0 0.0215343203230148 0 0 0 0 0 0 0 0.00303030303030303 0 0.00247218788627936 0 0 0 0 0 0 0 0 1.38351254480287 0.0364880273660205 0 0 0 0 0 0 0 0.265182186234818 0 0 0 0 0 0.2541567695962 0 0.00530503978779841 0 0.00175746924428822 0 0.0667976424361493 0 0.56 1.37877094972067 2.46141414141414 0 0 0 1.28682170542636 0 0 0.0657084188911704
"middle_temporal_gyrus_right" 0 0 0 0 0 0 0 0 0 0 0 0 0 0 0 0 0 0 0 0 0 0 0 0 0 0 0 0 0 0 0 0 0 0 4.13417951042611 0 0 0 0.0719424460431655 0.337647058823529 1.85569007263923 9.97462514417532 0.0148148148148148 1.44355644355644 0 0.00279916025192442 0 0 0 0.00801924619085806 0 0.00181653042688465 0 0 0.00122100122100122 0.0122377622377622 0.0315737543167242 0.0824985268120212 0 0 0.00470588235294118 0.129473684210526 2.17047353760446 0.729028364514182 0 0.00176056338028169 0.093973442288049 0.423337856173677
"parahippocampal_gyrus_right" 0 0 0 0 0 0 0 0 0 0 0 0 0 0 0 0 0 0 0 0 0 0 0 0 0 0 0 0 0 0 0 0 0 0 0 0 0 0 1.01501501501502 1.21172638436482 0 0 0.0132890365448505 0.00490596892886345 0 0.215384615384615 0 0 0 0 0 0 0 0 0 0 0 0 0 0 0 0 0 0 0 0.0168067226890756 0 0
"paracentral_gyrus_right" 0 0 0 0 0 0 0 0 0 0 0 0 0 0 0 0.0145454545454545 0 0 0 0 0 0.00383877159309021 0 0 0 0 0 0 0 0 0 0 0 0 0.0238095238095238 0 0 0 0 0.0036330608537693 0.334242837653479 0.054625550660793 0.128898128898129 0.870990734141126 0 0 0 0.00801924619085806 0 0 0 0 0 0 1.81135707410972 0.693577981651376 4.23109243697479 0.459016393442623 0 0 3.37794612794613 1.94619523443505 0.020066889632107 0.224952741020794 0 0 0.131578947368421 0.121142857142857
"inferior_frontal_gyrus_pars_opercularis_right" 0 3.26732673267327 0.157158234660926 0 0 0 0 0 0 0 0.022 0 0.0149439601494396 0 0 0 0.197564276048714 0 0.00831024930747922 0 0 0.00324675324675325 0.00401875418620228 0 0.00609756097560976 0.0147783251231527 0.0453982666116385 0 0 0 0 0 0 0.0336842105263158 0 3.88086642599278 0.52233676975945 0 0.0296052631578947 0 0 0 0 0 0.158536585365854 0 0.2541567695962 0 0 0 0 0.0737018425460637 1.53866666666667 0 0.130511463844797 0.00625 2.4451739986868 0 1.02564102564103 6.24524076147816 2.19991906110886 0 0 0.13009540329575 0.22265625 0 0 3.44536082474227
"inferior_frontal_gyrus_pars_orbitalis_right" 0 0.00547945205479452 0.00290697674418605 0 0 0 0 0 0 0 0 0 0 0 0 0 0.00803212851405622 0 0 0 0 0 0 0 0 0 0 0 0 0 0 0 0 0 0 0.0638977635782748 0 0 0 0 0 0 0 0 0.729475100942127 0 0 0.00181653042688465 0 0 0.0737018425460637 0 1.43811394891945 0 0 0 0.0015600624024961 0 0.019672131147541 4.16828478964401 0.0358744394618834 0 0.0323809523809524 0 0 0 0 0
"inferior_frontal_gyrus_pars_triangularis_right" 0 0.0965250965250965 0.00713436385255648 0 0 0 0 0 0 0 0 0 0 0 0 0 0.00614439324116743 0 0 0 0 0 0 0 0 0 0.000856531049250535 0 0 0 0 0 0 0 0 0.721030042918455 0.00509554140127389 0 0 0 0 0 0 0 0.200892857142857 0 0.00530503978779841 0 0 0 1.53866666666667 1.43811394891945 0 0 0.00191204588910134 0 0.0153310104529617 0 0.074235807860262 7.05771495877503 0.412085606378514 0 0 0 0.0188679245283019 0 0 0.0294784580498866
"pericalcarine_cortex_right" 0 0 0 0 0 0 0 0 0 0 0 0 0 0 0 0 0 0 0 0 0 0 0 0 0 0 0 0 0 0 0 0 0 0 0 0 0 0.845569620253165 0 0.164904862579281 0 0.00204081632653061 0 8.47435897435897 0 3.64444444444444 0 0 0 0 0 0 0 0 0 0 0 0.216330858960764 0 0 0 3.05759162303665 0 0 0 0 0 0
"postcentral_gyrus_right" 0 0.00221729490022173 0.187755102040816 0 0.00908059023836549 0 0 0 0.00213675213675214 0 0 0 0 0 0 0.00212539851222104 0 0 0 0 0.00808080808080808 0.0416666666666667 0.216880939072107 0.00139082058414465 0 0 0.020595807282089 0 0 0 0 0 0 0.014446227929374 0.0134078212290503 0.209411764705882 2.88964927288281 0 0.349557522123894 0 0.199246095853527 0.0301441677588467 0.11697247706422 0.147157190635452 0.003125 0 0.00175746924428822 0.00122100122100122 0 1.81135707410972 0.130511463844797 0 0.00191204588910134 0 0 1.33974358974359 3.51621770203408 0.952316991269308 0.00237529691211401 0.0201729106628242 0.510299963859776 3.01654846335697 0.112161310649023 1.45617667356798 0 0 0.00778210116731518 2.23064770932069
"posterior_cingulate_gyrus_right" 0 0.0196078431372549 0.632010943912449 0 0 0 0.0126582278481013 0 0.592760180995475 0 0 0 0 0 0 0 0.00739371534195933 0 0 0 0.0726538849646821 9.35885167464115 0.959073359073359 0 0 0.00140252454417952 0.164494382022472 0.00595681310498883 0.00382775119617225 0.00476190476190476 0 0 0 0.186170212765957 0.174563591022444 5.19101123595506 0.518518518518518 0 0.0195121951219512 0 0.070432868672047 0.436046511627907 1.57142857142857 0.204615384615385 0.00254452926208651 0 0 0.0122377622377622 0 0.693577981651376 0.00625 0 0 0 1.33974358974359 0 11.68 0.645226130653266 0.0172413793103448 0.00377833753148615 14.6898372195337 0.332220367278798 0.0237877401646844 0.559162303664921 0 0 0.0866425992779783 0.658031088082902
"precentral_gyrus_right" 0 0.147172734314485 0.71995043370508 0 0.0125984251968504 0 0.00186306474149977 0 0 0 0 0 0.00134408602150538 0 0 0.0135338345864662 0.0196629213483146 0 0 0 0.0181430096051227 0.209069946195234 0.507805325987144 0.00109469074986316 0 0.00259852750108272 0.104247104247104 0 0 0.00116076610562972 0 0 0 0.0330275229357798 0.0794392523364486 0.916868442292171 6.28369704749679 0 0.378963650425367 0.00637958532695375 0.602849510240427 0.223498694516971 0.47898493259318 2.76042143838754 0.111443978430198 0.00993788819875776 0.0667976424361493 0.0315737543167242 0 4.23109243697479 2.4451739986868 0.0015600624024961 0.0153310104529617 0 3.51621770203408 11.68 0 2.53141640042598 0.237205523964257 0.119789558883043 3.01013941698352 10.0759250360404 0.0526315789473684 6.14472252448313 0.0150375939849624 0 0.120689655172414 4.97522658610272
"precuneus_right" 0 0 0.00155763239875389 0 0 0 0 0 0 0 0 0 0 0 0 0 0 0 0 0 0 0 0 0.354041416165665 0 0 0 0.0622362869198312 0 0 0 0 0 0 0.10062893081761 0 0.00651465798045603 1.484 0 0.0206318504190845 0.762004175365344 0.4 1.74436090225564 2.40366972477064 0 0.28125 0 0.0824985268120212 0 0.459016393442623 0 0 0 0.216330858960764 0.952316991269308 0.645226130653266 2.53141640042598 0 0 0 0.3517338995046 21.5533980582524 0.143377885783718 0.653846153846154 0 0 0.219277108433735 0.395471698113208
"rostral_anterior_cingulate_cortex_right" 0 3.42675159235669 0.194662480376766 0 0 0 0 0 0 0 0 0 0.0273972602739726 0 0 0 0.178970917225951 0 0 0 0 0.00617283950617284 0.00499583680266445 0 1.64285714285714 0.0870870870870871 0.0797747536367902 0 0 0 0.0104166666666667 0 0 0 0 1.93893129770992 0.726333907056799 0 0 0 0 0 0 0 0.0491329479768786 0 0.56 0 0 0 1.02564102564103 0.019672131147541 0.074235807860262 0 0.00237529691211401 0.0172413793103448 0.237205523964257 0 0 2.29986613119143 3.08581918311152 0 0 0 0.2 0 0 0.233038348082596
"rostral_middle_frontal_gyrus_right" 0 0.514800514800515 0.28023441662227 0 0.00130463144161774 0 0 0 0 0 0.00102669404517454 0 0.00913763563677898 0 0 0 0.16004742145821 0 0 0 0 0.00255754475703325 0.00327734535026628 0 0.00872817955112219 0.0388802488335925 0.0326312666864432 0 0 0 0.00139664804469274 0 0 0.00105374077976818 0 4.96671105193076 5.49588138385502 0 0.0295629820051414 0 0 0 0 0.000817661488143908 0.895445134575569 0 1.37877094972067 0 0 0 6.24524076147816 4.16828478964401 7.05771495877503 0 0.0201729106628242 0.00377833753148615 0.119789558883043 0 2.29986613119143 0 11.2009359461831 0 0 0.000951927653498334 1.27397260273973 0 0 0.364963503649635
"superior_frontal_gyrus_right" 0 0.90129522108084 0.230288836846214 0 0.0036068530207394 0 0 0 0.0263968323801144 0 0 0 0.00328407224958949 0 0.000893655049151028 0 0.0446880269814503 0 0.000849256900212314 0 0.00496102055279943 0.121831925300133 0.0850927703134997 0 0.00349497597204019 0.0178077985876574 0.0739644970414201 0.000630119722747322 0 0 0 0 0 0.0185830429732869 0.0663082437275986 14.5496113397348 1.66799680766161 0 0.139223560910308 0 0.060738885410144 0.370939573873559 0.924400181077411 0.270839987224529 0.406572411157814 0.00156372165754496 2.46141414141414 0.00470588235294118 0 3.37794612794613 2.19991906110886 0.0358744394618834 0.412085606378514 0 0.510299963859776 14.6898372195337 3.01013941698352 0.3517338995046 3.08581918311152 11.2009359461831 0 0.46748101683724 0.0116279069767442 0.425699928212491 1.03776223776224 0 0.0123339658444023 1.27391471379178
"superior_parietal_gyrus_right" 0 0 0 0 0 0 0 0 0 0 0 0 0 0 0 0 0 0 0 0 0 0 0 0.495294117647059 0 0 0 0 0 0 0 0 0 0 0.40276577355229 0.00539568345323741 0.00279524807826695 7.17040731504572 0 0.258836944127708 3.48088721094856 0.779642058165548 0.114638447971781 2.17801556420233 0 2.31962238705327 0 0.129473684210526 0 1.94619523443505 0 0 0 3.05759162303665 3.01654846335697 0.332220367278798 10.0759250360404 21.5533980582524 0 0 0.46748101683724 0 0.150351541373716 2.00233781414378 0 0 0.222652468538238 0.25130890052356
"superior_temporal_gyrus_right" 0 0 0 0 0 0 0 0 0 0 0 0 0 0 0 0 0 0 0 0 0 0 0 0 0 0 0 0 0 0 0 0 0 0 5.30988593155894 0 0 0 3.27615457115928 4.76409945421468 0.634558093346574 13.5971479500891 0.0233236151603499 2.21424910302409 0.102992345163535 0.0217706821480406 0 2.17047353760446 0 0.020066889632107 0 0.0323809523809524 0 0 0.112161310649023 0.0237877401646844 0.0526315789473684 0.143377885783718 0 0 0.0116279069767442 0.150351541373716 0 0.694894146948941 0 0.405529953917051 5.85129310344828 0.941672522839072
"supramarginal_gyrus_right" 0 0.00217155266015201 0.0176848874598071 0 0 0 0 0 0 0 0 0 0 0 0 0 0 0 0 0 0.00132978723404255 0.00644468313641246 0.0199115044247788 0 0 0 0.0014609203798393 0 0 0 0 0 0 0.00316205533596838 6.08971553610503 0.0230149597238205 3.02525252525253 0 0 0.00529450694904037 6.2953091684435 1.41618122977346 0.206509539842873 1.36238279095422 0 0 0 0.729028364514182 0 0.224952741020794 0.13009540329575 0 0 0 1.45617667356798 0.559162303664921 6.14472252448313 0.653846153846154 0 0.000951927653498334 0.425699928212491 2.00233781414378 0.694894146948941 0 0 0 0.339240506329114 0.540077821011673
"frontal_pole_right" 0 0.0428571428571429 0.0066334991708126 0 0 0 0 0 0 0 0 0 0 0 0 0 0.00484261501210654 0 0 0 0 0 0 0 0 0 0.000953743443013829 0 0 0 0.253164556962025 0 0 0.00320512820512821 0 0.587719298245614 0.0146252285191956 0 0 0 0 0 0 0 0.331306990881459 0 1.28682170542636 0 0 0 0.22265625 0 0.0188679245283019 0 0 0 0.0150375939849624 0 0.2 1.27397260273973 1.03776223776224 0 0 0 0 0 0 0.0093167701863354
"temporal_pole_right" 0 0 0 0 0 0 0 0 0 0 0 0 0 0 0 0 0 0 0 0 0 0 0 0 0 0 0 0 0 0 0 0 0 0 0 0 0 0 0.0746268656716418 0.00606060606060606 0 0.169921875 0 0 0.0051413881748072 0 0 0.00176056338028169 0.0168067226890756 0 0 0 0 0 0 0 0 0 0 0 0 0 0.405529953917051 0 0 0 0 0.0340314136125654
"transverse_temporal_gyrus_right" 0 0 0 0 0 0 0 0 0 0 0 0 0 0 0 0 0 0 0 0 0 0 0 0 0 0 0 0 0 0 0 0 0 0 3.54237288135593 0 0 0 0 0.00480192076830732 1.04006677796327 0.0899653979238754 0.0469483568075117 0.798237885462555 0 0 0 0.093973442288049 0 0.131578947368421 0 0 0 0 0.00778210116731518 0.0866425992779783 0.120689655172414 0.219277108433735 0 0 0.0123339658444023 0.222652468538238 5.85129310344828 0.339240506329114 0 0 0 0.359143327841845
"insula_right" 0 0.195121951219512 0.0150801131008483 0 0 0 0 0 0 0 0 0 0 0 0 0 0.0068886337543054 0 0 0 0 0.00802139037433155 0.00984615384615385 0 0.00253807106598985 0 0.00313111545988258 0 0 0 0 0 0 0.00369685767097967 0.547195622435021 0.763848396501458 0.909452736318408 0 0.462162162162162 3.47289156626506 0.441819255759008 1.44787077826725 0.355932203389831 3.49938650306748 0.193548387096774 0.00946073793755913 0.0657084188911704 0.423337856173677 0 0.121142857142857 3.44536082474227 0 0.0294784580498866 0 2.23064770932069 0.658031088082902 4.97522658610272 0.395471698113208 0.233038348082596 0.364963503649635 1.27391471379178 0.25130890052356 0.941672522839072 0.540077821011673 0.0093167701863354 0.0340314136125654 0.359143327841845 0
