# Supplementary material for: NODDI and Tensor-Based Microstructural Indices as Predictors of Functional Connectivity
Source: PLoS One. 2016 Apr 14;11(4):e0153404. doi: 10.1371/journal.pone.0153404 (PMC4831788; doi:10.1371/journal.pone.0153404)
Supplement: S1 Data — a) Functional connectivity matrices, both fMRI and EEG connectomes across all subjects, in the form of precision matrices and b) structural brain connectivity matrices across all subjects and microstructural indices. Columns and rows are named according to the corresponding brain region that represent. (ZIP) [file pone.0153404.s001.zip › DATA/DWI/44_WFA_68.txt]

"banks_superior_temporal_sulcus_left" "caudal_anterior_cingulate_cortex_left" "caudal_middle_frontal_gyrus_left" "cuneus_left" "entorhinal_cortex_left" "fusiform_gyrus_left" "inferior_parietal_gyrus_left" "inferior_temporal_gyrus_left" "cingulate_gyrus_isthmus_left" "lateral_occipital_cortex_left" "lateral_orbitofrontal_cortex_left" "lingual_gyrus_left" "medial_orbitofrontal_gyrus_left" "middle_temporal_gyrus_left" "parahippocampal_gyrus_left" "paracentral_gyrus_left" "inferior_frontal_gyrus_pars_opercularis_left" "inferior_frontal_gyrus_pars_orbitalis_left" "inferior_frontal_gyrus_pars_triangularis_left" "pericalcarine_cortex_left" "postcentral_gyrus_left" "posterior_cingulate_gyrus_left" "precentral_gyrus_left" "precuneus_left" "rostral_anterior_cingulate_cortex_left" "rostral_middle_frontal_gyrus_left" "superior_frontal_gyrus_left" "superior_parietal_gyrus_left" "superior_temporal_gyrus_left" "supramarginal_gyrus_left" "frontal_pole_left" "temporal_pole_left" "transverse_temporal_gyrus_left" "insula_left" "banks_superior_temporal_sulcus_right" "caudal_anterior_cingulate_cortex_right" "caudal_middle_frontal_gyrus_right" "cuneus_right" "entorhinal_cortex_right" "fusiform_gyrus_right" "inferior_parietal_gyrus_right" "inferior_temporal_gyrus_right" "cingulate_gyrus_isthmus_right" "lateral_occipital_cortex_right" "lateral_orbitofrontal_cortex_right" "lingual_gyrus_right" "medial_orbitofrontal_gyrus_right" "middle_temporal_gyrus_right" "parahippocampal_gyrus_right" "paracentral_gyrus_right" "inferior_frontal_gyrus_pars_opercularis_right" "inferior_frontal_gyrus_pars_orbitalis_right" "inferior_frontal_gyrus_pars_triangularis_right" "pericalcarine_cortex_right" "postcentral_gyrus_right" "posterior_cingulate_gyrus_right" "precentral_gyrus_right" "precuneus_right" "rostral_anterior_cingulate_cortex_right" "rostral_middle_frontal_gyrus_right" "superior_frontal_gyrus_right" "superior_parietal_gyrus_right" "superior_temporal_gyrus_right" "supramarginal_gyrus_right" "frontal_pole_right" "temporal_pole_right" "transverse_temporal_gyrus_right" "insula_right"
"banks_superior_temporal_sulcus_left" 0 0 0.371595948074324 0 0 0 0.368912411713729 0.357990408650457 0.449566626930706 0.424099017647757 0 0 0 0.33405272694142 0 0.400250306133003 0 0 0 0 0.381593200530089 0.423727712357875 0.394371598403177 0.423285444186584 0 0 0.379079526043136 0.405097115807706 0.375890756346605 0.421637354104611 0 0 0.422197660452501 0.395148350721375 0 0 0 0 0 0 0 0 0 0 0 0 0 0 0 0 0 0 0 0 0 0 0 0 0 0 0 0 0 0 0 0 0 0
"caudal_anterior_cingulate_cortex_left" 0 0 0.463007727048736 0 0 0 0 0 0 0 0.412101977067642 0 0.420077731654527 0 0 0 0.421847545187314 0.360440008473867 0.401045975829986 0 0.377453927367877 0.439095785996542 0.410733458884167 0 0.400854490386061 0.398990751974012 0.480495930000717 0 0 0.317885167185001 0.38815805299164 0 0.383868362633124 0.419008386601425 0 0.519865931599566 0.407415682532536 0 0 0 0 0 0 0 0.372678313467782 0 0.390450187523092 0 0 0 0.401545799105429 0.358635289914395 0.397032902990487 0 0.333148955983358 0.415176541408021 0.360995983464126 0 0.435474958294285 0.431876255065303 0.391160150846683 0 0 0.336598518280237 0.395328397256568 0 0 0.343328035396028
"caudal_middle_frontal_gyrus_left" 0.371595948074324 0.463007727048736 0 0 0 0 0.337224768476062 0 0.37054671954074 0.346512920260411 0.358768732497523 0 0.388531726167357 0 0 0.350638576498834 0.34328191839696 0.346438564374348 0.349987427473625 0 0.322345890275308 0.481460193863134 0.346184846343708 0.352839498451912 0.36970491017577 0.35350837797363 0.343792237306534 0.32148719156185 0.372473669224626 0.297804522608334 0.353954523202442 0 0 0.352407676845594 0.439770528254525 0.45586847395949 0.42298479148873 0 0.46782223419106 0 0.45784799903747 0.405723954179567 0.462184900498082 0.45829304189285 0.33514314453827 0 0.414111530665937 0 0 0 0.385039385852252 0.381668410784812 0.404520716692751 0 0.426996278271629 0.495190255207803 0.432005201328229 0.436561907914298 0.434676290331483 0.42906039524796 0.449143930381875 0 0 0.412792937334714 0.423856534100498 0 0 0.454003130213729
"cuneus_left" 0 0 0 0 0 0.375304400326312 0.326110906618314 0 0 0.253985311632338 0 0.16602947397498 0 0 0 0 0 0 0 0.206656223020882 0 0 0 0.205394446142909 0 0 0 0.266634233879873 0 0 0 0 0 0 0 0 0 0 0 0 0 0 0 0.275395808111863 0 0 0 0 0 0 0 0 0 0 0 0 0 0 0 0 0 0 0 0 0 0 0 0
"entorhinal_cortex_left" 0 0 0 0 0 0.22585233089326 0.39602595665476 0.235065650581328 0 0.409989050484146 0.168556834918102 0 0 0.284554219740161 0.230021641425271 0 0 0 0 0 0 0.544055751417375 0.473536353410339 0 0 0 0.48948306614475 0 0.284781161393991 0 0 0.209787292122713 0 0.248918052184283 0 0 0.473184461745765 0 0.356350944985227 0 0 0 0 0 0 0 0 0 0 0 0 0 0 0 0.454365889572376 0 0.455833163040799 0 0 0.467045503863608 0.477032536210784 0 0 0 0 0 0 0
"fusiform_gyrus_left" 0 0 0 0.375304400326312 0.22585233089326 0 0.322078850458935 0.248914730977558 0.283631710752737 0.27953851923525 0 0.274126225326818 0 0.290923904601874 0.204982923696036 0.35523267601619 0 0 0 0.359246880454625 0 0.486935526961079 0.361367436975984 0.368002252007571 0 0 0 0.344269749316474 0.313735970762966 0.310333419533115 0 0.228230681453933 0 0.304594447531145 0 0 0 0 0.288450974505639 0.25989622118093 0 0 0 0.1354764654654 0 0.135975356376268 0 0 0 0 0 0 0 0 0 0 0 0 0 0 0 0 0 0 0 0 0 0
"inferior_parietal_gyrus_left" 0.368912411713729 0 0.337224768476062 0.326110906618314 0.39602595665476 0.322078850458935 0 0.334666514202854 0.373587505228807 0.302500511591372 0 0.314066487043303 0 0.387708465883937 0.335937040779906 0.358869849008106 0.306319729675461 0 0 0.347253707271072 0.335073809728491 0.413436623355319 0.362740339285604 0.360398187381564 0 0 0.366045299427163 0.351249729908077 0.403731714135331 0.369387056921318 0 0 0.405796245832861 0.38101403233334 0 0 0 0 0 0 0 0 0 0 0 0 0 0 0 0 0 0 0 0 0 0.411654004999203 0.384622721769708 0 0 0 0 0 0 0 0 0 0 0
"inferior_temporal_gyrus_left" 0.357990408650457 0 0 0 0.235065650581328 0.248914730977558 0.334666514202854 0 0.35924593302894 0.253587214062262 0 0.276236824634772 0 0.336272396874334 0.274982188433639 0.339565137608133 0 0 0 0 0 0.403231653657385 0.350325752840721 0.342440087366473 0 0 0.352794111762661 0.305515278789756 0.336993611847379 0.335554861894746 0 0.22177714483438 0.383200639901296 0.336044531733578 0 0 0 0 0 0 0 0 0 0 0 0 0 0 0 0 0 0 0 0 0 0 0 0 0 0 0 0 0 0 0 0 0 0
"cingulate_gyrus_isthmus_left" 0.449566626930706 0 0.37054671954074 0 0 0.283631710752737 0.373587505228807 0.35924593302894 0 0.374755036618103 0 0.155576811527571 0 0.406608605506393 0 0.362365281936279 0 0 0 0 0.386780830991988 0.461316124878517 0.391017324569899 0.320689244140986 0 0 0.425286846957088 0.346597284382492 0.36846923317289 0.36381700835009 0 0 0.34367800707632 0.406803888488978 0 0 0 0 0 0 0 0 0.398113671275761 0 0 0 0 0 0 0 0 0 0 0 0.384600168934451 0.490683772327693 0 0 0 0 0.433401808384807 0 0 0 0 0 0 0
"lateral_occipital_cortex_left" 0.424099017647757 0 0.346512920260411 0.253985311632338 0.409989050484146 0.27953851923525 0.302500511591372 0.253587214062262 0.374755036618103 0 0 0.274156665560822 0 0.387607908844206 0.28002063816479 0.34657487901278 0 0 0 0.278373056232956 0.323599365099952 0.412570337961355 0.362625970181429 0.361208013520379 0 0 0.356432109870722 0.348846538967275 0.386197294757579 0.370710105829372 0 0 0.400870987041684 0.38282848780427 0 0 0 0.171833140366678 0.44429157914912 0 0 0 0 0.14519476619896 0 0.138021813081029 0 0 0 0 0 0 0 0 0 0 0 0 0 0 0 0 0 0 0 0 0 0
"lateral_orbitofrontal_cortex_left" 0 0.412101977067642 0.358768732497523 0 0.168556834918102 0 0 0 0 0 0 0 0.258127776518262 0 0 0 0.329644395288211 0.209146972870609 0.220174691723484 0 0.28792875041614 0.372132874797025 0.316433600613874 0 0.33234328461263 0.309207794246865 0.388381302727661 0 0.195441304742895 0 0.231524839032815 0.197245515690999 0 0.279619714409294 0 0.4390717534988 0.40077115599274 0 0 0 0 0 0 0 0 0 0 0 0 0 0.39242464697907 0 0 0 0 0 0 0 0 0.428683799151869 0 0 0 0 0 0 0 0
"lingual_gyrus_left" 0 0 0 0.16602947397498 0 0.274126225326818 0.314066487043303 0.276236824634772 0.155576811527571 0.274156665560822 0 0 0 0 0.168192183037317 0 0 0 0 0.208171721649732 0 0 0 0.288248717765161 0 0 0.33814203227144 0.309502938725491 0.339258116643658 0 0 0 0 0 0 0 0 0 0 0 0 0 0 0 0 0.145533387713769 0 0 0 0 0 0 0 0 0 0 0 0 0 0 0 0 0 0 0 0 0 0
"medial_orbitofrontal_gyrus_left" 0 0.420077731654527 0.388531726167357 0 0 0 0 0 0 0 0.258127776518262 0 0 0 0 0 0.362974572027334 0 0.318398956098118 0 0.32992938397745 0 0.337476428026692 0 0.344940405814358 0.321264384146308 0.390822653003321 0 0 0 0.258534839388099 0 0 0.355598845556714 0 0.441152720529971 0.384434627930729 0 0 0 0 0 0 0 0 0 0.172688943263315 0 0 0 0.404114781593681 0 0 0 0 0 0.352629118696039 0 0.313516789809972 0.398025001844969 0.368704407643309 0 0 0 0 0 0 0
"middle_temporal_gyrus_left" 0.33405272694142 0 0 0 0.284554219740161 0.290923904601874 0.387708465883937 0.336272396874334 0.406608605506393 0.387607908844206 0 0 0 0 0 0.365876720216006 0 0 0.400724565590425 0 0.328566515294833 0 0.375614066588845 0.397923890652785 0 0 0.379144027877269 0.394981322993422 0.403136398274619 0.408731044905346 0 0.273200213396267 0.419856937414648 0.402745279052572 0 0 0 0 0 0 0 0 0 0 0 0 0 0 0 0 0 0 0 0 0 0 0 0 0 0 0 0 0 0 0 0 0 0
"parahippocampal_gyrus_left" 0 0 0 0 0.230021641425271 0.204982923696036 0.335937040779906 0.274982188433639 0 0.28002063816479 0 0.168192183037317 0 0 0 0 0 0 0 0 0 0 0.480203753885223 0 0 0 0.446844018747617 0.300491331779655 0.272253225665568 0 0 0.178261051258622 0 0.30857129835635 0 0 0.453268321464043 0 0 0 0 0 0 0 0 0 0 0 0 0 0 0 0 0 0 0 0 0 0 0 0.453700269712664 0 0 0 0 0 0 0
"paracentral_gyrus_left" 0.400250306133003 0 0.350638576498834 0 0 0.35523267601619 0.358869849008106 0.339565137608133 0.362365281936279 0.34657487901278 0 0 0 0.365876720216006 0 0 0 0 0 0 0.230515137260532 0.358842055240248 0.309495085346416 0.354175766482713 0 0 0.364900296809231 0.32395979947842 0.372182404495956 0.346844301909159 0 0 0.370259933172958 0.364874026458769 0 0 0 0 0 0 0 0 0 0 0 0 0 0 0 0.18874663169214 0 0 0 0 0.143281713659495 0 0.249920946028287 0 0 0 0 0 0 0 0 0 0 0
"inferior_frontal_gyrus_pars_opercularis_left" 0 0.421847545187314 0.34328191839696 0 0 0 0.306319729675461 0 0 0 0.329644395288211 0 0.362974572027334 0 0 0 0 0.309236915745185 0.26753436215083 0 0.339401832499197 0.427798935853044 0.328074198124651 0 0.336173732851225 0.332038203527828 0.367293506149542 0.315628202727943 0.159801805945076 0.323021286869328 0.330691121991187 0 0 0.302228974742828 0 0.428742382282188 0.370437763403493 0 0 0 0 0 0 0 0 0 0.398529393868727 0 0 0 0.370601124209128 0.375445187720476 0.389371400861868 0 0 0.381617230135678 0.342428297735236 0 0.406079086090303 0.407913589089909 0.370595888848608 0 0 0 0.422279609927777 0 0 0.327731157923681
"inferior_frontal_gyrus_pars_orbitalis_left" 0 0.360440008473867 0.346438564374348 0 0 0 0 0 0 0 0.209146972870609 0 0 0 0 0 0.309236915745185 0 0.189689117074384 0 0.286772876772672 0 0 0 0 0.251511621032762 0.36007021995989 0 0.227729403359761 0 0 0 0 0 0 0 0 0 0 0 0 0 0 0 0 0 0 0 0 0 0 0 0 0 0 0 0 0 0 0 0 0 0 0 0 0 0 0
"inferior_frontal_gyrus_pars_triangularis_left" 0 0.401045975829986 0.349987427473625 0 0 0 0 0 0 0 0.220174691723484 0 0.318398956098118 0.400724565590425 0 0 0.26753436215083 0.189689117074384 0 0 0.292064242130591 0 0.296995329064178 0 0.35064220564177 0.274980118552205 0.355747018800568 0 0 0 0.296823059260742 0 0 0.275044154074861 0 0.437899054619413 0.394004812863395 0 0 0 0 0 0 0 0 0 0 0 0 0 0.389422883382125 0 0 0 0 0 0 0 0 0 0.358013076374862 0 0 0 0 0 0 0
"pericalcarine_cortex_left" 0 0 0 0.206656223020882 0 0.359246880454625 0.347253707271072 0 0 0.278373056232956 0 0.208171721649732 0 0 0 0 0 0 0 0 0 0 0 0.215715269997237 0 0 0 0.307519527313977 0 0 0 0 0 0 0 0 0 0 0 0 0 0 0 0 0 0 0 0 0 0 0 0 0 0 0 0 0 0 0 0 0 0 0 0 0 0 0 0
"postcentral_gyrus_left" 0.381593200530089 0.377453927367877 0.322345890275308 0 0 0 0.335073809728491 0 0.386780830991988 0.323599365099952 0.28792875041614 0 0.32992938397745 0.328566515294833 0 0.230515137260532 0.339401832499197 0.286772876772672 0.292064242130591 0 0 0.422843738124333 0.327028999275857 0.341791774931563 0.314046716507535 0.324284878996031 0.354574680421028 0.344195408747985 0.353151801734094 0.293085969628127 0 0 0 0.296320917217527 0 0.404472345636661 0.382376585888216 0 0 0 0 0 0 0 0 0 0 0 0 0 0 0 0 0 0.371030426301281 0.401945627847032 0.379941372044485 0 0 0 0.386075219048919 0 0 0.361674374050943 0 0 0 0
"posterior_cingulate_gyrus_left" 0.423727712357875 0.439095785996542 0.481460193863134 0 0.544055751417375 0.486935526961079 0.413436623355319 0.403231653657385 0.461316124878517 0.412570337961355 0.372132874797025 0 0 0 0 0.358842055240248 0.427798935853044 0 0 0 0.422843738124333 0 0.442706429954211 0.387061952345235 0.412228994931286 0.434264842567075 0.492480250030788 0.387059407500596 0.459906205843836 0.39586516789669 0.435935195378861 0 0.43791649265495 0.501481723684629 0 0.615076617653323 0.470735375152041 0 0.531363056339007 0 0 0 0.471257241257831 0.477764295974578 0 0 0 0 0 0.393059798004009 0.416576937124108 0 0 0 0.407790301773973 0.596613582941549 0.448061293577032 0 0.444886993423111 0.442087115725163 0.516257246769996 0 0 0.415308970335454 0 0 0 0.442580134200657
"precentral_gyrus_left" 0.394371598403177 0.410733458884167 0.346184846343708 0 0.473536353410339 0.361367436975984 0.362740339285604 0.350325752840721 0.391017324569899 0.362625970181429 0.316433600613874 0 0.337476428026692 0.375614066588845 0.480203753885223 0.309495085346416 0.328074198124651 0 0.296995329064178 0 0.327028999275857 0.442706429954211 0 0.370505742284036 0.326337025206067 0.330563104108337 0.371108509019185 0.367046683135808 0.361530127376493 0.345032983932433 0.338111225360917 0 0.379608482744962 0.34645115159545 0 0.416350092163886 0.401013858731758 0 0.469880582330666 0 0.42642752102104 0.388034888877097 0.435423469721635 0.418708113197287 0 0 0 0 0 0 0.377387047602705 0 0 0 0.390847396602614 0.432840784356943 0.401400546884654 0 0.346135829237432 0.38821890546412 0.425144464813196 0 0 0.390236151571456 0 0 0 0.408375592157173
"precuneus_left" 0.423285444186584 0 0.352839498451912 0.205394446142909 0 0.368002252007571 0.360398187381564 0.342440087366473 0.320689244140986 0.361208013520379 0 0.288248717765161 0 0.397923890652785 0 0.354175766482713 0 0 0 0.215715269997237 0.341791774931563 0.387061952345235 0.370505742284036 0 0 0 0.393259495622386 0.305734545329049 0.368686261502961 0.351910674622482 0 0 0.367684455238719 0.365480658711495 0 0 0 0 0 0 0 0 0 0 0 0 0 0 0 0 0 0 0 0 0.369471246163584 0 0.384551542714656 0.198000523967162 0 0 0 0.182073912030609 0 0 0 0 0 0
"rostral_anterior_cingulate_cortex_left" 0 0.400854490386061 0.36970491017577 0 0 0 0 0 0 0 0.33234328461263 0 0.344940405814358 0 0 0 0.336173732851225 0 0.35064220564177 0 0.314046716507535 0.412228994931286 0.326337025206067 0 0 0.351428581325133 0.38484761232967 0 0 0 0.317699829219285 0 0 0.331752595793653 0 0.444452961911333 0.35226382338359 0 0 0 0 0 0 0 0 0 0.387678515459133 0 0 0 0.377739613042662 0 0 0 0 0 0 0 0.363817000074393 0.400616510150528 0.378579987705129 0 0 0 0 0 0 0.306308280548952
"rostral_middle_frontal_gyrus_left" 0 0.398990751974012 0.35350837797363 0 0 0 0 0 0 0 0.309207794246865 0 0.321264384146308 0 0 0 0.332038203527828 0.251511621032762 0.274980118552205 0 0.324284878996031 0.434264842567075 0.330563104108337 0 0.351428581325133 0 0.36558342991619 0 0 0.29769855398187 0.314658380358408 0 0 0.334643712578987 0 0.446512380820003 0.386220002190535 0 0 0 0 0 0 0 0 0 0 0 0 0 0.373536912033449 0 0 0 0 0.393069144516382 0.37836173033093 0 0.429079654668027 0.420908800807675 0.3912464426444 0 0 0 0 0 0 0
"superior_frontal_gyrus_left" 0.379079526043136 0.480495930000717 0.343792237306534 0 0.48948306614475 0 0.366045299427163 0.352794111762661 0.425286846957088 0.356432109870722 0.388381302727661 0.33814203227144 0.390822653003321 0.379144027877269 0.446844018747617 0.364900296809231 0.367293506149542 0.36007021995989 0.355747018800568 0 0.354574680421028 0.492480250030788 0.371108509019185 0.393259495622386 0.38484761232967 0.36558342991619 0 0.394962633659097 0.405348705340796 0.363573030843573 0.34137143450775 0 0.380450978456762 0.387580987620566 0 0.483195069663343 0.426344937701775 0 0.484546283833592 0 0 0 0 0 0.397327027306803 0 0.414110687304554 0 0 0 0.408932941005363 0 0.40438641494417 0 0.453484622617529 0.530241525272373 0.449453462676952 0 0.417038808694781 0.434853681786413 0.399665381990043 0 0 0.460484765956732 0.417606348163828 0 0 0.419170385836092
"superior_parietal_gyrus_left" 0.405097115807706 0 0.32148719156185 0.266634233879873 0 0.344269749316474 0.351249729908077 0.305515278789756 0.346597284382492 0.348846538967275 0 0.309502938725491 0 0.394981322993422 0.300491331779655 0.32395979947842 0.315628202727943 0 0 0.307519527313977 0.344195408747985 0.387059407500596 0.367046683135808 0.305734545329049 0 0 0.394962633659097 0 0.372591677003883 0.339050427267402 0 0 0.367587537971933 0.335425262128686 0 0 0 0.0947566919296739 0 0 0 0 0 0 0 0 0 0 0 0 0 0 0 0 0 0.407799710028177 0 0.171404293874764 0 0 0.396052636019017 0 0 0 0 0 0 0
"superior_temporal_gyrus_left" 0.375890756346605 0 0.372473669224626 0 0.284781161393991 0.313735970762966 0.403731714135331 0.336993611847379 0.36846923317289 0.386197294757579 0.195441304742895 0.339258116643658 0 0.403136398274619 0.272253225665568 0.372182404495956 0.159801805945076 0.227729403359761 0 0 0.353151801734094 0.459906205843836 0.361530127376493 0.368686261502961 0 0 0.405348705340796 0.372591677003883 0 0.344113219668768 0 0.260273428862104 0.323795922828738 0.363765675720458 0 0 0 0 0 0 0 0 0 0 0 0 0 0 0 0 0 0 0 0 0 0.473158047562976 0 0 0 0 0 0 0 0 0 0 0 0
"supramarginal_gyrus_left" 0.421637354104611 0.317885167185001 0.297804522608334 0 0 0.310333419533115 0.369387056921318 0.335554861894746 0.36381700835009 0.370710105829372 0 0 0 0.408731044905346 0 0.346844301909159 0.323021286869328 0 0 0 0.293085969628127 0.39586516789669 0.345032983932433 0.351910674622482 0 0.29769855398187 0.363573030843573 0.339050427267402 0.344113219668768 0 0 0 0.360174288253656 0.288500066295262 0 0 0 0 0 0 0 0 0 0 0 0 0 0 0 0 0 0 0 0 0 0.388298619508551 0.378746522674464 0 0 0 0 0 0 0 0 0 0 0
"frontal_pole_left" 0 0.38815805299164 0.353954523202442 0 0 0 0 0 0 0 0.231524839032815 0 0.258534839388099 0 0 0 0.330691121991187 0 0.296823059260742 0 0 0.435935195378861 0.338111225360917 0 0.317699829219285 0.314658380358408 0.34137143450775 0 0 0 0 0 0 0 0 0.398711219689659 0 0 0 0 0 0 0 0 0 0 0 0 0 0 0 0 0 0 0 0 0 0 0.410081045439369 0.386540556114767 0 0 0 0 0.143085304596874 0 0 0
"temporal_pole_left" 0 0 0 0 0.209787292122713 0.228230681453933 0 0.22177714483438 0 0 0.197245515690999 0 0 0.273200213396267 0.178261051258622 0 0 0 0 0 0 0 0 0 0 0 0 0 0.260273428862104 0 0 0 0 0 0 0 0 0 0 0 0 0 0 0 0 0 0 0 0 0 0 0 0 0 0 0 0 0 0 0 0 0 0 0 0 0 0 0
"transverse_temporal_gyrus_left" 0.422197660452501 0.383868362633124 0 0 0 0 0.405796245832861 0.383200639901296 0.34367800707632 0.400870987041684 0 0 0 0.419856937414648 0 0.370259933172958 0 0 0 0 0 0.43791649265495 0.379608482744962 0.367684455238719 0 0 0.380450978456762 0.367587537971933 0.323795922828738 0.360174288253656 0 0 0 0.38030760665808 0 0 0 0 0 0 0 0 0 0 0 0 0 0 0 0 0 0 0 0 0 0 0 0 0 0 0 0 0 0 0 0 0 0
"insula_left" 0.395148350721375 0.419008386601425 0.352407676845594 0 0.248918052184283 0.304594447531145 0.38101403233334 0.336044531733578 0.406803888488978 0.38282848780427 0.279619714409294 0 0.355598845556714 0.402745279052572 0.30857129835635 0.364874026458769 0.302228974742828 0 0.275044154074861 0 0.296320917217527 0.501481723684629 0.34645115159545 0.365480658711495 0.331752595793653 0.334643712578987 0.387580987620566 0.335425262128686 0.363765675720458 0.288500066295262 0 0 0.38030760665808 0 0 0.440571159180364 0.381417028620959 0 0 0 0 0 0 0 0 0 0 0 0 0 0.388898542852782 0 0 0 0.400539024960566 0.456309375580969 0.389664801718166 0 0 0.376549239314804 0.376344988910755 0 0 0.393535724546863 0.370367231979578 0 0 0.324530710059246
"banks_superior_temporal_sulcus_right" 0 0 0.439770528254525 0 0 0 0 0 0 0 0 0 0 0 0 0 0 0 0 0 0 0 0 0 0 0 0 0 0 0 0 0 0 0 0 0 0 0 0.464023621959335 0 0.422922346178479 0.462298199858974 0.404045831739211 0.391776138357618 0 0 0 0.336287205431817 0 0.389587751496025 0 0 0 0 0.390802422122289 0.422597048708083 0.37190045524402 0.382738457383117 0 0 0.400018572059141 0.390364735723372 0.315723177977475 0.392523732633839 0 0 0.358018147188724 0.358481617443218
"caudal_anterior_cingulate_cortex_right" 0 0.519865931599566 0.45586847395949 0 0 0 0 0 0 0 0.4390717534988 0 0.441152720529971 0 0 0 0.428742382282188 0 0.437899054619413 0 0.404472345636661 0.615076617653323 0.416350092163886 0 0.444452961911333 0.446512380820003 0.483195069663343 0 0 0 0.398711219689659 0 0 0.440571159180364 0 0 0.459174072485766 0 0.515541037749238 0 0 0 0.490175937084826 0.477682884125219 0.399998740821758 0 0.412133458033781 0 0 0 0.433516779492554 0.384088232540106 0.40862314888567 0 0.427242007261295 0.427884057637829 0.450358549853629 0 0.429228364085296 0.444458138633807 0.499751674407167 0.433801395412161 0 0.41289998203756 0.413359754844803 0 0 0.440965368333134
"caudal_middle_frontal_gyrus_right" 0 0.407415682532536 0.42298479148873 0 0.473184461745765 0 0 0 0 0 0.40077115599274 0 0.384434627930729 0 0.453268321464043 0 0.370437763403493 0 0.394004812863395 0 0.382376585888216 0.470735375152041 0.401013858731758 0 0.35226382338359 0.386220002190535 0.426344937701775 0 0 0 0 0 0 0.381417028620959 0 0.459174072485766 0 0 0.481952868478052 0 0 0 0.423434252874006 0.405175733754267 0.332074163800505 0 0.347091980627478 0 0 0 0.338913844097695 0 0.321583499475011 0 0.355089162382562 0.527066793622578 0.343601133080371 0.395500895042442 0.364173119630857 0.335438731152089 0.335180675528336 0.409351230231401 0 0.407031612565937 0.342664409381076 0 0 0.378869500562194
"cuneus_right" 0 0 0 0 0 0 0 0 0 0.171833140366678 0 0 0 0 0 0 0 0 0 0 0 0 0 0 0 0 0 0.0947566919296739 0 0 0 0 0 0 0 0 0 0 0 0 0.217924313701314 0 0 0.240199556747097 0 0.326880798381035 0 0 0 0 0 0 0 0.22483682169486 0 0 0 0.306503783696951 0 0 0 0.292894968147887 0 0 0 0 0 0
"entorhinal_cortex_right" 0 0 0.46782223419106 0 0.356350944985227 0.288450974505639 0 0 0 0.44429157914912 0 0 0 0 0 0 0 0 0 0 0 0.531363056339007 0.469880582330666 0 0 0 0.484546283833592 0 0 0 0 0 0 0 0.464023621959335 0.515541037749238 0.481952868478052 0 0 0.301618689916408 0 0.415691384744023 0 0.453519360446561 0 0.262438718387406 0 0.316469828330526 0.278766491114922 0 0.453522126523686 0 0 0 0.462212771839827 0.528253674576221 0.468931537494008 0 0 0.44512261577109 0.486294423231433 0 0.279236083700997 0 0 0.194728661529638 0 0.328379598952119
"fusiform_gyrus_right" 0 0 0 0 0 0.25989622118093 0 0 0 0 0 0 0 0 0 0 0 0 0 0 0 0 0 0 0 0 0 0 0 0 0 0 0 0 0 0 0 0 0.301618689916408 0 0.394668862120154 0.289895776407251 0.401901597175707 0.310875876819583 0 0.291174903478388 0 0.393372395962321 0.203499972960922 0.370492308368097 0 0 0 0.364292214444781 0 0 0.391555026800898 0.387326490711255 0 0 0 0.362648176140387 0.307513853659874 0.386843858495234 0 0.254870531234322 0.397117891295861 0.313444062603532
"inferior_parietal_gyrus_right" 0 0 0.45784799903747 0 0 0 0 0 0 0 0 0 0 0 0 0 0 0 0 0 0 0 0.42642752102104 0 0 0 0 0 0 0 0 0 0 0 0.422922346178479 0 0 0.217924313701314 0 0.394668862120154 0 0.423525945999309 0.443950291738693 0.359142049221708 0 0.433033614021588 0 0.369058801916271 0 0.393340615203509 0 0 0 0 0.392475557161857 0.434309913857667 0.40296596204997 0.368710690663938 0 0 0.401031985021516 0.379198250976356 0.451636255513472 0.338117857877838 0 0 0.445791475618519 0.468070703357476
"inferior_temporal_gyrus_right" 0 0 0.405723954179567 0 0 0 0 0 0 0 0 0 0 0 0 0 0 0 0 0 0 0 0.388034888877097 0 0 0 0 0 0 0 0 0 0 0 0.462298199858974 0 0 0 0.415691384744023 0.289895776407251 0.423525945999309 0 0.432413274500608 0.369354661992669 0 0.370769584077334 0 0.37036567315983 0 0.400768196645916 0 0 0 0.339443630852403 0.387371058610306 0.431134235124626 0.404212989990042 0.418167315765594 0 0 0.403491052508953 0.415802847956227 0.360097901640722 0.404604460737261 0 0.23212199452473 0.442009904247505 0.42420559734659
"cingulate_gyrus_isthmus_right" 0 0 0.462184900498082 0 0 0 0 0 0.398113671275761 0 0 0 0 0 0 0 0 0 0 0 0 0.471257241257831 0.435423469721635 0 0 0 0 0 0 0 0 0 0 0 0.404045831739211 0.490175937084826 0.423434252874006 0 0 0.401901597175707 0.443950291738693 0.432413274500608 0 0.414067890795639 0 0.195164793710655 0 0.451466850423915 0.197287172634264 0.402480784964678 0 0 0 0 0.408954601925307 0.462083414419427 0.40882124277372 0.347925514026277 0 0 0.434599474650022 0.394323214227324 0.45330452726287 0.398973005768693 0 0 0.428392769045814 0.438815764967403
"lateral_occipital_cortex_right" 0 0 0.45829304189285 0.275395808111863 0 0.1354764654654 0 0 0 0.14519476619896 0 0 0 0 0 0 0 0 0 0 0 0.477764295974578 0.418708113197287 0 0 0 0 0 0 0 0 0 0 0 0.391776138357618 0.477682884125219 0.405175733754267 0.240199556747097 0.453519360446561 0.310875876819583 0.359142049221708 0.369354661992669 0.414067890795639 0 0 0.314664986914069 0 0.431364026806758 0.281764021811952 0.390124518257452 0 0 0 0.297137109780354 0.383331634408455 0.416400662611877 0.399685042110623 0.39082965786663 0 0.350706644452055 0.396925424476025 0.356287546798347 0.440604913221443 0.406331174747059 0 0 0.422334936365388 0.438462344361075
"lateral_orbitofrontal_cortex_right" 0 0.372678313467782 0.33514314453827 0 0 0 0 0 0 0 0 0 0 0 0 0 0 0 0 0 0 0 0 0 0 0 0.397327027306803 0 0 0 0 0 0 0 0 0.399998740821758 0.332074163800505 0 0 0 0 0 0 0 0 0 0.271777072750767 0 0 0 0.332006371967897 0.224479419689459 0.288326572292522 0 0.27623926676001 0.406680326174378 0.338562635443773 0 0.327748900180051 0.315586761797615 0.351768791384676 0 0.177737445405295 0 0.270067769466292 0.242535157166867 0 0.286014482169962
"lingual_gyrus_right" 0 0 0 0 0 0.135975356376268 0 0 0 0.138021813081029 0 0.145533387713769 0 0 0 0 0 0 0 0 0 0 0 0 0 0 0 0 0 0 0 0 0 0 0 0 0 0.326880798381035 0.262438718387406 0.291174903478388 0.433033614021588 0.370769584077334 0.195164793710655 0.314664986914069 0 0 0 0.393360266235613 0.195006884646925 0 0 0 0 0.239935862263606 0 0 0.401757842947165 0.2635310965861 0 0 0.401584096549123 0.421690464673532 0.383127879202098 0 0 0 0 0.400559300523218
"medial_orbitofrontal_gyrus_right" 0 0.390450187523092 0.414111530665937 0 0 0 0 0 0 0 0 0 0.172688943263315 0 0 0 0.398529393868727 0 0 0 0 0 0 0 0.387678515459133 0 0.414110687304554 0 0 0 0 0 0 0 0 0.412133458033781 0.347091980627478 0 0 0 0 0 0 0 0.271777072750767 0 0 0 0 0 0.361726992878138 0 0.333094983991129 0 0.301376111590045 0 0.356044934216344 0 0.341174215944018 0.329295527350187 0.345863630105042 0 0 0 0.233707236248888 0 0 0.327373626715236
"middle_temporal_gyrus_right" 0 0 0 0 0 0 0 0 0 0 0 0 0 0 0 0 0 0 0 0 0 0 0 0 0 0 0 0 0 0 0 0 0 0 0.336287205431817 0 0 0 0.316469828330526 0.393372395962321 0.369058801916271 0.37036567315983 0.451466850423915 0.431364026806758 0 0.393360266235613 0 0 0 0.381170115463551 0 0.349361633912965 0 0 0.423573298035731 0.453060241938454 0.407972688527493 0.430698661225218 0 0 0.413978818955077 0.412116954171963 0.388351030630926 0.393752950566019 0 0.247236783691007 0.436690427189515 0.45275664439608
"parahippocampal_gyrus_right" 0 0 0 0 0 0 0 0 0 0 0 0 0 0 0 0 0 0 0 0 0 0 0 0 0 0 0 0 0 0 0 0 0 0 0 0 0 0 0.278766491114922 0.203499972960922 0 0 0.197287172634264 0.281764021811952 0 0.195006884646925 0 0 0 0 0 0 0 0 0 0 0 0 0 0 0 0 0 0 0 0.199713210772929 0 0
"paracentral_gyrus_right" 0 0 0 0 0 0 0 0 0 0 0 0 0 0 0 0.18874663169214 0 0 0 0 0 0.393059798004009 0 0 0 0 0 0 0 0 0 0 0 0 0.389587751496025 0 0 0 0 0.370492308368097 0.393340615203509 0.400768196645916 0.402480784964678 0.390124518257452 0 0 0 0.381170115463551 0 0 0 0 0 0 0.249761868939748 0.379715920244074 0.358590238618425 0.40044038224646 0 0 0.402588830596902 0.391611589955447 0.432489555131507 0.385934983067574 0 0 0.416902298213111 0.432386534205277
"inferior_frontal_gyrus_pars_opercularis_right" 0 0.401545799105429 0.385039385852252 0 0 0 0 0 0 0 0.39242464697907 0 0.404114781593681 0 0 0 0.370601124209128 0 0.389422883382125 0 0 0.416576937124108 0.377387047602705 0 0.377739613042662 0.373536912033449 0.408932941005363 0 0 0 0 0 0 0.388898542852782 0 0.433516779492554 0.338913844097695 0 0.453522126523686 0 0 0 0 0 0.332006371967897 0 0.361726992878138 0 0 0 0 0.31047200373242 0.304905913000838 0 0.287257810979667 0.329218711212967 0.342026561834936 0 0.365045091498602 0.35161619657992 0.340541045468062 0 0 0.381101956130484 0.362830424312874 0 0 0.286932766315832
"inferior_frontal_gyrus_pars_orbitalis_right" 0 0.358635289914395 0.381668410784812 0 0 0 0 0 0 0 0 0 0 0 0 0 0.375445187720476 0 0 0 0 0 0 0 0 0 0 0 0 0 0 0 0 0 0 0.384088232540106 0 0 0 0 0 0 0 0 0.224479419689459 0 0 0.349361633912965 0 0 0.31047200373242 0 0.25489763915753 0 0 0 0.311551293739605 0 0.347820867797737 0.282518288881971 0.342822266253574 0 0.241666801058452 0 0 0 0 0
"inferior_frontal_gyrus_pars_triangularis_right" 0 0.397032902990487 0.404520716692751 0 0 0 0 0 0 0 0 0 0 0 0 0 0.389371400861868 0 0 0 0 0 0 0 0 0 0.40438641494417 0 0 0 0 0 0 0 0 0.40862314888567 0.321583499475011 0 0 0 0 0 0 0 0.288326572292522 0 0.333094983991129 0 0 0 0.304905913000838 0.25489763915753 0 0 0.273750931057175 0 0.343662512356448 0 0.3559806923792 0.302050705882201 0.343099482660745 0 0 0 0.351070176062796 0 0 0.307760771837113
"pericalcarine_cortex_right" 0 0 0 0 0 0 0 0 0 0 0 0 0 0 0 0 0 0 0 0 0 0 0 0 0 0 0 0 0 0 0 0 0 0 0 0 0 0.22483682169486 0 0.364292214444781 0 0.339443630852403 0 0.297137109780354 0 0.239935862263606 0 0 0 0 0 0 0 0 0 0 0 0.300438819836582 0 0 0 0.374813792651827 0 0 0 0 0 0
"postcentral_gyrus_right" 0 0.333148955983358 0.426996278271629 0 0.454365889572376 0 0 0 0.384600168934451 0 0 0 0 0 0 0.143281713659495 0 0 0 0 0.371030426301281 0.407790301773973 0.390847396602614 0.369471246163584 0 0 0.453484622617529 0 0 0 0 0 0 0.400539024960566 0.390802422122289 0.427242007261295 0.355089162382562 0 0.462212771839827 0 0.392475557161857 0.387371058610306 0.408954601925307 0.383331634408455 0.27623926676001 0 0.301376111590045 0.423573298035731 0 0.249761868939748 0.287257810979667 0 0.273750931057175 0 0 0.411647403961 0.31138976210765 0.296332576750073 0.317983769028796 0.298000877734494 0.356096839418074 0.350169459066848 0.240071242878339 0.275678124031675 0 0 0.407005118056938 0.298772369221861
"posterior_cingulate_gyrus_right" 0 0.415176541408021 0.495190255207803 0 0 0 0.411654004999203 0 0.490683772327693 0 0 0 0 0 0 0 0.381617230135678 0 0 0 0.401945627847032 0.596613582941549 0.432840784356943 0 0 0.393069144516382 0.530241525272373 0.407799710028177 0.473158047562976 0.388298619508551 0 0 0 0.456309375580969 0.422597048708083 0.427884057637829 0.527066793622578 0 0.528253674576221 0 0.434309913857667 0.431134235124626 0.462083414419427 0.416400662611877 0.406680326174378 0 0 0.453060241938454 0 0.379715920244074 0.329218711212967 0 0 0 0.411647403961 0 0.443372247362121 0.41865486955799 0.42009382928579 0.398517092821953 0.481841606788242 0.3911637968558 0.44488500767423 0.405088710301822 0 0 0.442125165344019 0.485488569864178
"precentral_gyrus_right" 0 0.360995983464126 0.432005201328229 0 0.455833163040799 0 0.384622721769708 0 0 0 0 0 0.352629118696039 0 0 0.249920946028287 0.342428297735236 0 0 0 0.379941372044485 0.448061293577032 0.401400546884654 0.384551542714656 0 0.37836173033093 0.449453462676952 0 0 0.378746522674464 0 0 0 0.389664801718166 0.37190045524402 0.450358549853629 0.343601133080371 0 0.468931537494008 0.391555026800898 0.40296596204997 0.404212989990042 0.40882124277372 0.399685042110623 0.338562635443773 0.401757842947165 0.356044934216344 0.407972688527493 0 0.358590238618425 0.342026561834936 0.311551293739605 0.343662512356448 0 0.31138976210765 0.443372247362121 0 0.39299674853082 0.357461619269079 0.361919908624579 0.37542397861003 0.40126462183185 0.427282769500876 0.375388525707196 0.357415224555533 0 0.421105106067624 0.345380419608412
"precuneus_right" 0 0 0.436561907914298 0 0 0 0 0 0 0 0 0 0 0 0 0 0 0 0 0 0 0 0 0.198000523967162 0 0 0 0.171404293874764 0 0 0 0 0 0 0.382738457383117 0 0.395500895042442 0.306503783696951 0 0.387326490711255 0.368710690663938 0.418167315765594 0.347925514026277 0.39082965786663 0 0.2635310965861 0 0.430698661225218 0 0.40044038224646 0 0 0 0.300438819836582 0.296332576750073 0.41865486955799 0.39299674853082 0 0 0 0.412425916746108 0.338018481376638 0.436760415544445 0.385422719082924 0 0 0.409697501802517 0.422573352701997
"rostral_anterior_cingulate_cortex_right" 0 0.435474958294285 0.434676290331483 0 0 0 0 0 0 0 0 0 0.313516789809972 0 0 0 0.406079086090303 0 0 0 0 0.444886993423111 0.346135829237432 0 0.363817000074393 0.429079654668027 0.417038808694781 0 0 0 0.410081045439369 0 0 0 0 0.429228364085296 0.364173119630857 0 0 0 0 0 0 0 0.327748900180051 0 0.341174215944018 0 0 0 0.365045091498602 0.347820867797737 0.3559806923792 0 0.317983769028796 0.42009382928579 0.357461619269079 0 0 0.390259809391219 0.376115501280005 0 0 0 0.397733121370288 0 0 0.333098178008259
"rostral_middle_frontal_gyrus_right" 0 0.431876255065303 0.42906039524796 0 0.467045503863608 0 0 0 0 0 0.428683799151869 0 0.398025001844969 0 0 0 0.407913589089909 0 0 0 0 0.442087115725163 0.38821890546412 0 0.400616510150528 0.420908800807675 0.434853681786413 0 0 0 0.386540556114767 0 0 0.376549239314804 0 0.444458138633807 0.335438731152089 0 0.44512261577109 0 0 0 0 0.350706644452055 0.315586761797615 0 0.329295527350187 0 0 0 0.35161619657992 0.282518288881971 0.302050705882201 0 0.298000877734494 0.398517092821953 0.361919908624579 0 0.390259809391219 0 0.365302112154524 0 0 0.236763700418206 0.345500928771637 0 0 0.302722894152275
"superior_frontal_gyrus_right" 0 0.391160150846683 0.449143930381875 0 0.477032536210784 0 0 0 0.433401808384807 0 0 0 0.368704407643309 0 0.453700269712664 0 0.370595888848608 0 0.358013076374862 0 0.386075219048919 0.516257246769996 0.425144464813196 0 0.378579987705129 0.3912464426444 0.399665381990043 0.396052636019017 0 0 0 0 0 0.376344988910755 0.400018572059141 0.499751674407167 0.335180675528336 0 0.486294423231433 0 0.401031985021516 0.403491052508953 0.434599474650022 0.396925424476025 0.351768791384676 0.401584096549123 0.345863630105042 0.413978818955077 0 0.402588830596902 0.340541045468062 0.342822266253574 0.343099482660745 0 0.356096839418074 0.481841606788242 0.37542397861003 0.412425916746108 0.376115501280005 0.365302112154524 0 0.399492017358338 0.423174714198588 0.38217631221382 0.336285537728734 0 0.405796542849356 0.394220456754972
"superior_parietal_gyrus_right" 0 0 0 0 0 0 0 0 0 0 0 0 0 0 0 0 0 0 0 0 0 0 0 0.182073912030609 0 0 0 0 0 0 0 0 0 0 0.390364735723372 0.433801395412161 0.409351230231401 0.292894968147887 0 0.362648176140387 0.379198250976356 0.415802847956227 0.394323214227324 0.356287546798347 0 0.421690464673532 0 0.412116954171963 0 0.391611589955447 0 0 0 0.374813792651827 0.350169459066848 0.3911637968558 0.40126462183185 0.338018481376638 0 0 0.399492017358338 0 0.424933445510417 0.37817783722276 0 0 0.418485956655548 0.430728100392963
"superior_temporal_gyrus_right" 0 0 0 0 0 0 0 0 0 0 0 0 0 0 0 0 0 0 0 0 0 0 0 0 0 0 0 0 0 0 0 0 0 0 0.315723177977475 0 0 0 0.279236083700997 0.307513853659874 0.451636255513472 0.360097901640722 0.45330452726287 0.440604913221443 0.177737445405295 0.383127879202098 0 0.388351030630926 0 0.432489555131507 0 0.241666801058452 0 0 0.240071242878339 0.44488500767423 0.427282769500876 0.436760415544445 0 0 0.423174714198588 0.424933445510417 0 0.322625541965812 0 0.242242727209292 0.302236183011544 0.436905114101121
"supramarginal_gyrus_right" 0 0.336598518280237 0.412792937334714 0 0 0 0 0 0 0 0 0 0 0 0 0 0 0 0 0 0.361674374050943 0.415308970335454 0.390236151571456 0 0 0 0.460484765956732 0 0 0 0 0 0 0.393535724546863 0.392523732633839 0.41289998203756 0.407031612565937 0 0 0.386843858495234 0.338117857877838 0.404604460737261 0.398973005768693 0.406331174747059 0 0 0 0.393752950566019 0 0.385934983067574 0.381101956130484 0 0 0 0.275678124031675 0.405088710301822 0.375388525707196 0.385422719082924 0 0.236763700418206 0.38217631221382 0.37817783722276 0.322625541965812 0 0 0 0.376530698165631 0.322834933395723
"frontal_pole_right" 0 0.395328397256568 0.423856534100498 0 0 0 0 0 0 0 0 0 0 0 0 0 0.422279609927777 0 0 0 0 0 0 0 0 0 0.417606348163828 0 0 0 0.143085304596874 0 0 0.370367231979578 0 0.413359754844803 0.342664409381076 0 0 0 0 0 0 0 0.270067769466292 0 0.233707236248888 0 0 0 0.362830424312874 0 0.351070176062796 0 0 0 0.357415224555533 0 0.397733121370288 0.345500928771637 0.336285537728734 0 0 0 0 0 0 0.330534765073815
"temporal_pole_right" 0 0 0 0 0 0 0 0 0 0 0 0 0 0 0 0 0 0 0 0 0 0 0 0 0 0 0 0 0 0 0 0 0 0 0 0 0 0 0.194728661529638 0.254870531234322 0 0.23212199452473 0 0 0.242535157166867 0 0 0.247236783691007 0.199713210772929 0 0 0 0 0 0 0 0 0 0 0 0 0 0.242242727209292 0 0 0 0 0.224791209176563
"transverse_temporal_gyrus_right" 0 0 0 0 0 0 0 0 0 0 0 0 0 0 0 0 0 0 0 0 0 0 0 0 0 0 0 0 0 0 0 0 0 0 0.358018147188724 0 0 0 0 0.397117891295861 0.445791475618519 0.442009904247505 0.428392769045814 0.422334936365388 0 0 0 0.436690427189515 0 0.416902298213111 0 0 0 0 0.407005118056938 0.442125165344019 0.421105106067624 0.409697501802517 0 0 0.405796542849356 0.418485956655548 0.302236183011544 0.376530698165631 0 0 0 0.40409189633001
"insula_right" 0 0.343328035396028 0.454003130213729 0 0 0 0 0 0 0 0 0 0 0 0 0 0.327731157923681 0 0 0 0 0.442580134200657 0.408375592157173 0 0.306308280548952 0 0.419170385836092 0 0 0 0 0 0 0.324530710059246 0.358481617443218 0.440965368333134 0.378869500562194 0 0.328379598952119 0.313444062603532 0.468070703357476 0.42420559734659 0.438815764967403 0.438462344361075 0.286014482169962 0.400559300523218 0.327373626715236 0.45275664439608 0 0.432386534205277 0.286932766315832 0 0.307760771837113 0 0.298772369221861 0.485488569864178 0.345380419608412 0.422573352701997 0.333098178008259 0.302722894152275 0.394220456754972 0.430728100392963 0.436905114101121 0.322834933395723 0.330534765073815 0.224791209176563 0.40409189633001 0
