# Supplementary material for: NODDI and Tensor-Based Microstructural Indices as Predictors of Functional Connectivity
Source: PLoS One. 2016 Apr 14;11(4):e0153404. doi: 10.1371/journal.pone.0153404 (PMC4831788; doi:10.1371/journal.pone.0153404)
Supplement: S1 Data — a) Functional connectivity matrices, both fMRI and EEG connectomes across all subjects, in the form of precision matrices and b) structural brain connectivity matrices across all subjects and microstructural indices. Columns and rows are named according to the corresponding brain region that represent. (ZIP) [file pone.0153404.s001.zip › DATA/DWI/44_WICVF_68.txt]

"banks_superior_temporal_sulcus_left" "caudal_anterior_cingulate_cortex_left" "caudal_middle_frontal_gyrus_left" "cuneus_left" "entorhinal_cortex_left" "fusiform_gyrus_left" "inferior_parietal_gyrus_left" "inferior_temporal_gyrus_left" "cingulate_gyrus_isthmus_left" "lateral_occipital_cortex_left" "lateral_orbitofrontal_cortex_left" "lingual_gyrus_left" "medial_orbitofrontal_gyrus_left" "middle_temporal_gyrus_left" "parahippocampal_gyrus_left" "paracentral_gyrus_left" "inferior_frontal_gyrus_pars_opercularis_left" "inferior_frontal_gyrus_pars_orbitalis_left" "inferior_frontal_gyrus_pars_triangularis_left" "pericalcarine_cortex_left" "postcentral_gyrus_left" "posterior_cingulate_gyrus_left" "precentral_gyrus_left" "precuneus_left" "rostral_anterior_cingulate_cortex_left" "rostral_middle_frontal_gyrus_left" "superior_frontal_gyrus_left" "superior_parietal_gyrus_left" "superior_temporal_gyrus_left" "supramarginal_gyrus_left" "frontal_pole_left" "temporal_pole_left" "transverse_temporal_gyrus_left" "insula_left" "banks_superior_temporal_sulcus_right" "caudal_anterior_cingulate_cortex_right" "caudal_middle_frontal_gyrus_right" "cuneus_right" "entorhinal_cortex_right" "fusiform_gyrus_right" "inferior_parietal_gyrus_right" "inferior_temporal_gyrus_right" "cingulate_gyrus_isthmus_right" "lateral_occipital_cortex_right" "lateral_orbitofrontal_cortex_right" "lingual_gyrus_right" "medial_orbitofrontal_gyrus_right" "middle_temporal_gyrus_right" "parahippocampal_gyrus_right" "paracentral_gyrus_right" "inferior_frontal_gyrus_pars_opercularis_right" "inferior_frontal_gyrus_pars_orbitalis_right" "inferior_frontal_gyrus_pars_triangularis_right" "pericalcarine_cortex_right" "postcentral_gyrus_right" "posterior_cingulate_gyrus_right" "precentral_gyrus_right" "precuneus_right" "rostral_anterior_cingulate_cortex_right" "rostral_middle_frontal_gyrus_right" "superior_frontal_gyrus_right" "superior_parietal_gyrus_right" "superior_temporal_gyrus_right" "supramarginal_gyrus_right" "frontal_pole_right" "temporal_pole_right" "transverse_temporal_gyrus_right" "insula_right"
"banks_superior_temporal_sulcus_left" 0 0 0.632951624880729 0 0 0 0.536925724269859 0.56383026688278 0.582665598786141 0.560398387560286 0 0 0 0.523308353491057 0 0.589909459138549 0 0 0 0 0.623843541734838 0.600396984196937 0.619607267685316 0.57816736975271 0 0 0.611388353552756 0.604330276168536 0.573806622318278 0.633683641610012 0 0 0.545930148718043 0.53792984821775 0 0 0 0 0 0 0 0 0 0 0 0 0 0 0 0 0 0 0 0 0 0 0 0 0 0 0 0 0 0 0 0 0 0
"caudal_anterior_cingulate_cortex_left" 0 0 0.648618292250349 0 0 0 0 0 0 0 0.632549677205692 0 0.606446295504356 0 0 0 0.619802557691446 0.590212474038912 0.613333429273717 0 0.627644769400157 0.674211536446394 0.619296875907029 0 0.595942092952301 0.627359209265125 0.652957851291383 0 0 0.591668442984408 0.591180582486767 0 0.615924431829137 0.606284752279208 0 0.667121695676316 0.551454305760757 0 0 0 0 0 0 0 0.562187181859692 0 0.563696439692636 0 0 0 0.558352776546423 0.551083580289752 0.5707418390555 0 0.57501819422563 0.63751850445661 0.559906727670902 0 0.565301886023234 0.592447841590577 0.589689089746237 0 0 0.592621820026564 0.550020862287453 0 0 0.532287128979622
"caudal_middle_frontal_gyrus_left" 0.632951624880729 0.648618292250349 0 0 0 0 0.59464975263808 0 0.619680732645016 0.594789722187212 0.645579947190482 0 0.619835210221196 0 0 0.624217434317839 0.641792717444736 0.628774317390477 0.622118412101728 0 0.654991981530525 0.662975411199449 0.676247754731993 0.631632606411169 0.628576155308461 0.620690981210844 0.672657971309395 0.675050882508278 0.592167641269734 0.641442633760179 0.594965294229358 0 0 0.629324432724236 0.643453417498737 0.621195470390179 0.57727809841163 0 0.67891151950473 0 0.615074148161032 0.594867378616365 0.626054335624266 0.600694170431162 0.555118761481748 0 0.57663121836672 0 0 0 0.566927026765246 0.586401329396031 0.59678334781957 0 0.612575570003771 0.638905100739335 0.600478462537563 0.577547606732619 0.603085417800516 0.597429504131796 0.598077231842182 0 0 0.610302586319468 0.575569722682683 0 0 0.612986391994774
"cuneus_left" 0 0 0 0 0 0.547939352553812 0.503036328825497 0 0 0.514271989212438 0 0.479928744994769 0 0 0 0 0 0 0 0.499894721569853 0 0 0 0.553596910860598 0 0 0 0.557152403633989 0 0 0 0 0 0 0 0 0 0 0 0 0 0 0 0.730294870236476 0 0 0 0 0 0 0 0 0 0 0 0 0 0 0 0 0 0 0 0 0 0 0 0
"entorhinal_cortex_left" 0 0 0 0 0 0.509186500324608 0.587219546976836 0.482214414913483 0 0.600361302987522 0.617639147568889 0 0 0.480755246062715 0.39648984765785 0 0 0 0 0 0 0.711434089528899 0.682829065763929 0 0 0 0.734179425915952 0 0.471911995118722 0 0 0.429398121180372 0 0.475540528113565 0 0 0.761377214362595 0 0.607438387054298 0 0 0 0 0 0 0 0 0 0 0 0 0 0 0 0.691003706877749 0 0.680233951347451 0 0 0.751425764071994 0.732075204889605 0 0 0 0 0 0 0
"fusiform_gyrus_left" 0 0 0 0.547939352553812 0.509186500324608 0 0.556012575558777 0.526835706187218 0.504017232057437 0.551947118063938 0 0.559778345346465 0 0.509867657837985 0.567760302856608 0.567816242013991 0 0 0 0.579885135376957 0 0.720696463819877 0.616182785078947 0.563255636676383 0 0 0 0.572783913485366 0.50068434391049 0.523067088917865 0 0.454289510098007 0 0.506611602170847 0 0 0 0 0.660829673062127 0.665570468821578 0 0 0 0.572083033578368 0 0.652568421151631 0 0 0 0 0 0 0 0 0 0 0 0 0 0 0 0 0 0 0 0 0 0
"inferior_parietal_gyrus_left" 0.536925724269859 0 0.59464975263808 0.503036328825497 0.587219546976836 0.556012575558777 0 0.562931471654775 0.515462350166759 0.538807957223973 0 0.593871645305506 0 0.551562088387512 0.591348830452057 0.60113735372381 0.516460406999341 0 0 0.558764924013495 0.542417709794583 0.587810559650358 0.613987464329998 0.541891889968636 0 0 0.595250857888274 0.599740960262439 0.526421823659416 0.5773635649626 0 0 0.544066375734574 0.51893225194184 0 0 0 0 0 0 0 0 0 0 0 0 0 0 0 0 0 0 0 0 0 0.56618658936023 0.565484980793993 0 0 0 0 0 0 0 0 0 0 0
"inferior_temporal_gyrus_left" 0.56383026688278 0 0 0 0.482214414913483 0.526835706187218 0.562931471654775 0 0.494878942727444 0.514281066330186 0 0.577730336476885 0 0.559264765564176 0.53859351761051 0.578765591469293 0 0 0 0 0 0.614863355539729 0.600251680449415 0.524675750560936 0 0 0.575651444240559 0.561281526403007 0.535990620480694 0.549804021134207 0 0.468911000707332 0.533959890934635 0.516358666566484 0 0 0 0 0 0 0 0 0 0 0 0 0 0 0 0 0 0 0 0 0 0 0 0 0 0 0 0 0 0 0 0 0 0
"cingulate_gyrus_isthmus_left" 0.582665598786141 0 0.619680732645016 0 0 0.504017232057437 0.515462350166759 0.494878942727444 0 0.524375329196778 0 0.455147885744451 0 0.570239765882349 0 0.566159679562931 0 0 0 0 0.586815284511942 0.62266792823183 0.625026518770947 0.528911549627119 0 0 0.625361527815277 0.538088274113371 0.574599452586225 0.591387026122498 0 0 0.554182620516855 0.589092887828617 0 0 0 0 0 0 0 0 0.498868980105896 0 0 0 0 0 0 0 0 0 0 0 0.572321327012622 0.629741068050038 0 0 0 0 0.642371784149359 0 0 0 0 0 0 0
"lateral_occipital_cortex_left" 0.560398387560286 0 0.594789722187212 0.514271989212438 0.600361302987522 0.551947118063938 0.538807957223973 0.514281066330186 0.524375329196778 0 0 0.513870743855342 0 0.54243653890276 0.549721664858907 0.585574253268159 0 0 0 0.522669484427082 0.525934248488676 0.599116612114976 0.606941306223708 0.542667402830109 0 0 0.580393775520965 0.564597713174565 0.51709633433646 0.567749138125882 0 0 0.536974013487901 0.524894489934821 0 0 0 0.449301076460089 0.621312156085034 0 0 0 0 0.613656578688431 0 0.619015826228934 0 0 0 0 0 0 0 0 0 0 0 0 0 0 0 0 0 0 0 0 0 0
"lateral_orbitofrontal_cortex_left" 0 0.632549677205692 0.645579947190482 0 0.617639147568889 0 0 0 0 0 0 0 0.541252954492838 0 0 0 0.61162394106086 0.461602032467897 0.547739524919108 0 0.589950584228876 0.587284069680528 0.619733610481155 0 0.59962073245556 0.564686777126055 0.650142060648067 0 0.600809556920963 0 0.47496756093218 0.70265747585635 0 0.500554710241661 0 0.619285371415903 0.587272041555266 0 0 0 0 0 0 0 0 0 0 0 0 0 0.568559507688469 0 0 0 0 0 0 0 0 0.607919584858278 0 0 0 0 0 0 0 0
"lingual_gyrus_left" 0 0 0 0.479928744994769 0 0.559778345346465 0.593871645305506 0.577730336476885 0.455147885744451 0.513870743855342 0 0 0 0 0.490312005657596 0 0 0 0 0.500657811970189 0 0 0 0.548263537486607 0 0 0.58861116196237 0.569734264090509 0.560516140013546 0 0 0 0 0 0 0 0 0 0 0 0 0 0 0 0 0.633562775744233 0 0 0 0 0 0 0 0 0 0 0 0 0 0 0 0 0 0 0 0 0 0
"medial_orbitofrontal_gyrus_left" 0 0.606446295504356 0.619835210221196 0 0 0 0 0 0 0 0.541252954492838 0 0 0 0 0 0.594693075385539 0 0.569619602832277 0 0.583610378655073 0 0.57365600975247 0 0.532039074838819 0.558480672675472 0.620588106544104 0 0 0 0.515820329384484 0 0 0.556123657709214 0 0.613036011395097 0.560839976440139 0 0 0 0 0 0 0 0 0 0.4621093180996 0 0 0 0.582075460213964 0 0 0 0 0 0.559414465224321 0 0.504302747919546 0.577242264157061 0.560230957846198 0 0 0 0 0 0 0
"middle_temporal_gyrus_left" 0.523308353491057 0 0 0 0.480755246062715 0.509867657837985 0.551562088387512 0.559264765564176 0.570239765882349 0.54243653890276 0 0 0 0 0 0.57457702183017 0 0 0.338963523933311 0 0.406660031067732 0 0.601737086970721 0.569112436692364 0 0 0.594228503976763 0.600066721449246 0.536765255571981 0.615128157848589 0 0.463617216878669 0.551327266655417 0.538287222208106 0 0 0 0 0 0 0 0 0 0 0 0 0 0 0 0 0 0 0 0 0 0 0 0 0 0 0 0 0 0 0 0 0 0
"parahippocampal_gyrus_left" 0 0 0 0 0.39648984765785 0.567760302856608 0.591348830452057 0.53859351761051 0 0.549721664858907 0 0.490312005657596 0 0 0 0 0 0 0 0 0 0 0.685428195429015 0 0 0 0.705645842339169 0.541550071777987 0.494732395170487 0 0 0.387210314911782 0 0.518837620943657 0 0 0.623078276013082 0 0 0 0 0 0 0 0 0 0 0 0 0 0 0 0 0 0 0 0 0 0 0 0.596909635002106 0 0 0 0 0 0 0
"paracentral_gyrus_left" 0.589909459138549 0 0.624217434317839 0 0 0.567816242013991 0.60113735372381 0.578765591469293 0.566159679562931 0.585574253268159 0 0 0 0.57457702183017 0 0 0 0 0 0 0.556891836028123 0.563250590538091 0.598155765885888 0.567268442554336 0 0 0.600241405565867 0.596594379646012 0.587122438393028 0.58256542179043 0 0 0.586842473309455 0.580713417037451 0 0 0 0 0 0 0 0 0 0 0 0 0 0 0 0.521471571350933 0 0 0 0 0.6009698704239 0 0.583661888721401 0 0 0 0 0 0 0 0 0 0 0
"inferior_frontal_gyrus_pars_opercularis_left" 0 0.619802557691446 0.641792717444736 0 0 0 0.516460406999341 0 0 0 0.61162394106086 0 0.594693075385539 0 0 0 0 0.596033514013824 0.588848619649593 0 0.630950373498222 0.632698134479451 0.575796031589824 0 0.579461146800245 0.588589686406335 0.657913563772306 0.591733882444421 0.628725278453219 0.603881521525505 0.572885449607236 0 0 0.56497310261603 0 0.617260201838958 0.557480792944357 0 0 0 0 0 0 0 0 0 0.578484132183117 0 0 0 0.549728751577458 0.589198962822941 0.587554365905322 0 0 0.594031461700281 0.56049509924702 0 0.597146365824294 0.597504560243624 0.576773275019196 0 0 0 0.60009614889771 0 0 0.533590458357527
"inferior_frontal_gyrus_pars_orbitalis_left" 0 0.590212474038912 0.628774317390477 0 0 0 0 0 0 0 0.461602032467897 0 0 0 0 0 0.596033514013824 0 0.426533159269487 0 0.601170374765616 0 0 0 0 0.526177795933558 0.629071284852313 0 0.816938246531116 0 0 0 0 0 0 0 0 0 0 0 0 0 0 0 0 0 0 0 0 0 0 0 0 0 0 0 0 0 0 0 0 0 0 0 0 0 0 0
"inferior_frontal_gyrus_pars_triangularis_left" 0 0.613333429273717 0.622118412101728 0 0 0 0 0 0 0 0.547739524919108 0 0.569619602832277 0.338963523933311 0 0 0.588848619649593 0.426533159269487 0 0 0.584455795321824 0 0.591585757602112 0 0.57133930410566 0.541996864040697 0.639770216392948 0 0 0 0.566617033418542 0 0 0.53336609705947 0 0.607029485119772 0.566788074182585 0 0 0 0 0 0 0 0 0 0 0 0 0 0.553459857755092 0 0 0 0 0 0 0 0 0 0.549689916430564 0 0 0 0 0 0 0
"pericalcarine_cortex_left" 0 0 0 0.499894721569853 0 0.579885135376957 0.558764924013495 0 0 0.522669484427082 0 0.500657811970189 0 0 0 0 0 0 0 0 0 0 0 0.506092885228456 0 0 0 0.534862927116998 0 0 0 0 0 0 0 0 0 0 0 0 0 0 0 0 0 0 0 0 0 0 0 0 0 0 0 0 0 0 0 0 0 0 0 0 0 0 0 0
"postcentral_gyrus_left" 0.623843541734838 0.627644769400157 0.654991981530525 0 0 0 0.542417709794583 0 0.586815284511942 0.525934248488676 0.589950584228876 0 0.583610378655073 0.406660031067732 0 0.556891836028123 0.630950373498222 0.601170374765616 0.584455795321824 0 0 0.66690726020909 0.644634365171098 0.579505152873148 0.565510005622908 0.589971231136779 0.653036545530404 0.639261422841068 0.603376847833702 0.58148985235507 0 0 0 0.563209100784608 0 0.58592016079742 0.583176595298927 0 0 0 0 0 0 0 0 0 0 0 0 0 0 0 0 0 0.581496515425582 0.623942033041113 0.592269427478486 0 0 0 0.577751531264001 0 0 0.591453963157462 0 0 0 0
"posterior_cingulate_gyrus_left" 0.600396984196937 0.674211536446394 0.662975411199449 0 0.711434089528899 0.720696463819877 0.587810559650358 0.614863355539729 0.62266792823183 0.599116612114976 0.587284069680528 0 0 0 0 0.563250590538091 0.632698134479451 0 0 0 0.66690726020909 0 0.633903144459857 0.596816823129923 0.566810959889942 0.667236204785116 0.671104838252333 0.614204297390646 0.645768536636142 0.632807939920374 0.617918832671447 0 0.640288943489362 0.663570527108791 0 0.878959862158249 0.684097123844647 0 0.747617783270342 0 0 0 0.628295229233741 0.603961717118014 0 0 0 0 0 0.596649233879554 0.588147878407595 0 0 0 0.604339755197775 0.747979468225689 0.626789761913006 0 0.627955858734846 0.592429448310236 0.721032631897641 0 0 0.612023834200005 0 0 0 0.617876482367959
"precentral_gyrus_left" 0.619607267685316 0.619296875907029 0.676247754731993 0 0.682829065763929 0.616182785078947 0.613987464329998 0.600251680449415 0.625026518770947 0.606941306223708 0.619733610481155 0 0.57365600975247 0.601737086970721 0.685428195429015 0.598155765885888 0.575796031589824 0 0.591585757602112 0 0.644634365171098 0.633903144459857 0 0.619075207270941 0.566437820533347 0.590701608448302 0.652226406889014 0.648994465345765 0.603010693749498 0.637285581476406 0.569211172485453 0 0.611237333740768 0.588611558749281 0 0.571173669538282 0.562253970836221 0 0.667976330841314 0 0.573098598429265 0.601383631094514 0.597737464278349 0.576336202113694 0 0 0 0 0 0 0.547492730033933 0 0 0 0.580678986161408 0.596669533794836 0.574187262351323 0 0.558207910178789 0.579355513832299 0.576621265828365 0 0 0.588030213914951 0 0 0 0.577471516209866
"precuneus_left" 0.57816736975271 0 0.631632606411169 0.553596910860598 0 0.563255636676383 0.541891889968636 0.524675750560936 0.528911549627119 0.542667402830109 0 0.548263537486607 0 0.569112436692364 0 0.567268442554336 0 0 0 0.506092885228456 0.579505152873148 0.596816823129923 0.619075207270941 0 0 0 0.620154759357381 0.557084180275481 0.536749316284466 0.577357238255397 0 0 0.577589093537816 0.568790339082888 0 0 0 0 0 0 0 0 0 0 0 0 0 0 0 0 0 0 0 0 0.566234106507701 0 0.602200860957112 0.403838927770384 0 0 0 0.536366679732261 0 0 0 0 0 0
"rostral_anterior_cingulate_cortex_left" 0 0.595942092952301 0.628576155308461 0 0 0 0 0 0 0 0.59962073245556 0 0.532039074838819 0 0 0 0.579461146800245 0 0.57133930410566 0 0.565510005622908 0.566810959889942 0.566437820533347 0 0 0.604620782032505 0.608604565509961 0 0 0 0.554588081950174 0 0 0.547629935661009 0 0.605070970274782 0.525717320465365 0 0 0 0 0 0 0 0 0 0.620987794652963 0 0 0 0.546290801478641 0 0 0 0 0 0 0 0.367345627483642 0.581231805128999 0.593157630191088 0 0 0 0 0 0 0.5134589720478
"rostral_middle_frontal_gyrus_left" 0 0.627359209265125 0.620690981210844 0 0 0 0 0 0 0 0.564686777126055 0 0.558480672675472 0 0 0 0.588589686406335 0.526177795933558 0.541996864040697 0 0.589971231136779 0.667236204785116 0.590701608448302 0 0.604620782032505 0 0.621319279012813 0 0 0.598893102112704 0.568837705853735 0 0 0.573242291415382 0 0.638476582221414 0.580716705667332 0 0 0 0 0 0 0 0 0 0 0 0 0 0.565989065048278 0 0 0 0 0.596479255964604 0.596191726658303 0 0.631232358215597 0.604753348985436 0.607633383646276 0 0 0 0 0 0 0
"superior_frontal_gyrus_left" 0.611388353552756 0.652957851291383 0.672657971309395 0 0.734179425915952 0 0.595250857888274 0.575651444240559 0.625361527815277 0.580393775520965 0.650142060648067 0.58861116196237 0.620588106544104 0.594228503976763 0.705645842339169 0.600241405565867 0.657913563772306 0.629071284852313 0.639770216392948 0 0.653036545530404 0.671104838252333 0.652226406889014 0.620154759357381 0.608604565509961 0.621319279012813 0 0.624176070162555 0.614290712241296 0.607434479986509 0.602719194131972 0 0.600504662190038 0.633564615309048 0 0.656487758381954 0.592099587500639 0 0.739647635629713 0 0 0 0 0 0.640573552275443 0 0.595908802282958 0 0 0 0.581969319574826 0 0.618540833129721 0 0.625975016939638 0.681910317854003 0.611367255019738 0 0.612642684196633 0.604992622331345 0.603489999586755 0 0 0.648103939712457 0.59511832081146 0 0 0.586936607907427
"superior_parietal_gyrus_left" 0.604330276168536 0 0.675050882508278 0.557152403633989 0 0.572783913485366 0.599740960262439 0.561281526403007 0.538088274113371 0.564597713174565 0 0.569734264090509 0 0.600066721449246 0.541550071777987 0.596594379646012 0.591733882444421 0 0 0.534862927116998 0.639261422841068 0.614204297390646 0.648994465345765 0.557084180275481 0 0 0.624176070162555 0 0.571189520931004 0.598731720110324 0 0 0.591362923454423 0.591801282593168 0 0 0 0.449339915094027 0 0 0 0 0 0 0 0 0 0 0 0 0 0 0 0 0 0.612340344420107 0 0.584286258943523 0 0 0.584023097654735 0 0 0 0 0 0 0
"superior_temporal_gyrus_left" 0.573806622318278 0 0.592167641269734 0 0.471911995118722 0.50068434391049 0.526421823659416 0.535990620480694 0.574599452586225 0.51709633433646 0.600809556920963 0.560516140013546 0 0.536765255571981 0.494732395170487 0.587122438393028 0.628725278453219 0.816938246531116 0 0 0.603376847833702 0.645768536636142 0.603010693749498 0.536749316284466 0 0 0.614290712241296 0.571189520931004 0 0.601041780976698 0 0.496372925070894 0.500647461029259 0.510355281137665 0 0 0 0 0 0 0 0 0 0 0 0 0 0 0 0 0 0 0 0 0 0.615810074267185 0 0 0 0 0 0 0 0 0 0 0 0
"supramarginal_gyrus_left" 0.633683641610012 0.591668442984408 0.641442633760179 0 0 0.523067088917865 0.5773635649626 0.549804021134207 0.591387026122498 0.567749138125882 0 0 0 0.615128157848589 0 0.58256542179043 0.603881521525505 0 0 0 0.58148985235507 0.632807939920374 0.637285581476406 0.577357238255397 0 0.598893102112704 0.607434479986509 0.598731720110324 0.601041780976698 0 0 0 0.573220963008471 0.582391587902919 0 0 0 0 0 0 0 0 0 0 0 0 0 0 0 0 0 0 0 0 0 0.608114281282607 0.605246158439589 0 0 0 0 0 0 0 0 0 0 0
"frontal_pole_left" 0 0.591180582486767 0.594965294229358 0 0 0 0 0 0 0 0.47496756093218 0 0.515820329384484 0 0 0 0.572885449607236 0 0.566617033418542 0 0 0.617918832671447 0.569211172485453 0 0.554588081950174 0.568837705853735 0.602719194131972 0 0 0 0 0 0 0 0 0.571376693312353 0 0 0 0 0 0 0 0 0 0 0 0 0 0 0 0 0 0 0 0 0 0 0.591535367496533 0.567177856961867 0 0 0 0 0.398405363227938 0 0 0
"temporal_pole_left" 0 0 0 0 0.429398121180372 0.454289510098007 0 0.468911000707332 0 0 0.70265747585635 0 0 0.463617216878669 0.387210314911782 0 0 0 0 0 0 0 0 0 0 0 0 0 0.496372925070894 0 0 0 0 0 0 0 0 0 0 0 0 0 0 0 0 0 0 0 0 0 0 0 0 0 0 0 0 0 0 0 0 0 0 0 0 0 0 0
"transverse_temporal_gyrus_left" 0.545930148718043 0.615924431829137 0 0 0 0 0.544066375734574 0.533959890934635 0.554182620516855 0.536974013487901 0 0 0 0.551327266655417 0 0.586842473309455 0 0 0 0 0 0.640288943489362 0.611237333740768 0.577589093537816 0 0 0.600504662190038 0.591362923454423 0.500647461029259 0.573220963008471 0 0 0 0.538016242659591 0 0 0 0 0 0 0 0 0 0 0 0 0 0 0 0 0 0 0 0 0 0 0 0 0 0 0 0 0 0 0 0 0 0
"insula_left" 0.53792984821775 0.606284752279208 0.629324432724236 0 0.475540528113565 0.506611602170847 0.51893225194184 0.516358666566484 0.589092887828617 0.524894489934821 0.500554710241661 0 0.556123657709214 0.538287222208106 0.518837620943657 0.580713417037451 0.56497310261603 0 0.53336609705947 0 0.563209100784608 0.663570527108791 0.588611558749281 0.568790339082888 0.547629935661009 0.573242291415382 0.633564615309048 0.591801282593168 0.510355281137665 0.582391587902919 0 0 0.538016242659591 0 0 0.600524166335576 0.551111052235066 0 0 0 0 0 0 0 0 0 0 0 0 0 0.552429541739499 0 0 0 0.57480861288951 0.593614128618978 0.56456920725376 0 0 0.563995740864207 0.554465673564973 0 0 0.569267722767995 0.564116618511721 0 0 0.529462568432835
"banks_superior_temporal_sulcus_right" 0 0 0.643453417498737 0 0 0 0 0 0 0 0 0 0 0 0 0 0 0 0 0 0 0 0 0 0 0 0 0 0 0 0 0 0 0 0 0 0 0 0.635417124918926 0 0.616714166661483 0.528649459957303 0.571401066884971 0.559362891762197 0 0 0 0.525731300481897 0 0.587157126726983 0 0 0 0 0.594242106825501 0.595078117314751 0.604086556036534 0.564563975896244 0 0 0.623262198484934 0.576972613621136 0.519043017850279 0.609829661414155 0 0 0.540492772903882 0.543694682261295
"caudal_anterior_cingulate_cortex_right" 0 0.667121695676316 0.621195470390179 0 0 0 0 0 0 0 0.619285371415903 0 0.613036011395097 0 0 0 0.617260201838958 0 0.607029485119772 0 0.58592016079742 0.878959862158249 0.571173669538282 0 0.605070970274782 0.638476582221414 0.656487758381954 0 0 0 0.571376693312353 0 0 0.600524166335576 0 0 0.63751397789481 0 0.70540458843372 0 0 0 0.667909131632958 0.628789852261879 0.604304668769603 0 0.602054107056761 0 0 0 0.609959162662297 0.610640330298087 0.613085141005084 0 0.668538404239351 0.676127392219785 0.657620231332401 0 0.587843634022745 0.632785593039217 0.677002212947891 0.618466902634994 0 0.673950128228408 0.603489368232937 0 0 0.636756371990474
"caudal_middle_frontal_gyrus_right" 0 0.551454305760757 0.57727809841163 0 0.761377214362595 0 0 0 0 0 0.587272041555266 0 0.560839976440139 0 0.623078276013082 0 0.557480792944357 0 0.566788074182585 0 0.583176595298927 0.684097123844647 0.562253970836221 0 0.525717320465365 0.580716705667332 0.592099587500639 0 0 0 0 0 0 0.551111052235066 0 0.63751397789481 0 0 0.696157230343512 0 0 0 0.645937929155032 0.586957766865938 0.624236375962705 0 0.598411002150351 0 0 0 0.620539795650403 0 0.578934890329473 0 0.66255492308206 0.689579590386328 0.638450668934612 0.610642175514445 0.642441555015359 0.620495981457039 0.64108573630293 0.60922320939925 0 0.66630845045795 0.617118534986647 0 0 0.632435231670335
"cuneus_right" 0 0 0 0 0 0 0 0 0 0.449301076460089 0 0 0 0 0 0 0 0 0 0 0 0 0 0 0 0 0 0.449339915094027 0 0 0 0 0 0 0 0 0 0 0 0 0.553713556181999 0 0 0.496300743974415 0 0.499873390867482 0 0 0 0 0 0 0 0.489811387689866 0 0 0 0.542994031805743 0 0 0 0.525348679775461 0 0 0 0 0 0
"entorhinal_cortex_right" 0 0 0.67891151950473 0 0.607438387054298 0.660829673062127 0 0 0 0.621312156085034 0 0 0 0 0 0 0 0 0 0 0 0.747617783270342 0.667976330841314 0 0 0 0.739647635629713 0 0 0 0 0 0 0 0.635417124918926 0.70540458843372 0.696157230343512 0 0 0.561810159634023 0 0.593450034969788 0 0.605486617830377 0 0.644006893111121 0 0.545144531852809 0.551400554955819 0 0.68623230432019 0 0 0 0.660315998454709 0.723120508669273 0.667189466997754 0 0 0.672525792746009 0.692788597790991 0 0.485136396210752 0 0 0.458000529339009 0 0.544572776188695
"fusiform_gyrus_right" 0 0 0 0 0 0.665570468821578 0 0 0 0 0 0 0 0 0 0 0 0 0 0 0 0 0 0 0 0 0 0 0 0 0 0 0 0 0 0 0 0 0.561810159634023 0 0.577797136519467 0.552596645334095 0.541657440663356 0.548723676635772 0 0.534248194702165 0 0.559596266238379 0.507722929764007 0.580667729290009 0 0 0 0.535766760019981 0 0 0.59230936573371 0.565149563900316 0 0 0 0.567827103744404 0.503074504824809 0.557142787492958 0 0.604374408312567 0.540206143890517 0.495437791544496
"inferior_parietal_gyrus_right" 0 0 0.615074148161032 0 0 0 0 0 0 0 0 0 0 0 0 0 0 0 0 0 0 0 0.573098598429265 0 0 0 0 0 0 0 0 0 0 0 0.616714166661483 0 0 0.553713556181999 0 0.577797136519467 0 0.595470279934601 0.563253657584683 0.578772262692691 0 0.58083765295268 0 0.588992552718846 0 0.608487816101983 0 0 0 0 0.620754511619469 0.596723157932003 0.621246972015851 0.594507359930868 0 0 0.614216810560819 0.607431952936106 0.566985317959423 0.57941228620482 0 0 0.56060888301809 0.56477220514491
"inferior_temporal_gyrus_right" 0 0 0.594867378616365 0 0 0 0 0 0 0 0 0 0 0 0 0 0 0 0 0 0 0 0.601383631094514 0 0 0 0 0 0 0 0 0 0 0 0.528649459957303 0 0 0 0.593450034969788 0.552596645334095 0.595470279934601 0 0.569581081286367 0.556847690051288 0 0.580687525447249 0 0.572405982999375 0 0.583330264135503 0 0 0 0.547993414605879 0.589289711451081 0.597538674099883 0.599014791214523 0.56107725446186 0 0 0.613783473120783 0.57637183376261 0.557307781991634 0.581859084331506 0 0.548879306785591 0.549748361939129 0.525324482593496
"cingulate_gyrus_isthmus_right" 0 0 0.626054335624266 0 0 0 0 0 0.498868980105896 0 0 0 0 0 0 0 0 0 0 0 0 0.628295229233741 0.597737464278349 0 0 0 0 0 0 0 0 0 0 0 0.571401066884971 0.667909131632958 0.645937929155032 0 0 0.541657440663356 0.563253657584683 0.569581081286367 0 0.541913997897331 0 0.628361556697306 0 0.561728945365178 0.447969358764814 0.559417709442763 0 0 0 0 0.569223734174658 0.631418777839451 0.597748642675556 0.518575089753815 0 0 0.643614401922848 0.555678217711016 0.539223936789017 0.58418374621584 0 0 0.528874055112562 0.551499271288725
"lateral_occipital_cortex_right" 0 0 0.600694170431162 0.730294870236476 0 0.572083033578368 0 0 0 0.613656578688431 0 0 0 0 0 0 0 0 0 0 0 0.603961717118014 0.576336202113694 0 0 0 0 0 0 0 0 0 0 0 0.559362891762197 0.628789852261879 0.586957766865938 0.496300743974415 0.605486617830377 0.548723676635772 0.578772262692691 0.556847690051288 0.541913997897331 0 0 0.535373479960148 0 0.555519325479677 0.564853501332801 0.599585374518146 0 0 0 0.505597219759305 0.601225557056356 0.580680349756016 0.612141075203242 0.563821077677389 0 0.545065127427774 0.605044912277923 0.574551047281467 0.545225692219512 0.569395676202062 0 0 0.550489009946137 0.539441012617766
"lateral_orbitofrontal_cortex_right" 0 0.562187181859692 0.555118761481748 0 0 0 0 0 0 0 0 0 0 0 0 0 0 0 0 0 0 0 0 0 0 0 0.640573552275443 0 0 0 0 0 0 0 0 0.604304668769603 0.624236375962705 0 0 0 0 0 0 0 0 0 0.551318911747435 0 0 0 0.604890457538633 0.536649786712152 0.611492910124121 0 0.576737776868401 0.692626175537937 0.612932936533413 0 0.56264794558798 0.586799510916594 0.636756460303943 0 0.702619134218049 0 0.494345713174637 0.352502867556415 0 0.552835273176234
"lingual_gyrus_right" 0 0 0 0 0 0.652568421151631 0 0 0 0.619015826228934 0 0.633562775744233 0 0 0 0 0 0 0 0 0 0 0 0 0 0 0 0 0 0 0 0 0 0 0 0 0 0.499873390867482 0.644006893111121 0.534248194702165 0.58083765295268 0.580687525447249 0.628361556697306 0.535373479960148 0 0 0 0.609795731348918 0.468966688132141 0 0 0 0 0.517557158760116 0 0 0.612677118512553 0.667243147213012 0 0 0.615289658205327 0.532863350596706 0.566784409653166 0 0 0 0 0.574611364810746
"medial_orbitofrontal_gyrus_right" 0 0.563696439692636 0.57663121836672 0 0 0 0 0 0 0 0 0 0.4621093180996 0 0 0 0.578484132183117 0 0 0 0 0 0 0 0.620987794652963 0 0.595908802282958 0 0 0 0 0 0 0 0 0.602054107056761 0.598411002150351 0 0 0 0 0 0 0 0.551318911747435 0 0 0 0 0 0.586125234638338 0 0.576664108786184 0 0.583144483898451 0 0.589870293759944 0 0.541461013420552 0.573001249806719 0.601096985691589 0 0 0 0.520078926434838 0 0 0.561012159544478
"middle_temporal_gyrus_right" 0 0 0 0 0 0 0 0 0 0 0 0 0 0 0 0 0 0 0 0 0 0 0 0 0 0 0 0 0 0 0 0 0 0 0.525731300481897 0 0 0 0.545144531852809 0.559596266238379 0.588992552718846 0.572405982999375 0.561728945365178 0.555519325479677 0 0.609795731348918 0 0 0 0.583365522330523 0 0.407475693869317 0 0 0.624897090506341 0.570753405532739 0.602027674684008 0.565396307880385 0 0 0.621028987964727 0.576573183060185 0.53853933013597 0.605068706291127 0 0.668437533644559 0.556767045530058 0.549516416088333
"parahippocampal_gyrus_right" 0 0 0 0 0 0 0 0 0 0 0 0 0 0 0 0 0 0 0 0 0 0 0 0 0 0 0 0 0 0 0 0 0 0 0 0 0 0 0.551400554955819 0.507722929764007 0 0 0.447969358764814 0.564853501332801 0 0.468966688132141 0 0 0 0 0 0 0 0 0 0 0 0 0 0 0 0 0 0 0 0.409544617572715 0 0
"paracentral_gyrus_right" 0 0 0 0 0 0 0 0 0 0 0 0 0 0 0 0.521471571350933 0 0 0 0 0 0.596649233879554 0 0 0 0 0 0 0 0 0 0 0 0 0.587157126726983 0 0 0 0 0.580667729290009 0.608487816101983 0.583330264135503 0.559417709442763 0.599585374518146 0 0 0 0.583365522330523 0 0 0 0 0 0 0.545241056674241 0.595563523576845 0.621969809066951 0.56494414851782 0 0 0.627062190486162 0.596590869994437 0.576667856158063 0.592238781802353 0 0 0.574529851641769 0.572606775572715
"inferior_frontal_gyrus_pars_opercularis_right" 0 0.558352776546423 0.566927026765246 0 0 0 0 0 0 0 0.568559507688469 0 0.582075460213964 0 0 0 0.549728751577458 0 0.553459857755092 0 0 0.588147878407595 0.547492730033933 0 0.546290801478641 0.565989065048278 0.581969319574826 0 0 0 0 0 0 0.552429541739499 0 0.609959162662297 0.620539795650403 0 0.68623230432019 0 0 0 0 0 0.604890457538633 0 0.586125234638338 0 0 0 0 0.616760265671939 0.577052533573626 0 0.569006323757156 0.596913454099819 0.576195016422799 0 0.578579559482455 0.598671687242092 0.624397836328696 0 0 0.630402785505827 0.589900600043803 0 0 0.557619931199305
"inferior_frontal_gyrus_pars_orbitalis_right" 0 0.551083580289752 0.586401329396031 0 0 0 0 0 0 0 0 0 0 0 0 0 0.589198962822941 0 0 0 0 0 0 0 0 0 0 0 0 0 0 0 0 0 0 0.610640330298087 0 0 0 0 0 0 0 0 0.536649786712152 0 0 0.407475693869317 0 0 0.616760265671939 0 0.536650442614401 0 0 0 0.581429157112166 0 0.576421248786943 0.570902200060419 0.614504744203883 0 0.828257804300399 0 0 0 0 0
"inferior_frontal_gyrus_pars_triangularis_right" 0 0.5707418390555 0.59678334781957 0 0 0 0 0 0 0 0 0 0 0 0 0 0.587554365905322 0 0 0 0 0 0 0 0 0 0.618540833129721 0 0 0 0 0 0 0 0 0.613085141005084 0.578934890329473 0 0 0 0 0 0 0 0.611492910124121 0 0.576664108786184 0 0 0 0.577052533573626 0.536650442614401 0 0 0.580352754043198 0 0.614041151590908 0 0.587099388384579 0.577163546778516 0.627845144540594 0 0 0 0.584898071402537 0 0 0.584585973844715
"pericalcarine_cortex_right" 0 0 0 0 0 0 0 0 0 0 0 0 0 0 0 0 0 0 0 0 0 0 0 0 0 0 0 0 0 0 0 0 0 0 0 0 0 0.489811387689866 0 0.535766760019981 0 0.547993414605879 0 0.505597219759305 0 0.517557158760116 0 0 0 0 0 0 0 0 0 0 0 0.632180929633802 0 0 0 0.495853908023869 0 0 0 0 0 0
"postcentral_gyrus_right" 0 0.57501819422563 0.612575570003771 0 0.691003706877749 0 0 0 0.572321327012622 0 0 0 0 0 0 0.6009698704239 0 0 0 0 0.581496515425582 0.604339755197775 0.580678986161408 0.566234106507701 0 0 0.625975016939638 0 0 0 0 0 0 0.57480861288951 0.594242106825501 0.668538404239351 0.66255492308206 0 0.660315998454709 0 0.620754511619469 0.589289711451081 0.569223734174658 0.601225557056356 0.576737776868401 0 0.583144483898451 0.624897090506341 0 0.545241056674241 0.569006323757156 0 0.580352754043198 0 0 0.644215818800235 0.598089967187783 0.543830532794878 0.54906639748379 0.581427416382619 0.663456372664038 0.623067363440968 0.637990731392951 0.584275417123762 0 0 0.594256236868324 0.550705470169513
"posterior_cingulate_gyrus_right" 0 0.63751850445661 0.638905100739335 0 0 0 0.56618658936023 0 0.629741068050038 0 0 0 0 0 0 0 0.594031461700281 0 0 0 0.623942033041113 0.747979468225689 0.596669533794836 0 0 0.596479255964604 0.681910317854003 0.612340344420107 0.615810074267185 0.608114281282607 0 0 0 0.593614128618978 0.595078117314751 0.676127392219785 0.689579590386328 0 0.723120508669273 0 0.596723157932003 0.597538674099883 0.631418777839451 0.580680349756016 0.692626175537937 0 0 0.570753405532739 0 0.595563523576845 0.596913454099819 0 0 0 0.644215818800235 0 0.656823170156116 0.593250991738176 0.653963087564046 0.635729026104098 0.685645673630408 0.595826797604355 0.575175600168407 0.620508935499692 0 0 0.598590097685348 0.689032068514024
"precentral_gyrus_right" 0 0.559906727670902 0.600478462537563 0 0.680233951347451 0 0.565484980793993 0 0 0 0 0 0.559414465224321 0 0 0.583661888721401 0.56049509924702 0 0 0 0.592269427478486 0.626789761913006 0.574187262351323 0.602200860957112 0 0.596191726658303 0.611367255019738 0 0 0.605246158439589 0 0 0 0.56456920725376 0.604086556036534 0.657620231332401 0.638450668934612 0 0.667189466997754 0.59230936573371 0.621246972015851 0.599014791214523 0.597748642675556 0.612141075203242 0.612932936533413 0.612677118512553 0.589870293759944 0.602027674684008 0 0.621969809066951 0.576195016422799 0.581429157112166 0.614041151590908 0 0.598089967187783 0.656823170156116 0 0.609074159370732 0.58509534675417 0.607665385472159 0.674277495749088 0.629336212746924 0.59697316212518 0.633961525106671 0.581449487335946 0 0.593076052555604 0.572999117108294
"precuneus_right" 0 0 0.577547606732619 0 0 0 0 0 0 0 0 0 0 0 0 0 0 0 0 0 0 0 0 0.403838927770384 0 0 0 0.584286258943523 0 0 0 0 0 0 0.564563975896244 0 0.610642175514445 0.542994031805743 0 0.565149563900316 0.594507359930868 0.56107725446186 0.518575089753815 0.563821077677389 0 0.667243147213012 0 0.565396307880385 0 0.56494414851782 0 0 0 0.632180929633802 0.543830532794878 0.593250991738176 0.609074159370732 0 0 0 0.623456521321807 0.569154741861627 0.561336932346848 0.585654288413162 0 0 0.573327351597842 0.564402513731225
"rostral_anterior_cingulate_cortex_right" 0 0.565301886023234 0.603085417800516 0 0 0 0 0 0 0 0 0 0.504302747919546 0 0 0 0.597146365824294 0 0 0 0 0.627955858734846 0.558207910178789 0 0.367345627483642 0.631232358215597 0.612642684196633 0 0 0 0.591535367496533 0 0 0 0 0.587843634022745 0.642441555015359 0 0 0 0 0 0 0 0.56264794558798 0 0.541461013420552 0 0 0 0.578579559482455 0.576421248786943 0.587099388384579 0 0.54906639748379 0.653963087564046 0.58509534675417 0 0 0.599224318513325 0.604147410806824 0 0 0 0.579411667335288 0 0 0.563399939366221
"rostral_middle_frontal_gyrus_right" 0 0.592447841590577 0.597429504131796 0 0.751425764071994 0 0 0 0 0 0.607919584858278 0 0.577242264157061 0 0 0 0.597504560243624 0 0 0 0 0.592429448310236 0.579355513832299 0 0.581231805128999 0.604753348985436 0.604992622331345 0 0 0 0.567177856961867 0 0 0.563995740864207 0 0.632785593039217 0.620495981457039 0 0.672525792746009 0 0 0 0 0.545065127427774 0.586799510916594 0 0.573001249806719 0 0 0 0.598671687242092 0.570902200060419 0.577163546778516 0 0.581427416382619 0.635729026104098 0.607665385472159 0 0.599224318513325 0 0.613054247363861 0 0 0.545839534693607 0.579566553006551 0 0 0.575523856504535
"superior_frontal_gyrus_right" 0 0.589689089746237 0.598077231842182 0 0.732075204889605 0 0 0 0.642371784149359 0 0 0 0.560230957846198 0 0.596909635002106 0 0.576773275019196 0 0.549689916430564 0 0.577751531264001 0.721032631897641 0.576621265828365 0 0.593157630191088 0.607633383646276 0.603489999586755 0.584023097654735 0 0 0 0 0 0.554465673564973 0.623262198484934 0.677002212947891 0.64108573630293 0 0.692788597790991 0 0.614216810560819 0.613783473120783 0.643614401922848 0.605044912277923 0.636756460303943 0.615289658205327 0.601096985691589 0.621028987964727 0 0.627062190486162 0.624397836328696 0.614504744203883 0.627845144540594 0 0.663456372664038 0.685645673630408 0.674277495749088 0.623456521321807 0.604147410806824 0.613054247363861 0 0.615501525265432 0.598216088809269 0.642980366720336 0.594983067254637 0 0.602830588937954 0.637410464172764
"superior_parietal_gyrus_right" 0 0 0 0 0 0 0 0 0 0 0 0 0 0 0 0 0 0 0 0 0 0 0 0.536366679732261 0 0 0 0 0 0 0 0 0 0 0.576972613621136 0.618466902634994 0.60922320939925 0.525348679775461 0 0.567827103744404 0.607431952936106 0.57637183376261 0.555678217711016 0.574551047281467 0 0.532863350596706 0 0.576573183060185 0 0.596590869994437 0 0 0 0.495853908023869 0.623067363440968 0.595826797604355 0.629336212746924 0.569154741861627 0 0 0.615501525265432 0 0.568759779328348 0.601446672858094 0 0 0.575175917188571 0.567489132793597
"superior_temporal_gyrus_right" 0 0 0 0 0 0 0 0 0 0 0 0 0 0 0 0 0 0 0 0 0 0 0 0 0 0 0 0 0 0 0 0 0 0 0.519043017850279 0 0 0 0.485136396210752 0.503074504824809 0.566985317959423 0.557307781991634 0.539223936789017 0.545225692219512 0.702619134218049 0.566784409653166 0 0.53853933013597 0 0.576667856158063 0 0.828257804300399 0 0 0.637990731392951 0.575175600168407 0.59697316212518 0.561336932346848 0 0 0.598216088809269 0.568759779328348 0 0.534668807698946 0 0.48928178396154 0.522592378942136 0.536634259124409
"supramarginal_gyrus_right" 0 0.592621820026564 0.610302586319468 0 0 0 0 0 0 0 0 0 0 0 0 0 0 0 0 0 0.591453963157462 0.612023834200005 0.588030213914951 0 0 0 0.648103939712457 0 0 0 0 0 0 0.569267722767995 0.609829661414155 0.673950128228408 0.66630845045795 0 0 0.557142787492958 0.57941228620482 0.581859084331506 0.58418374621584 0.569395676202062 0 0 0 0.605068706291127 0 0.592238781802353 0.630402785505827 0 0 0 0.584275417123762 0.620508935499692 0.633961525106671 0.585654288413162 0 0.545839534693607 0.642980366720336 0.601446672858094 0.534668807698946 0 0 0 0.583237713790348 0.562229360852731
"frontal_pole_right" 0 0.550020862287453 0.575569722682683 0 0 0 0 0 0 0 0 0 0 0 0 0 0.60009614889771 0 0 0 0 0 0 0 0 0 0.59511832081146 0 0 0 0.398405363227938 0 0 0.564116618511721 0 0.603489368232937 0.617118534986647 0 0 0 0 0 0 0 0.494345713174637 0 0.520078926434838 0 0 0 0.589900600043803 0 0.584898071402537 0 0 0 0.581449487335946 0 0.579411667335288 0.579566553006551 0.594983067254637 0 0 0 0 0 0 0.56578741098611
"temporal_pole_right" 0 0 0 0 0 0 0 0 0 0 0 0 0 0 0 0 0 0 0 0 0 0 0 0 0 0 0 0 0 0 0 0 0 0 0 0 0 0 0.458000529339009 0.604374408312567 0 0.548879306785591 0 0 0.352502867556415 0 0 0.668437533644559 0.409544617572715 0 0 0 0 0 0 0 0 0 0 0 0 0 0.48928178396154 0 0 0 0 0.45765815479835
"transverse_temporal_gyrus_right" 0 0 0 0 0 0 0 0 0 0 0 0 0 0 0 0 0 0 0 0 0 0 0 0 0 0 0 0 0 0 0 0 0 0 0.540492772903882 0 0 0 0 0.540206143890517 0.56060888301809 0.549748361939129 0.528874055112562 0.550489009946137 0 0 0 0.556767045530058 0 0.574529851641769 0 0 0 0 0.594256236868324 0.598590097685348 0.593076052555604 0.573327351597842 0 0 0.602830588937954 0.575175917188571 0.522592378942136 0.583237713790348 0 0 0 0.551613100032696
"insula_right" 0 0.532287128979622 0.612986391994774 0 0 0 0 0 0 0 0 0 0 0 0 0 0.533590458357527 0 0 0 0 0.617876482367959 0.577471516209866 0 0.5134589720478 0 0.586936607907427 0 0 0 0 0 0 0.529462568432835 0.543694682261295 0.636756371990474 0.632435231670335 0 0.544572776188695 0.495437791544496 0.56477220514491 0.525324482593496 0.551499271288725 0.539441012617766 0.552835273176234 0.574611364810746 0.561012159544478 0.549516416088333 0 0.572606775572715 0.557619931199305 0 0.584585973844715 0 0.550705470169513 0.689032068514024 0.572999117108294 0.564402513731225 0.563399939366221 0.575523856504535 0.637410464172764 0.567489132793597 0.536634259124409 0.562229360852731 0.56578741098611 0.45765815479835 0.551613100032696 0
