# Supplementary material for: NODDI and Tensor-Based Microstructural Indices as Predictors of Functional Connectivity
Source: PLoS One. 2016 Apr 14;11(4):e0153404. doi: 10.1371/journal.pone.0153404 (PMC4831788; doi:10.1371/journal.pone.0153404)
Supplement: S1 Data — a) Functional connectivity matrices, both fMRI and EEG connectomes across all subjects, in the form of precision matrices and b) structural brain connectivity matrices across all subjects and microstructural indices. Columns and rows are named according to the corresponding brain region that represent. (ZIP) [file pone.0153404.s001.zip › DATA/DWI/44_WISO_68.txt]

"banks_superior_temporal_sulcus_left" "caudal_anterior_cingulate_cortex_left" "caudal_middle_frontal_gyrus_left" "cuneus_left" "entorhinal_cortex_left" "fusiform_gyrus_left" "inferior_parietal_gyrus_left" "inferior_temporal_gyrus_left" "cingulate_gyrus_isthmus_left" "lateral_occipital_cortex_left" "lateral_orbitofrontal_cortex_left" "lingual_gyrus_left" "medial_orbitofrontal_gyrus_left" "middle_temporal_gyrus_left" "parahippocampal_gyrus_left" "paracentral_gyrus_left" "inferior_frontal_gyrus_pars_opercularis_left" "inferior_frontal_gyrus_pars_orbitalis_left" "inferior_frontal_gyrus_pars_triangularis_left" "pericalcarine_cortex_left" "postcentral_gyrus_left" "posterior_cingulate_gyrus_left" "precentral_gyrus_left" "precuneus_left" "rostral_anterior_cingulate_cortex_left" "rostral_middle_frontal_gyrus_left" "superior_frontal_gyrus_left" "superior_parietal_gyrus_left" "superior_temporal_gyrus_left" "supramarginal_gyrus_left" "frontal_pole_left" "temporal_pole_left" "transverse_temporal_gyrus_left" "insula_left" "banks_superior_temporal_sulcus_right" "caudal_anterior_cingulate_cortex_right" "caudal_middle_frontal_gyrus_right" "cuneus_right" "entorhinal_cortex_right" "fusiform_gyrus_right" "inferior_parietal_gyrus_right" "inferior_temporal_gyrus_right" "cingulate_gyrus_isthmus_right" "lateral_occipital_cortex_right" "lateral_orbitofrontal_cortex_right" "lingual_gyrus_right" "medial_orbitofrontal_gyrus_right" "middle_temporal_gyrus_right" "parahippocampal_gyrus_right" "paracentral_gyrus_right" "inferior_frontal_gyrus_pars_opercularis_right" "inferior_frontal_gyrus_pars_orbitalis_right" "inferior_frontal_gyrus_pars_triangularis_right" "pericalcarine_cortex_right" "postcentral_gyrus_right" "posterior_cingulate_gyrus_right" "precentral_gyrus_right" "precuneus_right" "rostral_anterior_cingulate_cortex_right" "rostral_middle_frontal_gyrus_right" "superior_frontal_gyrus_right" "superior_parietal_gyrus_right" "superior_temporal_gyrus_right" "supramarginal_gyrus_right" "frontal_pole_right" "temporal_pole_right" "transverse_temporal_gyrus_right" "insula_right"
"banks_superior_temporal_sulcus_left" 0 0 0.0870472762767119 0 0 0 0.0792888236689636 0.0987877156989031 0.0938621524056497 0.0803677238184344 0 0 0 0.0876479058978947 0 0.0737157627966094 0 0 0 0 0.115045153836469 0.10082227559101 0.104384940757201 0.0894480939460241 0 0 0.0909589028187045 0.0992018442358504 0.104114964012687 0.116877030556748 0 0 0.0727155556690628 0.134722891013225 0 0 0 0 0 0 0 0 0 0 0 0 0 0 0 0 0 0 0 0 0 0 0 0 0 0 0 0 0 0 0 0 0 0
"caudal_anterior_cingulate_cortex_left" 0 0 0.10761154937217 0 0 0 0 0 0 0 0.0991496396293542 0 0.0898112679467289 0 0 0 0.0961449718961124 0.0812066425685937 0.0865650569395011 0 0.115670681856857 0.167812469808701 0.100726735396718 0 0.0895844562977716 0.105127117630681 0.119870385812977 0 0 0.0939165807718873 0.110563659917287 0 0.0913849174285368 0.0824570056011193 0 0.318712237855503 0.0913628538730025 0 0 0 0 0 0 0 0.0881804730329912 0 0.0778471723126541 0 0 0 0.0999453258014539 0.099617674062831 0.0874343832442646 0 0.0956704783624092 0.114395291029017 0.0937745926372317 0 0.1509307660761 0.115345142855191 0.134651976204808 0 0 0.105202117389863 0.0896484763641848 0 0 0.0703360742432414
"caudal_middle_frontal_gyrus_left" 0.0870472762767119 0.10761154937217 0 0 0 0 0.100022821050692 0 0.115568703196674 0.0893712603012196 0.102687135875199 0 0.104775761198227 0 0 0.0944815860858833 0.120944890916269 0.117675625559101 0.0927227290215736 0 0.126664091773166 0.0950821905609966 0.15316981720791 0.100035716002628 0.0963618770368424 0.135457220578346 0.155813179346869 0.131290982249622 0.0766396568746378 0.120599772633426 0.138203799976074 0 0 0.0946474371679723 0.0773216280111414 0.130254211708078 0.0748396533230915 0 0.188540634722231 0 0.0733083017345422 0.0645669722625683 0.122307295793325 0.0944549434178587 0.0698191143752747 0 0.0721535896974406 0 0 0 0.0861903506392783 0.0952721029330326 0.0902688889316036 0 0.0696082712961399 0.0996067828948375 0.073720737646533 0.0593991601231732 0.115763246605711 0.0968841772348443 0.0878579550294083 0 0 0.07271504376291 0.0712737432466206 0 0 0.0649364219724444
"cuneus_left" 0 0 0 0 0 0.0703424190901025 0.0706707184667714 0 0 0.0795601869404519 0 0.0512877112286197 0 0 0 0 0 0 0 0.0732485120191816 0 0 0 0.212223379767781 0 0 0 0.096001930860549 0 0 0 0 0 0 0 0 0 0 0 0 0 0 0 0.24115901012541 0 0 0 0 0 0 0 0 0 0 0 0 0 0 0 0 0 0 0 0 0 0 0 0
"entorhinal_cortex_left" 0 0 0 0 0 0.0669924643909816 0.244621957076491 0.0598226025844246 0 0.224958831046833 0.791405325030588 0 0 0.0678042911864129 0.851557947794738 0 0 0 0 0 0 0.162349007417058 0.220323337113397 0 0 0 0.194123072066182 0 0.0658832089450423 0 0 0.0486851185523618 0 0.0615935353501847 0 0 0.279201656988015 0 0.51140252408922 0 0 0 0 0 0 0 0 0 0 0 0 0 0 0 0.190197284217672 0 0.192942798583834 0 0 0.240649196347097 0.237803654221768 0 0 0 0 0 0 0
"fusiform_gyrus_left" 0 0 0 0.0703424190901025 0.0669924643909816 0 0.0721846887582312 0.0602947947333054 0.14280911104095 0.0704834748421195 0 0.106162067673759 0 0.0927568501280415 0.158262955048971 0.0596909783477718 0 0 0 0.126338166411604 0 0.187208053450846 0.0966297684975826 0.0789297758321332 0 0 0 0.097257161834195 0.0693258736097603 0.0792577231971689 0 0.0739727218796292 0 0.157003557063087 0 0 0 0 0.292352711292672 0.178723447199166 0 0 0 0.15525506109932 0 0.419555151501886 0 0 0 0 0 0 0 0 0 0 0 0 0 0 0 0 0 0 0 0 0 0
"inferior_parietal_gyrus_left" 0.0792888236689636 0 0.100022821050692 0.0706707184667714 0.244621957076491 0.0721846887582312 0 0.0787571144140021 0.102121024316441 0.0962011768188965 0 0.208227242168849 0 0.0824098848446309 0.171258108146255 0.0765821405427665 0.0775015728743939 0 0 0.174653227413177 0.0867795065119879 0.0804654705635001 0.0991686091051887 0.0823495022536419 0 0 0.0762017946938946 0.112244678782193 0.0950747502752132 0.0789264815558194 0 0 0.0897761397514665 0.0881639783310119 0 0 0 0 0 0 0 0 0 0 0 0 0 0 0 0 0 0 0 0 0 0.0997013405674362 0.0749462853298326 0 0 0 0 0 0 0 0 0 0 0
"inferior_temporal_gyrus_left" 0.0987877156989031 0 0 0 0.0598226025844246 0.0602947947333054 0.0787571144140021 0 0.0883159980719104 0.0830815737738305 0 0.129615306942343 0 0.0937701267265249 0.0660566668797001 0.0721525774585068 0 0 0 0 0 0.0772460073397425 0.0926130623341324 0.0757229355371198 0 0 0.0698809611486643 0.0804042461708812 0.0674273120236582 0.0798011146184065 0 0.0683351885882684 0.0803940320015953 0.094218158048058 0 0 0 0 0 0 0 0 0 0 0 0 0 0 0 0 0 0 0 0 0 0 0 0 0 0 0 0 0 0 0 0 0 0
"cingulate_gyrus_isthmus_left" 0.0938621524056497 0 0.115568703196674 0 0 0.14280911104095 0.102121024316441 0.0883159980719104 0 0.0934921280541733 0 0.00308956223015647 0 0.0847804589707685 0 0.0737947980274689 0 0 0 0 0.12710041865642 0.150990107312032 0.105153284013246 0.0979074656550011 0 0 0.129218000750716 0.095721946352748 0.236041307083261 0.104905092340239 0 0 0.303364142056846 0.219838404806405 0 0 0 0 0 0 0 0 0.322484230921764 0 0 0 0 0 0 0 0 0 0 0 0.0886009599508571 0.248176906816544 0 0 0 0 0.193698410939516 0 0 0 0 0 0 0
"lateral_occipital_cortex_left" 0.0803677238184344 0 0.0893712603012196 0.0795601869404519 0.224958831046833 0.0704834748421195 0.0962011768188965 0.0830815737738305 0.0934921280541733 0 0 0.0894227723369067 0 0.0806527270342419 0.0554537075323425 0.0713980944920692 0 0 0 0.10875097414126 0.0982011093888199 0.0889978588816084 0.0915880410467432 0.0822780197812197 0 0 0.0678680257438071 0.105915387510753 0.0860303645245298 0.0804732444747391 0 0 0.081399081666255 0.084906121745675 0 0 0 0.0480199371676158 0.174063590632097 0 0 0 0 0.169508450401714 0 0.281134782387225 0 0 0 0 0 0 0 0 0 0 0 0 0 0 0 0 0 0 0 0 0 0
"lateral_orbitofrontal_cortex_left" 0 0.0991496396293542 0.102687135875199 0 0.791405325030588 0 0 0 0 0 0 0 0.0559561209792545 0 0 0 0.0828054278904405 0.039569526055086 0.0587571376329391 0 0.08704968649915 0.0751984150883175 0.105350896590978 0 0.0772880875334524 0.0902090690048705 0.110659446573215 0 0.741957033204757 0 0.0556371657310425 0.328379413226843 0 0.0632203860423453 0 0.128806435529352 0.0897414392086248 0 0 0 0 0 0 0 0 0 0 0 0 0 0.0776274992351699 0 0 0 0 0 0 0 0 0.109494023570377 0 0 0 0 0 0 0 0
"lingual_gyrus_left" 0 0 0 0.0512877112286197 0 0.106162067673759 0.208227242168849 0.129615306942343 0.00308956223015647 0.0894227723369067 0 0 0 0 0.0928110855626263 0 0 0 0 0.0760392631559505 0 0 0 0.130188549278314 0 0 0.0993210280635053 0.2371294347857 0.123334899964479 0 0 0 0 0 0 0 0 0 0 0 0 0 0 0 0 0.378781578019782 0 0 0 0 0 0 0 0 0 0 0 0 0 0 0 0 0 0 0 0 0 0
"medial_orbitofrontal_gyrus_left" 0 0.0898112679467289 0.104775761198227 0 0 0 0 0 0 0 0.0559561209792545 0 0 0 0 0 0.0876939356133354 0 0.0934024493868588 0 0.101842966915916 0 0.0812502313152374 0 0.0917953672559205 0.0917927840485686 0.108563103114254 0 0 0 0.158041245515508 0 0 0.075573003011563 0 0.129817650797348 0.0630147368089003 0 0 0 0 0 0 0 0 0 0.284187155273725 0 0 0 0.0971055124614394 0 0 0 0 0 0.0660276262127154 0 0.226102098745049 0.0854283261847282 0.0817902969257397 0 0 0 0 0 0 0
"middle_temporal_gyrus_left" 0.0876479058978947 0 0 0 0.0678042911864129 0.0927568501280415 0.0824098848446309 0.0937701267265249 0.0847804589707685 0.0806527270342419 0 0 0 0 0 0.0614903229695366 0 0 0.000962042850107767 0 0.06589420734445 0 0.0913105200716426 0.0836975906714039 0 0 0.0726407477410538 0.0861888693447521 0.0924745752519612 0.107040563049699 0 0.0801166933399505 0.073157897293477 0.0893538266424486 0 0 0 0 0 0 0 0 0 0 0 0 0 0 0 0 0 0 0 0 0 0 0 0 0 0 0 0 0 0 0 0 0 0
"parahippocampal_gyrus_left" 0 0 0 0 0.851557947794738 0.158262955048971 0.171258108146255 0.0660566668797001 0 0.0554537075323425 0 0.0928110855626263 0 0 0 0 0 0 0 0 0 0 0.164858042736531 0 0 0 0.206330511903711 0.268794403156494 0.0761699721656632 0 0 0.0406423789896648 0 0.246280561853918 0 0 0.128212603309314 0 0 0 0 0 0 0 0 0 0 0 0 0 0 0 0 0 0 0 0 0 0 0 0.134089058013486 0 0 0 0 0 0 0
"paracentral_gyrus_left" 0.0737157627966094 0 0.0944815860858833 0 0 0.0596909783477718 0.0765821405427665 0.0721525774585068 0.0737947980274689 0.0713980944920692 0 0 0 0.0614903229695366 0 0 0 0 0 0 0.104360800447038 0.0827500394412099 0.10991944216494 0.068652526150225 0 0 0.073714331790276 0.0916592406132833 0.0808936066560311 0.0708457685140434 0 0 0.0774977482218274 0.0702184893609901 0 0 0 0 0 0 0 0 0 0 0 0 0 0 0 0.20331364860492 0 0 0 0 0.501860770805957 0 0.147466373670568 0 0 0 0 0 0 0 0 0 0 0
"inferior_frontal_gyrus_pars_opercularis_left" 0 0.0961449718961124 0.120944890916269 0 0 0 0.0775015728743939 0 0 0 0.0828054278904405 0 0.0876939356133354 0 0 0 0 0.133977232094969 0.109589076848532 0 0.121343021856416 0.0892279766313362 0.142434882749389 0 0.0804309771511191 0.111832106745685 0.134819039688193 0.0675237732639502 0.528885096278821 0.135160294954951 0.117668932898047 0 0 0.0763417844465672 0 0.145639558200446 0.080245530187445 0 0 0 0 0 0 0 0 0 0.0743332724175527 0 0 0 0.0798553724347365 0.0835907663595615 0.0852951556732503 0 0 0.0886542028480255 0.0782658856419611 0 0.119709887808498 0.0978032626626973 0.091776933003151 0 0 0 0.0943462928139235 0 0 0.0663451408761202
"inferior_frontal_gyrus_pars_orbitalis_left" 0 0.0812066425685937 0.117675625559101 0 0 0 0 0 0 0 0.039569526055086 0 0 0 0 0 0.133977232094969 0 0.0439054293339731 0 0.108420781839587 0 0 0 0 0.118024940055167 0.11958454739008 0 0.538414391614474 0 0 0 0 0 0 0 0 0 0 0 0 0 0 0 0 0 0 0 0 0 0 0 0 0 0 0 0 0 0 0 0 0 0 0 0 0 0 0
"inferior_frontal_gyrus_pars_triangularis_left" 0 0.0865650569395011 0.0927227290215736 0 0 0 0 0 0 0 0.0587571376329391 0 0.0934024493868588 0.000962042850107767 0 0 0.109589076848532 0.0439054293339731 0 0 0.0992871240193581 0 0.117165999534382 0 0.0867398886220335 0.134795813755235 0.119203074579589 0 0 0 0.147393440648221 0 0 0.056801633853746 0 0.12042267148887 0.0783648916826045 0 0 0 0 0 0 0 0 0 0 0 0 0 0.0701510966559368 0 0 0 0 0 0 0 0 0 0.0701209628863545 0 0 0 0 0 0 0
"pericalcarine_cortex_left" 0 0 0 0.0732485120191816 0 0.126338166411604 0.174653227413177 0 0 0.10875097414126 0 0.0760392631559505 0 0 0 0 0 0 0 0 0 0 0 0.109114071382102 0 0 0 0.14327729558125 0 0 0 0 0 0 0 0 0 0 0 0 0 0 0 0 0 0 0 0 0 0 0 0 0 0 0 0 0 0 0 0 0 0 0 0 0 0 0 0
"postcentral_gyrus_left" 0.115045153836469 0.115670681856857 0.126664091773166 0 0 0 0.0867795065119879 0 0.12710041865642 0.0982011093888199 0.08704968649915 0 0.101842966915916 0.06589420734445 0 0.104360800447038 0.121343021856416 0.108420781839587 0.0992871240193581 0 0 0.0936381849622471 0.173320185060978 0.0953947361888118 0.0919175017984501 0.101346630816383 0.113973017601325 0.164914435769219 0.140708832332621 0.10582062417802 0 0 0 0.0909588137539864 0 0.0725798512680674 0.0673455123251677 0 0 0 0 0 0 0 0 0 0 0 0 0 0 0 0 0 0.0742126490004978 0.109558271598859 0.0769350863487518 0 0 0 0.0867507319490765 0 0 0.0978656812449518 0 0 0 0
"posterior_cingulate_gyrus_left" 0.10082227559101 0.167812469808701 0.0950821905609966 0 0.162349007417058 0.187208053450846 0.0804654705635001 0.0772460073397425 0.150990107312032 0.0889978588816084 0.0751984150883175 0 0 0 0 0.0827500394412099 0.0892279766313362 0 0 0 0.0936381849622471 0 0.0952520024048253 0.0966182334132346 0.0587980389495164 0.0942185127593157 0.112734874552244 0.100237851105545 0.0937415510825867 0.0891035772235675 0.0964708557559498 0 0.081772165955618 0.0856711247166098 0 0.4456480307399 0.125207396109236 0 0.238528950967921 0 0 0 0.153312203757206 0.117528146184787 0 0 0 0 0 0.100008334565503 0.0793693809973009 0 0 0 0.0787826743373643 0.351228733283221 0.10866554941818 0 0.133879574847055 0.0822091095253508 0.1665030195738 0 0 0.0674395270000595 0 0 0 0.0934091576235144
"precentral_gyrus_left" 0.104384940757201 0.100726735396718 0.15316981720791 0 0.220323337113397 0.0966297684975826 0.0991686091051887 0.0926130623341324 0.105153284013246 0.0915880410467432 0.105350896590978 0 0.0812502313152374 0.0913105200716426 0.164858042736531 0.10991944216494 0.142434882749389 0 0.117165999534382 0 0.173320185060978 0.0952520024048253 0 0.10774664440225 0.0816046161987926 0.0963022555756008 0.124143136388381 0.125197643706689 0.122032198815776 0.133973895152472 0.118203935250415 0 0.10200524655701 0.089328828981599 0 0.0829318435682264 0.0701172808779122 0 0.239588381865966 0 0.0773901602037699 0.0663191671182251 0.131059668588321 0.0905525758572361 0 0 0 0 0 0 0.0724978378970908 0 0 0 0.0731409351336718 0.12229126428285 0.077592433345289 0 0.0989372016263162 0.0913834386124113 0.0876120119873884 0 0 0.0776100685898553 0 0 0 0.07074112918714
"precuneus_left" 0.0894480939460241 0 0.100035716002628 0.212223379767781 0 0.0789297758321332 0.0823495022536419 0.0757229355371198 0.0979074656550011 0.0822780197812197 0 0.130188549278314 0 0.0836975906714039 0 0.068652526150225 0 0 0 0.109114071382102 0.0953947361888118 0.0966182334132346 0.10774664440225 0 0 0 0.0975248303185352 0.104853439133526 0.114339400331956 0.0906565005156624 0 0 0.0839718548905946 0.0814220519261823 0 0 0 0 0 0 0 0 0 0 0 0 0 0 0 0 0 0 0 0 0.10294121134277 0 0.0838219903297855 0.376638613099518 0 0 0 0.550329115667697 0 0 0 0 0 0
"rostral_anterior_cingulate_cortex_left" 0 0.0895844562977716 0.0963618770368424 0 0 0 0 0 0 0 0.0772880875334524 0 0.0917953672559205 0 0 0 0.0804309771511191 0 0.0867398886220335 0 0.0919175017984501 0.0587980389495164 0.0816046161987926 0 0 0.0950738447285819 0.103215799726641 0 0 0 0.142125678314701 0 0 0.0690807991891786 0 0.12034409857796 0.0511871434201057 0 0 0 0 0 0 0 0 0 0.235220904562327 0 0 0 0.0734209660248745 0 0 0 0 0 0 0 0.122076658540674 0.0895672843520626 0.139835284067097 0 0 0 0 0 0 0.0484948877963752
"rostral_middle_frontal_gyrus_left" 0 0.105127117630681 0.135457220578346 0 0 0 0 0 0 0 0.0902090690048705 0 0.0917927840485686 0 0 0 0.111832106745685 0.118024940055167 0.134795813755235 0 0.101346630816383 0.0942185127593157 0.0963022555756008 0 0.0950738447285819 0 0.133954519609818 0 0 0.0863667329679851 0.148390229729459 0 0 0.0750759204277112 0 0.149043828037818 0.0881082053402847 0 0 0 0 0 0 0 0 0 0 0 0 0 0.0860449860307287 0 0 0 0 0.092372962058401 0.106437868135598 0 0.144094433057715 0.111800906382654 0.124137523754726 0 0 0 0 0 0 0
"superior_frontal_gyrus_left" 0.0909589028187045 0.119870385812977 0.155813179346869 0 0.194123072066182 0 0.0762017946938946 0.0698809611486643 0.129218000750716 0.0678680257438071 0.110659446573215 0.0993210280635053 0.108563103114254 0.0726407477410538 0.206330511903711 0.073714331790276 0.134819039688193 0.11958454739008 0.119203074579589 0 0.113973017601325 0.112734874552244 0.124143136388381 0.0975248303185352 0.103215799726641 0.133954519609818 0 0.0959154150346996 0.092295455737802 0.0828141516416063 0.149978068412215 0 0.0794461966901892 0.0996899964398939 0 0.170826405421875 0.0989706998151737 0 0.260432830281063 0 0 0 0 0 0.12931395833463 0 0.100402885630009 0 0 0 0.104457161405252 0 0.115674932257646 0 0.0864937666360765 0.129527643198451 0.0917494197368286 0 0.131955716363405 0.111108193146739 0.120296131345972 0 0 0.0928508917858671 0.0902191893097568 0 0 0.0793175030356769
"superior_parietal_gyrus_left" 0.0992018442358504 0 0.131290982249622 0.096001930860549 0 0.097257161834195 0.112244678782193 0.0804042461708812 0.095721946352748 0.105915387510753 0 0.2371294347857 0 0.0861888693447521 0.268794403156494 0.0916592406132833 0.0675237732639502 0 0 0.14327729558125 0.164914435769219 0.100237851105545 0.125197643706689 0.104853439133526 0 0 0.0959154150346996 0 0.0987925106681807 0.104508418438471 0 0 0.0980659063003135 0.1062667962558 0 0 0 0.217020654111175 0 0 0 0 0 0 0 0 0 0 0 0 0 0 0 0 0 0.103994909394148 0 0.657435462657544 0 0 0.070197260003403 0 0 0 0 0 0 0
"superior_temporal_gyrus_left" 0.104114964012687 0 0.0766396568746378 0 0.0658832089450423 0.0693258736097603 0.0950747502752132 0.0674273120236582 0.236041307083261 0.0860303645245298 0.741957033204757 0.123334899964479 0 0.0924745752519612 0.0761699721656632 0.0808936066560311 0.528885096278821 0.538414391614474 0 0 0.140708832332621 0.0937415510825867 0.122032198815776 0.114339400331956 0 0 0.092295455737802 0.0987925106681807 0 0.150540073048955 0 0.153005018159022 0.0687419832531116 0.136077698951574 0 0 0 0 0 0 0 0 0 0 0 0 0 0 0 0 0 0 0 0 0 0.113361894888423 0 0 0 0 0 0 0 0 0 0 0 0
"supramarginal_gyrus_left" 0.116877030556748 0.0939165807718873 0.120599772633426 0 0 0.0792577231971689 0.0789264815558194 0.0798011146184065 0.104905092340239 0.0804732444747391 0 0 0 0.107040563049699 0 0.0708457685140434 0.135160294954951 0 0 0 0.10582062417802 0.0891035772235675 0.133973895152472 0.0906565005156624 0 0.0863667329679851 0.0828141516416063 0.104508418438471 0.150540073048955 0 0 0 0.0997040624174636 0.105811905428974 0 0 0 0 0 0 0 0 0 0 0 0 0 0 0 0 0 0 0 0 0 0.111581886893989 0.0882624846339754 0 0 0 0 0 0 0 0 0 0 0
"frontal_pole_left" 0 0.110563659917287 0.138203799976074 0 0 0 0 0 0 0 0.0556371657310425 0 0.158041245515508 0 0 0 0.117668932898047 0 0.147393440648221 0 0 0.0964708557559498 0.118203935250415 0 0.142125678314701 0.148390229729459 0.149978068412215 0 0 0 0 0 0 0 0 0.13284040137171 0 0 0 0 0 0 0 0 0 0 0 0 0 0 0 0 0 0 0 0 0 0 0.118867992356427 0.100946083764805 0 0 0 0 0.271460323229176 0 0 0
"temporal_pole_left" 0 0 0 0 0.0486851185523618 0.0739727218796292 0 0.0683351885882684 0 0 0.328379413226843 0 0 0.0801166933399505 0.0406423789896648 0 0 0 0 0 0 0 0 0 0 0 0 0 0.153005018159022 0 0 0 0 0 0 0 0 0 0 0 0 0 0 0 0 0 0 0 0 0 0 0 0 0 0 0 0 0 0 0 0 0 0 0 0 0 0 0
"transverse_temporal_gyrus_left" 0.0727155556690628 0.0913849174285368 0 0 0 0 0.0897761397514665 0.0803940320015953 0.303364142056846 0.081399081666255 0 0 0 0.073157897293477 0 0.0774977482218274 0 0 0 0 0 0.081772165955618 0.10200524655701 0.0839718548905946 0 0 0.0794461966901892 0.0980659063003135 0.0687419832531116 0.0997040624174636 0 0 0 0.144836771721611 0 0 0 0 0 0 0 0 0 0 0 0 0 0 0 0 0 0 0 0 0 0 0 0 0 0 0 0 0 0 0 0 0 0
"insula_left" 0.134722891013225 0.0824570056011193 0.0946474371679723 0 0.0615935353501847 0.157003557063087 0.0881639783310119 0.094218158048058 0.219838404806405 0.084906121745675 0.0632203860423453 0 0.075573003011563 0.0893538266424486 0.246280561853918 0.0702184893609901 0.0763417844465672 0 0.056801633853746 0 0.0909588137539864 0.0856711247166098 0.089328828981599 0.0814220519261823 0.0690807991891786 0.0750759204277112 0.0996899964398939 0.1062667962558 0.136077698951574 0.105811905428974 0 0 0.144836771721611 0 0 0.113406174786562 0.0607707446680843 0 0 0 0 0 0 0 0 0 0 0 0 0 0.0698592879212332 0 0 0 0.0646551953507541 0.103272138243342 0.0673661413394616 0 0 0.0893470617238611 0.0844576950229895 0 0 0.0736475820854685 0.0992103671378583 0 0 0.0512076470454794
"banks_superior_temporal_sulcus_right" 0 0 0.0773216280111414 0 0 0 0 0 0 0 0 0 0 0 0 0 0 0 0 0 0 0 0 0 0 0 0 0 0 0 0 0 0 0 0 0 0 0 0.198558526876997 0 0.0965301361538602 0.0580925204582832 0.0704818895279966 0.079601433001272 0 0 0 0.0602255156039192 0 0.0658043451443948 0 0 0 0 0.0792576022558185 0.0917838447487007 0.0715243134093363 0.0702058269407384 0 0 0.0883844273817791 0.0570180024550899 0.0634058638612195 0.084773661621868 0 0 0.0777297301370797 0.0545495525830357
"caudal_anterior_cingulate_cortex_right" 0 0.318712237855503 0.130254211708078 0 0 0 0 0 0 0 0.128806435529352 0 0.129817650797348 0 0 0 0.145639558200446 0 0.12042267148887 0 0.0725798512680674 0.4456480307399 0.0829318435682264 0 0.12034409857796 0.149043828037818 0.170826405421875 0 0 0 0.13284040137171 0 0 0.113406174786562 0 0 0.0987943270228842 0 0.16159238906542 0 0 0 0.170694268649415 0.0983302897573775 0.0849383861920688 0 0.0791564439365741 0 0 0 0.0937606783805254 0.100407885077326 0.0827332400465255 0 0.0764488557363364 0.290140984605398 0.0862862898810449 0 0.0894177191083767 0.115089362492493 0.126596713586318 0.0802014675481524 0 0.0879378509614956 0.0996678649179018 0 0 0.0771954775304129
"caudal_middle_frontal_gyrus_right" 0 0.0913628538730025 0.0748396533230915 0 0.279201656988015 0 0 0 0 0 0.0897414392086248 0 0.0630147368089003 0 0.128212603309314 0 0.080245530187445 0 0.0783648916826045 0 0.0673455123251677 0.125207396109236 0.0701172808779122 0 0.0511871434201057 0.0881082053402847 0.0989706998151737 0 0 0 0 0 0 0.0607707446680843 0 0.0987943270228842 0 0 0.189963112934386 0 0 0 0.175335556564448 0.101133388780134 0.0982204656211399 0 0.0734766922205797 0 0 0 0.101524327737799 0 0.093908265378307 0 0.0985523376280368 0.0791878493546629 0.141215971374403 0.0664872670797845 0.126725522040215 0.123640870836403 0.123926972100343 0.0971645743459937 0 0.142210243722603 0.109185318590317 0 0 0.0721846744369539
"cuneus_right" 0 0 0 0 0 0 0 0 0 0.0480199371676158 0 0 0 0 0 0 0 0 0 0 0 0 0 0 0 0 0 0.217020654111175 0 0 0 0 0 0 0 0 0 0 0 0 0.160473075010432 0 0 0.0539305731156241 0 0.0554601607863668 0 0 0 0 0 0 0 0.0461387166465557 0 0 0 0.0977317518768302 0 0 0 0.0633616438107298 0 0 0 0 0 0
"entorhinal_cortex_right" 0 0 0.188540634722231 0 0.51140252408922 0.292352711292672 0 0 0 0.174063590632097 0 0 0 0 0 0 0 0 0 0 0 0.238528950967921 0.239588381865966 0 0 0 0.260432830281063 0 0 0 0 0 0 0 0.198558526876997 0.16159238906542 0.189963112934386 0 0 0.295398988175683 0 0.176646431536656 0 0.18921175871534 0 0.544599822801022 0 0.123864583172339 0.549278183419093 0 0.16629160668841 0 0 0 0.182156095155471 0.202376903429466 0.1780856435201 0 0 0.187033133391513 0.182967705059089 0 0.0401172139399491 0 0 0.046021765999034 0 0.14403473131271
"fusiform_gyrus_right" 0 0 0 0 0 0.178723447199166 0 0 0 0 0 0 0 0 0 0 0 0 0 0 0 0 0 0 0 0 0 0 0 0 0 0 0 0 0 0 0 0 0.295398988175683 0 0.115511280077697 0.0452415929463757 0.0939421368507753 0.0647742291007549 0 0.0892722670890031 0 0.0920336515633583 0.0401993552554413 0.0812726537322848 0 0 0 0.0991466027608879 0 0 0.0995410962780255 0.116989535420178 0 0 0 0.0852235811278552 0.0612866167205911 0.109086094820583 0 0.182549667620976 0.102728193474445 0.0982456030942938
"inferior_parietal_gyrus_right" 0 0 0.0733083017345422 0 0 0 0 0 0 0 0 0 0 0 0 0 0 0 0 0 0 0 0.0773901602037699 0 0 0 0 0 0 0 0 0 0 0 0.0965301361538602 0 0 0.160473075010432 0 0.115511280077697 0 0.0651851264937517 0.0904076053946062 0.0682457848621758 0 0.162396848288694 0 0.0904884698411575 0 0.0770564804969924 0 0 0 0 0.0883258828612332 0.0968617493001502 0.0859429907474712 0.0817951578313403 0 0 0.0815861503907344 0.0906346389471322 0.131412545739368 0.0954400308196821 0 0 0.109817722338058 0.121807116129669
"inferior_temporal_gyrus_right" 0 0 0.0645669722625683 0 0 0 0 0 0 0 0 0 0 0 0 0 0 0 0 0 0 0 0.0663191671182251 0 0 0 0 0 0 0 0 0 0 0 0.0580925204582832 0 0 0 0.176646431536656 0.0452415929463757 0.0651851264937517 0 0.0743830869802756 0.0606020144729816 0 0.127351453390465 0 0.0788164672833555 0 0.060416582930686 0 0 0 0.0388057711140189 0.0744577877749541 0.0778294147519454 0.0754013823536684 0.0696953969314617 0 0 0.0812493128602775 0.0592644958192774 0.0628286485119858 0.0679600929827242 0 0.121390274585499 0.0796743701877344 0.0793470565887414
"cingulate_gyrus_isthmus_right" 0 0 0.122307295793325 0 0 0 0 0 0.322484230921764 0 0 0 0 0 0 0 0 0 0 0 0 0.153312203757206 0.131059668588321 0 0 0 0 0 0 0 0 0 0 0 0.0704818895279966 0.170694268649415 0.175335556564448 0 0 0.0939421368507753 0.0904076053946062 0.0743830869802756 0 0.103151271749226 0 0.350406106352725 0 0.0648341023201236 0.0463469504333924 0.065673933081575 0 0 0 0 0.138375591853257 0.15121388703775 0.0988790687347708 0.0578927408271214 0 0 0.149937384045975 0.0734762583211509 0.081702978219212 0.0854305859694218 0 0 0.103966606391811 0.265974726548504
"lateral_occipital_cortex_right" 0 0 0.0944549434178587 0.24115901012541 0 0.15525506109932 0 0 0 0.169508450401714 0 0 0 0 0 0 0 0 0 0 0 0.117528146184787 0.0905525758572361 0 0 0 0 0 0 0 0 0 0 0 0.079601433001272 0.0983302897573775 0.101133388780134 0.0539305731156241 0.18921175871534 0.0647742291007549 0.0682457848621758 0.0606020144729816 0.103151271749226 0 0 0.106375431693942 0 0.0865105191816804 0.178937303847319 0.0722623431198297 0 0 0 0.106026162113207 0.101258016435515 0.0920584080676767 0.0820410633888106 0.0940235412748879 0 0.0740145040832179 0.0890512367895705 0.0823901433877179 0.0845500609128516 0.0829627296080258 0 0 0.0945376308666416 0.095364842126561
"lateral_orbitofrontal_cortex_right" 0 0.0881804730329912 0.0698191143752747 0 0 0 0 0 0 0 0 0 0 0 0 0 0 0 0 0 0 0 0 0 0 0 0.12931395833463 0 0 0 0 0 0 0 0 0.0849383861920688 0.0982204656211399 0 0 0 0 0 0 0 0 0 0.0640889684616751 0 0 0 0.0877132934578643 0.0728926082634476 0.0855715590404666 0 0.0669104236785724 0.128823582708248 0.0885639422151268 0 0.0854657880397543 0.090149372596132 0.106285837319246 0 0.586503911718421 0 0.0385173557060196 0.134298045941771 0 0.0645702902670436
"lingual_gyrus_right" 0 0 0 0 0 0.419555151501886 0 0 0 0.281134782387225 0 0.378781578019782 0 0 0 0 0 0 0 0 0 0 0 0 0 0 0 0 0 0 0 0 0 0 0 0 0 0.0554601607863668 0.544599822801022 0.0892722670890031 0.162396848288694 0.127351453390465 0.350406106352725 0.106375431693942 0 0 0 0.196597471393036 0.0491981658962761 0 0 0 0 0.113059003555005 0 0 0.153385087913536 0.328017652000383 0 0 0.108878674929787 0.0899210427528834 0.140105187103191 0 0 0 0 0.143332806439709
"medial_orbitofrontal_gyrus_right" 0 0.0778471723126541 0.0721535896974406 0 0 0 0 0 0 0 0 0 0.284187155273725 0 0 0 0.0743332724175527 0 0 0 0 0 0 0 0.235220904562327 0 0.100402885630009 0 0 0 0 0 0 0 0 0.0791564439365741 0.0734766922205797 0 0 0 0 0 0 0 0.0640889684616751 0 0 0 0 0 0.0648940242558977 0 0.0684568421076282 0 0.0596251317388032 0 0.0627707709236675 0 0.0914653088347041 0.0718359064843554 0.0808000857148191 0 0 0 0.105197461888942 0 0 0.042043037548945
"middle_temporal_gyrus_right" 0 0 0 0 0 0 0 0 0 0 0 0 0 0 0 0 0 0 0 0 0 0 0 0 0 0 0 0 0 0 0 0 0 0 0.0602255156039192 0 0 0 0.123864583172339 0.0920336515633583 0.0904884698411575 0.0788164672833555 0.0648341023201236 0.0865105191816804 0 0.196597471393036 0 0 0 0.0740843714932591 0 0.0621331999931919 0 0 0.133740913642893 0.0836056667856064 0.083387907954842 0.0814892960142627 0 0 0.080922079302519 0.0813183735044721 0.0789705842229335 0.0959951499680371 0 0.0220661892693232 0.0805050235439479 0.0865100550512149
"parahippocampal_gyrus_right" 0 0 0 0 0 0 0 0 0 0 0 0 0 0 0 0 0 0 0 0 0 0 0 0 0 0 0 0 0 0 0 0 0 0 0 0 0 0 0.549278183419093 0.0401993552554413 0 0 0.0463469504333924 0.178937303847319 0 0.0491981658962761 0 0 0 0 0 0 0 0 0 0 0 0 0 0 0 0 0 0 0 0.0370384764400131 0 0
"paracentral_gyrus_right" 0 0 0 0 0 0 0 0 0 0 0 0 0 0 0 0.20331364860492 0 0 0 0 0 0.100008334565503 0 0 0 0 0 0 0 0 0 0 0 0 0.0658043451443948 0 0 0 0 0.0812726537322848 0.0770564804969924 0.060416582930686 0.065673933081575 0.0722623431198297 0 0 0 0.0740843714932591 0 0 0 0 0 0 0.212066256031303 0.0815404910869409 0.103624820940228 0.0821612626798973 0 0 0.0828428926468539 0.0990743691396568 0.0838204434482941 0.0755256999932952 0 0 0.0657426098950332 0.0713182318323871
"inferior_frontal_gyrus_pars_opercularis_right" 0 0.0999453258014539 0.0861903506392783 0 0 0 0 0 0 0 0.0776274992351699 0 0.0971055124614394 0 0 0 0.0798553724347365 0 0.0701510966559368 0 0 0.0793693809973009 0.0724978378970908 0 0.0734209660248745 0.0860449860307287 0.104457161405252 0 0 0 0 0 0 0.0698592879212332 0 0.0937606783805254 0.101524327737799 0 0.16629160668841 0 0 0 0 0 0.0877132934578643 0 0.0648940242558977 0 0 0 0 0.124587425790615 0.0832934761410103 0 0.0656711976195947 0.0911227635937397 0.138166317907347 0 0.0877127601881929 0.110348035404851 0.0971938735142197 0 0 0.131008649786522 0.112786591951432 0 0 0.0529789767636736
"inferior_frontal_gyrus_pars_orbitalis_right" 0 0.099617674062831 0.0952721029330326 0 0 0 0 0 0 0 0 0 0 0 0 0 0.0835907663595615 0 0 0 0 0 0 0 0 0 0 0 0 0 0 0 0 0 0 0.100407885077326 0 0 0 0 0 0 0 0 0.0728926082634476 0 0 0.0621331999931919 0 0 0.124587425790615 0 0.0904307752945701 0 0 0 0.102919454143853 0 0.105791895377822 0.107140170566834 0.106892263713522 0 0.399425905385896 0 0 0 0 0
"inferior_frontal_gyrus_pars_triangularis_right" 0 0.0874343832442646 0.0902688889316036 0 0 0 0 0 0 0 0 0 0 0 0 0 0.0852951556732503 0 0 0 0 0 0 0 0 0 0.115674932257646 0 0 0 0 0 0 0 0 0.0827332400465255 0.093908265378307 0 0 0 0 0 0 0 0.0855715590404666 0 0.0684568421076282 0 0 0 0.0832934761410103 0.0904307752945701 0 0 0.0570111935846098 0 0.0873695057816644 0 0.090399324206263 0.0996677064034242 0.100146888632923 0 0 0 0.104199832764298 0 0 0.0674074620352829
"pericalcarine_cortex_right" 0 0 0 0 0 0 0 0 0 0 0 0 0 0 0 0 0 0 0 0 0 0 0 0 0 0 0 0 0 0 0 0 0 0 0 0 0 0.0461387166465557 0 0.0991466027608879 0 0.0388057711140189 0 0.106026162113207 0 0.113059003555005 0 0 0 0 0 0 0 0 0 0 0 0.227912631835771 0 0 0 0.121083154815595 0 0 0 0 0 0
"postcentral_gyrus_right" 0 0.0956704783624092 0.0696082712961399 0 0.190197284217672 0 0 0 0.0886009599508571 0 0 0 0 0 0 0.501860770805957 0 0 0 0 0.0742126490004978 0.0787826743373643 0.0731409351336718 0.10294121134277 0 0 0.0864937666360765 0 0 0 0 0 0 0.0646551953507541 0.0792576022558185 0.0764488557363364 0.0985523376280368 0 0.182156095155471 0 0.0883258828612332 0.0744577877749541 0.138375591853257 0.101258016435515 0.0669104236785724 0 0.0596251317388032 0.133740913642893 0 0.212066256031303 0.0656711976195947 0 0.0570111935846098 0 0 0.0665374424738435 0.140228520394793 0.147633142577681 0.0789288915389832 0.0748930504709195 0.0920982942715231 0.182629871858025 0.130047261289959 0.139755406220227 0 0 0.0761237734417457 0.0608350308783548
"posterior_cingulate_gyrus_right" 0 0.114395291029017 0.0996067828948375 0 0 0 0.0997013405674362 0 0.248176906816544 0 0 0 0 0 0 0 0.0886542028480255 0 0 0 0.109558271598859 0.351228733283221 0.12229126428285 0 0 0.092372962058401 0.129527643198451 0.103994909394148 0.113361894888423 0.111581886893989 0 0 0 0.103272138243342 0.0917838447487007 0.290140984605398 0.0791878493546629 0 0.202376903429466 0 0.0968617493001502 0.0778294147519454 0.15121388703775 0.0920584080676767 0.128823582708248 0 0 0.0836056667856064 0 0.0815404910869409 0.0911227635937397 0 0 0 0.0665374424738435 0 0.0924956418622464 0.101311453048999 0.117120631375957 0.0806052604340534 0.103675191576852 0.0903052845888594 0.0842205450046465 0.0910955019384193 0 0 0.0959971921220261 0.0948306133070743
"precentral_gyrus_right" 0 0.0937745926372317 0.073720737646533 0 0.192942798583834 0 0.0749462853298326 0 0 0 0 0 0.0660276262127154 0 0 0.147466373670568 0.0782658856419611 0 0 0 0.0769350863487518 0.10866554941818 0.077592433345289 0.0838219903297855 0 0.106437868135598 0.0917494197368286 0 0 0.0882624846339754 0 0 0 0.0673661413394616 0.0715243134093363 0.0862862898810449 0.141215971374403 0 0.1780856435201 0.0995410962780255 0.0859429907474712 0.0754013823536684 0.0988790687347708 0.0820410633888106 0.0885639422151268 0.153385087913536 0.0627707709236675 0.083387907954842 0 0.103624820940228 0.138166317907347 0.102919454143853 0.0873695057816644 0 0.140228520394793 0.0924956418622464 0 0.0948839373612672 0.0913108037617002 0.0902745330460009 0.114048104380091 0.0957668062767387 0.0888626607172868 0.132560175338947 0.0637870257365859 0 0.0740382485974761 0.0675000801264834
"precuneus_right" 0 0 0.0593991601231732 0 0 0 0 0 0 0 0 0 0 0 0 0 0 0 0 0 0 0 0 0.376638613099518 0 0 0 0.657435462657544 0 0 0 0 0 0 0.0702058269407384 0 0.0664872670797845 0.0977317518768302 0 0.116989535420178 0.0817951578313403 0.0696953969314617 0.0578927408271214 0.0940235412748879 0 0.328017652000383 0 0.0814892960142627 0 0.0821612626798973 0 0 0 0.227912631835771 0.147633142577681 0.101311453048999 0.0948839373612672 0 0 0 0.0941606365509372 0.0890521420860995 0.0814830088966842 0.080846707017093 0 0 0.0775531627041331 0.0812925208697784
"rostral_anterior_cingulate_cortex_right" 0 0.1509307660761 0.115763246605711 0 0 0 0 0 0 0 0 0 0.226102098745049 0 0 0 0.119709887808498 0 0 0 0 0.133879574847055 0.0989372016263162 0 0.122076658540674 0.144094433057715 0.131955716363405 0 0 0 0.118867992356427 0 0 0 0 0.0894177191083767 0.126725522040215 0 0 0 0 0 0 0 0.0854657880397543 0 0.0914653088347041 0 0 0 0.0877127601881929 0.105791895377822 0.090399324206263 0 0.0789288915389832 0.117120631375957 0.0913108037617002 0 0 0.105333275524772 0.107793344486932 0 0 0 0.108170010938992 0 0 0.0766592531664313
"rostral_middle_frontal_gyrus_right" 0 0.115345142855191 0.0968841772348443 0 0.240649196347097 0 0 0 0 0 0.109494023570377 0 0.0854283261847282 0 0 0 0.0978032626626973 0 0 0 0 0.0822091095253508 0.0913834386124113 0 0.0895672843520626 0.111800906382654 0.111108193146739 0 0 0 0.100946083764805 0 0 0.0893470617238611 0 0.115089362492493 0.123640870836403 0 0.187033133391513 0 0 0 0 0.0740145040832179 0.090149372596132 0 0.0718359064843554 0 0 0 0.110348035404851 0.107140170566834 0.0996677064034242 0 0.0748930504709195 0.0806052604340534 0.0902745330460009 0 0.105333275524772 0 0.120922546414682 0 0 0.0444003972097901 0.133995019393661 0 0 0.0673194379381731
"superior_frontal_gyrus_right" 0 0.134651976204808 0.0878579550294083 0 0.237803654221768 0 0 0 0.193698410939516 0 0 0 0.0817902969257397 0 0.134089058013486 0 0.091776933003151 0 0.0701209628863545 0 0.0867507319490765 0.1665030195738 0.0876120119873884 0 0.139835284067097 0.124137523754726 0.120296131345972 0.070197260003403 0 0 0 0 0 0.0844576950229895 0.0883844273817791 0.126596713586318 0.123926972100343 0 0.182967705059089 0 0.0815861503907344 0.0812493128602775 0.149937384045975 0.0890512367895705 0.106285837319246 0.108878674929787 0.0808000857148191 0.080922079302519 0 0.0828428926468539 0.0971938735142197 0.106892263713522 0.100146888632923 0 0.0920982942715231 0.103675191576852 0.114048104380091 0.0941606365509372 0.107793344486932 0.120922546414682 0 0.0810276728544634 0.0850283268946251 0.0918409998135224 0.133504260870441 0 0.0891338567477171 0.0928745388301414
"superior_parietal_gyrus_right" 0 0 0 0 0 0 0 0 0 0 0 0 0 0 0 0 0 0 0 0 0 0 0 0.550329115667697 0 0 0 0 0 0 0 0 0 0 0.0570180024550899 0.0802014675481524 0.0971645743459937 0.0633616438107298 0 0.0852235811278552 0.0906346389471322 0.0592644958192774 0.0734762583211509 0.0823901433877179 0 0.0899210427528834 0 0.0813183735044721 0 0.0990743691396568 0 0 0 0.121083154815595 0.182629871858025 0.0903052845888594 0.0957668062767387 0.0890521420860995 0 0 0.0810276728544634 0 0.0877094903646856 0.0817546410083907 0 0 0.0770556855642666 0.0853658410139236
"superior_temporal_gyrus_right" 0 0 0 0 0 0 0 0 0 0 0 0 0 0 0 0 0 0 0 0 0 0 0 0 0 0 0 0 0 0 0 0 0 0 0.0634058638612195 0 0 0 0.0401172139399491 0.0612866167205911 0.131412545739368 0.0628286485119858 0.081702978219212 0.0845500609128516 0.586503911718421 0.140105187103191 0 0.0789705842229335 0 0.0838204434482941 0 0.399425905385896 0 0 0.130047261289959 0.0842205450046465 0.0888626607172868 0.0814830088966842 0 0 0.0850283268946251 0.0877094903646856 0 0.0824963848185333 0 0.0412833387890171 0.0851917045759787 0.0877877727810573
"supramarginal_gyrus_right" 0 0.105202117389863 0.07271504376291 0 0 0 0 0 0 0 0 0 0 0 0 0 0 0 0 0 0.0978656812449518 0.0674395270000595 0.0776100685898553 0 0 0 0.0928508917858671 0 0 0 0 0 0 0.0736475820854685 0.084773661621868 0.0879378509614956 0.142210243722603 0 0 0.109086094820583 0.0954400308196821 0.0679600929827242 0.0854305859694218 0.0829627296080258 0 0 0 0.0959951499680371 0 0.0755256999932952 0.131008649786522 0 0 0 0.139755406220227 0.0910955019384193 0.132560175338947 0.080846707017093 0 0.0444003972097901 0.0918409998135224 0.0817546410083907 0.0824963848185333 0 0 0 0.112859017366436 0.0554523707774634
"frontal_pole_right" 0 0.0896484763641848 0.0712737432466206 0 0 0 0 0 0 0 0 0 0 0 0 0 0.0943462928139235 0 0 0 0 0 0 0 0 0 0.0902191893097568 0 0 0 0.271460323229176 0 0 0.0992103671378583 0 0.0996678649179018 0.109185318590317 0 0 0 0 0 0 0 0.0385173557060196 0 0.105197461888942 0 0 0 0.112786591951432 0 0.104199832764298 0 0 0 0.0637870257365859 0 0.108170010938992 0.133995019393661 0.133504260870441 0 0 0 0 0 0 0.0516449507776806
"temporal_pole_right" 0 0 0 0 0 0 0 0 0 0 0 0 0 0 0 0 0 0 0 0 0 0 0 0 0 0 0 0 0 0 0 0 0 0 0 0 0 0 0.046021765999034 0.182549667620976 0 0.121390274585499 0 0 0.134298045941771 0 0 0.0220661892693232 0.0370384764400131 0 0 0 0 0 0 0 0 0 0 0 0 0 0.0412833387890171 0 0 0 0 0.00548526194490204
"transverse_temporal_gyrus_right" 0 0 0 0 0 0 0 0 0 0 0 0 0 0 0 0 0 0 0 0 0 0 0 0 0 0 0 0 0 0 0 0 0 0 0.0777297301370797 0 0 0 0 0.102728193474445 0.109817722338058 0.0796743701877344 0.103966606391811 0.0945376308666416 0 0 0 0.0805050235439479 0 0.0657426098950332 0 0 0 0 0.0761237734417457 0.0959971921220261 0.0740382485974761 0.0775531627041331 0 0 0.0891338567477171 0.0770556855642666 0.0851917045759787 0.112859017366436 0 0 0 0.133285874743296
"insula_right" 0 0.0703360742432414 0.0649364219724444 0 0 0 0 0 0 0 0 0 0 0 0 0 0.0663451408761202 0 0 0 0 0.0934091576235144 0.07074112918714 0 0.0484948877963752 0 0.0793175030356769 0 0 0 0 0 0 0.0512076470454794 0.0545495525830357 0.0771954775304129 0.0721846744369539 0 0.14403473131271 0.0982456030942938 0.121807116129669 0.0793470565887414 0.265974726548504 0.095364842126561 0.0645702902670436 0.143332806439709 0.042043037548945 0.0865100550512149 0 0.0713182318323871 0.0529789767636736 0 0.0674074620352829 0 0.0608350308783548 0.0948306133070743 0.0675000801264834 0.0812925208697784 0.0766592531664313 0.0673194379381731 0.0928745388301414 0.0853658410139236 0.0877877727810573 0.0554523707774634 0.0516449507776806 0.00548526194490204 0.133285874743296 0
