# Supplementary material for: NODDI and Tensor-Based Microstructural Indices as Predictors of Functional Connectivity
Source: PLoS One. 2016 Apr 14;11(4):e0153404. doi: 10.1371/journal.pone.0153404 (PMC4831788; doi:10.1371/journal.pone.0153404)
Supplement: S1 Data — a) Functional connectivity matrices, both fMRI and EEG connectomes across all subjects, in the form of precision matrices and b) structural brain connectivity matrices across all subjects and microstructural indices. Columns and rows are named according to the corresponding brain region that represent. (ZIP) [file pone.0153404.s001.zip › DATA/DWI/44_Wkappa_68.txt]

"banks_superior_temporal_sulcus_left" "caudal_anterior_cingulate_cortex_left" "caudal_middle_frontal_gyrus_left" "cuneus_left" "entorhinal_cortex_left" "fusiform_gyrus_left" "inferior_parietal_gyrus_left" "inferior_temporal_gyrus_left" "cingulate_gyrus_isthmus_left" "lateral_occipital_cortex_left" "lateral_orbitofrontal_cortex_left" "lingual_gyrus_left" "medial_orbitofrontal_gyrus_left" "middle_temporal_gyrus_left" "parahippocampal_gyrus_left" "paracentral_gyrus_left" "inferior_frontal_gyrus_pars_opercularis_left" "inferior_frontal_gyrus_pars_orbitalis_left" "inferior_frontal_gyrus_pars_triangularis_left" "pericalcarine_cortex_left" "postcentral_gyrus_left" "posterior_cingulate_gyrus_left" "precentral_gyrus_left" "precuneus_left" "rostral_anterior_cingulate_cortex_left" "rostral_middle_frontal_gyrus_left" "superior_frontal_gyrus_left" "superior_parietal_gyrus_left" "superior_temporal_gyrus_left" "supramarginal_gyrus_left" "frontal_pole_left" "temporal_pole_left" "transverse_temporal_gyrus_left" "insula_left" "banks_superior_temporal_sulcus_right" "caudal_anterior_cingulate_cortex_right" "caudal_middle_frontal_gyrus_right" "cuneus_right" "entorhinal_cortex_right" "fusiform_gyrus_right" "inferior_parietal_gyrus_right" "inferior_temporal_gyrus_right" "cingulate_gyrus_isthmus_right" "lateral_occipital_cortex_right" "lateral_orbitofrontal_cortex_right" "lingual_gyrus_right" "medial_orbitofrontal_gyrus_right" "middle_temporal_gyrus_right" "parahippocampal_gyrus_right" "paracentral_gyrus_right" "inferior_frontal_gyrus_pars_opercularis_right" "inferior_frontal_gyrus_pars_orbitalis_right" "inferior_frontal_gyrus_pars_triangularis_right" "pericalcarine_cortex_right" "postcentral_gyrus_right" "posterior_cingulate_gyrus_right" "precentral_gyrus_right" "precuneus_right" "rostral_anterior_cingulate_cortex_right" "rostral_middle_frontal_gyrus_right" "superior_frontal_gyrus_right" "superior_parietal_gyrus_right" "superior_temporal_gyrus_right" "supramarginal_gyrus_right" "frontal_pole_right" "temporal_pole_right" "transverse_temporal_gyrus_right" "insula_right"
"banks_superior_temporal_sulcus_left" 0 0 0.236513688754367 0 0 0 0.262611865017497 0.235707547370097 0.289790407286332 0.291030139105513 0 0 0 0.216355018283271 0 0.235109747068275 0 0 0 0 0.238246753549782 0.259854802924081 0.257364716243238 0.263821764056649 0 0 0.240756238381966 0.25906770112081 0.230840885155299 0.279099067089471 0 0 0.26924961293837 0.26708759065332 0 0 0 0 0 0 0 0 0 0 0 0 0 0 0 0 0 0 0 0 0 0 0 0 0 0 0 0 0 0 0 0 0 0
"caudal_anterior_cingulate_cortex_left" 0 0 0.497508635180681 0 0 0 0 0 0 0 0.331685361865532 0 0.317358544801487 0 0 0 0.405281396801008 0.301333115853874 0.334301603727163 0 0.292780190013308 0.355365491602264 0.420953560634393 0 0.28402140797762 0.275535590495182 0.388942237059211 0 0 0.305018601854745 0.279057942230211 0 0.261398573824635 0.346363225311774 0 0.864551726372642 0.640736066646708 0 0 0 0 0 0 0 0.51839242158944 0 0.451244220279373 0 0 0 0.605490933700795 0.48427489665574 0.54385581367042 0 0.330673597192872 0.370006430122631 0.477323646552543 0 0.607061520887412 0.546808699548233 0.48629563670736 0 0 0.315386971143166 0.467364897093971 0 0 0.497781108149919
"caudal_middle_frontal_gyrus_left" 0.236513688754367 0.497508635180681 0 0 0 0 0.243034567254306 0 0.30247834919585 0.247193086215659 0.205160863094613 0 0.225627399427021 0 0 0.217079720689852 0.185449688323374 0.21565170954739 0.187595296881466 0 0.205032516532748 0.589493753410548 0.213975068289106 0.256477788630404 0.197196871534076 0.20866567584467 0.201613932620786 0.186715160206508 0.256158697592723 0.179551561713698 0.211910507752348 0 0 0.20372654284358 0.54815076718956 0.695381545514115 0.706904404913257 0 0.497469702513032 0 0.559753193880618 0.563736001150409 0.686795908954471 0.574728588599167 0.417776919835414 0 0.472305042150031 0 0 0 0.507791967947039 0.385626495279808 0.455042962364417 0 0.634875259305308 0.770811312796693 0.702955911882119 0.609373574142457 0.489624981082034 0.538379219773801 0.658763821067882 0 0 0.604046646268623 0.44520631859136 0 0 0.654655299315443
"cuneus_left" 0 0 0 0 0 0.339940709262451 0.306679342517112 0 0 0.195132904304138 0 0.118419940392654 0 0 0 0 0 0 0 0.139243909395689 0 0 0 0.128789207591598 0 0 0 0.18067083510373 0 0 0 0 0 0 0 0 0 0 0 0 0 0 0 0.113926365565124 0 0 0 0 0 0 0 0 0 0 0 0 0 0 0 0 0 0 0 0 0 0 0 0
"entorhinal_cortex_left" 0 0 0 0 0 0.14965641121105 0.381153693129542 0.139754877509669 0 0.397821955638367 0.285612303818427 0 0 0.167777369499737 0.215138703503991 0 0 0 0 0 0 0.586668131962019 0.414503261091492 0 0 0 0.393736313015429 0 0.185964926521761 0 0 0.142856407122716 0 0.17516896143657 0 0 0.560531788433085 0 0.48765951335172 0 0 0 0 0 0 0 0 0 0 0 0 0 0 0 0.576299461992998 0 0.61510070703513 0 0 0.502614872994552 0.567796852015497 0 0 0 0 0 0 0
"fusiform_gyrus_left" 0 0 0 0.339940709262451 0.14965641121105 0 0.231302358188056 0.171981869313112 0.244789827602467 0.18048938709087 0 0.227640138855902 0 0.181987122819973 0.124318434934253 0.233094421090213 0 0 0 0.304287306248633 0 0.544831862718703 0.222850092294169 0.271024043332843 0 0 0 0.248114687977998 0.239880394505102 0.284228538918126 0 0.138218626826686 0 0.294666040043875 0 0 0 0 0.171467279978798 0.148660675874764 0 0 0 0.0927258184033128 0 0.102153319160743 0 0 0 0 0 0 0 0 0 0 0 0 0 0 0 0 0 0 0 0 0 0
"inferior_parietal_gyrus_left" 0.262611865017497 0 0.243034567254306 0.306679342517112 0.381153693129542 0.231302358188056 0 0.239568787949387 0.324716673077502 0.211087077478523 0 0.422968460073271 0 0.281352225461086 0.338583732102347 0.207207526288348 0.273516009907494 0 0 0.301497979755442 0.266783183004751 0.367047666312499 0.226554610487279 0.260665885261192 0 0 0.236178951711242 0.227689417033901 0.320568359282051 0.254992201569555 0 0 0.292942607511814 0.300931465938829 0 0 0 0 0 0 0 0 0 0 0 0 0 0 0 0 0 0 0 0 0 0.618511065439737 0.598006658869045 0 0 0 0 0 0 0 0 0 0 0
"inferior_temporal_gyrus_left" 0.235707547370097 0 0 0 0.139754877509669 0.171981869313112 0.239568787949387 0 0.332176479550268 0.178683562233939 0 0.232519471490248 0 0.215958309607004 0.210554209146572 0.20845323634666 0 0 0 0 0 0.245120729515655 0.224549747922994 0.247864511685012 0 0 0.229067828200203 0.19656789482937 0.247591936325101 0.245540327428507 0 0.133506287676674 0.281273408130648 0.281640859124217 0 0 0 0 0 0 0 0 0 0 0 0 0 0 0 0 0 0 0 0 0 0 0 0 0 0 0 0 0 0 0 0 0 0
"cingulate_gyrus_isthmus_left" 0.289790407286332 0 0.30247834919585 0 0 0.244789827602467 0.324716673077502 0.332176479550268 0 0.305773615979955 0 0.108229193040957 0 0.265925807367279 0 0.242747824531269 0 0 0 0 0.314014013443808 0.535299804537728 0.279295588900893 0.257003475398938 0 0 0.359560204859265 0.282422805390361 0.484210297914986 0.23574247363726 0 0 0.455981938124223 0.497410615588836 0 0 0 0 0 0 0 0 0.388461522259872 0 0 0 0 0 0 0 0 0 0 0 0.672736434832533 0.608195625896451 0 0 0 0 0.572484980520798 0 0 0 0 0 0 0
"lateral_occipital_cortex_left" 0.291030139105513 0 0.247193086215659 0.195132904304138 0.397821955638367 0.18048938709087 0.211087077478523 0.178683562233939 0.305773615979955 0 0 0.207531096248638 0 0.277396875412198 0.187252163488593 0.209146470656977 0 0 0 0.226690567556467 0.287190243673199 0.334292332890323 0.226774253699759 0.257549516616807 0 0 0.230025555679825 0.240835133424396 0.321339891730574 0.262522238423302 0 0 0.296033421809119 0.297475299741023 0 0 0 0.126533575523472 0.438855610248299 0 0 0 0 0.0983563367227772 0 0.0994197707796242 0 0 0 0 0 0 0 0 0 0 0 0 0 0 0 0 0 0 0 0 0 0
"lateral_orbitofrontal_cortex_left" 0 0.331685361865532 0.205160863094613 0 0.285612303818427 0 0 0 0 0 0 0 0.170966017232621 0 0 0 0.198528535166017 0.125486315682875 0.122479062314866 0 0.185752380677741 0.438925728393785 0.202373482000413 0 0.168288630491777 0.186474192651005 0.233006021874492 0 0.12652365542663 0 0.117975151842105 0.130340644269808 0 0.194405852152106 0 0.478715988658965 0.468137737313405 0 0 0 0 0 0 0 0 0 0 0 0 0 0.449015777133787 0 0 0 0 0 0 0 0 0.501583414337722 0 0 0 0 0 0 0 0
"lingual_gyrus_left" 0 0 0 0.118419940392654 0 0.227640138855902 0.422968460073271 0.232519471490248 0.108229193040957 0.207531096248638 0 0 0 0 0.119859229230242 0 0 0 0 0.148488010973506 0 0 0 0.268026393204489 0 0 0.231607564926827 0.407136319332429 0.303506642335801 0 0 0 0 0 0 0 0 0 0 0 0 0 0 0 0 0.104634939634513 0 0 0 0 0 0 0 0 0 0 0 0 0 0 0 0 0 0 0 0 0 0
"medial_orbitofrontal_gyrus_left" 0 0.317358544801487 0.225627399427021 0 0 0 0 0 0 0 0.170966017232621 0 0 0 0 0 0.223780637146725 0 0.192286937470605 0 0.219410406229434 0 0.211196603945626 0 0.2182697795449 0.183599402909692 0.228181247466276 0 0 0 0.15996559951923 0 0 0.226384064332698 0 0.449599328505386 0.449175770877596 0 0 0 0 0 0 0 0 0 0.0945584484954223 0 0 0 0.44955561069846 0 0 0 0 0 0.365195766348219 0 0.327930869961471 0.43222533915584 0.405731849681316 0 0 0 0 0 0 0
"middle_temporal_gyrus_left" 0.216355018283271 0 0 0 0.167777369499737 0.181987122819973 0.281352225461086 0.215958309607004 0.265925807367279 0.277396875412198 0 0 0 0 0 0.221881835809886 0 0 0.0376473383763173 0 0.0347894126417497 0 0.239661375895364 0.263246880100953 0 0 0.245755008692408 0.265438615254401 0.302355966522966 0.278604679563621 0 0.200171355965524 0.284035313674146 0.3062628576797 0 0 0 0 0 0 0 0 0 0 0 0 0 0 0 0 0 0 0 0 0 0 0 0 0 0 0 0 0 0 0 0 0 0
"parahippocampal_gyrus_left" 0 0 0 0 0.215138703503991 0.124318434934253 0.338583732102347 0.210554209146572 0 0.187252163488593 0 0.119859229230242 0 0 0 0 0 0 0 0 0 0 0.355429997281802 0 0 0 0.322430735775448 0.419515099684426 0.201272253271212 0 0 0.138387252124923 0 0.231232128090674 0 0 0.61275918540721 0 0 0 0 0 0 0 0 0 0 0 0 0 0 0 0 0 0 0 0 0 0 0 0.64261713817044 0 0 0 0 0 0 0
"paracentral_gyrus_left" 0.235109747068275 0 0.217079720689852 0 0 0.233094421090213 0.207207526288348 0.20845323634666 0.242747824531269 0.209146470656977 0 0 0 0.221881835809886 0 0 0 0 0 0 0.156397478717319 0.22565765759621 0.199962332796146 0.22102260335276 0 0 0.226837773622865 0.196185009643113 0.233884469073953 0.215880022695372 0 0 0.23011183866822 0.223370057174109 0 0 0 0 0 0 0 0 0 0 0 0 0 0 0 0.114590490311381 0 0 0 0 0.0821621525389689 0 0.146033439011266 0 0 0 0 0 0 0 0 0 0 0
"inferior_frontal_gyrus_pars_opercularis_left" 0 0.405281396801008 0.185449688323374 0 0 0 0.273516009907494 0 0 0 0.198528535166017 0 0.223780637146725 0 0 0 0 0.193866967128759 0.168389730540434 0 0.22453720752635 0.447414923114776 0.246654116339415 0 0.215347177725697 0.216894878221665 0.209002158456244 0.195399977439038 0.101260530949953 0.235401570652834 0.210178791094627 0 0 0.186764526432873 0 0.55798061571124 0.512720584012677 0 0 0 0 0 0 0 0 0 0.43365036254239 0 0 0 0.512857561300595 0.390014985587491 0.429185072714484 0 0 0.427098693455369 0.428758738325719 0 0.467459332599313 0.52156705400214 0.43211293988106 0 0 0 0.394734480077632 0 0 0.461759404696323
"inferior_frontal_gyrus_pars_orbitalis_left" 0 0.301333115853874 0.21565170954739 0 0 0 0 0 0 0 0.125486315682875 0 0 0 0 0 0.193866967128759 0 0.11736224388186 0 0.178578088427866 0 0 0 0 0.163679566837468 0.211327627878553 0 0.111601003111807 0 0 0 0 0 0 0 0 0 0 0 0 0 0 0 0 0 0 0 0 0 0 0 0 0 0 0 0 0 0 0 0 0 0 0 0 0 0 0
"inferior_frontal_gyrus_pars_triangularis_left" 0 0.334301603727163 0.187595296881466 0 0 0 0 0 0 0 0.122479062314866 0 0.192286937470605 0.0376473383763173 0 0 0.168389730540434 0.11736224388186 0 0 0.188680125906654 0 0.183073425867429 0 0.19143147066028 0.176600763183761 0.191541760057109 0 0 0 0.188896634085037 0 0 0.162733255909341 0 0.501034290440988 0.491479429499345 0 0 0 0 0 0 0 0 0 0 0 0 0 0.469096026396461 0 0 0 0 0 0 0 0 0 0.420128503947997 0 0 0 0 0 0 0
"pericalcarine_cortex_left" 0 0 0 0.139243909395689 0 0.304287306248633 0.301497979755442 0 0 0.226690567556467 0 0.148488010973506 0 0 0 0 0 0 0 0 0 0 0 0.151434649322595 0 0 0 0.261848693201524 0 0 0 0 0 0 0 0 0 0 0 0 0 0 0 0 0 0 0 0 0 0 0 0 0 0 0 0 0 0 0 0 0 0 0 0 0 0 0 0
"postcentral_gyrus_left" 0.238246753549782 0.292780190013308 0.205032516532748 0 0 0 0.266783183004751 0 0.314014013443808 0.287190243673199 0.185752380677741 0 0.219410406229434 0.0347894126417497 0 0.156397478717319 0.22453720752635 0.178578088427866 0.188680125906654 0 0 0.365261028415436 0.206942706227523 0.240952274891163 0.224503438835386 0.216616207544612 0.216819186727493 0.205761660409727 0.200482725754032 0.187031787244431 0 0 0 0.192802129489623 0 0.464933881457032 0.571362221964225 0 0 0 0 0 0 0 0 0 0 0 0 0 0 0 0 0 0.655134192151546 0.639452034831871 0.600788534694687 0 0 0 0.606001068725044 0 0 0.676024066548533 0 0 0 0
"posterior_cingulate_gyrus_left" 0.259854802924081 0.355365491602264 0.589493753410548 0 0.586668131962019 0.544831862718703 0.367047666312499 0.245120729515655 0.535299804537728 0.334292332890323 0.438925728393785 0 0 0 0 0.22565765759621 0.447414923114776 0 0 0 0.365261028415436 0 0.548653134711795 0.291283374133107 0.427738288018402 0.266267105676892 0.372574825029436 0.279644879876102 0.368887945622323 0.30197269787536 0.405560249671867 0 0.290564243420921 0.472444154907789 0 0.910975901153874 0.442252701943036 0 0.517113445627452 0 0 0 0.74224333914144 0.535190984695906 0 0 0 0 0 0.379718081042064 0.464069647329958 0 0 0 0.612377122413444 1.26716871832989 0.694919112450388 0 0.446553510854919 0.5494809642754 0.478727705975484 0 0 0.548315363694657 0 0 0 0.616634474384127
"precentral_gyrus_left" 0.257364716243238 0.420953560634393 0.213975068289106 0 0.414503261091492 0.222850092294169 0.226554610487279 0.224549747922994 0.279295588900893 0.226774253699759 0.202373482000413 0 0.211196603945626 0.239661375895364 0.355429997281802 0.199962332796146 0.246654116339415 0 0.183073425867429 0 0.206942706227523 0.548653134711795 0 0.251048905063707 0.215783808347268 0.226387129767887 0.22545735165062 0.218695705651923 0.243169482137626 0.220109507825008 0.217107465643204 0 0.235142482485338 0.225775344732094 0 0.745768562246662 0.728217205524308 0 0.512579323016479 0 0.619261289546241 0.521179128116969 0.756916147265217 0.58605119153918 0 0 0 0 0 0 0.538362390321434 0 0 0 0.669783154679505 0.889863709177749 0.724176341208264 0 0.368214836023207 0.436543048842908 0.707373797055628 0 0 0.63431723410681 0 0 0 0.620173237566109
"precuneus_left" 0.263821764056649 0 0.256477788630404 0.128789207591598 0 0.271024043332843 0.260665885261192 0.247864511685012 0.257003475398938 0.257549516616807 0 0.268026393204489 0 0.263246880100953 0 0.22102260335276 0 0 0 0.151434649322595 0.240952274891163 0.291283374133107 0.251048905063707 0 0 0 0.262969342338291 0.205842966704715 0.305785366821831 0.217121290043733 0 0 0.247603402765931 0.242170654036333 0 0 0 0 0 0 0 0 0 0 0 0 0 0 0 0 0 0 0 0 0.492078052991282 0 0.659941652942159 0.103780580264712 0 0 0 0.119045615374605 0 0 0 0 0 0
"rostral_anterior_cingulate_cortex_left" 0 0.28402140797762 0.197196871534076 0 0 0 0 0 0 0 0.168288630491777 0 0.2182697795449 0 0 0 0.215347177725697 0 0.19143147066028 0 0.224503438835386 0.427738288018402 0.215783808347268 0 0 0.194806447387832 0.235070992018675 0 0 0 0.20693800182348 0 0 0.215858799003487 0 0.481065017973982 0.460696748665031 0 0 0 0 0 0 0 0 0 0.316164243178381 0 0 0 0.418489879559067 0 0 0 0 0 0 0 0.338399688437052 0.435969532858721 0.362142768094697 0 0 0 0 0 0 0.38950295181379
"rostral_middle_frontal_gyrus_left" 0 0.275535590495182 0.20866567584467 0 0 0 0 0 0 0 0.186474192651005 0 0.183599402909692 0 0 0 0.216894878221665 0.163679566837468 0.176600763183761 0 0.216616207544612 0.266267105676892 0.226387129767887 0 0.194806447387832 0 0.215584261119074 0 0 0.188646160534402 0.192444469609305 0 0 0.214637939095653 0 0.495958894794932 0.446269298225837 0 0 0 0 0 0 0 0 0 0 0 0 0 0.466941721509598 0 0 0 0 0.405001190285873 0.398166201911088 0 0.432878974690905 0.507386320043552 0.425766082622967 0 0 0 0 0 0 0
"superior_frontal_gyrus_left" 0.240756238381966 0.388942237059211 0.201613932620786 0 0.393736313015429 0 0.236178951711242 0.229067828200203 0.359560204859265 0.230025555679825 0.233006021874492 0.231607564926827 0.228181247466276 0.245755008692408 0.322430735775448 0.226837773622865 0.209002158456244 0.211327627878553 0.191541760057109 0 0.216819186727493 0.372574825029436 0.22545735165062 0.262969342338291 0.235070992018675 0.215584261119074 0 0.244366309100138 0.262154851759378 0.22713872739534 0.197545357815842 0 0.242635549704458 0.229544454164191 0 0.624066256990933 0.641191151284688 0 0.371796115166764 0 0 0 0 0 0.429184930409273 0 0.406377743646417 0 0 0 0.521807750261021 0 0.412327000251074 0 0.632708520506893 0.641571116902453 0.675387690116114 0 0.40041187496857 0.528059853342156 0.433296559776611 0 0 0.535211346309874 0.410880203321816 0 0 0.600845919062514
"superior_parietal_gyrus_left" 0.25906770112081 0 0.186715160206508 0.18067083510373 0 0.248114687977998 0.227689417033901 0.19656789482937 0.282422805390361 0.240835133424396 0 0.407136319332429 0 0.265438615254401 0.419515099684426 0.196185009643113 0.195399977439038 0 0 0.261848693201524 0.205761660409727 0.279644879876102 0.218695705651923 0.205842966704715 0 0 0.244366309100138 0 0.262623636766526 0.207587520980926 0 0 0.237901624941207 0.21938440011524 0 0 0 0.0804731419760113 0 0 0 0 0 0 0 0 0 0 0 0 0 0 0 0 0 0.710815223845012 0 0.0799369678809903 0 0 0.686732096811268 0 0 0 0 0 0 0
"superior_temporal_gyrus_left" 0.230840885155299 0 0.256158697592723 0 0.185964926521761 0.239880394505102 0.320568359282051 0.247591936325101 0.484210297914986 0.321339891730574 0.12652365542663 0.303506642335801 0 0.302355966522966 0.201272253271212 0.233884469073953 0.101260530949953 0.111601003111807 0 0 0.200482725754032 0.368887945622323 0.243169482137626 0.305785366821831 0 0 0.262154851759378 0.262623636766526 0 0.228120684566104 0 0.178722261218432 0.202090179850825 0.296654862540761 0 0 0 0 0 0 0 0 0 0 0 0 0 0 0 0 0 0 0 0 0 0.693037693562319 0 0 0 0 0 0 0 0 0 0 0 0
"supramarginal_gyrus_left" 0.279099067089471 0.305018601854745 0.179551561713698 0 0 0.284228538918126 0.254992201569555 0.245540327428507 0.23574247363726 0.262522238423302 0 0 0 0.278604679563621 0 0.215880022695372 0.235401570652834 0 0 0 0.187031787244431 0.30197269787536 0.220109507825008 0.217121290043733 0 0.188646160534402 0.22713872739534 0.207587520980926 0.228120684566104 0 0 0 0.230413111077046 0.193670116415243 0 0 0 0 0 0 0 0 0 0 0 0 0 0 0 0 0 0 0 0 0 0.728333495453822 0.659358470347212 0 0 0 0 0 0 0 0 0 0 0
"frontal_pole_left" 0 0.279057942230211 0.211910507752348 0 0 0 0 0 0 0 0.117975151842105 0 0.15996559951923 0 0 0 0.210178791094627 0 0.188896634085037 0 0 0.405560249671867 0.217107465643204 0 0.20693800182348 0.192444469609305 0.197545357815842 0 0 0 0 0 0 0 0 0.410924352912122 0 0 0 0 0 0 0 0 0 0 0 0 0 0 0 0 0 0 0 0 0 0 0.450057978098248 0.424379234253042 0 0 0 0 0.0598844240073418 0 0 0
"temporal_pole_left" 0 0 0 0 0.142856407122716 0.138218626826686 0 0.133506287676674 0 0 0.130340644269808 0 0 0.200171355965524 0.138387252124923 0 0 0 0 0 0 0 0 0 0 0 0 0 0.178722261218432 0 0 0 0 0 0 0 0 0 0 0 0 0 0 0 0 0 0 0 0 0 0 0 0 0 0 0 0 0 0 0 0 0 0 0 0 0 0 0
"transverse_temporal_gyrus_left" 0.26924961293837 0.261398573824635 0 0 0 0 0.292942607511814 0.281273408130648 0.455981938124223 0.296033421809119 0 0 0 0.284035313674146 0 0.23011183866822 0 0 0 0 0 0.290564243420921 0.235142482485338 0.247603402765931 0 0 0.242635549704458 0.237901624941207 0.202090179850825 0.230413111077046 0 0 0 0.280454515812128 0 0 0 0 0 0 0 0 0 0 0 0 0 0 0 0 0 0 0 0 0 0 0 0 0 0 0 0 0 0 0 0 0 0
"insula_left" 0.26708759065332 0.346363225311774 0.20372654284358 0 0.17516896143657 0.294666040043875 0.300931465938829 0.281640859124217 0.497410615588836 0.297475299741023 0.194405852152106 0 0.226384064332698 0.3062628576797 0.231232128090674 0.223370057174109 0.186764526432873 0 0.162733255909341 0 0.192802129489623 0.472444154907789 0.225775344732094 0.242170654036333 0.215858799003487 0.214637939095653 0.229544454164191 0.21938440011524 0.296654862540761 0.193670116415243 0 0 0.280454515812128 0 0 0.551643054030441 0.556570880248346 0 0 0 0 0 0 0 0 0 0 0 0 0 0.485636211748036 0 0 0 0.678047721496392 0.835237061427618 0.615759996861971 0 0 0.44084667696681 0.518001058724404 0 0 0.702496482839882 0.392092125608816 0 0 0.424581564081489
"banks_superior_temporal_sulcus_right" 0 0 0.54815076718956 0 0 0 0 0 0 0 0 0 0 0 0 0 0 0 0 0 0 0 0 0 0 0 0 0 0 0 0 0 0 0 0 0 0 0 0.518746606945695 0 0.260100914347926 0.321093635155479 0.253354854174368 0.259039284722667 0 0 0 0.212931674696587 0 0.229560904642641 0 0 0 0 0.239999830093106 0.268029621456538 0.233668415268093 0.23341746480819 0 0 0.244064236286321 0.247298508756987 0.205610809238739 0.227541305042505 0 0 0.227465173149927 0.234384380482397
"caudal_anterior_cingulate_cortex_right" 0 0.864551726372642 0.695381545514115 0 0 0 0 0 0 0 0.478715988658965 0 0.449599328505386 0 0 0 0.55798061571124 0 0.501034290440988 0 0.464933881457032 0.910975901153874 0.745768562246662 0 0.481065017973982 0.495958894794932 0.624066256990933 0 0 0 0.410924352912122 0 0 0.551643054030441 0 0 0.441391581812208 0 0.538641723891894 0 0 0 0.499893332238263 0.430691722251792 0.379151794219228 0 0.296233797070693 0 0 0 0.425730593932907 0.284300342691758 0.341075259077951 0 0.38409544764301 0.326228492329458 0.464128208776239 0 0.359161426246941 0.346570682934785 0.386674026505557 0.418517283851256 0 0.372414898448808 0.288939351560006 0 0 0.39979577679249
"caudal_middle_frontal_gyrus_right" 0 0.640736066646708 0.706904404913257 0 0.560531788433085 0 0 0 0 0 0.468137737313405 0 0.449175770877596 0 0.61275918540721 0 0.512720584012677 0 0.491479429499345 0 0.571362221964225 0.442252701943036 0.728217205524308 0 0.460696748665031 0.446269298225837 0.641191151284688 0 0 0 0 0 0 0.556570880248346 0 0.441391581812208 0 0 0.441823054195577 0 0 0 0.438586499116684 0.323646245851896 0.204045332189264 0 0.202565656312621 0 0 0 0.19224335738907 0 0.19244771959383 0 0.204898838283827 0.488136069444823 0.20013401847499 0.263964456933096 0.216621964353565 0.189901841186521 0.180055182796391 0.336116203434786 0 0.263043826273886 0.20445112169609 0 0 0.228677884193809
"cuneus_right" 0 0 0 0 0 0 0 0 0 0.126533575523472 0 0 0 0 0 0 0 0 0 0 0 0 0 0 0 0 0 0.0804731419760113 0 0 0 0 0 0 0 0 0 0 0 0 0.131714547144477 0 0 0.160016889206222 0 0.31982097796355 0 0 0 0 0 0 0 0.147489267717804 0 0 0 0.173781497146758 0 0 0 0.237832475566312 0 0 0 0 0 0
"entorhinal_cortex_right" 0 0 0.497469702513032 0 0.48765951335172 0.171467279978798 0 0 0 0.438855610248299 0 0 0 0 0 0 0 0 0 0 0 0.517113445627452 0.512579323016479 0 0 0 0.371796115166764 0 0 0 0 0 0 0 0.518746606945695 0.538641723891894 0.441823054195577 0 0 0.307353063860843 0 0.426490443554213 0 0.472486686311101 0 0.685526604766189 0 0.269258027548669 0.49794088842052 0 0.474076388030048 0 0 0 0.43778545247445 0.390979508206276 0.459450793089792 0 0 0.430162325224417 0.401467860387141 0 0.201452694801647 0 0 0.116124815302918 0 0.353594210813181
"fusiform_gyrus_right" 0 0 0 0 0 0.148660675874764 0 0 0 0 0 0 0 0 0 0 0 0 0 0 0 0 0 0 0 0 0 0 0 0 0 0 0 0 0 0 0 0 0.307353063860843 0 0.577881022834695 0.192236004848566 0.339607854585537 0.242589479286124 0 0.299958712047845 0 0.288539831255571 0.130205627771761 0.243707867886472 0 0 0 0.469182839628633 0 0 0.31346154650202 0.380883053210189 0 0 0 0.345409873873222 0.220784646041316 0.371374873622831 0 0.0767120449662919 0.361876100013072 0.254744870800433
"inferior_parietal_gyrus_right" 0 0 0.559753193880618 0 0 0 0 0 0 0 0 0 0 0 0 0 0 0 0 0 0 0 0.619261289546241 0 0 0 0 0 0 0 0 0 0 0 0.260100914347926 0 0 0.131714547144477 0 0.577881022834695 0 0.284398685559369 0.328170281222659 0.227222491395543 0 0.712259634904576 0 0.241566692732971 0 0.2282756984329 0 0 0 0 0.234173383627194 0.286710567546081 0.247372584464453 0.224055910564479 0 0 0.248967551110072 0.220247431586221 0.328491713672971 0.212718023376565 0 0 0.309947645925342 0.355094039152406
"inferior_temporal_gyrus_right" 0 0 0.563736001150409 0 0 0 0 0 0 0 0 0 0 0 0 0 0 0 0 0 0 0 0.521179128116969 0 0 0 0 0 0 0 0 0 0 0 0.321093635155479 0 0 0 0.426490443554213 0.192236004848566 0.284398685559369 0 0.299131416416256 0.259278197189998 0 0.38957751354153 0 0.251966817414637 0 0.24787758881676 0 0 0 0.475133997397889 0.249645788206559 0.304371138011861 0.263145923651164 0.282699139672091 0 0 0.255644214478913 0.2729431813981 0.257529164492389 0.262794587581822 0 0.131000884284611 0.344241073119065 0.337910478727888
"cingulate_gyrus_isthmus_right" 0 0 0.686795908954471 0 0 0 0 0 0.388461522259872 0 0 0 0 0 0 0 0 0 0 0 0 0.74224333914144 0.756916147265217 0 0 0 0 0 0 0 0 0 0 0 0.253354854174368 0.499893332238263 0.438586499116684 0 0 0.339607854585537 0.328170281222659 0.299131416416256 0 0.338484004627175 0 0.121402205086444 0 0.303761019552101 0.13292991410935 0.280578699722059 0 0 0 0 0.346741963343321 0.563918331793332 0.307799859143417 0.226925554427176 0 0 0.459561123714541 0.27876196300424 0.356939668391771 0.274203981533029 0 0 0.361199887818307 0.551364509103216
"lateral_occipital_cortex_right" 0 0 0.574728588599167 0.113926365565124 0 0.0927258184033128 0 0 0 0.0983563367227772 0 0 0 0 0 0 0 0 0 0 0 0.535190984695906 0.58605119153918 0 0 0 0 0 0 0 0 0 0 0 0.259039284722667 0.430691722251792 0.323646245851896 0.160016889206222 0.472486686311101 0.242589479286124 0.227222491395543 0.259278197189998 0.338484004627175 0 0 0.344615219620703 0 0.297075321318855 0.185395345333649 0.232968176493722 0 0 0 0.289675601098994 0.270421357286695 0.336143882754342 0.249285401683526 0.287036127898003 0 0.310265486113227 0.270909620814416 0.231311515372449 0.345291084656374 0.293480151757409 0 0 0.361161863137476 0.398999757569132
"lateral_orbitofrontal_cortex_right" 0 0.51839242158944 0.417776919835414 0 0 0 0 0 0 0 0 0 0 0 0 0 0 0 0 0 0 0 0 0 0 0 0.429184930409273 0 0 0 0 0 0 0 0 0.379151794219228 0.204045332189264 0 0 0 0 0 0 0 0 0 0.186832546017428 0 0 0 0.215122421455328 0.127181631835928 0.177773493608457 0 0.177022837494337 0.241349275863735 0.218928597124734 0 0.231151143745049 0.201697556152778 0.205678873277934 0 0.0862116884310294 0 0.166425476475593 0.0806185931821185 0 0.186777056627673
"lingual_gyrus_right" 0 0 0 0 0 0.102153319160743 0 0 0 0.0994197707796242 0 0.104634939634513 0 0 0 0 0 0 0 0 0 0 0 0 0 0 0 0 0 0 0 0 0 0 0 0 0 0.31982097796355 0.685526604766189 0.299958712047845 0.712259634904576 0.38957751354153 0.121402205086444 0.344615219620703 0 0 0 0.419589102222077 0.126602033751282 0 0 0 0 0.196551870015992 0 0 0.432868250432111 0.287101250091592 0 0 0.359936642911711 0.614409422390517 0.375754345693399 0 0 0 0 0.412391680913893
"medial_orbitofrontal_gyrus_right" 0 0.451244220279373 0.472305042150031 0 0 0 0 0 0 0 0 0 0.0945584484954223 0 0 0 0.43365036254239 0 0 0 0 0 0 0 0.316164243178381 0 0.406377743646417 0 0 0 0 0 0 0 0 0.296233797070693 0.202565656312621 0 0 0 0 0 0 0 0.186832546017428 0 0 0 0 0 0.228721035712584 0 0.212899809037024 0 0.188585400461038 0 0.229053479626681 0 0.225154430738993 0.199515856087199 0.209551583118249 0 0 0 0.143616069801037 0 0 0.211196118260771
"middle_temporal_gyrus_right" 0 0 0 0 0 0 0 0 0 0 0 0 0 0 0 0 0 0 0 0 0 0 0 0 0 0 0 0 0 0 0 0 0 0 0.212931674696587 0 0 0 0.269258027548669 0.288539831255571 0.241566692732971 0.251966817414637 0.303761019552101 0.297075321318855 0 0.419589102222077 0 0 0 0.230585495052869 0 0.0421862522717233 0 0 0.266874665929956 0.337596899067419 0.226931102079029 0.306748355813423 0 0 0.270376238492562 0.278880087047535 0.26487339310179 0.246737501083855 0 0.0136637574226115 0.32729656428197 0.360622323811583
"parahippocampal_gyrus_right" 0 0 0 0 0 0 0 0 0 0 0 0 0 0 0 0 0 0 0 0 0 0 0 0 0 0 0 0 0 0 0 0 0 0 0 0 0 0 0.49794088842052 0.130205627771761 0 0 0.13292991410935 0.185395345333649 0 0.126602033751282 0 0 0 0 0 0 0 0 0 0 0 0 0 0 0 0 0 0 0 0.137440268573193 0 0
"paracentral_gyrus_right" 0 0 0 0 0 0 0 0 0 0 0 0 0 0 0 0.114590490311381 0 0 0 0 0 0.379718081042064 0 0 0 0 0 0 0 0 0 0 0 0 0.229560904642641 0 0 0 0 0.243707867886472 0.2282756984329 0.24787758881676 0.280578699722059 0.232968176493722 0 0 0 0.230585495052869 0 0 0 0 0 0 0.185944109054016 0.228256300963228 0.221963412834725 0.282991381267548 0 0 0.241114859009403 0.229405232478201 0.294784833080518 0.248832989684551 0 0 0.278708115446741 0.295320113893931
"inferior_frontal_gyrus_pars_opercularis_right" 0 0.605490933700795 0.507791967947039 0 0 0 0 0 0 0 0.449015777133787 0 0.44955561069846 0 0 0 0.512857561300595 0 0.469096026396461 0 0 0.464069647329958 0.538362390321434 0 0.418489879559067 0.466941721509598 0.521807750261021 0 0 0 0 0 0 0.485636211748036 0 0.425730593932907 0.19224335738907 0 0.474076388030048 0 0 0 0 0 0.215122421455328 0 0.228721035712584 0 0 0 0 0.189738074163957 0.186549794598363 0 0.170276546000597 0.338939473272846 0.227704149766723 0 0.228004248090121 0.215409374733447 0.180306664284308 0 0 0.243318111154258 0.233324541722327 0 0 0.17535200532512
"inferior_frontal_gyrus_pars_orbitalis_right" 0 0.48427489665574 0.385626495279808 0 0 0 0 0 0 0 0 0 0 0 0 0 0.390014985587491 0 0 0 0 0 0 0 0 0 0 0 0 0 0 0 0 0 0 0.284300342691758 0 0 0 0 0 0 0 0 0.127181631835928 0 0 0.0421862522717233 0 0 0.189738074163957 0 0.157606971799991 0 0 0 0.206593755746761 0 0.237443170227384 0.170531370361048 0.208014592052879 0 0.0952565346298248 0 0 0 0 0
"inferior_frontal_gyrus_pars_triangularis_right" 0 0.54385581367042 0.455042962364417 0 0 0 0 0 0 0 0 0 0 0 0 0 0.429185072714484 0 0 0 0 0 0 0 0 0 0.412327000251074 0 0 0 0 0 0 0 0 0.341075259077951 0.19244771959383 0 0 0 0 0 0 0 0.177773493608457 0 0.212899809037024 0 0 0 0.186549794598363 0.157606971799991 0 0 0.173239413458751 0 0.219474976215898 0 0.224494396813848 0.182500872256197 0.196239295390714 0 0 0 0.222108949627475 0 0 0.192820007089849
"pericalcarine_cortex_right" 0 0 0 0 0 0 0 0 0 0 0 0 0 0 0 0 0 0 0 0 0 0 0 0 0 0 0 0 0 0 0 0 0 0 0 0 0 0.147489267717804 0 0.469182839628633 0 0.475133997397889 0 0.289675601098994 0 0.196551870015992 0 0 0 0 0 0 0 0 0 0 0 0.253687835721664 0 0 0 0.558596798303489 0 0 0 0 0 0
"postcentral_gyrus_right" 0 0.330673597192872 0.634875259305308 0 0.576299461992998 0 0 0 0.672736434832533 0 0 0 0 0 0 0.0821621525389689 0 0 0 0 0.655134192151546 0.612377122413444 0.669783154679505 0.492078052991282 0 0 0.632708520506893 0 0 0 0 0 0 0.678047721496392 0.239999830093106 0.38409544764301 0.204898838283827 0 0.43778545247445 0 0.234173383627194 0.249645788206559 0.346741963343321 0.270421357286695 0.177022837494337 0 0.188585400461038 0.266874665929956 0 0.185944109054016 0.170276546000597 0 0.173239413458751 0 0 0.430114730476005 0.195205223083154 0.210753889186173 0.256448579754091 0.179317159303751 0.191496807287682 0.235478912675738 0.106325435830753 0.167905458718851 0 0 0.264778006698746 0.190766102978323
"posterior_cingulate_gyrus_right" 0 0.370006430122631 0.770811312796693 0 0 0 0.618511065439737 0 0.608195625896451 0 0 0 0 0 0 0 0.427098693455369 0 0 0 0.639452034831871 1.26716871832989 0.889863709177749 0 0 0.405001190285873 0.641571116902453 0.710815223845012 0.693037693562319 0.728333495453822 0 0 0 0.835237061427618 0.268029621456538 0.326228492329458 0.488136069444823 0 0.390979508206276 0 0.286710567546081 0.304371138011861 0.563918331793332 0.336143882754342 0.241349275863735 0 0 0.337596899067419 0 0.228256300963228 0.338939473272846 0 0 0 0.430114730476005 0 0.459095866791316 0.276410607466005 0.295193627920165 0.236211316771576 0.329264793052983 0.248683619776883 0.305513038739884 0.301545702271712 0 0 0.313333123268192 0.338309494499652
"precentral_gyrus_right" 0 0.477323646552543 0.702955911882119 0 0.61510070703513 0 0.598006658869045 0 0 0 0 0 0.365195766348219 0 0 0.146033439011266 0.428758738325719 0 0 0 0.600788534694687 0.694919112450388 0.724176341208264 0.659941652942159 0 0.398166201911088 0.675387690116114 0 0 0.659358470347212 0 0 0 0.615759996861971 0.233668415268093 0.464128208776239 0.20013401847499 0 0.459450793089792 0.31346154650202 0.247372584464453 0.263145923651164 0.307799859143417 0.249285401683526 0.218928597124734 0.432868250432111 0.229053479626681 0.226931102079029 0 0.221963412834725 0.227704149766723 0.206593755746761 0.219474976215898 0 0.195205223083154 0.459095866791316 0 0.264831101347096 0.247671634353033 0.233072103826072 0.202621993230917 0.25308929872291 0.287744247328274 0.244017861531732 0.227895928166136 0 0.284753749455535 0.221968940608232
"precuneus_right" 0 0 0.609373574142457 0 0 0 0 0 0 0 0 0 0 0 0 0 0 0 0 0 0 0 0 0.103780580264712 0 0 0 0.0799369678809903 0 0 0 0 0 0 0.23341746480819 0 0.263964456933096 0.173781497146758 0 0.380883053210189 0.224055910564479 0.282699139672091 0.226925554427176 0.287036127898003 0 0.287101250091592 0 0.306748355813423 0 0.282991381267548 0 0 0 0.253687835721664 0.210753889186173 0.276410607466005 0.264831101347096 0 0 0 0.271960609296536 0.23686851905985 0.316579042315619 0.250647055507887 0 0 0.297329811623821 0.319310771372918
"rostral_anterior_cingulate_cortex_right" 0 0.607061520887412 0.489624981082034 0 0 0 0 0 0 0 0 0 0.327930869961471 0 0 0 0.467459332599313 0 0 0 0 0.446553510854919 0.368214836023207 0 0.338399688437052 0.432878974690905 0.40041187496857 0 0 0 0.450057978098248 0 0 0 0 0.359161426246941 0.216621964353565 0 0 0 0 0 0 0 0.231151143745049 0 0.225154430738993 0 0 0 0.228004248090121 0.237443170227384 0.224494396813848 0 0.256448579754091 0.295193627920165 0.247671634353033 0 0 0.262007330774532 0.255634152206973 0 0 0 0.269769067463307 0 0 0.233375467455912
"rostral_middle_frontal_gyrus_right" 0 0.546808699548233 0.538379219773801 0 0.502614872994552 0 0 0 0 0 0.501583414337722 0 0.43222533915584 0 0 0 0.52156705400214 0 0 0 0 0.5494809642754 0.436543048842908 0 0.435969532858721 0.507386320043552 0.528059853342156 0 0 0 0.424379234253042 0 0 0.44084667696681 0 0.346570682934785 0.189901841186521 0 0.430162325224417 0 0 0 0 0.310265486113227 0.201697556152778 0 0.199515856087199 0 0 0 0.215409374733447 0.170531370361048 0.182500872256197 0 0.179317159303751 0.236211316771576 0.233072103826072 0 0.262007330774532 0 0.211500241494147 0 0 0.145480273573107 0.215208483723844 0 0 0.180966175042599
"superior_frontal_gyrus_right" 0 0.48629563670736 0.658763821067882 0 0.567796852015497 0 0 0 0.572484980520798 0 0 0 0.405731849681316 0 0.64261713817044 0 0.43211293988106 0 0.420128503947997 0 0.606001068725044 0.478727705975484 0.707373797055628 0 0.362142768094697 0.425766082622967 0.433296559776611 0.686732096811268 0 0 0 0 0 0.518001058724404 0.244064236286321 0.386674026505557 0.180055182796391 0 0.401467860387141 0 0.248967551110072 0.255644214478913 0.459561123714541 0.270909620814416 0.205678873277934 0.359936642911711 0.209551583118249 0.270376238492562 0 0.241114859009403 0.180306664284308 0.208014592052879 0.196239295390714 0 0.191496807287682 0.329264793052983 0.202621993230917 0.271960609296536 0.255634152206973 0.211500241494147 0 0.240783711288313 0.292915073524595 0.230067397416631 0.207775900018548 0 0.262391044292157 0.2311595474442
"superior_parietal_gyrus_right" 0 0 0 0 0 0 0 0 0 0 0 0 0 0 0 0 0 0 0 0 0 0 0 0.119045615374605 0 0 0 0 0 0 0 0 0 0 0.247298508756987 0.418517283851256 0.336116203434786 0.237832475566312 0 0.345409873873222 0.220247431586221 0.2729431813981 0.27876196300424 0.231311515372449 0 0.614409422390517 0 0.278880087047535 0 0.229405232478201 0 0 0 0.558596798303489 0.235478912675738 0.248683619776883 0.25308929872291 0.23686851905985 0 0 0.240783711288313 0 0.305185917705024 0.24134396218256 0 0 0.285255146664717 0.332254698875833
"superior_temporal_gyrus_right" 0 0 0 0 0 0 0 0 0 0 0 0 0 0 0 0 0 0 0 0 0 0 0 0 0 0 0 0 0 0 0 0 0 0 0.205610809238739 0 0 0 0.201452694801647 0.220784646041316 0.328491713672971 0.257529164492389 0.356939668391771 0.345291084656374 0.0862116884310294 0.375754345693399 0 0.26487339310179 0 0.294784833080518 0 0.0952565346298248 0 0 0.106325435830753 0.305513038739884 0.287744247328274 0.316579042315619 0 0 0.292915073524595 0.305185917705024 0 0.211847122689066 0 0.135900398628505 0.195420793514203 0.350013330230527
"supramarginal_gyrus_right" 0 0.315386971143166 0.604046646268623 0 0 0 0 0 0 0 0 0 0 0 0 0 0 0 0 0 0.676024066548533 0.548315363694657 0.63431723410681 0 0 0 0.535211346309874 0 0 0 0 0 0 0.702496482839882 0.227541305042505 0.372414898448808 0.263043826273886 0 0 0.371374873622831 0.212718023376565 0.262794587581822 0.274203981533029 0.293480151757409 0 0 0 0.246737501083855 0 0.248832989684551 0.243318111154258 0 0 0 0.167905458718851 0.301545702271712 0.244017861531732 0.250647055507887 0 0.145480273573107 0.230067397416631 0.24134396218256 0.211847122689066 0 0 0 0.246740782525287 0.225441720711828
"frontal_pole_right" 0 0.467364897093971 0.44520631859136 0 0 0 0 0 0 0 0 0 0 0 0 0 0.394734480077632 0 0 0 0 0 0 0 0 0 0.410880203321816 0 0 0 0.0598844240073418 0 0 0.392092125608816 0 0.288939351560006 0.20445112169609 0 0 0 0 0 0 0 0.166425476475593 0 0.143616069801037 0 0 0 0.233324541722327 0 0.222108949627475 0 0 0 0.227895928166136 0 0.269769067463307 0.215208483723844 0.207775900018548 0 0 0 0 0 0 0.210986355056819
"temporal_pole_right" 0 0 0 0 0 0 0 0 0 0 0 0 0 0 0 0 0 0 0 0 0 0 0 0 0 0 0 0 0 0 0 0 0 0 0 0 0 0 0.116124815302918 0.0767120449662919 0 0.131000884284611 0 0 0.0806185931821185 0 0 0.0136637574226115 0.137440268573193 0 0 0 0 0 0 0 0 0 0 0 0 0 0.135900398628505 0 0 0 0 0.140153580491836
"transverse_temporal_gyrus_right" 0 0 0 0 0 0 0 0 0 0 0 0 0 0 0 0 0 0 0 0 0 0 0 0 0 0 0 0 0 0 0 0 0 0 0.227465173149927 0 0 0 0 0.361876100013072 0.309947645925342 0.344241073119065 0.361199887818307 0.361161863137476 0 0 0 0.32729656428197 0 0.278708115446741 0 0 0 0 0.264778006698746 0.313333123268192 0.284753749455535 0.297329811623821 0 0 0.262391044292157 0.285255146664717 0.195420793514203 0.246740782525287 0 0 0 0.319806530449801
"insula_right" 0 0.497781108149919 0.654655299315443 0 0 0 0 0 0 0 0 0 0 0 0 0 0.461759404696323 0 0 0 0 0.616634474384127 0.620173237566109 0 0.38950295181379 0 0.600845919062514 0 0 0 0 0 0 0.424581564081489 0.234384380482397 0.39979577679249 0.228677884193809 0 0.353594210813181 0.254744870800433 0.355094039152406 0.337910478727888 0.551364509103216 0.398999757569132 0.186777056627673 0.412391680913893 0.211196118260771 0.360622323811583 0 0.295320113893931 0.17535200532512 0 0.192820007089849 0 0.190766102978323 0.338309494499652 0.221968940608232 0.319310771372918 0.233375467455912 0.180966175042599 0.2311595474442 0.332254698875833 0.350013330230527 0.225441720711828 0.210986355056819 0.140153580491836 0.319806530449801 0
