# Supplementary material for: NODDI and Tensor-Based Microstructural Indices as Predictors of Functional Connectivity
Source: PLoS One. 2016 Apr 14;11(4):e0153404. doi: 10.1371/journal.pone.0153404 (PMC4831788; doi:10.1371/journal.pone.0153404)
Supplement: S1 Data — a) Functional connectivity matrices, both fMRI and EEG connectomes across all subjects, in the form of precision matrices and b) structural brain connectivity matrices across all subjects and microstructural indices. Columns and rows are named according to the corresponding brain region that represent. (ZIP) [file pone.0153404.s001.zip › DATA/DWI/44_WMD_68.txt]

"banks_superior_temporal_sulcus_left" "caudal_anterior_cingulate_cortex_left" "caudal_middle_frontal_gyrus_left" "cuneus_left" "entorhinal_cortex_left" "fusiform_gyrus_left" "inferior_parietal_gyrus_left" "inferior_temporal_gyrus_left" "cingulate_gyrus_isthmus_left" "lateral_occipital_cortex_left" "lateral_orbitofrontal_cortex_left" "lingual_gyrus_left" "medial_orbitofrontal_gyrus_left" "middle_temporal_gyrus_left" "parahippocampal_gyrus_left" "paracentral_gyrus_left" "inferior_frontal_gyrus_pars_opercularis_left" "inferior_frontal_gyrus_pars_orbitalis_left" "inferior_frontal_gyrus_pars_triangularis_left" "pericalcarine_cortex_left" "postcentral_gyrus_left" "posterior_cingulate_gyrus_left" "precentral_gyrus_left" "precuneus_left" "rostral_anterior_cingulate_cortex_left" "rostral_middle_frontal_gyrus_left" "superior_frontal_gyrus_left" "superior_parietal_gyrus_left" "superior_temporal_gyrus_left" "supramarginal_gyrus_left" "frontal_pole_left" "temporal_pole_left" "transverse_temporal_gyrus_left" "insula_left" "banks_superior_temporal_sulcus_right" "caudal_anterior_cingulate_cortex_right" "caudal_middle_frontal_gyrus_right" "cuneus_right" "entorhinal_cortex_right" "fusiform_gyrus_right" "inferior_parietal_gyrus_right" "inferior_temporal_gyrus_right" "cingulate_gyrus_isthmus_right" "lateral_occipital_cortex_right" "lateral_orbitofrontal_cortex_right" "lingual_gyrus_right" "medial_orbitofrontal_gyrus_right" "middle_temporal_gyrus_right" "parahippocampal_gyrus_right" "paracentral_gyrus_right" "inferior_frontal_gyrus_pars_opercularis_right" "inferior_frontal_gyrus_pars_orbitalis_right" "inferior_frontal_gyrus_pars_triangularis_right" "pericalcarine_cortex_right" "postcentral_gyrus_right" "posterior_cingulate_gyrus_right" "precentral_gyrus_right" "precuneus_right" "rostral_anterior_cingulate_cortex_right" "rostral_middle_frontal_gyrus_right" "superior_frontal_gyrus_right" "superior_parietal_gyrus_right" "superior_temporal_gyrus_right" "supramarginal_gyrus_right" "frontal_pole_right" "temporal_pole_right" "transverse_temporal_gyrus_right" "insula_right"
"banks_superior_temporal_sulcus_left" 0 0 0.000539954883340028 0 0 0 0.000610165079486198 0.000595297258701351 0.000583944628654587 0.000593249153176217 0 0 0 0.000624461371161795 0 0.000567444817718492 0 0 0 0 0.000571155698649424 0.000573092196896311 0.000561314324642012 0.000583467743297894 0 0 0.00055870232441481 0.000573987418002535 0.00059383816011426 0.000563565267452573 0 0 0.000600558715993082 0.000641496367284015 0 0 0 0 0 0 0 0 0 0 0 0 0 0 0 0 0 0 0 0 0 0 0 0 0 0 0 0 0 0 0 0 0 0
"caudal_anterior_cingulate_cortex_left" 0 0 0.000569814202744546 0 0 0 0 0 0 0 0.000562748551502256 0 0.000582995716971084 0 0 0 0.000580402410583721 0.000588244936792878 0.00057333956196163 0 0.000566303272583894 0.000592195253804581 0.000576724120667958 0 0.000594051483820732 0.000574500380228237 0.000575302786524426 0 0 0.000577841428138056 0.00061116206437541 0 0.000578021487860657 0.000577783760500708 0 0.000746974854354947 0.000635247977754252 0 0 0 0 0 0 0 0.000618671999630625 0 0.000612900441356038 0 0 0 0.000630929381269252 0.000620251611016416 0.000609773511562268 0 0.000609113243878144 0.000594719734452487 0.000624462044605057 0 0.000692857791778626 0.000618236544677247 0.000634870623611998 0 0 0.000610117229255229 0.000630896264128763 0 0 0.000630232027310636
"caudal_middle_frontal_gyrus_left" 0.000539954883340028 0.000569814202744546 0 0 0 0 0.000586619687247128 0 0.00058155401620129 0.000577502632621906 0.000544622048489144 0 0.000570947548166277 0 0 0.000557264614329256 0.000554330496933642 0.000576023492879008 0.000556169484150116 0 0.000543133789568324 0.000554452850742511 0.000547635198189011 0.000554294333073062 0.000564894459450176 0.000581563858248112 0.000549287941222822 0.0005377323116955 0.000566325413309616 0.000548114744540724 0.000611697628283274 0 0 0.00055114157586318 0.000551366458556064 0.000615519533859373 0.000611087506783601 0 0.000606548234837857 0 0.000577254339577017 0.000582073870106115 0.000610277978332117 0.000605814634966259 0.000610800423298884 0 0.000601169065546417 0 0 0 0.000620327300581366 0.00059304031072002 0.000588326479388727 0 0.000577739493274284 0.000586415198134004 0.000594939840568906 0.000610469612669387 0.00061546498405588 0.000601910602064 0.000602807692789149 0 0 0.000580397825530922 0.000598204222365574 0 0 0.000577679232314964
"cuneus_left" 0 0 0 0 0 0.000609182143177433 0.000644058160678441 0 0 0.000637884264981172 0 0.000643753694919226 0 0 0 0 0 0 0 0.000639062131453311 0 0 0 0.000666776856348095 0 0 0 0.000616513070184967 0 0 0 0 0 0 0 0 0 0 0 0 0 0 0 0.000583796677164333 0 0 0 0 0 0 0 0 0 0 0 0 0 0 0 0 0 0 0 0 0 0 0 0
"entorhinal_cortex_left" 0 0 0 0 0 0.000630087817219536 0.000699395279430629 0.000642848745343002 0 0.000678546869256945 0.00105465226545887 0 0 0.000655017813240283 0.00108148534006101 0 0 0 0 0 0 0.000580188797106412 0.000617947337475119 0 0 0 0.00057131510230157 0 0.000660625193631336 0 0 0.000677247645608019 0 0.000679068625032519 0 0 0.0006366337413252 0 0.000809616492535796 0 0 0 0 0 0 0 0 0 0 0 0 0 0 0 0.000619916469517847 0 0.000632382767994839 0 0 0.000611272876428506 0.000627494400424735 0 0 0 0 0 0 0
"fusiform_gyrus_left" 0 0 0 0.000609182143177433 0.000630087817219536 0 0.000594068998209959 0.000611031661628703 0.00069938782637469 0.000591666235369116 0 0.000628725703462054 0 0.000634962854500596 0.000643175857703167 0.000580698790963267 0 0 0 0.000637259627848867 0 0.000592238995341867 0.000563798173760357 0.000605967920530969 0 0 0 0.000601676380400372 0.000636354123993518 0.000639404341340815 0 0.000689858716900193 0 0.000728350193803784 0 0 0 0 0.000662054621655514 0.000603506585753034 0 0 0 0.000645535591756473 0 0.0007605739339551 0 0 0 0 0 0 0 0 0 0 0 0 0 0 0 0 0 0 0 0 0 0
"inferior_parietal_gyrus_left" 0.000610165079486198 0 0.000586619687247128 0.000644058160678441 0.000699395279430629 0.000594068998209959 0 0.000589211679642215 0.000670598433843656 0.000619637569059834 0 0.000703591396453845 0 0.000599480062492275 0.000664983421241929 0.000563508283259381 0.00064735883316319 0 0 0.000686890672680749 0.000629340975305851 0.000598248435993771 0.000567501971692455 0.000622890348709126 0 0 0.000564519357463448 0.000593182661512297 0.000627377201348295 0.000583202389524395 0 0 0.000615504041642098 0.000641632316043822 0 0 0 0 0 0 0 0 0 0 0 0 0 0 0 0 0 0 0 0 0 0.000643812728491549 0.000617324587642523 0 0 0 0 0 0 0 0 0 0 0
"inferior_temporal_gyrus_left" 0.000595297258701351 0 0 0 0.000642848745343002 0.000611031661628703 0.000589211679642215 0 0.000677115356625222 0.000625863018206247 0 0.000632897382976607 0 0.000605160445738834 0.000604550589128784 0.000576092960735604 0 0 0 0 0 0.000567749842504308 0.000570619446525193 0.00062395144289291 0 0 0.000575196117181737 0.000592109215367171 0.000606394748604106 0.000608113162827663 0 0.00068625574209499 0.000612878908100355 0.000637272946266836 0 0 0 0 0 0 0 0 0 0 0 0 0 0 0 0 0 0 0 0 0 0 0 0 0 0 0 0 0 0 0 0 0 0
"cingulate_gyrus_isthmus_left" 0.000583944628654587 0 0.00058155401620129 0 0 0.00069938782637469 0.000670598433843656 0.000677115356625222 0 0.000648725739944131 0 0.000643540108460024 0 0.000587026440493208 0 0.000597147349535171 0 0 0 0 0.000617899127585119 0.000626122367928651 0.000561610569204447 0.000644587916404401 0 0 0.000582670002109808 0.000640806745813635 0.00073414911443686 0.000581495766732582 0 0 0.000802522351975644 0.00070783825625624 0 0 0 0 0 0 0 0 0.000857462479417778 0 0 0 0 0 0 0 0 0 0 0 0.000626908169490855 0.000724051479659967 0 0 0 0 0.000622945566175793 0 0 0 0 0 0 0
"lateral_occipital_cortex_left" 0.000593249153176217 0 0.000577502632621906 0.000637884264981172 0.000678546869256945 0.000591666235369116 0.000619637569059834 0.000625863018206247 0.000648725739944131 0 0 0.000638155871675063 0 0.000605369094100432 0.000591903830994325 0.000570805849086316 0 0 0 0.00065545734231307 0.000649928232755682 0.000586150560131694 0.000566132525672991 0.000615937988712797 0 0 0.000570299246249117 0.000610900057983536 0.000632721032775025 0.000591545198503514 0 0 0.000613939960042881 0.000626737897690877 0 0 0 0.000685617928851167 0.000633529050346244 0 0 0 0 0.000643356264584861 0 0.000701656136926029 0 0 0 0 0 0 0 0 0 0 0 0 0 0 0 0 0 0 0 0 0 0
"lateral_orbitofrontal_cortex_left" 0 0.000562748551502256 0.000544622048489144 0 0.00105465226545887 0 0 0 0 0 0 0 0.000605520643252005 0 0 0 0.000555241468309849 0.00070055828017068 0.000600310454312361 0 0.000571901694958411 0.000587346843897986 0.000561526118964588 0 0.000562956097549932 0.000589006318406441 0.000549783666463344 0 0.000951040640468349 0 0.000649565432008096 0.000718591155807607 0 0.00063668538332219 0 0.000605684077230446 0.000605156108514522 0 0 0 0 0 0 0 0 0 0 0 0 0 0.000610244323309574 0 0 0 0 0 0 0 0 0.000603116156291048 0 0 0 0 0 0 0 0
"lingual_gyrus_left" 0 0 0 0.000643753694919226 0 0.000628725703462054 0.000703591396453845 0.000632897382976607 0.000643540108460024 0.000638155871675063 0 0 0 0 0.000677433951015645 0 0 0 0 0.00064182872095952 0 0 0 0.000660597994526941 0 0 0.000594707016300565 0.000729959138662967 0.00062597511973909 0 0 0 0 0 0 0 0 0 0 0 0 0 0 0 0 0.000753417397138928 0 0 0 0 0 0 0 0 0 0 0 0 0 0 0 0 0 0 0 0 0 0
"medial_orbitofrontal_gyrus_left" 0 0.000582995716971084 0.000570947548166277 0 0 0 0 0 0 0 0.000605520643252005 0 0 0 0 0 0.000577863923518321 0 0.000596210561797698 0 0.000587740312957867 0 0.000584953324646439 0 0.000642106643434637 0.00060831400052078 0.000576565363327387 0 0 0 0.000707468465279144 0 0 0.000603429511912492 0 0.000614719400492455 0.000605963739629641 0 0 0 0 0 0 0 0 0 0.000874584428980604 0 0 0 0.000612851992163833 0 0 0 0 0 0.00060581661634955 0 0.000785386260015735 0.000607372097443588 0.000616886909572778 0 0 0 0 0 0 0
"middle_temporal_gyrus_left" 0.000624461371161795 0 0 0 0.000655017813240283 0.000634962854500596 0.000599480062492275 0.000605160445738834 0.000587026440493208 0.000605369094100432 0 0 0 0 0 0.000572341922165476 0 0 0.000417789256469684 0 0.00044746301504281 0 0.000563392206202179 0.000590033501584845 0 0 0.000563246939617062 0.000572445811633474 0.000618834400323354 0.000571164430618896 0 0.000674876180939411 0.000593623825822415 0.000615472883771141 0 0 0 0 0 0 0 0 0 0 0 0 0 0 0 0 0 0 0 0 0 0 0 0 0 0 0 0 0 0 0 0 0 0
"parahippocampal_gyrus_left" 0 0 0 0 0.00108148534006101 0.000643175857703167 0.000664983421241929 0.000604550589128784 0 0.000591903830994325 0 0.000677433951015645 0 0 0 0 0 0 0 0 0 0 0.000596997929681471 0 0 0 0.000605647274157974 0.000752938708055116 0.000627029651441209 0 0 0.000720351221393297 0 0.000731589513031036 0 0 0.00062578992163032 0 0 0 0 0 0 0 0 0 0 0 0 0 0 0 0 0 0 0 0 0 0 0 0.000646426183969052 0 0 0 0 0 0 0
"paracentral_gyrus_left" 0.000567444817718492 0 0.000557264614329256 0 0 0.000580698790963267 0.000563508283259381 0.000576092960735604 0.000597147349535171 0.000570805849086316 0 0 0 0.000572341922165476 0 0 0 0 0 0 0.000637145423139199 0.000596315974449894 0.000597975286510027 0.000587527377066694 0 0 0.000556283805571961 0.000584260503914084 0.000576793954231055 0.00057658027407477 0 0 0.000577834760030624 0.000578784101374521 0 0 0 0 0 0 0 0 0 0 0 0 0 0 0 0.000781359774099517 0 0 0 0 0.00092162365476362 0 0.000657493260290729 0 0 0 0 0 0 0 0 0 0 0
"inferior_frontal_gyrus_pars_opercularis_left" 0 0.000580402410583721 0.000554330496933642 0 0 0 0.00064735883316319 0 0 0 0.000555241468309849 0 0.000577863923518321 0 0 0 0 0.000607682591618753 0.000591540018607555 0 0.00055093541863054 0.000570423781211286 0.000619345429059444 0 0.000589829174854251 0.000590050289730113 0.000559677965201495 0.000557007959988392 0.000971136841869441 0.000575544932732077 0.000617791437053049 0 0 0.0005842536959641 0 0.000623222185287398 0.000623884510981742 0 0 0 0 0 0 0 0 0 0.000600231001630441 0 0 0 0.00062816122628658 0.000585281032381692 0.000588351981041345 0 0 0.000609769434740118 0.000614026836862413 0 0.000624991376446758 0.000602033773996052 0.000610643669893408 0 0 0 0.000586085661324134 0 0 0.000629385631425571
"inferior_frontal_gyrus_pars_orbitalis_left" 0 0.000588244936792878 0.000576023492879008 0 0 0 0 0 0 0 0.00070055828017068 0 0 0 0 0 0.000607682591618753 0 0.00072991937210354 0 0.000571354778983812 0 0 0 0 0.000633829110994475 0.000573793693635331 0 0.000758824138803791 0 0 0 0 0 0 0 0 0 0 0 0 0 0 0 0 0 0 0 0 0 0 0 0 0 0 0 0 0 0 0 0 0 0 0 0 0 0 0
"inferior_frontal_gyrus_pars_triangularis_left" 0 0.00057333956196163 0.000556169484150116 0 0 0 0 0 0 0 0.000600310454312361 0 0.000596210561797698 0.000417789256469684 0 0 0.000591540018607555 0.00072991937210354 0 0 0.000581619228462241 0 0.000597010261596298 0 0.000598616688799801 0.000632288517152645 0.000566675598274094 0 0 0 0.000641194269295098 0 0 0.000602757850613299 0 0.000612252950291606 0.000616560177823719 0 0 0 0 0 0 0 0 0 0 0 0 0 0.000617302847682668 0 0 0 0 0 0 0 0 0 0.000611945268755882 0 0 0 0 0 0 0
"pericalcarine_cortex_left" 0 0 0 0.000639062131453311 0 0.000637259627848867 0.000686890672680749 0 0 0.00065545734231307 0 0.00064182872095952 0 0 0 0 0 0 0 0 0 0 0 0.000653009504569468 0 0 0 0.000679148606455513 0 0 0 0 0 0 0 0 0 0 0 0 0 0 0 0 0 0 0 0 0 0 0 0 0 0 0 0 0 0 0 0 0 0 0 0 0 0 0 0
"postcentral_gyrus_left" 0.000571155698649424 0.000566303272583894 0.000543133789568324 0 0 0 0.000629340975305851 0 0.000617899127585119 0.000649928232755682 0.000571901694958411 0 0.000587740312957867 0.00044746301504281 0 0.000637145423139199 0.00055093541863054 0.000571354778983812 0.000581619228462241 0 0 0.000539725054535333 0.000592147002327003 0.000595556444727363 0.000605878394299922 0.000576972162969564 0.000541650685677534 0.000594675840615434 0.0005866622502258 0.000584221515415282 0 0 0 0.000590935157700783 0 0.000584052404101001 0.000586771190932546 0 0 0 0 0 0 0 0 0 0 0 0 0 0 0 0 0 0.0006050956757482 0.000594675584691759 0.000596739612592598 0 0 0 0.00061594590790771 0 0 0.000608702813695546 0 0 0 0
"posterior_cingulate_gyrus_left" 0.000573092196896311 0.000592195253804581 0.000554452850742511 0 0.000580188797106412 0.000592238995341867 0.000598248435993771 0.000567749842504308 0.000626122367928651 0.000586150560131694 0.000587346843897986 0 0 0 0 0.000596315974449894 0.000570423781211286 0 0 0 0.000539725054535333 0 0.000572769486111126 0.000580932019321306 0.000611790325988714 0.000543710858521808 0.000543516888454334 0.000573237551939994 0.000561031670557825 0.000553298750762612 0.000581477381709516 0 0.000557068062899901 0.000552516521903376 0 0.000707966673170885 0.000576512036152493 0 0.000595223844552554 0 0 0 0.00064371822747771 0.000635324810962632 0 0 0 0 0 0.000606858989432007 0.000616118766787401 0 0 0 0.000594304546973485 0.000724847342367849 0.000605366539999685 0 0.000631439466093543 0.000614810147840557 0.000577072584710791 0 0 0.000576312516024904 0 0 0 0.000601113300009212
"precentral_gyrus_left" 0.000561314324642012 0.000576724120667958 0.000547635198189011 0 0.000617947337475119 0.000563798173760357 0.000567501971692455 0.000570619446525193 0.000561610569204447 0.000566132525672991 0.000561526118964588 0 0.000584953324646439 0.000563392206202179 0.000596997929681471 0.000597975286510027 0.000619345429059444 0 0.000597010261596298 0 0.000592147002327003 0.000572769486111126 0 0.000565626168314649 0.000596267608271837 0.000577403126536765 0.000548653394588977 0.000556495564160203 0.000599012668061508 0.000561828620424042 0.000613671591995616 0 0.000576526114662516 0.000578303830809333 0 0.000617906820202373 0.000622673386419466 0 0.000641244315935639 0 0.000617452572986248 0.000577747978648637 0.000643556420520861 0.000629292242592993 0 0 0 0 0 0 0.000622370992784653 0 0 0 0.000605753173723864 0.000639445201441864 0.000620072124259001 0 0.000642193220481986 0.000611738367652713 0.000623442135862967 0 0 0.000600153897679488 0 0 0 0.000609478646727842
"precuneus_left" 0.000583467743297894 0 0.000554294333073062 0.000666776856348095 0 0.000605967920530969 0.000622890348709126 0.00062395144289291 0.000644587916404401 0.000615937988712797 0 0.000660597994526941 0 0.000590033501584845 0 0.000587527377066694 0 0 0 0.000653009504569468 0.000595556444727363 0.000580932019321306 0.000565626168314649 0 0 0 0.000557920682396744 0.00062318042932108 0.000642846090241122 0.000585947981951547 0 0 0.000590280263665344 0.000595062785532184 0 0 0 0 0 0 0 0 0 0 0 0 0 0 0 0 0 0 0 0 0.00063827592255957 0 0.000586264617130475 0.000969633310849154 0 0 0 0.0010275460824401 0 0 0 0 0 0
"rostral_anterior_cingulate_cortex_left" 0 0.000594051483820732 0.000564894459450176 0 0 0 0 0 0 0 0.000562956097549932 0 0.000642106643434637 0 0 0 0.000589829174854251 0 0.000598616688799801 0 0.000605878394299922 0.000611790325988714 0.000596267608271837 0 0 0.00057595472899668 0.000584912060430372 0 0 0 0.00066644667545002 0 0 0.000608482510395682 0 0.000616838831339431 0.000630313953233191 0 0 0 0 0 0 0 0 0 0.000680458026437032 0 0 0 0.00062584297488177 0 0 0 0 0 0 0 0.000848559855240759 0.000609907197074188 0.000638870166725387 0 0 0 0 0 0 0.000635958229275704
"rostral_middle_frontal_gyrus_left" 0 0.000574500380228237 0.000581563858248112 0 0 0 0 0 0 0 0.000589006318406441 0 0.00060831400052078 0 0 0 0.000590050289730113 0.000633829110994475 0.000632288517152645 0 0.000576972162969564 0.000543710858521808 0.000577403126536765 0 0.00057595472899668 0 0.000588499447083162 0 0 0.000562548790256145 0.000641504949375944 0 0 0.000581182929379403 0 0.00060555731139366 0.000603374237196737 0 0 0 0 0 0 0 0 0 0 0 0 0 0.000615268162117612 0 0 0 0 0.000615044075406582 0.000603779091287355 0 0.000614875796052127 0.000605756078577251 0.000611284418670108 0 0 0 0 0 0 0
"superior_frontal_gyrus_left" 0.00055870232441481 0.000575302786524426 0.000549287941222822 0 0.00057131510230157 0 0.000564519357463448 0.000575196117181737 0.000582670002109808 0.000570299246249117 0.000549783666463344 0.000594707016300565 0.000576565363327387 0.000563246939617062 0.000605647274157974 0.000556283805571961 0.000559677965201495 0.000573793693635331 0.000566675598274094 0 0.000541650685677534 0.000543516888454334 0.000548653394588977 0.000557920682396744 0.000584912060430372 0.000588499447083162 0 0.000553589438046756 0.000565800781107914 0.000558155179252272 0.00062302000503011 0 0.000566572936419165 0.000555137524756223 0 0.000619780026050158 0.000616032120758972 0 0.000601546980338986 0 0 0 0 0 0.000591983329714261 0 0.000606741416749716 0 0 0 0.000620965830268365 0 0.000588608067974745 0 0.000580363299994523 0.000577224975463881 0.000599458785537803 0 0.000626713226505912 0.000608407100484227 0.000614612749551468 0 0 0.000562862228721719 0.000593444126500078 0 0 0.000607263935483827
"superior_parietal_gyrus_left" 0.000573987418002535 0 0.0005377323116955 0.000616513070184967 0 0.000601676380400372 0.000593182661512297 0.000592109215367171 0.000640806745813635 0.000610900057983536 0 0.000729959138662967 0 0.000572445811633474 0.000752938708055116 0.000584260503914084 0.000557007959988392 0 0 0.000679148606455513 0.000594675840615434 0.000573237551939994 0.000556495564160203 0.00062318042932108 0 0 0.000553589438046756 0 0.000601196679628541 0.000578504624610797 0 0 0.000588155025326007 0.000585416341119958 0 0 0 0.000764945414670059 0 0 0 0 0 0 0 0 0 0 0 0 0 0 0 0 0 0.000607679906216 0 0.00108756351383842 0 0 0.000600103188519615 0 0 0 0 0 0 0
"superior_temporal_gyrus_left" 0.00059383816011426 0 0.000566325413309616 0 0.000660625193631336 0.000636354123993518 0.000627377201348295 0.000606394748604106 0.00073414911443686 0.000632721032775025 0.000951040640468349 0.00062597511973909 0 0.000618834400323354 0.000627029651441209 0.000576793954231055 0.000971136841869441 0.000758824138803791 0 0 0.0005866622502258 0.000561031670557825 0.000599012668061508 0.000642846090241122 0 0 0.000565800781107914 0.000601196679628541 0 0.000611299891984052 0 0.000729038523009507 0.000635835597899642 0.000679225710755266 0 0 0 0 0 0 0 0 0 0 0 0 0 0 0 0 0 0 0 0 0 0.00061462938154157 0 0 0 0 0 0 0 0 0 0 0 0
"supramarginal_gyrus_left" 0.000563565267452573 0.000577841428138056 0.000548114744540724 0 0 0.000639404341340815 0.000583202389524395 0.000608113162827663 0.000581495766732582 0.000591545198503514 0 0 0 0.000571164430618896 0 0.00057658027407477 0.000575544932732077 0 0 0 0.000584221515415282 0.000553298750762612 0.000561828620424042 0.000585947981951547 0 0.000562548790256145 0.000558155179252272 0.000578504624610797 0.000611299891984052 0 0 0 0.000599963111463107 0.000588007700746526 0 0 0 0 0 0 0 0 0 0 0 0 0 0 0 0 0 0 0 0 0 0.000608592547713244 0.000589578055316908 0 0 0 0 0 0 0 0 0 0 0
"frontal_pole_left" 0 0.00061116206437541 0.000611697628283274 0 0 0 0 0 0 0 0.000649565432008096 0 0.000707468465279144 0 0 0 0.000617791437053049 0 0.000641194269295098 0 0 0.000581477381709516 0.000613671591995616 0 0.00066644667545002 0.000641504949375944 0.00062302000503011 0 0 0 0 0 0 0 0 0.000642823214828701 0 0 0 0 0 0 0 0 0 0 0 0 0 0 0 0 0 0 0 0 0 0 0.000619924957095708 0.000621926635576934 0 0 0 0 0.000914362138881563 0 0 0
"temporal_pole_left" 0 0 0 0 0.000677247645608019 0.000689858716900193 0 0.00068625574209499 0 0 0.000718591155807607 0 0 0.000674876180939411 0.000720351221393297 0 0 0 0 0 0 0 0 0 0 0 0 0 0.000729038523009507 0 0 0 0 0 0 0 0 0 0 0 0 0 0 0 0 0 0 0 0 0 0 0 0 0 0 0 0 0 0 0 0 0 0 0 0 0 0 0
"transverse_temporal_gyrus_left" 0.000600558715993082 0.000578021487860657 0 0 0 0 0.000615504041642098 0.000612878908100355 0.000802522351975644 0.000613939960042881 0 0 0 0.000593623825822415 0 0.000577834760030624 0 0 0 0 0 0.000557068062899901 0.000576526114662516 0.000590280263665344 0 0 0.000566572936419165 0.000588155025326007 0.000635835597899642 0.000599963111463107 0 0 0 0.000658001911403461 0 0 0 0 0 0 0 0 0 0 0 0 0 0 0 0 0 0 0 0 0 0 0 0 0 0 0 0 0 0 0 0 0 0
"insula_left" 0.000641496367284015 0.000577783760500708 0.00055114157586318 0 0.000679068625032519 0.000728350193803784 0.000641632316043822 0.000637272946266836 0.00070783825625624 0.000626737897690877 0.00063668538332219 0 0.000603429511912492 0.000615472883771141 0.000731589513031036 0.000578784101374521 0.0005842536959641 0 0.000602757850613299 0 0.000590935157700783 0.000552516521903376 0.000578303830809333 0.000595062785532184 0.000608482510395682 0.000581182929379403 0.000555137524756223 0.000585416341119958 0.000679225710755266 0.000588007700746526 0 0 0.000658001911403461 0 0 0.000615284176517865 0.000617368076375597 0 0 0 0 0 0 0 0 0 0 0 0 0 0.000619327865576787 0 0 0 0.000603835908093264 0.000634048047626918 0.000618655989844398 0 0 0.000625580075966141 0.000628762569843306 0 0 0.000623763933659846 0.000632795709988159 0 0 0.000631003699813061
"banks_superior_temporal_sulcus_right" 0 0 0.000551366458556064 0 0 0 0 0 0 0 0 0 0 0 0 0 0 0 0 0 0 0 0 0 0 0 0 0 0 0 0 0 0 0 0 0 0 0 0.000636252158954395 0 0.000566787755046451 0.000610903723934344 0.000591699888617762 0.00059770533696361 0 0 0 0.000608443139048805 0 0.000566164008261087 0 0 0 0 0.000575981915849851 0.000584500190186653 0.000552201757032234 0.000590381564104574 0 0 0.000549456252204908 0.000570498389435031 0.000615646597546683 0.000564512458103272 0 0 0.000612998961371267 0.000595110135392974
"caudal_anterior_cingulate_cortex_right" 0 0.000746974854354947 0.000615519533859373 0 0 0 0 0 0 0 0.000605684077230446 0 0.000614719400492455 0 0 0 0.000623222185287398 0 0.000612252950291606 0 0.000584052404101001 0.000707966673170885 0.000617906820202373 0 0.000616838831339431 0.00060555731139366 0.000619780026050158 0 0 0 0.000642823214828701 0 0 0.000615284176517865 0 0 0.000569802452524916 0 0.000575085390787464 0 0 0 0.000619568266151262 0.000592055714393223 0.000575419703443597 0 0.000578865823604895 0 0 0 0.000575870693336285 0.00057414896307971 0.000568075504823188 0 0.000529307170762673 0.000664672283135709 0.000551266898917145 0 0.000601464690222396 0.00057839306372193 0.000567177578727807 0.000576095104486062 0 0.000529697158825908 0.000591009323633725 0 0 0.000557570018657132
"caudal_middle_frontal_gyrus_right" 0 0.000635247977754252 0.000611087506783601 0 0.0006366337413252 0 0 0 0 0 0.000605156108514522 0 0.000605963739629641 0 0.00062578992163032 0 0.000623884510981742 0 0.000616560177823719 0 0.000586771190932546 0.000576512036152493 0.000622673386419466 0 0.000630313953233191 0.000603374237196737 0.000616032120758972 0 0 0 0 0 0 0.000617368076375597 0 0.000569802452524916 0 0 0.000587531041449237 0 0 0 0.000622984374373837 0.000606797352708008 0.000562525364196122 0 0.000567396473727281 0 0 0 0.000551877969922027 0 0.000579855725453865 0 0.000518219205154145 0.000539333534524348 0.000570090993026954 0.000559005592580517 0.000567903793952123 0.000571301243916462 0.000556529055288576 0.000585144343089118 0 0.000547252397839232 0.000580409672989563 0 0 0.000539109846208199
"cuneus_right" 0 0 0 0 0 0 0 0 0 0.000685617928851167 0 0 0 0 0 0 0 0 0 0 0 0 0 0 0 0 0 0.000764945414670059 0 0 0 0 0 0 0 0 0 0 0 0 0.000643315174256002 0 0 0.000629243230693989 0 0.000630442835417079 0 0 0 0 0 0 0 0.000633587527330852 0 0 0 0.000613895671001635 0 0 0 0.000614887077926107 0 0 0 0 0 0
"entorhinal_cortex_right" 0 0 0.000606548234837857 0 0.000809616492535796 0.000662054621655514 0 0 0 0.000633529050346244 0 0 0 0 0 0 0 0 0 0 0 0.000595223844552554 0.000641244315935639 0 0 0 0.000601546980338986 0 0 0 0 0 0 0 0.000636252158954395 0.000575085390787464 0.000587531041449237 0 0 0.00075048105734581 0 0.000653495993202049 0 0.000651223878583477 0 0.000881081672494395 0 0.000634286956611478 0.000908702720425393 0 0.000580399833198061 0 0 0 0.000603705089258399 0.000583487568579381 0.000599389322059709 0 0 0.000594081693757282 0.000583056902044835 0 0.000637586851531247 0 0 0.000660624448551814 0 0.000669986505245725
"fusiform_gyrus_right" 0 0 0 0 0 0.000603506585753034 0 0 0 0 0 0 0 0 0 0 0 0 0 0 0 0 0 0 0 0 0 0 0 0 0 0 0 0 0 0 0 0 0.00075048105734581 0 0.000631396771975638 0.000596317216306039 0.000655517673981088 0.000597231377689793 0 0.000643522064580297 0 0.00059585506210579 0.000631097708498034 0.000581109443084336 0 0 0 0.000647845503381289 0 0 0.000591543814638382 0.000642954550562734 0 0 0 0.000608936266111724 0.000633553064860809 0.000636298374554847 0 0.000693821903620284 0.000649297217594567 0.000679432649842378
"inferior_parietal_gyrus_right" 0 0 0.000577254339577017 0 0 0 0 0 0 0 0 0 0 0 0 0 0 0 0 0 0 0 0.000617452572986248 0 0 0 0 0 0 0 0 0 0 0 0.000566787755046451 0 0 0.000643315174256002 0 0.000631396771975638 0 0.000567277798141462 0.000628263648698587 0.000578615849692821 0 0.000673881479027821 0 0.000581448389448521 0 0.000559869724603263 0 0 0 0 0.000558268624130975 0.000592609503267573 0.00055629938379259 0.00057635114426715 0 0 0.000557749461882417 0.000568901653648346 0.000614459062926359 0.000589141120908587 0 0 0.00061773785185741 0.00062420259923522
"inferior_temporal_gyrus_right" 0 0 0.000582073870106115 0 0 0 0 0 0 0 0 0 0 0 0 0 0 0 0 0 0 0 0.000577747978648637 0 0 0 0 0 0 0 0 0 0 0 0.000610903723934344 0 0 0 0.000653495993202049 0.000596317216306039 0.000567277798141462 0 0.000601512776111038 0.000588969834376385 0 0.000629208501729059 0 0.000590765234493336 0 0.000569903613689493 0 0 0 0.0005950933874205 0.000570318804372835 0.000578349877891745 0.000564968427190077 0.000600127861146256 0 0 0.000556484241592173 0.00057600163700751 0.000593820724556712 0.000573834611629814 0 0.000633109602615546 0.000614209737392578 0.000632566999478309
"cingulate_gyrus_isthmus_right" 0 0 0.000610277978332117 0 0 0 0 0 0.000857462479417778 0 0 0 0 0 0 0 0 0 0 0 0 0.00064371822747771 0.000643556420520861 0 0 0 0 0 0 0 0 0 0 0 0.000591699888617762 0.000619568266151262 0.000622984374373837 0 0 0.000655517673981088 0.000628263648698587 0.000601512776111038 0 0.000653167585111301 0 0.000783246435028938 0 0.000594873737315498 0.000673842051266008 0.000602091224989335 0 0 0 0 0.000648478022873342 0.000628128101802843 0.000593921335669469 0.000633891233313741 0 0 0.000602337047208512 0.000613525118548712 0.000635864549556544 0.000598415865747773 0 0 0.000701407225737445 0.00078479006671165
"lateral_occipital_cortex_right" 0 0 0.000605814634966259 0.000583796677164333 0 0.000645535591756473 0 0 0 0.000643356264584861 0 0 0 0 0 0 0 0 0 0 0 0.000635324810962632 0.000629292242592993 0 0 0 0 0 0 0 0 0 0 0 0.00059770533696361 0.000592055714393223 0.000606797352708008 0.000629243230693989 0.000651223878583477 0.000597231377689793 0.000578615849692821 0.000588969834376385 0.000653167585111301 0 0 0.000648637805611136 0 0.000602044857381701 0.000659470804413737 0.000562870647023067 0 0 0 0.000671159308801693 0.000587895475315414 0.000606618687541479 0.00056017048316199 0.000616846602546869 0 0.000613678333261517 0.00057498464511825 0.000590401168514459 0.000612370647094067 0.000599730157428776 0 0 0.000636320055211013 0.000639682798246767
"lateral_orbitofrontal_cortex_right" 0 0.000618671999630625 0.000610800423298884 0 0 0 0 0 0 0 0 0 0 0 0 0 0 0 0 0 0 0 0 0 0 0 0.000591983329714261 0 0 0 0 0 0 0 0 0.000575419703443597 0.000562525364196122 0 0 0 0 0 0 0 0 0 0.000592937009298219 0 0 0 0.000561190040753844 0.000639118987697193 0.000553494062897562 0 0.000567065873928858 0.00054597443933355 0.000558602123673472 0 0.000602692788422463 0.000578298626297467 0.000553458922859105 0 0.000893693684076359 0 0.00064806798411731 0.000780389079987504 0 0.000601665917316098
"lingual_gyrus_right" 0 0 0 0 0 0.0007605739339551 0 0 0 0.000701656136926029 0 0.000753417397138928 0 0 0 0 0 0 0 0 0 0 0 0 0 0 0 0 0 0 0 0 0 0 0 0 0 0.000630442835417079 0.000881081672494395 0.000643522064580297 0.000673881479027821 0.000629208501729059 0.000783246435028938 0.000648637805611136 0 0 0 0.000659429379577139 0.000649125393299214 0 0 0 0 0.00065103589051471 0 0 0.000627461769906335 0.000741682831407582 0 0 0.000583035778240434 0.000646126404611855 0.000642532997229701 0 0 0 0 0.000652610572962567
"medial_orbitofrontal_gyrus_right" 0 0.000612900441356038 0.000601169065546417 0 0 0 0 0 0 0 0 0 0.000874584428980604 0 0 0 0.000600231001630441 0 0 0 0 0 0 0 0.000680458026437032 0 0.000606741416749716 0 0 0 0 0 0 0 0 0.000578865823604895 0.000567396473727281 0 0 0 0 0 0 0 0.000592937009298219 0 0 0 0 0 0.000572315548854747 0 0.000578781332224612 0 0.000567203872928146 0 0.000570108392270929 0 0.000625904604779677 0.000588710721523543 0.000571639243244295 0 0 0 0.000660822223623952 0 0 0.000584342843322769
"middle_temporal_gyrus_right" 0 0 0 0 0 0 0 0 0 0 0 0 0 0 0 0 0 0 0 0 0 0 0 0 0 0 0 0 0 0 0 0 0 0 0.000608443139048805 0 0 0 0.000634286956611478 0.00059585506210579 0.000581448389448521 0.000590765234493336 0.000594873737315498 0.000602044857381701 0 0.000659429379577139 0 0 0 0.000574213282926063 0 0.000545310483600878 0 0 0.000581286685842381 0.000603178779241696 0.000550837443431016 0.000600573601734465 0 0 0.000552442139035102 0.000584442090007021 0.000614704408802751 0.000571274379709517 0 0.000620270846043242 0.000605215085186838 0.000615077662323929
"parahippocampal_gyrus_right" 0 0 0 0 0 0 0 0 0 0 0 0 0 0 0 0 0 0 0 0 0 0 0 0 0 0 0 0 0 0 0 0 0 0 0 0 0 0 0.000908702720425393 0.000631097708498034 0 0 0.000673842051266008 0.000659470804413737 0 0.000649125393299214 0 0 0 0 0 0 0 0 0 0 0 0 0 0 0 0 0 0 0 0.000727122248705171 0 0
"paracentral_gyrus_right" 0 0 0 0 0 0 0 0 0 0 0 0 0 0 0 0.000781359774099517 0 0 0 0 0 0.000606858989432007 0 0 0 0 0 0 0 0 0 0 0 0 0.000566164008261087 0 0 0 0 0.000581109443084336 0.000559869724603263 0.000569903613689493 0.000602091224989335 0.000562870647023067 0 0 0 0.000574213282926063 0 0 0 0 0 0 0.000694667263908453 0.000565490208210414 0.000568512316078251 0.000605153054007726 0 0 0.000547495808174361 0.000579673431482818 0.000585532542784516 0.000573142301926055 0 0 0.000585666061651427 0.000590458800336939
"inferior_frontal_gyrus_pars_opercularis_right" 0 0.000630929381269252 0.000620327300581366 0 0 0 0 0 0 0 0.000610244323309574 0 0.000612851992163833 0 0 0 0.00062816122628658 0 0.000617302847682668 0 0 0.000616118766787401 0.000622370992784653 0 0.00062584297488177 0.000615268162117612 0.000620965830268365 0 0 0 0 0 0 0.000619327865576787 0 0.000575870693336285 0.000551877969922027 0 0.000580399833198061 0 0 0 0 0 0.000561190040753844 0 0.000572315548854747 0 0 0 0 0.000581993860080221 0.000578704246983231 0 0.000574064394960981 0.000594733929937752 0.000615361097007753 0 0.000586896212324157 0.000585379356047195 0.000548218005575997 0 0 0.000567668165099098 0.00060191287662643 0 0 0.000576453006854201
"inferior_frontal_gyrus_pars_orbitalis_right" 0 0.000620251611016416 0.00059304031072002 0 0 0 0 0 0 0 0 0 0 0 0 0 0.000585281032381692 0 0 0 0 0 0 0 0 0 0 0 0 0 0 0 0 0 0 0.00057414896307971 0 0 0 0 0 0 0 0 0.000639118987697193 0 0 0.000545310483600878 0 0 0.000581993860080221 0 0.000627791866882392 0 0 0 0.00058400237543635 0 0.000595135666983459 0.00059242561911839 0.000566549697333546 0 0.000675664490825524 0 0 0 0 0
"inferior_frontal_gyrus_pars_triangularis_right" 0 0.000609773511562268 0.000588326479388727 0 0 0 0 0 0 0 0 0 0 0 0 0 0.000588351981041345 0 0 0 0 0 0 0 0 0 0.000588608067974745 0 0 0 0 0 0 0 0 0.000568075504823188 0.000579855725453865 0 0 0 0 0 0 0 0.000553494062897562 0 0.000578781332224612 0 0 0 0.000578704246983231 0.000627791866882392 0 0 0.000559852316898222 0 0.000554826943904835 0 0.000581738041738784 0.000586771192213715 0.000554433879489272 0 0 0 0.000598589625515884 0 0 0.000564815355081214
"pericalcarine_cortex_right" 0 0 0 0 0 0 0 0 0 0 0 0 0 0 0 0 0 0 0 0 0 0 0 0 0 0 0 0 0 0 0 0 0 0 0 0 0 0.000633587527330852 0 0.000647845503381289 0 0.0005950933874205 0 0.000671159308801693 0 0.00065103589051471 0 0 0 0 0 0 0 0 0 0 0 0.000677475296422307 0 0 0 0.000699362917175758 0 0 0 0 0 0
"postcentral_gyrus_right" 0 0.000609113243878144 0.000577739493274284 0 0.000619916469517847 0 0 0 0.000626908169490855 0 0 0 0 0 0 0.00092162365476362 0 0 0 0 0.0006050956757482 0.000594304546973485 0.000605753173723864 0.00063827592255957 0 0 0.000580363299994523 0 0 0 0 0 0 0.000603835908093264 0.000575981915849851 0.000529307170762673 0.000518219205154145 0 0.000603705089258399 0 0.000558268624130975 0.000570318804372835 0.000648478022873342 0.000587895475315414 0.000567065873928858 0 0.000567203872928146 0.000581286685842381 0 0.000694667263908453 0.000574064394960981 0 0.000559852316898222 0 0 0.00054579545536047 0.000602789709548977 0.00064667980482557 0.000608207556393464 0.00056764611188934 0.000521064849748923 0.000621948138811268 0.000573998161394253 0.00060834936317625 0 0 0.00057405317461198 0.000585836208231385
"posterior_cingulate_gyrus_right" 0 0.000594719734452487 0.000586415198134004 0 0 0 0.000643812728491549 0 0.000724051479659967 0 0 0 0 0 0 0 0.000609769434740118 0 0 0 0.000594675584691759 0.000724847342367849 0.000639445201441864 0 0 0.000615044075406582 0.000577224975463881 0.000607679906216 0.00061462938154157 0.000608592547713244 0 0 0 0.000634048047626918 0.000584500190186653 0.000664672283135709 0.000539333534524348 0 0.000583487568579381 0 0.000592609503267573 0.000578349877891745 0.000628128101802843 0.000606618687541479 0.00054597443933355 0 0 0.000603178779241696 0 0.000565490208210414 0.000594733929937752 0 0 0 0.00054579545536047 0 0.000550718213469345 0.000593905892135397 0.000574597211478416 0.000550288164346114 0.000537147654094309 0.000576774714740206 0.000596737042396616 0.000568482295873383 0 0 0.000598052930873937 0.000539884040434669
"precentral_gyrus_right" 0 0.000624462044605057 0.000594939840568906 0 0.000632382767994839 0 0.000617324587642523 0 0 0 0 0 0.00060581661634955 0 0 0.000657493260290729 0.000614026836862413 0 0 0 0.000596739612592598 0.000605366539999685 0.000620072124259001 0.000586264617130475 0 0.000603779091287355 0.000599458785537803 0 0 0.000589578055316908 0 0 0 0.000618655989844398 0.000552201757032234 0.000551266898917145 0.000570090993026954 0 0.000599389322059709 0.000591543814638382 0.00055629938379259 0.000564968427190077 0.000593921335669469 0.00056017048316199 0.000558602123673472 0.000627461769906335 0.000570108392270929 0.000550837443431016 0 0.000568512316078251 0.000615361097007753 0.00058400237543635 0.000554826943904835 0 0.000602789709548977 0.000550718213469345 0 0.000573133081846926 0.000600944503968642 0.000565800125316892 0.000528770903407683 0.000553231397809631 0.000578089561456134 0.00056935677445056 0.000574538409382647 0 0.000576902459821483 0.000573708413819002
"precuneus_right" 0 0 0.000610469612669387 0 0 0 0 0 0 0 0 0 0 0 0 0 0 0 0 0 0 0 0 0.000969633310849154 0 0 0 0.00108756351383842 0 0 0 0 0 0 0.000590381564104574 0 0.000559005592580517 0.000613895671001635 0 0.000642954550562734 0.00057635114426715 0.000600127861146256 0.000633891233313741 0.000616846602546869 0 0.000741682831407582 0 0.000600573601734465 0 0.000605153054007726 0 0 0 0.000677475296422307 0.00064667980482557 0.000593905892135397 0.000573133081846926 0 0 0 0.000565092649155843 0.000598052183650616 0.00060355135629832 0.000583929801696614 0 0 0.00059977158973467 0.000608546621463936
"rostral_anterior_cingulate_cortex_right" 0 0.000692857791778626 0.00061546498405588 0 0 0 0 0 0 0 0 0 0.000785386260015735 0 0 0 0.000624991376446758 0 0 0 0 0.000631439466093543 0.000642193220481986 0 0.000848559855240759 0.000614875796052127 0.000626713226505912 0 0 0 0.000619924957095708 0 0 0 0 0.000601464690222396 0.000567903793952123 0 0 0 0 0 0 0 0.000602692788422463 0 0.000625904604779677 0 0 0 0.000586896212324157 0.000595135666983459 0.000581738041738784 0 0.000608207556393464 0.000574597211478416 0.000600944503968642 0 0 0.000589252133030509 0.000592800233470831 0 0 0 0.000616164872838046 0 0 0.000612991743482865
"rostral_middle_frontal_gyrus_right" 0 0.000618236544677247 0.000601910602064 0 0.000611272876428506 0 0 0 0 0 0.000603116156291048 0 0.000607372097443588 0 0 0 0.000602033773996052 0 0 0 0 0.000614810147840557 0.000611738367652713 0 0.000609907197074188 0.000605756078577251 0.000608407100484227 0 0 0 0.000621926635576934 0 0 0.000625580075966141 0 0.00057839306372193 0.000571301243916462 0 0.000594081693757282 0 0 0 0 0.000613678333261517 0.000578298626297467 0 0.000588710721523543 0 0 0 0.000585379356047195 0.00059242561911839 0.000586771192213715 0 0.00056764611188934 0.000550288164346114 0.000565800125316892 0 0.000589252133030509 0 0.000584706065965772 0 0 0.000580864081554005 0.000624211074636012 0 0 0.000570113098951855
"superior_frontal_gyrus_right" 0 0.000634870623611998 0.000602807692789149 0 0.000627494400424735 0 0 0 0.000622945566175793 0 0 0 0.000616886909572778 0 0.000646426183969052 0 0.000610643669893408 0 0.000611945268755882 0 0.00061594590790771 0.000577072584710791 0.000623442135862967 0 0.000638870166725387 0.000611284418670108 0.000614612749551468 0.000600103188519615 0 0 0 0 0 0.000628762569843306 0.000549456252204908 0.000567177578727807 0.000556529055288576 0 0.000583056902044835 0 0.000557749461882417 0.000556484241592173 0.000602337047208512 0.00057498464511825 0.000553458922859105 0.000583035778240434 0.000571639243244295 0.000552442139035102 0 0.000547495808174361 0.000548218005575997 0.000566549697333546 0.000554433879489272 0 0.000521064849748923 0.000537147654094309 0.000528770903407683 0.000565092649155843 0.000592800233470831 0.000584706065965772 0 0.000554330341314197 0.000578225154080912 0.000537741762669694 0.000613046033415488 0 0.000581556282893537 0.00054713189708765
"superior_parietal_gyrus_right" 0 0 0 0 0 0 0 0 0 0 0 0 0 0 0 0 0 0 0 0 0 0 0 0.0010275460824401 0 0 0 0 0 0 0 0 0 0 0.000570498389435031 0.000576095104486062 0.000585144343089118 0.000614887077926107 0 0.000608936266111724 0.000568901653648346 0.00057600163700751 0.000613525118548712 0.000590401168514459 0 0.000646126404611855 0 0.000584442090007021 0 0.000579673431482818 0 0 0 0.000699362917175758 0.000621948138811268 0.000576774714740206 0.000553231397809631 0.000598052183650616 0 0 0.000554330341314197 0 0.000594200630258534 0.000568324641475598 0 0 0.000593377640740129 0.000605731917476111
"superior_temporal_gyrus_right" 0 0 0 0 0 0 0 0 0 0 0 0 0 0 0 0 0 0 0 0 0 0 0 0 0 0 0 0 0 0 0 0 0 0 0.000615646597546683 0 0 0 0.000637586851531247 0.000633553064860809 0.000614459062926359 0.000593820724556712 0.000635864549556544 0.000612370647094067 0.000893693684076359 0.000642532997229701 0 0.000614704408802751 0 0.000585532542784516 0 0.000675664490825524 0 0 0.000573998161394253 0.000596737042396616 0.000578089561456134 0.00060355135629832 0 0 0.000578225154080912 0.000594200630258534 0 0.000622279947836465 0 0.000661362293737577 0.000633696858980618 0.000628502285010051
"supramarginal_gyrus_right" 0 0.000610117229255229 0.000580397825530922 0 0 0 0 0 0 0 0 0 0 0 0 0 0 0 0 0 0.000608702813695546 0.000576312516024904 0.000600153897679488 0 0 0 0.000562862228721719 0 0 0 0 0 0 0.000623763933659846 0.000564512458103272 0.000529697158825908 0.000547252397839232 0 0 0.000636298374554847 0.000589141120908587 0.000573834611629814 0.000598415865747773 0.000599730157428776 0 0 0 0.000571274379709517 0 0.000573142301926055 0.000567668165099098 0 0 0 0.00060834936317625 0.000568482295873383 0.00056935677445056 0.000583929801696614 0 0.000580864081554005 0.000537741762669694 0.000568324641475598 0.000622279947836465 0 0 0 0.000612448987490958 0.000579902754503622
"frontal_pole_right" 0 0.000630896264128763 0.000598204222365574 0 0 0 0 0 0 0 0 0 0 0 0 0 0.000586085661324134 0 0 0 0 0 0 0 0 0 0.000593444126500078 0 0 0 0.000914362138881563 0 0 0.000632795709988159 0 0.000591009323633725 0.000580409672989563 0 0 0 0 0 0 0 0.00064806798411731 0 0.000660822223623952 0 0 0 0.00060191287662643 0 0.000598589625515884 0 0 0 0.000574538409382647 0 0.000616164872838046 0.000624211074636012 0.000613046033415488 0 0 0 0 0 0 0.000582021383060103
"temporal_pole_right" 0 0 0 0 0 0 0 0 0 0 0 0 0 0 0 0 0 0 0 0 0 0 0 0 0 0 0 0 0 0 0 0 0 0 0 0 0 0 0.000660624448551814 0.000693821903620284 0 0.000633109602615546 0 0 0.000780389079987504 0 0 0.000620270846043242 0.000727122248705171 0 0 0 0 0 0 0 0 0 0 0 0 0 0.000661362293737577 0 0 0 0 0.000663867319489601
"transverse_temporal_gyrus_right" 0 0 0 0 0 0 0 0 0 0 0 0 0 0 0 0 0 0 0 0 0 0 0 0 0 0 0 0 0 0 0 0 0 0 0.000612998961371267 0 0 0 0 0.000649297217594567 0.00061773785185741 0.000614209737392578 0.000701407225737445 0.000636320055211013 0 0 0 0.000605215085186838 0 0.000585666061651427 0 0 0 0 0.00057405317461198 0.000598052930873937 0.000576902459821483 0.00059977158973467 0 0 0.000581556282893537 0.000593377640740129 0.000633696858980618 0.000612448987490958 0 0 0 0.000662558882687658
"insula_right" 0 0.000630232027310636 0.000577679232314964 0 0 0 0 0 0 0 0 0 0 0 0 0 0.000629385631425571 0 0 0 0 0.000601113300009212 0.000609478646727842 0 0.000635958229275704 0 0.000607263935483827 0 0 0 0 0 0 0.000631003699813061 0.000595110135392974 0.000557570018657132 0.000539109846208199 0 0.000669986505245725 0.000679432649842378 0.00062420259923522 0.000632566999478309 0.00078479006671165 0.000639682798246767 0.000601665917316098 0.000652610572962567 0.000584342843322769 0.000615077662323929 0 0.000590458800336939 0.000576453006854201 0 0.000564815355081214 0 0.000585836208231385 0.000539884040434669 0.000573708413819002 0.000608546621463936 0.000612991743482865 0.000570113098951855 0.00054713189708765 0.000605731917476111 0.000628502285010051 0.000579902754503622 0.000582021383060103 0.000663867319489601 0.000662558882687658 0
