# Supplementary material for: NODDI and Tensor-Based Microstructural Indices as Predictors of Functional Connectivity
Source: PLoS One. 2016 Apr 14;11(4):e0153404. doi: 10.1371/journal.pone.0153404 (PMC4831788; doi:10.1371/journal.pone.0153404)
Supplement: S1 Data — a) Functional connectivity matrices, both fMRI and EEG connectomes across all subjects, in the form of precision matrices and b) structural brain connectivity matrices across all subjects and microstructural indices. Columns and rows are named according to the corresponding brain region that represent. (ZIP) [file pone.0153404.s001.zip › DATA/DWI/44_WODI_68.txt]

"banks_superior_temporal_sulcus_left" "caudal_anterior_cingulate_cortex_left" "caudal_middle_frontal_gyrus_left" "cuneus_left" "entorhinal_cortex_left" "fusiform_gyrus_left" "inferior_parietal_gyrus_left" "inferior_temporal_gyrus_left" "cingulate_gyrus_isthmus_left" "lateral_occipital_cortex_left" "lateral_orbitofrontal_cortex_left" "lingual_gyrus_left" "medial_orbitofrontal_gyrus_left" "middle_temporal_gyrus_left" "parahippocampal_gyrus_left" "paracentral_gyrus_left" "inferior_frontal_gyrus_pars_opercularis_left" "inferior_frontal_gyrus_pars_orbitalis_left" "inferior_frontal_gyrus_pars_triangularis_left" "pericalcarine_cortex_left" "postcentral_gyrus_left" "posterior_cingulate_gyrus_left" "precentral_gyrus_left" "precuneus_left" "rostral_anterior_cingulate_cortex_left" "rostral_middle_frontal_gyrus_left" "superior_frontal_gyrus_left" "superior_parietal_gyrus_left" "superior_temporal_gyrus_left" "supramarginal_gyrus_left" "frontal_pole_left" "temporal_pole_left" "transverse_temporal_gyrus_left" "insula_left" "banks_superior_temporal_sulcus_right" "caudal_anterior_cingulate_cortex_right" "caudal_middle_frontal_gyrus_right" "cuneus_right" "entorhinal_cortex_right" "fusiform_gyrus_right" "inferior_parietal_gyrus_right" "inferior_temporal_gyrus_right" "cingulate_gyrus_isthmus_right" "lateral_occipital_cortex_right" "lateral_orbitofrontal_cortex_right" "lingual_gyrus_right" "medial_orbitofrontal_gyrus_right" "middle_temporal_gyrus_right" "parahippocampal_gyrus_right" "paracentral_gyrus_right" "inferior_frontal_gyrus_pars_opercularis_right" "inferior_frontal_gyrus_pars_orbitalis_right" "inferior_frontal_gyrus_pars_triangularis_right" "pericalcarine_cortex_right" "postcentral_gyrus_right" "posterior_cingulate_gyrus_right" "precentral_gyrus_right" "precuneus_right" "rostral_anterior_cingulate_cortex_right" "rostral_middle_frontal_gyrus_right" "superior_frontal_gyrus_right" "superior_parietal_gyrus_right" "superior_temporal_gyrus_right" "supramarginal_gyrus_right" "frontal_pole_right" "temporal_pole_right" "transverse_temporal_gyrus_right" "insula_right"
"banks_superior_temporal_sulcus_left" 0 0 0.291218253312448 0 0 0 0.287609732391426 0.282055940475011 0.23023760251531 0.23779718263378 0 0 0 0.314704476026598 0 0.282267447688096 0 0 0 0 0.304901624155575 0.263995280813814 0.257485663829113 0.257652414305634 0 0 0.281777802774618 0.271894581468326 0.305963747627019 0.254472802317836 0 0 0.253841749893247 0.271585694546416 0 0 0 0 0 0 0 0 0 0 0 0 0 0 0 0 0 0 0 0 0 0 0 0 0 0 0 0 0 0 0 0 0 0
"caudal_anterior_cingulate_cortex_left" 0 0 0.260515238260635 0 0 0 0 0 0 0 0.279741062152545 0 0.275078290810419 0 0 0 0.267451646190959 0.325132167114215 0.297703902312092 0 0.296315806451435 0.224455997463311 0.272215270066807 0 0.293895553159847 0.297494467547716 0.23190297872849 0 0 0.341230089404656 0.311992848944726 0 0.262317462305199 0.274923711176581 0 0.116433946660394 0.222503597211875 0 0 0 0 0 0 0 0.234000725052612 0 0.240022957349678 0 0 0 0.217553074851558 0.253319663662561 0.238588027699317 0 0.35688219770984 0.282343626082471 0.268029443054285 0 0.210766578346333 0.22193077123529 0.263934370172583 0 0 0.33318573159975 0.237002209972098 0 0 0.274027046267215
"caudal_middle_frontal_gyrus_left" 0.291218253312448 0.260515238260635 0 0 0 0 0.292231880258996 0 0.283752707094149 0.284822953705515 0.329084724912247 0 0.298742065799085 0 0 0.312104189429565 0.350021430707571 0.321692037509218 0.344670232734001 0 0.32367482846242 0.247002731259748 0.315305669501168 0.305932704488091 0.341755673122797 0.316002635475972 0.329067658833426 0.354932543041371 0.276125218737579 0.368864968243413 0.323582248650971 0 0 0.33473334824276 0.261822034560588 0.217646128219145 0.228565900770772 0 0.251051903180657 0 0.228250581359398 0.256419328264808 0.246368504715228 0.222304461969586 0.264405273733588 0 0.253868014677691 0 0 0 0.243279826318027 0.270447483888883 0.258305196601509 0 0.254582874894669 0.220150781960168 0.247374994291136 0.242374945454833 0.235648283394773 0.236845512809089 0.222156785282211 0 0 0.262827352804512 0.238705355012575 0 0 0.230756607318224
"cuneus_left" 0 0 0 0 0 0.284300505474388 0.36592973740619 0 0 0.372285656221235 0 0.476077778183007 0 0 0 0 0 0 0 0.434476802194381 0 0 0 0.451605441825814 0 0 0 0.374723136724018 0 0 0 0 0 0 0 0 0 0 0 0 0 0 0 0.505461016701424 0 0 0 0 0 0 0 0 0 0 0 0 0 0 0 0 0 0 0 0 0 0 0 0
"entorhinal_cortex_left" 0 0 0 0 0 0.422006162215835 0.244193650878336 0.444074586300575 0 0.235558615460273 0.536296857028985 0 0 0.39278967329391 0.642095724982394 0 0 0 0 0 0 0.187536259405055 0.233539920557182 0 0 0 0.235621736679984 0 0.356637208638665 0 0 0.443395896948477 0 0.384686876440678 0 0 0.236874807948751 0 0.42237228706247 0 0 0 0 0 0 0 0 0 0 0 0 0 0 0 0.237718367753951 0 0.225647316647936 0 0 0.240497646843593 0.221810152391738 0 0 0 0 0 0 0
"fusiform_gyrus_left" 0 0 0 0.284300505474388 0.422006162215835 0 0.361136359387585 0.413397224727053 0.344735798194227 0.379147891036827 0 0.392539863257108 0 0.359328355673659 0.481107604727508 0.316213014194494 0 0 0 0.291341508682841 0 0.206767276302148 0.309820149769562 0.305840078439345 0 0 0 0.345785816855814 0.289957766242047 0.292444668909219 0 0.454911269698835 0 0.228281546080839 0 0 0 0 0.436491332810012 0.436089378862013 0 0 0 0.535123632647686 0 0.51149989110686 0 0 0 0 0 0 0 0 0 0 0 0 0 0 0 0 0 0 0 0 0 0
"inferior_parietal_gyrus_left" 0.287609732391426 0 0.292231880258996 0.36592973740619 0.244193650878336 0.361136359387585 0 0.332182474853457 0.243997468907031 0.354534202535678 0 0.316148112468239 0 0.258154297051083 0.301499481909129 0.305726965385768 0.268682438322268 0 0 0.300596327161429 0.280962930061132 0.249803657159069 0.287147231525832 0.279358299644792 0 0 0.27908392748681 0.308240509716924 0.217730336572704 0.277694511451407 0 0 0.233594176302881 0.232240197640927 0 0 0 0 0 0 0 0 0 0 0 0 0 0 0 0 0 0 0 0 0 0.218374486692906 0.246716881839283 0 0 0 0 0 0 0 0 0 0 0
"inferior_temporal_gyrus_left" 0.282055940475011 0 0 0 0.444074586300575 0.413397224727053 0.332182474853457 0 0.227253074380484 0.370412521529546 0 0.368384787556383 0 0.325242157032978 0.373424379267811 0.310834223411435 0 0 0 0 0 0.278220553747272 0.292161326640777 0.282789910030064 0 0 0.288638981975662 0.371745239674605 0.291003386910575 0.286553079569741 0 0.473736760761295 0.247013480386433 0.250293714340384 0 0 0 0 0 0 0 0 0 0 0 0 0 0 0 0 0 0 0 0 0 0 0 0 0 0 0 0 0 0 0 0 0 0
"cingulate_gyrus_isthmus_left" 0.23023760251531 0 0.283752707094149 0 0 0.344735798194227 0.243997468907031 0.227253074380484 0 0.248152752819332 0 0.495423056642087 0 0.26222547706653 0 0.289259743271737 0 0 0 0 0.263897675675648 0.249791824710366 0.254959720736764 0.341122994465209 0 0 0.247825402913998 0.284189532439255 0.25397339755998 0.296028138115763 0 0 0.321442321742755 0.258349728700676 0 0 0 0 0 0 0 0 0.185337400240259 0 0 0 0 0 0 0 0 0 0 0 0.233654645604928 0.188236740855241 0 0 0 0 0.279026259363315 0 0 0 0 0 0 0
"lateral_occipital_cortex_left" 0.23779718263378 0 0.284822953705515 0.372285656221235 0.235558615460273 0.379147891036827 0.354534202535678 0.370412521529546 0.248152752819332 0 0 0.355762441932009 0 0.242313663929778 0.385577574151231 0.306265354156094 0 0 0 0.345824325952733 0.27109917985433 0.253427007891091 0.283529575955756 0.283549824426645 0 0 0.285127787853882 0.308760502898761 0.210335790424064 0.267437534604464 0 0 0.229305708323443 0.230249762168491 0 0 0 0.519219328080546 0.198194917628562 0 0 0 0 0.52096002395925 0 0.518384936145574 0 0 0 0 0 0 0 0 0 0 0 0 0 0 0 0 0 0 0 0 0 0
"lateral_orbitofrontal_cortex_left" 0 0.279741062152545 0.329084724912247 0 0.536296857028985 0 0 0 0 0 0 0 0.394398592890511 0 0 0 0.333920879459509 0.455674330500713 0.471708930758767 0 0.363980034748323 0.278990140471613 0.335046448426764 0 0.378766354828309 0.347202305506955 0.290048799113764 0 0.518625227651105 0 0.463033197747274 0.473318259738544 0 0.343677981615659 0 0.222380162864007 0.240810977824982 0 0 0 0 0 0 0 0 0 0 0 0 0 0.237092233440166 0 0 0 0 0 0 0 0 0.237631684383707 0 0 0 0 0 0 0 0
"lingual_gyrus_left" 0 0 0 0.476077778183007 0 0.392539863257108 0.316148112468239 0.368384787556383 0.495423056642087 0.355762441932009 0 0 0 0 0.50270602386725 0 0 0 0 0.439188902854954 0 0 0 0.356072958856244 0 0 0.303668197529934 0.325234490490993 0.233988704665735 0 0 0 0 0 0 0 0 0 0 0 0 0 0 0 0 0.507749272604432 0 0 0 0 0 0 0 0 0 0 0 0 0 0 0 0 0 0 0 0 0 0
"medial_orbitofrontal_gyrus_left" 0 0.275078290810419 0.298742065799085 0 0 0 0 0 0 0 0.394398592890511 0 0 0 0 0 0.298364934189833 0 0.338646651538651 0 0.302314881657076 0 0.311910773923098 0 0.327616518081439 0.347663215485291 0.287343858169003 0 0 0 0.389964488560534 0 0 0.294982877643768 0 0.23065519449333 0.272986009711764 0 0 0 0 0 0 0 0 0 0.523886363200363 0 0 0 0.243562094394166 0 0 0 0 0 0.295714498919459 0 0.287074806703147 0.254123204545256 0.273218865578454 0 0 0 0 0 0 0
"middle_temporal_gyrus_left" 0.314704476026598 0 0 0 0.39278967329391 0.359328355673659 0.258154297051083 0.325242157032978 0.26222547706653 0.242313663929778 0 0 0 0 0 0.30196298248287 0 0 0.290735787500605 0 0.339408789544335 0 0.27962716182323 0.274113641175607 0 0 0.27583166611389 0.28227357554615 0.234975898085772 0.256666414550696 0 0.319511663088903 0.252654464022732 0.22133537181567 0 0 0 0 0 0 0 0 0 0 0 0 0 0 0 0 0 0 0 0 0 0 0 0 0 0 0 0 0 0 0 0 0 0
"parahippocampal_gyrus_left" 0 0 0 0 0.642095724982394 0.481107604727508 0.301499481909129 0.373424379267811 0 0.385577574151231 0 0.50270602386725 0 0 0 0 0 0 0 0 0 0 0.231990886043923 0 0 0 0.264274546733784 0.336775780482503 0.321788177557375 0 0 0.427747214981571 0 0.370750056155284 0 0 0.241197245999713 0 0 0 0 0 0 0 0 0 0 0 0 0 0 0 0 0 0 0 0 0 0 0 0.224059954962815 0 0 0 0 0 0 0
"paracentral_gyrus_left" 0.282267447688096 0 0.312104189429565 0 0 0.316213014194494 0.305726965385768 0.310834223411435 0.289259743271737 0.306265354156094 0 0 0 0.30196298248287 0 0 0 0 0 0 0.399865533491719 0.322964832696492 0.32557140835362 0.301789164207972 0 0 0.302727022498101 0.334084893920201 0.281534132675332 0.309783383065235 0 0 0.285780603304403 0.295112076144962 0 0 0 0 0 0 0 0 0 0 0 0 0 0 0 0.468344614106733 0 0 0 0 0.600761156259343 0 0.42292045039594 0 0 0 0 0 0 0 0 0 0 0
"inferior_frontal_gyrus_pars_opercularis_left" 0 0.267451646190959 0.350021430707571 0 0 0 0.268682438322268 0 0 0 0.333920879459509 0 0.298364934189833 0 0 0 0 0.366730020450493 0.383467437573801 0 0.299477452301897 0.275313688324531 0.296629469399055 0 0.325611051289702 0.308215021333613 0.317002652439642 0.344047331542848 0.530960868802545 0.277416031396441 0.329212757517027 0 0 0.350511968040602 0 0.226169316525391 0.248714757389127 0 0 0 0 0 0 0 0 0 0.252961257305606 0 0 0 0.236176252138834 0.283461443923403 0.276008219304593 0 0 0.284599001023224 0.294761249073324 0 0.247175032069058 0.25266362898631 0.280469487906115 0 0 0 0.246875067851712 0 0 0.259949238144328
"inferior_frontal_gyrus_pars_orbitalis_left" 0 0.325132167114215 0.321692037509218 0 0 0 0 0 0 0 0.455674330500713 0 0 0 0 0 0.366730020450493 0 0.487251707392383 0 0.351500102328305 0 0 0 0 0.379452449734675 0.324860119005042 0 0.487079612642102 0 0 0 0 0 0 0 0 0 0 0 0 0 0 0 0 0 0 0 0 0 0 0 0 0 0 0 0 0 0 0 0 0 0 0 0 0 0 0
"inferior_frontal_gyrus_pars_triangularis_left" 0 0.297703902312092 0.344670232734001 0 0 0 0 0 0 0 0.471708930758767 0 0.338646651538651 0.290735787500605 0 0 0.383467437573801 0.487251707392383 0 0 0.339474134497275 0 0.362905508742156 0 0.349104067118184 0.354048108570498 0.340704151962971 0 0 0 0.354597795364485 0 0 0.397012027627061 0 0.222149524909281 0.24349913547579 0 0 0 0 0 0 0 0 0 0 0 0 0 0.234927330689338 0 0 0 0 0 0 0 0 0 0.279136638119705 0 0 0 0 0 0 0
"pericalcarine_cortex_left" 0 0 0 0.434476802194381 0 0.291341508682841 0.300596327161429 0 0 0.345824325952733 0 0.439188902854954 0 0 0 0 0 0 0 0 0 0 0 0.420953114406125 0 0 0 0.324143602610106 0 0 0 0 0 0 0 0 0 0 0 0 0 0 0 0 0 0 0 0 0 0 0 0 0 0 0 0 0 0 0 0 0 0 0 0 0 0 0 0
"postcentral_gyrus_left" 0.304901624155575 0.296315806451435 0.32367482846242 0 0 0 0.280962930061132 0 0.263897675675648 0.27109917985433 0.363980034748323 0 0.302314881657076 0.339408789544335 0 0.399865533491719 0.299477452301897 0.351500102328305 0.339474134497275 0 0 0.276765572153894 0.322235167376201 0.299348071448891 0.315597731221038 0.304601090684179 0.31039984224647 0.327068029061342 0.382050685451163 0.357107213099299 0 0 0 0.340319047349915 0 0.249797614772452 0.268592118093893 0 0 0 0 0 0 0 0 0 0 0 0 0 0 0 0 0 0.260167057723347 0.257969091476456 0.264334484614965 0 0 0 0.258414404577461 0 0 0.274896148751275 0 0 0 0
"posterior_cingulate_gyrus_left" 0.263995280813814 0.224455997463311 0.247002731259748 0 0.187536259405055 0.206767276302148 0.249803657159069 0.278220553747272 0.249791824710366 0.253427007891091 0.278990140471613 0 0 0 0 0.322964832696492 0.275313688324531 0 0 0 0.276765572153894 0 0.245909144874535 0.282565630306402 0.262923345345276 0.277371264852151 0.219855933229202 0.293705947260588 0.24112888653874 0.295532355124345 0.279460648370189 0 0.262092558147135 0.229006979542779 0 0.0942777142010838 0.261495530926171 0 0.235253270827993 0 0 0 0.232746777279848 0.184517500478261 0 0 0 0 0 0.247339760022791 0.240365942960459 0 0 0 0.257878962330088 0.0844326273811583 0.236831848750579 0 0.257123650743555 0.232643242934796 0.207648290128454 0 0 0.266136052493595 0 0 0 0.223206008433421
"precentral_gyrus_left" 0.257485663829113 0.272215270066807 0.315305669501168 0 0.233539920557182 0.309820149769562 0.287147231525832 0.292161326640777 0.254959720736764 0.283529575955756 0.335046448426764 0 0.311910773923098 0.27962716182323 0.231990886043923 0.32557140835362 0.296629469399055 0 0.362905508742156 0 0.322235167376201 0.245909144874535 0 0.265572319065403 0.318581559461518 0.315775826625225 0.298618153735978 0.294315069934076 0.292594850916566 0.295996556517972 0.318751935873448 0 0.277039556704575 0.30751112446345 0 0.231548808190042 0.235390839783058 0 0.261347972498234 0 0.214431726797791 0.273494830992148 0.237475580242682 0.224113908971741 0 0 0 0 0 0 0.242524053788162 0 0 0 0.252044063033936 0.217261521788017 0.244718666048509 0 0.282121844714574 0.250984073273726 0.219693219997907 0 0 0.259676306050316 0 0 0 0.243014643284609
"precuneus_left" 0.257652414305634 0 0.305932704488091 0.451605441825814 0 0.305840078439345 0.279358299644792 0.282789910030064 0.341122994465209 0.283549824426645 0 0.356072958856244 0 0.274113641175607 0 0.301789164207972 0 0 0 0.420953114406125 0.299348071448891 0.282565630306402 0.265572319065403 0 0 0 0.257771902039703 0.35127888177535 0.245671727018428 0.308418694933664 0 0 0.273388299534743 0.284090621168739 0 0 0 0 0 0 0 0 0 0 0 0 0 0 0 0 0 0 0 0 0.247560682420995 0 0.265867998205891 0.49188936392398 0 0 0 0.456886063508798 0 0 0 0 0 0
"rostral_anterior_cingulate_cortex_left" 0 0.293895553159847 0.341755673122797 0 0 0 0 0 0 0 0.378766354828309 0 0.327616518081439 0 0 0 0.325611051289702 0 0.349104067118184 0 0.315597731221038 0.262923345345276 0.318581559461518 0 0 0.345216078682309 0.289415047421341 0 0 0 0.348675665821098 0 0 0.313265211493023 0 0.238195647032617 0.26976368278772 0 0 0 0 0 0 0 0 0 0.248223143264054 0 0 0 0.246158979815578 0 0 0 0 0 0 0 0.238202911093173 0.257882981759053 0.283190697513229 0 0 0 0 0 0 0.307340887136329
"rostral_middle_frontal_gyrus_left" 0 0.297494467547716 0.316002635475972 0 0 0 0 0 0 0 0.347202305506955 0 0.347663215485291 0 0 0 0.308215021333613 0.379452449734675 0.354048108570498 0 0.304601090684179 0.277371264852151 0.315775826625225 0 0.345216078682309 0 0.307363491681785 0 0 0.346157060574157 0.343052116862122 0 0 0.313277417466391 0 0.223262552930706 0.250194485704446 0 0 0 0 0 0 0 0 0 0 0 0 0 0.246501339955967 0 0 0 0 0.260980198525855 0.287601684780806 0 0.237170537080216 0.238269169197283 0.271386641582978 0 0 0 0 0 0 0
"superior_frontal_gyrus_left" 0.281777802774618 0.23190297872849 0.329067658833426 0 0.235621736679984 0 0.27908392748681 0.288638981975662 0.247825402913998 0.285127787853882 0.290048799113764 0.303668197529934 0.287343858169003 0.27583166611389 0.264274546733784 0.302727022498101 0.317002652439642 0.324860119005042 0.340704151962971 0 0.31039984224647 0.219855933229202 0.298618153735978 0.257771902039703 0.289415047421341 0.307363491681785 0 0.263836844547699 0.261245168147648 0.28966551195087 0.345132005358792 0 0.276847687759645 0.293748827744035 0 0.197182611944651 0.22961122292524 0 0.262788815741639 0 0 0 0 0 0.254393528504245 0 0.239657943033733 0 0 0 0.223273825762586 0 0.275802307933679 0 0.229165655987806 0.194000475251019 0.234331090820884 0 0.248403660831624 0.229166868583402 0.271150465262344 0 0 0.241803731703354 0.222828198950376 0 0 0.227494741688021
"superior_parietal_gyrus_left" 0.271894581468326 0 0.354932543041371 0.374723136724018 0 0.345785816855814 0.308240509716924 0.371745239674605 0.284189532439255 0.308760502898761 0 0.325234490490993 0 0.28227357554615 0.336775780482503 0.334084893920201 0.344047331542848 0 0 0.324143602610106 0.327068029061342 0.293705947260588 0.294315069934076 0.35127888177535 0 0 0.263836844547699 0 0.257674641221144 0.320629233184166 0 0 0.279419275859433 0.313090007388152 0 0 0 0.598378300557249 0 0 0 0 0 0 0 0 0 0 0 0 0 0 0 0 0 0.26087641583929 0 0.579309241302987 0 0 0.26217026716154 0 0 0 0 0 0 0
"superior_temporal_gyrus_left" 0.305963747627019 0 0.276125218737579 0 0.356637208638665 0.289957766242047 0.217730336572704 0.291003386910575 0.25397339755998 0.210335790424064 0.518625227651105 0.233988704665735 0 0.234975898085772 0.321788177557375 0.281534132675332 0.530960868802545 0.487079612642102 0 0 0.382050685451163 0.24112888653874 0.292594850916566 0.245671727018428 0 0 0.261245168147648 0.257674641221144 0 0.325327029500429 0 0.358637986834587 0.344718376347793 0.239451066549451 0 0 0 0 0 0 0 0 0 0 0 0 0 0 0 0 0 0 0 0 0 0.213360069108151 0 0 0 0 0 0 0 0 0 0 0 0
"supramarginal_gyrus_left" 0.254472802317836 0.341230089404656 0.368864968243413 0 0 0.292444668909219 0.277694511451407 0.286553079569741 0.296028138115763 0.267437534604464 0 0 0 0.256666414550696 0 0.309783383065235 0.277416031396441 0 0 0 0.357107213099299 0.295532355124345 0.295996556517972 0.308418694933664 0 0.346157060574157 0.28966551195087 0.320629233184166 0.325327029500429 0 0 0 0.287513693445883 0.35896733070266 0 0 0 0 0 0 0 0 0 0 0 0 0 0 0 0 0 0 0 0 0 0.267405644964049 0.283440034683943 0 0 0 0 0 0 0 0 0 0 0
"frontal_pole_left" 0 0.311992848944726 0.323582248650971 0 0 0 0 0 0 0 0.463033197747274 0 0.389964488560534 0 0 0 0.329212757517027 0 0.354597795364485 0 0 0.279460648370189 0.318751935873448 0 0.348675665821098 0.343052116862122 0.345132005358792 0 0 0 0 0 0 0 0 0.261586452350271 0 0 0 0 0 0 0 0 0 0 0 0 0 0 0 0 0 0 0 0 0 0 0.25853401414927 0.273094482578275 0 0 0 0 0.687678581672812 0 0 0
"temporal_pole_left" 0 0 0 0 0.443395896948477 0.454911269698835 0 0.473736760761295 0 0 0.473318259738544 0 0 0.319511663088903 0.427747214981571 0 0 0 0 0 0 0 0 0 0 0 0 0 0.358637986834587 0 0 0 0 0 0 0 0 0 0 0 0 0 0 0 0 0 0 0 0 0 0 0 0 0 0 0 0 0 0 0 0 0 0 0 0 0 0 0
"transverse_temporal_gyrus_left" 0.253841749893247 0.262317462305199 0 0 0 0 0.233594176302881 0.247013480386433 0.321442321742755 0.229305708323443 0 0 0 0.252654464022732 0 0.285780603304403 0 0 0 0 0 0.262092558147135 0.277039556704575 0.273388299534743 0 0 0.276847687759645 0.279419275859433 0.344718376347793 0.287513693445883 0 0 0 0.251787604287802 0 0 0 0 0 0 0 0 0 0 0 0 0 0 0 0 0 0 0 0 0 0 0 0 0 0 0 0 0 0 0 0 0 0
"insula_left" 0.271585694546416 0.274923711176581 0.33473334824276 0 0.384686876440678 0.228281546080839 0.232240197640927 0.250293714340384 0.258349728700676 0.230249762168491 0.343677981615659 0 0.294982877643768 0.22133537181567 0.370750056155284 0.295112076144962 0.350511968040602 0 0.397012027627061 0 0.340319047349915 0.229006979542779 0.30751112446345 0.284090621168739 0.313265211493023 0.313277417466391 0.293748827744035 0.313090007388152 0.239451066549451 0.35896733070266 0 0 0.251787604287802 0 0 0.214133065944084 0.24578035324288 0 0 0 0 0 0 0 0 0 0 0 0 0 0.232145291019154 0 0 0 0.245200979384891 0.203906641548898 0.256297325361613 0 0 0.285988165960149 0.266086724900436 0 0 0.237655947808393 0.254809106104241 0 0 0.278791920371598
"banks_superior_temporal_sulcus_right" 0 0 0.261822034560588 0 0 0 0 0 0 0 0 0 0 0 0 0 0 0 0 0 0 0 0 0 0 0 0 0 0 0 0 0 0 0 0 0 0 0 0.195137921577409 0 0.278105654182154 0.222064128616086 0.267046913319686 0.283451261411834 0 0 0 0.333382337811841 0 0.277099514206049 0 0 0 0 0.268458750563831 0.259324199555028 0.273115392302008 0.287446403352957 0 0 0.26002816725334 0.268108360474217 0.342151163667526 0.296931303692776 0 0 0.305981360743652 0.29209385068148
"caudal_anterior_cingulate_cortex_right" 0 0.116433946660394 0.217646128219145 0 0 0 0 0 0 0 0.222380162864007 0 0.23065519449333 0 0 0 0.226169316525391 0 0.222149524909281 0 0.249797614772452 0.0942777142010838 0.231548808190042 0 0.238195647032617 0.223262552930706 0.197182611944651 0 0 0 0.261586452350271 0 0 0.214133065944084 0 0 0.254641827882471 0 0.22456870980139 0 0 0 0.257832585432472 0.217269294520537 0.260472021826469 0 0.266322900991894 0 0 0 0.249369464327067 0.288504656792432 0.275718406821223 0 0.289515450959351 0.233858973751701 0.27291100413769 0 0.252886851465099 0.253043247037524 0.224312823843689 0.241542637822671 0 0.29855700888102 0.258830982766295 0 0 0.259640997573582
"caudal_middle_frontal_gyrus_right" 0 0.222503597211875 0.228565900770772 0 0.236874807948751 0 0 0 0 0 0.240810977824982 0 0.272986009711764 0 0.241197245999713 0 0.248714757389127 0 0.24349913547579 0 0.268592118093893 0.261495530926171 0.235390839783058 0 0.26976368278772 0.250194485704446 0.22961122292524 0 0 0 0 0 0 0.24578035324288 0 0.254641827882471 0 0 0.260147453077683 0 0 0 0.302608769536924 0.2495960987473 0.31987948149729 0 0.330473873821188 0 0 0 0.347872880332857 0 0.338187054487528 0 0.329259231069754 0.245129074965798 0.338198555173319 0.282398360618628 0.332052982074187 0.349241515620111 0.36172649656449 0.245838401282257 0 0.259494708415344 0.323523431118113 0 0 0.3129233757635
"cuneus_right" 0 0 0 0 0 0 0 0 0 0.519219328080546 0 0 0 0 0 0 0 0 0 0 0 0 0 0 0 0 0 0.598378300557249 0 0 0 0 0 0 0 0 0 0 0 0 0.499537076550206 0 0 0.403178851437326 0 0.298061944787134 0 0 0 0 0 0 0 0.436903312309754 0 0 0 0.37444133485431 0 0 0 0.356923483554967 0 0 0 0 0 0
"entorhinal_cortex_right" 0 0 0.251051903180657 0 0.42237228706247 0.436491332810012 0 0 0 0.198194917628562 0 0 0 0 0 0 0 0 0 0 0 0.235253270827993 0.261347972498234 0 0 0 0.262788815741639 0 0 0 0 0 0 0 0.195137921577409 0.22456870980139 0.260147453077683 0 0 0.408314382285113 0 0.27568566341584 0 0.254492379799113 0 0.359320322992315 0 0.318703760691013 0.458376256679032 0 0.238160552206716 0 0 0 0.253875160410312 0.260350168904941 0.24784156172076 0 0 0.277858821759924 0.259205772349107 0 0.346268135440187 0 0 0.493482656776895 0 0.322304109813032
"fusiform_gyrus_right" 0 0 0 0 0 0.436089378862013 0 0 0 0 0 0 0 0 0 0 0 0 0 0 0 0 0 0 0 0 0 0 0 0 0 0 0 0 0 0 0 0 0.408314382285113 0 0.266943090907938 0.343255730288902 0.239174791850649 0.33421706395929 0 0.367498573260174 0 0.25973927945147 0.444319027557009 0.299390488342408 0 0 0 0.262764033464566 0 0 0.265430650410586 0.265351244463257 0 0 0 0.282259460806206 0.307012830284703 0.246738120905282 0 0.619662345931644 0.235516108923646 0.277203178789287
"inferior_parietal_gyrus_right" 0 0 0.228250581359398 0 0 0 0 0 0 0 0 0 0 0 0 0 0 0 0 0 0 0 0.214431726797791 0 0 0 0 0 0 0 0 0 0 0 0.278105654182154 0 0 0.499537076550206 0 0.266943090907938 0 0.255956511832144 0.22989006065562 0.316869736753148 0 0.205784239413159 0 0.310768062967769 0 0.285500758125451 0 0 0 0 0.276940749681888 0.246495199140827 0.264062488468126 0.306862808569088 0 0 0.271392255557067 0.302911484662627 0.203568181112297 0.311921311395103 0 0 0.227769645228156 0.199223303203378
"inferior_temporal_gyrus_right" 0 0 0.256419328264808 0 0 0 0 0 0 0 0 0 0 0 0 0 0 0 0 0 0 0 0.273494830992148 0 0 0 0 0 0 0 0 0 0 0 0.222064128616086 0 0 0 0.27568566341584 0.343255730288902 0.255956511832144 0 0.240860479936325 0.274227900874682 0 0.26624787279516 0 0.291909472451702 0 0.273910145990893 0 0 0 0.278980485697737 0.269570949752345 0.245816339340964 0.252225294444436 0.255909353137731 0 0 0.256946102228947 0.252276982437203 0.271382481782757 0.260636846171173 0 0.431956500602925 0.219901127275933 0.216487825208929
"cingulate_gyrus_isthmus_right" 0 0 0.246368504715228 0 0 0 0 0 0.185337400240259 0 0 0 0 0 0 0 0 0 0 0 0 0.232746777279848 0.237475580242682 0 0 0 0 0 0 0 0 0 0 0 0.267046913319686 0.257832585432472 0.302608769536924 0 0 0.239174791850649 0.22989006065562 0.240860479936325 0 0.247099860494176 0 0.469227094812461 0 0.230218049170222 0.458630600486354 0.257567351292896 0 0 0 0 0.267426776465645 0.255990450268315 0.251769930526874 0.356816551550717 0 0 0.26830698407841 0.265205364013452 0.21129824746092 0.27014492483871 0 0 0.221948108016274 0.266335884784005
"lateral_occipital_cortex_right" 0 0 0.222304461969586 0.505461016701424 0 0.535123632647686 0 0 0 0.52096002395925 0 0 0 0 0 0 0 0 0 0 0 0.184517500478261 0.224113908971741 0 0 0 0 0 0 0 0 0 0 0 0.283451261411834 0.217269294520537 0.2495960987473 0.403178851437326 0.254492379799113 0.33421706395929 0.316869736753148 0.274227900874682 0.247099860494176 0 0 0.318653034626773 0 0.24438230758128 0.413414120566713 0.285575582240337 0 0 0 0.324761523377287 0.271925435098899 0.247784542557044 0.265582708267176 0.275332044795565 0 0.291678749456958 0.265901345210755 0.312384480028926 0.214287241563941 0.257487447483051 0 0 0.231689639809739 0.205622391888073
"lateral_orbitofrontal_cortex_right" 0 0.234000725052612 0.264405273733588 0 0 0 0 0 0 0 0 0 0 0 0 0 0 0 0 0 0 0 0 0 0 0 0.254393528504245 0 0 0 0 0 0 0 0 0.260472021826469 0.31987948149729 0 0 0 0 0 0 0 0 0 0.358650365400004 0 0 0 0.298472037083657 0.453723560719117 0.364004480518867 0 0.359399759217528 0.277396093364663 0.298200964225455 0 0.30145062317886 0.319848066609209 0.310122439560314 0 0.579131145718127 0 0.383741158367362 0.359201325310371 0 0.349366516128029
"lingual_gyrus_right" 0 0 0 0 0 0.51149989110686 0 0 0 0.518384936145574 0 0.507749272604432 0 0 0 0 0 0 0 0 0 0 0 0 0 0 0 0 0 0 0 0 0 0 0 0 0 0.298061944787134 0.359320322992315 0.367498573260174 0.205784239413159 0.26624787279516 0.469227094812461 0.318653034626773 0 0 0 0.255790490619582 0.46201562239354 0 0 0 0 0.4092016175112 0 0 0.236491549009698 0.348668312634331 0 0 0.249461218221259 0.218538707829026 0.249312414995476 0 0 0 0 0.245684902991226
"medial_orbitofrontal_gyrus_right" 0 0.240022957349678 0.253868014677691 0 0 0 0 0 0 0 0 0 0.523886363200363 0 0 0 0.252961257305606 0 0 0 0 0 0 0 0.248223143264054 0 0.239657943033733 0 0 0 0 0 0 0 0 0.266322900991894 0.330473873821188 0 0 0 0 0 0 0 0.358650365400004 0 0 0 0 0 0.290753704747378 0 0.323361400326997 0 0.354852938906864 0 0.29261468203498 0 0.333337171081199 0.335732394161775 0.315810707218704 0 0 0 0.428637883916606 0 0 0.32513301680688
"middle_temporal_gyrus_right" 0 0 0 0 0 0 0 0 0 0 0 0 0 0 0 0 0 0 0 0 0 0 0 0 0 0 0 0 0 0 0 0 0 0 0.333382337811841 0 0 0 0.318703760691013 0.25973927945147 0.310768062967769 0.291909472451702 0.230218049170222 0.24438230758128 0 0.255790490619582 0 0 0 0.288373839883962 0 0.37660716872443 0 0 0.248093869415689 0.215819082025028 0.311084805208531 0.238661315297736 0 0 0.254561373659911 0.253094400892441 0.279374525834344 0.291883614013176 0 0.916877812506215 0.233720935532576 0.207286207827586
"parahippocampal_gyrus_right" 0 0 0 0 0 0 0 0 0 0 0 0 0 0 0 0 0 0 0 0 0 0 0 0 0 0 0 0 0 0 0 0 0 0 0 0 0 0 0.458376256679032 0.444319027557009 0 0 0.458630600486354 0.413414120566713 0 0.46201562239354 0 0 0 0 0 0 0 0 0 0 0 0 0 0 0 0 0 0 0 0.446309051326192 0 0
"paracentral_gyrus_right" 0 0 0 0 0 0 0 0 0 0 0 0 0 0 0 0.468344614106733 0 0 0 0 0 0.247339760022791 0 0 0 0 0 0 0 0 0 0 0 0 0.277099514206049 0 0 0 0 0.299390488342408 0.285500758125451 0.273910145990893 0.257567351292896 0.285575582240337 0 0 0 0.288373839883962 0 0 0 0 0 0 0.356803991034598 0.285777366562468 0.302548196887846 0.262042326598136 0 0 0.278371685223523 0.287815467816105 0.231539550499843 0.278159883941165 0 0 0.250990620066692 0.236505375380172
"inferior_frontal_gyrus_pars_opercularis_right" 0 0.217553074851558 0.243279826318027 0 0 0 0 0 0 0 0.237092233440166 0 0.243562094394166 0 0 0 0.236176252138834 0 0.234927330689338 0 0 0.240365942960459 0.242524053788162 0 0.246158979815578 0.246501339955967 0.223273825762586 0 0 0 0 0 0 0.232145291019154 0 0.249369464327067 0.347872880332857 0 0.238160552206716 0 0 0 0 0 0.298472037083657 0 0.290753704747378 0 0 0 0 0.343544311628849 0.350594017422326 0 0.381644546885948 0.31075794185135 0.31568194218594 0 0.302936637940535 0.302183381093258 0.354708305860921 0 0 0.284308777333204 0.277588157922548 0 0 0.362426262138043
"inferior_frontal_gyrus_pars_orbitalis_right" 0 0.253319663662561 0.270447483888883 0 0 0 0 0 0 0 0 0 0 0 0 0 0.283461443923403 0 0 0 0 0 0 0 0 0 0 0 0 0 0 0 0 0 0 0.288504656792432 0 0 0 0 0 0 0 0 0.453723560719117 0 0 0.37660716872443 0 0 0.343544311628849 0 0.397150828094118 0 0 0 0.314394283990511 0 0.298748513102104 0.373237391169615 0.316024598550047 0 0.527888669102846 0 0 0 0 0
"inferior_frontal_gyrus_pars_triangularis_right" 0 0.238588027699317 0.258305196601509 0 0 0 0 0 0 0 0 0 0 0 0 0 0.276008219304593 0 0 0 0 0 0 0 0 0 0.275802307933679 0 0 0 0 0 0 0 0 0.275718406821223 0.338187054487528 0 0 0 0 0 0 0 0.364004480518867 0 0.323361400326997 0 0 0 0.350594017422326 0.397150828094118 0 0 0.360999188770574 0 0.303721185830971 0 0.310285143601106 0.354488002897527 0.326482655311394 0 0 0 0.28803968903309 0 0 0.346764560255806
"pericalcarine_cortex_right" 0 0 0 0 0 0 0 0 0 0 0 0 0 0 0 0 0 0 0 0 0 0 0 0 0 0 0 0 0 0 0 0 0 0 0 0 0 0.436903312309754 0 0.262764033464566 0 0.278980485697737 0 0.324761523377287 0 0.4092016175112 0 0 0 0 0 0 0 0 0 0 0 0.328364122726625 0 0 0 0.250876579811754 0 0 0 0 0 0
"postcentral_gyrus_right" 0 0.35688219770984 0.254582874894669 0 0.237718367753951 0 0 0 0.233654645604928 0 0 0 0 0 0 0.600761156259343 0 0 0 0 0.260167057723347 0.257878962330088 0.252044063033936 0.247560682420995 0 0 0.229165655987806 0 0 0 0 0 0 0.245200979384891 0.268458750563831 0.289515450959351 0.329259231069754 0 0.253875160410312 0 0.276940749681888 0.269570949752345 0.267426776465645 0.271925435098899 0.359399759217528 0 0.354852938906864 0.248093869415689 0 0.356803991034598 0.381644546885948 0 0.360999188770574 0 0 0.286070450514607 0.346245475740914 0.3304556036766 0.35001588564467 0.355857267870895 0.345249246300619 0.294460389475822 0.519793773440975 0.38980401072456 0 0 0.258711485808922 0.360235218874764
"posterior_cingulate_gyrus_right" 0 0.282343626082471 0.220150781960168 0 0 0 0.218374486692906 0 0.188236740855241 0 0 0 0 0 0 0 0.284599001023224 0 0 0 0.257969091476456 0.0844326273811583 0.217261521788017 0 0 0.260980198525855 0.194000475251019 0.26087641583929 0.213360069108151 0.267405644964049 0 0 0 0.203906641548898 0.259324199555028 0.233858973751701 0.245129074965798 0 0.260350168904941 0 0.246495199140827 0.245816339340964 0.255990450268315 0.247784542557044 0.277396093364663 0 0 0.215819082025028 0 0.285777366562468 0.31075794185135 0 0 0 0.286070450514607 0 0.244063241874685 0.267522523088628 0.276879101898554 0.285332841622285 0.236386584631568 0.277945999384484 0.224960706573736 0.280120795879425 0 0 0.235772670061546 0.242375884588181
"precentral_gyrus_right" 0 0.268029443054285 0.247374994291136 0 0.225647316647936 0 0.246716881839283 0 0 0 0 0 0.295714498919459 0 0 0.42292045039594 0.294761249073324 0 0 0 0.264334484614965 0.236831848750579 0.244718666048509 0.265867998205891 0 0.287601684780806 0.234331090820884 0 0 0.283440034683943 0 0 0 0.256297325361613 0.273115392302008 0.27291100413769 0.338198555173319 0 0.24784156172076 0.265430650410586 0.264062488468126 0.252225294444436 0.251769930526874 0.265582708267176 0.298200964225455 0.236491549009698 0.29261468203498 0.311084805208531 0 0.302548196887846 0.31568194218594 0.314394283990511 0.303721185830971 0 0.346245475740914 0.244063241874685 0 0.25669182630695 0.294830999880135 0.28005712681186 0.329342028441666 0.258729849587652 0.248351585408369 0.275673508592206 0.289286991424236 0 0.239297512978752 0.307017022604543
"precuneus_right" 0 0 0.242374945454833 0 0 0 0 0 0 0 0 0 0 0 0 0 0 0 0 0 0 0 0 0.49188936392398 0 0 0 0.579309241302987 0 0 0 0 0 0 0.287446403352957 0 0.282398360618628 0.37444133485431 0 0.265351244463257 0.306862808569088 0.255909353137731 0.356816551550717 0.275332044795565 0 0.348668312634331 0 0.238661315297736 0 0.262042326598136 0 0 0 0.328364122726625 0.3304556036766 0.267522523088628 0.25669182630695 0 0 0 0.265086893904771 0.325160897730836 0.227131658050569 0.283411250245164 0 0 0.255730860988437 0.239197896822074
"rostral_anterior_cingulate_cortex_right" 0 0.210766578346333 0.235648283394773 0 0 0 0 0 0 0 0 0 0.287074806703147 0 0 0 0.247175032069058 0 0 0 0 0.257123650743555 0.282121844714574 0 0.238202911093173 0.237170537080216 0.248403660831624 0 0 0 0.25853401414927 0 0 0 0 0.252886851465099 0.332052982074187 0 0 0 0 0 0 0 0.30145062317886 0 0.333337171081199 0 0 0 0.302936637940535 0.298748513102104 0.310285143601106 0 0.35001588564467 0.276879101898554 0.294830999880135 0 0 0.294890140994758 0.293377827566918 0 0 0 0.264410909897092 0 0 0.328297644189099
"rostral_middle_frontal_gyrus_right" 0 0.22193077123529 0.236845512809089 0 0.240497646843593 0 0 0 0 0 0.237631684383707 0 0.254123204545256 0 0 0 0.25266362898631 0 0 0 0 0.232643242934796 0.250984073273726 0 0.257882981759053 0.238269169197283 0.229166868583402 0 0 0 0.273094482578275 0 0 0.285988165960149 0 0.253043247037524 0.349241515620111 0 0.277858821759924 0 0 0 0 0.291678749456958 0.319848066609209 0 0.335732394161775 0 0 0 0.302183381093258 0.373237391169615 0.354488002897527 0 0.355857267870895 0.285332841622285 0.28005712681186 0 0.294890140994758 0 0.307947034860375 0 0 0.406974887525618 0.296215572072349 0 0 0.346642673421979
"superior_frontal_gyrus_right" 0 0.263934370172583 0.222156785282211 0 0.221810152391738 0 0 0 0.279026259363315 0 0 0 0.273218865578454 0 0.224059954962815 0 0.280469487906115 0 0.279136638119705 0 0.258414404577461 0.207648290128454 0.219693219997907 0 0.283190697513229 0.271386641582978 0.271150465262344 0.26217026716154 0 0 0 0 0 0.266086724900436 0.26002816725334 0.224312823843689 0.36172649656449 0 0.259205772349107 0 0.271392255557067 0.256946102228947 0.26830698407841 0.265901345210755 0.310122439560314 0.249461218221259 0.315810707218704 0.254561373659911 0 0.278371685223523 0.354708305860921 0.316024598550047 0.326482655311394 0 0.345249246300619 0.236386584631568 0.329342028441666 0.265086893904771 0.293377827566918 0.307947034860375 0 0.277242729784655 0.240397341747747 0.286202977737645 0.308001992804299 0 0.26272523572049 0.296240531297582
"superior_parietal_gyrus_right" 0 0 0 0 0 0 0 0 0 0 0 0 0 0 0 0 0 0 0 0 0 0 0 0.456886063508798 0 0 0 0 0 0 0 0 0 0 0.268108360474217 0.241542637822671 0.245838401282257 0.356923483554967 0 0.282259460806206 0.302911484662627 0.252276982437203 0.265205364013452 0.312384480028926 0 0.218538707829026 0 0.253094400892441 0 0.287815467816105 0 0 0 0.250876579811754 0.294460389475822 0.277945999384484 0.258729849587652 0.325160897730836 0 0 0.277242729784655 0 0.23121828280245 0.284460586110378 0 0 0.251673440863996 0.227733563437773
"superior_temporal_gyrus_right" 0 0 0 0 0 0 0 0 0 0 0 0 0 0 0 0 0 0 0 0 0 0 0 0 0 0 0 0 0 0 0 0 0 0 0.342151163667526 0 0 0 0.346268135440187 0.307012830284703 0.203568181112297 0.271382481782757 0.21129824746092 0.214287241563941 0.579131145718127 0.249312414995476 0 0.279374525834344 0 0.231539550499843 0 0.527888669102846 0 0 0.519793773440975 0.224960706573736 0.248351585408369 0.227131658050569 0 0 0.240397341747747 0.23121828280245 0 0.326712487514492 0 0.458570892113969 0.344916953091335 0.210393376018288
"supramarginal_gyrus_right" 0 0.33318573159975 0.262827352804512 0 0 0 0 0 0 0 0 0 0 0 0 0 0 0 0 0 0.274896148751275 0.266136052493595 0.259676306050316 0 0 0 0.241803731703354 0 0 0 0 0 0 0.237655947808393 0.296931303692776 0.29855700888102 0.259494708415344 0 0 0.246738120905282 0.311921311395103 0.260636846171173 0.27014492483871 0.257487447483051 0 0 0 0.291883614013176 0 0.278159883941165 0.284308777333204 0 0 0 0.38980401072456 0.280120795879425 0.275673508592206 0.283411250245164 0 0.406974887525618 0.286202977737645 0.284460586110378 0.326712487514492 0 0 0 0.283536172233556 0.322269159414868
"frontal_pole_right" 0 0.237002209972098 0.238705355012575 0 0 0 0 0 0 0 0 0 0 0 0 0 0.246875067851712 0 0 0 0 0 0 0 0 0 0.222828198950376 0 0 0 0.687678581672812 0 0 0.254809106104241 0 0.258830982766295 0.323523431118113 0 0 0 0 0 0 0 0.383741158367362 0 0.428637883916606 0 0 0 0.277588157922548 0 0.28803968903309 0 0 0 0.289286991424236 0 0.264410909897092 0.296215572072349 0.308001992804299 0 0 0 0 0 0 0.317604256567531
"temporal_pole_right" 0 0 0 0 0 0 0 0 0 0 0 0 0 0 0 0 0 0 0 0 0 0 0 0 0 0 0 0 0 0 0 0 0 0 0 0 0 0 0.493482656776895 0.619662345931644 0 0.431956500602925 0 0 0.359201325310371 0 0 0.916877812506215 0.446309051326192 0 0 0 0 0 0 0 0 0 0 0 0 0 0.458570892113969 0 0 0 0 0.4397618911274
"transverse_temporal_gyrus_right" 0 0 0 0 0 0 0 0 0 0 0 0 0 0 0 0 0 0 0 0 0 0 0 0 0 0 0 0 0 0 0 0 0 0 0.305981360743652 0 0 0 0 0.235516108923646 0.227769645228156 0.219901127275933 0.221948108016274 0.231689639809739 0 0 0 0.233720935532576 0 0.250990620066692 0 0 0 0 0.258711485808922 0.235772670061546 0.239297512978752 0.255730860988437 0 0 0.26272523572049 0.251673440863996 0.344916953091335 0.283536172233556 0 0 0 0.243722673289142
"insula_right" 0 0.274027046267215 0.230756607318224 0 0 0 0 0 0 0 0 0 0 0 0 0 0.259949238144328 0 0 0 0 0.223206008433421 0.243014643284609 0 0.307340887136329 0 0.227494741688021 0 0 0 0 0 0 0.278791920371598 0.29209385068148 0.259640997573582 0.3129233757635 0 0.322304109813032 0.277203178789287 0.199223303203378 0.216487825208929 0.266335884784005 0.205622391888073 0.349366516128029 0.245684902991226 0.32513301680688 0.207286207827586 0 0.236505375380172 0.362426262138043 0 0.346764560255806 0 0.360235218874764 0.242375884588181 0.307017022604543 0.239197896822074 0.328297644189099 0.346642673421979 0.296240531297582 0.227733563437773 0.210393376018288 0.322269159414868 0.317604256567531 0.4397618911274 0.243722673289142 0
