# Supplementary material for: NODDI and Tensor-Based Microstructural Indices as Predictors of Functional Connectivity
Source: PLoS One. 2016 Apr 14;11(4):e0153404. doi: 10.1371/journal.pone.0153404 (PMC4831788; doi:10.1371/journal.pone.0153404)
Supplement: S1 Data — a) Functional connectivity matrices, both fMRI and EEG connectomes across all subjects, in the form of precision matrices and b) structural brain connectivity matrices across all subjects and microstructural indices. Columns and rows are named according to the corresponding brain region that represent. (ZIP) [file pone.0153404.s001.zip › DATA/DWI/45_NSTREAMS_68.txt]

"banks_superior_temporal_sulcus_left" "caudal_anterior_cingulate_cortex_left" "caudal_middle_frontal_gyrus_left" "cuneus_left" "entorhinal_cortex_left" "fusiform_gyrus_left" "inferior_parietal_gyrus_left" "inferior_temporal_gyrus_left" "cingulate_gyrus_isthmus_left" "lateral_occipital_cortex_left" "lateral_orbitofrontal_cortex_left" "lingual_gyrus_left" "medial_orbitofrontal_gyrus_left" "middle_temporal_gyrus_left" "parahippocampal_gyrus_left" "paracentral_gyrus_left" "inferior_frontal_gyrus_pars_opercularis_left" "inferior_frontal_gyrus_pars_orbitalis_left" "inferior_frontal_gyrus_pars_triangularis_left" "pericalcarine_cortex_left" "postcentral_gyrus_left" "posterior_cingulate_gyrus_left" "precentral_gyrus_left" "precuneus_left" "rostral_anterior_cingulate_cortex_left" "rostral_middle_frontal_gyrus_left" "superior_frontal_gyrus_left" "superior_parietal_gyrus_left" "superior_temporal_gyrus_left" "supramarginal_gyrus_left" "frontal_pole_left" "temporal_pole_left" "transverse_temporal_gyrus_left" "insula_left" "banks_superior_temporal_sulcus_right" "caudal_anterior_cingulate_cortex_right" "caudal_middle_frontal_gyrus_right" "cuneus_right" "entorhinal_cortex_right" "fusiform_gyrus_right" "inferior_parietal_gyrus_right" "inferior_temporal_gyrus_right" "cingulate_gyrus_isthmus_right" "lateral_occipital_cortex_right" "lateral_orbitofrontal_cortex_right" "lingual_gyrus_right" "medial_orbitofrontal_gyrus_right" "middle_temporal_gyrus_right" "parahippocampal_gyrus_right" "paracentral_gyrus_right" "inferior_frontal_gyrus_pars_opercularis_right" "inferior_frontal_gyrus_pars_orbitalis_right" "inferior_frontal_gyrus_pars_triangularis_right" "pericalcarine_cortex_right" "postcentral_gyrus_right" "posterior_cingulate_gyrus_right" "precentral_gyrus_right" "precuneus_right" "rostral_anterior_cingulate_cortex_right" "rostral_middle_frontal_gyrus_right" "superior_frontal_gyrus_right" "superior_parietal_gyrus_right" "superior_temporal_gyrus_right" "supramarginal_gyrus_right" "frontal_pole_right" "temporal_pole_right" "transverse_temporal_gyrus_right" "insula_right"
"banks_superior_temporal_sulcus_left" 0 0 0 0 0 0.00612244897959184 3.39351851851852 0.637223974763407 0.220238095238095 0.109720885466795 0 0.0115107913669065 0 2.99311926605505 0 0.138666666666667 0.00418410041841004 0 0 0 0.481045751633987 0.0890207715133531 0.256306760847629 1.07849829351536 0 0 0.0350301039956212 1.39249771271729 10.5624421831637 2.38045738045738 0 0 1.69105691056911 0.395894428152493 0 0 0 0 0 0 0 0 0 0 0 0 0 0 0 0 0 0 0 0 0 0.0056657223796034 0.00208986415882968 0 0 0 0 0 0 0 0 0 0 0
"caudal_anterior_cingulate_cortex_left" 0 0 2.58732612055641 0 0 0 0 0 0.0201342281879195 0 0.0117130307467057 0 0.0194931773879142 0 0 0.0474777448071217 0.0681818181818182 0 0 0 0 6.93645484949833 0.0902413431269675 0 0.520547945205479 0.0486577181208054 5.88708775852432 0.00758293838862559 0 0 0 0 0 0.0062111801242236 0 7.12131147540984 0.511538461538461 0 0 0 0 0 0 0 0 0 0.0427184466019417 0 0 0 0.0701754385964912 0 0 0 0 0.120634920634921 0.00217627856365615 0 0.0169491525423729 0.00616808018504241 0.337899543378995 0 0 0 0 0 0 0
"caudal_middle_frontal_gyrus_left" 0 2.58732612055641 0 0 0 0 0.0611423974255833 0.0195488721804511 0.917482517482518 0.00423131170662906 0.498181818181818 0 1.28602150537634 0.00159872102318145 0 0 1.2438739789965 0.0629470672389127 0.0652173913043478 0 0.821678321678322 0.466480446927374 7.60729927007299 0.0190779014308426 9.73201692524683 3.22063393412057 1.67452402538531 0.580163043478261 0.00547945205479452 0.463832960477256 0 0 0 0.727615457115928 0 0.947368421052632 10.4012806830309 0 0 0 0 0 0.0892086330935252 0 0.0367504835589942 0 0.188841201716738 0 0 0.00273224043715847 2.17401960784314 0 0.00873362445414847 0 0.0088261253309797 1.87978142076503 0.842814371257485 0.00160771704180064 0.45136186770428 0.0863477246207701 3.57846153846154 0.00256739409499358 0 0.0156128024980484 0 0 0 0.134705332086062
"cuneus_left" 0 0 0 0 0 0.0188501413760603 0.00211640211640212 0 0 6.80357142857143 0 0.252577319587629 0 0 0 0 0 0 0 4.80693069306931 0 0 0 0.202083333333333 0 0 0 1.67291311754685 0 0.00191754554170662 0 0 0 0 0 0 0 0.0262008733624454 0 0 0 0 0 0 0 0.0214765100671141 0 0 0 0 0 0 0 0 0 0 0 0 0 0 0 0 0 0 0 0 0 0
"entorhinal_cortex_left" 0 0 0 0 0 0.334985133795837 0 0.0163265306122449 0 0 0 0 0 0.688124306326304 0.342028985507246 0 0 0 0 0 0 0 0 0 0 0 0 0 0.76036036036036 0 0 5.0712401055409 0 1.17580872011252 0 0 0 0 0.503355704697987 0 0 0 0 0 0 0 0 0 0.0176991150442478 0 0 0 0 0 0 0 0.00202839756592292 0 0 0 0 0 0 0 0 0 0 0
"fusiform_gyrus_left" 0.00612244897959184 0 0 0.0188501413760603 0.334985133795837 0 0.349804941482445 2.064 0.0534653465346535 1.78166958552248 0 4.04967129291454 0.00489795918367347 3.23027166882277 2.40808080808081 0 0 0 0 0.0361083249749248 0.00694927032661571 0.0019782393669634 0.0252252252252252 0.21249195106246 0 0 0 0.0747028862478778 6.16068376068376 0.0378973105134474 0 1.146484375 0.0152173913043478 0.262536873156342 0 0 0 0 0 0 0 0 0 0 0 0 0 0 0.00203252032520325 0 0 0 0 0 0 0 0 0 0 0 0 0 0 0 0 0 0 0
"inferior_parietal_gyrus_left" 3.39351851851852 0 0.0611423974255833 0.00211640211640212 0 0.349804941482445 0 2.05566600397614 0.208053691275168 3.96117720726362 0 0.57781324820431 0 2.72167832167832 0.0045766590389016 0.139335476956056 0.00193050193050193 0 0 0.00227014755959137 0.220710506424792 0.0245810055865922 2.10200129115558 1.03409881697982 0.0045045045045045 0.00111856823266219 0.0880503144654088 2.13567534827377 1.32763880414887 11.7105263157895 0 0 0.00746268656716418 0.0387096774193548 0 0 0.003584229390681 0 0 0 0 0 0 0 0 0 0 0 0 0 0 0 0 0 0 0.0021953896816685 0.00264026402640264 0 0 0 0.000939408172851104 0 0 0 0 0 0 0.0016025641025641
"inferior_temporal_gyrus_left" 0.637223974763407 0 0.0195488721804511 0 0.0163265306122449 2.064 2.05566600397614 0 1.27013251783894 0.63895486935867 0.00585651537335286 1.33731343283582 0.00501672240802676 6.04746209624258 0.0749219562955255 0.0509803921568627 0.00890471950133571 0 0 0 0.768794326241135 0.0162932790224033 0.56601466992665 1.96194225721785 0.0041025641025641 0.00533333333333333 0.0614886731391586 1.02416570771001 16.5446118192352 3.19352831362788 0 0.721608040201005 3.1358024691358 5.22230595327807 0 0 0.00166251039068994 0 0 0 0 0 0 0 0 0 0 0 0 0 0 0 0 0 0 0.00801603206412826 0.00749063670411985 0 0 0 0.00270758122743682 0 0 0 0 0 0 0
"cingulate_gyrus_isthmus_left" 0.220238095238095 0.0201342281879195 0.917482517482518 0 0 0.0534653465346535 0.208053691275168 1.27013251783894 0 0.267539756782039 0.00532623169107856 0.104827586206897 0.00344234079173838 0.0997782705099778 0.023121387283237 0.390123456790123 0 0 0 0.198300283286119 0.379874213836478 2.65395095367847 16.2272282076396 3.52915291529153 0.00555555555555556 0 5.13085621970921 0.466607301869991 0.153015301530153 0.268145161290323 0 0 0.152173913043478 0.351123595505618 0.00563380281690141 0 0.00680272108843537 0 0 0 0.00155642023346304 0.00655737704918033 1.84393063583815 0.0189075630252101 0 0 0 0 0 0 0.0342612419700214 0 0 0 0.00510204081632653 0.0417754569190601 0.577507598784195 0.00670391061452514 0 0 0.106183635227983 0.00661703887510339 0.00175592625109745 0.036480686695279 0 0 0.0153846153846154 0.00277777777777778
"lateral_occipital_cortex_left" 0.109720885466795 0 0.00423131170662906 6.80357142857143 0 1.78166958552248 3.96117720726362 0.63895486935867 0.267539756782039 0 0.00137551581843191 16.296918767507 0 0.270404984423676 0.00190657769304099 0.0072202166064982 0 0 0.00169204737732657 7.04356060606061 0.125500667556742 0 0.247099767981439 5.83870967741935 0 0 0.00703125 3.61993428258489 1.83572216097023 1.12448377581121 0 0 0.332992849846782 0.946996466431095 0 0 0 0 0 0 0 0 0 0 0 0.00143163922691482 0 0 0 0 0 0 0 0 0 0.00368324125230203 0.00355029585798817 0 0 0 0 0 0 0 0 0 0 0
"lateral_orbitofrontal_cortex_left" 0 0.0117130307467057 0.498181818181818 0 0 0 0 0.00585651537335286 0.00532623169107856 0.00137551581843191 0 0 11.8115942028986 0 0 0 0.407614781634938 7.29795918367347 4.10416666666667 0 0.00508474576271186 0 0.0682788051209104 0 0.324832214765101 0.660182370820669 0.52185548617306 0.0384615384615385 0.0053475935828877 0.0145243282498184 0.0261011419249592 0.00261437908496732 0.00302571860816944 0.464904284412033 0 0.0105540897097625 0.0308324768756423 0 0 0 0 0 0 0 0 0 0 0 0 0 0.00469483568075117 0 0 0 0 0 0.00145772594752187 0 0.00247831474597274 0 0.013091641490433 0 0 0 0 0 0 0
"lingual_gyrus_left" 0.0115107913669065 0 0 0.252577319587629 0 4.04967129291454 0.57781324820431 1.33731343283582 0.104827586206897 16.296918767507 0 0 0 0.00317208564631245 0.127659574468085 0 0 0 0 4.68258426966292 0.0103986135181976 0 0.0202898550724638 0.536277602523659 0 0.00123533045089561 0 0.143049932523617 0.0952380952380952 0.108068097705403 0 0 0.0188976377952756 0.0298786181139122 0 0 0 0 0 0 0 0 0 0.0045766590389016 0 0.01329534662868 0 0 0.0143061516452074 0 0 0 0 0 0 0 0 0 0 0 0 0 0 0 0 0 0 0
"medial_orbitofrontal_gyrus_left" 0 0.0194931773879142 1.28602150537634 0 0 0.00489795918367347 0 0.00501672240802676 0.00344234079173838 0 11.8115942028986 0 0 0.0017905102954342 0.0641711229946524 0 1.29183955739972 0.32212389380531 4.81556195965418 0 0.0138613861386139 0 0.121359223300971 0.00177935943060498 1.6695652173913 1.78847457627119 0.620656370656371 0.0672645739910314 0.00301659125188537 0.0165700082850041 0.893905191873589 0 0 1.28371089536138 0 0 0.0448318804483188 0 0 0 0 0 0 0 0.00222222222222222 0 0.117794486215539 0 0 0 0.00879765395894428 0 0 0 0 0 0 0 0.00941915227629513 0 0.0121145374449339 0 0 0 0 0 0 0
"middle_temporal_gyrus_left" 2.99311926605505 0 0.00159872102318145 0 0.688124306326304 3.23027166882277 2.72167832167832 6.04746209624258 0.0997782705099778 0.270404984423676 0 0.00317208564631245 0.0017905102954342 0 0.0793650793650794 0.00425079702444208 0.203065134099617 0 0 0 0.0510894064613073 0 0.0590879897238279 0.101038062283737 0 0.00111358574610245 0.00501462599247806 0.173598553345389 8.09471766848816 1.01439790575916 0 0.323144104803493 0.630541871921182 0.754807692307692 0 0 0 0 0 0 0 0 0 0 0 0 0 0 0 0 0 0 0 0 0 0 0 0 0 0 0.000935891436593355 0 0 0 0 0 0 0
"parahippocampal_gyrus_left" 0 0 0 0 0.342028985507246 2.40808080808081 0.0045766590389016 0.0749219562955255 0.023121387283237 0.00190657769304099 0 0.127659574468085 0.0641711229946524 0.0793650793650794 0 0 0 0 0 0 0 0 0.001998001998002 0 0 0 0.00108873162765378 0 1.10174152153987 0 0 0.05 0 0.520231213872832 0 0 0 0 0 0 0 0 0 0 0 0 0 0 0 0 0 0 0 0 0 0 0 0 0 0 0 0 0 0 0 0 0 0
"paracentral_gyrus_left" 0.138666666666667 0.0474777448071217 0 0 0 0 0.139335476956056 0.0509803921568627 0.390123456790123 0.0072202166064982 0 0 0 0.00425079702444208 0 0 0 0 0 0 1.11750599520384 0.9064039408867 1.7 0.305907172995781 0 0 0.459915611814346 1.6815834767642 0.0156521739130435 0.170708050436469 0 0 0 0 0 0.00485436893203883 0 0 0 0 0 0 0 0 0 0 0 0 0 0.004739336492891 0 0 0 0 0.00243013365735115 0.0853080568720379 0.00584795321637427 0 0 0 0.00365853658536585 0 0 0 0 0 0 0
"inferior_frontal_gyrus_pars_opercularis_left" 0.00418410041841004 0.0681818181818182 1.2438739789965 0 0 0 0.00193050193050193 0.00890471950133571 0 0 0.407614781634938 0 1.29183955739972 0.203065134099617 0 0 0 0.040650406504065 0.743961352657005 0 0.0192102454642476 0 0.555460017196905 0.00380589914367269 8.8207171314741 2.60627674750357 0.79639819909955 0.524901185770751 0.028731045490822 0.610229276895944 0 0 0 1.54332552693208 0 0.314563106796116 0.493150684931507 0 0 0 0 0 0 0 0 0 0.0220689655172414 0 0 0 0.482758620689655 0 0.0112834978843441 0 0.00215982721382289 0 0 0 0.361702127659574 0.0145985401459854 0.185886402753873 0 0 0 0 0 0 0.0255220417633411
"inferior_frontal_gyrus_pars_orbitalis_left" 0 0 0.0629470672389127 0 0 0 0 0 0 0 7.29795918367347 0 0.32212389380531 0 0 0 0.040650406504065 0 2.74730021598272 0 0 0 0.00199004975124378 0 0.0174418604651163 4.12861736334405 0.0771319934818034 0.001806684733514 0.0255707762557078 0 0 0 0 0.0028735632183908 0 0 0 0 0 0 0 0 0 0 0 0 0 0 0 0 0 0 0 0 0 0 0 0 0 0 0.00126182965299685 0 0 0 0 0 0 0
"inferior_frontal_gyrus_pars_triangularis_left" 0 0 0.0652173913043478 0 0 0 0 0 0 0.00169204737732657 4.10416666666667 0 4.81556195965418 0 0 0 0.743961352657005 2.74730021598272 0 0 0 0 0.0017636684303351 0.00195694716242661 1.01902748414376 8.5972323379461 0.217258883248731 0.00970873786407767 0.00490196078431373 0 0 0 0 0.193939393939394 0 0.00411522633744856 0.00285306704707561 0 0 0 0 0 0 0 0 0 0 0 0 0 0 0 0 0 0 0 0 0 0 0 0 0 0 0 0 0 0 0
"pericalcarine_cortex_left" 0 0 0 4.80693069306931 0 0.0361083249749248 0.00227014755959137 0 0.198300283286119 7.04356060606061 0 4.68258426966292 0 0 0 0 0 0 0 0 0 0 0 0.0803571428571429 0 0 0 0.493693693693694 0 0 0 0 0 0 0 0 0 0 0 0 0 0 0 0 0 0.00587371512481645 0 0 0 0 0 0 0 0 0 0 0 0 0 0 0 0 0 0 0 0 0 0
"postcentral_gyrus_left" 0.481045751633987 0 0.821678321678322 0 0 0.00694927032661571 0.220710506424792 0.768794326241135 0.379874213836478 0.125500667556742 0.00508474576271186 0.0103986135181976 0.0138613861386139 0.0510894064613073 0 1.11750599520384 0.0192102454642476 0 0 0 0 0.0226130653266332 3.53241379310345 0.396113602391629 0.0152091254752852 0.00710479573712256 0.140857392825897 7.05283505154639 0.0974025974025974 3.03026038001407 0 0 0.00283687943262411 4.76248904469763 0 0 0.023598820058997 0 0.00274725274725275 0 0 0 0.00258064516129032 0 0 0 0 0 0 0.00246305418719212 0 0 0 0 0 0.00985221674876847 0.0282485875706215 0 0 0 0.0167487684729064 0 0 0 0 0 0 0
"posterior_cingulate_gyrus_left" 0.0890207715133531 6.93645484949833 0.466480446927374 0 0 0.0019782393669634 0.0245810055865922 0.0162932790224033 2.65395095367847 0 0 0 0 0 0 0.9064039408867 0 0 0 0 0.0226130653266332 0 0.943248532289628 1.2989010989011 0 0.00317208564631245 10.5995694294941 1.75800711743772 0.00539568345323741 0.0362537764350453 0 0 0 0.0981767180925666 0 0.101604278074866 0.0203735144312394 0 0 0 0 0 1.64841498559078 0 0 0 0 0 0 0.00520833333333333 0 0 0 0 0 5.61979166666667 0.425101214574899 0 0 0 0.173533083645443 0.00165289256198347 0 0.00643086816720257 0 0 0 0
"precentral_gyrus_left" 0.256306760847629 0.0902413431269675 7.60729927007299 0 0 0.0252252252252252 2.10200129115558 0.56601466992665 16.2272282076396 0.247099767981439 0.0682788051209104 0.0202898550724638 0.121359223300971 0.0590879897238279 0.001998001998002 1.7 0.555460017196905 0.00199004975124378 0.0017636684303351 0 3.53241379310345 0.943248532289628 0 4.93350383631714 0.173399014778325 0.0553524804177546 2.0828025477707 13.570303712036 0.281993204983012 2.61323618700668 0 0 0.00429645542427497 1.47915142648135 0 0.0428015564202335 0.539018503620273 0 0 0 0.00103092783505155 0.00382165605095541 0.31968031968032 0.00497822028624767 0 0 0.00161550888529887 0 0 0 0.089126559714795 0 0 0 0.00555941626129256 1.66859344894027 1.62484774665043 0.00903225806451613 0.011142061281337 0.00297029702970297 0.421985815602837 0.0107296137339056 0.00222965440356745 0.0504095778197858 0 0 0 0.0130909090909091
"precuneus_left" 1.07849829351536 0 0.0190779014308426 0.202083333333333 0 0.21249195106246 1.03409881697982 1.96194225721785 3.52915291529153 5.83870967741935 0 0.536277602523659 0.00177935943060498 0.101038062283737 0 0.305907172995781 0.00380589914367269 0 0.00195694716242661 0.0803571428571429 0.396113602391629 1.2989010989011 4.93350383631714 0 0 0 0.695833333333333 22.1368547418968 0.305925030229746 2.16026058631922 0 0 0.0122100122100122 0.0924302788844621 0 0 0 0 0 0 0 0 0 0 0 0 0 0 0 0 0 0 0 0 0 0.0151187904967603 0.0143790849673203 0.00973574408901252 0.00207253886010363 0 0.00373134328358209 0.0045662100456621 0 0 0 0 0 0
"rostral_anterior_cingulate_cortex_left" 0 0.520547945205479 9.73201692524683 0 0 0 0.0045045045045045 0.0041025641025641 0.00555555555555556 0 0.324832214765101 0 1.6695652173913 0 0 0 8.8207171314741 0.0174418604651163 1.01902748414376 0 0.0152091254752852 0 0.173399014778325 0 0 1.16905901116427 5.9902755267423 0.0429722470904208 0.00180995475113122 0.0141987829614604 0 0 0 0.209631728045326 0 1.12261580381471 0.329896907216495 0 0 0 0 0 0 0 0 0 0.0901213171577123 0 0 0 0.052060737527115 0 0 0 0 0.00530503978779841 0 0 0.192307692307692 0.00147167034584253 0.096551724137931 0 0 0 0 0 0 0
"rostral_middle_frontal_gyrus_left" 0 0.0486577181208054 3.22063393412057 0 0 0 0.00111856823266219 0.00533333333333333 0 0 0.660182370820669 0.00123533045089561 1.78847457627119 0.00111358574610245 0 0 2.60627674750357 4.12861736334405 8.5972323379461 0 0.00710479573712256 0.00317208564631245 0.0553524804177546 0 1.16905901116427 0 6.32569974554707 0.240951908775409 0.00199501246882793 0.0689289501590668 0.0320855614973262 0 0 0.196762141967621 0 0.0315706393054459 0.102564102564103 0 0 0 0 0 0 0 0.0012666244458518 0 0.002708192281652 0 0 0 0.0470242468772961 0 0.00136892539356605 0 0 0.00156617071260767 0 0 0 0.000885347498893316 0.0272545090180361 0 0 0 0 0 0 0
"superior_frontal_gyrus_left" 0.0350301039956212 5.88708775852432 1.67452402538531 0 0 0 0.0880503144654088 0.0614886731391586 5.13085621970921 0.00703125 0.52185548617306 0 0.620656370656371 0.00501462599247806 0.00108873162765378 0.459915611814346 0.79639819909955 0.0771319934818034 0.217258883248731 0 0.140857392825897 10.5995694294941 2.0828025477707 0.695833333333333 5.9902755267423 6.32569974554707 0 0.776587605202754 0.0315142198308993 0.0966572694321385 0.0860965677719604 0 0.00226372382569327 0.924194280526555 0 4.06652360515021 5.24001924001924 0 0.00335195530726257 0.000832292967124428 0.00144092219020173 0.00498753117206983 0.422427871529668 0.00900532132623823 0.00735294117647059 0.00091533180778032 0.0318225650916104 0.00238758456028651 0.00109229929000546 0.0298826040554963 0.243105209397344 0 0 0 0.00791208791208791 5.11419423692636 1.56255044390638 0.0117351215423303 1.16152639832723 0.0161064425770308 9.02652005174644 0.0140740740740741 0.00228136882129278 0.0569541890218737 0 0 0.00114220445459737 0.0289461781999095
"superior_parietal_gyrus_left" 1.39249771271729 0.00758293838862559 0.580163043478261 1.67291311754685 0 0.0747028862478778 2.13567534827377 1.02416570771001 0.466607301869991 3.61993428258489 0.0384615384615385 0.143049932523617 0.0672645739910314 0.173598553345389 0 1.6815834767642 0.524901185770751 0.001806684733514 0.00970873786407767 0.493693693693694 7.05283505154639 1.75800711743772 13.570303712036 22.1368547418968 0.0429722470904208 0.240951908775409 0.776587605202754 0 0.376873661670236 8.69982847341338 0 0 0.00193610842207164 0.277739959155888 0 0 0.0163568773234201 0 0 0 0 0 0 0 0 0 0 0 0 0 0.00490196078431373 0 0 0 0 0.043859649122807 0.0538990825688073 0.00484261501210654 0.00169635284139101 0 0.00848176420695505 0 0 0 0 0 0 0
"superior_temporal_gyrus_left" 10.5624421831637 0 0.00547945205479452 0 0.76036036036036 6.16068376068376 1.32763880414887 16.5446118192352 0.153015301530153 1.83572216097023 0.0053475935828877 0.0952380952380952 0.00301659125188537 8.09471766848816 1.10174152153987 0.0156521739130435 0.028731045490822 0.0255707762557078 0.00490196078431373 0 0.0974025974025974 0.00539568345323741 0.281993204983012 0.305925030229746 0.00180995475113122 0.00199501246882793 0.0315142198308993 0.376873661670236 0 1.4657455382844 0 0.227555555555556 2.51909892262488 1.29718599862732 0 0 0 0 0 0 0 0 0 0 0 0 0 0 0 0 0 0 0 0 0 0.00354609929078014 0.00346420323325635 0 0 0 0 0 0 0 0 0 0 0
"supramarginal_gyrus_left" 2.38045738045738 0 0.463832960477256 0.00191754554170662 0 0.0378973105134474 11.7105263157895 3.19352831362788 0.268145161290323 1.12448377581121 0.0145243282498184 0.108068097705403 0.0165700082850041 1.01439790575916 0 0.170708050436469 0.610229276895944 0 0 0 3.03026038001407 0.0362537764350453 2.61323618700668 2.16026058631922 0.0141987829614604 0.0689289501590668 0.0966572694321385 8.69982847341338 1.4657455382844 0 0 0 0.0110864745011086 0.384155455904335 0 0.002002002002002 0.0329489291598023 0 0 0 0 0 0 0 0 0 0 0 0 0 0.00182982616651418 0 0 0 0 0.00792864222001982 0.0037197768133912 0 0.00190839694656489 0 0.00808262236192187 0 0 0 0 0 0 0
"frontal_pole_left" 0 0 0 0 0 0 0 0 0 0 0.0261011419249592 0 0.893905191873589 0 0 0 0 0 0 0 0 0 0 0 0 0.0320855614973262 0.0860965677719604 0 0 0 0 0 0 0 0 0 0 0 0 0 0 0 0 0 0 0 0 0 0 0 0 0 0 0 0 0 0 0 0 0 0 0 0 0 0 0 0 0
"temporal_pole_left" 0 0 0 0 5.0712401055409 1.146484375 0 0.721608040201005 0 0 0.00261437908496732 0 0 0.323144104803493 0.05 0 0 0 0 0 0 0 0 0 0 0 0 0 0.227555555555556 0 0 0 0 0.0964187327823691 0 0 0 0 0 0 0 0 0 0 0 0 0 0 0 0 0 0 0 0 0 0 0 0 0 0 0 0 0 0 0 0 0 0
"transverse_temporal_gyrus_left" 1.69105691056911 0 0 0 0 0.0152173913043478 0.00746268656716418 3.1358024691358 0.152173913043478 0.332992849846782 0.00302571860816944 0.0188976377952756 0 0.630541871921182 0 0 0 0 0 0 0.00283687943262411 0 0.00429645542427497 0.0122100122100122 0 0 0.00226372382569327 0.00193610842207164 2.51909892262488 0.0110864745011086 0 0 0 0.977491961414791 0 0 0 0 0 0 0 0 0 0 0 0 0 0 0 0 0 0 0 0 0 0 0 0 0 0 0 0 0 0 0 0 0 0.00317460317460317
"insula_left" 0.395894428152493 0.0062111801242236 0.727615457115928 0 1.17580872011252 0.262536873156342 0.0387096774193548 5.22230595327807 0.351123595505618 0.946996466431095 0.464904284412033 0.0298786181139122 1.28371089536138 0.754807692307692 0.520231213872832 0 1.54332552693208 0.0028735632183908 0.193939393939394 0 4.76248904469763 0.0981767180925666 1.47915142648135 0.0924302788844621 0.209631728045326 0.196762141967621 0.924194280526555 0.277739959155888 1.29718599862732 0.384155455904335 0 0.0964187327823691 0.977491961414791 0 0 0.00834492350486787 0.0364025695931477 0 0 0 0 0 0.00578034682080925 0 0 0 0 0 0 0.00274348422496571 0.002460024600246 0 0 0 0.00176991150442478 0.109739368998628 0.0495123780945236 0 0.0104166666666667 0 0.0256805341551104 0.00128617363344051 0 0.00156494522691706 0 0 0 0.00375234521575985
"banks_superior_temporal_sulcus_right" 0 0 0 0 0 0 0 0 0.00563380281690141 0 0 0 0 0 0 0 0 0 0 0 0 0 0 0 0 0 0 0 0 0 0 0 0 0 0 0 0.00346620450606586 0 0 0.659267480577136 1.72998430141287 3.66150442477876 0.346268656716418 0.403825717321998 0 0.0175695461200586 0 2.98120672601385 0 0.021505376344086 0.0131578947368421 0 0 0.0104166666666667 0.131953428201811 0 0.508196721311475 1.26696832579186 0 0 0.010062893081761 0.580968280467446 7.95212765957447 1.76330076004343 0 0 2.6425702811245 0.174894217207334
"caudal_anterior_cingulate_cortex_right" 0 7.12131147540984 0.947368421052632 0 0 0 0 0 0 0 0.0105540897097625 0 0 0 0 0.00485436893203883 0.314563106796116 0 0.00411522633744856 0 0 0.101604278074866 0.0428015564202335 0 1.12261580381471 0.0315706393054459 4.06652360515021 0 0 0.002002002002002 0 0 0 0.00834492350486787 0 0 3.51596638655462 0 0 0 0 0 0 0 0.0953757225433526 0 1.25084745762712 0 0 0.0974358974358974 2.51898734177215 0.00531914893617021 0.0313588850174216 0 0 13.1487179487179 0.0724346076458753 0 0.484848484848485 0.290087463556851 11.4042288557214 0 0 0.00212992545260916 0 0 0 0.0412654745529574
"caudal_middle_frontal_gyrus_right" 0 0.511538461538461 10.4012806830309 0 0 0 0.003584229390681 0.00166251039068994 0.00680272108843537 0 0.0308324768756423 0 0.0448318804483188 0 0 0 0.493150684931507 0 0.00285306704707561 0 0.023598820058997 0.0203735144312394 0.539018503620273 0 0.329896907216495 0.102564102564103 5.24001924001924 0.0163568773234201 0 0.0329489291598023 0 0 0 0.0364025695931477 0.00346620450606586 3.51596638655462 0 0 0 0.00529100529100529 0.0504313205043132 0.00703605980650836 0.22887323943662 0.0391822827938671 0.12348401323043 0.00218340611353712 1.09068322981366 0.00160771704180064 0 0.00661157024793388 11.8200290275762 0.0236886632825719 0.055766793409379 0 0.972166998011928 0.122314049586777 6.26964433416046 0.119964189794091 4.57453416149068 3.01575299306868 2.63850795392211 0.241788958770091 0 0.0502599653379549 0 0 0 0.707006369426752
"cuneus_right" 0 0 0 0.0262008733624454 0 0 0 0 0 0 0 0 0 0 0 0 0 0 0 0 0 0 0 0 0 0 0 0 0 0 0 0 0 0 0 0 0 0 0 0.0734522560335782 0.00452488687782805 0.00209205020920502 0.0103359173126615 3.98791540785498 0 0.141496598639456 0 0 0 0 0 0 0 10.7339449541284 0.00484848484848485 0 0.00194552529182879 0.510683760683761 0 0 0 2.9296 0.00338983050847458 0 0 0 0 0
"entorhinal_cortex_right" 0 0 0 0 0.503355704697987 0 0 0 0 0 0 0 0 0 0 0 0 0 0 0 0.00274725274725275 0 0 0 0 0 0.00335195530726257 0 0 0 0 0 0 0 0 0 0 0 0 0.473372781065089 0 0.0660377358490566 0 0.00225988700564972 0.00323624595469256 0.00318979266347687 0 0.0335078534031414 0.461538461538462 0 0 0 0 0 0 0 0 0 0 0 0.00130378096479791 0 0.460820895522388 0 0 2.49230769230769 0 1.13323124042879
"fusiform_gyrus_right" 0 0 0 0 0 0 0 0 0 0 0 0 0 0 0 0 0 0 0 0 0 0 0 0 0 0 0.000832292967124428 0 0 0 0 0 0 0 0.659267480577136 0 0.00529100529100529 0.0734522560335782 0.473372781065089 0 0.0906608410704533 2.12457221081451 0.31390134529148 4.00534045393858 0 0.895161290322581 0 5.34311224489796 0.905191873589165 0 0.00197433366238894 0 0 0.329436769394261 0.0165413533834586 0 0.4853228962818 0.761970853573907 0 0 0.00465766185374942 0.267806267806268 13.3424332344214 0.457374830852503 0 1.17525773195876 0.255583126550869 2.07266982622433
"inferior_parietal_gyrus_right" 0 0 0 0 0 0 0 0 0.00155642023346304 0 0 0 0 0 0 0 0 0 0 0 0 0 0.00103092783505155 0 0 0 0.00144092219020173 0 0 0 0 0 0 0 1.72998430141287 0 0.0504313205043132 0.00452488687782805 0 0.0906608410704533 0 0.755725190839695 0.251383399209486 1.38107963655799 0 0.215747055176689 0 2.42349304482226 0.00158856235107228 0.0153609831029186 0.0144300144300144 0 0 0.0015220700152207 1.96359365825015 0 2.14060860440714 1.52039691289967 0 0 0.00873015873015873 14.0018796992481 0.0592808551992225 3.18854673149649 0 0 0.00848176420695505 0.012202562538133
"inferior_temporal_gyrus_right" 0 0 0 0 0 0 0 0 0.00655737704918033 0 0 0 0 0 0 0 0 0 0 0 0 0 0.00382165605095541 0 0 0 0.00498753117206983 0 0 0 0 0 0 0 3.66150442477876 0 0.00703605980650836 0.00209205020920502 0.0660377358490566 2.12457221081451 0.755725190839695 0 0.583240223463687 0.566289140572951 0 0.0144810941271118 0 13.5747931253978 0.00449943757030371 0.0236051502145923 0.0137795275590551 0 0 0 0.781695423855964 0 1.16927083333333 1.09695290858726 0 0 0.0344186046511628 2.81683731513083 10.1018957345972 1.25185685347738 0 0.210045662100457 1.58220024721879 1.46256895193065
"cingulate_gyrus_isthmus_right" 0 0 0.0892086330935252 0 0 0 0 0 1.84393063583815 0 0 0 0 0 0 0 0 0 0 0 0.00258064516129032 1.64841498559078 0.31968031968032 0 0 0 0.422427871529668 0 0 0 0 0 0 0.00578034682080925 0.346268656716418 0 0.22887323943662 0.0103359173126615 0 0.31390134529148 0.251383399209486 0.583240223463687 0 1.40557939914163 0 0.13946587537092 0.00355239786856128 0.129740518962076 0 0.865013774104683 0.541387024608501 0 0 0.016 0.141361256544503 1.97245179063361 14.2647362978283 2.464 0 0.00446096654275093 7.29917773561037 0.274179983179142 0.0607685433422699 1.57894736842105 0 0 1 0.428571428571429
"lateral_occipital_cortex_right" 0 0 0 0 0 0 0 0 0.0189075630252101 0 0 0.0045766590389016 0 0 0 0 0 0 0 0 0 0 0.00497822028624767 0 0 0 0.00900532132623823 0 0 0 0 0 0 0 0.403825717321998 0 0.0391822827938671 3.98791540785498 0.00225988700564972 4.00534045393858 1.38107963655799 0.566289140572951 1.40557939914163 0 0 6.7625 0 0.141791044776119 0.0367170626349892 0.0185758513931889 0.0702754036087369 0 0 6.8460754332314 0.37956204379562 0.00206398348813209 1.66179275270184 6.36461850101283 0 0 0.0292638317329675 4.61058495821727 2.3304347826087 2.31488801054018 0 0 1.5531914893617 1.03828483920368
"lateral_orbitofrontal_cortex_right" 0 0 0.0367504835589942 0 0 0 0 0 0 0 0 0 0.00222222222222222 0 0 0 0 0 0 0 0 0 0 0 0 0.0012666244458518 0.00735294117647059 0 0 0 0 0 0 0 0 0.0953757225433526 0.12348401323043 0 0.00323624595469256 0 0 0 0 0 0 0 6.0820399113082 0 0 0 0.524173027989822 2.52325581395349 1.28668171557562 0 0 0 0.0382848392036753 0 0.048582995951417 0.687648456057007 2.15625 0 0.0411522633744856 0 0.126712328767123 0.284829721362229 0 0.739172281039461
"lingual_gyrus_right" 0 0 0 0.0214765100671141 0 0 0 0 0 0.00143163922691482 0 0.01329534662868 0 0 0 0 0 0 0 0.00587371512481645 0 0 0 0 0 0 0.00091533180778032 0 0 0 0 0 0 0 0.0175695461200586 0 0.00218340611353712 0.141496598639456 0.00318979266347687 0.895161290322581 0.215747055176689 0.0144810941271118 0.13946587537092 6.7625 0 0 0 0.00444444444444444 0.311377245508982 0 0.0050314465408805 0 0 8.13278008298755 0.0215827338129496 0 0.0365019011406844 0.260016353229763 0 0 0.0031104199066874 0.278464541314249 0.0449897750511247 0.046031746031746 0 0 0.00680272108843537 0.0152671755725191
"medial_orbitofrontal_gyrus_right" 0 0.0427184466019417 0.188841201716738 0 0 0 0 0 0 0 0 0 0.117794486215539 0 0 0 0.0220689655172414 0 0 0 0 0 0.00161550888529887 0 0.0901213171577123 0.002708192281652 0.0318225650916104 0 0 0 0 0 0 0 0 1.25084745762712 1.09068322981366 0 0 0 0 0 0.00355239786856128 0 6.0820399113082 0 0 0 0 0.00333333333333333 7.36549707602339 0.0136518771331058 3.23724489795918 0 0.017982017982018 0.0133333333333333 0.0548172757475083 0 1.79655712050078 5.28950695322377 6.35643564356436 0 0 0.00348128807658834 4.92946058091286 0 0.00419287211740042 0.224119530416222
"middle_temporal_gyrus_right" 0 0 0 0 0 0 0 0 0 0 0 0 0 0 0 0 0 0 0 0 0 0 0 0 0 0 0.00238758456028651 0 0 0 0 0 0 0 2.98120672601385 0 0.00160771704180064 0 0.0335078534031414 5.34311224489796 2.42349304482226 13.5747931253978 0.129740518962076 0.141791044776119 0 0.00444444444444444 0 0 0.00200803212851406 0.00769971126082772 0.00178094390026714 0 0 0.00190294957183635 0.223611111111111 0 0.34327449786975 0.535138620245003 0 0 0.0115197164377492 1.55495978552279 2.57604456824513 0.42191435768262 0 0.0142421159715158 0.38646288209607 0.258720930232558
"parahippocampal_gyrus_right" 0 0 0 0 0.0176991150442478 0.00203252032520325 0 0 0 0 0 0.0143061516452074 0 0 0 0 0 0 0 0 0 0 0 0 0 0 0.00109229929000546 0 0 0 0 0 0 0 0 0 0 0 0.461538461538462 0.905191873589165 0.00158856235107228 0.00449943757030371 0 0.0367170626349892 0 0.311377245508982 0 0.00200803212851406 0 0 0 0 0 0.010840108401084 0 0 0 0.0046029919447641 0 0 0 0.00169061707523246 0.00359389038634322 0 0 0 0 0.00288184438040346
"paracentral_gyrus_right" 0 0 0.00273224043715847 0 0 0 0 0 0 0 0 0 0 0 0 0.004739336492891 0 0 0 0 0.00246305418719212 0.00520833333333333 0 0 0 0 0.0298826040554963 0 0 0 0 0 0 0.00274348422496571 0.021505376344086 0.0974358974358974 0.00661157024793388 0 0 0 0.0153609831029186 0.0236051502145923 0.865013774104683 0.0185758513931889 0 0 0.00333333333333333 0.00769971126082772 0 0 0 0 0 0 0.571785268414482 1.115 2.82669322709163 3.35526315789474 0 0.00578871201157742 1.39925834363412 0.99021207177814 0 0.0379346680716544 0 0 0 0.0135685210312076
"inferior_frontal_gyrus_pars_opercularis_right" 0 0.0701754385964912 2.17401960784314 0 0 0 0 0 0.0342612419700214 0 0.00469483568075117 0 0.00879765395894428 0 0 0 0.482758620689655 0 0 0 0 0 0.089126559714795 0 0.052060737527115 0.0470242468772961 0.243105209397344 0.00490196078431373 0 0.00182982616651418 0 0 0 0.002460024600246 0.0131578947368421 2.51898734177215 11.8200290275762 0 0 0.00197433366238894 0.0144300144300144 0.0137795275590551 0.541387024608501 0.0702754036087369 0.524173027989822 0.0050314465408805 7.36549707602339 0.00178094390026714 0 0 0 0.0936170212765957 0.877245508982036 0 0.415819209039548 0.00413223140495868 1.18382352941176 0.100401606425703 4.06500956022945 6.80763983628922 1.90716803760282 0.0793893129770992 0.00483870967741936 0.0445304937076476 0 0 0.07202216066482 5.69305724725944
"inferior_frontal_gyrus_pars_orbitalis_right" 0 0 0 0 0 0 0 0 0 0 0 0 0 0 0 0 0 0 0 0 0 0 0 0 0 0 0 0 0 0 0 0 0 0 0 0.00531914893617021 0.0236886632825719 0 0 0 0 0 0 0 2.52325581395349 0 0.0136518771331058 0 0 0 0.0936170212765957 0 4.8 0 0 0 0 0 0 5.09941520467836 0.0698254364089776 0 0.010507880910683 0 0 0 0 0.00276625172890733
"inferior_frontal_gyrus_pars_triangularis_right" 0 0 0.00873362445414847 0 0 0 0 0 0 0 0 0 0 0 0 0 0.0112834978843441 0 0 0 0 0 0 0 0 0.00136892539356605 0 0 0 0 0 0 0 0 0 0.0313588850174216 0.055766793409379 0 0 0 0 0 0 0 1.28668171557562 0 3.23724489795918 0 0 0 0.877245508982036 4.8 0 0 0 0 0 0 0.118780096308186 14.5453384418902 0.285238623751387 0 0 0 0 0 0 0.01085776330076
"pericalcarine_cortex_right" 0 0 0 0 0 0 0 0 0 0 0 0 0 0 0 0 0 0 0 0 0 0 0 0 0 0 0 0 0 0 0 0 0 0 0.0104166666666667 0 0 10.7339449541284 0 0.329436769394261 0.0015220700152207 0 0.016 6.8460754332314 0 8.13278008298755 0 0.00190294957183635 0.010840108401084 0 0 0 0 0 0 0 0 0.677489177489177 0 0 0 0.126009693053312 0.00684931506849315 0.00208116545265349 0 0 0.0069204152249135 0
"postcentral_gyrus_right" 0 0 0.0088261253309797 0 0 0 0 0 0.00510204081632653 0 0 0 0 0 0 0.00243013365735115 0.00215982721382289 0 0 0 0 0 0.00555941626129256 0 0 0 0.00791208791208791 0 0 0 0 0 0 0.00176991150442478 0.131953428201811 0 0.972166998011928 0.00484848484848485 0 0.0165413533834586 1.96359365825015 0.781695423855964 0.141361256544503 0.37956204379562 0 0.0215827338129496 0.017982017982018 0.223611111111111 0 0.571785268414482 0.415819209039548 0 0 0 0 0.00249687890137328 5.72669039145907 4.74028941355674 0.00238095238095238 0.0179472798653954 0.0416047548291233 9.67670559311616 0.0950545921644187 3.39851851851852 0 0 0.0442477876106195 1.68014059753954
"posterior_cingulate_gyrus_right" 0.0056657223796034 0.120634920634921 1.87978142076503 0 0 0 0.0021953896816685 0.00801603206412826 0.0417754569190601 0.00368324125230203 0 0 0 0 0 0.0853080568720379 0 0 0 0 0.00985221674876847 5.61979166666667 1.66859344894027 0.0151187904967603 0.00530503978779841 0.00156617071260767 5.11419423692636 0.043859649122807 0.00354609929078014 0.00792864222001982 0 0 0 0.109739368998628 0 13.1487179487179 0.122314049586777 0 0 0 0 0 1.97245179063361 0.00206398348813209 0 0 0.0133333333333333 0 0 1.115 0.00413223140495868 0 0 0 0.00249687890137328 0 2.62948207171315 0.0307017543859649 0 0.00144717800289436 13.2138442521632 0.0114192495921697 0 0.00421496311907271 0 0 0 0.00271370420624152
"precentral_gyrus_right" 0.00208986415882968 0.00217627856365615 0.842814371257485 0 0.00202839756592292 0 0.00264026402640264 0.00749063670411985 0.577507598784195 0.00355029585798817 0.00145772594752187 0 0 0 0 0.00584795321637427 0 0 0 0 0.0282485875706215 0.425101214574899 1.62484774665043 0.0143790849673203 0 0 1.56255044390638 0.0538990825688073 0.00346420323325635 0.0037197768133912 0 0 0 0.0495123780945236 0.508196721311475 0.0724346076458753 6.26964433416046 0.00194552529182879 0 0.4853228962818 2.14060860440714 1.16927083333333 14.2647362978283 1.66179275270184 0.0382848392036753 0.0365019011406844 0.0548172757475083 0.34327449786975 0 2.82669322709163 1.18382352941176 0 0 0 5.72669039145907 2.62948207171315 0 14.6741424802111 0.0172579098753595 0.249748237663646 0.811881188118812 4.2120218579235 0.0784090909090909 2.23180940115905 0 0 0.0771850170261067 3.00223713646532
"precuneus_right" 0 0 0.00160771704180064 0 0 0 0 0 0.00670391061452514 0 0 0 0 0 0 0 0 0 0 0 0 0 0.00903225806451613 0.00973574408901252 0 0 0.0117351215423303 0.00484261501210654 0 0 0 0 0 0 1.26696832579186 0 0.119964189794091 0.510683760683761 0 0.761970853573907 1.52039691289967 1.09695290858726 2.464 6.36461850101283 0 0.260016353229763 0 0.535138620245003 0.0046029919447641 3.35526315789474 0.100401606425703 0 0 0.677489177489177 4.74028941355674 0.0307017543859649 14.6741424802111 0 0 0 0.606572769953052 10.6179516685846 0.0479616306954436 7.22929500342231 0 0 0.106463878326996 0.056044835868695
"rostral_anterior_cingulate_cortex_right" 0 0.0169491525423729 0.45136186770428 0 0 0 0 0 0 0 0.00247831474597274 0 0.00941915227629513 0 0 0 0.361702127659574 0 0 0 0 0 0.011142061281337 0.00207253886010363 0.192307692307692 0 1.16152639832723 0.00169635284139101 0 0.00190839694656489 0 0 0 0.0104166666666667 0 0.484848484848485 4.57453416149068 0 0 0 0 0 0 0 0.048582995951417 0 1.79655712050078 0 0 0 4.06500956022945 0 0.118780096308186 0 0.00238095238095238 0 0.0172579098753595 0 0 0.302603800140746 2.34640917320459 0 0 0 0 0 0 0.0902061855670103
"rostral_middle_frontal_gyrus_right" 0 0.00616808018504241 0.0863477246207701 0 0 0 0 0 0 0 0 0 0 0 0 0 0.0145985401459854 0 0 0 0 0 0.00297029702970297 0 0.00147167034584253 0.000885347498893316 0.0161064425770308 0 0 0 0 0 0 0 0 0.290087463556851 3.01575299306868 0 0 0 0 0 0.00446096654275093 0 0.687648456057007 0 5.28950695322377 0 0 0.00578871201157742 6.80763983628922 5.09941520467836 14.5453384418902 0 0.0179472798653954 0.00144717800289436 0.249748237663646 0 0.302603800140746 0 14.31 0.00181159420289855 0 0.00310719834282755 0.0458860759493671 0 0 0.252472367655614
"superior_frontal_gyrus_right" 0 0.337899543378995 3.57846153846154 0 0 0 0.000939408172851104 0.00270758122743682 0.106183635227983 0 0.013091641490433 0 0.0121145374449339 0.000935891436593355 0 0.00365853658536585 0.185886402753873 0.00126182965299685 0 0 0.0167487684729064 0.173533083645443 0.421985815602837 0.00373134328358209 0.096551724137931 0.0272545090180361 9.02652005174644 0.00848176420695505 0 0.00808262236192187 0 0 0 0.0256805341551104 0.010062893081761 11.4042288557214 2.63850795392211 0 0.00130378096479791 0.00465766185374942 0.00873015873015873 0.0344186046511628 7.29917773561037 0.0292638317329675 2.15625 0.0031104199066874 6.35643564356436 0.0115197164377492 0 1.39925834363412 1.90716803760282 0.0698254364089776 0.285238623751387 0 0.0416047548291233 13.2138442521632 0.811881188118812 0.606572769953052 2.34640917320459 14.31 0 0.0490998363338789 0.0067396798652064 0.0387632671896631 0.776 0 0.00535117056856187 1.96010230179028
"superior_parietal_gyrus_right" 0 0 0.00256739409499358 0 0 0 0 0 0.00661703887510339 0 0 0 0 0 0 0 0 0 0 0 0 0.00165289256198347 0.0107296137339056 0.0045662100456621 0 0 0.0140740740740741 0 0 0 0 0 0 0.00128617363344051 0.580968280467446 0 0.241788958770091 2.9296 0 0.267806267806268 14.0018796992481 2.81683731513083 0.274179983179142 4.61058495821727 0 0.278464541314249 0 1.55495978552279 0.00169061707523246 0.99021207177814 0.0793893129770992 0 0 0.126009693053312 9.67670559311616 0.0114192495921697 4.2120218579235 10.6179516685846 0 0.00181159420289855 0.0490998363338789 0 0.149344096871847 4.41577464788732 0 0 0.0525838621940163 0.139475367882278
"superior_temporal_gyrus_right" 0 0 0 0 0 0 0 0 0.00175592625109745 0 0 0 0 0 0 0 0 0 0 0 0 0 0.00222965440356745 0 0 0 0.00228136882129278 0 0 0 0 0 0 0 7.95212765957447 0 0 0.00338983050847458 0.460820895522388 13.3424332344214 0.0592808551992225 10.1018957345972 0.0607685433422699 2.3304347826087 0.0411522633744856 0.0449897750511247 0 2.57604456824513 0.00359389038634322 0 0.00483870967741936 0.010507880910683 0 0.00684931506849315 0.0950545921644187 0 0.0784090909090909 0.0479616306954436 0 0 0.0067396798652064 0.149344096871847 0 0.634604105571848 0 0.958181818181818 3.25266214908035 1.48158070997991
"supramarginal_gyrus_right" 0 0 0.0156128024980484 0 0 0 0 0 0.036480686695279 0 0 0 0 0 0 0 0 0 0 0 0 0.00643086816720257 0.0504095778197858 0 0 0 0.0569541890218737 0 0 0 0 0 0 0.00156494522691706 1.76330076004343 0.00212992545260916 0.0502599653379549 0 0 0.457374830852503 3.18854673149649 1.25185685347738 1.57894736842105 2.31488801054018 0 0.046031746031746 0.00348128807658834 0.42191435768262 0 0.0379346680716544 0.0445304937076476 0 0 0.00208116545265349 3.39851851851852 0.00421496311907271 2.23180940115905 7.22929500342231 0 0.00310719834282755 0.0387632671896631 4.41577464788732 0.634604105571848 0 0 0 0.268765133171913 0.499222395023328
"frontal_pole_right" 0 0 0 0 0 0 0 0 0 0 0 0 0 0 0 0 0 0 0 0 0 0 0 0 0 0 0 0 0 0 0 0 0 0 0 0 0 0 0 0 0 0 0 0 0.126712328767123 0 4.92946058091286 0 0 0 0 0 0 0 0 0 0 0 0 0.0458860759493671 0.776 0 0 0 0 0 0 0
"temporal_pole_right" 0 0 0 0 0 0 0 0 0 0 0 0 0 0 0 0 0 0 0 0 0 0 0 0 0 0 0 0 0 0 0 0 0 0 0 0 0 0 2.49230769230769 1.17525773195876 0 0.210045662100457 0 0 0.284829721362229 0 0 0.0142421159715158 0 0 0 0 0 0 0 0 0 0 0 0 0 0 0.958181818181818 0 0 0 0 0.0558002936857562
"transverse_temporal_gyrus_right" 0 0 0 0 0 0 0 0 0.0153846153846154 0 0 0 0 0 0 0 0 0 0 0 0 0 0 0 0 0 0.00114220445459737 0 0 0 0 0 0 0 2.6425702811245 0 0 0 0 0.255583126550869 0.00848176420695505 1.58220024721879 1 1.5531914893617 0 0.00680272108843537 0.00419287211740042 0.38646288209607 0 0 0.07202216066482 0 0 0.0069204152249135 0.0442477876106195 0 0.0771850170261067 0.106463878326996 0 0 0.00535117056856187 0.0525838621940163 3.25266214908035 0.268765133171913 0 0 0 0.674267100977199
"insula_right" 0 0 0.134705332086062 0 0 0 0.0016025641025641 0 0.00277777777777778 0 0 0 0 0 0 0 0.0255220417633411 0 0 0 0 0 0.0130909090909091 0 0 0 0.0289461781999095 0 0 0 0 0 0.00317460317460317 0.00375234521575985 0.174894217207334 0.0412654745529574 0.707006369426752 0 1.13323124042879 2.07266982622433 0.012202562538133 1.46256895193065 0.428571428571429 1.03828483920368 0.739172281039461 0.0152671755725191 0.224119530416222 0.258720930232558 0.00288184438040346 0.0135685210312076 5.69305724725944 0.00276625172890733 0.01085776330076 0 1.68014059753954 0.00271370420624152 3.00223713646532 0.056044835868695 0.0902061855670103 0.252472367655614 1.96010230179028 0.139475367882278 1.48158070997991 0.499222395023328 0 0.0558002936857562 0.674267100977199 0
