# Supplementary material for: NODDI and Tensor-Based Microstructural Indices as Predictors of Functional Connectivity
Source: PLoS One. 2016 Apr 14;11(4):e0153404. doi: 10.1371/journal.pone.0153404 (PMC4831788; doi:10.1371/journal.pone.0153404)
Supplement: S1 Data — a) Functional connectivity matrices, both fMRI and EEG connectomes across all subjects, in the form of precision matrices and b) structural brain connectivity matrices across all subjects and microstructural indices. Columns and rows are named according to the corresponding brain region that represent. (ZIP) [file pone.0153404.s001.zip › DATA/DWI/45_WFA_68.txt]

"banks_superior_temporal_sulcus_left" "caudal_anterior_cingulate_cortex_left" "caudal_middle_frontal_gyrus_left" "cuneus_left" "entorhinal_cortex_left" "fusiform_gyrus_left" "inferior_parietal_gyrus_left" "inferior_temporal_gyrus_left" "cingulate_gyrus_isthmus_left" "lateral_occipital_cortex_left" "lateral_orbitofrontal_cortex_left" "lingual_gyrus_left" "medial_orbitofrontal_gyrus_left" "middle_temporal_gyrus_left" "parahippocampal_gyrus_left" "paracentral_gyrus_left" "inferior_frontal_gyrus_pars_opercularis_left" "inferior_frontal_gyrus_pars_orbitalis_left" "inferior_frontal_gyrus_pars_triangularis_left" "pericalcarine_cortex_left" "postcentral_gyrus_left" "posterior_cingulate_gyrus_left" "precentral_gyrus_left" "precuneus_left" "rostral_anterior_cingulate_cortex_left" "rostral_middle_frontal_gyrus_left" "superior_frontal_gyrus_left" "superior_parietal_gyrus_left" "superior_temporal_gyrus_left" "supramarginal_gyrus_left" "frontal_pole_left" "temporal_pole_left" "transverse_temporal_gyrus_left" "insula_left" "banks_superior_temporal_sulcus_right" "caudal_anterior_cingulate_cortex_right" "caudal_middle_frontal_gyrus_right" "cuneus_right" "entorhinal_cortex_right" "fusiform_gyrus_right" "inferior_parietal_gyrus_right" "inferior_temporal_gyrus_right" "cingulate_gyrus_isthmus_right" "lateral_occipital_cortex_right" "lateral_orbitofrontal_cortex_right" "lingual_gyrus_right" "medial_orbitofrontal_gyrus_right" "middle_temporal_gyrus_right" "parahippocampal_gyrus_right" "paracentral_gyrus_right" "inferior_frontal_gyrus_pars_opercularis_right" "inferior_frontal_gyrus_pars_orbitalis_right" "inferior_frontal_gyrus_pars_triangularis_right" "pericalcarine_cortex_right" "postcentral_gyrus_right" "posterior_cingulate_gyrus_right" "precentral_gyrus_right" "precuneus_right" "rostral_anterior_cingulate_cortex_right" "rostral_middle_frontal_gyrus_right" "superior_frontal_gyrus_right" "superior_parietal_gyrus_right" "superior_temporal_gyrus_right" "supramarginal_gyrus_right" "frontal_pole_right" "temporal_pole_right" "transverse_temporal_gyrus_right" "insula_right"
"banks_superior_temporal_sulcus_left" 0 0 0 0 0 0.437784811413409 0.432859053625552 0.370151465855021 0.460962698066793 0.414154759402797 0 0.448458813967433 0 0.277499949488589 0 0.432351653769898 0.437603872357913 0 0 0 0.42980587949649 0.445317864381192 0.45097634998725 0.425698918964571 0 0 0.460553621820557 0.440384478184319 0.39088256651507 0.413811640096289 0 0 0.372637087453401 0.420115837194686 0 0 0 0 0 0 0 0 0 0 0 0 0 0 0 0 0 0 0 0 0 0.449682719735003 0.470351910261214 0 0 0 0 0 0 0 0 0 0 0
"caudal_anterior_cingulate_cortex_left" 0 0 0.487279002821784 0 0 0 0 0 0.468563461962321 0 0.480394705413797 0 0.491737858337902 0 0 0.360267297434762 0.457164408269849 0 0 0 0 0.530584152085252 0.463228741599777 0 0.48265001054787 0.456647983953179 0.477565758551216 0.419377462812093 0 0 0 0 0 0.468077613174863 0 0.546746521564368 0.502903081206186 0 0 0 0 0 0 0 0 0 0.539040642887563 0 0 0 0.495680104634927 0 0 0 0 0.566757767624577 0.556170267651051 0 0.505819029459781 0.525793727842169 0.571241451891546 0 0 0 0 0 0 0
"caudal_middle_frontal_gyrus_left" 0 0.487279002821784 0 0 0 0 0.408052695199726 0.403877455037257 0.446930011961297 0.402540287666539 0.461590158518994 0 0.431495270369154 0.494435410032463 0 0 0.395071784939426 0.375031533874702 0.356034844143669 0 0.349136854851509 0.494776232515818 0.359721239964064 0.426058645908535 0.436757221678933 0.346789512439496 0.387777585703675 0.415231368963972 0.422716193073922 0.402380591620057 0 0 0 0.40574688235264 0 0.520311309588553 0.482489783355249 0 0 0 0 0 0.526075929368559 0 0.491510873309438 0 0.501827614079284 0 0 0.471113686727626 0.482216028858227 0 0.443466216055406 0 0.439152900442054 0.504863381175165 0.470013105233633 0.544326374670967 0.432559210876941 0.480794540363116 0.511343469021364 0.485026441192817 0 0.462060620195781 0 0 0 0.438945811241216
"cuneus_left" 0 0 0 0 0 0.414465415969622 0.424112011571733 0 0 0.334319797040082 0 0.421794093799971 0 0 0 0 0 0 0 0.197319350867403 0 0 0 0.321201857015536 0 0 0 0.281808888913305 0 0.386140379368789 0 0 0 0 0 0 0 0.145625993649131 0 0 0 0 0 0 0 0.129062922461074 0 0 0 0 0 0 0 0 0 0 0 0 0 0 0 0 0 0 0 0 0 0
"entorhinal_cortex_left" 0 0 0 0 0 0.292279592871479 0 0.294334161705624 0 0 0 0 0 0.313286019241188 0.234333331928327 0 0 0 0 0 0 0 0 0 0 0 0 0 0.328880135632564 0 0 0.248054249577129 0 0.267955103830035 0 0 0 0 0.350148392678807 0 0 0 0 0 0 0 0 0 0.302162792018822 0 0 0 0 0 0 0 0.446858031779657 0 0 0 0 0 0 0 0 0 0 0
"fusiform_gyrus_left" 0.437784811413409 0 0 0.414465415969622 0.292279592871479 0 0.430467456772126 0.293154047218908 0.432331824425462 0.322297642852297 0 0.351131610082875 0.371503061816381 0.358273910636911 0.236493380118485 0 0 0 0 0.350649785376525 0.413377403151636 0.456281747411672 0.424356141710383 0.416776893311281 0 0 0 0.420725338205361 0.438407664462463 0.392260150636991 0 0.289815499836445 0.402124768026121 0.396538097200976 0 0 0 0 0 0 0 0 0 0 0 0 0 0 0.265205779912922 0 0 0 0 0 0 0 0 0 0 0 0 0 0 0 0 0 0 0
"inferior_parietal_gyrus_left" 0.432859053625552 0 0.408052695199726 0.424112011571733 0 0.430467456772126 0 0.436998870338332 0.419854620428268 0.361437208514673 0 0.394905151578084 0 0.383880074820866 0.361381370594282 0.402754688083282 0.438750243878794 0 0 0.424050920034354 0.385090004931489 0.426946653668474 0.415070378985038 0.404624974125702 0.438857915228937 0.379726025063879 0.422803839664543 0.368031151564837 0.357699427865043 0.359220142074358 0 0 0.415474808021258 0.434054970966883 0 0 0.459043999125003 0 0 0 0 0 0 0 0 0 0 0 0 0 0 0 0 0 0 0.468716661876528 0.467706519856287 0 0 0 0.460923808230104 0 0 0 0 0 0 0.415982187158561
"inferior_temporal_gyrus_left" 0.370151465855021 0 0.403877455037257 0 0.294334161705624 0.293154047218908 0.436998870338332 0 0.442609893249106 0.352111431501708 0.433040718689231 0.337329590135516 0.42131784776715 0.305650845868388 0.309466474480024 0.418038215520799 0.401585742809511 0 0 0 0.409635430267791 0.444261226196536 0.438982283879288 0.430778795309747 0.431070904051761 0.407384288794771 0.44690349873318 0.432785084449878 0.420871621099362 0.401523758979484 0 0.282422537734211 0.420801723397137 0.433431811942052 0 0 0.451223309707619 0 0 0 0 0 0 0 0 0 0 0 0 0 0 0 0 0 0 0.469869369970926 0.459606705147732 0 0 0 0.458449484957954 0 0 0 0 0 0 0
"cingulate_gyrus_isthmus_left" 0.460962698066793 0.468563461962321 0.446930011961297 0 0 0.432331824425462 0.419854620428268 0.442609893249106 0 0.442252260402329 0.427313932510785 0.40175799322426 0.409498597495544 0.437140887095431 0.166279804111517 0.428804621221256 0 0 0 0.17215894312339 0.416134914848725 0.38474285157911 0.476141825607453 0.342415906525169 0.451536963232373 0 0.492785696152607 0.394877812784609 0.443142626271272 0.399194902054629 0 0 0.413937205860955 0.421560879426437 0.51492789323755 0 0.463609895427142 0 0 0 0.467926744547266 0.497064875211549 0.325671414529018 0.487707845097816 0 0 0 0 0 0 0.435223419168105 0 0 0 0.445079204295331 0.466468815958918 0.460882114532164 0.44135621566693 0 0 0.467967318919083 0.457779884420319 0.533612453749718 0.434054851214811 0 0 0.433069925747397 0.440437377695771
"lateral_occipital_cortex_left" 0.414154759402797 0 0.402540287666539 0.334319797040082 0 0.322297642852297 0.361437208514673 0.352111431501708 0.442252260402329 0 0.420402928476163 0.347373824091542 0 0.297764392328211 0.36633969247331 0.414539397618088 0 0 0.418774566651618 0.311623869300084 0.410057372018303 0 0.427897232885603 0.409958685264184 0 0 0.433155312928417 0.331769696579131 0.402908883390482 0.387025579074212 0 0 0.397166362556064 0.413835600467483 0 0 0 0 0 0 0 0 0 0 0 0.256428083135204 0 0 0 0 0 0 0 0 0 0.465307560224635 0.457265003696015 0 0 0 0 0 0 0 0 0 0 0
"lateral_orbitofrontal_cortex_left" 0 0.480394705413797 0.461590158518994 0 0 0 0 0.433040718689231 0.427313932510785 0.420402928476163 0 0 0.324154998168086 0 0 0 0.432633030817182 0.326991209870883 0.376633280363802 0 0.412476227166352 0 0.437581671256256 0 0.394559916075438 0.362016617450877 0.439140717007606 0.418052048331445 0.372475565214101 0.426338133883271 0.195634537723687 0.146375549903048 0.413543425865676 0.394618421647478 0 0.484157840107548 0.470927353444767 0 0 0 0 0 0 0 0 0 0 0 0 0 0.499020061046088 0 0 0 0 0 0.485410872029597 0 0.436792283325951 0 0.499955399063282 0 0 0 0 0 0 0
"lingual_gyrus_left" 0.448458813967433 0 0 0.421794093799971 0 0.351131610082875 0.394905151578084 0.337329590135516 0.40175799322426 0.347373824091542 0 0 0 0.265737201064294 0.24084631330639 0 0 0 0 0.25308135523462 0.411343148347431 0 0.437654391329092 0.431709236450712 0 0.427747864050913 0 0.400903877746984 0.406366371231279 0.39573381791551 0 0 0.436018480599666 0.435014498199938 0 0 0 0 0 0 0 0 0 0.152599330707993 0 0.149967984272352 0 0 0.259455329218156 0 0 0 0 0 0 0 0 0 0 0 0 0 0 0 0 0 0 0
"medial_orbitofrontal_gyrus_left" 0 0.491737858337902 0.431495270369154 0 0 0.371503061816381 0 0.42131784776715 0.409498597495544 0 0.324154998168086 0 0 0.432126900902734 0.304680892721576 0 0.417075449821923 0.394616117467769 0.408609672598586 0 0.415028197920214 0 0.427059070767014 0.413265885149265 0.339075795936163 0.309539920921403 0.417059870424992 0.41093732242955 0.332283443662404 0.416992288260408 0.198906095062239 0 0 0.348065170193879 0 0 0.476869284970449 0 0 0 0 0 0 0 0.469171037757526 0 0.139763373092901 0 0 0 0.459530469476938 0 0 0 0 0 0 0 0.382908212362871 0 0.486262836657735 0 0 0 0 0 0 0
"middle_temporal_gyrus_left" 0.277499949488589 0 0.494435410032463 0 0.313286019241188 0.358273910636911 0.383880074820866 0.305650845868388 0.437140887095431 0.297764392328211 0 0.265737201064294 0.432126900902734 0 0.353020783555725 0.412093831462514 0.448341236799066 0 0 0 0.405905694691669 0 0.438568210851067 0.41641467509022 0 0.401310905467154 0.457515403533053 0.416689511277729 0.375890228686812 0.392001793738501 0 0.242557882625672 0.40317084040592 0.402233070193221 0 0 0 0 0 0 0 0 0 0 0 0 0 0 0 0 0 0 0 0 0 0 0 0 0 0 0.439065574703496 0 0 0 0 0 0 0
"parahippocampal_gyrus_left" 0 0 0 0 0.234333331928327 0.236493380118485 0.361381370594282 0.309466474480024 0.166279804111517 0.36633969247331 0 0.24084631330639 0.304680892721576 0.353020783555725 0 0 0 0 0 0 0 0 0.397871498016878 0 0 0 0.432227803315308 0 0.345407215791471 0 0 0.336696284775011 0 0.351722964404597 0 0 0 0 0 0 0 0 0 0 0 0 0 0 0 0 0 0 0 0 0 0 0 0 0 0 0 0 0 0 0 0 0 0
"paracentral_gyrus_left" 0.432351653769898 0.360267297434762 0 0 0 0 0.402754688083282 0.418038215520799 0.428804621221256 0.414539397618088 0 0 0 0.412093831462514 0 0 0 0 0 0 0.223520465084389 0.418734568541161 0.323843017176775 0.385736049124963 0 0 0.391328564530564 0.411296124041725 0.38037124936071 0.386052430959926 0 0 0 0 0 0.543375996776534 0 0 0 0 0 0 0 0 0 0 0 0 0 0.13531014355132 0 0 0 0 0.137496660793324 0.478913500754899 0.46100803547652 0 0 0 0.530347097203039 0 0 0 0 0 0 0
"inferior_frontal_gyrus_pars_opercularis_left" 0.437603872357913 0.457164408269849 0.395071784939426 0 0 0 0.438750243878794 0.401585742809511 0 0 0.432633030817182 0 0.417075449821923 0.448341236799066 0 0 0 0.359504366256909 0.298617533168504 0 0.38085834041031 0 0.292496466680817 0.390183665949806 0.434149191669048 0.369959485315742 0.407646990782946 0.415548434688003 0.316787717704171 0.423235888955429 0 0 0 0.350057017602399 0 0.492590280593334 0.472989973077458 0 0 0 0 0 0 0 0 0 0.493458283742107 0 0 0 0.478815278666053 0 0.448992738377294 0 0.448251796938794 0 0 0 0.431984615970872 0.48462510436115 0.489525694462378 0 0 0 0 0 0 0.42598048402975
"inferior_frontal_gyrus_pars_orbitalis_left" 0 0 0.375031533874702 0 0 0 0 0 0 0 0.326991209870883 0 0.394616117467769 0 0 0 0.359504366256909 0 0.300785025847103 0 0 0 0.344715801457127 0 0.386744210362821 0.347520617557626 0.358416667260964 0.421677971351974 0.257622391029693 0 0 0 0 0.416962830153631 0 0 0 0 0 0 0 0 0 0 0 0 0 0 0 0 0 0 0 0 0 0 0 0 0 0 0.485906198713181 0 0 0 0 0 0 0
"inferior_frontal_gyrus_pars_triangularis_left" 0 0 0.356034844143669 0 0 0 0 0 0 0.418774566651618 0.376633280363802 0 0.408609672598586 0 0 0 0.298617533168504 0.300785025847103 0 0 0 0 0.309559791797301 0.429272801537796 0.42466123193893 0.341718746623892 0.379115138711135 0.384912455468778 0.225497680303215 0 0 0 0 0.309958833964489 0 0.508517116044402 0.423701544143014 0 0 0 0 0 0 0 0 0 0 0 0 0 0 0 0 0 0 0 0 0 0 0 0 0 0 0 0 0 0 0
"pericalcarine_cortex_left" 0 0 0 0.197319350867403 0 0.350649785376525 0.424050920034354 0 0.17215894312339 0.311623869300084 0 0.25308135523462 0 0 0 0 0 0 0 0 0 0 0 0.382005778481576 0 0 0 0.278305347433436 0 0 0 0 0 0 0 0 0 0 0 0 0 0 0 0 0 0.149258616420358 0 0 0 0 0 0 0 0 0 0 0 0 0 0 0 0 0 0 0 0 0 0
"postcentral_gyrus_left" 0.42980587949649 0 0.349136854851509 0 0 0.413377403151636 0.385090004931489 0.409635430267791 0.416134914848725 0.410057372018303 0.412476227166352 0.411343148347431 0.415028197920214 0.405905694691669 0 0.223520465084389 0.38085834041031 0 0 0 0 0.459759504086528 0.380770588642831 0.385673319210538 0.408967920561625 0.360855470829019 0.370872047774766 0.373723478789329 0.392139483741604 0.339323143439229 0 0 0.413198516759717 0.378559923399221 0 0 0.40933016598297 0 0.462878086404354 0 0 0 0.567637645542964 0 0 0 0 0 0 0.141740000885347 0 0 0 0 0 0.472181769872384 0.450999030842497 0 0 0 0.476773418327842 0 0 0 0 0 0 0
"posterior_cingulate_gyrus_left" 0.445317864381192 0.530584152085252 0.494776232515818 0 0 0.456281747411672 0.426946653668474 0.444261226196536 0.38474285157911 0 0 0 0 0 0 0.418734568541161 0 0 0 0 0.459759504086528 0 0.483871427835555 0.361754589117107 0 0.452201895212114 0.502530125816518 0.446963976061582 0.393647133034067 0.396062142919993 0 0 0 0.493450248356945 0 0.499343892505378 0.551043923266465 0 0 0 0 0 0.468250963732646 0 0 0 0 0 0 0.522967205954794 0 0 0 0 0 0.536007420174749 0.54014809032289 0 0 0 0.536234959040552 0.486908191438111 0 0.460396325928405 0 0 0 0
"precentral_gyrus_left" 0.45097634998725 0.463228741599777 0.359721239964064 0 0 0.424356141710383 0.415070378985038 0.438982283879288 0.476141825607453 0.427897232885603 0.437581671256256 0.437654391329092 0.427059070767014 0.438568210851067 0.397871498016878 0.323843017176775 0.292496466680817 0.344715801457127 0.309559791797301 0 0.380770588642831 0.483871427835555 0 0.417039993292171 0.418983869068532 0.375728461460889 0.419787657101719 0.422014557731202 0.414956639770441 0.402829598093025 0 0 0.420139327073432 0.338725290801774 0 0.535221657075086 0.451015381763932 0 0 0 0.449933833761952 0.502347079238062 0.54893719651535 0.495126546347335 0 0 0.487524733750904 0 0 0 0.466239121062767 0 0 0 0.460777520076715 0.51948713324929 0.488800469544932 0.477012570250153 0.393432730578545 0.438262312022445 0.495349485318578 0.480999263396904 0.546488191876387 0.477466739081264 0 0 0 0.422249768731758
"precuneus_left" 0.425698918964571 0 0.426058645908535 0.321201857015536 0 0.416776893311281 0.404624974125702 0.430778795309747 0.342415906525169 0.409958685264184 0 0.431709236450712 0.413265885149265 0.41641467509022 0 0.385736049124963 0.390183665949806 0 0.429272801537796 0.382005778481576 0.385673319210538 0.361754589117107 0.417039993292171 0 0 0 0.465529842878282 0.375054387818889 0.395348186581507 0.371074588231185 0 0 0.454177597808983 0.40437100926408 0 0 0 0 0 0 0 0 0 0 0 0 0 0 0 0 0 0 0 0 0 0.458904046381671 0.427748786604522 0.2137468823325 0.445392361066532 0 0.449020424736686 0.160269512032786 0 0 0 0 0 0
"rostral_anterior_cingulate_cortex_left" 0 0.48265001054787 0.436757221678933 0 0 0 0.438857915228937 0.431070904051761 0.451536963232373 0 0.394559916075438 0 0.339075795936163 0 0 0 0.434149191669048 0.386744210362821 0.42466123193893 0 0.408967920561625 0 0.418983869068532 0 0 0.437931433156914 0.436177095561999 0.432724719091076 0.44143215036905 0.43679986714261 0 0 0 0.419282338992143 0 0.479140566668816 0.487070378612444 0 0 0 0 0 0 0 0 0 0.246830817621926 0 0 0 0.493625513291555 0 0 0 0 0.528043475519788 0 0 0.394487046216293 0.464573941211257 0.504409317360563 0 0 0 0 0 0 0
"rostral_middle_frontal_gyrus_left" 0 0.456647983953179 0.346789512439496 0 0 0 0.379726025063879 0.407384288794771 0 0 0.362016617450877 0.427747864050913 0.309539920921403 0.401310905467154 0 0 0.369959485315742 0.347520617557626 0.341718746623892 0 0.360855470829019 0.452201895212114 0.375728461460889 0 0.437931433156914 0 0.394072127720793 0.40521438740268 0.417645136394263 0.404991078107842 0.181506214295389 0 0 0.377487346000959 0 0.474622478619227 0.488647521072446 0 0 0 0 0 0 0 0.496088768199681 0 0.469949921103988 0 0 0 0.478793304928426 0 0.434807760271384 0 0 0.513909149700562 0 0 0 0.499026832766088 0.50319514353229 0 0 0 0 0 0 0
"superior_frontal_gyrus_left" 0.460553621820557 0.477565758551216 0.387777585703675 0 0 0 0.422803839664543 0.44690349873318 0.492785696152607 0.433155312928417 0.439140717007606 0 0.417059870424992 0.457515403533053 0.432227803315308 0.391328564530564 0.407646990782946 0.358416667260964 0.379115138711135 0 0.370872047774766 0.502530125816518 0.419787657101719 0.465529842878282 0.436177095561999 0.394072127720793 0 0.441517790736488 0.461064394813087 0.429796884973881 0.18521361733487 0 0.463123640180022 0.430548334063708 0 0.546362205604701 0.499612820254911 0 0.462295688044966 0.520917932477426 0.47525156553772 0.50342929213561 0.526828202531772 0.50561712088284 0.491908329121533 0.47869613286678 0.517743992309274 0.49914678457672 0.463643517831768 0.429211317941204 0.483533972242242 0 0 0 0.469991764800374 0.543291542842559 0.499641244704426 0.461614082529633 0.428382897043001 0.489491292307376 0.553117944449302 0.485063080066271 0.532213282361696 0.470946679585831 0 0 0.464088340047288 0.449766324898288
"superior_parietal_gyrus_left" 0.440384478184319 0.419377462812093 0.415231368963972 0.281808888913305 0 0.420725338205361 0.368031151564837 0.432785084449878 0.394877812784609 0.331769696579131 0.418052048331445 0.400903877746984 0.41093732242955 0.416689511277729 0 0.411296124041725 0.415548434688003 0.421677971351974 0.384912455468778 0.278305347433436 0.373723478789329 0.446963976061582 0.422014557731202 0.375054387818889 0.432724719091076 0.40521438740268 0.441517790736488 0 0.380609787601838 0.364843534129877 0 0 0.407133586113819 0.382771823332075 0 0 0.43864389810353 0 0 0 0 0 0 0 0 0 0 0 0 0 0.431126074449819 0 0 0 0 0.457783689733271 0.444473546609809 0.137942692706476 0.429909929479951 0 0.47667904066001 0 0 0 0 0 0 0
"superior_temporal_gyrus_left" 0.39088256651507 0 0.422716193073922 0 0.328880135632564 0.438407664462463 0.357699427865043 0.420871621099362 0.443142626271272 0.402908883390482 0.372475565214101 0.406366371231279 0.332283443662404 0.375890228686812 0.345407215791471 0.38037124936071 0.316787717704171 0.257622391029693 0.225497680303215 0 0.392139483741604 0.393647133034067 0.414956639770441 0.395348186581507 0.44143215036905 0.417645136394263 0.461064394813087 0.380609787601838 0 0.31911692520642 0 0.294218570411679 0.316917590108983 0.424330624960818 0 0 0 0 0 0 0 0 0 0 0 0 0 0 0 0 0 0 0 0 0 0.47252414287341 0.436883529980083 0 0 0 0 0 0 0 0 0 0 0
"supramarginal_gyrus_left" 0.413811640096289 0 0.402380591620057 0.386140379368789 0 0.392260150636991 0.359220142074358 0.401523758979484 0.399194902054629 0.387025579074212 0.426338133883271 0.39573381791551 0.416992288260408 0.392001793738501 0 0.386052430959926 0.423235888955429 0 0 0 0.339323143439229 0.396062142919993 0.402829598093025 0.371074588231185 0.43679986714261 0.404991078107842 0.429796884973881 0.364843534129877 0.31911692520642 0 0 0 0.397745046619789 0.337412229829128 0 0.452178410746681 0.432152718962473 0 0 0 0 0 0 0 0 0 0 0 0 0 0.449994354463812 0 0 0 0 0.442770077461509 0.406179673049885 0 0.41803089161483 0 0.451985099277426 0 0 0 0 0 0 0
"frontal_pole_left" 0 0 0 0 0 0 0 0 0 0 0.195634537723687 0 0.198906095062239 0 0 0 0 0 0 0 0 0 0 0 0 0.181506214295389 0.18521361733487 0 0 0 0 0 0 0 0 0 0 0 0 0 0 0 0 0 0 0 0 0 0 0 0 0 0 0 0 0 0 0 0 0 0 0 0 0 0 0 0 0
"temporal_pole_left" 0 0 0 0 0.248054249577129 0.289815499836445 0 0.282422537734211 0 0 0.146375549903048 0 0 0.242557882625672 0.336696284775011 0 0 0 0 0 0 0 0 0 0 0 0 0 0.294218570411679 0 0 0 0 0.312404734588334 0 0 0 0 0 0 0 0 0 0 0 0 0 0 0 0 0 0 0 0 0 0 0 0 0 0 0 0 0 0 0 0 0 0
"transverse_temporal_gyrus_left" 0.372637087453401 0 0 0 0 0.402124768026121 0.415474808021258 0.420801723397137 0.413937205860955 0.397166362556064 0.413543425865676 0.436018480599666 0 0.40317084040592 0 0 0 0 0 0 0.413198516759717 0 0.420139327073432 0.454177597808983 0 0 0.463123640180022 0.407133586113819 0.316917590108983 0.397745046619789 0 0 0 0.368195228005704 0 0 0 0 0 0 0 0 0 0 0 0 0 0 0 0 0 0 0 0 0 0 0 0 0 0 0 0 0 0 0 0 0 0.436402929082961
"insula_left" 0.420115837194686 0.468077613174863 0.40574688235264 0 0.267955103830035 0.396538097200976 0.434054970966883 0.433431811942052 0.421560879426437 0.413835600467483 0.394618421647478 0.435014498199938 0.348065170193879 0.402233070193221 0.351722964404597 0 0.350057017602399 0.416962830153631 0.309958833964489 0 0.378559923399221 0.493450248356945 0.338725290801774 0.40437100926408 0.419282338992143 0.377487346000959 0.430548334063708 0.382771823332075 0.424330624960818 0.337412229829128 0 0.312404734588334 0.368195228005704 0 0 0.487217218227443 0.439008140182022 0 0 0 0 0 0.44167635014972 0 0 0 0 0 0 0.493413140000109 0.436924984965951 0 0 0 0.428371918228391 0.529468817132649 0.458801084666586 0 0.39668850883286 0 0.475478941801213 0.4757747214354 0 0.423058654513176 0 0 0 0.413517998493286
"banks_superior_temporal_sulcus_right" 0 0 0 0 0 0 0 0 0.51492789323755 0 0 0 0 0 0 0 0 0 0 0 0 0 0 0 0 0 0 0 0 0 0 0 0 0 0 0 0.418173581560747 0 0 0.390434628085723 0.357945842408123 0.34637458022227 0.461976744712143 0.434685912855952 0 0.436138405161035 0 0.299796017051123 0 0.42855725175387 0.438746959549172 0 0 0.420472835962731 0.442468355978596 0 0.430709835212835 0.442941933531621 0 0 0.442148041065041 0.441301381033177 0.318290124786832 0.408341044107457 0 0 0.376183282219575 0.454024295155477
"caudal_anterior_cingulate_cortex_right" 0 0.546746521564368 0.520311309588553 0 0 0 0 0 0 0 0.484157840107548 0 0 0 0 0.543375996776534 0.492590280593334 0 0.508517116044402 0 0 0.499343892505378 0.535221657075086 0 0.479140566668816 0.474622478619227 0.546362205604701 0 0 0.452178410746681 0 0 0 0.487217218227443 0 0 0.481518835499026 0 0 0 0 0 0 0 0.482458097252343 0 0.496428044622414 0 0 0.4932025592295 0.455366548842094 0.3957260002589 0.436543870663071 0 0 0.521212808459145 0.474043195123923 0 0.501704176414668 0.463064819668221 0.511011869148051 0 0 0.393509193168778 0 0 0 0.411922202693947
"caudal_middle_frontal_gyrus_right" 0 0.502903081206186 0.482489783355249 0 0 0 0.459043999125003 0.451223309707619 0.463609895427142 0 0.470927353444767 0 0.476869284970449 0 0 0 0.472989973077458 0 0.423701544143014 0 0.40933016598297 0.551043923266465 0.451015381763932 0 0.487070378612444 0.488647521072446 0.499612820254911 0.43864389810353 0 0.432152718962473 0 0 0 0.439008140182022 0.418173581560747 0.481518835499026 0 0 0 0.431208473966673 0.432024249841369 0.438937448311981 0.434513845915385 0.43335821420798 0.424654814897349 0.440112768605029 0.430421113992332 0.426759344250125 0 0.336871992945657 0.387632853173471 0.350007879202737 0.323353662852104 0 0.4008204576666 0.503794705616165 0.346191255958337 0.418803715344013 0.435135399504746 0.368319206416148 0.394531036639017 0.435631291937962 0 0.416386820014426 0 0 0 0.370966321529688
"cuneus_right" 0 0 0 0.145625993649131 0 0 0 0 0 0 0 0 0 0 0 0 0 0 0 0 0 0 0 0 0 0 0 0 0 0 0 0 0 0 0 0 0 0 0 0.381617781994037 0.400534029625041 0.448442486241999 0.466622943206371 0.37500087982194 0 0.42024476292321 0 0 0 0 0 0 0 0.233860031960953 0.406065853885837 0 0.409208197854843 0.386420573387696 0 0 0 0.309968271782152 0.447682160312746 0 0 0 0 0
"entorhinal_cortex_right" 0 0 0 0 0.350148392678807 0 0 0 0 0 0 0 0 0 0 0 0 0 0 0 0.462878086404354 0 0 0 0 0 0.462295688044966 0 0 0 0 0 0 0 0 0 0 0 0 0.24131086164026 0 0.186510223796239 0 0.204530282620879 0.142294715212737 0.284917395836867 0 0.25595594559828 0.210882202430731 0 0 0 0 0 0 0 0 0 0 0 0.531093813407822 0 0.275212415231354 0 0 0.247644025381711 0 0.25012661506306
"fusiform_gyrus_right" 0 0 0 0 0 0 0 0 0 0 0 0 0 0 0 0 0 0 0 0 0 0 0 0 0 0 0.520917932477426 0 0 0 0 0 0 0 0.390434628085723 0 0.431208473966673 0.381617781994037 0.24131086164026 0 0.411426503075404 0.326296494866546 0.469866386667166 0.342947976378064 0 0.322549068269392 0 0.37744816298408 0.220827276371285 0 0.464965851039017 0 0 0.36001879097653 0.420775979383464 0 0.439406501665036 0.451489926782535 0 0 0.438354778915093 0.421862605047644 0.377702770721239 0.432432673255929 0 0.256822819653126 0.405586296802746 0.367281797324023
"inferior_parietal_gyrus_right" 0 0 0 0 0 0 0 0 0.467926744547266 0 0 0 0 0 0 0 0 0 0 0 0 0 0.449933833761952 0 0 0 0.47525156553772 0 0 0 0 0 0 0 0.357945842408123 0 0.432024249841369 0.400534029625041 0 0.411426503075404 0 0.410812048880783 0.468235873279089 0.406036492992784 0 0.382113901914897 0 0.356582577288255 0.312602928440999 0.426836572727081 0.436171713207458 0 0 0.384201571025343 0.431764583925643 0 0.456871236948914 0.411967430632798 0 0 0.460294502990556 0.397363437242481 0.440727909265999 0.369131958982094 0 0 0.425812357896427 0.436329110210268
"inferior_temporal_gyrus_right" 0 0 0 0 0 0 0 0 0.497064875211549 0 0 0 0 0 0 0 0 0 0 0 0 0 0.502347079238062 0 0 0 0.50342929213561 0 0 0 0 0 0 0 0.34637458022227 0 0.438937448311981 0.448442486241999 0.186510223796239 0.326296494866546 0.410812048880783 0 0.461903763385557 0.391513732105917 0 0.419840136701982 0 0.322193514737131 0.287263945593926 0.437873093599333 0.439729158006008 0 0 0 0.434009588765153 0 0.42861138967518 0.413994317103616 0 0 0.430329560258333 0.433817887893947 0.375977715490876 0.421201123140602 0 0.205757169379988 0.398647596543876 0.393603810423385
"cingulate_gyrus_isthmus_right" 0 0 0.526075929368559 0 0 0 0 0 0.325671414529018 0 0 0 0 0 0 0 0 0 0 0 0.567637645542964 0.468250963732646 0.54893719651535 0 0 0 0.526828202531772 0 0 0 0 0 0 0.44167635014972 0.461976744712143 0 0.434513845915385 0.466622943206371 0 0.469866386667166 0.468235873279089 0.461903763385557 0 0.464916340093888 0 0.361772720345876 0.415196001184541 0.453008357662228 0 0.41932319838693 0.439837082161182 0 0 0.424624206720977 0.444695012072481 0.403602307671999 0.44999890976844 0.376181273887448 0 0.417963099395415 0.460113081804349 0.485692173287476 0.493966479035708 0.430412331426361 0 0 0.408568257022855 0.418037775564733
"lateral_occipital_cortex_right" 0 0 0 0 0 0 0 0 0.487707845097816 0 0 0.152599330707993 0 0 0 0 0 0 0 0 0 0 0.495126546347335 0 0 0 0.50561712088284 0 0 0 0 0 0 0 0.434685912855952 0 0.43335821420798 0.37500087982194 0.204530282620879 0.342947976378064 0.406036492992784 0.391513732105917 0.464916340093888 0 0 0.366769491509837 0 0.415661933018746 0.295664966945107 0.438181522138234 0.415434963551614 0 0 0.300796850416508 0.413228869427638 0.506973949914379 0.431595858549214 0.418147660974779 0 0 0.43408567474765 0.395219915796192 0.445383859024032 0.416250734616972 0 0 0.428116238647171 0.428672381265115
"lateral_orbitofrontal_cortex_right" 0 0 0.491510873309438 0 0 0 0 0 0 0 0 0 0.469171037757526 0 0 0 0 0 0 0 0 0 0 0 0 0.496088768199681 0.491908329121533 0 0 0 0 0 0 0 0 0.482458097252343 0.424654814897349 0 0.142294715212737 0 0 0 0 0 0 0 0.310355581234796 0 0 0 0.405162841665101 0.281876141514261 0.302101982005585 0 0 0 0.399799338760365 0 0.428716054018721 0.328214196649419 0.459064683967301 0 0.155382581535167 0 0.204327294003064 0.167734812292723 0 0.319315698013389
"lingual_gyrus_right" 0 0 0 0.129062922461074 0 0 0 0 0 0.256428083135204 0 0.149967984272352 0 0 0 0 0 0 0 0.149258616420358 0 0 0 0 0 0 0.47869613286678 0 0 0 0 0 0 0 0.436138405161035 0 0.440112768605029 0.42024476292321 0.284917395836867 0.322549068269392 0.382113901914897 0.419840136701982 0.361772720345876 0.366769491509837 0 0 0 0.380827388792763 0.199058529885669 0 0.341897003900557 0 0 0.260890936757372 0.415878718779185 0 0.402502969430036 0.430586281646864 0 0 0.371892532410378 0.449474273480409 0.414676539482198 0.381220098554481 0 0 0.304610808443097 0.347029042562859
"medial_orbitofrontal_gyrus_right" 0 0.539040642887563 0.501827614079284 0 0 0 0 0 0 0 0 0 0.139763373092901 0 0 0 0.493458283742107 0 0 0 0 0 0.487524733750904 0 0.246830817621926 0.469949921103988 0.517743992309274 0 0 0 0 0 0 0 0 0.496428044622414 0.430421113992332 0 0 0 0 0 0.415196001184541 0 0.310355581234796 0 0 0 0 0.474062089613256 0.418366324236191 0.354007051997276 0.405415919718456 0 0.395458018893904 0.491002779875593 0.419365435115535 0 0.333530917378138 0.330856855619448 0.467238769843292 0 0 0.377720397190445 0.234508175049017 0 0.415212146321255 0.375938075131915
"middle_temporal_gyrus_right" 0 0 0 0 0 0 0 0 0 0 0 0 0 0 0 0 0 0 0 0 0 0 0 0 0 0 0.49914678457672 0 0 0 0 0 0 0 0.299796017051123 0 0.426759344250125 0 0.25595594559828 0.37744816298408 0.356582577288255 0.322193514737131 0.453008357662228 0.415661933018746 0 0.380827388792763 0 0 0.329077463113322 0.419299525130287 0.404706414209123 0 0 0.425704376421328 0.438443851066248 0 0.42380857504287 0.4154133665792 0 0 0.426297524611824 0.430239553601268 0.380702477458443 0.416955334310226 0 0.264716516694791 0.414235149750815 0.397207573724288
"parahippocampal_gyrus_right" 0 0 0 0 0.302162792018822 0.265205779912922 0 0 0 0 0 0.259455329218156 0 0 0 0 0 0 0 0 0 0 0 0 0 0 0.463643517831768 0 0 0 0 0 0 0 0 0 0 0 0.210882202430731 0.220827276371285 0.312602928440999 0.287263945593926 0 0.295664966945107 0 0.199058529885669 0 0.329077463113322 0 0 0 0 0 0.351630358438103 0 0 0 0.369573398053106 0 0 0 0.372541431157488 0.281652675912461 0 0 0 0 0.259103669243306
"paracentral_gyrus_right" 0 0 0.471113686727626 0 0 0 0 0 0 0 0 0 0 0 0 0.13531014355132 0 0 0 0 0.141740000885347 0.522967205954794 0 0 0 0 0.429211317941204 0 0 0 0 0 0 0.493413140000109 0.42855725175387 0.4932025592295 0.336871992945657 0 0 0 0.426836572727081 0.437873093599333 0.41932319838693 0.438181522138234 0 0 0.474062089613256 0.419299525130287 0 0 0 0 0 0 0.274333498029005 0.397941568785142 0.329044000859775 0.448703571542336 0 0.477420073478922 0.358559183552783 0.4231161391729 0 0.41010831082399 0 0 0 0.441321584126972
"inferior_frontal_gyrus_pars_opercularis_right" 0 0.495680104634927 0.482216028858227 0 0 0 0 0 0.435223419168105 0 0.499020061046088 0 0.459530469476938 0 0 0 0.478815278666053 0 0 0 0 0 0.466239121062767 0 0.493625513291555 0.478793304928426 0.483533972242242 0.431126074449819 0 0.449994354463812 0 0 0 0.436924984965951 0.438746959549172 0.455366548842094 0.387632853173471 0 0 0.464965851039017 0.436171713207458 0.439729158006008 0.439837082161182 0.415434963551614 0.405162841665101 0.341897003900557 0.418366324236191 0.404706414209123 0 0 0 0.328976869168776 0.289915519447705 0 0.29542767108392 0.438545403310674 0.312948879540088 0.418510390498906 0.419970807375644 0.387437373991118 0.385837532969748 0.438877349402165 0.41714262461664 0.379806933458085 0 0 0.373624733860504 0.339364191951242
"inferior_frontal_gyrus_pars_orbitalis_right" 0 0 0 0 0 0 0 0 0 0 0 0 0 0 0 0 0 0 0 0 0 0 0 0 0 0 0 0 0 0 0 0 0 0 0 0.3957260002589 0.350007879202737 0 0 0 0 0 0 0 0.281876141514261 0 0.354007051997276 0 0 0 0.328976869168776 0 0.285586794723042 0 0 0 0 0 0 0.314621246840928 0.421194115669173 0 0.164275325819538 0 0 0 0 0.413286908087104
"inferior_frontal_gyrus_pars_triangularis_right" 0 0 0.443466216055406 0 0 0 0 0 0 0 0 0 0 0 0 0 0.448992738377294 0 0 0 0 0 0 0 0 0.434807760271384 0 0 0 0 0 0 0 0 0 0.436543870663071 0.323353662852104 0 0 0 0 0 0 0 0.302101982005585 0 0.405415919718456 0 0 0 0.289915519447705 0.285586794723042 0 0 0 0 0 0 0.383474760048156 0.338881379609473 0.3813010728313 0 0 0 0 0 0 0.328176202092439
"pericalcarine_cortex_right" 0 0 0 0 0 0 0 0 0 0 0 0 0 0 0 0 0 0 0 0 0 0 0 0 0 0 0 0 0 0 0 0 0 0 0.420472835962731 0 0 0.233860031960953 0 0.36001879097653 0.384201571025343 0 0.424624206720977 0.300796850416508 0 0.260890936757372 0 0.425704376421328 0.351630358438103 0 0 0 0 0 0 0 0 0.296735928037919 0 0 0 0.322668036372997 0.445936434667503 0.412815067111678 0 0 0.401363348743757 0
"postcentral_gyrus_right" 0 0 0.439152900442054 0 0 0 0 0 0.445079204295331 0 0 0 0 0 0 0.137496660793324 0.448251796938794 0 0 0 0 0 0.460777520076715 0 0 0 0.469991764800374 0 0 0 0 0 0 0.428371918228391 0.442468355978596 0 0.4008204576666 0.406065853885837 0 0.420775979383464 0.431764583925643 0.434009588765153 0.444695012072481 0.413228869427638 0 0.415878718779185 0.395458018893904 0.438443851066248 0 0.274333498029005 0.29542767108392 0 0 0 0 0.493317593772586 0.372894879340977 0.416883481509683 0.362220991558909 0.368722791478829 0.360686497963141 0.424524481199984 0.40450474285438 0.356111136565324 0 0 0.337094770901076 0.32137579933649
"posterior_cingulate_gyrus_right" 0.449682719735003 0.566757767624577 0.504863381175165 0 0 0 0.468716661876528 0.469869369970926 0.466468815958918 0.465307560224635 0 0 0 0 0 0.478913500754899 0 0 0 0 0.472181769872384 0.536007420174749 0.51948713324929 0.458904046381671 0.528043475519788 0.513909149700562 0.543291542842559 0.457783689733271 0.47252414287341 0.442770077461509 0 0 0 0.529468817132649 0 0.521212808459145 0.503794705616165 0 0 0 0 0 0.403602307671999 0.506973949914379 0 0 0.491002779875593 0 0 0.397941568785142 0.438545403310674 0 0 0 0.493317593772586 0 0.511631498029337 0.463955371202577 0 0.472686228479249 0.524390934145131 0.465668165766067 0 0.393996327529122 0 0 0 0.501882493954689
"precentral_gyrus_right" 0.470351910261214 0.556170267651051 0.470013105233633 0 0.446858031779657 0 0.467706519856287 0.459606705147732 0.460882114532164 0.457265003696015 0.485410872029597 0 0 0 0 0.46100803547652 0 0 0 0 0.450999030842497 0.54014809032289 0.488800469544932 0.427748786604522 0 0 0.499641244704426 0.444473546609809 0.436883529980083 0.406179673049885 0 0 0 0.458801084666586 0.430709835212835 0.474043195123923 0.346191255958337 0.409208197854843 0 0.439406501665036 0.456871236948914 0.42861138967518 0.44999890976844 0.431595858549214 0.399799338760365 0.402502969430036 0.419365435115535 0.42380857504287 0 0.329044000859775 0.312948879540088 0 0 0 0.372894879340977 0.511631498029337 0 0.440166558456685 0.38831579828189 0.396403496477855 0.386226467712861 0.442156494511453 0.455458147590019 0.412361468949872 0 0 0.389382788182932 0.324790901830009
"precuneus_right" 0 0 0.544326374670967 0 0 0 0 0 0.44135621566693 0 0 0 0 0 0 0 0 0 0 0 0 0 0.477012570250153 0.2137468823325 0 0 0.461614082529633 0.137942692706476 0 0 0 0 0 0 0.442941933531621 0 0.418803715344013 0.386420573387696 0 0.451489926782535 0.411967430632798 0.413994317103616 0.376181273887448 0.418147660974779 0 0.430586281646864 0 0.4154133665792 0.369573398053106 0.448703571542336 0.418510390498906 0 0 0.296735928037919 0.416883481509683 0.463955371202577 0.440166558456685 0 0 0 0.427638558027251 0.395371779205286 0.466513872860059 0.389927049118063 0 0 0.386832242067226 0.407716780740335
"rostral_anterior_cingulate_cortex_right" 0 0.505819029459781 0.432559210876941 0 0 0 0 0 0 0 0.436792283325951 0 0.382908212362871 0 0 0 0.431984615970872 0 0 0 0 0 0.393432730578545 0.445392361066532 0.394487046216293 0 0.428382897043001 0.429909929479951 0 0.41803089161483 0 0 0 0.39668850883286 0 0.501704176414668 0.435135399504746 0 0 0 0 0 0 0 0.428716054018721 0 0.333530917378138 0 0 0 0.419970807375644 0 0.383474760048156 0 0.362220991558909 0 0.38831579828189 0 0 0.412249424256333 0.455925609994516 0 0 0 0 0 0 0.387253172443897
"rostral_middle_frontal_gyrus_right" 0 0.525793727842169 0.480794540363116 0 0 0 0 0 0 0 0 0 0 0 0 0 0.48462510436115 0 0 0 0 0 0.438262312022445 0 0.464573941211257 0.499026832766088 0.489491292307376 0 0 0 0 0 0 0 0 0.463064819668221 0.368319206416148 0 0 0 0 0 0.417963099395415 0 0.328214196649419 0 0.330856855619448 0 0 0.477420073478922 0.387437373991118 0.314621246840928 0.338881379609473 0 0.368722791478829 0.472686228479249 0.396403496477855 0 0.412249424256333 0 0.422752159382376 0.422170514253327 0 0.358560101874922 0.255503026742259 0 0 0.378652803531818
"superior_frontal_gyrus_right" 0 0.571241451891546 0.511343469021364 0 0 0 0.460923808230104 0.458449484957954 0.467967318919083 0 0.499955399063282 0 0.486262836657735 0.439065574703496 0 0.530347097203039 0.489525694462378 0.485906198713181 0 0 0.476773418327842 0.536234959040552 0.495349485318578 0.449020424736686 0.504409317360563 0.50319514353229 0.553117944449302 0.47667904066001 0 0.451985099277426 0 0 0 0.475478941801213 0.442148041065041 0.511011869148051 0.394531036639017 0 0.531093813407822 0.438354778915093 0.460294502990556 0.430329560258333 0.460113081804349 0.43408567474765 0.459064683967301 0.371892532410378 0.467238769843292 0.426297524611824 0 0.358559183552783 0.385837532969748 0.421194115669173 0.3813010728313 0 0.360686497963141 0.524390934145131 0.386226467712861 0.427638558027251 0.455925609994516 0.422752159382376 0 0.458224991155713 0.449120647918202 0.39943440516018 0.201529943830702 0 0.415448885636358 0.398262944609908
"superior_parietal_gyrus_right" 0 0 0.485026441192817 0 0 0 0 0 0.457779884420319 0 0 0 0 0 0 0 0 0 0 0 0 0.486908191438111 0.480999263396904 0.160269512032786 0 0 0.485063080066271 0 0 0 0 0 0 0.4757747214354 0.441301381033177 0 0.435631291937962 0.309968271782152 0 0.421862605047644 0.397363437242481 0.433817887893947 0.485692173287476 0.395219915796192 0 0.449474273480409 0 0.430239553601268 0.372541431157488 0.4231161391729 0.438877349402165 0 0 0.322668036372997 0.424524481199984 0.465668165766067 0.442156494511453 0.395371779205286 0 0.422170514253327 0.458224991155713 0 0.444943965910402 0.399318242103547 0 0 0.423334253751319 0.454042852252431
"superior_temporal_gyrus_right" 0 0 0 0 0 0 0 0 0.533612453749718 0 0 0 0 0 0 0 0 0 0 0 0 0 0.546488191876387 0 0 0 0.532213282361696 0 0 0 0 0 0 0 0.318290124786832 0 0 0.447682160312746 0.275212415231354 0.377702770721239 0.440727909265999 0.375977715490876 0.493966479035708 0.445383859024032 0.155382581535167 0.414676539482198 0 0.380702477458443 0.281652675912461 0 0.41714262461664 0.164275325819538 0 0.445936434667503 0.40450474285438 0 0.455458147590019 0.466513872860059 0 0 0.449120647918202 0.444943965910402 0 0.404539835225767 0 0.272676451527295 0.295575094586871 0.352403068531925
"supramarginal_gyrus_right" 0 0 0.462060620195781 0 0 0 0 0 0.434054851214811 0 0 0 0 0 0 0 0 0 0 0 0 0.460396325928405 0.477466739081264 0 0 0 0.470946679585831 0 0 0 0 0 0 0.423058654513176 0.408341044107457 0.393509193168778 0.416386820014426 0 0 0.432432673255929 0.369131958982094 0.421201123140602 0.430412331426361 0.416250734616972 0 0.381220098554481 0.377720397190445 0.416955334310226 0 0.41010831082399 0.379806933458085 0 0 0.412815067111678 0.356111136565324 0.393996327529122 0.412361468949872 0.389927049118063 0 0.358560101874922 0.39943440516018 0.399318242103547 0.404539835225767 0 0 0 0.405911323383545 0.355090271790577
"frontal_pole_right" 0 0 0 0 0 0 0 0 0 0 0 0 0 0 0 0 0 0 0 0 0 0 0 0 0 0 0 0 0 0 0 0 0 0 0 0 0 0 0 0 0 0 0 0 0.204327294003064 0 0.234508175049017 0 0 0 0 0 0 0 0 0 0 0 0 0.255503026742259 0.201529943830702 0 0 0 0 0 0 0
"temporal_pole_right" 0 0 0 0 0 0 0 0 0 0 0 0 0 0 0 0 0 0 0 0 0 0 0 0 0 0 0 0 0 0 0 0 0 0 0 0 0 0 0.247644025381711 0.256822819653126 0 0.205757169379988 0 0 0.167734812292723 0 0 0.264716516694791 0 0 0 0 0 0 0 0 0 0 0 0 0 0 0.272676451527295 0 0 0 0 0.256711486959804
"transverse_temporal_gyrus_right" 0 0 0 0 0 0 0 0 0.433069925747397 0 0 0 0 0 0 0 0 0 0 0 0 0 0 0 0 0 0.464088340047288 0 0 0 0 0 0 0 0.376183282219575 0 0 0 0 0.405586296802746 0.425812357896427 0.398647596543876 0.408568257022855 0.428116238647171 0 0.304610808443097 0.415212146321255 0.414235149750815 0 0 0.373624733860504 0 0 0.401363348743757 0.337094770901076 0 0.389382788182932 0.386832242067226 0 0 0.415448885636358 0.423334253751319 0.295575094586871 0.405911323383545 0 0 0 0.304686310147653
"insula_right" 0 0 0.438945811241216 0 0 0 0.415982187158561 0 0.440437377695771 0 0 0 0 0 0 0 0.42598048402975 0 0 0 0 0 0.422249768731758 0 0 0 0.449766324898288 0 0 0 0 0 0.436402929082961 0.413517998493286 0.454024295155477 0.411922202693947 0.370966321529688 0 0.25012661506306 0.367281797324023 0.436329110210268 0.393603810423385 0.418037775564733 0.428672381265115 0.319315698013389 0.347029042562859 0.375938075131915 0.397207573724288 0.259103669243306 0.441321584126972 0.339364191951242 0.413286908087104 0.328176202092439 0 0.32137579933649 0.501882493954689 0.324790901830009 0.407716780740335 0.387253172443897 0.378652803531818 0.398262944609908 0.454042852252431 0.352403068531925 0.355090271790577 0 0.256711486959804 0.304686310147653 0
