# Supplementary material for: NODDI and Tensor-Based Microstructural Indices as Predictors of Functional Connectivity
Source: PLoS One. 2016 Apr 14;11(4):e0153404. doi: 10.1371/journal.pone.0153404 (PMC4831788; doi:10.1371/journal.pone.0153404)
Supplement: S1 Data — a) Functional connectivity matrices, both fMRI and EEG connectomes across all subjects, in the form of precision matrices and b) structural brain connectivity matrices across all subjects and microstructural indices. Columns and rows are named according to the corresponding brain region that represent. (ZIP) [file pone.0153404.s001.zip › DATA/DWI/45_WICVF_68.txt]

"banks_superior_temporal_sulcus_left" "caudal_anterior_cingulate_cortex_left" "caudal_middle_frontal_gyrus_left" "cuneus_left" "entorhinal_cortex_left" "fusiform_gyrus_left" "inferior_parietal_gyrus_left" "inferior_temporal_gyrus_left" "cingulate_gyrus_isthmus_left" "lateral_occipital_cortex_left" "lateral_orbitofrontal_cortex_left" "lingual_gyrus_left" "medial_orbitofrontal_gyrus_left" "middle_temporal_gyrus_left" "parahippocampal_gyrus_left" "paracentral_gyrus_left" "inferior_frontal_gyrus_pars_opercularis_left" "inferior_frontal_gyrus_pars_orbitalis_left" "inferior_frontal_gyrus_pars_triangularis_left" "pericalcarine_cortex_left" "postcentral_gyrus_left" "posterior_cingulate_gyrus_left" "precentral_gyrus_left" "precuneus_left" "rostral_anterior_cingulate_cortex_left" "rostral_middle_frontal_gyrus_left" "superior_frontal_gyrus_left" "superior_parietal_gyrus_left" "superior_temporal_gyrus_left" "supramarginal_gyrus_left" "frontal_pole_left" "temporal_pole_left" "transverse_temporal_gyrus_left" "insula_left" "banks_superior_temporal_sulcus_right" "caudal_anterior_cingulate_cortex_right" "caudal_middle_frontal_gyrus_right" "cuneus_right" "entorhinal_cortex_right" "fusiform_gyrus_right" "inferior_parietal_gyrus_right" "inferior_temporal_gyrus_right" "cingulate_gyrus_isthmus_right" "lateral_occipital_cortex_right" "lateral_orbitofrontal_cortex_right" "lingual_gyrus_right" "medial_orbitofrontal_gyrus_right" "middle_temporal_gyrus_right" "parahippocampal_gyrus_right" "paracentral_gyrus_right" "inferior_frontal_gyrus_pars_opercularis_right" "inferior_frontal_gyrus_pars_orbitalis_right" "inferior_frontal_gyrus_pars_triangularis_right" "pericalcarine_cortex_right" "postcentral_gyrus_right" "posterior_cingulate_gyrus_right" "precentral_gyrus_right" "precuneus_right" "rostral_anterior_cingulate_cortex_right" "rostral_middle_frontal_gyrus_right" "superior_frontal_gyrus_right" "superior_parietal_gyrus_right" "superior_temporal_gyrus_right" "supramarginal_gyrus_right" "frontal_pole_right" "temporal_pole_right" "transverse_temporal_gyrus_right" "insula_right"
"banks_superior_temporal_sulcus_left" 0 0 0 0 0 0.615551393003828 0.648620957696472 0.579715678590974 0.636944327455186 0.613987654754679 0 0.593592557889167 0 0.524864891149875 0 0.65106549484551 0.660633605737594 0 0 0 0.654174370625025 0.642507429619654 0.667319360793678 0.640122783348101 0 0 0.677911534204834 0.661433048171401 0.600595882822115 0.639187922561468 0 0 0.57182897517953 0.588518874878056 0 0 0 0 0 0 0 0 0 0 0 0 0 0 0 0 0 0 0 0 0 0.645385425022176 0.649620648844239 0 0 0 0 0 0 0 0 0 0 0
"caudal_anterior_cingulate_cortex_left" 0 0 0.669734804312943 0 0 0 0 0 0.679595283325932 0 0.656905930414927 0 0.659829781738088 0 0 0.644508984628543 0.651813756481218 0 0 0 0 0.566553890352632 0.689760216378397 0 0.61924929757437 0.647819621578842 0.659814617270825 0.660731035492193 0 0 0 0 0 0.67275486954261 0 0.744303504803198 0.694081437183129 0 0 0 0 0 0 0 0 0 0.676419792474096 0 0 0 0.725957970395827 0 0 0 0 0.711552040664186 0.675828955945032 0 0.618620123642135 0.671157343693082 0.696717824610181 0 0 0 0 0 0 0
"caudal_middle_frontal_gyrus_left" 0 0.669734804312943 0 0 0 0 0.678928369118397 0.641489079274841 0.632074872303308 0.672939546933396 0.653294451106097 0 0.644786394481575 0.645483209597049 0 0 0.658303056627812 0.650223759582597 0.647765066256101 0 0.660097642843635 0.683287157974736 0.68453523817838 0.670852853180903 0.639457670746626 0.638267272484122 0.643474543478728 0.706762000965557 0.66471704263988 0.68206347369131 0 0 0 0.654921885281414 0 0.68838453234546 0.650550282425765 0 0 0 0 0 0.68346990962732 0 0.643513729957963 0 0.643412473887238 0 0 0.610118425437061 0.648549142878223 0 0.642037249797564 0 0.642569270779427 0.682090229472071 0.647558379776032 0.657208949899598 0.599136891696039 0.643897473667744 0.655660075687494 0.67206430805405 0 0.639016578591161 0 0 0 0.611779013909932
"cuneus_left" 0 0 0 0 0 0.592300705561602 0.606165304659191 0 0 0.54673301285158 0 0.612858423971894 0 0 0 0 0 0 0 0.504972072957324 0 0 0 0.551161465580082 0 0 0 0.545309171883841 0 0.604526030911137 0 0 0 0 0 0 0 0.747255658933707 0 0 0 0 0 0 0 0.646450887316079 0 0 0 0 0 0 0 0 0 0 0 0 0 0 0 0 0 0 0 0 0 0
"entorhinal_cortex_left" 0 0 0 0 0 0.499488924001174 0 0.522761815304656 0 0 0 0 0 0.488744093252388 0.436323052281367 0 0 0 0 0 0 0 0 0 0 0 0 0 0.479832510524596 0 0 0.451033350070333 0 0.45952280768376 0 0 0 0 0.61748943121316 0 0 0 0 0 0 0 0 0 0.553187550937537 0 0 0 0 0 0 0 0.728510909448429 0 0 0 0 0 0 0 0 0 0 0
"fusiform_gyrus_left" 0.615551393003828 0 0 0.592300705561602 0.499488924001174 0 0.610535546718415 0.524717937511116 0.603377683703758 0.562773323840776 0 0.558766641244985 0.522927382112366 0.531210184017658 0.566034443648597 0 0 0 0 0.570569881394546 0.620609050637297 0.654836376437019 0.648335931993742 0.580741174953915 0 0 0 0.603321699012782 0.556658998876382 0.612561476348455 0 0.479589246085756 0.563932624300482 0.544816614464814 0 0 0 0 0 0 0 0 0 0 0 0 0 0 0.667936865522818 0 0 0 0 0 0 0 0 0 0 0 0 0 0 0 0 0 0 0
"inferior_parietal_gyrus_left" 0.648620957696472 0 0.678928369118397 0.606165304659191 0 0.610535546718415 0 0.647389462885427 0.636086530893862 0.605670950528067 0 0.57975456088181 0 0.618309283657792 0.570785187638714 0.631859912920557 0.69139456645351 0 0 0.594049178414716 0.669141411047631 0.614898011973545 0.665723763681344 0.6042170344007 0.654299773883293 0.679659321580346 0.659249091401901 0.65719761888606 0.607416544160083 0.633348280289892 0 0 0.61923650463859 0.637184955737173 0 0 0.654080939893795 0 0 0 0 0 0 0 0 0 0 0 0 0 0 0 0 0 0 0.701671540748484 0.654067555660789 0 0 0 0.642169420258929 0 0 0 0 0 0 0.6337426242031
"inferior_temporal_gyrus_left" 0.579715678590974 0 0.641489079274841 0 0.522761815304656 0.524717937511116 0.647389462885427 0 0.614207482932848 0.567640121384012 0.634157905134029 0.542896645161664 0.622159564254954 0.523866757285895 0.53892639400988 0.647988715443628 0.63237997739998 0 0 0 0.617695314295233 0.642033781301158 0.647378870675336 0.604731682292804 0.632580624566304 0.633282981501087 0.659309299016771 0.653045019513175 0.56859496921383 0.621091781006358 0 0.488550961321264 0.565974869915331 0.568702510867941 0 0 0.664932335580087 0 0 0 0 0 0 0 0 0 0 0 0 0 0 0 0 0 0 0.6603789407259 0.630801602941713 0 0 0 0.638357445267049 0 0 0 0 0 0 0
"cingulate_gyrus_isthmus_left" 0.636944327455186 0.679595283325932 0.632074872303308 0 0 0.603377683703758 0.636086530893862 0.614207482932848 0 0.631621046537363 0.655197719798804 0.59577156386772 0.654627848192398 0.623185847869583 0.52257217035316 0.652082081722012 0 0 0 0.425105927859067 0.660486441561097 0.582861390951875 0.683399462189385 0.590652540142124 0.67866692018916 0 0.676882539313468 0.625944169320303 0.621677189179016 0.658990721448529 0 0 0.609685218144092 0.611787140348813 0.610319051485829 0 0.672249205562373 0 0 0 0.643496789996138 0.625117576176351 0.579270348621422 0.608426901690449 0 0 0 0 0 0 0.636782072261076 0 0 0 0.636162340421613 0.703686084310575 0.660097850642649 0.640306059171743 0 0 0.6649010098107 0.662811707145229 0.604312974498217 0.622057131178781 0 0 0.615148094181238 0.691256062739109
"lateral_occipital_cortex_left" 0.613987654754679 0 0.672939546933396 0.54673301285158 0 0.562773323840776 0.605670950528067 0.567640121384012 0.631621046537363 0 0.641113555951198 0.559878052993316 0 0.562730427690348 0.55805165153665 0.633719357794881 0 0 0.667409281416065 0.526920208299532 0.644825481696006 0 0.666934931719701 0.588058789055569 0 0 0.654314924609038 0.567733351609966 0.61779934647542 0.628059140723655 0 0 0.592195188447943 0.598845597024133 0 0 0 0 0 0 0 0 0 0 0 0.50994413121635 0 0 0 0 0 0 0 0 0 0.672998353037788 0.637633252226048 0 0 0 0 0 0 0 0 0 0 0
"lateral_orbitofrontal_cortex_left" 0 0.656905930414927 0.653294451106097 0 0 0 0 0.634157905134029 0.655197719798804 0.641113555951198 0 0 0.543933002376314 0 0 0 0.612539828936566 0.585706532725268 0.590947346843605 0 0.623903458081409 0 0.639560403013357 0 0.594227255554366 0.594625390917781 0.640401089336886 0.662024748170771 0.68407284953983 0.656667889889207 0.573587538886327 0.634343418543823 0.61574527446521 0.584114726154091 0 0.677691036180855 0.631332619584203 0 0 0 0 0 0 0 0 0 0 0 0 0 0.636179634392682 0 0 0 0 0 0.640761935678451 0 0.57046055811204 0 0.645974409515142 0 0 0 0 0 0 0
"lingual_gyrus_left" 0.593592557889167 0 0 0.612858423971894 0 0.558766641244985 0.57975456088181 0.542896645161664 0.59577156386772 0.559878052993316 0 0 0 0.546841491499661 0.496764903348401 0 0 0 0 0.514418514380348 0.648505785260056 0 0.648482793296429 0.606494353722393 0 0.678719369242809 0 0.592301250625674 0.620243510953952 0.613550383073909 0 0 0.588758040831394 0.592166171898785 0 0 0 0 0 0 0 0 0 0.622944719299165 0 0.623299152131896 0 0 0.665090733703024 0 0 0 0 0 0 0 0 0 0 0 0 0 0 0 0 0 0 0
"medial_orbitofrontal_gyrus_left" 0 0.659829781738088 0.644786394481575 0 0 0.522927382112366 0 0.622159564254954 0.654627848192398 0 0.543933002376314 0 0 0.635480422094379 0.486684537962213 0 0.607869031898926 0.587230593798929 0.586994257515902 0 0.635454581931339 0 0.637419014562205 0.670485799739817 0.535878579578745 0.566765187881957 0.634825331181208 0.662483320043577 0.488215710154891 0.659768952660154 0.480136654190814 0 0 0.53756992480649 0 0 0.64595182758637 0 0 0 0 0 0 0 0.637851192581132 0 0.659724517683921 0 0 0 0.605537543563678 0 0 0 0 0 0 0 0.606146427370573 0 0.628456427347712 0 0 0 0 0 0 0
"middle_temporal_gyrus_left" 0.524864891149875 0 0.645483209597049 0 0.488744093252388 0.531210184017658 0.618309283657792 0.523866757285895 0.623185847869583 0.562730427690348 0 0.546841491499661 0.635480422094379 0 0.491082148999173 0.643135503838318 0.498007931044664 0 0 0 0.637140247183358 0 0.656381679560093 0.618764901206263 0 0.651502728722364 0.669378479294133 0.648529754028311 0.543444123101605 0.635277752478038 0 0.444444117455877 0.568160311316215 0.562859366790582 0 0 0 0 0 0 0 0 0 0 0 0 0 0 0 0 0 0 0 0 0 0 0 0 0 0 0.633374100448511 0 0 0 0 0 0 0
"parahippocampal_gyrus_left" 0 0 0 0 0.436323052281367 0.566034443648597 0.570785187638714 0.53892639400988 0.52257217035316 0.55805165153665 0 0.496764903348401 0.486684537962213 0.491082148999173 0 0 0 0 0 0 0 0 0.621215848694373 0 0 0 0.680093137045065 0 0.502076812656446 0 0 0.479579867314597 0 0.49947380831793 0 0 0 0 0 0 0 0 0 0 0 0 0 0 0 0 0 0 0 0 0 0 0 0 0 0 0 0 0 0 0 0 0 0
"paracentral_gyrus_left" 0.65106549484551 0.644508984628543 0 0 0 0 0.631859912920557 0.647988715443628 0.652082081722012 0.633719357794881 0 0 0 0.643135503838318 0 0 0 0 0 0 0.568186501275965 0.643621972878436 0.616453193963321 0.631941220877986 0 0 0.637771991509705 0.633951725885683 0.66165942722302 0.663705604534059 0 0 0 0 0 0.681438580054401 0 0 0 0 0 0 0 0 0 0 0 0 0 0.48413630480091 0 0 0 0 0.542279468311038 0.667418974054576 0.630839285496108 0 0 0 0.689576613368227 0 0 0 0 0 0 0
"inferior_frontal_gyrus_pars_opercularis_left" 0.660633605737594 0.651813756481218 0.658303056627812 0 0 0 0.69139456645351 0.63237997739998 0 0 0.612539828936566 0 0.607869031898926 0.498007931044664 0 0 0 0.636809928321984 0.607814381928013 0 0.65531605657575 0 0.525613733744855 0.677848761843886 0.61421420834292 0.634107586727662 0.660930497816377 0.690735707437465 0.668233597185259 0.679519049387635 0 0 0 0.59326984820526 0 0.644282378834013 0.649285918912037 0 0 0 0 0 0 0 0 0 0.634191290955327 0 0 0 0.641244239984512 0 0.643689095356477 0 0.623057093036886 0 0 0 0.586053688552701 0.63559441502675 0.639317009281001 0 0 0 0 0 0 0.590207714327695
"inferior_frontal_gyrus_pars_orbitalis_left" 0 0 0.650223759582597 0 0 0 0 0 0 0 0.585706532725268 0 0.587230593798929 0 0 0 0.636809928321984 0 0.590384282809352 0 0 0 0.629670459721126 0 0.611152865795713 0.603525226474054 0.641881097819905 0.638938259481096 0.840878839576098 0 0 0 0 0.588664592536176 0 0 0 0 0 0 0 0 0 0 0 0 0 0 0 0 0 0 0 0 0 0 0 0 0 0 0.655700650828109 0 0 0 0 0 0 0
"inferior_frontal_gyrus_pars_triangularis_left" 0 0 0.647765066256101 0 0 0 0 0 0 0.667409281416065 0.590947346843605 0 0.586994257515902 0 0 0 0.607814381928013 0.590384282809352 0 0 0 0 0.603312162329155 0.66109645928871 0.610139155124794 0.597799446111805 0.616996239994615 0.682025672641964 0.690583078294567 0 0 0 0 0.557723429948538 0 0.684210370066433 0.61090157349956 0 0 0 0 0 0 0 0 0 0 0 0 0 0 0 0 0 0 0 0 0 0 0 0 0 0 0 0 0 0 0
"pericalcarine_cortex_left" 0 0 0 0.504972072957324 0 0.570569881394546 0.594049178414716 0 0.425105927859067 0.526920208299532 0 0.514418514380348 0 0 0 0 0 0 0 0 0 0 0 0.559332041074847 0 0 0 0.530725704084899 0 0 0 0 0 0 0 0 0 0 0 0 0 0 0 0 0 0.432756999346731 0 0 0 0 0 0 0 0 0 0 0 0 0 0 0 0 0 0 0 0 0 0
"postcentral_gyrus_left" 0.654174370625025 0 0.660097642843635 0 0 0.620609050637297 0.669141411047631 0.617695314295233 0.660486441561097 0.644825481696006 0.623903458081409 0.648505785260056 0.635454581931339 0.637140247183358 0 0.568186501275965 0.65531605657575 0 0 0 0 0.680765778152344 0.657754603604179 0.654349758309016 0.644053060796957 0.657659819327866 0.680421104665523 0.646690943264949 0.641980500530081 0.633224309323692 0 0 0.607609248547757 0.608634448067432 0 0 0.622487012063067 0 0.651808365524795 0 0 0 0.71320428345089 0 0 0 0 0 0 0.496775298779828 0 0 0 0 0 0.689249766952688 0.644168353308681 0 0 0 0.653148909779091 0 0 0 0 0 0 0
"posterior_cingulate_gyrus_left" 0.642507429619654 0.566553890352632 0.683287157974736 0 0 0.654836376437019 0.614898011973545 0.642033781301158 0.582861390951875 0 0 0 0 0 0 0.643621972878436 0 0 0 0 0.680765778152344 0 0.684907576092967 0.564255690648764 0 0.663392008992765 0.678498442446304 0.62979045629553 0.626461461465567 0.64687701385905 0 0 0 0.691535366248978 0 0.698925549291116 0.677944274967518 0 0 0 0 0 0.659669017904284 0 0 0 0 0 0 0.666307082900907 0 0 0 0 0 0.771321112614149 0.670434485455669 0 0 0 0.6768886243763 0.646726390734677 0 0.614109516819412 0 0 0 0
"precentral_gyrus_left" 0.667319360793678 0.689760216378397 0.68453523817838 0 0 0.648335931993742 0.665723763681344 0.647378870675336 0.683399462189385 0.666934931719701 0.639560403013357 0.648482793296429 0.637419014562205 0.656381679560093 0.621215848694373 0.616453193963321 0.525613733744855 0.629670459721126 0.603312162329155 0 0.657754603604179 0.684907576092967 0 0.679089324031154 0.639079434121187 0.646925553574887 0.688349913709654 0.692962303578345 0.666421962254876 0.669073645504764 0 0 0.669482274189154 0.590810753745864 0 0.707944671282477 0.640730771252108 0 0 0 0.671875128590433 0.629968018123589 0.700222853823146 0.63549228535211 0 0 0.621571714864687 0 0 0 0.639054777750837 0 0 0 0.648070224809662 0.681327120478597 0.658762184700783 0.65390614313271 0.609745754071042 0.633614274115426 0.660863537895573 0.661372592030647 0.647117651073019 0.637578782805494 0 0 0 0.621205993221678
"precuneus_left" 0.640122783348101 0 0.670852853180903 0.551161465580082 0 0.580741174953915 0.6042170344007 0.604731682292804 0.590652540142124 0.588058789055569 0 0.606494353722393 0.670485799739817 0.618764901206263 0 0.631941220877986 0.677848761843886 0 0.66109645928871 0.559332041074847 0.654349758309016 0.564255690648764 0.679089324031154 0 0 0 0.662951275575017 0.587980364647749 0.625845650580412 0.643376673273532 0 0 0.605453078029533 0.624317242556891 0 0 0 0 0 0 0 0 0 0 0 0 0 0 0 0 0 0 0 0 0 0.694144587470386 0.640332895370071 0.560297670997021 0.627176826067824 0 0.658651433543071 0.488051774705615 0 0 0 0 0 0
"rostral_anterior_cingulate_cortex_left" 0 0.61924929757437 0.639457670746626 0 0 0 0.654299773883293 0.632580624566304 0.67866692018916 0 0.594227255554366 0 0.535878579578745 0 0 0 0.61421420834292 0.611152865795713 0.610139155124794 0 0.644053060796957 0 0.639079434121187 0 0 0.641937580579964 0.629941093439264 0.668498252406642 0.661042924104283 0.663336975894335 0 0 0 0.617470299240157 0 0.653580061992715 0.647562060561474 0 0 0 0 0 0 0 0 0 0.619613222268682 0 0 0 0.647100596856811 0 0 0 0 0.671060081989125 0 0 0.548489530269157 0.649553931373102 0.645641379218767 0 0 0 0 0 0 0
"rostral_middle_frontal_gyrus_left" 0 0.647819621578842 0.638267272484122 0 0 0 0.679659321580346 0.633282981501087 0 0 0.594625390917781 0.678719369242809 0.566765187881957 0.651502728722364 0 0 0.634107586727662 0.603525226474054 0.597799446111805 0 0.657659819327866 0.663392008992765 0.646925553574887 0 0.641937580579964 0 0.604679980694547 0.688127121761266 0.682179427462745 0.680652001874781 0.463381728390965 0 0 0.645049523046464 0 0.674005169349692 0.682293768042369 0 0 0 0 0 0 0 0.658109926664801 0 0.665214453747617 0 0 0 0.674405652017289 0 0.65798755126513 0 0 0.680773666799692 0 0 0 0.660809129353443 0.675701656163099 0 0 0 0 0 0 0
"superior_frontal_gyrus_left" 0.677911534204834 0.659814617270825 0.643474543478728 0 0 0 0.659249091401901 0.659309299016771 0.676882539313468 0.654314924609038 0.640401089336886 0 0.634825331181208 0.669378479294133 0.680093137045065 0.637771991509705 0.660930497816377 0.641881097819905 0.616996239994615 0 0.680421104665523 0.678498442446304 0.688349913709654 0.662951275575017 0.629941093439264 0.604679980694547 0 0.671082284122519 0.68012572117022 0.690701090402139 0.469103210722258 0 0.664447896909206 0.660643857300669 0 0.701068940736053 0.642300342713643 0 0.738787199121145 0.639363196124414 0.65623628298293 0.643870418258447 0.69734858176718 0.641595212005306 0.6473794583396 0.635160425295114 0.645644063242841 0.639951055615153 0.687798992057793 0.627921862127401 0.648549529028774 0 0 0 0.64719531103907 0.711412843651285 0.664208617916576 0.645609017432847 0.597103483379692 0.64866880657362 0.676852894754613 0.672525191751658 0.655742453714504 0.640220400354797 0 0 0.675165693692026 0.621461467029185
"superior_parietal_gyrus_left" 0.661433048171401 0.660731035492193 0.706762000965557 0.545309171883841 0 0.603321699012782 0.65719761888606 0.653045019513175 0.625944169320303 0.567733351609966 0.662024748170771 0.592301250625674 0.662483320043577 0.648529754028311 0 0.633951725885683 0.690735707437465 0.638938259481096 0.682025672641964 0.530725704084899 0.646690943264949 0.62979045629553 0.692962303578345 0.587980364647749 0.668498252406642 0.688127121761266 0.671082284122519 0 0.65005063330837 0.660905124964102 0 0 0.704969372088445 0.669439882005321 0 0 0.641335533739193 0 0 0 0 0 0 0 0 0 0 0 0 0 0.653139316269519 0 0 0 0 0.706642511778691 0.658948586405492 0.476174771971694 0.637800203565976 0 0.676632268096332 0 0 0 0 0 0 0
"superior_temporal_gyrus_left" 0.600595882822115 0 0.66471704263988 0 0.479832510524596 0.556658998876382 0.607416544160083 0.56859496921383 0.621677189179016 0.61779934647542 0.68407284953983 0.620243510953952 0.488215710154891 0.543444123101605 0.502076812656446 0.66165942722302 0.668233597185259 0.840878839576098 0.690583078294567 0 0.641980500530081 0.626461461465567 0.666421962254876 0.625845650580412 0.661042924104283 0.682179427462745 0.68012572117022 0.65005063330837 0 0.600855806664058 0 0.43307683231785 0.543753174191483 0.558187505049596 0 0 0 0 0 0 0 0 0 0 0 0 0 0 0 0 0 0 0 0 0 0.727794702448535 0.634401308415379 0 0 0 0 0 0 0 0 0 0 0
"supramarginal_gyrus_left" 0.639187922561468 0 0.68206347369131 0.604526030911137 0 0.612561476348455 0.633348280289892 0.621091781006358 0.658990721448529 0.628059140723655 0.656667889889207 0.613550383073909 0.659768952660154 0.635277752478038 0 0.663705604534059 0.679519049387635 0 0 0 0.633224309323692 0.64687701385905 0.669073645504764 0.643376673273532 0.663336975894335 0.680652001874781 0.690701090402139 0.660905124964102 0.600855806664058 0 0 0 0.624218472567464 0.604934081982187 0 0.704105531392516 0.63511644297576 0 0 0 0 0 0 0 0 0 0 0 0 0 0.645103733144183 0 0 0 0 0.703499843917243 0.643221824851416 0 0.643145777142841 0 0.652425844244507 0 0 0 0 0 0 0
"frontal_pole_left" 0 0 0 0 0 0 0 0 0 0 0.573587538886327 0 0.480136654190814 0 0 0 0 0 0 0 0 0 0 0 0 0.463381728390965 0.469103210722258 0 0 0 0 0 0 0 0 0 0 0 0 0 0 0 0 0 0 0 0 0 0 0 0 0 0 0 0 0 0 0 0 0 0 0 0 0 0 0 0 0
"temporal_pole_left" 0 0 0 0 0.451033350070333 0.479589246085756 0 0.488550961321264 0 0 0.634343418543823 0 0 0.444444117455877 0.479579867314597 0 0 0 0 0 0 0 0 0 0 0 0 0 0.43307683231785 0 0 0 0 0.465293357193451 0 0 0 0 0 0 0 0 0 0 0 0 0 0 0 0 0 0 0 0 0 0 0 0 0 0 0 0 0 0 0 0 0 0
"transverse_temporal_gyrus_left" 0.57182897517953 0 0 0 0 0.563932624300482 0.61923650463859 0.565974869915331 0.609685218144092 0.592195188447943 0.61574527446521 0.588758040831394 0 0.568160311316215 0 0 0 0 0 0 0.607609248547757 0 0.669482274189154 0.605453078029533 0 0 0.664447896909206 0.704969372088445 0.543753174191483 0.624218472567464 0 0 0 0.557095426749443 0 0 0 0 0 0 0 0 0 0 0 0 0 0 0 0 0 0 0 0 0 0 0 0 0 0 0 0 0 0 0 0 0 0.614786559422154
"insula_left" 0.588518874878056 0.67275486954261 0.654921885281414 0 0.45952280768376 0.544816614464814 0.637184955737173 0.568702510867941 0.611787140348813 0.598845597024133 0.584114726154091 0.592166171898785 0.53756992480649 0.562859366790582 0.49947380831793 0 0.59326984820526 0.588664592536176 0.557723429948538 0 0.608634448067432 0.691535366248978 0.590810753745864 0.624317242556891 0.617470299240157 0.645049523046464 0.660643857300669 0.669439882005321 0.558187505049596 0.604934081982187 0 0.465293357193451 0.557095426749443 0 0 0.699340250294905 0.603125041131159 0 0 0 0 0 0.602137915517292 0 0 0 0 0 0 0.634916366741832 0.630819024374514 0 0 0 0.627446065260836 0.707232869274059 0.625081030965434 0 0.562033874592 0 0.626396258745742 0.670701386272446 0 0.605399125330195 0 0 0 0.60455689199852
"banks_superior_temporal_sulcus_right" 0 0 0 0 0 0 0 0 0.610319051485829 0 0 0 0 0 0 0 0 0 0 0 0 0 0 0 0 0 0 0 0 0 0 0 0 0 0 0 0.65758103578767 0 0 0.587246563083479 0.570196187803136 0.570515967380271 0.636877170215276 0.610818846206739 0 0.6129422694471 0 0.5414548161207 0 0.645190172624309 0.641609156259415 0 0 0.613140825783242 0.66115770213613 0 0.650561326568228 0.621389584461121 0 0 0.643900188729295 0.651829422566799 0.570835779125528 0.607803929808893 0 0 0.584432035375904 0.587642738958904
"caudal_anterior_cingulate_cortex_right" 0 0.744303504803198 0.68838453234546 0 0 0 0 0 0 0 0.677691036180855 0 0 0 0 0.681438580054401 0.644282378834013 0 0.684210370066433 0 0 0.698925549291116 0.707944671282477 0 0.653580061992715 0.674005169349692 0.701068940736053 0 0 0.704105531392516 0 0 0 0.699340250294905 0 0 0.674772823923235 0 0 0 0 0 0 0 0.676557081171281 0 0.653465834018241 0 0 0.675903176425182 0.640919448852934 0.647816177964029 0.640349067950377 0 0 0.587889089539161 0.700684128402568 0 0.63519396863148 0.657236767371562 0.666706239069064 0 0 0.654220595912993 0 0 0 0.618197450756495
"caudal_middle_frontal_gyrus_right" 0 0.694081437183129 0.650550282425765 0 0 0 0.654080939893795 0.664932335580087 0.672249205562373 0 0.631332619584203 0 0.64595182758637 0 0 0 0.649285918912037 0 0.61090157349956 0 0.622487012063067 0.677944274967518 0.640730771252108 0 0.647562060561474 0.682293768042369 0.642300342713643 0.641335533739193 0 0.63511644297576 0 0 0 0.603125041131159 0.65758103578767 0.674772823923235 0 0 0 0.644503722011459 0.697657923387147 0.656993493467715 0.677079303350208 0.643197166517237 0.669640101456378 0.640987973504951 0.64867136173581 0.661103602844381 0 0.684327679576469 0.657117695797216 0.628784993955635 0.637775897163593 0 0.687548782136562 0.682051882655593 0.666455947909912 0.663427777269853 0.655118376007599 0.633209349396959 0.638890466626384 0.682951558623233 0 0.67376821241249 0 0 0 0.664735381970075
"cuneus_right" 0 0 0 0.747255658933707 0 0 0 0 0 0 0 0 0 0 0 0 0 0 0 0 0 0 0 0 0 0 0 0 0 0 0 0 0 0 0 0 0 0 0 0.589672607576756 0.613725823682689 0.628711748581039 0.598831544568706 0.564419212603807 0 0.583107647607377 0 0 0 0 0 0 0 0.505751953599296 0.63893814800447 0 0.653933065524063 0.55383648305662 0 0 0 0.543602081618954 0.596952033837267 0 0 0 0 0
"entorhinal_cortex_right" 0 0 0 0 0.61748943121316 0 0 0 0 0 0 0 0 0 0 0 0 0 0 0 0.651808365524795 0 0 0 0 0 0.738787199121145 0 0 0 0 0 0 0 0 0 0 0 0 0.445043340247924 0 0.468300870944696 0 0.571331190620026 0.642626061485486 0.550433312442142 0 0.472597291497133 0.405024547735083 0 0 0 0 0 0 0 0 0 0 0 0.725374416559016 0 0.462023598747659 0 0 0.455463008623826 0 0.427936959177578
"fusiform_gyrus_right" 0 0 0 0 0 0 0 0 0 0 0 0 0 0 0 0 0 0 0 0 0 0 0 0 0 0 0.639363196124414 0 0 0 0 0 0 0 0.587246563083479 0 0.644503722011459 0.589672607576756 0.445043340247924 0 0.618084666460532 0.548638676978545 0.624234735336399 0.582234704833551 0 0.567632260890213 0 0.572734605519288 0.550450911373826 0 0.6350185899267 0 0 0.579753573491018 0.630347662795664 0 0.642377959696185 0.608062619792879 0 0 0.642298575817182 0.621368224122011 0.544349474058665 0.60720598039131 0 0.439423865396768 0.580693180230897 0.528146741629918
"inferior_parietal_gyrus_right" 0 0 0 0 0 0 0 0 0.643496789996138 0 0 0 0 0 0 0 0 0 0 0 0 0 0.671875128590433 0 0 0 0.65623628298293 0 0 0 0 0 0 0 0.570196187803136 0 0.697657923387147 0.613725823682689 0 0.618084666460532 0 0.620302728347172 0.629497000662906 0.614444398014538 0 0.576705820449095 0 0.589861333426592 0.586138059440748 0.645908357507078 0.665006913695873 0 0 0.60410655223535 0.670233780168975 0 0.683270265110571 0.606875449096627 0 0 0.645006700006332 0.636831887818547 0.618710285626764 0.60076944209355 0 0 0.601203967153702 0.639058340573855
"inferior_temporal_gyrus_right" 0 0 0 0 0 0 0 0 0.625117576176351 0 0 0 0 0 0 0 0 0 0 0 0 0 0.629968018123589 0 0 0 0.643870418258447 0 0 0 0 0 0 0 0.570515967380271 0 0.656993493467715 0.628711748581039 0.468300870944696 0.548638676978545 0.620302728347172 0 0.628296343241057 0.598776942667022 0 0.605650048763307 0 0.556597784295711 0.549206211631633 0.634411353189822 0.633675687256479 0 0 0 0.656767375005046 0 0.646088412640912 0.61678875912873 0 0 0.640020548414547 0.647492825563101 0.557604599780729 0.609809747128955 0 0.450233819128038 0.578049895604176 0.548937624839874
"cingulate_gyrus_isthmus_right" 0 0 0.68346990962732 0 0 0 0 0 0.579270348621422 0 0 0 0 0 0 0 0 0 0 0 0.71320428345089 0.659669017904284 0.700222853823146 0 0 0 0.69734858176718 0 0 0 0 0 0 0.602137915517292 0.636877170215276 0 0.677079303350208 0.598831544568706 0 0.624234735336399 0.629497000662906 0.628296343241057 0 0.606188318398357 0 0.588825005310668 0.636166708491794 0.63355047022847 0 0.649430770925527 0.64629842207503 0 0 0.561769162845199 0.639772513904082 0.550677312143968 0.672531800480226 0.587663824559443 0 0.623557164767472 0.673583384311004 0.639480423396866 0.61913992203801 0.632553010569735 0 0 0.625997426758791 0.629797185834568
"lateral_occipital_cortex_right" 0 0 0 0 0 0 0 0 0.608426901690449 0 0 0.622944719299165 0 0 0 0 0 0 0 0 0 0 0.63549228535211 0 0 0 0.641595212005306 0 0 0 0 0 0 0 0.610818846206739 0 0.643197166517237 0.564419212603807 0.571331190620026 0.582234704833551 0.614444398014538 0.598776942667022 0.606188318398357 0 0 0.573167168956481 0 0.60607843015534 0.574220246702054 0.62777987780981 0.61158213507865 0 0 0.554117402800585 0.638976077504872 0.653440519224472 0.629633461776354 0.588415656743715 0 0 0.626373937881701 0.61441393698762 0.582871663669447 0.601130782637532 0 0 0.576418235743848 0.571062667801829
"lateral_orbitofrontal_cortex_right" 0 0 0.643513729957963 0 0 0 0 0 0 0 0 0 0.637851192581132 0 0 0 0 0 0 0 0 0 0 0 0 0.658109926664801 0.6473794583396 0 0 0 0 0 0 0 0 0.676557081171281 0.669640101456378 0 0.642626061485486 0 0 0 0 0 0 0 0.559842179558303 0 0 0 0.631872622146573 0.574730047416298 0.584766721366119 0 0 0 0.630758134013601 0 0.6024335853749 0.583821773076324 0.671187852506533 0 0.761387089796928 0 0.454604454430413 0.688953754106143 0 0.544402473638971
"lingual_gyrus_right" 0 0 0 0.646450887316079 0 0 0 0 0 0.50994413121635 0 0.623299152131896 0 0 0 0 0 0 0 0.432756999346731 0 0 0 0 0 0 0.635160425295114 0 0 0 0 0 0 0 0.6129422694471 0 0.640987973504951 0.583107647607377 0.550433312442142 0.567632260890213 0.576705820449095 0.605650048763307 0.588825005310668 0.573167168956481 0 0 0 0.587976877734488 0.521256130236042 0 0.58591193455842 0 0 0.529148911516708 0.621906397943156 0 0.609114496489765 0.582363306798921 0 0 0.60220474190998 0.602124307736783 0.580091318178341 0.593501441235613 0 0 0.520069707862997 0.553212309357237
"medial_orbitofrontal_gyrus_right" 0 0.676419792474096 0.643412473887238 0 0 0 0 0 0 0 0 0 0.659724517683921 0 0 0 0.634191290955327 0 0 0 0 0 0.621571714864687 0 0.619613222268682 0.665214453747617 0.645644063242841 0 0 0 0 0 0 0 0 0.653465834018241 0.64867136173581 0 0 0 0 0 0.636166708491794 0 0.559842179558303 0 0 0 0 0.645340048417247 0.628476884242298 0.586596248152792 0.615564965878248 0 0.637915474639643 0.650651205291993 0.634961569293976 0 0.545201129954564 0.562456412854945 0.646705652517891 0 0 0.62819472255258 0.502889847427043 0 0.633547479530098 0.579188066083099
"middle_temporal_gyrus_right" 0 0 0 0 0 0 0 0 0 0 0 0 0 0 0 0 0 0 0 0 0 0 0 0 0 0 0.639951055615153 0 0 0 0 0 0 0 0.5414548161207 0 0.661103602844381 0 0.472597291497133 0.572734605519288 0.589861333426592 0.556597784295711 0.63355047022847 0.60607843015534 0 0.587976877734488 0 0 0.547726666365096 0.629169140795038 0.612596606984876 0 0 0.608786827554283 0.663278077821997 0 0.649724967567193 0.614466055289549 0 0 0.644619915604617 0.648072707021711 0.571855095949518 0.617195156161881 0 0.479813432943395 0.588765965391399 0.559859566159318
"parahippocampal_gyrus_right" 0 0 0 0 0.553187550937537 0.667936865522818 0 0 0 0 0 0.665090733703024 0 0 0 0 0 0 0 0 0 0 0 0 0 0 0.687798992057793 0 0 0 0 0 0 0 0 0 0 0 0.405024547735083 0.550450911373826 0.586138059440748 0.549206211631633 0 0.574220246702054 0 0.521256130236042 0 0.547726666365096 0 0 0 0 0 0.581724006350792 0 0 0 0.597072300680191 0 0 0 0.590402561704887 0.521228627055192 0 0 0 0 0.495970000251459
"paracentral_gyrus_right" 0 0 0.610118425437061 0 0 0 0 0 0 0 0 0 0 0 0 0.48413630480091 0 0 0 0 0.496775298779828 0.666307082900907 0 0 0 0 0.627921862127401 0 0 0 0 0 0 0.634916366741832 0.645190172624309 0.675903176425182 0.684327679576469 0 0 0 0.645908357507078 0.634411353189822 0.649430770925527 0.62777987780981 0 0 0.645340048417247 0.629169140795038 0 0 0 0 0 0 0.585386111560807 0.615867517549441 0.615362259312557 0.624566227683614 0 0.647178326397798 0.607593733131982 0.638020930164607 0 0.633277245229315 0 0 0 0.649251523103694
"inferior_frontal_gyrus_pars_opercularis_right" 0 0.725957970395827 0.648549142878223 0 0 0 0 0 0.636782072261076 0 0.636179634392682 0 0.605537543563678 0 0 0 0.641244239984512 0 0 0 0 0 0.639054777750837 0 0.647100596856811 0.674405652017289 0.648549529028774 0.653139316269519 0 0.645103733144183 0 0 0 0.630819024374514 0.641609156259415 0.640919448852934 0.657117695797216 0 0 0.6350185899267 0.665006913695873 0.633675687256479 0.64629842207503 0.61158213507865 0.631872622146573 0.58591193455842 0.628476884242298 0.612596606984876 0 0 0 0.620892022317938 0.582051759865282 0 0.592691311780823 0.667290279434019 0.612235257419917 0.644840928292618 0.628763521455215 0.626937993684045 0.657734039766004 0.663657336373453 0.643256403444813 0.634012197595171 0 0 0.62495567592917 0.612341786853867
"inferior_frontal_gyrus_pars_orbitalis_right" 0 0 0 0 0 0 0 0 0 0 0 0 0 0 0 0 0 0 0 0 0 0 0 0 0 0 0 0 0 0 0 0 0 0 0 0.647816177964029 0.628784993955635 0 0 0 0 0 0 0 0.574730047416298 0 0.586596248152792 0 0 0 0.620892022317938 0 0.552854546863328 0 0 0 0 0 0 0.563724092892969 0.64535158896101 0 0.88019925790148 0 0 0 0 0.610659711601802
"inferior_frontal_gyrus_pars_triangularis_right" 0 0 0.642037249797564 0 0 0 0 0 0 0 0 0 0 0 0 0 0.643689095356477 0 0 0 0 0 0 0 0 0.65798755126513 0 0 0 0 0 0 0 0 0 0.640349067950377 0.637775897163593 0 0 0 0 0 0 0 0.584766721366119 0 0.615564965878248 0 0 0 0.582051759865282 0.552854546863328 0 0 0 0 0 0 0.60755547092936 0.60837577172341 0.63686001903255 0 0 0 0 0 0 0.607794567608001
"pericalcarine_cortex_right" 0 0 0 0 0 0 0 0 0 0 0 0 0 0 0 0 0 0 0 0 0 0 0 0 0 0 0 0 0 0 0 0 0 0 0.613140825783242 0 0 0.505751953599296 0 0.579753573491018 0.60410655223535 0 0.561769162845199 0.554117402800585 0 0.529148911516708 0 0.608786827554283 0.581724006350792 0 0 0 0 0 0 0 0 0.520136406267954 0 0 0 0.569049428194951 0.60206108351245 0.618537992393078 0 0 0.609431209957863 0
"postcentral_gyrus_right" 0 0 0.642569270779427 0 0 0 0 0 0.636162340421613 0 0 0 0 0 0 0.542279468311038 0.623057093036886 0 0 0 0 0 0.648070224809662 0 0 0 0.64719531103907 0 0 0 0 0 0 0.627446065260836 0.66115770213613 0 0.687548782136562 0.63893814800447 0 0.630347662795664 0.670233780168975 0.656767375005046 0.639772513904082 0.638976077504872 0 0.621906397943156 0.637915474639643 0.663278077821997 0 0.585386111560807 0.592691311780823 0 0 0 0 0.720053415961865 0.652164124135877 0.642113281450074 0.620038533700243 0.654927372091803 0.662797543618667 0.662615608834203 0.689375200556896 0.631944891457296 0 0 0.601944527520211 0.586577249736538
"posterior_cingulate_gyrus_right" 0.645385425022176 0.711552040664186 0.682090229472071 0 0 0 0.701671540748484 0.6603789407259 0.703686084310575 0.672998353037788 0 0 0 0 0 0.667418974054576 0 0 0 0 0.689249766952688 0.771321112614149 0.681327120478597 0.694144587470386 0.671060081989125 0.680773666799692 0.711412843651285 0.706642511778691 0.727794702448535 0.703499843917243 0 0 0 0.707232869274059 0 0.587889089539161 0.682051882655593 0 0 0 0 0 0.550677312143968 0.653440519224472 0 0 0.650651205291993 0 0 0.615867517549441 0.667290279434019 0 0 0 0.720053415961865 0 0.685828667551806 0.640005725452417 0 0.644688623485797 0.683461176726382 0.676344237103271 0 0.61511168966809 0 0 0 0.671021219806206
"precentral_gyrus_right" 0.649620648844239 0.675828955945032 0.647558379776032 0 0.728510909448429 0 0.654067555660789 0.630801602941713 0.660097850642649 0.637633252226048 0.640761935678451 0 0 0 0 0.630839285496108 0 0 0 0 0.644168353308681 0.670434485455669 0.658762184700783 0.640332895370071 0 0 0.664208617916576 0.658948586405492 0.634401308415379 0.643221824851416 0 0 0 0.625081030965434 0.650561326568228 0.700684128402568 0.666455947909912 0.653933065524063 0 0.642377959696185 0.683270265110571 0.646088412640912 0.672531800480226 0.629633461776354 0.630758134013601 0.609114496489765 0.634961569293976 0.649724967567193 0 0.615362259312557 0.612235257419917 0 0 0 0.652164124135877 0.685828667551806 0 0.650921110954312 0.618644969475376 0.679294396488113 0.659179072007924 0.67439871765329 0.634603878397175 0.659114827913852 0 0 0.632732280369983 0.608145824966397
"precuneus_right" 0 0 0.657208949899598 0 0 0 0 0 0.640306059171743 0 0 0 0 0 0 0 0 0 0 0 0 0 0.65390614313271 0.560297670997021 0 0 0.645609017432847 0.476174771971694 0 0 0 0 0 0 0.621389584461121 0 0.663427777269853 0.55383648305662 0 0.608062619792879 0.606875449096627 0.61678875912873 0.587663824559443 0.588415656743715 0 0.582363306798921 0 0.614466055289549 0.597072300680191 0.624566227683614 0.644840928292618 0 0 0.520136406267954 0.642113281450074 0.640005725452417 0.650921110954312 0 0 0 0.650790573757412 0.592782769368646 0.607508819440961 0.618047986358539 0 0 0.585055376688585 0.60555014221745
"rostral_anterior_cingulate_cortex_right" 0 0.618620123642135 0.599136891696039 0 0 0 0 0 0 0 0.57046055811204 0 0.606146427370573 0 0 0 0.586053688552701 0 0 0 0 0 0.609745754071042 0.627176826067824 0.548489530269157 0 0.597103483379692 0.637800203565976 0 0.643145777142841 0 0 0 0.562033874592 0 0.63519396863148 0.655118376007599 0 0 0 0 0 0 0 0.6024335853749 0 0.545201129954564 0 0 0 0.628763521455215 0 0.60755547092936 0 0.620038533700243 0 0.618644969475376 0 0 0.63766609878998 0.631310674359739 0 0 0 0 0 0 0.592636232897737
"rostral_middle_frontal_gyrus_right" 0 0.671157343693082 0.643897473667744 0 0 0 0 0 0 0 0 0 0 0 0 0 0.63559441502675 0 0 0 0 0 0.633614274115426 0 0.649553931373102 0.660809129353443 0.64866880657362 0 0 0 0 0 0 0 0 0.657236767371562 0.633209349396959 0 0 0 0 0 0.623557164767472 0 0.583821773076324 0 0.562456412854945 0 0 0.647178326397798 0.626937993684045 0.563724092892969 0.60837577172341 0 0.654927372091803 0.644688623485797 0.679294396488113 0 0.63766609878998 0 0.630350859948126 0.681043876039952 0 0.640781336818347 0.519261611753563 0 0 0.602446030673658
"superior_frontal_gyrus_right" 0 0.696717824610181 0.655660075687494 0 0 0 0.642169420258929 0.638357445267049 0.6649010098107 0 0.645974409515142 0 0.628456427347712 0.633374100448511 0 0.689576613368227 0.639317009281001 0.655700650828109 0 0 0.653148909779091 0.6768886243763 0.660863537895573 0.658651433543071 0.645641379218767 0.675701656163099 0.676852894754613 0.676632268096332 0 0.652425844244507 0 0 0 0.626396258745742 0.643900188729295 0.666706239069064 0.638890466626384 0 0.725374416559016 0.642298575817182 0.645006700006332 0.640020548414547 0.673583384311004 0.626373937881701 0.671187852506533 0.60220474190998 0.646705652517891 0.644619915604617 0 0.607593733131982 0.657734039766004 0.64535158896101 0.63686001903255 0 0.662797543618667 0.683461176726382 0.659179072007924 0.650790573757412 0.631310674359739 0.630350859948126 0 0.66098374323709 0.63869837321351 0.642170958505141 0.469015918822815 0 0.655581449008873 0.667660261584993
"superior_parietal_gyrus_right" 0 0 0.67206430805405 0 0 0 0 0 0.662811707145229 0 0 0 0 0 0 0 0 0 0 0 0 0.646726390734677 0.661372592030647 0.488051774705615 0 0 0.672525191751658 0 0 0 0 0 0 0.670701386272446 0.651829422566799 0 0.682951558623233 0.543602081618954 0 0.621368224122011 0.636831887818547 0.647492825563101 0.639480423396866 0.61441393698762 0 0.602124307736783 0 0.648072707021711 0.590402561704887 0.638020930164607 0.663657336373453 0 0 0.569049428194951 0.662615608834203 0.676344237103271 0.67439871765329 0.592782769368646 0 0.681043876039952 0.66098374323709 0 0.63077472662297 0.65263699358769 0 0 0.62633014525109 0.655217782132888
"superior_temporal_gyrus_right" 0 0 0 0 0 0 0 0 0.604312974498217 0 0 0 0 0 0 0 0 0 0 0 0 0 0.647117651073019 0 0 0 0.655742453714504 0 0 0 0 0 0 0 0.570835779125528 0 0 0.596952033837267 0.462023598747659 0.544349474058665 0.618710285626764 0.557604599780729 0.61913992203801 0.582871663669447 0.761387089796928 0.580091318178341 0 0.571855095949518 0.521228627055192 0 0.643256403444813 0.88019925790148 0 0.60206108351245 0.689375200556896 0 0.634603878397175 0.607508819440961 0 0 0.63869837321351 0.63077472662297 0 0.581156388124423 0 0.45244665606391 0.558188746617115 0.496035973564121
"supramarginal_gyrus_right" 0 0 0.639016578591161 0 0 0 0 0 0.622057131178781 0 0 0 0 0 0 0 0 0 0 0 0 0.614109516819412 0.637578782805494 0 0 0 0.640220400354797 0 0 0 0 0 0 0.605399125330195 0.607803929808893 0.654220595912993 0.67376821241249 0 0 0.60720598039131 0.60076944209355 0.609809747128955 0.632553010569735 0.601130782637532 0 0.593501441235613 0.62819472255258 0.617195156161881 0 0.633277245229315 0.634012197595171 0 0 0.618537992393078 0.631944891457296 0.61511168966809 0.659114827913852 0.618047986358539 0 0.640781336818347 0.642170958505141 0.65263699358769 0.581156388124423 0 0 0 0.604746432501538 0.587376258956488
"frontal_pole_right" 0 0 0 0 0 0 0 0 0 0 0 0 0 0 0 0 0 0 0 0 0 0 0 0 0 0 0 0 0 0 0 0 0 0 0 0 0 0 0 0 0 0 0 0 0.454604454430413 0 0.502889847427043 0 0 0 0 0 0 0 0 0 0 0 0 0.519261611753563 0.469015918822815 0 0 0 0 0 0 0
"temporal_pole_right" 0 0 0 0 0 0 0 0 0 0 0 0 0 0 0 0 0 0 0 0 0 0 0 0 0 0 0 0 0 0 0 0 0 0 0 0 0 0 0.455463008623826 0.439423865396768 0 0.450233819128038 0 0 0.688953754106143 0 0 0.479813432943395 0 0 0 0 0 0 0 0 0 0 0 0 0 0 0.45244665606391 0 0 0 0 0.447524437258079
"transverse_temporal_gyrus_right" 0 0 0 0 0 0 0 0 0.615148094181238 0 0 0 0 0 0 0 0 0 0 0 0 0 0 0 0 0 0.675165693692026 0 0 0 0 0 0 0 0.584432035375904 0 0 0 0 0.580693180230897 0.601203967153702 0.578049895604176 0.625997426758791 0.576418235743848 0 0.520069707862997 0.633547479530098 0.588765965391399 0 0 0.62495567592917 0 0 0.609431209957863 0.601944527520211 0 0.632732280369983 0.585055376688585 0 0 0.655581449008873 0.62633014525109 0.558188746617115 0.604746432501538 0 0 0 0.52036002172255
"insula_right" 0 0 0.611779013909932 0 0 0 0.6337426242031 0 0.691256062739109 0 0 0 0 0 0 0 0.590207714327695 0 0 0 0 0 0.621205993221678 0 0 0 0.621461467029185 0 0 0 0 0 0.614786559422154 0.60455689199852 0.587642738958904 0.618197450756495 0.664735381970075 0 0.427936959177578 0.528146741629918 0.639058340573855 0.548937624839874 0.629797185834568 0.571062667801829 0.544402473638971 0.553212309357237 0.579188066083099 0.559859566159318 0.495970000251459 0.649251523103694 0.612341786853867 0.610659711601802 0.607794567608001 0 0.586577249736538 0.671021219806206 0.608145824966397 0.60555014221745 0.592636232897737 0.602446030673658 0.667660261584993 0.655217782132888 0.496035973564121 0.587376258956488 0 0.447524437258079 0.52036002172255 0
