# Supplementary material for: NODDI and Tensor-Based Microstructural Indices as Predictors of Functional Connectivity
Source: PLoS One. 2016 Apr 14;11(4):e0153404. doi: 10.1371/journal.pone.0153404 (PMC4831788; doi:10.1371/journal.pone.0153404)
Supplement: S1 Data — a) Functional connectivity matrices, both fMRI and EEG connectomes across all subjects, in the form of precision matrices and b) structural brain connectivity matrices across all subjects and microstructural indices. Columns and rows are named according to the corresponding brain region that represent. (ZIP) [file pone.0153404.s001.zip › DATA/DWI/45_WISO_68.txt]

"banks_superior_temporal_sulcus_left" "caudal_anterior_cingulate_cortex_left" "caudal_middle_frontal_gyrus_left" "cuneus_left" "entorhinal_cortex_left" "fusiform_gyrus_left" "inferior_parietal_gyrus_left" "inferior_temporal_gyrus_left" "cingulate_gyrus_isthmus_left" "lateral_occipital_cortex_left" "lateral_orbitofrontal_cortex_left" "lingual_gyrus_left" "medial_orbitofrontal_gyrus_left" "middle_temporal_gyrus_left" "parahippocampal_gyrus_left" "paracentral_gyrus_left" "inferior_frontal_gyrus_pars_opercularis_left" "inferior_frontal_gyrus_pars_orbitalis_left" "inferior_frontal_gyrus_pars_triangularis_left" "pericalcarine_cortex_left" "postcentral_gyrus_left" "posterior_cingulate_gyrus_left" "precentral_gyrus_left" "precuneus_left" "rostral_anterior_cingulate_cortex_left" "rostral_middle_frontal_gyrus_left" "superior_frontal_gyrus_left" "superior_parietal_gyrus_left" "superior_temporal_gyrus_left" "supramarginal_gyrus_left" "frontal_pole_left" "temporal_pole_left" "transverse_temporal_gyrus_left" "insula_left" "banks_superior_temporal_sulcus_right" "caudal_anterior_cingulate_cortex_right" "caudal_middle_frontal_gyrus_right" "cuneus_right" "entorhinal_cortex_right" "fusiform_gyrus_right" "inferior_parietal_gyrus_right" "inferior_temporal_gyrus_right" "cingulate_gyrus_isthmus_right" "lateral_occipital_cortex_right" "lateral_orbitofrontal_cortex_right" "lingual_gyrus_right" "medial_orbitofrontal_gyrus_right" "middle_temporal_gyrus_right" "parahippocampal_gyrus_right" "paracentral_gyrus_right" "inferior_frontal_gyrus_pars_opercularis_right" "inferior_frontal_gyrus_pars_orbitalis_right" "inferior_frontal_gyrus_pars_triangularis_right" "pericalcarine_cortex_right" "postcentral_gyrus_right" "posterior_cingulate_gyrus_right" "precentral_gyrus_right" "precuneus_right" "rostral_anterior_cingulate_cortex_right" "rostral_middle_frontal_gyrus_right" "superior_frontal_gyrus_right" "superior_parietal_gyrus_right" "superior_temporal_gyrus_right" "supramarginal_gyrus_right" "frontal_pole_right" "temporal_pole_right" "transverse_temporal_gyrus_right" "insula_right"
"banks_superior_temporal_sulcus_left" 0 0 0 0 0 0.0997380539884716 0.0855073140736308 0.0653090042887445 0.0964029777053388 0.0800342749069812 0 0.166992820921062 0 0.0578231372051576 0 0.0752393691510696 0.0781423891439669 0 0 0 0.0839354821088322 0.0778204809902285 0.0924859699569742 0.0775510000519147 0 0 0.0926546336537163 0.0914614323960122 0.0810784840515115 0.0859392675927199 0 0 0.0567366143488958 0.0722865093573835 0 0 0 0 0 0 0 0 0 0 0 0 0 0 0 0 0 0 0 0 0 0.0965378527019166 0.125759150910478 0 0 0 0 0 0 0 0 0 0 0
"caudal_anterior_cingulate_cortex_left" 0 0 0.082615198702332 0 0 0 0 0 0.0908292669009556 0 0.085664396059188 0 0.0907171192965656 0 0 0.0790696051589374 0.0854917328512919 0 0 0 0 0.0576827975280449 0.100372634079904 0 0.0733021251137264 0.0933435376296191 0.104047675693315 0.0971087211717168 0 0 0 0 0 0.0754671133630694 0 0.37412731903959 0.146278604740711 0 0 0 0 0 0 0 0 0 0.127513559050635 0 0 0 0.189888424630993 0 0 0 0 0.12035212142751 0.0894952581230982 0 0.118205409672023 0.129767217908695 0.130404257663192 0 0 0 0 0 0 0
"caudal_middle_frontal_gyrus_left" 0 0.082615198702332 0 0 0 0 0.098010451142333 0.12092989602726 0.224070818140529 0.121566304227116 0.0812906759210261 0 0.0816233181258281 0.0746950954848931 0 0 0.0960727604990984 0.0790644341951924 0.0832390172938394 0 0.0916275233411531 0.0990269963800829 0.106920737049746 0.111065776788084 0.0797929415939223 0.0929916481729806 0.0989536419248267 0.119044038877889 0.0941793090676316 0.112370831682384 0 0 0 0.0810450637690253 0 0.158483447380639 0.0897337318690358 0 0 0 0 0 0.180474676827522 0 0.0853690283507643 0 0.0898016357448703 0 0 0.131409495613059 0.102993921734345 0 0.0834466188536304 0 0.084243010785136 0.173189585361836 0.143847360222808 0.0771443809869811 0.0994529378928958 0.0992785240584159 0.0966979854823908 0.0825940322088267 0 0.149590687819587 0 0 0 0.0825540247357961
"cuneus_left" 0 0 0 0 0 0.0577040607039655 0.0563040508237512 0 0 0.0603630871810128 0 0.149265585156329 0 0 0 0 0 0 0 0.0365769105991901 0 0 0 0.0536685570532023 0 0 0 0.066349497800759 0 0.0721798223731452 0 0 0 0 0 0 0 0.483625255588491 0 0 0 0 0 0 0 0.487245203759352 0 0 0 0 0 0 0 0 0 0 0 0 0 0 0 0 0 0 0 0 0 0
"entorhinal_cortex_left" 0 0 0 0 0 0.0684485691501915 0 0.0725127512451783 0 0 0 0 0 0.0480732575869762 0.0987749208496229 0 0 0 0 0 0 0 0 0 0 0 0 0 0.0455943812396478 0 0 0.0109869134912973 0 0.0487995168886979 0 0 0 0 0.443359967460733 0 0 0 0 0 0 0 0 0 0.422694896640049 0 0 0 0 0 0 0 0.335834072850179 0 0 0 0 0 0 0 0 0 0 0
"fusiform_gyrus_left" 0.0997380539884716 0 0 0.0577040607039655 0.0684485691501915 0 0.0854344792627411 0.059354523583673 0.131566954254523 0.0632554969674143 0 0.0851000412131272 0.0655245211729145 0.0839609023745312 0.180003426662915 0 0 0 0 0.114813184722015 0.123412981898061 0.119929938620884 0.126291965578869 0.122770154492859 0 0 0 0.0728310456262512 0.0765307445302885 0.0965669837384762 0 0.0376243268030511 0.101230391719857 0.0761087704028408 0 0 0 0 0 0 0 0 0 0 0 0 0 0 0.290841577565255 0 0 0 0 0 0 0 0 0 0 0 0 0 0 0 0 0 0 0
"inferior_parietal_gyrus_left" 0.0855073140736308 0 0.098010451142333 0.0563040508237512 0 0.0854344792627411 0 0.0755999936232483 0.093885475054729 0.0827237309466968 0 0.185188261377566 0 0.079285108098292 0.054514864865183 0.0788190254104999 0.0992448508869913 0 0 0.0741541130270562 0.100662340636625 0.0761262106351741 0.0899022368349345 0.0810967444786362 0.0858741400393274 0.084930866467653 0.0919608189040882 0.104249657144528 0.0743943324371217 0.0895363654541823 0 0 0.101888850389838 0.0903220820163099 0 0 0.0878614859153642 0 0 0 0 0 0 0 0 0 0 0 0 0 0 0 0 0 0 0.120827995238807 0.116818519413356 0 0 0 0.0986757482700679 0 0 0 0 0 0 0.0769421533968673
"inferior_temporal_gyrus_left" 0.0653090042887445 0 0.12092989602726 0 0.0725127512451783 0.059354523583673 0.0755999936232483 0 0.145847684153494 0.111330704239753 0.0862488481869978 0.271928808508777 0.110979176046384 0.0641980218664628 0.0702917736063218 0.0677568273560013 0.10359941910705 0 0 0 0.12415828283205 0.0878640293678186 0.116776665979748 0.109515647338676 0.0809388035313052 0.13301008260764 0.109828809200017 0.092581939228972 0.0731789227614955 0.0883772239325622 0 0.0513658032833128 0.0727617994337171 0.0972060607711205 0 0 0.0905627815902965 0 0 0 0 0 0 0 0 0 0 0 0 0 0 0 0 0 0 0.175715635256441 0.129489866479065 0 0 0 0.136534980289197 0 0 0 0 0 0 0
"cingulate_gyrus_isthmus_left" 0.0964029777053388 0.0908292669009556 0.224070818140529 0 0 0.131566954254523 0.093885475054729 0.145847684153494 0 0.100289646417683 0.0885919419516554 0.139490329045994 0.081604395321459 0.0994811223096606 0.281413703804756 0.0784971947535903 0 0 0 0.106307805724334 0.116767434925097 0.0576999900551979 0.109945229020553 0.0720321727025097 0.092059058672621 0 0.110535554608139 0.0894597597634608 0.140721164666144 0.103732247298704 0 0 0.255721523727799 0.307340207424885 0.104668310546634 0 0.105266236859845 0 0 0 0.0698501623736221 0.111299366939555 0.34834822616744 0.155152470559917 0 0 0 0 0 0 0.18546268426306 0 0 0 0.194747955063694 0.137947268976713 0.154652951736969 0.100248452601392 0 0 0.14660759134721 0.122968227289908 0.1229849999405 0.114350180291131 0 0 0.366419759387899 0.329676399594665
"lateral_occipital_cortex_left" 0.0800342749069812 0 0.121566304227116 0.0603630871810128 0 0.0632554969674143 0.0827237309466968 0.111330704239753 0.100289646417683 0 0.076718179315496 0.185000545677589 0 0.0508221978736527 0.0507984525963282 0.0851192437757239 0 0 0.0999627448083844 0.0842307384127296 0.10085140648452 0 0.102923001737988 0.101702184526259 0 0 0.100127517319286 0.0684858135220304 0.090378156664794 0.0845933959112578 0 0 0.0760119415383732 0.0815275452932035 0 0 0 0 0 0 0 0 0 0 0 0.287858408922393 0 0 0 0 0 0 0 0 0 0.141113541599508 0.159728051848764 0 0 0 0 0 0 0 0 0 0 0
"lateral_orbitofrontal_cortex_left" 0 0.085664396059188 0.0812906759210261 0 0 0 0 0.0862488481869978 0.0885919419516554 0.076718179315496 0 0 0.0773677468745583 0 0 0 0.0641141630185776 0.0730878450930471 0.0639194577964855 0 0.0650135008386216 0 0.078934286442717 0 0.0751486670793924 0.0991729138745721 0.0820656042447685 0.0756216633503191 0.0988781487872736 0.0777449002969694 0.189077515394949 0.485543882660165 0.0612522974369034 0.0583096291080749 0 0.108673502749829 0.0834376762649753 0 0 0 0 0 0 0 0 0 0 0 0 0 0.0804561941422762 0 0 0 0 0 0.0886918851150865 0 0.112759201486395 0 0.0844167325262222 0 0 0 0 0 0 0
"lingual_gyrus_left" 0.166992820921062 0 0 0.149265585156329 0 0.0851000412131272 0.185188261377566 0.271928808508777 0.139490329045994 0.185000545677589 0 0 0 0.174122395387839 0.0361253402827975 0 0 0 0 0.1414557196784 0.167653868283503 0 0.160641629472644 0.166619045805296 0 0.137128710415902 0 0.15342404697445 0.196795792745499 0.169728341630983 0 0 0.114127688162047 0.129084485861363 0 0 0 0 0 0 0 0 0 0.422950289014747 0 0.478380439549918 0 0 0.312458656530661 0 0 0 0 0 0 0 0 0 0 0 0 0 0 0 0 0 0 0
"medial_orbitofrontal_gyrus_left" 0 0.0907171192965656 0.0816233181258281 0 0 0.0655245211729145 0 0.110979176046384 0.081604395321459 0 0.0773677468745583 0 0 0.0722859066404829 0.108147618996419 0 0.0669754124485159 0.0622201001344591 0.0716900285948884 0 0.090373557280657 0 0.0788204675244937 0.0783079856961163 0.111210797875006 0.107859491641583 0.0792986894525916 0.0789394595080091 0.107269376814734 0.0837438914115885 0.186738526802084 0 0 0.048836963190265 0 0 0.0898999641440505 0 0 0 0 0 0 0 0.075203677024803 0 0.521499387559382 0 0 0 0.0653211668202697 0 0 0 0 0 0 0 0.228413591662503 0 0.0788747720295528 0 0 0 0 0 0 0
"middle_temporal_gyrus_left" 0.0578231372051576 0 0.0746950954848931 0 0.0480732575869762 0.0839609023745312 0.079285108098292 0.0641980218664628 0.0994811223096606 0.0508221978736527 0 0.174122395387839 0.0722859066404829 0 0.0371267807732846 0.0691220852930275 0.078990065122434 0 0 0 0.0890489209914116 0 0.0928286264077931 0.0785029173022158 0 0.0822887336510606 0.088740221183156 0.0810549973850958 0.0667471085886584 0.0834623048179957 0 0.0428128582804806 0.06113213034044 0.0737063740498485 0 0 0 0 0 0 0 0 0 0 0 0 0 0 0 0 0 0 0 0 0 0 0 0 0 0 0.108480405572676 0 0 0 0 0 0 0
"parahippocampal_gyrus_left" 0 0 0 0 0.0987749208496229 0.180003426662915 0.054514864865183 0.0702917736063218 0.281413703804756 0.0507984525963282 0 0.0361253402827975 0.108147618996419 0.0371267807732846 0 0 0 0 0 0 0 0 0.0736307984823058 0 0 0 0.134632862268803 0 0.0558854431187501 0 0 0.0448248997003082 0 0.0638218116289518 0 0 0 0 0 0 0 0 0 0 0 0 0 0 0 0 0 0 0 0 0 0 0 0 0 0 0 0 0 0 0 0 0 0
"paracentral_gyrus_left" 0.0752393691510696 0.0790696051589374 0 0 0 0 0.0788190254104999 0.0677568273560013 0.0784971947535903 0.0851192437757239 0 0 0 0.0691220852930275 0 0 0 0 0 0 0.130669139076202 0.0786987285531687 0.0739102844338164 0.071607374937419 0 0 0.0680503075833053 0.0783551675172254 0.0870415417380921 0.0807566625556683 0 0 0 0 0 0.0883758413286622 0 0 0 0 0 0 0 0 0 0 0 0 0 0.255132953542899 0 0 0 0 0.540022584124074 0.141374470603966 0.158315521846649 0 0 0 0.0931564911782166 0 0 0 0 0 0 0
"inferior_frontal_gyrus_pars_opercularis_left" 0.0781423891439669 0.0854917328512919 0.0960727604990984 0 0 0 0.0992448508869913 0.10359941910705 0 0 0.0641141630185776 0 0.0669754124485159 0.078990065122434 0 0 0 0.0879172995122605 0.0864521576741804 0 0.0722369706680417 0 0.0595778277732925 0.087507356521603 0.082186898694083 0.101220652479229 0.0971316998875894 0.0880872554400653 0.162183432940074 0.0878802002573862 0 0 0 0.0434379640761809 0 0.137738729702751 0.100556844105634 0 0 0 0 0 0 0 0 0 0.0923931758306753 0 0 0 0.114846278202347 0 0.102681012497196 0 0.0759608472030514 0 0 0 0.101772088808445 0.101685622149867 0.101988554040345 0 0 0 0 0 0 0.0681534434495931
"inferior_frontal_gyrus_pars_orbitalis_left" 0 0 0.0790644341951924 0 0 0 0 0 0 0 0.0730878450930471 0 0.0622201001344591 0 0 0 0.0879172995122605 0 0.063932672510605 0 0 0 0.0651537202275802 0 0.0896445369437828 0.124106074679046 0.0873922026345035 0.0680830771986567 0.274270711745981 0 0 0 0 0.0790110862272161 0 0 0 0 0 0 0 0 0 0 0 0 0 0 0 0 0 0 0 0 0 0 0 0 0 0 0.0897390773287625 0 0 0 0 0 0 0
"inferior_frontal_gyrus_pars_triangularis_left" 0 0 0.0832390172938394 0 0 0 0 0 0 0.0999627448083844 0.0639194577964855 0 0.0716900285948884 0 0 0 0.0864521576741804 0.063932672510605 0 0 0 0 0.0520242752879025 0.078348690526507 0.0687498096890397 0.0998260181366284 0.0949729035570017 0.0887617492265228 0.369654031044703 0 0 0 0 0.0432740576121784 0 0.128842722507094 0.093816275005815 0 0 0 0 0 0 0 0 0 0 0 0 0 0 0 0 0 0 0 0 0 0 0 0 0 0 0 0 0 0 0
"pericalcarine_cortex_left" 0 0 0 0.0365769105991901 0 0.114813184722015 0.0741541130270562 0 0.106307805724334 0.0842307384127296 0 0.1414557196784 0 0 0 0 0 0 0 0 0 0 0 0.0951980199353967 0 0 0 0.0591043920880817 0 0 0 0 0 0 0 0 0 0 0 0 0 0 0 0 0 0.140176753332139 0 0 0 0 0 0 0 0 0 0 0 0 0 0 0 0 0 0 0 0 0 0
"postcentral_gyrus_left" 0.0839354821088322 0 0.0916275233411531 0 0 0.123412981898061 0.100662340636625 0.12415828283205 0.116767434925097 0.10085140648452 0.0650135008386216 0.167653868283503 0.090373557280657 0.0890489209914116 0 0.130669139076202 0.0722369706680417 0 0 0 0 0.091223982501362 0.124031610556195 0.100917139197995 0.0690675261320175 0.0889330631154898 0.0973089702281942 0.112535933982514 0.096125087972007 0.103209882148458 0 0 0.0961165466118451 0.0697474268798939 0 0 0.10079614643316 0 0.305332273170259 0 0 0 0.178491752137243 0 0 0 0 0 0 0.124137130497298 0 0 0 0 0 0.177092537116898 0.12772042747577 0 0 0 0.111672279526677 0 0 0 0 0 0 0
"posterior_cingulate_gyrus_left" 0.0778204809902285 0.0576827975280449 0.0990269963800829 0 0 0.119929938620884 0.0761262106351741 0.0878640293678186 0.0576999900551979 0 0 0 0 0 0 0.0786987285531687 0 0 0 0 0.091223982501362 0 0.0977012515917214 0.0701928433676063 0 0.0815813075614761 0.0983902124078645 0.0830381362928519 0.0795371569951758 0.0801673174353441 0 0 0 0.0807715851325446 0 0.12095293819606 0.123419986507289 0 0 0 0 0 0.312763338242889 0 0 0 0 0 0 0.120858785834568 0 0 0 0 0 0.388051353197296 0.152623658587922 0 0 0 0.120690753876272 0.129215455456812 0 0.120037547408791 0 0 0 0
"precentral_gyrus_left" 0.0924859699569742 0.100372634079904 0.106920737049746 0 0 0.126291965578869 0.0899022368349345 0.116776665979748 0.109945229020553 0.102923001737988 0.078934286442717 0.160641629472644 0.0788204675244937 0.0928286264077931 0.0736307984823058 0.0739102844338164 0.0595778277732925 0.0651537202275802 0.0520242752879025 0 0.124031610556195 0.0977012515917214 0 0.0970197797302914 0.0780447929485814 0.0937190145346797 0.0925035365762828 0.106036602238854 0.107711109517859 0.0922817068942173 0 0 0.0917147119651079 0.0435820784387832 0 0.121545685996396 0.0833972082849611 0 0 0 0.111209849709623 0.127182249979334 0.162574213586905 0.182387071332751 0 0 0.062747091444142 0 0 0 0.0974966725083451 0 0 0 0.129544027345658 0.165980844476005 0.138148333756949 0.0848133771892284 0.0988883130118159 0.069573711406568 0.112804583565822 0.113900456447669 0.102731930271628 0.109330485472382 0 0 0 0.0852725679699008
"precuneus_left" 0.0775510000519147 0 0.111065776788084 0.0536685570532023 0 0.122770154492859 0.0810967444786362 0.109515647338676 0.0720321727025097 0.101702184526259 0 0.166619045805296 0.0783079856961163 0.0785029173022158 0 0.071607374937419 0.087507356521603 0 0.078348690526507 0.0951980199353967 0.100917139197995 0.0701928433676063 0.0970197797302914 0 0 0 0.0925796255330014 0.0809182608733728 0.0850782263891169 0.0842396295571183 0 0 0.0819149710496817 0.110550012332787 0 0 0 0 0 0 0 0 0 0 0 0 0 0 0 0 0 0 0 0 0 0.135022356251297 0.146381979369693 0.15531942829655 0.0870492629147581 0 0.0943961066364844 0.240607650515529 0 0 0 0 0 0
"rostral_anterior_cingulate_cortex_left" 0 0.0733021251137264 0.0797929415939223 0 0 0 0.0858741400393274 0.0809388035313052 0.092059058672621 0 0.0751486670793924 0 0.111210797875006 0 0 0 0.082186898694083 0.0896445369437828 0.0687498096890397 0 0.0690675261320175 0 0.0780447929485814 0 0 0.0868816698319715 0.0900992689973963 0.0825918877747137 0.0743562490012993 0.0805998776895399 0 0 0 0.0675166369479108 0 0.395205497067784 0.0927134134030513 0 0 0 0 0 0 0 0 0 0.344330442321801 0 0 0 0.106594901285002 0 0 0 0 0.0918014648898115 0 0 0.178968578363915 0.140832318028532 0.0998019357048904 0 0 0 0 0 0 0
"rostral_middle_frontal_gyrus_left" 0 0.0933435376296191 0.0929916481729806 0 0 0 0.084930866467653 0.13301008260764 0 0 0.0991729138745721 0.137128710415902 0.107859491641583 0.0822887336510606 0 0 0.101220652479229 0.124106074679046 0.0998260181366284 0 0.0889330631154898 0.0815813075614761 0.0937190145346797 0 0.0868816698319715 0 0.102063893069327 0.0998878594975165 0.0965255594578591 0.0957148676075849 0.233180371461978 0 0 0.0894494709438088 0 0.142843000824088 0.118254931631268 0 0 0 0 0 0 0 0.116964070989955 0 0.105109016017866 0 0 0 0.128909218934219 0 0.0958406071839221 0 0 0.101144523372434 0 0 0 0.131061259935081 0.119829807117305 0 0 0 0 0 0 0
"superior_frontal_gyrus_left" 0.0926546336537163 0.104047675693315 0.0989536419248267 0 0 0 0.0919608189040882 0.109828809200017 0.110535554608139 0.100127517319286 0.0820656042447685 0 0.0792986894525916 0.088740221183156 0.134632862268803 0.0680503075833053 0.0971316998875894 0.0873922026345035 0.0949729035570017 0 0.0973089702281942 0.0983902124078645 0.0925035365762828 0.0925796255330014 0.0900992689973963 0.102063893069327 0 0.0958865858438942 0.102472685741102 0.100359954727275 0.235986432462357 0 0.100069836635001 0.0872621474507884 0 0.146283536476592 0.0878557237310342 0 0.316878191947093 0.0978621989368151 0.0973002363639698 0.0940766860197702 0.145793360692094 0.111065310468624 0.0836052383880497 0.0838107819466821 0.0834227350824772 0.129929696116335 0.179885988562106 0.0860114181710709 0.109568515907351 0 0 0 0.0854614113774856 0.165137026750236 0.12646106260236 0.0942122853065427 0.105575010072911 0.0954821317966068 0.102399055620242 0.102910077707551 0.118555905231296 0.104498056507089 0 0 0.268303887618359 0.0903433262998734
"superior_parietal_gyrus_left" 0.0914614323960122 0.0971087211717168 0.119044038877889 0.066349497800759 0 0.0728310456262512 0.104249657144528 0.092581939228972 0.0894597597634608 0.0684858135220304 0.0756216633503191 0.15342404697445 0.0789394595080091 0.0810549973850958 0 0.0783551675172254 0.0880872554400653 0.0680830771986567 0.0887617492265228 0.0591043920880817 0.112535933982514 0.0830381362928519 0.106036602238854 0.0809182608733728 0.0825918877747137 0.0998878594975165 0.0958865858438942 0 0.098678758445061 0.0999319800026974 0 0 0.168773855775281 0.0750812034138448 0 0 0.0949668963020368 0 0 0 0 0 0 0 0 0 0 0 0 0 0.102881432147169 0 0 0 0 0.130018875633282 0.144407607885714 0.442072729224575 0.118638878965413 0 0.128378403201142 0 0 0 0 0 0 0
"superior_temporal_gyrus_left" 0.0810784840515115 0 0.0941793090676316 0 0.0455943812396478 0.0765307445302885 0.0743943324371217 0.0731789227614955 0.140721164666144 0.090378156664794 0.0988781487872736 0.196795792745499 0.107269376814734 0.0667471085886584 0.0558854431187501 0.0870415417380921 0.162183432940074 0.274270711745981 0.369654031044703 0 0.096125087972007 0.0795371569951758 0.107711109517859 0.0850782263891169 0.0743562490012993 0.0965255594578591 0.102472685741102 0.098678758445061 0 0.0953744706578885 0 0.0357566253661799 0.0517997873255662 0.077278078239683 0 0 0 0 0 0 0 0 0 0 0 0 0 0 0 0 0 0 0 0 0 0.161191582652418 0.125634313830834 0 0 0 0 0 0 0 0 0 0 0
"supramarginal_gyrus_left" 0.0859392675927199 0 0.112370831682384 0.0721798223731452 0 0.0965669837384762 0.0895363654541823 0.0883772239325622 0.103732247298704 0.0845933959112578 0.0777449002969694 0.169728341630983 0.0837438914115885 0.0834623048179957 0 0.0807566625556683 0.0878802002573862 0 0 0 0.103209882148458 0.0801673174353441 0.0922817068942173 0.0842396295571183 0.0805998776895399 0.0957148676075849 0.100359954727275 0.0999319800026974 0.0953744706578885 0 0 0 0.0893856530804933 0.0600648988131563 0 0.1464111455635 0.0894212930093473 0 0 0 0 0 0 0 0 0 0 0 0 0 0.0826479303880768 0 0 0 0 0.119105050655286 0.107941524232743 0 0.113138022231071 0 0.0955753960059505 0 0 0 0 0 0 0
"frontal_pole_left" 0 0 0 0 0 0 0 0 0 0 0.189077515394949 0 0.186738526802084 0 0 0 0 0 0 0 0 0 0 0 0 0.233180371461978 0.235986432462357 0 0 0 0 0 0 0 0 0 0 0 0 0 0 0 0 0 0 0 0 0 0 0 0 0 0 0 0 0 0 0 0 0 0 0 0 0 0 0 0 0
"temporal_pole_left" 0 0 0 0 0.0109869134912973 0.0376243268030511 0 0.0513658032833128 0 0 0.485543882660165 0 0 0.0428128582804806 0.0448248997003082 0 0 0 0 0 0 0 0 0 0 0 0 0 0.0357566253661799 0 0 0 0 0.0340275545483782 0 0 0 0 0 0 0 0 0 0 0 0 0 0 0 0 0 0 0 0 0 0 0 0 0 0 0 0 0 0 0 0 0 0
"transverse_temporal_gyrus_left" 0.0567366143488958 0 0 0 0 0.101230391719857 0.101888850389838 0.0727617994337171 0.255721523727799 0.0760119415383732 0.0612522974369034 0.114127688162047 0 0.06113213034044 0 0 0 0 0 0 0.0961165466118451 0 0.0917147119651079 0.0819149710496817 0 0 0.100069836635001 0.168773855775281 0.0517997873255662 0.0893856530804933 0 0 0 0.0681087173094548 0 0 0 0 0 0 0 0 0 0 0 0 0 0 0 0 0 0 0 0 0 0 0 0 0 0 0 0 0 0 0 0 0 0.418130631629692
"insula_left" 0.0722865093573835 0.0754671133630694 0.0810450637690253 0 0.0487995168886979 0.0761087704028408 0.0903220820163099 0.0972060607711205 0.307340207424885 0.0815275452932035 0.0583096291080749 0.129084485861363 0.048836963190265 0.0737063740498485 0.0638218116289518 0 0.0434379640761809 0.0790110862272161 0.0432740576121784 0 0.0697474268798939 0.0807715851325446 0.0435820784387832 0.110550012332787 0.0675166369479108 0.0894494709438088 0.0872621474507884 0.0750812034138448 0.077278078239683 0.0600648988131563 0 0.0340275545483782 0.0681087173094548 0 0 0.133886851799378 0.0710309131489459 0 0 0 0 0 0.35375311166489 0 0 0 0 0 0 0.100493374105791 0.277708256368946 0 0 0 0.232058321068072 0.143286851884935 0.126383060919053 0 0.104823504675655 0 0.103577325021948 0.227023243998501 0 0.289530667189509 0 0 0 0.196902152811688
"banks_superior_temporal_sulcus_right" 0 0 0 0 0 0 0 0 0.104668310546634 0 0 0 0 0 0 0 0 0 0 0 0 0 0 0 0 0 0 0 0 0 0 0 0 0 0 0 0.0840747957246834 0 0 0.0535051398927371 0.0487592383847126 0.0549927743846563 0.0798619471637774 0.0733951671612019 0 0.0744898945608351 0 0.0353578643100729 0 0.0666870463751741 0.0863001599586779 0 0 0.121970075589125 0.0806317818011353 0 0.0805520500618143 0.0728828835180091 0 0 0.0826886188615371 0.0742164871655828 0.0590355165047464 0.0789447132313011 0 0 0.0540738810959307 0.0693755427668475
"caudal_anterior_cingulate_cortex_right" 0 0.37412731903959 0.158483447380639 0 0 0 0 0 0 0 0.108673502749829 0 0 0 0 0.0883758413286622 0.137738729702751 0 0.128842722507094 0 0 0.12095293819606 0.121545685996396 0 0.395205497067784 0.142843000824088 0.146283536476592 0 0 0.1464111455635 0 0 0 0.133886851799378 0 0 0.0998302580789673 0 0 0 0 0 0 0 0.0845573697711594 0 0.0732634661425845 0 0 0.0591609258533614 0.0911168489177442 0.0735170254370614 0.06805683365013 0 0 0.0864870575237448 0.0861340271060082 0 0.0733089771958104 0.0876247618678239 0.0798068718070855 0 0 0.0631129201253106 0 0 0 0.0652351003236407
"caudal_middle_frontal_gyrus_right" 0 0.146278604740711 0.0897337318690358 0 0 0 0.0878614859153642 0.0905627815902965 0.105266236859845 0 0.0834376762649753 0 0.0898999641440505 0 0 0 0.100556844105634 0 0.093816275005815 0 0.10079614643316 0.123419986507289 0.0833972082849611 0 0.0927134134030513 0.118254931631268 0.0878557237310342 0.0949668963020368 0 0.0894212930093473 0 0 0 0.0710309131489459 0.0840747957246834 0.0998302580789673 0 0 0 0.0763809136591816 0.107624778087547 0.0838395402990225 0.0877989400578435 0.0971652112080008 0.0815626631231709 0.0856230829238695 0.0742568811828316 0.0795300675608822 0 0.0765635516091861 0.0999790988079653 0.078221454149053 0.0748691278997642 0 0.094760320609737 0.103094225775828 0.0892128657893043 0.0852486693963824 0.0804810639930214 0.0857581714417284 0.0887591251701694 0.0919604317884407 0 0.0979274137707078 0 0 0 0.0860857171431816
"cuneus_right" 0 0 0 0.483625255588491 0 0 0 0 0 0 0 0 0 0 0 0 0 0 0 0 0 0 0 0 0 0 0 0 0 0 0 0 0 0 0 0 0 0 0 0.0619512646553977 0.0756326174078708 0.0519476581793915 0.0761545954044855 0.0694754041705581 0 0.0682823477617007 0 0 0 0 0 0 0 0.0728945311951206 0.0995961084153315 0 0.103599002079405 0.0687927130552974 0 0 0 0.0678724738408191 0.0870269728041773 0 0 0 0 0
"entorhinal_cortex_right" 0 0 0 0 0.443359967460733 0 0 0 0 0 0 0 0 0 0 0 0 0 0 0 0.305332273170259 0 0 0 0 0 0.316878191947093 0 0 0 0 0 0 0 0 0 0 0 0 0.0106499228302758 0 0.3360833085172 0 0.22584259026348 0.562617430792523 0.422286534586098 0 0.0441143212015817 0.216516490059316 0 0 0 0 0 0 0 0 0 0 0 0.235947890861572 0 0.0198339115877631 0 0 0.0189980555723716 0 0.0113327492118402
"fusiform_gyrus_right" 0 0 0 0 0 0 0 0 0 0 0 0 0 0 0 0 0 0 0 0 0 0 0 0 0 0 0.0978621989368151 0 0 0 0 0 0 0 0.0535051398927371 0 0.0763809136591816 0.0619512646553977 0.0106499228302758 0 0.0627974312860081 0.0419871117574299 0.0840651255263023 0.0550324644537807 0 0.0621626153581755 0 0.0420443929905871 0.145467495584581 0 0.0784746788180925 0 0 0.121277951372486 0.0699258727514075 0 0.0792242963699045 0.0658312145823796 0 0 0.0839102008780945 0.0652697937030519 0.0422406827499313 0.0699774009760304 0 0.0118904986449526 0.0866056233949432 0.0678996029297558
"inferior_parietal_gyrus_right" 0 0 0 0 0 0 0 0 0.0698501623736221 0 0 0 0 0 0 0 0 0 0 0 0 0 0.111209849709623 0 0 0 0.0973002363639698 0 0 0 0 0 0 0 0.0487592383847126 0 0.107624778087547 0.0756326174078708 0 0.0627974312860081 0 0.0648737893049175 0.0798323327585753 0.0619760867054117 0 0.0849083486861801 0 0.0552552296225532 0.214097495196667 0.0727191818629172 0.0854295717830341 0 0 0.113772793442147 0.0916806133409764 0 0.107319801457932 0.0689799717270771 0 0 0.0765702587709642 0.078354516426515 0.0728522883865256 0.0617796284777002 0 0 0.0601319602035179 0.0681168486737408
"inferior_temporal_gyrus_right" 0 0 0 0 0 0 0 0 0.111299366939555 0 0 0 0 0 0 0 0 0 0 0 0 0 0.127182249979334 0 0 0 0.0940766860197702 0 0 0 0 0 0 0 0.0549927743846563 0 0.0838395402990225 0.0519476581793915 0.3360833085172 0.0419871117574299 0.0648737893049175 0 0.0857950034931899 0.0622600244371973 0 0.0760455651019427 0 0.0438556212945239 0.0363542005033229 0.0670112406327298 0.0810733244926333 0 0 0 0.0795683345820507 0 0.0809427429461665 0.0720734846731585 0 0 0.0827597604014355 0.0764786782026596 0.058959363437895 0.0752418574606669 0 0.0624002340705356 0.0667638143325999 0.064449062345542
"cingulate_gyrus_isthmus_right" 0 0 0.180474676827522 0 0 0 0 0 0.34834822616744 0 0 0 0 0 0 0 0 0 0 0 0.178491752137243 0.312763338242889 0.162574213586905 0 0 0 0.145793360692094 0 0 0 0 0 0 0.35375311166489 0.0798619471637774 0 0.0877989400578435 0.0761545954044855 0 0.0840651255263023 0.0798323327585753 0.0857950034931899 0 0.129941284031363 0 0.174943678408993 0.16835645390518 0.0905827480244007 0 0.0787470235394358 0.153311862899878 0 0 0.178636489534564 0.0938347231038973 0.0326514395703058 0.0964040248615179 0.0746945731239995 0 0.181511864833305 0.0878815670676875 0.0914395072817445 0.0900779216866225 0.0899890974178464 0 0 0.307365493005828 0.306946359936277
"lateral_occipital_cortex_right" 0 0 0 0 0 0 0 0 0.155152470559917 0 0 0.422950289014747 0 0 0 0 0 0 0 0 0 0 0.182387071332751 0 0 0 0.111065310468624 0 0 0 0 0 0 0 0.0733951671612019 0 0.0971652112080008 0.0694754041705581 0.22584259026348 0.0550324644537807 0.0619760867054117 0.0622600244371973 0.129941284031363 0 0 0.0898493335695593 0 0.068176119406993 0.114460588768109 0.0780521461267941 0.138712318260728 0 0 0.126963301395631 0.076078775701836 0.0915054506567601 0.100293211080073 0.0694470747037064 0 0 0.113078633256043 0.0713976023917881 0.0881121775706685 0.0959456516427505 0 0 0.108122919559758 0.115286391919497
"lateral_orbitofrontal_cortex_right" 0 0 0.0853690283507643 0 0 0 0 0 0 0 0 0 0.075203677024803 0 0 0 0 0 0 0 0 0 0 0 0 0.116964070989955 0.0836052383880497 0 0 0 0 0 0 0 0 0.0845573697711594 0.0815626631231709 0 0.562617430792523 0 0 0 0 0 0 0 0.0358667129437405 0 0 0 0.0679868390713714 0.057294151476677 0.0598394299874691 0 0 0 0.065496670337284 0 0.0561535816520082 0.100227301169949 0.0857403044873375 0 0.424064150043259 0 0.0125626586814335 0.422114564399421 0 0.053037036744158
"lingual_gyrus_right" 0 0 0 0.487245203759352 0 0 0 0 0 0.287858408922393 0 0.478380439549918 0 0 0 0 0 0 0 0.140176753332139 0 0 0 0 0 0 0.0838107819466821 0 0 0 0 0 0 0 0.0744898945608351 0 0.0856230829238695 0.0682823477617007 0.422286534586098 0.0621626153581755 0.0849083486861801 0.0760455651019427 0.174943678408993 0.0898493335695593 0 0 0 0.159131072935501 0.0325252822994187 0 0.297040384822882 0 0 0.0880416608552911 0.0899577484880852 0 0.201332372703714 0.0976843250442051 0 0 0.254644863784158 0.084348685696158 0.063704344020949 0.148875448600032 0 0 0.402517073499983 0.209563776388242
"medial_orbitofrontal_gyrus_right" 0 0.127513559050635 0.0898016357448703 0 0 0 0 0 0 0 0 0 0.521499387559382 0 0 0 0.0923931758306753 0 0 0 0 0 0.062747091444142 0 0.344330442321801 0.105109016017866 0.0834227350824772 0 0 0 0 0 0 0 0 0.0732634661425845 0.0742568811828316 0 0 0 0 0 0.16835645390518 0 0.0358667129437405 0 0 0 0 0.0498552712291886 0.0650014305143191 0.0551517910775969 0.055060182245956 0 0.0804985184543031 0.0554568901758668 0.0738502802661417 0 0.0640336029148214 0.120039441318335 0.0752094748478715 0 0 0.0510069444450817 0.102941577273471 0 0.0627190826674811 0.0781023389037599
"middle_temporal_gyrus_right" 0 0 0 0 0 0 0 0 0 0 0 0 0 0 0 0 0 0 0 0 0 0 0 0 0 0 0.129929696116335 0 0 0 0 0 0 0 0.0353578643100729 0 0.0795300675608822 0 0.0441143212015817 0.0420443929905871 0.0552552296225532 0.0438556212945239 0.0905827480244007 0.068176119406993 0 0.159131072935501 0 0 0.0539121727567771 0.0770306175098124 0.10995680264496 0 0 0.122050998411518 0.0810725334369119 0 0.081803926771 0.0770334713152667 0 0 0.0902479904670388 0.0733088095966323 0.062903489026495 0.0802449084085597 0 0.0645949872574742 0.0788513482608538 0.0889381965015121
"parahippocampal_gyrus_right" 0 0 0 0 0.422694896640049 0.290841577565255 0 0 0 0 0 0.312458656530661 0 0 0 0 0 0 0 0 0 0 0 0 0 0 0.179885988562106 0 0 0 0 0 0 0 0 0 0 0 0.216516490059316 0.145467495584581 0.214097495196667 0.0363542005033229 0 0.114460588768109 0 0.0325252822994187 0 0.0539121727567771 0 0 0 0 0 0.127353600943713 0 0 0 0.0901225743613547 0 0 0 0.0843191219010093 0.0784764064526612 0 0 0 0 0.071331204563637
"paracentral_gyrus_right" 0 0 0.131409495613059 0 0 0 0 0 0 0 0 0 0 0 0 0.255132953542899 0 0 0 0 0.124137130497298 0.120858785834568 0 0 0 0 0.0860114181710709 0 0 0 0 0 0 0.100493374105791 0.0666870463751741 0.0591609258533614 0.0765635516091861 0 0 0 0.0727191818629172 0.0670112406327298 0.0787470235394358 0.0780521461267941 0 0 0.0498552712291886 0.0770306175098124 0 0 0 0 0 0 0.140618715274785 0.0681246209696702 0.0945263706544912 0.0805221083505875 0 0.0550061295462118 0.0544048365910848 0.0957703911612306 0 0.0641243730753994 0 0 0 0.0656087454535995
"inferior_frontal_gyrus_pars_opercularis_right" 0 0.189888424630993 0.102993921734345 0 0 0 0 0 0.18546268426306 0 0.0804561941422762 0 0.0653211668202697 0 0 0 0.114846278202347 0 0 0 0 0 0.0974966725083451 0 0.106594901285002 0.128909218934219 0.109568515907351 0.102881432147169 0 0.0826479303880768 0 0 0 0.277708256368946 0.0863001599586779 0.0911168489177442 0.0999790988079653 0 0 0.0784746788180925 0.0854295717830341 0.0810733244926333 0.153311862899878 0.138712318260728 0.0679868390713714 0.297040384822882 0.0650014305143191 0.10995680264496 0 0 0 0.0644564922637628 0.0790797671577415 0 0.0888267283728913 0.0989726392902214 0.0941162743956684 0.0934760090016071 0.0808787214338634 0.0876776930165038 0.0941519505957461 0.0926448046959546 0.0734913403902124 0.106999217795674 0 0 0.128531121904863 0.0587700290762033
"inferior_frontal_gyrus_pars_orbitalis_right" 0 0 0 0 0 0 0 0 0 0 0 0 0 0 0 0 0 0 0 0 0 0 0 0 0 0 0 0 0 0 0 0 0 0 0 0.0735170254370614 0.078221454149053 0 0 0 0 0 0 0 0.057294151476677 0 0.0551517910775969 0 0 0 0.0644564922637628 0 0.057812825157325 0 0 0 0 0 0 0.110592199945729 0.0720197154157493 0 0.395729015869078 0 0 0 0 0.0716785853210983
"inferior_frontal_gyrus_pars_triangularis_right" 0 0 0.0834466188536304 0 0 0 0 0 0 0 0 0 0 0 0 0 0.102681012497196 0 0 0 0 0 0 0 0 0.0958406071839221 0 0 0 0 0 0 0 0 0 0.06805683365013 0.0748691278997642 0 0 0 0 0 0 0 0.0598394299874691 0 0.055060182245956 0 0 0 0.0790797671577415 0.057812825157325 0 0 0 0 0 0 0.0610969073071113 0.0838492890434932 0.0763026035248872 0 0 0 0 0 0 0.0585388015810699
"pericalcarine_cortex_right" 0 0 0 0 0 0 0 0 0 0 0 0 0 0 0 0 0 0 0 0 0 0 0 0 0 0 0 0 0 0 0 0 0 0 0.121970075589125 0 0 0.0728945311951206 0 0.121277951372486 0.113772793442147 0 0.178636489534564 0.126963301395631 0 0.0880416608552911 0 0.122050998411518 0.127353600943713 0 0 0 0 0 0 0 0 0.0801143190485377 0 0 0 0.10343572806351 0.0839989394727006 0.110087558351138 0 0 0.0811721177538088 0
"postcentral_gyrus_right" 0 0 0.084243010785136 0 0 0 0 0 0.194747955063694 0 0 0 0 0 0 0.540022584124074 0.0759608472030514 0 0 0 0 0 0.129544027345658 0 0 0 0.0854614113774856 0 0 0 0 0 0 0.232058321068072 0.0806317818011353 0 0.094760320609737 0.0995961084153315 0 0.0699258727514075 0.0916806133409764 0.0795683345820507 0.0938347231038973 0.076078775701836 0 0.0899577484880852 0.0804985184543031 0.0810725334369119 0 0.140618715274785 0.0888267283728913 0 0 0 0 0.122359660783606 0.105147580217077 0.0929938073183873 0.078654842214516 0.106111635789912 0.0891621680349842 0.102027758813004 0.0623015446993455 0.0990563365998896 0 0 0.0680585246726618 0.0427696943849799
"posterior_cingulate_gyrus_right" 0.0965378527019166 0.12035212142751 0.173189585361836 0 0 0 0.120827995238807 0.175715635256441 0.137947268976713 0.141113541599508 0 0 0 0 0 0.141374470603966 0 0 0 0 0.177092537116898 0.388051353197296 0.165980844476005 0.135022356251297 0.0918014648898115 0.101144523372434 0.165137026750236 0.130018875633282 0.161191582652418 0.119105050655286 0 0 0 0.143286851884935 0 0.0864870575237448 0.103094225775828 0 0 0 0 0 0.0326514395703058 0.0915054506567601 0 0 0.0554568901758668 0 0 0.0681246209696702 0.0989726392902214 0 0 0 0.122359660783606 0 0.110998157713924 0.0700023598920085 0 0.0508127094470289 0.0842038405561298 0.0896741226380384 0 0.0915453389107417 0 0 0 0.0942622172488845
"precentral_gyrus_right" 0.125759150910478 0.0894952581230982 0.143847360222808 0 0.335834072850179 0 0.116818519413356 0.129489866479065 0.154652951736969 0.159728051848764 0.0886918851150865 0 0 0 0 0.158315521846649 0 0 0 0 0.12772042747577 0.152623658587922 0.138148333756949 0.146381979369693 0 0 0.12646106260236 0.144407607885714 0.125634313830834 0.107941524232743 0 0 0 0.126383060919053 0.0805520500618143 0.0861340271060082 0.0892128657893043 0.103599002079405 0 0.0792242963699045 0.107319801457932 0.0809427429461665 0.0964040248615179 0.100293211080073 0.065496670337284 0.201332372703714 0.0738502802661417 0.081803926771 0 0.0945263706544912 0.0941162743956684 0 0 0 0.105147580217077 0.110998157713924 0 0.0831658176453518 0.0740525219404012 0.0899646853362115 0.0885682140670479 0.0962806268867157 0.0905694248369133 0.0980074571524414 0 0 0.13861244807111 0.0602309087343798
"precuneus_right" 0 0 0.0771443809869811 0 0 0 0 0 0.100248452601392 0 0 0 0 0 0 0 0 0 0 0 0 0 0.0848133771892284 0.15531942829655 0 0 0.0942122853065427 0.442072729224575 0 0 0 0 0 0 0.0728828835180091 0 0.0852486693963824 0.0687927130552974 0 0.0658312145823796 0.0689799717270771 0.0720734846731585 0.0746945731239995 0.0694470747037064 0 0.0976843250442051 0 0.0770334713152667 0.0901225743613547 0.0805221083505875 0.0934760090016071 0 0 0.0801143190485377 0.0929938073183873 0.0700023598920085 0.0831658176453518 0 0 0 0.0797907903620776 0.0823487756526703 0.0789720885101678 0.0705336058698192 0 0 0.223051421430496 0.125140386327917
"rostral_anterior_cingulate_cortex_right" 0 0.118205409672023 0.0994529378928958 0 0 0 0 0 0 0 0.112759201486395 0 0.228413591662503 0 0 0 0.101772088808445 0 0 0 0 0 0.0988883130118159 0.0870492629147581 0.178968578363915 0 0.105575010072911 0.118638878965413 0 0.113138022231071 0 0 0 0.104823504675655 0 0.0733089771958104 0.0804810639930214 0 0 0 0 0 0 0 0.0561535816520082 0 0.0640336029148214 0 0 0 0.0808787214338634 0 0.0610969073071113 0 0.078654842214516 0 0.0740525219404012 0 0 0.0796983873701421 0.0735169437492239 0 0 0 0 0 0 0.0583628478318239
"rostral_middle_frontal_gyrus_right" 0 0.129767217908695 0.0992785240584159 0 0 0 0 0 0 0 0 0 0 0 0 0 0.101685622149867 0 0 0 0 0 0.069573711406568 0 0.140832318028532 0.131061259935081 0.0954821317966068 0 0 0 0 0 0 0 0 0.0876247618678239 0.0857581714417284 0 0 0 0 0 0.181511864833305 0 0.100227301169949 0 0.120039441318335 0 0 0.0550061295462118 0.0876776930165038 0.110592199945729 0.0838492890434932 0 0.106111635789912 0.0508127094470289 0.0899646853362115 0 0.0796983873701421 0 0.0938051146653763 0.0817133754328022 0 0.0616968509445176 0.161081979717293 0 0 0.0750900830646912
"superior_frontal_gyrus_right" 0 0.130404257663192 0.0966979854823908 0 0 0 0.0986757482700679 0.136534980289197 0.14660759134721 0 0.0844167325262222 0 0.0788747720295528 0.108480405572676 0 0.0931564911782166 0.101988554040345 0.0897390773287625 0 0 0.111672279526677 0.120690753876272 0.112804583565822 0.0943961066364844 0.0998019357048904 0.119829807117305 0.102399055620242 0.128378403201142 0 0.0955753960059505 0 0 0 0.103577325021948 0.0826886188615371 0.0798068718070855 0.0887591251701694 0 0.235947890861572 0.0839102008780945 0.0765702587709642 0.0827597604014355 0.0878815670676875 0.113078633256043 0.0857403044873375 0.254644863784158 0.0752094748478715 0.0902479904670388 0 0.0544048365910848 0.0941519505957461 0.0720197154157493 0.0763026035248872 0 0.0891621680349842 0.0842038405561298 0.0885682140670479 0.0797907903620776 0.0735169437492239 0.0938051146653763 0 0.0822774269022779 0.0848992008143127 0.0755438443178131 0.164351935658424 0 0.0951058411898785 0.0889276456306843
"superior_parietal_gyrus_right" 0 0 0.0825940322088267 0 0 0 0 0 0.122968227289908 0 0 0 0 0 0 0 0 0 0 0 0 0.129215455456812 0.113900456447669 0.240607650515529 0 0 0.102910077707551 0 0 0 0 0 0 0.227023243998501 0.0742164871655828 0 0.0919604317884407 0.0678724738408191 0 0.0652697937030519 0.078354516426515 0.0764786782026596 0.0914395072817445 0.0713976023917881 0 0.084348685696158 0 0.0733088095966323 0.0843191219010093 0.0957703911612306 0.0926448046959546 0 0 0.10343572806351 0.102027758813004 0.0896741226380384 0.0962806268867157 0.0823487756526703 0 0.0817133754328022 0.0822774269022779 0 0.0889841666415715 0.0823610656714193 0 0 0.0786629174125844 0.0696579958461116
"superior_temporal_gyrus_right" 0 0 0 0 0 0 0 0 0.1229849999405 0 0 0 0 0 0 0 0 0 0 0 0 0 0.102731930271628 0 0 0 0.118555905231296 0 0 0 0 0 0 0 0.0590355165047464 0 0 0.0870269728041773 0.0198339115877631 0.0422406827499313 0.0728522883865256 0.058959363437895 0.0900779216866225 0.0881121775706685 0.424064150043259 0.063704344020949 0 0.062903489026495 0.0784764064526612 0 0.0734913403902124 0.395729015869078 0 0.0839989394727006 0.0623015446993455 0 0.0905694248369133 0.0789720885101678 0 0 0.0848992008143127 0.0889841666415715 0 0.0674286017873617 0 0.0298433461207887 0.0476072774143018 0.0577944378015651
"supramarginal_gyrus_right" 0 0 0.149590687819587 0 0 0 0 0 0.114350180291131 0 0 0 0 0 0 0 0 0 0 0 0 0.120037547408791 0.109330485472382 0 0 0 0.104498056507089 0 0 0 0 0 0 0.289530667189509 0.0789447132313011 0.0631129201253106 0.0979274137707078 0 0 0.0699774009760304 0.0617796284777002 0.0752418574606669 0.0899890974178464 0.0959456516427505 0 0.148875448600032 0.0510069444450817 0.0802449084085597 0 0.0641243730753994 0.106999217795674 0 0 0.110087558351138 0.0990563365998896 0.0915453389107417 0.0980074571524414 0.0705336058698192 0 0.0616968509445176 0.0755438443178131 0.0823610656714193 0.0674286017873617 0 0 0 0.124246712577494 0.0437185304726607
"frontal_pole_right" 0 0 0 0 0 0 0 0 0 0 0 0 0 0 0 0 0 0 0 0 0 0 0 0 0 0 0 0 0 0 0 0 0 0 0 0 0 0 0 0 0 0 0 0 0.0125626586814335 0 0.102941577273471 0 0 0 0 0 0 0 0 0 0 0 0 0.161081979717293 0.164351935658424 0 0 0 0 0 0 0
"temporal_pole_right" 0 0 0 0 0 0 0 0 0 0 0 0 0 0 0 0 0 0 0 0 0 0 0 0 0 0 0 0 0 0 0 0 0 0 0 0 0 0 0.0189980555723716 0.0118904986449526 0 0.0624002340705356 0 0 0.422114564399421 0 0 0.0645949872574742 0 0 0 0 0 0 0 0 0 0 0 0 0 0 0.0298433461207887 0 0 0 0 0.0404032951409407
"transverse_temporal_gyrus_right" 0 0 0 0 0 0 0 0 0.366419759387899 0 0 0 0 0 0 0 0 0 0 0 0 0 0 0 0 0 0.268303887618359 0 0 0 0 0 0 0 0.0540738810959307 0 0 0 0 0.0866056233949432 0.0601319602035179 0.0667638143325999 0.307365493005828 0.108122919559758 0 0.402517073499983 0.0627190826674811 0.0788513482608538 0 0 0.128531121904863 0 0 0.0811721177538088 0.0680585246726618 0 0.13861244807111 0.223051421430496 0 0 0.0951058411898785 0.0786629174125844 0.0476072774143018 0.124246712577494 0 0 0 0.0559285690389663
"insula_right" 0 0 0.0825540247357961 0 0 0 0.0769421533968673 0 0.329676399594665 0 0 0 0 0 0 0 0.0681534434495931 0 0 0 0 0 0.0852725679699008 0 0 0 0.0903433262998734 0 0 0 0 0 0.418130631629692 0.196902152811688 0.0693755427668475 0.0652351003236407 0.0860857171431816 0 0.0113327492118402 0.0678996029297558 0.0681168486737408 0.064449062345542 0.306946359936277 0.115286391919497 0.053037036744158 0.209563776388242 0.0781023389037599 0.0889381965015121 0.071331204563637 0.0656087454535995 0.0587700290762033 0.0716785853210983 0.0585388015810699 0 0.0427696943849799 0.0942622172488845 0.0602309087343798 0.125140386327917 0.0583628478318239 0.0750900830646912 0.0889276456306843 0.0696579958461116 0.0577944378015651 0.0437185304726607 0 0.0404032951409407 0.0559285690389663 0
