# Supplementary material for: NODDI and Tensor-Based Microstructural Indices as Predictors of Functional Connectivity
Source: PLoS One. 2016 Apr 14;11(4):e0153404. doi: 10.1371/journal.pone.0153404 (PMC4831788; doi:10.1371/journal.pone.0153404)
Supplement: S1 Data — a) Functional connectivity matrices, both fMRI and EEG connectomes across all subjects, in the form of precision matrices and b) structural brain connectivity matrices across all subjects and microstructural indices. Columns and rows are named according to the corresponding brain region that represent. (ZIP) [file pone.0153404.s001.zip › DATA/DWI/45_Wkappa_68.txt]

"banks_superior_temporal_sulcus_left" "caudal_anterior_cingulate_cortex_left" "caudal_middle_frontal_gyrus_left" "cuneus_left" "entorhinal_cortex_left" "fusiform_gyrus_left" "inferior_parietal_gyrus_left" "inferior_temporal_gyrus_left" "cingulate_gyrus_isthmus_left" "lateral_occipital_cortex_left" "lateral_orbitofrontal_cortex_left" "lingual_gyrus_left" "medial_orbitofrontal_gyrus_left" "middle_temporal_gyrus_left" "parahippocampal_gyrus_left" "paracentral_gyrus_left" "inferior_frontal_gyrus_pars_opercularis_left" "inferior_frontal_gyrus_pars_orbitalis_left" "inferior_frontal_gyrus_pars_triangularis_left" "pericalcarine_cortex_left" "postcentral_gyrus_left" "posterior_cingulate_gyrus_left" "precentral_gyrus_left" "precuneus_left" "rostral_anterior_cingulate_cortex_left" "rostral_middle_frontal_gyrus_left" "superior_frontal_gyrus_left" "superior_parietal_gyrus_left" "superior_temporal_gyrus_left" "supramarginal_gyrus_left" "frontal_pole_left" "temporal_pole_left" "transverse_temporal_gyrus_left" "insula_left" "banks_superior_temporal_sulcus_right" "caudal_anterior_cingulate_cortex_right" "caudal_middle_frontal_gyrus_right" "cuneus_right" "entorhinal_cortex_right" "fusiform_gyrus_right" "inferior_parietal_gyrus_right" "inferior_temporal_gyrus_right" "cingulate_gyrus_isthmus_right" "lateral_occipital_cortex_right" "lateral_orbitofrontal_cortex_right" "lingual_gyrus_right" "medial_orbitofrontal_gyrus_right" "middle_temporal_gyrus_right" "parahippocampal_gyrus_right" "paracentral_gyrus_right" "inferior_frontal_gyrus_pars_opercularis_right" "inferior_frontal_gyrus_pars_orbitalis_right" "inferior_frontal_gyrus_pars_triangularis_right" "pericalcarine_cortex_right" "postcentral_gyrus_right" "posterior_cingulate_gyrus_right" "precentral_gyrus_right" "precuneus_right" "rostral_anterior_cingulate_cortex_right" "rostral_middle_frontal_gyrus_right" "superior_frontal_gyrus_right" "superior_parietal_gyrus_right" "superior_temporal_gyrus_right" "supramarginal_gyrus_right" "frontal_pole_right" "temporal_pole_right" "transverse_temporal_gyrus_right" "insula_right"
"banks_superior_temporal_sulcus_left" 0 0 0 0 0 0.385209303440097 0.277204225464235 0.238268186512027 0.303325092160982 0.270196683734013 0 0.3965655842248 0 0.172708442966145 0 0.275741015595567 0.275342458456137 0 0 0 0.273282238200676 0.289664268355646 0.279214267259465 0.275869667858146 0 0 0.284591048884028 0.284513750617329 0.238256234087666 0.257010428211218 0 0 0.229822160599908 0.266966393513065 0 0 0 0 0 0 0 0 0 0 0 0 0 0 0 0 0 0 0 0 0 0.524460047941809 0.62549630307612 0 0 0 0 0 0 0 0 0 0 0
"caudal_anterior_cingulate_cortex_left" 0 0 0.415354576649906 0 0 0 0 0 0.278428273249753 0 0.353522201924387 0 0.390967276041386 0 0 0.200775147384485 0.354846006834534 0 0 0 0 0.592133981637003 0.338421482921036 0 0.423670280461656 0.379796269769228 0.376080935403564 0.232840082367453 0 0 0 0 0 0.325625718033541 0 0.963504351312978 0.791384517446549 0 0 0 0 0 0 0 0 0 0.757305327912474 0 0 0 0.837353948673389 0 0 0 0 0.657186416030235 0.781409173960588 0 0.617214621132116 0.70454407971962 0.753888552262552 0 0 0 0 0 0 0
"caudal_middle_frontal_gyrus_left" 0 0.415354576649906 0 0 0 0 0.238774139534001 0.313873018861159 0.470156375944308 0.279380860665062 0.287355110860556 0 0.267959383474788 0.335959570692808 0 0 0.230986610427099 0.217436501286416 0.192565042452543 0 0.191229446320435 0.64660320373216 0.194464480355848 0.351325879804244 0.297366731513427 0.198472140171723 0.249347011733979 0.25346340637024 0.268120038583014 0.239929419497838 0 0 0 0.238670025598298 0 0.82512538237619 0.672712254412085 0 0 0 0 0 0.603786571363183 0 0.68953161940728 0 0.685036829416076 0 0 0.941667592734439 0.745631225251467 0 0.679787998946901 0 0.51055583575124 0.973407188595006 0.758068367728718 0.637939221234825 0.457743377657207 0.673938006263309 0.768218676308465 0.49544796083486 0 0.669269404109636 0 0 0 0.58697386152269
"cuneus_left" 0 0 0 0 0 0.466060330363008 0.271864305888527 0 0 0.334999869427122 0 0.769996323730364 0 0 0 0 0 0 0 0.136717337224022 0 0 0 0.286601394555487 0 0 0 0.174557912058417 0 0.354198494292136 0 0 0 0 0 0 0 0.111200054003206 0 0 0 0 0 0 0 0.131806480694779 0 0 0 0 0 0 0 0 0 0 0 0 0 0 0 0 0 0 0 0 0 0
"entorhinal_cortex_left" 0 0 0 0 0 0.190507023345031 0 0.187981180111621 0 0 0 0 0 0.210139921963633 0.182091309434285 0 0 0 0 0 0 0 0 0 0 0 0 0 0.241552397210252 0 0 0.187789835905455 0 0.201810612360207 0 0 0 0 0.297005160241119 0 0 0 0 0 0 0 0 0 0.229249342850451 0 0 0 0 0 0 0 0.443381971191774 0 0 0 0 0 0 0 0 0 0 0
"fusiform_gyrus_left" 0.385209303440097 0 0 0.466060330363008 0.190507023345031 0 0.327396422462191 0.253672559803413 0.501827193974401 0.286664996974192 0 0.350639845033824 0.256222102922388 0.255095950008184 0.188642349249594 0 0 0 0 0.364511043233314 0.343009562234398 0.425462823985568 0.349840539106453 0.434308711721525 0 0 0 0.337065465881457 0.348762460963721 0.339371622011305 0 0.208504786688377 0.45573871878195 0.335173854999658 0 0 0 0 0 0 0 0 0 0 0 0 0 0 0.26063262788623 0 0 0 0 0 0 0 0 0 0 0 0 0 0 0 0 0 0 0
"inferior_parietal_gyrus_left" 0.277204225464235 0 0.238774139534001 0.271864305888527 0 0.327396422462191 0 0.286167026530693 0.270968356975433 0.238641400113787 0 0.49581925891482 0 0.232561311640368 0.266684807724905 0.232981244034552 0.287211547096125 0 0 0.430682220787065 0.219969169426718 0.272842529264908 0.23383157918503 0.288353564370756 0.299286418146514 0.223286389912261 0.244748171760063 0.215262632573338 0.219438210437361 0.214871323275781 0 0 0.313056576337733 0.298875025386565 0 0 0.654938136201202 0 0 0 0 0 0 0 0 0 0 0 0 0 0 0 0 0 0 0.534450964732074 0.554722020126458 0 0 0 0.672539853595268 0 0 0 0 0 0 0.412060188892711
"inferior_temporal_gyrus_left" 0.238268186512027 0 0.313873018861159 0 0.187981180111621 0.253672559803413 0.286167026530693 0 0.43990982940786 0.308133759659111 0.326015726200007 0.506698466033632 0.326641777966099 0.202515603571193 0.240806516249574 0.263266491619315 0.315854262246655 0 0 0 0.343660445154812 0.351114288574719 0.34236813935851 0.380706619792109 0.335410417681854 0.317041283207683 0.332884747990814 0.299302117000411 0.316746832727614 0.30793496434359 0 0.197008847675891 0.340457586804122 0.415762008736918 0 0 0.46860691458206 0 0 0 0 0 0 0 0 0 0 0 0 0 0 0 0 0 0 0.508875661812021 0.632581745230773 0 0 0 0.616512277223307 0 0 0 0 0 0 0
"cingulate_gyrus_isthmus_left" 0.303325092160982 0.278428273249753 0.470156375944308 0 0 0.501827193974401 0.270968356975433 0.43990982940786 0 0.348932401491505 0.273437195094233 0.417146149858612 0.245424690871066 0.322144405395236 0.128884790459798 0.24749827890867 0 0 0 0.120200139640834 0.277659982908249 0.272407519844571 0.352289196979225 0.221101677142935 0.281086495851267 0 0.368884082928494 0.259035627577403 0.410840646605358 0.248811483457827 0 0 0.479313509430123 0.635666710524056 0.515296921056304 0 0.421596200382587 0 0 0 0.421009500384917 0.450151284002993 0.344940571212532 0.556016386562845 0 0 0 0 0 0 0.442863724464793 0 0 0 0.491008171265676 0.50072428759171 0.519431830195656 0.437645568514155 0 0 0.515703904993258 0.419138188858737 0.582568213757063 0.482544442421851 0 0 0.652046827521793 0.807257802974149
"lateral_occipital_cortex_left" 0.270196683734013 0 0.279380860665062 0.334999869427122 0 0.286664996974192 0.238641400113787 0.308133759659111 0.348932401491505 0 0.276138192742779 0.496081346552614 0 0.178059947060232 0.439462029878343 0.242711431076321 0 0 0.26791372146039 0.370197902874358 0.275083891952593 0 0.275254831554218 0.418634168004397 0 0 0.293104197797384 0.218883750691258 0.271839828405919 0.253647823039117 0 0 0.288924758214991 0.300549332935236 0 0 0 0 0 0 0 0 0 0 0 0.217929068990165 0 0 0 0 0 0 0 0 0 0.49935889573652 0.607842959629808 0 0 0 0 0 0 0 0 0 0 0
"lateral_orbitofrontal_cortex_left" 0 0.353522201924387 0.287355110860556 0 0 0 0 0.326015726200007 0.273437195094233 0.276138192742779 0 0 0.196861224974753 0 0 0 0.276949007533139 0.204445173297869 0.235754192115681 0 0.254843090866707 0 0.269593631491745 0 0.263483219565181 0.225078953148926 0.283500042247024 0.254771791815867 0.217998294826471 0.265979988930397 0.095243257683962 0.133381356670251 0.241140326219777 0.251754321277517 0 0.393880922164153 0.579582115502394 0 0 0 0 0 0 0 0 0 0 0 0 0 0.587500254523613 0 0 0 0 0 0.677809303154614 0 0.3204892263471 0 0.580216368894503 0 0 0 0 0 0 0
"lingual_gyrus_left" 0.3965655842248 0 0 0.769996323730364 0 0.350639845033824 0.49581925891482 0.506698466033632 0.417146149858612 0.496081346552614 0 0 0 0.36336829439696 0.171710617858987 0 0 0 0 0.261448260028307 0.414560936075893 0 0.436112440858336 0.607606215542152 0 0.422251017676333 0 0.530219938980135 0.466025113828657 0.432972540016143 0 0 0.418544021293592 0.451276746985146 0 0 0 0 0 0 0 0 0 0.118093726873291 0 0.106109339432884 0 0 0.257383287872135 0 0 0 0 0 0 0 0 0 0 0 0 0 0 0 0 0 0 0
"medial_orbitofrontal_gyrus_left" 0 0.390967276041386 0.267959383474788 0 0 0.256222102922388 0 0.326641777966099 0.245424690871066 0 0.196861224974753 0 0 0.278611168563568 0.225005051166787 0 0.273819925896407 0.251897574970117 0.272601677252499 0 0.26707989805901 0 0.264997832785784 0.252097578767016 0.243947166559656 0.192730814135071 0.265823325634516 0.252745587245353 0.246001364212153 0.261512411449898 0.127982970056464 0 0 0.226392181378108 0 0 0.599623158961922 0 0 0 0 0 0 0 0.506851176642781 0 0.0957369777635863 0 0 0 0.537085387768963 0 0 0 0 0 0 0 0.61898012849179 0 0.608204970071696 0 0 0 0 0 0 0
"middle_temporal_gyrus_left" 0.172708442966145 0 0.335959570692808 0 0.210139921963633 0.255095950008184 0.232561311640368 0.202515603571193 0.322144405395236 0.178059947060232 0 0.36336829439696 0.278611168563568 0 0.240569320157128 0.25966332835597 0.0608434805447155 0 0 0 0.266782662016445 0 0.276242588211935 0.287241471906661 0 0.250989449726545 0.289158449567657 0.263636733162704 0.253495705044104 0.238387214564471 0 0.189890226536732 0.282073494372162 0.304924536358182 0 0 0 0 0 0 0 0 0 0 0 0 0 0 0 0 0 0 0 0 0 0 0 0 0 0 0.535120520379346 0 0 0 0 0 0 0
"parahippocampal_gyrus_left" 0 0 0 0 0.182091309434285 0.188642349249594 0.266684807724905 0.240806516249574 0.128884790459798 0.439462029878343 0 0.171710617858987 0.225005051166787 0.240569320157128 0 0 0 0 0 0 0 0 0.33065231007733 0 0 0 0.287043760025858 0 0.240367636155027 0 0 0.237981113520014 0 0.272188177016331 0 0 0 0 0 0 0 0 0 0 0 0 0 0 0 0 0 0 0 0 0 0 0 0 0 0 0 0 0 0 0 0 0 0
"paracentral_gyrus_left" 0.275741015595567 0.200775147384485 0 0 0 0 0.232981244034552 0.263266491619315 0.24749827890867 0.242711431076321 0 0 0 0.25966332835597 0 0 0 0 0 0 0.135105751750229 0.270392740094495 0.183383567755421 0.212645465080607 0 0 0.240140500275455 0.241247260251385 0.220273294000539 0.222125577449352 0 0 0 0 0 0.69250516723403 0 0 0 0 0 0 0 0 0 0 0 0 0 0.0821141909604821 0 0 0 0 0.0720735496004178 0.711180640205858 0.769677392477776 0 0 0 0.507414830199606 0 0 0 0 0 0 0
"inferior_frontal_gyrus_pars_opercularis_left" 0.275342458456137 0.354846006834534 0.230986610427099 0 0 0 0.287211547096125 0.315854262246655 0 0 0.276949007533139 0 0.273819925896407 0.0608434805447155 0 0 0 0.212909490382094 0.165565888524401 0 0.226493144087834 0 0.183664510496748 0.240439300882884 0.318940614708639 0.220390174213907 0.256883185506821 0.255123242156963 0.0739998545354264 0.271755764444914 0 0 0 0.211892843796748 0 0.769656814699709 0.72254208098116 0 0 0 0 0 0 0 0 0 0.727505945492648 0 0 0 0.808640404647551 0 0.697593206497955 0 0.534942175177518 0 0 0 0.426848808329148 0.681734245793669 0.76062603674281 0 0 0 0 0 0 0.593665247771245
"inferior_frontal_gyrus_pars_orbitalis_left" 0 0 0.217436501286416 0 0 0 0 0 0 0 0.204445173297869 0 0.251897574970117 0 0 0 0.212909490382094 0 0.184122655296972 0 0 0 0.214758978577979 0 0.249348792015385 0.222030819838467 0.215743790512359 0.266259096990929 0.0531637322503895 0 0 0 0 0.280583164943793 0 0 0 0 0 0 0 0 0 0 0 0 0 0 0 0 0 0 0 0 0 0 0 0 0 0 0.600111258778181 0 0 0 0 0 0 0
"inferior_frontal_gyrus_pars_triangularis_left" 0 0 0.192565042452543 0 0 0 0 0 0 0.26791372146039 0.235754192115681 0 0.272601677252499 0 0 0 0.165565888524401 0.184122655296972 0 0 0 0 0.186618846131093 0.263877596944465 0.276620681703454 0.213017581922254 0.23348178093668 0.221834919835586 0.0716716488666687 0 0 0 0 0.185405247008576 0 0.946760511259325 0.607156373143258 0 0 0 0 0 0 0 0 0 0 0 0 0 0 0 0 0 0 0 0 0 0 0 0 0 0 0 0 0 0 0
"pericalcarine_cortex_left" 0 0 0 0.136717337224022 0 0.364511043233314 0.430682220787065 0 0.120200139640834 0.370197902874358 0 0.261448260028307 0 0 0 0 0 0 0 0 0 0 0 0.639390912212971 0 0 0 0.18408292693573 0 0 0 0 0 0 0 0 0 0 0 0 0 0 0 0 0 0.116478733567519 0 0 0 0 0 0 0 0 0 0 0 0 0 0 0 0 0 0 0 0 0 0
"postcentral_gyrus_left" 0.273282238200676 0 0.191229446320435 0 0 0.343009562234398 0.219969169426718 0.343660445154812 0.277659982908249 0.275083891952593 0.254843090866707 0.414560936075893 0.26707989805901 0.266782662016445 0 0.135105751750229 0.226493144087834 0 0 0 0 0.338069694917046 0.220102305264463 0.232308452496419 0.25984179272097 0.208787816353568 0.205901823617614 0.227269980733356 0.251723686897312 0.19979395875518 0 0 0.274662415332526 0.236619134652665 0 0 0.572247061812485 0 0.433325610103274 0 0 0 0.642393583492707 0 0 0 0 0 0 0.0949612379195859 0 0 0 0 0 0.82626581746755 0.655435231048372 0 0 0 0.725534334838795 0 0 0 0 0 0 0
"posterior_cingulate_gyrus_left" 0.289664268355646 0.592133981637003 0.64660320373216 0 0 0.425462823985568 0.272842529264908 0.351114288574719 0.272407519844571 0 0 0 0 0 0 0.270392740094495 0 0 0 0 0.338069694917046 0 0.381176863266263 0.227432924822672 0 0.313878784796304 0.425882243094751 0.28547691391339 0.239474102428935 0.240840850900659 0 0 0 0.40382613329912 0 0.429845518774786 0.795782027123462 0 0 0 0 0 0.482338253916229 0 0 0 0 0 0 0.781800464443809 0 0 0 0 0 1.06446110430145 0.928864894741915 0 0 0 0.731193964326285 0.44038998545835 0 0.6556076769887 0 0 0 0
"precentral_gyrus_left" 0.279214267259465 0.338421482921036 0.194464480355848 0 0 0.349840539106453 0.23383157918503 0.34236813935851 0.352289196979225 0.275254831554218 0.269593631491745 0.436112440858336 0.264997832785784 0.276242588211935 0.33065231007733 0.183383567755421 0.183664510496748 0.214758978577979 0.186618846131093 0 0.220102305264463 0.381176863266263 0 0.233613613278222 0.263175461622509 0.222676158007147 0.243842902770367 0.233728518245426 0.242346550526658 0.240146473050107 0 0 0.240771840939359 0.20917764523434 0 0.519796487695508 0.563989872380134 0 0 0 0.563525135056385 0.66190856028412 0.621960297066433 0.600495383453541 0 0 0.557347930823295 0 0 0 0.610809423015735 0 0 0 0.546823270812931 0.914459726417805 0.694089100665549 0.519805372470017 0.301107316908365 0.571778980513564 0.649134735494133 0.528770304704613 0.7626677136639 0.645795945864677 0 0 0 0.46615565673678
"precuneus_left" 0.275869667858146 0 0.351325879804244 0.286601394555487 0 0.434308711721525 0.288353564370756 0.380706619792109 0.221101677142935 0.418634168004397 0 0.607606215542152 0.252097578767016 0.287241471906661 0 0.212645465080607 0.240439300882884 0 0.263877596944465 0.639390912212971 0.232308452496419 0.227432924822672 0.233613613278222 0 0 0 0.319671922275101 0.242011061059146 0.260030644508738 0.221162499921669 0 0 0.342165286495302 0.298676834022 0 0 0 0 0 0 0 0 0 0 0 0 0 0 0 0 0 0 0 0 0 0.557198079369401 0.615700614257569 0.142770774797877 0.324717100687214 0 0.437968472345259 0.115738717189922 0 0 0 0 0 0
"rostral_anterior_cingulate_cortex_left" 0 0.423670280461656 0.297366731513427 0 0 0 0.299286418146514 0.335410417681854 0.281086495851267 0 0.263483219565181 0 0.243947166559656 0 0 0 0.318940614708639 0.249348792015385 0.276620681703454 0 0.25984179272097 0 0.263175461622509 0 0 0.32284167419635 0.292949281468053 0.274608400915984 0.282352980503933 0.281560095226409 0 0 0 0.26963309594307 0 1.17985049755598 0.63874718634429 0 0 0 0 0 0 0 0 0 0.228496663722931 0 0 0 0.738245638908579 0 0 0 0 0.580337483850209 0 0 0.481141237366113 0.894407413415819 0.655416817930924 0 0 0 0 0 0 0
"rostral_middle_frontal_gyrus_left" 0 0.379796269769228 0.198472140171723 0 0 0 0.223286389912261 0.317041283207683 0 0 0.225078953148926 0.422251017676333 0.192730814135071 0.250989449726545 0 0 0.220390174213907 0.222030819838467 0.213017581922254 0 0.208787816353568 0.313878784796304 0.222676158007147 0 0.32284167419635 0 0.255042694807961 0.244631977922718 0.261152171935857 0.248500489007844 0.134046391197064 0 0 0.218882132691013 0 0.785103961737606 0.764410743835798 0 0 0 0 0 0 0 0.802121156869756 0 0.660924728597442 0 0 0 0.797447083371134 0 0.788754522766061 0 0 0.487514056141242 0 0 0 0.869717515396626 0.816610860021902 0 0 0 0 0 0 0
"superior_frontal_gyrus_left" 0.284591048884028 0.376080935403564 0.249347011733979 0 0 0 0.244748171760063 0.332884747990814 0.368884082928494 0.293104197797384 0.283500042247024 0 0.265823325634516 0.289158449567657 0.287043760025858 0.240140500275455 0.256883185506821 0.215743790512359 0.23348178093668 0 0.205901823617614 0.425882243094751 0.243842902770367 0.319671922275101 0.292949281468053 0.255042694807961 0 0.256476995253112 0.300918735239209 0.249884964721085 0.132242335673615 0 0.304795123244084 0.276092488980846 0 0.621002425773066 0.696310619997131 0 0.503889987642515 0.568974239194099 0.565494656475596 0.50445654111009 0.531647376355487 0.574958003708057 0.564521102143078 0.597901521422271 0.595313565926166 0.592516769240023 0.422384403294611 0.552660496342893 0.704843215913118 0 0 0 0.509369814546705 0.715978598213192 0.685234768255199 0.504389529636682 0.385389378783889 0.593318479002178 0.716807544326681 0.519107219736099 0.683223839933428 0.585970705747488 0 0 0.484173494750378 0.5930812310243
"superior_parietal_gyrus_left" 0.284513750617329 0.232840082367453 0.25346340637024 0.174557912058417 0 0.337065465881457 0.215262632573338 0.299302117000411 0.259035627577403 0.218883750691258 0.254771791815867 0.530219938980135 0.252745587245353 0.263636733162704 0 0.241247260251385 0.255123242156963 0.266259096990929 0.221834919835586 0.18408292693573 0.227269980733356 0.28547691391339 0.233728518245426 0.242011061059146 0.274608400915984 0.244631977922718 0.256476995253112 0 0.229945453508834 0.216164773134576 0 0 0.274728644191313 0.226939877176365 0 0 0.600227019489936 0 0 0 0 0 0 0 0 0 0 0 0 0 0.509312940296651 0 0 0 0 0.546377910269672 0.721597690061079 0.100408545631515 0.377072150947426 0 0.673464968512349 0 0 0 0 0 0 0
"superior_temporal_gyrus_left" 0.238256234087666 0 0.268120038583014 0 0.241552397210252 0.348762460963721 0.219438210437361 0.316746832727614 0.410840646605358 0.271839828405919 0.217998294826471 0.466025113828657 0.246001364212153 0.253495705044104 0.240367636155027 0.220273294000539 0.0739998545354264 0.0531637322503895 0.0716716488666687 0 0.251723686897312 0.239474102428935 0.242346550526658 0.260030644508738 0.282352980503933 0.261152171935857 0.300918735239209 0.229945453508834 0 0.189237219722482 0 0.21626941943714 0.208894443242692 0.336664044780814 0 0 0 0 0 0 0 0 0 0 0 0 0 0 0 0 0 0 0 0 0 0.529972714578379 0.650687682378362 0 0 0 0 0 0 0 0 0 0 0
"supramarginal_gyrus_left" 0.257010428211218 0 0.239929419497838 0.354198494292136 0 0.339371622011305 0.214871323275781 0.30793496434359 0.248811483457827 0.253647823039117 0.265979988930397 0.432972540016143 0.261512411449898 0.238387214564471 0 0.222125577449352 0.271755764444914 0 0 0 0.19979395875518 0.240840850900659 0.240146473050107 0.221162499921669 0.281560095226409 0.248500489007844 0.249884964721085 0.216164773134576 0.189237219722482 0 0 0 0.255095802187181 0.21481722712906 0 0.392453772208387 0.573172179354806 0 0 0 0 0 0 0 0 0 0 0 0 0 0.525798288360726 0 0 0 0 0.456224723996339 0.532510345821456 0 0.314938219827538 0 0.550510501393204 0 0 0 0 0 0 0
"frontal_pole_left" 0 0 0 0 0 0 0 0 0 0 0.095243257683962 0 0.127982970056464 0 0 0 0 0 0 0 0 0 0 0 0 0.134046391197064 0.132242335673615 0 0 0 0 0 0 0 0 0 0 0 0 0 0 0 0 0 0 0 0 0 0 0 0 0 0 0 0 0 0 0 0 0 0 0 0 0 0 0 0 0
"temporal_pole_left" 0 0 0 0 0.187789835905455 0.208504786688377 0 0.197008847675891 0 0 0.133381356670251 0 0 0.189890226536732 0.237981113520014 0 0 0 0 0 0 0 0 0 0 0 0 0 0.21626941943714 0 0 0 0 0.228625729507551 0 0 0 0 0 0 0 0 0 0 0 0 0 0 0 0 0 0 0 0 0 0 0 0 0 0 0 0 0 0 0 0 0 0
"transverse_temporal_gyrus_left" 0.229822160599908 0 0 0 0 0.45573871878195 0.313056576337733 0.340457586804122 0.479313509430123 0.288924758214991 0.241140326219777 0.418544021293592 0 0.282073494372162 0 0 0 0 0 0 0.274662415332526 0 0.240771840939359 0.342165286495302 0 0 0.304795123244084 0.274728644191313 0.208894443242692 0.255095802187181 0 0 0 0.256954994265679 0 0 0 0 0 0 0 0 0 0 0 0 0 0 0 0 0 0 0 0 0 0 0 0 0 0 0 0 0 0 0 0 0 0.700573439540158
"insula_left" 0.266966393513065 0.325625718033541 0.238670025598298 0 0.201810612360207 0.335173854999658 0.298875025386565 0.415762008736918 0.635666710524056 0.300549332935236 0.251754321277517 0.451276746985146 0.226392181378108 0.304924536358182 0.272188177016331 0 0.211892843796748 0.280583164943793 0.185405247008576 0 0.236619134652665 0.40382613329912 0.20917764523434 0.298676834022 0.26963309594307 0.218882132691013 0.276092488980846 0.226939877176365 0.336664044780814 0.21481722712906 0 0.228625729507551 0.256954994265679 0 0 0.441688618747019 0.599341303999719 0 0 0 0 0 0.686181443674853 0 0 0 0 0 0 0.596657468180299 0.525649697612447 0 0 0 0.483053118530983 0.657457910199641 0.770046147425404 0 0.354793999811078 0 0.696367675664446 0.493395176986814 0 0.580218575517015 0 0 0 0.578047143369622
"banks_superior_temporal_sulcus_right" 0 0 0 0 0 0 0 0 0.515296921056304 0 0 0 0 0 0 0 0 0 0 0 0 0 0 0 0 0 0 0 0 0 0 0 0 0 0 0 0.272780404353449 0 0 0.258814288614716 0.230002527850059 0.216265339359732 0.309456390403096 0.308222621106485 0 0.3231607545543 0 0.175782079603535 0 0.261820112370883 0.294088329897873 0 0 0.327376301028093 0.274873314308726 0 0.266780872809477 0.286483211236586 0 0 0.281676445581241 0.283529244524898 0.195444848642811 0.262294346703329 0 0 0.24248814002183 0.311117156332225
"caudal_anterior_cingulate_cortex_right" 0 0.963504351312978 0.82512538237619 0 0 0 0 0 0 0 0.393880922164153 0 0 0 0 0.69250516723403 0.769656814699709 0 0.946760511259325 0 0 0.429845518774786 0.519796487695508 0 1.17985049755598 0.785103961737606 0.621002425773066 0 0 0.392453772208387 0 0 0 0.441688618747019 0 0 0.427678542840045 0 0 0 0 0 0 0 0.350711302559619 0 0.370159215875935 0 0 0.378988918041621 0.485532504175609 0.221035084165795 0.329061735442055 0 0 0.712360756102814 0.310579224536826 0 0.40681214977535 0.334208827322268 0.387543906984484 0 0 0.232405180414678 0 0 0 0.401587702596066
"caudal_middle_frontal_gyrus_right" 0 0.791384517446549 0.672712254412085 0 0 0 0.654938136201202 0.46860691458206 0.421596200382587 0 0.579582115502394 0 0.599623158961922 0 0 0 0.72254208098116 0 0.607156373143258 0 0.572247061812485 0.795782027123462 0.563989872380134 0 0.63874718634429 0.764410743835798 0.696310619997131 0.600227019489936 0 0.573172179354806 0 0 0 0.599341303999719 0.272780404353449 0.427678542840045 0 0 0 0.28303942953817 0.284124528451077 0.282115918161717 0.293614853802227 0.348884296604945 0.252031448262279 0.312069714922795 0.260288322121984 0.262979928257112 0 0.17480996541183 0.223593472884451 0.199242841741817 0.172804345552024 0 0.231627277841132 0.531204759775182 0.185919973356631 0.274066293022662 0.265751156668357 0.20841293827976 0.277671401391967 0.289439490082248 0 0.27668296322384 0 0 0 0.221974784460827
"cuneus_right" 0 0 0 0.111200054003206 0 0 0 0 0 0 0 0 0 0 0 0 0 0 0 0 0 0 0 0 0 0 0 0 0 0 0 0 0 0 0 0 0 0 0 0.26155236007573 0.245694048454054 0.288827142129787 0.391669295806762 0.263526233837558 0 0.324581306861273 0 0 0 0 0 0 0 0.15389913719577 0.240066269551703 0 0.23309335749791 0.271094229030958 0 0 0 0.214452321113719 0.341733269326113 0 0 0 0 0
"entorhinal_cortex_right" 0 0 0 0 0.297005160241119 0 0 0 0 0 0 0 0 0 0 0 0 0 0 0 0.433325610103274 0 0 0 0 0 0.503889987642515 0 0 0 0 0 0 0 0 0 0 0 0 0.154413856944468 0 0.123394476459022 0 0.184174239209956 0.128183631844297 0.246079180709412 0 0.154454776612755 0.226726552710658 0 0 0 0 0 0 0 0 0 0 0 0.726082567930278 0 0.179319036198493 0 0 0.159210749204052 0 0.169019406743285
"fusiform_gyrus_right" 0 0 0 0 0 0 0 0 0 0 0 0 0 0 0 0 0 0 0 0 0 0 0 0 0 0 0.568974239194099 0 0 0 0 0 0 0 0.258814288614716 0 0.28303942953817 0.26155236007573 0.154413856944468 0 0.255693665967036 0.221259839012046 0.334033972905961 0.222810083136259 0 0.231065028934367 0 0.251099013840737 0.144169447988562 0 0.315012095420288 0 0 0.279554046152996 0.261891635015555 0 0.284683859185115 0.296834651368191 0 0 0.280243722861229 0.286561530177847 0.270714501032628 0.285076567244384 0 0.170993203315595 0.31867498121189 0.281890916726747
"inferior_parietal_gyrus_right" 0 0 0 0 0 0 0 0 0.421009500384917 0 0 0 0 0 0 0 0 0 0 0 0 0 0.563525135056385 0 0 0 0.565494656475596 0 0 0 0 0 0 0 0.230002527850059 0 0.284124528451077 0.245694048454054 0 0.255693665967036 0 0.252758910264565 0.350525591072193 0.246849689967571 0 0.253330556311471 0 0.216171370044966 0.412692118428587 0.248697323846027 0.295650550057109 0 0 0.252653779042644 0.272124459881015 0 0.342128249522252 0.275452463911113 0 0 0.331479873661624 0.236238175783911 0.283127296273522 0.229341817840544 0 0 0.271575001534954 0.280662620447109
"inferior_temporal_gyrus_right" 0 0 0 0 0 0 0 0 0.450151284002993 0 0 0 0 0 0 0 0 0 0 0 0 0 0.66190856028412 0 0 0 0.50445654111009 0 0 0 0 0 0 0 0.216265339359732 0 0.282115918161717 0.288827142129787 0.123394476459022 0.221259839012046 0.252758910264565 0 0.320277423386234 0.254627598285156 0 0.314872748047837 0 0.198107335141074 0.185724120131087 0.265181392626197 0.297432854501938 0 0 0 0.265233804016511 0 0.266066555400285 0.259597646836205 0 0 0.275583088344941 0.267098879492367 0.255387686301185 0.272512007489781 0 0.157207958649668 0.285316932385624 0.290620120540254
"cingulate_gyrus_isthmus_right" 0 0 0.603786571363183 0 0 0 0 0 0.344940571212532 0 0 0 0 0 0 0 0 0 0 0 0.642393583492707 0.482338253916229 0.621960297066433 0 0 0 0.531647376355487 0 0 0 0 0 0 0.686181443674853 0.309456390403096 0 0.293614853802227 0.391669295806762 0 0.334033972905961 0.350525591072193 0.320277423386234 0 0.438033331248794 0 0.386561028548848 0.321970356019836 0.315555750533912 0 0.248769545789358 0.363215138721382 0 0 0.518430260307307 0.307072403877574 0.266532931847452 0.308040699807477 0.273451705618482 0 0.310539136854981 0.304670536195759 0.419558825587177 0.377069151698363 0.314503345798616 0 0 0.496522263476526 0.542028110225154
"lateral_occipital_cortex_right" 0 0 0 0 0 0 0 0 0.556016386562845 0 0 0.118093726873291 0 0 0 0 0 0 0 0 0 0 0.600495383453541 0 0 0 0.574958003708057 0 0 0 0 0 0 0 0.308222621106485 0 0.348884296604945 0.263526233837558 0.184174239209956 0.222810083136259 0.246849689967571 0.254627598285156 0.438033331248794 0 0 0.279781671591421 0 0.291653504987936 0.194379351161797 0.267403737139367 0.381133000337928 0 0 0.225608068564977 0.247257251999558 0.422396776649683 0.345395799569348 0.287589548776814 0 0 0.352081390730176 0.242855838144731 0.329594609378981 0.337224763824039 0 0 0.390112653240448 0.382333898428398
"lateral_orbitofrontal_cortex_right" 0 0 0.68953161940728 0 0 0 0 0 0 0 0 0 0.506851176642781 0 0 0 0 0 0 0 0 0 0 0 0 0.802121156869756 0.564521102143078 0 0 0 0 0 0 0 0 0.350711302559619 0.252031448262279 0 0.128183631844297 0 0 0 0 0 0 0 0.194325790313489 0 0 0 0.256363462108411 0.176627181064344 0.184382574794969 0 0 0 0.257465783020824 0 0.324223821528526 0.211671262218155 0.290228584392177 0 0.0893479517629933 0 0.123880436970649 0.0869540387117569 0 0.207416685568495
"lingual_gyrus_right" 0 0 0 0.131806480694779 0 0 0 0 0 0.217929068990165 0 0.106109339432884 0 0 0 0 0 0 0 0.116478733567519 0 0 0 0 0 0 0.597901521422271 0 0 0 0 0 0 0 0.3231607545543 0 0.312069714922795 0.324581306861273 0.246079180709412 0.231065028934367 0.253330556311471 0.314872748047837 0.386561028548848 0.279781671591421 0 0 0 0.332914902382211 0.147088043884311 0 0.404067748020294 0 0 0.178745765724621 0.255372513010947 0 0.389925738966087 0.363561711245094 0 0 0.416653310475513 0.344991856845223 0.319230293201601 0.331996400210837 0 0 0.420084057931839 0.341582621868728
"medial_orbitofrontal_gyrus_right" 0 0.757305327912474 0.685036829416076 0 0 0 0 0 0 0 0 0 0.0957369777635863 0 0 0 0.727505945492648 0 0 0 0 0 0.557347930823295 0 0.228496663722931 0.660924728597442 0.595313565926166 0 0 0 0 0 0 0 0 0.370159215875935 0.260288322121984 0 0 0 0 0 0.321970356019836 0 0.194325790313489 0 0 0 0 0.298608814715229 0.27151743031302 0.217182148234717 0.251233931757974 0 0.250670200484312 0.319553908113302 0.269330966963349 0 0.233706725736116 0.202937595940749 0.305361046026176 0 0 0.231623005861805 0.144800049105704 0 0.254608711136068 0.252475047542451
"middle_temporal_gyrus_right" 0 0 0 0 0 0 0 0 0 0 0 0 0 0 0 0 0 0 0 0 0 0 0 0 0 0 0.592516769240023 0 0 0 0 0 0 0 0.175782079603535 0 0.262979928257112 0 0.154454776612755 0.251099013840737 0.216171370044966 0.198107335141074 0.315555750533912 0.291653504987936 0 0.332914902382211 0 0 0.202098984298033 0.260533667753738 0.33976817883113 0 0 0.315501788560295 0.269195931279286 0 0.262495595787623 0.263870407581617 0 0 0.28744739725625 0.265050914137199 0.239369003056511 0.277525016781777 0 0.156695093530878 0.31343680910356 0.316789727681208
"parahippocampal_gyrus_right" 0 0 0 0 0.229249342850451 0.26063262788623 0 0 0 0 0 0.257383287872135 0 0 0 0 0 0 0 0 0 0 0 0 0 0 0.422384403294611 0 0 0 0 0 0 0 0 0 0 0 0.226726552710658 0.144169447988562 0.412692118428587 0.185724120131087 0 0.194379351161797 0 0.147088043884311 0 0.202098984298033 0 0 0 0 0 0.280752214289226 0 0 0 0.26094359057506 0 0 0 0.269598919521396 0.203481459949781 0 0 0 0 0.186875393663958
"paracentral_gyrus_right" 0 0 0.941667592734439 0 0 0 0 0 0 0 0 0 0 0 0 0.0821141909604821 0 0 0 0 0.0949612379195859 0.781800464443809 0 0 0 0 0.552660496342893 0 0 0 0 0 0 0.596657468180299 0.261820112370883 0.378988918041621 0.17480996541183 0 0 0 0.248697323846027 0.265181392626197 0.248769545789358 0.267403737139367 0 0 0.298608814715229 0.260533667753738 0 0 0 0 0 0 0.172282038902956 0.281263995679241 0.195213980849929 0.277273615245374 0 0.303682563792613 0.214921926795921 0.249466427890654 0 0.242203468490309 0 0 0 0.278501158002949
"inferior_frontal_gyrus_pars_opercularis_right" 0 0.837353948673389 0.745631225251467 0 0 0 0 0 0.442863724464793 0 0.587500254523613 0 0.537085387768963 0 0 0 0.808640404647551 0 0 0 0 0 0.610809423015735 0 0.738245638908579 0.797447083371134 0.704843215913118 0.509312940296651 0 0.525798288360726 0 0 0 0.525649697612447 0.294088329897873 0.485532504175609 0.223593472884451 0 0 0.315012095420288 0.295650550057109 0.297432854501938 0.363215138721382 0.381133000337928 0.256363462108411 0.404067748020294 0.27151743031302 0.33976817883113 0 0 0 0.185423013639212 0.163547711182886 0 0.183605525674498 0.361009913135465 0.193061599474063 0.298870469853869 0.310158718664531 0.241975451234022 0.229902954384495 0.306718036595423 0.264859542755091 0.248295056454392 0 0 0.262977513900747 0.201005344936454
"inferior_frontal_gyrus_pars_orbitalis_right" 0 0 0 0 0 0 0 0 0 0 0 0 0 0 0 0 0 0 0 0 0 0 0 0 0 0 0 0 0 0 0 0 0 0 0 0.221035084165795 0.199242841741817 0 0 0 0 0 0 0 0.176627181064344 0 0.217182148234717 0 0 0 0.185423013639212 0 0.170906046411804 0 0 0 0 0 0 0.204018920555286 0.263337382004605 0 0.0946859591637905 0 0 0 0 0.26160837512957
"inferior_frontal_gyrus_pars_triangularis_right" 0 0 0.679787998946901 0 0 0 0 0 0 0 0 0 0 0 0 0 0.697593206497955 0 0 0 0 0 0 0 0 0.788754522766061 0 0 0 0 0 0 0 0 0 0.329061735442055 0.172804345552024 0 0 0 0 0 0 0 0.184382574794969 0 0.251233931757974 0 0 0 0.163547711182886 0.170906046411804 0 0 0 0 0 0 0.239730439149287 0.202235911128043 0.225930303440599 0 0 0 0 0 0 0.203024238177286
"pericalcarine_cortex_right" 0 0 0 0 0 0 0 0 0 0 0 0 0 0 0 0 0 0 0 0 0 0 0 0 0 0 0 0 0 0 0 0 0 0 0.327376301028093 0 0 0.15389913719577 0 0.279554046152996 0.252653779042644 0 0.518430260307307 0.225608068564977 0 0.178745765724621 0 0.315501788560295 0.280752214289226 0 0 0 0 0 0 0 0 0.215202498020049 0 0 0 0.230435969876983 0.346393921827806 0.286157062532697 0 0 0.268028536855512 0
"postcentral_gyrus_right" 0 0 0.51055583575124 0 0 0 0 0 0.491008171265676 0 0 0 0 0 0 0.0720735496004178 0.534942175177518 0 0 0 0 0 0.546823270812931 0 0 0 0.509369814546705 0 0 0 0 0 0 0.483053118530983 0.274873314308726 0 0.231627277841132 0.240066269551703 0 0.261891635015555 0.272124459881015 0.265233804016511 0.307072403877574 0.247257251999558 0 0.255372513010947 0.250670200484312 0.269195931279286 0 0.172282038902956 0.183605525674498 0 0 0 0 0.397533673901242 0.2276753934483 0.249430771776904 0.237782406560791 0.205932876871486 0.219391579290471 0.267848690625335 0.189637797318115 0.212293529057538 0 0 0.216786360035694 0.198693954844626
"posterior_cingulate_gyrus_right" 0.524460047941809 0.657186416030235 0.973407188595006 0 0 0 0.534450964732074 0.508875661812021 0.50072428759171 0.49935889573652 0 0 0 0 0 0.711180640205858 0 0 0 0 0.82626581746755 1.06446110430145 0.914459726417805 0.557198079369401 0.580337483850209 0.487514056141242 0.715978598213192 0.546377910269672 0.529972714578379 0.456224723996339 0 0 0 0.657457910199641 0 0.712360756102814 0.531204759775182 0 0 0 0 0 0.266532931847452 0.422396776649683 0 0 0.319553908113302 0 0 0.281263995679241 0.361009913135465 0 0 0 0.397533673901242 0 0.542257614631129 0.318807300403451 0 0.292331020342789 0.417519448660761 0.34006293769483 0 0.417471541474402 0 0 0 0.424104147610801
"precentral_gyrus_right" 0.62549630307612 0.781409173960588 0.758068367728718 0 0.443381971191774 0 0.554722020126458 0.632581745230773 0.519431830195656 0.607842959629808 0.677809303154614 0 0 0 0 0.769677392477776 0 0 0 0 0.655435231048372 0.928864894741915 0.694089100665549 0.615700614257569 0 0 0.685234768255199 0.721597690061079 0.650687682378362 0.532510345821456 0 0 0 0.770046147425404 0.266780872809477 0.310579224536826 0.185919973356631 0.23309335749791 0 0.284683859185115 0.342128249522252 0.266066555400285 0.308040699807477 0.345395799569348 0.257465783020824 0.389925738966087 0.269330966963349 0.262495595787623 0 0.195213980849929 0.193061599474063 0 0 0 0.2276753934483 0.542257614631129 0 0.266702432529143 0.293413882707468 0.217378830673202 0.240550737911143 0.301742206016461 0.329512690257763 0.273501803967441 0 0 0.281100702014878 0.195896606338839
"precuneus_right" 0 0 0.637939221234825 0 0 0 0 0 0.437645568514155 0 0 0 0 0 0 0 0 0 0 0 0 0 0.519805372470017 0.142770774797877 0 0 0.504389529636682 0.100408545631515 0 0 0 0 0 0 0.286483211236586 0 0.274066293022662 0.271094229030958 0 0.296834651368191 0.275452463911113 0.259597646836205 0.273451705618482 0.287589548776814 0 0.363561711245094 0 0.263870407581617 0.26094359057506 0.277273615245374 0.298870469853869 0 0 0.215202498020049 0.249430771776904 0.318807300403451 0.266702432529143 0 0 0 0.270859102957691 0.282748981082625 0.34362372201393 0.235945794506468 0 0 0.360070124081847 0.325133454924995
"rostral_anterior_cingulate_cortex_right" 0 0.617214621132116 0.457743377657207 0 0 0 0 0 0 0 0.3204892263471 0 0.61898012849179 0 0 0 0.426848808329148 0 0 0 0 0 0.301107316908365 0.324717100687214 0.481141237366113 0 0.385389378783889 0.377072150947426 0 0.314938219827538 0 0 0 0.354793999811078 0 0.40681214977535 0.265751156668357 0 0 0 0 0 0 0 0.324223821528526 0 0.233706725736116 0 0 0 0.310158718664531 0 0.239730439149287 0 0.237782406560791 0 0.293413882707468 0 0 0.259164786357073 0.31956124569275 0 0 0 0 0 0 0.283049008604528
"rostral_middle_frontal_gyrus_right" 0 0.70454407971962 0.673938006263309 0 0 0 0 0 0 0 0 0 0 0 0 0 0.681734245793669 0 0 0 0 0 0.571778980513564 0 0.894407413415819 0.869717515396626 0.593318479002178 0 0 0 0 0 0 0 0 0.334208827322268 0.20841293827976 0 0 0 0 0 0.310539136854981 0 0.211671262218155 0 0.202937595940749 0 0 0.303682563792613 0.241975451234022 0.204018920555286 0.202235911128043 0 0.205932876871486 0.292331020342789 0.217378830673202 0 0.259164786357073 0 0.269520729112496 0.278153446113193 0 0.200493599436454 0.155722277086419 0 0 0.246140512265824
"superior_frontal_gyrus_right" 0 0.753888552262552 0.768218676308465 0 0 0 0.672539853595268 0.616512277223307 0.515703904993258 0 0.580216368894503 0 0.608204970071696 0.535120520379346 0 0.507414830199606 0.76062603674281 0.600111258778181 0 0 0.725534334838795 0.731193964326285 0.649134735494133 0.437968472345259 0.655416817930924 0.816610860021902 0.716807544326681 0.673464968512349 0 0.550510501393204 0 0 0 0.696367675664446 0.281676445581241 0.387543906984484 0.277671401391967 0 0.726082567930278 0.280243722861229 0.331479873661624 0.275583088344941 0.304670536195759 0.352081390730176 0.290228584392177 0.416653310475513 0.305361046026176 0.28744739725625 0 0.214921926795921 0.229902954384495 0.263337382004605 0.225930303440599 0 0.219391579290471 0.417519448660761 0.240550737911143 0.270859102957691 0.31956124569275 0.269520729112496 0 0.30014084742301 0.304649333176927 0.252132204703543 0.129760372331385 0 0.269542525141288 0.243974374794229
"superior_parietal_gyrus_right" 0 0 0.49544796083486 0 0 0 0 0 0.419138188858737 0 0 0 0 0 0 0 0 0 0 0 0 0.44038998545835 0.528770304704613 0.115738717189922 0 0 0.519107219736099 0 0 0 0 0 0 0.493395176986814 0.283529244524898 0 0.289439490082248 0.214452321113719 0 0.286561530177847 0.236238175783911 0.267098879492367 0.419558825587177 0.242855838144731 0 0.344991856845223 0 0.265050914137199 0.269598919521396 0.249466427890654 0.306718036595423 0 0 0.230435969876983 0.267848690625335 0.34006293769483 0.301742206016461 0.282748981082625 0 0.278153446113193 0.30014084742301 0 0.286043602038843 0.239562867657297 0 0 0.286218459861215 0.311418700174247
"superior_temporal_gyrus_right" 0 0 0 0 0 0 0 0 0.582568213757063 0 0 0 0 0 0 0 0 0 0 0 0 0 0.7626677136639 0 0 0 0.683223839933428 0 0 0 0 0 0 0 0.195444848642811 0 0 0.341733269326113 0.179319036198493 0.270714501032628 0.283127296273522 0.255387686301185 0.377069151698363 0.329594609378981 0.0893479517629933 0.319230293201601 0 0.239369003056511 0.203481459949781 0 0.264859542755091 0.0946859591637905 0 0.346393921827806 0.189637797318115 0 0.329512690257763 0.34362372201393 0 0 0.304649333176927 0.286043602038843 0 0.275627188668271 0 0.192597243635101 0.18552673916701 0.259890846681118
"supramarginal_gyrus_right" 0 0 0.669269404109636 0 0 0 0 0 0.482544442421851 0 0 0 0 0 0 0 0 0 0 0 0 0.6556076769887 0.645795945864677 0 0 0 0.585970705747488 0 0 0 0 0 0 0.580218575517015 0.262294346703329 0.232405180414678 0.27668296322384 0 0 0.285076567244384 0.229341817840544 0.272512007489781 0.314503345798616 0.337224763824039 0 0.331996400210837 0.231623005861805 0.277525016781777 0 0.242203468490309 0.248295056454392 0 0 0.286157062532697 0.212293529057538 0.417471541474402 0.273501803967441 0.235945794506468 0 0.200493599436454 0.252132204703543 0.239562867657297 0.275627188668271 0 0 0 0.293367500108755 0.237894356894807
"frontal_pole_right" 0 0 0 0 0 0 0 0 0 0 0 0 0 0 0 0 0 0 0 0 0 0 0 0 0 0 0 0 0 0 0 0 0 0 0 0 0 0 0 0 0 0 0 0 0.123880436970649 0 0.144800049105704 0 0 0 0 0 0 0 0 0 0 0 0 0.155722277086419 0.129760372331385 0 0 0 0 0 0 0
"temporal_pole_right" 0 0 0 0 0 0 0 0 0 0 0 0 0 0 0 0 0 0 0 0 0 0 0 0 0 0 0 0 0 0 0 0 0 0 0 0 0 0 0.159210749204052 0.170993203315595 0 0.157207958649668 0 0 0.0869540387117569 0 0 0.156695093530878 0 0 0 0 0 0 0 0 0 0 0 0 0 0 0.192597243635101 0 0 0 0 0.17680262838524
"transverse_temporal_gyrus_right" 0 0 0 0 0 0 0 0 0.652046827521793 0 0 0 0 0 0 0 0 0 0 0 0 0 0 0 0 0 0.484173494750378 0 0 0 0 0 0 0 0.24248814002183 0 0 0 0 0.31867498121189 0.271575001534954 0.285316932385624 0.496522263476526 0.390112653240448 0 0.420084057931839 0.254608711136068 0.31343680910356 0 0 0.262977513900747 0 0 0.268028536855512 0.216786360035694 0 0.281100702014878 0.360070124081847 0 0 0.269542525141288 0.286218459861215 0.18552673916701 0.293367500108755 0 0 0 0.220538340729052
"insula_right" 0 0 0.58697386152269 0 0 0 0.412060188892711 0 0.807257802974149 0 0 0 0 0 0 0 0.593665247771245 0 0 0 0 0 0.46615565673678 0 0 0 0.5930812310243 0 0 0 0 0 0.700573439540158 0.578047143369622 0.311117156332225 0.401587702596066 0.221974784460827 0 0.169019406743285 0.281890916726747 0.280662620447109 0.290620120540254 0.542028110225154 0.382333898428398 0.207416685568495 0.341582621868728 0.252475047542451 0.316789727681208 0.186875393663958 0.278501158002949 0.201005344936454 0.26160837512957 0.203024238177286 0 0.198693954844626 0.424104147610801 0.195896606338839 0.325133454924995 0.283049008604528 0.246140512265824 0.243974374794229 0.311418700174247 0.259890846681118 0.237894356894807 0 0.17680262838524 0.220538340729052 0
