# Supplementary material for: NODDI and Tensor-Based Microstructural Indices as Predictors of Functional Connectivity
Source: PLoS One. 2016 Apr 14;11(4):e0153404. doi: 10.1371/journal.pone.0153404 (PMC4831788; doi:10.1371/journal.pone.0153404)
Supplement: S1 Data — a) Functional connectivity matrices, both fMRI and EEG connectomes across all subjects, in the form of precision matrices and b) structural brain connectivity matrices across all subjects and microstructural indices. Columns and rows are named according to the corresponding brain region that represent. (ZIP) [file pone.0153404.s001.zip › DATA/DWI/45_WMD_68.txt]

"banks_superior_temporal_sulcus_left" "caudal_anterior_cingulate_cortex_left" "caudal_middle_frontal_gyrus_left" "cuneus_left" "entorhinal_cortex_left" "fusiform_gyrus_left" "inferior_parietal_gyrus_left" "inferior_temporal_gyrus_left" "cingulate_gyrus_isthmus_left" "lateral_occipital_cortex_left" "lateral_orbitofrontal_cortex_left" "lingual_gyrus_left" "medial_orbitofrontal_gyrus_left" "middle_temporal_gyrus_left" "parahippocampal_gyrus_left" "paracentral_gyrus_left" "inferior_frontal_gyrus_pars_opercularis_left" "inferior_frontal_gyrus_pars_orbitalis_left" "inferior_frontal_gyrus_pars_triangularis_left" "pericalcarine_cortex_left" "postcentral_gyrus_left" "posterior_cingulate_gyrus_left" "precentral_gyrus_left" "precuneus_left" "rostral_anterior_cingulate_cortex_left" "rostral_middle_frontal_gyrus_left" "superior_frontal_gyrus_left" "superior_parietal_gyrus_left" "superior_temporal_gyrus_left" "supramarginal_gyrus_left" "frontal_pole_left" "temporal_pole_left" "transverse_temporal_gyrus_left" "insula_left" "banks_superior_temporal_sulcus_right" "caudal_anterior_cingulate_cortex_right" "caudal_middle_frontal_gyrus_right" "cuneus_right" "entorhinal_cortex_right" "fusiform_gyrus_right" "inferior_parietal_gyrus_right" "inferior_temporal_gyrus_right" "cingulate_gyrus_isthmus_right" "lateral_occipital_cortex_right" "lateral_orbitofrontal_cortex_right" "lingual_gyrus_right" "medial_orbitofrontal_gyrus_right" "middle_temporal_gyrus_right" "parahippocampal_gyrus_right" "paracentral_gyrus_right" "inferior_frontal_gyrus_pars_opercularis_right" "inferior_frontal_gyrus_pars_orbitalis_right" "inferior_frontal_gyrus_pars_triangularis_right" "pericalcarine_cortex_right" "postcentral_gyrus_right" "posterior_cingulate_gyrus_right" "precentral_gyrus_right" "precuneus_right" "rostral_anterior_cingulate_cortex_right" "rostral_middle_frontal_gyrus_right" "superior_frontal_gyrus_right" "superior_parietal_gyrus_right" "superior_temporal_gyrus_right" "supramarginal_gyrus_right" "frontal_pole_right" "temporal_pole_right" "transverse_temporal_gyrus_right" "insula_right"
"banks_superior_temporal_sulcus_left" 0 0 0 0 0 0.000589758430064614 0.000541528350752269 0.000576971426831577 0.00056193750243653 0.00056339918623949 0 0.000636956319072898 0 0.000605474670015404 0 0.000535422816309318 0.00053787437704593 0 0 0 0.000536761280098022 0.00054053233884412 0.000535975150884118 0.000541816324036005 0 0 0.000529316959638293 0.000536840812861216 0.000572139373365039 0.000546275224567225 0 0 0.000576306569701649 0.000576440850016342 0 0 0 0 0 0 0 0 0 0 0 0 0 0 0 0 0 0 0 0 0 0.000562422820032989 0.000589127843960537 0 0 0 0 0 0 0 0 0 0 0
"caudal_anterior_cingulate_cortex_left" 0 0 0.000541795296012669 0 0 0 0 0 0.000526891861832988 0 0.000546721604405385 0 0.00054992482802988 0 0 0.000544727066117627 0.000550867906070314 0 0 0 0 0.000603930303737243 0.000530926041643239 0 0.00057989930210447 0.000558873859280817 0.000558153987649319 0.000534805515666566 0 0 0 0 0 0.000532282595380797 0 0.000759535297183562 0.000577674129349465 0 0 0 0 0 0 0 0 0 0.000580736680346364 0 0 0 0.000584204837707282 0 0 0 0 0.000553487079001782 0.000551715176830117 0 0.000644174555864522 0.000572589902380387 0.000569414869947327 0 0 0 0 0 0 0
"caudal_middle_frontal_gyrus_left" 0 0.000541795296012669 0 0 0 0 0.000520777794542576 0.000582513276643134 0.000667165838553433 0.000555266528477128 0.000539226159855314 0 0.000543282577611317 0.000549481674366734 0 0 0.000537481929053354 0.000533353977601675 0.000538781388475927 0 0.000529159234673306 0.000540391928893881 0.000524767883354447 0.000556180280726044 0.000552491825296752 0.000546915516656396 0.00054936605332102 0.000518641363567589 0.000537869546757528 0.000529103440570048 0 0 0 0.000536217858914242 0 0.000601133304844511 0.000563677937112367 0 0 0 0 0 0.000605009248979134 0 0.000568925149229305 0 0.00057230835754392 0 0 0.000614350726996113 0.000577573914786238 0 0.000561424007930117 0 0.0005603768828353 0.00060573761650918 0.000604320791520608 0.000549707568005526 0.000627520565112703 0.000574315136561926 0.000567380896145988 0.000538355145550168 0 0.000617144845788727 0 0 0 0.000592937507988788
"cuneus_left" 0 0 0 0 0 0.000575118722958022 0.000559293277854872 0 0 0.000597954957701129 0 0.000660618989685668 0 0 0 0 0 0 0 0.000611331968925733 0 0 0 0.000591180339399979 0 0 0 0.000595392225852291 0 0.000560503579207126 0 0 0 0 0 0 0 0.000773159370309379 0 0 0 0 0 0 0 0.000880228533108063 0 0 0 0 0 0 0 0 0 0 0 0 0 0 0 0 0 0 0 0 0 0
"entorhinal_cortex_left" 0 0 0 0 0 0.000640033904164601 0 0.000617666429855273 0 0 0 0 0 0.000626726151960919 0.000724549999867594 0 0 0 0 0 0 0 0 0 0 0 0 0 0.000640966492076928 0 0 0.000655086011195496 0 0.000669000639316097 0 0 0 0 0.000801408631587043 0 0 0 0 0 0 0 0 0 0.000838367505684124 0 0 0 0 0 0 0 0.000686133546779952 0 0 0 0 0 0 0 0 0 0 0
"fusiform_gyrus_left" 0.000589758430064614 0 0 0.000575118722958022 0.000640033904164601 0 0.000575199435785299 0.000618000233436163 0.000636184041792928 0.000585542386898879 0 0.000608983779544558 0.000621236581143532 0.000620123826413629 0.000666211304587175 0 0 0 0 0.000646268888217492 0.000598425856070744 0.00057427691876313 0.000584095170227053 0.000639543142433383 0 0 0 0.000569980340102128 0.000607739783572787 0.000589046948230551 0 0.000640738251343247 0.000624567345864657 0.000621072196659308 0 0 0 0 0 0 0 0 0 0 0 0 0 0 0.000687871579980749 0 0 0 0 0 0 0 0 0 0 0 0 0 0 0 0 0 0 0
"inferior_parietal_gyrus_left" 0.000541528350752269 0 0.000520777794542576 0.000559293277854872 0 0.000575199435785299 0 0.00054060939172296 0.000551299524847449 0.000570741511334717 0 0.000668692677941336 0 0.000556073343378391 0.000580198854627365 0.000544861600265539 0.000513604417716503 0 0 0.000583465497169848 0.000531278123739462 0.000553723925754242 0.000528539047725429 0.000573647494210216 0.00054066178052035 0.000516949687839073 0.000537650592987138 0.000545030195050291 0.000559909900199467 0.000548464633843286 0 0 0.000579749684523285 0.00055785869570879 0 0 0.000548776268046859 0 0 0 0 0 0 0 0 0 0 0 0 0 0 0 0 0 0 0.000543571346270986 0.000574513581171864 0 0 0 0.000567328291344913 0 0 0 0 0 0 0.00055998827018912
"inferior_temporal_gyrus_left" 0.000576971426831577 0 0.000582513276643134 0 0.000617666429855273 0.000618000233436163 0.00054060939172296 0 0.000636272803022141 0.000626222036867105 0.000563344553512246 0.000760321742049899 0.000587193493386576 0.000616433954819587 0.000614053979107977 0.000533284406258856 0.000577999719465 0 0 0 0.000599923332220765 0.000553614937002888 0.000577506108245353 0.000608585115308306 0.000564397017398358 0.000590347842720104 0.000561152837896992 0.000547844111555198 0.000593774230743461 0.000573113017978853 0 0.000631857550215081 0.000596860244343345 0.000617852702436908 0 0 0.000552528400638954 0 0 0 0 0 0 0 0 0 0 0 0 0 0 0 0 0 0 0.000617197184029417 0.000608755438524932 0 0 0 0.000607149566404834 0 0 0 0 0 0 0
"cingulate_gyrus_isthmus_left" 0.00056193750243653 0.000526891861832988 0.000667165838553433 0 0 0.000636184041792928 0.000551299524847449 0.000636272803022141 0 0.000579432817168564 0.000550959524606103 0.000644666824187745 0.00053349392550706 0.000578356124025941 0.00077995634166829 0.000534370442892375 0 0 0 0.000721896113339467 0.000555980127505743 0.000585268271520929 0.000541773555516401 0.000570302865286705 0.00052522993379581 0 0.000546900158355511 0.000556432356183338 0.000608440428786969 0.000543445954586934 0 0 0.000720608109367767 0.000753769244650723 0.000595155982541828 0 0.000550038130824216 0 0 0 0.000544442827121924 0.000591660387712893 0.000797909038963637 0.000646744236490744 0 0 0 0 0 0 0.000635747234182138 0 0 0 0.000647631044818609 0.000555977396527911 0.000605401259235878 0.000573319695740644 0 0 0.000596982308280487 0.000570471891332555 0.000628599317562553 0.000600143018584293 0 0 0.000808638641145211 0.000756028075973896
"lateral_occipital_cortex_left" 0.00056339918623949 0 0.000555266528477128 0.000597954957701129 0 0.000585542386898879 0.000570741511334717 0.000626222036867105 0.000579432817168564 0 0.000549436007848138 0.000688759087412178 0 0.000578932951902262 0.00058049108703721 0.000548239111825232 0 0 0.000544050161485447 0.000630739798144021 0.000555595350019521 0 0.000545654122595691 0.000612338229422854 0 0 0.000554330484565659 0.000580434320626261 0.000570304706105718 0.000556667076313928 0 0 0.000581628990490462 0.000582731243427537 0 0 0 0 0 0 0 0 0 0 0 0.000846977601891974 0 0 0 0 0 0 0 0 0 0.000582855003143829 0.000626807597800034 0 0 0 0 0 0 0 0 0 0 0
"lateral_orbitofrontal_cortex_left" 0 0.000546721604405385 0.000539226159855314 0 0 0 0 0.000563344553512246 0.000550959524606103 0.000549436007848138 0 0 0.00061625918789354 0 0 0 0.000553252544814484 0.000576572724759379 0.000569389745046458 0 0.000542632107392311 0 0.000543812097518248 0 0.000575240477934629 0.000580004621811325 0.00054760007329631 0.000526370211942681 0.000527579592990808 0.000530949950685747 0.000680769261366777 0.000788398203951436 0.000547205725112562 0.000574380110802252 0 0.000548921823749894 0.000570919474075772 0 0 0 0 0 0 0 0 0 0 0 0 0 0.000568390335716727 0 0 0 0 0 0.000561157922806258 0 0.000647747979951301 0 0.000561110082809139 0 0 0 0 0 0 0
"lingual_gyrus_left" 0.000636956319072898 0 0 0.000660618989685668 0 0.000608983779544558 0.000668692677941336 0.000760321742049899 0.000644666824187745 0.000688759087412178 0 0 0 0.000682175114898242 0.000638276867782176 0 0 0 0 0.000674743519099859 0.000613419049009058 0 0.000609607921990202 0.000659992618308991 0 0.000569843265316938 0 0.000643188826666052 0.000664543742540713 0.000633075212329909 0 0 0.000625588037652591 0.000631984893673694 0 0 0 0 0 0 0 0 0 0.000832904144889907 0 0.000906297929161486 0 0 0.000699639220318933 0 0 0 0 0 0 0 0 0 0 0 0 0 0 0 0 0 0 0
"medial_orbitofrontal_gyrus_left" 0 0.00054992482802988 0.000543282577611317 0 0 0.000621236581143532 0 0.000587193493386576 0.00053349392550706 0 0.00061625918789354 0 0 0.000546372073680133 0.000672925288318767 0 0.000558621293326166 0.000569782175120253 0.000577494812670324 0 0.000552954152114349 0 0.000544666852620361 0.000524722783825685 0.00063713822544195 0.000611364567290219 0.00054872005907678 0.000527513438826911 0.000675987953257343 0.000531719268311801 0.000722531478039047 0 0 0.000607511061217406 0 0 0.000564600151683726 0 0 0 0 0 0 0 0.000556998428857995 0 0.000887851090186817 0 0 0 0.000578684961764954 0 0 0 0 0 0 0 0.000698653322877044 0 0.000571613512782349 0 0 0 0 0 0 0
"middle_temporal_gyrus_left" 0.000605474670015404 0 0.000549481674366734 0 0.000626726151960919 0.000620123826413629 0.000556073343378391 0.000616433954819587 0.000578356124025941 0.000578932951902262 0 0.000682175114898242 0.000546372073680133 0 0.000633842213158514 0.00053657134113271 0.000376433049165986 0 0 0 0.000550352775280695 0 0.000545138361511346 0.000562968579454236 0 0.000541768264432582 0.000535191401987893 0.000539898446977567 0.000605596805940652 0.000546357812752279 0 0.000656273357841025 0.000583156388714449 0.000596626341482944 0 0 0 0 0 0 0 0 0 0 0 0 0 0 0 0 0 0 0 0 0 0 0 0 0 0 0.000581621986316078 0 0 0 0 0 0 0
"parahippocampal_gyrus_left" 0 0 0 0 0.000724549999867594 0.000666211304587175 0.000580198854627365 0.000614053979107977 0.00077995634166829 0.00058049108703721 0 0.000638276867782176 0.000672925288318767 0.000633842213158514 0 0 0 0 0 0 0 0 0.000551176205978951 0 0 0 0.000571619346890683 0 0.000634238374736985 0 0 0.000646388641248484 0 0.000641447657766458 0 0 0 0 0 0 0 0 0 0 0 0 0 0 0 0 0 0 0 0 0 0 0 0 0 0 0 0 0 0 0 0 0 0
"paracentral_gyrus_left" 0.000535422816309318 0.000544727066117627 0 0 0 0 0.000544861600265539 0.000533284406258856 0.000534370442892375 0.000548239111825232 0 0 0 0.00053657134113271 0 0 0 0 0 0 0.000621195151502817 0.000545867031417932 0.000560394782964747 0.00054458139329785 0 0 0.000543805566357386 0.000545252198068683 0.000527450480532391 0.000524268556743718 0 0 0 0 0 0.000549337185658243 0 0 0 0 0 0 0 0 0 0 0 0 0 0.000770912415220518 0 0 0 0 0.000935182791883236 0.000597164362909612 0.000625198997151627 0 0 0 0.000540269680109993 0 0 0 0 0 0 0
"inferior_frontal_gyrus_pars_opercularis_left" 0.00053787437704593 0.000550867906070314 0.000537481929053354 0 0 0 0.000513604417716503 0.000577999719465 0 0 0.000553252544814484 0 0.000558621293326166 0.000376433049165986 0 0 0 0.000544722192699235 0.000567007993809166 0 0.000527391242254559 0 0.0006148865221553 0.000522649681934088 0.00057114173051682 0.000553956084807389 0.000538956885197428 0.000508984630151031 0.000496159108972712 0.000516619471166746 0 0 0 0.000556567681329314 0 0.000609923470005362 0.000572865173975124 0 0 0 0 0 0 0 0 0 0.000579733128874855 0 0 0 0.000590199755814099 0 0.000572658940605573 0 0.000570265039331605 0 0 0 0.000638487446479895 0.000582903550789496 0.000583109383886091 0 0 0 0 0 0 0.000603375894569551
"inferior_frontal_gyrus_pars_orbitalis_left" 0 0 0.000533353977601675 0 0 0 0 0 0 0 0.000576572724759379 0 0.000569782175120253 0 0 0 0.000544722192699235 0 0.000569447522281972 0 0 0 0.000539102768476237 0 0.000568948271041531 0.000590873474602122 0.000540979472110793 0.000536339913449142 0.000467885823845034 0 0 0 0 0.000574553907470801 0 0 0 0 0 0 0 0 0 0 0 0 0 0 0 0 0 0 0 0 0 0 0 0 0 0 0.000548253784539604 0 0 0 0 0 0 0
"inferior_frontal_gyrus_pars_triangularis_left" 0 0 0.000538781388475927 0 0 0 0 0 0 0.000544050161485447 0.000569389745046458 0 0.000577494812670324 0 0 0 0.000567007993809166 0.000569447522281972 0 0 0 0 0.00055986757606883 0.000527912665237843 0.000561675998605002 0.000577779037160675 0.000566811910165809 0.000518937822691903 0.000618071282340232 0 0 0 0 0.00057932969298675 0 0.000575957709248896 0.000598414526473036 0 0 0 0 0 0 0 0 0 0 0 0 0 0 0 0 0 0 0 0 0 0 0 0 0 0 0 0 0 0 0
"pericalcarine_cortex_left" 0 0 0 0.000611331968925733 0 0.000646268888217492 0.000583465497169848 0 0.000721896113339467 0.000630739798144021 0 0.000674743519099859 0 0 0 0 0 0 0 0 0 0 0 0.000633101080807015 0 0 0 0.000604399902718266 0 0 0 0 0 0 0 0 0 0 0 0 0 0 0 0 0 0.000729459651368497 0 0 0 0 0 0 0 0 0 0 0 0 0 0 0 0 0 0 0 0 0 0
"postcentral_gyrus_left" 0.000536761280098022 0 0.000529159234673306 0 0 0.000598425856070744 0.000531278123739462 0.000599923332220765 0.000555980127505743 0.000555595350019521 0.000542632107392311 0.000613419049009058 0.000552954152114349 0.000550352775280695 0 0.000621195151502817 0.000527391242254559 0 0 0 0 0.000530704167746505 0.000555306825438075 0.000543157631400247 0.00053566669729629 0.000530767216122285 0.000523839004488958 0.000553401888423385 0.000548842216172089 0.000554670530946927 0 0 0.000572937741754257 0.00055761073992117 0 0 0.00058498488302242 0 0.000682679518431534 0 0 0 0.000590396455663473 0 0 0 0 0 0 0.000659394910059097 0 0 0 0 0 0.000597348503217066 0.00059226598983558 0 0 0 0.000577504930761147 0 0 0 0 0 0 0
"posterior_cingulate_gyrus_left" 0.00054053233884412 0.000603930303737243 0.000540391928893881 0 0 0.00057427691876313 0.000553723925754242 0.000553614937002888 0.000585268271520929 0 0 0 0 0 0 0.000545867031417932 0 0 0 0 0.000530704167746505 0 0.000534038960924721 0.000594035335874471 0 0.00053521629594536 0.000541521496516465 0.000549534476847033 0.000544153156578864 0.000532875291803486 0 0 0 0.0005248810315348 0 0.000563498798325123 0.000578093348739675 0 0 0 0 0 0.000716002963163315 0 0 0 0 0 0 0.000584209877484553 0 0 0 0 0 0.000743296498958562 0.000600312193129708 0 0 0 0.00057336330498219 0.000592760567507187 0 0.000603272005899445 0 0 0 0
"precentral_gyrus_left" 0.000535975150884118 0.000530926041643239 0.000524767883354447 0 0 0.000584095170227053 0.000528539047725429 0.000577506108245353 0.000541773555516401 0.000545654122595691 0.000543812097518248 0.000609607921990202 0.000544666852620361 0.000545138361511346 0.000551176205978951 0.000560394782964747 0.0006148865221553 0.000539102768476237 0.00055986757606883 0 0.000555306825438075 0.000534038960924721 0 0.000526960208266378 0.000547864689966735 0.000542420954689165 0.000521769868143148 0.000522409676213256 0.000541046591526829 0.000526143299154563 0 0 0.000529071717437043 0.000557756579397684 0 0.000548960483382808 0.000563042669468676 0 0 0 0.000561142803169505 0.000606652100168088 0.000582770367914295 0.000649449479297142 0 0 0.00056345741788544 0 0 0 0.000575284220713473 0 0 0 0.000589145707816674 0.000600898310971498 0.000593818265177205 0.000550948736313626 0.000607664483108046 0.000556105081299172 0.000573757023598318 0.000569557076777431 0.000579886382645841 0.000585157623288816 0 0 0 0.000584971809105548
"precuneus_left" 0.000541816324036005 0 0.000556180280726044 0.000591180339399979 0 0.000639543142433383 0.000573647494210216 0.000608585115308306 0.000570302865286705 0.000612338229422854 0 0.000659992618308991 0.000524722783825685 0.000562968579454236 0 0.00054458139329785 0.000522649681934088 0 0.000527912665237843 0.000633101080807015 0.000543157631400247 0.000594035335874471 0.000526960208266378 0 0 0 0.000541526499684525 0.000580231282566043 0.000554519222255927 0.000536384720471197 0 0 0.000577387857667077 0.000583963985180458 0 0 0 0 0 0 0 0 0 0 0 0 0 0 0 0 0 0 0 0 0 0.00056115805768615 0.000608375739244679 0.000707000807602878 0.000586257904036432 0 0.000553779471896065 0.00075673222382136 0 0 0 0 0 0
"rostral_anterior_cingulate_cortex_left" 0 0.00057989930210447 0.000552491825296752 0 0 0 0.00054066178052035 0.000564397017398358 0.00052522993379581 0 0.000575240477934629 0 0.00063713822544195 0 0 0 0.00057114173051682 0.000568948271041531 0.000561675998605002 0 0.00053566669729629 0 0.000547864689966735 0 0 0.000558875625393977 0.000565350183873929 0.000527697978757436 0.00053092916984733 0.000530352586692973 0 0 0 0.000556478963694228 0 0.000847677708384829 0.000569271465303654 0 0 0 0 0 0 0 0 0 0.000806469600156637 0 0 0 0.000579265940319646 0 0 0 0 0.000552630934111985 0 0 0.000740402116421372 0.000602939741934514 0.000577233846037564 0 0 0 0 0 0 0
"rostral_middle_frontal_gyrus_left" 0 0.000558873859280817 0.000546915516656396 0 0 0 0.000516949687839073 0.000590347842720104 0 0 0.000580004621811325 0.000569843265316938 0.000611364567290219 0.000541768264432582 0 0 0.000553956084807389 0.000590873474602122 0.000577779037160675 0 0.000530767216122285 0.00053521629594536 0.000542420954689165 0 0.000558875625393977 0 0.000579902595887031 0.000520376462484123 0.000526036444670526 0.000523223689020593 0.000754594760502646 0 0 0.000542330914984564 0 0.000588869059796647 0.000558735268518937 0 0 0 0 0 0 0 0.000579690622260161 0 0.000557883386079745 0 0 0 0.000570871287214928 0 0.000561743687423374 0 0 0.000546787581654043 0 0 0 0.000587570059761389 0.00056690350695757 0 0 0 0 0 0 0
"superior_frontal_gyrus_left" 0.000529316959638293 0.000558153987649319 0.00054936605332102 0 0 0 0.000537650592987138 0.000561152837896992 0.000546900158355511 0.000554330484565659 0.00054760007329631 0 0.00054872005907678 0.000535191401987893 0.000571619346890683 0.000543805566357386 0.000538956885197428 0.000540979472110793 0.000566811910165809 0 0.000523839004488958 0.000541521496516465 0.000521769868143148 0.000541526499684525 0.000565350183873929 0.000579902595887031 0 0.000533255898102352 0.000537504186752378 0.00052098304007246 0.000740383162473064 0 0.000545409305892706 0.000539806385466349 0 0.00057513689896855 0.000569696696561964 0 0.000660890909488448 0.000577428475395738 0.000553583810197939 0.000568067636337126 0.000569964860759081 0.000582902846365099 0.000561258646201024 0.000569428621909102 0.0005630177144985 0.00059571974178049 0.000604675651257282 0.000576296042075701 0.000579690150114335 0 0 0 0.000557957464620933 0.000580812299920821 0.000580042856299944 0.000563569931503495 0.000634065205413097 0.000566453645024612 0.000557936764823228 0.000553322834814475 0.000584736495337202 0.000577990160266969 0 0 0.000692314586172366 0.0005897535817366
"superior_parietal_gyrus_left" 0.000536840812861216 0.000534805515666566 0.000518641363567589 0.000595392225852291 0 0.000569980340102128 0.000545030195050291 0.000547844111555198 0.000556432356183338 0.000580434320626261 0.000526370211942681 0.000643188826666052 0.000527513438826911 0.000539898446977567 0 0.000545252198068683 0.000508984630151031 0.000536339913449142 0.000518937822691903 0.000604399902718266 0.000553401888423385 0.000549534476847033 0.000522409676213256 0.000580231282566043 0.000527697978757436 0.000520376462484123 0.000533255898102352 0 0.000538692919054239 0.00053274147687365 0 0 0.000589695025754618 0.000520677124667538 0 0 0.000565535337731753 0 0 0 0 0 0 0 0 0 0 0 0 0 0.000564003437701022 0 0 0 0 0.000546587584231339 0.000595700057355504 0.000934551489181738 0.000613954438100174 0 0.00056757726034663 0 0 0 0 0 0 0
"superior_temporal_gyrus_left" 0.000572139373365039 0 0.000537869546757528 0 0.000640966492076928 0.000607739783572787 0.000559909900199467 0.000593774230743461 0.000608440428786969 0.000570304706105718 0.000527579592990808 0.000664543742540713 0.000675987953257343 0.000605596805940652 0.000634238374736985 0.000527450480532391 0.000496159108972712 0.000467885823845034 0.000618071282340232 0 0.000548842216172089 0.000544153156578864 0.000541046591526829 0.000554519222255927 0.00053092916984733 0.000526036444670526 0.000537504186752378 0.000538692919054239 0 0.000573608784507966 0 0.000689588166727726 0.000592640771590782 0.000604191178499272 0 0 0 0 0 0 0 0 0 0 0 0 0 0 0 0 0 0 0 0 0 0.000554170146841636 0.000598711197015882 0 0 0 0 0 0 0 0 0 0 0
"supramarginal_gyrus_left" 0.000546275224567225 0 0.000529103440570048 0.000560503579207126 0 0.000589046948230551 0.000548464633843286 0.000573113017978853 0.000543445954586934 0.000556667076313928 0.000530949950685747 0.000633075212329909 0.000531719268311801 0.000546357812752279 0 0.000524268556743718 0.000516619471166746 0 0 0 0.000554670530946927 0.000532875291803486 0.000526143299154563 0.000536384720471197 0.000530352586692973 0.000523223689020593 0.00052098304007246 0.00053274147687365 0.000573608784507966 0 0 0 0.000565093300247885 0.000558872338447027 0 0.000553054658096306 0.000566328473932937 0 0 0 0 0 0 0 0 0 0 0 0 0 0.000556222127895923 0 0 0 0 0.000536026741830727 0.000570513438175362 0 0.000588116141791733 0 0.000554985421758762 0 0 0 0 0 0 0
"frontal_pole_left" 0 0 0 0 0 0 0 0 0 0 0.000680769261366777 0 0.000722531478039047 0 0 0 0 0 0 0 0 0 0 0 0 0.000754594760502646 0.000740383162473064 0 0 0 0 0 0 0 0 0 0 0 0 0 0 0 0 0 0 0 0 0 0 0 0 0 0 0 0 0 0 0 0 0 0 0 0 0 0 0 0 0
"temporal_pole_left" 0 0 0 0 0.000655086011195496 0.000640738251343247 0 0.000631857550215081 0 0 0.000788398203951436 0 0 0.000656273357841025 0.000646388641248484 0 0 0 0 0 0 0 0 0 0 0 0 0 0.000689588166727726 0 0 0 0 0.000644246909432135 0 0 0 0 0 0 0 0 0 0 0 0 0 0 0 0 0 0 0 0 0 0 0 0 0 0 0 0 0 0 0 0 0 0
"transverse_temporal_gyrus_left" 0.000576306569701649 0 0 0 0 0.000624567345864657 0.000579749684523285 0.000596860244343345 0.000720608109367767 0.000581628990490462 0.000547205725112562 0.000625588037652591 0 0.000583156388714449 0 0 0 0 0 0 0.000572937741754257 0 0.000529071717437043 0.000577387857667077 0 0 0.000545409305892706 0.000589695025754618 0.000592640771590782 0.000565093300247885 0 0 0 0.000594327731227572 0 0 0 0 0 0 0 0 0 0 0 0 0 0 0 0 0 0 0 0 0 0 0 0 0 0 0 0 0 0 0 0 0 0.000854715944207728
"insula_left" 0.000576440850016342 0.000532282595380797 0.000536217858914242 0 0.000669000639316097 0.000621072196659308 0.00055785869570879 0.000617852702436908 0.000753769244650723 0.000582731243427537 0.000574380110802252 0.000631984893673694 0.000607511061217406 0.000596626341482944 0.000641447657766458 0 0.000556567681329314 0.000574553907470801 0.00057932969298675 0 0.00055761073992117 0.0005248810315348 0.000557756579397684 0.000583963985180458 0.000556478963694228 0.000542330914984564 0.000539806385466349 0.000520677124667538 0.000604191178499272 0.000558872338447027 0 0.000644246909432135 0.000594327731227572 0 0 0.00056133241467981 0.000586665386665739 0 0 0 0 0 0.00078406500910105 0 0 0 0 0 0 0.000590896481420346 0.000722886770519419 0 0 0 0.00067488764004291 0.000568763587471697 0.000611700509510093 0 0.000665454417078697 0 0.000593655966107915 0.000652755762283294 0 0.000743696117879581 0 0 0 0.000690414190013436
"banks_superior_temporal_sulcus_right" 0 0 0 0 0 0 0 0 0.000595155982541828 0 0 0 0 0 0 0 0 0 0 0 0 0 0 0 0 0 0 0 0 0 0 0 0 0 0 0 0.00053001487248647 0 0 0.000563587872455647 0.000572946608194262 0.000570095458317176 0.000551147986172814 0.000565073742495071 0 0.000563844600738311 0 0.000586901851943326 0 0.000532313417795766 0.000541645510219511 0 0 0.000589394476552438 0.000530127435268537 0 0.000536450244966614 0.000552109216513492 0 0 0.000544972118016428 0.00053302844379941 0.000574581935917877 0.000563896661901334 0 0 0.000568283600464207 0.000580433916612643
"caudal_anterior_cingulate_cortex_right" 0 0.000759535297183562 0.000601133304844511 0 0 0 0 0 0 0 0.000548921823749894 0 0 0 0 0.000549337185658243 0.000609923470005362 0 0.000575957709248896 0 0 0.000563498798325123 0.000548960483382808 0 0.000847677708384829 0.000588869059796647 0.00057513689896855 0 0 0.000553054658096306 0 0 0 0.00056133241467981 0 0 0.000545093942545296 0 0 0 0 0 0 0 0.000534403480105487 0 0.000544017128141306 0 0 0.000530772264783862 0.000562358119529783 0.000534250830462185 0.000543447830313954 0 0 0.000603743257375389 0.000524679013499093 0 0.0005620966432732 0.000544061855065786 0.00054406553918241 0 0 0.000526024336063266 0 0 0 0.000564601238998197
"caudal_middle_frontal_gyrus_right" 0 0.000577674129349465 0.000563677937112367 0 0 0 0.000548776268046859 0.000552528400638954 0.000550038130824216 0 0.000570919474075772 0 0.000564600151683726 0 0 0 0.000572865173975124 0 0.000598414526473036 0 0.00058498488302242 0.000578093348739675 0.000563042669468676 0 0.000569271465303654 0.000558735268518937 0.000569696696561964 0.000565535337731753 0 0.000566328473932937 0 0 0 0.000586665386665739 0.00053001487248647 0.000545093942545296 0 0 0 0.000542687718639906 0.000522708553963803 0.000536488675590985 0.0005271285646622 0.000563937105317101 0.0005280854272834 0.000551673273166415 0.000538594359649211 0.00052827569390993 0 0.000515241772071109 0.000540468801353607 0.000543994660195975 0.000533831238522178 0 0.000518424385897508 0.000551746090570595 0.000529215819648106 0.000528567575999258 0.000539844179687896 0.000547155155454328 0.000549685584703881 0.000521170126398817 0 0.000531137563645411 0 0 0 0.00053075490547894
"cuneus_right" 0 0 0 0.000773159370309379 0 0 0 0 0 0 0 0 0 0 0 0 0 0 0 0 0 0 0 0 0 0 0 0 0 0 0 0 0 0 0 0 0 0 0 0.000579748288433863 0.000564345801337517 0.000537141012771673 0.000581840815370874 0.000592973161680438 0 0.000586564416828729 0 0 0 0 0 0 0 0.000635982416509592 0.000564572838604916 0 0.000558074260938542 0.000600952251944813 0 0 0 0.000601719510739071 0.000582768074070941 0 0 0 0 0
"entorhinal_cortex_right" 0 0 0 0 0.000801408631587043 0 0 0 0 0 0 0 0 0 0 0 0 0 0 0 0.000682679518431534 0 0 0 0 0 0.000660890909488448 0 0 0 0 0 0 0 0 0 0 0 0 0.000664214275528447 0 0.000917809563061536 0 0.000678348396272363 0.000956911480848969 0.000855165021288052 0 0.000648757409767112 0.000834654582335939 0 0 0 0 0 0 0 0 0 0 0 0.000616789847726484 0 0.000645590760105723 0 0 0.000674543832868167 0 0.000686607479071414
"fusiform_gyrus_right" 0 0 0 0 0 0 0 0 0 0 0 0 0 0 0 0 0 0 0 0 0 0 0 0 0 0 0.000577428475395738 0 0 0 0 0 0 0 0.000563587872455647 0 0.000542687718639906 0.000579748288433863 0.000664214275528447 0 0.000549310689881228 0.000589748105181952 0.000573999026583759 0.000568214586573508 0 0.000585537034830037 0 0.000565955896004861 0.000652288731580621 0 0.000549789536870735 0 0 0.000621828458243373 0.000544138087874388 0 0.000548206125868861 0.000569270583664874 0 0 0.000548906621097619 0.000549938294980101 0.000597030324926408 0.000567461160199996 0 0.000667432401475921 0.000598194697770886 0.000621793138214714
"inferior_parietal_gyrus_right" 0 0 0 0 0 0 0 0 0.000544442827121924 0 0 0 0 0 0 0 0 0 0 0 0 0 0.000561142803169505 0 0 0 0.000553583810197939 0 0 0 0 0 0 0 0.000572946608194262 0 0.000522708553963803 0.000564345801337517 0 0.000549310689881228 0 0.000547365054908951 0.000560784843053468 0.000548697982505853 0 0.00059330282981587 0 0.00056485862874794 0.000704433404970005 0.000533506905354967 0.000527736817198933 0 0 0.000586543228698837 0.000529913112127351 0 0.000533207521582038 0.00056306189371128 0 0 0.000542478213791372 0.000541658191871718 0.000556824790317101 0.000557410278359312 0 0 0.000564438690982785 0.000538850738341332
"inferior_temporal_gyrus_right" 0 0 0 0 0 0 0 0 0.000591660387712893 0 0 0 0 0 0 0 0 0 0 0 0 0 0.000606652100168088 0 0 0 0.000568067636337126 0 0 0 0 0 0 0 0.000570095458317176 0 0.000536488675590985 0.000537141012771673 0.000917809563061536 0.000589748105181952 0.000547365054908951 0 0.000562384969561261 0.000562414925603461 0 0.000572669429076616 0 0.00057828978380722 0.000583585226125991 0.000537896226792465 0.00055105069704152 0 0 0 0.000532268594254396 0 0.000540111710241325 0.000554678025155446 0 0 0.000546827443527212 0.000536988890078528 0.000589967208771392 0.000562056938738593 0 0.000683838068766419 0.000582948854685875 0.000605940682671932
"cingulate_gyrus_isthmus_right" 0 0 0.000605009248979134 0 0 0 0 0 0.000797909038963637 0 0 0 0 0 0 0 0 0 0 0 0.000590396455663473 0.000716002963163315 0.000582770367914295 0 0 0 0.000569964860759081 0 0 0 0 0 0 0.00078406500910105 0.000551147986172814 0 0.0005271285646622 0.000581840815370874 0 0.000573999026583759 0.000560784843053468 0.000562384969561261 0 0.000631651435639015 0 0.000677180804678351 0.000629769946882924 0.000564555160493352 0 0.000540890892147045 0.000601754485323179 0 0 0.000692011511405805 0.000560702647132469 0.000583299608151694 0.000540662284935374 0.0005888911813864 0 0.000636262123913934 0.000534169251731411 0.000565489201243941 0.000580172760215511 0.000566569957442979 0 0 0.000769228006402212 0.000763714855401283
"lateral_occipital_cortex_right" 0 0 0 0 0 0 0 0 0.000646744236490744 0 0 0.000832904144889907 0 0 0 0 0 0 0 0 0 0 0.000649449479297142 0 0 0 0.000582902846365099 0 0 0 0 0 0 0 0.000565073742495071 0 0.000563937105317101 0.000592973161680438 0.000678348396272363 0.000568214586573508 0.000548697982505853 0.000562414925603461 0.000631651435639015 0 0 0.000604148167573592 0 0.000563692910673987 0.000606081175401628 0.000550907121010066 0.000621976158510735 0 0 0.000647999120625754 0.000541689196163515 0.000560699384125665 0.000579665037943589 0.000580689807454155 0 0 0.000594060823111811 0.000553034871815354 0.000598836074463075 0.00059626153947595 0 0 0.000632622853470688 0.000636095714833332
"lateral_orbitofrontal_cortex_right" 0 0 0.000568925149229305 0 0 0 0 0 0 0 0 0 0.000556998428857995 0 0 0 0 0 0 0 0 0 0 0 0 0.000579690622260161 0.000561258646201024 0 0 0 0 0 0 0 0 0.000534403480105487 0.0005280854272834 0 0.000956911480848969 0 0 0 0 0 0 0 0.000573523234194039 0 0 0 0.000543760827622076 0.000564497821050788 0.000569546773092171 0 0 0 0.000542115834216113 0 0.000564565269969934 0.000595080967093886 0.000531755316674223 0 0.000797897198243161 0 0.000661713543501378 0.000774396641740299 0 0.00060192100112551
"lingual_gyrus_right" 0 0 0 0.000880228533108063 0 0 0 0 0 0.000846977601891974 0 0.000906297929161486 0 0 0 0 0 0 0 0.000729459651368497 0 0 0 0 0 0 0.000569428621909102 0 0 0 0 0 0 0 0.000563844600738311 0 0.000551673273166415 0.000586564416828729 0.000855165021288052 0.000585537034830037 0.00059330282981587 0.000572669429076616 0.000677180804678351 0.000604148167573592 0 0 0 0.000653721694370111 0.000606144745529268 0 0.000766099672044428 0 0 0.000621844967393593 0.000564277765478253 0 0.000671883969624397 0.000613426213754146 0 0 0.000725139790887959 0.000583820749993816 0.000580018695364862 0.000640351147146161 0 0 0.000908120378714009 0.00072436140293884
"medial_orbitofrontal_gyrus_right" 0 0.000580736680346364 0.00057230835754392 0 0 0 0 0 0 0 0 0 0.000887851090186817 0 0 0 0.000579733128874855 0 0 0 0 0 0.00056345741788544 0 0.000806469600156637 0.000557883386079745 0.0005630177144985 0 0 0 0 0 0 0 0 0.000544017128141306 0.000538594359649211 0 0 0 0 0 0.000629769946882924 0 0.000573523234194039 0 0 0 0 0.000537219542307093 0.000544134447191818 0.000559414617624756 0.00054677157832457 0 0.000547007402044243 0.000537099098321196 0.000548228745107752 0 0.000607080967418553 0.000625598427677373 0.000541838603804653 0 0 0.000533110020393451 0.000663419538036802 0 0.000537986047389851 0.000594449660076875
"middle_temporal_gyrus_right" 0 0 0 0 0 0 0 0 0 0 0 0 0 0 0 0 0 0 0 0 0 0 0 0 0 0 0.00059571974178049 0 0 0 0 0 0 0 0.000586901851943326 0 0.00052827569390993 0 0.000648757409767112 0.000565955896004861 0.00056485862874794 0.00057828978380722 0.000564555160493352 0.000563692910673987 0 0.000653721694370111 0 0 0.000593780657679733 0.000549738827468216 0.000603312746638457 0 0 0.000592414026969899 0.000529523942270956 0 0.000539113534864366 0.000560660269417417 0 0 0.000553155505874586 0.000534996126342254 0.000586106574916955 0.000564451228650407 0 0.000647699364750946 0.00059295207295866 0.000620154829074556
"parahippocampal_gyrus_right" 0 0 0 0 0.000838367505684124 0.000687871579980749 0 0 0 0 0 0.000699639220318933 0 0 0 0 0 0 0 0 0 0 0 0 0 0 0.000604675651257282 0 0 0 0 0 0 0 0 0 0 0 0.000834654582335939 0.000652288731580621 0.000704433404970005 0.000583585226125991 0 0.000606081175401628 0 0.000606144745529268 0 0.000593780657679733 0 0 0 0 0 0.000619453635539582 0 0 0 0.000587882038308211 0 0 0 0.000581345534519251 0.000627910195681164 0 0 0 0 0.000641395184962985
"paracentral_gyrus_right" 0 0 0.000614350726996113 0 0 0 0 0 0 0 0 0 0 0 0 0.000770912415220518 0 0 0 0 0.000659394910059097 0.000584209877484553 0 0 0 0 0.000576296042075701 0 0 0 0 0 0 0.000590896481420346 0.000532313417795766 0.000530772264783862 0.000515241772071109 0 0 0 0.000533506905354967 0.000537896226792465 0.000540890892147045 0.000550907121010066 0 0 0.000537219542307093 0.000549738827468216 0 0 0 0 0 0 0.00061859520547035 0.000562998076825265 0.00056896082468232 0.000560349772618488 0 0.00053135904837584 0.00055716574548945 0.000553406084680377 0 0.000537297616560321 0 0 0 0.000537964476734427
"inferior_frontal_gyrus_pars_opercularis_right" 0 0.000584204837707282 0.000577573914786238 0 0 0 0 0 0.000635747234182138 0 0.000568390335716727 0 0.000578684961764954 0 0 0 0.000590199755814099 0 0 0 0 0 0.000575284220713473 0 0.000579265940319646 0.000570871287214928 0.000579690150114335 0.000564003437701022 0 0.000556222127895923 0 0 0 0.000722886770519419 0.000541645510219511 0.000562358119529783 0.000540468801353607 0 0 0.000549789536870735 0.000527736817198933 0.00055105069704152 0.000601754485323179 0.000621976158510735 0.000543760827622076 0.000766099672044428 0.000544134447191818 0.000603312746638457 0 0 0 0.000540015096750872 0.000581956630535997 0 0.000569667024787974 0.000537656886483715 0.000569757700699803 0.000547835900105715 0.000556709613587287 0.000554332632330417 0.000535325997113586 0.000532254955446826 0.00053170160601097 0.000567453337529863 0 0 0.000607864403800463 0.00054723502274735
"inferior_frontal_gyrus_pars_orbitalis_right" 0 0 0 0 0 0 0 0 0 0 0 0 0 0 0 0 0 0 0 0 0 0 0 0 0 0 0 0 0 0 0 0 0 0 0 0.000534250830462185 0.000543994660195975 0 0 0 0 0 0 0 0.000564497821050788 0 0.000559414617624756 0 0 0 0.000540015096750872 0 0.000595626725618972 0 0 0 0 0 0 0.000606455046767114 0.000535425376385578 0 0.000650021857253169 0 0 0 0 0.00056142468925088
"inferior_frontal_gyrus_pars_triangularis_right" 0 0 0.000561424007930117 0 0 0 0 0 0 0 0 0 0 0 0 0 0.000572658940605573 0 0 0 0 0 0 0 0 0.000561743687423374 0 0 0 0 0 0 0 0 0 0.000543447830313954 0.000533831238522178 0 0 0 0 0 0 0 0.000569546773092171 0 0.00054677157832457 0 0 0 0.000581956630535997 0.000595626725618972 0 0 0 0 0 0 0.000553622618198216 0.000562106705749939 0.000538997783265687 0 0 0 0 0 0 0.000552637182681927
"pericalcarine_cortex_right" 0 0 0 0 0 0 0 0 0 0 0 0 0 0 0 0 0 0 0 0 0 0 0 0 0 0 0 0 0 0 0 0 0 0 0.000589394476552438 0 0 0.000635982416509592 0 0.000621828458243373 0.000586543228698837 0 0.000692011511405805 0.000647999120625754 0 0.000621844967393593 0 0.000592414026969899 0.000619453635539582 0 0 0 0 0 0 0 0 0.000645889391054478 0 0 0 0.000626738740320845 0.000578744507991412 0.000581713650899923 0 0 0.000562734317689981 0
"postcentral_gyrus_right" 0 0 0.0005603768828353 0 0 0 0 0 0.000647631044818609 0 0 0 0 0 0 0.000935182791883236 0.000570265039331605 0 0 0 0 0 0.000589145707816674 0 0 0 0.000557957464620933 0 0 0 0 0 0 0.00067488764004291 0.000530127435268537 0 0.000518424385897508 0.000564572838604916 0 0.000544138087874388 0.000529913112127351 0.000532268594254396 0.000560702647132469 0.000541689196163515 0 0.000564277765478253 0.000547007402044243 0.000529523942270956 0 0.00061859520547035 0.000569667024787974 0 0 0 0 0.000545319921089951 0.000548202165725327 0.000552861414150413 0.000554399785265493 0.000540241423452511 0.000531418014286495 0.000542415309918543 0.000495088250623548 0.000559497021447437 0 0 0.000571329212208977 0.000556745985445669
"posterior_cingulate_gyrus_right" 0.000562422820032989 0.000553487079001782 0.00060573761650918 0 0 0 0.000543571346270986 0.000617197184029417 0.000555977396527911 0.000582855003143829 0 0 0 0 0 0.000597164362909612 0 0 0 0 0.000597348503217066 0.000743296498958562 0.000600898310971498 0.00056115805768615 0.000552630934111985 0.000546787581654043 0.000580812299920821 0.000546587584231339 0.000554170146841636 0.000536026741830727 0 0 0 0.000568763587471697 0 0.000603743257375389 0.000551746090570595 0 0 0 0 0 0.000583299608151694 0.000560699384125665 0 0 0.000537099098321196 0 0 0.000562998076825265 0.000537656886483715 0 0 0 0.000545319921089951 0 0.00054967883469337 0.000551321447765931 0 0.00052816622270844 0.000537783754276943 0.000534209758298112 0 0.000585343178943477 0 0 0 0.000541174612620379
"precentral_gyrus_right" 0.000589127843960537 0.000551715176830117 0.000604320791520608 0 0.000686133546779952 0 0.000574513581171864 0.000608755438524932 0.000605401259235878 0.000626807597800034 0.000561157922806258 0 0 0 0 0.000625198997151627 0 0 0 0 0.00059226598983558 0.000600312193129708 0.000593818265177205 0.000608375739244679 0 0 0.000580042856299944 0.000595700057355504 0.000598711197015882 0.000570513438175362 0 0 0 0.000611700509510093 0.000536450244966614 0.000524679013499093 0.000529215819648106 0.000558074260938542 0 0.000548206125868861 0.000533207521582038 0.000540111710241325 0.000540662284935374 0.000579665037943589 0.000542115834216113 0.000671883969624397 0.000548228745107752 0.000539113534864366 0 0.00056896082468232 0.000569757700699803 0 0 0 0.000548202165725327 0.00054967883469337 0 0.000543789362506272 0.000561856891516573 0.000522424216522303 0.000537500056949981 0.000531962288014327 0.000562947694838025 0.000541675028698919 0 0 0.00061081776217954 0.000552834160167353
"precuneus_right" 0 0 0.000549707568005526 0 0 0 0 0 0.000573319695740644 0 0 0 0 0 0 0 0 0 0 0 0 0 0.000550948736313626 0.000707000807602878 0 0 0.000563569931503495 0.000934551489181738 0 0 0 0 0 0 0.000552109216513492 0 0.000528567575999258 0.000600952251944813 0 0.000569270583664874 0.00056306189371128 0.000554678025155446 0.0005888911813864 0.000580689807454155 0 0.000613426213754146 0 0.000560660269417417 0.000587882038308211 0.000560349772618488 0.000547835900105715 0 0 0.000645889391054478 0.000552861414150413 0.000551321447765931 0.000543789362506272 0 0 0 0.000543794624143668 0.000582624978943512 0.000576861857195284 0.000550319168247711 0 0 0.000717041524439803 0.000616682141730365
"rostral_anterior_cingulate_cortex_right" 0 0.000644174555864522 0.000627520565112703 0 0 0 0 0 0 0 0.000647747979951301 0 0.000698653322877044 0 0 0 0.000638487446479895 0 0 0 0 0 0.000607664483108046 0.000586257904036432 0.000740402116421372 0 0.000634065205413097 0.000613954438100174 0 0.000588116141791733 0 0 0 0.000665454417078697 0 0.0005620966432732 0.000539844179687896 0 0 0 0 0 0 0 0.000564565269969934 0 0.000607080967418553 0 0 0 0.000556709613587287 0 0.000553622618198216 0 0.000554399785265493 0 0.000561856891516573 0 0 0.00054717119362415 0.000552023714904843 0 0 0 0 0 0 0.000571806134601013
"rostral_middle_frontal_gyrus_right" 0 0.000572589902380387 0.000574315136561926 0 0 0 0 0 0 0 0 0 0 0 0 0 0.000582903550789496 0 0 0 0 0 0.000556105081299172 0 0.000602939741934514 0.000587570059761389 0.000566453645024612 0 0 0 0 0 0 0 0 0.000544061855065786 0.000547155155454328 0 0 0 0 0 0.000636262123913934 0 0.000595080967093886 0 0.000625598427677373 0 0 0.00053135904837584 0.000554332632330417 0.000606455046767114 0.000562106705749939 0 0.000540241423452511 0.00052816622270844 0.000522424216522303 0 0.00054717119362415 0 0.000560235686473666 0.000514182102173992 0 0.000525526589861014 0.000678597330249763 0 0 0.000571011437482846
"superior_frontal_gyrus_right" 0 0.000569414869947327 0.000567380896145988 0 0 0 0.000567328291344913 0.000607149566404834 0.000596982308280487 0 0.000561110082809139 0 0.000571613512782349 0.000581621986316078 0 0.000540269680109993 0.000583109383886091 0.000548253784539604 0 0 0.000577504930761147 0.00057336330498219 0.000573757023598318 0.000553779471896065 0.000577233846037564 0.00056690350695757 0.000557936764823228 0.00056757726034663 0 0.000554985421758762 0 0 0 0.000593655966107915 0.000544972118016428 0.00054406553918241 0.000549685584703881 0 0.000616789847726484 0.000548906621097619 0.000542478213791372 0.000546827443527212 0.000534169251731411 0.000594060823111811 0.000531755316674223 0.000725139790887959 0.000541838603804653 0.000553155505874586 0 0.00055716574548945 0.000535325997113586 0.000535425376385578 0.000538997783265687 0 0.000531418014286495 0.000537783754276943 0.000537500056949981 0.000543794624143668 0.000552023714904843 0.000560235686473666 0 0.000535660868757082 0.000554161102481163 0.000541498669587624 0.000706565855154773 0 0.000553963308342721 0.000533307165479437
"superior_parietal_gyrus_right" 0 0 0.000538355145550168 0 0 0 0 0 0.000570471891332555 0 0 0 0 0 0 0 0 0 0 0 0 0.000592760567507187 0.000569557076777431 0.00075673222382136 0 0 0.000553322834814475 0 0 0 0 0 0 0.000652755762283294 0.00053302844379941 0 0.000521170126398817 0.000601719510739071 0 0.000549938294980101 0.000541658191871718 0.000536988890078528 0.000565489201243941 0.000553034871815354 0 0.000583820749993816 0 0.000534996126342254 0.000581345534519251 0.000553406084680377 0.000532254955446826 0 0 0.000626738740320845 0.000542415309918543 0.000534209758298112 0.000531962288014327 0.000582624978943512 0 0.000514182102173992 0.000535660868757082 0 0.000556399183619299 0.000534682040531663 0 0 0.000562188896623471 0.000530148125982666
"superior_temporal_gyrus_right" 0 0 0 0 0 0 0 0 0.000628599317562553 0 0 0 0 0 0 0 0 0 0 0 0 0 0.000579886382645841 0 0 0 0.000584736495337202 0 0 0 0 0 0 0 0.000574581935917877 0 0 0.000582768074070941 0.000645590760105723 0.000597030324926408 0.000556824790317101 0.000589967208771392 0.000580172760215511 0.000598836074463075 0.000797897198243161 0.000580018695364862 0 0.000586106574916955 0.000627910195681164 0 0.00053170160601097 0.000650021857253169 0 0.000578744507991412 0.000495088250623548 0 0.000562947694838025 0.000576861857195284 0 0 0.000554161102481163 0.000556399183619299 0 0.00058255274420472 0 0.000665675577411532 0.000583083504616084 0.000639897822345375
"supramarginal_gyrus_right" 0 0 0.000617144845788727 0 0 0 0 0 0.000600143018584293 0 0 0 0 0 0 0 0 0 0 0 0 0.000603272005899445 0.000585157623288816 0 0 0 0.000577990160266969 0 0 0 0 0 0 0.000743696117879581 0.000563896661901334 0.000526024336063266 0.000531137563645411 0 0 0.000567461160199996 0.000557410278359312 0.000562056938738593 0.000566569957442979 0.00059626153947595 0 0.000640351147146161 0.000533110020393451 0.000564451228650407 0 0.000537297616560321 0.000567453337529863 0 0 0.000581713650899923 0.000559497021447437 0.000585343178943477 0.000541675028698919 0.000550319168247711 0 0.000525526589861014 0.000541498669587624 0.000534682040531663 0.00058255274420472 0 0 0 0.000625852094695569 0.000562710747970067
"frontal_pole_right" 0 0 0 0 0 0 0 0 0 0 0 0 0 0 0 0 0 0 0 0 0 0 0 0 0 0 0 0 0 0 0 0 0 0 0 0 0 0 0 0 0 0 0 0 0.000661713543501378 0 0.000663419538036802 0 0 0 0 0 0 0 0 0 0 0 0 0.000678597330249763 0.000706565855154773 0 0 0 0 0 0 0
"temporal_pole_right" 0 0 0 0 0 0 0 0 0 0 0 0 0 0 0 0 0 0 0 0 0 0 0 0 0 0 0 0 0 0 0 0 0 0 0 0 0 0 0.000674543832868167 0.000667432401475921 0 0.000683838068766419 0 0 0.000774396641740299 0 0 0.000647699364750946 0 0 0 0 0 0 0 0 0 0 0 0 0 0 0.000665675577411532 0 0 0 0 0.000690025060587542
"transverse_temporal_gyrus_right" 0 0 0 0 0 0 0 0 0.000808638641145211 0 0 0 0 0 0 0 0 0 0 0 0 0 0 0 0 0 0.000692314586172366 0 0 0 0 0 0 0 0.000568283600464207 0 0 0 0 0.000598194697770886 0.000564438690982785 0.000582948854685875 0.000769228006402212 0.000632622853470688 0 0.000908120378714009 0.000537986047389851 0.00059295207295866 0 0 0.000607864403800463 0 0 0.000562734317689981 0.000571329212208977 0 0.00061081776217954 0.000717041524439803 0 0 0.000553963308342721 0.000562188896623471 0.000583083504616084 0.000625852094695569 0 0 0 0.000619058592955568
"insula_right" 0 0 0.000592937507988788 0 0 0 0.00055998827018912 0 0.000756028075973896 0 0 0 0 0 0 0 0.000603375894569551 0 0 0 0 0 0.000584971809105548 0 0 0 0.0005897535817366 0 0 0 0 0 0.000854715944207728 0.000690414190013436 0.000580433916612643 0.000564601238998197 0.00053075490547894 0 0.000686607479071414 0.000621793138214714 0.000538850738341332 0.000605940682671932 0.000763714855401283 0.000636095714833332 0.00060192100112551 0.00072436140293884 0.000594449660076875 0.000620154829074556 0.000641395184962985 0.000537964476734427 0.00054723502274735 0.00056142468925088 0.000552637182681927 0 0.000556745985445669 0.000541174612620379 0.000552834160167353 0.000616682141730365 0.000571806134601013 0.000571011437482846 0.000533307165479437 0.000530148125982666 0.000639897822345375 0.000562710747970067 0 0.000690025060587542 0.000619058592955568 0
