# Supplementary material for: NODDI and Tensor-Based Microstructural Indices as Predictors of Functional Connectivity
Source: PLoS One. 2016 Apr 14;11(4):e0153404. doi: 10.1371/journal.pone.0153404 (PMC4831788; doi:10.1371/journal.pone.0153404)
Supplement: S1 Data — a) Functional connectivity matrices, both fMRI and EEG connectomes across all subjects, in the form of precision matrices and b) structural brain connectivity matrices across all subjects and microstructural indices. Columns and rows are named according to the corresponding brain region that represent. (ZIP) [file pone.0153404.s001.zip › DATA/DWI/45_WODI_68.txt]

"banks_superior_temporal_sulcus_left" "caudal_anterior_cingulate_cortex_left" "caudal_middle_frontal_gyrus_left" "cuneus_left" "entorhinal_cortex_left" "fusiform_gyrus_left" "inferior_parietal_gyrus_left" "inferior_temporal_gyrus_left" "cingulate_gyrus_isthmus_left" "lateral_occipital_cortex_left" "lateral_orbitofrontal_cortex_left" "lingual_gyrus_left" "medial_orbitofrontal_gyrus_left" "middle_temporal_gyrus_left" "parahippocampal_gyrus_left" "paracentral_gyrus_left" "inferior_frontal_gyrus_pars_opercularis_left" "inferior_frontal_gyrus_pars_orbitalis_left" "inferior_frontal_gyrus_pars_triangularis_left" "pericalcarine_cortex_left" "postcentral_gyrus_left" "posterior_cingulate_gyrus_left" "precentral_gyrus_left" "precuneus_left" "rostral_anterior_cingulate_cortex_left" "rostral_middle_frontal_gyrus_left" "superior_frontal_gyrus_left" "superior_parietal_gyrus_left" "superior_temporal_gyrus_left" "supramarginal_gyrus_left" "frontal_pole_left" "temporal_pole_left" "transverse_temporal_gyrus_left" "insula_left" "banks_superior_temporal_sulcus_right" "caudal_anterior_cingulate_cortex_right" "caudal_middle_frontal_gyrus_right" "cuneus_right" "entorhinal_cortex_right" "fusiform_gyrus_right" "inferior_parietal_gyrus_right" "inferior_temporal_gyrus_right" "cingulate_gyrus_isthmus_right" "lateral_occipital_cortex_right" "lateral_orbitofrontal_cortex_right" "lingual_gyrus_right" "medial_orbitofrontal_gyrus_right" "middle_temporal_gyrus_right" "parahippocampal_gyrus_right" "paracentral_gyrus_right" "inferior_frontal_gyrus_pars_opercularis_right" "inferior_frontal_gyrus_pars_orbitalis_right" "inferior_frontal_gyrus_pars_triangularis_right" "pericalcarine_cortex_right" "postcentral_gyrus_right" "posterior_cingulate_gyrus_right" "precentral_gyrus_right" "precuneus_right" "rostral_anterior_cingulate_cortex_right" "rostral_middle_frontal_gyrus_right" "superior_frontal_gyrus_right" "superior_parietal_gyrus_right" "superior_temporal_gyrus_right" "supramarginal_gyrus_right" "frontal_pole_right" "temporal_pole_right" "transverse_temporal_gyrus_right" "insula_right"
"banks_superior_temporal_sulcus_left" 0 0 0 0 0 0.226480089244847 0.260200671736705 0.307285265711216 0.230476713207938 0.273011918880915 0 0.276309831998292 0 0.380603355087402 0 0.257798453154216 0.262212575103032 0 0 0 0.253985137311914 0.240659712218009 0.247844406039444 0.255391501030452 0 0 0.238982561947689 0.250549043438577 0.311147714486082 0.27763148755499 0 0 0.301013697518467 0.266031145664385 0 0 0 0 0 0 0 0 0 0 0 0 0 0 0 0 0 0 0 0 0 0.240533551248346 0.202548854297737 0 0 0 0 0 0 0 0 0 0 0
"caudal_anterior_cingulate_cortex_left" 0 0 0.230675123572204 0 0 0 0 0 0.241004474357168 0 0.223490754280545 0 0.218937717130352 0 0 0.338988268956482 0.244131081284511 0 0 0 0 0.167632115233482 0.2471265969456 0 0.228064686110424 0.24859992305522 0.224591948954078 0.281172483481155 0 0 0 0 0 0.244913734046247 0 0.12498545554077 0.218136504913427 0 0 0 0 0 0 0 0 0 0.179601500161947 0 0 0 0.223937472997907 0 0 0 0 0.180237150123953 0.178289191304729 0 0.181828129209974 0.197275315646763 0.1685547761068 0 0 0 0 0 0 0
"caudal_middle_frontal_gyrus_left" 0 0.230675123572204 0 0 0 0 0.291291213723052 0.273439488318179 0.280341139582041 0.274352756069883 0.240858041106832 0 0.272335509395562 0.213150976375763 0 0 0.293478580489606 0.313172562847966 0.353897305196606 0 0.33892370986238 0.215915564126899 0.332674923772803 0.268514469350842 0.262776483382453 0.331220081495244 0.290802875329466 0.280215091460969 0.268378875221057 0.295271570353068 0 0 0 0.285864261202255 0 0.185661215815194 0.227097991781491 0 0 0 0 0 0.195342679245318 0 0.206577138931471 0 0.202001571954626 0 0 0.198441664706106 0.217364285678652 0 0.246512967404806 0 0.252244743535751 0.17843056777952 0.22062175642966 0.194455659336084 0.240284401757293 0.215716950045335 0.202299480224791 0.224501759813051 0 0.223756381445568 0 0 0 0.239171759329515
"cuneus_left" 0 0 0 0 0 0.278874805836965 0.276935691233721 0 0 0.328784118746015 0 0.250198510214451 0 0 0 0 0 0 0 0.450721935089071 0 0 0 0.360461542274703 0 0 0 0.38359462416414 0 0.299016688737918 0 0 0 0 0 0 0 0.504471783089654 0 0 0 0 0 0 0 0.456679424924318 0 0 0 0 0 0 0 0 0 0 0 0 0 0 0 0 0 0 0 0 0 0
"entorhinal_cortex_left" 0 0 0 0 0 0.360516055237499 0 0.351610537812204 0 0 0 0 0 0.323641745457578 0.391361785860187 0 0 0 0 0 0 0 0 0 0 0 0 0 0.290076594662586 0 0 0.359150495127971 0 0.366649752182084 0 0 0 0 0.435568003016102 0 0 0 0 0 0 0 0 0 0.462671286278952 0 0 0 0 0 0 0 0.287303061096916 0 0 0 0 0 0 0 0 0 0 0
"fusiform_gyrus_left" 0.226480089244847 0 0 0.278874805836965 0.360516055237499 0 0.254541326976752 0.358205901213726 0.21948886703682 0.342225199623182 0 0.309542398743907 0.25949212048963 0.28391107489546 0.386938128770472 0 0 0 0 0.312485470856301 0.251740465431066 0.222439145324894 0.250254951606628 0.232261779087719 0 0 0 0.252069677554894 0.229458394706862 0.269199533841047 0 0.32083549554238 0.253362172314642 0.247567611092212 0 0 0 0 0 0 0 0 0 0 0 0 0 0 0.376481530699133 0 0 0 0 0 0 0 0 0 0 0 0 0 0 0 0 0 0 0
"inferior_parietal_gyrus_left" 0.260200671736705 0 0.291291213723052 0.276935691233721 0 0.254541326976752 0 0.258689270198809 0.260083323249575 0.323121927920718 0 0.312098132599283 0 0.30166157691348 0.285706628484073 0.290398501588597 0.257090549366942 0 0 0.276899368481674 0.301140056637968 0.255272308513787 0.28440518869283 0.277544937423012 0.263399310269287 0.291351710929397 0.277886415191302 0.317800575488572 0.325627450857171 0.319004216353198 0 0 0.263315879717166 0.25433184523355 0 0 0.246167046127168 0 0 0 0 0 0 0 0 0 0 0 0 0 0 0 0 0 0 0.237770862464169 0.21294860044738 0 0 0 0.222813094290239 0 0 0 0 0 0 0.261552665592297
"inferior_temporal_gyrus_left" 0.307285265711216 0 0.273439488318179 0 0.351610537812204 0.358205901213726 0.258689270198809 0 0.219699859651552 0.334094076313355 0.25240295099732 0.328922396278502 0.25671041952857 0.336649884813992 0.322518325204127 0.27089652119278 0.276891290856598 0 0 0 0.257098527238474 0.238004277043163 0.243962094472091 0.236407102312319 0.261421103287267 0.265790377845384 0.237274694094537 0.254542335754511 0.241974934641634 0.275014088673556 0 0.333002479302919 0.248909918249968 0.22865774018791 0 0 0.250697433442007 0 0 0 0 0 0 0 0 0 0 0 0 0 0 0 0 0 0 0.221028562861173 0.208950955637183 0 0 0 0.215258759485703 0 0 0 0 0 0 0
"cingulate_gyrus_isthmus_left" 0.230476713207938 0.241004474357168 0.280341139582041 0 0 0.21948886703682 0.260083323249575 0.219699859651552 0 0.235395246810502 0.264665230362582 0.262031196763059 0.279345085820287 0.240158236890336 0.432805878006146 0.274839012294765 0 0 0 0.462031713055271 0.256776701668049 0.279353527519488 0.227700050104428 0.308258554142273 0.245182796168103 0 0.214788380184983 0.274258819519361 0.23319103318855 0.281810221284807 0 0 0.27128156087969 0.26471657240348 0.176103655419022 0 0.230801497516084 0 0 0 0.229122088320946 0.191563002616815 0.29615159563143 0.18411310283355 0 0 0 0 0 0 0.263153477791004 0 0 0 0.249961507731998 0.230149621227402 0.217817013498917 0.23336319131381 0 0 0.212064858081159 0.231218213045681 0.153382577389101 0.233130539135644 0 0 0.262331792048631 0.175227600635564
"lateral_occipital_cortex_left" 0.273011918880915 0 0.274352756069883 0.328784118746015 0 0.342225199623182 0.323121927920718 0.334094076313355 0.235395246810502 0 0.257075575284242 0.322029050163914 0 0.372005845226367 0.272858194206488 0.28070163995048 0 0 0.26896422319271 0.336331937155085 0.265501049278195 0 0.262069241838564 0.270004299154209 0 0 0.25588991002038 0.329167683891897 0.274331413721496 0.291610418281413 0 0 0.284195234542882 0.263337560693776 0 0 0 0 0 0 0 0 0 0 0 0.389110753039854 0 0 0 0 0 0 0 0 0 0.226087400714291 0.231081591876944 0 0 0 0 0 0 0 0 0 0 0
"lateral_orbitofrontal_cortex_left" 0 0.223490754280545 0.240858041106832 0 0 0 0 0.25240295099732 0.264665230362582 0.257075575284242 0 0 0.365066140902998 0 0 0 0.251894756498178 0.328385675914205 0.301539815020063 0 0.276136443114688 0 0.257574246280266 0 0.284637948368828 0.303372808111774 0.248073041528985 0.269482723928618 0.343356312978264 0.255310491803745 0.566799872210803 0.474485345552764 0.280107091008094 0.284702182089461 0 0.224023601702239 0.220379732695732 0 0 0 0 0 0 0 0 0 0 0 0 0 0.209647576690266 0 0 0 0 0 0.210817374376181 0 0.235323690124596 0 0.203306345596213 0 0 0 0 0 0 0
"lingual_gyrus_left" 0.276309831998292 0 0 0.250198510214451 0 0.309542398743907 0.312098132599283 0.328922396278502 0.262031196763059 0.322029050163914 0 0 0 0.394146100586371 0.432907508074573 0 0 0 0 0.372869014018556 0.271624051715127 0 0.25129623779083 0.249519859636615 0 0.244791540734824 0 0.278442558389936 0.271839048893445 0.293813771835614 0 0 0.230266633003918 0.220648287820035 0 0 0 0 0 0 0 0 0 0.446056021246132 0 0.506265243786503 0 0 0.403824022727575 0 0 0 0 0 0 0 0 0 0 0 0 0 0 0 0 0 0 0
"medial_orbitofrontal_gyrus_left" 0 0.218937717130352 0.272335509395562 0 0 0.25949212048963 0 0.25671041952857 0.279345085820287 0 0.365066140902998 0 0 0.250126472361743 0.305038822611427 0 0.270424761899846 0.282561497351862 0.281207034285752 0 0.279228733949619 0 0.267360128966718 0.285550552066025 0.32187070999163 0.370797937106165 0.269241716106512 0.275199049624786 0.28421396337067 0.263031027069961 0.467095903022738 0 0 0.319747531898468 0 0 0.231211294386452 0 0 0 0 0 0 0 0.242883827701049 0 0.56729154167579 0 0 0 0.22103453052921 0 0 0 0 0 0 0 0.284402231238872 0 0.215487999530214 0 0 0 0 0 0 0
"middle_temporal_gyrus_left" 0.380603355087402 0 0.213150976375763 0 0.323641745457578 0.28391107489546 0.30166157691348 0.336649884813992 0.240158236890336 0.372005845226367 0 0.394146100586371 0.250126472361743 0 0.285858564907014 0.274802828783352 0.321787678594562 0 0 0 0.272555187902765 0 0.256289849724867 0.261219507113999 0 0.279405148486697 0.242523793595718 0.271515608671202 0.288614094584095 0.291250428629737 0 0.328726635635851 0.268070842610622 0.258669240399454 0 0 0 0 0 0 0 0 0 0 0 0 0 0 0 0 0 0 0 0 0 0 0 0 0 0 0.223131586955949 0 0 0 0 0 0 0
"parahippocampal_gyrus_left" 0 0 0 0 0.391361785860187 0.386938128770472 0.285706628484073 0.322518325204127 0.432805878006146 0.272858194206488 0 0.432907508074573 0.305038822611427 0.285858564907014 0 0 0 0 0 0 0 0 0.267513473883852 0 0 0 0.243482115214931 0 0.292253877561453 0 0 0.283544460092422 0 0.269242530668843 0 0 0 0 0 0 0 0 0 0 0 0 0 0 0 0 0 0 0 0 0 0 0 0 0 0 0 0 0 0 0 0 0 0
"paracentral_gyrus_left" 0.257798453154216 0.338988268956482 0 0 0 0 0.290398501588597 0.27089652119278 0.274839012294765 0.28070163995048 0 0 0 0.274802828783352 0 0 0 0 0 0 0.449845156140116 0.297404737637842 0.358686792871512 0.314899449844421 0 0 0.30681932757631 0.282928441508474 0.300219254746724 0.297608089399001 0 0 0 0 0 0.203487588106949 0 0 0 0 0 0 0 0 0 0 0 0 0 0.580120274047525 0 0 0 0 0.621488635011478 0.229552954354095 0.233457021407305 0 0 0 0.205359251879837 0 0 0 0 0 0 0
"inferior_frontal_gyrus_pars_opercularis_left" 0.262212575103032 0.244131081284511 0.293478580489606 0 0 0 0.257090549366942 0.276891290856598 0 0 0.251894756498178 0 0.270424761899846 0.321787678594562 0 0 0 0.321733058219116 0.395597966477223 0 0.295222339574387 0 0.360346551414617 0.286752893435206 0.260700983446644 0.305903089780319 0.275144767045231 0.267673235284881 0.54647252438531 0.265509301771162 0 0 0 0.319981900194819 0 0.204607126879629 0.230638329878764 0 0 0 0 0 0 0 0 0 0.202752067522516 0 0 0 0.211186517956133 0 0.252265167015306 0 0.22878862281578 0 0 0 0.235483499854651 0.207185420623035 0.205983694445565 0 0 0 0 0 0 0.225760283627165
"inferior_frontal_gyrus_pars_orbitalis_left" 0 0 0.313172562847966 0 0 0 0 0 0 0 0.328385675914205 0 0.282561497351862 0 0 0 0.321733058219116 0 0.367338112392587 0 0 0 0.332901324105 0 0.291207791462991 0.301085748383348 0.312283088163234 0.256973508946843 0.714079304984567 0 0 0 0 0.236244430952939 0 0 0 0 0 0 0 0 0 0 0 0 0 0 0 0 0 0 0 0 0 0 0 0 0 0 0.216512214557619 0 0 0 0 0 0 0
"inferior_frontal_gyrus_pars_triangularis_left" 0 0 0.353897305196606 0 0 0 0 0 0 0.26896422319271 0.301539815020063 0 0.281207034285752 0 0 0 0.395597966477223 0.367338112392587 0 0 0 0 0.378747712749602 0.26262234270803 0.283452781641936 0.319661192205006 0.302512430086364 0.301290082191934 0.697324625595883 0 0 0 0 0.382185410889184 0 0.242065204502195 0.24278746820144 0 0 0 0 0 0 0 0 0 0 0 0 0 0 0 0 0 0 0 0 0 0 0 0 0 0 0 0 0 0 0
"pericalcarine_cortex_left" 0 0 0 0.450721935089071 0 0.312485470856301 0.276899368481674 0 0.462031713055271 0.336331937155085 0 0.372869014018556 0 0 0 0 0 0 0 0 0 0 0 0.297743412280048 0 0 0 0.379580690530135 0 0 0 0 0 0 0 0 0 0 0 0 0 0 0 0 0 0.510994531783134 0 0 0 0 0 0 0 0 0 0 0 0 0 0 0 0 0 0 0 0 0 0
"postcentral_gyrus_left" 0.253985137311914 0 0.33892370986238 0 0 0.251740465431066 0.301140056637968 0.257098527238474 0.256776701668049 0.265501049278195 0.276136443114688 0.271624051715127 0.279228733949619 0.272555187902765 0 0.449845156140116 0.295222339574387 0 0 0 0 0.248549388809407 0.305871890154834 0.291849104053319 0.293909211517016 0.314535049111498 0.325288010002283 0.29484590002696 0.291031507590253 0.333513446261593 0 0 0.248893860761109 0.299339388384393 0 0 0.264652521226014 0 0.301643471302766 0 0 0 0.145972293823856 0 0 0 0 0 0 0.561217962619241 0 0 0 0 0 0.222690418245325 0.221273544706869 0 0 0 0.216157420452646 0 0 0 0 0 0 0
"posterior_cingulate_gyrus_left" 0.240659712218009 0.167632115233482 0.215915564126899 0 0 0.222439145324894 0.255272308513787 0.238004277043163 0.279353527519488 0 0 0 0 0 0 0.297404737637842 0 0 0 0 0.248549388809407 0 0.22588438664143 0.344669351570234 0 0.244591726623242 0.207753245670658 0.241860151752582 0.275157709906982 0.280849817391061 0 0 0 0.243302174328459 0 0.217686742533221 0.170245091005097 0 0 0 0 0 0.188150358936401 0 0 0 0 0 0 0.176083497765176 0 0 0 0 0 0.117842902744826 0.155036200054544 0 0 0 0.174791531940129 0.201108345923481 0 0.231341276832505 0 0 0 0
"precentral_gyrus_left" 0.247844406039444 0.2471265969456 0.332674923772803 0 0 0.250254951606628 0.28440518869283 0.243962094472091 0.227700050104428 0.262069241838564 0.257574246280266 0.25129623779083 0.267360128966718 0.256289849724867 0.267513473883852 0.358686792871512 0.360346551414617 0.332901324105 0.378747712749602 0 0.305871890154834 0.22588438664143 0 0.28523436519389 0.275575168208252 0.295297798170943 0.285596852825204 0.284764380714998 0.289214733129345 0.291458769691759 0 0 0.266818356750379 0.332595740398937 0 0.196224779516192 0.246784317289776 0 0 0 0.233799616386986 0.189537003211798 0.164919627992971 0.199584910805644 0 0 0.212334611520319 0 0 0 0.222373635372879 0 0 0 0.227715270064968 0.167425417760417 0.202033411257563 0.220539271988578 0.275656874189912 0.256290142456086 0.203181493000048 0.216195353006137 0.161862636896804 0.211471874919423 0 0 0 0.258768028136629
"precuneus_left" 0.255391501030452 0 0.268514469350842 0.360461542274703 0 0.232261779087719 0.277544937423012 0.236407102312319 0.308258554142273 0.270004299154209 0 0.249519859636615 0.285550552066025 0.261219507113999 0 0.314899449844421 0.286752893435206 0 0.26262234270803 0.297743412280048 0.291849104053319 0.344669351570234 0.28523436519389 0 0 0 0.243694091654848 0.301434908539881 0.275255911077166 0.298089879347076 0 0 0.215269857760232 0.275117742048504 0 0 0 0 0 0 0 0 0 0 0 0 0 0 0 0 0 0 0 0 0 0.243958492484954 0.240112272646691 0.464192030484228 0.244749533623943 0 0.252442492087055 0.510104189562129 0 0 0 0 0 0
"rostral_anterior_cingulate_cortex_left" 0 0.228064686110424 0.262776483382453 0 0 0 0.263399310269287 0.261421103287267 0.245182796168103 0 0.284637948368828 0 0.32187070999163 0 0 0 0.260700983446644 0.291207791462991 0.283452781641936 0 0.293909211517016 0 0.275575168208252 0 0 0.271487753338895 0.249872092355926 0.260024918089262 0.263827746389763 0.251713206128636 0 0 0 0.276723709906247 0 0.146402418147569 0.225592560229179 0 0 0 0 0 0 0 0 0 0.524434533713278 0 0 0 0.210827924678417 0 0 0 0 0.194894178276762 0 0 0.266385347366239 0.214342015312529 0.206927798401537 0 0 0 0 0 0 0
"rostral_middle_frontal_gyrus_left" 0 0.24859992305522 0.331220081495244 0 0 0 0.291351710929397 0.265790377845384 0 0 0.303372808111774 0.244791540734824 0.370797937106165 0.279405148486697 0 0 0.305903089780319 0.301085748383348 0.319661192205006 0 0.314535049111498 0.244591726623242 0.295297798170943 0 0.271487753338895 0 0.285753562744077 0.267274249667282 0.260822571733224 0.265435787397446 0.45010877166406 0 0 0.294382462627384 0 0.226439872497685 0.237461824286468 0 0 0 0 0 0 0 0.208976243641375 0 0.23719973920867 0 0 0 0.229722355889875 0 0.283395829103297 0 0 0.207731482874325 0 0 0 0.205990649495564 0.218443146495736 0 0 0 0 0 0 0
"superior_frontal_gyrus_left" 0.238982561947689 0.224591948954078 0.290802875329466 0 0 0 0.277886415191302 0.237274694094537 0.214788380184983 0.25588991002038 0.248073041528985 0 0.269241716106512 0.242523793595718 0.243482115214931 0.30681932757631 0.275144767045231 0.312283088163234 0.302512430086364 0 0.325288010002283 0.207753245670658 0.285596852825204 0.243694091654848 0.249872092355926 0.285753562744077 0 0.261181499457635 0.24324411913797 0.265854226739158 0.442440641272569 0 0.241174299047715 0.255981631382636 0 0.178410236636694 0.207780465981076 0 0.272428157490181 0.182037101062609 0.224108717750252 0.195743252737374 0.186395868503055 0.190815137618517 0.207717283396403 0.205872527575844 0.194312945350967 0.203044523301129 0.276613460626532 0.283832872988135 0.212507652107733 0 0 0 0.221730696198121 0.168514763766612 0.197130722597251 0.233378799362042 0.23793314824541 0.212846719057353 0.176429417539093 0.216357464733844 0.168637799809944 0.218918727574286 0 0 0.247298219435961 0.231215196757398
"superior_parietal_gyrus_left" 0.250549043438577 0.281172483481155 0.280215091460969 0.38359462416414 0 0.252069677554894 0.317800575488572 0.254542335754511 0.274258819519361 0.329167683891897 0.269482723928618 0.278442558389936 0.275199049624786 0.271515608671202 0 0.282928441508474 0.267673235284881 0.256973508946843 0.301290082191934 0.379580690530135 0.29484590002696 0.241860151752582 0.284764380714998 0.301434908539881 0.260024918089262 0.267274249667282 0.261181499457635 0 0.294421761447813 0.311352163906888 0 0 0.251930920590461 0.30303894785726 0 0 0.249908869770548 0 0 0 0 0 0 0 0 0 0 0 0 0 0.250352470755731 0 0 0 0 0.242122761513678 0.224775375670356 0.520971926374361 0.228128457748765 0 0.220835740150763 0 0 0 0 0 0 0
"superior_temporal_gyrus_left" 0.311147714486082 0 0.268378875221057 0 0.290076594662586 0.229458394706862 0.325627450857171 0.241974934641634 0.23319103318855 0.274331413721496 0.343356312978264 0.271839048893445 0.28421396337067 0.288614094584095 0.292253877561453 0.300219254746724 0.54647252438531 0.714079304984567 0.697324625595883 0 0.291031507590253 0.275157709906982 0.289214733129345 0.275255911077166 0.263827746389763 0.260822571733224 0.24324411913797 0.294421761447813 0 0.361993395921519 0 0.296521343285245 0.357703254637731 0.233488724402444 0 0 0 0 0 0 0 0 0 0 0 0 0 0 0 0 0 0 0 0 0 0.235719666853699 0.223412795596009 0 0 0 0 0 0 0 0 0 0 0
"supramarginal_gyrus_left" 0.27763148755499 0 0.295271570353068 0.299016688737918 0 0.269199533841047 0.319004216353198 0.275014088673556 0.281810221284807 0.291610418281413 0.255310491803745 0.293813771835614 0.263031027069961 0.291250428629737 0 0.297608089399001 0.265509301771162 0 0 0 0.333513446261593 0.280849817391061 0.291458769691759 0.298089879347076 0.251713206128636 0.265435787397446 0.265854226739158 0.311352163906888 0.361993395921519 0 0 0 0.292231620990015 0.350714390292984 0 0.24033313095355 0.254975363461385 0 0 0 0 0 0 0 0 0 0 0 0 0 0.246032295094025 0 0 0 0 0.253701799797526 0.274031281144086 0 0.257073350596804 0 0.248208046286655 0 0 0 0 0 0 0
"frontal_pole_left" 0 0 0 0 0 0 0 0 0 0 0.566799872210803 0 0.467095903022738 0 0 0 0 0 0 0 0 0 0 0 0 0.45010877166406 0.442440641272569 0 0 0 0 0 0 0 0 0 0 0 0 0 0 0 0 0 0 0 0 0 0 0 0 0 0 0 0 0 0 0 0 0 0 0 0 0 0 0 0 0
"temporal_pole_left" 0 0 0 0 0.359150495127971 0.32083549554238 0 0.333002479302919 0 0 0.474485345552764 0 0 0.328726635635851 0.283544460092422 0 0 0 0 0 0 0 0 0 0 0 0 0 0.296521343285245 0 0 0 0 0.309764912379334 0 0 0 0 0 0 0 0 0 0 0 0 0 0 0 0 0 0 0 0 0 0 0 0 0 0 0 0 0 0 0 0 0 0
"transverse_temporal_gyrus_left" 0.301013697518467 0 0 0 0 0.253362172314642 0.263315879717166 0.248909918249968 0.27128156087969 0.284195234542882 0.280107091008094 0.230266633003918 0 0.268070842610622 0 0 0 0 0 0 0.248893860761109 0 0.266818356750379 0.215269857760232 0 0 0.241174299047715 0.251930920590461 0.357703254637731 0.292231620990015 0 0 0 0.30454266079888 0 0 0 0 0 0 0 0 0 0 0 0 0 0 0 0 0 0 0 0 0 0 0 0 0 0 0 0 0 0 0 0 0 0.299868770609466
"insula_left" 0.266031145664385 0.244913734046247 0.285864261202255 0 0.366649752182084 0.247567611092212 0.25433184523355 0.22865774018791 0.26471657240348 0.263337560693776 0.284702182089461 0.220648287820035 0.319747531898468 0.258669240399454 0.269242530668843 0 0.319981900194819 0.236244430952939 0.382185410889184 0 0.299339388384393 0.243302174328459 0.332595740398937 0.275117742048504 0.276723709906247 0.294382462627384 0.255981631382636 0.30303894785726 0.233488724402444 0.350714390292984 0 0.309764912379334 0.30454266079888 0 0 0.232546559495935 0.231593462994912 0 0 0 0 0 0.264666623619756 0 0 0 0 0 0 0.195285680145914 0.282319716540018 0 0 0 0.31695513252309 0.198202981984188 0.209414467592351 0 0.266772729071703 0 0.209252832788678 0.252980591466214 0 0.299745139763118 0 0 0 0.252650161417575
"banks_superior_temporal_sulcus_right" 0 0 0 0 0 0 0 0 0.176103655419022 0 0 0 0 0 0 0 0 0 0 0 0 0 0 0 0 0 0 0 0 0 0 0 0 0 0 0 0.258048592963436 0 0 0.279614205037123 0.30895531567577 0.314223246110245 0.233914520970236 0.246224082331532 0 0.239097069834511 0 0.383415284676907 0 0.25787725933102 0.236137555581172 0 0 0.233601198948077 0.246200514493342 0 0.248714536218605 0.245018490701723 0 0 0.237359334375716 0.250514722024042 0.346524402046799 0.268009186401164 0 0 0.292220113866852 0.230359689136854
"caudal_anterior_cingulate_cortex_right" 0 0.12498545554077 0.185661215815194 0 0 0 0 0 0 0 0.224023601702239 0 0 0 0 0.203487588106949 0.204607126879629 0 0.242065204502195 0 0 0.217686742533221 0.196224779516192 0 0.146402418147569 0.226439872497685 0.178410236636694 0 0 0.24033313095355 0 0 0 0.232546559495935 0 0 0.259317300028683 0 0 0 0 0 0 0 0.231301357680544 0 0.225996066336037 0 0 0.241792073632006 0.249234996988586 0.305090256899287 0.269064318942471 0 0 0.178732223052443 0.256151950138938 0 0.217062187993459 0.247326159620082 0.219653223630805 0 0 0.32211102175163 0 0 0 0.263616683301266
"caudal_middle_frontal_gyrus_right" 0 0.218136504913427 0.227097991781491 0 0 0 0.246167046127168 0.250697433442007 0.230801497516084 0 0.220379732695732 0 0.231211294386452 0 0 0 0.230638329878764 0 0.24278746820144 0 0.264652521226014 0.170245091005097 0.246784317289776 0 0.225592560229179 0.237461824286468 0.207780465981076 0.249908869770548 0 0.254975363461385 0 0 0 0.231593462994912 0.258048592963436 0.259317300028683 0 0 0 0.254371742122462 0.260457460430537 0.258175945267402 0.261597850708112 0.246461146009157 0.276177177368504 0.246536999223658 0.277099776872672 0.26862851293158 0 0.377858868196573 0.309638310591889 0.325133909181384 0.363334427101091 0 0.294391011327308 0.217350264707521 0.348889605701298 0.263633939932787 0.281961855287982 0.321025595079842 0.297896166611454 0.254103829398028 0 0.26767227264094 0 0 0 0.321270732056696
"cuneus_right" 0 0 0 0.504471783089654 0 0 0 0 0 0 0 0 0 0 0 0 0 0 0 0 0 0 0 0 0 0 0 0 0 0 0 0 0 0 0 0 0 0 0 0.294291469963965 0.28405609009505 0.246387903422444 0.225273844445789 0.300882585878779 0 0.253364847057361 0 0 0 0 0 0 0 0.422144793455327 0.285364758498846 0 0.283632169808161 0.298169656585656 0 0 0 0.35663848085981 0.210479819323749 0 0 0 0 0
"entorhinal_cortex_right" 0 0 0 0 0.435568003016102 0 0 0 0 0 0 0 0 0 0 0 0 0 0 0 0.301643471302766 0 0 0 0 0 0.272428157490181 0 0 0 0 0 0 0 0 0 0 0 0 0.400736398833078 0 0.456565929491542 0 0.438297940679924 0.455537078113881 0.45871588205859 0 0.410170643990482 0.377501079606859 0 0 0 0 0 0 0 0 0 0 0 0.216229649476411 0 0.358638353678544 0 0 0.385072711184513 0 0.36154534819739
"fusiform_gyrus_right" 0 0 0 0 0 0 0 0 0 0 0 0 0 0 0 0 0 0 0 0 0 0 0 0 0 0 0.182037101062609 0 0 0 0 0 0 0 0.279614205037123 0 0.254371742122462 0.294291469963965 0.400736398833078 0 0.275412396505172 0.33428271146467 0.233557653187887 0.328142148262651 0 0.335598912177552 0 0.295051638098142 0.434942668345171 0 0.226375550318552 0 0 0.293502081364519 0.256995622070211 0 0.246957110395028 0.244187101100192 0 0 0.244143993094764 0.264978549142068 0.272574369440273 0.255410261785812 0 0.359210118681359 0.255170722453802 0.276516923384345
"inferior_parietal_gyrus_right" 0 0 0 0 0 0 0 0 0.229122088320946 0 0 0 0 0 0 0 0 0 0 0 0 0 0.233799616386986 0 0 0 0.224108717750252 0 0 0 0 0 0 0 0.30895531567577 0 0.260457460430537 0.28405609009505 0 0.275412396505172 0 0.270781036696128 0.239420105244077 0.282134334068009 0 0.285562878826014 0 0.335124212512749 0.351990810612904 0.268112262080681 0.249084007446968 0 0 0.286459860800767 0.257090661552824 0 0.23494870957455 0.279660100709094 0 0 0.234685185588725 0.288512018932813 0.249957493379634 0.306317886523474 0 0 0.25771843438681 0.250717958554432
"inferior_temporal_gyrus_right" 0 0 0 0 0 0 0 0 0.191563002616815 0 0 0 0 0 0 0 0 0 0 0 0 0 0.189537003211798 0 0 0 0.195743252737374 0 0 0 0 0 0 0 0.314223246110245 0 0.258175945267402 0.246387903422444 0.456565929491542 0.33428271146467 0.270781036696128 0 0.234436811608255 0.283740014868665 0 0.25492817175669 0 0.339610879647968 0.355346798719876 0.254211642767415 0.24045471630304 0 0 0 0.253230493624322 0 0.252086519665492 0.269948818523779 0 0 0.246235497614835 0.25420909198237 0.277284082575173 0.257937680138819 0 0.370661334549002 0.266734940516064 0.260862044564035
"cingulate_gyrus_isthmus_right" 0 0 0.195342679245318 0 0 0 0 0 0.29615159563143 0 0 0 0 0 0 0 0 0 0 0 0.145972293823856 0.188150358936401 0.164919627992971 0 0 0 0.186395868503055 0 0 0 0 0 0 0.264666623619756 0.233914520970236 0 0.261597850708112 0.225273844445789 0 0.233557653187887 0.239420105244077 0.234436811608255 0 0.222493728532894 0 0.348268527463637 0.311441169897127 0.245630857404991 0 0.281097579199126 0.276311227536852 0 0 0.241856380676818 0.25355911401705 0.274265103276678 0.24495201350983 0.305280819744697 0 0.330372473478654 0.236326855283739 0.22369936099907 0.201521406441642 0.271182337684527 0 0 0.277740766823542 0.278865874347021
"lateral_occipital_cortex_right" 0 0 0 0 0 0 0 0 0.18411310283355 0 0 0.446056021246132 0 0 0 0 0 0 0 0 0 0 0.199584910805644 0 0 0 0.190815137618517 0 0 0 0 0 0 0 0.246224082331532 0 0.246461146009157 0.300882585878779 0.438297940679924 0.328142148262651 0.282134334068009 0.283740014868665 0.222493728532894 0 0 0.294217308907302 0 0.265437850935815 0.377691784575679 0.257601762231139 0.247234409756172 0 0 0.35184395685603 0.26982438113433 0.201713129691785 0.243323421230404 0.270248614797242 0 0 0.233010940532652 0.291100328152324 0.236486998090471 0.256766772995709 0 0 0.240136161943767 0.235638644237635
"lateral_orbitofrontal_cortex_right" 0 0 0.206577138931471 0 0 0 0 0 0 0 0 0 0.242883827701049 0 0 0 0 0 0 0 0 0 0 0 0 0.208976243641375 0.207717283396403 0 0 0 0 0 0 0 0 0.231301357680544 0.276177177368504 0 0.455537078113881 0 0 0 0 0 0 0 0.363331853546541 0 0 0 0.272370819884557 0.382037474591774 0.360139845090371 0 0 0 0.267596942199783 0 0.246413684587761 0.323681933644496 0.244349707967073 0 0.525416848847382 0 0.458592311206743 0.59429823265051 0 0.335805148617792
"lingual_gyrus_right" 0 0 0 0.456679424924318 0 0 0 0 0 0.389110753039854 0 0.506265243786503 0 0 0 0 0 0 0 0.510994531783134 0 0 0 0 0 0 0.205872527575844 0 0 0 0 0 0 0 0.239097069834511 0 0.246536999223658 0.253364847057361 0.45871588205859 0.335598912177552 0.285562878826014 0.25492817175669 0.348268527463637 0.294217308907302 0 0 0 0.298426517846261 0.43914033418613 0 0.335880845569521 0 0 0.401450612555286 0.261987537860154 0 0.286200353845898 0.262023670159905 0 0 0.306508916679205 0.242273923186958 0.238309362518573 0.29051977218625 0 0 0.365700552095792 0.278282459718573
"medial_orbitofrontal_gyrus_right" 0 0.179601500161947 0.202001571954626 0 0 0 0 0 0 0 0 0 0.56729154167579 0 0 0 0.202752067522516 0 0 0 0 0 0.212334611520319 0 0.524434533713278 0.23719973920867 0.194312945350967 0 0 0 0 0 0 0 0 0.225996066336037 0.277099776872672 0 0 0 0 0 0.311441169897127 0 0.363331853546541 0 0 0 0 0.23306163060738 0.272178690477515 0.318905490534532 0.282017649360491 0 0.287764864778538 0.223937541000782 0.266633094083349 0 0.346699521121405 0.346012422465471 0.237500562333673 0 0 0.303846439513055 0.411854808686763 0 0.276383246453289 0.296414840966478
"middle_temporal_gyrus_right" 0 0 0 0 0 0 0 0 0 0 0 0 0 0 0 0 0 0 0 0 0 0 0 0 0 0 0.203044523301129 0 0 0 0 0 0 0 0.383415284676907 0 0.26862851293158 0 0.410170643990482 0.295051638098142 0.335124212512749 0.339610879647968 0.245630857404991 0.265437850935815 0 0.298426517846261 0 0 0.388682851222305 0.271733020202097 0.244715692181431 0 0 0.230092114184331 0.253066779489081 0 0.26062713464039 0.274177655997802 0 0 0.253228606146058 0.262083690335069 0.307523460323249 0.27226431524197 0 0.424818531627984 0.269859884651395 0.263637409859317
"parahippocampal_gyrus_right" 0 0 0 0 0.462671286278952 0.376481530699133 0 0 0 0 0 0.403824022727575 0 0 0 0 0 0 0 0 0 0 0 0 0 0 0.276613460626532 0 0 0 0 0 0 0 0 0 0 0 0.377501079606859 0.434942668345171 0.351990810612904 0.355346798719876 0 0.377691784575679 0 0.43914033418613 0 0.388682851222305 0 0 0 0 0 0.328085485923362 0 0 0 0.330563867960389 0 0 0 0.315721904898294 0.326442476943296 0 0 0 0 0.331184159543634
"paracentral_gyrus_right" 0 0 0.198441664706106 0 0 0 0 0 0 0 0 0 0 0 0 0.580120274047525 0 0 0 0 0.561217962619241 0.176083497765176 0 0 0 0 0.283832872988135 0 0 0 0 0 0 0.195285680145914 0.25787725933102 0.241792073632006 0.377858868196573 0 0 0 0.268112262080681 0.254211642767415 0.281097579199126 0.257601762231139 0 0 0.23306163060738 0.271733020202097 0 0 0 0 0 0 0.387541966791603 0.310601743643025 0.338278685008692 0.259501631862563 0 0.233793107250237 0.319952831799954 0.267631380120451 0 0.277834231887125 0 0 0 0.262607011318607
"inferior_frontal_gyrus_pars_opercularis_right" 0 0.223937472997907 0.217364285678652 0 0 0 0 0 0.263153477791004 0 0.209647576690266 0 0.22103453052921 0 0 0 0.211186517956133 0 0 0 0 0 0.222373635372879 0 0.210827924678417 0.229722355889875 0.212507652107733 0.250352470755731 0 0.246032295094025 0 0 0 0.282319716540018 0.236137555581172 0.249234996988586 0.309638310591889 0 0 0.226375550318552 0.249084007446968 0.24045471630304 0.276311227536852 0.247234409756172 0.272370819884557 0.335880845569521 0.272178690477515 0.244715692181431 0 0 0 0.345604278546253 0.395506619917026 0 0.347428045573797 0.23636043141827 0.349425323321386 0.251908456615619 0.271572165182168 0.294063682980422 0.31118189108938 0.240484283795667 0.262155690518716 0.296462543040741 0 0 0.275499552576056 0.327604786432099
"inferior_frontal_gyrus_pars_orbitalis_right" 0 0 0 0 0 0 0 0 0 0 0 0 0 0 0 0 0 0 0 0 0 0 0 0 0 0 0 0 0 0 0 0 0 0 0 0.305090256899287 0.325133909181384 0 0 0 0 0 0 0 0.382037474591774 0 0.318905490534532 0 0 0 0.345604278546253 0 0.388239061392703 0 0 0 0 0 0 0.338301287300645 0.272841271549883 0 0.538942927788389 0 0 0 0 0.262262361359612
"inferior_frontal_gyrus_pars_triangularis_right" 0 0 0.246512967404806 0 0 0 0 0 0 0 0 0 0 0 0 0 0.252265167015306 0 0 0 0 0 0 0 0 0.283395829103297 0 0 0 0 0 0 0 0 0 0.269064318942471 0.363334427101091 0 0 0 0 0 0 0 0.360139845090371 0 0.282017649360491 0 0 0 0.395506619917026 0.388239061392703 0 0 0 0 0 0 0.29779247302161 0.328858691412604 0.305479923261917 0 0 0 0 0 0 0.340303589123807
"pericalcarine_cortex_right" 0 0 0 0 0 0 0 0 0 0 0 0 0 0 0 0 0 0 0 0 0 0 0 0 0 0 0 0 0 0 0 0 0 0 0.233601198948077 0 0 0.422144793455327 0 0.293502081364519 0.286459860800767 0 0.241856380676818 0.35184395685603 0 0.401450612555286 0 0.230092114184331 0.328085485923362 0 0 0 0 0 0 0 0 0.334416887051335 0 0 0 0.332580616938126 0.226535964480158 0.255598246433611 0 0 0.257730414613084 0
"postcentral_gyrus_right" 0 0 0.252244743535751 0 0 0 0 0 0.249961507731998 0 0 0 0 0 0 0.621488635011478 0.22878862281578 0 0 0 0 0 0.227715270064968 0 0 0 0.221730696198121 0 0 0 0 0 0 0.31695513252309 0.246200514493342 0 0.294391011327308 0.285364758498846 0 0.256995622070211 0.257090661552824 0.253230493624322 0.25355911401705 0.26982438113433 0 0.261987537860154 0.287764864778538 0.253066779489081 0 0.387541966791603 0.347428045573797 0 0 0 0 0.234776295029692 0.311655899114713 0.270399864262279 0.309041277130817 0.318308758568732 0.319066723998274 0.256017927961609 0.424357643419708 0.329002031750382 0 0 0.331727356974876 0.336580939287451
"posterior_cingulate_gyrus_right" 0.240533551248346 0.180237150123953 0.17843056777952 0 0 0 0.237770862464169 0.221028562861173 0.230149621227402 0.226087400714291 0 0 0 0 0 0.229552954354095 0 0 0 0 0.222690418245325 0.117842902744826 0.167425417760417 0.243958492484954 0.194894178276762 0.207731482874325 0.168514763766612 0.242122761513678 0.235719666853699 0.253701799797526 0 0 0 0.198202981984188 0 0.178732223052443 0.217350264707521 0 0 0 0 0 0.274265103276678 0.201713129691785 0 0 0.223937541000782 0 0 0.310601743643025 0.23636043141827 0 0 0 0.234776295029692 0 0.192788894456093 0.26372425733346 0 0.230857683796202 0.200253555697803 0.24478095900608 0 0.284034987365684 0 0 0 0.212890012819028
"precentral_gyrus_right" 0.202548854297737 0.178289191304729 0.22062175642966 0 0.287303061096916 0 0.21294860044738 0.208950955637183 0.217817013498917 0.231081591876944 0.210817374376181 0 0 0 0 0.233457021407305 0 0 0 0 0.221273544706869 0.155036200054544 0.202033411257563 0.240112272646691 0 0 0.197130722597251 0.224775375670356 0.223412795596009 0.274031281144086 0 0 0 0.209414467592351 0.248714536218605 0.256151950138938 0.348889605701298 0.283632169808161 0 0.246957110395028 0.23494870957455 0.252086519665492 0.24495201350983 0.243323421230404 0.267596942199783 0.286200353845898 0.266633094083349 0.26062713464039 0 0.338278685008692 0.349425323321386 0 0 0 0.311655899114713 0.192788894456093 0 0.253520142639166 0.284732955830493 0.302486292833787 0.297740943754025 0.248771284918284 0.227842579592488 0.266635096451757 0 0 0.276270335743495 0.342560701777715
"precuneus_right" 0 0 0.194455659336084 0 0 0 0 0 0.23336319131381 0 0 0 0 0 0 0 0 0 0 0 0 0 0.220539271988578 0.464192030484228 0 0 0.233378799362042 0.520971926374361 0 0 0 0 0 0 0.245018490701723 0 0.263633939932787 0.298169656585656 0 0.244187101100192 0.279660100709094 0.269948818523779 0.305280819744697 0.270248614797242 0 0.262023670159905 0 0.274177655997802 0.330563867960389 0.259501631862563 0.251908456615619 0 0 0.334416887051335 0.270399864262279 0.26372425733346 0.253520142639166 0 0 0 0.26467368639386 0.293694366242087 0.223679133130539 0.292359466234976 0 0 0.301406062308971 0.263334576212005
"rostral_anterior_cingulate_cortex_right" 0 0.181828129209974 0.240284401757293 0 0 0 0 0 0 0 0.235323690124596 0 0.284402231238872 0 0 0 0.235483499854651 0 0 0 0 0 0.275656874189912 0.244749533623943 0.266385347366239 0 0.23793314824541 0.228128457748765 0 0.257073350596804 0 0 0 0.266772729071703 0 0.217062187993459 0.281961855287982 0 0 0 0 0 0 0 0.246413684587761 0 0.346699521121405 0 0 0 0.271572165182168 0 0.29779247302161 0 0.309041277130817 0 0.284732955830493 0 0 0.285165324144667 0.243627178054596 0 0 0 0 0 0 0.269190880384755
"rostral_middle_frontal_gyrus_right" 0 0.197275315646763 0.215716950045335 0 0 0 0 0 0 0 0 0 0 0 0 0 0.207185420623035 0 0 0 0 0 0.256290142456086 0 0.214342015312529 0.205990649495564 0.212846719057353 0 0 0 0 0 0 0 0 0.247326159620082 0.321025595079842 0 0 0 0 0 0.330372473478654 0 0.323681933644496 0 0.346012422465471 0 0 0.233793107250237 0.294063682980422 0.338301287300645 0.328858691412604 0 0.318308758568732 0.230857683796202 0.302486292833787 0 0.285165324144667 0 0.273245745955789 0.263080463185642 0 0.323773396499704 0.395877024293875 0 0 0.294457215011565
"superior_frontal_gyrus_right" 0 0.1685547761068 0.202299480224791 0 0 0 0.222813094290239 0.215258759485703 0.212064858081159 0 0.203306345596213 0 0.215487999530214 0.223131586955949 0 0.205359251879837 0.205983694445565 0.216512214557619 0 0 0.216157420452646 0.174791531940129 0.203181493000048 0.252442492087055 0.206927798401537 0.218443146495736 0.176429417539093 0.220835740150763 0 0.248208046286655 0 0 0 0.209252832788678 0.237359334375716 0.219653223630805 0.297896166611454 0 0.216229649476411 0.244143993094764 0.234685185588725 0.246235497614835 0.236326855283739 0.233010940532652 0.244349707967073 0.306508916679205 0.237500562333673 0.253228606146058 0 0.319952831799954 0.31118189108938 0.272841271549883 0.305479923261917 0 0.319066723998274 0.200253555697803 0.297740943754025 0.26467368639386 0.243627178054596 0.273245745955789 0 0.241032290400614 0.240063748122654 0.276136515229661 0.442653141807131 0 0.265888502962737 0.290708304886042
"superior_parietal_gyrus_right" 0 0 0.224501759813051 0 0 0 0 0 0.231218213045681 0 0 0 0 0 0 0 0 0 0 0 0 0.201108345923481 0.216195353006137 0.510104189562129 0 0 0.216357464733844 0 0 0 0 0 0 0.252980591466214 0.250514722024042 0 0.254103829398028 0.35663848085981 0 0.264978549142068 0.288512018932813 0.25420909198237 0.22369936099907 0.291100328152324 0 0.242273923186958 0 0.262083690335069 0.315721904898294 0.267631380120451 0.240484283795667 0 0 0.332580616938126 0.256017927961609 0.24478095900608 0.248771284918284 0.293694366242087 0 0.263080463185642 0.241032290400614 0 0.241951298741069 0.287968308090145 0 0 0.250583365262019 0.229496788130293
"superior_temporal_gyrus_right" 0 0 0 0 0 0 0 0 0.153382577389101 0 0 0 0 0 0 0 0 0 0 0 0 0 0.161862636896804 0 0 0 0.168637799809944 0 0 0 0 0 0 0 0.346524402046799 0 0 0.210479819323749 0.358638353678544 0.272574369440273 0.249957493379634 0.277284082575173 0.201521406441642 0.236486998090471 0.525416848847382 0.238309362518573 0 0.307523460323249 0.326442476943296 0 0.262155690518716 0.538942927788389 0 0.226535964480158 0.424357643419708 0 0.227842579592488 0.223679133130539 0 0 0.240063748122654 0.241951298741069 0 0.272600994446587 0 0.334304684060863 0.374047842887791 0.268685062960095
"supramarginal_gyrus_right" 0 0 0.223756381445568 0 0 0 0 0 0.233130539135644 0 0 0 0 0 0 0 0 0 0 0 0 0.231341276832505 0.211471874919423 0 0 0 0.218918727574286 0 0 0 0 0 0 0.299745139763118 0.268009186401164 0.32211102175163 0.26767227264094 0 0 0.255410261785812 0.306317886523474 0.257937680138819 0.271182337684527 0.256766772995709 0 0.29051977218625 0.303846439513055 0.27226431524197 0 0.277834231887125 0.296462543040741 0 0 0.255598246433611 0.329002031750382 0.284034987365684 0.266635096451757 0.292359466234976 0 0.323773396499704 0.276136515229661 0.287968308090145 0.272600994446587 0 0 0 0.251351509219009 0.300599828885138
"frontal_pole_right" 0 0 0 0 0 0 0 0 0 0 0 0 0 0 0 0 0 0 0 0 0 0 0 0 0 0 0 0 0 0 0 0 0 0 0 0 0 0 0 0 0 0 0 0 0.458592311206743 0 0.411854808686763 0 0 0 0 0 0 0 0 0 0 0 0 0.395877024293875 0.442653141807131 0 0 0 0 0 0 0
"temporal_pole_right" 0 0 0 0 0 0 0 0 0 0 0 0 0 0 0 0 0 0 0 0 0 0 0 0 0 0 0 0 0 0 0 0 0 0 0 0 0 0 0.385072711184513 0.359210118681359 0 0.370661334549002 0 0 0.59429823265051 0 0 0.424818531627984 0 0 0 0 0 0 0 0 0 0 0 0 0 0 0.334304684060863 0 0 0 0 0.361658170759211
"transverse_temporal_gyrus_right" 0 0 0 0 0 0 0 0 0.262331792048631 0 0 0 0 0 0 0 0 0 0 0 0 0 0 0 0 0 0.247298219435961 0 0 0 0 0 0 0 0.292220113866852 0 0 0 0 0.255170722453802 0.25771843438681 0.266734940516064 0.277740766823542 0.240136161943767 0 0.365700552095792 0.276383246453289 0.269859884651395 0 0 0.275499552576056 0 0 0.257730414613084 0.331727356974876 0 0.276270335743495 0.301406062308971 0 0 0.265888502962737 0.250583365262019 0.374047842887791 0.251351509219009 0 0 0 0.326265521885256
"insula_right" 0 0 0.239171759329515 0 0 0 0.261552665592297 0 0.175227600635564 0 0 0 0 0 0 0 0.225760283627165 0 0 0 0 0 0.258768028136629 0 0 0 0.231215196757398 0 0 0 0 0 0.299868770609466 0.252650161417575 0.230359689136854 0.263616683301266 0.321270732056696 0 0.36154534819739 0.276516923384345 0.250717958554432 0.260862044564035 0.278865874347021 0.235638644237635 0.335805148617792 0.278282459718573 0.296414840966478 0.263637409859317 0.331184159543634 0.262607011318607 0.327604786432099 0.262262361359612 0.340303589123807 0 0.336580939287451 0.212890012819028 0.342560701777715 0.263334576212005 0.269190880384755 0.294457215011565 0.290708304886042 0.229496788130293 0.268685062960095 0.300599828885138 0 0.361658170759211 0.326265521885256 0
