# Supplementary material for: NODDI and Tensor-Based Microstructural Indices as Predictors of Functional Connectivity
Source: PLoS One. 2016 Apr 14;11(4):e0153404. doi: 10.1371/journal.pone.0153404 (PMC4831788; doi:10.1371/journal.pone.0153404)
Supplement: S1 Data — a) Functional connectivity matrices, both fMRI and EEG connectomes across all subjects, in the form of precision matrices and b) structural brain connectivity matrices across all subjects and microstructural indices. Columns and rows are named according to the corresponding brain region that represent. (ZIP) [file pone.0153404.s001.zip › DATA/DWI/46_NSTREAMS_68.txt]

"banks_superior_temporal_sulcus_left" "caudal_anterior_cingulate_cortex_left" "caudal_middle_frontal_gyrus_left" "cuneus_left" "entorhinal_cortex_left" "fusiform_gyrus_left" "inferior_parietal_gyrus_left" "inferior_temporal_gyrus_left" "cingulate_gyrus_isthmus_left" "lateral_occipital_cortex_left" "lateral_orbitofrontal_cortex_left" "lingual_gyrus_left" "medial_orbitofrontal_gyrus_left" "middle_temporal_gyrus_left" "parahippocampal_gyrus_left" "paracentral_gyrus_left" "inferior_frontal_gyrus_pars_opercularis_left" "inferior_frontal_gyrus_pars_orbitalis_left" "inferior_frontal_gyrus_pars_triangularis_left" "pericalcarine_cortex_left" "postcentral_gyrus_left" "posterior_cingulate_gyrus_left" "precentral_gyrus_left" "precuneus_left" "rostral_anterior_cingulate_cortex_left" "rostral_middle_frontal_gyrus_left" "superior_frontal_gyrus_left" "superior_parietal_gyrus_left" "superior_temporal_gyrus_left" "supramarginal_gyrus_left" "frontal_pole_left" "temporal_pole_left" "transverse_temporal_gyrus_left" "insula_left" "banks_superior_temporal_sulcus_right" "caudal_anterior_cingulate_cortex_right" "caudal_middle_frontal_gyrus_right" "cuneus_right" "entorhinal_cortex_right" "fusiform_gyrus_right" "inferior_parietal_gyrus_right" "inferior_temporal_gyrus_right" "cingulate_gyrus_isthmus_right" "lateral_occipital_cortex_right" "lateral_orbitofrontal_cortex_right" "lingual_gyrus_right" "medial_orbitofrontal_gyrus_right" "middle_temporal_gyrus_right" "parahippocampal_gyrus_right" "paracentral_gyrus_right" "inferior_frontal_gyrus_pars_opercularis_right" "inferior_frontal_gyrus_pars_orbitalis_right" "inferior_frontal_gyrus_pars_triangularis_right" "pericalcarine_cortex_right" "postcentral_gyrus_right" "posterior_cingulate_gyrus_right" "precentral_gyrus_right" "precuneus_right" "rostral_anterior_cingulate_cortex_right" "rostral_middle_frontal_gyrus_right" "superior_frontal_gyrus_right" "superior_parietal_gyrus_right" "superior_temporal_gyrus_right" "supramarginal_gyrus_right" "frontal_pole_right" "temporal_pole_right" "transverse_temporal_gyrus_right" "insula_right"
"banks_superior_temporal_sulcus_left" 0 0 0 0 0 0.0284191829484902 0.238921001926782 0.0692167577413479 4.23529411764706 0.173770491803279 0 0.0304347826086957 0 1.51749539594843 0 0.0168776371308017 0 0 0 0 0.0580912863070539 0.00904977375565611 0.383522727272727 0.00699300699300699 0 0 0.0206489675516224 0.771535580524345 0.627949183303085 1.27613941018767 0 0 0.262295081967213 0.202105263157895 0 0 0 0 0 0 0 0 0.392156862745098 0 0 0 0 0 0 0 0 0 0 0 0 0 0.193083573487032 0 0 0 0 0.00232288037166086 0 0 0 0 0 0
"caudal_anterior_cingulate_cortex_left" 0 0 3.58653846153846 0 0 0 0 0 0.0631578947368421 0.00317460317460317 0.260416666666667 0 0.00437636761487965 0.00355239786856128 0 0.00778210116731518 13.3204419889503 3.11917098445596 1.71232876712329 0 1.39442231075697 3.56016597510373 2.17955801104972 0 0.00823045267489712 0.461386138613861 8.01017441860465 0.0365408038976857 0.010507880910683 0.315521628498728 0 0 0.0140845070422535 2.02424242424242 0 7.42986425339367 0.272727272727273 0 0 0 0 0 0 0 0 0 0 0 0 0 0.19205298013245 0 0.0685358255451713 0 0 0 0.00280112044817927 0 0.0304568527918782 0.226415094339623 0.848 0 0 0 0 0 0 0.0113636363636364
"caudal_middle_frontal_gyrus_left" 0 3.58653846153846 0 0 0 0.00730816077953715 0 0 0.196261682242991 0.0115207373271889 0.0663390663390663 0 0.00575539568345324 0 0 0.00404040404040404 4.18666666666667 0.77030162412993 0.464150943396226 0 0.740540540540541 0.0250521920668058 3.42619542619543 0.00240963855421687 0.0457380457380457 5.85416666666667 8.78438661710037 0.0377714825306893 0.00247218788627936 0.374009508716323 0 0 0.00526315789473684 0.0791268758526603 0 0.518518518518518 2.15339233038348 0 0 0.00230149597238205 0 0.00236406619385343 0.00432900432900433 0 0 0 0 0 0 0.00362976406533575 0.625925925925926 0 0.0107334525939177 0 0.00719424460431655 0.00418410041841004 0.138655462184874 0 0 0.0273092369477912 1.44220430107527 0.00178731009830206 0 0.00259403372243839 0 0 0 0.0548302872062663
"cuneus_left" 0 0 0 0 0 0.028391167192429 0 0 0.232365145228216 0.901615271659325 0 0.15819209039548 0 0.00977198697068404 0 0 0 0 0 2.00873362445415 0 0 0 0.0217729393468118 0 0 0 0.26605504587156 0 0.018018018018018 0 0 0 0 0 0 0 0.183006535947712 0 0 0 0 0 0 0 0.00383877159309021 0 0 0 0 0 0 0 0.0403225806451613 0 0 0 0 0 0 0 0.00214592274678112 0 0 0 0 0 0
"entorhinal_cortex_left" 0 0 0 0 0 0.0566666666666667 0 0 0 0 0 0 0.00843881856540084 0 0.133891213389121 0 0 0 0 0 0 0.0232558139534884 0 0 0 0 0 0 0.170068027210884 0 0 3.24610591900312 0 0.8359375 0 0 0.0131291028446389 0 11.1366120218579 0.0555555555555556 0 0.064 0.0829875518672199 0 0 0.00410677618069815 0 0 0.125 0.0424242424242424 0 0 0 0 0 0.00778210116731518 0.202462380300958 0 0 0 0.101026045777427 0.0022271714922049 0 0.0327272727272727 0 0 0 0.0073394495412844
"fusiform_gyrus_left" 0.0284191829484902 0 0.00730816077953715 0.028391167192429 0.0566666666666667 0 0.00635593220338983 1.29158110882957 0.346218487394958 1.20386473429952 0 1.2 0.31322505800464 0.349173553719008 0.692185007974482 0.0120845921450151 0 0 0 0.00686106346483705 0.0793825799338479 0.00309597523219814 0.235606731620903 0.0521564694082247 0 0 0.00786075238629983 0.225122349102773 5.92008196721311 0.360902255639098 0 0.995768688293371 0.102376599634369 3.66666666666667 0 0 0 0 0 0 0 0.00197433366238894 0.0158982511923688 0 0 0.00914285714285714 0 0 0 0 0 0 0 0 0 0 0.032171581769437 0 0 0 0 0 0 0 0 0 0 0
"inferior_parietal_gyrus_left" 0.238921001926782 0 0 0 0 0.00635593220338983 0 0.0021505376344086 0.0217785843920145 2.343087790111 0 0.00237812128418549 0 0.025974025974026 0 0.00323624595469256 0 0 0 0 0.0115874855156431 0 0.0387096774193548 0.00629590766002099 0 0 0 2.93062605752961 0.0107296137339056 1.07692307692308 0 0 0 0 0 0 0 0 0 0 0 0 0 0 0 0 0 0 0 0 0 0 0 0 0 0 0.00186046511627907 0 0 0 0 0 0 0 0 0 0 0
"inferior_temporal_gyrus_left" 0.0692167577413479 0 0 0 0 1.29158110882957 0.0021505376344086 0 0.113597246127367 0.278158667972576 0 0.0183696900114811 0.141509433962264 6.94968553459119 0.00978792822185971 0.00308641975308642 0 0 0 0 0.0156774916013438 0.00316455696202532 0.0573991031390135 0.0223804679552391 0 0 0.0033955857385399 0.254125412541254 14.1434511434511 0.301020408163265 0 0.480575539568345 0.363977485928705 3.83972911963883 0 0 0 0 0 0 0 0 0.00975609756097561 0 0 0 0 0 0 0 0 0 0 0 0 0 0.00904977375565611 0 0 0 0.0024375380865326 0 0 0 0 0 0 0
"cingulate_gyrus_isthmus_left" 4.23529411764706 0.0631578947368421 0.196261682242991 0.232365145228216 0 0.346218487394958 0.0217785843920145 0.113597246127367 0 2.57320872274143 0 0.117886178861789 0 0.194782608695652 0.00854700854700855 3.73977695167286 0.0160427807486631 0 0 0 0.245136186770428 0.173913043478261 12.8423913043478 1.3476821192053 0 0 0.867435158501441 0.619447779111645 0.792452830188679 7.4962962962963 0 0 0 0.0355029585798817 0 0.266094420600858 0.106194690265487 0 0 0 0 0.0032258064516129 2.5593220338983 0 0 0.004149377593361 0 0 0 0.0246153846153846 0.0382165605095541 0 0 0 0 0.00793650793650794 0.195592286501377 0 0 0 0.201267828843106 0.00223964165733483 0 0.0073394495412844 0 0 0 0
"lateral_occipital_cortex_left" 0.173770491803279 0.00317460317460317 0.0115207373271889 0.901615271659325 0 1.20386473429952 2.343087790111 0.278158667972576 2.57320872274143 0 0 1.54291845493562 0 0.388177339901478 0.0178041543026706 0.0818053596614951 0 0 0 1.62222222222222 0.180293501048218 0.0173160173160173 1.61904761904762 0.28544061302682 0 0 0.0350109409190372 2.71956009426551 0.072336265884653 2.16094674556213 0 0 0.00336700336700337 0.384371700105597 0 0 0.00448430493273543 0.00848656294200849 0 0 0 0 0.0591715976331361 0.207771609833466 0 0.0281995661605206 0 0 0 0.00261437908496732 0 0 0 0.107858243451464 0 0 0.065180102915952 0 0 0 0.00352526439482961 0 0 0.00406091370558376 0 0 0 0
"lateral_orbitofrontal_cortex_left" 0 0.260416666666667 0.0663390663390663 0 0 0 0 0 0 0 0 0 4.30877192982456 0 0 0 0.210526315789474 2.4839255499154 0.649275362318841 0 0.00222222222222222 0 0.0249554367201426 0 0.380655226209048 3.36789772727273 0.0789177001127396 0 0.00206398348813209 0 0.0150375939849624 0 0 0.315789473684211 0 0.0290791599353796 0 0 0 0 0 0 0 0 0 0 0.00239808153477218 0 0 0 0 0 0 0 0 0 0 0 0 0 0.00121359223300971 0 0 0 0 0 0 0
"lingual_gyrus_left" 0.0304347826086957 0 0 0.15819209039548 0 1.2 0.00237812128418549 0.0183696900114811 0.117886178861789 1.54291845493562 0 0 0 0.0393063583815029 0.0458015267175573 0.0035778175313059 0 0 0 1.29583333333333 0.00497512437810945 0 0.0565302144249513 0.0201342281879195 0 0 0 0.0765805877114871 0 0.060431654676259 0 0 0 0 0 0 0 0 0 0.0107181136120043 0 0 0 0.0036003600360036 0 0.0725388601036269 0 0 0 0 0 0 0 0.0240480961923848 0 0 0 0 0 0 0 0 0 0 0 0 0 0
"medial_orbitofrontal_gyrus_left" 0 0.00437636761487965 0.00575539568345324 0 0.00843881856540084 0.31322505800464 0 0.141509433962264 0 0 4.30877192982456 0 0 0.00237529691211401 0 0 0.0499219968798752 0.516949152542373 0.010507880910683 0 0 0 0.00199401794616152 0 1.60919540229885 5.66951124903026 0.490634441087613 0 0.228235294117647 0 3.69007263922518 0 0 1.45219638242894 0 0.016 0.00834492350486787 0 0 0 0 0 0 0 0.00233644859813084 0 0.173426573426573 0 0 0 0.00344234079173838 0 0 0 0 0 0 0 0 0 0.0013080444735121 0 0 0 0 0 0 0.0223048327137546
"middle_temporal_gyrus_left" 1.51749539594843 0.00355239786856128 0 0.00977198697068404 0 0.349173553719008 0.025974025974026 6.94968553459119 0.194782608695652 0.388177339901478 0 0.0393063583815029 0.00237529691211401 0 0 0.00623052959501558 0.00267737617135207 0 0.00295420974889217 0 0.18489289740699 0.00638977635782748 0.129846708746619 0.022517911975435 0 0 0.00454287336740488 1.04975124378109 2.56903765690377 0.42159383033419 0 0.0203193033381713 0.18595825426945 0.959090909090909 0 0 0 0 0 0 0 0 0 0 0 0 0 0 0 0 0 0 0 0 0 0 0.00909918107370337 0 0 0 0 0 0 0 0 0 0 0
"parahippocampal_gyrus_left" 0 0 0 0 0.133891213389121 0.692185007974482 0 0.00978792822185971 0.00854700854700855 0.0178041543026706 0 0.0458015267175573 0 0 0 0 0 0 0 0 0 0 0 0 0 0 0 0 0.0032520325203252 0.0045766590389016 0 0 0 0 0 0 0 0 0.0285714285714286 0 0 0 0 0 0 0 0 0 0 0 0 0 0 0 0 0 0 0 0 0 0 0 0 0 0 0 0 0
"paracentral_gyrus_left" 0.0168776371308017 0.00778210116731518 0.00404040404040404 0 0 0.0120845921450151 0.00323624595469256 0.00308641975308642 3.73977695167286 0.0818053596614951 0 0.0035778175313059 0 0.00623052959501558 0 0 0 0 0 0 0.12736660929432 3.825 1.13574097135741 1.57973174366617 0 0 0.636426116838488 1.92 0.00307692307692308 0.127118644067797 0 0 0 0.00348432055749129 0 0 0.0269749518304432 0 0 0 0.00621761658031088 0 0.409240924092409 0 0 0 0 0 0 0.086734693877551 0 0 0 0 0 0.0501567398119122 0.146279949558638 0.00527704485488127 0 0 0.0827689992475546 0.00208333333333333 0 0 0 0 0 0
"inferior_frontal_gyrus_pars_opercularis_left" 0 13.3204419889503 4.18666666666667 0 0 0 0 0 0.0160427807486631 0 0.210526315789474 0 0.0499219968798752 0.00267737617135207 0 0 0 2.61007957559682 6.1890756302521 0 0.300291545189504 0.0141176470588235 2.66079295154185 0 0.0234192037470726 12.251256281407 10.8487179487179 0.00199004975124378 0.0927152317880795 0.00693240901213172 0 0 0.00613496932515337 2.9779086892489 0 0.414814814814815 0.137820512820513 0 0 0 0 0 0 0 0 0 0 0 0 0 0.0781893004115226 0 0.00396039603960396 0 0 0 0 0 0 0.0117548278757347 0.0446304044630404 0 0 0 0 0 0 0.00280898876404494
"inferior_frontal_gyrus_pars_orbitalis_left" 0 3.11917098445596 0.77030162412993 0 0 0 0 0 0 0 2.4839255499154 0 0.516949152542373 0 0 0 2.61007957559682 0 7.32247557003257 0 0.0193423597678917 0 0.0703653585926928 0 0.24031007751938 5.35609756097561 1.41624730409777 0 0.00341296928327645 0 0 0 0 0.184313725490196 0 0.322033898305085 0.0879120879120879 0 0 0 0 0.00321027287319422 0 0 0 0 0 0 0 0 0.056782334384858 0 0 0 0 0 0 0 0 0.00782778864970646 0.0142292490118577 0 0 0 0 0 0 0.00368324125230203
"inferior_frontal_gyrus_pars_triangularis_left" 0 1.71232876712329 0.464150943396226 0 0 0 0 0 0 0 0.649275362318841 0 0.010507880910683 0.00295420974889217 0 0 6.1890756302521 7.32247557003257 0 0 0.00649350649350649 0 0.0286396181384248 0 0.0112044817927171 11.1672597864769 1.74228187919463 0 0.0204379562043796 0.00394477317554241 0 0 0 0.469622331691297 0 0.173134328358209 0.036101083032491 0 0 0 0 0 0 0 0 0 0 0 0 0 0.0721153846153846 0 0 0 0 0 0 0 0 0.0178412132024978 0.0146627565982405 0 0 0 0 0 0 0
"pericalcarine_cortex_left" 0 0 0 2.00873362445415 0 0.00686106346483705 0 0 0 1.62222222222222 0 1.29583333333333 0 0 0 0 0 0 0 0 0 0.00829875518672199 0 0.00675675675675676 0 0 0 1.26431181485993 0 0 0 0 0 0 0 0 0 0.0549019607843137 0 0 0 0 0 0.069221260815822 0 0.0297872340425532 0 0 0 0 0 0 0 0.142131979695431 0 0 0 0 0 0 0 0.00227014755959137 0 0 0 0 0 0
"postcentral_gyrus_left" 0.0580912863070539 1.39442231075697 0.740540540540541 0 0 0.0793825799338479 0.0115874855156431 0.0156774916013438 0.245136186770428 0.180293501048218 0.00222222222222222 0.00497512437810945 0 0.18489289740699 0 0.12736660929432 0.300291545189504 0.0193423597678917 0.00649350649350649 0 0 0.127433628318584 10.7538167938931 0.0938864628820961 0.0105820105820106 0.0179910044977511 1.70470588235294 10.0978165938865 0.259217877094972 8.70850767085077 0 0 0.0214592274678112 0.393162393162393 0 1.27706422018349 0.973821989528796 0 0 0 0 0.00214592274678112 0 0 0 0 0 0 0 0.00313971742543171 0.354632587859425 0.00351493848857645 0.0062015503875969 0 0.00434782608695652 0 0.0327552986512524 0 0 0.0150262960180316 0.804320203303685 0 0 0.00233372228704784 0 0 0 0.0234741784037559
"posterior_cingulate_gyrus_left" 0.00904977375565611 3.56016597510373 0.0250521920668058 0 0.0232558139534884 0.00309597523219814 0 0.00316455696202532 0.173913043478261 0.0173160173160173 0 0 0 0.00638977635782748 0 3.825 0.0141176470588235 0 0 0.00829875518672199 0.127433628318584 0 1.22490470139771 0.348091603053435 0 0 11.7595552466991 0.0701357466063348 0.00315457413249211 0.482456140350877 0 0 0 0.010752688172043 0.00775193798449612 0.0563380281690141 0.0636182902584493 0 0 0.0115273775216138 0.00632244467860906 0.0029806259314456 0.00696864111498258 0 0 0 0 0.00278551532033426 0 0.345744680851064 0.0273972602739726 0 0.00520833333333333 0 0.0273141122913505 5.30693069306931 3.07850707850708 0 0 0.00373831775700935 2.21172886519421 0.0275423728813559 0 0.124161073825503 0 0 0 0.0101522842639594
"precentral_gyrus_left" 0.383522727272727 2.17955801104972 3.42619542619543 0 0 0.235606731620903 0.0387096774193548 0.0573991031390135 12.8423913043478 1.61904761904762 0.0249554367201426 0.0565302144249513 0.00199401794616152 0.129846708746619 0 1.13574097135741 2.66079295154185 0.0703653585926928 0.0286396181384248 0 10.7538167938931 1.22490470139771 0 0.506151142355009 0.017743979721166 0.0874035989717224 3.51612903225806 2.2970007315289 0.252461951656222 11.7337593184239 0 0 0.0232558139534884 1.1969260326609 0.00269905533063428 1.49413298565841 3.72819472616633 0.00249687890137328 0 0.0152931180968564 0.0237430167597765 0.0433275563258232 1.35584415584416 0.0029520295202952 0.00178094390026714 0.00393700787401575 0 0.00666111573688593 0 0.30034924330617 0.738207547169811 0 0.0346020761245675 0 0.171628721541156 0.552162849872774 8.05079365079365 0.0293877551020408 0.0161507402422611 0.0553766902768835 4.72383073496659 0.260686755430974 0 0.341056533827618 0 0 0 0.0893854748603352
"precuneus_left" 0.00699300699300699 0 0.00240963855421687 0.0217729393468118 0 0.0521564694082247 0.00629590766002099 0.0223804679552391 1.3476821192053 0.28544061302682 0 0.0201342281879195 0 0.022517911975435 0 1.57973174366617 0 0 0 0.00675675675675676 0.0938864628820961 0.348091603053435 0.506151142355009 0 0 0 0.244692737430168 5.382995951417 0.00609137055837563 0.215613382899628 0 0 0 0.0044004400440044 0 0 0.00234192037470726 0 0 0 0 0.00195694716242661 0 0 0 0 0 0 0 0.00275103163686382 0 0 0 0 0 0 0.00531914893617021 0.00365965233302836 0 0 0.0108173076923077 0.00617760617760618 0 0.00211193241816262 0 0 0 0
"rostral_anterior_cingulate_cortex_left" 0 0.00823045267489712 0.0457380457380457 0 0 0 0 0 0 0 0.380655226209048 0 1.60919540229885 0 0 0 0.0234192037470726 0.24031007751938 0.0112044817927171 0 0.0105820105820106 0 0.017743979721166 0 0 0.59906976744186 0.248438584316447 0 0 0 0 0 0 0 0 0.0839160839160839 0.0277227722772277 0 0 0 0 0 0 0 0 0 0 0 0 0 0.0108991825613079 0 0 0 0 0 0 0 0.916030534351145 0 0.00456273764258555 0 0 0 0 0 0 0.0134907251264755
"rostral_middle_frontal_gyrus_left" 0 0.461386138613861 5.85416666666667 0 0 0 0 0 0 0 3.36789772727273 0 5.66951124903026 0 0 0 12.251256281407 5.35609756097561 11.1672597864769 0 0.0179910044977511 0 0.0874035989717224 0 0.59906976744186 0 12.7980072463768 0 0.0427655024946543 0.00163265306122449 0.0745341614906832 0 0.00616016427104723 1.11680482290882 0 0.0987654320987654 0.0361635220125786 0 0 0 0 0 0 0 0 0 0.00315457413249211 0 0 0 0.00881834215167548 0 0.00346921075455334 0 0 0 0 0 0.00194363459669582 0.00870038064165307 0.0115273775216138 0 0 0 0 0 0 0
"superior_frontal_gyrus_left" 0.0206489675516224 8.01017441860465 8.78438661710037 0 0 0.00786075238629983 0 0.0033955857385399 0.867435158501441 0.0350109409190372 0.0789177001127396 0 0.490634441087613 0.00454287336740488 0 0.636426116838488 10.8487179487179 1.41624730409777 1.74228187919463 0 1.70470588235294 11.7595552466991 3.51612903225806 0.244692737430168 0.248438584316447 12.7980072463768 0 0.104011887072808 0.0113058224985868 0.726587052168448 0.162162162162162 0 0.00298507462686567 0.523331364441819 0 3.59548978153629 2.84981684981685 0 0 0.00874794969928923 0.0124760076775432 0.0210409745293466 0.160337552742616 0 0 0 0 0.00431732325957906 0 0.178689609530113 0.768 0.00831600831600832 0.0197498354180382 0 0.177257525083612 0.543810848400556 4.44142259414226 0.00426212040490144 0.021505376344086 0.154195011337868 8.40686274509804 0.117364117364117 0 0.20681686886193 0 0 0 0.0903823870220162
"superior_parietal_gyrus_left" 0.771535580524345 0.0365408038976857 0.0377714825306893 0.26605504587156 0 0.225122349102773 2.93062605752961 0.254125412541254 0.619447779111645 2.71956009426551 0 0.0765805877114871 0 1.04975124378109 0 1.92 0.00199004975124378 0 0 1.26431181485993 10.0978165938865 0.0701357466063348 2.2970007315289 5.382995951417 0 0 0.104011887072808 0 0.28500823723229 9.10810810810811 0 0 0.00254777070063694 0.0369068541300527 0 0.0208333333333333 0.0424746075715605 0.400890868596882 0 0 0 0 0 0.0564738292011019 0 0.0125786163522013 0 0 0 0 0.00423280423280423 0.00225225225225225 0 0.226190476190476 0.00161420500403551 0.00679501698754247 0.0132645541635962 0.0302571860816944 0 0 0.0327522451135763 0.0170603674540682 0 0 0 0 0 0
"superior_temporal_gyrus_left" 0.627949183303085 0.010507880910683 0.00247218788627936 0 0.170068027210884 5.92008196721311 0.0107296137339056 14.1434511434511 0.792452830188679 0.072336265884653 0.00206398348813209 0 0.228235294117647 2.56903765690377 0.0032520325203252 0.00307692307692308 0.0927152317880795 0.00341296928327645 0.0204379562043796 0 0.259217877094972 0.00315457413249211 0.252461951656222 0.00609137055837563 0 0.0427655024946543 0.0113058224985868 0.28500823723229 0 5.24681933842239 0 0.461979913916786 3.14392523364486 2.85585585585586 0 0 0.00240096038415366 0 0 0 0 0 0.0388978930307942 0 0 0 0 0 0 0 0 0 0 0 0 0 0.046973803071364 0 0 0 0.00243457090687766 0 0 0 0 0 0 0
"supramarginal_gyrus_left" 1.27613941018767 0.315521628498728 0.374009508716323 0.018018018018018 0 0.360902255639098 1.07692307692308 0.301020408163265 7.4962962962963 2.16094674556213 0 0.060431654676259 0 0.42159383033419 0.0045766590389016 0.127118644067797 0.00693240901213172 0 0.00394477317554241 0 8.70850767085077 0.482456140350877 11.7337593184239 0.215613382899628 0 0.00163265306122449 0.726587052168448 9.10810810810811 5.24681933842239 0 0 0 0.0168067226890756 0.185915492957746 0 0.13302752293578 0.305343511450382 0 0 0 0.00181653042688465 0.00729040097205346 0.218678815489749 0 0 0 0 0.00689655172413793 0 0.0189393939393939 0.112185686653772 0 0 0 0.00986436498150432 0.0659340659340659 1.11517761033369 0.00223713646532438 0 0.0016366612111293 0.535153583617747 0.0273722627737226 0 0.0561497326203209 0 0 0 0
"frontal_pole_left" 0 0 0 0 0 0 0 0 0 0 0.0150375939849624 0 3.69007263922518 0 0 0 0 0 0 0 0 0 0 0 0 0.0745341614906832 0.162162162162162 0 0 0 0 0 0 0 0 0 0 0 0 0 0 0 0 0 0 0 0 0 0 0 0 0 0 0 0 0 0 0 0 0 0.00165837479270315 0 0 0 0 0 0 0
"temporal_pole_left" 0 0 0 0 3.24610591900312 0.995768688293371 0 0.480575539568345 0 0 0 0 0 0.0203193033381713 0 0 0 0 0 0 0 0 0 0 0 0 0 0 0.461979913916786 0 0 0 0 0.0225442834138486 0 0 0 0 0 0 0 0 0 0 0 0 0 0 0 0 0 0 0 0 0 0 0 0 0 0 0 0 0 0 0 0 0 0
"transverse_temporal_gyrus_left" 0.262295081967213 0.0140845070422535 0.00526315789473684 0 0 0.102376599634369 0 0.363977485928705 0 0.00336700336700337 0 0 0 0.18595825426945 0 0 0.00613496932515337 0 0 0 0.0214592274678112 0 0.0232558139534884 0 0 0.00616016427104723 0.00298507462686567 0.00254777070063694 3.14392523364486 0.0168067226890756 0 0 0 0.501089324618736 0 0 0.0099009900990099 0 0 0 0 0 0 0 0 0 0 0 0 0 0 0 0 0 0 0 0 0 0 0 0.00164744645799012 0 0 0 0 0 0 0
"insula_left" 0.202105263157895 2.02424242424242 0.0791268758526603 0 0.8359375 3.66666666666667 0 3.83972911963883 0.0355029585798817 0.384371700105597 0.315789473684211 0 1.45219638242894 0.959090909090909 0 0.00348432055749129 2.9779086892489 0.184313725490196 0.469622331691297 0 0.393162393162393 0.010752688172043 1.1969260326609 0.0044004400440044 0 1.11680482290882 0.523331364441819 0.0369068541300527 2.85585585585586 0.185915492957746 0 0.0225442834138486 0.501089324618736 0 0 0.483271375464684 0.0845442536327609 0 0 0 0 0 0 0 0 0 0 0 0 0 0.0581583198707593 0 0.00313479623824451 0 0 0 0.005819592628516 0 0 0.0332326283987915 0.0574345883854499 0 0 0 0 0 0 0.00473372781065089
"banks_superior_temporal_sulcus_right" 0 0 0 0 0 0 0 0 0 0 0 0 0 0 0 0 0 0 0 0 0 0.00775193798449612 0.00269905533063428 0 0 0 0 0 0 0 0 0 0 0 0 0 0.00437636761487965 0 0 0.0401234567901235 0.285714285714286 1.1072 1.18672199170124 0.0387409200968523 0 0.0164271047227926 0 1.14285714285714 0 0.127272727272727 0 0 0 0 0.440456769983687 0 0.314637482900137 0.0574712643678161 0 0 0.00631412786108919 0.0623608017817372 2.77611940298507 6.99636363636364 0 0 0.169014084507042 0.0623853211009174
"caudal_anterior_cingulate_cortex_right" 0 7.42986425339367 0.518518518518518 0 0 0 0 0 0.266094420600858 0 0.0290791599353796 0 0.016 0 0 0 0.414814814814815 0.322033898305085 0.173134328358209 0 1.27706422018349 0.0563380281690141 1.49413298565841 0 0.0839160839160839 0.0987654320987654 3.59548978153629 0.0208333333333333 0 0.13302752293578 0 0 0 0.483271375464684 0 0 2.48447204968944 0 0 0.0029673590504451 0 0.00614439324116743 0 0 0 0 0.00417536534446764 0.00286532951289398 0 0.0112359550561798 3.54202898550725 0.173611111111111 2.22527472527473 0 0 0.0918727915194346 0.0422721268163804 0 0.916666666666667 1.80761904761905 10.6852281515855 0 0 0.0173611111111111 0 0 0 0.126094570928196
"caudal_middle_frontal_gyrus_right" 0 0.272727272727273 2.15339233038348 0 0.0131291028446389 0 0 0 0.106194690265487 0.00448430493273543 0 0 0.00834492350486787 0 0 0.0269749518304432 0.137820512820513 0.0879120879120879 0.036101083032491 0 0.973821989528796 0.0636182902584493 3.72819472616633 0.00234192037470726 0.0277227722772277 0.0361635220125786 2.84981684981685 0.0424746075715605 0.00240096038415366 0.305343511450382 0 0 0.0099009900990099 0.0845442536327609 0.00437636761487965 2.48447204968944 0 0 0 0.0425531914893617 0.0627177700348432 0.103448275862069 0.0246913580246914 0.00373482726423903 0 0 0 0.0218102508178844 0 0.0208695652173913 9.53900709219858 0.0355029585798817 0.384219554030875 0 0.906759906759907 0.0358565737051793 4.87704918032787 0.125398512221041 0.135076252723312 3.41843971631206 4.96957671957672 0.666666666666667 0 0.412578616352201 0 0 0 1.39746835443038
"cuneus_right" 0 0 0 0.183006535947712 0 0 0 0 0 0.00848656294200849 0 0 0 0 0 0 0 0 0 0.0549019607843137 0 0 0.00249687890137328 0 0 0 0 0.400890868596882 0 0 0 0 0 0 0 0 0 0 0 0.019774011299435 0.0124610591900312 0.00583941605839416 0 5.47855530474041 0 0.555758683729433 0 0 0 0 0 0 0 11.6058394160584 0 0 0 0.111111111111111 0 0 0 1.25887265135699 0 0.00327868852459016 0 0 0 0
"entorhinal_cortex_right" 0 0 0 0 11.1366120218579 0 0 0 0 0 0 0 0 0 0.0285714285714286 0 0 0 0 0 0 0 0 0 0 0 0 0 0 0 0 0 0 0 0 0 0 0 0 0.552504038772213 0 0 0.19811320754717 0 0 0 0.0188679245283019 0 0.14218009478673 0 0 0 0 0 0 0 0.00284900284900285 0 0 0 0 0 0 0 0 4.34972677595628 0 0.0426356589147287
"fusiform_gyrus_right" 0 0 0.00230149597238205 0 0.0555555555555556 0 0 0 0 0 0 0.0107181136120043 0 0 0 0 0 0 0 0 0 0.0115273775216138 0.0152931180968564 0 0 0 0.00874794969928923 0 0 0 0 0 0 0 0.0401234567901235 0.0029673590504451 0.0425531914893617 0.019774011299435 0.552504038772213 0 0.00597460791635549 2.02827521206409 0.0147710487444609 1.17749603803487 0 1.3261105092091 0 1.56137184115523 1.07692307692308 0.0261096605744125 0.00794701986754967 0 0 0.0123076923076923 0.0285986653956149 0.00577200577200577 0.186803770351328 0.0229681978798587 0.00307692307692308 0.00684931506849315 0.0610687022900763 0.00899550224887556 2.40615976900866 0.0953346855983773 0 1.74382716049383 0.00346020761245675 8.1243628950051
"inferior_parietal_gyrus_right" 0 0 0 0 0 0 0 0 0 0 0 0 0 0 0 0.00621761658031088 0 0 0 0 0 0.00632244467860906 0.0237430167597765 0 0 0 0.0124760076775432 0 0 0.00181653042688465 0 0 0 0 0.285714285714286 0 0.0627177700348432 0.0124610591900312 0 0.00597460791635549 0 0.027355623100304 0.336909871244635 3.36717205009888 0 0.118845500848896 0 1.02567865003668 0 0.399608227228208 0.00198019801980198 0 0 0.00220994475138122 0.254601226993865 0.0105485232067511 0.682137834036568 1.943763518385 0 0 0.00306435137895812 8.12712397734424 0.30757341576507 6.59790491539081 0 0 0.00960384153661465 0
"inferior_temporal_gyrus_right" 0 0 0.00236406619385343 0 0.064 0.00197433366238894 0 0 0.0032258064516129 0 0 0 0 0 0 0 0 0.00321027287319422 0 0 0.00214592274678112 0.0029806259314456 0.0433275563258232 0.00195694716242661 0 0 0.0210409745293466 0 0 0.00729040097205346 0 0 0 0 1.1072 0.00614439324116743 0.103448275862069 0.00583941605839416 0 2.02827521206409 0.027355623100304 0 0.201834862385321 0.232445520581114 0.00595829195630586 0.0777777777777778 0 10.4718894009217 0 0.0457604306864065 0.00819672131147541 0.00888888888888889 0.00798934753661784 0 0.304093567251462 0.00298507462686567 0.881118881118881 0.102795311091073 0.0382775119617225 0.0180932498260264 0.13452380952381 0.068649885583524 13.5944881889764 2.69366562824507 0 2.4032 0.0648648648648649 10.2004175365344
"cingulate_gyrus_isthmus_right" 0.392156862745098 0 0.00432900432900433 0 0.0829875518672199 0.0158982511923688 0 0.00975609756097561 2.5593220338983 0.0591715976331361 0 0 0 0 0 0.409240924092409 0 0 0 0 0 0.00696864111498258 1.35584415584416 0 0 0 0.160337552742616 0 0.0388978930307942 0.218678815489749 0 0 0 0 1.18672199170124 0 0.0246913580246914 0 0.19811320754717 0.0147710487444609 0.336909871244635 0.201834862385321 0 0.128654970760234 0 0.864341085271318 0 0.502139800285307 0.178438661710037 12.050139275766 0.0114942528735632 0 0 0 0.707165109034268 0.251748251748252 12.9657894736842 2.29793103448276 0 0.00189933523266857 0.0725308641975309 0.276159654800431 0.0126582278481013 3.78583765112263 0 0 0 0.0174216027874564
"lateral_occipital_cortex_right" 0 0 0 0 0 0 0 0 0 0.207771609833466 0 0.0036003600360036 0 0 0 0 0 0 0 0.069221260815822 0 0 0.0029520295202952 0 0 0 0 0.0564738292011019 0 0 0 0 0 0 0.0387409200968523 0 0.00373482726423903 5.47855530474041 0 1.17749603803487 3.36717205009888 0.232445520581114 0.128654970760234 0 0 2.36330608537693 0 0.713841368584759 0 0.0402542372881356 0 0 0 2.91787439613527 0.084759576202119 0 0.196282527881041 1.03969465648855 0 0 0.00318979266347687 3.28835978835979 0.238290879211175 1.65292096219931 0 0 0.00793650793650794 0.00517687661777394
"lateral_orbitofrontal_cortex_right" 0 0 0 0 0 0 0 0 0 0 0 0 0.00233644859813084 0 0 0 0 0 0 0 0 0 0.00178094390026714 0 0 0 0 0 0 0 0 0 0 0 0 0 0 0 0 0 0 0.00595829195630586 0 0 0 0 5.02994011976048 0 0 0 0.0199714693295292 1.35093167701863 0.0694444444444444 0 0 0.00312989045383412 0.00359389038634322 0 0.0973154362416107 3.94594594594595 0.0242571255306246 0 0 0 0.0264650283553875 0.00673400673400673 0 0.511326860841424
"lingual_gyrus_right" 0 0 0 0.00383877159309021 0.00410677618069815 0.00914285714285714 0 0 0.004149377593361 0.0281995661605206 0 0.0725388601036269 0 0 0 0 0 0 0 0.0297872340425532 0 0 0.00393700787401575 0 0 0 0 0.0125786163522013 0 0 0 0 0 0 0.0164271047227926 0 0 0.555758683729433 0 1.3261105092091 0.118845500848896 0.0777777777777778 0.864341085271318 2.36330608537693 0 0 0 0.0105596620908131 0.0660194174757282 0.0198347107438017 0 0 0 1.31288343558282 0.00900900900900901 0 0.0675944333996024 0.311019567456231 0 0 0 0.110826939471441 0.00227790432801822 0.0387878787878788 0 0 0 0.0024390243902439
"medial_orbitofrontal_gyrus_right" 0 0 0 0 0 0 0 0 0 0 0.00239808153477218 0 0.173426573426573 0 0 0 0 0 0 0 0 0 0 0 0 0.00315457413249211 0 0 0 0 0 0 0 0 0 0.00417536534446764 0 0 0.0188679245283019 0 0 0 0 0 5.02994011976048 0 0 0 0 0 0 0.00397614314115308 0.00690846286701209 0 0 0 0 0 0.830769230769231 2.66877470355731 0.363395225464191 0 0 0 2.7319587628866 0 0 0.00254452926208651
"middle_temporal_gyrus_right" 0 0 0 0 0 0 0 0 0 0 0 0 0 0 0 0 0 0 0 0 0 0.00278551532033426 0.00666111573688593 0 0 0 0.00431732325957906 0 0 0.00689655172413793 0 0 0 0 1.14285714285714 0.00286532951289398 0.0218102508178844 0 0 1.56137184115523 1.02567865003668 10.4718894009217 0.502139800285307 0.713841368584759 0 0.0105596620908131 0 0 0 0.329113924050633 0.00256739409499358 0 0 0 1.16123019571295 0.00278940027894003 0.864819479429051 0.669550173010381 0.0029673590504451 0.00134770889487871 0.020845396641575 0.357879234167894 3.56726246472248 7.27920792079208 0 0.00892857142857143 0.053156146179402 1.00298507462687
"parahippocampal_gyrus_right" 0 0 0 0 0.125 0 0 0 0 0 0 0 0 0 0 0 0 0 0 0 0 0 0 0 0 0 0 0 0 0 0 0 0 0 0 0 0 0 0.14218009478673 1.07692307692308 0 0 0.178438661710037 0 0 0.0660194174757282 0 0 0 0 0 0 0 0 0 0 0 0 0 0 0 0 0 0 0 0 0 0
"paracentral_gyrus_right" 0 0 0.00362976406533575 0 0.0424242424242424 0 0 0 0.0246153846153846 0.00261437908496732 0 0 0 0 0 0.086734693877551 0 0 0 0 0.00313971742543171 0.345744680851064 0.30034924330617 0.00275103163686382 0 0 0.178689609530113 0 0 0.0189393939393939 0 0 0 0 0.127272727272727 0.0112359550561798 0.0208695652173913 0 0 0.0261096605744125 0.399608227228208 0.0457604306864065 12.050139275766 0.0402542372881356 0 0.0198347107438017 0 0.329113924050633 0 0 0.0137299771167048 0 0 0 0.0902872777017784 6.90133333333333 1.69140164899882 1.53316953316953 0 0.00175131348511384 0.288808664259928 1.08858267716535 0.00554785020804438 0.526946107784431 0 0 0 0.00904977375565611
"inferior_frontal_gyrus_pars_opercularis_right" 0 0.19205298013245 0.625925925925926 0 0 0 0 0 0.0382165605095541 0 0 0 0.00344234079173838 0 0 0 0.0781893004115226 0.056782334384858 0.0721153846153846 0 0.354632587859425 0.0273972602739726 0.738207547169811 0 0.0108991825613079 0.00881834215167548 0.768 0.00423280423280423 0 0.112185686653772 0 0 0 0.0581583198707593 0 3.54202898550725 9.53900709219858 0 0 0.00794701986754967 0.00198019801980198 0.00819672131147541 0.0114942528735632 0 0.0199714693295292 0 0 0.00256739409499358 0 0.0137299771167048 0 0.704607046070461 1.65393258426966 0 0.108333333333333 0.0164835164835165 1.00954653937947 0 2.51090342679128 3.20424403183024 9.37554585152838 0.00995024875621891 0.138028169014085 0.0365296803652968 0 0 0 4.38036809815951
"inferior_frontal_gyrus_pars_orbitalis_right" 0 0 0 0 0 0 0 0 0 0 0 0 0 0 0 0 0 0 0 0 0.00351493848857645 0 0 0 0 0 0.00831600831600832 0.00225225225225225 0 0 0 0 0 0 0 0.173611111111111 0.0355029585798817 0 0 0 0 0.00888888888888889 0 0 1.35093167701863 0 0.00397614314115308 0 0 0 0.704607046070461 0 5.99484536082474 0 0.00301659125188537 0.00651465798045603 0.0102432778489117 0 0.325757575757576 12.9646182495345 0.741078208048595 0 0 0 0 0 0 0.285714285714286
"inferior_frontal_gyrus_pars_triangularis_right" 0 0.0685358255451713 0.0107334525939177 0 0 0 0 0 0 0 0 0 0 0 0 0 0.00396039603960396 0 0 0 0.0062015503875969 0.00520833333333333 0.0346020761245675 0 0 0.00346921075455334 0.0197498354180382 0 0 0 0 0 0 0.00313479623824451 0 2.22527472527473 0.384219554030875 0 0 0 0 0.00798934753661784 0 0 0.0694444444444444 0 0.00690846286701209 0 0 0 1.65393258426966 5.99484536082474 0 0 0.0054127198917456 0.010443864229765 0.00466744457409568 0 3.13529411764706 14.1947826086957 4.76669059583632 0 0 0 0 0 0 0.646795827123696
"pericalcarine_cortex_right" 0 0 0 0.0403225806451613 0 0 0 0 0 0.107858243451464 0 0.0240480961923848 0 0 0 0 0 0 0 0.142131979695431 0 0 0 0 0 0 0 0.226190476190476 0 0 0 0 0 0 0 0 0 11.6058394160584 0 0.0123076923076923 0.00220994475138122 0 0 2.91787439613527 0 1.31288343558282 0 0 0 0 0 0 0 0 0 0 0 0.0429799426934097 0 0 0 0.42 0 0 0 0 0 0
"postcentral_gyrus_right" 0 0 0.00719424460431655 0 0 0 0 0 0 0 0 0 0 0 0 0 0 0 0 0 0.00434782608695652 0.0273141122913505 0.171628721541156 0 0 0 0.177257525083612 0.00161420500403551 0 0.00986436498150432 0 0 0 0 0.440456769983687 0 0.906759906759907 0 0 0.0285986653956149 0.254601226993865 0.304093567251462 0.707165109034268 0.084759576202119 0 0.00900900900900901 0 1.16123019571295 0 0.0902872777017784 0.108333333333333 0.00301659125188537 0.0054127198917456 0 0 0.0151975683890578 5.95936395759717 0.153144940747493 0.00975609756097561 0.0252631578947368 0.185851318944844 3.80292532717475 0.310756972111554 6.01261829652997 0 0 0.0110497237569061 0.41014799154334
"posterior_cingulate_gyrus_right" 0 0 0.00418410041841004 0 0.00778210116731518 0 0 0 0.00793650793650794 0 0 0 0 0 0 0.0501567398119122 0 0 0 0 0 5.30693069306931 0.552162849872774 0 0 0 0.543810848400556 0.00679501698754247 0 0.0659340659340659 0 0 0 0 0 0.0918727915194346 0.0358565737051793 0 0 0.00577200577200577 0.0105485232067511 0.00298507462686567 0.251748251748252 0 0.00312989045383412 0 0 0.00278940027894003 0 6.90133333333333 0.0164835164835165 0.00651465798045603 0.010443864229765 0 0.0151975683890578 0 3.78865979381443 0.0269905533063428 0 0.0112254443405051 4.53353658536585 0.0466595970307529 0.00308641975308642 0.0705882352941176 0 0 0 0.00338983050847458
"precentral_gyrus_right" 0.193083573487032 0.00280112044817927 0.138655462184874 0 0.202462380300958 0.032171581769437 0.00186046511627907 0.00904977375565611 0.195592286501377 0.065180102915952 0 0 0 0.00909918107370337 0 0.146279949558638 0 0 0 0 0.0327552986512524 3.07850707850708 8.05079365079365 0.00531914893617021 0 0 4.44142259414226 0.0132645541635962 0.046973803071364 1.11517761033369 0 0 0 0.005819592628516 0.314637482900137 0.0422721268163804 4.87704918032787 0 0.00284900284900285 0.186803770351328 0.682137834036568 0.881118881118881 12.9657894736842 0.196282527881041 0.00359389038634322 0.0675944333996024 0 0.864819479429051 0 1.69140164899882 1.00954653937947 0.0102432778489117 0.00466744457409568 0 5.95936395759717 3.78865979381443 0 0.612345679012346 0.0218281036834925 0.40699935191186 2.4020156774916 4.63232180663373 0.0285204991087344 8.27876520112254 0 0 0.00302571860816944 2.03195488721805
"precuneus_right" 0 0 0 0 0 0 0 0 0 0 0 0 0 0 0 0.00527704485488127 0 0 0 0 0 0 0.0293877551020408 0.00365965233302836 0 0 0.00426212040490144 0.0302571860816944 0 0.00223713646532438 0 0 0 0 0.0574712643678161 0 0.125398512221041 0.111111111111111 0 0.0229681978798587 1.943763518385 0.102795311091073 2.29793103448276 1.03969465648855 0 0.311019567456231 0 0.669550173010381 0 1.53316953316953 0 0 0 0.0429799426934097 0.153144940747493 0.0269905533063428 0.612345679012346 0 0 0 0.00571102227298686 9.4095513748191 0.00919963201471941 1.61315280464217 0 0 0.00319488817891374 0
"rostral_anterior_cingulate_cortex_right" 0 0.0304568527918782 0 0 0 0 0 0 0 0 0 0 0 0 0 0 0 0 0 0 0 0 0.0161507402422611 0 0.916030534351145 0.00194363459669582 0.021505376344086 0 0 0 0 0 0 0 0 0.916666666666667 0.135076252723312 0 0 0.00307692307692308 0 0.0382775119617225 0 0 0.0973154362416107 0 0.830769230769231 0.0029673590504451 0 0 2.51090342679128 0.325757575757576 3.13529411764706 0 0.00975609756097561 0 0.0218281036834925 0 0 0.198830409356725 0.806934594168637 0 0 0 0 0 0 0.939670932358318
"rostral_middle_frontal_gyrus_right" 0 0.226415094339623 0.0273092369477912 0 0 0 0 0 0 0 0 0 0 0 0 0 0.0117548278757347 0.00782778864970646 0.0178412132024978 0 0.0150262960180316 0.00373831775700935 0.0553766902768835 0 0 0.00870038064165307 0.154195011337868 0 0 0.0016366612111293 0 0 0 0.0332326283987915 0 1.80761904761905 3.41843971631206 0 0 0.00684931506849315 0 0.0180932498260264 0.00189933523266857 0 3.94594594594595 0 2.66877470355731 0.00134770889487871 0 0.00175131348511384 3.20424403183024 12.9646182495345 14.1947826086957 0 0.0252631578947368 0.0112254443405051 0.40699935191186 0 0.198830409356725 0 18.8003848003848 0.00233918128654971 0 0.00293685756240822 0.0354535974973931 0 0 1.63154016212233
"superior_frontal_gyrus_right" 0 0.848 1.44220430107527 0 0.101026045777427 0 0 0.0024375380865326 0.201267828843106 0.00352526439482961 0.00121359223300971 0 0.0013080444735121 0 0 0.0827689992475546 0.0446304044630404 0.0142292490118577 0.0146627565982405 0 0.804320203303685 2.21172886519421 4.72383073496659 0.0108173076923077 0.00456273764258555 0.0115273775216138 8.40686274509804 0.0327522451135763 0.00243457090687766 0.535153583617747 0.00165837479270315 0 0.00164744645799012 0.0574345883854499 0.00631412786108919 10.6852281515855 4.96957671957672 0 0 0.0610687022900763 0.00306435137895812 0.13452380952381 0.0725308641975309 0.00318979266347687 0.0242571255306246 0 0.363395225464191 0.020845396641575 0 0.288808664259928 9.37554585152838 0.741078208048595 4.76669059583632 0 0.185851318944844 4.53353658536585 2.4020156774916 0.00571102227298686 0.806934594168637 18.8003848003848 0 0.0399385560675883 0 0.464797507788162 0.0183028286189684 0 0 1.70125
"superior_parietal_gyrus_right" 0.00232288037166086 0 0.00178731009830206 0.00214592274678112 0.0022271714922049 0 0 0 0.00223964165733483 0 0 0 0 0 0 0.00208333333333333 0 0 0 0.00227014755959137 0 0.0275423728813559 0.260686755430974 0.00617760617760618 0 0 0.117364117364117 0.0170603674540682 0 0.0273722627737226 0 0 0 0 0.0623608017817372 0 0.666666666666667 1.25887265135699 0 0.00899550224887556 8.12712397734424 0.068649885583524 0.276159654800431 3.28835978835979 0 0.110826939471441 0 0.357879234167894 0 1.08858267716535 0.00995024875621891 0 0 0.42 3.80292532717475 0.0466595970307529 4.63232180663373 9.4095513748191 0 0.00233918128654971 0.0399385560675883 0 0.00775795190069822 7.12135922330097 0 0 0 0
"superior_temporal_gyrus_right" 0 0 0 0 0 0 0 0 0 0 0 0 0 0 0 0 0 0 0 0 0 0 0 0 0 0 0 0 0 0 0 0 0 0 2.77611940298507 0 0 0 0 2.40615976900866 0.30757341576507 13.5944881889764 0.0126582278481013 0.238290879211175 0 0.00227790432801822 0 3.56726246472248 0 0.00554785020804438 0.138028169014085 0 0 0 0.310756972111554 0.00308641975308642 0.0285204991087344 0.00919963201471941 0 0 0 0.00775795190069822 0 1.00743889479277 0 0.0364842454394693 0.735459662288931 2.70940170940171
"supramarginal_gyrus_right" 0 0 0.00259403372243839 0 0.0327272727272727 0 0 0 0.0073394495412844 0.00406091370558376 0 0 0 0 0 0 0 0 0 0 0.00233372228704784 0.124161073825503 0.341056533827618 0.00211193241816262 0 0 0.20681686886193 0 0 0.0561497326203209 0 0 0 0 6.99636363636364 0.0173611111111111 0.412578616352201 0.00327868852459016 0 0.0953346855983773 6.59790491539081 2.69366562824507 3.78583765112263 1.65292096219931 0 0.0387878787878788 0 7.27920792079208 0 0.526946107784431 0.0365296803652968 0 0 0 6.01261829652997 0.0705882352941176 8.27876520112254 1.61315280464217 0 0.00293685756240822 0.464797507788162 7.12135922330097 1.00743889479277 0 0 0 0.0333333333333333 0.0520951302378256
"frontal_pole_right" 0 0 0 0 0 0 0 0 0 0 0 0 0 0 0 0 0 0 0 0 0 0 0 0 0 0 0 0 0 0 0 0 0 0 0 0 0 0 0 0 0 0 0 0 0.0264650283553875 0 2.7319587628866 0 0 0 0 0 0 0 0 0 0 0 0 0.0354535974973931 0.0183028286189684 0 0 0 0 0 0 0
"temporal_pole_right" 0 0 0 0 0 0 0 0 0 0 0 0 0 0 0 0 0 0 0 0 0 0 0 0 0 0 0 0 0 0 0 0 0 0 0 0 0 0 4.34972677595628 1.74382716049383 0 2.4032 0 0 0.00673400673400673 0 0 0.00892857142857143 0 0 0 0 0 0 0 0 0 0 0 0 0 0 0.0364842454394693 0 0 0 0 0.0330275229357798
"transverse_temporal_gyrus_right" 0 0 0 0 0 0 0 0 0 0 0 0 0 0 0 0 0 0 0 0 0 0 0 0 0 0 0 0 0 0 0 0 0 0 0.169014084507042 0 0 0 0 0.00346020761245675 0.00960384153661465 0.0648648648648649 0 0.00793650793650794 0 0 0 0.053156146179402 0 0 0 0 0 0 0.0110497237569061 0 0.00302571860816944 0.00319488817891374 0 0 0 0 0.735459662288931 0.0333333333333333 0 0 0 0.0294736842105263
"insula_right" 0 0.0113636363636364 0.0548302872062663 0 0.0073394495412844 0 0 0 0 0 0 0 0.0223048327137546 0 0 0 0.00280898876404494 0.00368324125230203 0 0 0.0234741784037559 0.0101522842639594 0.0893854748603352 0 0.0134907251264755 0 0.0903823870220162 0 0 0 0 0 0 0.00473372781065089 0.0623853211009174 0.126094570928196 1.39746835443038 0 0.0426356589147287 8.1243628950051 0 10.2004175365344 0.0174216027874564 0.00517687661777394 0.511326860841424 0.0024390243902439 0.00254452926208651 1.00298507462687 0 0.00904977375565611 4.38036809815951 0.285714285714286 0.646795827123696 0 0.41014799154334 0.00338983050847458 2.03195488721805 0 0.939670932358318 1.63154016212233 1.70125 0 2.70940170940171 0.0520951302378256 0 0.0330275229357798 0.0294736842105263 0
