# Supplementary material for: NODDI and Tensor-Based Microstructural Indices as Predictors of Functional Connectivity
Source: PLoS One. 2016 Apr 14;11(4):e0153404. doi: 10.1371/journal.pone.0153404 (PMC4831788; doi:10.1371/journal.pone.0153404)
Supplement: S1 Data — a) Functional connectivity matrices, both fMRI and EEG connectomes across all subjects, in the form of precision matrices and b) structural brain connectivity matrices across all subjects and microstructural indices. Columns and rows are named according to the corresponding brain region that represent. (ZIP) [file pone.0153404.s001.zip › DATA/DWI/46_WFA_68.txt]

"banks_superior_temporal_sulcus_left" "caudal_anterior_cingulate_cortex_left" "caudal_middle_frontal_gyrus_left" "cuneus_left" "entorhinal_cortex_left" "fusiform_gyrus_left" "inferior_parietal_gyrus_left" "inferior_temporal_gyrus_left" "cingulate_gyrus_isthmus_left" "lateral_occipital_cortex_left" "lateral_orbitofrontal_cortex_left" "lingual_gyrus_left" "medial_orbitofrontal_gyrus_left" "middle_temporal_gyrus_left" "parahippocampal_gyrus_left" "paracentral_gyrus_left" "inferior_frontal_gyrus_pars_opercularis_left" "inferior_frontal_gyrus_pars_orbitalis_left" "inferior_frontal_gyrus_pars_triangularis_left" "pericalcarine_cortex_left" "postcentral_gyrus_left" "posterior_cingulate_gyrus_left" "precentral_gyrus_left" "precuneus_left" "rostral_anterior_cingulate_cortex_left" "rostral_middle_frontal_gyrus_left" "superior_frontal_gyrus_left" "superior_parietal_gyrus_left" "superior_temporal_gyrus_left" "supramarginal_gyrus_left" "frontal_pole_left" "temporal_pole_left" "transverse_temporal_gyrus_left" "insula_left" "banks_superior_temporal_sulcus_right" "caudal_anterior_cingulate_cortex_right" "caudal_middle_frontal_gyrus_right" "cuneus_right" "entorhinal_cortex_right" "fusiform_gyrus_right" "inferior_parietal_gyrus_right" "inferior_temporal_gyrus_right" "cingulate_gyrus_isthmus_right" "lateral_occipital_cortex_right" "lateral_orbitofrontal_cortex_right" "lingual_gyrus_right" "medial_orbitofrontal_gyrus_right" "middle_temporal_gyrus_right" "parahippocampal_gyrus_right" "paracentral_gyrus_right" "inferior_frontal_gyrus_pars_opercularis_right" "inferior_frontal_gyrus_pars_orbitalis_right" "inferior_frontal_gyrus_pars_triangularis_right" "pericalcarine_cortex_right" "postcentral_gyrus_right" "posterior_cingulate_gyrus_right" "precentral_gyrus_right" "precuneus_right" "rostral_anterior_cingulate_cortex_right" "rostral_middle_frontal_gyrus_right" "superior_frontal_gyrus_right" "superior_parietal_gyrus_right" "superior_temporal_gyrus_right" "supramarginal_gyrus_right" "frontal_pole_right" "temporal_pole_right" "transverse_temporal_gyrus_right" "insula_right"
"banks_superior_temporal_sulcus_left" 0 0 0 0 0 0.306177652149716 0.221365956753277 0.256972981579903 0.355851818929716 0.298735703602601 0 0.326758918966982 0 0.252805559470809 0 0.359464813986082 0 0 0 0 0.315753177307327 0.319536663119347 0.346232299433823 0.319571509533416 0 0 0.347851701363541 0.350099600369117 0.380507967222701 0.2727556215454 0 0 0.200925319212425 0.215592083707004 0 0 0 0 0 0 0 0 0.380966705736276 0 0 0 0 0 0 0 0 0 0 0 0 0 0.456119135785314 0 0 0 0 0.449302541247851 0 0 0 0 0 0
"caudal_anterior_cingulate_cortex_left" 0 0 0.431266403298374 0 0 0 0 0 0.393374930200934 0.380170588919216 0.431798955380879 0 0.387142085139039 0.364811691701812 0 0.398408619839301 0.398262656443299 0.397581454323427 0.387146579858596 0 0.391485047387333 0.467711871802515 0.432652542453349 0 0.395301901370374 0.398647325432869 0.464783415864005 0.423119489751009 0.354415611210441 0.40185996507153 0 0 0.406683552471282 0.400017795160395 0 0.40936586826191 0.450268523187904 0 0 0 0 0 0 0 0 0 0 0 0 0 0.432700415513283 0 0.390963858161688 0 0 0 0.415242724749292 0 0.433367133155229 0.430013764331231 0.491671276605203 0 0 0 0 0 0 0.412354272933116
"caudal_middle_frontal_gyrus_left" 0 0.431266403298374 0 0 0 0.387744066363231 0 0 0.370115778739808 0.381044971853011 0.379742066479349 0 0.402544973468485 0 0 0.377835248335684 0.375551219019747 0.370879347655794 0.359721150204428 0 0.328511830542203 0.368602740289356 0.361497324653462 0.345205351048528 0.391376096082145 0.33818600412863 0.387867245078375 0.362836641147742 0.320382498898693 0.346300282708062 0 0 0.35880744166407 0.348491904216385 0 0.467718020434301 0.427746336198961 0 0 0.434969899132943 0 0.403710628946924 0.390521282866092 0 0 0 0 0 0 0.390589256691004 0.396526920101213 0 0.381735452283025 0 0.39986064887143 0.486706700884231 0.420696540978962 0 0 0.412822505646456 0.481165623405386 0.466627166867995 0 0.38068136409615 0 0 0 0.394249792564326
"cuneus_left" 0 0 0 0 0 0.315316920552636 0 0 0.146280699181925 0.299322391725935 0 0.24632544334385 0 0.281491534978974 0 0 0 0 0 0.220404998130734 0 0 0 0.285000082978999 0 0 0 0.243733341705798 0 0.350124046030557 0 0 0 0 0 0 0 0.225659851663025 0 0 0 0 0 0 0 0.200055836499907 0 0 0 0 0 0 0 0.143131714826085 0 0 0 0 0 0 0 0.318326272282467 0 0 0 0 0 0
"entorhinal_cortex_left" 0 0 0 0 0 0.205835345020124 0 0 0 0 0 0 0.277918890866226 0 0.286459808509311 0 0 0 0 0 0 0.517647373811708 0 0 0 0 0 0 0.222247529377662 0 0 0.234627764936621 0 0.237835552728105 0 0 0.467686696913104 0 0.347448313021472 0.378501299139865 0 0.381886635379142 0.345086446027743 0 0 0.3338732046914 0 0 0.347208126034696 0.446532766797287 0 0 0 0 0 0.455638562789045 0.474582986575964 0 0 0 0.471575269058555 0.4179191430279 0 0.44408103414338 0 0 0 0.389528079881262
"fusiform_gyrus_left" 0.306177652149716 0 0.387744066363231 0.315316920552636 0.205835345020124 0 0.353527325819852 0.283286488990651 0.402101002870328 0.232781385864076 0 0.205165090626035 0.317778542200797 0.315493655851478 0.206601222182923 0.370795626803614 0 0 0 0.274033970631655 0.378180358889177 0.43470781611118 0.399317662401518 0.356201283305916 0 0 0.365899100876566 0.366479142407527 0.313716587259909 0.34881334470093 0 0.27204607232327 0.368063220808096 0.339224069013941 0 0 0 0 0 0 0 0.490496948067539 0.450224366543941 0 0 0.17229680087885 0 0 0 0 0 0 0 0 0 0 0.496517499480233 0 0 0 0 0 0 0 0 0 0 0
"inferior_parietal_gyrus_left" 0.221365956753277 0 0 0 0 0.353527325819852 0 0.365695350510251 0.364568123590531 0.251152242263423 0 0.357955077294754 0 0.336684351650927 0 0.340691735850668 0 0 0 0 0.364823136075749 0 0.365226106854095 0.345916269526982 0 0 0 0.327987607292847 0.25877641671542 0.297575625905663 0 0 0 0 0 0 0 0 0 0 0 0 0 0 0 0 0 0 0 0 0 0 0 0 0 0 0.418589448522586 0 0 0 0 0 0 0 0 0 0 0
"inferior_temporal_gyrus_left" 0.256972981579903 0 0 0 0 0.283286488990651 0.365695350510251 0 0.364440589052584 0.268843036311615 0 0.320484375429584 0.348235447004609 0.293625959644827 0.229651109868987 0.352723601179322 0 0 0 0 0.396377595095408 0.370455306792957 0.371266810043148 0.356598203317951 0 0 0.387622621495213 0.353997638543642 0.325469937946037 0.324498419836543 0 0.23936773598474 0.326281917844829 0.344443797891125 0 0 0 0 0 0 0 0 0.401320149695265 0 0 0 0 0 0 0 0 0 0 0 0 0 0.471031633577054 0 0 0 0.446593260802382 0 0 0 0 0 0 0
"cingulate_gyrus_isthmus_left" 0.355851818929716 0.393374930200934 0.370115778739808 0.146280699181925 0 0.402101002870328 0.364568123590531 0.364440589052584 0 0.381372074772294 0 0.320572609900105 0 0.374992791452904 0.16187553817816 0.431434136677083 0.353897882567452 0 0 0 0.38439252455903 0.43813619731011 0.42985487205999 0.221810490078671 0 0 0.438940415657071 0.388715780025484 0.367871308389849 0.372266957046245 0 0 0 0.394030335457741 0 0.442536316208988 0.43199939517457 0 0 0 0 0.435991273037806 0.258178702918308 0 0 0.114262377289952 0 0 0 0.424891754087211 0.404960835131366 0 0 0 0 0.450467270497708 0.482841248964088 0 0 0 0.476382982706005 0.461417511275915 0 0.45569936040655 0 0 0 0
"lateral_occipital_cortex_left" 0.298735703602601 0.380170588919216 0.381044971853011 0.299322391725935 0 0.232781385864076 0.251152242263423 0.268843036311615 0.381372074772294 0 0 0.28606167564161 0 0.288080759982517 0.234114264117448 0.331302075897454 0 0 0 0.282722657657583 0.365277843809541 0.354764729544752 0.381449383706601 0.334054464868001 0 0 0.378154853183448 0.29656569173677 0.334776979594653 0.349022228248854 0 0 0.369366457826975 0.36668937984864 0 0 0.40987023817986 0.153205004147945 0 0 0 0 0.415727504632632 0.305610584196225 0 0.247503957393947 0 0 0 0.410923021092489 0 0 0 0.188515273454646 0 0 0.453011688180295 0 0 0 0.441747866984045 0 0 0.450753512132603 0 0 0 0
"lateral_orbitofrontal_cortex_left" 0 0.431798955380879 0.379742066479349 0 0 0 0 0 0 0 0 0 0.283617358866809 0 0 0 0.342230392958087 0.269792588979911 0.253845532280995 0 0.356979750247225 0 0.376833076155676 0 0.332568673139712 0.341118667301948 0.380503260511578 0 0.233101259194384 0 0.192444895131398 0 0 0.257456515294068 0 0.414218340266508 0 0 0 0 0 0 0 0 0 0 0.291569089075873 0 0 0 0 0 0 0 0 0 0 0 0 0 0.502764152744604 0 0 0 0 0 0 0
"lingual_gyrus_left" 0.326758918966982 0 0 0.24632544334385 0 0.205165090626035 0.357955077294754 0.320484375429584 0.320572609900105 0.28606167564161 0 0 0 0.334308181488132 0.271437473360794 0.363740201307629 0 0 0 0.198055836491093 0.352457502051333 0 0.371135126385029 0.242996072057054 0 0 0 0.336812927094956 0 0.355693531650139 0 0 0 0 0 0 0 0 0 0.186706445618092 0 0 0 0.154794525628955 0 0.192815965518579 0 0 0 0 0 0 0 0.18341631629573 0 0 0 0 0 0 0 0 0 0 0 0 0 0
"medial_orbitofrontal_gyrus_left" 0 0.387142085139039 0.402544973468485 0 0.277918890866226 0.317778542200797 0 0.348235447004609 0 0 0.283617358866809 0 0 0.291991862560063 0 0 0.380233674290368 0.31228413926656 0.36057243438179 0 0 0 0.372977357672361 0 0.294234196974375 0.308215752986692 0.295326984725814 0 0.329372248352683 0 0.214789248545073 0 0 0.268873020217811 0 0.415356521640882 0.411554837967085 0 0 0 0 0 0 0 0.223504179296895 0 0.180023549941693 0 0 0 0.431493972183263 0 0 0 0 0 0 0 0 0 0.455373267730381 0 0 0 0 0 0 0.174139468785631
"middle_temporal_gyrus_left" 0.252805559470809 0.364811691701812 0 0.281491534978974 0 0.315493655851478 0.336684351650927 0.293625959644827 0.374992791452904 0.288080759982517 0 0.334308181488132 0.291991862560063 0 0 0.369140084746399 0.1553292688812 0 0.194486464276437 0 0.320520000174903 0.318407577215175 0.369659061118743 0.352015882159466 0 0 0.367635283751945 0.375192006320143 0.260161116418352 0.335517215109093 0 0.18851867304647 0.253233007286197 0.301113457245731 0 0 0 0 0 0 0 0 0 0 0 0 0 0 0 0 0 0 0 0 0 0 0.452786567215785 0 0 0 0 0 0 0 0 0 0 0
"parahippocampal_gyrus_left" 0 0 0 0 0.286459808509311 0.206601222182923 0 0.229651109868987 0.16187553817816 0.234114264117448 0 0.271437473360794 0 0 0 0 0 0 0 0 0 0 0 0 0 0 0 0 0.201339498690488 0.363870459232029 0 0 0 0 0 0 0 0 0.300398521580705 0 0 0 0 0 0 0 0 0 0 0 0 0 0 0 0 0 0 0 0 0 0 0 0 0 0 0 0 0
"paracentral_gyrus_left" 0.359464813986082 0.398408619839301 0.377835248335684 0 0 0.370795626803614 0.340691735850668 0.352723601179322 0.431434136677083 0.331302075897454 0 0.363740201307629 0 0.369140084746399 0 0 0 0 0 0 0.31486869021072 0.360418511407542 0.317415616346825 0.309251508990578 0 0 0.359383324585963 0.328983960351597 0.343834771109822 0.362955358886997 0 0 0 0.404081260409676 0 0 0.448284762704835 0 0 0 0.332242759223366 0 0.447415329866589 0 0 0 0 0 0 0.332353663241576 0 0 0 0 0 0.449548703273119 0.513570721131391 0.354882482421566 0 0 0.481489956492063 0.158776581950219 0 0 0 0 0 0
"inferior_frontal_gyrus_pars_opercularis_left" 0 0.398262656443299 0.375551219019747 0 0 0 0 0 0.353897882567452 0 0.342230392958087 0 0.380233674290368 0.1553292688812 0 0 0 0.360917454000457 0.341398085926448 0 0.278959599809848 0.382826258672771 0.245023883083345 0 0.412570926786273 0.360816572250056 0.388871644036382 0.357697591607202 0.16533759510806 0.376122164971699 0 0 0.27818340112539 0.297664447093472 0 0.422329117254254 0.424741862579004 0 0 0 0 0 0 0 0 0 0 0 0 0 0.396908697536112 0 0.402537513968934 0 0 0 0 0 0 0.408557665269468 0.458371943439104 0 0 0 0 0 0 0.429959372004433
"inferior_frontal_gyrus_pars_orbitalis_left" 0 0.397581454323427 0.370879347655794 0 0 0 0 0 0 0 0.269792588979911 0 0.31228413926656 0 0 0 0.360917454000457 0 0.304102941678161 0 0.342349125526159 0 0.356892245488049 0 0.320965021586471 0.274830678305989 0.386777799229279 0 0.304264395755088 0 0 0 0 0.342533365413369 0 0.386777384933871 0.395784958395659 0 0 0 0 0.387842745727609 0 0 0 0 0 0 0 0 0.375315827322621 0 0 0 0 0 0 0 0 0.395718169097745 0.414299201972606 0 0 0 0 0 0 0.373681880472739
"inferior_frontal_gyrus_pars_triangularis_left" 0 0.387146579858596 0.359721150204428 0 0 0 0 0 0 0 0.253845532280995 0 0.36057243438179 0.194486464276437 0 0 0.341398085926448 0.304102941678161 0 0 0.310196613801689 0 0.343310535158918 0 0.366167059415659 0.296029353749113 0.363304267448324 0 0.285569724969327 0.3918681049282 0 0 0 0.325896696451681 0 0.395255563821088 0.399773077635326 0 0 0 0 0 0 0 0 0 0 0 0 0 0.390490901892671 0 0 0 0 0 0 0 0 0.381069448691544 0.427178975744296 0 0 0 0 0 0 0
"pericalcarine_cortex_left" 0 0 0 0.220404998130734 0 0.274033970631655 0 0 0 0.282722657657583 0 0.198055836491093 0 0 0 0 0 0 0 0 0 0.277775807977604 0 0.26856847898593 0 0 0 0.245484656815085 0 0 0 0 0 0 0 0 0 0.220245344316561 0 0 0 0 0 0.221371848363442 0 0.196707811151272 0 0 0 0 0 0 0 0.215542614340812 0 0 0 0 0 0 0 0.287082648879446 0 0 0 0 0 0
"postcentral_gyrus_left" 0.315753177307327 0.391485047387333 0.328511830542203 0 0 0.378180358889177 0.364823136075749 0.396377595095408 0.38439252455903 0.365277843809541 0.356979750247225 0.352457502051333 0 0.320520000174903 0 0.31486869021072 0.278959599809848 0.342349125526159 0.310196613801689 0 0 0.400669412249032 0.341151276728321 0.378616853877831 0.363687706010433 0.274520617357394 0.366401298398475 0.358873802715983 0.301174059291541 0.351878013939004 0 0 0.218365509327146 0.247549152447299 0 0.422004076552663 0.402848476026496 0 0 0 0 0.397214651991452 0 0 0 0 0 0 0 0.253290466308416 0.371689901332583 0.33633867702496 0.374683666207342 0 0.384029400444213 0 0.435694991888635 0 0 0.374974294462181 0.453928972115568 0 0 0.360319190351888 0 0 0 0.358704330091739
"posterior_cingulate_gyrus_left" 0.319536663119347 0.467711871802515 0.368602740289356 0 0.517647373811708 0.43470781611118 0 0.370455306792957 0.43813619731011 0.354764729544752 0 0 0 0.318407577215175 0 0.360418511407542 0.382826258672771 0 0 0.277775807977604 0.400669412249032 0 0.441034950452457 0.28558684326944 0 0 0.45781461207588 0.402173980245568 0.295681385815331 0.372262824250282 0 0 0 0.392231269545903 0.424090865503482 0.472051994919462 0.469347316094885 0 0 0.43116678642502 0.454384161477113 0.430245807575374 0.254219363981525 0 0 0 0 0.475079485685658 0 0.434290022975736 0.44991554504034 0 0.44505128136539 0 0.467314356371277 0.469460664801671 0.57399035268668 0 0 0.437264650401444 0.537442103866438 0.516976755770029 0 0.482761547075618 0 0 0 0.443617869563873
"precentral_gyrus_left" 0.346232299433823 0.432652542453349 0.361497324653462 0 0 0.399317662401518 0.365226106854095 0.371266810043148 0.42985487205999 0.381449383706601 0.376833076155676 0.371135126385029 0.372977357672361 0.369659061118743 0 0.317415616346825 0.245023883083345 0.356892245488049 0.343310535158918 0 0.341151276728321 0.441034950452457 0 0.386195067292828 0.386957231943609 0.359578809288689 0.378786360437718 0.383066023176536 0.34814529766915 0.360963111819505 0 0 0.3466793752581 0.281841615725611 0.431284208239412 0.454719032182681 0.429138674295035 0.437614226795111 0 0.416303053725072 0.480389856834352 0.460912191871022 0.501599174100142 0.506687544273414 0.412733646594889 0.477082474297513 0 0.477711216394626 0 0.515510928717487 0.396351163653399 0 0.37178137574965 0 0.426956114030784 0.534959008348022 0.531748575768355 0.463896217033544 0.421989965122183 0.39747662450918 0.481694740190919 0.503180501812295 0 0.490359750543953 0 0 0 0.409776772928064
"precuneus_left" 0.319571509533416 0 0.345205351048528 0.285000082978999 0 0.356201283305916 0.345916269526982 0.356598203317951 0.221810490078671 0.334054464868001 0 0.242996072057054 0 0.352015882159466 0 0.309251508990578 0 0 0 0.26856847898593 0.378616853877831 0.28558684326944 0.386195067292828 0 0 0 0.392309920463416 0.301041002816792 0.349959621695735 0.341924576423411 0 0 0 0.32886749840082 0 0 0.415650135959974 0 0 0 0 0.430839411561513 0 0 0 0 0 0 0 0.282265478118003 0 0 0 0 0 0 0.466477330636112 0.175811002166135 0 0 0.470202099427646 0.191255007935223 0 0.342325701239756 0 0 0 0
"rostral_anterior_cingulate_cortex_left" 0 0.395301901370374 0.391376096082145 0 0 0 0 0 0 0 0.332568673139712 0 0.294234196974375 0 0 0 0.412570926786273 0.320965021586471 0.366167059415659 0 0.363687706010433 0 0.386957231943609 0 0 0.346497672182851 0.427510245962429 0 0 0 0 0 0 0 0 0.457048091890986 0.429760970599843 0 0 0 0 0 0 0 0 0 0 0 0 0 0.424201646681347 0 0 0 0 0 0 0 0.372479124652237 0 0.472319960712987 0 0 0 0 0 0 0.37974667240202
"rostral_middle_frontal_gyrus_left" 0 0.398647325432869 0.33818600412863 0 0 0 0 0 0 0 0.341118667301948 0 0.308215752986692 0 0 0 0.360816572250056 0.274830678305989 0.296029353749113 0 0.274520617357394 0 0.359578809288689 0 0.346497672182851 0 0.366889151724827 0 0.303653259158166 0.347847108121141 0.244820517997442 0 0.295597840388861 0.337047906710677 0 0.412262664552474 0.412551702649807 0 0 0 0 0 0 0 0 0 0.336917708736319 0 0 0 0.405510377828148 0 0.388311717513068 0 0 0 0 0 0.395769643124104 0.402765885706653 0.435656726590277 0 0 0 0 0 0 0
"superior_frontal_gyrus_left" 0.347851701363541 0.464783415864005 0.387867245078375 0 0 0.365899100876566 0 0.387622621495213 0.438940415657071 0.378154853183448 0.380503260511578 0 0.295326984725814 0.367635283751945 0 0.359383324585963 0.388871644036382 0.386777799229279 0.363304267448324 0 0.366401298398475 0.45781461207588 0.378786360437718 0.392309920463416 0.427510245962429 0.366889151724827 0 0.394962116349833 0.344320819400777 0.363252015008058 0.259182453583536 0 0.334214270200451 0.358568322824562 0 0.51031478097618 0.464350658095444 0 0 0.422415828285316 0.476876083221097 0.468683499289879 0.488938759920087 0 0 0 0 0.442866541826572 0 0.512179375946101 0.424640606923316 0.37267480968981 0.385118583334066 0 0.446782723109539 0.511618453648851 0.514604864628752 0.432379420557079 0.412770503473944 0.418937565237336 0.524134966003924 0.478490503035537 0 0.486767706065582 0 0 0 0.428762157150962
"superior_parietal_gyrus_left" 0.350099600369117 0.423119489751009 0.362836641147742 0.243733341705798 0 0.366479142407527 0.327987607292847 0.353997638543642 0.388715780025484 0.29656569173677 0 0.336812927094956 0 0.375192006320143 0 0.328983960351597 0.357697591607202 0 0 0.245484656815085 0.358873802715983 0.402173980245568 0.383066023176536 0.301041002816792 0 0 0.394962116349833 0 0.330520361386774 0.362327190771532 0 0 0.396319076304681 0.361140858223134 0 0.415139816171997 0.423142099754191 0.218718799044091 0 0 0 0 0 0.232650379619809 0 0.257675049409261 0 0 0 0 0.375560795788939 0.369902467253252 0 0.241095787219814 0.465182566985815 0.423973143625176 0.464325934967697 0.186170976242113 0 0 0.450256831176254 0.342104308039858 0 0 0 0 0 0
"superior_temporal_gyrus_left" 0.380507967222701 0.354415611210441 0.320382498898693 0 0.222247529377662 0.313716587259909 0.25877641671542 0.325469937946037 0.367871308389849 0.334776979594653 0.233101259194384 0 0.329372248352683 0.260161116418352 0.201339498690488 0.343834771109822 0.16533759510806 0.304264395755088 0.285569724969327 0 0.301174059291541 0.295681385815331 0.34814529766915 0.349959621695735 0 0.303653259158166 0.344320819400777 0.330520361386774 0 0.243911274452577 0 0.271700347728183 0.189001289351375 0.337105373570914 0 0 0.429431580740939 0 0 0 0 0 0.413934285848918 0 0 0 0 0 0 0 0 0 0 0 0 0 0.489026962467039 0 0 0 0.430214906882212 0 0 0 0 0 0 0
"supramarginal_gyrus_left" 0.2727556215454 0.40185996507153 0.346300282708062 0.350124046030557 0 0.34881334470093 0.297575625905663 0.324498419836543 0.372266957046245 0.349022228248854 0 0.355693531650139 0 0.335517215109093 0.363870459232029 0.362955358886997 0.376122164971699 0 0.3918681049282 0 0.351878013939004 0.372262824250282 0.360963111819505 0.341924576423411 0 0.347847108121141 0.363252015008058 0.362327190771532 0.243911274452577 0 0 0 0.261479161097853 0.327332939258186 0 0.416033361156699 0.409628963095867 0 0 0 0.454386635189329 0.449747745068395 0.43164761417172 0 0 0 0 0.442446016600985 0 0.461215970131868 0.393320417895015 0 0 0 0.409049210672733 0.417671172287686 0.468244537691809 0.445090291424653 0 0.407303901762362 0.446982259611118 0.468795782737524 0 0.445277134349344 0 0 0 0
"frontal_pole_left" 0 0 0 0 0 0 0 0 0 0 0.192444895131398 0 0.214789248545073 0 0 0 0 0 0 0 0 0 0 0 0 0.244820517997442 0.259182453583536 0 0 0 0 0 0 0 0 0 0 0 0 0 0 0 0 0 0 0 0 0 0 0 0 0 0 0 0 0 0 0 0 0 0.141621512167828 0 0 0 0 0 0 0
"temporal_pole_left" 0 0 0 0 0.234627764936621 0.27204607232327 0 0.23936773598474 0 0 0 0 0 0.18851867304647 0 0 0 0 0 0 0 0 0 0 0 0 0 0 0.271700347728183 0 0 0 0 0.238733555565163 0 0 0 0 0 0 0 0 0 0 0 0 0 0 0 0 0 0 0 0 0 0 0 0 0 0 0 0 0 0 0 0 0 0
"transverse_temporal_gyrus_left" 0.200925319212425 0.406683552471282 0.35880744166407 0 0 0.368063220808096 0 0.326281917844829 0 0.369366457826975 0 0 0 0.253233007286197 0 0 0.27818340112539 0 0 0 0.218365509327146 0 0.3466793752581 0 0 0.295597840388861 0.334214270200451 0.396319076304681 0.189001289351375 0.261479161097853 0 0 0 0.278304300930586 0 0 0.409020038207442 0 0 0 0 0 0 0 0 0 0 0 0 0 0 0 0 0 0 0 0 0 0 0 0.437253870557645 0 0 0 0 0 0 0
"insula_left" 0.215592083707004 0.400017795160395 0.348491904216385 0 0.237835552728105 0.339224069013941 0 0.344443797891125 0.394030335457741 0.36668937984864 0.257456515294068 0 0.268873020217811 0.301113457245731 0 0.404081260409676 0.297664447093472 0.342533365413369 0.325896696451681 0 0.247549152447299 0.392231269545903 0.281841615725611 0.32886749840082 0 0.337047906710677 0.358568322824562 0.361140858223134 0.337105373570914 0.327332939258186 0 0.238733555565163 0.278304300930586 0 0 0.409556807399582 0.407875888978392 0 0 0 0 0 0 0 0 0 0 0 0 0 0.373158200318087 0 0.381447987276516 0 0 0 0.468498233705763 0 0 0.409929673062357 0.454274366482421 0 0 0 0 0 0 0.362094785241097
"banks_superior_temporal_sulcus_right" 0 0 0 0 0 0 0 0 0 0 0 0 0 0 0 0 0 0 0 0 0 0.424090865503482 0.431284208239412 0 0 0 0 0 0 0 0 0 0 0 0 0 0.271627585151997 0 0 0.277264091357918 0.259645274323648 0.308869873663978 0.37075377839674 0.357043155706522 0 0.341002911600833 0 0.274992661599032 0 0.330746946772609 0 0 0 0 0.352650288129674 0 0.362173027896797 0.34753692521729 0 0 0.384013458395388 0.311921630256719 0.229815299222974 0.262742092836447 0 0 0.188715746325244 0.309484425496628
"caudal_anterior_cingulate_cortex_right" 0 0.40936586826191 0.467718020434301 0 0 0 0 0 0.442536316208988 0 0.414218340266508 0 0.415356521640882 0 0 0 0.422329117254254 0.386777384933871 0.395255563821088 0 0.422004076552663 0.472051994919462 0.454719032182681 0 0.457048091890986 0.412262664552474 0.51031478097618 0.415139816171997 0 0.416033361156699 0 0 0 0.409556807399582 0 0 0.443086683891213 0 0 0.419603886640351 0 0.404531958770126 0 0 0 0 0.37947003269178 0.374663738190247 0 0.400421764757212 0.399668525793469 0.370014646815579 0.359041782772093 0 0 0.363849177225876 0.418648222867206 0 0.381814710788964 0.39793141896032 0.499364118343025 0 0 0.389190236593372 0 0 0 0.405377199362784
"caudal_middle_frontal_gyrus_right" 0 0.450268523187904 0.427746336198961 0 0.467686696913104 0 0 0 0.43199939517457 0.40987023817986 0 0 0.411554837967085 0 0 0.448284762704835 0.424741862579004 0.395784958395659 0.399773077635326 0 0.402848476026496 0.469347316094885 0.429138674295035 0.415650135959974 0.429760970599843 0.412551702649807 0.464350658095444 0.423142099754191 0.429431580740939 0.409628963095867 0 0 0.409020038207442 0.407875888978392 0.271627585151997 0.443086683891213 0 0 0 0.341789533907411 0.372069327091185 0.350062765457289 0.357838633587239 0.358313252565503 0 0 0 0.350611948331404 0 0.367066984534324 0.361220460020815 0.332791032564433 0.328741778239536 0 0.300121725726814 0.44816798158856 0.312608703070726 0.370282588158534 0.354124817085052 0.327449065555731 0.415538966767737 0.377544432302093 0 0.27926154646065 0 0 0 0.333746727357561
"cuneus_right" 0 0 0 0.225659851663025 0 0 0 0 0 0.153205004147945 0 0 0 0 0 0 0 0 0 0.220245344316561 0 0 0.437614226795111 0 0 0 0 0.218718799044091 0 0 0 0 0 0 0 0 0 0 0 0.311191443201964 0.289445744060174 0.329560091948189 0 0.295201899279118 0 0.275079347243793 0 0 0 0 0 0 0 0.257615456029621 0 0 0 0.264619746113778 0 0 0 0.321905948006101 0 0.370214515833808 0 0 0 0
"entorhinal_cortex_right" 0 0 0 0 0.347448313021472 0 0 0 0 0 0 0 0 0 0.300398521580705 0 0 0 0 0 0 0 0 0 0 0 0 0 0 0 0 0 0 0 0 0 0 0 0 0.221482012014273 0 0 0.281857997057743 0 0 0 0.17281153231393 0 0.309555630848395 0 0 0 0 0 0 0 0.4774587297738 0 0 0 0 0 0 0 0 0.222285902155161 0 0.226130237044898
"fusiform_gyrus_right" 0 0 0.434969899132943 0 0.378501299139865 0 0 0 0 0 0 0.186706445618092 0 0 0 0 0 0 0 0 0 0.43116678642502 0.416303053725072 0 0 0 0.422415828285316 0 0 0 0 0 0 0 0.277264091357918 0.419603886640351 0.341789533907411 0.311191443201964 0.221482012014273 0 0.277593082222665 0.297770516430934 0.31238188397405 0.214613910834315 0 0.216078300997685 0 0.325864224289368 0.213750611240629 0.394947571273616 0.339097523345117 0 0 0.317274002264735 0.346893325419531 0.429320826319704 0.390144823347554 0.324208307166723 0.363699289952958 0.344396990667492 0.387900028786009 0.335925117260181 0.295577311036503 0.349790438265198 0 0.236023456686169 0.254049974101673 0.3714258238166
"inferior_parietal_gyrus_right" 0 0 0 0 0 0 0 0 0 0 0 0 0 0 0 0.332242759223366 0 0 0 0 0 0.454384161477113 0.480389856834352 0 0 0 0.476876083221097 0 0 0.454386635189329 0 0 0 0 0.259645274323648 0 0.372069327091185 0.289445744060174 0 0.277593082222665 0 0.35388674941502 0.381960433503823 0.3303400639443 0 0.331707926938598 0 0.338278611351055 0 0.360426670653708 0.348051866975752 0 0 0.394806218661434 0.378460466189359 0.43990902435961 0.386936670693234 0.366957779200838 0 0 0.394160178323881 0.370765152582065 0.372451140686196 0.336841675393602 0 0 0.351322233747439 0
"inferior_temporal_gyrus_right" 0 0 0.403710628946924 0 0.381886635379142 0.490496948067539 0 0 0.435991273037806 0 0 0 0 0 0 0 0 0.387842745727609 0 0 0.397214651991452 0.430245807575374 0.460912191871022 0.430839411561513 0 0 0.468683499289879 0 0 0.449747745068395 0 0 0 0 0.308869873663978 0.404531958770126 0.350062765457289 0.329560091948189 0 0.297770516430934 0.35388674941502 0 0.431467991869584 0.276555608339808 0.353862052262729 0.291646986223723 0 0.284948742211698 0 0.38795891216898 0.331018497047562 0.343591949856039 0.340035161567267 0 0.373486508896495 0.458403050399368 0.408950665580498 0.369370995139883 0.364075580411533 0.353351323543111 0.390932615021563 0.360514259413244 0.286597859469697 0.385234114080349 0 0.232621856870342 0.322563120608502 0.361353262048492
"cingulate_gyrus_isthmus_right" 0.380966705736276 0 0.390521282866092 0 0.345086446027743 0.450224366543941 0 0.401320149695265 0.258178702918308 0.415727504632632 0 0 0 0 0 0.447415329866589 0 0 0 0 0 0.254219363981525 0.501599174100142 0 0 0 0.488938759920087 0 0.413934285848918 0.43164761417172 0 0 0 0 0.37075377839674 0 0.357838633587239 0 0.281857997057743 0.31238188397405 0.381960433503823 0.431467991869584 0 0.416328563980015 0 0.193342396655638 0 0.401228121100608 0.276591268639577 0.426377478695418 0.329758063978807 0 0 0 0.443886803852248 0.41305263293327 0.485891385153146 0.285341003010541 0 0.381845149760275 0.431188661450573 0.359347873846538 0.394192954004684 0.41635042271971 0 0 0 0.348004788464672
"lateral_occipital_cortex_right" 0 0 0 0 0 0 0 0 0 0.305610584196225 0 0.154794525628955 0 0 0 0 0 0 0 0.221371848363442 0 0 0.506687544273414 0 0 0 0 0.232650379619809 0 0 0 0 0 0 0.357043155706522 0 0.358313252565503 0.295201899279118 0 0.214613910834315 0.3303400639443 0.276555608339808 0.416328563980015 0 0 0.238811371752993 0 0.279291758084227 0 0.379092376833949 0 0 0 0.245890910322798 0.406666014342869 0 0.401338937533648 0.347439278889434 0 0 0.388234977769281 0.327132327742394 0.381600698127359 0.383322527364029 0 0 0.344937212849494 0.388603189568563
"lateral_orbitofrontal_cortex_right" 0 0 0 0 0 0 0 0 0 0 0 0 0.223504179296895 0 0 0 0 0 0 0 0 0 0.412733646594889 0 0 0 0 0 0 0 0 0 0 0 0 0 0 0 0 0 0 0.353862052262729 0 0 0 0 0.24540976781973 0 0 0 0.324993851190098 0.249194783400569 0.254787874726718 0 0 0.385376661313953 0.353829184679761 0 0.288128295812488 0.303203075723813 0.360962825057693 0 0 0 0.209330355342115 0.156253527829202 0 0.246387411438792
"lingual_gyrus_right" 0 0 0 0.200055836499907 0.3338732046914 0.17229680087885 0 0 0.114262377289952 0.247503957393947 0 0.192815965518579 0 0 0 0 0 0 0 0.196707811151272 0 0 0.477082474297513 0 0 0 0 0.257675049409261 0 0 0 0 0 0 0.341002911600833 0 0 0.275079347243793 0 0.216078300997685 0.331707926938598 0.291646986223723 0.193342396655638 0.238811371752993 0 0 0 0.338623700873667 0.256030901851059 0.38014866789192 0 0 0 0.22601951109101 0.354100109788764 0 0.399129778871881 0.344461493805925 0 0 0 0.333287528887302 0.361617466766831 0.37263168363764 0 0 0 0.290512163609311
"medial_orbitofrontal_gyrus_right" 0 0 0 0 0 0 0 0 0 0 0.291569089075873 0 0.180023549941693 0 0 0 0 0 0 0 0 0 0 0 0 0.336917708736319 0 0 0 0 0 0 0 0 0 0.37947003269178 0 0 0.17281153231393 0 0 0 0 0 0.24540976781973 0 0 0 0 0 0 0.380462648816069 0.370068834806415 0 0 0 0 0 0.295345539670201 0.30956212464716 0.298283671413427 0 0 0 0.188361764556419 0 0 0.191569037414838
"middle_temporal_gyrus_right" 0 0 0 0 0 0 0 0 0 0 0 0 0 0 0 0 0 0 0 0 0 0.475079485685658 0.477711216394626 0 0 0 0.442866541826572 0 0 0.442446016600985 0 0 0 0 0.274992661599032 0.374663738190247 0.350611948331404 0 0 0.325864224289368 0.338278611351055 0.284948742211698 0.401228121100608 0.279291758084227 0 0.338623700873667 0 0 0 0.371215989776946 0.334402971071329 0 0 0 0.390280640102334 0.448030251039639 0.392842806835517 0.377465696378735 0.346495669081417 0.331783475749352 0.390540980266432 0.36754908849067 0.278817566521617 0.356214298740194 0 0.156423491697703 0.262499200054578 0.326727451919527
"parahippocampal_gyrus_right" 0 0 0 0 0.347208126034696 0 0 0 0 0 0 0 0 0 0 0 0 0 0 0 0 0 0 0 0 0 0 0 0 0 0 0 0 0 0 0 0 0 0.309555630848395 0.213750611240629 0 0 0.276591268639577 0 0 0.256030901851059 0 0 0 0 0 0 0 0 0 0 0 0 0 0 0 0 0 0 0 0 0 0
"paracentral_gyrus_right" 0 0 0.390589256691004 0 0.446532766797287 0 0 0 0.424891754087211 0.410923021092489 0 0 0 0 0 0.332353663241576 0 0 0 0 0.253290466308416 0.434290022975736 0.515510928717487 0.282265478118003 0 0 0.512179375946101 0 0 0.461215970131868 0 0 0 0 0.330746946772609 0.400421764757212 0.367066984534324 0 0 0.394947571273616 0.360426670653708 0.38795891216898 0.426377478695418 0.379092376833949 0 0.38014866789192 0 0.371215989776946 0 0 0.352959010858767 0 0 0 0.334971785407229 0.438055152681553 0.362445456902471 0.346946913430252 0 0.417619452445719 0.332102341805941 0.352207308162822 0.381331228728984 0.357906434311022 0 0 0 0.334493196586861
"inferior_frontal_gyrus_pars_opercularis_right" 0 0.432700415513283 0.396526920101213 0 0 0 0 0 0.404960835131366 0 0 0 0.431493972183263 0 0 0 0.396908697536112 0.375315827322621 0.390490901892671 0 0.371689901332583 0.44991554504034 0.396351163653399 0 0.424201646681347 0.405510377828148 0.424640606923316 0.375560795788939 0 0.393320417895015 0 0 0 0.373158200318087 0 0.399668525793469 0.361220460020815 0 0 0.339097523345117 0.348051866975752 0.331018497047562 0.329758063978807 0 0.324993851190098 0 0 0.334402971071329 0 0.352959010858767 0 0.334777604693152 0.309757831030845 0 0.296605906109184 0.404051019624068 0.290677646418355 0 0.3615241614373 0.346876362227515 0.417774327619658 0.360023678962383 0.148628624286015 0.312272792300405 0 0 0 0.305966861580395
"inferior_frontal_gyrus_pars_orbitalis_right" 0 0 0 0 0 0 0 0 0 0 0 0 0 0 0 0 0 0 0 0 0.33633867702496 0 0 0 0 0 0.37267480968981 0.369902467253252 0 0 0 0 0 0 0 0.370014646815579 0.332791032564433 0 0 0 0 0.343591949856039 0 0 0.249194783400569 0 0.380462648816069 0 0 0 0.334777604693152 0 0.281805008237089 0 0.322620313623664 0.368546806789704 0.318558697592988 0 0.357084952337462 0.289968056252921 0.36453192828869 0 0 0 0 0 0 0.312684745234118
"inferior_frontal_gyrus_pars_triangularis_right" 0 0.390963858161688 0.381735452283025 0 0 0 0 0 0 0 0 0 0 0 0 0 0.402537513968934 0 0 0 0.374683666207342 0.44505128136539 0.37178137574965 0 0 0.388311717513068 0.385118583334066 0 0 0 0 0 0 0.381447987276516 0 0.359041782772093 0.328741778239536 0 0 0 0 0.340035161567267 0 0 0.254787874726718 0 0.370068834806415 0 0 0 0.309757831030845 0.281805008237089 0 0 0.338504516828366 0.410702066103046 0.322493545509537 0 0.323536880438371 0.298245042191932 0.364753771610758 0 0 0 0 0 0 0.3009943937854
"pericalcarine_cortex_right" 0 0 0 0.143131714826085 0 0 0 0 0 0.188515273454646 0 0.18341631629573 0 0 0 0 0 0 0 0.215542614340812 0 0 0 0 0 0 0 0.241095787219814 0 0 0 0 0 0 0 0 0 0.257615456029621 0 0.317274002264735 0.394806218661434 0 0 0.245890910322798 0 0.22601951109101 0 0 0 0 0 0 0 0 0 0 0 0.221135342910653 0 0 0 0.308193347057409 0 0 0 0 0 0
"postcentral_gyrus_right" 0 0 0.39986064887143 0 0 0 0 0 0 0 0 0 0 0 0 0 0 0 0 0 0.384029400444213 0.467314356371277 0.426956114030784 0 0 0 0.446782723109539 0.465182566985815 0 0.409049210672733 0 0 0 0 0.352650288129674 0 0.300121725726814 0 0 0.346893325419531 0.378460466189359 0.373486508896495 0.443886803852248 0.406666014342869 0 0.354100109788764 0 0.390280640102334 0 0.334971785407229 0.296605906109184 0.322620313623664 0.338504516828366 0 0 0.427527209352292 0.312163627127977 0.383934592006028 0.338577211138864 0.343143146198395 0.395589982513875 0.34173917445589 0.219333517402165 0.332050764642638 0 0 0.297057392925858 0.256324140211636
"posterior_cingulate_gyrus_right" 0 0 0.486706700884231 0 0.455638562789045 0 0 0 0.450467270497708 0 0 0 0 0 0 0.449548703273119 0 0 0 0 0 0.469460664801671 0.534959008348022 0 0 0 0.511618453648851 0.423973143625176 0 0.417671172287686 0 0 0 0 0 0.363849177225876 0.44816798158856 0 0 0.429320826319704 0.43990902435961 0.458403050399368 0.41305263293327 0 0.385376661313953 0 0 0.448030251039639 0 0.438055152681553 0.404051019624068 0.368546806789704 0.410702066103046 0 0.427527209352292 0 0.53707686295274 0.322021723601937 0 0.39317236956366 0.486575453010139 0.491138292347663 0.472815742832614 0.447667618364916 0 0 0 0.386654575834833
"precentral_gyrus_right" 0.456119135785314 0.415242724749292 0.420696540978962 0 0.474582986575964 0.496517499480233 0.418589448522586 0.471031633577054 0.482841248964088 0.453011688180295 0 0 0 0.452786567215785 0 0.513570721131391 0 0 0 0 0.435694991888635 0.57399035268668 0.531748575768355 0.466477330636112 0 0 0.514604864628752 0.464325934967697 0.489026962467039 0.468244537691809 0 0 0 0.468498233705763 0.362173027896797 0.418648222867206 0.312608703070726 0 0.4774587297738 0.390144823347554 0.386936670693234 0.408950665580498 0.485891385153146 0.401338937533648 0.353829184679761 0.399129778871881 0 0.392842806835517 0 0.362445456902471 0.290677646418355 0.318558697592988 0.322493545509537 0 0.312163627127977 0.53707686295274 0 0.389451989889696 0.348183353451505 0.295398617277767 0.395733742424666 0.395110212586484 0.373137890700099 0.387367520475812 0 0 0.176016272997121 0.280904561275882
"precuneus_right" 0 0 0 0 0 0 0 0 0 0 0 0 0 0 0 0.354882482421566 0 0 0 0 0 0 0.463896217033544 0.175811002166135 0 0 0.432379420557079 0.186170976242113 0 0.445090291424653 0 0 0 0 0.34753692521729 0 0.370282588158534 0.264619746113778 0 0.324208307166723 0.366957779200838 0.369370995139883 0.285341003010541 0.347439278889434 0 0.344461493805925 0 0.377465696378735 0 0.346946913430252 0 0 0 0.221135342910653 0.383934592006028 0.322021723601937 0.389451989889696 0 0 0 0.395643851883885 0.359578528014282 0.375066458860207 0.359574651833842 0 0 0.323588390753285 0
"rostral_anterior_cingulate_cortex_right" 0 0.433367133155229 0 0 0 0 0 0 0 0 0 0 0 0 0 0 0 0 0 0 0 0 0.421989965122183 0 0.372479124652237 0.395769643124104 0.412770503473944 0 0 0 0 0 0 0 0 0.381814710788964 0.354124817085052 0 0 0.363699289952958 0 0.364075580411533 0 0 0.288128295812488 0 0.295345539670201 0.346495669081417 0 0 0.3615241614373 0.357084952337462 0.323536880438371 0 0.338577211138864 0 0.348183353451505 0 0 0.35153032147948 0.4089357214572 0 0 0 0 0 0 0.344548985227781
"rostral_middle_frontal_gyrus_right" 0 0.430013764331231 0.412822505646456 0 0 0 0 0 0 0 0 0 0 0 0 0 0.408557665269468 0.395718169097745 0.381069448691544 0 0.374974294462181 0.437264650401444 0.39747662450918 0 0 0.402765885706653 0.418937565237336 0 0 0.407303901762362 0 0 0 0.409929673062357 0 0.39793141896032 0.327449065555731 0 0 0.344396990667492 0 0.353351323543111 0.381845149760275 0 0.303203075723813 0 0.30956212464716 0.331783475749352 0 0.417619452445719 0.346876362227515 0.289968056252921 0.298245042191932 0 0.343143146198395 0.39317236956366 0.295398617277767 0 0.35153032147948 0 0.374636803525248 0.345179644103426 0 0.327325145197864 0.185892679991125 0 0 0.332362983664218
"superior_frontal_gyrus_right" 0 0.491671276605203 0.481165623405386 0 0.471575269058555 0 0 0.446593260802382 0.476382982706005 0.441747866984045 0.502764152744604 0 0.455373267730381 0 0 0.481489956492063 0.458371943439104 0.414299201972606 0.427178975744296 0 0.453928972115568 0.537442103866438 0.481694740190919 0.470202099427646 0.472319960712987 0.435656726590277 0.524134966003924 0.450256831176254 0.430214906882212 0.446982259611118 0.141621512167828 0 0.437253870557645 0.454274366482421 0.384013458395388 0.499364118343025 0.415538966767737 0 0 0.387900028786009 0.394160178323881 0.390932615021563 0.431188661450573 0.388234977769281 0.360962825057693 0 0.298283671413427 0.390540980266432 0 0.332102341805941 0.417774327619658 0.36453192828869 0.364753771610758 0 0.395589982513875 0.486575453010139 0.395733742424666 0.395643851883885 0.4089357214572 0.374636803525248 0 0.425136013276154 0 0.427247649990118 0.214046519575341 0 0 0.396710856169081
"superior_parietal_gyrus_right" 0.449302541247851 0 0.466627166867995 0.318326272282467 0.4179191430279 0 0 0 0.461417511275915 0 0 0 0 0 0 0.158776581950219 0 0 0 0.287082648879446 0 0.516976755770029 0.503180501812295 0.191255007935223 0 0 0.478490503035537 0.342104308039858 0 0.468795782737524 0 0 0 0 0.311921630256719 0 0.377544432302093 0.321905948006101 0 0.335925117260181 0.370765152582065 0.360514259413244 0.359347873846538 0.327132327742394 0 0.333287528887302 0 0.36754908849067 0 0.352207308162822 0.360023678962383 0 0 0.308193347057409 0.34173917445589 0.491138292347663 0.395110212586484 0.359578528014282 0 0.345179644103426 0.425136013276154 0 0.380006264044048 0.360813847925892 0 0 0 0
"superior_temporal_gyrus_right" 0 0 0 0 0 0 0 0 0 0 0 0 0 0 0 0 0 0 0 0 0 0 0 0 0 0 0 0 0 0 0 0 0 0 0.229815299222974 0 0 0 0 0.295577311036503 0.372451140686196 0.286597859469697 0.394192954004684 0.381600698127359 0 0.361617466766831 0 0.278817566521617 0 0.381331228728984 0.148628624286015 0 0 0 0.219333517402165 0.472815742832614 0.373137890700099 0.375066458860207 0 0 0 0.380006264044048 0 0.235172207733733 0 0.197911640296591 0.16546466356984 0.233472915900972
"supramarginal_gyrus_right" 0 0 0.38068136409615 0 0.44408103414338 0 0 0 0.45569936040655 0.450753512132603 0 0 0 0 0 0 0 0 0 0 0.360319190351888 0.482761547075618 0.490359750543953 0.342325701239756 0 0 0.486767706065582 0 0 0.445277134349344 0 0 0 0 0.262742092836447 0.389190236593372 0.27926154646065 0.370214515833808 0 0.349790438265198 0.336841675393602 0.385234114080349 0.41635042271971 0.383322527364029 0 0.37263168363764 0 0.356214298740194 0 0.357906434311022 0.312272792300405 0 0 0 0.332050764642638 0.447667618364916 0.387367520475812 0.359574651833842 0 0.327325145197864 0.427247649990118 0.360813847925892 0.235172207733733 0 0 0 0.200407959180382 0.346654041938771
"frontal_pole_right" 0 0 0 0 0 0 0 0 0 0 0 0 0 0 0 0 0 0 0 0 0 0 0 0 0 0 0 0 0 0 0 0 0 0 0 0 0 0 0 0 0 0 0 0 0.209330355342115 0 0.188361764556419 0 0 0 0 0 0 0 0 0 0 0 0 0.185892679991125 0.214046519575341 0 0 0 0 0 0 0
"temporal_pole_right" 0 0 0 0 0 0 0 0 0 0 0 0 0 0 0 0 0 0 0 0 0 0 0 0 0 0 0 0 0 0 0 0 0 0 0 0 0 0 0.222285902155161 0.236023456686169 0 0.232621856870342 0 0 0.156253527829202 0 0 0.156423491697703 0 0 0 0 0 0 0 0 0 0 0 0 0 0 0.197911640296591 0 0 0 0 0.236747952181413
"transverse_temporal_gyrus_right" 0 0 0 0 0 0 0 0 0 0 0 0 0 0 0 0 0 0 0 0 0 0 0 0 0 0 0 0 0 0 0 0 0 0 0.188715746325244 0 0 0 0 0.254049974101673 0.351322233747439 0.322563120608502 0 0.344937212849494 0 0 0 0.262499200054578 0 0 0 0 0 0 0.297057392925858 0 0.176016272997121 0.323588390753285 0 0 0 0 0.16546466356984 0.200407959180382 0 0 0 0.175573691733549
"insula_right" 0 0.412354272933116 0.394249792564326 0 0.389528079881262 0 0 0 0 0 0 0 0.174139468785631 0 0 0 0.429959372004433 0.373681880472739 0 0 0.358704330091739 0.443617869563873 0.409776772928064 0 0.37974667240202 0 0.428762157150962 0 0 0 0 0 0 0.362094785241097 0.309484425496628 0.405377199362784 0.333746727357561 0 0.226130237044898 0.3714258238166 0 0.361353262048492 0.348004788464672 0.388603189568563 0.246387411438792 0.290512163609311 0.191569037414838 0.326727451919527 0 0.334493196586861 0.305966861580395 0.312684745234118 0.3009943937854 0 0.256324140211636 0.386654575834833 0.280904561275882 0 0.344548985227781 0.332362983664218 0.396710856169081 0 0.233472915900972 0.346654041938771 0 0.236747952181413 0.175573691733549 0
