# Supplementary material for: NODDI and Tensor-Based Microstructural Indices as Predictors of Functional Connectivity
Source: PLoS One. 2016 Apr 14;11(4):e0153404. doi: 10.1371/journal.pone.0153404 (PMC4831788; doi:10.1371/journal.pone.0153404)
Supplement: S1 Data — a) Functional connectivity matrices, both fMRI and EEG connectomes across all subjects, in the form of precision matrices and b) structural brain connectivity matrices across all subjects and microstructural indices. Columns and rows are named according to the corresponding brain region that represent. (ZIP) [file pone.0153404.s001.zip › DATA/DWI/46_WICVF_68.txt]

"banks_superior_temporal_sulcus_left" "caudal_anterior_cingulate_cortex_left" "caudal_middle_frontal_gyrus_left" "cuneus_left" "entorhinal_cortex_left" "fusiform_gyrus_left" "inferior_parietal_gyrus_left" "inferior_temporal_gyrus_left" "cingulate_gyrus_isthmus_left" "lateral_occipital_cortex_left" "lateral_orbitofrontal_cortex_left" "lingual_gyrus_left" "medial_orbitofrontal_gyrus_left" "middle_temporal_gyrus_left" "parahippocampal_gyrus_left" "paracentral_gyrus_left" "inferior_frontal_gyrus_pars_opercularis_left" "inferior_frontal_gyrus_pars_orbitalis_left" "inferior_frontal_gyrus_pars_triangularis_left" "pericalcarine_cortex_left" "postcentral_gyrus_left" "posterior_cingulate_gyrus_left" "precentral_gyrus_left" "precuneus_left" "rostral_anterior_cingulate_cortex_left" "rostral_middle_frontal_gyrus_left" "superior_frontal_gyrus_left" "superior_parietal_gyrus_left" "superior_temporal_gyrus_left" "supramarginal_gyrus_left" "frontal_pole_left" "temporal_pole_left" "transverse_temporal_gyrus_left" "insula_left" "banks_superior_temporal_sulcus_right" "caudal_anterior_cingulate_cortex_right" "caudal_middle_frontal_gyrus_right" "cuneus_right" "entorhinal_cortex_right" "fusiform_gyrus_right" "inferior_parietal_gyrus_right" "inferior_temporal_gyrus_right" "cingulate_gyrus_isthmus_right" "lateral_occipital_cortex_right" "lateral_orbitofrontal_cortex_right" "lingual_gyrus_right" "medial_orbitofrontal_gyrus_right" "middle_temporal_gyrus_right" "parahippocampal_gyrus_right" "paracentral_gyrus_right" "inferior_frontal_gyrus_pars_opercularis_right" "inferior_frontal_gyrus_pars_orbitalis_right" "inferior_frontal_gyrus_pars_triangularis_right" "pericalcarine_cortex_right" "postcentral_gyrus_right" "posterior_cingulate_gyrus_right" "precentral_gyrus_right" "precuneus_right" "rostral_anterior_cingulate_cortex_right" "rostral_middle_frontal_gyrus_right" "superior_frontal_gyrus_right" "superior_parietal_gyrus_right" "superior_temporal_gyrus_right" "supramarginal_gyrus_right" "frontal_pole_right" "temporal_pole_right" "transverse_temporal_gyrus_right" "insula_right"
"banks_superior_temporal_sulcus_left" 0 0 0 0 0 0.516353936601359 0.555946385815628 0.504485751743028 0.572960886926409 0.520302902719835 0 0.528742229178353 0 0.541203032549349 0 0.548838755738832 0 0 0 0 0.562731077387475 0.56524710156736 0.573505394252771 0.53268911246337 0 0 0.576309839169083 0.54832558513518 0.691950159926078 0.533754033410601 0 0 0.514946300703364 0.536016196896374 0 0 0 0 0 0 0 0 0.591591670552535 0 0 0 0 0 0 0 0 0 0 0 0 0 0.607438876371698 0 0 0 0 0.625939659817578 0 0 0 0 0 0
"caudal_anterior_cingulate_cortex_left" 0 0 0.594403058838194 0 0 0 0 0 0.615027035088017 0.540289351293417 0.587258540115751 0 0.549454063715783 0.553501283963006 0 0.514212202334426 0.564872043757571 0.570580102681661 0.570831972085157 0 0.61144206507284 0.55995676266073 0.596961964390601 0 0.499593108590771 0.576357182871674 0.594240195459277 0.646106497995037 0.579403800143496 0.620441197693672 0 0 0.578378012788078 0.548378916359708 0 0.579759447778846 0.574762284787887 0 0 0 0 0 0 0 0 0 0 0 0 0 0.569764761005698 0 0.591920030097804 0 0 0 0.543639163723758 0 0.589563212341856 0.595153281218734 0.611411080469983 0 0 0 0 0 0 0.543355200772232
"caudal_middle_frontal_gyrus_left" 0 0.594403058838194 0 0 0 0.576280362004949 0 0 0.621920940915971 0.576759733776372 0.612521744953695 0 0.59348478965934 0 0 0.59606385984405 0.595500158250898 0.577893392655588 0.573376051697106 0 0.608741977020547 0.603032734502858 0.608556932533073 0.62003150261007 0.589379885518923 0.530687080806715 0.581412909093259 0.633635494095585 0.592755927594253 0.622239447695395 0 0 0.608640031054418 0.587002734033029 0 0.608138920563752 0.557865981778851 0 0 0.58132111530488 0 0.556492807079438 0.649550671087831 0 0 0 0 0 0 0.536035601594216 0.521160334637752 0 0.579420164740085 0 0.564044036932883 0.612841399704096 0.578263818571345 0 0 0.555606683076344 0.593196500172011 0.612145719445965 0 0.522479689765406 0 0 0 0.532938381946257
"cuneus_left" 0 0 0 0 0 0.53723820662611 0 0 0.433342994655546 0.524879183642119 0 0.512201017822401 0 0.486875530030056 0 0 0 0 0 0.48564153553481 0 0 0 0.525694388183241 0 0 0 0.501240501205904 0 0.532727419265426 0 0 0 0 0 0 0 0.500918070723175 0 0 0 0 0 0 0 0.468441599953682 0 0 0 0 0 0 0 0.455794732621639 0 0 0 0 0 0 0 0.534456555675801 0 0 0 0 0 0
"entorhinal_cortex_left" 0 0 0 0 0 0.418396240920514 0 0 0 0 0 0 0.433001191666591 0 0.650743495520238 0 0 0 0 0 0 0.688039052316334 0 0 0 0 0 0 0.409655621476583 0 0 0.392547110846039 0 0.391476314380953 0 0 0.677540093495839 0 0.651830546868392 0.605136448490231 0 0.600826910153411 0.653361206138584 0 0 0.639922347933944 0 0 0.686992486573106 0.628834289515724 0 0 0 0 0 0.659273616463366 0.671078731630273 0 0 0 0.666345903003466 0.645049656542076 0 0.671867073944619 0 0 0 0.586648421094716
"fusiform_gyrus_left" 0.516353936601359 0 0.576280362004949 0.53723820662611 0.418396240920514 0 0.553026200179763 0.481333628719833 0.541459447394867 0.468348177071417 0 0.534367217980795 0.439952285382884 0.483413702793869 0.566027985427629 0.562610094067192 0 0 0 0.56373167356529 0.576098497994004 0.593151572504521 0.5731466616735 0.549988720377981 0 0 0.564921728061281 0.569903445606001 0.467304813977548 0.537521072503142 0 0.421997791998603 0.511525287015375 0.473806780120961 0 0 0 0 0 0 0 0.553851001872002 0.573897843182084 0 0 0.559133665879842 0 0 0 0 0 0 0 0 0 0 0.59171832281442 0 0 0 0 0 0 0 0 0 0 0
"inferior_parietal_gyrus_left" 0.555946385815628 0 0 0 0 0.553026200179763 0 0.560161308854801 0.535857039058129 0.475568269348973 0 0.542519993344024 0 0.527118315356671 0 0.542657833449331 0 0 0 0 0.573017402475121 0 0.571819742259987 0.541800159605451 0 0 0 0.529700112536034 0.506998348593509 0.526220223065279 0 0 0 0 0 0 0 0 0 0 0 0 0 0 0 0 0 0 0 0 0 0 0 0 0 0 0.537750151765919 0 0 0 0 0 0 0 0 0 0 0
"inferior_temporal_gyrus_left" 0.504485751743028 0 0 0 0 0.481333628719833 0.560161308854801 0 0.530304029993675 0.515542654681557 0 0.518755805680705 0.491627277633286 0.492657583332524 0.603813694529708 0.548076279055478 0 0 0 0 0.58212960866576 0.552322967095929 0.554569112992271 0.541816972468829 0 0 0.563916025656579 0.549006213804911 0.487634133884908 0.531620957620207 0 0.413796044309189 0.508852701044141 0.502932350126229 0 0 0 0 0 0 0 0 0.549933410163925 0 0 0 0 0 0 0 0 0 0 0 0 0 0.585468537065601 0 0 0 0.56519569393453 0 0 0 0 0 0 0
"cingulate_gyrus_isthmus_left" 0.572960886926409 0.615027035088017 0.621920940915971 0.433342994655546 0 0.541459447394867 0.535857039058129 0.530304029993675 0 0.523544817821737 0 0.51611256741884 0 0.533669959437862 0.39973139964671 0.593690879099572 0.595403025859628 0 0 0 0.605203948054414 0.619843103470939 0.61288910887931 0.473074684847956 0 0 0.616617801139744 0.561506076800757 0.576850112073779 0.565006251326961 0 0 0 0.550621200563994 0 0.637105013875337 0.592379940351477 0 0 0 0 0.597691728008711 0.690279747264113 0 0 0.57086520603994 0 0 0 0.600549227444156 0.562391973292467 0 0 0 0 0.626198372873368 0.599160193315578 0 0 0 0.607159260224694 0.613345314503623 0 0.534435540965283 0 0 0 0
"lateral_occipital_cortex_left" 0.520302902719835 0.540289351293417 0.576759733776372 0.524879183642119 0 0.468348177071417 0.475568269348973 0.515542654681557 0.523544817821737 0 0 0.509215719278729 0 0.511795875983451 0.529108377066659 0.549580238574939 0 0 0 0.514478258051292 0.583958114383457 0.562415214391596 0.554110122981323 0.53602271019086 0 0 0.560131278540558 0.536868082581142 0.531556206339496 0.530678346954085 0 0 0.514181354653012 0.514622290048101 0 0 0.550841499815516 0.489552054446213 0 0 0 0 0.580741296671327 0.745346426479713 0 0.478400495053054 0 0 0 0.535017761199337 0 0 0 0.42759971747644 0 0 0.573148836956894 0 0 0 0.58238182700207 0 0 0.579252899321815 0 0 0 0
"lateral_orbitofrontal_cortex_left" 0 0.587258540115751 0.612521744953695 0 0 0 0 0 0 0 0 0 0.498470507456371 0 0 0 0.562207318648541 0.518375228302167 0.530446067525529 0 0.58936008975033 0 0.595264839770433 0 0.512040750653334 0.524605909174926 0.587229019463237 0 0.544696384000903 0 0.476050237240724 0 0 0.469633803353953 0 0.577861016344463 0 0 0 0 0 0 0 0 0 0 0.492083840578462 0 0 0 0 0 0 0 0 0 0 0 0 0 0.611861645162632 0 0 0 0 0 0 0
"lingual_gyrus_left" 0.528742229178353 0 0 0.512201017822401 0 0.534367217980795 0.542519993344024 0.518755805680705 0.51611256741884 0.509215719278729 0 0 0 0.518874399525834 0.571731067514632 0.56415138091184 0 0 0 0.476460071110763 0.563865882120154 0 0.571251183125795 0.488429803314856 0 0 0 0.536693610170057 0 0.544161060927811 0 0 0 0 0 0 0 0 0 0.584622347821207 0 0 0 0.599205991570409 0 0.532520932048148 0 0 0 0 0 0 0 0.479329120732775 0 0 0 0 0 0 0 0 0 0 0 0 0 0
"medial_orbitofrontal_gyrus_left" 0 0.549454063715783 0.59348478965934 0 0.433001191666591 0.439952285382884 0 0.491627277633286 0 0 0.498470507456371 0 0 0.460903415398307 0 0 0.559160360082724 0.518423225359106 0.556513710529084 0 0 0 0.567892470053569 0 0.487511093264084 0.507708919466656 0.511580910206818 0 0.449914735263481 0 0.465681373616454 0 0 0.412559204145167 0 0.564879283660707 0.551234639459188 0 0 0 0 0 0 0 0.509129354104126 0 0.534703153288308 0 0 0 0.569086214226625 0 0 0 0 0 0 0 0 0 0.586195263067939 0 0 0 0 0 0 0.383059004012591
"middle_temporal_gyrus_left" 0.541203032549349 0.553501283963006 0 0.486875530030056 0 0.483413702793869 0.527118315356671 0.492657583332524 0.533669959437862 0.511795875983451 0 0.518874399525834 0.460903415398307 0 0 0.550449568958223 0.406360999186159 0 0.312213863261462 0 0.539376876731889 0.541448691829601 0.560738911657143 0.52759246302196 0 0 0.56585746167448 0.556508030392908 0.478076598639577 0.530639155791597 0 0.514516008143965 0.471857301066312 0.494471428539518 0 0 0 0 0 0 0 0 0 0 0 0 0 0 0 0 0 0 0 0 0 0 0.589294848521846 0 0 0 0 0 0 0 0 0 0 0
"parahippocampal_gyrus_left" 0 0 0 0 0.650743495520238 0.566027985427629 0 0.603813694529708 0.39973139964671 0.529108377066659 0 0.571731067514632 0 0 0 0 0 0 0 0 0 0 0 0 0 0 0 0 0.449875030373906 0.542592020531205 0 0 0 0 0 0 0 0 0.588535523868603 0 0 0 0 0 0 0 0 0 0 0 0 0 0 0 0 0 0 0 0 0 0 0 0 0 0 0 0 0
"paracentral_gyrus_left" 0.548838755738832 0.514212202334426 0.59606385984405 0 0 0.562610094067192 0.542657833449331 0.548076279055478 0.593690879099572 0.549580238574939 0 0.56415138091184 0 0.550449568958223 0 0 0 0 0 0 0.547739270634074 0.544961410000252 0.545368266375951 0.521302370305944 0 0 0.559304226206781 0.546355437245599 0.559897757490839 0.552649083120221 0 0 0 0.564640827771207 0 0 0.563879310848985 0 0 0 0.528272489979095 0 0.603690659420623 0 0 0 0 0 0 0.522131802225166 0 0 0 0 0 0.591092107633252 0.623443713471814 0.542899326203577 0 0 0.60059352711998 0.460651553979715 0 0 0 0 0 0
"inferior_frontal_gyrus_pars_opercularis_left" 0 0.564872043757571 0.595500158250898 0 0 0 0 0 0.595403025859628 0 0.562207318648541 0 0.559160360082724 0.406360999186159 0 0 0 0.550500579443026 0.547603387134737 0 0.545669170151279 0.584540807107256 0.514215946043879 0 0.563230111528018 0.550315029784138 0.578006112760865 0.603770472244774 0.561756832493413 0.610304763807687 0 0 0.5185500520289 0.526344032510474 0 0.574146197829536 0.557020061105254 0 0 0 0 0 0 0 0 0 0 0 0 0 0.540620169636417 0 0.547764930870838 0 0 0 0 0 0 0.54751472813314 0.588740510711553 0 0 0 0 0 0 0.569816819216228
"inferior_frontal_gyrus_pars_orbitalis_left" 0 0.570580102681661 0.577893392655588 0 0 0 0 0 0 0 0.518375228302167 0 0.518423225359106 0 0 0 0.550500579443026 0 0.514587754829631 0 0.562960619305658 0 0.5674042943866 0 0.518539437371309 0.501427991793397 0.573943160099799 0 0.558621182802839 0 0 0 0 0.550325349454519 0 0.556316259098472 0.545978391366076 0 0 0 0 0.538197543381086 0 0 0 0 0 0 0 0 0.530244160531033 0 0 0 0 0 0 0 0 0.546587087115285 0.564288830869104 0 0 0 0 0 0 0.5292093014261
"inferior_frontal_gyrus_pars_triangularis_left" 0 0.570831972085157 0.573376051697106 0 0 0 0 0 0 0 0.530446067525529 0 0.556513710529084 0.312213863261462 0 0 0.547603387134737 0.514587754829631 0 0 0.560248103701853 0 0.569744208307073 0 0.528952719842209 0.532327626311675 0.559752413973023 0 0.555623213992987 0.646967569079798 0 0 0 0.542123190422833 0 0.561664844910806 0.547457820091012 0 0 0 0 0 0 0 0 0 0 0 0 0 0.543821671543199 0 0 0 0 0 0 0 0 0.545389567030859 0.569015065025704 0 0 0 0 0 0 0
"pericalcarine_cortex_left" 0 0 0 0.48564153553481 0 0.56373167356529 0 0 0 0.514478258051292 0 0.476460071110763 0 0 0 0 0 0 0 0 0 0.510838611845163 0 0.535254384146978 0 0 0 0.491708828837823 0 0 0 0 0 0 0 0 0 0.46804547128793 0 0 0 0 0 0.470431616210966 0 0.462014385525981 0 0 0 0 0 0 0 0.456546724499007 0 0 0 0 0 0 0 0.481622517673468 0 0 0 0 0 0
"postcentral_gyrus_left" 0.562731077387475 0.61144206507284 0.608741977020547 0 0 0.576098497994004 0.573017402475121 0.58212960866576 0.605203948054414 0.583958114383457 0.58936008975033 0.563865882120154 0 0.539376876731889 0 0.547739270634074 0.545669170151279 0.562960619305658 0.560248103701853 0 0 0.620007552524499 0.5977060354381 0.576663196608903 0.584709938182407 0.563225569354062 0.593600962924992 0.577640565553013 0.565188029942285 0.586135482354233 0 0 0.552164125423534 0.52446297725879 0 0.61837201627094 0.565465606918572 0 0 0 0 0.548756685260304 0 0 0 0 0 0 0 0.483902150872268 0.534400445486041 0.533451653078535 0.571760836123302 0 0.566006759910819 0 0.577601849142814 0 0 0.554892229627322 0.589546108569401 0 0 0.545644118773893 0 0 0 0.527664436919542
"posterior_cingulate_gyrus_left" 0.56524710156736 0.55995676266073 0.603032734502858 0 0.688039052316334 0.593151572504521 0 0.552322967095929 0.619843103470939 0.562415214391596 0 0 0 0.541448691829601 0 0.544961410000252 0.584540807107256 0 0 0.510838611845163 0.620007552524499 0 0.602702872475668 0.506210754292357 0 0 0.613087615933834 0.592460180038734 0.546190302348315 0.577029180356879 0 0 0 0.59773382492069 0.596219393664572 0.608033240042045 0.608468461939749 0 0 0.576762672193296 0.63676451487769 0.606060552377636 0.560211042142523 0 0 0 0 0.599792070629565 0 0.591437345787139 0.599048053545575 0 0.618994245555248 0 0.68170767188171 0.708432081851665 0.652411640179254 0 0 0.630503622214025 0.671597662548156 0.64117553323095 0 0.615869069111138 0 0 0 0.631828277404186
"precentral_gyrus_left" 0.573505394252771 0.596961964390601 0.608556932533073 0 0 0.5731466616735 0.571819742259987 0.554569112992271 0.61288910887931 0.554110122981323 0.595264839770433 0.571251183125795 0.567892470053569 0.560738911657143 0 0.545368266375951 0.514215946043879 0.5674042943866 0.569744208307073 0 0.5977060354381 0.602702872475668 0 0.572858883530333 0.599356503059228 0.582943634783992 0.600017872691383 0.59168490455524 0.583671522414923 0.597844141941387 0 0 0.572909391821789 0.544484048694862 0.589915992422696 0.626100112192793 0.556987599172676 0.581616511568466 0 0.534726377226965 0.605761990260808 0.560483018173544 0.641583376155962 0.577624453759311 0.600670756131724 0.587254384677238 0 0.581424145345379 0 0.618098131958742 0.53219310778885 0 0.549384019346514 0 0.562610888640245 0.621058994800171 0.617823626137957 0.589008412317893 0.577353510083112 0.555868173498087 0.575129075019213 0.607523276763316 0 0.585967314565986 0 0 0 0.54869501388997
"precuneus_left" 0.53268911246337 0 0.62003150261007 0.525694388183241 0 0.549988720377981 0.541800159605451 0.541816972468829 0.473074684847956 0.53602271019086 0 0.488429803314856 0 0.52759246302196 0 0.521302370305944 0 0 0 0.535254384146978 0.576663196608903 0.506210754292357 0.572858883530333 0 0 0 0.58075147076817 0.524314082701365 0.553740301289192 0.545553111684911 0 0 0 0.543764444659624 0 0 0.578973022449984 0 0 0 0 0.573056131552459 0 0 0 0 0 0 0 0.51204821267207 0 0 0 0 0 0 0.568208570538856 0.472235775074965 0 0 0.58828990138158 0.428682127129863 0 0.555519263355078 0 0 0 0
"rostral_anterior_cingulate_cortex_left" 0 0.499593108590771 0.589379885518923 0 0 0 0 0 0 0 0.512040750653334 0 0.487511093264084 0 0 0 0.563230111528018 0.518539437371309 0.528952719842209 0 0.584709938182407 0 0.599356503059228 0 0 0.50626918562248 0.59127123805391 0 0 0 0 0 0 0 0 0.590585064336262 0.56230695954344 0 0 0 0 0 0 0 0 0 0 0 0 0 0.542300198066318 0 0 0 0 0 0 0 0.444040875388858 0 0.577213380884652 0 0 0 0 0 0 0.527030583223375
"rostral_middle_frontal_gyrus_left" 0 0.576357182871674 0.530687080806715 0 0 0 0 0 0 0 0.524605909174926 0 0.507708919466656 0 0 0 0.550315029784138 0.501427991793397 0.532327626311675 0 0.563225569354062 0 0.582943634783992 0 0.50626918562248 0 0.553745207327937 0 0.554936830840557 0.612606581853947 0.508505103713055 0 0.56627079497226 0.559210395471294 0 0.573072197140549 0.552523232054315 0 0 0 0 0 0 0 0 0 0.51116540696946 0 0 0 0.548812476310089 0 0.552936041456883 0 0 0 0 0 0.543440775582121 0.550357264770805 0.561187774309993 0 0 0 0 0 0 0
"superior_frontal_gyrus_left" 0.576309839169083 0.594240195459277 0.581412909093259 0 0 0.564921728061281 0 0.563916025656579 0.616617801139744 0.560131278540558 0.587229019463237 0 0.511580910206818 0.56585746167448 0 0.559304226206781 0.578006112760865 0.573943160099799 0.559752413973023 0 0.593600962924992 0.613087615933834 0.600017872691383 0.58075147076817 0.59127123805391 0.553745207327937 0 0.612509324664313 0.580771205119523 0.598381733626535 0.515533367595995 0 0.567880468820702 0.574583177380338 0 0.610387790748745 0.568967596750015 0 0 0.559590686554329 0.609408278919868 0.569932232700328 0.621927100054479 0 0 0 0 0.574929916781898 0 0.615130732077045 0.543316259698503 0.529959684537586 0.555822059593122 0 0.599214961284503 0.64347543750395 0.616318429415179 0.606274351613964 0.547400725704043 0.55274629188021 0.616555185966422 0.612655478457238 0 0.597279895434459 0 0 0 0.567358007343012
"superior_parietal_gyrus_left" 0.54832558513518 0.646106497995037 0.633635494095585 0.501240501205904 0 0.569903445606001 0.529700112536034 0.549006213804911 0.561506076800757 0.536868082581142 0 0.536693610170057 0 0.556508030392908 0 0.546355437245599 0.603770472244774 0 0 0.491708828837823 0.577640565553013 0.592460180038734 0.59168490455524 0.524314082701365 0 0 0.612509324664313 0 0.562639327922594 0.557212193091858 0 0 0.544335975690191 0.568076387216823 0 0.622629965282073 0.589038096738859 0.502428748468862 0 0 0 0 0 0.505123713857672 0 0.502369686596781 0 0 0 0 0.543860913102169 0.584341342282028 0 0.501089153941188 0.614373609175095 0.589307216451886 0.587084616726394 0.508055362319842 0 0 0.592147308340091 0.5440946103966 0 0 0 0 0 0
"superior_temporal_gyrus_left" 0.691950159926078 0.579403800143496 0.592755927594253 0 0.409655621476583 0.467304813977548 0.506998348593509 0.487634133884908 0.576850112073779 0.531556206339496 0.544696384000903 0 0.449914735263481 0.478076598639577 0.449875030373906 0.559897757490839 0.561756832493413 0.558621182802839 0.555623213992987 0 0.565188029942285 0.546190302348315 0.583671522414923 0.553740301289192 0 0.554936830840557 0.580771205119523 0.562639327922594 0 0.523342218511802 0 0.417055573407351 0.482788249339775 0.498332081216426 0 0 0.626470801662028 0 0 0 0 0 0.601585561090608 0 0 0 0 0 0 0 0 0 0 0 0 0 0.613793504253083 0 0 0 0.599916099022385 0 0 0 0 0 0 0
"supramarginal_gyrus_left" 0.533754033410601 0.620441197693672 0.622239447695395 0.532727419265426 0 0.537521072503142 0.526220223065279 0.531620957620207 0.565006251326961 0.530678346954085 0 0.544161060927811 0 0.530639155791597 0.542592020531205 0.552649083120221 0.610304763807687 0 0.646967569079798 0 0.586135482354233 0.577029180356879 0.597844141941387 0.545553111684911 0 0.612606581853947 0.598381733626535 0.557212193091858 0.523342218511802 0 0 0 0.517594146149213 0.548262790726061 0 0.622676975909224 0.575310736257166 0 0 0 0.572203027953621 0.549568961515295 0.612268666632945 0 0 0 0 0.566756585969683 0 0.592683080009158 0.563168215335535 0 0 0 0.553723425524337 0.566386307840719 0.587357162814282 0.554800637812419 0 0.609573599349655 0.581588454710279 0.593974942454279 0 0.570327101149424 0 0 0 0
"frontal_pole_left" 0 0 0 0 0 0 0 0 0 0 0.476050237240724 0 0.465681373616454 0 0 0 0 0 0 0 0 0 0 0 0 0.508505103713055 0.515533367595995 0 0 0 0 0 0 0 0 0 0 0 0 0 0 0 0 0 0 0 0 0 0 0 0 0 0 0 0 0 0 0 0 0 0.58549057048254 0 0 0 0 0 0 0
"temporal_pole_left" 0 0 0 0 0.392547110846039 0.421997791998603 0 0.413796044309189 0 0 0 0 0 0.514516008143965 0 0 0 0 0 0 0 0 0 0 0 0 0 0 0.417055573407351 0 0 0 0 0.407427918491217 0 0 0 0 0 0 0 0 0 0 0 0 0 0 0 0 0 0 0 0 0 0 0 0 0 0 0 0 0 0 0 0 0 0
"transverse_temporal_gyrus_left" 0.514946300703364 0.578378012788078 0.608640031054418 0 0 0.511525287015375 0 0.508852701044141 0 0.514181354653012 0 0 0 0.471857301066312 0 0 0.5185500520289 0 0 0 0.552164125423534 0 0.572909391821789 0 0 0.56627079497226 0.567880468820702 0.544335975690191 0.482788249339775 0.517594146149213 0 0 0 0.515428717600275 0 0 0.591930388865694 0 0 0 0 0 0 0 0 0 0 0 0 0 0 0 0 0 0 0 0 0 0 0 0.604997523811714 0 0 0 0 0 0 0
"insula_left" 0.536016196896374 0.548378916359708 0.587002734033029 0 0.391476314380953 0.473806780120961 0 0.502932350126229 0.550621200563994 0.514622290048101 0.469633803353953 0 0.412559204145167 0.494471428539518 0 0.564640827771207 0.526344032510474 0.550325349454519 0.542123190422833 0 0.52446297725879 0.59773382492069 0.544484048694862 0.543764444659624 0 0.559210395471294 0.574583177380338 0.568076387216823 0.498332081216426 0.548262790726061 0 0.407427918491217 0.515428717600275 0 0 0.575140697478035 0.556423785675735 0 0 0 0 0 0 0 0 0 0 0 0 0 0.530813059815693 0 0.543323492695653 0 0 0 0.58364931482746 0 0 0.54779841323758 0.580529077300537 0 0 0 0 0 0 0.525903662153963
"banks_superior_temporal_sulcus_right" 0 0 0 0 0 0 0 0 0 0 0 0 0 0 0 0 0 0 0 0 0 0.596219393664572 0.589915992422696 0 0 0 0 0 0 0 0 0 0 0 0 0 0.561703847189302 0 0 0.501024328003807 0.54467292829378 0.509149959417848 0.550421005892443 0.53009329595715 0 0.554079134980852 0 0.510839738666131 0 0.538149247335083 0 0 0 0 0.548393844530671 0 0.562517045705417 0.53370456296131 0 0 0.568356777172527 0.551831172144808 0.502441024145229 0.517963992072718 0 0 0.507191765736316 0.514466989516268
"caudal_anterior_cingulate_cortex_right" 0 0.579759447778846 0.608138920563752 0 0 0 0 0 0.637105013875337 0 0.577861016344463 0 0.564879283660707 0 0 0 0.574146197829536 0.556316259098472 0.561664844910806 0 0.61837201627094 0.608033240042045 0.626100112192793 0 0.590585064336262 0.573072197140549 0.610387790748745 0.622629965282073 0 0.622676975909224 0 0 0 0.575140697478035 0 0 0.595594947051868 0 0 0.555018075394313 0 0.569736610442262 0 0 0 0 0.550811594291585 0.555641541072971 0 0.559626559881673 0.575472357936416 0.565905951257485 0.565356449190856 0 0 0.546778894988148 0.605801492567028 0 0.527242713187802 0.577975122063558 0.607732532483169 0 0 0.578114706974273 0 0 0 0.592619732758909
"caudal_middle_frontal_gyrus_right" 0 0.574762284787887 0.557865981778851 0 0.677540093495839 0 0 0 0.592379940351477 0.550841499815516 0 0 0.551234639459188 0 0 0.563879310848985 0.557020061105254 0.545978391366076 0.547457820091012 0 0.565465606918572 0.608468461939749 0.556987599172676 0.578973022449984 0.56230695954344 0.552523232054315 0.568967596750015 0.589038096738859 0.626470801662028 0.575310736257166 0 0 0.591930388865694 0.556423785675735 0.561703847189302 0.595594947051868 0 0 0 0.549133470681899 0.608410302976633 0.551376617836236 0.587854816546703 0.58589385324581 0 0 0 0.551669604150624 0 0.574366695299176 0.612066868925998 0.577476649073669 0.589970156811479 0 0.570733285921433 0.637170388756615 0.582231438617504 0.600110330214465 0.59266542974165 0.563253988062209 0.591083307739766 0.62179904926128 0 0.57474320006723 0 0 0 0.575738748408399
"cuneus_right" 0 0 0 0.500918070723175 0 0 0 0 0 0.489552054446213 0 0 0 0 0 0 0 0 0 0.46804547128793 0 0 0.581616511568466 0 0 0 0 0.502428748468862 0 0 0 0 0 0 0 0 0 0 0 0.544453711689278 0.527141418234657 0.570853700803642 0 0.518729169628933 0 0.511303570768742 0 0 0 0 0 0 0 0.492765985987963 0 0 0 0.521998636539879 0 0 0 0.529465308998757 0 0.565139318613777 0 0 0 0
"entorhinal_cortex_right" 0 0 0 0 0.651830546868392 0 0 0 0 0 0 0 0 0 0.588535523868603 0 0 0 0 0 0 0 0 0 0 0 0 0 0 0 0 0 0 0 0 0 0 0 0 0.406067247395303 0 0 0.64115220624489 0 0 0 0.583243759594611 0 0.62493125622222 0 0 0 0 0 0 0 0.617163080433054 0 0 0 0 0 0 0 0 0.367618697855508 0 0.391615255504902
"fusiform_gyrus_right" 0 0 0.58132111530488 0 0.605136448490231 0 0 0 0 0 0 0.584622347821207 0 0 0 0 0 0 0 0 0 0.576762672193296 0.534726377226965 0 0 0 0.559590686554329 0 0 0 0 0 0 0 0.501024328003807 0.555018075394313 0.549133470681899 0.544453711689278 0.406067247395303 0 0.529690651978525 0.493504343369238 0.536292746589442 0.497869123940284 0 0.546306244532295 0 0.495826587415599 0.562726287180022 0.559153028057913 0.518276179316113 0 0 0.550006686660315 0.541916278627197 0.570435980512093 0.575426959655757 0.552277489671858 0.520796046101263 0.524258347297494 0.550990856004997 0.557547578657055 0.471325348075926 0.519684286671624 0 0.404895041440052 0.484663228165044 0.479335524278096
"inferior_parietal_gyrus_right" 0 0 0 0 0 0 0 0 0 0 0 0 0 0 0 0.528272489979095 0 0 0 0 0 0.63676451487769 0.605761990260808 0 0 0 0.609408278919868 0 0 0.572203027953621 0 0 0 0 0.54467292829378 0 0.608410302976633 0.527141418234657 0 0.529690651978525 0 0.55188752880483 0.550623828228389 0.531026340333163 0 0.543766422453841 0 0.531975037135593 0 0.542610113831306 0.616314269382748 0 0 0.579128651361305 0.569911914212528 0.605372525392508 0.595467623732719 0.547200104224757 0 0 0.59062883950697 0.576684404034357 0.517477652168037 0.541783987981553 0 0 0.533421384194943 0
"inferior_temporal_gyrus_right" 0 0 0.556492807079438 0 0.600826910153411 0.553851001872002 0 0 0.597691728008711 0 0 0 0 0 0 0 0 0.538197543381086 0 0 0.548756685260304 0.606060552377636 0.560483018173544 0.573056131552459 0 0 0.569932232700328 0 0 0.549568961515295 0 0 0 0 0.509149959417848 0.569736610442262 0.551376617836236 0.570853700803642 0 0.493504343369238 0.55188752880483 0 0.535215712487305 0.51856822151488 0.519376525667968 0.539970131618128 0 0.507490738738235 0 0.541510673013669 0.519127686823402 0.536476272413838 0.539880281664398 0 0.53789505612579 0.576094114786562 0.57561288774827 0.534463195639991 0.528698267919997 0.529596872210368 0.558625078286252 0.556575557219779 0.485901858230745 0.529974684959851 0 0.411152239938374 0.530648266957235 0.501876612195723
"cingulate_gyrus_isthmus_right" 0.591591670552535 0 0.649550671087831 0 0.653361206138584 0.573897843182084 0 0.549933410163925 0.690279747264113 0.580741296671327 0 0 0 0 0 0.603690659420623 0 0 0 0 0 0.560211042142523 0.641583376155962 0 0 0 0.621927100054479 0 0.601585561090608 0.612268666632945 0 0 0 0 0.550421005892443 0 0.587854816546703 0 0.64115220624489 0.536292746589442 0.550623828228389 0.535215712487305 0 0.520443110712199 0 0.489261009404623 0 0.544327636837848 0.73584166774116 0.591525463818653 0.524181811673688 0 0 0 0.593704524064268 0.570334343237438 0.61886972036101 0.512006284123038 0 0.543549623906891 0.601696187126109 0.559592024676173 0.538915805692076 0.567559196909593 0 0 0 0.525888640232363
"lateral_occipital_cortex_right" 0 0 0 0 0 0 0 0 0 0.745346426479713 0 0.599205991570409 0 0 0 0 0 0 0 0.470431616210966 0 0 0.577624453759311 0 0 0 0 0.505123713857672 0 0 0 0 0 0 0.53009329595715 0 0.58589385324581 0.518729169628933 0 0.497869123940284 0.531026340333163 0.51856822151488 0.520443110712199 0 0 0.499667117986839 0 0.496045023660694 0 0.517261004389477 0 0 0 0.486660470794037 0.538744578335473 0 0.566944388597278 0.527852768604547 0 0 0.561533168184216 0.537282380780074 0.532144566645421 0.547982724342348 0 0 0.532921574107508 0.508655033090354
"lateral_orbitofrontal_cortex_right" 0 0 0 0 0 0 0 0 0 0 0 0 0.509129354104126 0 0 0 0 0 0 0 0 0 0.600670756131724 0 0 0 0 0 0 0 0 0 0 0 0 0 0 0 0 0 0 0.519376525667968 0 0 0 0 0.477693327071508 0 0 0 0.552525045844184 0.515144678298232 0.52847005378092 0 0 0.629152261216018 0.57891998916302 0 0.521574294461115 0.526850867881052 0.568416415861413 0 0 0 0.512707839549929 0.786336198908046 0 0.474615455192844
"lingual_gyrus_right" 0 0 0 0.468441599953682 0.639922347933944 0.559133665879842 0 0 0.57086520603994 0.478400495053054 0 0.532520932048148 0 0 0 0 0 0 0 0.462014385525981 0 0 0.587254384677238 0 0 0 0 0.502369686596781 0 0 0 0 0 0 0.554079134980852 0 0 0.511303570768742 0 0.546306244532295 0.543766422453841 0.539970131618128 0.489261009404623 0.499667117986839 0 0 0 0.530906916958005 0.560494873137816 0.563391888855945 0 0 0 0.48259364153331 0.55736860458305 0 0.578246615738933 0.545066145840065 0 0 0 0.533544369049336 0.533338618603887 0.55944634824848 0 0 0 0.530294466350735
"medial_orbitofrontal_gyrus_right" 0 0 0 0 0 0 0 0 0 0 0.492083840578462 0 0.534703153288308 0 0 0 0 0 0 0 0 0 0 0 0 0.51116540696946 0 0 0 0 0 0 0 0 0 0.550811594291585 0 0 0.583243759594611 0 0 0 0 0 0.477693327071508 0 0 0 0 0 0 0.548977907742113 0.550926630110094 0 0 0 0 0 0.493848083721385 0.533542246246104 0.537200110192292 0 0 0 0.501665607928881 0 0 0.454330157251816
"middle_temporal_gyrus_right" 0 0 0 0 0 0 0 0 0 0 0 0 0 0 0 0 0 0 0 0 0 0.599792070629565 0.581424145345379 0 0 0 0.574929916781898 0 0 0.566756585969683 0 0 0 0 0.510839738666131 0.555641541072971 0.551669604150624 0 0 0.495826587415599 0.531975037135593 0.507490738738235 0.544327636837848 0.496045023660694 0 0.530906916958005 0 0 0 0.538652904328705 0.554568223540721 0 0 0 0.546562121670424 0.578031526060398 0.563210469306327 0.532843108661538 0.517771378088266 0.510869954156718 0.567247560306964 0.551022732968346 0.477392371511651 0.546365007991599 0 0.432256395423749 0.509188882926989 0.502641014306329
"parahippocampal_gyrus_right" 0 0 0 0 0.686992486573106 0 0 0 0 0 0 0 0 0 0 0 0 0 0 0 0 0 0 0 0 0 0 0 0 0 0 0 0 0 0 0 0 0 0.62493125622222 0.562726287180022 0 0 0.73584166774116 0 0 0.560494873137816 0 0 0 0 0 0 0 0 0 0 0 0 0 0 0 0 0 0 0 0 0 0
"paracentral_gyrus_right" 0 0 0.536035601594216 0 0.628834289515724 0 0 0 0.600549227444156 0.535017761199337 0 0 0 0 0 0.522131802225166 0 0 0 0 0.483902150872268 0.591437345787139 0.618098131958742 0.51204821267207 0 0 0.615130732077045 0 0 0.592683080009158 0 0 0 0 0.538149247335083 0.559626559881673 0.574366695299176 0 0 0.559153028057913 0.542610113831306 0.541510673013669 0.591525463818653 0.517261004389477 0 0.563391888855945 0 0.538652904328705 0 0 0.583373129942181 0 0 0 0.560541314727009 0.585401163503541 0.569887288446497 0.539525280302978 0 0.575408133920681 0.526990811552253 0.543302064581516 0.536674072343079 0.550709820409138 0 0 0 0.563643066953374
"inferior_frontal_gyrus_pars_opercularis_right" 0 0.569764761005698 0.521160334637752 0 0 0 0 0 0.562391973292467 0 0 0 0.569086214226625 0 0 0 0.540620169636417 0.530244160531033 0.543821671543199 0 0.534400445486041 0.599048053545575 0.53219310778885 0 0.542300198066318 0.548812476310089 0.543316259698503 0.543860913102169 0 0.563168215335535 0 0 0 0.530813059815693 0 0.575472357936416 0.612066868925998 0 0 0.518276179316113 0.616314269382748 0.519127686823402 0.524181811673688 0 0.552525045844184 0 0 0.554568223540721 0 0.583373129942181 0 0.545710408721455 0.545689372097653 0 0.551580481700439 0.60669980262569 0.551088780341267 0 0.557337101000866 0.554211218076471 0.591994083013866 0.597243050201723 0.622435111840353 0.583221261573876 0 0 0 0.545232926187306
"inferior_frontal_gyrus_pars_orbitalis_right" 0 0 0 0 0 0 0 0 0 0 0 0 0 0 0 0 0 0 0 0 0.533451653078535 0 0 0 0 0 0.529959684537586 0.584341342282028 0 0 0 0 0 0 0 0.565905951257485 0.577476649073669 0 0 0 0 0.536476272413838 0 0 0.515144678298232 0 0.548977907742113 0 0 0 0.545710408721455 0 0.527518674105624 0 0.534074653348255 0.5872148146675 0.561176708179075 0 0.533468423711115 0.512194474553491 0.560222368656531 0 0 0 0 0 0 0.542607562946328
"inferior_frontal_gyrus_pars_triangularis_right" 0 0.591920030097804 0.579420164740085 0 0 0 0 0 0 0 0 0 0 0 0 0 0.547764930870838 0 0 0 0.571760836123302 0.618994245555248 0.549384019346514 0 0 0.552936041456883 0.555822059593122 0 0 0 0 0 0 0.543323492695653 0 0.565356449190856 0.589970156811479 0 0 0 0 0.539880281664398 0 0 0.52847005378092 0 0.550926630110094 0 0 0 0.545689372097653 0.527518674105624 0 0 0.553176693732038 0.614893326162405 0.595919346845692 0 0.538064966831734 0.543710856827943 0.576470943855458 0 0 0 0 0 0 0.565504909447383
"pericalcarine_cortex_right" 0 0 0 0.455794732621639 0 0 0 0 0 0.42759971747644 0 0.479329120732775 0 0 0 0 0 0 0 0.456546724499007 0 0 0 0 0 0 0 0.501089153941188 0 0 0 0 0 0 0 0 0 0.492765985987963 0 0.550006686660315 0.579128651361305 0 0 0.486660470794037 0 0.48259364153331 0 0 0 0 0 0 0 0 0 0 0 0.513127872839311 0 0 0 0.510568571441441 0 0 0 0 0 0
"postcentral_gyrus_right" 0 0 0.564044036932883 0 0 0 0 0 0 0 0 0 0 0 0 0 0 0 0 0 0.566006759910819 0.68170767188171 0.562610888640245 0 0 0 0.599214961284503 0.614373609175095 0 0.553723425524337 0 0 0 0 0.548393844530671 0 0.570733285921433 0 0 0.541916278627197 0.569911914212528 0.53789505612579 0.593704524064268 0.538744578335473 0 0.55736860458305 0 0.546562121670424 0 0.560541314727009 0.551580481700439 0.534074653348255 0.553176693732038 0 0 0.620498549246272 0.574196351188564 0.587374901022837 0.542128748340139 0.55309824683835 0.602913800447523 0.581517436704438 0.598528414857558 0.559787458359926 0 0 0.52643912814058 0.513618348749768
"posterior_cingulate_gyrus_right" 0 0 0.612841399704096 0 0.659273616463366 0 0 0 0.626198372873368 0 0 0 0 0 0 0.591092107633252 0 0 0 0 0 0.708432081851665 0.621058994800171 0 0 0 0.64347543750395 0.589307216451886 0 0.566386307840719 0 0 0 0 0 0.546778894988148 0.637170388756615 0 0 0.570435980512093 0.605372525392508 0.576094114786562 0.570334343237438 0 0.629152261216018 0 0 0.578031526060398 0 0.585401163503541 0.60669980262569 0.5872148146675 0.614893326162405 0 0.620498549246272 0 0.646295840151918 0.540282364809188 0 0.593883594219228 0.63589889465005 0.624759558502012 0.581541175810024 0.617079607390042 0 0 0 0.609323187487212
"precentral_gyrus_right" 0.607438876371698 0.543639163723758 0.578263818571345 0 0.671078731630273 0.59171832281442 0.537750151765919 0.585468537065601 0.599160193315578 0.573148836956894 0 0 0 0.589294848521846 0 0.623443713471814 0 0 0 0 0.577601849142814 0.652411640179254 0.617823626137957 0.568208570538856 0 0 0.616318429415179 0.587084616726394 0.613793504253083 0.587357162814282 0 0 0 0.58364931482746 0.562517045705417 0.605801492567028 0.582231438617504 0 0.617163080433054 0.575426959655757 0.595467623732719 0.57561288774827 0.61886972036101 0.566944388597278 0.57891998916302 0.578246615738933 0 0.563210469306327 0 0.569887288446497 0.551088780341267 0.561176708179075 0.595919346845692 0 0.574196351188564 0.646295840151918 0 0.591202560954929 0.578863467682459 0.565476449354878 0.59491672723256 0.629404257568656 0.57816373340068 0.609740974002151 0 0 0.533658622159323 0.522702396930482
"precuneus_right" 0 0 0 0 0 0 0 0 0 0 0 0 0 0 0 0.542899326203577 0 0 0 0 0 0 0.589008412317893 0.472235775074965 0 0 0.606274351613964 0.508055362319842 0 0.554800637812419 0 0 0 0 0.53370456296131 0 0.600110330214465 0.521998636539879 0 0.552277489671858 0.547200104224757 0.534463195639991 0.512006284123038 0.527852768604547 0 0.545066145840065 0 0.532843108661538 0 0.539525280302978 0 0 0 0.513127872839311 0.587374901022837 0.540282364809188 0.591202560954929 0 0 0 0.593530699687608 0.53658031420669 0.540340231108484 0.5538965643731 0 0 0.511873116750465 0
"rostral_anterior_cingulate_cortex_right" 0 0.589563212341856 0 0 0 0 0 0 0 0 0 0 0 0 0 0 0 0 0 0 0 0 0.577353510083112 0 0.444040875388858 0.543440775582121 0.547400725704043 0 0 0 0 0 0 0 0 0.527242713187802 0.59266542974165 0 0 0.520796046101263 0 0.528698267919997 0 0 0.521574294461115 0 0.493848083721385 0.517771378088266 0 0 0.557337101000866 0.533468423711115 0.538064966831734 0 0.542128748340139 0 0.578863467682459 0 0 0.536863715537287 0.587848486224741 0 0 0 0 0 0 0.556372784168448
"rostral_middle_frontal_gyrus_right" 0 0.595153281218734 0.555606683076344 0 0 0 0 0 0 0 0 0 0 0 0 0 0.54751472813314 0.546587087115285 0.545389567030859 0 0.554892229627322 0.630503622214025 0.555868173498087 0 0 0.550357264770805 0.55274629188021 0 0 0.609573599349655 0 0 0 0.54779841323758 0 0.577975122063558 0.563253988062209 0 0 0.524258347297494 0 0.529596872210368 0.543549623906891 0 0.526850867881052 0 0.533542246246104 0.510869954156718 0 0.575408133920681 0.554211218076471 0.512194474553491 0.543710856827943 0 0.55309824683835 0.593883594219228 0.565476449354878 0 0.536863715537287 0 0.570114106116894 0.589658744196156 0 0.56050238781326 0.549759382329124 0 0 0.556156063111104
"superior_frontal_gyrus_right" 0 0.611411080469983 0.593196500172011 0 0.666345903003466 0 0 0.56519569393453 0.607159260224694 0.58238182700207 0.611861645162632 0 0.586195263067939 0 0 0.60059352711998 0.588740510711553 0.564288830869104 0.569015065025704 0 0.589546108569401 0.671597662548156 0.575129075019213 0.58828990138158 0.577213380884652 0.561187774309993 0.616555185966422 0.592147308340091 0.599916099022385 0.581588454710279 0.58549057048254 0 0.604997523811714 0.580529077300537 0.568356777172527 0.607732532483169 0.591083307739766 0 0 0.550990856004997 0.59062883950697 0.558625078286252 0.601696187126109 0.561533168184216 0.568416415861413 0 0.537200110192292 0.567247560306964 0 0.526990811552253 0.591994083013866 0.560222368656531 0.576470943855458 0 0.602913800447523 0.63589889465005 0.59491672723256 0.593530699687608 0.587848486224741 0.570114106116894 0 0.625736038844961 0 0.620634516961686 0.540244445681879 0 0 0.58467994454667
"superior_parietal_gyrus_right" 0.625939659817578 0 0.612145719445965 0.534456555675801 0.645049656542076 0 0 0 0.613345314503623 0 0 0 0 0 0 0.460651553979715 0 0 0 0.481622517673468 0 0.64117553323095 0.607523276763316 0.428682127129863 0 0 0.612655478457238 0.5440946103966 0 0.593974942454279 0 0 0 0 0.551831172144808 0 0.62179904926128 0.529465308998757 0 0.557547578657055 0.576684404034357 0.556575557219779 0.559592024676173 0.537282380780074 0 0.533544369049336 0 0.551022732968346 0 0.543302064581516 0.597243050201723 0 0 0.510568571441441 0.581517436704438 0.624759558502012 0.629404257568656 0.53658031420669 0 0.589658744196156 0.625736038844961 0 0.553003934309877 0.585002207103502 0 0 0 0
"superior_temporal_gyrus_right" 0 0 0 0 0 0 0 0 0 0 0 0 0 0 0 0 0 0 0 0 0 0 0 0 0 0 0 0 0 0 0 0 0 0 0.502441024145229 0 0 0 0 0.471325348075926 0.517477652168037 0.485901858230745 0.538915805692076 0.532144566645421 0 0.533338618603887 0 0.477392371511651 0 0.536674072343079 0.622435111840353 0 0 0 0.598528414857558 0.581541175810024 0.57816373340068 0.540340231108484 0 0 0 0.553003934309877 0 0.516653201062503 0 0.396469584295787 0.483382340900382 0.476862937848758
"supramarginal_gyrus_right" 0 0 0.522479689765406 0 0.671867073944619 0 0 0 0.534435540965283 0.579252899321815 0 0 0 0 0 0 0 0 0 0 0.545644118773893 0.615869069111138 0.585967314565986 0.555519263355078 0 0 0.597279895434459 0 0 0.570327101149424 0 0 0 0 0.517963992072718 0.578114706974273 0.57474320006723 0.565139318613777 0 0.519684286671624 0.541783987981553 0.529974684959851 0.567559196909593 0.547982724342348 0 0.55944634824848 0 0.546365007991599 0 0.550709820409138 0.583221261573876 0 0 0 0.559787458359926 0.617079607390042 0.609740974002151 0.5538965643731 0 0.56050238781326 0.620634516961686 0.585002207103502 0.516653201062503 0 0 0 0.50150715898453 0.526535070927823
"frontal_pole_right" 0 0 0 0 0 0 0 0 0 0 0 0 0 0 0 0 0 0 0 0 0 0 0 0 0 0 0 0 0 0 0 0 0 0 0 0 0 0 0 0 0 0 0 0 0.512707839549929 0 0.501665607928881 0 0 0 0 0 0 0 0 0 0 0 0 0.549759382329124 0.540244445681879 0 0 0 0 0 0 0
"temporal_pole_right" 0 0 0 0 0 0 0 0 0 0 0 0 0 0 0 0 0 0 0 0 0 0 0 0 0 0 0 0 0 0 0 0 0 0 0 0 0 0 0.367618697855508 0.404895041440052 0 0.411152239938374 0 0 0.786336198908046 0 0 0.432256395423749 0 0 0 0 0 0 0 0 0 0 0 0 0 0 0.396469584295787 0 0 0 0 0.411433203527902
"transverse_temporal_gyrus_right" 0 0 0 0 0 0 0 0 0 0 0 0 0 0 0 0 0 0 0 0 0 0 0 0 0 0 0 0 0 0 0 0 0 0 0.507191765736316 0 0 0 0 0.484663228165044 0.533421384194943 0.530648266957235 0 0.532921574107508 0 0 0 0.509188882926989 0 0 0 0 0 0 0.52643912814058 0 0.533658622159323 0.511873116750465 0 0 0 0 0.483382340900382 0.50150715898453 0 0 0 0.583143285326517
"insula_right" 0 0.543355200772232 0.532938381946257 0 0.586648421094716 0 0 0 0 0 0 0 0.383059004012591 0 0 0 0.569816819216228 0.5292093014261 0 0 0.527664436919542 0.631828277404186 0.54869501388997 0 0.527030583223375 0 0.567358007343012 0 0 0 0 0 0 0.525903662153963 0.514466989516268 0.592619732758909 0.575738748408399 0 0.391615255504902 0.479335524278096 0 0.501876612195723 0.525888640232363 0.508655033090354 0.474615455192844 0.530294466350735 0.454330157251816 0.502641014306329 0 0.563643066953374 0.545232926187306 0.542607562946328 0.565504909447383 0 0.513618348749768 0.609323187487212 0.522702396930482 0 0.556372784168448 0.556156063111104 0.58467994454667 0 0.476862937848758 0.526535070927823 0 0.411433203527902 0.583143285326517 0
