# Supplementary material for: NODDI and Tensor-Based Microstructural Indices as Predictors of Functional Connectivity
Source: PLoS One. 2016 Apr 14;11(4):e0153404. doi: 10.1371/journal.pone.0153404 (PMC4831788; doi:10.1371/journal.pone.0153404)
Supplement: S1 Data — a) Functional connectivity matrices, both fMRI and EEG connectomes across all subjects, in the form of precision matrices and b) structural brain connectivity matrices across all subjects and microstructural indices. Columns and rows are named according to the corresponding brain region that represent. (ZIP) [file pone.0153404.s001.zip › DATA/DWI/46_WISO_68.txt]

"banks_superior_temporal_sulcus_left" "caudal_anterior_cingulate_cortex_left" "caudal_middle_frontal_gyrus_left" "cuneus_left" "entorhinal_cortex_left" "fusiform_gyrus_left" "inferior_parietal_gyrus_left" "inferior_temporal_gyrus_left" "cingulate_gyrus_isthmus_left" "lateral_occipital_cortex_left" "lateral_orbitofrontal_cortex_left" "lingual_gyrus_left" "medial_orbitofrontal_gyrus_left" "middle_temporal_gyrus_left" "parahippocampal_gyrus_left" "paracentral_gyrus_left" "inferior_frontal_gyrus_pars_opercularis_left" "inferior_frontal_gyrus_pars_orbitalis_left" "inferior_frontal_gyrus_pars_triangularis_left" "pericalcarine_cortex_left" "postcentral_gyrus_left" "posterior_cingulate_gyrus_left" "precentral_gyrus_left" "precuneus_left" "rostral_anterior_cingulate_cortex_left" "rostral_middle_frontal_gyrus_left" "superior_frontal_gyrus_left" "superior_parietal_gyrus_left" "superior_temporal_gyrus_left" "supramarginal_gyrus_left" "frontal_pole_left" "temporal_pole_left" "transverse_temporal_gyrus_left" "insula_left" "banks_superior_temporal_sulcus_right" "caudal_anterior_cingulate_cortex_right" "caudal_middle_frontal_gyrus_right" "cuneus_right" "entorhinal_cortex_right" "fusiform_gyrus_right" "inferior_parietal_gyrus_right" "inferior_temporal_gyrus_right" "cingulate_gyrus_isthmus_right" "lateral_occipital_cortex_right" "lateral_orbitofrontal_cortex_right" "lingual_gyrus_right" "medial_orbitofrontal_gyrus_right" "middle_temporal_gyrus_right" "parahippocampal_gyrus_right" "paracentral_gyrus_right" "inferior_frontal_gyrus_pars_opercularis_right" "inferior_frontal_gyrus_pars_orbitalis_right" "inferior_frontal_gyrus_pars_triangularis_right" "pericalcarine_cortex_right" "postcentral_gyrus_right" "posterior_cingulate_gyrus_right" "precentral_gyrus_right" "precuneus_right" "rostral_anterior_cingulate_cortex_right" "rostral_middle_frontal_gyrus_right" "superior_frontal_gyrus_right" "superior_parietal_gyrus_right" "superior_temporal_gyrus_right" "supramarginal_gyrus_right" "frontal_pole_right" "temporal_pole_right" "transverse_temporal_gyrus_right" "insula_right"
"banks_superior_temporal_sulcus_left" 0 0 0 0 0 0.0693531005638605 0.115661070668331 0.0699376424522422 0.0998751883025191 0.0777173275862636 0 0.0815135650662582 0 0.0539071915928202 0 0.0705318828789191 0 0 0 0 0.0852861956550722 0.0934638606114354 0.0841661256180454 0.0649634865873579 0 0 0.0837597486716583 0.0730649272146976 0.084955935048554 0.0867753909730822 0 0 0.0623785069671872 0.111100311726324 0 0 0 0 0 0 0 0 0.137642038935755 0 0 0 0 0 0 0 0 0 0 0 0 0 0.115610705776949 0 0 0 0 0.133588360764127 0 0 0 0 0 0
"caudal_anterior_cingulate_cortex_left" 0 0 0.0757316665225053 0 0 0 0 0 0.0830692407669428 0.0610004507740512 0.0770844027903548 0 0.058857052004404 0.0785084520829917 0 0.0605781440165414 0.0634326554425814 0.0795007969484368 0.0793964445996886 0 0.10512669439941 0.0608371478802985 0.0896898805409704 0 0.064743275756928 0.0774692869082774 0.0873925575077278 0.102097031747858 0.0966422162129445 0.0982150776499927 0 0 0.114703033792176 0.0634560810753296 0 0.278680859298516 0.0844313390762097 0 0 0 0 0 0 0 0 0 0 0 0 0 0.089187947244575 0 0.11598391401191 0 0 0 0.0641828335235615 0 0.114706942075834 0.1221285545061 0.115102120226411 0 0 0 0 0 0 0.0594084844852139
"caudal_middle_frontal_gyrus_left" 0 0.0757316665225053 0 0 0 0.0835817399385611 0 0 0.106723050262632 0.0823634650809687 0.0805891836718011 0 0.0940863473196579 0 0 0.0836758094056281 0.0781267830951584 0.0838518190180551 0.0786658842740443 0 0.104862256530772 0.0861802768456052 0.0976299225714236 0.119295190269784 0.0703857848422314 0.0833537476392272 0.0831772564235884 0.0986355624494161 0.105249390058075 0.101140760511772 0 0 0.126216321674311 0.0762239303884227 0 0.122166949263105 0.0742591561661262 0 0 0.0781141764649732 0 0.0936537019268903 0.121390123397675 0 0 0 0 0 0 0.0638065048734364 0.0817834129091482 0 0.0829888129975331 0 0.105295591835372 0.109082248743212 0.0992646323400267 0 0 0.0823530701255005 0.0852650626533095 0.112058966012694 0 0.069187979657149 0 0 0 0.0695272211791233
"cuneus_left" 0 0 0 0 0 0.0592472131215356 0 0 0.131102584561804 0.0646922357528778 0 0.0816945927375389 0 0.0635364972376105 0 0 0 0 0 0.064538023245657 0 0 0 0.108336684050623 0 0 0 0.0728353182985309 0 0.0570237637825673 0 0 0 0 0 0 0 0.0641196835007492 0 0 0 0 0 0 0 0.0708958449309898 0 0 0 0 0 0 0 0.0730246891523464 0 0 0 0 0 0 0 0.0574471923110931 0 0 0 0 0 0
"entorhinal_cortex_left" 0 0 0 0 0 0.0543272539543354 0 0 0 0 0 0 0.0252474758732407 0 0.629179091576543 0 0 0 0 0 0 0.218046886909426 0 0 0 0 0 0 0.00686181379641462 0 0 0.0214834691276608 0 0.0188186911303615 0 0 0.189834825066151 0 0.416161630787218 0.200210871048563 0 0.177835725614336 0.377205273447195 0 0 0.206399338014813 0 0 0.373323310174703 0.184171779454263 0 0 0 0 0 0.195723902525458 0.202834601966369 0 0 0 0.194155944059707 0.152667261601633 0 0.233961859248116 0 0 0 0.179649120761745
"fusiform_gyrus_left" 0.0693531005638605 0 0.0835817399385611 0.0592472131215356 0.0543272539543354 0 0.0748729908741691 0.0604341855114987 0.105514740604168 0.0562807086390817 0 0.11532001619516 0.0334663319179717 0.050309706720366 0.114807389087446 0.0749826869766897 0 0 0 0.153212656155711 0.0892227716822097 0.0806243910058182 0.0785318346271646 0.0717320100453836 0 0 0.0983114433490293 0.0791588539449653 0.0420719018764352 0.0749702814117414 0 0.0255935599767208 0.0721138842818038 0.0602854176215804 0 0 0 0 0 0 0 0.0894188462020896 0.114353030639985 0 0 0.19883254036539 0 0 0 0 0 0 0 0 0 0 0.094170748539963 0 0 0 0 0 0 0 0 0 0 0
"inferior_parietal_gyrus_left" 0.115661070668331 0 0 0 0 0.0748729908741691 0 0.0923355675539742 0.0896377116040536 0.0661808413096948 0 0.0651149965905826 0 0.0690286119927276 0 0.100756404540509 0 0 0 0 0.0960177376854734 0 0.0876690552980599 0.0939368784233212 0 0 0 0.0749635292353612 0.0731404986500563 0.068568031540009 0 0 0 0 0 0 0 0 0 0 0 0 0 0 0 0 0 0 0 0 0 0 0 0 0 0 0.0868196605129632 0 0 0 0 0 0 0 0 0 0 0
"inferior_temporal_gyrus_left" 0.0699376424522422 0 0 0 0 0.0604341855114987 0.0923355675539742 0 0.0828568070929529 0.0594537817959527 0 0.0721997449001655 0.071174467856689 0.0472328910330953 0.153278182858059 0.0678078727648057 0 0 0 0 0.0864983785231433 0.0712559898466252 0.0742520023083629 0.0755701053551486 0 0 0.0836263608557355 0.0715974939845269 0.0556988396761042 0.0720512608909259 0 0.0613974469323824 0.0597982999637171 0.0645436236523059 0 0 0 0 0 0 0 0 0.1222076082571 0 0 0 0 0 0 0 0 0 0 0 0 0 0.0904784511404171 0 0 0 0.0796981675337282 0 0 0 0 0 0 0
"cingulate_gyrus_isthmus_left" 0.0998751883025191 0.0830692407669428 0.106723050262632 0.131102584561804 0 0.105514740604168 0.0896377116040536 0.0828568070929529 0 0.0928903325248703 0 0.215527970251683 0 0.083334027540899 0.154771671815458 0.0859812336285303 0.112274445899669 0 0 0 0.0991053808373456 0.0877704397897925 0.102640682057087 0.075385237823497 0 0 0.0934773352149807 0.0915752099360176 0.107828532722105 0.101147105547007 0 0 0 0.0993080266728805 0 0.0994317114297407 0.0863701129248818 0 0 0 0 0.08779436719482 0.488180027004864 0 0 0.584676946811758 0 0 0 0.128467478950432 0.0784836783489247 0 0 0 0 0.109393681767073 0.151752248415642 0 0 0 0.0960586508324088 0.156166956758554 0 0.169272366575975 0 0 0 0
"lateral_occipital_cortex_left" 0.0777173275862636 0.0610004507740512 0.0823634650809687 0.0646922357528778 0 0.0562807086390817 0.0661808413096948 0.0594537817959527 0.0928903325248703 0 0 0.118163376746791 0 0.0593423337142485 0.120648486610243 0.0792802636458972 0 0 0 0.0967380191857976 0.079574660515049 0.0794373758221614 0.0812538875526117 0.0841151085321732 0 0 0.0817522080859408 0.0930545337885135 0.0951385045683127 0.0755760369106467 0 0 0.0740448926626166 0.0754856422197509 0 0 0.0874215344882601 0.182650065956223 0 0 0 0 0.123509655263326 0.316909635424462 0 0.0820195431931719 0 0 0 0.0858755125913469 0 0 0 0.0838301616883355 0 0 0.102036039736123 0 0 0 0.0919771644582806 0 0 0.0948186964503567 0 0 0 0
"lateral_orbitofrontal_cortex_left" 0 0.0770844027903548 0.0805891836718011 0 0 0 0 0 0 0 0 0 0.0607379955180507 0 0 0 0.0561560995855569 0.0459258685170076 0.0607788227068837 0 0.0867106825128784 0 0.0795560849186648 0 0.0540536453441241 0.0657787578304816 0.0779094010601933 0 0.0931728413577804 0 0.110329189607497 0 0 0.0552296172084361 0 0.0994740406153781 0 0 0 0 0 0 0 0 0 0 0.0181625377641255 0 0 0 0 0 0 0 0 0 0 0 0 0 0.0983788973962543 0 0 0 0 0 0 0
"lingual_gyrus_left" 0.0815135650662582 0 0 0.0816945927375389 0 0.11532001619516 0.0651149965905826 0.0721997449001655 0.215527970251683 0.118163376746791 0 0 0 0.100615741514152 0.116120835392816 0.0717751112404717 0 0 0 0.079851064755872 0.0946893256328828 0 0.108911994870899 0.0665250488914142 0 0 0 0.0870578245701498 0 0.126050883433317 0 0 0 0 0 0 0 0 0 0.231349928647189 0 0 0 0.225723806161319 0 0.166281717337012 0 0 0 0 0 0 0 0.0687285553926819 0 0 0 0 0 0 0 0 0 0 0 0 0 0
"medial_orbitofrontal_gyrus_left" 0 0.058857052004404 0.0940863473196579 0 0.0252474758732407 0.0334663319179717 0 0.071174467856689 0 0 0.0607379955180507 0 0 0.066117937883986 0 0 0.0466315370045388 0.0446985000166722 0.0628192070888521 0 0 0 0.0713872643811497 0 0.0207721164776445 0.0637479659285677 0.0367847163348871 0 0.0420529028902861 0 0.0593824312350142 0 0 0.0390770412764005 0 0.0769008403557316 0.0651650875982304 0 0 0 0 0 0 0 0.0779389971594116 0 0.184513313781747 0 0 0 0.0613340555411471 0 0 0 0 0 0 0 0 0 0.0723226239863304 0 0 0 0 0 0 0.0983337205261979
"middle_temporal_gyrus_left" 0.0539071915928202 0.0785084520829917 0 0.0635364972376105 0 0.050309706720366 0.0690286119927276 0.0472328910330953 0.083334027540899 0.0593423337142485 0 0.100615741514152 0.066117937883986 0 0 0.08004330706922 0.23242338118574 0 0.150287574388272 0 0.055395403238709 0.0943260512280241 0.0789737072397754 0.0719061377007731 0 0 0.0764112414081679 0.0774052246419608 0.0565920832665376 0.0729684992321737 0 0.114059437989658 0.0586459378478892 0.055042494763904 0 0 0 0 0 0 0 0 0 0 0 0 0 0 0 0 0 0 0 0 0 0 0.100891283674521 0 0 0 0 0 0 0 0 0 0 0
"parahippocampal_gyrus_left" 0 0 0 0 0.629179091576543 0.114807389087446 0 0.153278182858059 0.154771671815458 0.120648486610243 0 0.116120835392816 0 0 0 0 0 0 0 0 0 0 0 0 0 0 0 0 0.000526398293627943 0.0774296728670122 0 0 0 0 0 0 0 0 0.438445210918324 0 0 0 0 0 0 0 0 0 0 0 0 0 0 0 0 0 0 0 0 0 0 0 0 0 0 0 0 0
"paracentral_gyrus_left" 0.0705318828789191 0.0605781440165414 0.0836758094056281 0 0 0.0749826869766897 0.100756404540509 0.0678078727648057 0.0859812336285303 0.0792802636458972 0 0.0717751112404717 0 0.08004330706922 0 0 0 0 0 0 0.11380694095734 0.0682640973966738 0.0907368140173625 0.0580568442785291 0 0 0.0664837649318501 0.106153915133665 0.0660530134337304 0.0824876053746924 0 0 0 0.0709415526494291 0 0 0.0672819115166894 0 0 0 0.105099952497084 0 0.132604942635504 0 0 0 0 0 0 0.140293343940762 0 0 0 0 0 0.127835140426697 0.108457677274013 0.101084690174302 0 0 0.0873691689458997 0.277544004735365 0 0 0 0 0 0
"inferior_frontal_gyrus_pars_opercularis_left" 0 0.0634326554425814 0.0781267830951584 0 0 0 0 0 0.112274445899669 0 0.0561560995855569 0 0.0466315370045388 0.23242338118574 0 0 0 0.0699470911679413 0.0698728887349076 0 0.14336611158651 0.0649507666297199 0.169616950149821 0 0.0682045560793401 0.0819801781464218 0.0753588411316155 0.106123606706115 0.245475654169103 0.0826728686819785 0 0 0.0845520140757093 0.0301565199038789 0 0.0892667927184575 0.0681311656760385 0 0 0 0 0 0 0 0 0 0 0 0 0 0.070079594062882 0 0.0618941657597861 0 0 0 0 0 0 0.0796571751661743 0.0820177106336927 0 0 0 0 0 0 0.0699300356731531
"inferior_frontal_gyrus_pars_orbitalis_left" 0 0.0795007969484368 0.0838518190180551 0 0 0 0 0 0 0 0.0459258685170076 0 0.0446985000166722 0 0 0 0.0699470911679413 0 0.0669239490191484 0 0.0743189425539092 0 0.0792976948876868 0 0.0527124944126098 0.0728375289231371 0.0832354242672415 0 0.101412971210139 0 0 0 0 0.0710956516580662 0 0.0848311886241686 0.0708781202603152 0 0 0 0 0.0695515919618906 0 0 0 0 0 0 0 0 0.0661389357779011 0 0 0 0 0 0 0 0 0.0777766503828526 0.0825218170631275 0 0 0 0 0 0 0.062094451942868
"inferior_frontal_gyrus_pars_triangularis_left" 0 0.0793964445996886 0.0786658842740443 0 0 0 0 0 0 0 0.0607788227068837 0 0.0628192070888521 0.150287574388272 0 0 0.0698728887349076 0.0669239490191484 0 0 0.0900849018591542 0 0.0780424028562747 0 0.0741424200289861 0.104316555934218 0.0727462599826084 0 0.0970386843575072 0.0984070179412241 0 0 0 0.0665332242732186 0 0.0878214091517751 0.0692475609940772 0 0 0 0 0 0 0 0 0 0 0 0 0 0.0716322729558117 0 0 0 0 0 0 0 0 0.0798490056671153 0.0774760857894272 0 0 0 0 0 0 0
"pericalcarine_cortex_left" 0 0 0 0.064538023245657 0 0.153212656155711 0 0 0 0.0967380191857976 0 0.079851064755872 0 0 0 0 0 0 0 0 0 0.0831220227201884 0 0.131053916641664 0 0 0 0.0668697474413342 0 0 0 0 0 0 0 0 0 0.0632878360699146 0 0 0 0 0 0.095144867067374 0 0.102946347347765 0 0 0 0 0 0 0 0.0946465805716677 0 0 0 0 0 0 0 0.0500091685477719 0 0 0 0 0 0
"postcentral_gyrus_left" 0.0852861956550722 0.10512669439941 0.104862256530772 0 0 0.0892227716822097 0.0960177376854734 0.0864983785231433 0.0991053808373456 0.079574660515049 0.0867106825128784 0.0946893256328828 0 0.055395403238709 0 0.11380694095734 0.14336611158651 0.0743189425539092 0.0900849018591542 0 0 0.099646082701673 0.117518281811278 0.100123056278698 0.0696648184984665 0.0825007159434373 0.102277925897482 0.111504945505908 0.0944740143158213 0.10293695444112 0 0 0.0802253105404418 0.0767493353516386 0 0.12521096517944 0.0846067222380356 0 0 0 0 0.0675752423793978 0 0 0 0 0 0 0 0.111653782218929 0.0930066910282484 0.0695493264292424 0.0830139605058495 0 0.112888657500907 0 0.104032249212006 0 0 0.0918365998266433 0.093390834222208 0 0 0.0830150674047408 0 0 0 0.0756084078959332
"posterior_cingulate_gyrus_left" 0.0934638606114354 0.0608371478802985 0.0861802768456052 0 0.218046886909426 0.0806243910058182 0 0.0712559898466252 0.0877704397897925 0.0794373758221614 0 0 0 0.0943260512280241 0 0.0682640973966738 0.0649507666297199 0 0 0.0831220227201884 0.099646082701673 0 0.0866810491727635 0.0717744010497865 0 0 0.0870863982142483 0.0943627218679048 0.110187105389682 0.0883087299026904 0 0 0 0.0726720308799303 0.0956052823529636 0.106791653205673 0.088041032390418 0 0 0.0938993002126705 0.114261824709759 0.127252531610221 0.193752661247426 0 0 0 0 0.0897504404220128 0 0.112439617529265 0.077688090333578 0 0.0972461258500116 0 0.16419182100713 0.382243055527203 0.140596833972235 0 0 0.106685651702335 0.139038203783684 0.124682559218744 0 0.11734071595485 0 0 0 0.100140740875308
"precentral_gyrus_left" 0.0841661256180454 0.0896898805409704 0.0976299225714236 0 0 0.0785318346271646 0.0876690552980599 0.0742520023083629 0.102640682057087 0.0812538875526117 0.0795560849186648 0.108911994870899 0.0713872643811497 0.0789737072397754 0 0.0907368140173625 0.169616950149821 0.0792976948876868 0.0780424028562747 0 0.117518281811278 0.0866810491727635 0 0.0860903372537409 0.0685462098473319 0.0834845811081466 0.104771533327359 0.0967904454555831 0.0963178022120076 0.0924703159411318 0 0 0.0970969478768732 0.0660799894003857 0.0797183142250956 0.121730089497215 0.0735220574960621 0.0779263384099572 0 0.0937693885055183 0.0929456010328567 0.0888955579340946 0.147846226011064 0.081459131690015 0.0735252413698911 0.109578054270981 0 0.0825481372331367 0 0.105798048409241 0.0864443094786126 0 0.0730482700367951 0 0.105086262564046 0.123662932356982 0.100672164990589 0.0909676500912641 0.0736302349312391 0.0793957571621039 0.0832278700291469 0.094353130869388 0 0.0948145574719328 0 0 0 0.0669198277913656
"precuneus_left" 0.0649634865873579 0 0.119295190269784 0.108336684050623 0 0.0717320100453836 0.0939368784233212 0.0755701053551486 0.075385237823497 0.0841151085321732 0 0.0665250488914142 0 0.0719061377007731 0 0.0580568442785291 0 0 0 0.131053916641664 0.100123056278698 0.0717744010497865 0.0860903372537409 0 0 0 0.0691176427817057 0.0877865938713689 0.0899674885686689 0.0834760774191099 0 0 0 0.0912799808579743 0 0 0.0567934425744354 0 0 0 0 0.0749793471462518 0 0 0 0 0 0 0 0.105042753813372 0 0 0 0 0 0 0.0790605778115032 0.140331920507735 0 0 0.0762940686362255 0.252952668252478 0 0.0847819959540223 0 0 0 0
"rostral_anterior_cingulate_cortex_left" 0 0.064743275756928 0.0703857848422314 0 0 0 0 0 0 0 0.0540536453441241 0 0.0207721164776445 0 0 0 0.0682045560793401 0.0527124944126098 0.0741424200289861 0 0.0696648184984665 0 0.0685462098473319 0 0 0.0544014517121138 0.0985569260452275 0 0 0 0 0 0 0 0 0.0889974032868988 0.0697910594056709 0 0 0 0 0 0 0 0 0 0 0 0 0 0.071388159703724 0 0 0 0 0 0 0 0.234993449195209 0 0.0774832288022052 0 0 0 0 0 0 0.072047163287222
"rostral_middle_frontal_gyrus_left" 0 0.0774692869082774 0.0833537476392272 0 0 0 0 0 0 0 0.0657787578304816 0 0.0637479659285677 0 0 0 0.0819801781464218 0.0728375289231371 0.104316555934218 0 0.0825007159434373 0 0.0834845811081466 0 0.0544014517121138 0 0.077071106727482 0 0.0977633086236848 0.0760518841209174 0.12086281358151 0 0.0681617472504031 0.0612911599130744 0 0.0895596064290821 0.06916973817154 0 0 0 0 0 0 0 0 0 0.0778519700047428 0 0 0 0.063871956457953 0 0.0785074256745859 0 0 0 0 0 0.076677361303759 0.0786559670839071 0.0803799581034337 0 0 0 0 0 0 0
"superior_frontal_gyrus_left" 0.0837597486716583 0.0873925575077278 0.0831772564235884 0 0 0.0983114433490293 0 0.0836263608557355 0.0934773352149807 0.0817522080859408 0.0779094010601933 0 0.0367847163348871 0.0764112414081679 0 0.0664837649318501 0.0753588411316155 0.0832354242672415 0.0727462599826084 0 0.102277925897482 0.0870863982142483 0.104771533327359 0.0691176427817057 0.0985569260452275 0.077071106727482 0 0.102019851645478 0.111070960199052 0.0956763575357044 0.175498822004258 0 0.0942971505899246 0.0700690852921124 0 0.116945769869242 0.0825478718893773 0 0 0.0705965615129768 0.0875470673034515 0.0966471998779444 0.128895951710672 0 0 0 0 0.0790712509006661 0 0.0944917096181568 0.0806350456567652 0.0834711591219267 0.0828166891962012 0 0.106447906074926 0.127498563143271 0.0972212872572607 0.0918913784467572 0.0881880046262545 0.08793927021536 0.097675582031344 0.0958486272501595 0 0.0956143183435328 0 0 0 0.0833821835987666
"superior_parietal_gyrus_left" 0.0730649272146976 0.102097031747858 0.0986355624494161 0.0728353182985309 0 0.0791588539449653 0.0749635292353612 0.0715974939845269 0.0915752099360176 0.0930545337885135 0 0.0870578245701498 0 0.0774052246419608 0 0.106153915133665 0.106123606706115 0 0 0.0668697474413342 0.111504945505908 0.0943627218679048 0.0967904454555831 0.0877865938713689 0 0 0.102019851645478 0 0.08179084403764 0.0814860056457175 0 0 0.0786427918630103 0.0853331909875709 0 0.109648276577166 0.082083848343643 0.0434089575073417 0 0 0 0 0 0.052125411013095 0 0.0917408121674834 0 0 0 0 0.100085552465183 0.102312988049808 0 0.0646032296590478 0.0878484756039864 0.109223027570891 0.096694554666605 0.240620510286591 0 0 0.0960413765801136 0.0739383957917667 0 0 0 0 0 0
"superior_temporal_gyrus_left" 0.084955935048554 0.0966422162129445 0.105249390058075 0 0.00686181379641462 0.0420719018764352 0.0731404986500563 0.0556988396761042 0.107828532722105 0.0951385045683127 0.0931728413577804 0 0.0420529028902861 0.0565920832665376 0.000526398293627943 0.0660530134337304 0.245475654169103 0.101412971210139 0.0970386843575072 0 0.0944740143158213 0.110187105389682 0.0963178022120076 0.0899674885686689 0 0.0977633086236848 0.111070960199052 0.08179084403764 0 0.109975892996633 0 0.0356395195912865 0.0799120678779636 0.0820501500831538 0 0 0.116062431113074 0 0 0 0 0 0.145830297531215 0 0 0 0 0 0 0 0 0 0 0 0 0 0.120310353032 0 0 0 0.115143720507467 0 0 0 0 0 0 0
"supramarginal_gyrus_left" 0.0867753909730822 0.0982150776499927 0.101140760511772 0.0570237637825673 0 0.0749702814117414 0.068568031540009 0.0720512608909259 0.101147105547007 0.0755760369106467 0 0.126050883433317 0 0.0729684992321737 0.0774296728670122 0.0824876053746924 0.0826728686819785 0 0.0984070179412241 0 0.10293695444112 0.0883087299026904 0.0924703159411318 0.0834760774191099 0 0.0760518841209174 0.0956763575357044 0.0814860056457175 0.109975892996633 0 0 0 0.0622444955137925 0.082645312725732 0 0.114541852933724 0.0849531627149502 0 0 0 0.0653952484828358 0.092232133055575 0.13690706006173 0 0 0 0 0.0745516387604785 0 0.100157444706126 0.0907344638464484 0 0 0 0.0857584645840954 0.0996632801890045 0.0982742393563191 0.0680935846693638 0 0.0885051442796997 0.093253617183695 0.0872498162299179 0 0.0867088828418181 0 0 0 0
"frontal_pole_left" 0 0 0 0 0 0 0 0 0 0 0.110329189607497 0 0.0593824312350142 0 0 0 0 0 0 0 0 0 0 0 0 0.12086281358151 0.175498822004258 0 0 0 0 0 0 0 0 0 0 0 0 0 0 0 0 0 0 0 0 0 0 0 0 0 0 0 0 0 0 0 0 0 0.141800491767267 0 0 0 0 0 0 0
"temporal_pole_left" 0 0 0 0 0.0214834691276608 0.0255935599767208 0 0.0613974469323824 0 0 0 0 0 0.114059437989658 0 0 0 0 0 0 0 0 0 0 0 0 0 0 0.0356395195912865 0 0 0 0 0.0443875227634809 0 0 0 0 0 0 0 0 0 0 0 0 0 0 0 0 0 0 0 0 0 0 0 0 0 0 0 0 0 0 0 0 0 0
"transverse_temporal_gyrus_left" 0.0623785069671872 0.114703033792176 0.126216321674311 0 0 0.0721138842818038 0 0.0597982999637171 0 0.0740448926626166 0 0 0 0.0586459378478892 0 0 0.0845520140757093 0 0 0 0.0802253105404418 0 0.0970969478768732 0 0 0.0681617472504031 0.0942971505899246 0.0786427918630103 0.0799120678779636 0.0622444955137925 0 0 0 0.0780045491590602 0 0 0.0737306028151982 0 0 0 0 0 0 0 0 0 0 0 0 0 0 0 0 0 0 0 0 0 0 0 0.0980931130292533 0 0 0 0 0 0 0
"insula_left" 0.111100311726324 0.0634560810753296 0.0762239303884227 0 0.0188186911303615 0.0602854176215804 0 0.0645436236523059 0.0993080266728805 0.0754856422197509 0.0552296172084361 0 0.0390770412764005 0.055042494763904 0 0.0709415526494291 0.0301565199038789 0.0710956516580662 0.0665332242732186 0 0.0767493353516386 0.0726720308799303 0.0660799894003857 0.0912799808579743 0 0.0612911599130744 0.0700690852921124 0.0853331909875709 0.0820501500831538 0.082645312725732 0 0.0443875227634809 0.0780045491590602 0 0 0.114079935518921 0.0707917551124387 0 0 0 0 0 0 0 0 0 0 0 0 0 0.0805381951950516 0 0.0785706813375028 0 0 0 0.0924894481010371 0 0 0.0805827280795393 0.076561620567939 0 0 0 0 0 0 0.0614859758672972
"banks_superior_temporal_sulcus_right" 0 0 0 0 0 0 0 0 0 0 0 0 0 0 0 0 0 0 0 0 0 0.0956052823529636 0.0797183142250956 0 0 0 0 0 0 0 0 0 0 0 0 0 0.0980449227923192 0 0 0.0738952435421036 0.0836677900014632 0.0632281007551943 0.0762210200155716 0.06865557620112 0 0.0681337370624126 0 0.0642276184381009 0 0.0712973815882673 0 0 0 0 0.0720047856814035 0 0.078981932516249 0.0671033612642554 0 0 0.0768583890172086 0.0653612857941915 0.0796289579849659 0.0670428791368865 0 0 0.120053598112339 0.103969955559885
"caudal_anterior_cingulate_cortex_right" 0 0.278680859298516 0.122166949263105 0 0 0 0 0 0.0994317114297407 0 0.0994740406153781 0 0.0769008403557316 0 0 0 0.0892667927184575 0.0848311886241686 0.0878214091517751 0 0.12521096517944 0.106791653205673 0.121730089497215 0 0.0889974032868988 0.0895596064290821 0.116945769869242 0.109648276577166 0 0.114541852933724 0 0 0 0.114079935518921 0 0 0.100968404146565 0 0 0.0635971269996047 0 0.0772910049806331 0 0 0 0 0.0522493358309519 0.0809929374636606 0 0.0658318574400915 0.0729430989097157 0.0900179842762885 0.0657369171925838 0 0 0.0708310456232908 0.0817875938590271 0 0.0878561628472026 0.0909308918280021 0.0979286296557642 0 0 0.0975391149405953 0 0 0 0.0796288583223801
"caudal_middle_frontal_gyrus_right" 0 0.0844313390762097 0.0742591561661262 0 0.189834825066151 0 0 0 0.0863701129248818 0.0874215344882601 0 0 0.0651650875982304 0 0 0.0672819115166894 0.0681311656760385 0.0708781202603152 0.0692475609940772 0 0.0846067222380356 0.088041032390418 0.0735220574960621 0.0567934425744354 0.0697910594056709 0.06916973817154 0.0825478718893773 0.082083848343643 0.116062431113074 0.0849531627149502 0 0 0.0737306028151982 0.0707917551124387 0.0980449227923192 0.100968404146565 0 0 0 0.0658530564665961 0.108703063637136 0.0754627797216465 0.121514184987275 0.0869899442027474 0 0 0 0.0706054779607892 0 0.0988867879244087 0.0911561515525155 0.0880297650914358 0.0732004403146021 0 0.143508357306313 0.10792755765666 0.108967086268389 0.0967161011483448 0.0800513365606163 0.100501186264262 0.116291920209623 0.106347785508962 0 0.116644967526186 0 0 0 0.0696876715573456
"cuneus_right" 0 0 0 0.0641196835007492 0 0 0 0 0 0.182650065956223 0 0 0 0 0 0 0 0 0 0.0632878360699146 0 0 0.0779263384099572 0 0 0 0 0.0434089575073417 0 0 0 0 0 0 0 0 0 0 0 0.0887807609042922 0.0493037363945486 0.197322657827082 0 0.0554550911207401 0 0.0596190999569109 0 0 0 0 0 0 0 0.0605271125990098 0 0 0 0.0851629650312051 0 0 0 0.0670263552307719 0 0.0514547095115853 0 0 0 0
"entorhinal_cortex_right" 0 0 0 0 0.416161630787218 0 0 0 0 0 0 0 0 0 0.438445210918324 0 0 0 0 0 0 0 0 0 0 0 0 0 0 0 0 0 0 0 0 0 0 0 0 0.130870559850099 0 0 0.564771594171959 0 0 0 0.444202559205253 0 0.501872755072213 0 0 0 0 0 0 0 0.253709206794084 0 0 0 0 0 0 0 0 0.0388787617694197 0 0.0567407343366692
"fusiform_gyrus_right" 0 0 0.0781141764649732 0 0.200210871048563 0 0 0 0 0 0 0.231349928647189 0 0 0 0 0 0 0 0 0 0.0938993002126705 0.0937693885055183 0 0 0 0.0705965615129768 0 0 0 0 0 0 0 0.0738952435421036 0.0635971269996047 0.0658530564665961 0.0887807609042922 0.130870559850099 0 0.160486509739173 0.0431175372636313 0.152932100420868 0.111695070461767 0 0.106637747086399 0 0.0464590713159575 0.0865146783907578 0.071583211735578 0.0570266978200987 0 0 0.11901542502318 0.0795534804089567 0.0773363900605455 0.0784893401581513 0.171278625254484 0.058146026763031 0.0691854493328462 0.0666370525910258 0.104640908054846 0.0526355931711913 0.112037088415288 0 0.0400577181944025 0.113208338540939 0.0498554554577294
"inferior_parietal_gyrus_right" 0 0 0 0 0 0 0 0 0 0 0 0 0 0 0 0.105099952497084 0 0 0 0 0 0.114261824709759 0.0929456010328567 0 0 0 0.0875470673034515 0 0 0.0653952484828358 0 0 0 0 0.0836677900014632 0 0.108703063637136 0.0493037363945486 0 0.160486509739173 0 0.12516162029801 0.086699003003519 0.0653606469018482 0 0.0942642912205737 0 0.0606649606051217 0 0.0808864665699308 0.109529294664452 0 0 0.091414177441552 0.0904465845539346 0.0874864658444348 0.0893075542396273 0.0803806173610587 0 0 0.0777013862892663 0.0839319329956907 0.0861791802509151 0.0862506290680078 0 0 0.133623088374082 0
"inferior_temporal_gyrus_right" 0 0 0.0936537019268903 0 0.177835725614336 0.0894188462020896 0 0 0.08779436719482 0 0 0 0 0 0 0 0 0.0695515919618906 0 0 0.0675752423793978 0.127252531610221 0.0888955579340946 0.0749793471462518 0 0 0.0966471998779444 0 0 0.092232133055575 0 0 0 0 0.0632281007551943 0.0772910049806331 0.0754627797216465 0.197322657827082 0 0.0431175372636313 0.12516162029801 0 0.130681392849788 0.140439397721 0.0530723868727842 0.282451996741607 0 0.0529509263574245 0 0.0842369717361178 0.0529614713436301 0.0738622645042215 0.0610674974743955 0 0.08168907960307 0.0703434051453759 0.0993926002717477 0.144715432425043 0.0614641854913135 0.0711301227727 0.0733053674913608 0.077720670285752 0.0490360689060329 0.104649300876489 0 0.0861946772764081 0.145739796305239 0.0512559787309233
"cingulate_gyrus_isthmus_right" 0.137642038935755 0 0.121390123397675 0 0.377205273447195 0.114353030639985 0 0.1222076082571 0.488180027004864 0.123509655263326 0 0 0 0 0 0.132604942635504 0 0 0 0 0 0.193752661247426 0.147846226011064 0 0 0 0.128895951710672 0 0.145830297531215 0.13690706006173 0 0 0 0 0.0762210200155716 0 0.121514184987275 0 0.564771594171959 0.152932100420868 0.086699003003519 0.130681392849788 0 0.10807952257791 0 0.15566399875107 0 0.0749817951966034 0.602707854459639 0.0947761348601405 0.171995243198478 0 0 0 0.101333353469628 0.116647442837685 0.11192022334672 0.0789132979721373 0 0.141954097260141 0.147886545540147 0.07453456605802 0.126949218730979 0.0970462482437653 0 0 0 0.285190735857954
"lateral_occipital_cortex_right" 0 0 0 0 0 0 0 0 0 0.316909635424462 0 0.225723806161319 0 0 0 0 0 0 0 0.095144867067374 0 0 0.081459131690015 0 0 0 0 0.052125411013095 0 0 0 0 0 0 0.06865557620112 0 0.0869899442027474 0.0554550911207401 0 0.111695070461767 0.0653606469018482 0.140439397721 0.10807952257791 0 0 0.0836924037524275 0 0.0493697891807223 0 0.0957831128964312 0 0 0 0.0709957561847413 0.0944768914019394 0 0.0975094770900111 0.0843169768731012 0 0 0.134920664806346 0.063043596577003 0.0844676434669666 0.0781151897681545 0 0 0.0960337564640752 0.0737513149425465
"lateral_orbitofrontal_cortex_right" 0 0 0 0 0 0 0 0 0 0 0 0 0.0779389971594116 0 0 0 0 0 0 0 0 0 0.0735252413698911 0 0 0 0 0 0 0 0 0 0 0 0 0 0 0 0 0 0 0.0530723868727842 0 0 0 0 0.0742338198500843 0 0 0 0.0463563430516899 0.0568837782209008 0.0445058372605731 0 0 0.0836161647306218 0.0639109231750618 0 0.0387460064290941 0.0809276478142488 0.0607582067387649 0 0 0 0.161486105594098 0.356153949515903 0 0.0261480702986465
"lingual_gyrus_right" 0 0 0 0.0708958449309898 0.206399338014813 0.19883254036539 0 0 0.584676946811758 0.0820195431931719 0 0.166281717337012 0 0 0 0 0 0 0 0.102946347347765 0 0 0.109578054270981 0 0 0 0 0.0917408121674834 0 0 0 0 0 0 0.0681337370624126 0 0 0.0596190999569109 0 0.106637747086399 0.0942642912205737 0.282451996741607 0.15566399875107 0.0836924037524275 0 0 0 0.071608224261862 0.0529738746665379 0.101268932843638 0 0 0 0.0651584890163409 0.133556013888646 0 0.135827122943633 0.092249901148123 0 0 0 0.0544169188285109 0.0900775007304495 0.094028203439142 0 0 0 0.203218978783044
"medial_orbitofrontal_gyrus_right" 0 0 0 0 0 0 0 0 0 0 0.0181625377641255 0 0.184513313781747 0 0 0 0 0 0 0 0 0 0 0 0 0.0778519700047428 0 0 0 0 0 0 0 0 0 0.0522493358309519 0 0 0.444202559205253 0 0 0 0 0 0.0742338198500843 0 0 0 0 0 0 0.0926776465286928 0.0788482592191973 0 0 0 0 0 0.0313045393909535 0.108000642398698 0.0708718267191942 0 0 0 0.219546780915426 0 0 0.0710999092233045
"middle_temporal_gyrus_right" 0 0 0 0 0 0 0 0 0 0 0 0 0 0 0 0 0 0 0 0 0 0.0897504404220128 0.0825481372331367 0 0 0 0.0790712509006661 0 0 0.0745516387604785 0 0 0 0 0.0642276184381009 0.0809929374636606 0.0706054779607892 0 0 0.0464590713159575 0.0606649606051217 0.0529509263574245 0.0749817951966034 0.0493697891807223 0 0.071608224261862 0 0 0 0.0724698151182188 0.0132326038271769 0 0 0 0.0710634186073226 0.0804196659385007 0.075654100767401 0.0680600127102277 0.0745506424543937 0.0592898497683976 0.0718152795459595 0.06307295779405 0.0663277860142324 0.0762074557554726 0 0.0716526405749707 0.100837636445435 0.0747182446596649
"parahippocampal_gyrus_right" 0 0 0 0 0.373323310174703 0 0 0 0 0 0 0 0 0 0 0 0 0 0 0 0 0 0 0 0 0 0 0 0 0 0 0 0 0 0 0 0 0 0.501872755072213 0.0865146783907578 0 0 0.602707854459639 0 0 0.0529738746665379 0 0 0 0 0 0 0 0 0 0 0 0 0 0 0 0 0 0 0 0 0 0
"paracentral_gyrus_right" 0 0 0.0638065048734364 0 0.184171779454263 0 0 0 0.128467478950432 0.0858755125913469 0 0 0 0 0 0.140293343940762 0 0 0 0 0.111653782218929 0.112439617529265 0.105798048409241 0.105042753813372 0 0 0.0944917096181568 0 0 0.100157444706126 0 0 0 0 0.0712973815882673 0.0658318574400915 0.0988867879244087 0 0 0.071583211735578 0.0808864665699308 0.0842369717361178 0.0947761348601405 0.0957831128964312 0 0.101268932843638 0 0.0724698151182188 0 0 0.0793158896583044 0 0 0 0.0903176487469808 0.095015072470504 0.0805000615521679 0.0837532168163193 0 0.0545526158753472 0.0667604580283586 0.0925090583270017 0.0929449801182478 0.0841568648627292 0 0 0 0.0649887463135067
"inferior_frontal_gyrus_pars_opercularis_right" 0 0.089187947244575 0.0817834129091482 0 0 0 0 0 0.0784836783489247 0 0 0 0.0613340555411471 0 0 0 0.070079594062882 0.0661389357779011 0.0716322729558117 0 0.0930066910282484 0.077688090333578 0.0864443094786126 0 0.071388159703724 0.063871956457953 0.0806350456567652 0.100085552465183 0 0.0907344638464484 0 0 0 0.0805381951950516 0 0.0729430989097157 0.0911561515525155 0 0 0.0570266978200987 0.109529294664452 0.0529614713436301 0.171995243198478 0 0.0463563430516899 0 0 0.0132326038271769 0 0.0793158896583044 0 0.0761150904996491 0.0707012515050507 0 0.0849928828456191 0.0940292708764998 0.0823305676389705 0 0.0691574867804766 0.0796048181438622 0.0792562815421578 0.0843562132255515 0.290144816139973 0.102816161536807 0 0 0 0.0378404797918454
"inferior_frontal_gyrus_pars_orbitalis_right" 0 0 0 0 0 0 0 0 0 0 0 0 0 0 0 0 0 0 0 0 0.0695493264292424 0 0 0 0 0 0.0834711591219267 0.102312988049808 0 0 0 0 0 0 0 0.0900179842762885 0.0880297650914358 0 0 0 0 0.0738622645042215 0 0 0.0568837782209008 0 0.0926776465286928 0 0 0 0.0761150904996491 0 0.076748605963457 0 0.0716682631430714 0.0812328250195617 0.0730740516879273 0 0.0660792964023991 0.0973933903767993 0.0833359865072805 0 0 0 0 0 0 0.0853062512518564
"inferior_frontal_gyrus_pars_triangularis_right" 0 0.11598391401191 0.0829888129975331 0 0 0 0 0 0 0 0 0 0 0 0 0 0.0618941657597861 0 0 0 0.0830139605058495 0.0972461258500116 0.0730482700367951 0 0 0.0785074256745859 0.0828166891962012 0 0 0 0 0 0 0.0785706813375028 0 0.0657369171925838 0.0732004403146021 0 0 0 0 0.0610674974743955 0 0 0.0445058372605731 0 0.0788482592191973 0 0 0 0.0707012515050507 0.076748605963457 0 0 0.0648324306117571 0.0908626555074774 0.0868583786881711 0 0.0544418639552101 0.0882565538315922 0.0803256481576023 0 0 0 0 0 0 0.0476428217558442
"pericalcarine_cortex_right" 0 0 0 0.0730246891523464 0 0 0 0 0 0.0838301616883355 0 0.0687285553926819 0 0 0 0 0 0 0 0.0946465805716677 0 0 0 0 0 0 0 0.0646032296590478 0 0 0 0 0 0 0 0 0 0.0605271125990098 0 0.11901542502318 0.091414177441552 0 0 0.0709957561847413 0 0.0651584890163409 0 0 0 0 0 0 0 0 0 0 0 0.113509288832698 0 0 0 0.0528075966338624 0 0 0 0 0 0
"postcentral_gyrus_right" 0 0 0.105295591835372 0 0 0 0 0 0 0 0 0 0 0 0 0 0 0 0 0 0.112888657500907 0.16419182100713 0.105086262564046 0 0 0 0.106447906074926 0.0878484756039864 0 0.0857584645840954 0 0 0 0 0.0720047856814035 0 0.143508357306313 0 0 0.0795534804089567 0.0904465845539346 0.08168907960307 0.101333353469628 0.0944768914019394 0 0.133556013888646 0 0.0710634186073226 0 0.0903176487469808 0.0849928828456191 0.0716682631430714 0.0648324306117571 0 0 0.105318723579682 0.131935763985372 0.0943348271917163 0.0604094815813023 0.0692863519224768 0.0995910874269794 0.114056933575588 0.130584861222556 0.105590449102189 0 0 0.0975612480756558 0.0587703778763909
"posterior_cingulate_gyrus_right" 0 0 0.109082248743212 0 0.195723902525458 0 0 0 0.109393681767073 0 0 0 0 0 0 0.127835140426697 0 0 0 0 0 0.382243055527203 0.123662932356982 0 0 0 0.127498563143271 0.109223027570891 0 0.0996632801890045 0 0 0 0 0 0.0708310456232908 0.10792755765666 0 0 0.0773363900605455 0.0874864658444348 0.0703434051453759 0.116647442837685 0 0.0836161647306218 0 0 0.0804196659385007 0 0.095015072470504 0.0940292708764998 0.0812328250195617 0.0908626555074774 0 0.105318723579682 0 0.102609451717095 0.0952573325026723 0 0.0881531786257794 0.091652476099807 0.100442622834893 0.0831072437160865 0.0974116962999168 0 0 0 0.0926425438586614
"precentral_gyrus_right" 0.115610705776949 0.0641828335235615 0.0992646323400267 0 0.202834601966369 0.094170748539963 0.0868196605129632 0.0904784511404171 0.151752248415642 0.102036039736123 0 0 0 0.100891283674521 0 0.108457677274013 0 0 0 0 0.104032249212006 0.140596833972235 0.100672164990589 0.0790605778115032 0 0 0.0972212872572607 0.096694554666605 0.120310353032 0.0982742393563191 0 0 0 0.0924894481010371 0.078981932516249 0.0817875938590271 0.108967086268389 0 0.253709206794084 0.0784893401581513 0.0893075542396273 0.0993926002717477 0.11192022334672 0.0975094770900111 0.0639109231750618 0.135827122943633 0 0.075654100767401 0 0.0805000615521679 0.0823305676389705 0.0730740516879273 0.0868583786881711 0 0.131935763985372 0.102609451717095 0 0.0950227014723145 0.0619689802162753 0.0734231758671453 0.0881773696311258 0.0953461368071959 0.0960893650622914 0.0933761409341385 0 0 0.100602277802033 0.033517845788295
"precuneus_right" 0 0 0 0 0 0 0 0 0 0 0 0 0 0 0 0.101084690174302 0 0 0 0 0 0 0.0909676500912641 0.140331920507735 0 0 0.0918913784467572 0.240620510286591 0 0.0680935846693638 0 0 0 0 0.0671033612642554 0 0.0967161011483448 0.0851629650312051 0 0.171278625254484 0.0803806173610587 0.144715432425043 0.0789132979721373 0.0843169768731012 0 0.092249901148123 0 0.0680600127102277 0 0.0837532168163193 0 0 0 0.113509288832698 0.0943348271917163 0.0952573325026723 0.0950227014723145 0 0 0 0.130587810029103 0.0864938081782579 0.0857713836847331 0.0801585697090886 0 0 0.0987388931588563 0
"rostral_anterior_cingulate_cortex_right" 0 0.114706942075834 0 0 0 0 0 0 0 0 0 0 0 0 0 0 0 0 0 0 0 0 0.0736302349312391 0 0.234993449195209 0.076677361303759 0.0881880046262545 0 0 0 0 0 0 0 0 0.0878561628472026 0.0800513365606163 0 0 0.058146026763031 0 0.0614641854913135 0 0 0.0387460064290941 0 0.0313045393909535 0.0745506424543937 0 0 0.0691574867804766 0.0660792964023991 0.0544418639552101 0 0.0604094815813023 0 0.0619689802162753 0 0 0.0725949512611225 0.0857513227468706 0 0 0 0 0 0 0.0654954522675634
"rostral_middle_frontal_gyrus_right" 0 0.1221285545061 0.0823530701255005 0 0 0 0 0 0 0 0 0 0 0 0 0 0.0796571751661743 0.0777766503828526 0.0798490056671153 0 0.0918365998266433 0.106685651702335 0.0793957571621039 0 0 0.0786559670839071 0.08793927021536 0 0 0.0885051442796997 0 0 0 0.0805827280795393 0 0.0909308918280021 0.100501186264262 0 0 0.0691854493328462 0 0.0711301227727 0.141954097260141 0 0.0809276478142488 0 0.108000642398698 0.0592898497683976 0 0.0545526158753472 0.0796048181438622 0.0973933903767993 0.0882565538315922 0 0.0692863519224768 0.0881531786257794 0.0734231758671453 0 0.0725949512611225 0 0.090964611077472 0.0887118561532327 0 0.0849078069948588 0.360675475206968 0 0 0.0769323183030012
"superior_frontal_gyrus_right" 0 0.115102120226411 0.0852650626533095 0 0.194155944059707 0 0 0.0796981675337282 0.0960586508324088 0.0919771644582806 0.0983788973962543 0 0.0723226239863304 0 0 0.0873691689458997 0.0820177106336927 0.0825218170631275 0.0774760857894272 0 0.093390834222208 0.139038203783684 0.0832278700291469 0.0762940686362255 0.0774832288022052 0.0803799581034337 0.097675582031344 0.0960413765801136 0.115143720507467 0.093253617183695 0.141800491767267 0 0.0980931130292533 0.076561620567939 0.0768583890172086 0.0979286296557642 0.116291920209623 0 0 0.0666370525910258 0.0777013862892663 0.0733053674913608 0.147886545540147 0.134920664806346 0.0607582067387649 0 0.0708718267191942 0.0718152795459595 0 0.0667604580283586 0.0792562815421578 0.0833359865072805 0.0803256481576023 0 0.0995910874269794 0.091652476099807 0.0881773696311258 0.130587810029103 0.0857513227468706 0.090964611077472 0 0.0929247320148356 0 0.0885022142405586 0.205217584969814 0 0 0.0753162068436266
"superior_parietal_gyrus_right" 0.133588360764127 0 0.112058966012694 0.0574471923110931 0.152667261601633 0 0 0 0.156166956758554 0 0 0 0 0 0 0.277544004735365 0 0 0 0.0500091685477719 0 0.124682559218744 0.094353130869388 0.252952668252478 0 0 0.0958486272501595 0.0739383957917667 0 0.0872498162299179 0 0 0 0 0.0653612857941915 0 0.106347785508962 0.0670263552307719 0 0.104640908054846 0.0839319329956907 0.077720670285752 0.07453456605802 0.063043596577003 0 0.0544169188285109 0 0.06307295779405 0 0.0925090583270017 0.0843562132255515 0 0 0.0528075966338624 0.114056933575588 0.100442622834893 0.0953461368071959 0.0864938081782579 0 0.0887118561532327 0.0929247320148356 0 0.0803285643522966 0.0886707336714415 0 0 0 0
"superior_temporal_gyrus_right" 0 0 0 0 0 0 0 0 0 0 0 0 0 0 0 0 0 0 0 0 0 0 0 0 0 0 0 0 0 0 0 0 0 0 0.0796289579849659 0 0 0 0 0.0526355931711913 0.0861791802509151 0.0490360689060329 0.126949218730979 0.0844676434669666 0 0.0900775007304495 0 0.0663277860142324 0 0.0929449801182478 0.290144816139973 0 0 0 0.130584861222556 0.0831072437160865 0.0960893650622914 0.0857713836847331 0 0 0 0.0803285643522966 0 0.0895332290947111 0 0.0159819764237871 0.0925146176771194 0.0654171560152943
"supramarginal_gyrus_right" 0 0 0.069187979657149 0 0.233961859248116 0 0 0 0.169272366575975 0.0948186964503567 0 0 0 0 0 0 0 0 0 0 0.0830150674047408 0.11734071595485 0.0948145574719328 0.0847819959540223 0 0 0.0956143183435328 0 0 0.0867088828418181 0 0 0 0 0.0670428791368865 0.0975391149405953 0.116644967526186 0.0514547095115853 0 0.112037088415288 0.0862506290680078 0.104649300876489 0.0970462482437653 0.0781151897681545 0 0.094028203439142 0 0.0762074557554726 0 0.0841568648627292 0.102816161536807 0 0 0 0.105590449102189 0.0974116962999168 0.0933761409341385 0.0801585697090886 0 0.0849078069948588 0.0885022142405586 0.0886707336714415 0.0895332290947111 0 0 0 0.0725157653847864 0.118718911691671
"frontal_pole_right" 0 0 0 0 0 0 0 0 0 0 0 0 0 0 0 0 0 0 0 0 0 0 0 0 0 0 0 0 0 0 0 0 0 0 0 0 0 0 0 0 0 0 0 0 0.161486105594098 0 0.219546780915426 0 0 0 0 0 0 0 0 0 0 0 0 0.360675475206968 0.205217584969814 0 0 0 0 0 0 0
"temporal_pole_right" 0 0 0 0 0 0 0 0 0 0 0 0 0 0 0 0 0 0 0 0 0 0 0 0 0 0 0 0 0 0 0 0 0 0 0 0 0 0 0.0388787617694197 0.0400577181944025 0 0.0861946772764081 0 0 0.356153949515903 0 0 0.0716526405749707 0 0 0 0 0 0 0 0 0 0 0 0 0 0 0.0159819764237871 0 0 0 0 0.0751394096741186
"transverse_temporal_gyrus_right" 0 0 0 0 0 0 0 0 0 0 0 0 0 0 0 0 0 0 0 0 0 0 0 0 0 0 0 0 0 0 0 0 0 0 0.120053598112339 0 0 0 0 0.113208338540939 0.133623088374082 0.145739796305239 0 0.0960337564640752 0 0 0 0.100837636445435 0 0 0 0 0 0 0.0975612480756558 0 0.100602277802033 0.0987388931588563 0 0 0 0 0.0925146176771194 0.0725157653847864 0 0 0 0.198108352215607
"insula_right" 0 0.0594084844852139 0.0695272211791233 0 0.179649120761745 0 0 0 0 0 0 0 0.0983337205261979 0 0 0 0.0699300356731531 0.062094451942868 0 0 0.0756084078959332 0.100140740875308 0.0669198277913656 0 0.072047163287222 0 0.0833821835987666 0 0 0 0 0 0 0.0614859758672972 0.103969955559885 0.0796288583223801 0.0696876715573456 0 0.0567407343366692 0.0498554554577294 0 0.0512559787309233 0.285190735857954 0.0737513149425465 0.0261480702986465 0.203218978783044 0.0710999092233045 0.0747182446596649 0 0.0649887463135067 0.0378404797918454 0.0853062512518564 0.0476428217558442 0 0.0587703778763909 0.0926425438586614 0.033517845788295 0 0.0654954522675634 0.0769323183030012 0.0753162068436266 0 0.0654171560152943 0.118718911691671 0 0.0751394096741186 0.198108352215607 0
