# Supplementary material for: NODDI and Tensor-Based Microstructural Indices as Predictors of Functional Connectivity
Source: PLoS One. 2016 Apr 14;11(4):e0153404. doi: 10.1371/journal.pone.0153404 (PMC4831788; doi:10.1371/journal.pone.0153404)
Supplement: S1 Data — a) Functional connectivity matrices, both fMRI and EEG connectomes across all subjects, in the form of precision matrices and b) structural brain connectivity matrices across all subjects and microstructural indices. Columns and rows are named according to the corresponding brain region that represent. (ZIP) [file pone.0153404.s001.zip › DATA/DWI/46_Wkappa_68.txt]

"banks_superior_temporal_sulcus_left" "caudal_anterior_cingulate_cortex_left" "caudal_middle_frontal_gyrus_left" "cuneus_left" "entorhinal_cortex_left" "fusiform_gyrus_left" "inferior_parietal_gyrus_left" "inferior_temporal_gyrus_left" "cingulate_gyrus_isthmus_left" "lateral_occipital_cortex_left" "lateral_orbitofrontal_cortex_left" "lingual_gyrus_left" "medial_orbitofrontal_gyrus_left" "middle_temporal_gyrus_left" "parahippocampal_gyrus_left" "paracentral_gyrus_left" "inferior_frontal_gyrus_pars_opercularis_left" "inferior_frontal_gyrus_pars_orbitalis_left" "inferior_frontal_gyrus_pars_triangularis_left" "pericalcarine_cortex_left" "postcentral_gyrus_left" "posterior_cingulate_gyrus_left" "precentral_gyrus_left" "precuneus_left" "rostral_anterior_cingulate_cortex_left" "rostral_middle_frontal_gyrus_left" "superior_frontal_gyrus_left" "superior_parietal_gyrus_left" "superior_temporal_gyrus_left" "supramarginal_gyrus_left" "frontal_pole_left" "temporal_pole_left" "transverse_temporal_gyrus_left" "insula_left" "banks_superior_temporal_sulcus_right" "caudal_anterior_cingulate_cortex_right" "caudal_middle_frontal_gyrus_right" "cuneus_right" "entorhinal_cortex_right" "fusiform_gyrus_right" "inferior_parietal_gyrus_right" "inferior_temporal_gyrus_right" "cingulate_gyrus_isthmus_right" "lateral_occipital_cortex_right" "lateral_orbitofrontal_cortex_right" "lingual_gyrus_right" "medial_orbitofrontal_gyrus_right" "middle_temporal_gyrus_right" "parahippocampal_gyrus_right" "paracentral_gyrus_right" "inferior_frontal_gyrus_pars_opercularis_right" "inferior_frontal_gyrus_pars_orbitalis_right" "inferior_frontal_gyrus_pars_triangularis_right" "pericalcarine_cortex_right" "postcentral_gyrus_right" "posterior_cingulate_gyrus_right" "precentral_gyrus_right" "precuneus_right" "rostral_anterior_cingulate_cortex_right" "rostral_middle_frontal_gyrus_right" "superior_frontal_gyrus_right" "superior_parietal_gyrus_right" "superior_temporal_gyrus_right" "supramarginal_gyrus_right" "frontal_pole_right" "temporal_pole_right" "transverse_temporal_gyrus_right" "insula_right"
"banks_superior_temporal_sulcus_left" 0 0 0 0 0 0.243192974597221 0.130042213768063 0.159711411357231 0.261923086050161 0.2360334133045 0 0.237876373401951 0 0.111840829686154 0 0.238841184772094 0 0 0 0 0.199306764324187 0.201723277687116 0.223845905534035 0.206172986026162 0 0 0.22493453835287 0.235010594188513 0.0901537738905501 0.173717627922262 0 0 0.106272259141335 0.126458054696667 0 0 0 0 0 0 0 0 0.346420428936499 0 0 0 0 0 0 0 0 0 0 0 0 0 0.471556365056565 0 0 0 0 0.447418606054003 0 0 0 0 0 0
"caudal_anterior_cingulate_cortex_left" 0 0 0.459326890416442 0 0 0 0 0 0.317105010559579 0.331056760024539 0.454857158709718 0 0.370865754816937 0.298441734091389 0 0.288687299852375 0.338025829329715 0.334510406534968 0.335150218543439 0 0.363645384979615 0.383328996025702 0.401577414496353 0 0.705843255445617 0.378766521071182 0.486585052828765 0.359852106079428 0.347185228033935 0.354129976962375 0 0 0.344639171823506 0.529839170328478 0 0.607209855859307 0.731188506835678 0 0 0 0 0 0 0 0 0 0 0 0 0 0.598829710647824 0 0.39815273669062 0 0 0 0.591313575054215 0 0.502189582236719 0.503748118396129 0.557124229301292 0 0 0 0 0 0 0.591930046784123
"caudal_middle_frontal_gyrus_left" 0 0.459326890416442 0 0 0 0.270234375984942 0 0 0.250192110958362 0.279788100384273 0.229910288628013 0 0.29209723960945 0 0 0.249506636518676 0.228329363184512 0.241590118021957 0.23125718163726 0 0.189939649986224 0.271278195628863 0.220123024550215 0.232608777598607 0.303832652216364 0.221400521116085 0.273767827011881 0.214218212921297 0.197690708206153 0.206992294986882 0 0 0.227391796969477 0.219641265850928 0 0.820395542692856 0.760608000649199 0 0 0.472549987279076 0 0.53554458842898 0.314510488566763 0 0 0 0 0 0 0.580815030326999 0.680420233422855 0 0.482411047712211 0 0.573735444248182 0.653499113495246 0.684531363772951 0 0 0.620406585252781 0.709595893704823 0.673217735375454 0 0.683580963195606 0 0 0 0.609745895954962
"cuneus_left" 0 0 0 0 0 0.206521166707678 0 0 0.10346719765784 0.20692487935894 0 0.1709835268857 0 0.207606380227546 0 0 0 0 0 0.157677144972559 0 0 0 0.195771450745445 0 0 0 0.170575579670875 0 0.298720401762579 0 0 0 0 0 0 0 0.150962077718542 0 0 0 0 0 0 0 0.133533026086633 0 0 0 0 0 0 0 0.0973785677982552 0 0 0 0 0 0 0 0.214934696537688 0 0 0 0 0 0
"entorhinal_cortex_left" 0 0 0 0 0 0.140550099016634 0 0 0 0 0 0 0.211172775200737 0 0.4663722778616 0 0 0 0 0 0 0.511643130004856 0 0 0 0 0 0 0.182588968779147 0 0 0.19332794853228 0 0.186102381165097 0 0 0.355088667813412 0 0.563377260367741 0.294964560842773 0 0.292293362023862 0.500469986066107 0 0 0.469257810284734 0 0 0.552225532209104 0.341842728846717 0 0 0 0 0 0.411757269143318 0.366412928364602 0 0 0 0.360722865657522 0.294848307612604 0 0.349839818189222 0 0 0 0.298066771128052
"fusiform_gyrus_left" 0.243192974597221 0 0.270234375984942 0.206521166707678 0.140550099016634 0 0.234659912816013 0.197924702605078 0.372776700569671 0.154763773423999 0 0.145986154542177 0.251042470688796 0.223813289518726 0.126648152004821 0.252208523037517 0 0 0 0.188745424618967 0.2640489927004 0.326073020111513 0.293423974695094 0.243533538583268 0 0 0.295028917763549 0.247451463037421 0.230691488403774 0.263984140502014 0 0.226871872523097 0.290298722641727 0.271209802235273 0 0 0 0 0 0 0 0.626848307754705 0.436686281088752 0 0 0.117238519945109 0 0 0 0 0 0 0 0 0 0 0.609133240233203 0 0 0 0 0 0 0 0 0 0 0
"inferior_parietal_gyrus_left" 0.130042213768063 0 0 0 0 0.234659912816013 0 0.250826131868071 0.318154876905372 0.168458600432491 0 0.23939601296681 0 0.232174909410969 0 0.236863248488962 0 0 0 0 0.237704564016751 0 0.237387466398803 0.234045861486108 0 0 0 0.219847126230388 0.168596233661589 0.196968597056546 0 0 0 0 0 0 0 0 0 0 0 0 0 0 0 0 0 0 0 0 0 0 0 0 0 0 0.64382828283177 0 0 0 0 0 0 0 0 0 0 0
"inferior_temporal_gyrus_left" 0.159711411357231 0 0 0 0 0.197924702605078 0.250826131868071 0 0.309588382035062 0.187491696176944 0 0.242485109959411 0.258983965305727 0.197475559701922 0.129989653908528 0.240911701272511 0 0 0 0 0.278658075446685 0.245807004728046 0.262257215662956 0.251997374625167 0 0 0.273121465104207 0.242980021367032 0.232944205352671 0.231104946670034 0 0.199231153993581 0.22732675862533 0.257187600427137 0 0 0 0 0 0 0 0 0.426558008578965 0 0 0 0 0 0 0 0 0 0 0 0 0 0.598492362705193 0 0 0 0.638343217099671 0 0 0 0 0 0 0
"cingulate_gyrus_isthmus_left" 0.261923086050161 0.317105010559579 0.250192110958362 0.10346719765784 0 0.372776700569671 0.318154876905372 0.309588382035062 0 0.408882716366323 0 0.362875823504511 0 0.303110765320008 0.14538013990007 0.298257989312267 0.269348181439793 0 0 0 0.260537035943359 0.358463969106617 0.314048423274468 0.154815889847762 0 0 0.313466148771404 0.282350056297058 0.267898982855992 0.28873463480087 0 0 0 0.327653081510794 0 0.421814188269743 0.589052572031063 0 0 0 0 0.481163876708 0.237134214574995 0 0 0.0737673847388537 0 0 0 0.301771012600368 0.535100840076071 0 0 0 0 0.422856798670293 0.681286048155923 0 0 0 0.613924225406802 0.764857858448722 0 0.790703503745256 0 0 0 0
"lateral_occipital_cortex_left" 0.2360334133045 0.331056760024539 0.279788100384273 0.20692487935894 0 0.154763773423999 0.168458600432491 0.187491696176944 0.408882716366323 0 0 0.267070672908588 0 0.19737506093073 0.171297942065333 0.234868694161622 0 0 0 0.203968931440463 0.25595645468359 0.27602251155773 0.330531600738506 0.273204221153562 0 0 0.298398570878741 0.195553792683431 0.29086766727058 0.310061862562722 0 0 0.272371749441853 0.332759149029837 0 0 0.660472335890352 0.115179178016215 0 0 0 0 0.390991442988827 0.147339733088317 0 0.185652122980575 0 0 0 0.685644888969223 0 0 0 0.138620361264576 0 0 0.544578660356589 0 0 0 0.541378178579979 0 0 0.682908796496779 0 0 0 0
"lateral_orbitofrontal_cortex_left" 0 0.454857158709718 0.229910288628013 0 0 0 0 0 0 0 0 0 0.201798512986292 0 0 0 0.221872927196704 0.177856216140165 0.164694092928075 0 0.221086513378042 0 0.233901965099561 0 0.23544295190189 0.239828681886023 0.245716762299473 0 0.153072995937978 0 0.12367411620007 0 0 0.188883957175736 0 0.663020511750314 0 0 0 0 0 0 0 0 0 0 0.225216070557635 0 0 0 0 0 0 0 0 0 0 0 0 0 0.614393939415293 0 0 0 0 0 0 0
"lingual_gyrus_left" 0.237876373401951 0 0 0.1709835268857 0 0.145986154542177 0.23939601296681 0.242485109959411 0.362875823504511 0.267070672908588 0 0 0 0.267398941959045 0.171581767103463 0.237735241005497 0 0 0 0.133094007225128 0.245138709905206 0 0.278670133454001 0.171694590447694 0 0 0 0.243369179330925 0 0.306535186275863 0 0 0 0 0 0 0 0 0 0.135275365566386 0 0 0 0.118314776196318 0 0.134420815861226 0 0 0 0 0 0 0 0.125732917461794 0 0 0 0 0 0 0 0 0 0 0 0 0 0
"medial_orbitofrontal_gyrus_left" 0 0.370865754816937 0.29209723960945 0 0.211172775200737 0.251042470688796 0 0.258983965305727 0 0 0.201798512986292 0 0 0.221918447369528 0 0 0.236344066101147 0.210855520983562 0.232610482819776 0 0 0 0.220477044871012 0 0.194233903607371 0.214909763157573 0.196040368622418 0 0.252884261561233 0 0.142979234322721 0 0 0.220246217265558 0 0.510694295982528 0.551342803943314 0 0 0 0 0 0 0 0.150985211017975 0 0.137137473300448 0 0 0 0.536009017810017 0 0 0 0 0 0 0 0 0 0.571571302126045 0 0 0 0 0 0 0.152631023201895
"middle_temporal_gyrus_left" 0.111840829686154 0.298441734091389 0 0.207606380227546 0 0.223813289518726 0.232174909410969 0.197475559701922 0.303110765320008 0.19737506093073 0 0.267398941959045 0.221918447369528 0 0 0.25636140750192 0.051573421437148 0 0.0432185438818795 0 0.143719988977448 0.201434983223409 0.253561083940918 0.245669197680703 0 0 0.247901715395805 0.256806417601825 0.157523708354397 0.236569095662057 0 0.138476802603554 0.167796537745633 0.201169726119542 0 0 0 0 0 0 0 0 0 0 0 0 0 0 0 0 0 0 0 0 0 0 0.41840459691212 0 0 0 0 0 0 0 0 0 0 0
"parahippocampal_gyrus_left" 0 0 0 0 0.4663722778616 0.126648152004821 0 0.129989653908528 0.14538013990007 0.171297942065333 0 0.171581767103463 0 0 0 0 0 0 0 0 0 0 0 0 0 0 0 0 0.121599522642704 0.246981312058307 0 0 0 0 0 0 0 0 0.292641367352851 0 0 0 0 0 0 0 0 0 0 0 0 0 0 0 0 0 0 0 0 0 0 0 0 0 0 0 0 0
"paracentral_gyrus_left" 0.238841184772094 0.288687299852375 0.249506636518676 0 0 0.252208523037517 0.236863248488962 0.240911701272511 0.298257989312267 0.234868694161622 0 0.237735241005497 0 0.25636140750192 0 0 0 0 0 0 0.21195213725729 0.249681509614862 0.221101715283487 0.209350981274819 0 0 0.244787044026527 0.226795024861466 0.206984525421232 0.26889148908988 0 0 0 0.310832113587536 0 0 0.755914012822089 0 0 0 0.212221112809343 0 0.356861363469415 0 0 0 0 0 0 0.256381186628699 0 0 0 0 0 0.447499642352144 0.506660784296553 0.238917965620521 0 0 0.664941201845236 0.103528046598855 0 0 0 0 0 0
"inferior_frontal_gyrus_pars_opercularis_left" 0 0.338025829329715 0.228329363184512 0 0 0 0 0 0.269348181439793 0 0.221872927196704 0 0.236344066101147 0.051573421437148 0 0 0 0.246502159939153 0.22535974113151 0 0.177971885899305 0.26234070688024 0.174427457603467 0 0.334792923661293 0.235143336268351 0.2542647756608 0.231694818098616 0.110214171781009 0.239169851927455 0 0 0.185158909466806 0.199439686775998 0 0.599359051251185 0.607731734643099 0 0 0 0 0 0 0 0 0 0 0 0 0 0.565667979721149 0 0.509036225415697 0 0 0 0 0 0 0.549340989472464 0.579741866996975 0 0 0 0 0 0 0.554648372054664
"inferior_frontal_gyrus_pars_orbitalis_left" 0 0.334510406534968 0.241590118021957 0 0 0 0 0 0 0 0.177856216140165 0 0.210855520983562 0 0 0 0.246502159939153 0 0.214567324108502 0 0.228117868273515 0 0.234377849222545 0 0.212641742096581 0.185192999954159 0.265944115132327 0 0.208593882519796 0 0 0 0 0.221462771596136 0 0.492912784959511 0.540481763737332 0 0 0 0 0.439764250255022 0 0 0 0 0 0 0 0 0.490061775305557 0 0 0 0 0 0 0 0 0.50167648929597 0.505352140453689 0 0 0 0 0 0 0.455269840886935
"inferior_frontal_gyrus_pars_triangularis_left" 0 0.335150218543439 0.23125718163726 0 0 0 0 0 0 0 0.164694092928075 0 0.232610482819776 0.0432185438818795 0 0 0.22535974113151 0.214567324108502 0 0 0.199763021993851 0 0.220345331200855 0 0.262930514551285 0.189369460880532 0.247277632830467 0 0.188695803260948 0.229832746594868 0 0 0 0.204299547233129 0 0.500896963514391 0.517370452377787 0 0 0 0 0 0 0 0 0 0 0 0 0 0.511199689650055 0 0 0 0 0 0 0 0 0.494696093819617 0.530334429463718 0 0 0 0 0 0 0
"pericalcarine_cortex_left" 0 0 0 0.157677144972559 0 0.188745424618967 0 0 0 0.203968931440463 0 0.133094007225128 0 0 0 0 0 0 0 0 0 0.192850991880124 0 0.183555994347251 0 0 0 0.17663729564848 0 0 0 0 0 0 0 0 0 0.156084951801785 0 0 0 0 0 0.154287329579038 0 0.136631022262804 0 0 0 0 0 0 0 0.157530501614961 0 0 0 0 0 0 0 0.200859528183576 0 0 0 0 0 0
"postcentral_gyrus_left" 0.199306764324187 0.363645384979615 0.189939649986224 0 0 0.2640489927004 0.237704564016751 0.278658075446685 0.260537035943359 0.25595645468359 0.221086513378042 0.245138709905206 0 0.143719988977448 0 0.21195213725729 0.177971885899305 0.228117868273515 0.199763021993851 0 0 0.306459162105889 0.215070454082703 0.260487197902555 0.27011451062059 0.167192747674923 0.242783463857475 0.237479879253981 0.142383293945427 0.223182016890637 0 0 0.0801801010639417 0.158293048126316 0 0.463068788508431 0.623730544016856 0 0 0 0 0.536355847839606 0 0 0 0 0 0 0 0.177680621904526 0.556530214668685 0.434982856862073 0.482279142947864 0 0.656083446535618 0 0.690427140846312 0 0 0.484277292267966 0.616201320493392 0 0 0.465159216513935 0 0 0 0.525244977406111
"posterior_cingulate_gyrus_left" 0.201723277687116 0.383328996025702 0.271278195628863 0 0.511643130004856 0.326073020111513 0 0.245807004728046 0.358463969106617 0.27602251155773 0 0 0 0.201434983223409 0 0.249681509614862 0.26234070688024 0 0 0.192850991880124 0.306459162105889 0 0.374014460070279 0.184365436998649 0 0 0.370214109771282 0.326804365755141 0.17487093121548 0.343818286262362 0 0 0 0.249623966709292 0.370930116594403 0.534725527109035 0.609782597571355 0 0 0.513101489553505 0.401268348009783 0.347839558306515 0.172800472830561 0 0 0 0 0.52958930650106 0 0.385664293380261 0.513564618148799 0 0.316782625192445 0 0.576475944019756 0.639397276040987 0.874080053649728 0 0 0.385965839021649 0.651621909335188 0.67140812518115 0 0.693823395998371 0 0 0 0.443795001190318
"precentral_gyrus_left" 0.223845905534035 0.401577414496353 0.220123024550215 0 0 0.293423974695094 0.237387466398803 0.262257215662956 0.314048423274468 0.330531600738506 0.233901965099561 0.278670133454001 0.220477044871012 0.253561083940918 0 0.221101715283487 0.174427457603467 0.234377849222545 0.220345331200855 0 0.215070454082703 0.374014460070279 0 0.264265299295742 0.268483782608987 0.227729973475487 0.255556173844384 0.24874956989349 0.214864468985465 0.227121294422763 0 0 0.231527147220897 0.174655795876571 0.443192578446981 0.531460420513705 0.748086049916338 0.531625556546981 0 0.631691129986007 0.643384619200508 0.684939729744166 0.490074124117297 0.747569265744544 0.54710535281455 0.653399008024387 0 0.635852527187282 0 0.56809892006262 0.622870714543777 0 0.507190844265919 0 0.839900602601804 0.772651395499682 0.712809205798137 0.666771322608959 0.572656480399407 0.548697217170624 0.804069099261354 0.781066363187663 0 0.862322541069497 0 0 0 0.613068482102529
"precuneus_left" 0.206172986026162 0 0.232608777598607 0.195771450745445 0 0.243533538583268 0.234045861486108 0.251997374625167 0.154815889847762 0.273204221153562 0 0.171694590447694 0 0.245669197680703 0 0.209350981274819 0 0 0 0.183555994347251 0.260487197902555 0.184365436998649 0.264265299295742 0 0 0 0.265784015002475 0.199819693756559 0.23405743174824 0.232307666532151 0 0 0 0.217998439804725 0 0 0.59638123596535 0 0 0 0 0.565353153411047 0 0 0 0 0 0 0 0.180544737782922 0 0 0 0 0 0 0.733137072948352 0.11795706009005 0 0 0.613078072628513 0.147244490785554 0 0.237669228631218 0 0 0 0
"rostral_anterior_cingulate_cortex_left" 0 0.705843255445617 0.303832652216364 0 0 0 0 0 0 0 0.23544295190189 0 0.194233903607371 0 0 0 0.334792923661293 0.212641742096581 0.262930514551285 0 0.27011451062059 0 0.268483782608987 0 0 0.23998059408762 0.335805469366854 0 0 0 0 0 0 0 0 0.639293423396322 0.639215159348202 0 0 0 0 0 0 0 0 0 0 0 0 0 0.633631328420593 0 0 0 0 0 0 0 0.383380332512573 0 0.635251007417296 0 0 0 0 0 0 0.511635704736571
"rostral_middle_frontal_gyrus_left" 0 0.378766521071182 0.221400521116085 0 0 0 0 0 0 0 0.239828681886023 0 0.214909763157573 0 0 0 0.235143336268351 0.185192999954159 0.189369460880532 0 0.167192747674923 0 0.227729973475487 0 0.23998059408762 0 0.249254630174683 0 0.199077624914415 0.199640947144641 0.160596235120939 0 0.179211193874194 0.20760627417036 0 0.551089491912537 0.597834280891932 0 0 0 0 0 0 0 0 0 0.259243044623431 0 0 0 0.548336083931743 0 0.511183126868744 0 0 0 0 0 0.582517261098185 0.535920873236007 0.547203432769203 0 0 0 0 0 0 0
"superior_frontal_gyrus_left" 0.22493453835287 0.486585052828765 0.273767827011881 0 0 0.295028917763549 0 0.273121465104207 0.313466148771404 0.298398570878741 0.245716762299473 0 0.196040368622418 0.247901715395805 0 0.244787044026527 0.2542647756608 0.265944115132327 0.247277632830467 0 0.242783463857475 0.370214109771282 0.255556173844384 0.265784015002475 0.335805469366854 0.249254630174683 0 0.261827481926257 0.221951659599517 0.239122396167272 0.17591694888295 0 0.220724577730688 0.232160481621502 0 0.670261775260724 0.761592261884743 0 0 0.559687587870638 0.569202202427177 0.715925180820465 0.508856324026042 0 0 0 0 0.573744655938842 0 0.582100858956718 0.655198910924719 0.509180190154937 0.518246221162647 0 0.745527102166048 0.56087679731265 0.748275157683973 0.600338408984879 0.609289054426839 0.616617073412824 0.724018913457089 0.683062584456897 0 0.809608770605744 0 0 0 0.607594878890115
"superior_parietal_gyrus_left" 0.235010594188513 0.359852106079428 0.214218212921297 0.170575579670875 0 0.247451463037421 0.219847126230388 0.242980021367032 0.282350056297058 0.195553792683431 0 0.243369179330925 0 0.256806417601825 0 0.226795024861466 0.231694818098616 0 0 0.17663729564848 0.237479879253981 0.326804365755141 0.24874956989349 0.199819693756559 0 0 0.261827481926257 0 0.213325651278594 0.244730885626758 0 0 0.298987041429422 0.240209905832105 0 0.422557081360526 0.606219723865659 0.141198446214805 0 0 0 0 0 0.145557542373808 0 0.180335430673237 0 0 0 0 0.541822007634617 0.407637883706291 0 0.159925719744238 0.745809268994985 0.430730369165544 0.66717997408452 0.123403421484467 0 0 0.612890470829464 0.268045196115874 0 0 0 0 0 0
"superior_temporal_gyrus_left" 0.0901537738905501 0.347185228033935 0.197690708206153 0 0.182588968779147 0.230691488403774 0.168596233661589 0.232944205352671 0.267898982855992 0.29086766727058 0.153072995937978 0 0.252884261561233 0.157523708354397 0.121599522642704 0.206984525421232 0.110214171781009 0.208593882519796 0.188695803260948 0 0.142383293945427 0.17487093121548 0.214864468985465 0.23405743174824 0 0.199077624914415 0.221951659599517 0.213325651278594 0 0.157798290049185 0 0.244608641443003 0.113017312685732 0.246170087003918 0 0 0.498365810370814 0 0 0 0 0 0.363971933886552 0 0 0 0 0 0 0 0 0 0 0 0 0 0.561851976780701 0 0 0 0.553845865520767 0 0 0 0 0 0 0
"supramarginal_gyrus_left" 0.173717627922262 0.354129976962375 0.206992294986882 0.298720401762579 0 0.263984140502014 0.196968597056546 0.231104946670034 0.28873463480087 0.310061862562722 0 0.306535186275863 0 0.236569095662057 0.246981312058307 0.26889148908988 0.239169851927455 0 0.229832746594868 0 0.223182016890637 0.343818286262362 0.227121294422763 0.232307666532151 0 0.199640947144641 0.239122396167272 0.244730885626758 0.157798290049185 0 0 0 0.183036800806019 0.230615028184957 0 0.43016984895067 0.608503299243863 0 0 0 0.755045820274671 0.759558519231377 0.398537384663968 0 0 0 0 0.597973865863645 0 0.585207870121002 0.557255716115846 0 0 0 0.825673942543592 0.634418227937063 0.673024925858139 0.684696279547918 0 0.421097266432588 0.69927420751365 0.69372753249056 0 0.723940389034663 0 0 0 0
"frontal_pole_left" 0 0 0 0 0 0 0 0 0 0 0.12367411620007 0 0.142979234322721 0 0 0 0 0 0 0 0 0 0 0 0 0.160596235120939 0.17591694888295 0 0 0 0 0 0 0 0 0 0 0 0 0 0 0 0 0 0 0 0 0 0 0 0 0 0 0 0 0 0 0 0 0 0.0830993049811993 0 0 0 0 0 0 0
"temporal_pole_left" 0 0 0 0 0.19332794853228 0.226871872523097 0 0.199231153993581 0 0 0 0 0 0.138476802603554 0 0 0 0 0 0 0 0 0 0 0 0 0 0 0.244608641443003 0 0 0 0 0.183557546278218 0 0 0 0 0 0 0 0 0 0 0 0 0 0 0 0 0 0 0 0 0 0 0 0 0 0 0 0 0 0 0 0 0 0
"transverse_temporal_gyrus_left" 0.106272259141335 0.344639171823506 0.227391796969477 0 0 0.290298722641727 0 0.22732675862533 0 0.272371749441853 0 0 0 0.167796537745633 0 0 0.185158909466806 0 0 0 0.0801801010639417 0 0.231527147220897 0 0 0.179211193874194 0.220724577730688 0.298987041429422 0.113017312685732 0.183036800806019 0 0 0 0.18409480153203 0 0 0.478651758473227 0 0 0 0 0 0 0 0 0 0 0 0 0 0 0 0 0 0 0 0 0 0 0 0.496820050798044 0 0 0 0 0 0 0
"insula_left" 0.126458054696667 0.529839170328478 0.219641265850928 0 0.186102381165097 0.271209802235273 0 0.257187600427137 0.327653081510794 0.332759149029837 0.188883957175736 0 0.220246217265558 0.201169726119542 0 0.310832113587536 0.199439686775998 0.221462771596136 0.204299547233129 0 0.158293048126316 0.249623966709292 0.174655795876571 0.217998439804725 0 0.20760627417036 0.232160481621502 0.240209905832105 0.246170087003918 0.230615028184957 0 0.183557546278218 0.18409480153203 0 0 0.729089950796699 0.640271001730396 0 0 0 0 0 0 0 0 0 0 0 0 0 0.562274979034754 0 0.535030771721145 0 0 0 0.557331217076206 0 0 0.613763239830994 0.605021986284065 0 0 0 0 0 0 0.556111069608439
"banks_superior_temporal_sulcus_right" 0 0 0 0 0 0 0 0 0 0 0 0 0 0 0 0 0 0 0 0 0 0.370930116594403 0.443192578446981 0 0 0 0 0 0 0 0 0 0 0 0 0 0.177091810392166 0 0 0.192841178649227 0.16946889733806 0.221050405780415 0.265855118391314 0.300867630263279 0 0.237993059443749 0 0.182962551835639 0 0.221915689250482 0 0 0 0 0.244836219674134 0 0.249873064837889 0.243823036162988 0 0 0.276959752099717 0.206822963098189 0.152109438075437 0.177570226491988 0 0 0.125596669586918 0.225274656112996
"caudal_anterior_cingulate_cortex_right" 0 0.607209855859307 0.820395542692856 0 0 0 0 0 0.421814188269743 0 0.663020511750314 0 0.510694295982528 0 0 0 0.599359051251185 0.492912784959511 0.500896963514391 0 0.463068788508431 0.534725527109035 0.531460420513705 0 0.639293423396322 0.551089491912537 0.670261775260724 0.422557081360526 0 0.43016984895067 0 0 0 0.729089950796699 0 0 0.521346842863038 0 0 0.417890424284593 0 0.399472968146378 0 0 0 0 0.321432257017145 0.338843651317884 0 0.271425602721545 0.358356925328471 0.307488177426696 0.290090296730106 0 0 0.244249096366537 0.433857032109139 0 0.355060869680617 0.358076642804233 0.444713985325804 0 0 0.397858574031834 0 0 0 0.413950923722981
"caudal_middle_frontal_gyrus_right" 0 0.731188506835678 0.760608000649199 0 0.355088667813412 0 0 0 0.589052572031063 0.660472335890352 0 0 0.551342803943314 0 0 0.755914012822089 0.607731734643099 0.540481763737332 0.517370452377787 0 0.623730544016856 0.609782597571355 0.748086049916338 0.59638123596535 0.639215159348202 0.597834280891932 0.761592261884743 0.606219723865659 0.498365810370814 0.608503299243863 0 0 0.478651758473227 0.640271001730396 0.177091810392166 0.521346842863038 0 0 0 0.244428783106364 0.244291507768228 0.254180611153703 0.261802705472493 0.258406325261858 0 0 0 0.247708368698189 0 0.245221080914156 0.218374405347944 0.20988556222302 0.198330625584626 0 0.197170517352703 0.348626376791668 0.1990205593733 0.258472532581575 0.227436500749824 0.218176667098048 0.293105301195679 0.251010595682105 0 0.174524227913063 0 0 0 0.20901129840442
"cuneus_right" 0 0 0 0.150962077718542 0 0 0 0 0 0.115179178016215 0 0 0 0 0 0 0 0 0 0.156084951801785 0 0 0.531625556546981 0 0 0 0 0.141198446214805 0 0 0 0 0 0 0 0 0 0 0 0.239854382764878 0.188031243304193 0.394608711971312 0 0.200956500675493 0 0.187180926632588 0 0 0 0 0 0 0 0.180129471190809 0 0 0 0.191745503776899 0 0 0 0.21815432179258 0 0.249080114304405 0 0 0 0
"entorhinal_cortex_right" 0 0 0 0 0.563377260367741 0 0 0 0 0 0 0 0 0 0.292641367352851 0 0 0 0 0 0 0 0 0 0 0 0 0 0 0 0 0 0 0 0 0 0 0 0 0.200823316902338 0 0 0.360811603206649 0 0 0 0.513279897476064 0 0.348505318775059 0 0 0 0 0 0 0 0.426672520141325 0 0 0 0 0 0 0 0 0.195783590640903 0 0.195816736503352
"fusiform_gyrus_right" 0 0 0.472549987279076 0 0.294964560842773 0 0 0 0 0 0 0.135275365566386 0 0 0 0 0 0 0 0 0 0.513101489553505 0.631691129986007 0 0 0 0.559687587870638 0 0 0 0 0 0 0 0.192841178649227 0.417890424284593 0.244428783106364 0.239854382764878 0.200823316902338 0 0.270027671222099 0.207384591064049 0.350625271634428 0.188515456772658 0 0.169269879474408 0 0.223482591009015 0.138114733989976 0.294813065963281 0.247434096244752 0 0 0.301467829397974 0.255549626863892 0.49622406303734 0.295407156313662 0.338683718221794 0.271580887585987 0.253191802371435 0.289013638251817 0.257929247010433 0.218488085187346 0.300046222393458 0 0.197963035275659 0.208764768593732 0.30065054667286
"inferior_parietal_gyrus_right" 0 0 0 0 0 0 0 0 0 0 0 0 0 0 0 0.212221112809343 0 0 0 0 0 0.401268348009783 0.643384619200508 0 0 0 0.569202202427177 0 0 0.755045820274671 0 0 0 0 0.16946889733806 0 0.244291507768228 0.188031243304193 0 0.270027671222099 0 0.29636474690746 0.278792289262189 0.231459865788056 0 0.243620032562124 0 0.224323375304385 0 0.24786178661169 0.211513844078838 0 0 0.322926278784412 0.260305887056585 0.343744039322133 0.26118671671469 0.264197534853595 0 0 0.276435069910507 0.248172342119343 0.275571357806973 0.229682386155167 0 0 0.255279471859223 0
"inferior_temporal_gyrus_right" 0 0 0.53554458842898 0 0.292293362023862 0.626848307754705 0 0 0.481163876708 0 0 0 0 0 0 0 0 0.439764250255022 0 0 0.536355847839606 0.347839558306515 0.684939729744166 0.565353153411047 0 0 0.715925180820465 0 0 0.759558519231377 0 0 0 0 0.221050405780415 0.399472968146378 0.254180611153703 0.394608711971312 0 0.207384591064049 0.29636474690746 0 0.555251178979335 0.281449484064426 0.260345494627529 0.450777139297712 0 0.189167574499153 0 0.336375892660168 0.242567903796474 0.243805795004369 0.243665878706984 0 0.280954660976047 0.521101068635305 0.340094798695733 0.421716498527488 0.270352970812194 0.258220754577728 0.287787760093443 0.265303766023899 0.201629744054027 0.347220196169395 0 0.177985636542298 0.262670054884657 0.260567762332345
"cingulate_gyrus_isthmus_right" 0.346420428936499 0 0.314510488566763 0 0.500469986066107 0.436686281088752 0 0.426558008578965 0.237134214574995 0.390991442988827 0 0 0 0 0 0.356861363469415 0 0 0 0 0 0.172800472830561 0.490074124117297 0 0 0 0.508856324026042 0 0.363971933886552 0.398537384663968 0 0 0 0 0.265855118391314 0 0.261802705472493 0 0.360811603206649 0.350625271634428 0.278792289262189 0.555251178979335 0 0.551377655441486 0 0.155897769372209 0 0.296255000510265 0.396227792791389 0.309217521453598 0.296408906228446 0 0 0 0.344119869775212 0.353514920250351 0.445678675660978 0.202936334927101 0 0.320958353989157 0.41876108860243 0.26575764390004 0.35337475491816 0.330634329076079 0 0 0 0.382870942820417
"lateral_occipital_cortex_right" 0 0 0 0 0 0 0 0 0 0.147339733088317 0 0.118314776196318 0 0 0 0 0 0 0 0.154287329579038 0 0 0.747569265744544 0 0 0 0 0.145557542373808 0 0 0 0 0 0 0.300867630263279 0 0.258406325261858 0.200956500675493 0 0.188515456772658 0.231459865788056 0.281449484064426 0.551377655441486 0 0 0.187374484604896 0 0.187891739479749 0 0.432158771690266 0 0 0 0.173636700499563 0.435852469171429 0 0.382103986022752 0.34055340147105 0 0 0.40936345789393 0.216605058811832 0.279518797484404 0.30354223377811 0 0 0.23671307759541 0.336735123769412
"lateral_orbitofrontal_cortex_right" 0 0 0 0 0 0 0 0 0 0 0 0 0.150985211017975 0 0 0 0 0 0 0 0 0 0.54710535281455 0 0 0 0 0 0 0 0 0 0 0 0 0 0 0 0 0 0 0.260345494627529 0 0 0 0 0.171676369122119 0 0 0 0.219961678781534 0.17771273771592 0.171216356490526 0 0 0.251809827803923 0.232802591960452 0 0.214585493352199 0.210120604358125 0.247192313461935 0 0 0 0.139671707520218 0.103410743240344 0 0.181972868994711
"lingual_gyrus_right" 0 0 0 0.133533026086633 0.469257810284734 0.117238519945109 0 0 0.0737673847388537 0.185652122980575 0 0.134420815861226 0 0 0 0 0 0 0 0.136631022262804 0 0 0.653399008024387 0 0 0 0 0.180335430673237 0 0 0 0 0 0 0.237993059443749 0 0 0.187180926632588 0 0.169269879474408 0.243620032562124 0.450777139297712 0.155897769372209 0.187374484604896 0 0 0 0.239791458746122 0.152975664164778 0.318943172859316 0 0 0 0.154592112865149 0.265983000751849 0 0.352457977788953 0.282382029833709 0 0 0 0.226858546390816 0.256780296717785 0.286954560647216 0 0 0 0.32104305167322
"medial_orbitofrontal_gyrus_right" 0 0 0 0 0 0 0 0 0 0 0.225216070557635 0 0.137137473300448 0 0 0 0 0 0 0 0 0 0 0 0 0.259243044623431 0 0 0 0 0 0 0 0 0 0.321432257017145 0 0 0.513279897476064 0 0 0 0 0 0.171676369122119 0 0 0 0 0 0 0.266043941649552 0.254790918607994 0 0 0 0 0 0.211989829336233 0.219649938280701 0.188322472183467 0 0 0 0.126626143266906 0 0 0.134179318277661
"middle_temporal_gyrus_right" 0 0 0 0 0 0 0 0 0 0 0 0 0 0 0 0 0 0 0 0 0 0.52958930650106 0.635852527187282 0 0 0 0.573744655938842 0 0 0.597973865863645 0 0 0 0 0.182962551835639 0.338843651317884 0.247708368698189 0 0 0.223482591009015 0.224323375304385 0.189167574499153 0.296255000510265 0.187891739479749 0 0.239791458746122 0 0 0 0.255875221054988 0.0303857911489772 0 0 0 0.273682058866306 0.325915391077129 0.276898934611886 0.279564701370423 0.255591374944134 0.237068531830881 0.277433193546054 0.247786545876125 0.201175426361541 0.244981267229196 0 0.113575835789518 0.193098666112158 0.238241989802361
"parahippocampal_gyrus_right" 0 0 0 0 0.552225532209104 0 0 0 0 0 0 0 0 0 0 0 0 0 0 0 0 0 0 0 0 0 0 0 0 0 0 0 0 0 0 0 0 0 0.348505318775059 0.138114733989976 0 0 0.396227792791389 0 0 0.152975664164778 0 0 0 0 0 0 0 0 0 0 0 0 0 0 0 0 0 0 0 0 0 0
"paracentral_gyrus_right" 0 0 0.580815030326999 0 0.341842728846717 0 0 0 0.301771012600368 0.685644888969223 0 0 0 0 0 0.256381186628699 0 0 0 0 0.177680621904526 0.385664293380261 0.56809892006262 0.180544737782922 0 0 0.582100858956718 0 0 0.585207870121002 0 0 0 0 0.221915689250482 0.271425602721545 0.245221080914156 0 0 0.294813065963281 0.24786178661169 0.336375892660168 0.309217521453598 0.432158771690266 0 0.318943172859316 0 0.255875221054988 0 0 0.227583276335503 0 0 0 0.219861892772927 0.32331805306192 0.24936258522541 0.232322373705333 0 0.284760368147807 0.227729168347122 0.242800573912678 0.270690122629345 0.242031526121313 0 0 0 0.209422142962432
"inferior_frontal_gyrus_pars_opercularis_right" 0 0.598829710647824 0.680420233422855 0 0 0 0 0 0.535100840076071 0 0 0 0.536009017810017 0 0 0 0.565667979721149 0.490061775305557 0.511199689650055 0 0.556530214668685 0.513564618148799 0.622870714543777 0 0.633631328420593 0.548336083931743 0.655198910924719 0.541822007634617 0 0.557255716115846 0 0 0 0.562274979034754 0 0.358356925328471 0.218374405347944 0 0 0.247434096244752 0.211513844078838 0.242567903796474 0.296408906228446 0 0.219961678781534 0 0 0.0303857911489772 0 0.227583276335503 0 0.230540603002683 0.20512954833763 0 0.185773507355395 0.293695936586901 0.18468628465711 0 0.250195030290918 0.238227295002168 0.282260644780334 0.24749599591703 0.0994935157582474 0.189410006182166 0 0 0 0.208490927418432
"inferior_frontal_gyrus_pars_orbitalis_right" 0 0 0 0 0 0 0 0 0 0 0 0 0 0 0 0 0 0 0 0 0.434982856862073 0 0 0 0 0 0.509180190154937 0.407637883706291 0 0 0 0 0 0 0 0.307488177426696 0.20988556222302 0 0 0 0 0.243805795004369 0 0 0.17771273771592 0 0.266043941649552 0 0 0 0.230540603002683 0 0.181993185309498 0 0.217508197655792 0.254930701575488 0.207952649617337 0 0.265921209638361 0.206781566352982 0.254326061090626 0 0 0 0 0 0 0.20937215983801
"inferior_frontal_gyrus_pars_triangularis_right" 0 0.39815273669062 0.482411047712211 0 0 0 0 0 0 0 0 0 0 0 0 0 0.509036225415697 0 0 0 0.482279142947864 0.316782625192445 0.507190844265919 0 0 0.511183126868744 0.518246221162647 0 0 0 0 0 0 0.535030771721145 0 0.290090296730106 0.198330625584626 0 0 0 0 0.243665878706984 0 0 0.171216356490526 0 0.254790918607994 0 0 0 0.20512954833763 0.181993185309498 0 0 0.218671301934685 0.286078283598075 0.201271407459498 0 0.204426689451356 0.189699155959208 0.233835178264113 0 0 0 0 0 0 0.186562353643259
"pericalcarine_cortex_right" 0 0 0 0.0973785677982552 0 0 0 0 0 0.138620361264576 0 0.125732917461794 0 0 0 0 0 0 0 0.157530501614961 0 0 0 0 0 0 0 0.159925719744238 0 0 0 0 0 0 0 0 0 0.180129471190809 0 0.301467829397974 0.322926278784412 0 0 0.173636700499563 0 0.154592112865149 0 0 0 0 0 0 0 0 0 0 0 0.167962720463058 0 0 0 0.21300312259021 0 0 0 0 0 0
"postcentral_gyrus_right" 0 0 0.573735444248182 0 0 0 0 0 0 0 0 0 0 0 0 0 0 0 0 0 0.656083446535618 0.576475944019756 0.839900602601804 0 0 0 0.745527102166048 0.745809268994985 0 0.825673942543592 0 0 0 0 0.244836219674134 0 0.197170517352703 0 0 0.255549626863892 0.260305887056585 0.280954660976047 0.344119869775212 0.435852469171429 0 0.265983000751849 0 0.273682058866306 0 0.219861892772927 0.185773507355395 0.217508197655792 0.218671301934685 0 0 0.410264656309316 0.207351559163962 0.265835339850641 0.228182288083216 0.225753186709313 0.262343213665788 0.224358400650001 0.115970417043794 0.223051003857574 0 0 0.204580075713116 0.16243503504164
"posterior_cingulate_gyrus_right" 0 0 0.653499113495246 0 0.411757269143318 0 0 0 0.422856798670293 0 0 0 0 0 0 0.447499642352144 0 0 0 0 0 0.639397276040987 0.772651395499682 0 0 0 0.56087679731265 0.430730369165544 0 0.634418227937063 0 0 0 0 0 0.244249096366537 0.348626376791668 0 0 0.49622406303734 0.343744039322133 0.521101068635305 0.353514920250351 0 0.251809827803923 0 0 0.325915391077129 0 0.32331805306192 0.293695936586901 0.254930701575488 0.286078283598075 0 0.410264656309316 0 0.573077051490709 0.205741283310012 0 0.265935661064604 0.402442236922867 0.377255389006359 0.507551602919602 0.373275846287889 0 0 0 0.285842953050639
"precentral_gyrus_right" 0.471556365056565 0.591313575054215 0.684531363772951 0 0.366412928364602 0.609133240233203 0.64382828283177 0.598492362705193 0.681286048155923 0.544578660356589 0 0 0 0.41840459691212 0 0.506660784296553 0 0 0 0 0.690427140846312 0.874080053649728 0.712809205798137 0.733137072948352 0 0 0.748275157683973 0.66717997408452 0.561851976780701 0.673024925858139 0 0 0 0.557331217076206 0.249873064837889 0.433857032109139 0.1990205593733 0 0.426672520141325 0.295407156313662 0.26118671671469 0.340094798695733 0.445678675660978 0.382103986022752 0.232802591960452 0.352457977788953 0 0.276898934611886 0 0.24936258522541 0.18468628465711 0.207952649617337 0.201271407459498 0 0.207351559163962 0.573077051490709 0 0.285253289112192 0.234137416333797 0.179715294538608 0.274731606023109 0.275470204302988 0.270505869884644 0.255282919655383 0 0 0.119644797140862 0.1879383167091
"precuneus_right" 0 0 0 0 0 0 0 0 0 0 0 0 0 0 0 0.238917965620521 0 0 0 0 0 0 0.666771322608959 0.11795706009005 0 0 0.600338408984879 0.123403421484467 0 0.684696279547918 0 0 0 0 0.243823036162988 0 0.258472532581575 0.191745503776899 0 0.338683718221794 0.264197534853595 0.421716498527488 0.202936334927101 0.34055340147105 0 0.282382029833709 0 0.279564701370423 0 0.232322373705333 0 0 0 0.167962720463058 0.265835339850641 0.205741283310012 0.285253289112192 0 0 0 0.337468590006784 0.268084114078594 0.281807294999811 0.254184085107921 0 0 0.232541323198132 0
"rostral_anterior_cingulate_cortex_right" 0 0.502189582236719 0 0 0 0 0 0 0 0 0 0 0 0 0 0 0 0 0 0 0 0 0.572656480399407 0 0.383380332512573 0.582517261098185 0.609289054426839 0 0 0 0 0 0 0 0 0.355060869680617 0.227436500749824 0 0 0.271580887585987 0 0.270352970812194 0 0 0.214585493352199 0 0.211989829336233 0.255591374944134 0 0 0.250195030290918 0.265921209638361 0.204426689451356 0 0.228182288083216 0 0.234137416333797 0 0 0.251535322154541 0.28593652726939 0 0 0 0 0 0 0.238701678319195
"rostral_middle_frontal_gyrus_right" 0 0.503748118396129 0.620406585252781 0 0 0 0 0 0 0 0 0 0 0 0 0 0.549340989472464 0.50167648929597 0.494696093819617 0 0.484277292267966 0.385965839021649 0.548697217170624 0 0 0.535920873236007 0.616617073412824 0 0 0.421097266432588 0 0 0 0.613763239830994 0 0.358076642804233 0.218176667098048 0 0 0.253191802371435 0 0.258220754577728 0.320958353989157 0 0.210120604358125 0 0.219649938280701 0.237068531830881 0 0.284760368147807 0.238227295002168 0.206781566352982 0.189699155959208 0 0.225753186709313 0.265935661064604 0.179715294538608 0 0.251535322154541 0 0.242270516277938 0.238658902540844 0 0.215434193577055 0.133967590845932 0 0 0.218012438553233
"superior_frontal_gyrus_right" 0 0.557124229301292 0.709595893704823 0 0.360722865657522 0 0 0.638343217099671 0.613924225406802 0.541378178579979 0.614393939415293 0 0.571571302126045 0 0 0.664941201845236 0.579741866996975 0.505352140453689 0.530334429463718 0 0.616201320493392 0.651621909335188 0.804069099261354 0.613078072628513 0.635251007417296 0.547203432769203 0.724018913457089 0.612890470829464 0.553845865520767 0.69927420751365 0.0830993049811993 0 0.496820050798044 0.605021986284065 0.276959752099717 0.444713985325804 0.293105301195679 0 0 0.289013638251817 0.276435069910507 0.287787760093443 0.41876108860243 0.40936345789393 0.247192313461935 0 0.188322472183467 0.277433193546054 0 0.227729168347122 0.282260644780334 0.254326061090626 0.233835178264113 0 0.262343213665788 0.402442236922867 0.274731606023109 0.337468590006784 0.28593652726939 0.242270516277938 0 0.328684101096922 0 0.296025980075205 0.139808752449561 0 0 0.2718643511973
"superior_parietal_gyrus_right" 0.447418606054003 0 0.673217735375454 0.214934696537688 0.294848307612604 0 0 0 0.764857858448722 0 0 0 0 0 0 0.103528046598855 0 0 0 0.200859528183576 0 0.67140812518115 0.781066363187663 0.147244490785554 0 0 0.683062584456897 0.268045196115874 0 0.69372753249056 0 0 0 0 0.206822963098189 0 0.251010595682105 0.21815432179258 0 0.257929247010433 0.248172342119343 0.265303766023899 0.26575764390004 0.216605058811832 0 0.226858546390816 0 0.247786545876125 0 0.242800573912678 0.24749599591703 0 0 0.21300312259021 0.224358400650001 0.377255389006359 0.275470204302988 0.268084114078594 0 0.238658902540844 0.328684101096922 0 0.262527845134307 0.234188410970743 0 0 0 0
"superior_temporal_gyrus_right" 0 0 0 0 0 0 0 0 0 0 0 0 0 0 0 0 0 0 0 0 0 0 0 0 0 0 0 0 0 0 0 0 0 0 0.152109438075437 0 0 0 0 0.218488085187346 0.275571357806973 0.201629744054027 0.35337475491816 0.279518797484404 0 0.256780296717785 0 0.201175426361541 0 0.270690122629345 0.0994935157582474 0 0 0 0.115970417043794 0.507551602919602 0.270505869884644 0.281807294999811 0 0 0 0.262527845134307 0 0.157028064314168 0 0.157413784758348 0.110770832854323 0.164306619372443
"supramarginal_gyrus_right" 0 0 0.683580963195606 0 0.349839818189222 0 0 0 0.790703503745256 0.682908796496779 0 0 0 0 0 0 0 0 0 0 0.465159216513935 0.693823395998371 0.862322541069497 0.237669228631218 0 0 0.809608770605744 0 0 0.723940389034663 0 0 0 0 0.177570226491988 0.397858574031834 0.174524227913063 0.249080114304405 0 0.300046222393458 0.229682386155167 0.347220196169395 0.330634329076079 0.30354223377811 0 0.286954560647216 0 0.244981267229196 0 0.242031526121313 0.189410006182166 0 0 0 0.223051003857574 0.373275846287889 0.255282919655383 0.254184085107921 0 0.215434193577055 0.296025980075205 0.234188410970743 0.157028064314168 0 0 0 0.132576504675524 0.274173273686403
"frontal_pole_right" 0 0 0 0 0 0 0 0 0 0 0 0 0 0 0 0 0 0 0 0 0 0 0 0 0 0 0 0 0 0 0 0 0 0 0 0 0 0 0 0 0 0 0 0 0.139671707520218 0 0.126626143266906 0 0 0 0 0 0 0 0 0 0 0 0 0.133967590845932 0.139808752449561 0 0 0 0 0 0 0
"temporal_pole_right" 0 0 0 0 0 0 0 0 0 0 0 0 0 0 0 0 0 0 0 0 0 0 0 0 0 0 0 0 0 0 0 0 0 0 0 0 0 0 0.195783590640903 0.197963035275659 0 0.177985636542298 0 0 0.103410743240344 0 0 0.113575835789518 0 0 0 0 0 0 0 0 0 0 0 0 0 0 0.157413784758348 0 0 0 0 0.200734242062009
"transverse_temporal_gyrus_right" 0 0 0 0 0 0 0 0 0 0 0 0 0 0 0 0 0 0 0 0 0 0 0 0 0 0 0 0 0 0 0 0 0 0 0.125596669586918 0 0 0 0 0.208764768593732 0.255279471859223 0.262670054884657 0 0.23671307759541 0 0 0 0.193098666112158 0 0 0 0 0 0 0.204580075713116 0 0.119644797140862 0.232541323198132 0 0 0 0 0.110770832854323 0.132576504675524 0 0 0 0.123778745051796
"insula_right" 0 0.591930046784123 0.609745895954962 0 0.298066771128052 0 0 0 0 0 0 0 0.152631023201895 0 0 0 0.554648372054664 0.455269840886935 0 0 0.525244977406111 0.443795001190318 0.613068482102529 0 0.511635704736571 0 0.607594878890115 0 0 0 0 0 0 0.556111069608439 0.225274656112996 0.413950923722981 0.20901129840442 0 0.195816736503352 0.30065054667286 0 0.260567762332345 0.382870942820417 0.336735123769412 0.181972868994711 0.32104305167322 0.134179318277661 0.238241989802361 0 0.209422142962432 0.208490927418432 0.20937215983801 0.186562353643259 0 0.16243503504164 0.285842953050639 0.1879383167091 0 0.238701678319195 0.218012438553233 0.2718643511973 0 0.164306619372443 0.274173273686403 0 0.200734242062009 0.123778745051796 0
