# Supplementary material for: NODDI and Tensor-Based Microstructural Indices as Predictors of Functional Connectivity
Source: PLoS One. 2016 Apr 14;11(4):e0153404. doi: 10.1371/journal.pone.0153404 (PMC4831788; doi:10.1371/journal.pone.0153404)
Supplement: S1 Data — a) Functional connectivity matrices, both fMRI and EEG connectomes across all subjects, in the form of precision matrices and b) structural brain connectivity matrices across all subjects and microstructural indices. Columns and rows are named according to the corresponding brain region that represent. (ZIP) [file pone.0153404.s001.zip › DATA/DWI/46_WMD_68.txt]

"banks_superior_temporal_sulcus_left" "caudal_anterior_cingulate_cortex_left" "caudal_middle_frontal_gyrus_left" "cuneus_left" "entorhinal_cortex_left" "fusiform_gyrus_left" "inferior_parietal_gyrus_left" "inferior_temporal_gyrus_left" "cingulate_gyrus_isthmus_left" "lateral_occipital_cortex_left" "lateral_orbitofrontal_cortex_left" "lingual_gyrus_left" "medial_orbitofrontal_gyrus_left" "middle_temporal_gyrus_left" "parahippocampal_gyrus_left" "paracentral_gyrus_left" "inferior_frontal_gyrus_pars_opercularis_left" "inferior_frontal_gyrus_pars_orbitalis_left" "inferior_frontal_gyrus_pars_triangularis_left" "pericalcarine_cortex_left" "postcentral_gyrus_left" "posterior_cingulate_gyrus_left" "precentral_gyrus_left" "precuneus_left" "rostral_anterior_cingulate_cortex_left" "rostral_middle_frontal_gyrus_left" "superior_frontal_gyrus_left" "superior_parietal_gyrus_left" "superior_temporal_gyrus_left" "supramarginal_gyrus_left" "frontal_pole_left" "temporal_pole_left" "transverse_temporal_gyrus_left" "insula_left" "banks_superior_temporal_sulcus_right" "caudal_anterior_cingulate_cortex_right" "caudal_middle_frontal_gyrus_right" "cuneus_right" "entorhinal_cortex_right" "fusiform_gyrus_right" "inferior_parietal_gyrus_right" "inferior_temporal_gyrus_right" "cingulate_gyrus_isthmus_right" "lateral_occipital_cortex_right" "lateral_orbitofrontal_cortex_right" "lingual_gyrus_right" "medial_orbitofrontal_gyrus_right" "middle_temporal_gyrus_right" "parahippocampal_gyrus_right" "paracentral_gyrus_right" "inferior_frontal_gyrus_pars_opercularis_right" "inferior_frontal_gyrus_pars_orbitalis_right" "inferior_frontal_gyrus_pars_triangularis_right" "pericalcarine_cortex_right" "postcentral_gyrus_right" "posterior_cingulate_gyrus_right" "precentral_gyrus_right" "precuneus_right" "rostral_anterior_cingulate_cortex_right" "rostral_middle_frontal_gyrus_right" "superior_frontal_gyrus_right" "superior_parietal_gyrus_right" "superior_temporal_gyrus_right" "supramarginal_gyrus_right" "frontal_pole_right" "temporal_pole_right" "transverse_temporal_gyrus_right" "insula_right"
"banks_superior_temporal_sulcus_left" 0 0 0 0 0 0.000625767112724087 0.000624023230190998 0.000629889061389889 0.000602516431166545 0.000626313158682374 0 0.000619490776859331 0 0.000596133431388365 0 0.00059785637632418 0 0 0 0 0.000592215659722738 0.00059223599731947 0.000586717209853931 0.000608886528500341 0 0 0.000583818268456762 0.000600397441292556 0.000476157697281026 0.000616227435021179 0 0 0.00060926364896944 0.000626694339942927 0 0 0 0 0 0 0 0 0.000625216019458221 0 0 0 0 0 0 0 0 0 0 0 0 0 0.00060215561320488 0 0 0 0 0.000595572143776158 0 0 0 0 0 0
"caudal_anterior_cingulate_cortex_left" 0 0 0.000583143601720111 0 0 0 0 0 0.000562400988761618 0.000603867307632059 0.000585510639475356 0 0.000597607084115024 0.000601940458522646 0 0.000627720613894668 0.000595474178052902 0.000591204692076078 0.000590689031756865 0 0.000579109329806929 0.000600886310221321 0.000589221090346448 0 0.000664299415294918 0.000588379426523175 0.000590383300387536 0.000550425794980769 0.000596470214064048 0.000566894207924687 0 0 0.000629658577940713 0.000609215942524588 0 0.000780344607600336 0.000617537541977204 0 0 0 0 0 0 0 0 0 0 0 0 0 0.000620564656624386 0 0.000605591590752728 0 0 0 0.000634213675085133 0 0.000612178013079476 0.000613432976093471 0.000607746455099281 0 0 0 0 0 0 0.000626544099049095
"caudal_middle_frontal_gyrus_left" 0 0.000583143601720111 0 0 0 0.000587769833408863 0 0 0.000570025522869954 0.000584471771838746 0.000554524087815545 0 0.000584304231279766 0 0 0.000576908387663328 0.000567427828526501 0.000579633125808146 0.000580250109852891 0 0.000569713433750686 0.000567998041416155 0.000569610395922932 0.000571378764740611 0.00058153619364001 0.000621273740250601 0.000581383979031187 0.000546145762896037 0.000580419115342064 0.000557946237216277 0 0 0.000602255119522782 0.000571811823951995 0 0.000619624422317236 0.000627379034440924 0 0 0.000598342785974413 0 0.000622227983207823 0.000566567793434492 0 0 0 0 0 0 0.000630653299222562 0.000663169970037801 0 0.0005975032022088 0 0.00062721256474646 0.000598295824741741 0.000621065940165692 0 0 0.000625397700741532 0.00060181607278841 0.00059850025212944 0 0.000647172280287199 0 0 0 0.000639993426386151
"cuneus_left" 0 0 0 0 0 0.000595070105307791 0 0 0.000735817073115841 0.000608305291456806 0 0.00063983109268692 0 0.000639783136952416 0 0 0 0 0 0.000640220966179598 0 0 0 0.000636374813660541 0 0 0 0.000638038132453535 0 0.000601632115337435 0 0 0 0 0 0 0 0.000635234998204381 0 0 0 0 0 0 0 0.000659767275126404 0 0 0 0 0 0 0 0.000667680851344433 0 0 0 0 0 0 0 0.000603034041628235 0 0 0 0 0 0
"entorhinal_cortex_left" 0 0 0 0 0 0.000719607923456294 0 0 0 0 0 0 0.000673163953578684 0 0.000917355690770887 0 0 0 0 0 0 0.000626688627591746 0 0 0 0 0 0 0.000697435540881529 0 0 0.000718526993082424 0 0.000712106065104114 0 0 0.000598079541505493 0 0.000762201221171488 0.000657044694785769 0 0.000642038863395178 0.000742529606117743 0 0 0.000641375853884208 0 0 0.000730994980690664 0.000625292058341237 0 0 0 0 0 0.000627895358570411 0.00061467168674654 0 0 0 0.000610935401878291 0.000590978928873447 0 0.000634335065191135 0 0 0 0.000652035614397562
"fusiform_gyrus_left" 0.000625767112724087 0 0.000587769833408863 0.000595070105307791 0.000719607923456294 0 0.00059300528488493 0.000649591313219962 0.000643694044768158 0.00064798531767984 0 0.000634877879533395 0.000682872905888274 0.000642210660712289 0.000612191807639901 0.000586586837098549 0 0 0 0.000652544882352752 0.000587185971753785 0.00057962998884769 0.000588867550610483 0.000595003117503259 0 0 0.000611343070835956 0.000582955854399518 0.000653773587226207 0.000610176036101806 0 0.000696924153267264 0.000626935818675203 0.000654772837966317 0 0 0 0 0 0 0 0.000634635991550583 0.000633569980925568 0 0 0.000674492989159257 0 0 0 0 0 0 0 0 0 0 0.000603092621100739 0 0 0 0 0 0 0 0 0 0 0
"inferior_parietal_gyrus_left" 0.000624023230190998 0 0 0 0 0.00059300528488493 0 0.000598083442574061 0.000625702030091567 0.000649051425956302 0 0.000596796818720075 0 0.000614056700857505 0 0.000620870097372685 0 0 0 0 0.000589611180820231 0 0.000587805756156328 0.000613062571326395 0 0 0 0.000612571696332271 0.000631435998391846 0.000615648867271245 0 0 0 0 0 0 0 0 0 0 0 0 0 0 0 0 0 0 0 0 0 0 0 0 0 0 0.000639184196271482 0 0 0 0 0 0 0 0 0 0 0
"inferior_temporal_gyrus_left" 0.000629889061389889 0 0 0 0 0.000649591313219962 0.000598083442574061 0 0.000631740104784269 0.000619147455573494 0 0.000625773459813803 0.000650619542566625 0.000634993861542286 0.000631318693517368 0.000595374901274405 0 0 0 0 0.000582317244276962 0.000591794499246626 0.000600177199870938 0.000607410951024479 0 0 0.000599414585230866 0.000598827466743106 0.000644065566610194 0.000613726395107499 0 0.000700568608287049 0.000621582839712083 0.000630449227760481 0 0 0 0 0 0 0 0 0.00065494766670612 0 0 0 0 0 0 0 0 0 0 0 0 0 0.000602265725980884 0 0 0 0.000611981353711059 0 0 0 0 0 0 0
"cingulate_gyrus_isthmus_left" 0.000602516431166545 0.000562400988761618 0.000570025522869954 0.000735817073115841 0 0.000643694044768158 0.000625702030091567 0.000631740104784269 0 0.000650035636858132 0 0.000748935156323134 0 0.000624618395688925 0.000828016612275443 0.000581041829928249 0.000604015779690721 0 0 0 0.000573991406962622 0.000562694436397572 0.000578274097093385 0.000678024865780951 0 0 0.000569769087641332 0.000599404923555139 0.000601440514934952 0.000612496664065866 0 0 0 0.000623071600726758 0 0.000566275947957017 0.000600751667197398 0 0 0 0 0.000592819403874078 0.00084804057852696 0 0 0.00097551433921 0 0 0 0.000608664800152238 0.000617828492704163 0 0 0 0 0.000575623267355791 0.000652645538373957 0 0 0 0.000596103798557376 0.000655540462447708 0 0.000714658901490527 0 0 0 0
"lateral_occipital_cortex_left" 0.000626313158682374 0.000603867307632059 0.000584471771838746 0.000608305291456806 0 0.00064798531767984 0.000649051425956302 0.000619147455573494 0.000650035636858132 0 0 0.000671695373044259 0 0.000618724498682894 0.000640644621854712 0.000602758419360166 0 0 0 0.000634937353928843 0.000575406771920173 0.000589719879977753 0.000607588907930431 0.000619652627750588 0 0 0.000597495611047196 0.00061613755310168 0.000627619707006634 0.000619117060283192 0 0 0.00062259390988961 0.000631042607812195 0 0 0.000635498742826768 0.000729920849428063 0 0 0 0 0.000623674140506886 0.00064639220843237 0 0.000655539724129408 0 0 0 0.000645345124208791 0 0 0 0.000689333838616661 0 0 0.000622169753217752 0 0 0 0.000601964053425372 0 0 0.000613602033166199 0 0 0 0
"lateral_orbitofrontal_cortex_left" 0 0.000585510639475356 0.000554524087815545 0 0 0 0 0 0 0 0 0 0.000633015705650237 0 0 0 0.000585759269733661 0.000603352950473317 0.000609738409887952 0 0.000572204921871681 0 0.000574740431876303 0 0.000620899099256294 0.000610868095287412 0.000574804145755491 0 0.000651483994014478 0 0.000675619814010872 0 0 0.000657035996535084 0 0.000620109447620572 0 0 0 0 0 0 0 0 0 0 0.000616986163458279 0 0 0 0 0 0 0 0 0 0 0 0 0 0.000586924875275571 0 0 0 0 0 0 0
"lingual_gyrus_left" 0.000619490776859331 0 0 0.00063983109268692 0 0.000634877879533395 0.000596796818720075 0.000625773459813803 0.000748935156323134 0.000671695373044259 0 0 0 0.000652741266969574 0.000615171184464171 0.000583817673108617 0 0 0 0.000663721763689222 0.000601415200739447 0 0.000610231811246277 0.00064693312732889 0 0 0 0.000620085096549988 0 0.000649898811725594 0 0 0 0 0 0 0 0 0 0.000679025455625719 0 0 0 0.000678316546851714 0 0.000683871388425623 0 0 0 0 0 0 0 0.000652647127811049 0 0 0 0 0 0 0 0 0 0 0 0 0 0
"medial_orbitofrontal_gyrus_left" 0 0.000597607084115024 0.000584304231279766 0 0.000673163953578684 0.000682872905888274 0 0.000650619542566625 0 0 0.000633015705650237 0 0 0.000672188197167653 0 0 0.000581444450751224 0.00060382311176618 0.000587719483586585 0 0 0 0.000583384579155891 0 0.000627014574082522 0.000626224221739807 0.000613246755704044 0 0.00066984506902983 0 0.000661919065745918 0 0 0.000704668904947041 0 0.000606637297344601 0.000610738099790765 0 0 0 0 0 0 0 0.000646170538276372 0 0.000745824653948008 0 0 0 0.000595544205597364 0 0 0 0 0 0 0 0 0 0.000586058795471254 0 0 0 0 0 0 0.000764962847819195
"middle_temporal_gyrus_left" 0.000596133431388365 0.000601940458522646 0 0.000639783136952416 0 0.000642210660712289 0.000614056700857505 0.000634993861542286 0.000624618395688925 0.000618724498682894 0 0.000652741266969574 0.000672188197167653 0 0 0.000601767134318734 0.000743005324938534 0 0.000708760428422845 0 0.000533903963082053 0.000610682111014038 0.000593998333702231 0.000615842867762692 0 0 0.000585629243212872 0.000596032191457514 0.000645898116159357 0.000611948236791976 0 0.000673847866766468 0.000652155298229336 0.000633456978049256 0 0 0 0 0 0 0 0 0 0 0 0 0 0 0 0 0 0 0 0 0 0 0.000601364757848126 0 0 0 0 0 0 0 0 0 0 0
"parahippocampal_gyrus_left" 0 0 0 0 0.000917355690770887 0.000612191807639901 0 0.000631318693517368 0.000828016612275443 0.000640644621854712 0 0.000615171184464171 0 0 0 0 0 0 0 0 0 0 0 0 0 0 0 0 0.000653535314821847 0.000605616171540184 0 0 0 0 0 0 0 0 0.00082398335616122 0 0 0 0 0 0 0 0 0 0 0 0 0 0 0 0 0 0 0 0 0 0 0 0 0 0 0 0 0
"paracentral_gyrus_left" 0.00059785637632418 0.000627720613894668 0.000576908387663328 0 0 0.000586586837098549 0.000620870097372685 0.000595374901274405 0.000581041829928249 0.000602758419360166 0 0.000583817673108617 0 0.000601767134318734 0 0 0 0 0 0 0.00062713844604583 0.000599452646647005 0.000618071086397151 0.000614948133009793 0 0 0.000590095154676466 0.000624107895680863 0.000583301623689135 0.000601081481134723 0 0 0 0.000586931995945483 0 0 0.000620501574098613 0 0 0 0.000639324107302044 0 0.000608399828760953 0 0 0 0 0 0 0.000677750081508117 0 0 0 0 0 0.000623532971605506 0.00058605655810316 0.000633240207149903 0 0 0.000597620624524924 0.000799827809283532 0 0 0 0 0 0
"inferior_frontal_gyrus_pars_opercularis_left" 0 0.000595474178052902 0.000567427828526501 0 0 0 0 0 0.000604015779690721 0 0.000585759269733661 0 0.000581444450751224 0.000743005324938534 0 0 0 0.000595383164868003 0.000596653402969818 0 0.000638775868686622 0.000577020491855304 0.000698353596993219 0 0.000596679945963553 0.000602617187668244 0.000581170877619965 0.000575463349249309 0.000768038631179969 0.000558785849991255 0 0 0.000633197066131247 0.000599974472095287 0 0.000614897074909022 0.00061357817275686 0 0 0 0 0 0 0 0 0 0 0 0 0 0.000632126504165623 0 0.000620188466855415 0 0 0 0 0 0 0.000628511704443615 0.000595079274151796 0 0 0 0 0 0 0.000603421724138351
"inferior_frontal_gyrus_pars_orbitalis_left" 0 0.000591204692076078 0.000579633125808146 0 0 0 0 0 0 0 0.000603352950473317 0 0.00060382311176618 0 0 0 0.000595383164868003 0 0.000620629061150819 0 0.000587147863869899 0 0.000589717606707415 0 0.000609960493694592 0.000628643605214099 0.000585003637006783 0 0.000624388528599887 0 0 0 0 0.000592024255863977 0 0.00061310628927164 0.000615166530043174 0 0 0 0 0.000619305760990911 0 0 0 0 0 0 0 0 0.000628762408465603 0 0 0 0 0 0 0 0 0.000617553635906366 0.000606383585337989 0 0 0 0 0 0 0.000628486928086652
"inferior_frontal_gyrus_pars_triangularis_left" 0 0.000590689031756865 0.000580250109852891 0 0 0 0 0 0 0 0.000609738409887952 0 0.000587719483586585 0.000708760428422845 0 0 0.000596653402969818 0.000620629061150819 0 0 0.000595901346256003 0 0.00058576857313406 0 0.000618534717551206 0.00062394313653696 0.000589823623979833 0 0.000627069820034921 0.000538967494261711 0 0 0 0.000596553835061829 0 0.000611398377658678 0.000611582502505447 0 0 0 0 0 0 0 0 0 0 0 0 0 0.000617612597887349 0 0 0 0 0 0 0 0 0.000620960060976948 0.000600564701107157 0 0 0 0 0 0 0
"pericalcarine_cortex_left" 0 0 0 0.000640220966179598 0 0.000652544882352752 0 0 0 0.000634937353928843 0 0.000663721763689222 0 0 0 0 0 0 0 0 0 0.000623794994304361 0 0.000642669597009379 0 0 0 0.000639514518816967 0 0 0 0 0 0 0 0 0 0.000653293362042649 0 0 0 0 0 0.000669284900117369 0 0.000682574612996971 0 0 0 0 0 0 0 0.000676208773054809 0 0 0 0 0 0 0 0.000639772673985079 0 0 0 0 0 0
"postcentral_gyrus_left" 0.000592215659722738 0.000579109329806929 0.000569713433750686 0 0 0.000587185971753785 0.000589611180820231 0.000582317244276962 0.000573991406962622 0.000575406771920173 0.000572204921871681 0.000601415200739447 0 0.000533903963082053 0 0.00062713844604583 0.000638775868686622 0.000587147863869899 0.000595901346256003 0 0 0.000565149397792096 0.000588163074607247 0.000598177458979007 0.000578426357411863 0.000591251452574017 0.000579805687998166 0.000599340009906365 0.00055533749582298 0.000585467161830527 0 0 0.000560250517032741 0.000620066374769473 0 0.000596470433493099 0.000618531707239039 0 0 0 0 0.000613500185340351 0 0 0 0 0 0 0 0.000678262895202913 0.000651441225412255 0.000627181119237841 0.000598470192410549 0 0.000630294322793065 0 0.000625902966629788 0 0 0.000626474916378695 0.000602918591594338 0 0 0.000626040271977771 0 0 0 0.0006447101637084
"posterior_cingulate_gyrus_left" 0.00059223599731947 0.000600886310221321 0.000567998041416155 0 0.000626688627591746 0.00057962998884769 0 0.000591794499246626 0.000562694436397572 0.000589719879977753 0 0 0 0.000610682111014038 0 0.000599452646647005 0.000577020491855304 0 0 0.000623794994304361 0.000565149397792096 0 0.000572802626370109 0.000636156378054761 0 0 0.000568740517088515 0.000579601401958963 0.000613431183066042 0.000588803478347656 0 0 0 0.000566038261738082 0.000594071055317497 0.000602056556189835 0.000591463104217455 0 0 0.000613495784799339 0.000577391983645841 0.00061501510267428 0.000688411991380658 0 0 0 0 0.000589793505036009 0 0.000615088293555868 0.000581419009175658 0 0.000578749127249338 0 0.000599787846016143 0.000768063282500183 0.000608414951653067 0 0 0.000573978227666186 0.000592136471737275 0.000593115691520246 0 0.000605977093437099 0 0 0 0.000577430874118663
"precentral_gyrus_left" 0.000586717209853931 0.000589221090346448 0.000569610395922932 0 0 0.000588867550610483 0.000587805756156328 0.000600177199870938 0.000578274097093385 0.000607588907930431 0.000574740431876303 0.000610231811246277 0.000583384579155891 0.000593998333702231 0 0.000618071086397151 0.000698353596993219 0.000589717606707415 0.00058576857313406 0 0.000588163074607247 0.000572802626370109 0 0.00058870499308268 0.000571792359266207 0.000582789288271298 0.000579673061191759 0.000577975610802208 0.000581571187807567 0.000572458955658423 0 0 0.000598110996843248 0.000599768904341342 0.000588001715282976 0.00059635197657325 0.000629327365756083 0.000592771497162523 0 0.000654374179314745 0.000591904948336352 0.000631328632089956 0.000601417031982209 0.000612523991605485 0.000586053566383004 0.000627716438237932 0 0.000600126231735583 0 0.000591592893342415 0.000656183800725394 0 0.000619691648561072 0 0.000644143282197479 0.000602745347793296 0.000595611942443987 0.00060651844970665 0.000600283373723565 0.000619767306108053 0.000619773194151175 0.000597164615449514 0 0.000619180394626692 0 0 0 0.000623697239785755
"precuneus_left" 0.000608886528500341 0 0.000571378764740611 0.000636374813660541 0 0.000595003117503259 0.000613062571326395 0.000607410951024479 0.000678024865780951 0.000619652627750588 0 0.00064693312732889 0 0.000615842867762692 0 0.000614948133009793 0 0 0 0.000642669597009379 0.000598177458979007 0.000636156378054761 0.00058870499308268 0 0 0 0.000576450936844804 0.000630467657835828 0.000599704060020143 0.000605828869207512 0 0 0 0.000611495676218895 0 0 0.000593032721519473 0 0 0 0 0.00060101841837508 0 0 0 0 0 0 0 0.000650136888577094 0 0 0 0 0 0 0.000620921813978021 0.000749110935172677 0 0 0.000597556275696466 0.000868371226225402 0 0.00061351885046812 0 0 0 0
"rostral_anterior_cingulate_cortex_left" 0 0.000664299415294918 0.00058153619364001 0 0 0 0 0 0 0 0.000620899099256294 0 0.000627014574082522 0 0 0 0.000596679945963553 0.000609960493694592 0.000618534717551206 0 0.000578426357411863 0 0.000571792359266207 0 0 0.000627173355081198 0.000598003538479291 0 0 0 0 0 0 0 0 0.000607058095753518 0.000619184433064269 0 0 0 0 0 0 0 0 0 0 0 0 0 0.000637491362544267 0 0 0 0 0 0 0 0.000812473113534764 0 0.000612355591274624 0 0 0 0 0 0 0.000647099378437669
"rostral_middle_frontal_gyrus_left" 0 0.000588379426523175 0.000621273740250601 0 0 0 0 0 0 0 0.000610868095287412 0 0.000626224221739807 0 0 0 0.000602617187668244 0.000628643605214099 0.00062394313653696 0 0.000591251452574017 0 0.000582789288271298 0 0.000627173355081198 0 0.000600819171517201 0 0.000628447674857041 0.000546159550722997 0.000659048393753844 0 0.00057985882848029 0.000584828816993045 0 0.000608494376147815 0.000614893840582614 0 0 0 0 0 0 0 0 0 0.000637874581572895 0 0 0 0.000612377277804928 0 0.0006148072681287 0 0 0 0 0 0.000620666664354198 0.000619835791660703 0.000612145262663514 0 0 0 0 0 0 0
"superior_frontal_gyrus_left" 0.000583818268456762 0.000590383300387536 0.000581383979031187 0 0 0.000611343070835956 0 0.000599414585230866 0.000569769087641332 0.000597495611047196 0.000574804145755491 0 0.000613246755704044 0.000585629243212872 0 0.000590095154676466 0.000581170877619965 0.000585003637006783 0.000589823623979833 0 0.000579805687998166 0.000568740517088515 0.000579673061191759 0.000576450936844804 0.000598003538479291 0.000600819171517201 0 0.000566610946705123 0.000598573262795718 0.000573041753218586 0.000678699936058492 0 0.000593693273953162 0.000578284073107542 0 0.000607843063180471 0.000620721875244345 0 0 0.000611212484722808 0.000580866438575967 0.000627744133973703 0.000601184550601468 0 0 0 0 0.000602958736286617 0 0.000585074939214855 0.000638221808908851 0.000638576693308431 0.000618722170780258 0 0.000610324617663732 0.000581747517748367 0.000593676447772106 0.000590342110918408 0.000637603448246298 0.00062719976504976 0.000594330750432471 0.000590304069360662 0 0.000606871976383961 0 0 0 0.000617801009008831
"superior_parietal_gyrus_left" 0.000600397441292556 0.000550425794980769 0.000546145762896037 0.000638038132453535 0 0.000582955854399518 0.000612571696332271 0.000598827466743106 0.000599404923555139 0.00061613755310168 0 0.000620085096549988 0 0.000596032191457514 0 0.000624107895680863 0.000575463349249309 0 0 0.000639514518816967 0.000599340009906365 0.000579601401958963 0.000577975610802208 0.000630467657835828 0 0 0.000566610946705123 0 0.000591782575232044 0.000594390195105738 0 0 0.000601808402987535 0.000586808343772158 0 0.000578362804509664 0.000597437691024972 0.000622326781390982 0 0 0 0 0 0.000616043172630149 0 0.000645427928559065 0 0 0 0 0.000651862840826027 0.00059707352915081 0 0.000630996241675199 0.000581259863309022 0.000599948163194941 0.000608660817469789 0.000769984947643285 0 0 0.00060278373824371 0.000607882973555831 0 0 0 0 0 0
"superior_temporal_gyrus_left" 0.000476157697281026 0.000596470214064048 0.000580419115342064 0 0.000697435540881529 0.000653773587226207 0.000631435998391846 0.000644065566610194 0.000601440514934952 0.000627619707006634 0.000651483994014478 0 0.00066984506902983 0.000645898116159357 0.000653535314821847 0.000583301623689135 0.000768038631179969 0.000624388528599887 0.000627069820034921 0 0.00055533749582298 0.000613431183066042 0.000581571187807567 0.000599704060020143 0 0.000628447674857041 0.000598573262795718 0.000591782575232044 0 0.000630292525169769 0 0.000693415602651411 0.000648488893593523 0.000645203284593627 0 0 0.00058471947013854 0 0 0 0 0 0.000625771034582146 0 0 0 0 0 0 0 0 0 0 0 0 0 0.000602477202438234 0 0 0 0.000606438573905014 0 0 0 0 0 0 0
"supramarginal_gyrus_left" 0.000616227435021179 0.000566894207924687 0.000557946237216277 0.000601632115337435 0 0.000610176036101806 0.000615648867271245 0.000613726395107499 0.000612496664065866 0.000619117060283192 0 0.000649898811725594 0 0.000611948236791976 0.000605616171540184 0.000601081481134723 0.000558785849991255 0 0.000538967494261711 0 0.000585467161830527 0.000588803478347656 0.000572458955658423 0.000605828869207512 0 0.000546159550722997 0.000573041753218586 0.000594390195105738 0.000630292525169769 0 0 0 0.000615999203808755 0.000604590502795591 0 0.000583281487899872 0.00061026782579224 0 0 0 0.000593340931057189 0.000645271816990346 0.000608805659343373 0 0 0 0 0.000601736483031829 0 0.000603070421556537 0.000623394022930048 0 0 0 0.000627795631716625 0.000619786624591702 0.000611456103528806 0.000614886572818723 0 0.000573996663825454 0.000611606796822257 0.000596207773614372 0 0.000615217752205304 0 0 0 0
"frontal_pole_left" 0 0 0 0 0 0 0 0 0 0 0.000675619814010872 0 0.000661919065745918 0 0 0 0 0 0 0 0 0 0 0 0 0.000659048393753844 0.000678699936058492 0 0 0 0 0 0 0 0 0 0 0 0 0 0 0 0 0 0 0 0 0 0 0 0 0 0 0 0 0 0 0 0 0 0.000661844383897243 0 0 0 0 0 0 0
"temporal_pole_left" 0 0 0 0 0.000718526993082424 0.000696924153267264 0 0.000700568608287049 0 0 0 0 0 0.000673847866766468 0 0 0 0 0 0 0 0 0 0 0 0 0 0 0.000693415602651411 0 0 0 0 0.000715469315654412 0 0 0 0 0 0 0 0 0 0 0 0 0 0 0 0 0 0 0 0 0 0 0 0 0 0 0 0 0 0 0 0 0 0
"transverse_temporal_gyrus_left" 0.00060926364896944 0.000629658577940713 0.000602255119522782 0 0 0.000626935818675203 0 0.000621582839712083 0 0.00062259390988961 0 0 0 0.000652155298229336 0 0 0.000633197066131247 0 0 0 0.000560250517032741 0 0.000598110996843248 0 0 0.00057985882848029 0.000593693273953162 0.000601808402987535 0.000648488893593523 0.000615999203808755 0 0 0 0.00062652803117619 0 0 0.000583789858522131 0 0 0 0 0 0 0 0 0 0 0 0 0 0 0 0 0 0 0 0 0 0 0 0.000594562066096951 0 0 0 0 0 0 0
"insula_left" 0.000626694339942927 0.000609215942524588 0.000571811823951995 0 0.000712106065104114 0.000654772837966317 0 0.000630449227760481 0.000623071600726758 0.000631042607812195 0.000657035996535084 0 0.000704668904947041 0.000633456978049256 0 0.000586931995945483 0.000599974472095287 0.000592024255863977 0.000596553835061829 0 0.000620066374769473 0.000566038261738082 0.000599768904341342 0.000611495676218895 0 0.000584828816993045 0.000578284073107542 0.000586808343772158 0.000645203284593627 0.000604590502795591 0 0.000715469315654412 0.00062652803117619 0 0 0.000639818677098016 0.000616476773292791 0 0 0 0 0 0 0 0 0 0 0 0 0 0.000648544670976674 0 0.000631989595102254 0 0 0 0.000609296012924209 0 0 0.000630487984559008 0.000599696952619753 0 0 0 0 0 0 0.000639014131905352
"banks_superior_temporal_sulcus_right" 0 0 0 0 0 0 0 0 0 0 0 0 0 0 0 0 0 0 0 0 0 0.000594071055317497 0.000588001715282976 0 0 0 0 0 0 0 0 0 0 0 0 0 0.000604015563962494 0 0 0.0006284580453226 0.000609183489257026 0.000621431802516404 0.000604749128598407 0.000615855360043777 0 0.00060278713337205 0 0.000623636110972359 0 0.000605469963521276 0 0 0 0 0.000599095570504403 0 0.000594057779147391 0.000609927692626041 0 0 0.000591375628577595 0.000592295362612962 0.00063462243819123 0.000617389944959663 0 0 0.000661905528173088 0.000645949150151365
"caudal_anterior_cingulate_cortex_right" 0 0.000780344607600336 0.000619624422317236 0 0 0 0 0 0.000566275947957017 0 0.000620109447620572 0 0.000606637297344601 0 0 0 0.000614897074909022 0.00061310628927164 0.000611398377658678 0 0.000596470433493099 0.000602056556189835 0.00059635197657325 0 0.000607058095753518 0.000608494376147815 0.000607843063180471 0.000578362804509664 0 0.000583281487899872 0 0 0 0.000639818677098016 0 0 0.000594923732157415 0 0 0.000609678878003518 0 0.000596553220553991 0 0 0 0 0.000593715563159306 0.000603815401620241 0 0.000593019513414653 0.000587171944394395 0.000596689804432486 0.00058639078963694 0 0 0.000613077543554262 0.000577036203140385 0 0.00063851319384093 0.000594957998890371 0.000589842531551526 0 0 0.000604731536449544 0 0 0 0.000584944455075528
"caudal_middle_frontal_gyrus_right" 0 0.000617537541977204 0.000627379034440924 0 0.000598079541505493 0 0 0 0.000600751667197398 0.000635498742826768 0 0 0.000610738099790765 0 0 0.000620501574098613 0.00061357817275686 0.000615166530043174 0.000611582502505447 0 0.000618531707239039 0.000591463104217455 0.000629327365756083 0.000593032721519473 0.000619184433064269 0.000614893840582614 0.000620721875244345 0.000597437691024972 0.00058471947013854 0.00061026782579224 0 0 0.000583789858522131 0.000616476773292791 0.000604015563962494 0.000594923732157415 0 0 0 0.000595641982363182 0.000575138336455924 0.000600818842806954 0.000606085875742394 0.000580289418662317 0 0 0 0.000596468904682063 0 0.000597093702380816 0.00055714440269316 0.000578849622742048 0.000563735567360459 0 0.000617168079026571 0.00057196943517766 0.000592852807184389 0.000578460882874299 0.000567208185430747 0.000598634503797029 0.00059433390355048 0.000565447993450654 0 0.000603544036450725 0 0 0 0.000574523453116234
"cuneus_right" 0 0 0 0.000635234998204381 0 0 0 0 0 0.000729920849428063 0 0 0 0 0 0 0 0 0 0.000653293362042649 0 0 0.000592771497162523 0 0 0 0 0.000622326781390982 0 0 0 0 0 0 0 0 0 0 0 0.000618983385162643 0.000597581351188393 0.000692347063273225 0 0.000610260825698606 0 0.000617770284746605 0 0 0 0 0 0 0 0.000632555756313569 0 0 0 0.000625539975224987 0 0 0 0.000609535746455089 0 0.000577639625788961 0 0 0 0
"entorhinal_cortex_right" 0 0 0 0 0.000762201221171488 0 0 0 0 0 0 0 0 0 0.00082398335616122 0 0 0 0 0 0 0 0 0 0 0 0 0 0 0 0 0 0 0 0 0 0 0 0 0.000760406053766875 0 0 0.000876355033927999 0 0 0 0.000910617935071698 0 0.000840656523344633 0 0 0 0 0 0 0 0.000684407497976967 0 0 0 0 0 0 0 0 0.000734226988583589 0 0.00072362990719593
"fusiform_gyrus_right" 0 0 0.000598342785974413 0 0.000657044694785769 0 0 0 0 0 0 0.000679025455625719 0 0 0 0 0 0 0 0 0 0.000613495784799339 0.000654374179314745 0 0 0 0.000611212484722808 0 0 0 0 0 0 0 0.0006284580453226 0.000609678878003518 0.000595641982363182 0.000618983385162643 0.000760406053766875 0 0.000688659680407224 0.000630550288825457 0.000694485396652052 0.000672097173783977 0 0.0006292187182922 0 0.000625709231451396 0.000596007668557572 0.000596803328817347 0.000611526271180805 0 0 0.000634205545939836 0.000609743311518905 0.000605867539146178 0.000589971984249371 0.000688113595184545 0.000612932907709845 0.000614689830561113 0.000597692435855191 0.000626132913252165 0.000654540505670704 0.000658744210764719 0 0.000705838234984897 0.000668815750704959 0.000646983823919241
"inferior_parietal_gyrus_right" 0 0 0 0 0 0 0 0 0 0 0 0 0 0 0 0.000639324107302044 0 0 0 0 0 0.000577391983645841 0.000591904948336352 0 0 0 0.000580866438575967 0 0 0.000593340931057189 0 0 0 0 0.000609183489257026 0 0.000575138336455924 0.000597581351188393 0 0.000688659680407224 0 0.00064334226538089 0.000607905958878891 0.000608138088683734 0 0.000611927012595446 0 0.000604415656287727 0 0.000607274562723012 0.000571940121486289 0 0 0.000592185528824185 0.00059261725873278 0.000577107806282826 0.000572766631727308 0.000605806275154717 0 0 0.000572415011701786 0.000583021907539666 0.000626514703713951 0.000608014374136932 0 0 0.000646106958965625 0
"inferior_temporal_gyrus_right" 0 0 0.000622227983207823 0 0.000642038863395178 0.000634635991550583 0 0 0.000592819403874078 0 0 0 0 0 0 0 0 0.000619305760990911 0 0 0.000613500185340351 0.00061501510267428 0.000631328632089956 0.00060101841837508 0 0 0.000627744133973703 0 0 0.000645271816990346 0 0 0 0 0.000621431802516404 0.000596553220553991 0.000600818842806954 0.000692347063273225 0 0.000630550288825457 0.00064334226538089 0 0.000687874187447037 0.000694454500522367 0.000611031336074723 0.000801733310066684 0 0.000622143880593256 0 0.000621615726192551 0.000611029020753476 0.000606922883853851 0.000598601675913011 0 0.000615354833402128 0.000597144470544371 0.000612854783735066 0.000688753432110288 0.000609655307786408 0.00061220387860421 0.00059768872219925 0.000599761186683071 0.000636620844794444 0.000650093623282338 0 0.000721228007723817 0.000666414272436613 0.00062866312711589
"cingulate_gyrus_isthmus_right" 0.000625216019458221 0 0.000566567793434492 0 0.000742529606117743 0.000633569980925568 0 0.00065494766670612 0.00084804057852696 0.000623674140506886 0 0 0 0 0 0.000608399828760953 0 0 0 0 0 0.000688411991380658 0.000601417031982209 0 0 0 0.000601184550601468 0 0.000625771034582146 0.000608805659343373 0 0 0 0 0.000604749128598407 0 0.000606085875742394 0 0.000876355033927999 0.000694485396652052 0.000607905958878891 0.000687874187447037 0 0.000673815388347251 0 0.000719840010813509 0 0.000608375510251797 0.000899346226725557 0.000590211912722053 0.000697343720467619 0 0 0 0.000592798049006461 0.000633871091204531 0.000592409622878288 0.000634018847247499 0 0.000665362529775898 0.000631345034468911 0.000598920097992782 0.000656519282584666 0.000611418277818975 0 0 0 0.000801921493014914
"lateral_occipital_cortex_right" 0 0 0 0 0 0 0 0 0 0.00064639220843237 0 0.000678316546851714 0 0 0 0 0 0 0 0.000669284900117369 0 0 0.000612523991605485 0 0 0 0 0.000616043172630149 0 0 0 0 0 0 0.000615855360043777 0 0.000580289418662317 0.000610260825698606 0 0.000672097173783977 0.000608138088683734 0.000694454500522367 0.000673815388347251 0 0 0.000647991266256981 0 0.000628650782926052 0 0.000655882944187677 0 0 0 0.000642646173742163 0.000634974443070044 0 0.000614901439335392 0.000638238018213307 0 0 0.000659115657188491 0.000603387877665704 0.00061746457333257 0.000606697167516794 0 0 0.000623752377085532 0.000633075595294514
"lateral_orbitofrontal_cortex_right" 0 0 0 0 0 0 0 0 0 0 0 0 0.000646170538276372 0 0 0 0 0 0 0 0 0 0.000586053566383004 0 0 0 0 0 0 0 0 0 0 0 0 0 0 0 0 0 0 0.000611031336074723 0 0 0 0 0.000651920205592309 0 0 0 0.000577950438887199 0.000614697575553975 0.000599421214496186 0 0 0.000563461984191694 0.000568823569930221 0 0.000599333161990182 0.000613832337693842 0.000580228815629195 0 0 0 0.000691207766021441 0.000663232564980848 0 0.000651709771878864
"lingual_gyrus_right" 0 0 0 0.000659767275126404 0.000641375853884208 0.000674492989159257 0 0 0.00097551433921 0.000655539724129408 0 0.000683871388425623 0 0 0 0 0 0 0 0.000682574612996971 0 0 0.000627716438237932 0 0 0 0 0.000645427928559065 0 0 0 0 0 0 0.00060278713337205 0 0 0.000617770284746605 0 0.0006292187182922 0.000611927012595446 0.000801733310066684 0.000719840010813509 0.000647991266256981 0 0 0 0.000611611096831989 0.000583273861328268 0.000619803035478531 0 0 0 0.000641519014713658 0.000639267183605438 0 0.000640548479630016 0.000622039407209793 0 0 0 0.000599227008618965 0.000619266239300027 0.0006117563440013 0 0 0 0.000728775097488366
"medial_orbitofrontal_gyrus_right" 0 0 0 0 0 0 0 0 0 0 0.000616986163458279 0 0.000745824653948008 0 0 0 0 0 0 0 0 0 0 0 0 0.000637874581572895 0 0 0 0 0 0 0 0 0 0.000593715563159306 0 0 0.000910617935071698 0 0 0 0 0 0.000651920205592309 0 0 0 0 0 0 0.000604325627368083 0.000596454849321603 0 0 0 0 0 0.000619332510757479 0.000639850883940359 0.00060663761730474 0 0 0 0.000728113276810632 0 0 0.000679100874789951
"middle_temporal_gyrus_right" 0 0 0 0 0 0 0 0 0 0 0 0 0 0 0 0 0 0 0 0 0 0.000589793505036009 0.000600126231735583 0 0 0 0.000602958736286617 0 0 0.000601736483031829 0 0 0 0 0.000623636110972359 0.000603815401620241 0.000596468904682063 0 0 0.000625709231451396 0.000604415656287727 0.000622143880593256 0.000608375510251797 0.000628650782926052 0 0.000611611096831989 0 0 0 0.000606373773828062 0.00031622943045862 0 0 0 0.000600752537464481 0.000589237708777148 0.000591661525840126 0.00061113583569444 0.000621889958026807 0.000622383160376245 0.00058817118417059 0.000591445435959659 0.000651404347490891 0.000600733664807646 0 0.000706646724981479 0.000648071438040475 0.000637356902144378
"parahippocampal_gyrus_right" 0 0 0 0 0.000730994980690664 0 0 0 0 0 0 0 0 0 0 0 0 0 0 0 0 0 0 0 0 0 0 0 0 0 0 0 0 0 0 0 0 0 0.000840656523344633 0.000596007668557572 0 0 0.000899346226725557 0 0 0.000583273861328268 0 0 0 0 0 0 0 0 0 0 0 0 0 0 0 0 0 0 0 0 0 0
"paracentral_gyrus_right" 0 0 0.000630653299222562 0 0.000625292058341237 0 0 0 0.000608664800152238 0.000645345124208791 0 0 0 0 0 0.000677750081508117 0 0 0 0 0.000678262895202913 0.000615088293555868 0.000591592893342415 0.000650136888577094 0 0 0.000585074939214855 0 0 0.000603070421556537 0 0 0 0 0.000605469963521276 0.000593019513414653 0.000597093702380816 0 0 0.000596803328817347 0.000607274562723012 0.000621615726192551 0.000590211912722053 0.000655882944187677 0 0.000619803035478531 0 0.000606373773828062 0 0 0.000578416371237539 0 0 0 0.00059895626605696 0.000598296334088656 0.00059191001066261 0.000613964441300294 0 0.000574803467669027 0.000619217324318546 0.000615059123969293 0.000615792481716002 0.00060308279035583 0 0 0 0.000584755052363026
"inferior_frontal_gyrus_pars_opercularis_right" 0 0.000620564656624386 0.000663169970037801 0 0 0 0 0 0.000617828492704163 0 0 0 0.000595544205597364 0 0 0 0.000632126504165623 0.000628762408465603 0.000617612597887349 0 0.000651441225412255 0.000581419009175658 0.000656183800725394 0 0.000637491362544267 0.000612377277804928 0.000638221808908851 0.000651862840826027 0 0.000623394022930048 0 0 0 0.000648544670976674 0 0.000587171944394395 0.00055714440269316 0 0 0.000611526271180805 0.000571940121486289 0.000611029020753476 0.000697343720467619 0 0.000577950438887199 0 0 0.00031622943045862 0 0.000578416371237539 0 0.000596283899405928 0.000596876437137273 0 0.000602952212172348 0.000573093804589042 0.000602626092721055 0 0.000588310064880907 0.000593992703050042 0.000571859337801537 0.000569825423481492 0.000757775696162695 0.000589741033368739 0 0 0 0.00058168230537327
"inferior_frontal_gyrus_pars_orbitalis_right" 0 0 0 0 0 0 0 0 0 0 0 0 0 0 0 0 0 0 0 0 0.000627181119237841 0 0 0 0 0 0.000638576693308431 0.00059707352915081 0 0 0 0 0 0 0 0.000596689804432486 0.000578849622742048 0 0 0 0 0.000606922883853851 0 0 0.000614697575553975 0 0.000604325627368083 0 0 0 0.000596283899405928 0 0.000612286991672747 0 0.000603242235070224 0.000577797996399274 0.000584892096906297 0 0.000607442561828732 0.000633060099971542 0.000593111191211952 0 0 0 0 0 0 0.000605645697662201
"inferior_frontal_gyrus_pars_triangularis_right" 0 0.000605591590752728 0.0005975032022088 0 0 0 0 0 0 0 0 0 0 0 0 0 0.000620188466855415 0 0 0 0.000598470192410549 0.000578749127249338 0.000619691648561072 0 0 0.0006148072681287 0.000618722170780258 0 0 0 0 0 0 0.000631989595102254 0 0.00058639078963694 0.000563735567360459 0 0 0 0 0.000598601675913011 0 0 0.000599421214496186 0 0.000596454849321603 0 0 0 0.000596876437137273 0.000612286991672747 0 0 0.000587377691461036 0.000570725238695604 0.000567231309816275 0 0.000597824499192029 0.000605517903223282 0.000580019465904122 0 0 0 0 0 0 0.000568510301383583
"pericalcarine_cortex_right" 0 0 0 0.000667680851344433 0 0 0 0 0 0.000689333838616661 0 0.000652647127811049 0 0 0 0 0 0 0 0.000676208773054809 0 0 0 0 0 0 0 0.000630996241675199 0 0 0 0 0 0 0 0 0 0.000632555756313569 0 0.000634205545939836 0.000592185528824185 0 0 0.000642646173742163 0 0.000641519014713658 0 0 0 0 0 0 0 0 0 0 0 0.000652659734876141 0 0 0 0.000615641463996594 0 0 0 0 0 0
"postcentral_gyrus_right" 0 0 0.00062721256474646 0 0 0 0 0 0 0 0 0 0 0 0 0 0 0 0 0 0.000630294322793065 0.000599787846016143 0.000644143282197479 0 0 0 0.000610324617663732 0.000581259863309022 0 0.000627795631716625 0 0 0 0 0.000599095570504403 0 0.000617168079026571 0 0 0.000609743311518905 0.00059261725873278 0.000615354833402128 0.000592798049006461 0.000634974443070044 0 0.000639267183605438 0 0.000600752537464481 0 0.00059895626605696 0.000602952212172348 0.000603242235070224 0.000587377691461036 0 0 0.000580275936290514 0.000616181399309604 0.000585792148691441 0.00059301137291648 0.000589112722017685 0.000575590800706725 0.000597031427784255 0.00061554755569785 0.000609741755532468 0 0 0.000634355197375144 0.000618048627047782
"posterior_cingulate_gyrus_right" 0 0 0.000598295824741741 0 0.000627895358570411 0 0 0 0.000575623267355791 0 0 0 0 0 0 0.000623532971605506 0 0 0 0 0 0.000768063282500183 0.000602745347793296 0 0 0 0.000581747517748367 0.000599948163194941 0 0.000619786624591702 0 0 0 0 0 0.000613077543554262 0.00057196943517766 0 0 0.000605867539146178 0.000577107806282826 0.000597144470544371 0.000633871091204531 0 0.000563461984191694 0 0 0.000589237708777148 0 0.000598296334088656 0.000573093804589042 0.000577797996399274 0.000570725238695604 0 0.000580275936290514 0 0.000575695982094014 0.000611258203050587 0 0.000581464602159914 0.00057314154652061 0.000578182561873961 0.000596298459718051 0.000576312487388013 0 0 0 0.000570879117687945
"precentral_gyrus_right" 0.00060215561320488 0.000634213675085133 0.000621065940165692 0 0.00061467168674654 0.000603092621100739 0.000639184196271482 0.000602265725980884 0.000652645538373957 0.000622169753217752 0 0 0 0.000601364757848126 0 0.00058605655810316 0 0 0 0 0.000625902966629788 0.000608414951653067 0.000595611942443987 0.000620921813978021 0 0 0.000593676447772106 0.000608660817469789 0.000602477202438234 0.000611456103528806 0 0 0 0.000609296012924209 0.000594057779147391 0.000577036203140385 0.000592852807184389 0 0.000684407497976967 0.000589971984249371 0.000572766631727308 0.000612854783735066 0.000592409622878288 0.000614901439335392 0.000568823569930221 0.000640548479630016 0 0.000591661525840126 0 0.00059191001066261 0.000602626092721055 0.000584892096906297 0.000567231309816275 0 0.000616181399309604 0.000575695982094014 0 0.000587953987676971 0.000568986099644279 0.000585212884910683 0.000576871100407984 0.000554120301139305 0.000595092828368146 0.000569682373407332 0 0 0.000650476953485631 0.000597749552793958
"precuneus_right" 0 0 0 0 0 0 0 0 0 0 0 0 0 0 0 0.000633240207149903 0 0 0 0 0 0 0.00060651844970665 0.000749110935172677 0 0 0.000590342110918408 0.000769984947643285 0 0.000614886572818723 0 0 0 0 0.000609927692626041 0 0.000578460882874299 0.000625539975224987 0 0.000688113595184545 0.000605806275154717 0.000688753432110288 0.000634018847247499 0.000638238018213307 0 0.000622039407209793 0 0.00061113583569444 0 0.000613964441300294 0 0 0 0.000652659734876141 0.000585792148691441 0.000611258203050587 0.000587953987676971 0 0 0 0.000615170003054227 0.000620840622350635 0.000617335236921604 0.000601108200845505 0 0 0.000642761170712887 0
"rostral_anterior_cingulate_cortex_right" 0 0.000612178013079476 0 0 0 0 0 0 0 0 0 0 0 0 0 0 0 0 0 0 0 0 0.000600283373723565 0 0.000812473113534764 0.000620666664354198 0.000637603448246298 0 0 0 0 0 0 0 0 0.00063851319384093 0.000567208185430747 0 0 0.000612932907709845 0 0.000609655307786408 0 0 0.000599333161990182 0 0.000619332510757479 0.000621889958026807 0 0 0.000588310064880907 0.000607442561828732 0.000597824499192029 0 0.00059301137291648 0 0.000568986099644279 0 0 0.00060537699848853 0.000578322598572471 0 0 0 0 0 0 0.00058699032522821
"rostral_middle_frontal_gyrus_right" 0 0.000613432976093471 0.000625397700741532 0 0 0 0 0 0 0 0 0 0 0 0 0 0.000628511704443615 0.000617553635906366 0.000620960060976948 0 0.000626474916378695 0.000573978227666186 0.000619767306108053 0 0 0.000619835791660703 0.00062719976504976 0 0 0.000573996663825454 0 0 0 0.000630487984559008 0 0.000594957998890371 0.000598634503797029 0 0 0.000614689830561113 0 0.00061220387860421 0.000665362529775898 0 0.000613832337693842 0 0.000639850883940359 0.000622383160376245 0 0.000574803467669027 0.000593992703050042 0.000633060099971542 0.000605517903223282 0 0.000589112722017685 0.000581464602159914 0.000585212884910683 0 0.00060537699848853 0 0.00059452163610927 0.000574715809398371 0 0.000594332866869742 0.00081044584127729 0 0 0.000591500749264067
"superior_frontal_gyrus_right" 0 0.000607746455099281 0.00060181607278841 0 0.000610935401878291 0 0 0.000611981353711059 0.000596103798557376 0.000601964053425372 0.000586924875275571 0 0.000586058795471254 0 0 0.000597620624524924 0.000595079274151796 0.000606383585337989 0.000600564701107157 0 0.000602918591594338 0.000592136471737275 0.000619773194151175 0.000597556275696466 0.000612355591274624 0.000612145262663514 0.000594330750432471 0.00060278373824371 0.000606438573905014 0.000611606796822257 0.000661844383897243 0 0.000594562066096951 0.000599696952619753 0.000591375628577595 0.000589842531551526 0.00059433390355048 0 0 0.000597692435855191 0.000572415011701786 0.00059768872219925 0.000631345034468911 0.000659115657188491 0.000580228815629195 0 0.00060663761730474 0.00058817118417059 0 0.000619217324318546 0.000571859337801537 0.000593111191211952 0.000580019465904122 0 0.000575590800706725 0.00057314154652061 0.000576871100407984 0.000615170003054227 0.000578322598572471 0.00059452163610927 0 0.000560316807601504 0 0.000559045182587055 0.000700484579981661 0 0 0.00057510311102808
"superior_parietal_gyrus_right" 0.000595572143776158 0 0.00059850025212944 0.000603034041628235 0.000590978928873447 0 0 0 0.000655540462447708 0 0 0 0 0 0 0.000799827809283532 0 0 0 0.000639772673985079 0 0.000593115691520246 0.000597164615449514 0.000868371226225402 0 0 0.000590304069360662 0.000607882973555831 0 0.000596207773614372 0 0 0 0 0.000592295362612962 0 0.000565447993450654 0.000609535746455089 0 0.000626132913252165 0.000583021907539666 0.000599761186683071 0.000598920097992782 0.000603387877665704 0 0.000599227008618965 0 0.000591445435959659 0 0.000615059123969293 0.000569825423481492 0 0 0.000615641463996594 0.000597031427784255 0.000578182561873961 0.000554120301139305 0.000620840622350635 0 0.000574715809398371 0.000560316807601504 0 0.000597920319321739 0.000579683163201286 0 0 0 0
"superior_temporal_gyrus_right" 0 0 0 0 0 0 0 0 0 0 0 0 0 0 0 0 0 0 0 0 0 0 0 0 0 0 0 0 0 0 0 0 0 0 0.00063462243819123 0 0 0 0 0.000654540505670704 0.000626514703713951 0.000636620844794444 0.000656519282584666 0.00061746457333257 0 0.000619266239300027 0 0.000651404347490891 0 0.000615792481716002 0.000757775696162695 0 0 0 0.00061554755569785 0.000596298459718051 0.000595092828368146 0.000617335236921604 0 0 0 0.000597920319321739 0 0.000628782271635885 0 0.000703986247529769 0.000660376181681082 0.000654207270681289
"supramarginal_gyrus_right" 0 0 0.000647172280287199 0 0.000634335065191135 0 0 0 0.000714658901490527 0.000613602033166199 0 0 0 0 0 0 0 0 0 0 0.000626040271977771 0.000605977093437099 0.000619180394626692 0.00061351885046812 0 0 0.000606871976383961 0 0 0.000615217752205304 0 0 0 0 0.000617389944959663 0.000604731536449544 0.000603544036450725 0.000577639625788961 0 0.000658744210764719 0.000608014374136932 0.000650093623282338 0.000611418277818975 0.000606697167516794 0 0.0006117563440013 0 0.000600733664807646 0 0.00060308279035583 0.000589741033368739 0 0 0 0.000609741755532468 0.000576312487388013 0.000569682373407332 0.000601108200845505 0 0.000594332866869742 0.000559045182587055 0.000579683163201286 0.000628782271635885 0 0 0 0.000637841265893333 0.000657671408905652
"frontal_pole_right" 0 0 0 0 0 0 0 0 0 0 0 0 0 0 0 0 0 0 0 0 0 0 0 0 0 0 0 0 0 0 0 0 0 0 0 0 0 0 0 0 0 0 0 0 0.000691207766021441 0 0.000728113276810632 0 0 0 0 0 0 0 0 0 0 0 0 0.00081044584127729 0.000700484579981661 0 0 0 0 0 0 0
"temporal_pole_right" 0 0 0 0 0 0 0 0 0 0 0 0 0 0 0 0 0 0 0 0 0 0 0 0 0 0 0 0 0 0 0 0 0 0 0 0 0 0 0.000734226988583589 0.000705838234984897 0 0.000721228007723817 0 0 0.000663232564980848 0 0 0.000706646724981479 0 0 0 0 0 0 0 0 0 0 0 0 0 0 0.000703986247529769 0 0 0 0 0.000717477903969739
"transverse_temporal_gyrus_right" 0 0 0 0 0 0 0 0 0 0 0 0 0 0 0 0 0 0 0 0 0 0 0 0 0 0 0 0 0 0 0 0 0 0 0.000661905528173088 0 0 0 0 0.000668815750704959 0.000646106958965625 0.000666414272436613 0 0.000623752377085532 0 0 0 0.000648071438040475 0 0 0 0 0 0 0.000634355197375144 0 0.000650476953485631 0.000642761170712887 0 0 0 0 0.000660376181681082 0.000637841265893333 0 0 0 0.000687200439983307
"insula_right" 0 0.000626544099049095 0.000639993426386151 0 0.000652035614397562 0 0 0 0 0 0 0 0.000764962847819195 0 0 0 0.000603421724138351 0.000628486928086652 0 0 0.0006447101637084 0.000577430874118663 0.000623697239785755 0 0.000647099378437669 0 0.000617801009008831 0 0 0 0 0 0 0.000639014131905352 0.000645949150151365 0.000584944455075528 0.000574523453116234 0 0.00072362990719593 0.000646983823919241 0 0.00062866312711589 0.000801921493014914 0.000633075595294514 0.000651709771878864 0.000728775097488366 0.000679100874789951 0.000637356902144378 0 0.000584755052363026 0.00058168230537327 0.000605645697662201 0.000568510301383583 0 0.000618048627047782 0.000570879117687945 0.000597749552793958 0 0.00058699032522821 0.000591500749264067 0.00057510311102808 0 0.000654207270681289 0.000657671408905652 0 0.000717477903969739 0.000687200439983307 0
