# Supplementary material for: NODDI and Tensor-Based Microstructural Indices as Predictors of Functional Connectivity
Source: PLoS One. 2016 Apr 14;11(4):e0153404. doi: 10.1371/journal.pone.0153404 (PMC4831788; doi:10.1371/journal.pone.0153404)
Supplement: S1 Data — a) Functional connectivity matrices, both fMRI and EEG connectomes across all subjects, in the form of precision matrices and b) structural brain connectivity matrices across all subjects and microstructural indices. Columns and rows are named according to the corresponding brain region that represent. (ZIP) [file pone.0153404.s001.zip › DATA/DWI/46_WODI_68.txt]

"banks_superior_temporal_sulcus_left" "caudal_anterior_cingulate_cortex_left" "caudal_middle_frontal_gyrus_left" "cuneus_left" "entorhinal_cortex_left" "fusiform_gyrus_left" "inferior_parietal_gyrus_left" "inferior_temporal_gyrus_left" "cingulate_gyrus_isthmus_left" "lateral_occipital_cortex_left" "lateral_orbitofrontal_cortex_left" "lingual_gyrus_left" "medial_orbitofrontal_gyrus_left" "middle_temporal_gyrus_left" "parahippocampal_gyrus_left" "paracentral_gyrus_left" "inferior_frontal_gyrus_pars_opercularis_left" "inferior_frontal_gyrus_pars_orbitalis_left" "inferior_frontal_gyrus_pars_triangularis_left" "pericalcarine_cortex_left" "postcentral_gyrus_left" "posterior_cingulate_gyrus_left" "precentral_gyrus_left" "precuneus_left" "rostral_anterior_cingulate_cortex_left" "rostral_middle_frontal_gyrus_left" "superior_frontal_gyrus_left" "superior_parietal_gyrus_left" "superior_temporal_gyrus_left" "supramarginal_gyrus_left" "frontal_pole_left" "temporal_pole_left" "transverse_temporal_gyrus_left" "insula_left" "banks_superior_temporal_sulcus_right" "caudal_anterior_cingulate_cortex_right" "caudal_middle_frontal_gyrus_right" "cuneus_right" "entorhinal_cortex_right" "fusiform_gyrus_right" "inferior_parietal_gyrus_right" "inferior_temporal_gyrus_right" "cingulate_gyrus_isthmus_right" "lateral_occipital_cortex_right" "lateral_orbitofrontal_cortex_right" "lingual_gyrus_right" "medial_orbitofrontal_gyrus_right" "middle_temporal_gyrus_right" "parahippocampal_gyrus_right" "paracentral_gyrus_right" "inferior_frontal_gyrus_pars_opercularis_right" "inferior_frontal_gyrus_pars_orbitalis_right" "inferior_frontal_gyrus_pars_triangularis_right" "pericalcarine_cortex_right" "postcentral_gyrus_right" "posterior_cingulate_gyrus_right" "precentral_gyrus_right" "precuneus_right" "rostral_anterior_cingulate_cortex_right" "rostral_middle_frontal_gyrus_right" "superior_frontal_gyrus_right" "superior_parietal_gyrus_right" "superior_temporal_gyrus_right" "supramarginal_gyrus_right" "frontal_pole_right" "temporal_pole_right" "transverse_temporal_gyrus_right" "insula_right"
"banks_superior_temporal_sulcus_left" 0 0 0 0 0 0.358509277439071 0.490913288301594 0.41025668550633 0.314627015640209 0.363239741446328 0 0.330088750961007 0 0.536191621366249 0 0.30534107380886 0 0 0 0 0.345091884336477 0.339257574734739 0.314274738959509 0.345722266352945 0 0 0.31805891177959 0.317124701416648 0.599666074705384 0.393667867092114 0 0 0.50418592317433 0.478395396384624 0 0 0 0 0 0 0 0 0.281582600167166 0 0 0 0 0 0 0 0 0 0 0 0 0 0.228087409556977 0 0 0 0 0.243104950744319 0 0 0 0 0 0
"caudal_anterior_cingulate_cortex_left" 0 0 0.253058456920757 0 0 0 0 0 0.279532326554007 0.277914469019727 0.245152354236572 0 0.266461085068797 0.30952684933074 0 0.263398242269918 0.27219028670013 0.254919112035484 0.269429999380233 0 0.291809146523173 0.220046291075974 0.250712635040142 0 0.317953079206136 0.265809907908022 0.219852008181822 0.262048368613762 0.30883862354391 0.287038242350672 0 0 0.26389653538376 0.260843239131185 0 0.199616244602918 0.217223816728134 0 0 0 0 0 0 0 0 0 0 0 0 0 0.227789281433583 0 0.274997345001529 0 0 0 0.218523620933085 0 0.230417756999105 0.23760699089663 0.196168783717236 0 0 0 0 0 0 0.244906305033341
"caudal_middle_frontal_gyrus_left" 0 0.253058456920757 0 0 0 0.269733479822348 0 0 0.309363027002699 0.292958374981077 0.301433377138429 0 0.270691675821774 0 0 0.305777631785422 0.290055827217908 0.272226191559103 0.289443042284089 0 0.340961776283366 0.311011107936582 0.314603827703634 0.324767203957704 0.301441089172359 0.306454254454082 0.277667876702635 0.30575704403754 0.344346231734022 0.317957260199064 0 0 0.311388135850504 0.322744124984222 0 0.213744458202519 0.227666821811392 0 0 0.241091396629598 0 0.269654345188026 0.313536498755471 0 0 0 0 0 0 0.264658693601341 0.230344055162909 0 0.280370258645688 0 0.266408999867144 0.217232105841263 0.244010966492454 0 0 0.23690041933919 0.209148092544186 0.235146754841241 0 0.270828133534576 0 0 0 0.247479183397881
"cuneus_left" 0 0 0 0 0 0.340316010468029 0 0 0.506248863975927 0.348753840295065 0 0.410992319966426 0 0.353300799935555 0 0 0 0 0 0.424094200555386 0 0 0 0.366586654963092 0 0 0 0.400742825542229 0 0.299828843013574 0 0 0 0 0 0 0 0.411064681218863 0 0 0 0 0 0 0 0.480908940635071 0 0 0 0 0 0 0 0.56941073975917 0 0 0 0 0 0 0 0.327109260914939 0 0 0 0 0 0
"entorhinal_cortex_left" 0 0 0 0 0 0.471192142700038 0 0 0 0 0 0 0.298975208732094 0 0.404684994143429 0 0 0 0 0 0 0.208101811114674 0 0 0 0 0 0 0.376304971611743 0 0 0.357174429953594 0 0.333075350885923 0 0 0.244312044891323 0 0.350889715218453 0.26679618440221 0 0.270561411814247 0.3213089518274 0 0 0.325410848749682 0 0 0.305902442972838 0.259381656328534 0 0 0 0 0 0.234768975099099 0.231329786576362 0 0 0 0.227526704715712 0.261040603063334 0 0.251888052186523 0 0 0 0.263748702014549
"fusiform_gyrus_left" 0.358509277439071 0 0.269733479822348 0.340316010468029 0.471192142700038 0 0.305479593860506 0.362109522625386 0.254563999619724 0.434762470884569 0 0.428870639498598 0.304563851606215 0.333034948361662 0.468694102827625 0.284590850683473 0 0 0 0.366153357088193 0.281740311163982 0.25736986286898 0.257361331231098 0.293598449595105 0 0 0.279198825407952 0.28566359105173 0.316107588383614 0.305960467320977 0 0.337776688566294 0.279691497085785 0.283922484862971 0 0 0 0 0 0 0 0.179540410029456 0.213609920701313 0 0 0.46105520264889 0 0 0 0 0 0 0 0 0 0 0.187647551870735 0 0 0 0 0 0 0 0 0 0 0
"inferior_parietal_gyrus_left" 0.490913288301594 0 0 0 0 0.305479593860506 0 0.292021043748144 0.283706996048636 0.407695641261698 0 0.320724975266768 0 0.330588759935124 0 0.324267039119517 0 0 0 0 0.325975648025937 0 0.293475125915157 0.299972499305236 0 0 0 0.337848942506747 0.41591051005993 0.370865031380572 0 0 0 0 0 0 0 0 0 0 0 0 0 0 0 0 0 0 0 0 0 0 0 0 0 0 0.209278073129886 0 0 0 0 0 0 0 0 0 0 0
"inferior_temporal_gyrus_left" 0.41025668550633 0 0 0 0 0.362109522625386 0.292021043748144 0 0.289223123789133 0.394386652097962 0 0.323008964942191 0.268235511589459 0.361148251356895 0.461029570111302 0.291682291125772 0 0 0 0 0.265890965015317 0.294659977287304 0.282973376118074 0.292167262864557 0 0 0.275211134460774 0.312386858020322 0.315102506402111 0.335289629625358 0 0.378799003668907 0.330974873711669 0.299618008478847 0 0 0 0 0 0 0 0 0.254286599431635 0 0 0 0 0 0 0 0 0 0 0 0 0 0.222494827016697 0 0 0 0.222636893845564 0 0 0 0 0 0 0
"cingulate_gyrus_isthmus_left" 0.314627015640209 0.279532326554007 0.309363027002699 0.506248863975927 0 0.254563999619724 0.283706996048636 0.289223123789133 0 0.260098748785689 0 0.32157855104138 0 0.272450431736531 0.478208122992742 0.246120162010392 0.311732748974418 0 0 0 0.285069380556588 0.246184431466345 0.249588369820765 0.424830709084687 0 0 0.242788306518806 0.264452731467004 0.298021627658572 0.298912847279289 0 0 0 0.258700906960884 0 0.244646407326065 0.238411746915776 0 0 0 0 0.24973458253381 0.331999825896008 0 0 0.63107234504919 0 0 0 0.259241051945819 0.237534156156877 0 0 0 0 0.241410467083456 0.198803226598328 0 0 0 0.210078803825386 0.211974488492314 0 0.225047583082031 0 0 0 0
"lateral_occipital_cortex_left" 0.363239741446328 0.277914469019727 0.292958374981077 0.348753840295065 0 0.434762470884569 0.407695641261698 0.394386652097962 0.260098748785689 0 0 0.355370344584933 0 0.375506540304889 0.401253590527839 0.322733538265464 0 0 0 0.365631595722716 0.300935537128932 0.310453495244916 0.268881687826753 0.317325996300497 0 0 0.284161028329868 0.36345556718234 0.321091231388393 0.302644266360273 0 0 0.303573418962622 0.305193672378999 0 0 0.233019390446458 0.506820339824144 0 0 0 0 0.245447162041028 0.396291996173567 0 0.390683494203622 0 0 0 0.250519799344222 0 0 0 0.428595952448433 0 0 0.219207787583071 0 0 0 0.243429995395278 0 0 0.21590099017608 0 0 0 0
"lateral_orbitofrontal_cortex_left" 0 0.245152354236572 0.301433377138429 0 0 0 0 0 0 0 0 0 0.354643942879437 0 0 0 0.318152032654352 0.375523348745213 0.408825753302269 0 0.309203074482081 0 0.301842806341441 0 0.316319583653381 0.306304767791751 0.287601011087546 0 0.432606104865028 0 0.454816424626348 0 0 0.358376118606941 0 0.239072435928314 0 0 0 0 0 0 0 0 0 0 0.317854594795464 0 0 0 0 0 0 0 0 0 0 0 0 0 0.190574476070239 0 0 0 0 0 0 0
"lingual_gyrus_left" 0.330088750961007 0 0 0.410992319966426 0 0.428870639498598 0.320724975266768 0.323008964942191 0.32157855104138 0.355370344584933 0 0 0 0.308174614805541 0.403363061489506 0.290755378298232 0 0 0 0.457377841654676 0.308270758965099 0 0.274602743967464 0.413777213419915 0 0 0 0.317222287121381 0 0.29405159362807 0 0 0 0 0 0 0 0 0 0.448291520004395 0 0 0 0.466077800651326 0 0.458138770957527 0 0 0 0 0 0 0 0.473281438750072 0 0 0 0 0 0 0 0 0 0 0 0 0 0
"medial_orbitofrontal_gyrus_left" 0 0.266461085068797 0.270691675821774 0 0.298975208732094 0.304563851606215 0 0.268235511589459 0 0 0.354643942879437 0 0 0.321518335906516 0 0 0.292017192188361 0.334491285936311 0.287075219692621 0 0 0 0.302160122024002 0 0.35076946214579 0.33751398812147 0.352706323284782 0 0.275972324227305 0 0.424928678939164 0 0 0.325239203552748 0 0.247638176507861 0.242613058338642 0 0 0 0 0 0 0 0.430110847429041 0 0.456799206951801 0 0 0 0.243506154742854 0 0 0 0 0 0 0 0 0 0.238499689943494 0 0 0 0 0 0 0.381589312746795
"middle_temporal_gyrus_left" 0.536191621366249 0.30952684933074 0 0.353300799935555 0 0.333034948361662 0.330588759935124 0.361148251356895 0.272450431736531 0.375506540304889 0 0.308174614805541 0.321518335906516 0 0 0.279654529547066 0.371305756157764 0 0.294932014069954 0 0.368734964790942 0.344170441379984 0.28355904139935 0.294492204236481 0 0 0.298632471103386 0.291323111408981 0.401636961729869 0.320462558347512 0 0.471720365726285 0.399992359518005 0.347932594904034 0 0 0 0 0 0 0 0 0 0 0 0 0 0 0 0 0 0 0 0 0 0 0.228822192040645 0 0 0 0 0 0 0 0 0 0 0
"parahippocampal_gyrus_left" 0 0 0 0 0.404684994143429 0.468694102827625 0 0.461029570111302 0.478208122992742 0.401253590527839 0 0.403363061489506 0 0 0 0 0 0 0 0 0 0 0 0 0 0 0 0 0.514268376005361 0.284612949486025 0 0 0 0 0 0 0 0 0.389586915603863 0 0 0 0 0 0 0 0 0 0 0 0 0 0 0 0 0 0 0 0 0 0 0 0 0 0 0 0 0
"paracentral_gyrus_left" 0.30534107380886 0.263398242269918 0.305777631785422 0 0 0.284590850683473 0.324267039119517 0.291682291125772 0.246120162010392 0.322733538265464 0 0.290755378298232 0 0.279654529547066 0 0 0 0 0 0 0.329406688090599 0.301846041399863 0.349319920685008 0.361705913709555 0 0 0.307106891387299 0.31070357102126 0.33713356770913 0.289498065658657 0 0 0 0.262940087272413 0 0 0.22591402875346 0 0 0 0.329740588702969 0 0.238158655813011 0 0 0 0 0 0 0.354649130975216 0 0 0 0 0 0.245205905593481 0.183024850140318 0.318405219912706 0 0 0.217448110156219 0.523729660608404 0 0 0 0 0 0
"inferior_frontal_gyrus_pars_opercularis_left" 0 0.27219028670013 0.290055827217908 0 0 0 0 0 0.311732748974418 0 0.318152032654352 0 0.292017192188361 0.371305756157764 0 0 0 0.271956555620968 0.297776271930411 0 0.374157908871121 0.285543344329918 0.401661442316245 0 0.253478420963438 0.287017582144353 0.274803370452811 0.298600690045057 0.502460303085114 0.292764417091657 0 0 0.379379128676564 0.345404370750907 0 0.232941632940087 0.2292391532239 0 0 0 0 0 0 0 0 0 0 0 0 0 0.240918336339009 0 0.240126306697029 0 0 0 0 0 0 0.240594105593882 0.223950938595964 0 0 0 0 0 0 0.230060464449083
"inferior_frontal_gyrus_pars_orbitalis_left" 0 0.254919112035484 0.272226191559103 0 0 0 0 0 0 0 0.375523348745213 0 0.334491285936311 0 0 0 0.271956555620968 0 0.308905254217603 0 0.306565374204615 0 0.290028212781126 0 0.323872850492234 0.359193252815458 0.259140308912273 0 0.319073868509985 0 0 0 0 0.294456194208064 0 0.257409518527722 0.248696884484654 0 0 0 0 0.254071442323196 0 0 0 0 0 0 0 0 0.254922157320419 0 0 0 0 0 0 0 0 0.245148563763737 0.249652636373522 0 0 0 0 0 0 0.258082709865319
"inferior_frontal_gyrus_pars_triangularis_left" 0 0.269429999380233 0.289443042284089 0 0 0 0 0 0 0 0.408825753302269 0 0.287075219692621 0.294932014069954 0 0 0.297776271930411 0.308905254217603 0 0 0.337041453413201 0 0.310398648479195 0 0.265244301597685 0.345396817937992 0.284642578678465 0 0.349676385995375 0.276945420701087 0 0 0 0.315705055326557 0 0.25360469349795 0.24960410138293 0 0 0 0 0 0 0 0 0 0 0 0 0 0.253646162785789 0 0 0 0 0 0 0 0 0.262221857575135 0.240845576541807 0 0 0 0 0 0 0
"pericalcarine_cortex_left" 0 0 0 0.424094200555386 0 0.366153357088193 0 0 0 0.365631595722716 0 0.457377841654676 0 0 0 0 0 0 0 0 0 0.346744454277331 0 0.387788182709699 0 0 0 0.380426936658287 0 0 0 0 0 0 0 0 0 0.431426740471632 0 0 0 0 0 0.442671263329419 0 0.461442466414465 0 0 0 0 0 0 0 0.429990238593508 0 0 0 0 0 0 0 0.349678892758319 0 0 0 0 0 0
"postcentral_gyrus_left" 0.345091884336477 0.291809146523173 0.340961776283366 0 0 0.281740311163982 0.325975648025937 0.265890965015317 0.285069380556588 0.300935537128932 0.309203074482081 0.308270758965099 0 0.368734964790942 0 0.329406688090599 0.374157908871121 0.306565374204615 0.337041453413201 0 0 0.279602024181257 0.318130408133525 0.299262122702098 0.319294027759012 0.395276698601289 0.298612857079168 0.299035000339607 0.398565719216689 0.309067835891357 0 0 0.520455947214231 0.41744696280241 0 0.263063762958094 0.253328602484575 0 0 0 0 0.239328455348285 0 0 0 0 0 0 0 0.400295242960878 0.25653012904613 0.293962532182242 0.282174210464374 0 0.258110428224919 0 0.221821181261668 0 0 0.268198917789429 0.229535786482095 0 0 0.28716267902691 0 0 0 0.265503362208117
"posterior_cingulate_gyrus_left" 0.339257574734739 0.220046291075974 0.311011107936582 0 0.208101811114674 0.25736986286898 0 0.294659977287304 0.246184431466345 0.310453495244916 0 0 0 0.344170441379984 0 0.301846041399863 0.285543344329918 0 0 0.346744454277331 0.279602024181257 0 0.236178911411697 0.386037884571038 0 0 0.223000813721495 0.264331744787218 0.388604722508606 0.282914937299858 0 0 0 0.286301156856912 0.25370112785969 0.216906462874166 0.216091690062998 0 0 0.227125402574122 0.226041881854735 0.225307368484148 0.358281802573458 0 0 0 0 0.206391520074199 0 0.263243050396991 0.23970381737974 0 0.24153458801035 0 0.214199973971741 0.16599099712673 0.135692145208133 0 0 0.236524359105499 0.175305305522334 0.178940845577039 0 0.198896381856469 0 0 0 0.25614225988293
"precentral_gyrus_left" 0.314274738959509 0.250712635040142 0.314603827703634 0 0 0.257361331231098 0.293475125915157 0.282973376118074 0.249588369820765 0.268881687826753 0.301842806341441 0.274602743967464 0.302160122024002 0.28355904139935 0 0.349319920685008 0.401661442316245 0.290028212781126 0.310398648479195 0 0.318130408133525 0.236178911411697 0 0.275155848459681 0.306871722679366 0.305464203960512 0.293706664823475 0.274964197368719 0.316055830719927 0.297554116592678 0 0 0.327988129940393 0.386430173859134 0.249338085516878 0.241867384177144 0.222751737237872 0.242542418156991 0 0.219925689147504 0.203206839252898 0.203595607967655 0.190954909824698 0.180868007193059 0.266201135132619 0.222390927402555 0 0.205406831960848 0 0.193068357288648 0.234761681013739 0 0.270806456331334 0 0.220986002399555 0.159511644143047 0.164688795893481 0.211652738695808 0.240456969590791 0.249764612767719 0.192013150666011 0.183398420341793 0 0.186050485969548 0 0 0 0.239287821843209
"precuneus_left" 0.345722266352945 0 0.324767203957704 0.366586654963092 0 0.293598449595105 0.299972499305236 0.292167262864557 0.424830709084687 0.317325996300497 0 0.413777213419915 0 0.294492204236481 0 0.361705913709555 0 0 0 0.387788182709699 0.299262122702098 0.386037884571038 0.275155848459681 0 0 0 0.292511465143325 0.35439242671695 0.311083176989383 0.311673900619286 0 0 0 0.320110664549761 0 0 0.281356617494083 0 0 0 0 0.246708624516286 0 0 0 0 0 0 0 0.404614125769076 0 0 0 0 0 0 0.207160894406457 0.506039131167537 0 0 0.220825201877411 0.481121748301956 0 0.309663144080478 0 0 0 0
"rostral_anterior_cingulate_cortex_left" 0 0.317953079206136 0.301441089172359 0 0 0 0 0 0 0 0.316319583653381 0 0.35076946214579 0 0 0 0.253478420963438 0.323872850492234 0.265244301597685 0 0.319294027759012 0 0.306871722679366 0 0 0.300976526707309 0.253131949710873 0 0 0 0 0 0 0 0 0.224487198339068 0.237312594149049 0 0 0 0 0 0 0 0 0 0 0 0 0 0.231995887911486 0 0 0 0 0 0 0 0.223723017134871 0 0.208818934039764 0 0 0 0 0 0 0.263130959799304
"rostral_middle_frontal_gyrus_left" 0 0.265809907908022 0.306454254454082 0 0 0 0 0 0 0 0.306304767791751 0 0.33751398812147 0 0 0 0.287017582144353 0.359193252815458 0.345396817937992 0 0.395276698601289 0 0.305464203960512 0 0.300976526707309 0 0.295784390534754 0 0.333389745996561 0.318107299470198 0.410416566384778 0 0.378497779112785 0.321783766221665 0 0.245449558833561 0.239522730157854 0 0 0 0 0 0 0 0 0 0.310716625661896 0 0 0 0.249562478466521 0 0.254517658841436 0 0 0 0 0 0.241389455286387 0.241486207141738 0.231167166784966 0 0 0 0 0 0 0
"superior_frontal_gyrus_left" 0.31805891177959 0.219852008181822 0.277667876702635 0 0 0.279198825407952 0 0.275211134460774 0.242788306518806 0.284161028329868 0.287601011087546 0 0.352706323284782 0.298632471103386 0 0.307106891387299 0.274803370452811 0.259140308912273 0.284642578678465 0 0.298612857079168 0.223000813721495 0.293706664823475 0.292511465143325 0.253131949710873 0.295784390534754 0 0.273585381479513 0.322438956130782 0.29741849925735 0.367390482032126 0 0.350341728489457 0.305396805752312 0 0.177675862233603 0.20054584380824 0 0 0.236135415615357 0.210443331138421 0.199652463206425 0.205851894014074 0 0 0 0 0.224963845566398 0 0.195475070708645 0.217363731157423 0.249302033041908 0.258099280212949 0 0.229392535102218 0.183071436084834 0.180557998506095 0.239700985955545 0.224174157198356 0.226537177620352 0.176604115064059 0.20310848297175 0 0.197452400074383 0 0 0 0.230210775328252
"superior_parietal_gyrus_left" 0.317124701416648 0.262048368613762 0.30575704403754 0.400742825542229 0 0.28566359105173 0.337848942506747 0.312386858020322 0.264452731467004 0.36345556718234 0 0.317222287121381 0 0.291323111408981 0 0.31070357102126 0.298600690045057 0 0 0.380426936658287 0.299035000339607 0.264331744787218 0.274964197368719 0.35439242671695 0 0 0.273585381479513 0 0.338397370576754 0.295170941435588 0 0 0.25248676007251 0.298432246058175 0 0.259399026317037 0.237407779645908 0.434776526386602 0 0 0 0 0 0.422671634367901 0 0.389797230482207 0 0 0 0 0.238707466549213 0.298541294804368 0 0.414670256843248 0.218883511705251 0.240115830134562 0.206415755539745 0.508907004616513 0 0 0.223059036722445 0.3104025476456 0 0 0 0 0 0
"superior_temporal_gyrus_left" 0.599666074705384 0.30883862354391 0.344346231734022 0 0.376304971611743 0.316107588383614 0.41591051005993 0.315102506402111 0.298021627658572 0.321091231388393 0.432606104865028 0 0.275972324227305 0.401636961729869 0.514268376005361 0.33713356770913 0.502460303085114 0.319073868509985 0.349676385995375 0 0.398565719216689 0.388604722508606 0.316055830719927 0.311083176989383 0 0.333389745996561 0.322438956130782 0.338397370576754 0 0.385765220974167 0 0.348456466722644 0.503715971289685 0.305237474341977 0 0 0.270953867375387 0 0 0 0 0 0.244991672606638 0 0 0 0 0 0 0 0 0 0 0 0 0 0.199477883995765 0 0 0 0.276296882645977 0 0 0 0 0 0 0
"supramarginal_gyrus_left" 0.393667867092114 0.287038242350672 0.317957260199064 0.299828843013574 0 0.305960467320977 0.370865031380572 0.335289629625358 0.298912847279289 0.302644266360273 0 0.29405159362807 0 0.320462558347512 0.284612949486025 0.289498065658657 0.292764417091657 0 0.276945420701087 0 0.309067835891357 0.282914937299858 0.297554116592678 0.311673900619286 0 0.318107299470198 0.29741849925735 0.295170941435588 0.385765220974167 0 0 0 0.403685902747524 0.331399709772189 0 0.264776216796448 0.248668014181124 0 0 0 0.240635473676707 0.201375970316352 0.24960285806975 0 0 0 0 0.232340770452701 0 0.226643604446104 0.2475618851101 0 0 0 0.232727170716371 0.23790385508449 0.20907103919077 0.225841349369427 0 0.264961842956678 0.219706824749086 0.222084882316781 0 0.224856557530273 0 0 0 0
"frontal_pole_left" 0 0 0 0 0 0 0 0 0 0 0.454816424626348 0 0.424928678939164 0 0 0 0 0 0 0 0 0 0 0 0 0.410416566384778 0.367390482032126 0 0 0 0 0 0 0 0 0 0 0 0 0 0 0 0 0 0 0 0 0 0 0 0 0 0 0 0 0 0 0 0 0 0.576479988039389 0 0 0 0 0 0 0
"temporal_pole_left" 0 0 0 0 0.357174429953594 0.337776688566294 0 0.378799003668907 0 0 0 0 0 0.471720365726285 0 0 0 0 0 0 0 0 0 0 0 0 0 0 0.348456466722644 0 0 0 0 0.342130074125825 0 0 0 0 0 0 0 0 0 0 0 0 0 0 0 0 0 0 0 0 0 0 0 0 0 0 0 0 0 0 0 0 0 0
"transverse_temporal_gyrus_left" 0.50418592317433 0.26389653538376 0.311388135850504 0 0 0.279691497085785 0 0.330974873711669 0 0.303573418962622 0 0 0 0.399992359518005 0 0 0.379379128676564 0 0 0 0.520455947214231 0 0.327988129940393 0 0 0.378497779112785 0.350341728489457 0.25248676007251 0.503715971289685 0.403685902747524 0 0 0 0.388238735905362 0 0 0.281662659750435 0 0 0 0 0 0 0 0 0 0 0 0 0 0 0 0 0 0 0 0 0 0 0 0.271548339286983 0 0 0 0 0 0 0
"insula_left" 0.478395396384624 0.260843239131185 0.322744124984222 0 0.333075350885923 0.283922484862971 0 0.299618008478847 0.258700906960884 0.305193672378999 0.358376118606941 0 0.325239203552748 0.347932594904034 0 0.262940087272413 0.345404370750907 0.294456194208064 0.315705055326557 0 0.41744696280241 0.286301156856912 0.386430173859134 0.320110664549761 0 0.321783766221665 0.305396805752312 0.298432246058175 0.305237474341977 0.331399709772189 0 0.342130074125825 0.388238735905362 0 0 0.245645480670568 0.2529639499881 0 0 0 0 0 0 0 0 0 0 0 0 0 0.263521494384311 0 0.25913795425212 0 0 0 0.197944461346121 0 0 0.240544154789627 0.234417440512831 0 0 0 0 0 0 0.275071248965103
"banks_superior_temporal_sulcus_right" 0 0 0 0 0 0 0 0 0 0 0 0 0 0 0 0 0 0 0 0 0 0.25370112785969 0.249338085516878 0 0 0 0 0 0 0 0 0 0 0 0 0 0.408565654820521 0 0 0.377866689682501 0.396685593291867 0.340287121431544 0.300025726571721 0.307968657000863 0 0.339035865067108 0 0.388803820042584 0 0.32966207906222 0 0 0 0 0.301852783032155 0 0.293686422010201 0.317161651870922 0 0 0.26309153577559 0.339331866209942 0.421841636901575 0.391036168731051 0 0 0.48919790679036 0.35605663598491
"caudal_anterior_cingulate_cortex_right" 0 0.199616244602918 0.213744458202519 0 0 0 0 0 0.244646407326065 0 0.239072435928314 0 0.247638176507861 0 0 0 0.232941632940087 0.257409518527722 0.25360469349795 0 0.263063762958094 0.216906462874166 0.241867384177144 0 0.224487198339068 0.245449558833561 0.177675862233603 0.259399026317037 0 0.264776216796448 0 0 0 0.245645480670568 0 0 0.232451054643932 0 0 0.233973863200736 0 0.253507794712688 0 0 0 0 0.260028892238599 0.272824427568249 0 0.29550979212633 0.2718261331783 0.280233674629417 0.300978285951787 0 0 0.309844238606233 0.265563188923353 0 0.268968855780729 0.265833042193078 0.197445306623528 0 0 0.283993415757894 0 0 0 0.266933515219126
"caudal_middle_frontal_gyrus_right" 0 0.217223816728134 0.227666821811392 0 0.244312044891323 0 0 0 0.238411746915776 0.233019390446458 0 0 0.242613058338642 0 0 0.22591402875346 0.2292391532239 0.248696884484654 0.24960410138293 0 0.253328602484575 0.216091690062998 0.222751737237872 0.281356617494083 0.237312594149049 0.239522730157854 0.20054584380824 0.237407779645908 0.270953867375387 0.248668014181124 0 0 0.281662659750435 0.2529639499881 0.408565654820521 0.232451054643932 0 0 0 0.290879858981998 0.300075923420719 0.292871429581964 0.305867745310089 0.292643032659091 0 0 0 0.29021390246946 0 0.28715137718597 0.300563526559478 0.314224613419506 0.324779288031823 0 0.34346582747895 0.245200617308382 0.335296080009112 0.289711040717185 0.29072262074088 0.316835609917198 0.255415063533124 0.287966472004662 0 0.382238038254362 0 0 0 0.319614264555502
"cuneus_right" 0 0 0 0.411064681218863 0 0 0 0 0 0.506820339824144 0 0 0 0 0 0 0 0 0 0.431426740471632 0 0 0.242542418156991 0 0 0 0 0.434776526386602 0 0 0 0 0 0 0 0 0 0 0 0.340560007110019 0.363188194727705 0.283135545375714 0 0.354667925074638 0 0.375594727291016 0 0 0 0 0 0 0 0.370279077502018 0 0 0 0.39783538663953 0 0 0 0.30970750291221 0 0.306625876837405 0 0 0 0
"entorhinal_cortex_right" 0 0 0 0 0.350889715218453 0 0 0 0 0 0 0 0 0 0.389586915603863 0 0 0 0 0 0 0 0 0 0 0 0 0 0 0 0 0 0 0 0 0 0 0 0 0.356298542981128 0 0 0.415658689596851 0 0 0 0.433596950998606 0 0.416200580514947 0 0 0 0 0 0 0 0.256197204550056 0 0 0 0 0 0 0 0 0.349512211208764 0 0.319087699221153
"fusiform_gyrus_right" 0 0 0.241091396629598 0 0.26679618440221 0 0 0 0 0 0 0.448291520004395 0 0 0 0 0 0 0 0 0 0.227125402574122 0.219925689147504 0 0 0 0.236135415615357 0 0 0 0 0 0 0 0.377866689682501 0.233973863200736 0.290879858981998 0.340560007110019 0.356298542981128 0 0.369986304612048 0.349056030185027 0.340589018318706 0.412604618836046 0 0.417101677546896 0 0.318047355499103 0.430161813697017 0.266724551043922 0.29751783475999 0 0 0.310452822063548 0.302896031215467 0.240263337822888 0.262083367751677 0.314707329803643 0.252707117813072 0.281170387366564 0.255947819934028 0.310395615711939 0.329747344884045 0.266338801415771 0 0.339819707430796 0.381365502435637 0.251662003841838
"inferior_parietal_gyrus_right" 0 0 0 0 0 0 0 0 0 0 0 0 0 0 0 0.329740588702969 0 0 0 0 0 0.226041881854735 0.203206839252898 0 0 0 0.210443331138421 0 0 0.240635473676707 0 0 0 0 0.396685593291867 0 0.300075923420719 0.363188194727705 0 0.369986304612048 0 0.288054314919921 0.272443174666272 0.327945342399936 0 0.317931020500936 0 0.32578165221921 0 0.295678310650052 0.324647295212463 0 0 0.263901449053615 0.278625576513797 0.233864222925585 0.279259958164805 0.288565921709986 0 0 0.253720191971266 0.285950553682743 0.274336901903768 0.310293149411496 0 0 0.298452839321962 0
"inferior_temporal_gyrus_right" 0 0 0.269654345188026 0 0.270561411814247 0.179540410029456 0 0 0.24973458253381 0 0 0 0 0 0 0 0 0.254071442323196 0 0 0.239328455348285 0.225307368484148 0.203595607967655 0.246708624516286 0 0 0.199652463206425 0 0 0.201375970316352 0 0 0 0 0.340287121431544 0.253507794712688 0.292871429581964 0.283135545375714 0 0.349056030185027 0.288054314919921 0 0.214086773892306 0.369946855868286 0.269927130044005 0.327000782906389 0 0.367285238222648 0 0.264637272859826 0.297571493809079 0.299225004250024 0.304627443003431 0 0.277166145917761 0.213358619155632 0.239906446525959 0.268072705761276 0.269462931028609 0.281413615247369 0.259350263097812 0.286341541236895 0.341264184506432 0.256821110489117 0 0.411372860248375 0.3394606164622 0.287128666734577
"cingulate_gyrus_isthmus_right" 0.281582600167166 0 0.313536498755471 0 0.3213089518274 0.213609920701313 0 0.254286599431635 0.331999825896008 0.245447162041028 0 0 0 0 0 0.238158655813011 0 0 0 0 0 0.358281802573458 0.190954909824698 0 0 0 0.205851894014074 0 0.244991672606638 0.24960285806975 0 0 0 0 0.300025726571721 0 0.305867745310089 0 0.415658689596851 0.340589018318706 0.272443174666272 0.214086773892306 0 0.225242763264414 0 0.46984032742837 0 0.258920103458335 0.330524317497595 0.264171324804186 0.371300884560164 0 0 0 0.233176319630259 0.287045147275253 0.203360253417778 0.349367991756185 0 0.270458121447139 0.247084386151231 0.300320244175149 0.256023845890036 0.260857521922046 0 0 0 0.349899383671146
"lateral_occipital_cortex_right" 0 0 0 0 0 0 0 0 0 0.396291996173567 0 0.466077800651326 0 0 0 0 0 0 0 0.442671263329419 0 0 0.180868007193059 0 0 0 0 0.422671634367901 0 0 0 0 0 0 0.307968657000863 0 0.292643032659091 0.354667925074638 0 0.412604618836046 0.327945342399936 0.369946855868286 0.225242763264414 0 0 0.399693068066518 0 0.379085930627423 0 0.267308722251737 0 0 0 0.406796890742244 0.241156463603548 0 0.250242728322992 0.304991540017132 0 0 0.238697371021178 0.339407429202832 0.2791720557906 0.278075089063807 0 0 0.31856613190322 0.263957100885893
"lateral_orbitofrontal_cortex_right" 0 0 0 0 0 0 0 0 0 0 0 0 0.430110847429041 0 0 0 0 0 0 0 0 0 0.266201135132619 0 0 0 0 0 0 0 0 0 0 0 0 0 0 0 0 0 0 0.269927130044005 0 0 0 0 0.391677660147208 0 0 0 0.30559097430135 0.376516751554223 0.392534860878517 0 0 0.290249429140798 0.294289725845398 0 0.33906492011113 0.329739072269755 0.303248974002045 0 0 0 0.467762548935721 0.529447188598266 0 0.355930865046314
"lingual_gyrus_right" 0 0 0 0.480908940635071 0.325410848749682 0.46105520264889 0 0 0.63107234504919 0.390683494203622 0 0.458138770957527 0 0 0 0 0 0 0 0.461442466414465 0 0 0.222390927402555 0 0 0 0 0.389797230482207 0 0 0 0 0 0 0.339035865067108 0 0 0.375594727291016 0 0.417101677546896 0.317931020500936 0.327000782906389 0.46984032742837 0.399693068066518 0 0 0 0.325267780766176 0.402314880024567 0.307850907439536 0 0 0 0.424587041617874 0.315923700588282 0 0.283765542577762 0.305319360563228 0 0 0 0.313224459945978 0.303758549424552 0.287021444281793 0 0 0 0.336799239285263
"medial_orbitofrontal_gyrus_right" 0 0 0 0 0 0 0 0 0 0 0.317854594795464 0 0.456799206951801 0 0 0 0 0 0 0 0 0 0 0 0 0.310716625661896 0 0 0 0 0 0 0 0 0 0.260028892238599 0 0 0.433596950998606 0 0 0 0 0 0.391677660147208 0 0 0 0 0 0 0.255841056183677 0.263493786710412 0 0 0 0 0 0.360623714961478 0.328653153349013 0.344216560809727 0 0 0 0.479527913973467 0 0 0.463412973944208
"middle_temporal_gyrus_right" 0 0 0 0 0 0 0 0 0 0 0 0 0 0 0 0 0 0 0 0 0 0.206391520074199 0.205406831960848 0 0 0 0.224963845566398 0 0 0.232340770452701 0 0 0 0 0.388803820042584 0.272824427568249 0.29021390246946 0 0 0.318047355499103 0.32578165221921 0.367285238222648 0.258920103458335 0.379085930627423 0 0.325267780766176 0 0 0 0.287432655349021 0.54936096217073 0 0 0 0.265126657084918 0.219153315598169 0.262335658922163 0.278744464711943 0.285790265906393 0.283204958130827 0.267261714022864 0.289349284668168 0.366516775309799 0.293701284967602 0 0.552963315718387 0.398697586391553 0.318262287195057
"parahippocampal_gyrus_right" 0 0 0 0 0.305902442972838 0 0 0 0 0 0 0 0 0 0 0 0 0 0 0 0 0 0 0 0 0 0 0 0 0 0 0 0 0 0 0 0 0 0.416200580514947 0.430161813697017 0 0 0.330524317497595 0 0 0.402314880024567 0 0 0 0 0 0 0 0 0 0 0 0 0 0 0 0 0 0 0 0 0 0
"paracentral_gyrus_right" 0 0 0.264658693601341 0 0.259381656328534 0 0 0 0.259241051945819 0.250519799344222 0 0 0 0 0 0.354649130975216 0 0 0 0 0.400295242960878 0.263243050396991 0.193068357288648 0.404614125769076 0 0 0.195475070708645 0 0 0.226643604446104 0 0 0 0 0.32966207906222 0.29550979212633 0.28715137718597 0 0 0.266724551043922 0.295678310650052 0.264637272859826 0.264171324804186 0.267308722251737 0 0.307850907439536 0 0.287432655349021 0 0 0.291651446781188 0 0 0 0.321826641141686 0.251036485876707 0.310707026915475 0.317038516259 0 0.27214851947307 0.335152708468639 0.302800627021831 0.264023655996812 0.297285517725637 0 0 0 0.329981458900625
"inferior_frontal_gyrus_pars_opercularis_right" 0 0.227789281433583 0.230344055162909 0 0 0 0 0 0.237534156156877 0 0 0 0.243506154742854 0 0 0 0.240918336339009 0.254922157320419 0.253646162785789 0 0.25653012904613 0.23970381737974 0.234761681013739 0 0.231995887911486 0.249562478466521 0.217363731157423 0.238707466549213 0 0.2475618851101 0 0 0 0.263521494384311 0 0.2718261331783 0.300563526559478 0 0 0.29751783475999 0.324647295212463 0.297571493809079 0.371300884560164 0 0.30559097430135 0 0 0.54936096217073 0 0.291651446781188 0 0.310346691215038 0.331309395372011 0 0.359714955521693 0.27181206592107 0.365682142462096 0 0.286848468404146 0.297340802534494 0.256223402397722 0.298947500539087 0.515904606895723 0.340416683556502 0 0 0 0.326737335274705
"inferior_frontal_gyrus_pars_orbitalis_right" 0 0 0 0 0 0 0 0 0 0 0 0 0 0 0 0 0 0 0 0 0.293962532182242 0 0 0 0 0 0.249302033041908 0.298541294804368 0 0 0 0 0 0 0 0.280233674629417 0.314224613419506 0 0 0 0 0.299225004250024 0 0 0.376516751554223 0 0.255841056183677 0 0 0 0.310346691215038 0 0.35577186279977 0 0.318141994762466 0.29907541494528 0.33553349069955 0 0.272885932423602 0.32661557174624 0.278469696193298 0 0 0 0 0 0 0.331770052829473
"inferior_frontal_gyrus_pars_triangularis_right" 0 0.274997345001529 0.280370258645688 0 0 0 0 0 0 0 0 0 0 0 0 0 0.240126306697029 0 0 0 0.282174210464374 0.24153458801035 0.270806456331334 0 0 0.254517658841436 0.258099280212949 0 0 0 0 0 0 0.25913795425212 0 0.300978285951787 0.324779288031823 0 0 0 0 0.304627443003431 0 0 0.392534860878517 0 0.263493786710412 0 0 0 0.331309395372011 0.35577186279977 0 0 0.313695615840373 0.266982700178047 0.322956873371705 0 0.324402468602407 0.343714555998209 0.297679026353577 0 0 0 0 0 0 0.344865991299432
"pericalcarine_cortex_right" 0 0 0 0.56941073975917 0 0 0 0 0 0.428595952448433 0 0.473281438750072 0 0 0 0 0 0 0 0.429990238593508 0 0 0 0 0 0 0 0.414670256843248 0 0 0 0 0 0 0 0 0 0.370279077502018 0 0.310452822063548 0.263901449053615 0 0 0.406796890742244 0 0.424587041617874 0 0 0 0 0 0 0 0 0 0 0 0.458670286616509 0 0 0 0.324319768055639 0 0 0 0 0 0
"postcentral_gyrus_right" 0 0 0.266408999867144 0 0 0 0 0 0 0 0 0 0 0 0 0 0 0 0 0 0.258110428224919 0.214199973971741 0.220986002399555 0 0 0 0.229392535102218 0.218883511705251 0 0.232727170716371 0 0 0 0 0.301852783032155 0 0.34346582747895 0 0 0.302896031215467 0.278625576513797 0.277166145917761 0.233176319630259 0.241156463603548 0 0.315923700588282 0 0.265126657084918 0 0.321826641141686 0.359714955521693 0.318141994762466 0.313695615840373 0 0 0.25461841561295 0.342915139139601 0.276584496393808 0.293431264812875 0.299245121324827 0.276666843025814 0.30495096232736 0.535667113429822 0.328740582877911 0 0 0.356888607574641 0.407935780345629
"posterior_cingulate_gyrus_right" 0 0 0.217232105841263 0 0.234768975099099 0 0 0 0.241410467083456 0 0 0 0 0 0 0.245205905593481 0 0 0 0 0 0.16599099712673 0.159511644143047 0 0 0 0.183071436084834 0.240115830134562 0 0.23790385508449 0 0 0 0 0 0.309844238606233 0.245200617308382 0 0 0.240263337822888 0.233864222925585 0.213358619155632 0.287045147275253 0 0.290249429140798 0 0 0.219153315598169 0 0.251036485876707 0.27181206592107 0.29907541494528 0.266982700178047 0 0.25461841561295 0 0.174883955841869 0.321845738426056 0 0.276432426956468 0.217049157769689 0.209581264590797 0.202605169677554 0.230738429768879 0 0 0 0.283932717596013
"precentral_gyrus_right" 0.228087409556977 0.218523620933085 0.244010966492454 0 0.231329786576362 0.187647551870735 0.209278073129886 0.222494827016697 0.198803226598328 0.219207787583071 0 0 0 0.228822192040645 0 0.183024850140318 0 0 0 0 0.221821181261668 0.135692145208133 0.164688795893481 0.207160894406457 0 0 0.180557998506095 0.206415755539745 0.199477883995765 0.20907103919077 0 0 0 0.197944461346121 0.293686422010201 0.265563188923353 0.335296080009112 0 0.256197204550056 0.262083367751677 0.279259958164805 0.239906446525959 0.203360253417778 0.250242728322992 0.294289725845398 0.283765542577762 0 0.262335658922163 0 0.310707026915475 0.365682142462096 0.33553349069955 0.322956873371705 0 0.342915139139601 0.174883955841869 0 0.273419516443928 0.301841373240873 0.37788038971224 0.273282295611429 0.275996181844686 0.298556107219682 0.283040768906898 0 0 0.456110905946703 0.357632607933487
"precuneus_right" 0 0 0 0 0 0 0 0 0 0 0 0 0 0 0 0.318405219912706 0 0 0 0 0 0 0.211652738695808 0.506039131167537 0 0 0.239700985955545 0.508907004616513 0 0.225841349369427 0 0 0 0 0.317161651870922 0 0.289711040717185 0.39783538663953 0 0.314707329803643 0.288565921709986 0.268072705761276 0.349367991756185 0.304991540017132 0 0.305319360563228 0 0.278744464711943 0 0.317038516259 0 0 0 0.458670286616509 0.276584496393808 0.321845738426056 0.273419516443928 0 0 0 0.276371112092929 0.303994646745461 0.291667490263919 0.290959948031601 0 0 0.350913420035175 0
"rostral_anterior_cingulate_cortex_right" 0 0.230417756999105 0 0 0 0 0 0 0 0 0 0 0 0 0 0 0 0 0 0 0 0 0.240456969590791 0 0.223723017134871 0.241389455286387 0.224174157198356 0 0 0 0 0 0 0 0 0.268968855780729 0.29072262074088 0 0 0.252707117813072 0 0.269462931028609 0 0 0.33906492011113 0 0.360623714961478 0.285790265906393 0 0 0.286848468404146 0.272885932423602 0.324402468602407 0 0.293431264812875 0 0.301841373240873 0 0 0.285976949253576 0.250646842088506 0 0 0 0 0 0 0.292214810333971
"rostral_middle_frontal_gyrus_right" 0 0.23760699089663 0.23690041933919 0 0 0 0 0 0 0 0 0 0 0 0 0 0.240594105593882 0.245148563763737 0.262221857575135 0 0.268198917789429 0.236524359105499 0.249764612767719 0 0 0.241486207141738 0.226537177620352 0 0 0.264961842956678 0 0 0 0.240544154789627 0 0.265833042193078 0.316835609917198 0 0 0.281170387366564 0 0.281413615247369 0.270458121447139 0 0.329739072269755 0 0.328653153349013 0.283204958130827 0 0.27214851947307 0.297340802534494 0.32661557174624 0.343714555998209 0 0.299245121324827 0.276432426956468 0.37788038971224 0 0.285976949253576 0 0.290630727324841 0.299990154782777 0 0.309289978329554 0.465741859341534 0 0 0.31706492692286
"superior_frontal_gyrus_right" 0 0.196168783717236 0.209148092544186 0 0.227526704715712 0 0 0.222636893845564 0.210078803825386 0.243429995395278 0.190574476070239 0 0.238499689943494 0 0 0.217448110156219 0.223950938595964 0.249652636373522 0.240845576541807 0 0.229535786482095 0.175305305522334 0.192013150666011 0.220825201877411 0.208818934039764 0.231167166784966 0.176604115064059 0.223059036722445 0.276296882645977 0.219706824749086 0.576479988039389 0 0.271548339286983 0.234417440512831 0.26309153577559 0.197445306623528 0.255415063533124 0 0 0.255947819934028 0.253720191971266 0.259350263097812 0.247084386151231 0.238697371021178 0.303248974002045 0 0.344216560809727 0.267261714022864 0 0.335152708468639 0.256223402397722 0.278469696193298 0.297679026353577 0 0.276666843025814 0.217049157769689 0.273282295611429 0.276371112092929 0.250646842088506 0.290630727324841 0 0.252695640753984 0 0.246485658573617 0.465044483677178 0 0 0.270469454647384
"superior_parietal_gyrus_right" 0.243104950744319 0 0.235146754841241 0.327109260914939 0.261040603063334 0 0 0 0.211974488492314 0 0 0 0 0 0 0.523729660608404 0 0 0 0.349678892758319 0 0.178940845577039 0.183398420341793 0.481121748301956 0 0 0.20310848297175 0.3104025476456 0 0.222084882316781 0 0 0 0 0.339331866209942 0 0.287966472004662 0.30970750291221 0 0.310395615711939 0.285950553682743 0.286341541236895 0.300320244175149 0.339407429202832 0 0.313224459945978 0 0.289349284668168 0 0.302800627021831 0.298947500539087 0 0 0.324319768055639 0.30495096232736 0.209581264590797 0.275996181844686 0.303994646745461 0 0.299990154782777 0.252695640753984 0 0.271439026103467 0.288840292699341 0 0 0 0
"superior_temporal_gyrus_right" 0 0 0 0 0 0 0 0 0 0 0 0 0 0 0 0 0 0 0 0 0 0 0 0 0 0 0 0 0 0 0 0 0 0 0.421841636901575 0 0 0 0 0.329747344884045 0.274336901903768 0.341264184506432 0.256023845890036 0.2791720557906 0 0.303758549424552 0 0.366516775309799 0 0.264023655996812 0.515904606895723 0 0 0 0.535667113429822 0.202605169677554 0.298556107219682 0.291667490263919 0 0 0 0.271439026103467 0 0.418761939276893 0 0.443263538302523 0.496926698992047 0.408466921078053
"supramarginal_gyrus_right" 0 0 0.270828133534576 0 0.251888052186523 0 0 0 0.225047583082031 0.21590099017608 0 0 0 0 0 0 0 0 0 0 0.28716267902691 0.198896381856469 0.186050485969548 0.309663144080478 0 0 0.197452400074383 0 0 0.224856557530273 0 0 0 0 0.391036168731051 0.283993415757894 0.382238038254362 0.306625876837405 0 0.266338801415771 0.310293149411496 0.256821110489117 0.260857521922046 0.278075089063807 0 0.287021444281793 0 0.293701284967602 0 0.297285517725637 0.340416683556502 0 0 0 0.328740582877911 0.230738429768879 0.283040768906898 0.290959948031601 0 0.309289978329554 0.246485658573617 0.288840292699341 0.418761939276893 0 0 0 0.472385268471259 0.294888420318856
"frontal_pole_right" 0 0 0 0 0 0 0 0 0 0 0 0 0 0 0 0 0 0 0 0 0 0 0 0 0 0 0 0 0 0 0 0 0 0 0 0 0 0 0 0 0 0 0 0 0.467762548935721 0 0.479527913973467 0 0 0 0 0 0 0 0 0 0 0 0 0.465741859341534 0.465044483677178 0 0 0 0 0 0 0
"temporal_pole_right" 0 0 0 0 0 0 0 0 0 0 0 0 0 0 0 0 0 0 0 0 0 0 0 0 0 0 0 0 0 0 0 0 0 0 0 0 0 0 0.349512211208764 0.339819707430796 0 0.411372860248375 0 0 0.529447188598266 0 0 0.552963315718387 0 0 0 0 0 0 0 0 0 0 0 0 0 0 0.443263538302523 0 0 0 0 0.326958835751278
"transverse_temporal_gyrus_right" 0 0 0 0 0 0 0 0 0 0 0 0 0 0 0 0 0 0 0 0 0 0 0 0 0 0 0 0 0 0 0 0 0 0 0.48919790679036 0 0 0 0 0.381365502435637 0.298452839321962 0.3394606164622 0 0.31856613190322 0 0 0 0.398697586391553 0 0 0 0 0 0 0.356888607574641 0 0.456110905946703 0.350913420035175 0 0 0 0 0.496926698992047 0.472385268471259 0 0 0 0.461858449223499
"insula_right" 0 0.244906305033341 0.247479183397881 0 0.263748702014549 0 0 0 0 0 0 0 0.381589312746795 0 0 0 0.230060464449083 0.258082709865319 0 0 0.265503362208117 0.25614225988293 0.239287821843209 0 0.263130959799304 0 0.230210775328252 0 0 0 0 0 0 0.275071248965103 0.35605663598491 0.266933515219126 0.319614264555502 0 0.319087699221153 0.251662003841838 0 0.287128666734577 0.349899383671146 0.263957100885893 0.355930865046314 0.336799239285263 0.463412973944208 0.318262287195057 0 0.329981458900625 0.326737335274705 0.331770052829473 0.344865991299432 0 0.407935780345629 0.283932717596013 0.357632607933487 0 0.292214810333971 0.31706492692286 0.270469454647384 0 0.408466921078053 0.294888420318856 0 0.326958835751278 0.461858449223499 0
