# Supplementary material for: NODDI and Tensor-Based Microstructural Indices as Predictors of Functional Connectivity
Source: PLoS One. 2016 Apr 14;11(4):e0153404. doi: 10.1371/journal.pone.0153404 (PMC4831788; doi:10.1371/journal.pone.0153404)
Supplement: S1 Data — a) Functional connectivity matrices, both fMRI and EEG connectomes across all subjects, in the form of precision matrices and b) structural brain connectivity matrices across all subjects and microstructural indices. Columns and rows are named according to the corresponding brain region that represent. (ZIP) [file pone.0153404.s001.zip › DATA/DWI/47_NSTREAMS_68.txt]

"banks_superior_temporal_sulcus_left" "caudal_anterior_cingulate_cortex_left" "caudal_middle_frontal_gyrus_left" "cuneus_left" "entorhinal_cortex_left" "fusiform_gyrus_left" "inferior_parietal_gyrus_left" "inferior_temporal_gyrus_left" "cingulate_gyrus_isthmus_left" "lateral_occipital_cortex_left" "lateral_orbitofrontal_cortex_left" "lingual_gyrus_left" "medial_orbitofrontal_gyrus_left" "middle_temporal_gyrus_left" "parahippocampal_gyrus_left" "paracentral_gyrus_left" "inferior_frontal_gyrus_pars_opercularis_left" "inferior_frontal_gyrus_pars_orbitalis_left" "inferior_frontal_gyrus_pars_triangularis_left" "pericalcarine_cortex_left" "postcentral_gyrus_left" "posterior_cingulate_gyrus_left" "precentral_gyrus_left" "precuneus_left" "rostral_anterior_cingulate_cortex_left" "rostral_middle_frontal_gyrus_left" "superior_frontal_gyrus_left" "superior_parietal_gyrus_left" "superior_temporal_gyrus_left" "supramarginal_gyrus_left" "frontal_pole_left" "temporal_pole_left" "transverse_temporal_gyrus_left" "insula_left" "banks_superior_temporal_sulcus_right" "caudal_anterior_cingulate_cortex_right" "caudal_middle_frontal_gyrus_right" "cuneus_right" "entorhinal_cortex_right" "fusiform_gyrus_right" "inferior_parietal_gyrus_right" "inferior_temporal_gyrus_right" "cingulate_gyrus_isthmus_right" "lateral_occipital_cortex_right" "lateral_orbitofrontal_cortex_right" "lingual_gyrus_right" "medial_orbitofrontal_gyrus_right" "middle_temporal_gyrus_right" "parahippocampal_gyrus_right" "paracentral_gyrus_right" "inferior_frontal_gyrus_pars_opercularis_right" "inferior_frontal_gyrus_pars_orbitalis_right" "inferior_frontal_gyrus_pars_triangularis_right" "pericalcarine_cortex_right" "postcentral_gyrus_right" "posterior_cingulate_gyrus_right" "precentral_gyrus_right" "precuneus_right" "rostral_anterior_cingulate_cortex_right" "rostral_middle_frontal_gyrus_right" "superior_frontal_gyrus_right" "superior_parietal_gyrus_right" "superior_temporal_gyrus_right" "supramarginal_gyrus_right" "frontal_pole_right" "temporal_pole_right" "transverse_temporal_gyrus_right" "insula_right"
"banks_superior_temporal_sulcus_left" 0 0 0.0029585798816568 0 0 0.0230149597238205 4.03490759753593 0.138392857142857 0.386206896551724 0.0495283018867925 0 0 0 2.41901931649331 0 0.296103896103896 0 0 0 0.00869565217391304 0.0155763239875389 0.0810810810810811 2.22700119474313 0.334591194968553 0 0 0.05175983436853 2.73757628596338 2.03178484107579 3.61030595813205 0 0 3.47368421052632 1.76851851851852 0 0 0.00290697674418605 0 0 0 0 0 0 0 0 0 0 0 0 0 0 0 0 0 0 0.0652173913043478 0 0 0 0 0 0 0 0 0 0 0 0
"caudal_anterior_cingulate_cortex_left" 0 0 0.841068917018284 0 0 0 0 0 0 0 0.492424242424242 0 0.159574468085106 0 0 0 3.43086172344689 0.0069204152249135 0.654639175257732 0 0.00886262924667651 3.63456790123457 0.41743119266055 0.00240963855421687 1.48036253776435 2.47205785667324 10.6293848500254 0 0 0 0 0 0 0.97510980966325 0 12.2888283378747 0.0829875518672199 0 0 0 0 0 0 0 0 0 0.00775193798449612 0 0 0 0.178313253012048 0 0.0124740124740125 0 0 0.0645161290322581 0.00626959247648903 0 0.0288184438040346 0.0182328190743338 0.585610708310095 0 0 0 0 0 0 0.0605042016806723
"caudal_middle_frontal_gyrus_left" 0.0029585798816568 0.841068917018284 0 0 0 0.0123743232791957 0.0400572246065808 0.0181818181818182 0.162464985994398 0 0.0186282811176969 0 0.00839454354669465 0.0145852324521422 0 0.0420271940667491 2.03603603603604 0 0.0154440154440154 0 0.804878048780488 4.62972292191436 10.6756542426646 0.0426579163248564 0.00833333333333333 1.12670157068063 2.69100169779287 0.143857415658816 0.00483091787439614 1.19808612440191 0 0 0.00651465798045603 2.11940298507463 0.0121396054628225 0.576719576719577 7.91546762589928 0 0.00309119010819165 0.00164473684210526 0.00130039011703511 0.0421052631578947 0.0192307692307692 0 0.0141342756183746 0 0.00220994475138122 0.0153698366954851 0 0.0650602409638554 0.838308457711443 0.00271370420624152 0.0390804597701149 0 0.240204429301533 3.31565656565657 0.540861812778603 0.00630914826498423 0.0244565217391304 0.182920110192837 7.62144821264895 0.00537634408602151 0.00271554650373388 0.126079447322971 0 0 0.230769230769231 0.459349593495935
"cuneus_left" 0 0 0 0 0 0.147345612134345 0.653696498054475 0.00421052631578947 0 6.23725055432373 0 0.443661971830986 0 0.0192572214580468 0.00586510263929619 0.00911161731207289 0 0 0 7.61971830985915 0 0 0.0404040404040404 0.395759717314488 0 0 0.00100704934541793 7.98334721065778 0 0 0 0 0 0 0 0 0 0.106329113924051 0 0 0 0 0 0.0953716690042076 0 0 0 0 0 0 0 0 0 0.0718954248366013 0 0 0 0 0 0 0 0.00178890876565295 0 0 0 0 0 0
"entorhinal_cortex_left" 0 0 0 0 0 0.258503401360544 0 0.0286028602860286 0 0.00232288037166086 0.0025974025974026 0 0 0 0.406666666666667 0 0 0 0 0 0 0 0 0 0 0 0 0 0.062575210589651 0 0 4.50871080139373 0 1.86081694402421 0 0 0 0 2.43220338983051 0 0 0.0121359223300971 0.0946372239747634 0 0 0.0337268128161889 0 0 0.0699300699300699 0 0 0 0 0 0 0.005249343832021 0 0 0 0 0 0 0 0 0 0 0 0
"fusiform_gyrus_left" 0.0230149597238205 0 0.0123743232791957 0.147345612134345 0.258503401360544 0 0.661219358893777 1.65499008592201 0.196251378169791 9.53856655290102 0 3.763041556145 0.0087260034904014 1.9984496124031 1.34513274336283 0.2375249500998 0 0 0 1.12160566706021 0.0238284352660842 0.0324214792299899 0.297111416781293 1.73654390934844 0 0 0.0368772067477442 0.540816326530612 7.06062717770035 0.0807754442649435 0 2.04489337822671 0.381660470879802 4.5296442687747 0 0 0.0122605363984674 0 0.0119047619047619 0 0 0 0 0 0 0 0 0 0 0 0 0 0 0 0 0.0304568527918782 0 0 0 0 0.00252631578947368 0 0 0 0 0 0 0.00339847068819031
"inferior_parietal_gyrus_left" 4.03490759753593 0 0.0400572246065808 0.653696498054475 0 0.661219358893777 0 0.393077873918418 0.729249011857708 2.9656050955414 0 0.588996763754045 0 1.18136200716846 0.0198216055500496 0.500451671183379 0 0 0 0.810924369747899 0.152492668621701 0.181318681318681 2.74919820397691 4.33223467369809 0 0 0.18914845516202 2.58640984483681 0.196103896103896 11.3834698436337 0 0 0.142543859649123 1.09051094890511 0 0 0.0269503546099291 0 0 0 0 0 0 0 0 0 0 0 0 0 0 0 0 0 0 0.132110091743119 0.00608272506082725 0 0 0 0.00564516129032258 0 0 0.00137362637362637 0 0 0 0
"inferior_temporal_gyrus_left" 0.138392857142857 0 0.0181818181818182 0.00421052631578947 0.0286028602860286 1.65499008592201 0.393077873918418 0 0.158458244111349 0.628686327077748 0 0.224525043177893 0.00170502983802217 13.243735763098 0.0343716433941998 0.0272108843537415 0 0 0 0.180778032036613 0.0186625194401244 0.019723865877712 0.2525320729237 0.475330090340514 0 0 0.0194099378881988 0.0491345616973758 22.8221614227086 0.23399209486166 0 0.533769063180828 1.42685851318945 5.30650154798762 0 0.00204918032786885 0.0105105105105105 0 0.00922722029988466 0 0 0.0013745704467354 0 0 0 0 0 0 0.00218102508178844 0 0 0 0 0 0 0.0197628458498024 0 0 0 0 0 0 0 0 0 0 0 0
"cingulate_gyrus_isthmus_left" 0.386206896551724 0 0.162464985994398 0 0 0.196251378169791 0.729249011857708 0.158458244111349 0 0.0293453724604966 0 0.101449275362319 0 0.239099859353024 0.00615384615384615 1.37115839243499 0 0 0 0.149253731343284 0.105882352941176 1.65196078431373 2.85485714285714 2.56662665066026 0 0 0.409137055837563 0.173839662447257 0.0397196261682243 0.795144157814871 0 0 0.0350877192982456 0.110787172011662 0.00732600732600733 0.00540540540540541 0.0275482093663912 0.00527704485488127 0.00766283524904215 0 0 0.0141342756183746 2.07602339181287 0 0 0 0 0 0 0 0 0 0 0 0 0.216748768472906 0.0104166666666667 0.0113378684807256 0 0 0.0111358574610245 0 0 0 0 0 0 0
"lateral_occipital_cortex_left" 0.0495283018867925 0 0 6.23725055432373 0.00232288037166086 9.53856655290102 2.9656050955414 0.628686327077748 0.0293453724604966 0 0 10.190990990991 0 0.313632781717888 0.0113250283125708 0.0122324159021407 0 0 0 11.0799031476998 0.00161550888529887 0.0020703933747412 0.0348918353105373 0.230050323508267 0 0 0.00158227848101266 2.34538152610442 0 0.0131470829909614 0 0 0 0.00643086816720257 0 0 0 0.00426894343649947 0 0 0 0 0 0.0270916334661355 0 0.0238095238095238 0 0 0 0 0 0 0 0 0 0 0 0 0 0 0 0 0 0 0 0 0 0
"lateral_orbitofrontal_cortex_left" 0 0.492424242424242 0.0186282811176969 0 0.0025974025974026 0 0 0 0 0 0 0 7.81818181818182 0 0 0 0.0103199174406605 0.980237154150198 0.554778554778555 0 0.001743679163034 0.00685714285714286 0.0014903129657228 0 1.64044943820225 2.56855851330989 2.51702913418137 0 0 0 0.00872093023255814 0.0975609756097561 0 0.669557675628794 0 0.0955794504181601 0.038558256496228 0 0 0 0 0 0 0 0 0 0.00405679513184584 0 0 0 0.0406779661016949 0 0.00210304942166141 0 0 0.00916380297823597 0.00560616678346181 0 0 0.00949367088607595 0.0203269995581087 0 0 0 0 0 0 0.00187793427230047
"lingual_gyrus_left" 0 0 0 0.443661971830986 0 3.763041556145 0.588996763754045 0.224525043177893 0.101449275362319 10.190990990991 0 0 0 2.13262032085562 0.0619307832422587 0.0123647604327666 0 0 0 1.88617886178862 0 0 0.0163785259326661 0.0851466414380322 0 0 0 0.256919801277502 0 0.00226500566251416 0 0 0 0.00659340659340659 0 0 0 0 0 0.00189753320683112 0 0 0 0.0977198697068404 0 0.0403800475059382 0 0 0 0 0 0 0 0.0933852140077821 0 0 0 0 0 0 0 0 0 0 0 0 0 0
"medial_orbitofrontal_gyrus_left" 0 0.159574468085106 0.00839454354669465 0 0 0.0087260034904014 0 0.00170502983802217 0 0 7.81818181818182 0 0 0 0.00354609929078014 0 0 0 0 0 0 0 0 0 1.95113438045375 1.75269427112876 0.185604345857854 0 0.00182648401826484 0 0.952173913043478 0 0 0.60972972972973 0 0 0 0 0 0 0 0 0 0 0.016243654822335 0 0.527704485488127 0 0 0 0 0 0 0 0 0 0 0 0.32597623089983 0.00479616306954436 0 0 0 0 0 0 0 0.243727598566308
"middle_temporal_gyrus_left" 2.41901931649331 0 0.0145852324521422 0.0192572214580468 0 1.9984496124031 1.18136200716846 13.243735763098 0.239099859353024 0.313632781717888 0 2.13262032085562 0 0 0.0225988700564972 0.431761786600496 0 0 0 0.129032258064516 0.0451552210724365 0.0556257901390645 0.958664546899841 1.47039473684211 0 0 0.0458988525286868 0.635204081632653 7.82405165456013 0.502879078694818 0 0.109352517985612 2.23567921440262 2.72029934518241 0 0 0.0018034265103697 0 0.0031055900621118 0 0 0 0 0 0 0 0 0 0 0 0 0 0 0 0 0.0228136882129278 0 0 0 0 0 0 0 0 0 0 0 0
"parahippocampal_gyrus_left" 0 0 0 0.00586510263929619 0.406666666666667 1.34513274336283 0.0198216055500496 0.0343716433941998 0.00615384615384615 0.0113250283125708 0 0.0619307832422587 0.00354609929078014 0.0225988700564972 0 0.00476190476190476 0 0 0 0.0150943396226415 0 0 0.00688073394495413 0.0554216867469879 0 0 0.00203355363497712 0.0304568527918782 0.00468933177022274 0 0 0 0 0.125915080527086 0 0 0 0 0.0310077519379845 0 0 0 0 0 0 0 0 0 0 0 0 0 0 0 0 0 0 0 0 0 0 0 0 0 0 0 0 0
"paracentral_gyrus_left" 0.296103896103896 0 0.0420271940667491 0.00911161731207289 0 0.2375249500998 0.500451671183379 0.0272108843537415 1.37115839243499 0.0122324159021407 0 0.0123647604327666 0 0.431761786600496 0.00476190476190476 0 0 0 0 0.104683195592287 1.02709677419355 4.29025844930417 3.68865979381443 3.37931034482759 0 0 1.31138014527845 1.6765625 0.00210304942166141 0.692307692307692 0 0 0.0123839009287926 0.0102432778489117 0 0 0 0 0 0 0 0 0 0 0 0 0 0 0 0.0111317254174397 0 0 0 0 0.0770101925254813 0.0199600798403194 0.0132701421800948 0 0 0 0.00423056583818086 0.00334168755221387 0 0 0 0 0 0
"inferior_frontal_gyrus_pars_opercularis_left" 0 3.43086172344689 2.03603603603604 0 0 0 0 0 0 0 0.0103199174406605 0 0 0 0 0 0 0.00429184549356223 1.78761061946903 0 0.250585480093677 0.0206185567010309 1.40896091515729 0 0.047244094488189 3.13545347467609 6.46735074626866 0 0.00388349514563107 0.00240096038415366 0 0 0 1.34418604651163 0 1.20955882352941 0.293333333333333 0 0 0 0 0 0 0 0.00652173913043478 0 0 0 0 0 0.375 0 0.0364741641337386 0 0.00207900207900208 0.0655172413793104 0.0264550264550265 0 0.0190839694656489 0.0474111041796631 0.0923857868020305 0 0 0.00211416490486258 0 0 0 0.0181347150259067
"inferior_frontal_gyrus_pars_orbitalis_left" 0 0.0069204152249135 0 0 0 0 0 0 0 0 0.980237154150198 0 0 0 0 0 0.00429184549356223 0 0.625352112676056 0 0 0 0 0 0 1.90591397849462 0.0444674250258532 0 0 0 0 0 0 0 0 0.0179640718562874 0 0 0 0 0 0 0 0 0 0 0 0 0 0 0 0 0 0 0 0 0 0 0 0 0 0 0 0 0 0 0 0
"inferior_frontal_gyrus_pars_triangularis_left" 0 0.654639175257732 0.0154440154440154 0 0 0 0 0 0 0 0.554778554778555 0 0 0 0 0 1.78761061946903 0.625352112676056 0 0 0 0.00424628450106157 0.00213219616204691 0 0.0554156171284635 9.67989918084436 1.36153467781604 0 0 0 0 0 0 0.0854472630173565 0 0.110854503464203 0.0481622306717364 0 0 0 0 0 0 0 0.00247218788627936 0 0 0 0 0 0.0207900207900208 0 0.0036563071297989 0 0 0 0.00391006842619746 0 0 0.00268096514745308 0.0182894029047875 0 0 0 0 0 0 0
"pericalcarine_cortex_left" 0.00869565217391304 0 0 7.61971830985915 0 1.12160566706021 0.810924369747899 0.180778032036613 0.149253731343284 11.0799031476998 0 1.88617886178862 0 0.129032258064516 0.0150943396226415 0.104683195592287 0 0 0 0 0 0 0.152147239263804 0.895213454075032 0 0 0.0031413612565445 0.727111111111111 0 0.0434056761268781 0 0 0 0.00638977635782748 0 0 0 0 0 0 0 0 0 0.345368916797488 0 0.010752688172043 0 0 0 0 0 0 0 0 0 0 0 0 0 0 0 0 0 0 0 0 0 0
"postcentral_gyrus_left" 0.0155763239875389 0.00886262924667651 0.804878048780488 0 0 0.0238284352660842 0.152492668621701 0.0186625194401244 0.105882352941176 0.00161550888529887 0.001743679163034 0 0 0.0451552210724365 0 1.02709677419355 0.250585480093677 0 0 0 0 0.163157894736842 12.1369193154034 0.246413502109705 0 0.00639658848614072 0.251507321274763 8.30188679245283 0.0165562913907285 4.25321463897132 0 0 0.0379310344827586 2.14065510597303 0 0 0.0946196660482375 0 0 0 0.00132978723404255 0 0 0 0 0 0 0 0 0 0.0025974025974026 0 0 0 0.0105263157894737 0.0606860158311346 0.00304878048780488 0 0 0.00112296462661426 0.110800744878957 0 0 0 0 0 0 0
"posterior_cingulate_gyrus_left" 0.0810810810810811 3.63456790123457 4.62972292191436 0 0 0.0324214792299899 0.181318681318681 0.019723865877712 1.65196078431373 0.0020703933747412 0.00685714285714286 0 0 0.0556257901390645 0 4.29025844930417 0.0206185567010309 0 0.00424628450106157 0 0.163157894736842 0 6.45235602094241 0.68565169769989 0 0.0112219451371571 10.2682926829268 0.0505928853754941 0.00854700854700855 0.368064952638701 0 0 0 0.590078328981723 0 0.817777777777778 0.0794044665012407 0 0 0 0 0 0 0 0.00242130750605327 0 0 0 0 0 0 0 0 0 0.00230414746543779 7.00411522633745 0.0134615384615385 0 0 0 0.0756929637526653 0.00169204737732657 0 0 0 0 0.00684931506849315 0
"precentral_gyrus_left" 2.22700119474313 0.41743119266055 10.6756542426646 0.0404040404040404 0 0.297111416781293 2.74919820397691 0.2525320729237 2.85485714285714 0.0348918353105373 0.0014903129657228 0.0163785259326661 0 0.958664546899841 0.00688073394495413 3.68865979381443 1.40896091515729 0 0.00213219616204691 0.152147239263804 12.1369193154034 6.45235602094241 0 2.62753623188406 0 0.264606470304201 2.57369884783472 7.60046189376443 0.213827512473272 24.6135986733002 0 0 0.0129032258064516 1.2360097323601 0.0024390243902439 0.0828789531079607 1.32285938727416 0 0 0 0 0.00143266475644699 0.00224971878515186 0 0 0 0 0 0 0.0100908173562059 0.0601036269430052 0.0022271714922049 0 0 0.047940074906367 2.57082896117524 0.167219641672196 0 0.00222965440356745 0.0303643724696356 0.375586854460094 0 0 0.0106141015921152 0 0 0 0.0122270742358079
"precuneus_left" 0.334591194968553 0.00240963855421687 0.0426579163248564 0.395759717314488 0 1.73654390934844 4.33223467369809 0.475330090340514 2.56662665066026 0.230050323508267 0 0.0851466414380322 0 1.47039473684211 0.0554216867469879 3.37931034482759 0 0 0 0.895213454075032 0.246413502109705 0.68565169769989 2.62753623188406 0 0 0 0.515555555555556 23.2153846153846 0.0529022777369581 0.637457044673539 0 0 0.0300136425648022 0.233417296389589 0 0 0.00974817221770918 0 0 0 0 0 0 0 0 0 0 0 0 0.00842992623814542 0 0 0 0 0.00618716163959783 0.017563117453348 0 0.0735400144196107 0 0.00103412616339193 0.000869187309865276 0.0112009956440573 0 0 0 0 0 0
"rostral_anterior_cingulate_cortex_left" 0 1.48036253776435 0.00833333333333333 0 0 0 0 0 0 0 1.64044943820225 0 1.95113438045375 0 0 0 0.047244094488189 0 0.0554156171284635 0 0 0 0 0 0 0.665359477124183 0.227732793522267 0 0 0 0 0 0 0 0 0.0478723404255319 0.00273224043715847 0 0 0 0 0 0 0 0 0 0 0 0 0 0 0 0 0 0 0 0 0 0.050561797752809 0 0.00554938956714761 0 0 0 0 0 0 0
"rostral_middle_frontal_gyrus_left" 0 2.47205785667324 1.12670157068063 0 0 0 0 0 0 0 2.56855851330989 0 1.75269427112876 0 0 0 3.13545347467609 1.90591397849462 9.67989918084436 0 0.00639658848614072 0.0112219451371571 0.264606470304201 0 0.665359477124183 0 18.0758054327227 0 0 0.00107816711590297 0.117148906139732 0 0 0.145589798087141 0 0.666666666666667 0.200832466181061 0 0 0 0 0 0 0 0.00720906282183316 0 0 0 0 0 0.228004956629492 0.00517129928894635 0.0261904761904762 0 0.00100806451612903 0.0624219725343321 0.0343228200371058 0 0.0168175937904269 0.0472380952380952 0.189839572192513 0 0 0.00101626016260163 0 0 0.00284090909090909 0.0356744704570792
"superior_frontal_gyrus_left" 0.05175983436853 10.6293848500254 2.69100169779287 0.00100704934541793 0 0.0368772067477442 0.18914845516202 0.0194099378881988 0.409137055837563 0.00158227848101266 2.51702913418137 0 0.185604345857854 0.0458988525286868 0.00203355363497712 1.31138014527845 6.46735074626866 0.0444674250258532 1.36153467781604 0.0031413612565445 0.251507321274763 10.2682926829268 2.57369884783472 0.515555555555556 0.227732793522267 18.0758054327227 0 0.0686239830208702 0.032826261008807 0.44154715341156 0.359634997316157 0 0.00427807486631016 4.08762886597938 0 2.80914512922465 1.98817567567568 0 0 0 0 0.00160578081091931 0.00705645161290323 0 0.00921273031825796 0 0 0.00087070091423596 0 0.0115052732502397 0.431067961165049 0.00200702458605118 0.0385700846660395 0 0.0633744855967078 1.8134765625 0.305149884704074 0.00158478605388273 0.0512048192771084 0.130901986323673 2.49272833042467 0 0 0.0182270091135046 0 0 0.0442286947141316 0.0419642857142857
"superior_parietal_gyrus_left" 2.73757628596338 0 0.143857415658816 7.98334721065778 0 0.540816326530612 2.58640984483681 0.0491345616973758 0.173839662447257 2.34538152610442 0 0.256919801277502 0 0.635204081632653 0.0304568527918782 1.6765625 0 0 0 0.727111111111111 8.30188679245283 0.0505928853754941 7.60046189376443 23.2153846153846 0 0 0.0686239830208702 0 0.0443666082895505 3.26912928759894 0 0 0.0110599078341014 0.085547634478289 0 0 0.00631711939355654 0.00323624595469256 0 0 0 0 0 0.00386100386100386 0 0 0 0 0 0 0 0 0 0 0 0.0142517814726841 0.00110071546505228 0 0 0 0.00376931775348662 0 0 0 0 0 0 0
"superior_temporal_gyrus_left" 2.03178484107579 0 0.00483091787439614 0 0.062575210589651 7.06062717770035 0.196103896103896 22.8221614227086 0.0397196261682243 0 0 0 0.00182648401826484 7.82405165456013 0.00468933177022274 0.00210304942166141 0.00388349514563107 0 0 0 0.0165562913907285 0.00854700854700855 0.213827512473272 0.0529022777369581 0 0 0.032826261008807 0.0443666082895505 0 1.02780117944398 0 0.142857142857143 4.41005291005291 1.50741350906096 0 0 0.00318979266347687 0 0.00253485424588086 0 0 0 0 0 0 0 0 0 0 0 0 0 0 0 0 0.0107066381156317 0 0 0 0 0.000860585197934596 0 0 0 0 0 0 0
"supramarginal_gyrus_left" 3.61030595813205 0 1.19808612440191 0 0 0.0807754442649435 11.3834698436337 0.23399209486166 0.795144157814871 0.0131470829909614 0 0.00226500566251416 0 0.502879078694818 0 0.692307692307692 0.00240096038415366 0 0 0.0434056761268781 4.25321463897132 0.368064952638701 24.6135986733002 0.637457044673539 0 0.00107816711590297 0.44154715341156 3.26912928759894 1.02780117944398 0 0 0 2.45080500894454 3.84464110127827 0 0 0.119205298013245 0 0 0 0 0 0 0 0 0 0 0 0 0 0 0 0 0 0 0.227951153324288 0.00774593338497289 0 0 0 0.075223319228961 0 0 0 0 0 0 0
"frontal_pole_left" 0 0 0 0 0 0 0 0 0 0 0.00872093023255814 0 0.952173913043478 0 0 0 0 0 0 0 0 0 0 0 0 0.117148906139732 0.359634997316157 0 0 0 0 0 0 0 0 0 0 0 0 0 0 0 0 0 0 0 0 0 0 0 0 0 0 0 0 0 0 0 0 0 0.00118413262285376 0 0 0 0.301587301587302 0 0 0
"temporal_pole_left" 0 0 0 0 4.50871080139373 2.04489337822671 0 0.533769063180828 0 0 0.0975609756097561 0 0 0.109352517985612 0 0 0 0 0 0 0 0 0 0 0 0 0 0 0.142857142857143 0 0 0 0 0.0298507462686567 0 0 0 0 0 0 0 0 0 0 0 0 0 0 0 0 0 0 0 0 0 0 0 0 0 0 0 0 0 0 0 0 0 0
"transverse_temporal_gyrus_left" 3.47368421052632 0 0.00651465798045603 0 0 0.381660470879802 0.142543859649123 1.42685851318945 0.0350877192982456 0 0 0 0 2.23567921440262 0 0.0123839009287926 0 0 0 0 0.0379310344827586 0 0.0129032258064516 0.0300136425648022 0 0 0.00427807486631016 0.0110599078341014 4.41005291005291 2.45080500894454 0 0 0 0.515358361774744 0 0 0 0 0 0 0 0 0 0 0 0 0 0 0 0 0 0 0 0 0 0.0130718954248366 0 0 0 0 0 0 0 0 0 0 0 0
"insula_left" 1.76851851851852 0.97510980966325 2.11940298507463 0 1.86081694402421 4.5296442687747 1.09051094890511 5.30650154798762 0.110787172011662 0.00643086816720257 0.669557675628794 0.00659340659340659 0.60972972972973 2.72029934518241 0.125915080527086 0.0102432778489117 1.34418604651163 0 0.0854472630173565 0.00638977635782748 2.14065510597303 0.590078328981723 1.2360097323601 0.233417296389589 0 0.145589798087141 4.08762886597938 0.085547634478289 1.50741350906096 3.84464110127827 0 0.0298507462686567 0.515358361774744 0 0 0.233516483516484 0.250922509225092 0 0 0 0 0 0 0 0 0 0 0 0 0 0.0798969072164948 0 0.00237529691211401 0 0.00174520069808028 0.494764397905759 0.0212443095599393 0 0.00564971751412429 0.0111919418019026 0.161559888579387 0.00136986301369863 0 0.00176991150442478 0 0 0 0.096234309623431
"banks_superior_temporal_sulcus_right" 0 0 0.0121396054628225 0 0 0 0 0 0.00732600732600733 0 0 0 0 0 0 0 0 0 0 0 0 0 0.0024390243902439 0 0 0 0 0 0 0 0 0 0 0 0 0 0.402384500745156 0.0185185185185185 0 0.00774193548387097 4.18049225159526 0.445843828715365 3.65156794425087 0.214953271028037 0 0.206039076376554 0 3.68666666666667 0 1.16195372750643 0 0 0 0 0.114597544338336 0.279202279202279 1.73480662983425 3.51148730350665 0 0 0.252728317059161 0.70487106017192 9.5484496124031 15.6206415620642 0 0 16 0.0220994475138122
"caudal_anterior_cingulate_cortex_right" 0 12.2888283378747 0.576719576719577 0 0 0 0 0.00204918032786885 0.00540540540540541 0 0.0955794504181601 0 0 0 0 0 1.20955882352941 0.0179640718562874 0.110854503464203 0 0 0.817777777777778 0.0828789531079607 0 0.0478723404255319 0.666666666666667 2.80914512922465 0 0 0 0 0 0 0.233516483516484 0 0 5.11458333333333 0 0 0.00917431192660551 0.0016750418760469 0.141414141414141 0.015625 0.0027063599458728 0.149746192893401 0 0.0106951871657754 0.0659971305595409 0 0.0864197530864197 11.6 0.101781170483461 2.03802281368821 0 0.0192771084337349 4.29464285714286 0.818363273453094 0.00649350649350649 0.719387755102041 1.77566281441196 11.7943416757345 0.0034965034965035 0.00885739592559787 0.00491400491400491 0 0 0.133858267716535 2.940625
"caudal_middle_frontal_gyrus_right" 0.00290697674418605 0.0829875518672199 7.91546762589928 0 0 0.0122605363984674 0.0269503546099291 0.0105105105105105 0.0275482093663912 0 0.038558256496228 0 0 0.0018034265103697 0 0 0.293333333333333 0 0.0481622306717364 0 0.0946196660482375 0.0794044665012407 1.32285938727416 0.00974817221770918 0.00273224043715847 0.200832466181061 1.98817567567568 0.00631711939355654 0.00318979266347687 0.119205298013245 0 0 0 0.250922509225092 0.402384500745156 5.11458333333333 0 0 0 0.00325732899022801 0.00129032258064516 0.269446672012831 0.356756756756757 0.00182648401826484 0.0104895104895105 0.00196850393700787 0 0.248812915479582 0 0.0237529691211401 2.2671568627451 0.00267022696929239 0.0816326530612245 0 2.51602023608769 4.92537313432836 14.4624447717231 0.04375 0.0561497326203209 4.88998357963875 3.78213309024613 0.0226666666666667 0.0336700336700337 2.18290598290598 0 0 2.15081967213115 0.242971887550201
"cuneus_right" 0 0 0 0.106329113924051 0 0 0 0 0.00527704485488127 0.00426894343649947 0 0 0 0 0 0 0 0 0 0 0 0 0 0 0 0 0 0.00323624595469256 0 0 0 0 0 0 0.0185185185185185 0 0 0 0 0.0839954597048808 0.221113881961762 0.0311111111111111 0.0152671755725191 8.44652406417112 0 0.499252615844544 0 0.0764872521246459 0 0.0646464646464646 0 0 0 7.3782991202346 0 0 0.0217606330365974 0.518756698821008 0 0 0.00216567406605306 6.13529921942758 0.00527240773286467 0.0121506682867558 0 0 0.00760456273764259 0.00308166409861325
"entorhinal_cortex_right" 0 0 0.00309119010819165 0 2.43220338983051 0.0119047619047619 0 0.00922722029988466 0.00766283524904215 0 0 0 0 0.0031055900621118 0.0310077519379845 0 0 0 0 0 0 0 0 0 0 0 0 0 0.00253485424588086 0 0 0 0 0 0 0 0 0 0 1.04849279161206 0 0.010230179028133 0.181818181818182 0 0.0117820324005891 0.014519056261343 0.0486725663716814 0 0.352459016393443 0 0 0 0 0 0 0.00589970501474926 0 0 0 0 0.00115673799884326 0 0.0509803921568627 0 0 1.25663716814159 0 0.177024482109228
"fusiform_gyrus_right" 0 0 0.00164473684210526 0 0 0 0 0 0 0 0 0.00189753320683112 0 0 0 0 0 0 0 0 0 0 0 0 0 0 0 0 0 0 0 0 0 0 0.00774193548387097 0.00917431192660551 0.00325732899022801 0.0839954597048808 1.04849279161206 0 0.00362756952841596 2.29311621021466 0.118483412322275 2.18515429524604 0 3.425 0 0.0933448573898012 0.248462484624846 0.00845665961945032 0.00217391304347826 0 0 0.0353535353535354 0 0.00220264317180617 0.00683994528043776 0.0895953757225433 0 0.00103573278094252 0.00696257615317668 0.0972568578553616 2.65953429830082 0.010989010989011 0 1.47169811320755 0.0504201680672269 4.38909090909091
"inferior_parietal_gyrus_right" 0 0 0.00130039011703511 0 0 0 0 0 0 0 0 0 0 0 0 0 0 0 0 0 0.00132978723404255 0 0 0 0 0 0 0 0 0 0 0 0 0 4.18049225159526 0.0016750418760469 0.00129032258064516 0.221113881961762 0 0.00362756952841596 0 0.0657501494321578 0.0566037735849057 2.52991452991453 0 1.32871012482663 0 2.05409060175794 0 0.526813880126183 0 0 0 0.156193895870736 0.00620347394540943 0.00650406504065041 0.294843049327354 1.30246189917937 0 0 0.0175572519083969 5.44444444444444 0.0240711669283098 6.6516290726817 0 0 0.0115830115830116 0
"inferior_temporal_gyrus_right" 0 0 0.0421052631578947 0 0.0121359223300971 0 0 0.0013745704467354 0.0141342756183746 0 0 0 0 0 0 0 0 0 0 0 0 0 0.00143266475644699 0 0 0 0.00160578081091931 0 0 0 0 0 0 0 0.445843828715365 0.141414141414141 0.269446672012831 0.0311111111111111 0.010230179028133 2.29311621021466 0.0657501494321578 0 0.987253765932793 0.246305418719212 0.0015785319652723 0.598770851624232 0 6.02551020408163 0.0192307692307692 0.116062176165803 0.0319488817891374 0.00229357798165138 0 0 0.0381970970206264 0.157497303128371 0.309250506414585 2.26086956521739 0 0.0430769230769231 0.222701769529564 0.37215033887862 16.1529850746269 0.634184068058778 0 0.803439803439803 1.64529331514325 6.48078641644325
"cingulate_gyrus_isthmus_right" 0 0 0.0192307692307692 0 0.0946372239747634 0 0 0 2.07602339181287 0 0 0 0 0 0 0 0 0 0 0 0 0 0.00224971878515186 0 0 0 0.00705645161290323 0 0 0 0 0 0 0 3.65156794425087 0.015625 0.356756756756757 0.0152671755725191 0.181818181818182 0.118483412322275 0.0566037735849057 0.987253765932793 0 0.0393811533052039 0 0.123417721518987 0 1.18684603886398 0.0430769230769231 1.66375545851528 0 0 0 0 0.523690773067332 1.27619047619048 3.5605749486653 0.96875 0 0.00138600138600139 1.25745856353591 0.186379928315412 0.132606721162579 4.8117048346056 0 0 0.221238938053097 0
"lateral_occipital_cortex_right" 0 0 0 0.0953716690042076 0 0 0 0 0 0.0270916334661355 0 0.0977198697068404 0 0 0 0 0 0 0 0.345368916797488 0 0 0 0 0 0 0 0.00386100386100386 0 0 0 0 0 0 0.214953271028037 0.0027063599458728 0.00182648401826484 8.44652406417112 0 2.18515429524604 2.52991452991453 0.246305418719212 0.0393811533052039 0 0 20.693009118541 0 1.38671875 0 2.49938499384994 0 0 0 20.8437025796662 0 0.00774193548387097 0.833709556057186 1.29016786570743 0 0 0.00369515011547344 1.78518014955812 0.0137362637362637 0.382120946538124 0 0 0.0413080895008606 0.00206825232678387
"lateral_orbitofrontal_cortex_right" 0 0 0.0141342756183746 0 0 0 0 0 0 0 0 0 0.016243654822335 0 0 0 0.00652173913043478 0 0.00247218788627936 0 0 0.00242130750605327 0 0 0 0.00720906282183316 0.00921273031825796 0 0 0 0 0 0 0 0 0.149746192893401 0.0104895104895105 0 0.0117820324005891 0 0 0.0015785319652723 0 0 0 0 6.69797225186766 0 0 0 0.00717703349282297 0.58257477243173 0.317073170731707 0 0 0 0.00290275761973875 0 0.575520833333333 1.755278830536 0.35230352303523 0 0.0026578073089701 0 0.00614439324116743 0.0815752461322082 0 1.21653543307087
"lingual_gyrus_right" 0 0 0 0 0.0337268128161889 0 0 0 0 0.0238095238095238 0 0.0403800475059382 0 0 0 0 0 0 0 0.010752688172043 0 0 0 0 0 0 0 0 0 0 0 0 0 0 0.206039076376554 0 0.00196850393700787 0.499252615844544 0.014519056261343 3.425 1.32871012482663 0.598770851624232 0.123417721518987 20.693009118541 0 0 0 0.493121693121693 0.292845257903494 0.122615803814714 0 0 0 2.21034482758621 0 0 0.0336 0.556313993174061 0 0 0 0.977011494252874 0.0174291938997821 0.0301318267419962 0 0 0.0278884462151394 0.00225225225225225
"medial_orbitofrontal_gyrus_right" 0 0.00775193798449612 0.00220994475138122 0 0 0 0 0 0 0 0.00405679513184584 0 0.527704485488127 0 0 0 0 0 0 0 0 0 0 0 0 0 0 0 0 0 0 0 0 0 0 0.0106951871657754 0 0 0.0486725663716814 0 0 0 0 0 6.69797225186766 0 0 0 0 0 0 0 0.00592592592592593 0 0 0 0 0 0.706099815157117 2.96543209876543 0.550578761952693 0 0 0 1.9622641509434 0 0 0.0304182509505703
"middle_temporal_gyrus_right" 0 0 0.0153698366954851 0 0 0 0 0 0 0 0 0 0 0 0 0 0 0 0 0 0 0 0 0 0 0 0.00087070091423596 0 0 0 0 0 0 0 3.68666666666667 0.0659971305595409 0.248812915479582 0.0764872521246459 0 0.0933448573898012 2.05409060175794 6.02551020408163 1.18684603886398 1.38671875 0 0.493121693121693 0 0 0 2.6485084306096 0.00536912751677852 0 0 0.123176661264182 0.062780269058296 0.103683492496589 1.23698523698524 2.77253928866832 0 0.00911161731207289 0.155440414507772 1.68789363191043 8.04950495049505 2.6351228389445 0 0.0129032258064516 4.06307977736549 2.60108108108108
"parahippocampal_gyrus_right" 0 0 0 0 0.0699300699300699 0 0 0.00218102508178844 0 0 0 0 0 0 0 0 0 0 0 0 0 0 0 0 0 0 0 0 0 0 0 0 0 0 0 0 0 0 0.352459016393443 0.248462484624846 0 0.0192307692307692 0.0430769230769231 0 0 0.292845257903494 0 0 0 0 0 0 0 0 0 0 0 0 0 0 0.00112422709387296 0 0.00560747663551402 0 0 0 0 0.0137693631669535
"paracentral_gyrus_right" 0 0 0.0650602409638554 0 0 0 0 0 0 0 0 0 0 0 0 0.0111317254174397 0 0 0 0 0 0 0.0100908173562059 0.00842992623814542 0 0 0.0115052732502397 0 0 0 0 0 0 0 1.16195372750643 0.0864197530864197 0.0237529691211401 0.0646464646464646 0 0.00845665961945032 0.526813880126183 0.116062176165803 1.66375545851528 2.49938499384994 0 0.122615803814714 0 2.6485084306096 0 0 0 0 0 0.00985221674876847 0.615044247787611 5.42145593869732 4.14312267657993 13.4148296593186 0 0.00258899676375405 0.336820083682008 10.7914614121511 0.00831255195344971 1.55630630630631 0 0 0.00609756097560976 0.00280112044817927
"inferior_frontal_gyrus_pars_opercularis_right" 0 0.178313253012048 0.838308457711443 0 0 0 0 0 0 0 0.0406779661016949 0 0 0 0 0 0.375 0 0.0207900207900208 0 0.0025974025974026 0 0.0601036269430052 0 0 0.228004956629492 0.431067961165049 0 0 0 0 0 0 0.0798969072164948 0 11.6 2.2671568627451 0 0 0.00217391304347826 0 0.0319488817891374 0 0 0.00717703349282297 0 0 0.00536912751677852 0 0 0 0.0136054421768707 2.21951219512195 0 0.610478359908884 0.19758064516129 1.80571428571429 0.00411522633744856 0.163636363636364 2.8808426596445 9.02014846235419 0.00167785234899329 0.00679694137638063 0.640371229698376 0 0 3.67549668874172 2.54360465116279
"inferior_frontal_gyrus_pars_orbitalis_right" 0 0 0.00271370420624152 0 0 0 0 0 0 0 0 0 0 0 0 0 0 0 0 0 0 0 0.0022271714922049 0 0 0.00517129928894635 0.00200702458605118 0 0 0 0 0 0 0 0 0.101781170483461 0.00267022696929239 0 0 0 0 0.00229357798165138 0 0 0.58257477243173 0 0 0 0 0 0.0136054421768707 0 0.473372781065089 0 0 0 0 0 0.0268096514745308 6.04545454545455 0.106652006597031 0 0.0036036036036036 0 0 0 0 0.00966183574879227
"inferior_frontal_gyrus_pars_triangularis_right" 0 0.0124740124740125 0.0390804597701149 0 0 0 0 0 0 0 0.00210304942166141 0 0 0 0 0 0.0364741641337386 0 0.0036563071297989 0 0 0 0 0 0 0.0261904761904762 0.0385700846660395 0 0 0 0 0 0 0.00237529691211401 0 2.03802281368821 0.0816326530612245 0 0 0 0 0 0 0 0.317073170731707 0 0.00592592592592593 0 0 0 2.21951219512195 0.473372781065089 0 0 0 0.00355871886120996 0.00896057347670251 0 0.699604743083004 15.5104100946372 4.18954918032787 0.00158982511923688 0.00160901045856798 0 0 0 0 0.0954907161803713
"pericalcarine_cortex_right" 0 0 0 0.0718954248366013 0 0 0 0 0 0 0 0.0933852140077821 0 0 0 0 0 0 0 0 0 0 0 0 0 0 0 0 0 0 0 0 0 0 0 0 0 7.3782991202346 0 0.0353535353535354 0.156193895870736 0 0 20.8437025796662 0 2.21034482758621 0 0.123176661264182 0 0.00985221674876847 0 0 0 0 0 0 0.00433839479392625 0.0758293838862559 0 0 0 0.492481203007519 0 0 0 0 0.0114942528735632 0
"postcentral_gyrus_right" 0 0 0.240204429301533 0 0 0 0 0 0 0 0 0 0 0 0 0.0770101925254813 0.00207900207900208 0 0 0 0.0105263157894737 0.00230414746543779 0.047940074906367 0.00618716163959783 0 0.00100806451612903 0.0633744855967078 0 0 0 0 0 0 0.00174520069808028 0.114597544338336 0.0192771084337349 2.51602023608769 0 0 0 0.00620347394540943 0.0381970970206264 0.523690773067332 0 0 0 0 0.062780269058296 0 0.615044247787611 0.610478359908884 0 0 0 0 0.669745958429561 11.0577464788732 0.0566318926974665 0 0.00847008999470619 0.801418439716312 6.35083226632522 0.0581771170006464 5.90422077922078 0 0 0.348214285714286 0.831758034026465
"posterior_cingulate_gyrus_right" 0.0652173913043478 0.0645161290322581 3.31565656565657 0 0.005249343832021 0.0304568527918782 0.132110091743119 0.0197628458498024 0.216748768472906 0 0.00916380297823597 0 0 0.0228136882129278 0 0.0199600798403194 0.0655172413793104 0 0 0 0.0606860158311346 7.00411522633745 2.57082896117524 0.017563117453348 0 0.0624219725343321 1.8134765625 0.0142517814726841 0.0107066381156317 0.227951153324288 0 0 0.0130718954248366 0.494764397905759 0.279202279202279 4.29464285714286 4.92537313432836 0 0.00589970501474926 0.00220264317180617 0.00650406504065041 0.157497303128371 1.27619047619048 0.00774193548387097 0 0 0 0.103683492496589 0 5.42145593869732 0.19758064516129 0 0.00355871886120996 0 0.669745958429561 0 4.50867052023121 0.6375 0 0.0238885202388852 11.5955176093917 0.159322033898305 0.0377682403433476 0.661176470588235 0 0 0.524137931034483 0.195266272189349
"precentral_gyrus_right" 0 0.00626959247648903 0.540861812778603 0 0 0 0.00608272506082725 0 0.0104166666666667 0 0.00560616678346181 0 0 0 0 0.0132701421800948 0.0264550264550265 0 0.00391006842619746 0 0.00304878048780488 0.0134615384615385 0.167219641672196 0 0 0.0343228200371058 0.305149884704074 0.00110071546505228 0 0.00774593338497289 0 0 0 0.0212443095599393 1.73480662983425 0.818363273453094 14.4624447717231 0.0217606330365974 0 0.00683994528043776 0.294843049327354 0.309250506414585 3.5605749486653 0.833709556057186 0.00290275761973875 0.0336 0 1.23698523698524 0 4.14312267657993 1.80571428571429 0 0.00896057347670251 0.00433839479392625 11.0577464788732 4.50867052023121 0 3.21664464993395 0 0.0591945657447841 2.51400329489292 14.1280276816609 0.0639906922629436 12.517094017094 0 0 0.170616113744076 0.572357723577236
"precuneus_right" 0 0 0.00630914826498423 0 0 0 0 0 0.0113378684807256 0 0 0 0 0 0 0 0 0 0 0 0 0 0 0.0735400144196107 0 0 0.00158478605388273 0 0 0 0 0 0 0 3.51148730350665 0.00649350649350649 0.04375 0.518756698821008 0 0.0895953757225433 1.30246189917937 2.26086956521739 0.96875 1.29016786570743 0 0.556313993174061 0 2.77253928866832 0 13.4148296593186 0.00411522633744856 0 0 0.0758293838862559 0.0566318926974665 0.6375 3.21664464993395 0 0 0.00403429147755925 0.571063829787234 28.0942028985507 0.204753199268739 2.47058823529412 0 0 0.297650130548303 0.0277777777777778
"rostral_anterior_cingulate_cortex_right" 0 0.0288184438040346 0.0244565217391304 0 0 0 0 0 0 0 0 0 0.32597623089983 0 0 0 0.0190839694656489 0 0 0 0 0 0.00222965440356745 0 0.050561797752809 0.0168175937904269 0.0512048192771084 0 0 0 0 0 0 0.00564971751412429 0 0.719387755102041 0.0561497326203209 0 0 0 0 0 0 0 0.575520833333333 0 0.706099815157117 0 0 0 0.163636363636364 0.0268096514745308 0.699604743083004 0 0 0 0 0 0 1.03514817367333 0.979097909790979 0 0 0 0 0 0 0.0290322580645161
"rostral_middle_frontal_gyrus_right" 0 0.0182328190743338 0.182920110192837 0 0 0 0 0 0 0 0.00949367088607595 0 0.00479616306954436 0 0 0 0.0474111041796631 0 0.00268096514745308 0 0.00112296462661426 0 0.0303643724696356 0.00103412616339193 0 0.0472380952380952 0.130901986323673 0 0 0 0 0 0 0.0111919418019026 0 1.77566281441196 4.88998357963875 0 0 0.00103573278094252 0 0.0430769230769231 0.00138600138600139 0 1.755278830536 0 2.96543209876543 0.00911161731207289 0 0.00258899676375405 2.8808426596445 6.04545454545455 15.5104100946372 0 0.00847008999470619 0.0238885202388852 0.0591945657447841 0.00403429147755925 1.03514817367333 0 15.9716948567484 0.000907852927825692 0.00914076782449726 0.0224239188467699 0.0599700149925037 0 0.19040365575019 1.73631547969394
"superior_frontal_gyrus_right" 0 0.585610708310095 7.62144821264895 0 0 0.00252631578947368 0.00564516129032258 0 0.0111358574610245 0 0.0203269995581087 0 0 0 0 0.00423056583818086 0.0923857868020305 0 0.0182894029047875 0 0.110800744878957 0.0756929637526653 0.375586854460094 0.000869187309865276 0.00554938956714761 0.189839572192513 2.49272833042467 0.00376931775348662 0.000860585197934596 0.075223319228961 0.00118413262285376 0 0 0.161559888579387 0.252728317059161 11.7943416757345 3.78213309024613 0.00216567406605306 0.00115673799884326 0.00696257615317668 0.0175572519083969 0.222701769529564 1.25745856353591 0.00369515011547344 0.35230352303523 0 0.550578761952693 0.155440414507772 0.00112422709387296 0.336820083682008 9.02014846235419 0.106652006597031 4.18954918032787 0 0.801418439716312 11.5955176093917 2.51400329489292 0.571063829787234 0.979097909790979 15.9716948567484 0 0.133852140077821 0.0258317025440313 0.704464285714286 0.17989417989418 0 0.569047619047619 2.02129719264279
"superior_parietal_gyrus_right" 0 0 0.00537634408602151 0.00178890876565295 0 0 0 0 0 0 0 0 0 0 0 0.00334168755221387 0 0 0 0 0 0.00169204737732657 0 0.0112009956440573 0 0 0 0 0 0 0 0 0 0.00136986301369863 0.70487106017192 0.0034965034965035 0.0226666666666667 6.13529921942758 0 0.0972568578553616 5.44444444444444 0.37215033887862 0.186379928315412 1.78518014955812 0 0.977011494252874 0 1.68789363191043 0 10.7914614121511 0.00167785234899329 0 0.00158982511923688 0.492481203007519 6.35083226632522 0.159322033898305 14.1280276816609 28.0942028985507 0 0.000907852927825692 0.133852140077821 0 0.0515851692638366 2.10737386804657 0 0 0.0709939148073022 0.0102040816326531
"superior_temporal_gyrus_right" 0 0 0.00271554650373388 0 0 0 0 0 0 0 0 0 0 0 0 0 0 0 0 0 0 0 0 0 0 0 0 0 0 0 0 0 0 0 9.5484496124031 0.00885739592559787 0.0336700336700337 0.00527240773286467 0.0509803921568627 2.65953429830082 0.0240711669283098 16.1529850746269 0.132606721162579 0.0137362637362637 0.0026578073089701 0.0174291938997821 0 8.04950495049505 0.00560747663551402 0.00831255195344971 0.00679694137638063 0.0036036036036036 0.00160901045856798 0 0.0581771170006464 0.0377682403433476 0.0639906922629436 0.204753199268739 0 0.00914076782449726 0.0258317025440313 0.0515851692638366 0 0.786414108425865 0 0.551330798479088 3.06282183316169 0.85924834193073
"supramarginal_gyrus_right" 0 0 0.126079447322971 0 0 0 0.00137362637362637 0 0 0 0 0 0 0 0 0 0.00211416490486258 0 0 0 0 0 0.0106141015921152 0 0 0.00101626016260163 0.0182270091135046 0 0 0 0 0 0 0.00176991150442478 15.6206415620642 0.00491400491400491 2.18290598290598 0.0121506682867558 0 0.010989010989011 6.6516290726817 0.634184068058778 4.8117048346056 0.382120946538124 0 0.0301318267419962 0 2.6351228389445 0 1.55630630630631 0.640371229698376 0 0 0 5.90422077922078 0.661176470588235 12.517094017094 2.47058823529412 0 0.0224239188467699 0.704464285714286 2.10737386804657 0.786414108425865 0 0 0 0.103658536585366 0.174664107485605
"frontal_pole_right" 0 0 0 0 0 0 0 0 0 0 0 0 0 0 0 0 0 0 0 0 0 0 0 0 0 0 0 0 0 0 0.301587301587302 0 0 0 0 0 0 0 0 0 0 0 0 0 0.00614439324116743 0 1.9622641509434 0 0 0 0 0 0 0 0 0 0 0 0 0.0599700149925037 0.17989417989418 0 0 0 0 0 0 0
"temporal_pole_right" 0 0 0 0 0 0 0 0 0 0 0 0 0 0 0 0 0 0 0 0 0 0 0 0 0 0 0 0 0 0 0 0 0 0 0 0 0 0 1.25663716814159 1.47169811320755 0 0.803439803439803 0 0 0.0815752461322082 0 0 0.0129032258064516 0 0 0 0 0 0 0 0 0 0 0 0 0 0 0.551330798479088 0 0 0 0 0.0177619893428064
"transverse_temporal_gyrus_right" 0 0 0.230769230769231 0 0 0 0 0 0 0 0 0 0 0 0 0 0 0 0 0 0 0.00684931506849315 0 0 0 0.00284090909090909 0.0442286947141316 0 0 0 0 0 0 0 16 0.133858267716535 2.15081967213115 0.00760456273764259 0 0.0504201680672269 0.0115830115830116 1.64529331514325 0.221238938053097 0.0413080895008606 0 0.0278884462151394 0 4.06307977736549 0 0.00609756097560976 3.67549668874172 0 0 0.0114942528735632 0.348214285714286 0.524137931034483 0.170616113744076 0.297650130548303 0 0.19040365575019 0.569047619047619 0.0709939148073022 3.06282183316169 0.103658536585366 0 0 0 0.336099585062241
"insula_right" 0 0.0605042016806723 0.459349593495935 0 0 0.00339847068819031 0 0 0 0 0.00187793427230047 0 0.243727598566308 0 0 0 0.0181347150259067 0 0 0 0 0 0.0122270742358079 0 0 0.0356744704570792 0.0419642857142857 0 0 0 0 0 0 0.096234309623431 0.0220994475138122 2.940625 0.242971887550201 0.00308166409861325 0.177024482109228 4.38909090909091 0 6.48078641644325 0 0.00206825232678387 1.21653543307087 0.00225225225225225 0.0304182509505703 2.60108108108108 0.0137693631669535 0.00280112044817927 2.54360465116279 0.00966183574879227 0.0954907161803713 0 0.831758034026465 0.195266272189349 0.572357723577236 0.0277777777777778 0.0290322580645161 1.73631547969394 2.02129719264279 0.0102040816326531 0.85924834193073 0.174664107485605 0 0.0177619893428064 0.336099585062241 0
