# Supplementary material for: NODDI and Tensor-Based Microstructural Indices as Predictors of Functional Connectivity
Source: PLoS One. 2016 Apr 14;11(4):e0153404. doi: 10.1371/journal.pone.0153404 (PMC4831788; doi:10.1371/journal.pone.0153404)
Supplement: S1 Data — a) Functional connectivity matrices, both fMRI and EEG connectomes across all subjects, in the form of precision matrices and b) structural brain connectivity matrices across all subjects and microstructural indices. Columns and rows are named according to the corresponding brain region that represent. (ZIP) [file pone.0153404.s001.zip › DATA/DWI/47_WFA_68.txt]

"banks_superior_temporal_sulcus_left" "caudal_anterior_cingulate_cortex_left" "caudal_middle_frontal_gyrus_left" "cuneus_left" "entorhinal_cortex_left" "fusiform_gyrus_left" "inferior_parietal_gyrus_left" "inferior_temporal_gyrus_left" "cingulate_gyrus_isthmus_left" "lateral_occipital_cortex_left" "lateral_orbitofrontal_cortex_left" "lingual_gyrus_left" "medial_orbitofrontal_gyrus_left" "middle_temporal_gyrus_left" "parahippocampal_gyrus_left" "paracentral_gyrus_left" "inferior_frontal_gyrus_pars_opercularis_left" "inferior_frontal_gyrus_pars_orbitalis_left" "inferior_frontal_gyrus_pars_triangularis_left" "pericalcarine_cortex_left" "postcentral_gyrus_left" "posterior_cingulate_gyrus_left" "precentral_gyrus_left" "precuneus_left" "rostral_anterior_cingulate_cortex_left" "rostral_middle_frontal_gyrus_left" "superior_frontal_gyrus_left" "superior_parietal_gyrus_left" "superior_temporal_gyrus_left" "supramarginal_gyrus_left" "frontal_pole_left" "temporal_pole_left" "transverse_temporal_gyrus_left" "insula_left" "banks_superior_temporal_sulcus_right" "caudal_anterior_cingulate_cortex_right" "caudal_middle_frontal_gyrus_right" "cuneus_right" "entorhinal_cortex_right" "fusiform_gyrus_right" "inferior_parietal_gyrus_right" "inferior_temporal_gyrus_right" "cingulate_gyrus_isthmus_right" "lateral_occipital_cortex_right" "lateral_orbitofrontal_cortex_right" "lingual_gyrus_right" "medial_orbitofrontal_gyrus_right" "middle_temporal_gyrus_right" "parahippocampal_gyrus_right" "paracentral_gyrus_right" "inferior_frontal_gyrus_pars_opercularis_right" "inferior_frontal_gyrus_pars_orbitalis_right" "inferior_frontal_gyrus_pars_triangularis_right" "pericalcarine_cortex_right" "postcentral_gyrus_right" "posterior_cingulate_gyrus_right" "precentral_gyrus_right" "precuneus_right" "rostral_anterior_cingulate_cortex_right" "rostral_middle_frontal_gyrus_right" "superior_frontal_gyrus_right" "superior_parietal_gyrus_right" "superior_temporal_gyrus_right" "supramarginal_gyrus_right" "frontal_pole_right" "temporal_pole_right" "transverse_temporal_gyrus_right" "insula_right"
"banks_superior_temporal_sulcus_left" 0 0 0.421068450970004 0 0 0.399932687334229 0.44238051011077 0.32257167106839 0.418211815351642 0.274601228121679 0 0 0 0.241650338250047 0 0.419757128833115 0 0 0 0.32561336959824 0.439449835392339 0.440619055971108 0.436176718805728 0.421232538113064 0 0 0.421166168602254 0.445665839489738 0.314181491117291 0.40213894121821 0 0 0.365861331373678 0.379416754140162 0 0 0.462234563136396 0 0 0 0 0 0 0 0 0 0 0 0 0 0 0 0 0 0 0.467179320567373 0 0 0 0 0 0 0 0 0 0 0 0
"caudal_anterior_cingulate_cortex_left" 0 0 0.453972324499028 0 0 0 0 0 0 0 0.439344202812172 0 0.31804817046469 0 0 0 0.439281557790678 0.379444843881334 0.389526199866598 0 0.387332229207929 0.392920639452761 0.430706914409469 0.391394330538825 0.345202939240138 0.38846984656299 0.432058636654531 0 0 0 0 0 0 0.434421997408776 0 0.512376504941241 0.48021449863905 0 0 0 0 0 0 0 0 0 0.310542397957403 0 0 0 0.473659474464397 0 0.43949857287449 0 0 0.530918164947515 0.450569263963948 0 0.419097304498922 0.419249618195379 0.542785589939069 0 0 0 0 0 0 0.473636283381422
"caudal_middle_frontal_gyrus_left" 0.421068450970004 0.453972324499028 0 0 0 0.423460425276025 0.430260362116795 0.442376016079095 0.417345566503872 0 0.40460656972984 0 0.472695786270267 0.418253132123175 0 0.414465778724674 0.367710372896885 0 0.390121518985514 0 0.356252357272037 0.477831921068144 0.348642989563055 0.417199366564114 0.328899593403461 0.360599940967537 0.43476258364339 0.374860762566661 0.339915233472698 0.367077239149121 0 0 0.404336242917998 0.402616853101968 0.46091055193944 0.489804109023604 0.504177673605132 0 0.556279292842447 0.457916609576785 0.481775571099471 0.47364205820822 0.519337200863168 0 0.425325462002297 0 0.46823381403568 0.463588192860143 0 0.518128291258183 0.447240363728058 0.402762998565131 0.403765707473771 0 0.483813299462233 0.550973622796411 0.494118410160209 0.495453452519892 0.430691724993264 0.445744135791778 0.525469537865814 0.454105606744617 0.43825383818124 0.481763099496673 0 0 0.488615129693967 0.428006708772092
"cuneus_left" 0 0 0 0 0 0.35350807255632 0.365485323302765 0.325894739446217 0 0.318607928337343 0 0.299217963247155 0 0.401459865442279 0.332606015875896 0.385071844354462 0 0 0 0.256519219275396 0 0 0.408044802741626 0.310330227638528 0 0 0.411078130106207 0.339734698763064 0 0 0 0 0 0 0 0 0 0.203340527108463 0 0 0 0 0 0.197294466854246 0 0 0 0 0 0 0 0 0 0.152421137560661 0 0 0 0 0 0 0 0.21187364130673 0 0 0 0 0 0
"entorhinal_cortex_left" 0 0 0 0 0 0.19273886429043 0 0.222059559318064 0 0.20248102946435 0.201161362166293 0 0 0 0.208840595184832 0 0 0 0 0 0 0 0 0 0 0 0 0 0.283888002672762 0 0 0.239304496203245 0 0.276105486778203 0 0 0 0 0.39278579996918 0 0 0.430736466960761 0.386336590984469 0 0 0.378319579435608 0 0 0.409066051572073 0 0 0 0 0 0 0.520106941705961 0 0 0 0 0 0 0 0 0 0 0 0
"fusiform_gyrus_left" 0.399932687334229 0 0.423460425276025 0.35350807255632 0.19273886429043 0 0.348643104106715 0.283104130802367 0.38408625764856 0.283773656181183 0 0.307147042951442 0.369378516784764 0.349011554391417 0.185098665812946 0.387639044733245 0 0 0 0.360232801256306 0.41250305773077 0.431269294526695 0.421043407496564 0.395287099871852 0 0 0.409195550483985 0.364123504492984 0.390793194654087 0.37985617289543 0 0.242894715537974 0.418926682620134 0.370780462044841 0 0 0.445167343329896 0 0.426401512749147 0 0 0 0 0 0 0 0 0 0 0 0 0 0 0 0 0.464229499943071 0 0 0 0 0.483019596970365 0 0 0 0 0 0 0.322105261388316
"inferior_parietal_gyrus_left" 0.44238051011077 0 0.430260362116795 0.365485323302765 0 0.348643104106715 0 0.353093820143731 0.379881054358768 0.301333665526201 0 0.340049911561026 0 0.377050279306166 0.32741265159386 0.373727782567361 0 0 0 0.337741923928119 0.410300029333033 0.414940576008568 0.422092508481296 0.384251161051931 0 0 0.407975279564685 0.397980436360779 0.305111716612508 0.361243238177946 0 0 0.438326431011869 0.44884269148994 0 0 0.456737697338453 0 0 0 0 0 0 0 0 0 0 0 0 0 0 0 0 0 0 0.466556836447829 0.443899761876875 0 0 0 0.481327942557709 0 0 0.433447722583263 0 0 0 0
"inferior_temporal_gyrus_left" 0.32257167106839 0 0.442376016079095 0.325894739446217 0.222059559318064 0.283104130802367 0.353093820143731 0 0.416329053192555 0.222580812246049 0 0.315066910147674 0.393546673618802 0.319440841770962 0.325895606602128 0.391292248611926 0 0 0 0.318636887958188 0.437257280647268 0.439098627828594 0.442096158175184 0.409295771104706 0 0 0.424054793584264 0.381151993637989 0.394759167454027 0.368317536183066 0 0.241788877241673 0.413105860745673 0.415254865144349 0 0.403629745810396 0.498127774939988 0 0.440291122781359 0 0 0.488387708109797 0 0 0 0 0 0 0.480112127330315 0 0 0 0 0 0 0.474787692896039 0 0 0 0 0 0 0 0 0 0 0 0
"cingulate_gyrus_isthmus_left" 0.418211815351642 0 0.417345566503872 0 0 0.38408625764856 0.379881054358768 0.416329053192555 0 0.330711892894134 0 0.254701720812126 0 0.396210613080004 0.159783259588438 0.376671197298033 0 0 0 0.233648118699884 0.402106041758353 0.383110294646247 0.419531974273484 0.297092989706758 0 0 0.4063051462093 0.326543816780382 0.407276402580256 0.380989386547733 0 0 0.411841637051945 0.407081893092109 0.333097250525527 0.441560814552262 0.456718467111925 0.377322629836225 0.329431669187351 0 0 0.353380247839141 0.302642246141956 0 0 0 0 0 0 0 0 0 0 0 0 0.477581843498036 0.413435604951893 0.380911405727957 0 0 0.481856623906173 0 0 0 0 0 0 0
"lateral_occipital_cortex_left" 0.274601228121679 0 0 0.318607928337343 0.20248102946435 0.283773656181183 0.301333665526201 0.222580812246049 0.330711892894134 0 0 0.320711106547721 0 0.345581485475596 0.299177390697126 0.395925324301241 0 0 0 0.326279608577633 0.427279867782382 0.44173210154624 0.412402152604693 0.390405354470808 0 0 0.384612566572506 0.272282830499171 0 0.364125277359353 0 0 0 0.404805120236585 0 0 0 0.194945752354419 0 0 0 0 0 0.162873373349661 0 0.235079007678376 0 0 0 0 0 0 0 0 0 0 0 0 0 0 0 0 0 0 0 0 0 0
"lateral_orbitofrontal_cortex_left" 0 0.439344202812172 0.40460656972984 0 0.201161362166293 0 0 0 0 0 0 0 0.328459394951485 0 0 0 0.37290599845945 0.203328035348136 0.250962051780682 0 0.376931155906214 0.410843057610466 0.318483675265592 0 0.343940661590661 0.299395525224505 0.407007803258586 0 0 0 0.212624331835255 0.241750353199842 0 0.284858106981849 0 0.469341987571277 0.453927107371389 0 0 0 0 0 0 0 0 0 0.290596053386989 0 0 0 0.444024923009306 0 0.454531194709215 0 0 0.453734429702188 0.434415277365155 0 0 0.429508900441477 0.462487953317788 0 0 0 0 0 0 0.441792805659814
"lingual_gyrus_left" 0 0 0 0.299217963247155 0 0.307147042951442 0.340049911561026 0.315066910147674 0.254701720812126 0.320711106547721 0 0 0 0.349129825976825 0.287489787688236 0.398114743528059 0 0 0 0.289761617130397 0 0 0.415944184121441 0.388815816228298 0 0 0 0.35328854384856 0 0.384222711031815 0 0 0 0.356998764482362 0 0 0 0 0 0.159808810822303 0 0 0 0.234327361618479 0 0.181140744760295 0 0 0 0 0 0 0 0.164286424714042 0 0 0 0 0 0 0 0 0 0 0 0 0 0
"medial_orbitofrontal_gyrus_left" 0 0.31804817046469 0.472695786270267 0 0 0.369378516784764 0 0.393546673618802 0 0 0.328459394951485 0 0 0 0.34071729837082 0 0 0 0 0 0 0 0 0 0.226181086756067 0.283353754166358 0.269343500731713 0 0.347215988837409 0 0.206008421285721 0 0 0.318442647442928 0 0 0 0 0 0 0 0 0 0 0.350733663628289 0 0.275683055776281 0 0 0 0 0 0 0 0 0 0 0 0.22079995180612 0.384177705966716 0 0 0 0 0 0 0 0.251588823541179
"middle_temporal_gyrus_left" 0.241650338250047 0 0.418253132123175 0.401459865442279 0 0.349011554391417 0.377050279306166 0.319440841770962 0.396210613080004 0.345581485475596 0 0.349129825976825 0 0 0.308336536210778 0.390036171547917 0 0 0 0.377327622230385 0.433792342324431 0.423794032064557 0.423590171533411 0.38932427347159 0 0 0.409510450434679 0.401647648757719 0.321018112331059 0.356614819752551 0 0.295503821350919 0.379554916562973 0.394634648756706 0 0 0.447814996315866 0 0.442023931838953 0 0 0 0 0 0 0 0 0 0 0 0 0 0 0 0 0.456847118268458 0 0 0 0 0 0 0 0 0 0 0 0
"parahippocampal_gyrus_left" 0 0 0 0.332606015875896 0.208840595184832 0.185098665812946 0.32741265159386 0.325895606602128 0.159783259588438 0.299177390697126 0 0.287489787688236 0.34071729837082 0.308336536210778 0 0.367704944269447 0 0 0 0.321143971145749 0 0 0.416667596478417 0.388577873012599 0 0 0.408922030539049 0.329355898696946 0.380343911462654 0 0 0 0 0.322849764328987 0 0 0 0 0.34993937400082 0 0 0 0 0 0 0 0 0 0 0 0 0 0 0 0 0 0 0 0 0 0 0 0 0 0 0 0 0
"paracentral_gyrus_left" 0.419757128833115 0 0.414465778724674 0.385071844354462 0 0.387639044733245 0.373727782567361 0.391292248611926 0.376671197298033 0.395925324301241 0 0.398114743528059 0 0.390036171547917 0.367704944269447 0 0 0 0 0.401286872803238 0.209716390231347 0.336697396988069 0.328021499645642 0.378005616836967 0 0 0.339636561728262 0.371996882115994 0.359178625128084 0.373426392426308 0 0 0.401588448553394 0.420164007482037 0 0 0 0 0 0 0 0 0 0 0 0 0 0 0 0.134291225088105 0 0 0 0 0.209343075416004 0.517517338942546 0.254164347315814 0 0 0 0.528469649810343 0.368289460172354 0 0 0 0 0 0
"inferior_frontal_gyrus_pars_opercularis_left" 0 0.439281557790678 0.367710372896885 0 0 0 0 0 0 0 0.37290599845945 0 0 0 0 0 0 0.404353502104186 0.280877351473451 0 0.313533002763626 0.430205702095162 0.287638452439728 0 0.330768270098384 0.351555295949558 0.408732346403427 0 0.208365243024351 0.273974614818265 0 0 0 0.340696172937768 0 0.464031624431388 0.467672783882081 0 0 0 0 0 0 0 0.452775624059491 0 0 0 0 0 0.453597296729152 0 0.415067370345961 0 0.435044295431886 0.473272493273967 0.448437830240039 0 0.415381017865479 0.452699944845834 0.470622856875866 0 0 0.424771517749672 0 0 0 0.420631712361079
"inferior_frontal_gyrus_pars_orbitalis_left" 0 0.379444843881334 0 0 0 0 0 0 0 0 0.203328035348136 0 0 0 0 0 0.404353502104186 0 0.235179914009019 0 0 0 0 0 0 0.286296520342773 0.365808917598139 0 0 0 0 0 0 0 0 0.386950674088636 0 0 0 0 0 0 0 0 0 0 0 0 0 0 0 0 0 0 0 0 0 0 0 0 0 0 0 0 0 0 0 0
"inferior_frontal_gyrus_pars_triangularis_left" 0 0.389526199866598 0.390121518985514 0 0 0 0 0 0 0 0.250962051780682 0 0 0 0 0 0.280877351473451 0.235179914009019 0 0 0 0.336743886295653 0.346140280260194 0 0.31091598260693 0.311126432413385 0.376193751176615 0 0 0 0 0 0 0.346029069472899 0 0.439814475743773 0.460385677396824 0 0 0 0 0 0 0 0.431251588334493 0 0 0 0 0 0.435578134152921 0 0.414852071790078 0 0 0 0.396204038435247 0 0 0.494687895183203 0.452939193314678 0 0 0 0 0 0 0
"pericalcarine_cortex_left" 0.32561336959824 0 0 0.256519219275396 0 0.360232801256306 0.337741923928119 0.318636887958188 0.233648118699884 0.326279608577633 0 0.289761617130397 0 0.377327622230385 0.321143971145749 0.401286872803238 0 0 0 0 0 0 0.418125996293912 0.340775439518116 0 0 0.407269058856322 0.28404332542738 0 0.362590793045427 0 0 0 0.425695887766009 0 0 0 0 0 0 0 0 0 0.155731425169333 0 0.247519694927226 0 0 0 0 0 0 0 0 0 0 0 0 0 0 0 0 0 0 0 0 0 0
"postcentral_gyrus_left" 0.439449835392339 0.387332229207929 0.356252357272037 0 0 0.41250305773077 0.410300029333033 0.437257280647268 0.402106041758353 0.427279867782382 0.376931155906214 0 0 0.433792342324431 0 0.209716390231347 0.313533002763626 0 0 0 0 0.436454426483572 0.318533153503181 0.39400209724615 0 0.333755983455381 0.407285190377577 0.360685816820904 0.269599585068055 0.352392220013028 0 0 0.421350163931513 0.401152458472815 0 0 0.510868020721429 0 0 0 0.483558385381149 0 0 0 0 0 0 0 0 0 0.384128350367754 0 0 0 0.218909525061407 0.519198965938439 0.472999677944814 0 0 0.34592349482556 0.535260032632851 0 0 0 0 0 0 0
"posterior_cingulate_gyrus_left" 0.440619055971108 0.392920639452761 0.477831921068144 0 0 0.431269294526695 0.414940576008568 0.439098627828594 0.383110294646247 0.44173210154624 0.410843057610466 0 0 0.423794032064557 0 0.336697396988069 0.430205702095162 0 0.336743886295653 0 0.436454426483572 0 0.450868824497249 0.297460232373906 0 0.398817552896401 0.441275507231821 0.418132126820623 0.407879080143708 0.402757669191208 0 0 0 0.504668362911566 0 0.436900108098728 0.539308266884095 0 0 0 0 0 0 0 0.365673950655386 0 0 0 0 0 0 0 0 0 0.488278160441719 0.496684827159816 0.486414246279766 0 0 0 0.524376834650017 0.541128786607926 0 0 0 0 0.545261670967102 0
"precentral_gyrus_left" 0.436176718805728 0.430706914409469 0.348642989563055 0.408044802741626 0 0.421043407496564 0.422092508481296 0.442096158175184 0.419531974273484 0.412402152604693 0.318483675265592 0.415944184121441 0 0.423590171533411 0.416667596478417 0.328021499645642 0.287638452439728 0 0.346140280260194 0.418125996293912 0.318533153503181 0.450868824497249 0 0.424698854402837 0 0.357451145236219 0.398935929232647 0.360514218254072 0.376404197972238 0.374126394875536 0 0 0.431633126814972 0.377173610512092 0.461656201599909 0.468273093008464 0.495446686021826 0 0 0 0 0.3752496901418 0.498798315049185 0 0 0 0 0 0 0.412869899241441 0.432795975532127 0.41042164227897 0 0 0.340515297801229 0.506589525162505 0.481040344223131 0 0.46288502683042 0.459843639994601 0.523347586794509 0 0 0.471819747980354 0 0 0 0.398242072438933
"precuneus_left" 0.421232538113064 0.391394330538825 0.417199366564114 0.310330227638528 0 0.395287099871852 0.384251161051931 0.409295771104706 0.297092989706758 0.390405354470808 0 0.388815816228298 0 0.38932427347159 0.388577873012599 0.378005616836967 0 0 0 0.340775439518116 0.39400209724615 0.297460232373906 0.424698854402837 0 0 0 0.404547618540666 0.353447099031274 0.421813932355591 0.363682308721557 0 0 0.434670197801195 0.422240585056555 0 0 0.471520897922316 0 0 0 0 0 0 0 0 0 0 0 0 0.142800804324996 0 0 0 0 0.203979764794861 0.479124394815341 0 0.13182706848451 0 0.486815523865326 0.52868199366487 0.16729663891426 0 0 0 0 0 0
"rostral_anterior_cingulate_cortex_left" 0 0.345202939240138 0.328899593403461 0 0 0 0 0 0 0 0.343940661590661 0 0.226181086756067 0 0 0 0.330768270098384 0 0.31091598260693 0 0 0 0 0 0 0.367113686799571 0.362236890227879 0 0 0 0 0 0 0 0 0.396154767847136 0.437292574794772 0 0 0 0 0 0 0 0 0 0 0 0 0 0 0 0 0 0 0 0 0 0.372587287584961 0 0.441163189134264 0 0 0 0 0 0 0
"rostral_middle_frontal_gyrus_left" 0 0.38846984656299 0.360599940967537 0 0 0 0 0 0 0 0.299395525224505 0 0.283353754166358 0 0 0 0.351555295949558 0.286296520342773 0.311126432413385 0 0.333755983455381 0.398817552896401 0.357451145236219 0 0.367113686799571 0 0.38462103487732 0 0 0.310158486299952 0.224915237895856 0 0 0.371562259829066 0 0.427430447459501 0.445558775247817 0 0 0 0 0 0 0 0.411970267545654 0 0 0 0 0 0.440332386651219 0.401211259918448 0.400590411648284 0 0.420361359137084 0.468595828473135 0.435634189293145 0 0.421638558561705 0.421301201004093 0.46173709755418 0 0 0.438038779742425 0 0 0.422661285976183 0.413756195040509
"superior_frontal_gyrus_left" 0.421166168602254 0.432058636654531 0.43476258364339 0.411078130106207 0 0.409195550483985 0.407975279564685 0.424054793584264 0.4063051462093 0.384612566572506 0.407007803258586 0 0.269343500731713 0.409510450434679 0.408922030539049 0.339636561728262 0.408732346403427 0.365808917598139 0.376193751176615 0.407269058856322 0.407285190377577 0.441275507231821 0.398935929232647 0.404547618540666 0.362236890227879 0.38462103487732 0 0.427355190605817 0.370963470526079 0.396887844342216 0.254120731890154 0 0.436381840649715 0.392660243075508 0 0.511824921633644 0.519639610049051 0 0 0 0 0.505754069411719 0.499031285242529 0 0.469157198556747 0 0 0.487373501456481 0 0.521288121388129 0.475013847880772 0.435818995613131 0.431431196450049 0 0.517163861268514 0.567159901608545 0.503569522099905 0.485148594030173 0.419801752480405 0.465447049703337 0.550860950107707 0 0 0.512767494758838 0 0 0.517033030683533 0.45619188212663
"superior_parietal_gyrus_left" 0.445665839489738 0 0.374860762566661 0.339734698763064 0 0.364123504492984 0.397980436360779 0.381151993637989 0.326543816780382 0.272282830499171 0 0.35328854384856 0 0.401647648757719 0.329355898696946 0.371996882115994 0 0 0 0.28404332542738 0.360685816820904 0.418132126820623 0.360514218254072 0.353447099031274 0 0 0.427355190605817 0 0.332114090353226 0.31378778133116 0 0 0.449704596249433 0.409508948157681 0 0 0.443615900597281 0.153497499968544 0 0 0 0 0 0.216146839575012 0 0 0 0 0 0 0 0 0 0 0 0.444862797542665 0.452667163997726 0 0 0 0.481617750402561 0 0 0 0 0 0 0
"superior_temporal_gyrus_left" 0.314181491117291 0 0.339915233472698 0 0.283888002672762 0.390793194654087 0.305111716612508 0.394759167454027 0.407276402580256 0 0 0 0.347215988837409 0.321018112331059 0.380343911462654 0.359178625128084 0.208365243024351 0 0 0 0.269599585068055 0.407879080143708 0.376404197972238 0.421813932355591 0 0 0.370963470526079 0.332114090353226 0 0.245025391232756 0 0.228884169774954 0.260652796903562 0.34999014264983 0 0 0.449639669455121 0 0.424243986170166 0 0 0 0 0 0 0 0 0 0 0 0 0 0 0 0 0.440878758459704 0 0 0 0 0.504223789007013 0 0 0 0 0 0 0
"supramarginal_gyrus_left" 0.40213894121821 0 0.367077239149121 0 0 0.37985617289543 0.361243238177946 0.368317536183066 0.380989386547733 0.364125277359353 0 0.384222711031815 0 0.356614819752551 0 0.373426392426308 0.273974614818265 0 0 0.362590793045427 0.352392220013028 0.402757669191208 0.374126394875536 0.363682308721557 0 0.310158486299952 0.396887844342216 0.31378778133116 0.245025391232756 0 0 0 0.27322844727438 0.375984267487526 0 0 0.47116729518076 0 0 0 0 0 0 0 0 0 0 0 0 0 0 0 0 0 0 0.457284526026971 0.459714643294149 0 0 0 0.51510276737429 0 0 0 0 0 0 0
"frontal_pole_left" 0 0 0 0 0 0 0 0 0 0 0.212624331835255 0 0.206008421285721 0 0 0 0 0 0 0 0 0 0 0 0 0.224915237895856 0.254120731890154 0 0 0 0 0 0 0 0 0 0 0 0 0 0 0 0 0 0 0 0 0 0 0 0 0 0 0 0 0 0 0 0 0 0.271230051878503 0 0 0 0.192496866208185 0 0 0
"temporal_pole_left" 0 0 0 0 0.239304496203245 0.242894715537974 0 0.241788877241673 0 0 0.241750353199842 0 0 0.295503821350919 0 0 0 0 0 0 0 0 0 0 0 0 0 0 0.228884169774954 0 0 0 0 0.294168846687676 0 0 0 0 0 0 0 0 0 0 0 0 0 0 0 0 0 0 0 0 0 0 0 0 0 0 0 0 0 0 0 0 0 0
"transverse_temporal_gyrus_left" 0.365861331373678 0 0.404336242917998 0 0 0.418926682620134 0.438326431011869 0.413105860745673 0.411841637051945 0 0 0 0 0.379554916562973 0 0.401588448553394 0 0 0 0 0.421350163931513 0 0.431633126814972 0.434670197801195 0 0 0.436381840649715 0.449704596249433 0.260652796903562 0.27322844727438 0 0 0 0.396926819599494 0 0 0 0 0 0 0 0 0 0 0 0 0 0 0 0 0 0 0 0 0 0.509359152113774 0 0 0 0 0 0 0 0 0 0 0 0
"insula_left" 0.379416754140162 0.434421997408776 0.402616853101968 0 0.276105486778203 0.370780462044841 0.44884269148994 0.415254865144349 0.407081893092109 0.404805120236585 0.284858106981849 0.356998764482362 0.318442647442928 0.394634648756706 0.322849764328987 0.420164007482037 0.340696172937768 0 0.346029069472899 0.425695887766009 0.401152458472815 0.504668362911566 0.377173610512092 0.422240585056555 0 0.371562259829066 0.392660243075508 0.409508948157681 0.34999014264983 0.375984267487526 0 0.294168846687676 0.396926819599494 0 0 0.473181639428346 0.494731157574207 0 0 0 0 0 0 0 0 0 0 0 0 0 0.443691765990933 0 0.412501576887258 0 0.479565695903183 0.560063698842125 0.468246117817211 0 0.433277901804293 0.433516039817362 0.519965757636897 0.54334085932554 0 0.537491317577155 0 0 0 0.340550094856509
"banks_superior_temporal_sulcus_right" 0 0 0.46091055193944 0 0 0 0 0 0.333097250525527 0 0 0 0 0 0 0 0 0 0 0 0 0 0.461656201599909 0 0 0 0 0 0 0 0 0 0 0 0 0 0.411897389497601 0.368118888603098 0 0.384159298934233 0.306885240910045 0.351819688567878 0.430637512460988 0.39900985944541 0 0.294727981542611 0 0.28818245227141 0 0.418933136041367 0 0 0 0 0.42448107955457 0.413529913873161 0.433286562438418 0.406595080983889 0 0 0.450014836117997 0.390986708779776 0.378076486606306 0.388430712482703 0 0 0.386637917534004 0.365208356527508
"caudal_anterior_cingulate_cortex_right" 0 0.512376504941241 0.489804109023604 0 0 0 0 0.403629745810396 0.441560814552262 0 0.469341987571277 0 0 0 0 0 0.464031624431388 0.386950674088636 0.439814475743773 0 0 0.436900108098728 0.468273093008464 0 0.396154767847136 0.427430447459501 0.511824921633644 0 0 0 0 0 0 0.473181639428346 0 0 0.435103986797755 0 0 0.405761693909445 0.453211911936939 0.392191055589678 0.471254659456668 0.433520826248236 0.404350198488423 0 0.407869968474869 0.390770767351743 0 0.453575211315031 0.41972028621584 0.389643802992082 0.375424387898034 0 0.392674400746663 0.434937116740938 0.425786539380876 0.457986260447404 0.403871886377766 0.405994634717374 0.494799434241112 0.389813829549283 0.386430669845037 0.442622468705066 0 0 0.39560552339335 0.40980103367981
"caudal_middle_frontal_gyrus_right" 0.462234563136396 0.48021449863905 0.504177673605132 0 0 0.445167343329896 0.456737697338453 0.498127774939988 0.456718467111925 0 0.453927107371389 0 0 0.447814996315866 0 0 0.467672783882081 0 0.460385677396824 0 0.510868020721429 0.539308266884095 0.495446686021826 0.471520897922316 0.437292574794772 0.445558775247817 0.519639610049051 0.443615900597281 0.449639669455121 0.47116729518076 0 0 0 0.494731157574207 0.411897389497601 0.435103986797755 0 0 0 0.378440233978963 0.382765775738087 0.418110004462739 0.426945673903161 0.387469721088823 0.374318232468528 0.319227564014104 0 0.390004018392136 0 0.41021954877404 0.385600832636839 0.355577044034907 0.346488507307409 0 0.372696021404882 0.475170541424604 0.381079393003594 0.407425111351115 0.383945042706172 0.391161818971665 0.423558554876047 0.414914821808144 0.446251477266637 0.42020815145722 0 0 0.387564621482266 0.368005833929672
"cuneus_right" 0 0 0 0.203340527108463 0 0 0 0 0.377322629836225 0.194945752354419 0 0 0 0 0 0 0 0 0 0 0 0 0 0 0 0 0 0.153497499968544 0 0 0 0 0 0 0.368118888603098 0 0 0 0 0.426716031677453 0.387906423997994 0.368023171988652 0.322118894313485 0.303320074643104 0 0.38218645804947 0 0.368011925602526 0 0.4214241417351 0 0 0 0.259538792897232 0 0 0.434851450716501 0.344232351148747 0 0 0.426914665757899 0.337709193142039 0.408460607967046 0.36749471539562 0 0 0.396430785195044 0.374584829435423
"entorhinal_cortex_right" 0 0 0.556279292842447 0 0.39278579996918 0.426401512749147 0 0.440291122781359 0.329431669187351 0 0 0 0 0.442023931838953 0.34993937400082 0 0 0 0 0 0 0 0 0 0 0 0 0 0.424243986170166 0 0 0 0 0 0 0 0 0 0 0.242685865461312 0 0.251689109701561 0.372991540916046 0 0.32940955493778 0.374673881432308 0.231512369429082 0 0.211929478170601 0 0 0 0 0 0 0.567634742469257 0 0 0 0 0.539564018674447 0 0.298091926478561 0 0 0.2570936049629 0 0.301179808850379
"fusiform_gyrus_right" 0 0 0.457916609576785 0 0 0 0 0 0 0 0 0.159808810822303 0 0 0 0 0 0 0 0 0 0 0 0 0 0 0 0 0 0 0 0 0 0 0.384159298934233 0.405761693909445 0.378440233978963 0.426716031677453 0.242685865461312 0 0.363359603343057 0.280599571382748 0.254358964733978 0.256756559462312 0 0.300524382222937 0 0.337015433784902 0.245782682476294 0.418701237905818 0.378967858871734 0 0 0.348317188008869 0 0.4442461382365 0.418606434928432 0.391377907330521 0 0.364304491666927 0.405100011345437 0.388014930642383 0.360322598411493 0.383746375241547 0 0.26581415143918 0.389375361375478 0.36171442378891
"inferior_parietal_gyrus_right" 0 0 0.481775571099471 0 0 0 0 0 0 0 0 0 0 0 0 0 0 0 0 0 0.483558385381149 0 0 0 0 0 0 0 0 0 0 0 0 0 0.306885240910045 0.453211911936939 0.382765775738087 0.387906423997994 0 0.363359603343057 0 0.319198319496196 0.439496174550705 0.287245253290426 0 0.351470822894664 0 0.260562943576423 0 0.422874176120433 0 0 0 0.353252360961547 0.301303552188396 0.42648135667124 0.441106594200343 0.413986417331819 0 0 0.469450361819761 0.347038953695519 0.385620867514139 0.319290681597841 0 0 0.348331714426689 0
"inferior_temporal_gyrus_right" 0 0 0.47364205820822 0 0.430736466960761 0 0 0.488387708109797 0.353380247839141 0 0 0 0 0 0 0 0 0 0 0 0 0 0.3752496901418 0 0 0 0.505754069411719 0 0 0 0 0 0 0 0.351819688567878 0.392191055589678 0.418110004462739 0.368023171988652 0.251689109701561 0.280599571382748 0.319198319496196 0 0.425853322073831 0.304583739322415 0.34099332109592 0.30619285528674 0 0.292755169129934 0.343186791102522 0.409921632523999 0.380977770598318 0.336184143776389 0 0 0.412991819879712 0.444871215882514 0.430810665092715 0.375733742053882 0 0.342179275508991 0.417798240421339 0.362264773644053 0.362236666825972 0.410387497445948 0 0.314031905695399 0.419771162286768 0.366215991291577
"cingulate_gyrus_isthmus_right" 0 0 0.519337200863168 0 0.386336590984469 0 0 0 0.302642246141956 0 0 0 0 0 0 0 0 0 0 0 0 0 0.498798315049185 0 0 0 0.499031285242529 0 0 0 0 0 0 0 0.430637512460988 0.471254659456668 0.426945673903161 0.322118894313485 0.372991540916046 0.254358964733978 0.439496174550705 0.425853322073831 0 0.357244274605015 0 0.303211182633298 0 0.400488919731674 0.377099540352095 0.478228195599009 0 0 0 0 0.420263971625232 0.456375231384328 0.499337628041835 0.354773514978035 0 0.500616144109966 0.516470369751443 0.429459278886955 0.476210282160772 0.413234747042598 0 0 0.411812259653167 0
"lateral_occipital_cortex_right" 0 0 0 0.197294466854246 0 0 0 0 0 0.162873373349661 0 0.234327361618479 0 0 0 0 0 0 0 0.155731425169333 0 0 0 0 0 0 0 0.216146839575012 0 0 0 0 0 0 0.39900985944541 0.433520826248236 0.387469721088823 0.303320074643104 0 0.256756559462312 0.287245253290426 0.304583739322415 0.357244274605015 0 0 0.333895491003909 0 0.326025893605511 0 0.423368985111425 0 0 0 0.313783637788625 0 0.447719971633694 0.431324982393419 0.389260082276057 0 0 0.427833156168156 0.372043824526088 0.377709188768283 0.387753463144197 0 0 0.378038448723683 0.373759333502871
"lateral_orbitofrontal_cortex_right" 0 0 0.425325462002297 0 0 0 0 0 0 0 0 0 0.350733663628289 0 0 0 0.452775624059491 0 0.431251588334493 0 0 0.365673950655386 0 0 0 0.411970267545654 0.469157198556747 0 0 0 0 0 0 0 0 0.404350198488423 0.374318232468528 0 0.32940955493778 0 0 0.34099332109592 0 0 0 0 0.341608546490848 0 0 0 0.341298777682761 0.264327795525863 0.271434576985324 0 0 0 0.303179701808273 0 0.34488109619429 0.289248724104202 0.421777179117045 0 0.174083759609449 0 0.179030551970724 0.221620948144162 0 0.278941345578643
"lingual_gyrus_right" 0 0 0 0 0.378319579435608 0 0 0 0 0.235079007678376 0 0.181140744760295 0 0 0 0 0 0 0 0.247519694927226 0 0 0 0 0 0 0 0 0 0 0 0 0 0 0.294727981542611 0 0.319227564014104 0.38218645804947 0.374673881432308 0.300524382222937 0.351470822894664 0.30619285528674 0.303211182633298 0.333895491003909 0 0 0 0.312461280169991 0.216737592123591 0.428290992762441 0 0 0 0.263070939461506 0 0 0.432397565070366 0.369468137322255 0 0 0 0.374243596950909 0.336968826349819 0.384341396956473 0 0 0.353417980412821 0.409040375212357
"medial_orbitofrontal_gyrus_right" 0 0.310542397957403 0.46823381403568 0 0 0 0 0 0 0 0.290596053386989 0 0.275683055776281 0 0 0 0 0 0 0 0 0 0 0 0 0 0 0 0 0 0 0 0 0 0 0.407869968474869 0 0 0.231512369429082 0 0 0 0 0 0.341608546490848 0 0 0 0 0 0 0 0.361632715864311 0 0 0 0 0 0.27628262758449 0.319779097654852 0.333715568338697 0 0 0 0.219644199209228 0 0 0.267908021810751
"middle_temporal_gyrus_right" 0 0 0.463588192860143 0 0 0 0 0 0 0 0 0 0 0 0 0 0 0 0 0 0 0 0 0 0 0 0.487373501456481 0 0 0 0 0 0 0 0.28818245227141 0.390770767351743 0.390004018392136 0.368011925602526 0 0.337015433784902 0.260562943576423 0.292755169129934 0.400488919731674 0.326025893605511 0 0.312461280169991 0 0 0 0.416109615292535 0.331630700547832 0 0 0.357817718200526 0.394376526679253 0.406185035309308 0.414719682975984 0.374935158131545 0 0.336466473789622 0.42361581014145 0.354121994537529 0.333575074225139 0.369887802854644 0 0.229256775771959 0.378803426854842 0.359856569052621
"parahippocampal_gyrus_right" 0 0 0 0 0.409066051572073 0 0 0.480112127330315 0 0 0 0 0 0 0 0 0 0 0 0 0 0 0 0 0 0 0 0 0 0 0 0 0 0 0 0 0 0 0.211929478170601 0.245782682476294 0 0.343186791102522 0.377099540352095 0 0 0.216737592123591 0 0 0 0 0 0 0 0 0 0 0 0 0 0 0.360945703210242 0 0.366645071842955 0 0 0 0 0.334876655281198
"paracentral_gyrus_right" 0 0 0.518128291258183 0 0 0 0 0 0 0 0 0 0 0 0 0.134291225088105 0 0 0 0 0 0 0.412869899241441 0.142800804324996 0 0 0.521288121388129 0 0 0 0 0 0 0 0.418933136041367 0.453575211315031 0.41021954877404 0.4214241417351 0 0.418701237905818 0.422874176120433 0.409921632523999 0.478228195599009 0.423368985111425 0 0.428290992762441 0 0.416109615292535 0 0 0 0 0 0.435977062831958 0.247299618623204 0.408302830580663 0.330457257840219 0.440791011615468 0 0.460580508511257 0.372975505473888 0.42425522668188 0.406143486682617 0.429325084201256 0 0 0.389520281929179 0.386540432858732
"inferior_frontal_gyrus_pars_opercularis_right" 0 0.473659474464397 0.447240363728058 0 0 0 0 0 0 0 0.444024923009306 0 0 0 0 0 0.453597296729152 0 0.435578134152921 0 0.384128350367754 0 0.432795975532127 0 0 0.440332386651219 0.475013847880772 0 0 0 0 0 0 0.443691765990933 0 0.41972028621584 0.385600832636839 0 0 0.378967858871734 0 0.380977770598318 0 0 0.341298777682761 0 0 0.331630700547832 0 0 0 0.310362269518072 0.315532758409098 0 0.327224682761171 0.472181919636379 0.26636290706487 0.382180421035635 0.36830882618731 0.369357858489312 0.437563026312377 0.413429182116884 0.341326463222788 0.400411678863239 0 0 0.366077679325523 0.330213317320203
"inferior_frontal_gyrus_pars_orbitalis_right" 0 0 0.402762998565131 0 0 0 0 0 0 0 0 0 0 0 0 0 0 0 0 0 0 0 0.41042164227897 0 0 0.401211259918448 0.435818995613131 0 0 0 0 0 0 0 0 0.389643802992082 0.355577044034907 0 0 0 0 0.336184143776389 0 0 0.264327795525863 0 0 0 0 0 0.310362269518072 0 0.291913320241124 0 0 0 0 0 0.314962198589433 0.284360843789112 0.397779046830338 0 0.161113497148323 0 0 0 0 0.310949179172889
"inferior_frontal_gyrus_pars_triangularis_right" 0 0.43949857287449 0.403765707473771 0 0 0 0 0 0 0 0.454531194709215 0 0 0 0 0 0.415067370345961 0 0.414852071790078 0 0 0 0 0 0 0.400590411648284 0.431431196450049 0 0 0 0 0 0 0.412501576887258 0 0.375424387898034 0.346488507307409 0 0 0 0 0 0 0 0.271434576985324 0 0.361632715864311 0 0 0 0.315532758409098 0.291913320241124 0 0 0 0.388713103762135 0.381859567591499 0 0.346787152728894 0.324767903146101 0.398608721198646 0.464421127475061 0.196645138333352 0 0 0 0 0.331291177392112
"pericalcarine_cortex_right" 0 0 0 0.152421137560661 0 0 0 0 0 0 0 0.164286424714042 0 0 0 0 0 0 0 0 0 0 0 0 0 0 0 0 0 0 0 0 0 0 0 0 0 0.259538792897232 0 0.348317188008869 0.353252360961547 0 0 0.313783637788625 0 0.263070939461506 0 0.357817718200526 0 0.435977062831958 0 0 0 0 0 0 0.446384297314867 0.297788356808223 0 0 0 0.323126833812971 0 0 0 0 0.430654945301457 0
"postcentral_gyrus_right" 0 0 0.483813299462233 0 0 0 0 0 0 0 0 0 0 0 0 0.209343075416004 0.435044295431886 0 0 0 0.218909525061407 0.488278160441719 0.340515297801229 0.203979764794861 0 0.420361359137084 0.517163861268514 0 0 0 0 0 0 0.479565695903183 0.42448107955457 0.392674400746663 0.372696021404882 0 0 0 0.301303552188396 0.412991819879712 0.420263971625232 0 0 0 0 0.394376526679253 0 0.247299618623204 0.327224682761171 0 0 0 0 0.449344932342871 0.349021361090187 0.315855226280947 0 0.332549340683649 0.416783767058035 0.367221893695308 0.211156710154886 0.347150811831574 0 0 0.297371253747186 0.239467285802393
"posterior_cingulate_gyrus_right" 0.467179320567373 0.530918164947515 0.550973622796411 0 0.520106941705961 0.464229499943071 0.466556836447829 0.474787692896039 0.477581843498036 0 0.453734429702188 0 0 0.456847118268458 0 0.517517338942546 0.473272493273967 0 0 0 0.519198965938439 0.496684827159816 0.506589525162505 0.479124394815341 0 0.468595828473135 0.567159901608545 0.444862797542665 0.440878758459704 0.457284526026971 0 0 0.509359152113774 0.560063698842125 0.413529913873161 0.434937116740938 0.475170541424604 0 0.567634742469257 0.4442461382365 0.42648135667124 0.444871215882514 0.456375231384328 0.447719971633694 0 0 0 0.406185035309308 0 0.408302830580663 0.472181919636379 0 0.388713103762135 0 0.449344932342871 0 0.475040691008331 0.32591325669858 0 0.434939511721446 0.508924708460172 0.478616310844581 0.467506743012102 0.437977898053116 0 0 0.469057886376538 0.433693763582853
"precentral_gyrus_right" 0 0.450569263963948 0.494118410160209 0 0 0 0.443899761876875 0 0.413435604951893 0 0.434415277365155 0 0 0 0 0.254164347315814 0.448437830240039 0 0.396204038435247 0 0.472999677944814 0.486414246279766 0.481040344223131 0 0 0.435634189293145 0.503569522099905 0.452667163997726 0 0.459714643294149 0 0 0 0.468246117817211 0.433286562438418 0.425786539380876 0.381079393003594 0.434851450716501 0 0.418606434928432 0.441106594200343 0.430810665092715 0.499337628041835 0.431324982393419 0.303179701808273 0.432397565070366 0 0.414719682975984 0 0.330457257840219 0.26636290706487 0 0.381859567591499 0.446384297314867 0.349021361090187 0.475040691008331 0 0.45814497181218 0 0.372149240156455 0.433354193587118 0.4664812605587 0.410633802262799 0.42586134874818 0 0 0.382778683018526 0.325447029823137
"precuneus_right" 0 0 0.495453452519892 0 0 0 0 0 0.380911405727957 0 0 0 0 0 0 0 0 0 0 0 0 0 0 0.13182706848451 0 0 0.485148594030173 0 0 0 0 0 0 0 0.406595080983889 0.457986260447404 0.407425111351115 0.344232351148747 0 0.391377907330521 0.413986417331819 0.375733742053882 0.354773514978035 0.389260082276057 0 0.369468137322255 0 0.374935158131545 0 0.440791011615468 0.382180421035635 0 0 0.297788356808223 0.315855226280947 0.32591325669858 0.45814497181218 0 0 0.437377764804538 0.500052120289573 0.361934238752437 0.418640312604958 0.40666023271144 0 0 0.408412625647433 0.387749356708794
"rostral_anterior_cingulate_cortex_right" 0 0.419097304498922 0.430691724993264 0 0 0 0 0 0 0 0 0 0.22079995180612 0 0 0 0.415381017865479 0 0 0 0 0 0.46288502683042 0 0.372587287584961 0.421638558561705 0.419801752480405 0 0 0 0 0 0 0.433277901804293 0 0.403871886377766 0.383945042706172 0 0 0 0 0 0 0 0.34488109619429 0 0.27628262758449 0 0 0 0.36830882618731 0.314962198589433 0.346787152728894 0 0 0 0 0 0 0.38319068958677 0.433478580006143 0 0 0 0 0 0 0.336312689920278
"rostral_middle_frontal_gyrus_right" 0 0.419249618195379 0.445744135791778 0 0 0 0 0 0 0 0.429508900441477 0 0.384177705966716 0 0 0 0.452699944845834 0 0.494687895183203 0 0.34592349482556 0 0.459843639994601 0.486815523865326 0 0.421301201004093 0.465447049703337 0 0 0 0 0 0 0.433516039817362 0 0.405994634717374 0.391161818971665 0 0 0.364304491666927 0 0.342179275508991 0.500616144109966 0 0.289248724104202 0 0.319779097654852 0.336466473789622 0 0.460580508511257 0.369357858489312 0.284360843789112 0.324767903146101 0 0.332549340683649 0.434939511721446 0.372149240156455 0.437377764804538 0.38319068958677 0 0.404627793277271 0.482091958749141 0.30262695267643 0.372352207062103 0.282342151837546 0 0.348194001798665 0.353077816441016
"superior_frontal_gyrus_right" 0 0.542785589939069 0.525469537865814 0 0 0.483019596970365 0.481327942557709 0 0.481856623906173 0 0.462487953317788 0 0 0 0 0.528469649810343 0.470622856875866 0 0.452939193314678 0 0.535260032632851 0.524376834650017 0.523347586794509 0.52868199366487 0.441163189134264 0.46173709755418 0.550860950107707 0.481617750402561 0.504223789007013 0.51510276737429 0.271230051878503 0 0 0.519965757636897 0.450014836117997 0.494799434241112 0.423558554876047 0.426914665757899 0.539564018674447 0.405100011345437 0.469450361819761 0.417798240421339 0.516470369751443 0.427833156168156 0.421777179117045 0 0.333715568338697 0.42361581014145 0.360945703210242 0.372975505473888 0.437563026312377 0.397779046830338 0.398608721198646 0 0.416783767058035 0.508924708460172 0.433354193587118 0.500052120289573 0.433478580006143 0.404627793277271 0 0.477035579186042 0.433277190280166 0.444398687446874 0.294349967698607 0 0.423111733782758 0.416471889130836
"superior_parietal_gyrus_right" 0 0 0.454105606744617 0.21187364130673 0 0 0 0 0 0 0 0 0 0 0 0.368289460172354 0 0 0 0 0 0.541128786607926 0 0.16729663891426 0 0 0 0 0 0 0 0 0 0.54334085932554 0.390986708779776 0.389813829549283 0.414914821808144 0.337709193142039 0 0.388014930642383 0.347038953695519 0.362264773644053 0.429459278886955 0.372043824526088 0 0.374243596950909 0 0.354121994537529 0 0.42425522668188 0.413429182116884 0 0.464421127475061 0.323126833812971 0.367221893695308 0.478616310844581 0.4664812605587 0.361934238752437 0 0.482091958749141 0.477035579186042 0 0.412966467089419 0.37878254078835 0 0 0.394671726780348 0.368003150173492
"superior_temporal_gyrus_right" 0 0 0.43825383818124 0 0 0 0 0 0 0 0 0 0 0 0 0 0 0 0 0 0 0 0 0 0 0 0 0 0 0 0 0 0 0 0.378076486606306 0.386430669845037 0.446251477266637 0.408460607967046 0.298091926478561 0.360322598411493 0.385620867514139 0.362236666825972 0.476210282160772 0.377709188768283 0.174083759609449 0.336968826349819 0 0.333575074225139 0.366645071842955 0.406143486682617 0.341326463222788 0.161113497148323 0.196645138333352 0 0.211156710154886 0.467506743012102 0.410633802262799 0.418640312604958 0 0.30262695267643 0.433277190280166 0.412966467089419 0 0.297378895489262 0 0.288304072797964 0.260982835295844 0.326513038221127
"supramarginal_gyrus_right" 0 0 0.481763099496673 0 0 0 0.433447722583263 0 0 0 0 0 0 0 0 0 0.424771517749672 0 0 0 0 0 0.471819747980354 0 0 0.438038779742425 0.512767494758838 0 0 0 0 0 0 0.537491317577155 0.388430712482703 0.442622468705066 0.42020815145722 0.36749471539562 0 0.383746375241547 0.319290681597841 0.410387497445948 0.413234747042598 0.387753463144197 0 0.384341396956473 0 0.369887802854644 0 0.429325084201256 0.400411678863239 0 0 0 0.347150811831574 0.437977898053116 0.42586134874818 0.40666023271144 0 0.372352207062103 0.444398687446874 0.37878254078835 0.297378895489262 0 0 0 0.400238947144933 0.311449445714232
"frontal_pole_right" 0 0 0 0 0 0 0 0 0 0 0 0 0 0 0 0 0 0 0 0 0 0 0 0 0 0 0 0 0 0 0.192496866208185 0 0 0 0 0 0 0 0 0 0 0 0 0 0.179030551970724 0 0.219644199209228 0 0 0 0 0 0 0 0 0 0 0 0 0.282342151837546 0.294349967698607 0 0 0 0 0 0 0
"temporal_pole_right" 0 0 0 0 0 0 0 0 0 0 0 0 0 0 0 0 0 0 0 0 0 0 0 0 0 0 0 0 0 0 0 0 0 0 0 0 0 0 0.2570936049629 0.26581415143918 0 0.314031905695399 0 0 0.221620948144162 0 0 0.229256775771959 0 0 0 0 0 0 0 0 0 0 0 0 0 0 0.288304072797964 0 0 0 0 0.273517820244642
"transverse_temporal_gyrus_right" 0 0 0.488615129693967 0 0 0 0 0 0 0 0 0 0 0 0 0 0 0 0 0 0 0.545261670967102 0 0 0 0.422661285976183 0.517033030683533 0 0 0 0 0 0 0 0.386637917534004 0.39560552339335 0.387564621482266 0.396430785195044 0 0.389375361375478 0.348331714426689 0.419771162286768 0.411812259653167 0.378038448723683 0 0.353417980412821 0 0.378803426854842 0 0.389520281929179 0.366077679325523 0 0 0.430654945301457 0.297371253747186 0.469057886376538 0.382778683018526 0.408412625647433 0 0.348194001798665 0.423111733782758 0.394671726780348 0.260982835295844 0.400238947144933 0 0 0 0.27803797970552
"insula_right" 0 0.473636283381422 0.428006708772092 0 0 0.322105261388316 0 0 0 0 0.441792805659814 0 0.251588823541179 0 0 0 0.420631712361079 0 0 0 0 0 0.398242072438933 0 0 0.413756195040509 0.45619188212663 0 0 0 0 0 0 0.340550094856509 0.365208356527508 0.40980103367981 0.368005833929672 0.374584829435423 0.301179808850379 0.36171442378891 0 0.366215991291577 0 0.373759333502871 0.278941345578643 0.409040375212357 0.267908021810751 0.359856569052621 0.334876655281198 0.386540432858732 0.330213317320203 0.310949179172889 0.331291177392112 0 0.239467285802393 0.433693763582853 0.325447029823137 0.387749356708794 0.336312689920278 0.353077816441016 0.416471889130836 0.368003150173492 0.326513038221127 0.311449445714232 0 0.273517820244642 0.27803797970552 0
