# Supplementary material for: NODDI and Tensor-Based Microstructural Indices as Predictors of Functional Connectivity
Source: PLoS One. 2016 Apr 14;11(4):e0153404. doi: 10.1371/journal.pone.0153404 (PMC4831788; doi:10.1371/journal.pone.0153404)
Supplement: S1 Data — a) Functional connectivity matrices, both fMRI and EEG connectomes across all subjects, in the form of precision matrices and b) structural brain connectivity matrices across all subjects and microstructural indices. Columns and rows are named according to the corresponding brain region that represent. (ZIP) [file pone.0153404.s001.zip › DATA/DWI/47_WICVF_68.txt]

"banks_superior_temporal_sulcus_left" "caudal_anterior_cingulate_cortex_left" "caudal_middle_frontal_gyrus_left" "cuneus_left" "entorhinal_cortex_left" "fusiform_gyrus_left" "inferior_parietal_gyrus_left" "inferior_temporal_gyrus_left" "cingulate_gyrus_isthmus_left" "lateral_occipital_cortex_left" "lateral_orbitofrontal_cortex_left" "lingual_gyrus_left" "medial_orbitofrontal_gyrus_left" "middle_temporal_gyrus_left" "parahippocampal_gyrus_left" "paracentral_gyrus_left" "inferior_frontal_gyrus_pars_opercularis_left" "inferior_frontal_gyrus_pars_orbitalis_left" "inferior_frontal_gyrus_pars_triangularis_left" "pericalcarine_cortex_left" "postcentral_gyrus_left" "posterior_cingulate_gyrus_left" "precentral_gyrus_left" "precuneus_left" "rostral_anterior_cingulate_cortex_left" "rostral_middle_frontal_gyrus_left" "superior_frontal_gyrus_left" "superior_parietal_gyrus_left" "superior_temporal_gyrus_left" "supramarginal_gyrus_left" "frontal_pole_left" "temporal_pole_left" "transverse_temporal_gyrus_left" "insula_left" "banks_superior_temporal_sulcus_right" "caudal_anterior_cingulate_cortex_right" "caudal_middle_frontal_gyrus_right" "cuneus_right" "entorhinal_cortex_right" "fusiform_gyrus_right" "inferior_parietal_gyrus_right" "inferior_temporal_gyrus_right" "cingulate_gyrus_isthmus_right" "lateral_occipital_cortex_right" "lateral_orbitofrontal_cortex_right" "lingual_gyrus_right" "medial_orbitofrontal_gyrus_right" "middle_temporal_gyrus_right" "parahippocampal_gyrus_right" "paracentral_gyrus_right" "inferior_frontal_gyrus_pars_opercularis_right" "inferior_frontal_gyrus_pars_orbitalis_right" "inferior_frontal_gyrus_pars_triangularis_right" "pericalcarine_cortex_right" "postcentral_gyrus_right" "posterior_cingulate_gyrus_right" "precentral_gyrus_right" "precuneus_right" "rostral_anterior_cingulate_cortex_right" "rostral_middle_frontal_gyrus_right" "superior_frontal_gyrus_right" "superior_parietal_gyrus_right" "superior_temporal_gyrus_right" "supramarginal_gyrus_right" "frontal_pole_right" "temporal_pole_right" "transverse_temporal_gyrus_right" "insula_right"
"banks_superior_temporal_sulcus_left" 0 0 0.615401088355059 0 0 0.5631354315674 0.610233323027097 0.524377087355556 0.566422708443456 0.547044474024947 0 0 0 0.482241330800927 0 0.621739691053091 0 0 0 0.590198289977066 0.617682405176065 0.603161335651963 0.631112529792034 0.568810476291567 0 0 0.630797063066714 0.624750986117013 0.536408604309865 0.582265647552142 0 0 0.559425170963724 0.557356963763207 0 0 0.621227706699432 0 0 0 0 0 0 0 0 0 0 0 0 0 0 0 0 0 0 0.63674798817561 0 0 0 0 0 0 0 0 0 0 0 0
"caudal_anterior_cingulate_cortex_left" 0 0 0.62717167584666 0 0 0 0 0 0 0 0.605605819749217 0 0.502962311553907 0 0 0 0.610861504915651 0.595046876660758 0.598151553957299 0 0.614251610197204 0.619301353084655 0.602361403930236 0.56735763521821 0.526495736717217 0.61070352224009 0.628760444463482 0 0 0 0 0 0 0.601745273453639 0 0.689455445385193 0.629351119807287 0 0 0 0 0 0 0 0 0 0.527896523946359 0 0 0 0.626794257132416 0 0.643440832652628 0 0 0.660058813973264 0.60733251800514 0 0.597024312983828 0.621003605944659 0.65110103618811 0 0 0 0 0 0 0.620655937180842
"caudal_middle_frontal_gyrus_left" 0.615401088355059 0.62717167584666 0 0 0 0.604504744320783 0.593400281506458 0.611343391398973 0.605858535725616 0 0.610890010588465 0 0.617180485887766 0.592513190459363 0 0.639270316410339 0.638222585005278 0 0.615006485512912 0 0.630677690576268 0.663036578825922 0.603127032829717 0.60182315792097 0.592738362077592 0.599609463072322 0.636627346613394 0.684004121436437 0.575340808684808 0.663178960046862 0 0 0.629304109709923 0.634442252345183 0.595941713583172 0.629505109102786 0.617320997946768 0 0.749142407046815 0.64439238131324 0.611883610046261 0.622775211431939 0.645675302380081 0 0.585078904683322 0 0.623205281761886 0.608496589610497 0 0.631361665379344 0.580947450296013 0.600688459573274 0.589486868824575 0 0.612716376027036 0.669940136116538 0.626575431044201 0.636537403312823 0.593134188214332 0.60738661703477 0.627230967767844 0.581203454841512 0.603337107553683 0.633082611015783 0 0 0.60127694155863 0.56694348908044
"cuneus_left" 0 0 0 0 0 0.57366025389253 0.56432221181543 0.563772372447658 0 0.561010272415179 0 0.543865734720145 0 0.581176878237442 0.55386336456115 0.595729309615345 0 0 0 0.516480746902453 0 0 0.616165589055231 0.521352781414162 0 0 0.603601781584518 0.572490782026524 0 0 0 0 0 0 0 0 0 0.544742693448469 0 0 0 0 0 0.602604315362314 0 0 0 0 0 0 0 0 0 0.47002581761488 0 0 0 0 0 0 0 0.561335948900538 0 0 0 0 0 0
"entorhinal_cortex_left" 0 0 0 0 0 0.529205774901683 0 0.425380664205646 0 0.627164630940967 0.490915077810166 0 0 0 0.493976351584011 0 0 0 0 0 0 0 0 0 0 0 0 0 0.447698339669024 0 0 0.407755186050366 0 0.427891052771392 0 0 0 0 0.629424278565466 0 0 0.643581021685183 0.56549890237464 0 0 0.565230326982557 0 0 0.573050750308961 0 0 0 0 0 0 0.66209873688123 0 0 0 0 0 0 0 0 0 0 0 0
"fusiform_gyrus_left" 0.5631354315674 0 0.604504744320783 0.57366025389253 0.529205774901683 0 0.569381101787065 0.518566141939841 0.551988423460635 0.535940002862151 0 0.541603996031345 0.519721246275903 0.542537092838176 0.545049815716263 0.581034423058603 0 0 0 0.583031638758036 0.599736199935517 0.589889216386307 0.594389458490984 0.544673455871528 0 0 0.601959046993474 0.581763472854603 0.523228402804779 0.566663662144446 0 0.442305270150842 0.553627679656099 0.514296975580598 0 0 0.602786522111542 0 0.629894985489113 0 0 0 0 0 0 0 0 0 0 0 0 0 0 0 0 0.607441951882086 0 0 0 0 0.621360882735198 0 0 0 0 0 0 0.499779826794053
"inferior_parietal_gyrus_left" 0.610233323027097 0 0.593400281506458 0.56432221181543 0 0.569381101787065 0 0.538238457213694 0.543450161386766 0.547529942981057 0 0.602887689517349 0 0.575743248126033 0.554423005476707 0.582431124941664 0 0 0 0.589701762661625 0.603612498289374 0.589783631618547 0.60984900566363 0.539759589464526 0 0 0.614326464630892 0.6058259084391 0.511894635054802 0.55578959953925 0 0 0.567869067290318 0.532094425921531 0 0 0.6123730530315 0 0 0 0 0 0 0 0 0 0 0 0 0 0 0 0 0 0 0.617788583384474 0.604485812057125 0 0 0 0.618050018107787 0 0 0.620000091904114 0 0 0 0
"inferior_temporal_gyrus_left" 0.524377087355556 0 0.611343391398973 0.563772372447658 0.425380664205646 0.518566141939841 0.538238457213694 0 0.539694803552029 0.467285868492614 0 0.55310401235674 0.472240599844275 0.535607183229173 0.507637211897513 0.587878848320905 0 0 0 0.565194933142036 0.592943554545677 0.597227525402775 0.599348588917555 0.537772882651999 0 0 0.600724014970368 0.582396725462029 0.537396743074116 0.557545120622363 0 0.477528738788778 0.553656406383871 0.535078158049266 0 0.576004089718636 0.619617347114463 0 0.62464586235828 0 0 0.610602905036029 0 0 0 0 0 0 0.599162626831418 0 0 0 0 0 0 0.605283662800644 0 0 0 0 0 0 0 0 0 0 0 0
"cingulate_gyrus_isthmus_left" 0.566422708443456 0 0.605858535725616 0 0 0.551988423460635 0.543450161386766 0.539694803552029 0 0.561322029268849 0 0.529169294865513 0 0.545329391705164 0.592088796606627 0.587430602447917 0 0 0 0.5048271369241 0.620573736836346 0.563057298465752 0.617783313697498 0.536595956571459 0 0 0.61370799127917 0.550241864656854 0.551649442562184 0.585268180656802 0 0 0.573433921089973 0.549274488205066 0.579070341902489 0.652631443160298 0.608414391347212 0.578882245993123 0.562673691064382 0 0 0.565128390999936 0.653359853743538 0 0 0 0 0 0 0 0 0 0 0 0 0.616431558101497 0.613042641735554 0.577123035032035 0 0 0.629670755313388 0 0 0 0 0 0 0
"lateral_occipital_cortex_left" 0.547044474024947 0 0 0.561010272415179 0.627164630940967 0.535940002862151 0.547529942981057 0.467285868492614 0.561322029268849 0 0 0.549073410630121 0 0.571919357882359 0.547392253205303 0.600837039201349 0 0 0 0.573175649995289 0.643839465765841 0.630199722698931 0.610360767771041 0.574522328743426 0 0 0.598801699616123 0.545375517819824 0 0.578597763880141 0 0 0 0.567638663436206 0 0 0 0.491456174657943 0 0 0 0 0 0.621412097848219 0 0.52691996628264 0 0 0 0 0 0 0 0 0 0 0 0 0 0 0 0 0 0 0 0 0 0
"lateral_orbitofrontal_cortex_left" 0 0.605605819749217 0.610890010588465 0 0.490915077810166 0 0 0 0 0 0 0 0.532307650596874 0 0 0 0.593171205006411 0.505313690670194 0.534604041371727 0 0.620779070248719 0.618577382629928 0.592605099267468 0 0.544081555324359 0.567204515537875 0.624302256195566 0 0 0 0.654605731174437 0.852602591600896 0 0.483582088269194 0 0.630758199699779 0.604659842044629 0 0 0 0 0 0 0 0 0 0.554588238584361 0 0 0 0.579400601259034 0 0.600530168041496 0 0 0.630682832592339 0.600485645291714 0 0 0.591487100947374 0.606428486915222 0 0 0 0 0 0 0.602379923721768
"lingual_gyrus_left" 0 0 0 0.543865734720145 0 0.541603996031345 0.602887689517349 0.55310401235674 0.529169294865513 0.549073410630121 0 0 0 0.600866638928216 0.520551283190891 0.57823237818592 0 0 0 0.541525012888672 0 0 0.593336065450683 0.561349831358521 0 0 0 0.578328180815347 0 0.547681299152932 0 0 0 0.495506676429685 0 0 0 0 0 0.589762327756888 0 0 0 0.50883774186252 0 0.467113865895412 0 0 0 0 0 0 0 0.444960013904325 0 0 0 0 0 0 0 0 0 0 0 0 0 0
"medial_orbitofrontal_gyrus_left" 0 0.502962311553907 0.617180485887766 0 0 0.519721246275903 0 0.472240599844275 0 0 0.532307650596874 0 0 0 0.446465257833405 0 0 0 0 0 0 0 0 0 0.497797817375664 0.568625848457106 0.577673041312417 0 0.469031601682531 0 0.539004981927116 0 0 0.445850612452319 0 0 0 0 0 0 0 0 0 0 0.547456845909153 0 0.605265533261095 0 0 0 0 0 0 0 0 0 0 0 0.510566613836152 0.563285532261268 0 0 0 0 0 0 0 0.519364994284353
"middle_temporal_gyrus_left" 0.482241330800927 0 0.592513190459363 0.581176878237442 0 0.542537092838176 0.575743248126033 0.535607183229173 0.545329391705164 0.571919357882359 0 0.600866638928216 0 0 0.524312833285657 0.584673621246719 0 0 0 0.568372222525911 0.620241299087035 0.571404128287866 0.599984494175923 0.552994383863915 0 0 0.60995893749424 0.583852721312318 0.515278184975764 0.556452708319373 0 0.447737258662349 0.547607692402943 0.545960082011215 0 0 0.606497542109683 0 0.683836181228941 0 0 0 0 0 0 0 0 0 0 0 0 0 0 0 0 0.618522540863721 0 0 0 0 0 0 0 0 0 0 0 0
"parahippocampal_gyrus_left" 0 0 0 0.55386336456115 0.493976351584011 0.545049815716263 0.554423005476707 0.507637211897513 0.592088796606627 0.547392253205303 0 0.520551283190891 0.446465257833405 0.524312833285657 0 0.562589588201143 0 0 0 0.567700208226094 0 0 0.577168150531381 0.538633585420983 0 0 0.577527136151628 0.55233023603298 0.502388706801175 0 0 0 0 0.488426006869362 0 0 0 0 0.56374476213906 0 0 0 0 0 0 0 0 0 0 0 0 0 0 0 0 0 0 0 0 0 0 0 0 0 0 0 0 0
"paracentral_gyrus_left" 0.621739691053091 0 0.639270316410339 0.595729309615345 0 0.581034423058603 0.582431124941664 0.587878848320905 0.587430602447917 0.600837039201349 0 0.57823237818592 0 0.584673621246719 0.562589588201143 0 0 0 0 0.589906508284517 0.500710315877631 0.563378609450568 0.579181322277035 0.584438461861875 0 0 0.575164030861315 0.580481266529577 0.612158036387506 0.597116292432488 0 0 0.593498472823827 0.584584112952059 0 0 0 0 0 0 0 0 0 0 0 0 0 0 0 0.49744035232811 0 0 0 0 0.671028498188093 0.673718906854872 0.57095455546523 0 0 0 0.663471179418351 0.602749022626504 0 0 0 0 0 0
"inferior_frontal_gyrus_pars_opercularis_left" 0 0.610861504915651 0.638222585005278 0 0 0 0 0 0 0 0.593171205006411 0 0 0 0 0 0 0.530532650648049 0.534347062571609 0 0.578991278854379 0.635459362498586 0.54078866599071 0 0.582727322502695 0.606171406007305 0.63508794574378 0 0.432909081646466 0.555295263530033 0 0 0 0.570017512941141 0 0.629240298264067 0.61739036122732 0 0 0 0 0 0 0 0.59571832963694 0 0 0 0 0 0.597305092846252 0 0.604269189885733 0 0.582384020863271 0.630384987280793 0.60009479888022 0 0.581071674128178 0.60895256189338 0.611403046107255 0 0 0.582047711033772 0 0 0 0.570117174149897
"inferior_frontal_gyrus_pars_orbitalis_left" 0 0.595046876660758 0 0 0 0 0 0 0 0 0.505313690670194 0 0 0 0 0 0.530532650648049 0 0.496318347447756 0 0 0 0 0 0 0.546575001481131 0.602671480363587 0 0 0 0 0 0 0 0 0.570109530072901 0 0 0 0 0 0 0 0 0 0 0 0 0 0 0 0 0 0 0 0 0 0 0 0 0 0 0 0 0 0 0 0
"inferior_frontal_gyrus_pars_triangularis_left" 0 0.598151553957299 0.615006485512912 0 0 0 0 0 0 0 0.534604041371727 0 0 0 0 0 0.534347062571609 0.496318347447756 0 0 0 0.63135315832607 0.670323020371922 0 0.58003096317229 0.590672864298821 0.614126842214239 0 0 0 0 0 0 0.52693186049541 0 0.624412508062994 0.614091834517629 0 0 0 0 0 0 0 0.58815057399202 0 0 0 0 0 0.58257501121621 0 0.562139342852906 0 0 0 0.591895474590447 0 0 0.647125361672761 0.608417147087131 0 0 0 0 0 0 0
"pericalcarine_cortex_left" 0.590198289977066 0 0 0.516480746902453 0 0.583031638758036 0.589701762661625 0.565194933142036 0.5048271369241 0.573175649995289 0 0.541525012888672 0 0.568372222525911 0.567700208226094 0.589906508284517 0 0 0 0 0 0 0.611948642069677 0.533202006565939 0 0 0.608988512985779 0.552565765988099 0 0.566069661277255 0 0 0 0.502438118710237 0 0 0 0 0 0 0 0 0 0.466837356266453 0 0.599243421800161 0 0 0 0 0 0 0 0 0 0 0 0 0 0 0 0 0 0 0 0 0 0
"postcentral_gyrus_left" 0.617682405176065 0.614251610197204 0.630677690576268 0 0 0.599736199935517 0.603612498289374 0.592943554545677 0.620573736836346 0.643839465765841 0.620779070248719 0 0 0.620241299087035 0 0.500710315877631 0.578991278854379 0 0 0 0 0.668132395491454 0.607224887570512 0.616350230365871 0 0.618599069778503 0.650801375459269 0.615793644684286 0.596936399208279 0.63382523998308 0 0 0.633793645443167 0.602556452522387 0 0 0.660672890453655 0 0 0 0.652241285552411 0 0 0 0 0 0 0 0 0 0.569612593186979 0 0 0 0.793967905108115 0.69765274922213 0.666270581181885 0 0 0.638312140412647 0.683421342822698 0 0 0 0 0 0 0
"posterior_cingulate_gyrus_left" 0.603161335651963 0.619301353084655 0.663036578825922 0 0 0.589889216386307 0.589783631618547 0.597227525402775 0.563057298465752 0.630199722698931 0.618577382629928 0 0 0.571404128287866 0 0.563378609450568 0.635459362498586 0 0.63135315832607 0 0.668132395491454 0 0.634232380049482 0.519770835322996 0 0.637759919921996 0.631745008180375 0.637204816610424 0.614356760293683 0.626602035962171 0 0 0 0.669572714708998 0 0.746632144750578 0.657488532269475 0 0 0 0 0 0 0 0.672275333908712 0 0 0 0 0 0 0 0 0 0.667701646393242 0.708570637370962 0.631623870100974 0 0 0 0.675940785676149 0.631395588413073 0 0 0 0 0.608407218300927 0
"precentral_gyrus_left" 0.631112529792034 0.602361403930236 0.603127032829717 0.616165589055231 0 0.594389458490984 0.60984900566363 0.599348588917555 0.617783313697498 0.610360767771041 0.592605099267468 0.593336065450683 0 0.599984494175923 0.577168150531381 0.579181322277035 0.54078866599071 0 0.670323020371922 0.611948642069677 0.607224887570512 0.634232380049482 0 0.624128348015172 0 0.634882141466553 0.638589000192799 0.651367411312595 0.602851836438665 0.644817488442748 0 0 0.632145763277562 0.629736961971668 0.627338841618777 0.626515333900421 0.635707143407305 0 0 0 0 0.534443544861529 0.601202833876921 0 0 0 0 0 0 0.629778562838331 0.581977598665369 0.61022439468112 0 0 0.739908202943612 0.666704690620674 0.638125286267326 0 0.609024859134264 0.627211125099907 0.656227334837096 0 0 0.639764967412383 0 0 0 0.557647742452032
"precuneus_left" 0.568810476291567 0.56735763521821 0.60182315792097 0.521352781414162 0 0.544673455871528 0.539759589464526 0.537772882651999 0.536595956571459 0.574522328743426 0 0.561349831358521 0 0.552994383863915 0.538633585420983 0.584438461861875 0 0 0 0.533202006565939 0.616350230365871 0.519770835322996 0.624128348015172 0 0 0 0.608146209101466 0.560056326045941 0.544350489359453 0.572016346901556 0 0 0.568219194283534 0.546680482322411 0 0 0.617083161565643 0 0 0 0 0 0 0 0 0 0 0 0 0.299394941530889 0 0 0 0 0.563931095985355 0.643163815699944 0 0.498020500661358 0 0.656740646586806 0.669136514773062 0.57206850515886 0 0 0 0 0 0
"rostral_anterior_cingulate_cortex_left" 0 0.526495736717217 0.592738362077592 0 0 0 0 0 0 0 0.544081555324359 0 0.497797817375664 0 0 0 0.582727322502695 0 0.58003096317229 0 0 0 0 0 0 0.580393906843254 0.604169876865539 0 0 0 0 0 0 0 0 0.593776209174391 0.579172197680512 0 0 0 0 0 0 0 0 0 0 0 0 0 0 0 0 0 0 0 0 0 0.553502965223826 0 0.596555622312681 0 0 0 0 0 0 0
"rostral_middle_frontal_gyrus_left" 0 0.61070352224009 0.599609463072322 0 0 0 0 0 0 0 0.567204515537875 0 0.568625848457106 0 0 0 0.606171406007305 0.546575001481131 0.590672864298821 0 0.618599069778503 0.637759919921996 0.634882141466553 0 0.580393906843254 0 0.616944864794263 0 0 0.625588428423479 0.601966540061462 0 0 0.601044875089605 0 0.619329196312142 0.604133607716857 0 0 0 0 0 0 0 0.566641939281627 0 0 0 0 0 0.586554461778129 0.57788053258677 0.584274937435248 0 0.612386804746726 0.617629872132855 0.581538972224087 0 0.565794565087514 0.588769272604966 0.598353038922238 0 0 0.644182261773434 0 0 0.58390181347205 0.568156681640191
"superior_frontal_gyrus_left" 0.630797063066714 0.628760444463482 0.636627346613394 0.603601781584518 0 0.601959046993474 0.614326464630892 0.600724014970368 0.61370799127917 0.598801699616123 0.624302256195566 0 0.577673041312417 0.60995893749424 0.577527136151628 0.575164030861315 0.63508794574378 0.602671480363587 0.614126842214239 0.608988512985779 0.650801375459269 0.631745008180375 0.638589000192799 0.608146209101466 0.604169876865539 0.616944864794263 0 0.635595383859584 0.623097873671372 0.649975214679621 0.633226682309652 0 0.65171607814277 0.613239980995405 0 0.665327808974443 0.629194991630957 0 0 0 0 0.650424204974895 0.648969089213771 0 0.631637112239074 0 0 0.622109157442172 0 0.639474537726848 0.61081387811076 0.623438234534317 0.619933120782097 0 0.639416243290567 0.661084569596291 0.629789087014656 0.622858207361186 0.60258070446368 0.628898857274274 0.637633195723029 0 0 0.651177959509662 0 0 0.610146965468303 0.595514179541733
"superior_parietal_gyrus_left" 0.624750986117013 0 0.684004121436437 0.572490782026524 0 0.581763472854603 0.6058259084391 0.582396725462029 0.550241864656854 0.545375517819824 0 0.578328180815347 0 0.583852721312318 0.55233023603298 0.580481266529577 0 0 0 0.552565765988099 0.615793644684286 0.637204816610424 0.651367411312595 0.560056326045941 0 0 0.635595383859584 0 0.565400859462886 0.562305206338739 0 0 0.618432661923974 0.639607114585671 0 0 0.653115719856918 0.654356856219867 0 0 0 0 0 0.510894159089364 0 0 0 0 0 0 0 0 0 0 0 0.664199037472721 0.650382954915374 0 0 0 0.67089249041959 0 0 0 0 0 0 0
"superior_temporal_gyrus_left" 0.536408604309865 0 0.575340808684808 0 0.447698339669024 0.523228402804779 0.511894635054802 0.537396743074116 0.551649442562184 0 0 0 0.469031601682531 0.515278184975764 0.502388706801175 0.612158036387506 0.432909081646466 0 0 0 0.596936399208279 0.614356760293683 0.602851836438665 0.544350489359453 0 0 0.623097873671372 0.565400859462886 0 0.498106922025748 0 0.426175302950833 0.537805113146192 0.533282290356841 0 0 0.631099928567632 0 0.657787840024835 0 0 0 0 0 0 0 0 0 0 0 0 0 0 0 0 0.631673667029827 0 0 0 0 0.678371470512368 0 0 0 0 0 0 0
"supramarginal_gyrus_left" 0.582265647552142 0 0.663178960046862 0 0 0.566663662144446 0.55578959953925 0.557545120622363 0.585268180656802 0.578597763880141 0 0.547681299152932 0 0.556452708319373 0 0.597116292432488 0.555295263530033 0 0 0.566069661277255 0.63382523998308 0.626602035962171 0.644817488442748 0.572016346901556 0 0.625588428423479 0.649975214679621 0.562305206338739 0.498106922025748 0 0 0 0.546915907105017 0.589234504671475 0 0 0.649879752857403 0 0 0 0 0 0 0 0 0 0 0 0 0 0 0 0 0 0 0.662654204028586 0.643524872842836 0 0 0 0.678101939154243 0 0 0 0 0 0 0
"frontal_pole_left" 0 0 0 0 0 0 0 0 0 0 0.654605731174437 0 0.539004981927116 0 0 0 0 0 0 0 0 0 0 0 0 0.601966540061462 0.633226682309652 0 0 0 0 0 0 0 0 0 0 0 0 0 0 0 0 0 0 0 0 0 0 0 0 0 0 0 0 0 0 0 0 0 0.888462023306503 0 0 0 0.691669103848979 0 0 0
"temporal_pole_left" 0 0 0 0 0.407755186050366 0.442305270150842 0 0.477528738788778 0 0 0.852602591600896 0 0 0.447737258662349 0 0 0 0 0 0 0 0 0 0 0 0 0 0 0.426175302950833 0 0 0 0 0.467098205279524 0 0 0 0 0 0 0 0 0 0 0 0 0 0 0 0 0 0 0 0 0 0 0 0 0 0 0 0 0 0 0 0 0 0
"transverse_temporal_gyrus_left" 0.559425170963724 0 0.629304109709923 0 0 0.553627679656099 0.567869067290318 0.553656406383871 0.573433921089973 0 0 0 0 0.547607692402943 0 0.593498472823827 0 0 0 0 0.633793645443167 0 0.632145763277562 0.568219194283534 0 0 0.65171607814277 0.618432661923974 0.537805113146192 0.546915907105017 0 0 0 0.56734813302274 0 0 0 0 0 0 0 0 0 0 0 0 0 0 0 0 0 0 0 0 0 0.644738048299868 0 0 0 0 0 0 0 0 0 0 0 0
"insula_left" 0.557356963763207 0.601745273453639 0.634442252345183 0 0.427891052771392 0.514296975580598 0.532094425921531 0.535078158049266 0.549274488205066 0.567638663436206 0.483582088269194 0.495506676429685 0.445850612452319 0.545960082011215 0.488426006869362 0.584584112952059 0.570017512941141 0 0.52693186049541 0.502438118710237 0.602556452522387 0.669572714708998 0.629736961971668 0.546680482322411 0 0.601044875089605 0.613239980995405 0.639607114585671 0.533282290356841 0.589234504671475 0 0.467098205279524 0.56734813302274 0 0 0.627327805115393 0.625704114955002 0 0 0 0 0 0 0 0 0 0 0 0 0 0.575727751159591 0 0.596491060445959 0 0.626958887278077 0.673217940145575 0.609306797988469 0 0.571178003628966 0.589962981436963 0.644591052026456 0.638438242252517 0 0.692228759692572 0 0 0 0.510578680827303
"banks_superior_temporal_sulcus_right" 0 0 0.595941713583172 0 0 0 0 0 0.579070341902489 0 0 0 0 0 0 0 0 0 0 0 0 0 0.627338841618777 0 0 0 0 0 0 0 0 0 0 0 0 0 0.586306022136108 0.502841698386329 0 0.542688250203747 0.547659553173239 0.529253220796958 0.543288394238947 0.592343683950857 0 0.517637075644645 0 0.505185517060639 0 0.580897042752578 0 0 0 0 0.570810567918386 0.560364221126317 0.575121292958781 0.523038976995915 0 0 0.583684164356473 0.576707544370369 0.546076919042953 0.563225275332342 0 0 0.567240331924957 0.509501632156404
"caudal_anterior_cingulate_cortex_right" 0 0.689455445385193 0.629505109102786 0 0 0 0 0.576004089718636 0.652631443160298 0 0.630758199699779 0 0 0 0 0 0.629240298264067 0.570109530072901 0.624412508062994 0 0 0.746632144750578 0.626515333900421 0 0.593776209174391 0.619329196312142 0.665327808974443 0 0 0 0 0 0 0.627327805115393 0 0 0.627075710935477 0 0 0.582063418546062 0.639706314194231 0.583368224048865 0.654062476794117 0.624553466879059 0.64730214526451 0 0.631367325647567 0.576627420682514 0 0.660905849591882 0.632822668655403 0.633027112128257 0.621437814111163 0 0.66807024820807 0.602751440194923 0.628496736656587 0.612988915584416 0.612030937713028 0.623300763194304 0.644529686952413 0.570021852388849 0.603149635941783 0.645373072461724 0 0 0.60219763839036 0.628278506080059
"caudal_middle_frontal_gyrus_right" 0.621227706699432 0.629351119807287 0.617320997946768 0 0 0.602786522111542 0.6123730530315 0.619617347114463 0.608414391347212 0 0.604659842044629 0 0 0.606497542109683 0 0 0.61739036122732 0 0.614091834517629 0 0.660672890453655 0.657488532269475 0.635707143407305 0.617083161565643 0.579172197680512 0.604133607716857 0.629194991630957 0.653115719856918 0.631099928567632 0.649879752857403 0 0 0 0.625704114955002 0.586306022136108 0.627075710935477 0 0 0 0.598160814231734 0.580080339919523 0.618754406637989 0.632899010555096 0.597867665624877 0.638471456519973 0.520671480703871 0 0.583823940629623 0 0.666616809284607 0.648828270338685 0.607639237717623 0.616494838166327 0 0.658718494501335 0.649403052001152 0.657765496023494 0.583762004600179 0.593399679505596 0.599108999801776 0.628863971094997 0.610285131610314 0.634637161501377 0.666022896137359 0 0 0.592686600968349 0.616000746652784
"cuneus_right" 0 0 0 0.544742693448469 0 0 0 0 0.578882245993123 0.491456174657943 0 0 0 0 0 0 0 0 0 0 0 0 0 0 0 0 0 0.654356856219867 0 0 0 0 0 0 0.502841698386329 0 0 0 0 0.572153654766783 0.545906826140707 0.534259537314548 0.564726081331426 0.546904518103404 0 0.543520930645898 0 0.547800360043948 0 0.579343596846789 0 0 0 0.529035887561968 0 0 0.595155438268541 0.563399690934525 0 0 0.604189321850691 0.542354906253068 0.546848714283655 0.526201859222563 0 0 0.544320617526784 0.529699375522387
"entorhinal_cortex_right" 0 0 0.749142407046815 0 0.629424278565466 0.629894985489113 0 0.62464586235828 0.562673691064382 0 0 0 0 0.683836181228941 0.56374476213906 0 0 0 0 0 0 0 0 0 0 0 0 0 0.657787840024835 0 0 0 0 0 0 0 0 0 0 0.410608521770986 0 0.448176257538637 0.609939835721761 0 0.764182877002961 0.609526540994795 0.654490754162889 0 0.470697186065947 0 0 0 0 0 0 0.751339065610088 0 0 0 0 0.699043615311093 0 0.453488207293679 0 0 0.404333621650225 0 0.419475999285487
"fusiform_gyrus_right" 0 0 0.64439238131324 0 0 0 0 0 0 0 0 0.589762327756888 0 0 0 0 0 0 0 0 0 0 0 0 0 0 0 0 0 0 0 0 0 0 0.542688250203747 0.582063418546062 0.598160814231734 0.572153654766783 0.410608521770986 0 0.572027034453933 0.521302224828984 0.528060145076927 0.52998955373441 0 0.532137627184251 0 0.535985890033125 0.54748220680229 0.582576496983295 0.52611100505941 0 0 0.539921983796061 0 0.638100175579269 0.586020511286088 0.558268205849667 0 0.577456296613841 0.599666719433325 0.562829267442325 0.520135149366094 0.556050343254748 0 0.427199169044566 0.558419665855951 0.505145927626888
"inferior_parietal_gyrus_right" 0 0 0.611883610046261 0 0 0 0 0 0 0 0 0 0 0 0 0 0 0 0 0 0.652241285552411 0 0 0 0 0 0 0 0 0 0 0 0 0 0.547659553173239 0.639706314194231 0.580080339919523 0.545906826140707 0 0.572027034453933 0 0.539641938461412 0.558277718661687 0.555939830925957 0 0.564533866241561 0 0.511174701728609 0 0.612541216050464 0 0 0 0.566208048742449 0.57514348712795 0.581802980181049 0.610523618098623 0.536010589319116 0 0 0.591453832959389 0.584667784963334 0.564267057734947 0.552156453154254 0 0 0.553397557456823 0
"inferior_temporal_gyrus_right" 0 0 0.622775211431939 0 0.643581021685183 0 0 0.610602905036029 0.565128390999936 0 0 0 0 0 0 0 0 0 0 0 0 0 0.534443544861529 0 0 0 0.650424204974895 0 0 0 0 0 0 0 0.529253220796958 0.583368224048865 0.618754406637989 0.534259537314548 0.448176257538637 0.521302224828984 0.539641938461412 0 0.562914503831589 0.540400110732302 0.530534023942176 0.531723227192746 0 0.504742202978907 0.551204071138709 0.578668593115058 0.542017308139602 0.525085137814351 0 0 0.586973979053788 0.617724341198527 0.590857683555073 0.531288085777098 0 0.544357611713638 0.602280992044915 0.54447034232505 0.527616346152898 0.557765876725164 0 0.424443929958096 0.560425180563658 0.507163600276536
"cingulate_gyrus_isthmus_right" 0 0 0.645675302380081 0 0.56549890237464 0 0 0 0.653359853743538 0 0 0 0 0 0 0 0 0 0 0 0 0 0.601202833876921 0 0 0 0.648969089213771 0 0 0 0 0 0 0 0.543288394238947 0.654062476794117 0.632899010555096 0.564726081331426 0.609939835721761 0.528060145076927 0.558277718661687 0.562914503831589 0 0.580197390155753 0 0.505345108744985 0 0.539789524090056 0.60825465455215 0.612415859627684 0 0 0 0 0.611482293304941 0.605128183709862 0.643033696210929 0.548815576593168 0 0.643335155160709 0.638451717702523 0.585390091606175 0.560770496464409 0.576594263375364 0 0 0.534872840394698 0
"lateral_occipital_cortex_right" 0 0 0 0.602604315362314 0 0 0 0 0 0.621412097848219 0 0.50883774186252 0 0 0 0 0 0 0 0.466837356266453 0 0 0 0 0 0 0 0.510894159089364 0 0 0 0 0 0 0.592343683950857 0.624553466879059 0.597867665624877 0.546904518103404 0 0.52998955373441 0.555939830925957 0.540400110732302 0.580197390155753 0 0 0.534104820059076 0 0.559041131811685 0 0.598286509608898 0 0 0 0.523718666563561 0 0.608042589650631 0.609322415474833 0.566243039570892 0 0 0.590653249922892 0.583798891424599 0.532100760262794 0.593773763240244 0 0 0.567301004243055 0.515930133879809
"lateral_orbitofrontal_cortex_right" 0 0 0.585078904683322 0 0 0 0 0 0 0 0 0 0.547456845909153 0 0 0 0.59571832963694 0 0.58815057399202 0 0 0.672275333908712 0 0 0 0.566641939281627 0.631637112239074 0 0 0 0 0 0 0 0 0.64730214526451 0.638471456519973 0 0.764182877002961 0 0 0.530534023942176 0 0 0 0 0.550159972606864 0 0 0 0.592841392330996 0.545222024827838 0.55829173549891 0 0 0 0.587320803856968 0 0.549919655603997 0.57631491972104 0.63830632156136 0 0.464932073465416 0 0.540877923510058 0.632264408310768 0 0.426022164931027
"lingual_gyrus_right" 0 0 0 0 0.565230326982557 0 0 0 0 0.52691996628264 0 0.467113865895412 0 0 0 0 0 0 0 0.599243421800161 0 0 0 0 0 0 0 0 0 0 0 0 0 0 0.517637075644645 0 0.520671480703871 0.543520930645898 0.609526540994795 0.532137627184251 0.564533866241561 0.531723227192746 0.505345108744985 0.534104820059076 0 0 0 0.537223488593701 0.448210710627902 0.594139930855138 0 0 0 0.49699612373494 0 0 0.597624688257151 0.548099680195727 0 0 0 0.553729625764416 0.515224602261797 0.561185671400271 0 0 0.560081627799054 0.520886066311284
"medial_orbitofrontal_gyrus_right" 0 0.527896523946359 0.623205281761886 0 0 0 0 0 0 0 0.554588238584361 0 0.605265533261095 0 0 0 0 0 0 0 0 0 0 0 0 0 0 0 0 0 0 0 0 0 0 0.631367325647567 0 0 0.654490754162889 0 0 0 0 0 0.550159972606864 0 0 0 0 0 0 0 0.581334232028069 0 0 0 0 0 0.495185880150087 0.558825898733476 0.618836694981684 0 0 0 0.524626726693438 0 0 0.487770676906331
"middle_temporal_gyrus_right" 0 0 0.608496589610497 0 0 0 0 0 0 0 0 0 0 0 0 0 0 0 0 0 0 0 0 0 0 0 0.622109157442172 0 0 0 0 0 0 0 0.505185517060639 0.576627420682514 0.583823940629623 0.547800360043948 0 0.535985890033125 0.511174701728609 0.504742202978907 0.539789524090056 0.559041131811685 0 0.537223488593701 0 0 0 0.593407106566345 0.545764296046758 0 0 0.541709142959651 0.561514869880086 0.571430256260786 0.585955083658361 0.531491918308786 0 0.536225306242256 0.583387215410158 0.556200754723455 0.519591336159459 0.553741832850516 0 0.789231879364987 0.535292913064612 0.513074268956681
"parahippocampal_gyrus_right" 0 0 0 0 0.573050750308961 0 0 0.599162626831418 0 0 0 0 0 0 0 0 0 0 0 0 0 0 0 0 0 0 0 0 0 0 0 0 0 0 0 0 0 0 0.470697186065947 0.54748220680229 0 0.551204071138709 0.60825465455215 0 0 0.448210710627902 0 0 0 0 0 0 0 0 0 0 0 0 0 0 0.565825983603989 0 0.534018629314839 0 0 0 0 0.524368438704684
"paracentral_gyrus_right" 0 0 0.631361665379344 0 0 0 0 0 0 0 0 0 0 0 0 0.49744035232811 0 0 0 0 0 0 0.629778562838331 0.299394941530889 0 0 0.639474537726848 0 0 0 0 0 0 0 0.580897042752578 0.660905849591882 0.666616809284607 0.579343596846789 0 0.582576496983295 0.612541216050464 0.578668593115058 0.612415859627684 0.598286509608898 0 0.594139930855138 0 0.593407106566345 0 0 0 0 0 0.599500672741179 0.531969745757543 0.593082683206172 0.606522127714702 0.587859792334237 0 0.652654684596209 0.592906032279063 0.586634526999889 0.580981530640277 0.604153726089681 0 0 0.570534131976149 0.541055478519303
"inferior_frontal_gyrus_pars_opercularis_right" 0 0.626794257132416 0.580947450296013 0 0 0 0 0 0 0 0.579400601259034 0 0 0 0 0 0.597305092846252 0 0.58257501121621 0 0.569612593186979 0 0.581977598665369 0 0 0.586554461778129 0.61081387811076 0 0 0 0 0 0 0.575727751159591 0 0.632822668655403 0.648828270338685 0 0 0.52611100505941 0 0.542017308139602 0 0 0.592841392330996 0 0 0.545764296046758 0 0 0 0.591695400345089 0.599892117500421 0 0.548064574940525 0.67445056038272 0.510537450392038 0.550276183323197 0.60023716118973 0.61945263458126 0.644945851912812 0.611902071749202 0.554116039143755 0.604777760762919 0 0 0.561438118652445 0.549605451922716
"inferior_frontal_gyrus_pars_orbitalis_right" 0 0 0.600688459573274 0 0 0 0 0 0 0 0 0 0 0 0 0 0 0 0 0 0 0 0.61022439468112 0 0 0.57788053258677 0.623438234534317 0 0 0 0 0 0 0 0 0.633027112128257 0.607639237717623 0 0 0 0 0.525085137814351 0 0 0.545222024827838 0 0 0 0 0 0.591695400345089 0 0.57017046685128 0 0 0 0 0 0.558742710106334 0.54761697123382 0.63029790359768 0 0.410702966339016 0 0 0 0 0.585644591528618
"inferior_frontal_gyrus_pars_triangularis_right" 0 0.643440832652628 0.589486868824575 0 0 0 0 0 0 0 0.600530168041496 0 0 0 0 0 0.604269189885733 0 0.562139342852906 0 0 0 0 0 0 0.584274937435248 0.619933120782097 0 0 0 0 0 0 0.596491060445959 0 0.621437814111163 0.616494838166327 0 0 0 0 0 0 0 0.55829173549891 0 0.581334232028069 0 0 0 0.599892117500421 0.57017046685128 0 0 0 0.629089706307539 0.620771893841919 0 0.579902710872931 0.590816404468611 0.632221417132627 0.642775089544147 0.499020025482708 0 0 0 0 0.589593690801429
"pericalcarine_cortex_right" 0 0 0 0.47002581761488 0 0 0 0 0 0 0 0.444960013904325 0 0 0 0 0 0 0 0 0 0 0 0 0 0 0 0 0 0 0 0 0 0 0 0 0 0.529035887561968 0 0.539921983796061 0.566208048742449 0 0 0.523718666563561 0 0.49699612373494 0 0.541709142959651 0 0.599500672741179 0 0 0 0 0 0 0.614687315490645 0.56934065105934 0 0 0 0.527478947975026 0 0 0 0 0.582708957049954 0
"postcentral_gyrus_right" 0 0 0.612716376027036 0 0 0 0 0 0 0 0 0 0 0 0 0.671028498188093 0.582384020863271 0 0 0 0.793967905108115 0.667701646393242 0.739908202943612 0.563931095985355 0 0.612386804746726 0.639416243290567 0 0 0 0 0 0 0.626958887278077 0.570810567918386 0.66807024820807 0.658718494501335 0 0 0 0.57514348712795 0.586973979053788 0.611482293304941 0 0 0 0 0.561514869880086 0 0.531969745757543 0.548064574940525 0 0 0 0 0.659714307278663 0.612649405955249 0.526100696641516 0 0.620203075893526 0.643749006397537 0.604788680356556 0.572978797347386 0.580864661594029 0 0 0.543140272265401 0.528358623298741
"posterior_cingulate_gyrus_right" 0.63674798817561 0.660058813973264 0.669940136116538 0 0.66209873688123 0.607441951882086 0.617788583384474 0.605283662800644 0.616431558101497 0 0.630682832592339 0 0 0.618522540863721 0 0.673718906854872 0.630384987280793 0 0 0 0.69765274922213 0.708570637370962 0.666704690620674 0.643163815699944 0 0.617629872132855 0.661084569596291 0.664199037472721 0.631673667029827 0.662654204028586 0 0 0.644738048299868 0.673217940145575 0.560364221126317 0.602751440194923 0.649403052001152 0 0.751339065610088 0.638100175579269 0.581802980181049 0.617724341198527 0.605128183709862 0.608042589650631 0 0 0 0.571430256260786 0 0.593082683206172 0.67445056038272 0 0.629089706307539 0 0.659714307278663 0 0.64835405291497 0.539017979637648 0 0.676856049853236 0.658160125500588 0.622777118039681 0.617521859383732 0.641859748466737 0 0 0.639579952791709 0.629530268986675
"precentral_gyrus_right" 0 0.60733251800514 0.626575431044201 0 0 0 0.604485812057125 0 0.613042641735554 0 0.600485645291714 0 0 0 0 0.57095455546523 0.60009479888022 0 0.591895474590447 0 0.666270581181885 0.631623870100974 0.638125286267326 0 0 0.581538972224087 0.629789087014656 0.650382954915374 0 0.643524872842836 0 0 0 0.609306797988469 0.575121292958781 0.628496736656587 0.657765496023494 0.595155438268541 0 0.586020511286088 0.610523618098623 0.590857683555073 0.643033696210929 0.609322415474833 0.587320803856968 0.597624688257151 0 0.585955083658361 0 0.606522127714702 0.510537450392038 0 0.620771893841919 0.614687315490645 0.612649405955249 0.64835405291497 0 0.593168463506703 0 0.629396218170418 0.638375430352939 0.629302279191636 0.59633078592826 0.631367182404778 0 0 0.585695891672796 0.53960411161946
"precuneus_right" 0 0 0.636537403312823 0 0 0 0 0 0.577123035032035 0 0 0 0 0 0 0 0 0 0 0 0 0 0 0.498020500661358 0 0 0.622858207361186 0 0 0 0 0 0 0 0.523038976995915 0.612988915584416 0.583762004600179 0.563399690934525 0 0.558268205849667 0.536010589319116 0.531288085777098 0.548815576593168 0.566243039570892 0 0.548099680195727 0 0.531491918308786 0 0.587859792334237 0.550276183323197 0 0 0.56934065105934 0.526100696641516 0.539017979637648 0.593168463506703 0 0 0.589434372352805 0.622329580662367 0.549109869795647 0.546236287940089 0.561120010075056 0 0 0.550544482726044 0.521007023396793
"rostral_anterior_cingulate_cortex_right" 0 0.597024312983828 0.593134188214332 0 0 0 0 0 0 0 0 0 0.510566613836152 0 0 0 0.581071674128178 0 0 0 0 0 0.609024859134264 0 0.553502965223826 0.565794565087514 0.60258070446368 0 0 0 0 0 0 0.571178003628966 0 0.612030937713028 0.593399679505596 0 0 0 0 0 0 0 0.549919655603997 0 0.495185880150087 0 0 0 0.60023716118973 0.558742710106334 0.579902710872931 0 0 0 0 0 0 0.56774014189021 0.615580136230278 0 0 0 0 0 0 0.559729916977714
"rostral_middle_frontal_gyrus_right" 0 0.621003605944659 0.60738661703477 0 0 0 0 0 0 0 0.591487100947374 0 0.563285532261268 0 0 0 0.60895256189338 0 0.647125361672761 0 0.638312140412647 0 0.627211125099907 0.656740646586806 0 0.588769272604966 0.628898857274274 0 0 0 0 0 0 0.589962981436963 0 0.623300763194304 0.599108999801776 0 0 0.577456296613841 0 0.544357611713638 0.643335155160709 0 0.57631491972104 0 0.558825898733476 0.536225306242256 0 0.652654684596209 0.61945263458126 0.54761697123382 0.590816404468611 0 0.620203075893526 0.676856049853236 0.629396218170418 0.589434372352805 0.56774014189021 0 0.620783752072609 0.62177281237788 0.533173984711513 0.620687747740423 0.597519444810855 0 0.588484569830582 0.60174505981294
"superior_frontal_gyrus_right" 0 0.65110103618811 0.627230967767844 0 0 0.621360882735198 0.618050018107787 0 0.629670755313388 0 0.606428486915222 0 0 0 0 0.663471179418351 0.611403046107255 0 0.608417147087131 0 0.683421342822698 0.675940785676149 0.656227334837096 0.669136514773062 0.596555622312681 0.598353038922238 0.637633195723029 0.67089249041959 0.678371470512368 0.678101939154243 0.888462023306503 0 0 0.644591052026456 0.583684164356473 0.644529686952413 0.628863971094997 0.604189321850691 0.699043615311093 0.599666719433325 0.591453832959389 0.602280992044915 0.638451717702523 0.590653249922892 0.63830632156136 0 0.618836694981684 0.583387215410158 0.565825983603989 0.592906032279063 0.644945851912812 0.63029790359768 0.632221417132627 0 0.643749006397537 0.658160125500588 0.638375430352939 0.622329580662367 0.615580136230278 0.620783752072609 0 0.617080526735318 0.615438357439401 0.638627556216461 0.640655758707401 0 0.615621789996025 0.618526080406156
"superior_parietal_gyrus_right" 0 0 0.581203454841512 0.561335948900538 0 0 0 0 0 0 0 0 0 0 0 0.602749022626504 0 0 0 0 0 0.631395588413073 0 0.57206850515886 0 0 0 0 0 0 0 0 0 0.638438242252517 0.576707544370369 0.570021852388849 0.610285131610314 0.542354906253068 0 0.562829267442325 0.584667784963334 0.54447034232505 0.585390091606175 0.583798891424599 0 0.553729625764416 0 0.556200754723455 0 0.586634526999889 0.611902071749202 0 0.642775089544147 0.527478947975026 0.604788680356556 0.622777118039681 0.629302279191636 0.549109869795647 0 0.62177281237788 0.617080526735318 0 0.562582616505833 0.595092404487559 0 0 0.567162782744291 0.530031093676103
"superior_temporal_gyrus_right" 0 0 0.603337107553683 0 0 0 0 0 0 0 0 0 0 0 0 0 0 0 0 0 0 0 0 0 0 0 0 0 0 0 0 0 0 0 0.546076919042953 0.603149635941783 0.634637161501377 0.546848714283655 0.453488207293679 0.520135149366094 0.564267057734947 0.527616346152898 0.560770496464409 0.532100760262794 0.464932073465416 0.515224602261797 0 0.519591336159459 0.534018629314839 0.580981530640277 0.554116039143755 0.410702966339016 0.499020025482708 0 0.572978797347386 0.617521859383732 0.59633078592826 0.546236287940089 0 0.533173984711513 0.615438357439401 0.562582616505833 0 0.559239546594892 0 0.466679435250305 0.551745993505064 0.507160589709276
"supramarginal_gyrus_right" 0 0 0.633082611015783 0 0 0 0.620000091904114 0 0 0 0 0 0 0 0 0 0.582047711033772 0 0 0 0 0 0.639764967412383 0 0 0.644182261773434 0.651177959509662 0 0 0 0 0 0 0.692228759692572 0.563225275332342 0.645373072461724 0.666022896137359 0.526201859222563 0 0.556050343254748 0.552156453154254 0.557765876725164 0.576594263375364 0.593773763240244 0 0.561185671400271 0 0.553741832850516 0 0.604153726089681 0.604777760762919 0 0 0 0.580864661594029 0.641859748466737 0.631367182404778 0.561120010075056 0 0.620687747740423 0.638627556216461 0.595092404487559 0.559239546594892 0 0 0 0.562998480847857 0.545219139594182
"frontal_pole_right" 0 0 0 0 0 0 0 0 0 0 0 0 0 0 0 0 0 0 0 0 0 0 0 0 0 0 0 0 0 0 0.691669103848979 0 0 0 0 0 0 0 0 0 0 0 0 0 0.540877923510058 0 0.524626726693438 0 0 0 0 0 0 0 0 0 0 0 0 0.597519444810855 0.640655758707401 0 0 0 0 0 0 0
"temporal_pole_right" 0 0 0 0 0 0 0 0 0 0 0 0 0 0 0 0 0 0 0 0 0 0 0 0 0 0 0 0 0 0 0 0 0 0 0 0 0 0 0.404333621650225 0.427199169044566 0 0.424443929958096 0 0 0.632264408310768 0 0 0.789231879364987 0 0 0 0 0 0 0 0 0 0 0 0 0 0 0.466679435250305 0 0 0 0 0.416815589000707
"transverse_temporal_gyrus_right" 0 0 0.60127694155863 0 0 0 0 0 0 0 0 0 0 0 0 0 0 0 0 0 0 0.608407218300927 0 0 0 0.58390181347205 0.610146965468303 0 0 0 0 0 0 0 0.567240331924957 0.60219763839036 0.592686600968349 0.544320617526784 0 0.558419665855951 0.553397557456823 0.560425180563658 0.534872840394698 0.567301004243055 0 0.560081627799054 0 0.535292913064612 0 0.570534131976149 0.561438118652445 0 0 0.582708957049954 0.543140272265401 0.639579952791709 0.585695891672796 0.550544482726044 0 0.588484569830582 0.615621789996025 0.567162782744291 0.551745993505064 0.562998480847857 0 0 0 0.482336153252641
"insula_right" 0 0.620655937180842 0.56694348908044 0 0 0.499779826794053 0 0 0 0 0.602379923721768 0 0.519364994284353 0 0 0 0.570117174149897 0 0 0 0 0 0.557647742452032 0 0 0.568156681640191 0.595514179541733 0 0 0 0 0 0 0.510578680827303 0.509501632156404 0.628278506080059 0.616000746652784 0.529699375522387 0.419475999285487 0.505145927626888 0 0.507163600276536 0 0.515930133879809 0.426022164931027 0.520886066311284 0.487770676906331 0.513074268956681 0.524368438704684 0.541055478519303 0.549605451922716 0.585644591528618 0.589593690801429 0 0.528358623298741 0.629530268986675 0.53960411161946 0.521007023396793 0.559729916977714 0.60174505981294 0.618526080406156 0.530031093676103 0.507160589709276 0.545219139594182 0 0.416815589000707 0.482336153252641 0
