# Supplementary material for: NODDI and Tensor-Based Microstructural Indices as Predictors of Functional Connectivity
Source: PLoS One. 2016 Apr 14;11(4):e0153404. doi: 10.1371/journal.pone.0153404 (PMC4831788; doi:10.1371/journal.pone.0153404)
Supplement: S1 Data — a) Functional connectivity matrices, both fMRI and EEG connectomes across all subjects, in the form of precision matrices and b) structural brain connectivity matrices across all subjects and microstructural indices. Columns and rows are named according to the corresponding brain region that represent. (ZIP) [file pone.0153404.s001.zip › DATA/DWI/47_WISO_68.txt]

"banks_superior_temporal_sulcus_left" "caudal_anterior_cingulate_cortex_left" "caudal_middle_frontal_gyrus_left" "cuneus_left" "entorhinal_cortex_left" "fusiform_gyrus_left" "inferior_parietal_gyrus_left" "inferior_temporal_gyrus_left" "cingulate_gyrus_isthmus_left" "lateral_occipital_cortex_left" "lateral_orbitofrontal_cortex_left" "lingual_gyrus_left" "medial_orbitofrontal_gyrus_left" "middle_temporal_gyrus_left" "parahippocampal_gyrus_left" "paracentral_gyrus_left" "inferior_frontal_gyrus_pars_opercularis_left" "inferior_frontal_gyrus_pars_orbitalis_left" "inferior_frontal_gyrus_pars_triangularis_left" "pericalcarine_cortex_left" "postcentral_gyrus_left" "posterior_cingulate_gyrus_left" "precentral_gyrus_left" "precuneus_left" "rostral_anterior_cingulate_cortex_left" "rostral_middle_frontal_gyrus_left" "superior_frontal_gyrus_left" "superior_parietal_gyrus_left" "superior_temporal_gyrus_left" "supramarginal_gyrus_left" "frontal_pole_left" "temporal_pole_left" "transverse_temporal_gyrus_left" "insula_left" "banks_superior_temporal_sulcus_right" "caudal_anterior_cingulate_cortex_right" "caudal_middle_frontal_gyrus_right" "cuneus_right" "entorhinal_cortex_right" "fusiform_gyrus_right" "inferior_parietal_gyrus_right" "inferior_temporal_gyrus_right" "cingulate_gyrus_isthmus_right" "lateral_occipital_cortex_right" "lateral_orbitofrontal_cortex_right" "lingual_gyrus_right" "medial_orbitofrontal_gyrus_right" "middle_temporal_gyrus_right" "parahippocampal_gyrus_right" "paracentral_gyrus_right" "inferior_frontal_gyrus_pars_opercularis_right" "inferior_frontal_gyrus_pars_orbitalis_right" "inferior_frontal_gyrus_pars_triangularis_right" "pericalcarine_cortex_right" "postcentral_gyrus_right" "posterior_cingulate_gyrus_right" "precentral_gyrus_right" "precuneus_right" "rostral_anterior_cingulate_cortex_right" "rostral_middle_frontal_gyrus_right" "superior_frontal_gyrus_right" "superior_parietal_gyrus_right" "superior_temporal_gyrus_right" "supramarginal_gyrus_right" "frontal_pole_right" "temporal_pole_right" "transverse_temporal_gyrus_right" "insula_right"
"banks_superior_temporal_sulcus_left" 0 0 0.0794694019154479 0 0 0.0839935445403615 0.0808278912485115 0.0768703913688121 0.0800470103129905 0.0944963857185122 0 0 0 0.0530755655604609 0 0.0994133663633359 0 0 0 0.145777853122055 0.107924215791261 0.0844780079860648 0.109364894003227 0.0822839803105268 0 0 0.102827260285278 0.0994524656133691 0.0904662292867283 0.0855389818928809 0 0 0.109268829862478 0.0976286604814283 0 0 0.157859416714838 0 0 0 0 0 0 0 0 0 0 0 0 0 0 0 0 0 0 0.122654978950023 0 0 0 0 0 0 0 0 0 0 0 0
"caudal_anterior_cingulate_cortex_left" 0 0 0.0994160639168274 0 0 0 0 0 0 0 0.0540041856924483 0 0.0600467168636159 0 0 0 0.0801349079683901 0.0721987180873498 0.0804154981922303 0 0.0811581365837968 0.156111705177575 0.0753930113972035 0.139570790717893 0.0943100374001203 0.110824306366351 0.0922780436103646 0 0 0 0 0 0 0.0712514300094595 0 0.410230093212735 0.119542151139111 0 0 0 0 0 0 0 0 0 0.159019174315828 0 0 0 0.11692510181617 0 0.11905270394219 0 0 0.115773784417526 0.119980897189838 0 0.181848463659166 0.121461644905878 0.147026705875018 0 0 0 0 0 0 0.111068037086314
"caudal_middle_frontal_gyrus_left" 0.0794694019154479 0.0994160639168274 0 0 0 0.0987336109390075 0.133629435300519 0.10491457662436 0.164502179614988 0 0.091332873361086 0 0.288473294425363 0.106992365572914 0 0.109889854940996 0.130918536160671 0 0.0980508266383618 0 0.135982746968607 0.122268734415399 0.129075949886159 0.17704857342798 0.0757080434264124 0.153375368650214 0.123270410844793 0.129200429019393 0.0974564567789783 0.139809873932221 0 0 0.106222954368574 0.10463565832833 0.117790230280353 0.120066020581438 0.102486492394241 0 0.321417463449151 0.16383425995998 0.0753486587547043 0.12088233636257 0.107708235500679 0 0.0773930693630821 0 0.0899142054563168 0.107908815855855 0 0.0879579641932266 0.0944292977676085 0.0722749588397644 0.0886900145158035 0 0.111188011117441 0.125250421486662 0.110360628703025 0.121724644566008 0.0857294182854715 0.114195030435702 0.104855087651262 0.120450818391115 0.125731762241552 0.112263647672062 0 0 0.0955293805479372 0.0785476684158853
"cuneus_left" 0 0 0 0 0 0.0649578934986125 0.075306035965318 0.0662184535746569 0 0.0721070403137246 0 0.0586836154765703 0 0.149583329356727 0.0615177153966566 0.117385738242946 0 0 0 0.0527018353755957 0 0 0.12150219866373 0.0527018273250038 0 0 0.0956330856132024 0.105504010241506 0 0 0 0 0 0 0 0 0 0.169213044802133 0 0 0 0 0 0.167745797872171 0 0 0 0 0 0 0 0 0 0.230631846028981 0 0 0 0 0 0 0 0.162751273750991 0 0 0 0 0 0
"entorhinal_cortex_left" 0 0 0 0 0 0.312909445111745 0 0.0543031419514935 0 0.39591841552452 0.285748906160844 0 0 0 0.346678548570918 0 0 0 0 0 0 0 0 0 0 0 0 0 0.0381321390754269 0 0 0.0315372143912296 0 0.0386005266751333 0 0 0 0 0.445517978168397 0 0 0.322285992495941 0.312626702853451 0 0 0.331618544715214 0 0 0.360583716421219 0 0 0 0 0 0 0.340075854641355 0 0 0 0 0 0 0 0 0 0 0 0
"fusiform_gyrus_left" 0.0839935445403615 0 0.0987336109390075 0.0649578934986125 0.312909445111745 0 0.0778105196114468 0.104018181623833 0.129399865628836 0.0407827564833467 0 0.0627481986578025 0.321463247578641 0.0913951816194425 0.2344971975501 0.0864331507148852 0 0 0 0.105659146495746 0.106306691624374 0.091952073161069 0.109486855930546 0.106237388529757 0 0 0.109154654871192 0.079136165258725 0.0665777390431353 0.0941800212326241 0 0.0477711116565491 0.105915277143962 0.100537549868312 0 0 0.145916930184704 0 0.40339153529005 0 0 0 0 0 0 0 0 0 0 0 0 0 0 0 0 0.142053702700187 0 0 0 0 0.130541431033572 0 0 0 0 0 0 0.117619824001651
"inferior_parietal_gyrus_left" 0.0808278912485115 0 0.133629435300519 0.075306035965318 0 0.0778105196114468 0 0.0636879297437816 0.0865864858555182 0.0740665317523061 0 0.198297950811018 0 0.088227293699063 0.0698197131062175 0.0772651299386169 0 0 0 0.146309809704906 0.122666038388988 0.0918698641681779 0.106806768203679 0.107675131541345 0 0 0.116024699619966 0.107623108232193 0.0806646220335342 0.0981565276367186 0 0 0.121450940168707 0.133430216312461 0 0 0.144999443258343 0 0 0 0 0 0 0 0 0 0 0 0 0 0 0 0 0 0 0.138301547935128 0.14816168644969 0 0 0 0.14600733142836 0 0 0.136931029415921 0 0 0 0
"inferior_temporal_gyrus_left" 0.0768703913688121 0 0.10491457662436 0.0662184535746569 0.0543031419514935 0.104018181623833 0.0636879297437816 0 0.0955718516925575 0.0546941688465165 0 0.143147755615398 0.0712576050947959 0.0921193449801307 0.16251054978911 0.0744344187198414 0 0 0 0.110195647770838 0.11533330630527 0.0945189765760727 0.105737384254039 0.104379844269211 0 0 0.104711287281194 0.0828211161299192 0.0796750591363335 0.100332597752425 0 0.124701980184802 0.0981178564682575 0.106344567211743 0 0.113855320130229 0.134385728341708 0 0.363410579314103 0 0 0.155381158368079 0 0 0 0 0 0 0.169722921522838 0 0 0 0 0 0 0.135300049336335 0 0 0 0 0 0 0 0 0 0 0 0
"cingulate_gyrus_isthmus_left" 0.0800470103129905 0 0.164502179614988 0 0 0.129399865628836 0.0865864858555182 0.0955718516925575 0 0.0718608998001668 0 0.088971875312827 0 0.0753906783803521 0.472228533678597 0.0776908541770394 0 0 0 0.0314521550144117 0.100886308325749 0.145154731196599 0.106294481194429 0.0741130331996585 0 0 0.164360897262179 0.0598647476967283 0.0873853734487587 0.0949202227388978 0 0 0.198150993939752 0.183350945985021 0.32291577878106 0.29379293304443 0.21855609483363 0.290075358232985 0.375434327236914 0 0 0.40301229455167 0.392008745148947 0 0 0 0 0 0 0 0 0 0 0 0 0.228312751154228 0.236531735681365 0.27685171845014 0 0 0.202965313107102 0 0 0 0 0 0 0
"lateral_occipital_cortex_left" 0.0944963857185122 0 0 0.0721070403137246 0.39591841552452 0.0407827564833467 0.0740665317523061 0.0546941688465165 0.0718608998001668 0 0 0.0742459453770796 0 0.166682708996999 0.0698724894091882 0.0966170714846136 0 0 0 0.124136461796077 0.105443871016346 0.0961960233726415 0.113102996840224 0.0997175606918427 0 0 0.0930364235275268 0.0934492546699407 0 0.0768594910880669 0 0 0 0.0974437477046236 0 0 0 0.162454734292815 0 0 0 0 0 0.25931729089494 0 0.109291860715535 0 0 0 0 0 0 0 0 0 0 0 0 0 0 0 0 0 0 0 0 0 0
"lateral_orbitofrontal_cortex_left" 0 0.0540041856924483 0.091332873361086 0 0.285748906160844 0 0 0 0 0 0 0 0.0779436698977184 0 0 0 0.0636068838573112 0.103131138323211 0.050875495745269 0 0.0819367186235861 0.0627945868240608 0.0957021873111327 0 0.0682832184535316 0.127841034472498 0.0765750084094002 0 0 0 0.17072860561429 0.428493300718814 0 0.0153258157332962 0 0.112183516476464 0.096437335778593 0 0 0 0 0 0 0 0 0 0.0311271809337019 0 0 0 0.0803737275569094 0 0.0638793419321404 0 0 0.100945167051846 0.0811721885505004 0 0 0.0954869840805805 0.0919066483091755 0 0 0 0 0 0 0.0784347219220676
"lingual_gyrus_left" 0 0 0 0.0586836154765703 0 0.0627481986578025 0.198297950811018 0.143147755615398 0.088971875312827 0.0742459453770796 0 0 0 0.198485462809852 0.0597254482559672 0.092838990793917 0 0 0 0.107422792118402 0 0 0.108325100027905 0.145382170574099 0 0 0 0.0827174491694566 0 0.102370957480849 0 0 0 0.212690652262926 0 0 0 0 0 0.178770862118643 0 0 0 0.0457342490862999 0 0.071570323282451 0 0 0 0 0 0 0 0.0923040867962105 0 0 0 0 0 0 0 0 0 0 0 0 0 0
"medial_orbitofrontal_gyrus_left" 0 0.0600467168636159 0.288473294425363 0 0 0.321463247578641 0 0.0712576050947959 0 0 0.0779436698977184 0 0 0 0.105202025548185 0 0 0 0 0 0 0 0 0 0.0355959623403629 0.154229175185273 0.106117158272536 0 0.0719225814722421 0 0.211713266902642 0 0 0.0693921372215458 0 0 0 0 0 0 0 0 0 0 0.0945230839389517 0 0.0338753226595402 0 0 0 0 0 0 0 0 0 0 0 0.324900741705283 0.122797081066182 0 0 0 0 0 0 0 0.249520175186203
"middle_temporal_gyrus_left" 0.0530755655604609 0 0.106992365572914 0.149583329356727 0 0.0913951816194425 0.088227293699063 0.0921193449801307 0.0753906783803521 0.166682708996999 0 0.198485462809852 0 0 0.0869223533667644 0.0794109970109864 0 0 0 0.176454590864894 0.0984790856496837 0.0851616718841897 0.0981876973075183 0.127399389214766 0 0 0.095841292604534 0.109382382089783 0.0896272327259536 0.0906319391267906 0 0.0640993007801831 0.0929159167544595 0.0983188246025923 0 0 0.109418310616613 0 0.318766235230473 0 0 0 0 0 0 0 0 0 0 0 0 0 0 0 0 0.138431106432517 0 0 0 0 0 0 0 0 0 0 0 0
"parahippocampal_gyrus_left" 0 0 0 0.0615177153966566 0.346678548570918 0.2344971975501 0.0698197131062175 0.16251054978911 0.472228533678597 0.0698724894091882 0 0.0597254482559672 0.105202025548185 0.0869223533667644 0 0.0718985731997396 0 0 0 0.0687808742944052 0 0 0.0951865641654183 0.0940500965121764 0 0 0.0945640958596658 0.0659350555729281 0.0944323229261399 0 0 0 0 0.170085175836464 0 0 0 0 0.341291243167843 0 0 0 0 0 0 0 0 0 0 0 0 0 0 0 0 0 0 0 0 0 0 0 0 0 0 0 0 0
"paracentral_gyrus_left" 0.0994133663633359 0 0.109889854940996 0.117385738242946 0 0.0864331507148852 0.0772651299386169 0.0744344187198414 0.0776908541770394 0.0966170714846136 0 0.092838990793917 0 0.0794109970109864 0.0718985731997396 0 0 0 0 0.10372708578049 0.157876486259596 0.0537471170675761 0.112315805577669 0.0759054385156943 0 0 0.0564769324764942 0.0826088738322166 0.126696546962288 0.0933236486188564 0 0 0.0936189034041323 0.0864327043479686 0 0 0 0 0 0 0 0 0 0 0 0 0 0 0 0.179424749441458 0 0 0 0 0.214220425540032 0.125287267117858 0.271006265227408 0 0 0 0.108285418571278 0.139624275482334 0 0 0 0 0 0
"inferior_frontal_gyrus_pars_opercularis_left" 0 0.0801349079683901 0.130918536160671 0 0 0 0 0 0 0 0.0636068838573112 0 0 0 0 0 0 0.0749152317847733 0.0833775740501177 0 0.124242553475316 0.0816208843588329 0.143037132916006 0 0.123086819870839 0.141190139123914 0.101697055492616 0 0.177901271239416 0.0445697809614627 0 0 0 0.0734692759292143 0 0.137274335288483 0.108289595580798 0 0 0 0 0 0 0 0.100135375338154 0 0 0 0 0 0.100580710417909 0 0.100425612547991 0 0.0970919620831782 0.102709808150955 0.0863034992507319 0 0.0997016295846287 0.10556774505995 0.102511411812657 0 0 0.0905410857153194 0 0 0 0.0809287755850816
"inferior_frontal_gyrus_pars_orbitalis_left" 0 0.0721987180873498 0 0 0 0 0 0 0 0 0.103131138323211 0 0 0 0 0 0.0749152317847733 0 0.124456541598752 0 0 0 0 0 0 0.118142150499865 0.0684272327372134 0 0 0 0 0 0 0 0 0.0785977299042936 0 0 0 0 0 0 0 0 0 0 0 0 0 0 0 0 0 0 0 0 0 0 0 0 0 0 0 0 0 0 0 0
"inferior_frontal_gyrus_pars_triangularis_left" 0 0.0804154981922303 0.0980508266383618 0 0 0 0 0 0 0 0.050875495745269 0 0 0 0 0 0.0833775740501177 0.124456541598752 0 0 0 0.0933901280372424 0.133708583456594 0 0.0948711283818666 0.143723151459097 0.106063814317797 0 0 0 0 0 0 0.0477752028765153 0 0.126704542276201 0.104072253601041 0 0 0 0 0 0 0 0.094809412120765 0 0 0 0 0 0.0909092338764363 0 0.0627598024320637 0 0 0 0.102910020630833 0 0 0.146346302232592 0.0985794428914865 0 0 0 0 0 0 0
"pericalcarine_cortex_left" 0.145777853122055 0 0 0.0527018353755957 0 0.105659146495746 0.146309809704906 0.110195647770838 0.0314521550144117 0.124136461796077 0 0.107422792118402 0 0.176454590864894 0.0687808742944052 0.10372708578049 0 0 0 0 0 0 0.119068931194677 0.090099152948672 0 0 0.117391699849014 0.0961815861258782 0 0.0976486616625731 0 0 0 0.208913643334674 0 0 0 0 0 0 0 0 0 0.0453554326895789 0 0.231826527078991 0 0 0 0 0 0 0 0 0 0 0 0 0 0 0 0 0 0 0 0 0 0
"postcentral_gyrus_left" 0.107924215791261 0.0811581365837968 0.135982746968607 0 0 0.106306691624374 0.122666038388988 0.11533330630527 0.100886308325749 0.105443871016346 0.0819367186235861 0 0 0.0984790856496837 0 0.157876486259596 0.124242553475316 0 0 0 0 0.118909048558688 0.189298866869114 0.107342742465206 0 0.0857632616822497 0.128504193104238 0.189737871843096 0.19378804753468 0.160134663983447 0 0 0.142440358154707 0.107889154537907 0 0 0.123270674113186 0 0 0 0.102444444040802 0 0 0 0 0 0 0 0 0 0.0925214461525226 0 0 0 0.278827740860639 0.141287981013991 0.12018766386348 0 0 0.273210355446313 0.125978335885166 0 0 0 0 0 0 0
"posterior_cingulate_gyrus_left" 0.0844780079860648 0.156111705177575 0.122268734415399 0 0 0.091952073161069 0.0918698641681779 0.0945189765760727 0.145154731196599 0.0961960233726415 0.0627945868240608 0 0 0.0851616718841897 0 0.0537471170675761 0.0816208843588329 0 0.0933901280372424 0 0.118909048558688 0 0.105937897536236 0.0623239020060998 0 0.0897411565229418 0.0903247443009889 0.0937579389786043 0.0953240811132058 0.0993049087449168 0 0 0 0.0926250932139281 0 0.428154193543864 0.118979063431294 0 0 0 0 0 0 0 0.113015857750129 0 0 0 0 0 0 0 0 0 0.123972934749499 0.306242765756771 0.11769059298554 0 0 0 0.12839495029793 0.110873956683907 0 0 0 0 0.0739296311550477 0
"precentral_gyrus_left" 0.109364894003227 0.0753930113972035 0.129075949886159 0.12150219866373 0 0.109486855930546 0.106806768203679 0.105737384254039 0.106294481194429 0.113102996840224 0.0957021873111327 0.108325100027905 0 0.0981876973075183 0.0951865641654183 0.112315805577669 0.143037132916006 0 0.133708583456594 0.119068931194677 0.189298866869114 0.105937897536236 0 0.105992726699864 0 0.141314297053687 0.110709169008002 0.147917650906005 0.135760929958937 0.125556968837366 0 0 0.108503129980591 0.099193548219208 0.128525977606462 0.121354610377755 0.137119012885843 0 0 0 0 0.0947157674475786 0.189586305122339 0 0 0 0 0 0 0.197825041229698 0.100004110680009 0.0993730792667418 0 0 0.347177770672746 0.163838419362095 0.145909625543418 0 0.101833085428784 0.135263701988933 0.128044215772467 0 0 0.150472008014516 0 0 0 0.0751667762619996
"precuneus_left" 0.0822839803105268 0.139570790717893 0.17704857342798 0.0527018273250038 0 0.106237388529757 0.107675131541345 0.104379844269211 0.0741130331996585 0.0997175606918427 0 0.145382170574099 0 0.127399389214766 0.0940500965121764 0.0759054385156943 0 0 0 0.090099152948672 0.107342742465206 0.0623239020060998 0.105992726699864 0 0 0 0.0896197733203421 0.0964873735027095 0.098436915616555 0.0847090900885848 0 0 0.106677552118616 0.138352876371344 0 0 0.181855552526124 0 0 0 0 0 0 0 0 0 0 0 0 0.0842147603381511 0 0 0 0 0.116862656248 0.141015307940178 0 0.572507231591098 0 0.105836581155141 0.0965659755566728 0.442060368712679 0 0 0 0 0 0
"rostral_anterior_cingulate_cortex_left" 0 0.0943100374001203 0.0757080434264124 0 0 0 0 0 0 0 0.0682832184535316 0 0.0355959623403629 0 0 0 0.123086819870839 0 0.0948711283818666 0 0 0 0 0 0 0.134776895198673 0.0865069263753941 0 0 0 0 0 0 0 0 0.135092705073742 0.0751125361219553 0 0 0 0 0 0 0 0 0 0 0 0 0 0 0 0 0 0 0 0 0 0.189791084322424 0 0.0772239955973287 0 0 0 0 0 0 0
"rostral_middle_frontal_gyrus_left" 0 0.110824306366351 0.153375368650214 0 0 0 0 0 0 0 0.127841034472498 0 0.154229175185273 0 0 0 0.141190139123914 0.118142150499865 0.143723151459097 0 0.0857632616822497 0.0897411565229418 0.141314297053687 0 0.134776895198673 0 0.109895497517222 0 0 0.0910220641034381 0.169238535543971 0 0 0.0972966484646038 0 0.14559385033438 0.105860265487895 0 0 0 0 0 0 0 0.0834483385584026 0 0 0 0 0 0.0996927688106633 0.0890028842100877 0.0919058117091453 0 0.105654465765897 0.102965782706934 0.0839012545513407 0 0.0888150871731449 0.104726915117016 0.102204019428332 0 0 0.123398905254336 0 0 0.0908902344305876 0.0860507312208089
"superior_frontal_gyrus_left" 0.102827260285278 0.0922780436103646 0.123270410844793 0.0956330856132024 0 0.109154654871192 0.116024699619966 0.104711287281194 0.164360897262179 0.0930364235275268 0.0765750084094002 0 0.106117158272536 0.095841292604534 0.0945640958596658 0.0564769324764942 0.101697055492616 0.0684272327372134 0.106063814317797 0.117391699849014 0.128504193104238 0.0903247443009889 0.110709169008002 0.0896197733203421 0.0865069263753941 0.109895497517222 0 0.0965512852703291 0.10586759505464 0.117312316754533 0.341969692357318 0 0.105329591021305 0.0909529846872938 0 0.152717989092837 0.109891750394435 0 0 0 0 0.129975545550636 0.177522632105957 0 0.114199521059735 0 0 0.117299273924199 0 0.116823671086515 0.102554348550513 0.112396499964071 0.106164778993147 0 0.115153981439823 0.128073874871315 0.10671911294865 0.0965553354793179 0.123239818794908 0.123286617845534 0.109331911056576 0 0 0.107949676527515 0 0 0.0901415575602244 0.0903687563327576
"superior_parietal_gyrus_left" 0.0994524656133691 0 0.129200429019393 0.105504010241506 0 0.079136165258725 0.107623108232193 0.0828211161299192 0.0598647476967283 0.0934492546699407 0 0.0827174491694566 0 0.109382382089783 0.0659350555729281 0.0826088738322166 0 0 0 0.0961815861258782 0.189737871843096 0.0937579389786043 0.147917650906005 0.0964873735027095 0 0 0.0965512852703291 0 0.0974075906963495 0.114904302640471 0 0 0.115563502976655 0.105826343821648 0 0 0.145339986019499 0.483155983729238 0 0 0 0 0 0.0719678131105913 0 0 0 0 0 0 0 0 0 0 0 0.155772150841018 0.111679058546643 0 0 0 0.121446790432062 0 0 0 0 0 0 0
"superior_temporal_gyrus_left" 0.0904662292867283 0 0.0974564567789783 0 0.0381321390754269 0.0665777390431353 0.0806646220335342 0.0796750591363335 0.0873853734487587 0 0 0 0.0719225814722421 0.0896272327259536 0.0944323229261399 0.126696546962288 0.177901271239416 0 0 0 0.19378804753468 0.0953240811132058 0.135760929958937 0.098436915616555 0 0 0.10586759505464 0.0974075906963495 0 0.138798296006018 0 0.128879561095128 0.121876716468374 0.0976602576782626 0 0 0.109391129727056 0 0.438750693927586 0 0 0 0 0 0 0 0 0 0 0 0 0 0 0 0 0.135776680415752 0 0 0 0 0.0980015780056777 0 0 0 0 0 0 0
"supramarginal_gyrus_left" 0.0855389818928809 0 0.139809873932221 0 0 0.0941800212326241 0.0981565276367186 0.100332597752425 0.0949202227388978 0.0768594910880669 0 0.102370957480849 0 0.0906319391267906 0 0.0933236486188564 0.0445697809614627 0 0 0.0976486616625731 0.160134663983447 0.0993049087449168 0.125556968837366 0.0847090900885848 0 0.0910220641034381 0.117312316754533 0.114904302640471 0.138798296006018 0 0 0 0.146424656435892 0.0964924775342858 0 0 0.132989663742613 0 0 0 0 0 0 0 0 0 0 0 0 0 0 0 0 0 0 0.134120400790872 0.127504845635219 0 0 0 0.124500976703147 0 0 0 0 0 0 0
"frontal_pole_left" 0 0 0 0 0 0 0 0 0 0 0.17072860561429 0 0.211713266902642 0 0 0 0 0 0 0 0 0 0 0 0 0.169238535543971 0.341969692357318 0 0 0 0 0 0 0 0 0 0 0 0 0 0 0 0 0 0 0 0 0 0 0 0 0 0 0 0 0 0 0 0 0 0.0185243418591199 0 0 0 0.00256779274792062 0 0 0
"temporal_pole_left" 0 0 0 0 0.0315372143912296 0.0477711116565491 0 0.124701980184802 0 0 0.428493300718814 0 0 0.0640993007801831 0 0 0 0 0 0 0 0 0 0 0 0 0 0 0.128879561095128 0 0 0 0 0.0587178105959305 0 0 0 0 0 0 0 0 0 0 0 0 0 0 0 0 0 0 0 0 0 0 0 0 0 0 0 0 0 0 0 0 0 0
"transverse_temporal_gyrus_left" 0.109268829862478 0 0.106222954368574 0 0 0.105915277143962 0.121450940168707 0.0981178564682575 0.198150993939752 0 0 0 0 0.0929159167544595 0 0.0936189034041323 0 0 0 0 0.142440358154707 0 0.108503129980591 0.106677552118616 0 0 0.105329591021305 0.115563502976655 0.121876716468374 0.146424656435892 0 0 0 0.109727613952234 0 0 0 0 0 0 0 0 0 0 0 0 0 0 0 0 0 0 0 0 0 0.140439127935457 0 0 0 0 0 0 0 0 0 0 0 0
"insula_left" 0.0976286604814283 0.0712514300094595 0.10463565832833 0 0.0386005266751333 0.100537549868312 0.133430216312461 0.106344567211743 0.183350945985021 0.0974437477046236 0.0153258157332962 0.212690652262926 0.0693921372215458 0.0983188246025923 0.170085175836464 0.0864327043479686 0.0734692759292143 0 0.0477752028765153 0.208913643334674 0.107889154537907 0.0926250932139281 0.099193548219208 0.138352876371344 0 0.0972966484646038 0.0909529846872938 0.105826343821648 0.0976602576782626 0.0964924775342858 0 0.0587178105959305 0.109727613952234 0 0 0.124983382427118 0.109811383183117 0 0 0 0 0 0 0 0 0 0 0 0 0 0.0821623366962967 0 0.0840681197422499 0 0.0784580704388625 0.124320358065759 0.10131261103422 0 0.069706178844415 0.0935436952269908 0.106703960475514 0.0868882970605328 0 0.125171622153088 0 0 0 0.168905945031896
"banks_superior_temporal_sulcus_right" 0 0 0.117790230280353 0 0 0 0 0 0.32291577878106 0 0 0 0 0 0 0 0 0 0 0 0 0 0.128525977606462 0 0 0 0 0 0 0 0 0 0 0 0 0 0.113259164606007 0.122549351602206 0 0.0700105686641666 0.104081398480969 0.064265147051103 0.081963296687126 0.0524706528249413 0 0.279362800770484 0 0.0664912331656601 0 0.0678683474550305 0 0 0 0 0.0977624216790578 0.0836374953315079 0.0869866039024141 0.0871888996984977 0 0 0.0837152185636989 0.0824400856438008 0.0736690171066821 0.0839071193810895 0 0 0.0806543469836451 0.087389602872903
"caudal_anterior_cingulate_cortex_right" 0 0.410230093212735 0.120066020581438 0 0 0 0 0.113855320130229 0.29379293304443 0 0.112183516476464 0 0 0 0 0 0.137274335288483 0.0785977299042936 0.126704542276201 0 0 0.428154193543864 0.121354610377755 0 0.135092705073742 0.14559385033438 0.152717989092837 0 0 0 0 0 0 0.124983382427118 0 0 0.104706802581535 0 0 0.0699083721701824 0.0693489295631849 0.104491895534992 0.171861396270419 0.0464085182995522 0.0855659157964951 0 0.0852990767226981 0.0952198052881663 0 0.0822941207649186 0.125467595518057 0.0865417249967366 0.102169468309778 0 0.109057029190124 0.140566130025085 0.0892181959797498 0.125863319458742 0.0982626765808745 0.107086762134414 0.116248366978612 0.0901467247914225 0.108309133643889 0.0853099956657874 0 0 0.0940184496787391 0.0875721898689805
"caudal_middle_frontal_gyrus_right" 0.157859416714838 0.119542151139111 0.102486492394241 0 0 0.145916930184704 0.144999443258343 0.134385728341708 0.21855609483363 0 0.096437335778593 0 0 0.109418310616613 0 0 0.108289595580798 0 0.104072253601041 0 0.123270674113186 0.118979063431294 0.137119012885843 0.181855552526124 0.0751125361219553 0.105860265487895 0.109891750394435 0.145339986019499 0.109391129727056 0.132989663742613 0 0 0 0.109811383183117 0.113259164606007 0.104706802581535 0 0 0 0.167143544205248 0.0794890770265979 0.130555895594872 0.159113752719064 0.160459790808582 0.135615050305248 0.321431353375193 0 0.11787079367615 0 0.0978541324144739 0.122639367082523 0.0823717157111544 0.0917983088552802 0 0.135491025933235 0.0955042276243821 0.142799341251912 0.157336596613695 0.0790101702046156 0.136440250571357 0.117403642524484 0.10812949325041 0.0964423226547653 0.122619223984256 0 0 0.100231313197661 0.0937213491344502
"cuneus_right" 0 0 0 0.169213044802133 0 0 0 0 0.290075358232985 0.162454734292815 0 0 0 0 0 0 0 0 0 0 0 0 0 0 0 0 0 0.483155983729238 0 0 0 0 0 0 0.122549351602206 0 0 0 0 0.0421951528005989 0.0467120470754123 0.10316536778334 0.0293393671023758 0.0363361342349406 0 0.0633890787725056 0 0.053039819847737 0 0.0705564113143002 0 0 0 0.0389403717108255 0 0 0.0790978308059267 0.0746455329384962 0 0 0.0980665982435773 0.0535802744291558 0.0948421483915901 0.0535589388798898 0 0 0.144144039237081 0.0697433640090792
"entorhinal_cortex_right" 0 0 0.321417463449151 0 0.445517978168397 0.40339153529005 0 0.363410579314103 0.375434327236914 0 0 0 0 0.318766235230473 0.341291243167843 0 0 0 0 0 0 0 0 0 0 0 0 0 0.438750693927586 0 0 0 0 0 0 0 0 0 0 0.0185776948699868 0 0.0109411505527971 0.330210882902802 0 0.174229715078741 0.358496120294464 0.53624910416771 0 0.732986594158216 0 0 0 0 0 0 0.24553771548499 0 0 0 0 0.221778283894474 0 0.0287579105069134 0 0 0.0136110790483227 0 0.0259328564397507
"fusiform_gyrus_right" 0 0 0.16383425995998 0 0 0 0 0 0 0 0 0.178770862118643 0 0 0 0 0 0 0 0 0 0 0 0 0 0 0 0 0 0 0 0 0 0 0.0700105686641666 0.0699083721701824 0.167143544205248 0.0421951528005989 0.0185776948699868 0 0.0216256983435679 0.0346966057273959 0.196715448618779 0.0145522952760754 0 0.0300882774282364 0 0.0563473715423717 0.0386669674907925 0.0520116946457003 0.0438649822528964 0 0 0.0599223168820956 0 0.129571250342176 0.0681638184911264 0.0951355636113763 0 0.0924202546689533 0.0992828824503068 0.0777215498638561 0.0587824717874578 0.0522598346153598 0 0.0179706791961882 0.121253576555809 0.0644602265408621
"inferior_parietal_gyrus_right" 0 0 0.0753486587547043 0 0 0 0 0 0 0 0 0 0 0 0 0 0 0 0 0 0.102444444040802 0 0 0 0 0 0 0 0 0 0 0 0 0 0.104081398480969 0.0693489295631849 0.0794890770265979 0.0467120470754123 0 0.0216256983435679 0 0.0599324678836814 0.0880726223540918 0.0305500172556777 0 0.0668381738892996 0 0.0417583152470516 0 0.0818828863854964 0 0 0 0.0305395843177012 0.272538726019447 0.0853415886117423 0.0942123049917474 0.102202386160385 0 0 0.0836529842574216 0.0924484801685038 0.11100831099252 0.0876170998872522 0 0 0.170893194138085 0
"inferior_temporal_gyrus_right" 0 0 0.12088233636257 0 0.322285992495941 0 0 0.155381158368079 0.40301229455167 0 0 0 0 0 0 0 0 0 0 0 0 0 0.0947157674475786 0 0 0 0.129975545550636 0 0 0 0 0 0 0 0.064265147051103 0.104491895534992 0.130555895594872 0.10316536778334 0.0109411505527971 0.0346966057273959 0.0599324678836814 0 0.178762329603474 0.0215706455009978 0.0989337986583794 0.150592132581574 0 0.0532069915138838 0.149293050039707 0.0564081647283171 0.103225693516746 0.0425169805724029 0 0 0.0963420647763417 0.115005553387364 0.0946228831377047 0.129980642666823 0 0.0977914872852154 0.119634034898298 0.0700776745886534 0.064183196440204 0.0756589772919157 0 0.0276912223663116 0.105749810099434 0.0749157390509331
"cingulate_gyrus_isthmus_right" 0 0 0.107708235500679 0 0.312626702853451 0 0 0 0.392008745148947 0 0 0 0 0 0 0 0 0 0 0 0 0 0.189586305122339 0 0 0 0.177522632105957 0 0 0 0 0 0 0 0.081963296687126 0.171861396270419 0.159113752719064 0.0293393671023758 0.330210882902802 0.196715448618779 0.0880726223540918 0.178762329603474 0 0.242130561279803 0 0.205885923067783 0 0.0838954070049467 0.346483575630913 0.0836371967079143 0 0 0 0 0.119740750862707 0.141389322316409 0.101255892179485 0.152686578136233 0 0.089720693403195 0.100542809177518 0.169869305511052 0.0731906076556587 0.094813162763067 0 0 0.276399607779925 0
"lateral_occipital_cortex_right" 0 0 0 0.167745797872171 0 0 0 0 0 0.25931729089494 0 0.0457342490862999 0 0 0 0 0 0 0 0.0453554326895789 0 0 0 0 0 0 0 0.0719678131105913 0 0 0 0 0 0 0.0524706528249413 0.0464085182995522 0.160459790808582 0.0363361342349406 0 0.0145522952760754 0.0305500172556777 0.0215706455009978 0.242130561279803 0 0 0.0179276852460854 0 0.023238950931892 0 0.048237588945773 0 0 0 0.0423789259891981 0 0.0514754034208698 0.0579824504972751 0.0475983670363634 0 0 0.0530166350403429 0.0301738153873921 0.0505679782298606 0.0500667021678225 0 0 0.113033588209323 0.0524224217617557
"lateral_orbitofrontal_cortex_right" 0 0 0.0773930693630821 0 0 0 0 0 0 0 0 0 0.0945230839389517 0 0 0 0.100135375338154 0 0.094809412120765 0 0 0.113015857750129 0 0 0 0.0834483385584026 0.114199521059735 0 0 0 0 0 0 0 0 0.0855659157964951 0.135615050305248 0 0.174229715078741 0 0 0.0989337986583794 0 0 0 0 0.0405076924819426 0 0 0 0.0686373126654865 0.0497531739724403 0.048590422802359 0 0 0 0.029994641075233 0 0.0450849848110939 0.0959496489263149 0.103939720669306 0 0.190639171946327 0 3.74850512046834e-14 0.27467233743878 0 0.0311673373725327
"lingual_gyrus_right" 0 0 0 0 0.331618544715214 0 0 0 0 0.109291860715535 0 0.071570323282451 0 0 0 0 0 0 0 0.231826527078991 0 0 0 0 0 0 0 0 0 0 0 0 0 0 0.279362800770484 0 0.321431353375193 0.0633890787725056 0.358496120294464 0.0300882774282364 0.0668381738892996 0.150592132581574 0.205885923067783 0.0179276852460854 0 0 0 0.15118407407838 0.0625545320688074 0.0666263787469784 0 0 0 0.0477043397057776 0 0 0.0952698807690413 0.230972788530191 0 0 0 0.124737709453111 0.281499995445452 0.137551882740058 0 0 0.205130753615372 0.071147552964967
"medial_orbitofrontal_gyrus_right" 0 0.159019174315828 0.0899142054563168 0 0 0 0 0 0 0 0.0311271809337019 0 0.0338753226595402 0 0 0 0 0 0 0 0 0 0 0 0 0 0 0 0 0 0 0 0 0 0 0.0852990767226981 0 0 0.53624910416771 0 0 0 0 0 0.0405076924819426 0 0 0 0 0 0 0 0.0623195248439284 0 0 0 0 0 0.0326631910892625 0.102259411977296 0.130755073078834 0 0 0 0.176741577726172 0 0 0.0193844880076112
"middle_temporal_gyrus_right" 0 0 0.107908815855855 0 0 0 0 0 0 0 0 0 0 0 0 0 0 0 0 0 0 0 0 0 0 0 0.117299273924199 0 0 0 0 0 0 0 0.0664912331656601 0.0952198052881663 0.11787079367615 0.053039819847737 0 0.0563473715423717 0.0417583152470516 0.0532069915138838 0.0838954070049467 0.023238950931892 0 0.15118407407838 0 0 0 0.0507196210214175 0.148843767634222 0 0 0.0312899981805596 0.0912011395143006 0.0939515229497489 0.075280895335993 0.0891754474422068 0 0.0828446914351988 0.0876156821654453 0.0459583543584803 0.0717880405156602 0.0722953080446038 0 0.0124222967796255 0.0809082433636456 0.0733031279181232
"parahippocampal_gyrus_right" 0 0 0 0 0.360583716421219 0 0 0.169722921522838 0 0 0 0 0 0 0 0 0 0 0 0 0 0 0 0 0 0 0 0 0 0 0 0 0 0 0 0 0 0 0.732986594158216 0.0386669674907925 0 0.149293050039707 0.346483575630913 0 0 0.0625545320688074 0 0 0 0 0 0 0 0 0 0 0 0 0 0 0.0627643100922882 0 0.0483897225876639 0 0 0 0 0.124568152921023
"paracentral_gyrus_right" 0 0 0.0879579641932266 0 0 0 0 0 0 0 0 0 0 0 0 0.179424749441458 0 0 0 0 0 0 0.197825041229698 0.0842147603381511 0 0 0.116823671086515 0 0 0 0 0 0 0 0.0678683474550305 0.0822941207649186 0.0978541324144739 0.0705564113143002 0 0.0520116946457003 0.0818828863854964 0.0564081647283171 0.0836371967079143 0.048237588945773 0 0.0666263787469784 0 0.0507196210214175 0 0 0 0 0 0.0489555130587487 0.145936698671215 0.0636306862387312 0.161364606123061 0.0745788508972889 0 0.0950884134753198 0.068432711775238 0.0837744166213112 0.0778640037783248 0.0797419370559814 0 0 0.114651124720831 0.0553906641413065
"inferior_frontal_gyrus_pars_opercularis_right" 0 0.11692510181617 0.0944292977676085 0 0 0 0 0 0 0 0.0803737275569094 0 0 0 0 0 0.100580710417909 0 0.0909092338764363 0 0.0925214461525226 0 0.100004110680009 0 0 0.0996927688106633 0.102554348550513 0 0 0 0 0 0 0.0821623366962967 0 0.125467595518057 0.122639367082523 0 0 0.0438649822528964 0 0.103225693516746 0 0 0.0686373126654865 0 0 0.148843767634222 0 0 0 0.0403834113087573 0.132968774519956 0 0.119776136095941 0.108104849539989 0.182862758726413 0.123607713810732 0.115995690975752 0.12731116144047 0.119129984153048 0.0865728269520682 0.0789004409928898 0.076477652486363 0 0 0.0896317470155011 0.0674260488583189
"inferior_frontal_gyrus_pars_orbitalis_right" 0 0 0.0722749588397644 0 0 0 0 0 0 0 0 0 0 0 0 0 0 0 0 0 0 0 0.0993730792667418 0 0 0.0890028842100877 0.112396499964071 0 0 0 0 0 0 0 0 0.0865417249967366 0.0823717157111544 0 0 0 0 0.0425169805724029 0 0 0.0497531739724403 0 0 0 0 0 0.0403834113087573 0 0.0648799855548817 0 0 0 0 0 0.0636561523509811 0.0904503149408938 0.093730363543065 0 0.153468914385423 0 0 0 0 0.0319632925117216
"inferior_frontal_gyrus_pars_triangularis_right" 0 0.11905270394219 0.0886900145158035 0 0 0 0 0 0 0 0.0638793419321404 0 0 0 0 0 0.100425612547991 0 0.0627598024320637 0 0 0 0 0 0 0.0919058117091453 0.106164778993147 0 0 0 0 0 0 0.0840681197422499 0 0.102169468309778 0.0917983088552802 0 0 0 0 0 0 0 0.048590422802359 0 0.0623195248439284 0 0 0 0.132968774519956 0.0648799855548817 0 0 0 0.0877019010995357 0.071371310273183 0 0.100897264584937 0.124136367988497 0.106037839118863 0.0834149268344125 0.175022525296438 0 0 0 0 0.0675322169481935
"pericalcarine_cortex_right" 0 0 0 0.230631846028981 0 0 0 0 0 0 0 0.0923040867962105 0 0 0 0 0 0 0 0 0 0 0 0 0 0 0 0 0 0 0 0 0 0 0 0 0 0.0389403717108255 0 0.0599223168820956 0.0305395843177012 0 0 0.0423789259891981 0 0.0477043397057776 0 0.0312899981805596 0 0.0489555130587487 0 0 0 0 0 0 0.0586558115902865 0.0457301931632709 0 0 0 0.0517972744741804 0 0 0 0 0.050873943656999 0
"postcentral_gyrus_right" 0 0 0.111188011117441 0 0 0 0 0 0 0 0 0 0 0 0 0.214220425540032 0.0970919620831782 0 0 0 0.278827740860639 0.123972934749499 0.347177770672746 0.116862656248 0 0.105654465765897 0.115153981439823 0 0 0 0 0 0 0.0784580704388625 0.0977624216790578 0.109057029190124 0.135491025933235 0 0 0 0.272538726019447 0.0963420647763417 0.119740750862707 0 0 0 0 0.0912011395143006 0 0.145936698671215 0.119776136095941 0 0 0 0 0.120290665744627 0.15492319750995 0.11422234038868 0 0.108993949793133 0.123336659862986 0.201491473239945 0.270767735734192 0.122292526574997 0 0 0.0836456098722742 0.0474100544240141
"posterior_cingulate_gyrus_right" 0.122654978950023 0.115773784417526 0.125250421486662 0 0.340075854641355 0.142053702700187 0.138301547935128 0.135300049336335 0.228312751154228 0 0.100945167051846 0 0 0.138431106432517 0 0.125287267117858 0.102709808150955 0 0 0 0.141287981013991 0.306242765756771 0.163838419362095 0.141015307940178 0 0.102965782706934 0.128073874871315 0.155772150841018 0.135776680415752 0.134120400790872 0 0 0.140439127935457 0.124320358065759 0.0836374953315079 0.140566130025085 0.0955042276243821 0 0.24553771548499 0.129571250342176 0.0853415886117423 0.115005553387364 0.141389322316409 0.0514754034208698 0 0 0 0.0939515229497489 0 0.0636306862387312 0.108104849539989 0 0.0877019010995357 0 0.120290665744627 0 0.0999449767296508 0.0894705288197019 0 0.115074739437286 0.0994836899200696 0.0898713195709944 0.0962004033227127 0.107269836836361 0 0 0.086822575674297 0.0735984964598181
"precentral_gyrus_right" 0 0.119980897189838 0.110360628703025 0 0 0 0.14816168644969 0 0.236531735681365 0 0.0811721885505004 0 0 0 0 0.271006265227408 0.0863034992507319 0 0.102910020630833 0 0.12018766386348 0.11769059298554 0.145909625543418 0 0 0.0839012545513407 0.10671911294865 0.111679058546643 0 0.127504845635219 0 0 0 0.10131261103422 0.0869866039024141 0.0892181959797498 0.142799341251912 0.0790978308059267 0 0.0681638184911264 0.0942123049917474 0.0946228831377047 0.101255892179485 0.0579824504972751 0.029994641075233 0.0952698807690413 0 0.075280895335993 0 0.161364606123061 0.182862758726413 0 0.071371310273183 0.0586558115902865 0.15492319750995 0.0999449767296508 0 0.0849781812743708 0 0.127589210503591 0.110339025491188 0.10895783308178 0.106156865482094 0.107243675925546 0 0 0.0899199216551446 0.0635906117603721
"precuneus_right" 0 0 0.121724644566008 0 0 0 0 0 0.27685171845014 0 0 0 0 0 0 0 0 0 0 0 0 0 0 0.572507231591098 0 0 0.0965553354793179 0 0 0 0 0 0 0 0.0871888996984977 0.125863319458742 0.157336596613695 0.0746455329384962 0 0.0951355636113763 0.102202386160385 0.129980642666823 0.152686578136233 0.0475983670363634 0 0.230972788530191 0 0.0891754474422068 0 0.0745788508972889 0.123607713810732 0 0 0.0457301931632709 0.11422234038868 0.0894705288197019 0.0849781812743708 0 0 0.135043690107982 0.0925598572092229 0.0904076185561488 0.115083072158144 0.0872249726879193 0 0 0.158371338610709 0.120946881522625
"rostral_anterior_cingulate_cortex_right" 0 0.181848463659166 0.0857294182854715 0 0 0 0 0 0 0 0 0 0.324900741705283 0 0 0 0.0997016295846287 0 0 0 0 0 0.101833085428784 0 0.189791084322424 0.0888150871731449 0.123239818794908 0 0 0 0 0 0 0.069706178844415 0 0.0982626765808745 0.0790101702046156 0 0 0 0 0 0 0 0.0450849848110939 0 0.0326631910892625 0 0 0 0.115995690975752 0.0636561523509811 0.100897264584937 0 0 0 0 0 0 0.105326496115107 0.100534469332015 0 0 0 0 0 0 0.0506854582425404
"rostral_middle_frontal_gyrus_right" 0 0.121461644905878 0.114195030435702 0 0 0 0 0 0 0 0.0954869840805805 0 0.122797081066182 0 0 0 0.10556774505995 0 0.146346302232592 0 0.273210355446313 0 0.135263701988933 0.105836581155141 0 0.104726915117016 0.123286617845534 0 0 0 0 0 0 0.0935436952269908 0 0.107086762134414 0.136440250571357 0 0 0.0924202546689533 0 0.0977914872852154 0.089720693403195 0 0.0959496489263149 0 0.102259411977296 0.0828446914351988 0 0.0950884134753198 0.12731116144047 0.0904503149408938 0.124136367988497 0 0.108993949793133 0.115074739437286 0.127589210503591 0.135043690107982 0.105326496115107 0 0.110608104851274 0.0959087625444228 0.0907464930269068 0.092394373388752 0.245747489958495 0 0.104392981448363 0.0969586782577489
"superior_frontal_gyrus_right" 0 0.147026705875018 0.104855087651262 0 0 0.130541431033572 0.14600733142836 0 0.202965313107102 0 0.0919066483091755 0 0 0 0 0.108285418571278 0.102511411812657 0 0.0985794428914865 0 0.125978335885166 0.12839495029793 0.128044215772467 0.0965659755566728 0.0772239955973287 0.102204019428332 0.109331911056576 0.121446790432062 0.0980015780056777 0.124500976703147 0.0185243418591199 0 0 0.106703960475514 0.0837152185636989 0.116248366978612 0.117403642524484 0.0980665982435773 0.221778283894474 0.0992828824503068 0.0836529842574216 0.119634034898298 0.100542809177518 0.0530166350403429 0.103939720669306 0 0.130755073078834 0.0876156821654453 0.0627643100922882 0.068432711775238 0.119129984153048 0.093730363543065 0.106037839118863 0 0.123336659862986 0.0994836899200696 0.110339025491188 0.0925598572092229 0.100534469332015 0.110608104851274 0 0.0937350859794914 0.0996245084570833 0.104537997776649 0.195188708549175 0 0.0965538832829445 0.0971978434402116
"superior_parietal_gyrus_right" 0 0 0.120450818391115 0.162751273750991 0 0 0 0 0 0 0 0 0 0 0 0.139624275482334 0 0 0 0 0 0.110873956683907 0 0.442060368712679 0 0 0 0 0 0 0 0 0 0.0868882970605328 0.0824400856438008 0.0901467247914225 0.10812949325041 0.0535802744291558 0 0.0777215498638561 0.0924484801685038 0.0700776745886534 0.169869305511052 0.0301738153873921 0 0.124737709453111 0 0.0459583543584803 0 0.0837744166213112 0.0865728269520682 0 0.0834149268344125 0.0517972744741804 0.201491473239945 0.0898713195709944 0.10895783308178 0.0904076185561488 0 0.0959087625444228 0.0937350859794914 0 0.0678919964822387 0.0948015126260176 0 0 0.105312010439591 0.0731876016980244
"superior_temporal_gyrus_right" 0 0 0.125731762241552 0 0 0 0 0 0 0 0 0 0 0 0 0 0 0 0 0 0 0 0 0 0 0 0 0 0 0 0 0 0 0 0.0736690171066821 0.108309133643889 0.0964423226547653 0.0948421483915901 0.0287579105069134 0.0587824717874578 0.11100831099252 0.064183196440204 0.0731906076556587 0.0505679782298606 0.190639171946327 0.281499995445452 0 0.0717880405156602 0.0483897225876639 0.0778640037783248 0.0789004409928898 0.153468914385423 0.175022525296438 0 0.270767735734192 0.0962004033227127 0.106156865482094 0.115083072158144 0 0.0907464930269068 0.0996245084570833 0.0678919964822387 0 0.126565602718596 0 0.0462216287816876 0.147087402842214 0.10607589163025
"supramarginal_gyrus_right" 0 0 0.112263647672062 0 0 0 0.136931029415921 0 0 0 0 0 0 0 0 0 0.0905410857153194 0 0 0 0 0 0.150472008014516 0 0 0.123398905254336 0.107949676527515 0 0 0 0 0 0 0.125171622153088 0.0839071193810895 0.0853099956657874 0.122619223984256 0.0535589388798898 0 0.0522598346153598 0.0876170998872522 0.0756589772919157 0.094813162763067 0.0500667021678225 0 0.137551882740058 0 0.0722953080446038 0 0.0797419370559814 0.076477652486363 0 0 0 0.122292526574997 0.107269836836361 0.107243675925546 0.0872249726879193 0 0.092394373388752 0.104537997776649 0.0948015126260176 0.126565602718596 0 0 0 0.0895224169653347 0.043950555240259
"frontal_pole_right" 0 0 0 0 0 0 0 0 0 0 0 0 0 0 0 0 0 0 0 0 0 0 0 0 0 0 0 0 0 0 0.00256779274792062 0 0 0 0 0 0 0 0 0 0 0 0 0 3.74850512046834e-14 0 0.176741577726172 0 0 0 0 0 0 0 0 0 0 0 0 0.245747489958495 0.195188708549175 0 0 0 0 0 0 0
"temporal_pole_right" 0 0 0 0 0 0 0 0 0 0 0 0 0 0 0 0 0 0 0 0 0 0 0 0 0 0 0 0 0 0 0 0 0 0 0 0 0 0 0.0136110790483227 0.0179706791961882 0 0.0276912223663116 0 0 0.27467233743878 0 0 0.0124222967796255 0 0 0 0 0 0 0 0 0 0 0 0 0 0 0.0462216287816876 0 0 0 0 0.0259998108270547
"transverse_temporal_gyrus_right" 0 0 0.0955293805479372 0 0 0 0 0 0 0 0 0 0 0 0 0 0 0 0 0 0 0.0739296311550477 0 0 0 0.0908902344305876 0.0901415575602244 0 0 0 0 0 0 0 0.0806543469836451 0.0940184496787391 0.100231313197661 0.144144039237081 0 0.121253576555809 0.170893194138085 0.105749810099434 0.276399607779925 0.113033588209323 0 0.205130753615372 0 0.0809082433636456 0 0.114651124720831 0.0896317470155011 0 0 0.050873943656999 0.0836456098722742 0.086822575674297 0.0899199216551446 0.158371338610709 0 0.104392981448363 0.0965538832829445 0.105312010439591 0.147087402842214 0.0895224169653347 0 0 0 0.086302955537613
"insula_right" 0 0.111068037086314 0.0785476684158853 0 0 0.117619824001651 0 0 0 0 0.0784347219220676 0 0.249520175186203 0 0 0 0.0809287755850816 0 0 0 0 0 0.0751667762619996 0 0 0.0860507312208089 0.0903687563327576 0 0 0 0 0 0 0.168905945031896 0.087389602872903 0.0875721898689805 0.0937213491344502 0.0697433640090792 0.0259328564397507 0.0644602265408621 0 0.0749157390509331 0 0.0524224217617557 0.0311673373725327 0.071147552964967 0.0193844880076112 0.0733031279181232 0.124568152921023 0.0553906641413065 0.0674260488583189 0.0319632925117216 0.0675322169481935 0 0.0474100544240141 0.0735984964598181 0.0635906117603721 0.120946881522625 0.0506854582425404 0.0969586782577489 0.0971978434402116 0.0731876016980244 0.10607589163025 0.043950555240259 0 0.0259998108270547 0.086302955537613 0
