# Supplementary material for: NODDI and Tensor-Based Microstructural Indices as Predictors of Functional Connectivity
Source: PLoS One. 2016 Apr 14;11(4):e0153404. doi: 10.1371/journal.pone.0153404 (PMC4831788; doi:10.1371/journal.pone.0153404)
Supplement: S1 Data — a) Functional connectivity matrices, both fMRI and EEG connectomes across all subjects, in the form of precision matrices and b) structural brain connectivity matrices across all subjects and microstructural indices. Columns and rows are named according to the corresponding brain region that represent. (ZIP) [file pone.0153404.s001.zip › DATA/DWI/47_Wkappa_68.txt]

"banks_superior_temporal_sulcus_left" "caudal_anterior_cingulate_cortex_left" "caudal_middle_frontal_gyrus_left" "cuneus_left" "entorhinal_cortex_left" "fusiform_gyrus_left" "inferior_parietal_gyrus_left" "inferior_temporal_gyrus_left" "cingulate_gyrus_isthmus_left" "lateral_occipital_cortex_left" "lateral_orbitofrontal_cortex_left" "lingual_gyrus_left" "medial_orbitofrontal_gyrus_left" "middle_temporal_gyrus_left" "parahippocampal_gyrus_left" "paracentral_gyrus_left" "inferior_frontal_gyrus_pars_opercularis_left" "inferior_frontal_gyrus_pars_orbitalis_left" "inferior_frontal_gyrus_pars_triangularis_left" "pericalcarine_cortex_left" "postcentral_gyrus_left" "posterior_cingulate_gyrus_left" "precentral_gyrus_left" "precuneus_left" "rostral_anterior_cingulate_cortex_left" "rostral_middle_frontal_gyrus_left" "superior_frontal_gyrus_left" "superior_parietal_gyrus_left" "superior_temporal_gyrus_left" "supramarginal_gyrus_left" "frontal_pole_left" "temporal_pole_left" "transverse_temporal_gyrus_left" "insula_left" "banks_superior_temporal_sulcus_right" "caudal_anterior_cingulate_cortex_right" "caudal_middle_frontal_gyrus_right" "cuneus_right" "entorhinal_cortex_right" "fusiform_gyrus_right" "inferior_parietal_gyrus_right" "inferior_temporal_gyrus_right" "cingulate_gyrus_isthmus_right" "lateral_occipital_cortex_right" "lateral_orbitofrontal_cortex_right" "lingual_gyrus_right" "medial_orbitofrontal_gyrus_right" "middle_temporal_gyrus_right" "parahippocampal_gyrus_right" "paracentral_gyrus_right" "inferior_frontal_gyrus_pars_opercularis_right" "inferior_frontal_gyrus_pars_orbitalis_right" "inferior_frontal_gyrus_pars_triangularis_right" "pericalcarine_cortex_right" "postcentral_gyrus_right" "posterior_cingulate_gyrus_right" "precentral_gyrus_right" "precuneus_right" "rostral_anterior_cingulate_cortex_right" "rostral_middle_frontal_gyrus_right" "superior_frontal_gyrus_right" "superior_parietal_gyrus_right" "superior_temporal_gyrus_right" "supramarginal_gyrus_right" "frontal_pole_right" "temporal_pole_right" "transverse_temporal_gyrus_right" "insula_right"
"banks_superior_temporal_sulcus_left" 0 0 0.266369408000886 0 0 0.276354348753326 0.290435104971489 0.221768805655246 0.308587834040778 0.168583217659084 0 0 0 0.155198184888067 0 0.269650128049861 0 0 0 0.397002781618851 0.291150753846626 0.373684623572748 0.27870157096778 0.319438196993994 0 0 0.272526557584008 0.278747783952734 0.196811732597345 0.263438317258973 0 0 0.241737837740161 0.251251771024331 0 0 0.995359136889494 0 0 0 0 0 0 0 0 0 0 0 0 0 0 0 0 0 0 0.689453440249843 0 0 0 0 0 0 0 0 0 0 0 0
"caudal_anterior_cingulate_cortex_left" 0 0 0.621272795211945 0 0 0 0 0 0 0 0.4033439589532 0 0.222686350150121 0 0 0 0.405426652982513 0.263772171771797 0.33940749494388 0 0.390077764730246 0.331170409765381 0.414041992474726 0.411697306732052 0.260153787868069 0.317180117269638 0.355474276063895 0 0 0 0 0 0 0.43353234553638 0 1.1068674506042 0.834909547332365 0 0 0 0 0 0 0 0 0 0.248516523187559 0 0 0 0.744629537387252 0 0.503251882626945 0 0 0.853554486716399 0.6834317391268 0 0.552470649195375 0.511111581323746 0.998555909359967 0 0 0 0 0 0 0.865816221059832
"caudal_middle_frontal_gyrus_left" 0.266369408000886 0.621272795211945 0 0 0 0.301337918816556 0.347719860870889 0.318687287954846 0.55652197444765 0 0.528882869321869 0 0.467783486037447 0.30959638327823 0 0.261850071686323 0.292522479633789 0 0.465946899315966 0 0.229491638560281 0.432453537266126 0.242435694272079 0.411393601534217 0.218971468613014 0.441772642474867 0.465680855384361 0.2422353521718 0.201282618658078 0.236243299182268 0 0 0.26492376390027 0.270032789498064 0.805904953552959 1.0621889228222 1.11019671891294 0 0.601090497883196 0.778070698943717 0.744710461569781 0.81663814575713 0.860394986726436 0 0.784923181511914 0 0.680620273050386 0.760770438265323 0 1.06566804940341 0.833992283995798 0.624701437370948 0.647644072864641 0 0.869557954068144 1.11729662646235 1.01328556537664 0.859275776482646 0.718353749410948 0.95593796932564 1.10378959316034 0.746521628580618 0.683730609709941 0.86853950300119 0 0 0.883914558817225 0.796602977892322
"cuneus_left" 0 0 0 0 0 0.245425774274032 0.258772181510311 0.208531287970412 0 0.213627536870532 0 0.217547586042948 0 0.450339653485189 0.215136993023753 0.251459659924091 0 0 0 0.170044138416019 0 0 0.269724599166764 0.22844636484681 0 0 0.282253209573776 0.233934943934428 0 0 0 0 0 0 0 0 0 0.118584903598843 0 0 0 0 0 0.11124901184341 0 0 0 0 0 0 0 0 0 0.101636283980521 0 0 0 0 0 0 0 0.123728858449543 0 0 0 0 0 0
"entorhinal_cortex_left" 0 0 0 0 0 0.187015005648152 0 0.177011650031456 0 0.16753249787116 0.155289599930812 0 0 0 0.31312148740279 0 0 0 0 0 0 0 0 0 0 0 0 0 0.204154887877758 0 0 0.174885152161182 0 0.204553415269045 0 0 0 0 0.409488696361547 0 0 0.491866484678651 0.289840748221976 0 0 0.287222790904841 0 0 0.332574428216723 0 0 0 0 0 0 0.649679427904649 0 0 0 0 0 0 0 0 0 0 0 0
"fusiform_gyrus_left" 0.276354348753326 0 0.301337918816556 0.245425774274032 0.187015005648152 0 0.236301094646977 0.229772692059691 0.383374169563338 0.178469163194839 0 0.248753812014668 0.499421848512024 0.270987905337895 0.151811492245815 0.261858527925558 0 0 0 0.399740486317166 0.277818795325949 0.432078949595748 0.301576861921658 0.36656614299242 0 0 0.294955186634324 0.239111519355748 0.347461651764078 0.268305880463513 0 0.176574444705386 0.323477974818439 0.331729761680186 0 0 0.847827478667373 0 0.61394570336577 0 0 0 0 0 0 0 0 0 0 0 0 0 0 0 0 0.679381570534616 0 0 0 0 0.851213185850535 0 0 0 0 0 0 0.285795706943963
"inferior_parietal_gyrus_left" 0.290435104971489 0 0.347719860870889 0.258772181510311 0 0.236301094646977 0 0.249155161011401 0.328600768810655 0.187546455613562 0 0.423802434553415 0 0.276811434292103 0.225791371502492 0.251822198445804 0 0 0 0.303056150122174 0.298971579900701 0.399088178300443 0.287451394038367 0.365935015120794 0 0 0.293813405973759 0.277699196929656 0.207928095173693 0.243839064009774 0 0 0.328918390764949 0.41938663443611 0 0 0.948783294794007 0 0 0 0 0 0 0 0 0 0 0 0 0 0 0 0 0 0 0.776443337099941 0.947373508094606 0 0 0 0.92105067814965 0 0 0.893208844927591 0 0 0 0
"inferior_temporal_gyrus_left" 0.221768805655246 0 0.318687287954846 0.208531287970412 0.177011650031456 0.229772692059691 0.249155161011401 0 0.378518651583857 0.165096737216593 0 0.318910065167561 0.326175831263503 0.223738829931026 0.299318698621896 0.260399808647845 0 0 0 0.347708528931019 0.333714398264146 0.395899889031058 0.313067328769076 0.377895305480942 0 0 0.329309433868656 0.264687618520663 0.321235006695999 0.25838676979454 0 0.178059852087673 0.301218417574625 0.358136409182151 0 0.495185421238541 0.907635699979068 0 0.574746071392678 0 0 0.532554397658124 0 0 0 0 0 0 0.57984724600625 0 0 0 0 0 0 0.722869835911433 0 0 0 0 0 0 0 0 0 0 0 0
"cingulate_gyrus_isthmus_left" 0.308587834040778 0 0.55652197444765 0 0 0.383374169563338 0.328600768810655 0.378518651583857 0 0.226599472180981 0 0.204752456914941 0 0.30685815041541 0.155361534653527 0.249864669314232 0 0 0 0.152282296176337 0.301101818993114 0.525244742913459 0.354472890493256 0.233002046974262 0 0 0.427584038740245 0.226394606259295 0.305876836269417 0.299513551995119 0 0 0.417596901146223 0.405065277844549 0.656130419588472 0.71454692953811 0.997867141145147 0.462847536144377 0.206593224759939 0 0 0.71817907031297 0.34247863433457 0 0 0 0 0 0 0 0 0 0 0 0 0.943880694024284 0.750172205950664 0.573455667015333 0 0 0.822167744573624 0 0 0 0 0 0 0
"lateral_occipital_cortex_left" 0.168583217659084 0 0 0.213627536870532 0.16753249787116 0.178469163194839 0.187546455613562 0.165096737216593 0.226599472180981 0 0 0.296234024665056 0 0.412666767540954 0.180925671269632 0.257205884518644 0 0 0 0.352034149728592 0.2539282062272 0.410144556436406 0.27472597102577 0.414042852095021 0 0 0.285114295145247 0.168243907694471 0 0.234951970927981 0 0 0 0.309675996043932 0 0 0 0.131350987379878 0 0 0 0 0 0.100017835178479 0 0.162552388148233 0 0 0 0 0 0 0 0 0 0 0 0 0 0 0 0 0 0 0 0 0 0
"lateral_orbitofrontal_cortex_left" 0 0.4033439589532 0.528882869321869 0 0.155289599930812 0 0 0 0 0 0 0 0.216080612333842 0 0 0 0.231630472781139 0.124369511402599 0.152394386462562 0 0.233574115312887 0.306709405886107 0.205909954657692 0 0.23483599009624 0.184496093529066 0.253141821763471 0 0 0 0.0714886526615758 0.0849887643807905 0 0.192756995613769 0 0.654598263280128 0.837912214462662 0 0 0 0 0 0 0 0 0 0.142674661268711 0 0 0 0.688956029097032 0 0.522123559155685 0 0 0.750595082916934 0.622321838502717 0 0 0.680004498885805 0.805677241731641 0 0 0 0 0 0 0.758245874549579
"lingual_gyrus_left" 0 0 0 0.217547586042948 0 0.248753812014668 0.423802434553415 0.318910065167561 0.204752456914941 0.296234024665056 0 0 0 0.381690900873212 0.195759857622469 0.279326908589364 0 0 0 0.29688943794511 0 0 0.31201452079735 0.360845952678535 0 0 0 0.293523261500532 0 0.332493363423014 0 0 0 0.380914974268682 0 0 0 0 0 0.0974243639951492 0 0 0 0.15498165907608 0 0.114348277758117 0 0 0 0 0 0 0 0.112639140624243 0 0 0 0 0 0 0 0 0 0 0 0 0 0
"medial_orbitofrontal_gyrus_left" 0 0.222686350150121 0.467783486037447 0 0 0.499421848512024 0 0.326175831263503 0 0 0.216080612333842 0 0 0 0.290959829650857 0 0 0 0 0 0 0 0 0 0.140141732023511 0.172900483825119 0.163835256287847 0 0.293429652694163 0 0.129744539946885 0 0 0.252172179359307 0 0 0 0 0 0 0 0 0 0 0.238591478379828 0 0.100164740061284 0 0 0 0 0 0 0 0 0 0 0 0.195539527419174 0.289856866924382 0 0 0 0 0 0 0 0.246110146392906
"middle_temporal_gyrus_left" 0.155198184888067 0 0.30959638327823 0.450339653485189 0 0.270987905337895 0.276811434292103 0.223738829931026 0.30685815041541 0.412666767540954 0 0.381690900873212 0 0 0.213118551464156 0.259385068412022 0 0 0 0.432361057820978 0.286543131281848 0.385802147828653 0.280491129221633 0.397985421564467 0 0 0.277509334524171 0.294875733499862 0.219043684197254 0.23205640018015 0 0.211157718198719 0.25882219395456 0.279010799903417 0 0 0.866385862462167 0 0.457654767657494 0 0 0 0 0 0 0 0 0 0 0 0 0 0 0 0 0.676478796033746 0 0 0 0 0 0 0 0 0 0 0 0
"parahippocampal_gyrus_left" 0 0 0 0.215136993023753 0.31312148740279 0.151811492245815 0.225791371502492 0.299318698621896 0.155361534653527 0.180925671269632 0 0.195759857622469 0.290959829650857 0.213118551464156 0 0.249270726456703 0 0 0 0.193621822162741 0 0 0.298016983188018 0.377581288824132 0 0 0.32297632506354 0.222998199841938 0.33728837787786 0 0 0 0 0.284800984560883 0 0 0 0 0.226636336751887 0 0 0 0 0 0 0 0 0 0 0 0 0 0 0 0 0 0 0 0 0 0 0 0 0 0 0 0 0
"paracentral_gyrus_left" 0.269650128049861 0 0.261850071686323 0.251459659924091 0 0.261858527925558 0.251822198445804 0.260399808647845 0.249864669314232 0.257205884518644 0 0.279326908589364 0 0.259385068412022 0.249270726456703 0 0 0 0 0.281253719543324 0.141662414634167 0.248563473495648 0.210688751453885 0.255324455072046 0 0 0.228568890297647 0.253338660054364 0.223661232401377 0.241421995169586 0 0 0.276356687812792 0.297904206276458 0 0 0 0 0 0 0 0 0 0 0 0 0 0 0 0.08287532830412 0 0 0 0 0.0754042542064419 0.819025111966067 0.142834964949319 0 0 0 1.06314463159158 0.232754156346559 0 0 0 0 0 0
"inferior_frontal_gyrus_pars_opercularis_left" 0 0.405426652982513 0.292522479633789 0 0 0 0 0 0 0 0.231630472781139 0 0 0 0 0 0 0.780300109570276 0.189579679965413 0 0.199725249829354 0.309776305810448 0.229428634930709 0 0.213386434731042 0.224705286721219 0.260781392485319 0 0.145269341332835 0.161991151321885 0 0 0 0.228074008562872 0 0.740319450054727 0.782635756342818 0 0 0 0 0 0 0 0.722266909610506 0 0 0 0 0 0.74428656355233 0 0.591464897507866 0 0.586633168880839 0.7775479255741 0.696240884123808 0 0.756287868689171 0.697782593596672 0.784701167681943 0 0 0.728922682105718 0 0 0 0.643976350792564
"inferior_frontal_gyrus_pars_orbitalis_left" 0 0.263772171771797 0 0 0 0 0 0 0 0 0.124369511402599 0 0 0 0 0 0.780300109570276 0 0.145014882005524 0 0 0 0 0 0 0.181794883420043 0.232129225039951 0 0 0 0 0 0 0 0 0.588265447451834 0 0 0 0 0 0 0 0 0 0 0 0 0 0 0 0 0 0 0 0 0 0 0 0 0 0 0 0 0 0 0 0
"inferior_frontal_gyrus_pars_triangularis_left" 0 0.33940749494388 0.465946899315966 0 0 0 0 0 0 0 0.152394386462562 0 0 0 0 0 0.189579679965413 0.145014882005524 0 0 0 0.199610759615164 0.200265050392643 0 0.212222862832132 0.207122173498218 0.24985262387452 0 0 0 0 0 0 0.236215655542494 0 0.694419793304996 0.898305024426599 0 0 0 0 0 0 0 0.623508442718276 0 0 0 0 0 0.664990651462186 0 0.672497239840769 0 0 0 0.716387490211217 0 0 0.881918735028941 0.821267617642588 0 0 0 0 0 0 0
"pericalcarine_cortex_left" 0.397002781618851 0 0 0.170044138416019 0 0.399740486317166 0.303056150122174 0.347708528931019 0.152282296176337 0.352034149728592 0 0.29688943794511 0 0.432361057820978 0.193621822162741 0.281253719543324 0 0 0 0 0 0 0.283997181184746 0.322252724437053 0 0 0.275560236495946 0.188136630214352 0 0.248390078111774 0 0 0 0.458360067644979 0 0 0 0 0 0 0 0 0 0.10980478535131 0 0.314557322376332 0 0 0 0 0 0 0 0 0 0 0 0 0 0 0 0 0 0 0 0 0 0
"postcentral_gyrus_left" 0.291150753846626 0.390077764730246 0.229491638560281 0 0 0.277818795325949 0.298971579900701 0.333714398264146 0.301101818993114 0.2539282062272 0.233574115312887 0 0 0.286543131281848 0 0.141662414634167 0.199725249829354 0 0 0 0 0.327748867991273 0.207397001870953 0.252449072904163 0 0.200845208545451 0.263936865097608 0.246777218359536 0.0926509248529587 0.227901162138488 0 0 0.277854047658209 0.260227141529344 0 0 1.00142894576311 0 0 0 0.734030021329464 0 0 0 0 0 0 0 0 0 0.649796303607903 0 0 0 0.0956418332210792 0.808025689796771 0.776593019302383 0 0 0.614589196923853 0.980061170256655 0 0 0 0 0 0 0
"posterior_cingulate_gyrus_left" 0.373684623572748 0.331170409765381 0.432453537266126 0 0 0.432078949595748 0.399088178300443 0.395899889031058 0.525244742913459 0.410144556436406 0.306709405886107 0 0 0.385802147828653 0 0.248563473495648 0.309776305810448 0 0.199610759615164 0 0.327748867991273 0 0.458299634626917 0.238843844057706 0 0.315403362429739 0.382831664895476 0.36321221568886 0.355804126416239 0.343233018891142 0 0 0 0.425216169046153 0 0.615359374398753 1.18727267938792 0 0 0 0 0 0 0 0.242394438505201 0 0 0 0 0 0 0 0 0 1.045896122963 0.872131405483011 1.0433195503469 0 0 0 0.941650961642526 1.00479825051503 0 0 0 0 1.04203104423132 0
"precentral_gyrus_left" 0.27870157096778 0.414041992474726 0.242435694272079 0.269724599166764 0 0.301576861921658 0.287451394038367 0.313067328769076 0.354472890493256 0.27472597102577 0.205909954657692 0.31201452079735 0 0.280491129221633 0.298016983188018 0.210688751453885 0.229428634930709 0 0.200265050392643 0.283997181184746 0.207397001870953 0.458299634626917 0 0.284324998707069 0 0.341123681881294 0.283120350343535 0.221348547057341 0.239397560510001 0.233645564790198 0 0 0.281452312785085 0.240481926886461 0.770747207195774 0.898737961671959 1.17866545903358 0 0 0 0 0.580202774911958 1.12543005417981 0 0 0 0 0 0 0.805818430242591 0.749447680839689 0.484395933787779 0 0 0.597221903478068 1.10192621037627 1.13248089684292 0 0.724061095076107 0.986297792528819 1.07072206132894 0 0 1.05685524192868 0 0 0 0.686366828853793
"precuneus_left" 0.319438196993994 0.411697306732052 0.411393601534217 0.22844636484681 0 0.36656614299242 0.365935015120794 0.377895305480942 0.233002046974262 0.414042852095021 0 0.360845952678535 0 0.397985421564467 0.377581288824132 0.255324455072046 0 0 0 0.322252724437053 0.252449072904163 0.238843844057706 0.284324998707069 0 0 0 0.283050587158602 0.250235818375012 0.332842706174305 0.247447337132571 0 0 0.336587713587942 0.392396212109737 0 0 1.03000218812623 0 0 0 0 0 0 0 0 0 0 0 0 0.0685978375767567 0 0 0 0 0.0780435730733126 0.691264592646284 0 0.127614302101365 0 0.889077381691964 0.735933909910732 0.10758290519959 0 0 0 0 0 0
"rostral_anterior_cingulate_cortex_left" 0 0.260153787868069 0.218971468613014 0 0 0 0 0 0 0 0.23483599009624 0 0.140141732023511 0 0 0 0.213386434731042 0 0.212222862832132 0 0 0 0 0 0 0.252865351410092 0.237469834380863 0 0 0 0 0 0 0 0 0.663718229598542 1.01648553288369 0 0 0 0 0 0 0 0 0 0 0 0 0 0 0 0 0 0 0 0 0 0.443888837410477 0 0.899935076699192 0 0 0 0 0 0 0
"rostral_middle_frontal_gyrus_left" 0 0.317180117269638 0.441772642474867 0 0 0 0 0 0 0 0.184496093529066 0 0.172900483825119 0 0 0 0.224705286721219 0.181794883420043 0.207122173498218 0 0.200845208545451 0.315403362429739 0.341123681881294 0 0.252865351410092 0 0.252243257706429 0 0 0.186100350473886 0.116297803907667 0 0 0.243609912063596 0 0.777910373030457 0.855034139177104 0 0 0 0 0 0 0 0.787692870515057 0 0 0 0 0 0.7938002899272 0.640795447398971 0.661205456547742 0 0.729333975260411 0.902240069251551 0.813722456946761 0 0.756696654431648 0.736619813879412 0.847048448731853 0 0 0.721402606347239 0 0 0.662338333458636 0.750060431423552
"superior_frontal_gyrus_left" 0.272526557584008 0.355474276063895 0.465680855384361 0.282253209573776 0 0.294955186634324 0.293813405973759 0.329309433868656 0.427584038740245 0.285114295145247 0.253141821763471 0 0.163835256287847 0.277509334524171 0.32297632506354 0.228568890297647 0.260781392485319 0.232129225039951 0.24985262387452 0.275560236495946 0.263936865097608 0.382831664895476 0.283120350343535 0.283050587158602 0.237469834380863 0.252243257706429 0 0.287934740757608 0.229186780056516 0.248360858566376 0.15567422399803 0 0.281885578808554 0.249691416892787 0 0.814424441721947 1.02161646626346 0 0 0 0 0.8018728578668 0.819442114459336 0 0.794718856662567 0 0 0.922119795170054 0 0.875061069650533 0.808038531412295 0.646753674523799 0.633064365679326 0 0.791926655577531 0.987727410910341 0.886382402549035 0.748982214694598 0.580237666174535 0.793900523637287 1.06967188268363 0 0 0.816262261754438 0 0 0.837143705537085 0.822234156776318
"superior_parietal_gyrus_left" 0.278747783952734 0 0.2422353521718 0.233934943934428 0 0.239111519355748 0.277699196929656 0.264687618520663 0.226394606259295 0.168243907694471 0 0.293523261500532 0 0.294875733499862 0.222998199841938 0.253338660054364 0 0 0 0.188136630214352 0.246777218359536 0.36321221568886 0.221348547057341 0.250235818375012 0 0 0.287934740757608 0 0.206392225378881 0.200259623280784 0 0 0.293311625045702 0.277635761179047 0 0 1.0187476011142 0.0788129071860796 0 0 0 0 0 0.127965092552534 0 0 0 0 0 0 0 0 0 0 0 0.768245599176623 0.98046583667101 0 0 0 0.850182670487707 0 0 0 0 0 0 0
"superior_temporal_gyrus_left" 0.196811732597345 0 0.201282618658078 0 0.204154887877758 0.347461651764078 0.207928095173693 0.321235006695999 0.305876836269417 0 0 0 0.293429652694163 0.219043684197254 0.33728837787786 0.223661232401377 0.145269341332835 0 0 0 0.0926509248529587 0.355804126416239 0.239397560510001 0.332842706174305 0 0 0.229186780056516 0.206392225378881 0 0.146819811170856 0 0.189167225093471 0.160223360260597 0.242570380194078 0 0 0.884681257071097 0 0.539840886444841 0 0 0 0 0 0 0 0 0 0 0 0 0 0 0 0 0.7649063252978 0 0 0 0 0.745329915976925 0 0 0 0 0 0 0
"supramarginal_gyrus_left" 0.263438317258973 0 0.236243299182268 0 0 0.268305880463513 0.243839064009774 0.25838676979454 0.299513551995119 0.234951970927981 0 0.332493363423014 0 0.23205640018015 0 0.241421995169586 0.161991151321885 0 0 0.248390078111774 0.227901162138488 0.343233018891142 0.233645564790198 0.247447337132571 0 0.186100350473886 0.248360858566376 0.200259623280784 0.146819811170856 0 0 0 0.167632601683894 0.235609328249669 0 0 0.936663174137223 0 0 0 0 0 0 0 0 0 0 0 0 0 0 0 0 0 0 0.7688542156746 1.00130836160958 0 0 0 0.907956233173685 0 0 0 0 0 0 0
"frontal_pole_left" 0 0 0 0 0 0 0 0 0 0 0.0714886526615758 0 0.129744539946885 0 0 0 0 0 0 0 0 0 0 0 0 0.116297803907667 0.15567422399803 0 0 0 0 0 0 0 0 0 0 0 0 0 0 0 0 0 0 0 0 0 0 0 0 0 0 0 0 0 0 0 0 0 0.0320648616198538 0 0 0 0.0497232385471714 0 0 0
"temporal_pole_left" 0 0 0 0 0.174885152161182 0.176574444705386 0 0.178059852087673 0 0 0.0849887643807905 0 0 0.211157718198719 0 0 0 0 0 0 0 0 0 0 0 0 0 0 0.189167225093471 0 0 0 0 0.210715336573976 0 0 0 0 0 0 0 0 0 0 0 0 0 0 0 0 0 0 0 0 0 0 0 0 0 0 0 0 0 0 0 0 0 0
"transverse_temporal_gyrus_left" 0.241737837740161 0 0.26492376390027 0 0 0.323477974818439 0.328918390764949 0.301218417574625 0.417596901146223 0 0 0 0 0.25882219395456 0 0.276356687812792 0 0 0 0 0.277854047658209 0 0.281452312785085 0.336587713587942 0 0 0.281885578808554 0.293311625045702 0.160223360260597 0.167632601683894 0 0 0 0.2708205968484 0 0 0 0 0 0 0 0 0 0 0 0 0 0 0 0 0 0 0 0 0 0.793562096755134 0 0 0 0 0 0 0 0 0 0 0 0
"insula_left" 0.251251771024331 0.43353234553638 0.270032789498064 0 0.204553415269045 0.331729761680186 0.41938663443611 0.358136409182151 0.405065277844549 0.309675996043932 0.192756995613769 0.380914974268682 0.252172179359307 0.279010799903417 0.284800984560883 0.297904206276458 0.228074008562872 0 0.236215655542494 0.458360067644979 0.260227141529344 0.425216169046153 0.240481926886461 0.392396212109737 0 0.243609912063596 0.249691416892787 0.277635761179047 0.242570380194078 0.235609328249669 0 0.210715336573976 0.2708205968484 0 0 0.785688900632519 0.998332017409412 0 0 0 0 0 0 0 0 0 0 0 0 0 0.760281316138811 0 0.561513877015683 0 0.729158066175037 0.972306887209104 0.82273286826288 0 0.725231323620929 0.711565382673811 0.952632984327057 0.962721303750236 0 0.723172266345721 0 0 0 0.353046254830882
"banks_superior_temporal_sulcus_right" 0 0 0.805904953552959 0 0 0 0 0 0.656130419588472 0 0 0 0 0 0 0 0 0 0 0 0 0 0.770747207195774 0 0 0 0 0 0 0 0 0 0 0 0 0 0.398879990406245 0.467997121468524 0 0.326052803683564 0.200551700631302 0.267365026512829 0.441196229231395 0.255572173073472 0 0.354603457235743 0 0.190049818970489 0 0.289287422452149 0 0 0 0 0.354714881630343 0.370728518864332 0.366833152914882 0.456201013686247 0 0 0.359081253273073 0.299129136691537 0.271548702642945 0.287754414221158 0 0 0.288087623299034 0.32279526863746
"caudal_anterior_cingulate_cortex_right" 0 1.1068674506042 1.0621889228222 0 0 0 0 0.495185421238541 0.71454692953811 0 0.654598263280128 0 0 0 0 0 0.740319450054727 0.588265447451834 0.694419793304996 0 0 0.615359374398753 0.898737961671959 0 0.663718229598542 0.777910373030457 0.814424441721947 0 0 0 0 0 0 0.785688900632519 0 0 0.42765037445285 0 0 0.349394629898994 0.367647566716605 0.344453426204096 0.485398444337934 0.326260740906229 0.330048468940242 0 0.349902917676693 0.341848659208224 0 0.403194678984879 0.392804269551037 0.36188549793794 0.286402351105281 0 0.347165033223501 0.425060525685125 0.447579299889638 0.492509166192548 0.374377937473751 0.342429983540945 0.522308818879423 0.323580373775648 0.283825148638345 0.567452661514371 0 0 0.310034282241807 0.356528980070905
"caudal_middle_frontal_gyrus_right" 0.995359136889494 0.834909547332365 1.11019671891294 0 0 0.847827478667373 0.948783294794007 0.907635699979068 0.997867141145147 0 0.837912214462662 0 0 0.866385862462167 0 0 0.782635756342818 0 0.898305024426599 0 1.00142894576311 1.18727267938792 1.17866545903358 1.03000218812623 1.01648553288369 0.855034139177104 1.02161646626346 1.0187476011142 0.884681257071097 0.936663174137223 0 0 0 0.998332017409412 0.398879990406245 0.42765037445285 0 0 0 0.369040864912054 0.297878511357834 0.39239132919303 0.432659274960152 0.411528410980069 0.238573480267682 0.23696278363604 0 0.37345390390543 0 0.247259764641392 0.235609010179417 0.21385189021157 0.210283348866486 0 0.225667737304156 0.777514840439801 0.237508120897954 0.472150510476356 0.256665782435634 0.27172245664459 0.29523858506053 0.325655361965657 0.300151274160584 0.259594628153734 0 0 0.256147040884517 0.222882670059264
"cuneus_right" 0 0 0 0.118584903598843 0 0 0 0 0.462847536144377 0.131350987379878 0 0 0 0 0 0 0 0 0 0 0 0 0 0 0 0 0 0.0788129071860796 0 0 0 0 0 0 0.467997121468524 0 0 0 0 0.480637503145204 0.350563825816677 0.41645658548392 0.198935308826869 0.191089701845268 0 0.402312514055505 0 0.296654736397578 0 0.300724243594863 0 0 0 0.167678774521955 0 0 0.29964763504646 0.264886134649234 0 0 0.447924946556802 0.259816146612464 0.308861732948166 0.255503174858272 0 0 0.475478255760103 0.260406560517055
"entorhinal_cortex_right" 0 0 0.601090497883196 0 0.409488696361547 0.61394570336577 0 0.574746071392678 0.206593224759939 0 0 0 0 0.457654767657494 0.226636336751887 0 0 0 0 0 0 0 0 0 0 0 0 0 0.539840886444841 0 0 0 0 0 0 0 0 0 0 0.164209388211426 0 0.150042466723701 0.288790131010105 0 0.124784535257201 0.309662349566128 0.282940976380981 0 0.249108692513853 0 0 0 0 0 0 0.65541738761414 0 0 0 0 0.507703779534901 0 0.183125397158726 0 0 0.150463129267978 0 0.181940234062106
"fusiform_gyrus_right" 0 0 0.778070698943717 0 0 0 0 0 0 0 0 0.0974243639951492 0 0 0 0 0 0 0 0 0 0 0 0 0 0 0 0 0 0 0 0 0 0 0.326052803683564 0.349394629898994 0.369040864912054 0.480637503145204 0.164209388211426 0 0.44266181506794 0.185602917210326 0.260584672770074 0.182058260119547 0 0.268456794215072 0 0.245626332107298 0.161009226272836 0.315178323392625 0.280682734005072 0 0 0.282758197583702 0 0.461137037946964 0.30490950170943 0.424415877084753 0 0.358454194401856 0.349819590682923 0.41266290390588 0.261661444144671 0.28216130497498 0 0.171116495930774 0.470893227319042 0.28638582654492
"inferior_parietal_gyrus_right" 0 0 0.744710461569781 0 0 0 0 0 0 0 0 0 0 0 0 0 0 0 0 0 0.734030021329464 0 0 0 0 0 0 0 0 0 0 0 0 0 0.200551700631302 0.367647566716605 0.297878511357834 0.350563825816677 0 0.44266181506794 0 0.234783074449822 0.386375219303716 0.168654895456523 0 0.325788849284036 0 0.161273947442382 0 0.27437584173137 0 0 0 0.252514069040514 0.218201193323035 0.331706960842703 0.302472701946958 0.470012886573066 0 0 0.344175593353706 0.22214844245789 0.355354296025253 0.210471362322466 0 0 0.37820057842829 0
"inferior_temporal_gyrus_right" 0 0 0.81663814575713 0 0.491866484678651 0 0 0.532554397658124 0.71817907031297 0 0 0 0 0 0 0 0 0 0 0 0 0 0.580202774911958 0 0 0 0.8018728578668 0 0 0 0 0 0 0 0.267365026512829 0.344453426204096 0.39239132919303 0.41645658548392 0.150042466723701 0.185602917210326 0.234783074449822 0 0.521113666701423 0.189325239042932 0.268261851709893 0.351188975956764 0 0.192773673909086 0.270030353577561 0.27842733536891 0.358319593496046 0.231221083529996 0 0 0.31638633559134 0.480711561953746 0.355352816116379 0.520429834611589 0 0.28166192070628 0.385308080698935 0.287901011259011 0.259268592756028 0.335804042232932 0 0.230995140876106 0.392511924427684 0.292959959339419
"cingulate_gyrus_isthmus_right" 0 0 0.860394986726436 0 0.289840748221976 0 0 0 0.34247863433457 0 0 0 0 0 0 0 0 0 0 0 0 0 1.12543005417981 0 0 0 0.819442114459336 0 0 0 0 0 0 0 0.441196229231395 0.485398444337934 0.432659274960152 0.198935308826869 0.288790131010105 0.260584672770074 0.386375219303716 0.521113666701423 0 0.502779288037479 0 0.385730214687118 0 0.417410221878025 0.267971365417002 0.366408175031121 0 0 0 0 0.379632038255076 0.546493888460268 0.411441425787034 0.422627162488575 0 0.347587952856286 0.406687271228228 0.455279361461874 0.484210350770083 0.358529507783464 0 0 0.586756493750109 0
"lateral_occipital_cortex_right" 0 0 0 0.11124901184341 0 0 0 0 0 0.100017835178479 0 0.15498165907608 0 0 0 0 0 0 0 0.10980478535131 0 0 0 0 0 0 0 0.127965092552534 0 0 0 0 0 0 0.255572173073472 0.326260740906229 0.411528410980069 0.191089701845268 0 0.182058260119547 0.168654895456523 0.189325239042932 0.502779288037479 0 0 0.331972323933983 0 0.196378155004224 0 0.264865577361008 0 0 0 0.232701661005936 0 0.315627065653266 0.272129127824432 0.286749669428899 0 0 0.281701769720338 0.223454245990307 0.285683141456991 0.233659643787403 0 0 0.343622196563835 0.260904366966014
"lateral_orbitofrontal_cortex_right" 0 0 0.784923181511914 0 0 0 0 0 0 0 0 0 0.238591478379828 0 0 0 0.722266909610506 0 0.623508442718276 0 0 0.242394438505201 0 0 0 0.787692870515057 0.794718856662567 0 0 0 0 0 0 0 0 0.330048468940242 0.238573480267682 0 0.124784535257201 0 0 0.268261851709893 0 0 0 0 0.218178686463325 0 0 0 0.210371069597964 0.159630672719692 0.169056325455718 0 0 0 0.187092461629796 0 0.219236792729097 0.181824375897151 0.276073804907352 0 0.0884688070366663 0 0.0790792740737122 0.0917794134218794 0 0.207660599375926
"lingual_gyrus_right" 0 0 0 0 0.287222790904841 0 0 0 0 0.162552388148233 0 0.114348277758117 0 0 0 0 0 0 0 0.314557322376332 0 0 0 0 0 0 0 0 0 0 0 0 0 0 0.354603457235743 0 0.23696278363604 0.402312514055505 0.309662349566128 0.268456794215072 0.325788849284036 0.351188975956764 0.385730214687118 0.331972323933983 0 0 0 0.363912112025664 0.144586444019589 0.359407075878356 0 0 0 0.198212580277399 0 0 0.363357052667062 0.546005698811498 0 0 0 0.38570784213827 0.379240366993174 0.368636967636805 0 0 0.450707103381185 0.445189451895968
"medial_orbitofrontal_gyrus_right" 0 0.248516523187559 0.680620273050386 0 0 0 0 0 0 0 0.142674661268711 0 0.100164740061284 0 0 0 0 0 0 0 0 0 0 0 0 0 0 0 0 0 0 0 0 0 0 0.349902917676693 0 0 0.282940976380981 0 0 0 0 0 0.218178686463325 0 0 0 0 0 0 0 0.238210561079944 0 0 0 0 0 0.180204673006702 0.205200632935752 0.189191911295732 0 0 0 0.139564467231849 0 0 0.172364019838059
"middle_temporal_gyrus_right" 0 0 0.760770438265323 0 0 0 0 0 0 0 0 0 0 0 0 0 0 0 0 0 0 0 0 0 0 0 0.922119795170054 0 0 0 0 0 0 0 0.190049818970489 0.341848659208224 0.37345390390543 0.296654736397578 0 0.245626332107298 0.161273947442382 0.192773673909086 0.417410221878025 0.196378155004224 0 0.363912112025664 0 0 0 0.261235517823494 0.34145952200233 0 0 0.248069002707799 0.340010544425545 0.40090995885712 0.313545990376582 0.427075429798768 0 0.27439328993779 0.348047632960106 0.233513511662468 0.231055017930661 0.298667153803101 0 0.0428992858939231 0.284704327509098 0.248046764787239
"parahippocampal_gyrus_right" 0 0 0 0 0.332574428216723 0 0 0.57984724600625 0 0 0 0 0 0 0 0 0 0 0 0 0 0 0 0 0 0 0 0 0 0 0 0 0 0 0 0 0 0 0.249108692513853 0.161009226272836 0 0.270030353577561 0.267971365417002 0 0 0.144586444019589 0 0 0 0 0 0 0 0 0 0 0 0 0 0 0.250797185473122 0 0.278871010716002 0 0 0 0 0.262623410113856
"paracentral_gyrus_right" 0 0 1.06566804940341 0 0 0 0 0 0 0 0 0 0 0 0 0.08287532830412 0 0 0 0 0 0 0.805818430242591 0.0685978375767567 0 0 0.875061069650533 0 0 0 0 0 0 0 0.289287422452149 0.403194678984879 0.247259764641392 0.300724243594863 0 0.315178323392625 0.27437584173137 0.27842733536891 0.366408175031121 0.264865577361008 0 0.359407075878356 0 0.261235517823494 0 0 0 0 0 0.282973106201271 0.151119688906959 0.283650066581727 0.211732805593336 0.318952643898109 0 0.294866427627868 0.250125168997131 0.294415462218896 0.284763641385866 0.289321148791595 0 0 0.321674361241741 0.260745899589438
"inferior_frontal_gyrus_pars_opercularis_right" 0 0.744629537387252 0.833992283995798 0 0 0 0 0 0 0 0.688956029097032 0 0 0 0 0 0.74428656355233 0 0.664990651462186 0 0.649796303607903 0 0.749447680839689 0 0 0.7938002899272 0.808038531412295 0 0 0 0 0 0 0.760281316138811 0 0.392804269551037 0.235609010179417 0 0 0.280682734005072 0 0.358319593496046 0 0 0.210371069597964 0 0 0.34145952200233 0 0 0 0.187177267975852 0.199101484584073 0 0.218642013361826 0.51431450241759 0.19092566604165 0.40390682192005 0.241899990351262 0.235342112313925 0.285999966432632 0.261341701028656 0.211685077774858 0.243640623601715 0 0 0.243829323264263 0.213598660879487
"inferior_frontal_gyrus_pars_orbitalis_right" 0 0 0.624701437370948 0 0 0 0 0 0 0 0 0 0 0 0 0 0 0 0 0 0 0 0.484395933787779 0 0 0.640795447398971 0.646753674523799 0 0 0 0 0 0 0 0 0.36188549793794 0.21385189021157 0 0 0 0 0.231221083529996 0 0 0.159630672719692 0 0 0 0 0 0.187177267975852 0 0.180370328499187 0 0 0 0 0 0.202274202487621 0.1799055944094 0.256172380946893 0 0.118968964430041 0 0 0 0 0.185552607802047
"inferior_frontal_gyrus_pars_triangularis_right" 0 0.503251882626945 0.647644072864641 0 0 0 0 0 0 0 0.522123559155685 0 0 0 0 0 0.591464897507866 0 0.672497239840769 0 0 0 0 0 0 0.661205456547742 0.633064365679326 0 0 0 0 0 0 0.561513877015683 0 0.286402351105281 0.210283348866486 0 0 0 0 0 0 0 0.169056325455718 0 0.238210561079944 0 0 0 0.199101484584073 0.180370328499187 0 0 0 0.485033253172513 0.239605275974598 0 0.232877029288434 0.211652469242934 0.244032623636942 0.300528508694462 0.0517304789306413 0 0 0 0 0.203208547324181
"pericalcarine_cortex_right" 0 0 0 0.101636283980521 0 0 0 0 0 0 0 0.112639140624243 0 0 0 0 0 0 0 0 0 0 0 0 0 0 0 0 0 0 0 0 0 0 0 0 0 0.167678774521955 0 0.282758197583702 0.252514069040514 0 0 0.232701661005936 0 0.198212580277399 0 0.248069002707799 0 0.282973106201271 0 0 0 0 0 0 0.29213547718731 0.184779385872102 0 0 0 0.24253348504773 0 0 0 0 0.305442259430055 0
"postcentral_gyrus_right" 0 0 0.869557954068144 0 0 0 0 0 0 0 0 0 0 0 0 0.0754042542064419 0.586633168880839 0 0 0 0.0956418332210792 1.045896122963 0.597221903478068 0.0780435730733126 0 0.729333975260411 0.791926655577531 0 0 0 0 0 0 0.729158066175037 0.354714881630343 0.347165033223501 0.225667737304156 0 0 0 0.218201193323035 0.31638633559134 0.379632038255076 0 0 0 0 0.340010544425545 0 0.151119688906959 0.218642013361826 0 0 0 0 0.486500758369358 0.221695947785793 0.265480950257369 0 0.199181071787899 0.281426433879728 0.24888369147116 0.138501116205676 0.23030434721321 0 0 0.194147821989243 0.15679710338815
"posterior_cingulate_gyrus_right" 0.689453440249843 0.853554486716399 1.11729662646235 0 0.649679427904649 0.679381570534616 0.776443337099941 0.722869835911433 0.943880694024284 0 0.750595082916934 0 0 0.676478796033746 0 0.819025111966067 0.7775479255741 0 0 0 0.808025689796771 0.872131405483011 1.10192621037627 0.691264592646284 0 0.902240069251551 0.987727410910341 0.768245599176623 0.7649063252978 0.7688542156746 0 0 0.793562096755134 0.972306887209104 0.370728518864332 0.425060525685125 0.777514840439801 0 0.65541738761414 0.461137037946964 0.331706960842703 0.480711561953746 0.546493888460268 0.315627065653266 0 0 0 0.40090995885712 0 0.283650066581727 0.51431450241759 0 0.485033253172513 0 0.486500758369358 0 0.533029298695693 0.245575053468971 0 0.566706957478675 0.563861110951959 0.382775629229313 0.469340729280775 0.374047318707993 0 0 0.457979179749485 0.401192097934582
"precentral_gyrus_right" 0 0.6834317391268 1.01328556537664 0 0 0 0.947373508094606 0 0.750172205950664 0 0.622321838502717 0 0 0 0 0.142834964949319 0.696240884123808 0 0.716387490211217 0 0.776593019302383 1.0433195503469 1.13248089684292 0 0 0.813722456946761 0.886382402549035 0.98046583667101 0 1.00130836160958 0 0 0 0.82273286826288 0.366833152914882 0.447579299889638 0.237508120897954 0.29964763504646 0 0.30490950170943 0.302472701946958 0.355352816116379 0.411441425787034 0.272129127824432 0.187092461629796 0.363357052667062 0 0.313545990376582 0 0.211732805593336 0.19092566604165 0 0.239605275974598 0.29213547718731 0.221695947785793 0.533029298695693 0 0.345699769618775 0 0.280101767297409 0.301102620229556 0.314179530852621 0.292247623809815 0.277456303407421 0 0 0.256250032237543 0.222929950530627
"precuneus_right" 0 0 0.859275776482646 0 0 0 0 0 0.573455667015333 0 0 0 0 0 0 0 0 0 0 0 0 0 0 0.127614302101365 0 0 0.748982214694598 0 0 0 0 0 0 0 0.456201013686247 0.492509166192548 0.472150510476356 0.264886134649234 0 0.424415877084753 0.470012886573066 0.520429834611589 0.422627162488575 0.286749669428899 0 0.546005698811498 0 0.427075429798768 0 0.318952643898109 0.40390682192005 0 0 0.184779385872102 0.265480950257369 0.245575053468971 0.345699769618775 0 0 0.425888745772846 0.383559167661032 0.280129950081428 0.502285351519358 0.337160538706925 0 0 0.5641328311836 0.428670988927572
"rostral_anterior_cingulate_cortex_right" 0 0.552470649195375 0.718353749410948 0 0 0 0 0 0 0 0 0 0.195539527419174 0 0 0 0.756287868689171 0 0 0 0 0 0.724061095076107 0 0.443888837410477 0.756696654431648 0.580237666174535 0 0 0 0 0 0 0.725231323620929 0 0.374377937473751 0.256665782435634 0 0 0 0 0 0 0 0.219236792729097 0 0.180204673006702 0 0 0 0.241899990351262 0.202274202487621 0.232877029288434 0 0 0 0 0 0 0.270266911464981 0.297091509380321 0 0 0 0 0 0 0.219500218902644
"rostral_middle_frontal_gyrus_right" 0 0.511111581323746 0.95593796932564 0 0 0 0 0 0 0 0.680004498885805 0 0.289856866924382 0 0 0 0.697782593596672 0 0.881918735028941 0 0.614589196923853 0 0.986297792528819 0.889077381691964 0 0.736619813879412 0.793900523637287 0 0 0 0 0 0 0.711565382673811 0 0.342429983540945 0.27172245664459 0 0 0.358454194401856 0 0.28166192070628 0.347587952856286 0 0.181824375897151 0 0.205200632935752 0.27439328993779 0 0.294866427627868 0.235342112313925 0.1799055944094 0.211652469242934 0 0.199181071787899 0.566706957478675 0.280101767297409 0.425888745772846 0.270266911464981 0 0.253790356132628 0.339397111799675 0.197103781009621 0.22474843246525 0.157473994171897 0 0.221550090449033 0.21714938955311
"superior_frontal_gyrus_right" 0 0.998555909359967 1.10378959316034 0 0 0.851213185850535 0.92105067814965 0 0.822167744573624 0 0.805677241731641 0 0 0 0 1.06314463159158 0.784701167681943 0 0.821267617642588 0 0.980061170256655 0.941650961642526 1.07072206132894 0.735933909910732 0.899935076699192 0.847048448731853 1.06967188268363 0.850182670487707 0.745329915976925 0.907956233173685 0.0320648616198538 0 0 0.952632984327057 0.359081253273073 0.522308818879423 0.29523858506053 0.447924946556802 0.507703779534901 0.349819590682923 0.344175593353706 0.385308080698935 0.406687271228228 0.281701769720338 0.276073804907352 0 0.189191911295732 0.348047632960106 0.250797185473122 0.250125168997131 0.285999966432632 0.256172380946893 0.244032623636942 0 0.281426433879728 0.563861110951959 0.301102620229556 0.383559167661032 0.297091509380321 0.253790356132628 0 0.34227800356231 0.329733470934412 0.315373272374968 0.103605168747659 0 0.303146619719109 0.283646021106255
"superior_parietal_gyrus_right" 0 0 0.746521628580618 0.123728858449543 0 0 0 0 0 0 0 0 0 0 0 0.232754156346559 0 0 0 0 0 1.00479825051503 0 0.10758290519959 0 0 0 0 0 0 0 0 0 0.962721303750236 0.299129136691537 0.323580373775648 0.325655361965657 0.259816146612464 0 0.41266290390588 0.22214844245789 0.287901011259011 0.455279361461874 0.223454245990307 0 0.38570784213827 0 0.233513511662468 0 0.294415462218896 0.261341701028656 0 0.300528508694462 0.24253348504773 0.24888369147116 0.382775629229313 0.314179530852621 0.280129950081428 0 0.339397111799675 0.34227800356231 0 0.309289356670112 0.253828473807537 0 0 0.387083590391563 0.313728401770024
"superior_temporal_gyrus_right" 0 0 0.683730609709941 0 0 0 0 0 0 0 0 0 0 0 0 0 0 0 0 0 0 0 0 0 0 0 0 0 0 0 0 0 0 0 0.271548702642945 0.283825148638345 0.300151274160584 0.308861732948166 0.183125397158726 0.261661444144671 0.355354296025253 0.259268592756028 0.484210350770083 0.285683141456991 0.0884688070366663 0.379240366993174 0 0.231055017930661 0.278871010716002 0.284763641385866 0.211685077774858 0.118968964430041 0.0517304789306413 0 0.138501116205676 0.469340729280775 0.292247623809815 0.502285351519358 0 0.197103781009621 0.329733470934412 0.309289356670112 0 0.221103427806506 0 0.187479123056393 0.164115090522548 0.226051560183948
"supramarginal_gyrus_right" 0 0 0.86853950300119 0 0 0 0.893208844927591 0 0 0 0 0 0 0 0 0 0.728922682105718 0 0 0 0 0 1.05685524192868 0 0 0.721402606347239 0.816262261754438 0 0 0 0 0 0 0.723172266345721 0.287754414221158 0.567452661514371 0.259594628153734 0.255503174858272 0 0.28216130497498 0.210471362322466 0.335804042232932 0.358529507783464 0.233659643787403 0 0.368636967636805 0 0.298667153803101 0 0.289321148791595 0.243640623601715 0 0 0 0.23030434721321 0.374047318707993 0.277456303407421 0.337160538706925 0 0.22474843246525 0.315373272374968 0.253828473807537 0.221103427806506 0 0 0 0.28485363148555 0.195941448918542
"frontal_pole_right" 0 0 0 0 0 0 0 0 0 0 0 0 0 0 0 0 0 0 0 0 0 0 0 0 0 0 0 0 0 0 0.0497232385471714 0 0 0 0 0 0 0 0 0 0 0 0 0 0.0790792740737122 0 0.139564467231849 0 0 0 0 0 0 0 0 0 0 0 0 0.157473994171897 0.103605168747659 0 0 0 0 0 0 0
"temporal_pole_right" 0 0 0 0 0 0 0 0 0 0 0 0 0 0 0 0 0 0 0 0 0 0 0 0 0 0 0 0 0 0 0 0 0 0 0 0 0 0 0.150463129267978 0.171116495930774 0 0.230995140876106 0 0 0.0917794134218794 0 0 0.0428992858939231 0 0 0 0 0 0 0 0 0 0 0 0 0 0 0.187479123056393 0 0 0 0 0.172612443164963
"transverse_temporal_gyrus_right" 0 0 0.883914558817225 0 0 0 0 0 0 0 0 0 0 0 0 0 0 0 0 0 0 1.04203104423132 0 0 0 0.662338333458636 0.837143705537085 0 0 0 0 0 0 0 0.288087623299034 0.310034282241807 0.256147040884517 0.475478255760103 0 0.470893227319042 0.37820057842829 0.392511924427684 0.586756493750109 0.343622196563835 0 0.450707103381185 0 0.284704327509098 0 0.321674361241741 0.243829323264263 0 0 0.305442259430055 0.194147821989243 0.457979179749485 0.256250032237543 0.5641328311836 0 0.221550090449033 0.303146619719109 0.387083590391563 0.164115090522548 0.28485363148555 0 0 0 0.195022744033449
"insula_right" 0 0.865816221059832 0.796602977892322 0 0 0.285795706943963 0 0 0 0 0.758245874549579 0 0.246110146392906 0 0 0 0.643976350792564 0 0 0 0 0 0.686366828853793 0 0 0.750060431423552 0.822234156776318 0 0 0 0 0 0 0.353046254830882 0.32279526863746 0.356528980070905 0.222882670059264 0.260406560517055 0.181940234062106 0.28638582654492 0 0.292959959339419 0 0.260904366966014 0.207660599375926 0.445189451895968 0.172364019838059 0.248046764787239 0.262623410113856 0.260745899589438 0.213598660879487 0.185552607802047 0.203208547324181 0 0.15679710338815 0.401192097934582 0.222929950530627 0.428670988927572 0.219500218902644 0.21714938955311 0.283646021106255 0.313728401770024 0.226051560183948 0.195941448918542 0 0.172612443164963 0.195022744033449 0
