# Supplementary material for: NODDI and Tensor-Based Microstructural Indices as Predictors of Functional Connectivity
Source: PLoS One. 2016 Apr 14;11(4):e0153404. doi: 10.1371/journal.pone.0153404 (PMC4831788; doi:10.1371/journal.pone.0153404)
Supplement: S1 Data — a) Functional connectivity matrices, both fMRI and EEG connectomes across all subjects, in the form of precision matrices and b) structural brain connectivity matrices across all subjects and microstructural indices. Columns and rows are named according to the corresponding brain region that represent. (ZIP) [file pone.0153404.s001.zip › DATA/DWI/47_WMD_68.txt]

"banks_superior_temporal_sulcus_left" "caudal_anterior_cingulate_cortex_left" "caudal_middle_frontal_gyrus_left" "cuneus_left" "entorhinal_cortex_left" "fusiform_gyrus_left" "inferior_parietal_gyrus_left" "inferior_temporal_gyrus_left" "cingulate_gyrus_isthmus_left" "lateral_occipital_cortex_left" "lateral_orbitofrontal_cortex_left" "lingual_gyrus_left" "medial_orbitofrontal_gyrus_left" "middle_temporal_gyrus_left" "parahippocampal_gyrus_left" "paracentral_gyrus_left" "inferior_frontal_gyrus_pars_opercularis_left" "inferior_frontal_gyrus_pars_orbitalis_left" "inferior_frontal_gyrus_pars_triangularis_left" "pericalcarine_cortex_left" "postcentral_gyrus_left" "posterior_cingulate_gyrus_left" "precentral_gyrus_left" "precuneus_left" "rostral_anterior_cingulate_cortex_left" "rostral_middle_frontal_gyrus_left" "superior_frontal_gyrus_left" "superior_parietal_gyrus_left" "superior_temporal_gyrus_left" "supramarginal_gyrus_left" "frontal_pole_left" "temporal_pole_left" "transverse_temporal_gyrus_left" "insula_left" "banks_superior_temporal_sulcus_right" "caudal_anterior_cingulate_cortex_right" "caudal_middle_frontal_gyrus_right" "cuneus_right" "entorhinal_cortex_right" "fusiform_gyrus_right" "inferior_parietal_gyrus_right" "inferior_temporal_gyrus_right" "cingulate_gyrus_isthmus_right" "lateral_occipital_cortex_right" "lateral_orbitofrontal_cortex_right" "lingual_gyrus_right" "medial_orbitofrontal_gyrus_right" "middle_temporal_gyrus_right" "parahippocampal_gyrus_right" "paracentral_gyrus_right" "inferior_frontal_gyrus_pars_opercularis_right" "inferior_frontal_gyrus_pars_orbitalis_right" "inferior_frontal_gyrus_pars_triangularis_right" "pericalcarine_cortex_right" "postcentral_gyrus_right" "posterior_cingulate_gyrus_right" "precentral_gyrus_right" "precuneus_right" "rostral_anterior_cingulate_cortex_right" "rostral_middle_frontal_gyrus_right" "superior_frontal_gyrus_right" "superior_parietal_gyrus_right" "superior_temporal_gyrus_right" "supramarginal_gyrus_right" "frontal_pole_right" "temporal_pole_right" "transverse_temporal_gyrus_right" "insula_right"
"banks_superior_temporal_sulcus_left" 0 0 0.000566111769669386 0 0 0.000608468192948245 0.000569957678120733 0.000626883545823585 0.000600131092318571 0.000617535571018983 0 0 0 0.000647647398333755 0 0.00056833650969901 0 0 0 0.000629686131137519 0.000581538121560177 0.00057921190788867 0.000571195204983849 0.00059872442312266 0 0 0.000564308491023843 0.000572000444662071 0.000622121346881806 0.000592197095475663 0 0 0.000621263302515385 0.000613609149690351 0 0 0.000642524076643302 0 0 0 0 0 0 0 0 0 0 0 0 0 0 0 0 0 0 0.000590959166026615 0 0 0 0 0 0 0 0 0 0 0 0
"caudal_anterior_cingulate_cortex_left" 0 0 0.000575984646126035 0 0 0 0 0 0 0 0.000559798371774404 0 0.000644523750762296 0 0 0 0.000571455705947625 0.000572041570175029 0.00057709796283415 0 0.000565881382413155 0.00060816181681972 0.000574922213925591 0.000649913115324171 0.000657708958912232 0.000581569555656701 0.000568645144408004 0 0 0 0 0 0 0.00057375927090705 0 0.000791320431464346 0.000606405531574546 0 0 0 0 0 0 0 0 0 0.00068413553484428 0 0 0 0.000601318048592917 0 0.00059058835343062 0 0 0.000579065582548424 0.000611733966023436 0 0.000715523990582977 0.000598580438493417 0.000608851313505247 0 0 0 0 0 0 0.000606260015414528
"caudal_middle_frontal_gyrus_left" 0.000566111769669386 0.000575984646126035 0 0 0 0.000593168581334368 0.000630080886282473 0.00059111248163649 0.000649534993821204 0 0.00058150281511088 0 0.000707505024043291 0.000608775047348371 0 0.000563823176265234 0.000574508710700113 0 0.000579268417228673 0 0.000581522275366104 0.000560467163403972 0.000601057855669041 0.00066499285169082 0.00057367523596132 0.000628311424400723 0.000581968603140532 0.0005406388299144 0.000597421277190641 0.000561861611668863 0 0 0.000577301860375026 0.000567223973939911 0.00062768952551332 0.000612501094828964 0.000611598132055797 0 0.00068790135908518 0.000629540003534175 0.000582606584801786 0.000620070649586695 0.000583298568212075 0 0.00060304927046675 0 0.000574341497020147 0.000614023391641463 0 0.000585767264827628 0.000625454589123484 0.000582812991341897 0.000604075230739827 0 0.000610939269141938 0.000584943402353764 0.000605239284480011 0.000606586914727662 0.000603142044082898 0.000620518077240716 0.000602712441025473 0.000645636750661549 0.000632652383074676 0.0005968313862779 0 0 0.000610139493939056 0.000623652336764687
"cuneus_left" 0 0 0 0 0 0.000576387408526958 0.000590259649486511 0.000587428869699989 0 0.000586683501349871 0 0.000596776645314611 0 0.000650220761606374 0.000588978173316474 0.000588964309362839 0 0 0 0.000611748488539636 0 0 0.00057890785376959 0.00061352862272429 0 0 0.00057138285244278 0.000596018332668106 0 0 0 0 0 0 0 0 0 0.000676779409089033 0 0 0 0 0 0.000629988782021855 0 0 0 0 0 0 0 0 0 0.000812610202619087 0 0 0 0 0 0 0 0.000651953047961461 0 0 0 0 0 0
"entorhinal_cortex_left" 0 0 0 0 0 0.000786443234292272 0 0.000680783487788813 0 0.000760991322658865 0.000749704782793436 0 0 0 0.000889396120006153 0 0 0 0 0 0 0 0 0 0 0 0 0 0.000670138904090602 0 0 0.000702949087870166 0 0.000692617520688929 0 0 0 0 0.000818309800504095 0 0 0.000739340037324705 0.000747724045980563 0 0 0.000742723918219921 0 0 0.000752170901575411 0 0 0 0 0 0 0.000713483979167735 0 0 0 0 0 0 0 0 0 0 0 0
"fusiform_gyrus_left" 0.000608468192948245 0 0.000593168581334368 0.000576387408526958 0.000786443234292272 0 0.000589338180722342 0.000654423281430401 0.000661687136540081 0.000588945036417553 0 0.000599901170080141 0.00081252475143239 0.000617503513846417 0.000716727818391135 0.000584199439058777 0 0 0 0.000605503326556669 0.00059613234353153 0.000602925190914001 0.000603239662535626 0.000643389742039566 0 0 0.000596471939046719 0.000581857415090229 0.000619399502844208 0.000607083926977192 0 0.000672761964022883 0.000625158030845502 0.000657235287804744 0 0 0.000647552825309136 0 0.000808856698518021 0 0 0 0 0 0 0 0 0 0 0 0 0 0 0 0 0.000638735980877882 0 0 0 0 0.000624259957391656 0 0 0 0 0 0 0.0007041230391862
"inferior_parietal_gyrus_left" 0.000569957678120733 0 0.000630080886282473 0.000590259649486511 0 0.000589338180722342 0 0.000603683329471372 0.000622281412299567 0.000598383903444453 0 0.000665689474199056 0 0.000601653032753878 0.000590546207741464 0.000578143403831705 0 0 0 0.000624179707710819 0.000605902033584174 0.000592635638164358 0.000586430759100911 0.000646545610749367 0 0 0.000591438046226762 0.000583423386028298 0.000639547311126862 0.000612260558959155 0 0 0.000630615971636587 0.000683784975910393 0 0 0.000635464258916227 0 0 0 0 0 0 0 0 0 0 0 0 0 0 0 0 0 0 0.000623704220005386 0.000644918070534033 0 0 0 0.00063178977172978 0 0 0.000612471195181212 0 0 0 0
"inferior_temporal_gyrus_left" 0.000626883545823585 0 0.00059111248163649 0.000587428869699989 0.000680783487788813 0.000654423281430401 0.000603683329471372 0 0.00064116748095609 0.000656991731148141 0 0.000656651589673148 0.000667153869522831 0.00062466159817235 0.000690793248330404 0.000574675274876139 0 0 0 0.000626314987473986 0.00061201442836789 0.000595514559389115 0.000601307062472262 0.000646495377705959 0 0 0.00060505230634403 0.000587454493330136 0.000619080674843187 0.0006178746497752 0 0.000681239085125314 0.000619898175763781 0.000643115862472721 0 0.000619831181194752 0.00063358581286881 0 0.000777048630662207 0 0 0.000647276377626367 0 0 0 0 0 0 0.000652055442371984 0 0 0 0 0 0 0.000634015320762392 0 0 0 0 0 0 0 0 0 0 0 0
"cingulate_gyrus_isthmus_left" 0.000600131092318571 0 0.000649534993821204 0 0 0.000661687136540081 0.000622281412299567 0.00064116748095609 0 0.000589658360720874 0 0.000639670545772309 0 0.00061577024125911 0.00101231767906366 0.000574967767183413 0 0 0 0.000614608207096543 0.000569137096217514 0.000659356199810529 0.000579539627912109 0.000619336109997047 0 0 0.00062974191175007 0.000592062977615648 0.000610395363781612 0.000589632290918963 0 0 0.000700106055481904 0.000696980173162529 0.000832214694802595 0.000730516688713111 0.000698144178775775 0.000776694410045916 0.000822267316666827 0 0 0.000902355301249307 0.000805266626821611 0 0 0 0 0 0 0 0 0 0 0 0 0.000692731371400414 0.000701984810795235 0.000777780397441137 0 0 0.000671054844645932 0 0 0 0 0 0 0
"lateral_occipital_cortex_left" 0.000617535571018983 0 0 0.000586683501349871 0.000760991322658865 0.000588945036417553 0.000598383903444453 0.000656991731148141 0.000589658360720874 0 0 0.000604480304491078 0 0.000669545085876247 0.000592005687715553 0.000574744508545626 0 0 0 0.000623822561417245 0.000555969346205358 0.000569407691102718 0.000580105434937331 0.000599773824015142 0 0 0.000586132379745952 0.0006071789700487 0 0.000579477871172302 0 0 0 0.000616419955281098 0 0 0 0.000693997398391867 0 0 0 0 0 0.000692700009426127 0 0.000645007006785902 0 0 0 0 0 0 0 0 0 0 0 0 0 0 0 0 0 0 0 0 0 0
"lateral_orbitofrontal_cortex_left" 0 0.000559798371774404 0.00058150281511088 0 0.000749704782793436 0 0 0 0 0 0 0 0.00062703984704796 0 0 0 0.000562239956062123 0.000655993263518822 0.00060539591907072 0 0.00055326470682888 0.000551386070518379 0.000578452441104253 0 0.00060395573587501 0.000624680873211177 0.000552390771497562 0 0 0 0.000572137165720868 0.000726336738085417 0 0.000636880732485253 0 0.000593124985135171 0.000606671891996676 0 0 0 0 0 0 0 0 0 0.000590623700122901 0 0 0 0.0006140326792495 0 0.000576734457871484 0 0 0.000582955931000026 0.00059158155992184 0 0 0.000607841507732094 0.000598348755030987 0 0 0 0 0 0 0.000583466381879382
"lingual_gyrus_left" 0 0 0 0.000596776645314611 0 0.000599901170080141 0.000665689474199056 0.000656651589673148 0.000639670545772309 0.000604480304491078 0 0 0 0.000667393193334769 0.000607830794096981 0.000588904651282321 0 0 0 0.000637633650206956 0 0 0.000598026090315093 0.000655546737274959 0 0 0 0.000589056774275614 0 0.00063926836949572 0 0 0 0.000775961250669001 0 0 0 0 0 0.00064599583703507 0 0 0 0.000623446595439325 0 0.000669213414511466 0 0 0 0 0 0 0 0.000690180992457043 0 0 0 0 0 0 0 0 0 0 0 0 0 0
"medial_orbitofrontal_gyrus_left" 0 0.000644523750762296 0.000707505024043291 0 0 0.00081252475143239 0 0.000667153869522831 0 0 0.00062703984704796 0 0 0 0.000712026838821348 0 0 0 0 0 0 0 0 0 0.000630859212221274 0.000642717810420445 0.000607587226395772 0 0.000667185478568306 0 0.000706787482500865 0 0 0.000699376239412111 0 0 0 0 0 0 0 0 0 0 0.000622021668700146 0 0.000647122476709886 0 0 0 0 0 0 0 0 0 0 0 0.000856668253451899 0.000626458259603931 0 0 0 0 0 0 0 0.000826551991848165
"middle_temporal_gyrus_left" 0.000647647398333755 0 0.000608775047348371 0.000650220761606374 0 0.000617503513846417 0.000601653032753878 0.00062466159817235 0.00061577024125911 0.000669545085876247 0 0.000667393193334769 0 0 0.000622517353283514 0.000578678159687245 0 0 0 0.000688949856582434 0.000572598218581607 0.000608405111688232 0.000588677882194421 0.000661419626043335 0 0 0.000578150772340686 0.000614065211325098 0.000638327661947821 0.000608865494726757 0 0.000677379177482488 0.000619440712143868 0.000626163427359942 0 0 0.000609275983545771 0 0.000716219191715869 0 0 0 0 0 0 0 0 0 0 0 0 0 0 0 0 0.000618734482022985 0 0 0 0 0 0 0 0 0 0 0 0
"parahippocampal_gyrus_left" 0 0 0 0.000588978173316474 0.000889396120006153 0.000716727818391135 0.000590546207741464 0.000690793248330404 0.00101231767906366 0.000592005687715553 0 0.000607830794096981 0.000712026838821348 0.000622517353283514 0 0.000586140858781337 0 0 0 0.000577644822805829 0 0 0.000606378910577123 0.000641102356542323 0 0 0.000607805246400756 0.000588422422351367 0.000653846539290511 0 0 0 0 0.000724633781715346 0 0 0 0 0.000775243953166653 0 0 0 0 0 0 0 0 0 0 0 0 0 0 0 0 0 0 0 0 0 0 0 0 0 0 0 0 0
"paracentral_gyrus_left" 0.00056833650969901 0 0.000563823176265234 0.000588964309362839 0 0.000584199439058777 0.000578143403831705 0.000574675274876139 0.000574967767183413 0.000574744508545626 0 0.000588904651282321 0 0.000578678159687245 0.000586140858781337 0 0 0 0 0.000586343378465802 0.000683159118445394 0.00057717232583404 0.00060159688878876 0.000576654141066924 0 0 0.000577647891536236 0.000587212250063481 0.000583516907972838 0.000575572812199404 0 0 0.000587636542524542 0.000591668243123862 0 0 0 0 0 0 0 0 0 0 0 0 0 0 0 0.000778214922295685 0 0 0 0 0.000644651982326416 0.000573615485746308 0.000746812181967303 0 0 0 0.000572859407640205 0.000613326334823123 0 0 0 0 0 0
"inferior_frontal_gyrus_pars_opercularis_left" 0 0.000571455705947625 0.000574508710700113 0 0 0 0 0 0 0 0.000562239956062123 0 0 0 0 0 0 0.000649693955010186 0.000624719586311787 0 0.000614257029206665 0.000554184771244234 0.00066481778231579 0 0.000595397883208443 0.000595361432431697 0.000558314036667925 0 0.000759220427697288 0.000584285569671727 0 0 0 0.000593287278946323 0 0.000614771016782674 0.000603545508357772 0 0 0 0 0 0 0 0.000607797975307568 0 0 0 0 0 0.000611465721140025 0 0.00059851288728924 0 0.000614321383896938 0.000590748630024898 0.000600167106714461 0 0.000620803434539959 0.000602343272963414 0.000601169655324029 0 0 0.000616619041170876 0 0 0 0.000624015238788396
"inferior_frontal_gyrus_pars_orbitalis_left" 0 0.000572041570175029 0 0 0 0 0 0 0 0 0.000655993263518822 0 0 0 0 0 0.000649693955010186 0 0.000659351274023526 0 0 0 0 0 0 0.000622939816280544 0.000562150995401746 0 0 0 0 0 0 0 0 0.000607797464899773 0 0 0 0 0 0 0 0 0 0 0 0 0 0 0 0 0 0 0 0 0 0 0 0 0 0 0 0 0 0 0 0
"inferior_frontal_gyrus_pars_triangularis_left" 0 0.00057709796283415 0.000579268417228673 0 0 0 0 0 0 0 0.00060539591907072 0 0 0 0 0 0.000624719586311787 0.000659351274023526 0 0 0 0.000561153699610196 0.000555703108115333 0 0.000592137805353791 0.000605686650622692 0.000572600008341135 0 0 0 0 0 0 0.000601815931655079 0 0.000606899552712965 0.000605013483872456 0 0 0 0 0 0 0 0.00059978695140385 0 0 0 0 0 0.00061440449867141 0 0.000609722654269364 0 0 0 0.00061996246937912 0 0 0.000616656160938812 0.000601416899288912 0 0 0 0 0 0 0
"pericalcarine_cortex_left" 0.000629686131137519 0 0 0.000611748488539636 0 0.000605503326556669 0.000624179707710819 0.000626314987473986 0.000614608207096543 0.000623822561417245 0 0.000637633650206956 0 0.000688949856582434 0.000577644822805829 0.000586343378465802 0 0 0 0 0 0 0.000580824258677313 0.000628963578551576 0 0 0.000581432880142726 0.000609427327089944 0 0.000596976739766991 0 0 0 0.000758981535350077 0 0 0 0 0 0 0 0 0 0.00064957454225607 0 0.000699560656857604 0 0 0 0 0 0 0 0 0 0 0 0 0 0 0 0 0 0 0 0 0 0
"postcentral_gyrus_left" 0.000581538121560177 0.000565881382413155 0.000581522275366104 0 0 0.00059613234353153 0.000605902033584174 0.00061201442836789 0.000569137096217514 0.000555969346205358 0.00055326470682888 0 0 0.000572598218581607 0 0.000683159118445394 0.000614257029206665 0 0 0 0 0.000555036605563788 0.000634647070157703 0.00057840257164295 0 0.000560342984268093 0.000567161769573143 0.000625332490317809 0.000626967131974418 0.000595723336008635 0 0 0.000596014866476642 0.000591310156282892 0 0 0.000588518122301432 0 0 0 0.000564616219470282 0 0 0 0 0 0 0 0 0 0.00062779269068485 0 0 0 0.000573484268437035 0.00056561437131353 0.000569725984854854 0 0 0.000750481168193365 0.000569616887579457 0 0 0 0 0 0 0
"posterior_cingulate_gyrus_left" 0.00057921190788867 0.00060816181681972 0.000560467163403972 0 0 0.000602925190914001 0.000592635638164358 0.000595514559389115 0.000659356199810529 0.000569407691102718 0.000551386070518379 0 0 0.000608405111688232 0 0.00057717232583404 0.000554184771244234 0 0.000561153699610196 0 0.000555036605563788 0 0.000572138726764457 0.000632481216602391 0 0.000553858859544877 0.000563968671171885 0.000556237766630236 0.000574197336706495 0.000568345920870794 0 0 0 0.000548660343487215 0 0.000833772541358131 0.000594212527027604 0 0 0 0 0 0 0 0.000564755596886029 0 0 0 0 0 0 0 0 0 0.000575140848038476 0.000709905541076474 0.000603992386481882 0 0 0 0.000582313048593355 0.000596453419025194 0 0 0 0 0.000597039009003402 0
"precentral_gyrus_left" 0.000571195204983849 0.000574922213925591 0.000601057855669041 0.00057890785376959 0 0.000603239662535626 0.000586430759100911 0.000601307062472262 0.000579539627912109 0.000580105434937331 0.000578452441104253 0.000598026090315093 0 0.000588677882194421 0.000606378910577123 0.00060159688878876 0.00066481778231579 0 0.000555703108115333 0.000580824258677313 0.000634647070157703 0.000572138726764457 0 0.000569975409119997 0 0.000589175076116581 0.000564773775684359 0.000573215411035861 0.000610202321326424 0.000567257824462123 0 0 0.000570922373276866 0.00056777009483477 0.000618129721938564 0.000607363369510617 0.000620901976523547 0 0 0 0 0.000660753350009977 0.000685356719668159 0 0 0 0 0 0 0.000679700668565766 0.00062485196412223 0.000593257501998702 0 0 0.000701363161510324 0.000611761685660585 0.000622425469216747 0 0.00060107070965121 0.000620340882127906 0.000596309260799 0 0 0.000620774487784407 0 0 0 0.000624672947170976
"precuneus_left" 0.00059872442312266 0.000649913115324171 0.00066499285169082 0.00061352862272429 0 0.000643389742039566 0.000646545610749367 0.000646495377705959 0.000619336109997047 0.000599773824015142 0 0.000655546737274959 0 0.000661419626043335 0.000641102356542323 0.000576654141066924 0 0 0 0.000628963578551576 0.00057840257164295 0.000632481216602391 0.000569975409119997 0 0 0 0.000571386038403888 0.000609254542246299 0.000627819570788771 0.000587733462979326 0 0 0.000618179084383729 0.000668136229459598 0 0 0.000668432881255918 0 0 0 0 0 0 0 0 0 0 0 0 0.000892489392499276 0 0 0 0 0.000679012530263248 0.000607202689807794 0 0.00114836253151366 0 0.000564444369965484 0.000556150199525018 0.000880155311421818 0 0 0 0 0 0
"rostral_anterior_cingulate_cortex_left" 0 0.000657708958912232 0.00057367523596132 0 0 0 0 0 0 0 0.00060395573587501 0 0.000630859212221274 0 0 0 0.000595397883208443 0 0.000592137805353791 0 0 0 0 0 0 0.000617311874818373 0.000577566345861091 0 0 0 0 0 0 0 0 0.000639823319375913 0.000612559702371699 0 0 0 0 0 0 0 0 0 0 0 0 0 0 0 0 0 0 0 0 0 0.000751799475143783 0 0.000599367102788054 0 0 0 0 0 0 0
"rostral_middle_frontal_gyrus_left" 0 0.000581569555656701 0.000628311424400723 0 0 0 0 0 0 0 0.000624680873211177 0 0.000642717810420445 0 0 0 0.000595361432431697 0.000622939816280544 0.000605686650622692 0 0.000560342984268093 0.000553858859544877 0.000589175076116581 0 0.000617311874818373 0 0.000574716614021096 0 0 0.00055846222230127 0.000632733630518532 0 0 0.000577667208437473 0 0.000625532194150175 0.000609865252065529 0 0 0 0 0 0 0 0.000624692063422425 0 0 0 0 0 0.000620849097389026 0.000610211495712499 0.000608905858659853 0 0.00059945052027741 0.000599737555526084 0.000613978926881221 0 0.000626322869940235 0.000615952307166015 0.000611462561195451 0 0 0.000581136890635055 0 0 0.000603758223241433 0.000623884695471779
"superior_frontal_gyrus_left" 0.000564308491023843 0.000568645144408004 0.000581968603140532 0.00057138285244278 0 0.000596471939046719 0.000591438046226762 0.00060505230634403 0.00062974191175007 0.000586132379745952 0.000552390771497562 0 0.000607587226395772 0.000578150772340686 0.000607805246400756 0.000577647891536236 0.000558314036667925 0.000562150995401746 0.000572600008341135 0.000581432880142726 0.000567161769573143 0.000563968671171885 0.000564773775684359 0.000571386038403888 0.000577566345861091 0.000574716614021096 0 0.000555177563609859 0.000573278331841189 0.000559702486580593 0.000723788184548269 0 0.000559681464010184 0.000571170297934149 0 0.000604559064839503 0.000604266549612557 0 0 0 0 0.000603028499254956 0.000639347921046687 0 0.000595939133545962 0 0 0.000611996178349537 0 0.000595680037640118 0.00060575828605167 0.000592130647844252 0.000593240893484816 0 0.000588777320096943 0.000590336216666361 0.000596451747699138 0.000593023143226054 0.000635382181282158 0.00060417188037436 0.000596260265869049 0 0 0.000575808104297334 0 0 0.000596599061554018 0.000609202111354958
"superior_parietal_gyrus_left" 0.000572000444662071 0 0.0005406388299144 0.000596018332668106 0 0.000581857415090229 0.000583423386028298 0.000587454493330136 0.000592062977615648 0.0006071789700487 0 0.000589056774275614 0 0.000614065211325098 0.000588422422351367 0.000587212250063481 0 0 0 0.000609427327089944 0.000625332490317809 0.000556237766630236 0.000573215411035861 0.000609254542246299 0 0 0.000555177563609859 0 0.000600682411431676 0.00061106691182229 0 0 0.000584183084896866 0.000563575340130682 0 0 0.000604696647520742 0.000823110869086825 0 0 0 0 0 0.00062821981078654 0 0 0 0 0 0 0 0 0 0 0 0.000600921456742726 0.000582563898369788 0 0 0 0.000572117073100885 0 0 0 0 0 0 0
"superior_temporal_gyrus_left" 0.000622121346881806 0 0.000597421277190641 0 0.000670138904090602 0.000619399502844208 0.000639547311126862 0.000619080674843187 0.000610395363781612 0 0 0 0.000667185478568306 0.000638327661947821 0.000653846539290511 0.000583516907972838 0.000759220427697288 0 0 0 0.000626967131974418 0.000574197336706495 0.000610202321326424 0.000627819570788771 0 0 0.000573278331841189 0.000600682411431676 0 0.000669210683848889 0 0.00072221482716865 0.000640034032454422 0.000629157527139869 0 0 0.00058907264730479 0 0.000804223981364336 0 0 0 0 0 0 0 0 0 0 0 0 0 0 0 0 0.000604598626588329 0 0 0 0 0.000553371531357033 0 0 0 0 0 0 0
"supramarginal_gyrus_left" 0.000592197095475663 0 0.000561861611668863 0 0 0.000607083926977192 0.000612260558959155 0.0006178746497752 0.000589632290918963 0.000579477871172302 0 0.00063926836949572 0 0.000608865494726757 0 0.000575572812199404 0.000584285569671727 0 0 0.000596976739766991 0.000595723336008635 0.000568345920870794 0.000567257824462123 0.000587733462979326 0 0.00055846222230127 0.000559702486580593 0.00061106691182229 0.000669210683848889 0 0 0 0.000632639046155258 0.000589788511854235 0 0 0.0005985521180951 0 0 0 0 0 0 0 0 0 0 0 0 0 0 0 0 0 0 0.000582090149338225 0.000600459634653951 0 0 0 0.000569589784778488 0 0 0 0 0 0 0
"frontal_pole_left" 0 0 0 0 0 0 0 0 0 0 0.000572137165720868 0 0.000706787482500865 0 0 0 0 0 0 0 0 0 0 0 0 0.000632733630518532 0.000723788184548269 0 0 0 0 0 0 0 0 0 0 0 0 0 0 0 0 0 0 0 0 0 0 0 0 0 0 0 0 0 0 0 0 0 0.000389110895783653 0 0 0 0.000529816873737019 0 0 0
"temporal_pole_left" 0 0 0 0 0.000702949087870166 0.000672761964022883 0 0.000681239085125314 0 0 0.000726336738085417 0 0 0.000677379177482488 0 0 0 0 0 0 0 0 0 0 0 0 0 0 0.00072221482716865 0 0 0 0 0.000657188198619323 0 0 0 0 0 0 0 0 0 0 0 0 0 0 0 0 0 0 0 0 0 0 0 0 0 0 0 0 0 0 0 0 0 0
"transverse_temporal_gyrus_left" 0.000621263302515385 0 0.000577301860375026 0 0 0.000625158030845502 0.000630615971636587 0.000619898175763781 0.000700106055481904 0 0 0 0 0.000619440712143868 0 0.000587636542524542 0 0 0 0 0.000596014866476642 0 0.000570922373276866 0.000618179084383729 0 0 0.000559681464010184 0.000584183084896866 0.000640034032454422 0.000632639046155258 0 0 0 0.000612387302396342 0 0 0 0 0 0 0 0 0 0 0 0 0 0 0 0 0 0 0 0 0 0.000599930648053969 0 0 0 0 0 0 0 0 0 0 0 0
"insula_left" 0.000613609149690351 0.00057375927090705 0.000567223973939911 0 0.000692617520688929 0.000657235287804744 0.000683784975910393 0.000643115862472721 0.000696980173162529 0.000616419955281098 0.000636880732485253 0.000775961250669001 0.000699376239412111 0.000626163427359942 0.000724633781715346 0.000591668243123862 0.000593287278946323 0 0.000601815931655079 0.000758981535350077 0.000591310156282892 0.000548660343487215 0.00056777009483477 0.000668136229459598 0 0.000577667208437473 0.000571170297934149 0.000563575340130682 0.000629157527139869 0.000589788511854235 0 0.000657188198619323 0.000612387302396342 0 0 0.000606431929037019 0.000606469886104425 0 0 0 0 0 0 0 0 0 0 0 0 0 0.000617414338360172 0 0.000592441846502951 0 0.000573742345869417 0.000581427495896459 0.000606408207434437 0 0.000608054796020811 0.000607194099600362 0.000588123678843526 0.0005732631835312 0 0.000565482521619885 0 0 0 0.000750830743398642
"banks_superior_temporal_sulcus_right" 0 0 0.00062768952551332 0 0 0 0 0 0.000832214694802595 0 0 0 0 0 0 0 0 0 0 0 0 0 0.000618129721938564 0 0 0 0 0 0 0 0 0 0 0 0 0 0.000623356930944612 0.000698043340138705 0 0.000618264235567888 0.000626591426932726 0.000627118009427774 0.000634619014757618 0.000563580319596693 0 0.000804265972205103 0 0.000641106170370945 0 0.000579367543748288 0 0 0 0 0.000616308585044722 0.000616889183158094 0.00060563151063408 0.000649789597976062 0 0 0.000594435306560752 0.000596975043034851 0.00060987322978105 0.000607520780882086 0 0 0.000604625729544385 0.00065650427287981
"caudal_anterior_cingulate_cortex_right" 0 0.000791320431464346 0.000612501094828964 0 0 0 0 0.000619831181194752 0.000730516688713111 0 0.000593124985135171 0 0 0 0 0 0.000614771016782674 0.000607797464899773 0.000606899552712965 0 0 0.000833772541358131 0.000607363369510617 0 0.000639823319375913 0.000625532194150175 0.000604559064839503 0 0 0 0 0 0 0.000606431929037019 0 0 0.000581452537084011 0 0 0.000594559863552504 0.000544074319968252 0.000619634839046364 0.000632629421437829 0.000542246991212873 0.000548209260802139 0 0.000555506475869797 0.000615365647312294 0 0.00054683444790939 0.000586662617723323 0.000556849429779326 0.000571989159704204 0 0.000548887103930525 0.000626333676789596 0.0005710854503937 0.000617232081104063 0.000582260580967355 0.000573671884246202 0.000578868294324588 0.000612008039947058 0.000596817149957668 0.000551246790086691 0 0 0.000586095121905321 0.000567352931524314
"caudal_middle_frontal_gyrus_right" 0.000642524076643302 0.000606405531574546 0.000611598132055797 0 0 0.000647552825309136 0.000635464258916227 0.00063358581286881 0.000698144178775775 0 0.000606671891996676 0 0 0.000609275983545771 0 0 0.000603545508357772 0 0.000605013483872456 0 0.000588518122301432 0.000594212527027604 0.000620901976523547 0.000668432881255918 0.000612559702371699 0.000609865252065529 0.000604266549612557 0.000604696647520742 0.00058907264730479 0.0005985521180951 0 0 0 0.000606469886104425 0.000623356930944612 0.000581452537084011 0 0 0 0.000647833689183412 0.000590449562984003 0.000619588132856069 0.000619387041005858 0.000656603998695217 0.000590176165443412 0.000839296079657723 0 0.000630664258271933 0 0.000545047546673886 0.000561656430195742 0.000560956978784924 0.000563742221491764 0 0.000562870384496385 0.000564763837932775 0.000572173018115562 0.000660235620978122 0.000579841585610268 0.000606907535869322 0.000574626362130909 0.00059581381804052 0.000562203069192635 0.000552468928037631 0 0 0.000587344977605565 0.000569728603028342
"cuneus_right" 0 0 0 0.000676779409089033 0 0 0 0 0.000776694410045916 0.000693997398391867 0 0 0 0 0 0 0 0 0 0 0 0 0 0 0 0 0 0.000823110869086825 0 0 0 0 0 0 0.000698043340138705 0 0 0 0 0.000585130757486624 0.000602315081971871 0.00065918644800597 0.000570315862515744 0.00057634630077365 0 0.000615569157775167 0 0.000604422315718588 0 0.000581671573374725 0 0 0 0.000594950657228747 0 0 0.000573258463948429 0.00059527325056905 0 0 0.000599808705104038 0.000593088955811691 0.000636047324342167 0.000608174214745777 0 0 0.000685041651933074 0.000620252656723111
"entorhinal_cortex_right" 0 0 0.00068790135908518 0 0.000818309800504095 0.000808856698518021 0 0.000777048630662207 0.000822267316666827 0 0 0 0 0.000716219191715869 0.000775243953166653 0 0 0 0 0 0 0 0 0 0 0 0 0 0.000804223981364336 0 0 0 0 0 0 0 0 0 0 0.000698184371896054 0 0.000661750183752153 0.000770817520924333 0 0.000527161886297762 0.000766332626116876 0.000933079970047389 0 0.00106520632908167 0 0 0 0 0 0 0.000638180014214769 0 0 0 0 0.000623108309388872 0 0.000665629538085418 0 0 0.000702017391008283 0 0.000694573794631718
"fusiform_gyrus_right" 0 0 0.000629540003534175 0 0 0 0 0 0 0 0 0.00064599583703507 0 0 0 0 0 0 0 0 0 0 0 0 0 0 0 0 0 0 0 0 0 0 0.000618264235567888 0.000594559863552504 0.000647833689183412 0.000585130757486624 0.000698184371896054 0 0.000564886476289613 0.000610858743878077 0.000727704375912931 0.000591931905613419 0 0.000595320616910584 0 0.000612316210993367 0.000605136758017426 0.000569238769754393 0.000614953543093138 0 0 0.000606313322107797 0 0.000609289994298651 0.000579710590618638 0.000638163597319565 0 0.000609466347312673 0.000600683172716606 0.00061931367780523 0.000622652346105452 0.000590288528260048 0 0.000686063427756029 0.000658794785206396 0.000646564621699224
"inferior_parietal_gyrus_right" 0 0 0.000582606584801786 0 0 0 0 0 0 0 0 0 0 0 0 0 0 0 0 0 0.000564616219470282 0 0 0 0 0 0 0 0 0 0 0 0 0 0.000626591426932726 0.000544074319968252 0.000590449562984003 0.000602315081971871 0 0.000564886476289613 0 0.000610660140340303 0.000619672798393614 0.000576280357978787 0 0.00059886358099738 0 0.000621916127242769 0 0.000561182162936566 0 0 0 0.000570364089051608 0.000750856163221812 0.000590947991102389 0.000573301960691437 0.000651020862390175 0 0 0.000583931253472143 0.000588328870272756 0.000634364651218637 0.000609570883257877 0 0 0.000689621041039528 0
"inferior_temporal_gyrus_right" 0 0 0.000620070649586695 0 0.000739340037324705 0 0 0.000647276377626367 0.000902355301249307 0 0 0 0 0 0 0 0 0 0 0 0 0 0.000660753350009977 0 0 0 0.000603028499254956 0 0 0 0 0 0 0 0.000627118009427774 0.000619634839046364 0.000619588132856069 0.00065918644800597 0.000661750183752153 0.000610858743878077 0.000610660140340303 0 0.000707681622036889 0.000587713344002639 0.000655538689361645 0.000687308444369933 0 0.000638399096360433 0.000660155835244585 0.000576755517532738 0.000647345994508663 0.000608226377361805 0 0 0.000605601120009327 0.00061487022852105 0.000604172240174779 0.0006928694861929 0 0.000636084465230383 0.000615851909191089 0.000622248558690293 0.000620914634478359 0.000614640059955128 0 0.000687751751802439 0.000637254212510755 0.000650278966514771
"cingulate_gyrus_isthmus_right" 0 0 0.000583298568212075 0 0.000747724045980563 0 0 0 0.000805266626821611 0 0 0 0 0 0 0 0 0 0 0 0 0 0.000685356719668159 0 0 0 0.000639347921046687 0 0 0 0 0 0 0 0.000634619014757618 0.000632629421437829 0.000619387041005858 0.000570315862515744 0.000770817520924333 0.000727704375912931 0.000619672798393614 0.000707681622036889 0 0.000756329159421124 0 0.000758850957025946 0 0.000641303854070651 0.00076673793525727 0.000576979471029885 0 0 0 0 0.000594619996500777 0.0006331204675134 0.000565113753984669 0.000690784518447323 0 0.000554469455799698 0.000569913311457231 0.000672750117977398 0.000616120996336093 0.00060125888109393 0 0 0.000788955221034032 0
"lateral_occipital_cortex_right" 0 0 0 0.000629988782021855 0 0 0 0 0 0.000692700009426127 0 0.000623446595439325 0 0 0 0 0 0 0 0.00064957454225607 0 0 0 0 0 0 0 0.00062821981078654 0 0 0 0 0 0 0.000563580319596693 0.000542246991212873 0.000656603998695217 0.00057634630077365 0 0.000591931905613419 0.000576280357978787 0.000587713344002639 0.000756329159421124 0 0 0.00058692067452991 0 0.00057397522153866 0 0.000554367582459235 0 0 0 0.000604489131525612 0 0.000553585534974955 0.000551433607935869 0.000583688079420186 0 0 0.000564221402012829 0.000557962800609138 0.000614882859292586 0.000558750262468349 0 0 0.000640937291947798 0.00062693806284569
"lateral_orbitofrontal_cortex_right" 0 0 0.00060304927046675 0 0 0 0 0 0 0 0 0 0.000622021668700146 0 0 0 0.000607797975307568 0 0.00059978695140385 0 0 0.000564755596886029 0 0 0 0.000624692063422425 0.000595939133545962 0 0 0 0 0 0 0 0 0.000548209260802139 0.000590176165443412 0 0.000527161886297762 0 0 0.000655538689361645 0 0 0 0 0.000594884836667427 0 0 0 0.000569174280849876 0.000592808471433749 0.000584785498186118 0 0 0 0.000559859466948182 0 0.000585382672624672 0.000594591273530784 0.00056174788555889 0 0.000656410295467323 0 0.000636864553088512 0.00068079315899156 0 0.000706918489556814
"lingual_gyrus_right" 0 0 0 0 0.000742723918219921 0 0 0 0 0.000645007006785902 0 0.000669213414511466 0 0 0 0 0 0 0 0.000699560656857604 0 0 0 0 0 0 0 0 0 0 0 0 0 0 0.000804265972205103 0 0.000839296079657723 0.000615569157775167 0.000766332626116876 0.000595320616910584 0.00059886358099738 0.000687308444369933 0.000758850957025946 0.00058692067452991 0 0 0 0.000691660430909576 0.000688365388436545 0.000573946548631725 0 0 0 0.000627918110273725 0 0 0.000591137585150719 0.000747580630107234 0 0 0 0.000655458116552142 0.000804504530874127 0.000659145907307692 0 0 0.000709083227942009 0.000646352632109676
"medial_orbitofrontal_gyrus_right" 0 0.00068413553484428 0.000574341497020147 0 0 0 0 0 0 0 0.000590623700122901 0 0.000647122476709886 0 0 0 0 0 0 0 0 0 0 0 0 0 0 0 0 0 0 0 0 0 0 0.000555506475869797 0 0 0.000933079970047389 0 0 0 0 0 0.000594884836667427 0 0 0 0 0 0 0 0.000574550225161631 0 0 0 0 0 0.000623420827082226 0.0006186923265686 0.000599732241340239 0 0 0 0.000694512733362808 0 0 0.000631415664019053
"middle_temporal_gyrus_right" 0 0 0.000614023391641463 0 0 0 0 0 0 0 0 0 0 0 0 0 0 0 0 0 0 0 0 0 0 0 0.000611996178349537 0 0 0 0 0 0 0 0.000641106170370945 0.000615365647312294 0.000630664258271933 0.000604422315718588 0 0.000612316210993367 0.000621916127242769 0.000638399096360433 0.000641303854070651 0.00057397522153866 0 0.000691660430909576 0 0 0 0.000560561599060562 0.000680428892121778 0 0 0.000592477891284976 0.000622815256045184 0.000623896353061364 0.0005876348556445 0.00065012155207655 0 0.000628564129996895 0.000601302586614801 0.000592236658847918 0.000630686571492142 0.000612048083274865 0 0.000433234921913698 0.000630017040365972 0.000635184667725343
"parahippocampal_gyrus_right" 0 0 0 0 0.000752170901575411 0 0 0.000652055442371984 0 0 0 0 0 0 0 0 0 0 0 0 0 0 0 0 0 0 0 0 0 0 0 0 0 0 0 0 0 0 0.00106520632908167 0.000605136758017426 0 0.000660155835244585 0.00076673793525727 0 0 0.000688365388436545 0 0 0 0 0 0 0 0 0 0 0 0 0 0 0.000594500250480714 0 0.000604738070217044 0 0 0 0 0.000678329010157573
"paracentral_gyrus_right" 0 0 0.000585767264827628 0 0 0 0 0 0 0 0 0 0 0 0 0.000778214922295685 0 0 0 0 0 0 0.000679700668565766 0.000892489392499276 0 0 0.000595680037640118 0 0 0 0 0 0 0 0.000579367543748288 0.00054683444790939 0.000545047546673886 0.000581671573374725 0 0.000569238769754393 0.000561182162936566 0.000576755517532738 0.000576979471029885 0.000554367582459235 0 0.000573946548631725 0 0.000560561599060562 0 0 0 0 0 0.00055403025879833 0.00066281820606859 0.000571205303385668 0.000610369432509309 0.000578256872551694 0 0.000545414570406059 0.000572178422712986 0.000581605177566319 0.000594772959471059 0.000567136680257895 0 0 0.000628712557461302 0.000600945007620087
"inferior_frontal_gyrus_pars_opercularis_right" 0 0.000601318048592917 0.000625454589123484 0 0 0 0 0 0 0 0.0006140326792495 0 0 0 0 0 0.000611465721140025 0 0.00061440449867141 0 0.00062779269068485 0 0.00062485196412223 0 0 0.000620849097389026 0.00060575828605167 0 0 0 0 0 0 0.000617414338360172 0 0.000586662617723323 0.000561656430195742 0 0 0.000614953543093138 0 0.000647345994508663 0 0 0.000569174280849876 0 0 0.000680428892121778 0 0 0 0.00055990107289417 0.000603136837077441 0 0.000639763248329146 0.000553130087553796 0.000720455986511295 0.000660700899310893 0.000597950461128265 0.000584437646039629 0.000564883746906291 0.000569209912731458 0.000607643435417258 0.000567095425840835 0 0 0.000605237291497731 0.000603558248348763
"inferior_frontal_gyrus_pars_orbitalis_right" 0 0 0.000582812991341897 0 0 0 0 0 0 0 0 0 0 0 0 0 0 0 0 0 0 0 0.000593257501998702 0 0 0.000610211495712499 0.000592130647844252 0 0 0 0 0 0 0 0 0.000556849429779326 0.000560956978784924 0 0 0 0 0.000608226377361805 0 0 0.000592808471433749 0 0 0 0 0 0.00055990107289417 0 0.000586209622836392 0 0 0 0 0 0.000587215411879903 0.000611603276665245 0.000557708876376154 0 0.00080418678580568 0 0 0 0 0.000555482457333523
"inferior_frontal_gyrus_pars_triangularis_right" 0 0.00059058835343062 0.000604075230739827 0 0 0 0 0 0 0 0.000576734457871484 0 0 0 0 0 0.00059851288728924 0 0.000609722654269364 0 0 0 0 0 0 0.000608905858659853 0.000593240893484816 0 0 0 0 0 0 0.000592441846502951 0 0.000571989159704204 0.000563742221491764 0 0 0 0 0 0 0 0.000584785498186118 0 0.000574550225161631 0 0 0 0.000603136837077441 0.000586209622836392 0 0 0 0.000565679590972835 0.00055523946210054 0 0.000598406055439851 0.000598466149395118 0.000562283558591008 0.000545458494362032 0.000602957187576452 0 0 0 0 0.000574624458523246
"pericalcarine_cortex_right" 0 0 0 0.000812610202619087 0 0 0 0 0 0 0 0.000690180992457043 0 0 0 0 0 0 0 0 0 0 0 0 0 0 0 0 0 0 0 0 0 0 0 0 0 0.000594950657228747 0 0.000606313322107797 0.000570364089051608 0 0 0.000604489131525612 0 0.000627918110273725 0 0.000592477891284976 0 0.00055403025879833 0 0 0 0 0 0 0.00054932979602562 0.000567937987979918 0 0 0 0.000607318006858454 0 0 0 0 0.000578338968598213 0
"postcentral_gyrus_right" 0 0 0.000610939269141938 0 0 0 0 0 0 0 0 0 0 0 0 0.000644651982326416 0.000614321383896938 0 0 0 0.000573484268437035 0.000575140848038476 0.000701363161510324 0.000679012530263248 0 0.00059945052027741 0.000588777320096943 0 0 0 0 0 0 0.000573742345869417 0.000616308585044722 0.000548887103930525 0.000562870384496385 0 0 0 0.000750856163221812 0.000605601120009327 0.000594619996500777 0 0 0 0 0.000622815256045184 0 0.00066281820606859 0.000639763248329146 0 0 0 0 0.000571488018331148 0.000607867758885867 0.000655288444338853 0 0.000573378366769717 0.000568628289298073 0.000637857255522189 0.000756341223822806 0.000609520553859784 0 0 0.000626606765869957 0.000620994763905938
"posterior_cingulate_gyrus_right" 0.000590959166026615 0.000579065582548424 0.000584943402353764 0 0.000713483979167735 0.000638735980877882 0.000623704220005386 0.000634015320762392 0.000692731371400414 0 0.000582955931000026 0 0 0.000618734482022985 0 0.000573615485746308 0.000590748630024898 0 0 0 0.00056561437131353 0.000709905541076474 0.000611761685660585 0.000607202689807794 0 0.000599737555526084 0.000590336216666361 0.000600921456742726 0.000604598626588329 0.000582090149338225 0 0 0.000599930648053969 0.000581427495896459 0.000616889183158094 0.000626333676789596 0.000564763837932775 0 0.000638180014214769 0.000609289994298651 0.000590947991102389 0.00061487022852105 0.0006331204675134 0.000553585534974955 0 0 0 0.000623896353061364 0 0.000571205303385668 0.000553130087553796 0 0.000565679590972835 0 0.000571488018331148 0 0.00056327364857204 0.000622877023231374 0 0.000548239238883689 0.000561644301919689 0.000570934794128952 0.000588449742041702 0.000568241255887393 0 0 0.000566266604210913 0.000563847858372523
"precentral_gyrus_right" 0 0.000611733966023436 0.000605239284480011 0 0 0 0.000644918070534033 0 0.000701984810795235 0 0.00059158155992184 0 0 0 0 0.000746812181967303 0.000600167106714461 0 0.00061996246937912 0 0.000569725984854854 0.000603992386481882 0.000622425469216747 0 0 0.000613978926881221 0.000596451747699138 0.000582563898369788 0 0.000600459634653951 0 0 0 0.000606408207434437 0.00060563151063408 0.0005710854503937 0.000572173018115562 0.000573258463948429 0 0.000579710590618638 0.000573301960691437 0.000604172240174779 0.000565113753984669 0.000551433607935869 0.000559859466948182 0.000591137585150719 0 0.0005876348556445 0 0.000610369432509309 0.000720455986511295 0 0.00055523946210054 0.00054932979602562 0.000607867758885867 0.00056327364857204 0 0.000581579746567017 0 0.00059148388358574 0.000566741375751149 0.000568471418985056 0.000604981139917969 0.000564408042871871 0 0 0.000589672738251869 0.000612616930856638
"precuneus_right" 0 0 0.000606586914727662 0 0 0 0 0 0.000777780397441137 0 0 0 0 0 0 0 0 0 0 0 0 0 0 0.00114836253151366 0 0 0.000593023143226054 0 0 0 0 0 0 0 0.000649789597976062 0.000617232081104063 0.000660235620978122 0.00059527325056905 0 0.000638163597319565 0.000651020862390175 0.0006928694861929 0.000690784518447323 0.000583688079420186 0 0.000747580630107234 0 0.00065012155207655 0 0.000578256872551694 0.000660700899310893 0 0 0.000567937987979918 0.000655288444338853 0.000622877023231374 0.000581579746567017 0 0 0.000629801232001419 0.000572527250078767 0.000612624336731698 0.000660733616578188 0.000608692186780762 0 0 0.00069337736284641 0.000679731557910018
"rostral_anterior_cingulate_cortex_right" 0 0.000715523990582977 0.000603142044082898 0 0 0 0 0 0 0 0 0 0.000856668253451899 0 0 0 0.000620803434539959 0 0 0 0 0 0.00060107070965121 0 0.000751799475143783 0.000626322869940235 0.000635382181282158 0 0 0 0 0 0 0.000608054796020811 0 0.000582260580967355 0.000579841585610268 0 0 0 0 0 0 0 0.000585382672624672 0 0.000623420827082226 0 0 0 0.000597950461128265 0.000587215411879903 0.000598406055439851 0 0 0 0 0 0 0.000608615036237358 0.000575534249627782 0 0 0 0 0 0 0.000582784336996099
"rostral_middle_frontal_gyrus_right" 0 0.000598580438493417 0.000620518077240716 0 0 0 0 0 0 0 0.000607841507732094 0 0.000626458259603931 0 0 0 0.000602343272963414 0 0.000616656160938812 0 0.000750481168193365 0 0.000620340882127906 0.000564444369965484 0 0.000615952307166015 0.00060417188037436 0 0 0 0 0 0 0.000607194099600362 0 0.000573671884246202 0.000606907535869322 0 0 0.000609466347312673 0 0.000636084465230383 0.000554469455799698 0 0.000594591273530784 0 0.0006186923265686 0.000628564129996895 0 0.000545414570406059 0.000584437646039629 0.000611603276665245 0.000598466149395118 0 0.000573378366769717 0.000548239238883689 0.00059148388358574 0.000629801232001419 0.000608615036237358 0 0.000576249938560603 0.000567919611914457 0.000633757233862411 0.000561781049797405 0.00066520624753574 0 0.000594088812941029 0.000577996658609255
"superior_frontal_gyrus_right" 0 0.000608851313505247 0.000602712441025473 0 0 0.000624259957391656 0.00063178977172978 0 0.000671054844645932 0 0.000598348755030987 0 0 0 0 0.000572859407640205 0.000601169655324029 0 0.000601416899288912 0 0.000569616887579457 0.000582313048593355 0.000596309260799 0.000556150199525018 0.000599367102788054 0.000611462561195451 0.000596260265869049 0.000572117073100885 0.000553371531357033 0.000569589784778488 0.000389110895783653 0 0 0.000588123678843526 0.000594435306560752 0.000578868294324588 0.000574626362130909 0.000599808705104038 0.000623108309388872 0.000600683172716606 0.000583931253472143 0.000615851909191089 0.000569913311457231 0.000564221402012829 0.00056174788555889 0 0.000599732241340239 0.000601302586614801 0.000594500250480714 0.000572178422712986 0.000564883746906291 0.000557708876376154 0.000562283558591008 0 0.000568628289298073 0.000561644301919689 0.000566741375751149 0.000572527250078767 0.000575534249627782 0.000576249938560603 0 0.000572094462153928 0.000581121361878582 0.000561471874903109 0.000589589677513677 0 0.000572701185520719 0.000571761774197413
"superior_parietal_gyrus_right" 0 0 0.000645636750661549 0.000651953047961461 0 0 0 0 0 0 0 0 0 0 0 0.000613326334823123 0 0 0 0 0 0.000596453419025194 0 0.000880155311421818 0 0 0 0 0 0 0 0 0 0.0005732631835312 0.000596975043034851 0.000612008039947058 0.00059581381804052 0.000593088955811691 0 0.00061931367780523 0.000588328870272756 0.000622248558690293 0.000672750117977398 0.000557962800609138 0 0.000655458116552142 0 0.000592236658847918 0 0.000581605177566319 0.000569209912731458 0 0.000545458494362032 0.000607318006858454 0.000637857255522189 0.000570934794128952 0.000568471418985056 0.000612624336731698 0 0.000567919611914457 0.000572094462153928 0 0.000603619497525723 0.000581738611018674 0 0 0.000632670164879603 0.000632369715631438
"superior_temporal_gyrus_right" 0 0 0.000632652383074676 0 0 0 0 0 0 0 0 0 0 0 0 0 0 0 0 0 0 0 0 0 0 0 0 0 0 0 0 0 0 0 0.00060987322978105 0.000596817149957668 0.000562203069192635 0.000636047324342167 0.000665629538085418 0.000622652346105452 0.000634364651218637 0.000620914634478359 0.000616120996336093 0.000614882859292586 0.000656410295467323 0.000804504530874127 0 0.000630686571492142 0.000604738070217044 0.000594772959471059 0.000607643435417258 0.00080418678580568 0.000602957187576452 0 0.000756341223822806 0.000588449742041702 0.000604981139917969 0.000660733616578188 0 0.000633757233862411 0.000581121361878582 0.000603619497525723 0 0.000645855938790455 0 0.000663937243230446 0.000654810849895748 0.000663481921929265
"supramarginal_gyrus_right" 0 0 0.0005968313862779 0 0 0 0.000612471195181212 0 0 0 0 0 0 0 0 0 0.000616619041170876 0 0 0 0 0 0.000620774487784407 0 0 0.000581136890635055 0.000575808104297334 0 0 0 0 0 0 0.000565482521619885 0.000607520780882086 0.000551246790086691 0.000552468928037631 0.000608174214745777 0 0.000590288528260048 0.000609570883257877 0.000614640059955128 0.00060125888109393 0.000558750262468349 0 0.000659145907307692 0 0.000612048083274865 0 0.000567136680257895 0.000567095425840835 0 0 0 0.000609520553859784 0.000568241255887393 0.000564408042871871 0.000608692186780762 0 0.000561781049797405 0.000561471874903109 0.000581738611018674 0.000645855938790455 0 0 0 0.000608518222165751 0.000596417992436406
"frontal_pole_right" 0 0 0 0 0 0 0 0 0 0 0 0 0 0 0 0 0 0 0 0 0 0 0 0 0 0 0 0 0 0 0.000529816873737019 0 0 0 0 0 0 0 0 0 0 0 0 0 0.000636864553088512 0 0.000694512733362808 0 0 0 0 0 0 0 0 0 0 0 0 0.00066520624753574 0.000589589677513677 0 0 0 0 0 0 0
"temporal_pole_right" 0 0 0 0 0 0 0 0 0 0 0 0 0 0 0 0 0 0 0 0 0 0 0 0 0 0 0 0 0 0 0 0 0 0 0 0 0 0 0.000702017391008283 0.000686063427756029 0 0.000687751751802439 0 0 0.00068079315899156 0 0 0.000433234921913698 0 0 0 0 0 0 0 0 0 0 0 0 0 0 0.000663937243230446 0 0 0 0 0.000698985669858724
"transverse_temporal_gyrus_right" 0 0 0.000610139493939056 0 0 0 0 0 0 0 0 0 0 0 0 0 0 0 0 0 0 0.000597039009003402 0 0 0 0.000603758223241433 0.000596599061554018 0 0 0 0 0 0 0 0.000604625729544385 0.000586095121905321 0.000587344977605565 0.000685041651933074 0 0.000658794785206396 0.000689621041039528 0.000637254212510755 0.000788955221034032 0.000640937291947798 0 0.000709083227942009 0 0.000630017040365972 0 0.000628712557461302 0.000605237291497731 0 0 0.000578338968598213 0.000626606765869957 0.000566266604210913 0.000589672738251869 0.00069337736284641 0 0.000594088812941029 0.000572701185520719 0.000632670164879603 0.000654810849895748 0.000608518222165751 0 0 0 0.000680905680385813
"insula_right" 0 0.000606260015414528 0.000623652336764687 0 0 0.0007041230391862 0 0 0 0 0.000583466381879382 0 0.000826551991848165 0 0 0 0.000624015238788396 0 0 0 0 0 0.000624672947170976 0 0 0.000623884695471779 0.000609202111354958 0 0 0 0 0 0 0.000750830743398642 0.00065650427287981 0.000567352931524314 0.000569728603028342 0.000620252656723111 0.000694573794631718 0.000646564621699224 0 0.000650278966514771 0 0.00062693806284569 0.000706918489556814 0.000646352632109676 0.000631415664019053 0.000635184667725343 0.000678329010157573 0.000600945007620087 0.000603558248348763 0.000555482457333523 0.000574624458523246 0 0.000620994763905938 0.000563847858372523 0.000612616930856638 0.000679731557910018 0.000582784336996099 0.000577996658609255 0.000571761774197413 0.000632369715631438 0.000663481921929265 0.000596417992436406 0 0.000698985669858724 0.000680905680385813 0
