# Supplementary material for: NODDI and Tensor-Based Microstructural Indices as Predictors of Functional Connectivity
Source: PLoS One. 2016 Apr 14;11(4):e0153404. doi: 10.1371/journal.pone.0153404 (PMC4831788; doi:10.1371/journal.pone.0153404)
Supplement: S1 Data — a) Functional connectivity matrices, both fMRI and EEG connectomes across all subjects, in the form of precision matrices and b) structural brain connectivity matrices across all subjects and microstructural indices. Columns and rows are named according to the corresponding brain region that represent. (ZIP) [file pone.0153404.s001.zip › DATA/DWI/47_WODI_68.txt]

"banks_superior_temporal_sulcus_left" "caudal_anterior_cingulate_cortex_left" "caudal_middle_frontal_gyrus_left" "cuneus_left" "entorhinal_cortex_left" "fusiform_gyrus_left" "inferior_parietal_gyrus_left" "inferior_temporal_gyrus_left" "cingulate_gyrus_isthmus_left" "lateral_occipital_cortex_left" "lateral_orbitofrontal_cortex_left" "lingual_gyrus_left" "medial_orbitofrontal_gyrus_left" "middle_temporal_gyrus_left" "parahippocampal_gyrus_left" "paracentral_gyrus_left" "inferior_frontal_gyrus_pars_opercularis_left" "inferior_frontal_gyrus_pars_orbitalis_left" "inferior_frontal_gyrus_pars_triangularis_left" "pericalcarine_cortex_left" "postcentral_gyrus_left" "posterior_cingulate_gyrus_left" "precentral_gyrus_left" "precuneus_left" "rostral_anterior_cingulate_cortex_left" "rostral_middle_frontal_gyrus_left" "superior_frontal_gyrus_left" "superior_parietal_gyrus_left" "superior_temporal_gyrus_left" "supramarginal_gyrus_left" "frontal_pole_left" "temporal_pole_left" "transverse_temporal_gyrus_left" "insula_left" "banks_superior_temporal_sulcus_right" "caudal_anterior_cingulate_cortex_right" "caudal_middle_frontal_gyrus_right" "cuneus_right" "entorhinal_cortex_right" "fusiform_gyrus_right" "inferior_parietal_gyrus_right" "inferior_temporal_gyrus_right" "cingulate_gyrus_isthmus_right" "lateral_occipital_cortex_right" "lateral_orbitofrontal_cortex_right" "lingual_gyrus_right" "medial_orbitofrontal_gyrus_right" "middle_temporal_gyrus_right" "parahippocampal_gyrus_right" "paracentral_gyrus_right" "inferior_frontal_gyrus_pars_opercularis_right" "inferior_frontal_gyrus_pars_orbitalis_right" "inferior_frontal_gyrus_pars_triangularis_right" "pericalcarine_cortex_right" "postcentral_gyrus_right" "posterior_cingulate_gyrus_right" "precentral_gyrus_right" "precuneus_right" "rostral_anterior_cingulate_cortex_right" "rostral_middle_frontal_gyrus_right" "superior_frontal_gyrus_right" "superior_parietal_gyrus_right" "superior_temporal_gyrus_right" "supramarginal_gyrus_right" "frontal_pole_right" "temporal_pole_right" "transverse_temporal_gyrus_right" "insula_right"
"banks_superior_temporal_sulcus_left" 0 0 0.259277862127383 0 0 0.279037966125501 0.260775655530709 0.338951079416922 0.257110938505471 0.397485753769979 0 0 0 0.433016772464169 0 0.262738059441026 0 0 0 0.311402381070846 0.240689127780754 0.250187892432142 0.251543235066027 0.255014007945354 0 0 0.259979071537641 0.263153211465549 0.3694293457728 0.289052030243355 0 0 0.308573770709601 0.292699489343424 0 0 0.220826543189869 0 0 0 0 0 0 0 0 0 0 0 0 0 0 0 0 0 0 0.225027844197296 0 0 0 0 0 0 0 0 0 0 0 0
"caudal_anterior_cingulate_cortex_left" 0 0 0.23816936686544 0 0 0 0 0 0 0 0.236526970556401 0 0.313534097948223 0 0 0 0.245623231765058 0.287871528309591 0.283490237370144 0 0.290453784346015 0.230496378460032 0.24677516838344 0.230696328017861 0.347794808335218 0.275478878315383 0.246996207725206 0 0 0 0 0 0 0.242559895409968 0 0.133095847114684 0.207000694754979 0 0 0 0 0 0 0 0 0 0.330045315610861 0 0 0 0.207602807536885 0 0.241837736040711 0 0 0.187685003823757 0.214045211694128 0 0.209198852266291 0.243135378982726 0.154780285005951 0 0 0 0 0 0 0.208253824502442
"caudal_middle_frontal_gyrus_left" 0.259277862127383 0.23816936686544 0 0 0 0.256546204778075 0.248234347976183 0.240393321134564 0.254080284543101 0 0.263225193953803 0 0.311203104058675 0.263877594589675 0 0.276161421658472 0.308911398377818 0 0.280544035015543 0 0.310940640860436 0.222841505048441 0.310469542909183 0.252428167832088 0.315385173845609 0.300970359268126 0.248374348963871 0.278975746421149 0.341979197677454 0.286804690666265 0 0 0.284298898457032 0.285456564829172 0.219423902775001 0.199844183217789 0.192263861359732 0 0.191367058882183 0.254494574747083 0.210362385469231 0.20554746324045 0.194037982430462 0 0.235287459689151 0 0.224714619822227 0.22799215968456 0 0.197454685789496 0.209727752967717 0.266533305119986 0.251343023808865 0 0.202081786801367 0.174211252207346 0.200636357858438 0.210663342189863 0.233766962137424 0.220303449795182 0.177133015906595 0.223042367664907 0.248424168789849 0.20900522658511 0 0 0.189806607629234 0.225297089609089
"cuneus_left" 0 0 0 0 0 0.306348628586048 0.279809083755649 0.327041249223413 0 0.328320301205784 0 0.374901814081526 0 0.266837282301805 0.347476467284427 0.27247245071733 0 0 0 0.414930153803466 0 0 0.256583058158403 0.36583262560597 0 0 0.246553322403583 0.322665904261268 0 0 0 0 0 0 0 0 0 0.497821425483676 0 0 0 0 0 0.529830264634367 0 0 0 0 0 0 0 0 0 0.554828828614499 0 0 0 0 0 0 0 0.500086334680199 0 0 0 0 0 0
"entorhinal_cortex_left" 0 0 0 0 0 0.437836133019666 0 0.359963922735044 0 0.490310868671886 0.295514855360911 0 0 0 0.43622736264932 0 0 0 0 0 0 0 0 0 0 0 0 0 0.331008463566796 0 0 0.35595697334222 0 0.311390683711412 0 0 0 0 0.36472055781844 0 0 0.24485863512638 0.37110236524901 0 0 0.374805390722643 0 0 0.372648264381278 0 0 0 0 0 0 0.283441791021514 0 0 0 0 0 0 0 0 0 0 0 0
"fusiform_gyrus_left" 0.279037966125501 0 0.256546204778075 0.306348628586048 0.437836133019666 0 0.319361409590175 0.36433911995161 0.260854968417057 0.389329978302493 0 0.341306160187228 0.311276364403871 0.286589480280419 0.41377284546947 0.277476839502954 0 0 0 0.302140857129428 0.266296517977303 0.248057073736537 0.248580225995436 0.2629667331542 0 0 0.261172758515539 0.307008320989049 0.233697042270477 0.290949119817041 0 0.375072963116887 0.234320418261736 0.261278529784424 0 0 0.239112585004708 0 0.25996914795557 0 0 0 0 0 0 0 0 0 0 0 0 0 0 0 0 0.228156404953909 0 0 0 0 0.222543269313246 0 0 0 0 0 0 0.24829579959235
"inferior_parietal_gyrus_left" 0.260775655530709 0 0.248234347976183 0.279809083755649 0 0.319361409590175 0 0.289519961476915 0.273279822543592 0.363934020304845 0 0.310793847370568 0 0.296578969751175 0.330820225273218 0.292327265225117 0 0 0 0.302987686980767 0.267623713527724 0.257603626252757 0.249145517049226 0.268821666091412 0 0 0.264681282862654 0.279162401852033 0.376588444431891 0.317429522743073 0 0 0.235039914488392 0.222624201690351 0 0 0.226195651935822 0 0 0 0 0 0 0 0 0 0 0 0 0 0 0 0 0 0 0.217948787760154 0.230749574721053 0 0 0 0.213622657797737 0 0 0.251674453549043 0 0 0 0
"inferior_temporal_gyrus_left" 0.338951079416922 0 0.240393321134564 0.327041249223413 0.359963922735044 0.36433911995161 0.289519961476915 0 0.236791244053448 0.416471551693409 0 0.321649499927513 0.206116171279677 0.327715992386812 0.301287417695241 0.2800559716474 0 0 0 0.314872803200383 0.233179817151704 0.245834564727694 0.23396034678189 0.241461494653813 0 0 0.2411343699559 0.288955770683142 0.250817535016851 0.294733385833518 0 0.36552768222311 0.251475043876113 0.231530144593966 0 0.226258496140446 0.202418104745841 0 0.244451782349193 0 0 0.172713777593919 0 0 0 0 0 0 0.195277281035327 0 0 0 0 0 0 0.207486323345525 0 0 0 0 0 0 0 0 0 0 0 0
"cingulate_gyrus_isthmus_left" 0.257110938505471 0 0.254080284543101 0 0 0.260854968417057 0.273279822543592 0.236791244053448 0 0.326503068590787 0 0.419314431720692 0 0.272927598587344 0.37708065136865 0.294422116765286 0 0 0 0.41269430137864 0.270088099952236 0.320039639992538 0.260472361070869 0.361657670136238 0 0 0.283919448174221 0.336090943151055 0.26837373468406 0.287729345164723 0 0 0.242076665600198 0.266015578956681 0.281562885601587 0.234610440802745 0.262228621435467 0.281640557477624 0.413590690721222 0 0 0.266814462237237 0.256433214214594 0 0 0 0 0 0 0 0 0 0 0 0 0.243878470917194 0.277246443076672 0.26825549665327 0 0 0.234999967476983 0 0 0 0 0 0 0
"lateral_occipital_cortex_left" 0.397485753769979 0 0 0.328320301205784 0.490310868671886 0.389329978302493 0.363934020304845 0.416471551693409 0.326503068590787 0 0 0.341491583072854 0 0.312075698035664 0.359844077569663 0.270182508567839 0 0 0 0.323210208450221 0.284002178186915 0.274564678088477 0.255133751933264 0.278675267165415 0 0 0.275449196471154 0.389856358514644 0 0.312245592177345 0 0 0 0.264981356646699 0 0 0 0.502303513183688 0 0 0 0 0 0.522622794855726 0 0.428514057728334 0 0 0 0 0 0 0 0 0 0 0 0 0 0 0 0 0 0 0 0 0 0
"lateral_orbitofrontal_cortex_left" 0 0.236526970556401 0.263225193953803 0 0.295514855360911 0 0 0 0 0 0 0 0.331370771425209 0 0 0 0.291305630250961 0.464002528666991 0.410801147272835 0 0.283123469269132 0.259725760045423 0.360755246747782 0 0.301688553540909 0.362536040561191 0.260769660226956 0 0 0 0.496663757802948 0.596531391373076 0 0.350521981722385 0 0.202150435221113 0.225936505881307 0 0 0 0 0 0 0 0 0 0.431048550432947 0 0 0 0.213880159713642 0 0.214516421871249 0 0 0.222830922087377 0.226268909670089 0 0 0.228312562138143 0.221527827306077 0 0 0 0 0 0 0.229285266500736
"lingual_gyrus_left" 0 0 0 0.374901814081526 0 0.341306160187228 0.310793847370568 0.321649499927513 0.419314431720692 0.341491583072854 0 0 0 0.299557444756104 0.336633812539875 0.249445365045162 0 0 0 0.360629281381388 0 0 0.241022750727833 0.270863681113585 0 0 0 0.307424343816275 0 0.255571643394704 0 0 0 0.327789573607164 0 0 0 0 0 0.5264380621759 0 0 0 0.447209826301235 0 0.512802241778341 0 0 0 0 0 0 0 0.515174420354603 0 0 0 0 0 0 0 0 0 0 0 0 0 0
"medial_orbitofrontal_gyrus_left" 0 0.313534097948223 0.311203104058675 0 0 0.311276364403871 0 0.206116171279677 0 0 0.331370771425209 0 0 0 0.243009108925982 0 0 0 0 0 0 0 0 0 0.460672323667687 0.396133064913645 0.389012672139923 0 0.234720000172542 0 0.461413732986203 0 0 0.318783947137097 0 0 0 0 0 0 0 0 0 0 0.305683265353801 0 0.55533152076598 0 0 0 0 0 0 0 0 0 0 0 0.348812401268213 0.263063230804244 0 0 0 0 0 0 0 0.289252920623019
"middle_temporal_gyrus_left" 0.433016772464169 0 0.263877594589675 0.266837282301805 0 0.286589480280419 0.296578969751175 0.327715992386812 0.272927598587344 0.312075698035664 0 0.299557444756104 0 0 0.317727667256572 0.278083286816941 0 0 0 0.254558873769935 0.258438393242511 0.256410589977582 0.255973918082801 0.266144279072569 0 0 0.266265076195747 0.27956758100684 0.329286675256689 0.315932699979595 0 0.315614328995553 0.290329124573335 0.274338868053926 0 0 0.252849422418585 0 0.211767830047389 0 0 0 0 0 0 0 0 0 0 0 0 0 0 0 0 0.241270933044837 0 0 0 0 0 0 0 0 0 0 0 0
"parahippocampal_gyrus_left" 0 0 0 0.347476467284427 0.43622736264932 0.41377284546947 0.330820225273218 0.301287417695241 0.37708065136865 0.359844077569663 0 0.336633812539875 0.243009108925982 0.317727667256572 0 0.290894872845353 0 0 0 0.325721911241272 0 0 0.240143086095038 0.256317643096869 0 0 0.242759929872196 0.327483298534604 0.252409899613212 0 0 0 0 0.280648985926675 0 0 0 0 0.400156747585253 0 0 0 0 0 0 0 0 0 0 0 0 0 0 0 0 0 0 0 0 0 0 0 0 0 0 0 0 0
"paracentral_gyrus_left" 0.262738059441026 0 0.276161421658472 0.27247245071733 0 0.277476839502954 0.292327265225117 0.2800559716474 0.294422116765286 0.270182508567839 0 0.249445365045162 0 0.278083286816941 0.290894872845353 0 0 0 0 0.255230862657094 0.432271758368176 0.307579108608809 0.332806386312307 0.290044001972014 0 0 0.319789867810629 0.297031049923363 0.301167635180981 0.289340795791384 0 0 0.280096112158747 0.245831381511709 0 0 0 0 0 0 0 0 0 0 0 0 0 0 0 0.58369273443959 0 0 0 0 0.633612244949179 0.194419865486637 0.477468229334092 0 0 0 0.196235716467505 0.331658175547933 0 0 0 0 0 0
"inferior_frontal_gyrus_pars_opercularis_left" 0 0.245623231765058 0.308911398377818 0 0 0 0 0 0 0 0.291305630250961 0 0 0 0 0 0 0.220874678141457 0.356560935497982 0 0.346714759684026 0.253151451748532 0.350794099805366 0 0.311124011329699 0.297593260184146 0.270197530415711 0 0.445422343225398 0.378778947522792 0 0 0 0.306562610768367 0 0.212145681433751 0.214248180402221 0 0 0 0 0 0 0 0.214885962153005 0 0 0 0 0 0.215412506798008 0 0.249789951958145 0 0.234442932328646 0.214905415250915 0.216943554834657 0 0.246033775882 0.219478837472088 0.209615795905548 0 0 0.23752553604165 0 0 0 0.231179987287703
"inferior_frontal_gyrus_pars_orbitalis_left" 0 0.287871528309591 0 0 0 0 0 0 0 0 0.464002528666991 0 0 0 0 0 0.220874678141457 0 0.44347670119069 0 0 0 0 0 0 0.368474546213091 0.300278567006783 0 0 0 0 0 0 0 0 0.272610383194493 0 0 0 0 0 0 0 0 0 0 0 0 0 0 0 0 0 0 0 0 0 0 0 0 0 0 0 0 0 0 0 0
"inferior_frontal_gyrus_pars_triangularis_left" 0 0.283490237370144 0.280544035015543 0 0 0 0 0 0 0 0.410801147272835 0 0 0 0 0 0.356560935497982 0.44347670119069 0 0 0 0.333661147484586 0.327790137645225 0 0.342748771970623 0.319382366718416 0.274260182632394 0 0 0 0 0 0 0.291788491112449 0 0.228791164151772 0.23129658421159 0 0 0 0 0 0 0 0.230334075496009 0 0 0 0 0 0.226329748387542 0 0.248175993379607 0 0 0 0.260631606332787 0 0 0.197897677477956 0.236809540542285 0 0 0 0 0 0 0
"pericalcarine_cortex_left" 0.311402381070846 0 0 0.414930153803466 0 0.302140857129428 0.302987686980767 0.314872803200383 0.41269430137864 0.323210208450221 0 0.360629281381388 0 0.254558873769935 0.325721911241272 0.255230862657094 0 0 0 0 0 0 0.238858667362822 0.298158287013462 0 0 0.243941889640281 0.377869769936142 0 0.282597416378548 0 0 0 0.286924361120763 0 0 0 0 0 0 0 0 0 0.510347681855561 0 0.390543929101314 0 0 0 0 0 0 0 0 0 0 0 0 0 0 0 0 0 0 0 0 0 0
"postcentral_gyrus_left" 0.240689127780754 0.290453784346015 0.310940640860436 0 0 0.266296517977303 0.267623713527724 0.233179817151704 0.270088099952236 0.284002178186915 0.283123469269132 0 0 0.258438393242511 0 0.432271758368176 0.346714759684026 0 0 0 0 0.257729006179378 0.331892874376372 0.288776651583854 0 0.327446958600358 0.265784445668666 0.284302658747151 0.525138363987621 0.31019347288416 0 0 0.264638569395412 0.279576501026438 0 0 0.204626014460409 0 0 0 0.224427987865703 0 0 0 0 0 0 0 0 0 0.275412921391331 0 0 0 0.552916467846109 0.204996861399919 0.24152514214797 0 0 0.262445609253472 0.195931776422048 0 0 0 0 0 0 0
"posterior_cingulate_gyrus_left" 0.250187892432142 0.230496378460032 0.222841505048441 0 0 0.248057073736537 0.257603626252757 0.245834564727694 0.320039639992538 0.274564678088477 0.259725760045423 0 0 0.256410589977582 0 0.307579108608809 0.253151451748532 0 0.333661147484586 0 0.257729006179378 0 0.247038204465007 0.39088970191974 0 0.281728658007406 0.240154556139734 0.260918850516238 0.296442549323047 0.281264993764595 0 0 0 0.217174449693463 0 0.150640857918912 0.179320795320536 0 0 0 0 0 0 0 0.301789821480315 0 0 0 0 0 0 0 0 0 0.235650054423793 0.147788509304855 0.206449392064986 0 0 0 0.19081340232092 0.170791155510373 0 0 0 0 0.160004180913454 0
"precentral_gyrus_left" 0.251543235066027 0.24677516838344 0.310469542909183 0.256583058158403 0 0.248580225995436 0.249145517049226 0.23396034678189 0.260472361070869 0.255133751933264 0.360755246747782 0.241022750727833 0 0.255973918082801 0.240143086095038 0.332806386312307 0.350794099805366 0 0.327790137645225 0.238858667362822 0.331892874376372 0.247038204465007 0 0.257179866824059 0 0.303339210938529 0.273892472218484 0.307011421128874 0.302887928846101 0.290903068320765 0 0 0.252195437088797 0.308699223659559 0.214202870290953 0.213683305012739 0.203902958579228 0 0 0 0 0.2459136016539 0.235982575829422 0 0 0 0 0 0 0.263432192947018 0.223949967797935 0.266676684061961 0 0 0.338382410765278 0.197444641287718 0.214668077360263 0 0.207987028892121 0.219180458368931 0.192249966772294 0 0 0.223880215099789 0 0 0 0.249675441546327
"precuneus_left" 0.255014007945354 0.230696328017861 0.252428167832088 0.36583262560597 0 0.2629667331542 0.268821666091412 0.241461494653813 0.361657670136238 0.278675267165415 0 0.270863681113585 0 0.266144279072569 0.256317643096869 0.290044001972014 0 0 0 0.298158287013462 0.288776651583854 0.39088970191974 0.257179866824059 0 0 0 0.263098897033983 0.308023355073252 0.242310079536759 0.302896736194239 0 0 0.23430418219437 0.226228337136568 0 0 0.217752660348153 0 0 0 0 0 0 0 0 0 0 0 0 0.617256854680914 0 0 0 0 0.595467103724941 0.211162429247607 0 0.457817238518763 0 0.210596491974067 0.191187742953531 0.519084615667933 0 0 0 0 0 0
"rostral_anterior_cingulate_cortex_left" 0 0.347794808335218 0.315385173845609 0 0 0 0 0 0 0 0.301688553540909 0 0.460672323667687 0 0 0 0.311124011329699 0 0.342748771970623 0 0 0 0 0 0 0.290466446054559 0.293569714896523 0 0 0 0 0 0 0 0 0.272585141352046 0.246467277279929 0 0 0 0 0 0 0 0 0 0 0 0 0 0 0 0 0 0 0 0 0 0.242315788274842 0 0.242427297249909 0 0 0 0 0 0 0
"rostral_middle_frontal_gyrus_left" 0 0.275478878315383 0.300970359268126 0 0 0 0 0 0 0 0.362536040561191 0 0.396133064913645 0 0 0 0.297593260184146 0.368474546213091 0.319382366718416 0 0.327446958600358 0.281728658007406 0.303339210938529 0 0.290466446054559 0 0.277307617756404 0 0 0.339933921265529 0.491564869166959 0 0 0.279139494472568 0 0.231152056436146 0.226848167108176 0 0 0 0 0 0 0 0.231807673170298 0 0 0 0 0 0.217109620190477 0.250315716424697 0.252390322686783 0 0.235968751050007 0.213296672220129 0.217416816050419 0 0.221302704335446 0.228215716302345 0.209546152057019 0 0 0.241954162812157 0 0 0.23758433782733 0.236349200080795
"superior_frontal_gyrus_left" 0.259979071537641 0.246996207725206 0.248374348963871 0.246553322403583 0 0.261172758515539 0.264681282862654 0.2411343699559 0.283919448174221 0.275449196471154 0.260769660226956 0 0.389012672139923 0.266265076195747 0.242759929872196 0.319789867810629 0.270197530415711 0.300278567006783 0.274260182632394 0.243941889640281 0.265784445668666 0.240154556139734 0.273892472218484 0.263098897033983 0.293569714896523 0.277307617756404 0 0.24724713150703 0.312874802374137 0.279919173271573 0.386371136465954 0 0.262081554753055 0.265127512903052 0 0.180504201163475 0.181686418779379 0 0 0 0 0.189001623550822 0.206780398012887 0 0.210316926190513 0 0 0.208955350797408 0 0.207007045847937 0.197401976669585 0.233424412931363 0.238209540615471 0 0.192028117366342 0.157069892774803 0.195468401076018 0.215512356325317 0.224637951539066 0.206845090745369 0.163710269582378 0 0 0.197593948005443 0 0 0.180270196343677 0.210243060363382
"superior_parietal_gyrus_left" 0.263153211465549 0 0.278975746421149 0.322665904261268 0 0.307008320989049 0.279162401852033 0.288955770683142 0.336090943151055 0.389856358514644 0 0.307424343816275 0 0.27956758100684 0.327483298534604 0.297031049923363 0 0 0 0.377869769936142 0.284302658747151 0.260918850516238 0.307011421128874 0.308023355073252 0 0 0.24724713150703 0 0.350849416078688 0.340908741523894 0 0 0.245640688963516 0.278011394306704 0 0 0.247135621848048 0.597572756518125 0 0 0 0 0 0.472223258045702 0 0 0 0 0 0 0 0 0 0 0 0.245155392500471 0.254864920102049 0 0 0 0.225818485229896 0 0 0 0 0 0 0
"superior_temporal_gyrus_left" 0.3694293457728 0 0.341979197677454 0 0.331008463566796 0.233697042270477 0.376588444431891 0.250817535016851 0.26837373468406 0 0 0 0.234720000172542 0.329286675256689 0.252409899613212 0.301167635180981 0.445422343225398 0 0 0 0.525138363987621 0.296442549323047 0.302887928846101 0.242310079536759 0 0 0.312874802374137 0.350849416078688 0 0.431208743354595 0 0.324146886270413 0.394657258383632 0.30240062422793 0 0 0.25939965881616 0 0.312278275176923 0 0 0 0 0 0 0 0 0 0 0 0 0 0 0 0 0.262318878494954 0 0 0 0 0.23739105957555 0 0 0 0 0 0 0
"supramarginal_gyrus_left" 0.289052030243355 0 0.286804690666265 0 0 0.290949119817041 0.317429522743073 0.294733385833518 0.287729345164723 0.312245592177345 0 0.255571643394704 0 0.315932699979595 0 0.289340795791384 0.378778947522792 0 0 0.282597416378548 0.31019347288416 0.281264993764595 0.290903068320765 0.302896736194239 0 0.339933921265529 0.279919173271573 0.340908741523894 0.431208743354595 0 0 0 0.386954996740836 0.301617773025342 0 0 0.227023941966328 0 0 0 0 0 0 0 0 0 0 0 0 0 0 0 0 0 0 0.241033736285188 0.238981590014924 0 0 0 0.206526524909667 0 0 0 0 0 0 0
"frontal_pole_left" 0 0 0 0 0 0 0 0 0 0 0.496663757802948 0 0.461413732986203 0 0 0 0 0 0 0 0 0 0 0 0 0.491564869166959 0.386371136465954 0 0 0 0 0 0 0 0 0 0 0 0 0 0 0 0 0 0 0 0 0 0 0 0 0 0 0 0 0 0 0 0 0 0.837498481610488 0 0 0 0.703707963991835 0 0 0
"temporal_pole_left" 0 0 0 0 0.35595697334222 0.375072963116887 0 0.36552768222311 0 0 0.596531391373076 0 0 0.315614328995553 0 0 0 0 0 0 0 0 0 0 0 0 0 0 0.324146886270413 0 0 0 0 0.348377940905318 0 0 0 0 0 0 0 0 0 0 0 0 0 0 0 0 0 0 0 0 0 0 0 0 0 0 0 0 0 0 0 0 0 0
"transverse_temporal_gyrus_left" 0.308573770709601 0 0.284298898457032 0 0 0.234320418261736 0.235039914488392 0.251475043876113 0.242076665600198 0 0 0 0 0.290329124573335 0 0.280096112158747 0 0 0 0 0.264638569395412 0 0.252195437088797 0.23430418219437 0 0 0.262081554753055 0.245640688963516 0.394657258383632 0.386954996740836 0 0 0 0.267874326669334 0 0 0 0 0 0 0 0 0 0 0 0 0 0 0 0 0 0 0 0 0 0.211549883525676 0 0 0 0 0 0 0 0 0 0 0 0
"insula_left" 0.292699489343424 0.242559895409968 0.285456564829172 0 0.311390683711412 0.261278529784424 0.222624201690351 0.231530144593966 0.266015578956681 0.264981356646699 0.350521981722385 0.327789573607164 0.318783947137097 0.274338868053926 0.280648985926675 0.245831381511709 0.306562610768367 0 0.291788491112449 0.286924361120763 0.279576501026438 0.217174449693463 0.308699223659559 0.226228337136568 0 0.279139494472568 0.265127512903052 0.278011394306704 0.30240062422793 0.301617773025342 0 0.348377940905318 0.267874326669334 0 0 0.204193497978244 0.204214810555123 0 0 0 0 0 0 0 0 0 0 0 0 0 0.215653628713345 0 0.244555446046485 0 0.225082260138877 0.171247387896547 0.208172872306675 0 0.223227786342562 0.225256601030798 0.194454794646873 0.178875509897051 0 0.191362368351331 0 0 0 0.231894442257715
"banks_superior_temporal_sulcus_right" 0 0 0.219423902775001 0 0 0 0 0 0.281562885601587 0 0 0 0 0 0 0 0 0 0 0 0 0 0.214202870290953 0 0 0 0 0 0 0 0 0 0 0 0 0 0.25508929150817 0.290236576355214 0 0.274200702012096 0.363744413941774 0.306562389331301 0.240545720855379 0.27982884598135 0 0.375211986094222 0 0.384991408510131 0 0.265171196739787 0 0 0 0 0.244633759681755 0.25969937613518 0.242152338562625 0.253433370503846 0 0 0.234106112404705 0.28525029639205 0.289143412737334 0.286765323097308 0 0 0.297318456343297 0.284421056908278
"caudal_anterior_cingulate_cortex_right" 0 0.133095847114684 0.199844183217789 0 0 0 0 0.226258496140446 0.234610440802745 0 0.202150435221113 0 0 0 0 0 0.212145681433751 0.272610383194493 0.228791164151772 0 0 0.150640857918912 0.213683305012739 0 0.272585141352046 0.231152056436146 0.180504201163475 0 0 0 0 0 0 0.204193497978244 0 0 0.242146924930366 0 0 0.254274697634154 0.242678765942987 0.256485697653124 0.230553769203698 0.258988517391213 0.277765104855433 0 0.259397403442237 0.267447874850653 0 0.252936620261429 0.254413964158684 0.281257733649385 0.295078894228374 0 0.295101950756747 0.216549460465209 0.252613975695586 0.219352979000599 0.261247324695075 0.261057509979345 0.201065961355843 0.267457410354686 0.28099184605285 0.253226073189973 0 0 0.259502818702311 0.26614904942539
"caudal_middle_frontal_gyrus_right" 0.220826543189869 0.207000694754979 0.192263861359732 0 0 0.239112585004708 0.226195651935822 0.202418104745841 0.262228621435467 0 0.225936505881307 0 0 0.252849422418585 0 0 0.214248180402221 0 0.23129658421159 0 0.204626014460409 0.179320795320536 0.203902958579228 0.217752660348153 0.246467277279929 0.226848167108176 0.181686418779379 0.247135621848048 0.25939965881616 0.227023941966328 0 0 0 0.204214810555123 0.25508929150817 0.242146924930366 0 0 0 0.274256646037796 0.298976192693781 0.244680813205911 0.278087970381509 0.27646309088961 0.299531042661025 0.362345185059111 0 0.276924996053467 0 0.283190944958415 0.2843295398611 0.312302136998902 0.316338417932683 0 0.305406784254106 0.227843545766358 0.298504507741518 0.250383137896389 0.275588321382319 0.26062759412649 0.249647898704494 0.265823745613322 0.248206245343613 0.267582106460232 0 0 0.256216905646968 0.29825744993869
"cuneus_right" 0 0 0 0.497821425483676 0 0 0 0 0.281640557477624 0.502303513183688 0 0 0 0 0 0 0 0 0 0 0 0 0 0 0 0 0 0.597572756518125 0 0 0 0 0 0 0.290236576355214 0 0 0 0 0.254874363736735 0.284708702624894 0.274995323751573 0.395877724964515 0.354395362566015 0 0.262637429415414 0 0.301626410508641 0 0.254515593493512 0 0 0 0.394961339296525 0 0 0.250581396190086 0.325866925023888 0 0 0.233045955931478 0.324139690357963 0.266616798367695 0.287403154358537 0 0 0.275817852226305 0.282982270187821
"entorhinal_cortex_right" 0 0 0.191367058882183 0 0.36472055781844 0.25996914795557 0 0.244451782349193 0.413590690721222 0 0 0 0 0.211767830047389 0.400156747585253 0 0 0 0 0 0 0 0 0 0 0 0 0 0.312278275176923 0 0 0 0 0 0 0 0 0 0 0.420677342191679 0 0.408051874279016 0.361956493318502 0 0.561531662136112 0.359342333945713 0.478667593310128 0 0.56600057743089 0 0 0 0 0 0 0.187945079221763 0 0 0 0 0.225575220954457 0 0.396878089377733 0 0 0.427697883661025 0 0.384837504793558
"fusiform_gyrus_right" 0 0 0.254494574747083 0 0 0 0 0 0 0 0 0.5264380621759 0 0 0 0 0 0 0 0 0 0 0 0 0 0 0 0 0 0 0 0 0 0 0.274200702012096 0.254274697634154 0.274256646037796 0.254874363736735 0.420677342191679 0 0.310837726366283 0.378274207417567 0.370201908953055 0.415250254776892 0 0.354807734722145 0 0.316508932860065 0.417680964806807 0.268086375213613 0.26178235380856 0 0 0.31499338579145 0 0.22648385326938 0.265184012479745 0.287635510769029 0 0.276730311845119 0.253693134197811 0.283058690234792 0.283384938397686 0.286369346760206 0 0.383565448238765 0.255694146378324 0.261056459925828
"inferior_parietal_gyrus_right" 0 0 0.210362385469231 0 0 0 0 0 0 0 0 0 0 0 0 0 0 0 0 0 0.224427987865703 0 0 0 0 0 0 0 0 0 0 0 0 0 0.363744413941774 0.242678765942987 0.298976192693781 0.284708702624894 0 0.310837726366283 0 0.355191283825055 0.239925622295148 0.388557414160669 0 0.321619848041266 0 0.419637072982121 0 0.259588288938142 0 0 0 0.317254075804609 0.363061016241208 0.249450228482622 0.243632147671589 0.243770045505982 0 0 0.222825060068497 0.325846571742335 0.277918941502927 0.337096004305341 0 0 0.32439365816011 0
"inferior_temporal_gyrus_right" 0 0 0.20554746324045 0 0.24485863512638 0 0 0.172713777593919 0.266814462237237 0 0 0 0 0 0 0 0 0 0 0 0 0 0.2459136016539 0 0 0 0.189001623550822 0 0 0 0 0 0 0 0.306562389331301 0.256485697653124 0.244680813205911 0.274995323751573 0.408051874279016 0.378274207417567 0.355191283825055 0 0.242392045385906 0.378536654808482 0.284371827290081 0.346344628148991 0 0.370679323975005 0.347258949849659 0.2666919013595 0.247748075055805 0.319714349637231 0 0 0.249681065573246 0.225117658313296 0.238988645340435 0.261351377391163 0 0.288006516047947 0.237255178388304 0.313125831233673 0.285991272481198 0.255172260924415 0 0.286369890798386 0.240561337387732 0.263560197740805
"cingulate_gyrus_isthmus_right" 0 0 0.194037982430462 0 0.37110236524901 0 0 0 0.256433214214594 0 0 0 0 0 0 0 0 0 0 0 0 0 0.235982575829422 0 0 0 0.206780398012887 0 0 0 0 0 0 0 0.240545720855379 0.230553769203698 0.278087970381509 0.395877724964515 0.361956493318502 0.370201908953055 0.239925622295148 0.242392045385906 0 0.299111040196066 0 0.342135813603306 0 0.269613635128482 0.37129580960709 0.228385416809435 0 0 0 0 0.263925679386582 0.252904783609736 0.212942902058999 0.303106266245351 0 0.207051062641201 0.209573366949062 0.257178641676126 0.207288025032559 0.263822897382183 0 0 0.277011988703785 0
"lateral_occipital_cortex_right" 0 0 0 0.529830264634367 0 0 0 0 0 0.522622794855726 0 0.447209826301235 0 0 0 0 0 0 0 0.510347681855561 0 0 0 0 0 0 0 0.472223258045702 0 0 0 0 0 0 0.27982884598135 0.258988517391213 0.27646309088961 0.354395362566015 0 0.415250254776892 0.388557414160669 0.378536654808482 0.299111040196066 0 0 0.326156302011241 0 0.358874716940512 0 0.261437583579347 0 0 0 0.345667079661514 0 0.24107298119384 0.255205540526173 0.284115682125942 0 0 0.266124520764735 0.315363609153494 0.295623521126725 0.287385323199189 0 0 0.296811561286404 0.284219455943388
"lateral_orbitofrontal_cortex_right" 0 0 0.235287459689151 0 0 0 0 0 0 0 0 0 0.305683265353801 0 0 0 0.214885962153005 0 0.230334075496009 0 0 0.301789821480315 0 0 0 0.231807673170298 0.210316926190513 0 0 0 0 0 0 0 0 0.277765104855433 0.299531042661025 0 0.561531662136112 0 0 0.284371827290081 0 0 0 0 0.34146659268666 0 0 0 0.335850483957505 0.399964078745064 0.382130299288137 0 0 0 0.365480426543188 0 0.327925785517408 0.373677516974189 0.258447388593819 0 0.348165974669311 0 0.578181035275594 0.460066396542188 0 0.338418526701996
"lingual_gyrus_right" 0 0 0 0 0.374805390722643 0 0 0 0 0.428514057728334 0 0.512802241778341 0 0 0 0 0 0 0 0.390543929101314 0 0 0 0 0 0 0 0 0 0 0 0 0 0 0.375211986094222 0 0.362345185059111 0.262637429415414 0.359342333945713 0.354807734722145 0.321619848041266 0.346344628148991 0.342135813603306 0.326156302011241 0 0 0 0.35169196400785 0.423822810470793 0.251368154032694 0 0 0 0.384332224096614 0 0 0.251260135178647 0.283678585823101 0 0 0 0.289625525456445 0.344600462100612 0.286907643611959 0 0 0.299148248325626 0.206661921265089
"medial_orbitofrontal_gyrus_right" 0 0.330045315610861 0.224714619822227 0 0 0 0 0 0 0 0.431048550432947 0 0.55533152076598 0 0 0 0 0 0 0 0 0 0 0 0 0 0 0 0 0 0 0 0 0 0 0.259397403442237 0 0 0.478667593310128 0 0 0 0 0 0.34146659268666 0 0 0 0 0 0 0 0.296624971602151 0 0 0 0 0 0.386826264054142 0.345939751214503 0.350074850788188 0 0 0 0.438939880266364 0 0 0.377307624547979
"middle_temporal_gyrus_right" 0 0 0.22799215968456 0 0 0 0 0 0 0 0 0 0 0 0 0 0 0 0 0 0 0 0 0 0 0 0.208955350797408 0 0 0 0 0 0 0 0.384991408510131 0.267447874850653 0.276924996053467 0.301626410508641 0 0.316508932860065 0.419637072982121 0.370679323975005 0.269613635128482 0.358874716940512 0 0.35169196400785 0 0 0 0.269340998109538 0.31941610328692 0 0 0.314217062659691 0.27323743056668 0.264809347919705 0.265345801449604 0.283483563042944 0 0.30207204555646 0.253946600999762 0.324323042952825 0.326336592323254 0.303077924961304 0 0.781501538323478 0.290033720911127 0.286369337110864
"parahippocampal_gyrus_right" 0 0 0 0 0.372648264381278 0 0 0.195277281035327 0 0 0 0 0 0 0 0 0 0 0 0 0 0 0 0 0 0 0 0 0 0 0 0 0 0 0 0 0 0 0.56600057743089 0.417680964806807 0 0.347258949849659 0.37129580960709 0 0 0.423822810470793 0 0 0 0 0 0 0 0 0 0 0 0 0 0 0.279904943509736 0 0.29055604075105 0 0 0 0 0.300694060476536
"paracentral_gyrus_right" 0 0 0.197454685789496 0 0 0 0 0 0 0 0 0 0 0 0 0.58369273443959 0 0 0 0 0 0 0.263432192947018 0.617256854680914 0 0 0.207007045847937 0 0 0 0 0 0 0 0.265171196739787 0.252936620261429 0.283190944958415 0.254515593493512 0 0.268086375213613 0.259588288938142 0.2666919013595 0.228385416809435 0.261437583579347 0 0.251368154032694 0 0.269340998109538 0 0 0 0 0 0.252280591052989 0.4265159277643 0.274582063195623 0.333345585507036 0.243660406117371 0 0.23243158107989 0.297105676380052 0.258382315751878 0.274462005945098 0.254462791831378 0 0 0.278753106490191 0.268024158889384
"inferior_frontal_gyrus_pars_opercularis_right" 0 0.207602807536885 0.209727752967717 0 0 0 0 0 0 0 0.213880159713642 0 0 0 0 0 0.215412506798008 0 0.226329748387542 0 0.275412921391331 0 0.223949967797935 0 0 0.217109620190477 0.197401976669585 0 0 0 0 0 0 0.215653628713345 0 0.254413964158684 0.2843295398611 0 0 0.26178235380856 0 0.247748075055805 0 0 0.335850483957505 0 0 0.31941610328692 0 0 0 0.366995399335396 0.343776230039644 0 0.326124898361208 0.236240257958418 0.383215807527804 0.250267439846794 0.286485246094716 0.289639949869539 0.243704225374691 0.26337254667429 0.311490745740403 0.262358005281484 0 0 0.264731294637738 0.314648261544068
"inferior_frontal_gyrus_pars_orbitalis_right" 0 0 0.266533305119986 0 0 0 0 0 0 0 0 0 0 0 0 0 0 0 0 0 0 0 0.266676684061961 0 0 0.250315716424697 0.233424412931363 0 0 0 0 0 0 0 0 0.281257733649385 0.312302136998902 0 0 0 0 0.319714349637231 0 0 0.399964078745064 0 0 0 0 0 0.366995399335396 0 0.368776984835638 0 0 0 0 0 0.33423422195716 0.369159857145481 0.273118604750029 0 0.483924125491196 0 0 0 0 0.362535862019585
"inferior_frontal_gyrus_pars_triangularis_right" 0 0.241837736040711 0.251343023808865 0 0 0 0 0 0 0 0.214516421871249 0 0 0 0 0 0.249789951958145 0 0.248175993379607 0 0 0 0 0 0 0.252390322686783 0.238209540615471 0 0 0 0 0 0 0.244555446046485 0 0.295078894228374 0.316338417932683 0 0 0 0 0 0 0 0.382130299288137 0 0.296624971602151 0 0 0 0.343776230039644 0.368776984835638 0 0 0 0.282006300572946 0.292860597144843 0 0.309829663649973 0.318031632386055 0.279252898024103 0.236999994917414 0.383625910044713 0 0 0 0 0.328950567270571
"pericalcarine_cortex_right" 0 0 0 0.554828828614499 0 0 0 0 0 0 0 0.515174420354603 0 0 0 0 0 0 0 0 0 0 0 0 0 0 0 0 0 0 0 0 0 0 0 0 0 0.394961339296525 0 0.31499338579145 0.317254075804609 0 0 0.345667079661514 0 0.384332224096614 0 0.314217062659691 0 0.252280591052989 0 0 0 0 0 0 0.244401898686577 0.365450078023212 0 0 0 0.340051067098052 0 0 0 0 0.241389771942467 0
"postcentral_gyrus_right" 0 0 0.202081786801367 0 0 0 0 0 0 0 0 0 0 0 0 0.633612244949179 0.234442932328646 0 0 0 0.552916467846109 0.235650054423793 0.338382410765278 0.595467103724941 0 0.235968751050007 0.192028117366342 0 0 0 0 0 0 0.225082260138877 0.244633759681755 0.295101950756747 0.305406784254106 0 0 0 0.363061016241208 0.249681065573246 0.263925679386582 0 0 0 0 0.27323743056668 0 0.4265159277643 0.326124898361208 0 0 0 0 0.248552159337316 0.310474836196055 0.349849718649255 0 0.33472498361953 0.260546634448876 0.284823714673073 0.472860792453176 0.302337590658252 0 0 0.358996294099855 0.429725921188384
"posterior_cingulate_gyrus_right" 0.225027844197296 0.187685003823757 0.174211252207346 0 0.283441791021514 0.228156404953909 0.217948787760154 0.207486323345525 0.243878470917194 0 0.222830922087377 0 0 0.241270933044837 0 0.194419865486637 0.214905415250915 0 0 0 0.204996861399919 0.147788509304855 0.197444641287718 0.211162429247607 0 0.213296672220129 0.157069892774803 0.245155392500471 0.262318878494954 0.241033736285188 0 0 0.211549883525676 0.171247387896547 0.25969937613518 0.216549460465209 0.227843545766358 0 0.187945079221763 0.22648385326938 0.249450228482622 0.225117658313296 0.252904783609736 0.24107298119384 0 0 0 0.264809347919705 0 0.274582063195623 0.236240257958418 0 0.282006300572946 0 0.248552159337316 0 0.226066107139436 0.336302971286328 0 0.262004232907232 0.204632302541804 0.226718589737995 0.225174523760463 0.252993044459683 0 0 0.217260564859711 0.254983445691935
"precentral_gyrus_right" 0 0.214045211694128 0.200636357858438 0 0 0 0.230749574721053 0 0.277246443076672 0 0.226268909670089 0 0 0 0 0.477468229334092 0.216943554834657 0 0.260631606332787 0 0.24152514214797 0.206449392064986 0.214668077360263 0 0 0.217416816050419 0.195468401076018 0.254864920102049 0 0.238981590014924 0 0 0 0.208172872306675 0.242152338562625 0.252613975695586 0.298504507741518 0.250581396190086 0 0.265184012479745 0.243632147671589 0.238988645340435 0.212942902058999 0.255205540526173 0.365480426543188 0.251260135178647 0 0.265345801449604 0 0.333345585507036 0.383215807527804 0 0.292860597144843 0.244401898686577 0.310474836196055 0.226066107139436 0 0.228977318390831 0 0.290173140183982 0.244765442977539 0.232286010540825 0.26788796918785 0.253663777690636 0 0 0.27917874162387 0.323843817579537
"precuneus_right" 0 0 0.210663342189863 0 0 0 0 0 0.26825549665327 0 0 0 0 0 0 0 0 0 0 0 0 0 0 0.457817238518763 0 0 0.215512356325317 0 0 0 0 0 0 0 0.253433370503846 0.219352979000599 0.250383137896389 0.325866925023888 0 0.287635510769029 0.243770045505982 0.261351377391163 0.303106266245351 0.284115682125942 0 0.283678585823101 0 0.283483563042944 0 0.243660406117371 0.250267439846794 0 0 0.365450078023212 0.349849718649255 0.336302971286328 0.228977318390831 0 0 0.23254517413965 0.211334096326124 0.296657539237123 0.230872265745909 0.258250164874534 0 0 0.233705365884781 0.24837499876186
"rostral_anterior_cingulate_cortex_right" 0 0.209198852266291 0.233766962137424 0 0 0 0 0 0 0 0 0 0.348812401268213 0 0 0 0.246033775882 0 0 0 0 0 0.207987028892121 0 0.242315788274842 0.221302704335446 0.224637951539066 0 0 0 0 0 0 0.223227786342562 0 0.261247324695075 0.275588321382319 0 0 0 0 0 0 0 0.327925785517408 0 0.386826264054142 0 0 0 0.286485246094716 0.33423422195716 0.309829663649973 0 0 0 0 0 0 0.26786157071513 0.239236330588762 0 0 0 0 0 0 0.313815426976142
"rostral_middle_frontal_gyrus_right" 0 0.243135378982726 0.220303449795182 0 0 0 0 0 0 0 0.228312562138143 0 0.263063230804244 0 0 0 0.219478837472088 0 0.197897677477956 0 0.262445609253472 0 0.219180458368931 0.210596491974067 0 0.228215716302345 0.206845090745369 0 0 0 0 0 0 0.225256601030798 0 0.261057509979345 0.26062759412649 0 0 0.276730311845119 0 0.288006516047947 0.207051062641201 0 0.373677516974189 0 0.345939751214503 0.30207204555646 0 0.23243158107989 0.289639949869539 0.369159857145481 0.318031632386055 0 0.33472498361953 0.262004232907232 0.290173140183982 0.23254517413965 0.26786157071513 0 0.273760998202293 0.212643783272399 0.34412552355534 0.284149297867432 0.395395951621745 0 0.287580326128152 0.298089784734755
"superior_frontal_gyrus_right" 0 0.154780285005951 0.177133015906595 0 0 0.222543269313246 0.213622657797737 0 0.234999967476983 0 0.221527827306077 0 0 0 0 0.196235716467505 0.209615795905548 0 0.236809540542285 0 0.195931776422048 0.19081340232092 0.192249966772294 0.191187742953531 0.242427297249909 0.209546152057019 0.163710269582378 0.225818485229896 0.23739105957555 0.206526524909667 0.837498481610488 0 0 0.194454794646873 0.234106112404705 0.201065961355843 0.249647898704494 0.233045955931478 0.225575220954457 0.253693134197811 0.222825060068497 0.237255178388304 0.209573366949062 0.266124520764735 0.258447388593819 0 0.350074850788188 0.253946600999762 0.279904943509736 0.297105676380052 0.243704225374691 0.273118604750029 0.279252898024103 0 0.260546634448876 0.204632302541804 0.244765442977539 0.211334096326124 0.239236330588762 0.273760998202293 0 0.223045953050688 0.244435090623683 0.241103937027475 0.468492889743824 0 0.23564825819007 0.253189633402275
"superior_parietal_gyrus_right" 0 0 0.223042367664907 0.500086334680199 0 0 0 0 0 0 0 0 0 0 0 0.331658175547933 0 0 0 0 0 0.170791155510373 0 0.519084615667933 0 0 0 0 0 0 0 0 0 0.178875509897051 0.28525029639205 0.267457410354686 0.265823745613322 0.324139690357963 0 0.283058690234792 0.325846571742335 0.313125831233673 0.257178641676126 0.315363609153494 0 0.289625525456445 0 0.324323042952825 0 0.258382315751878 0.26337254667429 0 0.236999994917414 0.340051067098052 0.284823714673073 0.226718589737995 0.232286010540825 0.296657539237123 0 0.212643783272399 0.223045953050688 0 0.267314768928374 0.292804645563932 0 0 0.276708630580105 0.284514312010376
"superior_temporal_gyrus_right" 0 0 0.248424168789849 0 0 0 0 0 0 0 0 0 0 0 0 0 0 0 0 0 0 0 0 0 0 0 0 0 0 0 0 0 0 0 0.289143412737334 0.28099184605285 0.248206245343613 0.266616798367695 0.396878089377733 0.283384938397686 0.277918941502927 0.285991272481198 0.207288025032559 0.295623521126725 0.348165974669311 0.344600462100612 0 0.326336592323254 0.29055604075105 0.274462005945098 0.311490745740403 0.483924125491196 0.383625910044713 0 0.472860792453176 0.225174523760463 0.26788796918785 0.230872265745909 0 0.34412552355534 0.244435090623683 0.267314768928374 0 0.389415411897929 0 0.38417528107098 0.412958656355981 0.304957567854787
"supramarginal_gyrus_right" 0 0 0.20900522658511 0 0 0 0.251674453549043 0 0 0 0 0 0 0 0 0 0.23752553604165 0 0 0 0 0 0.223880215099789 0 0 0.241954162812157 0.197593948005443 0 0 0 0 0 0 0.191362368351331 0.286765323097308 0.253226073189973 0.267582106460232 0.287403154358537 0 0.286369346760206 0.337096004305341 0.255172260924415 0.263822897382183 0.287385323199189 0 0.286907643611959 0 0.303077924961304 0 0.254462791831378 0.262358005281484 0 0 0 0.302337590658252 0.252993044459683 0.253663777690636 0.258250164874534 0 0.284149297867432 0.241103937027475 0.292804645563932 0.389415411897929 0 0 0 0.268389087334319 0.351316874436701
"frontal_pole_right" 0 0 0 0 0 0 0 0 0 0 0 0 0 0 0 0 0 0 0 0 0 0 0 0 0 0 0 0 0 0 0.703707963991835 0 0 0 0 0 0 0 0 0 0 0 0 0 0.578181035275594 0 0.438939880266364 0 0 0 0 0 0 0 0 0 0 0 0 0.395395951621745 0.468492889743824 0 0 0 0 0 0 0
"temporal_pole_right" 0 0 0 0 0 0 0 0 0 0 0 0 0 0 0 0 0 0 0 0 0 0 0 0 0 0 0 0 0 0 0 0 0 0 0 0 0 0 0.427697883661025 0.383565448238765 0 0.286369890798386 0 0 0.460066396542188 0 0 0.781501538323478 0 0 0 0 0 0 0 0 0 0 0 0 0 0 0.38417528107098 0 0 0 0 0.402621823473012
"transverse_temporal_gyrus_right" 0 0 0.189806607629234 0 0 0 0 0 0 0 0 0 0 0 0 0 0 0 0 0 0 0.160004180913454 0 0 0 0.23758433782733 0.180270196343677 0 0 0 0 0 0 0 0.297318456343297 0.259502818702311 0.256216905646968 0.275817852226305 0 0.255694146378324 0.32439365816011 0.240561337387732 0.277011988703785 0.296811561286404 0 0.299148248325626 0 0.290033720911127 0 0.278753106490191 0.264731294637738 0 0 0.241389771942467 0.358996294099855 0.217260564859711 0.27917874162387 0.233705365884781 0 0.287580326128152 0.23564825819007 0.276708630580105 0.412958656355981 0.268389087334319 0 0 0 0.354495459658152
"insula_right" 0 0.208253824502442 0.225297089609089 0 0 0.24829579959235 0 0 0 0 0.229285266500736 0 0.289252920623019 0 0 0 0.231179987287703 0 0 0 0 0 0.249675441546327 0 0 0.236349200080795 0.210243060363382 0 0 0 0 0 0 0.231894442257715 0.284421056908278 0.26614904942539 0.29825744993869 0.282982270187821 0.384837504793558 0.261056459925828 0 0.263560197740805 0 0.284219455943388 0.338418526701996 0.206661921265089 0.377307624547979 0.286369337110864 0.300694060476536 0.268024158889384 0.314648261544068 0.362535862019585 0.328950567270571 0 0.429725921188384 0.254983445691935 0.323843817579537 0.24837499876186 0.313815426976142 0.298089784734755 0.253189633402275 0.284514312010376 0.304957567854787 0.351316874436701 0 0.402621823473012 0.354495459658152 0
