# Supplementary material for: NODDI and Tensor-Based Microstructural Indices as Predictors of Functional Connectivity
Source: PLoS One. 2016 Apr 14;11(4):e0153404. doi: 10.1371/journal.pone.0153404 (PMC4831788; doi:10.1371/journal.pone.0153404)
Supplement: S1 Data — a) Functional connectivity matrices, both fMRI and EEG connectomes across all subjects, in the form of precision matrices and b) structural brain connectivity matrices across all subjects and microstructural indices. Columns and rows are named according to the corresponding brain region that represent. (ZIP) [file pone.0153404.s001.zip › DATA/DWI/48_NSTREAMS_68.txt]

"banks_superior_temporal_sulcus_left" "caudal_anterior_cingulate_cortex_left" "caudal_middle_frontal_gyrus_left" "cuneus_left" "entorhinal_cortex_left" "fusiform_gyrus_left" "inferior_parietal_gyrus_left" "inferior_temporal_gyrus_left" "cingulate_gyrus_isthmus_left" "lateral_occipital_cortex_left" "lateral_orbitofrontal_cortex_left" "lingual_gyrus_left" "medial_orbitofrontal_gyrus_left" "middle_temporal_gyrus_left" "parahippocampal_gyrus_left" "paracentral_gyrus_left" "inferior_frontal_gyrus_pars_opercularis_left" "inferior_frontal_gyrus_pars_orbitalis_left" "inferior_frontal_gyrus_pars_triangularis_left" "pericalcarine_cortex_left" "postcentral_gyrus_left" "posterior_cingulate_gyrus_left" "precentral_gyrus_left" "precuneus_left" "rostral_anterior_cingulate_cortex_left" "rostral_middle_frontal_gyrus_left" "superior_frontal_gyrus_left" "superior_parietal_gyrus_left" "superior_temporal_gyrus_left" "supramarginal_gyrus_left" "frontal_pole_left" "temporal_pole_left" "transverse_temporal_gyrus_left" "insula_left" "banks_superior_temporal_sulcus_right" "caudal_anterior_cingulate_cortex_right" "caudal_middle_frontal_gyrus_right" "cuneus_right" "entorhinal_cortex_right" "fusiform_gyrus_right" "inferior_parietal_gyrus_right" "inferior_temporal_gyrus_right" "cingulate_gyrus_isthmus_right" "lateral_occipital_cortex_right" "lateral_orbitofrontal_cortex_right" "lingual_gyrus_right" "medial_orbitofrontal_gyrus_right" "middle_temporal_gyrus_right" "parahippocampal_gyrus_right" "paracentral_gyrus_right" "inferior_frontal_gyrus_pars_opercularis_right" "inferior_frontal_gyrus_pars_orbitalis_right" "inferior_frontal_gyrus_pars_triangularis_right" "pericalcarine_cortex_right" "postcentral_gyrus_right" "posterior_cingulate_gyrus_right" "precentral_gyrus_right" "precuneus_right" "rostral_anterior_cingulate_cortex_right" "rostral_middle_frontal_gyrus_right" "superior_frontal_gyrus_right" "superior_parietal_gyrus_right" "superior_temporal_gyrus_right" "supramarginal_gyrus_right" "frontal_pole_right" "temporal_pole_right" "transverse_temporal_gyrus_right" "insula_right"
"banks_superior_temporal_sulcus_left" 0 0 0 0 0 0.0390243902439024 0.463909164639092 0.59211732355637 0.00619195046439629 0.170124481327801 0 0 0 3.292343387471 0 0 0 0 0 0 0 0 0.0146386093321134 0.0046189376443418 0 0 0 0.0211382113821138 5.51597289448209 0.172300981461287 0 0 0.220183486238532 0 0 0 0 0 0 0 0 0 0 0 0 0 0 0 0 0 0 0 0 0 0 0 0 0 0 0 0 0 0 0 0 0 0 0
"caudal_anterior_cingulate_cortex_left" 0 0 6.91455696202532 0 0 0 0.00157728706624606 0 0 0.002002002002002 0.595687331536388 0 0.0990825688073395 0 0 0.00523560209424084 0.0514851485148515 0 0.0705289672544081 0 0.04661487236404 14.6313253012048 0.186170212765957 0 0.593301435406699 0.173076923076923 10.319829424307 0.00948616600790514 0 0.00420168067226891 0 0 0 0.325434439178515 0 8.30147058823529 0.505460218408736 0 0 0 0 0 0 0 0.142118863049096 0 0.0175438596491228 0 0 0.00779727095516569 0.181818181818182 0.00523560209424084 0.0223713646532438 0 0 0.0204081632653061 0.131147540983607 0 0.0401146131805158 0.033625730994152 1.31972789115646 0 0 0.00194931773879142 0 0 0 0.0824088748019017
"caudal_middle_frontal_gyrus_left" 0 6.91455696202532 0 0 0 0 0.0077319587628866 0 0.0529595015576324 0.0265003897116134 1.41520467836257 0 0.27503015681544 0 0 0.018018018018018 2.71229404309252 0.0385232744783307 1.21879588839941 0 1.50886075949367 1.40200286123033 4.54957507082153 0.0118143459915612 4.93162393162393 3.18965517241379 5.36018518518518 0.17817947062621 0.0029585798816568 1.48058252427184 0 0 0.0037243947858473 0.8113413304253 0 1.70863309352518 5.79243243243243 0 0 0 0 0 0.00323624595469256 0 0.512287334593573 0 0.131147540983607 0 0 0.00250941028858218 2.17026378896882 0 0.0355677154582763 0 0.0101781170483461 0.340236686390533 0.451519536903039 0 0.123222748815166 0.319612590799031 3.2127562642369 0.00129785853341986 0.00159108989657916 0.00152671755725191 0 0 0 0.310382513661202
"cuneus_left" 0 0 0 0 0 0 0.108314263920671 0 0.0149625935162095 2.60268714011516 0 0.351515151515152 0 0 0 0 0 0 0 3.40782122905028 0 0 0.00683176771989752 0.502118644067797 0 0 0 3.34097859327217 0 0 0 0 0 0 0 0 0 0.0130718954248366 0 0 0 0 0 0 0 0.0297029702970297 0 0 0 0 0 0 0 0.0101522842639594 0 0 0 0 0 0 0 0 0 0 0 0 0 0
"entorhinal_cortex_left" 0 0 0 0 0 0.0394574599260173 0 0.0129390018484288 0 0.00837696335078534 0 0.0279232111692845 0 0 0.338345864661654 0 0 0 0 0 0 0 0 0 0 0 0 0 0.001953125 0 0 4.02932551319648 0 0.033955857385399 0 0 0.123953098827471 0 16.0167364016736 0 0 0 0 0 0 0 0 0 0 0 0 0 0 0 0 0 0.0170777988614801 0 0 0 0.0246384574183182 0 0.00215285252960172 0 0 0 0 0.010221465076661
"fusiform_gyrus_left" 0.0390243902439024 0 0 0 0.0394574599260173 0 0.0833802816901408 1.7893447642376 0.0046242774566474 2.27888446215139 0 1.09964412811388 0.0247148288973384 3.0997150997151 0.452876376988984 0 0 0 0 0.024330900243309 0 0.00650759219088937 0.00978593272171254 0.0184659090909091 0 0 0 0.0620767494356659 6.5384126984127 0.021932830705963 0 0.948430493273543 0.118421052631579 2.07368421052632 0 0 0 0 0 0 0 0 0 0 0 0 0 0 0 0 0 0 0 0 0 0 0 0 0 0 0 0 0 0 0 0 0 0
"inferior_parietal_gyrus_left" 0.463909164639092 0.00157728706624606 0.0077319587628866 0.108314263920671 0 0.0833802816901408 0 0.365591397849462 2.02660406885759 4.5450755601876 0 0.458035133376708 0 0.187121629058888 0 0.0414746543778802 0 0 0 2.66882591093117 0.130697419000549 0.187265917602996 2.6025390625 1.82427237781439 0 0 0.644492131616595 3.1908466819222 4.72736418511066 6.66132478632479 0 0 1.04859335038363 0.258853831294269 0 0 0.00128122998078155 0 0 0 0 0 0 0 0 0 0 0 0 0 0 0 0 0 0 0 0 0 0 0 0.000706464146944543 0 0 0 0 0 0 0
"inferior_temporal_gyrus_left" 0.59211732355637 0 0 0 0.0129390018484288 1.7893447642376 0.365591397849462 0 0.0211267605633803 0.240855374226224 0 0.00573476702508961 0 6.46089552238806 0 0 0 0 0 0 0.00476474091721263 0.00167644593461861 0.0283315844700944 0.0202501488981537 0 0 0.00678221552373775 0.109642682329907 10.6359696641387 0.0589595375722543 0 0.950988822012038 1.87002909796314 0.452161587526577 0 0 0 0 0 0 0 0 0 0 0 0 0 0 0 0 0 0 0 0 0 0 0 0 0 0 0 0 0 0 0 0 0 0
"cingulate_gyrus_isthmus_left" 0.00619195046439629 0 0.0529595015576324 0.0149625935162095 0 0.0046242774566474 2.02660406885759 0.0211267605633803 0 0.594648166501487 0 0.4688995215311 0 0 0 0.11734693877551 0.00388349514563107 0 0 0.0923076923076923 0.0834248079034029 1.96705882352941 6.34446397188049 3.31503841931943 0 0 1.91092258748674 3.08549019607843 0.176252319109462 2.72349272349272 0 0 0.190114068441065 0.0186625194401244 0 0 0.0184331797235023 0 0 0 0 0.00197628458498024 4.94186046511628 0 0 0 0 0 0 0 0 0 0 0 0.00441988950276243 0.0447761194029851 0.0234657039711191 0 0 0 0.0104112441436752 0 0 0 0 0 0.00813008130081301 0.0218408736349454
"lateral_occipital_cortex_left" 0.170124481327801 0.002002002002002 0.0265003897116134 2.60268714011516 0.00837696335078534 2.27888446215139 4.5450755601876 0.240855374226224 0.594648166501487 0 0 7.77129337539432 0 0.0245478036175711 0.00832466181061394 0.042594385285576 0.00346020761245675 0 0 6.07453416149068 0.286082474226804 0.0694183864915572 0.890387858347386 1.15592783505155 0 0 0.35615354174911 3.10960334029228 4.53170447934846 0.736119775421085 0 0 5.24778761061947 1.24454828660436 0 0 0 0 0 0 0 0 0 0.00737553779963122 0 0.00164744645799012 0 0 0 0 0 0 0 0 0 0 0 0 0 0 0 0 0 0 0 0 0 0
"lateral_orbitofrontal_cortex_left" 0 0.595687331536388 1.41520467836257 0 0 0 0 0 0 0 0 0 3.71033013844515 0 0 0 0.453837597330367 3.24965893587995 1.56257901390645 0 0.0370656370656371 0.00247218788627936 0.126149802890933 0 0.334975369458128 1.0572972972973 4.03612334801762 0 0 0 0.0126984126984127 0.00256739409499358 0 0.194741966893866 0 0.0870870870870871 0.0405797101449275 0 0 0 0 0 0 0 0.00684931506849315 0 0.00622406639004149 0 0 0 0.0190677966101695 0 0 0 0 0 0.00670241286863271 0 0 0.00227014755959137 0.0225596529284165 0 0 0 0 0 0 0.00390243902439024
"lingual_gyrus_left" 0 0 0 0.351515151515152 0.0279232111692845 1.09964412811388 0.458035133376708 0.00573476702508961 0.4688995215311 7.77129337539432 0 0 0 0 0.120898100172712 0 0 0 0 2.54109589041096 0 0 0.00429491768074445 0.198290598290598 0 0 0 0.421121251629726 0.134629768137622 0.00491400491400491 0 0 0.0651340996168582 0 0 0 0 0 0 0 0 0 0 0.00481927710843374 0 0 0 0 0 0 0 0 0 0 0 0 0 0 0 0 0 0 0 0 0 0 0 0
"medial_orbitofrontal_gyrus_left" 0 0.0990825688073395 0.27503015681544 0 0 0.0247148288973384 0 0 0 0 3.71033013844515 0 0 0 0 0 0.190883190883191 0.00373134328358209 0.0202020202020202 0 0.058287795992714 0 0.172075471698113 0 2.50731707317073 1.00302480338778 1.32947419199228 0 0.00790513833992095 0 1.28406466512702 0 0 0.228915662650602 0 0.00852878464818763 0.00715990453460621 0 0 0 0 0 0 0 0 0 0.00260756192959583 0 0 0 0.00267737617135207 0 0 0 0 0 0.00154440154440154 0 0.00732600732600733 0.0012779552715655 0.00189753320683112 0 0 0 0 0 0 0
"middle_temporal_gyrus_left" 3.292343387471 0 0 0 0 3.0997150997151 0.187121629058888 6.46089552238806 0 0.0245478036175711 0 0 0 0 0 0 0 0 0 0 0.00413793103448276 0 0 0.00137931034482759 0 0 0 0.00551267916207277 6.57637600494743 0 0 0.158458244111349 0.15211970074813 0.489001692047377 0 0 0 0 0 0 0 0 0 0 0 0 0 0 0 0 0 0 0 0 0 0 0 0 0 0 0 0 0 0 0 0 0 0
"parahippocampal_gyrus_left" 0 0 0 0 0.338345864661654 0.452876376988984 0 0 0 0.00832466181061394 0 0.120898100172712 0 0 0 0 0 0 0 0 0 0 0 0 0 0 0 0 0.0466019417475728 0 0 0 0 0.0201680672268908 0 0 0 0 0.155102040816327 0 0 0 0 0 0 0 0 0 0 0 0 0 0 0 0 0 0 0 0 0 0 0 0 0 0 0 0 0
"paracentral_gyrus_left" 0 0.00523560209424084 0.018018018018018 0 0 0 0.0414746543778802 0 0.11734693877551 0.042594385285576 0 0 0 0 0 0 0 0 0 0.00573065902578797 2.89839572192513 0.169265033407572 4.08433734939759 1.40534759358289 0 0 6.2020942408377 1.31639722863741 0.00362976406533575 0.0223123732251521 0 0 0 0 0 0 0.00296296296296296 0 0 0 0 0 0 0.00198019801980198 0 0 0 0 0 0.343692870201097 0 0 0 0 0 0.00469483568075117 0.00353356890459364 0.00202839756592292 0 0 0.00308483290488432 0.00154918667699458 0 0 0 0 0 0
"inferior_frontal_gyrus_pars_opercularis_left" 0 0.0514851485148515 2.71229404309252 0 0 0 0 0 0.00388349514563107 0.00346020761245675 0.453837597330367 0 0.190883190883191 0 0 0 0 0.0846774193548387 4.74007220216606 0 2.01323251417769 0 2.71284046692607 0 3.41565217391304 4.4649721016739 0.598130841121495 0.00984528832630099 0.00163265306122449 0.1190261496844 0 0 0 0.820253164556962 0 0.00932400932400932 0.06265664160401 0 0 0 0 0 0 0 0.00214822771213749 0 0.00275103163686382 0 0 0 0.0198019801980198 0 0 0 0 0 0.00159362549800797 0 0.00395256916996047 0.0039344262295082 0.0106382978723404 0 0 0 0 0 0 0.0050761421319797
"inferior_frontal_gyrus_pars_orbitalis_left" 0 0 0.0385232744783307 0 0 0 0 0 0 0 3.24965893587995 0 0.00373134328358209 0 0 0 0.0846774193548387 0 1.11855670103093 0 0.00224215246636771 0 0.00714924039320822 0 0.0146699266503667 3.28265376641327 0.0289234065345474 0 0.0207743153918791 0 0 0 0 0.00320512820512821 0 0 0 0 0 0 0 0 0 0 0 0 0 0 0 0 0 0 0 0 0 0 0 0 0 0 0 0 0 0 0 0 0 0
"inferior_frontal_gyrus_pars_triangularis_left" 0 0.0705289672544081 1.21879588839941 0 0 0 0 0 0 0 1.56257901390645 0 0.0202020202020202 0 0 0 4.74007220216606 1.11855670103093 0 0 0.0757894736842105 0 0.096856414613424 0 0.209850107066381 10.2990033222591 2.07272727272727 0 0.0017905102954342 0.011988011988012 0 0 0.00662251655629139 0.0205278592375367 0 0 0.0666666666666667 0 0 0 0 0 0 0 0 0 0 0 0 0 0.0333889816360601 0 0 0 0 0 0.003487358326068 0 0 0.00282286520818631 0.013265306122449 0 0 0 0 0 0 0.00294117647058824
"pericalcarine_cortex_left" 0 0 0 3.40782122905028 0 0.024330900243309 2.66882591093117 0 0.0923076923076923 6.07453416149068 0 2.54109589041096 0 0 0 0.00573065902578797 0 0 0 0 0.00230414746543779 0.00523560209424084 0.0237442922374429 0.216589861751152 0 0 0 2.0974025974026 0.0483091787439614 0.0130576713819369 0 0 0.2 0.02 0 0 0 0 0 0 0 0 0 0 0 0 0 0 0 0 0 0 0 0 0 0 0 0 0 0 0 0 0 0 0 0 0 0
"postcentral_gyrus_left" 0 0.04661487236404 1.50886075949367 0 0 0 0.130697419000549 0.00476474091721263 0.0834248079034029 0.286082474226804 0.0370656370656371 0 0.058287795992714 0.00413793103448276 0 2.89839572192513 2.01323251417769 0.00224215246636771 0.0757894736842105 0.00230414746543779 0 0.0743801652892562 6.44854253420583 0.548830811554333 1.2399588053553 0.21304131408661 0.322766570605187 8.93399339933993 0.0283775447254781 3.95481727574751 0 0 0.0173697270471464 0.315345699831366 0 0.00242424242424242 0.0318257956448911 0 0 0 0 0 0 0 0 0 0.00178094390026714 0 0 0 0.0181323662737987 0 0 0 0 0.00211640211640212 0.00242277407631738 0 0.00221729490022173 0.00312337324310255 0.0113636363636364 0 0 0 0 0 0 0
"posterior_cingulate_gyrus_left" 0 14.6313253012048 1.40200286123033 0 0 0.00650759219088937 0.187265917602996 0.00167644593461861 1.96705882352941 0.0694183864915572 0.00247218788627936 0 0 0 0 0.169265033407572 0 0 0 0.00523560209424084 0.0743801652892562 0 8.90376569037657 1.52685950413223 0 0.00262639527248851 7.85795162120432 3.24624624624625 0.0387665198237885 0.341511285574092 0 0 0 0 0 0.00589970501474926 0.0423728813559322 0 0 0 0 0 0.513715710723192 0.00191754554170662 0 0 0 0 0 0 0 0 0 0 0 7.94335511982571 0.398283261802575 0 0 0 0.172901921132457 0.00755287009063444 0 0 0 0 0 0.0286532951289398
"precentral_gyrus_left" 0.0146386093321134 0.186170212765957 4.54957507082153 0.00683176771989752 0 0.00978593272171254 2.6025390625 0.0283315844700944 6.34446397188049 0.890387858347386 0.126149802890933 0.00429491768074445 0.172075471698113 0 0 4.08433734939759 2.71284046692607 0.00714924039320822 0.096856414613424 0.0237442922374429 6.44854253420583 8.90376569037657 0 1.49077929803688 1.43238731218698 0.457066189624329 4.20933734939759 6.98777506112469 0.505411255411255 7.75866050808314 0 0 0.0348499515972895 0.661004953998585 0 0.0190114068441065 0.237860661505982 0 0 0 0 0 0.00538599640933573 0.00341685649202733 0.00257400257400257 0 0 0 0 0 0.00902255639097744 0 0 0 0 0.76962457337884 0.313099041533546 0.00115473441108545 0.00177147918511957 0.0074487895716946 0.138238573021182 0 0 0.00110741971207087 0 0 0 0.0170092133238838
"precuneus_left" 0.0046189376443418 0 0.0118143459915612 0.502118644067797 0 0.0184659090909091 1.82427237781439 0.0202501488981537 3.31503841931943 1.15592783505155 0 0.198290598290598 0 0.00137931034482759 0 1.40534759358289 0 0 0 0.216589861751152 0.548830811554333 1.52685950413223 1.49077929803688 0 0 0 0.778097982708934 24.1496149614961 0.0727945712523134 0.752159468438538 0 0 0.133995037220844 0.0691399662731872 0 0.00242424242424242 0 0 0 0 0 0 0 0 0 0 0 0 0 0 0 0 0 0 0 0.00211640211640212 0 0 0 0 0.00243506493506494 0 0 0 0 0 0 0
"rostral_anterior_cingulate_cortex_left" 0 0.593301435406699 4.93162393162393 0 0 0 0 0 0 0 0.334975369458128 0 2.50731707317073 0 0 0 3.41565217391304 0.0146699266503667 0.209850107066381 0 1.2399588053553 0 1.43238731218698 0 0 4.22280471821756 3.76978417266187 0 0 0.00195694716242661 0 0 0 0.0768136557610242 0 0.0233918128654971 0.0309423347398031 0 0 0 0 0 0 0 0 0 0 0 0 0 0.0161290322580645 0 0 0 0 0 0 0 0.0143198090692124 0.00278164116828929 0.00807672892478546 0 0 0 0 0 0 0
"rostral_middle_frontal_gyrus_left" 0 0.173076923076923 3.18965517241379 0 0 0 0 0 0 0 1.0572972972973 0 1.00302480338778 0 0 0 4.4649721016739 3.28265376641327 10.2990033222591 0 0.21304131408661 0.00262639527248851 0.457066189624329 0 4.22280471821756 0 14.3103217158177 0 0 0.0058252427184466 0.025297619047619 0 0 0.0631820792647903 0 0.00434782608695652 0.0411663807890223 0 0 0 0 0 0 0 0.0053134962805526 0 0 0 0 0 0.00965018094089264 0 0 0 0 0 0.000906618313689937 0 0.00274536719286205 0.000807754442649435 0.0271613116926134 0 0 0 0 0 0 0.00230017251293847
"superior_frontal_gyrus_left" 0 10.319829424307 5.36018518518518 0 0 0 0.644492131616595 0.00678221552373775 1.91092258748674 0.35615354174911 4.03612334801762 0 1.32947419199228 0 0 6.2020942408377 0.598130841121495 0.0289234065345474 2.07272727272727 0 0.322766570605187 7.85795162120432 4.20933734939759 0.778097982708934 3.76978417266187 14.3103217158177 0 1.88184747583244 0.0115562403697997 0.778225806451613 0.914965986394558 0 0.00898371701291409 2.90328551596483 0.00104329681794471 4.05888888888889 1.48363301060397 0 0 0 0.000706963591375044 0 0.00107411385606874 0.000798722044728434 0.0651607298001738 0 0.0142993326978074 0.000767165324127349 0 0.000979911807937286 0.186717998075072 0 0.00506329113924051 0 0.00330169211721007 2.38541666666667 0.160700685453161 0.000806451612903226 0.0127863612147043 0.0407458563535912 2.04768828147717 0.00143626570915619 0 0 0 0 0 0.0361278369615563
"superior_parietal_gyrus_left" 0.0211382113821138 0.00948616600790514 0.17817947062621 3.34097859327217 0 0.0620767494356659 3.1908466819222 0.109642682329907 3.08549019607843 3.10960334029228 0 0.421121251629726 0 0.00551267916207277 0 1.31639722863741 0.00984528832630099 0 0 2.0974025974026 8.93399339933993 3.24624624624625 6.98777506112469 24.1496149614961 0 0 1.88184747583244 0 1.9455919395466 3.20385232744783 0 0 0.716239316239316 0.581935483870968 0 0.00168208578637511 0.00641848523748395 0 0 0 0 0 0 0 0 0 0 0 0 0 0 0 0 0 0 0.00458365164247517 0.000992555831265509 0.00107009095773141 0 0 0.00212164073550212 0.000919963201471941 0 0 0 0 0 0.00129198966408269
"superior_temporal_gyrus_left" 5.51597289448209 0 0.0029585798816568 0 0.001953125 6.5384126984127 4.72736418511066 10.6359696641387 0.176252319109462 4.53170447934846 0 0.134629768137622 0.00790513833992095 6.57637600494743 0.0466019417475728 0.00362976406533575 0.00163265306122449 0.0207743153918791 0.0017905102954342 0.0483091787439614 0.0283775447254781 0.0387665198237885 0.505411255411255 0.0727945712523134 0 0 0.0115562403697997 1.9455919395466 0 0.392344497607655 0 0.54841628959276 1.41007194244604 0.878048780487805 0 0 0 0 0.00598205383848455 0 0 0 0 0 0 0 0 0 0 0 0 0 0 0 0 0 0.0011001100110011 0 0 0 0 0 0 0 0 0 0 0
"supramarginal_gyrus_left" 0.172300981461287 0.00420168067226891 1.48058252427184 0 0 0.021932830705963 6.66132478632479 0.0589595375722543 2.72349272349272 0.736119775421085 0 0.00491400491400491 0 0 0 0.0223123732251521 0.1190261496844 0 0.011988011988012 0.0130576713819369 3.95481727574751 0.341511285574092 7.75866050808314 0.752159468438538 0.00195694716242661 0.0058252427184466 0.778225806451613 3.20385232744783 0.392344497607655 0 0 0 0.100350058343057 0.98464025869038 0 0 0.0273092369477912 0 0 0 0 0 0.00213219616204691 0 0 0 0 0 0 0 0 0 0 0 0 0.036144578313253 0.00587544065804935 0 0 0 0.010337972166998 0 0 0 0 0 0 0
"frontal_pole_left" 0 0 0 0 0 0 0 0 0 0 0.0126984126984127 0 1.28406466512702 0 0 0 0 0 0 0 0 0 0 0 0 0.025297619047619 0.914965986394558 0 0 0 0 0 0 0 0 0 0 0 0 0 0 0 0 0 0 0 0 0 0 0 0 0 0 0 0 0 0 0 0 0 0 0 0 0 0 0 0 0
"temporal_pole_left" 0 0 0 0 4.02932551319648 0.948430493273543 0 0.950988822012038 0 0 0.00256739409499358 0 0 0.158458244111349 0 0 0 0 0 0 0 0 0 0 0 0 0 0 0.54841628959276 0 0 0 0 0.226865671641791 0 0 0 0 0 0 0 0 0 0 0 0 0 0 0 0 0 0 0 0 0 0 0 0 0 0 0 0 0 0 0 0 0 0
"transverse_temporal_gyrus_left" 0.220183486238532 0 0.0037243947858473 0 0 0.118421052631579 1.04859335038363 1.87002909796314 0.190114068441065 5.24778761061947 0 0.0651340996168582 0 0.15211970074813 0 0 0 0 0.00662251655629139 0.2 0.0173697270471464 0 0.0348499515972895 0.133995037220844 0 0 0.00898371701291409 0.716239316239316 1.41007194244604 0.100350058343057 0 0 0 0.535315985130111 0 0 0 0 0 0 0 0 0 0 0 0 0 0 0 0 0 0 0 0 0 0 0 0 0 0 0 0 0 0 0 0 0 0
"insula_left" 0 0.325434439178515 0.8113413304253 0 0.033955857385399 2.07368421052632 0.258853831294269 0.452161587526577 0.0186625194401244 1.24454828660436 0.194741966893866 0 0.228915662650602 0.489001692047377 0.0201680672268908 0 0.820253164556962 0.00320512820512821 0.0205278592375367 0.02 0.315345699831366 0 0.661004953998585 0.0691399662731872 0.0768136557610242 0.0631820792647903 2.90328551596483 0.581935483870968 0.878048780487805 0.98464025869038 0 0.226865671641791 0.535315985130111 0 0 0.0107719928186715 0.0799136069114471 0 0.0316901408450704 0 0 0 0 0 0.0113314447592068 0 0 0 0 0 0.0574850299401198 0 0.00273224043715847 0 0 0 0.00433839479392625 0 0 0.00846944948578342 0.0336976320582878 0 0 0 0 0 0 0.00218340611353712
"banks_superior_temporal_sulcus_right" 0 0 0 0 0 0 0 0 0 0 0 0 0 0 0 0 0 0 0 0 0 0 0 0 0 0 0.00104329681794471 0 0 0 0 0 0 0 0 0 0.00879765395894428 0 0 0 1.78390461997019 3.1869606903164 0.08 0.0884955752212389 0 0.0033112582781457 0 3.31428571428571 0 0.0216606498194946 0.00676818950930626 0 0 0 0 0.0046189376443418 0.0474100087796313 0.0181268882175227 0 0 0.0297131147540984 0.0462249614791988 6.12623274161736 2.61855670103093 0 0 4.76534296028881 0.0505952380952381
"caudal_anterior_cingulate_cortex_right" 0 8.30147058823529 1.70863309352518 0 0 0 0 0 0 0 0.0870870870870871 0 0.00852878464818763 0 0 0 0.00932400932400932 0 0 0 0.00242424242424242 0.00589970501474926 0.0190114068441065 0.00242424242424242 0.0233918128654971 0.00434782608695652 4.05888888888889 0.00168208578637511 0 0 0 0 0 0.0107719928186715 0 0 1.00530973451327 0 0 0 0.00489795918367347 0 0.0232558139534884 0 0.0802292263610315 0 0.109311740890688 0 0 0.128146453089245 0.345991561181435 0.0196078431372549 0.0377358490566038 0 0.00488400488400488 7.75949367088608 0.144814090019569 0.0228310502283105 0.197802197802198 0.128482972136223 9.80708446866485 0.0118543607112616 0.00222965440356745 0.00631578947368421 0 0 0 0.036036036036036
"caudal_middle_frontal_gyrus_right" 0 0.505460218408736 5.79243243243243 0 0.123953098827471 0 0.00128122998078155 0 0.0184331797235023 0 0.0405797101449275 0 0.00715990453460621 0 0 0.00296296296296296 0.06265664160401 0 0.0666666666666667 0 0.0318257956448911 0.0423728813559322 0.237860661505982 0 0.0309423347398031 0.0411663807890223 1.48363301060397 0.00641848523748395 0 0.0273092369477912 0 0 0 0.0799136069114471 0.00879765395894428 1.00530973451327 0 0 0.00347222222222222 0.00172413793103448 0.00878293601003764 0.361389961389961 0.730462519936204 0.116627265563436 0.727272727272727 0 1.73348783314021 0.0306122448979592 0 0.0297766749379653 2.95610913404508 0.00592592592592593 0.0837837837837838 0 0.900673400673401 0.274452554744526 6.68152408339324 0.123694779116466 5.08411214953271 3.95424443106562 4.26950998185118 0.876129032258064 0.014218009478673 3.72251705837756 0 0 0.0113421550094518 3.92424242424242
"cuneus_right" 0 0 0 0.0130718954248366 0 0 0 0 0 0 0 0 0 0 0 0 0 0 0 0 0 0 0 0 0 0 0 0 0 0 0 0 0 0 0 0 0 0 0 0.115508021390374 0.385682980277575 0 0 3.97509578544061 0 0.48811410459588 0 0 0 0 0 0 0 1.92840095465394 0 0 0 0.609803921568628 0 0 0 3.30264150943396 0 0 0 0 0 0
"entorhinal_cortex_right" 0 0 0 0 16.0167364016736 0 0 0 0 0 0 0 0 0 0.155102040816327 0 0 0 0 0 0 0 0 0 0 0 0 0 0.00598205383848455 0 0 0 0 0.0316901408450704 0 0 0.00347222222222222 0 0 0.159600997506234 0 0.16008537886873 0 0.00658616904500549 0 0 0 0.00788954635108481 2.28691983122363 0 0 0 0 0 0 0 0.00774443368828654 0 0 0 0.00433369447453954 0 0.125550660792952 0 0 2.08 0 0.537102473498233
"fusiform_gyrus_right" 0 0 0 0 0 0 0 0 0 0 0 0 0 0 0 0 0 0 0 0 0 0 0 0 0 0 0 0 0 0 0 0 0 0 0 0 0.00172413793103448 0.115508021390374 0.159600997506234 0 1.06923076923077 1.22682445759369 0.00234466588511137 8.04013377926421 0 0.88539741219963 0 1.70463078848561 0.774665042630938 0.062015503875969 0 0 0 0.188505747126437 0 0.0109769484083425 0.00742115027829314 0.489462950373895 0 0 0 0.627252252252252 7.828418230563 0.00258899676375405 0 0.0882352941176471 0.0927152317880795 1.17391304347826
"inferior_parietal_gyrus_right" 0 0 0 0 0 0 0 0 0 0 0 0 0 0 0 0 0 0 0 0 0 0 0 0 0 0 0.000706963591375044 0 0 0 0 0 0 0 1.78390461997019 0.00489795918367347 0.00878293601003764 0.385682980277575 0 1.06923076923077 0 0.248593350383632 0.116550116550117 0.62623120787973 0 2.01846965699208 0 1.5501968503937 0.0175298804780877 4.63847203274216 0.0172987358616101 0 0 0.638036809815951 0.0865800865800866 0.286988847583643 1.94441735738664 2.04409448818898 0 0.000861697544161999 0.253491620111732 2.30045248868778 0.910695742471443 8.28398180899444 0 0 0.871320437342304 0.125
"inferior_temporal_gyrus_right" 0 0 0 0 0 0 0 0 0.00197628458498024 0 0 0 0 0 0 0 0 0 0 0 0 0 0 0 0 0 0 0 0 0 0 0 0 0 3.1869606903164 0 0.361389961389961 0 0.16008537886873 1.22682445759369 0.248593350383632 0 0.487854251012146 1.14723926380368 0 0.119967132292523 0 11.3941142527409 0.182008368200837 0.078834618680377 0.0747508305647841 0 0.0108991825613079 0 0.0193673337637185 0.0229445506692161 0.695205479452055 0.277708592777086 0.00398803589232303 0.0267062314540059 0.327485380116959 0.118262689691261 11.8365089121082 2.92380952380952 0 0.832188420019627 2.45842696629213 1.6
"cingulate_gyrus_isthmus_right" 0 0 0.00323624595469256 0 0 0 0 0 4.94186046511628 0 0 0 0 0 0 0 0 0 0 0 0 0.513715710723192 0.00538599640933573 0 0 0 0.00107411385606874 0 0 0.00213219616204691 0 0 0 0 0.08 0.0232558139534884 0.730462519936204 0 0 0.00234466588511137 0.116550116550117 0.487854251012146 0 0.898128898128898 0 0.0546448087431694 0.00719424460431655 0.285446009389671 0 0.7374749498998 0.264925373134328 0 0.0046189376443418 0 0.156640181611805 0.714285714285714 6.68819188191882 1.7590618336887 0 0.00443131462333826 1.27042698998419 0.273531777956557 0.00417101147028154 0.91501976284585 0 0 0.0630630630630631 0.350081037277148
"lateral_occipital_cortex_right" 0 0 0 0 0 0 0 0 0 0.00737553779963122 0 0.00481927710843374 0 0 0 0.00198019801980198 0 0 0 0 0 0.00191754554170662 0.00341685649202733 0 0 0 0.000798722044728434 0 0 0 0 0 0 0 0.0884955752212389 0 0.116627265563436 3.97509578544061 0.00658616904500549 8.04013377926421 0.62623120787973 1.14723926380368 0.898128898128898 0 0 9.13685978169605 0 0.410076157000586 0.126881720430108 0.138475021910605 0.112054329371817 0 0 7.19101123595506 0.0157583716349311 0.0372549019607843 1.59443800695249 6.22658227848101 0.00204708290685773 0 0.178810555336747 0.66525198938992 1.09181761399126 1.76904474002418 0 0 1.83333333333333 0.32724384432089
"lateral_orbitofrontal_cortex_right" 0 0.142118863049096 0.512287334593573 0 0 0 0 0 0 0 0.00684931506849315 0 0 0 0 0 0.00214822771213749 0 0 0 0 0 0.00257400257400257 0 0 0.0053134962805526 0.0651607298001738 0 0 0 0 0 0 0.0113314447592068 0 0.0802292263610315 0.727272727272727 0 0 0 0 0 0 0 0 0 5.39759036144578 0.0026578073089701 0 0.00212992545260916 0.377049180327869 1.7450495049505 3.80756013745704 0 0.00151400454201363 0.00488997555012225 0.131233595800525 0 0.108387096774194 0.993311036789298 7.32819854514335 0 0 0 0.0297176820208024 0.00252844500632111 0 1.36802270577105
"lingual_gyrus_right" 0 0 0 0.0297029702970297 0 0 0 0 0 0.00164744645799012 0 0 0 0 0 0 0 0 0 0 0 0 0 0 0 0 0 0 0 0 0 0 0 0 0.0033112582781457 0 0 0.48811410459588 0 0.88539741219963 2.01846965699208 0.119967132292523 0.0546448087431694 9.13685978169605 0 0 0 0.0649149922720247 0.0425531914893617 0.0467032967032967 0 0 0 2.25441696113074 0 0.0131795716639209 0.00456968773800457 1.24250214224507 0 0 0.00376293508936971 1.6875 0.0151515151515152 0.0112812248186946 0 0 0.00443458980044346 0.00709219858156028
"medial_orbitofrontal_gyrus_right" 0 0.0175438596491228 0.131147540983607 0 0 0 0 0 0 0 0.00622406639004149 0 0.00260756192959583 0 0 0 0.00275103163686382 0 0 0 0.00178094390026714 0 0 0 0 0 0.0142993326978074 0 0 0 0 0 0 0 0 0.109311740890688 1.73348783314021 0 0 0 0 0 0.00719424460431655 0 5.39759036144578 0 0 0.00307455803228286 0 0 0.479274611398964 0.0132450331125828 0.0149476831091181 0 0.0161145926589078 0.0162866449511401 0.259090909090909 0 0.409807355516637 1.45283018867925 3.03422409751524 0 0 0.00641025641025641 2.136460554371 0 0 0.107854630715123
"middle_temporal_gyrus_right" 0 0 0 0 0 0 0 0 0 0 0 0 0 0 0 0 0 0 0 0 0 0 0 0 0 0 0.000767165324127349 0 0 0 0 0 0 0 3.31428571428571 0 0.0306122448979592 0 0.00788954635108481 1.70463078848561 1.5501968503937 11.3941142527409 0.285446009389671 0.410076157000586 0.0026578073089701 0.0649149922720247 0.00307455803228286 0 0.0251694094869313 0.210610932475884 0.0327868852459016 0 0.00169779286926995 0 0.00861008610086101 0.0320569902048085 0.323674138873702 0.304218657159834 0 0 0.0817562452687358 0.142857142857143 2.95774647887324 1.23847467273762 0 0.00364963503649635 1.69596690796277 0.534508076358297
"parahippocampal_gyrus_right" 0 0 0 0 0 0 0 0 0 0 0 0 0 0 0 0 0 0 0 0 0 0 0 0 0 0 0 0 0 0 0 0 0 0 0 0 0 0 2.28691983122363 0.774665042630938 0.0175298804780877 0.182008368200837 0 0.126881720430108 0 0.0425531914893617 0 0.0251694094869313 0 0 0 0 0 0 0 0.00578034682080925 0 0.0022075055187638 0 0 0 0.0148637489677952 0.202804746494067 0 0 0.0188087774294671 0 0.126495726495726
"paracentral_gyrus_right" 0 0.00779727095516569 0.00250941028858218 0 0 0 0 0 0 0 0 0 0 0 0 0.343692870201097 0 0 0 0 0 0 0 0 0 0 0.000979911807937286 0 0 0 0 0 0 0 0.0216606498194946 0.128146453089245 0.0297766749379653 0 0 0.062015503875969 4.63847203274216 0.078834618680377 0.7374749498998 0.138475021910605 0.00212992545260916 0.0467032967032967 0 0.210610932475884 0 0 0.013986013986014 0 0 0 0.664150943396226 2.69658886894075 4.52573238321457 3.55416293643688 0.00389105058365759 0.00391389432485323 3.80443159922929 7.48241912798875 0.224956063268893 2.77749790092359 0 0 0.0748129675810474 0.0201005025125628
"inferior_frontal_gyrus_pars_opercularis_right" 0 0.181818181818182 2.17026378896882 0 0 0 0 0 0 0 0.0190677966101695 0 0.00267737617135207 0 0 0 0.0198019801980198 0 0.0333889816360601 0 0.0181323662737987 0 0.00902255639097744 0 0.0161290322580645 0.00965018094089264 0.186717998075072 0 0 0 0 0 0 0.0574850299401198 0.00676818950930626 0.345991561181435 2.95610913404508 0 0 0 0.0172987358616101 0.0747508305647841 0.264925373134328 0.112054329371817 0.377049180327869 0 0.479274611398964 0.0327868852459016 0 0.013986013986014 0 0.174657534246575 2.18489984591679 0 0.760255241567912 0.00673400673400673 1.92307692307692 0.0675909878682842 1.34301270417423 8.41910828025478 3.55324183625177 0.202878684030158 0.00170212765957447 3.02442996742671 0 0 0 5.26770708283313
"inferior_frontal_gyrus_pars_orbitalis_right" 0 0.00523560209424084 0 0 0 0 0 0 0 0 0 0 0 0 0 0 0 0 0 0 0 0 0 0 0 0 0 0 0 0 0 0 0 0 0 0.0196078431372549 0.00592592592592593 0 0 0 0 0 0 0 1.7450495049505 0 0.0132450331125828 0 0 0 0.174657534246575 0 1.74220374220374 0 0 0 0.00176678445229682 0 0 4.80599144079886 0.0586118251928021 0 0 0 0 0 0 0.0180451127819549
"inferior_frontal_gyrus_pars_triangularis_right" 0 0.0223713646532438 0.0355677154582763 0 0 0 0 0 0 0 0 0 0 0 0 0 0 0 0 0 0 0 0 0 0 0 0.00506329113924051 0 0 0 0 0 0 0.00273224043715847 0 0.0377358490566038 0.0837837837837838 0 0 0 0 0.0108991825613079 0.0046189376443418 0 3.80756013745704 0 0.0149476831091181 0.00169779286926995 0 0 2.18489984591679 1.74220374220374 0 0 0.0120724346076459 0 0.0167084377610693 0 0.0758928571428571 9.35787321063395 0.7681592039801 0 0 0 0 0 0 0.347945205479452
"pericalcarine_cortex_right" 0 0 0 0.0101522842639594 0 0 0 0 0 0 0 0 0 0 0 0 0 0 0 0 0 0 0 0 0 0 0 0 0 0 0 0 0 0 0 0 0 1.92840095465394 0 0.188505747126437 0.638036809815951 0 0 7.19101123595506 0 2.25441696113074 0 0 0 0 0 0 0 0 0 0 0 0.402094240837696 0 0 0 0.342857142857143 0.00204918032786885 0 0 0 0 0
"postcentral_gyrus_right" 0 0 0.0101781170483461 0 0 0 0 0 0.00441988950276243 0 0 0 0 0 0 0 0 0 0 0 0 0 0 0 0 0 0.00330169211721007 0 0 0 0 0 0 0 0 0.00488400488400488 0.900673400673401 0 0 0 0.0865800865800866 0.0193673337637185 0.156640181611805 0.0157583716349311 0.00151400454201363 0 0.0161145926589078 0.00861008610086101 0 0.664150943396226 0.760255241567912 0 0.0120724346076459 0 0 0.012779552715655 3.67051671732523 0.672448298865911 0.0133928571428571 0.0177545691906005 0.472742066720911 9.2549889135255 0.05 5.09345200254291 0 0 0 3.90322580645161
"posterior_cingulate_gyrus_right" 0 0.0204081632653061 0.340236686390533 0 0 0 0 0 0.0447761194029851 0 0 0 0 0 0 0.00469483568075117 0 0 0 0 0.00211640211640212 7.94335511982571 0.76962457337884 0.00211640211640212 0 0 2.38541666666667 0.00458365164247517 0 0.036144578313253 0 0 0 0 0.0046189376443418 7.75949367088608 0.274452554744526 0 0 0.0109769484083425 0.286988847583643 0.0229445506692161 0.714285714285714 0.0372549019607843 0.00488997555012225 0.0131795716639209 0.0162866449511401 0.0320569902048085 0.00578034682080925 2.69658886894075 0.00673400673400673 0 0 0 0.012779552715655 0 9.58844133099825 0.240963855421687 0.0254452926208651 0 12.7283887468031 0.359723289777095 0.0648967551622419 0.429906542056075 0 0 0.0357142857142857 0.740740740740741
"precentral_gyrus_right" 0 0.131147540983607 0.451519536903039 0 0.0170777988614801 0 0 0 0.0234657039711191 0 0.00670241286863271 0 0.00154440154440154 0 0 0.00353356890459364 0.00159362549800797 0 0.003487358326068 0 0.00242277407631738 0.398283261802575 0.313099041533546 0 0 0.000906618313689937 0.160700685453161 0.000992555831265509 0.0011001100110011 0.00587544065804935 0 0 0 0.00433839479392625 0.0474100087796313 0.144814090019569 6.68152408339324 0 0.00774443368828654 0.00742115027829314 1.94441735738664 0.695205479452055 6.68819188191882 1.59443800695249 0.131233595800525 0.00456968773800457 0.259090909090909 0.323674138873702 0 4.52573238321457 1.92307692307692 0.00176678445229682 0.0167084377610693 0 3.67051671732523 9.58844133099825 0 1.03407755581669 0.316651501364877 0.0802644003777148 5.28598271326569 8.59192825112108 0.0522344747533372 13.7421171171171 0 0 0.0283975659229209 2.95872556118755
"precuneus_right" 0 0 0 0 0 0 0 0 0 0 0 0 0 0 0 0.00202839756592292 0 0 0 0 0 0 0.00115473441108545 0 0 0 0.000806451612903226 0.00107009095773141 0 0 0 0 0 0 0.0181268882175227 0.0228310502283105 0.123694779116466 0.609803921568628 0 0.489462950373895 2.04409448818898 0.277708592777086 1.7590618336887 6.22658227848101 0 1.24250214224507 0 0.304218657159834 0.0022075055187638 3.55416293643688 0.0675909878682842 0 0 0.402094240837696 0.672448298865911 0.240963855421687 1.03407755581669 0 0.00209863588667366 0 0.853280318091451 25.6442772702848 0.0697526949904883 0.988957055214724 0 0 0.147619047619048 0.150607287449393
"rostral_anterior_cingulate_cortex_right" 0 0.0401146131805158 0.123222748815166 0 0 0 0 0 0 0 0 0 0.00732600732600733 0 0 0 0.00395256916996047 0 0 0 0.00221729490022173 0 0.00177147918511957 0 0.0143198090692124 0.00274536719286205 0.0127863612147043 0 0 0 0 0 0 0 0 0.197802197802198 5.08411214953271 0 0 0 0 0.00398803589232303 0 0.00204708290685773 0.108387096774194 0 0.409807355516637 0 0 0.00389105058365759 1.34301270417423 0 0.0758928571428571 0 0.0133928571428571 0.0254452926208651 0.316651501364877 0.00209863588667366 0 0.699780861943024 1.43410041841004 0 0.00205338809034908 0 0 0 0 0.218354430379747
"rostral_middle_frontal_gyrus_right" 0 0.033625730994152 0.319612590799031 0 0 0 0 0 0 0 0.00227014755959137 0 0.0012779552715655 0 0 0 0.0039344262295082 0 0.00282286520818631 0 0.00312337324310255 0 0.0074487895716946 0 0.00278164116828929 0.000807754442649435 0.0407458563535912 0 0 0 0 0 0 0.00846944948578342 0 0.128482972136223 3.95424443106562 0 0 0 0.000861697544161999 0.0267062314540059 0.00443131462333826 0 0.993311036789298 0 1.45283018867925 0 0 0.00391389432485323 8.41910828025478 4.80599144079886 9.35787321063395 0 0.0177545691906005 0 0.0802644003777148 0 0.699780861943024 0 15.7243261685432 0 0.00100351229302559 0.00293255131964809 0.0378847671665351 0 0 0.132041187159297
"superior_frontal_gyrus_right" 0 1.31972789115646 3.2127562642369 0 0.0246384574183182 0 0.000706464146944543 0 0.0104112441436752 0 0.0225596529284165 0 0.00189753320683112 0 0 0.00308483290488432 0.0106382978723404 0 0.013265306122449 0 0.0113636363636364 0.172901921132457 0.138238573021182 0.00243506493506494 0.00807672892478546 0.0271613116926134 2.04768828147717 0.00212164073550212 0 0.010337972166998 0 0 0 0.0336976320582878 0.0297131147540984 9.80708446866485 4.26950998185118 0 0.00433369447453954 0 0.253491620111732 0.327485380116959 1.27042698998419 0.178810555336747 7.32819854514335 0.00376293508936971 3.03422409751524 0.0817562452687358 0 3.80443159922929 3.55324183625177 0.0586118251928021 0.7681592039801 0 0.472742066720911 12.7283887468031 5.28598271326569 0.853280318091451 1.43410041841004 15.7243261685432 0 0.68936170212766 0.0197160883280757 3.42371572035535 0.277348066298343 0 0.0333518621456365 4.43117593436645
"superior_parietal_gyrus_right" 0 0 0.00129785853341986 0 0 0 0 0 0 0 0 0 0 0 0 0.00154918667699458 0 0 0 0 0 0.00755287009063444 0 0 0 0 0.00143626570915619 0.000919963201471941 0 0 0 0 0 0 0.0462249614791988 0.0118543607112616 0.876129032258064 3.30264150943396 0 0.627252252252252 2.30045248868778 0.118262689691261 0.273531777956557 0.66525198938992 0 1.6875 0 0.142857142857143 0.0148637489677952 7.48241912798875 0.202878684030158 0 0 0.342857142857143 9.2549889135255 0.359723289777095 8.59192825112108 25.6442772702848 0 0 0.68936170212766 0 0.0595111583421892 3.04806201550388 0 0 0.0104803493449782 0.0480519480519481
"superior_temporal_gyrus_right" 0 0 0.00159108989657916 0 0.00215285252960172 0 0 0 0 0 0 0 0 0 0 0 0 0 0 0 0 0 0 0 0 0 0 0 0 0 0 0 0 0 6.12623274161736 0.00222965440356745 0.014218009478673 0 0.125550660792952 7.828418230563 0.910695742471443 11.8365089121082 0.00417101147028154 1.09181761399126 0 0.0151515151515152 0 2.95774647887324 0.202804746494067 0.224956063268893 0.00170212765957447 0 0 0.00204918032786885 0.05 0.0648967551622419 0.0522344747533372 0.0697526949904883 0.00205338809034908 0.00100351229302559 0.0197160883280757 0.0595111583421892 0 0.216838279830406 0 0.456565656565657 3.29152148664344 0.902866242038217
"supramarginal_gyrus_right" 0 0.00194931773879142 0.00152671755725191 0 0 0 0 0 0 0 0 0 0 0 0 0 0 0 0 0 0 0 0.00110741971207087 0 0 0 0 0 0 0 0 0 0 0 2.61855670103093 0.00631578947368421 3.72251705837756 0 0 0.00258899676375405 8.28398180899444 2.92380952380952 0.91501976284585 1.76904474002418 0 0.0112812248186946 0.00641025641025641 1.23847467273762 0 2.77749790092359 3.02442996742671 0 0 0 5.09345200254291 0.429906542056075 13.7421171171171 0.988957055214724 0 0.00293255131964809 3.42371572035535 3.04806201550388 0.216838279830406 0 0 0 0.0109409190371991 1.86860198624905
"frontal_pole_right" 0 0 0 0 0 0 0 0 0 0 0 0 0 0 0 0 0 0 0 0 0 0 0 0 0 0 0 0 0 0 0 0 0 0 0 0 0 0 0 0 0 0 0 0 0.0297176820208024 0 2.136460554371 0 0 0 0 0 0 0 0 0 0 0 0 0.0378847671665351 0.277348066298343 0 0 0 0 0 0 0
"temporal_pole_right" 0 0 0 0 0 0 0 0 0 0 0 0 0 0 0 0 0 0 0 0 0 0 0 0 0 0 0 0 0 0 0 0 0 0 0 0 0 0 2.08 0.0882352941176471 0 0.832188420019627 0 0 0.00252844500632111 0 0 0.00364963503649635 0.0188087774294671 0 0 0 0 0 0 0 0 0 0 0 0 0 0.456565656565657 0 0 0 0 0.225308641975309
"transverse_temporal_gyrus_right" 0 0 0 0 0 0 0 0 0.00813008130081301 0 0 0 0 0 0 0 0 0 0 0 0 0 0 0 0 0 0 0 0 0 0 0 0 0 4.76534296028881 0 0.0113421550094518 0 0 0.0927152317880795 0.871320437342304 2.45842696629213 0.0630630630630631 1.83333333333333 0 0.00443458980044346 0 1.69596690796277 0 0.0748129675810474 0 0 0 0 0 0.0357142857142857 0.0283975659229209 0.147619047619048 0 0 0.0333518621456365 0.0104803493449782 3.29152148664344 0.0109409190371991 0 0 0 0.184971098265896
"insula_right" 0 0.0824088748019017 0.310382513661202 0 0.010221465076661 0 0 0 0.0218408736349454 0 0.00390243902439024 0 0 0 0 0 0.0050761421319797 0 0.00294117647058824 0 0 0.0286532951289398 0.0170092133238838 0 0 0.00230017251293847 0.0361278369615563 0.00129198966408269 0 0 0 0 0 0.00218340611353712 0.0505952380952381 0.036036036036036 3.92424242424242 0 0.537102473498233 1.17391304347826 0.125 1.6 0.350081037277148 0.32724384432089 1.36802270577105 0.00709219858156028 0.107854630715123 0.534508076358297 0.126495726495726 0.0201005025125628 5.26770708283313 0.0180451127819549 0.347945205479452 0 3.90322580645161 0.740740740740741 2.95872556118755 0.150607287449393 0.218354430379747 0.132041187159297 4.43117593436645 0.0480519480519481 0.902866242038217 1.86860198624905 0 0.225308641975309 0.184971098265896 0
