# Supplementary material for: NODDI and Tensor-Based Microstructural Indices as Predictors of Functional Connectivity
Source: PLoS One. 2016 Apr 14;11(4):e0153404. doi: 10.1371/journal.pone.0153404 (PMC4831788; doi:10.1371/journal.pone.0153404)
Supplement: S1 Data — a) Functional connectivity matrices, both fMRI and EEG connectomes across all subjects, in the form of precision matrices and b) structural brain connectivity matrices across all subjects and microstructural indices. Columns and rows are named according to the corresponding brain region that represent. (ZIP) [file pone.0153404.s001.zip › DATA/DWI/48_WFA_68.txt]

"banks_superior_temporal_sulcus_left" "caudal_anterior_cingulate_cortex_left" "caudal_middle_frontal_gyrus_left" "cuneus_left" "entorhinal_cortex_left" "fusiform_gyrus_left" "inferior_parietal_gyrus_left" "inferior_temporal_gyrus_left" "cingulate_gyrus_isthmus_left" "lateral_occipital_cortex_left" "lateral_orbitofrontal_cortex_left" "lingual_gyrus_left" "medial_orbitofrontal_gyrus_left" "middle_temporal_gyrus_left" "parahippocampal_gyrus_left" "paracentral_gyrus_left" "inferior_frontal_gyrus_pars_opercularis_left" "inferior_frontal_gyrus_pars_orbitalis_left" "inferior_frontal_gyrus_pars_triangularis_left" "pericalcarine_cortex_left" "postcentral_gyrus_left" "posterior_cingulate_gyrus_left" "precentral_gyrus_left" "precuneus_left" "rostral_anterior_cingulate_cortex_left" "rostral_middle_frontal_gyrus_left" "superior_frontal_gyrus_left" "superior_parietal_gyrus_left" "superior_temporal_gyrus_left" "supramarginal_gyrus_left" "frontal_pole_left" "temporal_pole_left" "transverse_temporal_gyrus_left" "insula_left" "banks_superior_temporal_sulcus_right" "caudal_anterior_cingulate_cortex_right" "caudal_middle_frontal_gyrus_right" "cuneus_right" "entorhinal_cortex_right" "fusiform_gyrus_right" "inferior_parietal_gyrus_right" "inferior_temporal_gyrus_right" "cingulate_gyrus_isthmus_right" "lateral_occipital_cortex_right" "lateral_orbitofrontal_cortex_right" "lingual_gyrus_right" "medial_orbitofrontal_gyrus_right" "middle_temporal_gyrus_right" "parahippocampal_gyrus_right" "paracentral_gyrus_right" "inferior_frontal_gyrus_pars_opercularis_right" "inferior_frontal_gyrus_pars_orbitalis_right" "inferior_frontal_gyrus_pars_triangularis_right" "pericalcarine_cortex_right" "postcentral_gyrus_right" "posterior_cingulate_gyrus_right" "precentral_gyrus_right" "precuneus_right" "rostral_anterior_cingulate_cortex_right" "rostral_middle_frontal_gyrus_right" "superior_frontal_gyrus_right" "superior_parietal_gyrus_right" "superior_temporal_gyrus_right" "supramarginal_gyrus_right" "frontal_pole_right" "temporal_pole_right" "transverse_temporal_gyrus_right" "insula_right"
"banks_superior_temporal_sulcus_left" 0 0 0 0 0 0.365839509335861 0.253980908248829 0.353801608527419 0.465466930915263 0.378803933308011 0 0 0 0.358715822294976 0 0 0 0 0 0 0 0 0.416466837547483 0.29589438054451 0 0 0 0.398772852357831 0.344437771515961 0.289733758098578 0 0 0.399316522437663 0 0 0 0 0 0 0 0 0 0 0 0 0 0 0 0 0 0 0 0 0 0 0 0 0 0 0 0 0 0 0 0 0 0 0
"caudal_anterior_cingulate_cortex_left" 0 0 0.410125238790562 0 0 0 0.456899315608335 0 0 0.462882979452558 0.402616877044307 0 0.402332947990741 0 0 0.441723127955435 0.373786679586719 0 0.370421253112108 0 0.379566186757003 0.490544988903802 0.401931138174656 0 0.384073472082813 0.421174187883326 0.46065789465308 0.466143810477326 0 0.404425611976609 0 0 0 0.394124252430413 0 0.458677250570736 0.44938838228476 0 0 0 0 0 0 0 0.441331140044722 0 0.395567342069124 0 0 0.465574259795934 0.42625702108477 0.388836082656279 0.396478881072193 0 0 0.554332466159389 0.43278299580687 0 0.442713795725426 0.428418589213738 0.48470377732733 0 0 0.481240323006116 0 0 0 0.412505949312211
"caudal_middle_frontal_gyrus_left" 0 0.410125238790562 0 0 0 0 0.399529059706591 0 0.409467375404231 0.406473670749145 0.367168246785466 0 0.377461181362687 0 0 0.365993522630828 0.31779762438156 0.335689498662199 0.30083574843434 0 0.347198537792852 0.525610372640322 0.350543435243514 0.430504086857015 0.36663086073603 0.344078114566396 0.388836704471202 0.396962359706003 0.399101418439182 0.369460573563453 0 0 0.434533878802537 0.338617972240278 0 0.451366236160246 0.435429026269838 0 0 0 0 0 0.350916650382363 0 0.44183150076292 0 0.416774448734388 0 0 0.439051457424837 0.432103307630428 0 0.406967485921125 0 0.408817165724622 0.524318964699071 0.439200011311509 0 0.42530368309358 0.428320325269079 0.449332331909967 0.445930255813953 0.402320322790021 0.40787059483706 0 0 0 0.428200849702803
"cuneus_left" 0 0 0 0 0 0 0.308180848022829 0 0.411422811936678 0.273580093510012 0 0.227972496772336 0 0 0 0 0 0 0 0.237499193677841 0 0 0.418719552686181 0.292587382580523 0 0 0 0.259423133412351 0 0 0 0 0 0 0 0 0 0.196208562019525 0 0 0 0 0 0 0 0.11943511835931 0 0 0 0 0 0 0 0.195350267205314 0 0 0 0 0 0 0 0 0 0 0 0 0 0
"entorhinal_cortex_left" 0 0 0 0 0 0.211463560673994 0 0.24172025112994 0 0.208584610456782 0 0.227569517246305 0 0 0.244543957708634 0 0 0 0 0 0 0 0 0 0 0 0 0 0.243810089179778 0 0 0.219974581499997 0 0.230790471691848 0 0 0.480643907532801 0 0.353625805717264 0 0 0 0 0 0 0 0 0 0 0 0 0 0 0 0 0 0.451464207647749 0 0 0 0.477121108957327 0 0.446653492759771 0 0 0 0 0.414131591914509
"fusiform_gyrus_left" 0.365839509335861 0 0 0 0.211463560673994 0 0.293775351835547 0.27853773204029 0.406661191236621 0.271390778685297 0 0.222374402694204 0.367588341646242 0.376652933494436 0.194494962395057 0 0 0 0 0.282266503380092 0 0.431199728190427 0.382157774920719 0.305795459362403 0 0 0 0.329133952336693 0.370164714810252 0.341532048577131 0 0.248961795102375 0.399749192193421 0.337190634652452 0 0 0 0 0 0 0 0 0 0 0 0 0 0 0 0 0 0 0 0 0 0 0 0 0 0 0 0 0 0 0 0 0 0
"inferior_parietal_gyrus_left" 0.253980908248829 0.456899315608335 0.399529059706591 0.308180848022829 0 0.293775351835547 0 0.300202746358792 0.437962439380961 0.369567316252775 0 0.313286609589599 0 0.330735733199623 0 0.373303573847354 0 0 0 0.336591680831157 0.407185662283648 0.435434547576116 0.417339060767861 0.368825376669233 0 0 0.398772782282664 0.367022750142771 0.437804091890028 0.333081776911278 0 0 0.457930233571393 0.459334637925729 0 0 0.471450028331879 0 0 0 0 0 0 0 0 0 0 0 0 0 0 0 0 0 0 0 0 0 0 0 0.425405524503754 0 0 0 0 0 0 0
"inferior_temporal_gyrus_left" 0.353801608527419 0 0 0 0.24172025112994 0.27853773204029 0.300202746358792 0 0.3829437548807 0.299322318771256 0 0.339492487356654 0 0.350779440959024 0 0 0 0 0 0 0.345045267559083 0.36187326832584 0.390312411373671 0.314306689661836 0 0 0.395848166591454 0.331837788694756 0.382676015756506 0.375998938990622 0 0.260327748749523 0.41471601238008 0.360117809006187 0 0 0 0 0 0 0 0 0 0 0 0 0 0 0 0 0 0 0 0 0 0 0 0 0 0 0 0 0 0 0 0 0 0
"cingulate_gyrus_isthmus_left" 0.465466930915263 0 0.409467375404231 0.411422811936678 0 0.406661191236621 0.437962439380961 0.3829437548807 0 0.425423361572537 0 0.316808166355521 0 0 0 0.383374188231336 0.422077282333133 0 0 0.466122993114852 0.425890249446575 0.393143584705142 0.43115708984506 0.416369982341314 0 0 0.410487927694618 0.44726465655448 0.459790372631819 0.408549619401953 0 0 0.46175500116186 0.456801421738328 0 0 0.461781575326168 0 0 0 0 0.380795209722634 0.364449824361431 0 0 0 0 0 0 0 0 0 0 0 0.459072794103431 0.525761905147752 0.48305402052117 0 0 0 0.458420326601147 0 0 0 0 0 0.44349608824117 0.434807825576174
"lateral_occipital_cortex_left" 0.378803933308011 0.462882979452558 0.406473670749145 0.273580093510012 0.208584610456782 0.271390778685297 0.369567316252775 0.299322318771256 0.425423361572537 0 0 0.292130638625164 0 0.360201561110388 0.172392614116588 0.398850988919094 0.412958322149784 0 0 0.290240588190371 0.404971247691567 0.427395383571915 0.404737194503048 0.396882689368638 0 0 0.397532573180321 0.364474168263189 0.422173179394358 0.379653718044862 0 0 0.440185287906658 0.436470457951206 0 0 0 0 0 0 0 0 0 0.145988168959192 0 0.155121277573141 0 0 0 0 0 0 0 0 0 0 0 0 0 0 0 0 0 0 0 0 0 0
"lateral_orbitofrontal_cortex_left" 0 0.402616877044307 0.367168246785466 0 0 0 0 0 0 0 0 0 0.243743542367406 0 0 0 0.346392579160733 0.234812785439257 0.258692764326265 0 0.36246344795695 0.483462518514711 0.376770373886085 0 0.353111504546753 0.285054064299399 0.42000276415726 0 0 0 0.212917871094088 0.169802012144807 0 0.309127865113265 0 0.449819631476502 0.423310109627912 0 0 0 0 0 0 0 0.445707878830451 0 0.39779560460047 0 0 0 0.433534320355248 0 0 0 0 0 0.409933236297087 0 0 0.430067798247462 0.45372390961228 0 0 0 0 0 0 0.42073776471049
"lingual_gyrus_left" 0 0 0 0.227972496772336 0.227569517246305 0.222374402694204 0.313286609589599 0.339492487356654 0.316808166355521 0.292130638625164 0 0 0 0 0.164580379145034 0 0 0 0 0.212076803422735 0 0 0.422570973652515 0.290240569821548 0 0 0 0.335633110718546 0.402197092463524 0.380696535747474 0 0 0.413266691092156 0 0 0 0 0 0 0 0 0 0 0.141424361459318 0 0 0 0 0 0 0 0 0 0 0 0 0 0 0 0 0 0 0 0 0 0 0 0
"medial_orbitofrontal_gyrus_left" 0 0.402332947990741 0.377461181362687 0 0 0.367588341646242 0 0 0 0 0.243743542367406 0 0 0 0 0 0.380110380204305 0.292035620373842 0.298916850776362 0 0.359828959354798 0 0.377150023763429 0 0.279683446651919 0.289676210764073 0.395951199482652 0 0.38053681599695 0 0.192015899976585 0 0 0.349986266829704 0 0.430018351606249 0.410072720904264 0 0 0 0 0 0 0 0 0 0.157336839819776 0 0 0 0.433947600727916 0 0 0 0 0 0.380378221459502 0 0.260177241536122 0.416473306785592 0.399785772971254 0 0 0 0 0 0 0
"middle_temporal_gyrus_left" 0.358715822294976 0 0 0 0 0.376652933494436 0.330735733199623 0.350779440959024 0 0.360201561110388 0 0 0 0 0 0 0 0 0 0 0.213400070249205 0 0 0.30478135761892 0 0 0 0.329178614939932 0.353822163202554 0 0 0.27059153776386 0.422461362154369 0.324777380497243 0 0 0 0 0 0 0 0 0 0 0 0 0 0 0 0 0 0 0 0 0 0 0 0 0 0 0 0 0 0 0 0 0 0
"parahippocampal_gyrus_left" 0 0 0 0 0.244543957708634 0.194494962395057 0 0 0 0.172392614116588 0 0.164580379145034 0 0 0 0 0 0 0 0 0 0 0 0 0 0 0 0 0.306773091069395 0 0 0 0 0.352995983991031 0 0 0 0 0.421291969572447 0 0 0 0 0 0 0 0 0 0 0 0 0 0 0 0 0 0 0 0 0 0 0 0 0 0 0 0 0
"paracentral_gyrus_left" 0 0.441723127955435 0.365993522630828 0 0 0 0.373303573847354 0 0.383374188231336 0.398850988919094 0 0 0 0 0 0 0 0 0 0.398497497298323 0.229615643583928 0.411619913999244 0.27843824754452 0.318815505087755 0 0 0.382050677255789 0.368391915163658 0.39148327511118 0.355042572797985 0 0 0 0 0 0 0.440244708976388 0 0 0 0 0 0 0.452038438515106 0 0 0 0 0 0.138387311090817 0 0 0 0 0 0.495421665348263 0.44708290068241 0.133722052553436 0 0 0.498491123266945 0.186269113528326 0 0 0 0 0 0
"inferior_frontal_gyrus_pars_opercularis_left" 0 0.373786679586719 0.31779762438156 0 0 0 0 0 0.422077282333133 0.412958322149784 0.346392579160733 0 0.380110380204305 0 0 0 0 0.336302176695221 0.291077641372112 0 0.312412544330772 0 0.289761439243729 0 0.387556018261192 0.335882457864751 0.360537933482226 0.405581352262422 0.319545503821445 0.354925936059239 0 0 0 0.331131519214469 0 0.365083744119463 0.40808373948593 0 0 0 0 0 0 0 0.436345453091277 0 0.409328354250957 0 0 0 0.397566324897563 0 0 0 0 0 0.358547643959793 0 0.402718996643506 0.40752582191006 0.416091217586341 0 0 0 0 0 0 0.398544622556595
"inferior_frontal_gyrus_pars_orbitalis_left" 0 0 0.335689498662199 0 0 0 0 0 0 0 0.234812785439257 0 0.292035620373842 0 0 0 0.336302176695221 0 0.2795145286251 0 0.335594982294511 0 0.347383531196414 0 0.328289390831267 0.275075139699374 0.359304681579101 0 0.190468058205204 0 0 0 0 0.377471702434024 0 0 0 0 0 0 0 0 0 0 0 0 0 0 0 0 0 0 0 0 0 0 0 0 0 0 0 0 0 0 0 0 0 0
"inferior_frontal_gyrus_pars_triangularis_left" 0 0.370421253112108 0.30083574843434 0 0 0 0 0 0 0 0.258692764326265 0 0.298916850776362 0 0 0 0.291077641372112 0.2795145286251 0 0 0.331432400325473 0 0.321630866890359 0 0.337197902419566 0.283643404480535 0.347281188647931 0 0.180373611445803 0.351170001759082 0 0 0.389559696172297 0.258910423397056 0 0 0.396964554787282 0 0 0 0 0 0 0 0 0 0 0 0 0 0.400878606569266 0 0 0 0 0 0.385208290830428 0 0 0.397029648798801 0.381987439312305 0 0 0 0 0 0 0.416013187144995
"pericalcarine_cortex_left" 0 0 0 0.237499193677841 0 0.282266503380092 0.336591680831157 0 0.466122993114852 0.290240588190371 0 0.212076803422735 0 0 0 0.398497497298323 0 0 0 0 0.409114857272461 0.39068834651576 0.424145172307148 0.362238009595605 0 0 0 0.353459329006258 0.43026667205486 0.390626835703937 0 0 0.429541571071675 0.431396849161487 0 0 0 0 0 0 0 0 0 0 0 0 0 0 0 0 0 0 0 0 0 0 0 0 0 0 0 0 0 0 0 0 0 0
"postcentral_gyrus_left" 0 0.379566186757003 0.347198537792852 0 0 0 0.407185662283648 0.345045267559083 0.425890249446575 0.404971247691567 0.36246344795695 0 0.359828959354798 0.213400070249205 0 0.229615643583928 0.312412544330772 0.335594982294511 0.331432400325473 0.409114857272461 0 0.423743179019602 0.318931298310058 0.317413892146091 0.374888933324321 0.355608531062102 0.384006860655346 0.391113654400406 0.350456163158069 0.36306695994898 0 0 0.484743704963235 0.34208497291162 0 0.383021113808977 0.403816321484494 0 0 0 0 0 0 0 0 0 0.362291840028557 0 0 0 0.395871547463795 0 0 0 0 0.449917658778514 0.402357478493424 0 0.414897482339838 0.411542010723513 0.40735089256985 0 0 0 0 0 0 0
"posterior_cingulate_gyrus_left" 0 0.490544988903802 0.525610372640322 0 0 0.431199728190427 0.435434547576116 0.36187326832584 0.393143584705142 0.427395383571915 0.483462518514711 0 0 0 0 0.411619913999244 0 0 0 0.39068834651576 0.423743179019602 0 0.482076486385591 0.35698733382639 0 0.498827503541282 0.47094805335562 0.421440302915494 0.469466430547436 0.414828639089184 0 0 0 0 0 0.490585022456826 0.541598050925751 0 0 0 0 0 0.358810421475005 0.462231076930603 0 0 0 0 0 0 0 0 0 0 0 0.571313447716673 0.46350176092395 0 0 0 0.559113829154603 0.466916202090718 0 0 0 0 0 0.479017570959165
"precentral_gyrus_left" 0.416466837547483 0.401931138174656 0.350543435243514 0.418719552686181 0 0.382157774920719 0.417339060767861 0.390312411373671 0.43115708984506 0.404737194503048 0.376770373886085 0.422570973652515 0.377150023763429 0 0 0.27843824754452 0.289761439243729 0.347383531196414 0.321630866890359 0.424145172307148 0.318931298310058 0.482076486385591 0 0.398153684922309 0.382464164385508 0.376090036762249 0.39544032796592 0.410878444739659 0.404788978896953 0.361963311734422 0 0 0.428435024946154 0.32051951044082 0 0.408128490085348 0.401456354198025 0 0 0 0 0 0.447160791298492 0.467682686296557 0.413933729626672 0 0 0 0 0 0.401269453619308 0 0 0 0 0.514429945831048 0.450238253951254 0.464036425359755 0.395665161206956 0.415016306546792 0.428793743588665 0 0 0.354211755516189 0 0 0 0.43992193307711
"precuneus_left" 0.29589438054451 0 0.430504086857015 0.292587382580523 0 0.305795459362403 0.368825376669233 0.314306689661836 0.416369982341314 0.396882689368638 0 0.290240569821548 0 0.30478135761892 0 0.318815505087755 0 0 0 0.362238009595605 0.317413892146091 0.35698733382639 0.398153684922309 0 0 0 0.382691193429487 0.377383067178881 0.453813056972898 0.359165974840059 0 0 0.447161681296111 0.465178311485247 0 0.482817068138682 0 0 0 0 0 0 0 0 0 0 0 0 0 0 0 0 0 0 0 0.489774139437406 0 0 0 0 0.489408467484291 0 0 0 0 0 0 0
"rostral_anterior_cingulate_cortex_left" 0 0.384073472082813 0.36663086073603 0 0 0 0 0 0 0 0.353111504546753 0 0.279683446651919 0 0 0 0.387556018261192 0.328289390831267 0.337197902419566 0 0.374888933324321 0 0.382464164385508 0 0 0.366569861223726 0.402888450495671 0 0 0.384499676794585 0 0 0 0.363499675098418 0 0.427397215160294 0.404142136473374 0 0 0 0 0 0 0 0 0 0 0 0 0 0.40066082032166 0 0 0 0 0 0 0 0.322085732248252 0.413658125617299 0.37312281636033 0 0 0 0 0 0 0
"rostral_middle_frontal_gyrus_left" 0 0.421174187883326 0.344078114566396 0 0 0 0 0 0 0 0.285054064299399 0 0.289676210764073 0 0 0 0.335882457864751 0.275075139699374 0.283643404480535 0 0.355608531062102 0.498827503541282 0.376090036762249 0 0.366569861223726 0 0.367011562171505 0 0 0.368350365286969 0.230105915654712 0 0 0.380502927964324 0 0.406871183108286 0.411533353469626 0 0 0 0 0 0 0 0.442601906397505 0 0 0 0 0 0.424427160973155 0 0 0 0 0 0.40325621396646 0 0.419639628822613 0.426240372177912 0.411270100516558 0 0 0 0 0 0 0.424492317698851
"superior_frontal_gyrus_left" 0 0.46065789465308 0.388836704471202 0 0 0 0.398772782282664 0.395848166591454 0.410487927694618 0.397532573180321 0.42000276415726 0 0.395951199482652 0 0 0.382050677255789 0.360537933482226 0.359304681579101 0.347281188647931 0 0.384006860655346 0.47094805335562 0.39544032796592 0.382691193429487 0.402888450495671 0.367011562171505 0 0.4018976208055 0.399724072606712 0.375693771382031 0.29247471348226 0 0.445032909631551 0.406082982274083 0.429858114411652 0.50164921104019 0.477569238897043 0 0 0 0.458928149658802 0 0.446825506615962 0.469021581730436 0.459920035158251 0 0.424370779431096 0.484187404442926 0 0.489776535551418 0.442714123483556 0 0.399633741094613 0 0.450181132322269 0.558480348500583 0.455204619884421 0.450199257460705 0.44091881902846 0.44045085896467 0.501442153039346 0.415319130626447 0 0 0 0 0 0.465108775136279
"superior_parietal_gyrus_left" 0.398772852357831 0.466143810477326 0.396962359706003 0.259423133412351 0 0.329133952336693 0.367022750142771 0.331837788694756 0.44726465655448 0.364474168263189 0 0.335633110718546 0 0.329178614939932 0 0.368391915163658 0.405581352262422 0 0 0.353459329006258 0.391113654400406 0.421440302915494 0.410878444739659 0.377383067178881 0 0 0.4018976208055 0 0.439260377774656 0.374421187256016 0 0 0.445429809526932 0.455628346026458 0 0.483808442102728 0.445335503073731 0 0 0 0 0 0 0 0 0 0 0 0 0 0 0 0 0 0 0.477159326175747 0.420957865008153 0.16478078638039 0 0 0.435988307890551 0.389662448839345 0 0 0 0 0 0.404371983713416
"superior_temporal_gyrus_left" 0.344437771515961 0 0.399101418439182 0 0.243810089179778 0.370164714810252 0.437804091890028 0.382676015756506 0.459790372631819 0.422173179394358 0 0.402197092463524 0.38053681599695 0.353822163202554 0.306773091069395 0.39148327511118 0.319545503821445 0.190468058205204 0.180373611445803 0.43026667205486 0.350456163158069 0.469466430547436 0.404788978896953 0.453813056972898 0 0 0.399724072606712 0.439260377774656 0 0.363120501833665 0 0.265541698639413 0.318761743114215 0.360246845390425 0 0 0 0 0.425178557479175 0 0 0 0 0 0 0 0 0 0 0 0 0 0 0 0 0 0.470624773709969 0 0 0 0 0 0 0 0 0 0 0
"supramarginal_gyrus_left" 0.289733758098578 0.404425611976609 0.369460573563453 0 0 0.341532048577131 0.333081776911278 0.375998938990622 0.408549619401953 0.379653718044862 0 0.380696535747474 0 0 0 0.355042572797985 0.354925936059239 0 0.351170001759082 0.390626835703937 0.36306695994898 0.414828639089184 0.361963311734422 0.359165974840059 0.384499676794585 0.368350365286969 0.375693771382031 0.374421187256016 0.363120501833665 0 0 0 0.414237218580057 0.384153020531818 0 0 0.419305512719601 0 0 0 0 0 0.388984174368042 0 0 0 0 0 0 0 0 0 0 0 0 0.418175684505015 0.390193006648471 0 0 0 0.422482861404625 0 0 0 0 0 0 0
"frontal_pole_left" 0 0 0 0 0 0 0 0 0 0 0.212917871094088 0 0.192015899976585 0 0 0 0 0 0 0 0 0 0 0 0 0.230105915654712 0.29247471348226 0 0 0 0 0 0 0 0 0 0 0 0 0 0 0 0 0 0 0 0 0 0 0 0 0 0 0 0 0 0 0 0 0 0 0 0 0 0 0 0 0
"temporal_pole_left" 0 0 0 0 0.219974581499997 0.248961795102375 0 0.260327748749523 0 0 0.169802012144807 0 0 0.27059153776386 0 0 0 0 0 0 0 0 0 0 0 0 0 0 0.265541698639413 0 0 0 0 0.223215433730408 0 0 0 0 0 0 0 0 0 0 0 0 0 0 0 0 0 0 0 0 0 0 0 0 0 0 0 0 0 0 0 0 0 0
"transverse_temporal_gyrus_left" 0.399316522437663 0 0.434533878802537 0 0 0.399749192193421 0.457930233571393 0.41471601238008 0.46175500116186 0.440185287906658 0 0.413266691092156 0 0.422461362154369 0 0 0 0 0.389559696172297 0.429541571071675 0.484743704963235 0 0.428435024946154 0.447161681296111 0 0 0.445032909631551 0.445429809526932 0.318761743114215 0.414237218580057 0 0 0 0.396094406307041 0 0 0 0 0 0 0 0 0 0 0 0 0 0 0 0 0 0 0 0 0 0 0 0 0 0 0 0 0 0 0 0 0 0
"insula_left" 0 0.394124252430413 0.338617972240278 0 0.230790471691848 0.337190634652452 0.459334637925729 0.360117809006187 0.456801421738328 0.436470457951206 0.309127865113265 0 0.349986266829704 0.324777380497243 0.352995983991031 0 0.331131519214469 0.377471702434024 0.258910423397056 0.431396849161487 0.34208497291162 0 0.32051951044082 0.465178311485247 0.363499675098418 0.380502927964324 0.406082982274083 0.455628346026458 0.360246845390425 0.384153020531818 0 0.223215433730408 0.396094406307041 0 0 0.467387268922068 0.425854669818303 0 0.414671319082994 0 0 0 0 0 0.442925767188999 0 0 0 0 0 0.421243152405485 0 0.402204147664537 0 0 0 0.403310191887367 0 0 0.405234209449622 0.451406928740698 0 0 0 0 0 0 0.413325086393607
"banks_superior_temporal_sulcus_right" 0 0 0 0 0 0 0 0 0 0 0 0 0 0 0 0 0 0 0 0 0 0 0 0 0 0 0.429858114411652 0 0 0 0 0 0 0 0 0 0.421433878875688 0 0 0 0.34653219414243 0.37780896494108 0.422687363365535 0.335221970429406 0 0.386767573708595 0 0.293663131778675 0 0.412681609423478 0.396518059003515 0 0 0 0 0.452375025314957 0.438286042561634 0.422256259898576 0 0 0.441644958936291 0.411290047874667 0.303112899545666 0.392442091483769 0 0 0.387940311624796 0.442829907693611
"caudal_anterior_cingulate_cortex_right" 0 0.458677250570736 0.451366236160246 0 0 0 0 0 0 0 0.449819631476502 0 0.430018351606249 0 0 0 0.365083744119463 0 0 0 0.383021113808977 0.490585022456826 0.408128490085348 0.482817068138682 0.427397215160294 0.406871183108286 0.50164921104019 0.483808442102728 0 0 0 0 0 0.467387268922068 0 0 0.407627890029845 0 0 0 0.430325924239003 0 0.432738403406533 0 0.410035193570747 0 0.392159938857054 0 0 0.422972941824857 0.374612890580699 0.384626187935761 0.353618023824505 0 0.392935734364214 0.398012925712816 0.402523933198426 0.427601500169025 0.391458479686129 0.389010814541214 0.44875487347525 0.428574443687441 0.494390755882458 0.416654079131219 0 0 0 0.382444804248231
"caudal_middle_frontal_gyrus_right" 0 0.44938838228476 0.435429026269838 0 0.480643907532801 0 0.471450028331879 0 0.461781575326168 0 0.423310109627912 0 0.410072720904264 0 0 0.440244708976388 0.40808373948593 0 0.396964554787282 0 0.403816321484494 0.541598050925751 0.401456354198025 0 0.404142136473374 0.411533353469626 0.477569238897043 0.445335503073731 0 0.419305512719601 0 0 0 0.425854669818303 0.421433878875688 0.407627890029845 0 0 0.464120285324544 0.383176006887984 0.372563045914909 0.41000749611551 0.406615881788136 0.409777846690124 0.38682064975243 0 0.338767009155629 0.415969779783282 0 0.389027596687105 0.372682303666232 0.289352982138988 0.286379427358221 0 0.333779913322793 0.496927357630241 0.335776210770784 0.382876711442249 0.351056099197657 0.332165398226618 0.366316210592233 0.384521051934334 0.45081153667771 0.401792767846736 0 0 0.419982722033078 0.429918956101479
"cuneus_right" 0 0 0 0.196208562019525 0 0 0 0 0 0 0 0 0 0 0 0 0 0 0 0 0 0 0 0 0 0 0 0 0 0 0 0 0 0 0 0 0 0 0 0.354821080516662 0.354476311864161 0 0 0.278047359581337 0 0.293355578689635 0 0 0 0 0 0 0 0.219382229051859 0 0 0 0.30771623302604 0 0 0 0.255856526756133 0 0 0 0 0 0
"entorhinal_cortex_right" 0 0 0 0 0.353625805717264 0 0 0 0 0 0 0 0 0 0.421291969572447 0 0 0 0 0 0 0 0 0 0 0 0 0 0.425178557479175 0 0 0 0 0.414671319082994 0 0 0.464120285324544 0 0 0.199375605249838 0 0.334749417100645 0 0.255098050632208 0 0 0 0.422716446862152 0.216727976864444 0 0 0 0 0 0 0 0.481495444967996 0 0 0 0.483751078331043 0 0.342712257903166 0 0 0.218594758848602 0 0.240409069737335
"fusiform_gyrus_right" 0 0 0 0 0 0 0 0 0 0 0 0 0 0 0 0 0 0 0 0 0 0 0 0 0 0 0 0 0 0 0 0 0 0 0 0 0.383176006887984 0.354821080516662 0.199375605249838 0 0.299895043479468 0.299356904513175 0.452578209472252 0.299229308765078 0 0.285630760080394 0 0.378301746783294 0.205973340437535 0.351363044149991 0 0 0 0.334575122711642 0 0.358818614382177 0.369065693537506 0.348817417204714 0 0 0 0.348185564498953 0.363989899485367 0.354270555546796 0 0.2222979227731 0.374424425408467 0.321162851180876
"inferior_parietal_gyrus_right" 0 0 0 0 0 0 0 0 0 0 0 0 0 0 0 0 0 0 0 0 0 0 0 0 0 0 0.458928149658802 0 0 0 0 0 0 0 0.34653219414243 0.430325924239003 0.372563045914909 0.354476311864161 0 0.299895043479468 0 0.39539127496259 0.413956966503344 0.309724363431372 0 0.335061111803157 0 0.323902008651223 0.286052809608044 0.373590632489127 0.367508651050252 0 0 0.337643664095079 0.434190807796486 0.372967326153089 0.406716122160517 0.377918262424848 0 0.389627552411158 0.422901958205569 0.326115351067675 0.413156991898301 0.322686689115433 0 0 0.406826246969733 0.425528727104641
"inferior_temporal_gyrus_right" 0 0 0 0 0 0 0 0 0.380795209722634 0 0 0 0 0 0 0 0 0 0 0 0 0 0 0 0 0 0 0 0 0 0 0 0 0 0.37780896494108 0 0.41000749611551 0 0.334749417100645 0.299356904513175 0.39539127496259 0 0.423514772626998 0.265768351390028 0 0.293108100369091 0 0.367538455076563 0.258704128057184 0.438236891768542 0.388383722252297 0 0.384553174073853 0 0.412345755985644 0.441612776470076 0.440976563717604 0.361516837011722 0.364355744468132 0.389668071711515 0.437010084497585 0.3900571866585 0.38933641616303 0.420675914909178 0 0.263935166285673 0.421048597409009 0.407305096121172
"cingulate_gyrus_isthmus_right" 0 0 0.350916650382363 0 0 0 0 0 0.364449824361431 0 0 0 0 0 0 0 0 0 0 0 0 0.358810421475005 0.447160791298492 0 0 0 0.446825506615962 0 0 0.388984174368042 0 0 0 0 0.422687363365535 0.432738403406533 0.406615881788136 0 0 0.452578209472252 0.413956966503344 0.423514772626998 0 0.451656526562537 0 0.213531816375524 0.365294216688809 0.454968519518847 0 0.414867186454731 0.37318072596839 0 0.410859723002374 0 0.416475290939504 0.446424931319898 0.468151223965036 0.309564845651884 0 0.409567173467578 0.456955172820634 0.407543374050691 0.415063206243293 0.40521666072891 0 0 0.440115648089637 0.397406751449356
"lateral_occipital_cortex_right" 0 0 0 0 0 0 0 0 0 0.145988168959192 0 0.141424361459318 0 0 0 0.452038438515106 0 0 0 0 0 0.462231076930603 0.467682686296557 0 0 0 0.469021581730436 0 0 0 0 0 0 0 0.335221970429406 0 0.409777846690124 0.278047359581337 0.255098050632208 0.299229308765078 0.309724363431372 0.265768351390028 0.451656526562537 0 0 0.327122053179551 0 0.379644945266823 0.264493018429207 0.403251007091839 0.392253304282025 0 0 0.255591897111324 0.414926537282939 0.428459126502212 0.432135778707401 0.413226081454821 0.345775222745458 0 0.433533481583085 0.39026780654837 0.430036439838075 0.422227349116933 0 0 0.434280679394383 0.431250118342039
"lateral_orbitofrontal_cortex_right" 0 0.441331140044722 0.44183150076292 0 0 0 0 0 0 0 0.445707878830451 0 0 0 0 0 0.436345453091277 0 0 0 0 0 0.413933729626672 0 0 0.442601906397505 0.459920035158251 0 0 0 0 0 0 0.442925767188999 0 0.410035193570747 0.38682064975243 0 0 0 0 0 0 0 0 0 0.266709374542378 0.183421912742445 0 0.452272324798805 0.376530339979291 0.266949239017304 0.32157538455237 0 0.347841723145938 0.401178715861251 0.396438942053539 0 0.355130240236801 0.288697378815858 0.409834934898034 0 0 0 0.18883756340854 0.143103332431595 0 0.334044646005775
"lingual_gyrus_right" 0 0 0 0.11943511835931 0 0 0 0 0 0.155121277573141 0 0 0 0 0 0 0 0 0 0 0 0 0 0 0 0 0 0 0 0 0 0 0 0 0.386767573708595 0 0 0.293355578689635 0 0.285630760080394 0.335061111803157 0.293108100369091 0.213531816375524 0.327122053179551 0 0 0 0.328472195703837 0.151468592655583 0.373990897175785 0 0 0 0.221245027345514 0 0.378621830265631 0.379721702391301 0.332989679573984 0 0 0.385044697068667 0.371412908300884 0.383584851352038 0.380989931935318 0 0 0.372156612422126 0.385643703336983
"medial_orbitofrontal_gyrus_right" 0 0.395567342069124 0.416774448734388 0 0 0 0 0 0 0 0.39779560460047 0 0.157336839819776 0 0 0 0.409328354250957 0 0 0 0.362291840028557 0 0 0 0 0 0.424370779431096 0 0 0 0 0 0 0 0 0.392159938857054 0.338767009155629 0 0 0 0 0 0.365294216688809 0 0.266709374542378 0 0 0.412250694734876 0 0 0.354221375483913 0.349207911398511 0.332530345940802 0 0.343731835481554 0.399041845436401 0.348852564847444 0 0.258111534471898 0.284399417463959 0.370312707743686 0 0 0.355163710796268 0.187405291365143 0 0 0.340944938599318
"middle_temporal_gyrus_right" 0 0 0 0 0 0 0 0 0 0 0 0 0 0 0 0 0 0 0 0 0 0 0 0 0 0 0.484187404442926 0 0 0 0 0 0 0 0.293663131778675 0 0.415969779783282 0 0.422716446862152 0.378301746783294 0.323902008651223 0.367538455076563 0.454968519518847 0.379644945266823 0.183421912742445 0.328472195703837 0.412250694734876 0 0.349649984570637 0.405286719439397 0.399433713946953 0 0.430643973981054 0 0.31979165234759 0.405569155588192 0.433242489085421 0.407858533248102 0 0 0.44592044846237 0.359827407747325 0.40650412104423 0.404354881139285 0 0.186009019645662 0.425235763068536 0.42411671433058
"parahippocampal_gyrus_right" 0 0 0 0 0 0 0 0 0 0 0 0 0 0 0 0 0 0 0 0 0 0 0 0 0 0 0 0 0 0 0 0 0 0 0 0 0 0 0.216727976864444 0.205973340437535 0.286052809608044 0.258704128057184 0 0.264493018429207 0 0.151468592655583 0 0.349649984570637 0 0 0 0 0 0 0 0.353271067390034 0 0.286916358265135 0 0 0 0.322697358808601 0.298474760467583 0 0 0.230628603508786 0 0.287398589001269
"paracentral_gyrus_right" 0 0.465574259795934 0.439051457424837 0 0 0 0 0 0 0 0 0 0 0 0 0.138387311090817 0 0 0 0 0 0 0 0 0 0 0.489776535551418 0 0 0 0 0 0 0 0.412681609423478 0.422972941824857 0.389027596687105 0 0 0.351363044149991 0.373590632489127 0.438236891768542 0.414867186454731 0.403251007091839 0.452272324798805 0.373990897175785 0 0.405286719439397 0 0 0.374185638144935 0 0 0 0.212020145594876 0.380966230152963 0.334403553571083 0.383164916888953 0.417896025646395 0.38222293814308 0.394435420925543 0.390856329345715 0.392012560682777 0.383202191733569 0 0 0.368807588962805 0.401195490103871
"inferior_frontal_gyrus_pars_opercularis_right" 0 0.42625702108477 0.432103307630428 0 0 0 0 0 0 0 0.433534320355248 0 0.433947600727916 0 0 0 0.397566324897563 0 0.400878606569266 0 0.395871547463795 0 0.401269453619308 0 0.40066082032166 0.424427160973155 0.442714123483556 0 0 0 0 0 0 0.421243152405485 0.396518059003515 0.374612890580699 0.372682303666232 0 0 0 0.367508651050252 0.388383722252297 0.37318072596839 0.392253304282025 0.376530339979291 0 0.354221375483913 0.399433713946953 0 0.374185638144935 0 0.3732718936879 0.290130610113904 0 0.29069479612005 0.40383270770047 0.330459572136998 0.366116609214597 0.355879716484771 0.35739159534625 0.368838646235985 0.349660369466257 0.425768356574652 0.367389401455343 0 0 0 0.369770885389085
"inferior_frontal_gyrus_pars_orbitalis_right" 0 0.388836082656279 0 0 0 0 0 0 0 0 0 0 0 0 0 0 0 0 0 0 0 0 0 0 0 0 0 0 0 0 0 0 0 0 0 0.384626187935761 0.289352982138988 0 0 0 0 0 0 0 0.266949239017304 0 0.349207911398511 0 0 0 0.3732718936879 0 0.300949824085982 0 0 0 0.367406373745217 0 0 0.314686832565828 0.372933104086769 0 0 0 0 0 0 0.307704634848995
"inferior_frontal_gyrus_pars_triangularis_right" 0 0.396478881072193 0.406967485921125 0 0 0 0 0 0 0 0 0 0 0 0 0 0 0 0 0 0 0 0 0 0 0 0.399633741094613 0 0 0 0 0 0 0.402204147664537 0 0.353618023824505 0.286379427358221 0 0 0 0 0.384553174073853 0.410859723002374 0 0.32157538455237 0 0.332530345940802 0.430643973981054 0 0 0.290130610113904 0.300949824085982 0 0 0.330153432754091 0 0.358471543117645 0 0.334036721171881 0.295352560219425 0.328765042948534 0 0 0 0 0 0 0.388738927575455
"pericalcarine_cortex_right" 0 0 0 0.195350267205314 0 0 0 0 0 0 0 0 0 0 0 0 0 0 0 0 0 0 0 0 0 0 0 0 0 0 0 0 0 0 0 0 0 0.219382229051859 0 0.334575122711642 0.337643664095079 0 0 0.255591897111324 0 0.221245027345514 0 0 0 0 0 0 0 0 0 0 0 0.321909781406729 0 0 0 0.327499978965551 0.365668501689223 0 0 0 0 0
"postcentral_gyrus_right" 0 0 0.408817165724622 0 0 0 0 0 0.459072794103431 0 0 0 0 0 0 0 0 0 0 0 0 0 0 0 0 0 0.450181132322269 0 0 0 0 0 0 0 0 0.392935734364214 0.333779913322793 0 0 0 0.434190807796486 0.412345755985644 0.416475290939504 0.414926537282939 0.347841723145938 0 0.343731835481554 0.31979165234759 0 0.212020145594876 0.29069479612005 0 0.330153432754091 0 0 0.420987333071269 0.363964117332999 0.27876017305262 0.325190337385913 0.340925678572902 0.370813537675129 0.38522458645994 0.202985614594352 0.350465276345959 0 0 0 0.366069655597894
"posterior_cingulate_gyrus_right" 0 0.554332466159389 0.524318964699071 0 0 0 0 0 0.525761905147752 0 0 0 0 0 0 0.495421665348263 0 0 0 0 0.449917658778514 0.571313447716673 0.514429945831048 0.489774139437406 0 0 0.558480348500583 0.477159326175747 0 0.418175684505015 0 0 0 0 0.452375025314957 0.398012925712816 0.496927357630241 0 0 0.358818614382177 0.372967326153089 0.441612776470076 0.446424931319898 0.428459126502212 0.401178715861251 0.378621830265631 0.399041845436401 0.405569155588192 0.353271067390034 0.380966230152963 0.40383270770047 0 0 0 0.420987333071269 0 0.481613077583218 0.417221607569071 0.375799988504591 0 0.47424491503127 0.354821535031019 0.403467485063138 0.387125730752201 0 0 0.489829263726307 0.49712877148492
"precentral_gyrus_right" 0 0.43278299580687 0.439200011311509 0 0.451464207647749 0 0 0 0.48305402052117 0 0.409933236297087 0 0.380378221459502 0 0 0.44708290068241 0.358547643959793 0 0.385208290830428 0 0.402357478493424 0.46350176092395 0.450238253951254 0 0 0.40325621396646 0.455204619884421 0.420957865008153 0.470624773709969 0.390193006648471 0 0 0 0.403310191887367 0.438286042561634 0.402523933198426 0.335776210770784 0 0.481495444967996 0.369065693537506 0.406716122160517 0.440976563717604 0.468151223965036 0.432135778707401 0.396438942053539 0.379721702391301 0.348852564847444 0.433242489085421 0 0.334403553571083 0.330459572136998 0.367406373745217 0.358471543117645 0 0.363964117332999 0.481613077583218 0 0.410205260410386 0.349553904388111 0.367943156489214 0.405151291989334 0.42646212111057 0.412994645834308 0.401266406431463 0 0 0.430583413433362 0.404514661833592
"precuneus_right" 0 0 0 0 0 0 0 0 0 0 0 0 0 0 0 0.133722052553436 0 0 0 0 0 0 0.464036425359755 0 0 0 0.450199257460705 0.16478078638039 0 0 0 0 0 0 0.422256259898576 0.427601500169025 0.382876711442249 0.30771623302604 0 0.348817417204714 0.377918262424848 0.361516837011722 0.309564845651884 0.413226081454821 0 0.332989679573984 0 0.407858533248102 0.286916358265135 0.383164916888953 0.366116609214597 0 0 0.321909781406729 0.27876017305262 0.417221607569071 0.410205260410386 0 0.33800185444499 0 0.430324177678228 0.333249186042981 0.402633745422531 0.378454780657628 0 0 0.349138668588391 0.354488833680587
"rostral_anterior_cingulate_cortex_right" 0 0.442713795725426 0.42530368309358 0 0 0 0 0 0 0 0 0 0.260177241536122 0 0 0 0.402718996643506 0 0 0 0.414897482339838 0 0.395665161206956 0 0.322085732248252 0.419639628822613 0.44091881902846 0 0 0 0 0 0 0 0 0.391458479686129 0.351056099197657 0 0 0 0 0.364355744468132 0 0.345775222745458 0.355130240236801 0 0.258111534471898 0 0 0.417896025646395 0.355879716484771 0 0.334036721171881 0 0.325190337385913 0.375799988504591 0.349553904388111 0.33800185444499 0 0.362439791054899 0.391950823032494 0 0.35991301908366 0 0 0 0 0.328869782623754
"rostral_middle_frontal_gyrus_right" 0 0.428418589213738 0.428320325269079 0 0 0 0 0 0 0 0.430067798247462 0 0.416473306785592 0 0 0 0.40752582191006 0 0.397029648798801 0 0.411542010723513 0 0.415016306546792 0 0.413658125617299 0.426240372177912 0.44045085896467 0 0 0 0 0 0 0.405234209449622 0 0.389010814541214 0.332165398226618 0 0 0 0.389627552411158 0.389668071711515 0.409567173467578 0 0.288697378815858 0 0.284399417463959 0 0 0.38222293814308 0.35739159534625 0.314686832565828 0.295352560219425 0 0.340925678572902 0 0.367943156489214 0 0.362439791054899 0 0.379098770367309 0 0.403986492804501 0.342255771522841 0.258511232705514 0 0 0.377030279971749
"superior_frontal_gyrus_right" 0 0.48470377732733 0.449332331909967 0 0.477121108957327 0 0.425405524503754 0 0.458420326601147 0 0.45372390961228 0 0.399785772971254 0 0 0.498491123266945 0.416091217586341 0 0.381987439312305 0 0.40735089256985 0.559113829154603 0.428793743588665 0.489408467484291 0.37312281636033 0.411270100516558 0.501442153039346 0.435988307890551 0 0.422482861404625 0 0 0 0.451406928740698 0.441644958936291 0.44875487347525 0.366316210592233 0 0.483751078331043 0 0.422901958205569 0.437010084497585 0.456955172820634 0.433533481583085 0.409834934898034 0.385044697068667 0.370312707743686 0.44592044846237 0 0.394435420925543 0.368838646235985 0.372933104086769 0.328765042948534 0 0.370813537675129 0.47424491503127 0.405151291989334 0.430324177678228 0.391950823032494 0.379098770367309 0 0.419648557672796 0.44009873889204 0.417670579846271 0.225771008388841 0 0.456447057385624 0.412909682381429
"superior_parietal_gyrus_right" 0 0 0.445930255813953 0 0 0 0 0 0 0 0 0 0 0 0 0.186269113528326 0 0 0 0 0 0.466916202090718 0 0 0 0 0.415319130626447 0.389662448839345 0 0 0 0 0 0 0.411290047874667 0.428574443687441 0.384521051934334 0.255856526756133 0 0.348185564498953 0.326115351067675 0.3900571866585 0.407543374050691 0.39026780654837 0 0.371412908300884 0 0.359827407747325 0.322697358808601 0.390856329345715 0.349660369466257 0 0 0.327499978965551 0.38522458645994 0.354821535031019 0.42646212111057 0.333249186042981 0 0 0.419648557672796 0 0.398072126087204 0.365394714875507 0 0 0.365885997810431 0.421572740437883
"superior_temporal_gyrus_right" 0 0 0.402320322790021 0 0.446653492759771 0 0 0 0 0 0 0 0 0 0 0 0 0 0 0 0 0 0 0 0 0 0 0 0 0 0 0 0 0 0.303112899545666 0.494390755882458 0.45081153667771 0 0.342712257903166 0.363989899485367 0.413156991898301 0.38933641616303 0.415063206243293 0.430036439838075 0 0.383584851352038 0 0.40650412104423 0.298474760467583 0.392012560682777 0.425768356574652 0 0 0.365668501689223 0.202985614594352 0.403467485063138 0.412994645834308 0.402633745422531 0.35991301908366 0.403986492804501 0.44009873889204 0.398072126087204 0 0.396596043359263 0 0.284509699619387 0.291276392605998 0.368713937114662
"supramarginal_gyrus_right" 0 0.481240323006116 0.40787059483706 0 0 0 0 0 0 0 0 0 0 0 0 0 0 0 0 0 0 0 0.354211755516189 0 0 0 0 0 0 0 0 0 0 0 0.392442091483769 0.416654079131219 0.401792767846736 0 0 0.354270555546796 0.322686689115433 0.420675914909178 0.40521666072891 0.422227349116933 0 0.380989931935318 0.355163710796268 0.404354881139285 0 0.383202191733569 0.367389401455343 0 0 0 0.350465276345959 0.387125730752201 0.401266406431463 0.378454780657628 0 0.342255771522841 0.417670579846271 0.365394714875507 0.396596043359263 0 0 0 0.449831454177788 0.379676195872408
"frontal_pole_right" 0 0 0 0 0 0 0 0 0 0 0 0 0 0 0 0 0 0 0 0 0 0 0 0 0 0 0 0 0 0 0 0 0 0 0 0 0 0 0 0 0 0 0 0 0.18883756340854 0 0.187405291365143 0 0 0 0 0 0 0 0 0 0 0 0 0.258511232705514 0.225771008388841 0 0 0 0 0 0 0
"temporal_pole_right" 0 0 0 0 0 0 0 0 0 0 0 0 0 0 0 0 0 0 0 0 0 0 0 0 0 0 0 0 0 0 0 0 0 0 0 0 0 0 0.218594758848602 0.2222979227731 0 0.263935166285673 0 0 0.143103332431595 0 0 0.186009019645662 0.230628603508786 0 0 0 0 0 0 0 0 0 0 0 0 0 0.284509699619387 0 0 0 0 0.24812867083046
"transverse_temporal_gyrus_right" 0 0 0 0 0 0 0 0 0.44349608824117 0 0 0 0 0 0 0 0 0 0 0 0 0 0 0 0 0 0 0 0 0 0 0 0 0 0.387940311624796 0 0.419982722033078 0 0 0.374424425408467 0.406826246969733 0.421048597409009 0.440115648089637 0.434280679394383 0 0.372156612422126 0 0.425235763068536 0 0.368807588962805 0 0 0 0 0 0.489829263726307 0.430583413433362 0.349138668588391 0 0 0.456447057385624 0.365885997810431 0.291276392605998 0.449831454177788 0 0 0 0.388562940808388
"insula_right" 0 0.412505949312211 0.428200849702803 0 0.414131591914509 0 0 0 0.434807825576174 0 0.42073776471049 0 0 0 0 0 0.398544622556595 0 0.416013187144995 0 0 0.479017570959165 0.43992193307711 0 0 0.424492317698851 0.465108775136279 0.404371983713416 0 0 0 0 0 0.413325086393607 0.442829907693611 0.382444804248231 0.429918956101479 0 0.240409069737335 0.321162851180876 0.425528727104641 0.407305096121172 0.397406751449356 0.431250118342039 0.334044646005775 0.385643703336983 0.340944938599318 0.42411671433058 0.287398589001269 0.401195490103871 0.369770885389085 0.307704634848995 0.388738927575455 0 0.366069655597894 0.49712877148492 0.404514661833592 0.354488833680587 0.328869782623754 0.377030279971749 0.412909682381429 0.421572740437883 0.368713937114662 0.379676195872408 0 0.24812867083046 0.388562940808388 0
