# Supplementary material for: NODDI and Tensor-Based Microstructural Indices as Predictors of Functional Connectivity
Source: PLoS One. 2016 Apr 14;11(4):e0153404. doi: 10.1371/journal.pone.0153404 (PMC4831788; doi:10.1371/journal.pone.0153404)
Supplement: S1 Data — a) Functional connectivity matrices, both fMRI and EEG connectomes across all subjects, in the form of precision matrices and b) structural brain connectivity matrices across all subjects and microstructural indices. Columns and rows are named according to the corresponding brain region that represent. (ZIP) [file pone.0153404.s001.zip › DATA/DWI/48_WICVF_68.txt]

"banks_superior_temporal_sulcus_left" "caudal_anterior_cingulate_cortex_left" "caudal_middle_frontal_gyrus_left" "cuneus_left" "entorhinal_cortex_left" "fusiform_gyrus_left" "inferior_parietal_gyrus_left" "inferior_temporal_gyrus_left" "cingulate_gyrus_isthmus_left" "lateral_occipital_cortex_left" "lateral_orbitofrontal_cortex_left" "lingual_gyrus_left" "medial_orbitofrontal_gyrus_left" "middle_temporal_gyrus_left" "parahippocampal_gyrus_left" "paracentral_gyrus_left" "inferior_frontal_gyrus_pars_opercularis_left" "inferior_frontal_gyrus_pars_orbitalis_left" "inferior_frontal_gyrus_pars_triangularis_left" "pericalcarine_cortex_left" "postcentral_gyrus_left" "posterior_cingulate_gyrus_left" "precentral_gyrus_left" "precuneus_left" "rostral_anterior_cingulate_cortex_left" "rostral_middle_frontal_gyrus_left" "superior_frontal_gyrus_left" "superior_parietal_gyrus_left" "superior_temporal_gyrus_left" "supramarginal_gyrus_left" "frontal_pole_left" "temporal_pole_left" "transverse_temporal_gyrus_left" "insula_left" "banks_superior_temporal_sulcus_right" "caudal_anterior_cingulate_cortex_right" "caudal_middle_frontal_gyrus_right" "cuneus_right" "entorhinal_cortex_right" "fusiform_gyrus_right" "inferior_parietal_gyrus_right" "inferior_temporal_gyrus_right" "cingulate_gyrus_isthmus_right" "lateral_occipital_cortex_right" "lateral_orbitofrontal_cortex_right" "lingual_gyrus_right" "medial_orbitofrontal_gyrus_right" "middle_temporal_gyrus_right" "parahippocampal_gyrus_right" "paracentral_gyrus_right" "inferior_frontal_gyrus_pars_opercularis_right" "inferior_frontal_gyrus_pars_orbitalis_right" "inferior_frontal_gyrus_pars_triangularis_right" "pericalcarine_cortex_right" "postcentral_gyrus_right" "posterior_cingulate_gyrus_right" "precentral_gyrus_right" "precuneus_right" "rostral_anterior_cingulate_cortex_right" "rostral_middle_frontal_gyrus_right" "superior_frontal_gyrus_right" "superior_parietal_gyrus_right" "superior_temporal_gyrus_right" "supramarginal_gyrus_right" "frontal_pole_right" "temporal_pole_right" "transverse_temporal_gyrus_right" "insula_right"
"banks_superior_temporal_sulcus_left" 0 0 0 0 0 0.563473573485831 0.538401296872346 0.54665235527287 0.62270489105384 0.574004649888005 0 0 0 0.50467949481373 0 0 0 0 0 0 0 0 0.627985192476545 0.605441680335139 0 0 0 0.593974752813392 0.56499426894296 0.570481557996917 0 0 0.586173467704153 0 0 0 0 0 0 0 0 0 0 0 0 0 0 0 0 0 0 0 0 0 0 0 0 0 0 0 0 0 0 0 0 0 0 0
"caudal_anterior_cingulate_cortex_left" 0 0 0.61046851946693 0 0 0 0.642855618599332 0 0 0.632053527790848 0.620750649885599 0 0.585846475392662 0 0 0.627084395378624 0.606676248415327 0 0.606069709631132 0 0.611952416433207 0.600005217198103 0.633209792766621 0 0.553164548352699 0.614147750822382 0.625934337209606 0.6434406529609 0 0.652368906853811 0 0 0 0.608208200204253 0 0.60382630388841 0.651415108789597 0 0 0 0 0 0 0 0.64274720813479 0 0.591777535354462 0 0 0.619757464680046 0.644954857607422 0.64306764262889 0.646493027864832 0 0 0.7067902061326 0.649214965684237 0 0.583870533776658 0.631164233601902 0.632777707924411 0 0 0.671614259829124 0 0 0 0.658356008310941
"caudal_middle_frontal_gyrus_left" 0 0.61046851946693 0 0 0 0 0.645405441375541 0 0.650645630439844 0.611018925460519 0.617603414656826 0 0.596102240023442 0 0 0.589742663860447 0.616985475409381 0.605580996053059 0.62191610335969 0 0.634626288629532 0.65278739836296 0.64377331342592 0.6252090814548 0.603789455720975 0.613329444499522 0.628634498098627 0.646338549738489 0.667492146512254 0.645189484813366 0 0 0.606467602378599 0.622189608735269 0 0.611160839599277 0.602512089415483 0 0 0 0 0 0.673295529536595 0 0.615410861477584 0 0.572667276240243 0 0 0.596601584507697 0.602292941857818 0 0.626638311143198 0 0.61350281765557 0.65312871931843 0.617654531662083 0 0.564276278388232 0.597195320985864 0.579869785539973 0.645278203491588 0.571672441031449 0.620179384100937 0 0 0 0.61582149634907
"cuneus_left" 0 0 0 0 0 0 0.579127253367333 0 0.617993663816147 0.570150755944529 0 0.533333484913794 0 0 0 0 0 0 0 0.542363956774134 0 0 0.647129225212835 0.600911646555919 0 0 0 0.544816597174832 0 0 0 0 0 0 0 0 0 0.549633147141073 0 0 0 0 0 0 0 0.465809907825854 0 0 0 0 0 0 0 0.499964211948979 0 0 0 0 0 0 0 0 0 0 0 0 0 0
"entorhinal_cortex_left" 0 0 0 0 0 0.462068838277703 0 0.455227582153839 0 0.657165940836466 0 0.65020280844243 0 0 0.543973316227378 0 0 0 0 0 0 0 0 0 0 0 0 0 0.430434268010448 0 0 0.425098514089424 0 0.41112848084119 0 0 0.763177110372002 0 0.713100026568731 0 0 0 0 0 0 0 0 0 0 0 0 0 0 0 0 0 0.770004462874017 0 0 0 0.733857462891451 0 0.679108739032481 0 0 0 0 0.696567793923871
"fusiform_gyrus_left" 0.563473573485831 0 0 0 0.462068838277703 0 0.607218317708603 0.525863637323667 0.604289632141042 0.581995573701692 0 0.545592291931936 0.504724242563026 0.539487415208876 0.530774331014359 0 0 0 0 0.557190202002958 0 0.600022524746282 0.62326437744714 0.609952758861097 0 0 0 0.613239866726873 0.534740014575512 0.592228257526901 0 0.436353041431344 0.575623295876342 0.510094147128671 0 0 0 0 0 0 0 0 0 0 0 0 0 0 0 0 0 0 0 0 0 0 0 0 0 0 0 0 0 0 0 0 0 0
"inferior_parietal_gyrus_left" 0.538401296872346 0.642855618599332 0.645405441375541 0.579127253367333 0 0.607218317708603 0 0.561081468946927 0.620776219551522 0.612876237214187 0 0.579901533947143 0 0.524208311301201 0 0.619411045508973 0 0 0 0.579065758690746 0.649155376731278 0.624358047686376 0.64228242501196 0.608731184810258 0 0 0.637718249454658 0.623563449440924 0.608584028197992 0.575187565023963 0 0 0.590513816156165 0.592629098156238 0 0 0.627664606181803 0 0 0 0 0 0 0 0 0 0 0 0 0 0 0 0 0 0 0 0 0 0 0 0.59819763600837 0 0 0 0 0 0 0
"inferior_temporal_gyrus_left" 0.54665235527287 0 0 0 0.455227582153839 0.525863637323667 0.561081468946927 0 0.592993904920468 0.571117918236178 0 0.607041935354766 0 0.54163882658282 0 0 0 0 0 0 0.61972891756721 0.605890645798371 0.620321508389165 0.587475806730932 0 0 0.625993261793396 0.586456985288783 0.545321600303675 0.586351480147763 0 0.471537140789828 0.568788501000071 0.530324662632187 0 0 0 0 0 0 0 0 0 0 0 0 0 0 0 0 0 0 0 0 0 0 0 0 0 0 0 0 0 0 0 0 0 0
"cingulate_gyrus_isthmus_left" 0.62270489105384 0 0.650645630439844 0.617993663816147 0 0.604289632141042 0.620776219551522 0.592993904920468 0 0.593463945430136 0 0.579791995632254 0 0 0 0.611400517784641 0.608111135017706 0 0 0.562853016078579 0.635476279029855 0.62333078579194 0.666614355317397 0.587414154928636 0 0 0.654073558656603 0.593214004272061 0.60405604867357 0.62464052103607 0 0 0.596156056033605 0.610381906614465 0 0 0.646529265882294 0 0 0 0 0.58475977096188 0.591697899806038 0 0 0 0 0 0 0 0 0 0 0 0.648609869731545 0.604739350843549 0.615477393424796 0 0 0 0.636214968500777 0 0 0 0 0 0.627090853566019 0.607320268541523
"lateral_occipital_cortex_left" 0.574004649888005 0.632053527790848 0.611018925460519 0.570150755944529 0.657165940836466 0.581995573701692 0.612876237214187 0.571117918236178 0.593463945430136 0 0 0.552536554922427 0 0.553647183418295 0.587908574407611 0.617973738736991 0.590123366256786 0 0 0.548209448287331 0.638645129448814 0.61555542939179 0.629685571473208 0.599138975288276 0 0 0.621106487028738 0.610124006267595 0.563468108735912 0.59083751679617 0 0 0.582447109904654 0.578199823141871 0 0 0 0 0 0 0 0 0 0.542750892067818 0 0.621057467537502 0 0 0 0 0 0 0 0 0 0 0 0 0 0 0 0 0 0 0 0 0 0
"lateral_orbitofrontal_cortex_left" 0 0.620750649885599 0.617603414656826 0 0 0 0 0 0 0 0 0 0.488226406664825 0 0 0 0.592640105032916 0.516305357089179 0.536758216081012 0 0.615574386851963 0.648188463003263 0.613059410931839 0 0.561685680307275 0.560499402438917 0.629144497085375 0 0 0 0.48596832241988 0.300467908956662 0 0.507940688909554 0 0.639625910756201 0.588917801630729 0 0 0 0 0 0 0 0.608948244183207 0 0.541167479586206 0 0 0 0.575734528174395 0 0 0 0 0 0.572101107051428 0 0 0.598526193428257 0.583862543017211 0 0 0 0 0 0 0.616233946727052
"lingual_gyrus_left" 0 0 0 0.533333484913794 0.65020280844243 0.545592291931936 0.579901533947143 0.607041935354766 0.579791995632254 0.552536554922427 0 0 0 0 0.588884131718354 0 0 0 0 0.516504356700902 0 0 0.622645574172015 0.536501879595084 0 0 0 0.577072588692829 0.562633255562593 0.60274583206525 0 0 0.580754466003359 0 0 0 0 0 0 0 0 0 0 0.542261980984204 0 0 0 0 0 0 0 0 0 0 0 0 0 0 0 0 0 0 0 0 0 0 0 0
"medial_orbitofrontal_gyrus_left" 0 0.585846475392662 0.596102240023442 0 0 0.504724242563026 0 0 0 0 0.488226406664825 0 0 0 0 0 0.58726982064457 0.56524584780186 0.572939623164242 0 0.583289039699695 0 0.58994136750411 0 0.515436886367798 0.556027283721117 0.590013709489149 0 0.511574015231047 0 0.446175536145722 0 0 0.542380193169822 0 0.611276031617978 0.543457028238614 0 0 0 0 0 0 0 0 0 0.537295544921136 0 0 0 0.582720293159825 0 0 0 0 0 0.530026827853641 0 0.543942241991979 0.56213306568147 0.521448888155641 0 0 0 0 0 0 0
"middle_temporal_gyrus_left" 0.50467949481373 0 0 0 0 0.539487415208876 0.524208311301201 0.54163882658282 0 0.553647183418295 0 0 0 0 0 0 0 0 0 0 0.458739539359875 0 0 0.565977356329571 0 0 0 0.581515678388837 0.553640125590682 0 0 0.52374959881934 0.587952797414108 0.501196734609371 0 0 0 0 0 0 0 0 0 0 0 0 0 0 0 0 0 0 0 0 0 0 0 0 0 0 0 0 0 0 0 0 0 0
"parahippocampal_gyrus_left" 0 0 0 0 0.543973316227378 0.530774331014359 0 0 0 0.587908574407611 0 0.588884131718354 0 0 0 0 0 0 0 0 0 0 0 0 0 0 0 0 0.516513314706528 0 0 0 0 0.519490566858278 0 0 0 0 0.670237785860877 0 0 0 0 0 0 0 0 0 0 0 0 0 0 0 0 0 0 0 0 0 0 0 0 0 0 0 0 0
"paracentral_gyrus_left" 0 0.627084395378624 0.589742663860447 0 0 0 0.619411045508973 0 0.611400517784641 0.617973738736991 0 0 0 0 0 0 0 0 0 0.602684279327709 0.495200669197509 0.601309272167743 0.565892945713686 0.565368160963711 0 0 0.605619738157122 0.593659562154771 0.595251216532501 0.599001413893221 0 0 0 0 0 0 0.56353029879284 0 0 0 0 0 0 0.574472673004335 0 0 0 0 0 0.432049794029433 0 0 0 0 0 0.6610861298296 0.588886384850984 0.432973434799842 0 0 0.605025709247639 0.470734106610832 0 0 0 0 0 0
"inferior_frontal_gyrus_pars_opercularis_left" 0 0.606676248415327 0.616985475409381 0 0 0 0 0 0.608111135017706 0.590123366256786 0.592640105032916 0 0.58726982064457 0 0 0 0 0.596677330171026 0.608636612681681 0 0.568780709545615 0 0.525497016589792 0 0.605167595820493 0.602383353696915 0.63087427127135 0.613070459342551 0.587110521557221 0.611172332864885 0 0 0 0.587841767730825 0 0.574330248866342 0.607378997689592 0 0 0 0 0 0 0 0.649365114724398 0 0.570640032771681 0 0 0 0.587155141908071 0 0 0 0 0 0.573593004042043 0 0.611421202675873 0.59774500192339 0.604608944565112 0 0 0 0 0 0 0.63867123436912
"inferior_frontal_gyrus_pars_orbitalis_left" 0 0 0.605580996053059 0 0 0 0 0 0 0 0.516305357089179 0 0.56524584780186 0 0 0 0.596677330171026 0 0.549552591148571 0 0.608379419023266 0 0.602894909442254 0 0.597592803721997 0.551003472563854 0.601786220259705 0 0.425124558740701 0 0 0 0 0.58892441647862 0 0 0 0 0 0 0 0 0 0 0 0 0 0 0 0 0 0 0 0 0 0 0 0 0 0 0 0 0 0 0 0 0 0
"inferior_frontal_gyrus_pars_triangularis_left" 0 0.606069709631132 0.62191610335969 0 0 0 0 0 0 0 0.536758216081012 0 0.572939623164242 0 0 0 0.608636612681681 0.549552591148571 0 0 0.622022204100879 0 0.621087167468084 0 0.597597860977095 0.581993321902748 0.616042823843266 0 0.479980881176364 0.619304647786482 0 0 0.607524851438433 0.600820932828263 0 0 0.603775713323982 0 0 0 0 0 0 0 0 0 0 0 0 0 0.605161622917489 0 0 0 0 0 0.600541560088926 0 0 0.600876889210626 0.584738123426855 0 0 0 0 0 0 0.629230910202273
"pericalcarine_cortex_left" 0 0 0 0.542363956774134 0 0.557190202002958 0.579065758690746 0 0.562853016078579 0.548209448287331 0 0.516504356700902 0 0 0 0.602684279327709 0 0 0 0 0.626401054430173 0.613934183122075 0.619726234165877 0.590446931651874 0 0 0 0.601344428068273 0.580070714397163 0.591705855385722 0 0 0.594242530165476 0.592727753105131 0 0 0 0 0 0 0 0 0 0 0 0 0 0 0 0 0 0 0 0 0 0 0 0 0 0 0 0 0 0 0 0 0 0
"postcentral_gyrus_left" 0 0.611952416433207 0.634626288629532 0 0 0 0.649155376731278 0.61972891756721 0.635476279029855 0.638645129448814 0.615574386851963 0 0.583289039699695 0.458739539359875 0 0.495200669197509 0.568780709545615 0.608379419023266 0.622022204100879 0.626401054430173 0 0.639217176576519 0.586383795941472 0.532227445362154 0.601860050130909 0.61190959118511 0.64412143473737 0.61650271596229 0.603926393481963 0.617598448392031 0 0 0.633213926850947 0.578266797344363 0 0.625734607618192 0.600959557376239 0 0 0 0 0 0 0 0 0 0.518780366741469 0 0 0 0.593912368165016 0 0 0 0 0.598381333669075 0.620544048884569 0 0.602635859088715 0.605419467960321 0.588061073927732 0 0 0 0 0 0 0
"posterior_cingulate_gyrus_left" 0 0.600005217198103 0.65278739836296 0 0 0.600022524746282 0.624358047686376 0.605890645798371 0.62333078579194 0.61555542939179 0.648188463003263 0 0 0 0 0.601309272167743 0 0 0 0.613934183122075 0.639217176576519 0 0.650290419122961 0.584716601254537 0 0.671234815230799 0.635873950719673 0.615578519837933 0.616245522298134 0.611983199564952 0 0 0 0 0 0.622030507737133 0.622240502971884 0 0 0 0 0 0.464630823232472 0.625731200728182 0 0 0 0 0 0 0 0 0 0 0 0.811985859605577 0.620836669450118 0 0 0 0.624699127561768 0.632385087178095 0 0 0 0 0 0.634510034689245
"precentral_gyrus_left" 0.627985192476545 0.633209792766621 0.64377331342592 0.647129225212835 0 0.62326437744714 0.64228242501196 0.620321508389165 0.666614355317397 0.629685571473208 0.613059410931839 0.622645574172015 0.58994136750411 0 0 0.565892945713686 0.525497016589792 0.602894909442254 0.621087167468084 0.619726234165877 0.586383795941472 0.650290419122961 0 0.629534357782476 0.595491376865647 0.606956089245559 0.649190690675833 0.641321823655372 0.643289094622099 0.644863880595962 0 0 0.625348778344563 0.585621243831741 0 0.604494961272615 0.568260343975334 0 0 0 0 0 0.603776932110743 0.613956137030628 0.634760022350594 0 0 0 0 0 0.59851185770888 0 0 0 0 0.670540155542461 0.612135534792595 0.598100337872089 0.511850046672573 0.622811198407629 0.581086516494998 0 0 0.558837498150421 0 0 0 0.59607541946434
"precuneus_left" 0.605441680335139 0 0.6252090814548 0.600911646555919 0 0.609952758861097 0.608731184810258 0.587475806730932 0.587414154928636 0.599138975288276 0 0.536501879595084 0 0.565977356329571 0 0.565368160963711 0 0 0 0.590446931651874 0.532227445362154 0.584716601254537 0.629534357782476 0 0 0 0.61381890616003 0.593271703448204 0.602278768898204 0.60360192368391 0 0 0.593335694245523 0.58199769430431 0 0.615296720452771 0 0 0 0 0 0 0 0 0 0 0 0 0 0 0 0 0 0 0 0.627048044931533 0 0 0 0 0.61886544696732 0 0 0 0 0 0 0
"rostral_anterior_cingulate_cortex_left" 0 0.553164548352699 0.603789455720975 0 0 0 0 0 0 0 0.561685680307275 0 0.515436886367798 0 0 0 0.605167595820493 0.597592803721997 0.597597860977095 0 0.601860050130909 0 0.595491376865647 0 0 0.594091459675681 0.586399375574074 0 0 0.613773028204484 0 0 0 0.593313052897989 0 0.555451173237669 0.575731914011027 0 0 0 0 0 0 0 0 0 0 0 0 0 0.567562839401341 0 0 0 0 0 0 0 0.511495906957473 0.603467265100646 0.528704064253313 0 0 0 0 0 0 0
"rostral_middle_frontal_gyrus_left" 0 0.614147750822382 0.613329444499522 0 0 0 0 0 0 0 0.560499402438917 0 0.556027283721117 0 0 0 0.602383353696915 0.551003472563854 0.581993321902748 0 0.61190959118511 0.671234815230799 0.606956089245559 0 0.594091459675681 0 0.59409879756253 0 0 0.627853375666801 0.53851033207365 0 0 0.602947824346385 0 0.599275583738677 0.5803237129324 0 0 0 0 0 0 0 0.611223335384472 0 0 0 0 0 0.583491724056531 0 0 0 0 0 0.558888374723693 0 0.577196150972457 0.622608463295659 0.570133266309542 0 0 0 0 0 0 0.619702448049149
"superior_frontal_gyrus_left" 0 0.625934337209606 0.628634498098627 0 0 0 0.637718249454658 0.625993261793396 0.654073558656603 0.621106487028738 0.629144497085375 0 0.590013709489149 0 0 0.605619738157122 0.63087427127135 0.601786220259705 0.616042823843266 0 0.64412143473737 0.635873950719673 0.649190690675833 0.61381890616003 0.586399375574074 0.59409879756253 0 0.626550663781198 0.624548219442659 0.640696494262947 0.624316880772298 0 0.637566589454849 0.622402262957392 0.592656844033783 0.63276928288781 0.591338660697512 0 0 0 0.606555909796487 0 0.596875708949041 0.60691385640482 0.615025094915473 0 0.558718197680833 0.650260582867548 0 0.623431658311561 0.594349452097587 0 0.605232804136791 0 0.620820427467032 0.671809218896663 0.596563829591051 0.601084160660698 0.55952591007414 0.592040832772759 0.591489205879852 0.566050710033766 0 0 0 0 0 0.59150160327288
"superior_parietal_gyrus_left" 0.593974752813392 0.6434406529609 0.646338549738489 0.544816597174832 0 0.613239866726873 0.623563449440924 0.586456985288783 0.593214004272061 0.610124006267595 0 0.577072588692829 0 0.581515678388837 0 0.593659562154771 0.613070459342551 0 0 0.601344428068273 0.61650271596229 0.615578519837933 0.641321823655372 0.593271703448204 0 0 0.626550663781198 0 0.60029867943971 0.600137210105737 0 0 0.598441259208639 0.597869732045112 0 0.619481971138656 0.597144175006999 0 0 0 0 0 0 0 0 0 0 0 0 0 0 0 0 0 0 0.628185437803418 0.59452108737675 0.640464034253969 0 0 0.598081666857345 0.617300845105061 0 0 0 0 0 0.606688600017433
"superior_temporal_gyrus_left" 0.56499426894296 0 0.667492146512254 0 0.430434268010448 0.534740014575512 0.608584028197992 0.545321600303675 0.60405604867357 0.563468108735912 0 0.562633255562593 0.511574015231047 0.553640125590682 0.516513314706528 0.595251216532501 0.587110521557221 0.425124558740701 0.479980881176364 0.580070714397163 0.603926393481963 0.616245522298134 0.643289094622099 0.602278768898204 0 0 0.624548219442659 0.60029867943971 0 0.604867493256977 0 0.453188200615668 0.57293492651545 0.502188558379989 0 0 0 0 0.694451067678075 0 0 0 0 0 0 0 0 0 0 0 0 0 0 0 0 0 0.574242419613733 0 0 0 0 0 0 0 0 0 0 0
"supramarginal_gyrus_left" 0.570481557996917 0.652368906853811 0.645189484813366 0 0 0.592228257526901 0.575187565023963 0.586351480147763 0.62464052103607 0.59083751679617 0 0.60274583206525 0 0 0 0.599001413893221 0.611172332864885 0 0.619304647786482 0.591705855385722 0.617598448392031 0.611983199564952 0.644863880595962 0.60360192368391 0.613773028204484 0.627853375666801 0.640696494262947 0.600137210105737 0.604867493256977 0 0 0 0.591691949336928 0.584377781085281 0 0 0.594262554436247 0 0 0 0 0 0.572886649353639 0 0 0 0 0 0 0 0 0 0 0 0 0.634180199178907 0.57080461463873 0 0 0 0.588969987471702 0 0 0 0 0 0 0
"frontal_pole_left" 0 0 0 0 0 0 0 0 0 0 0.48596832241988 0 0.446175536145722 0 0 0 0 0 0 0 0 0 0 0 0 0.53851033207365 0.624316880772298 0 0 0 0 0 0 0 0 0 0 0 0 0 0 0 0 0 0 0 0 0 0 0 0 0 0 0 0 0 0 0 0 0 0 0 0 0 0 0 0 0
"temporal_pole_left" 0 0 0 0 0.425098514089424 0.436353041431344 0 0.471537140789828 0 0 0.300467908956662 0 0 0.52374959881934 0 0 0 0 0 0 0 0 0 0 0 0 0 0 0.453188200615668 0 0 0 0 0.437507740882074 0 0 0 0 0 0 0 0 0 0 0 0 0 0 0 0 0 0 0 0 0 0 0 0 0 0 0 0 0 0 0 0 0 0
"transverse_temporal_gyrus_left" 0.586173467704153 0 0.606467602378599 0 0 0.575623295876342 0.590513816156165 0.568788501000071 0.596156056033605 0.582447109904654 0 0.580754466003359 0 0.587952797414108 0 0 0 0 0.607524851438433 0.594242530165476 0.633213926850947 0 0.625348778344563 0.593335694245523 0 0 0.637566589454849 0.598441259208639 0.57293492651545 0.591691949336928 0 0 0 0.576723330603172 0 0 0 0 0 0 0 0 0 0 0 0 0 0 0 0 0 0 0 0 0 0 0 0 0 0 0 0 0 0 0 0 0 0
"insula_left" 0 0.608208200204253 0.622189608735269 0 0.41112848084119 0.510094147128671 0.592629098156238 0.530324662632187 0.610381906614465 0.578199823141871 0.507940688909554 0 0.542380193169822 0.501196734609371 0.519490566858278 0 0.587841767730825 0.58892441647862 0.600820932828263 0.592727753105131 0.578266797344363 0 0.585621243831741 0.58199769430431 0.593313052897989 0.602947824346385 0.622402262957392 0.597869732045112 0.502188558379989 0.584377781085281 0 0.437507740882074 0.576723330603172 0 0 0.629554266118174 0.593210623138827 0 0.655356936501364 0 0 0 0 0 0.62487112967348 0 0 0 0 0 0.590394247898758 0 0.630176628226331 0 0 0 0.609239429532028 0 0 0.59024332594416 0.594594353713013 0 0 0 0 0 0 0.611524899014287
"banks_superior_temporal_sulcus_right" 0 0 0 0 0 0 0 0 0 0 0 0 0 0 0 0 0 0 0 0 0 0 0 0 0 0 0.592656844033783 0 0 0 0 0 0 0 0 0 0.64511087442096 0 0 0 0.60864581254319 0.574720469774592 0.612899682110602 0.601883143872448 0 0.620961537580772 0 0.529288043319732 0 0.619243937866509 0.609240254060404 0 0 0 0 0.655959352944073 0.640895344961945 0.594350009848785 0 0 0.643940163501121 0.636466371431158 0.582571795015824 0.615837565458976 0 0 0.585453310102945 0.601182904067771
"caudal_anterior_cingulate_cortex_right" 0 0.60382630388841 0.611160839599277 0 0 0 0 0 0 0 0.639625910756201 0 0.611276031617978 0 0 0 0.574330248866342 0 0 0 0.625734607618192 0.622030507737133 0.604494961272615 0.615296720452771 0.555451173237669 0.599275583738677 0.63276928288781 0.619481971138656 0 0 0 0 0 0.629554266118174 0 0 0.603069689866646 0 0 0 0.634945330920413 0 0.634644807918776 0 0.605033044997232 0 0.57997642588837 0 0 0.617329244175238 0.601437316741582 0.61094227362225 0.621368818024015 0 0.62053608547649 0.613048667913147 0.615751774170681 0.63403825335332 0.545411130262323 0.605493036054195 0.606934595937469 0.628673547891606 0.656980694104968 0.631792466540439 0 0 0 0.611285396661788
"caudal_middle_frontal_gyrus_right" 0 0.651415108789597 0.602512089415483 0 0.763177110372002 0 0.627664606181803 0 0.646529265882294 0 0.588917801630729 0 0.543457028238614 0 0 0.56353029879284 0.607378997689592 0 0.603775713323982 0 0.600959557376239 0.622240502971884 0.568260343975334 0 0.575731914011027 0.5803237129324 0.591338660697512 0.597144175006999 0 0.594262554436247 0 0 0 0.593210623138827 0.64511087442096 0.603069689866646 0 0 0.775299513348087 0.562662010600506 0.638553349126058 0.638180193998151 0.644500032209801 0.597744132051925 0.609554729203705 0 0.586446154506404 0.629465918984125 0 0.628157270690055 0.62946694213816 0.590072602283485 0.613217220427026 0 0.639860392918086 0.6173286023298 0.642396463952627 0.630291720318344 0.590765261069224 0.605553975838492 0.629224629807756 0.676988807507088 0.652418735560415 0.663673203526357 0 0 0.637627241961999 0.664209423381953
"cuneus_right" 0 0 0 0.549633147141073 0 0 0 0 0 0 0 0 0 0 0 0 0 0 0 0 0 0 0 0 0 0 0 0 0 0 0 0 0 0 0 0 0 0 0 0.589597756994005 0.535969911541443 0 0 0.556521217380191 0 0.559801985181274 0 0 0 0 0 0 0 0.520878272337524 0 0 0 0.575828953788015 0 0 0 0.555838180830116 0 0 0 0 0 0
"entorhinal_cortex_right" 0 0 0 0 0.713100026568731 0 0 0 0 0 0 0 0 0 0.670237785860877 0 0 0 0 0 0 0 0 0 0 0 0 0 0.694451067678075 0 0 0 0 0.655356936501364 0 0 0.775299513348087 0 0 0.438363647223996 0 0.6273356513566 0 0.646892622295539 0 0 0 0.693459354816994 0.393488673306365 0 0 0 0 0 0 0 0.761500964919457 0 0 0 0.748503367149118 0 0.608525044264195 0 0 0.454380069359285 0 0.4628293353279
"fusiform_gyrus_right" 0 0 0 0 0 0 0 0 0 0 0 0 0 0 0 0 0 0 0 0 0 0 0 0 0 0 0 0 0 0 0 0 0 0 0 0 0.562662010600506 0.589597756994005 0.438363647223996 0 0.618490723512484 0.538588341163069 0.567131084721614 0.579629404119684 0 0.597114960243378 0 0.552243261021209 0.506409374291442 0.604583753545734 0 0 0 0.600888492596888 0 0.607769534800496 0.622144451938014 0.613238062412422 0 0 0 0.624392656526493 0.520761903948256 0.572687912322563 0 0.445830711005435 0.555977409463789 0.479627280172476
"inferior_parietal_gyrus_right" 0 0 0 0 0 0 0 0 0 0 0 0 0 0 0 0 0 0 0 0 0 0 0 0 0 0 0.606555909796487 0 0 0 0 0 0 0 0.60864581254319 0.634945330920413 0.638553349126058 0.535969911541443 0 0.618490723512484 0 0.642022941318665 0.614342565977248 0.596428099971037 0 0.604554000236832 0 0.586222904834646 0.57967887106741 0.611301547824996 0.600453500320284 0 0 0.580666346618346 0.648221111371987 0.610869778835627 0.649167387275572 0.609067300112494 0 0.633334278184811 0.641075612638553 0.631158729423787 0.589867244558654 0.563928396067536 0 0 0.589499749312997 0.576932429751316
"inferior_temporal_gyrus_right" 0 0 0 0 0 0 0 0 0.58475977096188 0 0 0 0 0 0 0 0 0 0 0 0 0 0 0 0 0 0 0 0 0 0 0 0 0 0.574720469774592 0 0.638180193998151 0 0.6273356513566 0.538588341163069 0.642022941318665 0 0.607411451204277 0.514474253441377 0 0.596104823982853 0 0.563490122112602 0.504320557212175 0.617911620994635 0.613313414755392 0 0.632547874053741 0 0.623657134734012 0.635554770410087 0.638136504765118 0.619961153802802 0.55929566583782 0.628013794804116 0.643109764479365 0.617991389519371 0.556339149751716 0.613717122087586 0 0.477620580515362 0.582989176938191 0.561269909051012
"cingulate_gyrus_isthmus_right" 0 0 0.673295529536595 0 0 0 0 0 0.591697899806038 0 0 0 0 0 0 0 0 0 0 0 0 0.464630823232472 0.603776932110743 0 0 0 0.596875708949041 0 0 0.572886649353639 0 0 0 0 0.612899682110602 0.634644807918776 0.644500032209801 0 0 0.567131084721614 0.614342565977248 0.607411451204277 0 0.561665740885661 0 0.504260646653775 0.612122394901004 0.591492786907362 0 0.605751600927068 0.625937713297378 0 0.621340392546715 0 0.638228482812571 0.596179536481678 0.656076693084066 0.533284805257023 0 0.613955421887733 0.652222858480973 0.600276279162958 0.588011172993946 0.617765072382688 0 0 0.606904040970355 0.567755538005553
"lateral_occipital_cortex_right" 0 0 0 0 0 0 0 0 0 0.542750892067818 0 0.542261980984204 0 0 0 0.574472673004335 0 0 0 0 0 0.625731200728182 0.613956137030628 0 0 0 0.60691385640482 0 0 0 0 0 0 0 0.601883143872448 0 0.597744132051925 0.556521217380191 0.646892622295539 0.579629404119684 0.596428099971037 0.514474253441377 0.561665740885661 0 0 0.563204602783447 0 0.580746256196774 0.549142073794303 0.595975382845178 0.578362333371326 0 0 0.514496918170853 0.586957782640795 0.595216284163276 0.588303520514847 0.55308693526208 0.589059357058832 0 0.617127077286892 0.593469467674132 0.582360426163939 0.553980686807887 0 0 0.588503538285142 0.571293559180397
"lateral_orbitofrontal_cortex_right" 0 0.64274720813479 0.615410861477584 0 0 0 0 0 0 0 0.608948244183207 0 0 0 0 0 0.649365114724398 0 0 0 0 0 0.634760022350594 0 0 0.611223335384472 0.615025094915473 0 0 0 0 0 0 0.62487112967348 0 0.605033044997232 0.609554729203705 0 0 0 0 0 0 0 0 0 0.503252955271051 0.423633409424853 0 0.642039118290789 0.60280005504324 0.558306745085094 0.568056171027552 0 0.601372184165283 0.594174604155094 0.612911418659029 0 0.576809636940247 0.567037567928501 0.624337268208459 0 0 0 0.462184633861687 0.465870938253402 0 0.532962334435107
"lingual_gyrus_right" 0 0 0 0.465809907825854 0 0 0 0 0 0.621057467537502 0 0 0 0 0 0 0 0 0 0 0 0 0 0 0 0 0 0 0 0 0 0 0 0 0.620961537580772 0 0 0.559801985181274 0 0.597114960243378 0.604554000236832 0.596104823982853 0.504260646653775 0.563204602783447 0 0 0 0.586908782884909 0.50050456500731 0.607664147894322 0 0 0 0.523925686021863 0 0.598161076758379 0.592340966763339 0.58784952896536 0 0 0.628780008359209 0.611646507036344 0.595448513003413 0.570164589467882 0 0 0.619834137441231 0.545248107309196
"medial_orbitofrontal_gyrus_right" 0 0.591777535354462 0.572667276240243 0 0 0 0 0 0 0 0.541167479586206 0 0.537295544921136 0 0 0 0.570640032771681 0 0 0 0.518780366741469 0 0 0 0 0 0.558718197680833 0 0 0 0 0 0 0 0 0.57997642588837 0.586446154506404 0 0 0 0 0 0.612122394901004 0 0.503252955271051 0 0 0.599772505538836 0 0 0.590588893668719 0.569857286599653 0.596438158859297 0 0.588605488882089 0.591529800103344 0.585303216891977 0 0.501057699355951 0.555456011113129 0.587421826773257 0 0 0.599025967379463 0.449216783978426 0 0 0.578594056292266
"middle_temporal_gyrus_right" 0 0 0 0 0 0 0 0 0 0 0 0 0 0 0 0 0 0 0 0 0 0 0 0 0 0 0.650260582867548 0 0 0 0 0 0 0 0.529288043319732 0 0.629465918984125 0 0.693459354816994 0.552243261021209 0.586222904834646 0.563490122112602 0.591492786907362 0.580746256196774 0.423633409424853 0.586908782884909 0.599772505538836 0 0.5658359174542 0.604829361107373 0.601565710394642 0 0.618473994663018 0 0.649570021814444 0.612839322679282 0.624344216851059 0.578532504862122 0 0 0.633232485883514 0.612154568454318 0.568616657209617 0.595500484271168 0 0.616820800811574 0.590806241775432 0.573651728210942
"parahippocampal_gyrus_right" 0 0 0 0 0 0 0 0 0 0 0 0 0 0 0 0 0 0 0 0 0 0 0 0 0 0 0 0 0 0 0 0 0 0 0 0 0 0 0.393488673306365 0.506409374291442 0.57967887106741 0.504320557212175 0 0.549142073794303 0 0.50050456500731 0 0.5658359174542 0 0 0 0 0 0 0 0.594457305172547 0 0.604639381703391 0 0 0 0.595761474930245 0.502046409609446 0 0 0.435881145079067 0 0.49014956465594
"paracentral_gyrus_right" 0 0.619757464680046 0.596601584507697 0 0 0 0 0 0 0 0 0 0 0 0 0.432049794029433 0 0 0 0 0 0 0 0 0 0 0.623431658311561 0 0 0 0 0 0 0 0.619243937866509 0.617329244175238 0.628157270690055 0 0 0.604583753545734 0.611301547824996 0.617911620994635 0.605751600927068 0.595975382845178 0.642039118290789 0.607664147894322 0 0.604829361107373 0 0 0.618204400298309 0 0 0 0.520348686968643 0.599659972732315 0.619164799114875 0.602164446261564 0.604472633130938 0.613114005828775 0.600583959695417 0.614832455978808 0.601720659662712 0.607113989252774 0 0 0.576602662198638 0.580363479140758
"inferior_frontal_gyrus_pars_opercularis_right" 0 0.644954857607422 0.602292941857818 0 0 0 0 0 0 0 0.575734528174395 0 0.582720293159825 0 0 0 0.587155141908071 0 0.605161622917489 0 0.593912368165016 0 0.59851185770888 0 0.567562839401341 0.583491724056531 0.594349452097587 0 0 0 0 0 0 0.590394247898758 0.609240254060404 0.601437316741582 0.62946694213816 0 0 0 0.600453500320284 0.613313414755392 0.625937713297378 0.578362333371326 0.60280005504324 0 0.590588893668719 0.601565710394642 0 0.618204400298309 0 0.597967539788671 0.581463989410596 0 0.589853050935379 0.612009259105644 0.58755642334446 0.619254110553718 0.594268090025601 0.603408803251042 0.643448535393415 0.625974921259652 0.643266258041194 0.628711435783464 0 0 0 0.618153355286432
"inferior_frontal_gyrus_pars_orbitalis_right" 0 0.64306764262889 0 0 0 0 0 0 0 0 0 0 0 0 0 0 0 0 0 0 0 0 0 0 0 0 0 0 0 0 0 0 0 0 0 0.61094227362225 0.590072602283485 0 0 0 0 0 0 0 0.558306745085094 0 0.569857286599653 0 0 0 0.597967539788671 0 0.563756378807458 0 0 0 0.607997370570058 0 0 0.55102660464587 0.616444449919127 0 0 0 0 0 0 0.569784888714623
"inferior_frontal_gyrus_pars_triangularis_right" 0 0.646493027864832 0.626638311143198 0 0 0 0 0 0 0 0 0 0 0 0 0 0 0 0 0 0 0 0 0 0 0 0.605232804136791 0 0 0 0 0 0 0.630176628226331 0 0.621368818024015 0.613217220427026 0 0 0 0 0.632547874053741 0.621340392546715 0 0.568056171027552 0 0.596438158859297 0.618473994663018 0 0 0.581463989410596 0.563756378807458 0 0 0.62417809057297 0 0.619520939191383 0 0.611133237658178 0.591043904431141 0.624709080155057 0 0 0 0 0 0 0.62644912957438
"pericalcarine_cortex_right" 0 0 0 0.499964211948979 0 0 0 0 0 0 0 0 0 0 0 0 0 0 0 0 0 0 0 0 0 0 0 0 0 0 0 0 0 0 0 0 0 0.520878272337524 0 0.600888492596888 0.580666346618346 0 0 0.514496918170853 0 0.523925686021863 0 0 0 0 0 0 0 0 0 0 0 0.561277862044536 0 0 0 0.563088211775747 0.567605265782552 0 0 0 0 0
"postcentral_gyrus_right" 0 0 0.61350281765557 0 0 0 0 0 0.648609869731545 0 0 0 0 0 0 0 0 0 0 0 0 0 0 0 0 0 0.620820427467032 0 0 0 0 0 0 0 0 0.62053608547649 0.639860392918086 0 0 0 0.648221111371987 0.623657134734012 0.638228482812571 0.586957782640795 0.601372184165283 0 0.588605488882089 0.649570021814444 0 0.520348686968643 0.589853050935379 0 0.62417809057297 0 0 0.626239055494994 0.652434041230443 0.554308696676371 0.577033357330873 0.622229095648296 0.656345513005707 0.625046757620532 0.60594060553465 0.601156677536763 0 0 0 0.606001894971867
"posterior_cingulate_gyrus_right" 0 0.7067902061326 0.65312871931843 0 0 0 0 0 0.604739350843549 0 0 0 0 0 0 0.6610861298296 0 0 0 0 0.598381333669075 0.811985859605577 0.670540155542461 0.627048044931533 0 0 0.671809218896663 0.628185437803418 0 0.634180199178907 0 0 0 0 0.655959352944073 0.613048667913147 0.6173286023298 0 0 0.607769534800496 0.610869778835627 0.635554770410087 0.596179536481678 0.595216284163276 0.594174604155094 0.598161076758379 0.591529800103344 0.612839322679282 0.594457305172547 0.599659972732315 0.612009259105644 0 0 0 0.626239055494994 0 0.647495970214674 0.610580107826184 0.564866197658409 0 0.639056244701995 0.60107132116634 0.609419326209157 0.606310788366237 0 0 0.663318082889576 0.642227416985238
"precentral_gyrus_right" 0 0.649214965684237 0.617654531662083 0 0.770004462874017 0 0 0 0.615477393424796 0 0.572101107051428 0 0.530026827853641 0 0 0.588886384850984 0.573593004042043 0 0.600541560088926 0 0.620544048884569 0.620836669450118 0.612135534792595 0 0 0.558888374723693 0.596563829591051 0.59452108737675 0.574242419613733 0.57080461463873 0 0 0 0.609239429532028 0.640895344961945 0.615751774170681 0.642396463952627 0 0.761500964919457 0.622144451938014 0.649167387275572 0.638136504765118 0.656076693084066 0.588303520514847 0.612911418659029 0.592340966763339 0.585303216891977 0.624344216851059 0 0.619164799114875 0.58755642334446 0.607997370570058 0.619520939191383 0 0.652434041230443 0.647495970214674 0 0.633426589778752 0.575711938721751 0.616688388626267 0.651083609497649 0.673371259324845 0.623339741752495 0.658364933836894 0 0 0.629264090655968 0.637362634937216
"precuneus_right" 0 0 0 0 0 0 0 0 0 0 0 0 0 0 0 0.432973434799842 0 0 0 0 0 0 0.598100337872089 0 0 0 0.601084160660698 0.640464034253969 0 0 0 0 0 0 0.594350009848785 0.63403825335332 0.630291720318344 0.575828953788015 0 0.613238062412422 0.609067300112494 0.619961153802802 0.533284805257023 0.55308693526208 0 0.58784952896536 0 0.578532504862122 0.604639381703391 0.602164446261564 0.619254110553718 0 0 0.561277862044536 0.554308696676371 0.610580107826184 0.633426589778752 0 0.588563420397567 0 0.638974995748427 0.577564456167444 0.610966478151082 0.604585041253101 0 0 0.508845499252818 0.523949825431883
"rostral_anterior_cingulate_cortex_right" 0 0.583870533776658 0.564276278388232 0 0 0 0 0 0 0 0 0 0.543942241991979 0 0 0 0.611421202675873 0 0 0 0.602635859088715 0 0.511850046672573 0 0.511495906957473 0.577196150972457 0.55952591007414 0 0 0 0 0 0 0 0 0.545411130262323 0.590765261069224 0 0 0 0 0.55929566583782 0 0.589059357058832 0.576809636940247 0 0.501057699355951 0 0 0.604472633130938 0.594268090025601 0 0.611133237658178 0 0.577033357330873 0.564866197658409 0.575711938721751 0.588563420397567 0 0.592760354272333 0.581765629225933 0 0.581429246286131 0 0 0 0 0.561296923702938
"rostral_middle_frontal_gyrus_right" 0 0.631164233601902 0.597195320985864 0 0 0 0 0 0 0 0.598526193428257 0 0.56213306568147 0 0 0 0.59774500192339 0 0.600876889210626 0 0.605419467960321 0 0.622811198407629 0 0.603467265100646 0.622608463295659 0.592040832772759 0 0 0 0 0 0 0.59024332594416 0 0.605493036054195 0.605553975838492 0 0 0 0.633334278184811 0.628013794804116 0.613955421887733 0 0.567037567928501 0 0.555456011113129 0 0 0.613114005828775 0.603408803251042 0.55102660464587 0.591043904431141 0 0.622229095648296 0 0.616688388626267 0 0.592760354272333 0 0.608237201166742 0 0.655701907735456 0.635287536156223 0.548383068557981 0 0 0.630184641678372
"superior_frontal_gyrus_right" 0 0.632777707924411 0.579869785539973 0 0.733857462891451 0 0.59819763600837 0 0.636214968500777 0 0.583862543017211 0 0.521448888155641 0 0 0.605025709247639 0.604608944565112 0 0.584738123426855 0 0.588061073927732 0.624699127561768 0.581086516494998 0.61886544696732 0.528704064253313 0.570133266309542 0.591489205879852 0.598081666857345 0 0.588969987471702 0 0 0 0.594594353713013 0.643940163501121 0.606934595937469 0.629224629807756 0 0.748503367149118 0 0.641075612638553 0.643109764479365 0.652222858480973 0.617127077286892 0.624337268208459 0.628780008359209 0.587421826773257 0.633232485883514 0 0.600583959695417 0.643448535393415 0.616444449919127 0.624709080155057 0 0.656345513005707 0.639056244701995 0.651083609497649 0.638974995748427 0.581765629225933 0.608237201166742 0 0.648002191012103 0.644910735680456 0.644723205020832 0.511629084809953 0 0.666272389223572 0.648023875979284
"superior_parietal_gyrus_right" 0 0 0.645278203491588 0 0 0 0 0 0 0 0 0 0 0 0 0.470734106610832 0 0 0 0 0 0.632385087178095 0 0 0 0 0.566050710033766 0.617300845105061 0 0 0 0 0 0 0.636466371431158 0.628673547891606 0.676988807507088 0.555838180830116 0 0.624392656526493 0.631158729423787 0.617991389519371 0.600276279162958 0.593469467674132 0 0.611646507036344 0 0.612154568454318 0.595761474930245 0.614832455978808 0.625974921259652 0 0 0.563088211775747 0.625046757620532 0.60107132116634 0.673371259324845 0.577564456167444 0 0 0.648002191012103 0 0.598720581150788 0.604759946157548 0 0 0.572339821360033 0.648557562492446
"superior_temporal_gyrus_right" 0 0 0.571672441031449 0 0.679108739032481 0 0 0 0 0 0 0 0 0 0 0 0 0 0 0 0 0 0 0 0 0 0 0 0 0 0 0 0 0 0.582571795015824 0.656980694104968 0.652418735560415 0 0.608525044264195 0.520761903948256 0.589867244558654 0.556339149751716 0.588011172993946 0.582360426163939 0 0.595448513003413 0 0.568616657209617 0.502046409609446 0.601720659662712 0.643266258041194 0 0 0.567605265782552 0.60594060553465 0.609419326209157 0.623339741752495 0.610966478151082 0.581429246286131 0.655701907735456 0.644910735680456 0.598720581150788 0 0.600927331515919 0 0.439132473858224 0.557031208680669 0.503333789878167
"supramarginal_gyrus_right" 0 0.671614259829124 0.620179384100937 0 0 0 0 0 0 0 0 0 0 0 0 0 0 0 0 0 0 0 0.558837498150421 0 0 0 0 0 0 0 0 0 0 0 0.615837565458976 0.631792466540439 0.663673203526357 0 0 0.572687912322563 0.563928396067536 0.613717122087586 0.617765072382688 0.553980686807887 0 0.570164589467882 0.599025967379463 0.595500484271168 0 0.607113989252774 0.628711435783464 0 0 0 0.601156677536763 0.606310788366237 0.658364933836894 0.604585041253101 0 0.635287536156223 0.644723205020832 0.604759946157548 0.600927331515919 0 0 0 0.599297284537354 0.605810440460414
"frontal_pole_right" 0 0 0 0 0 0 0 0 0 0 0 0 0 0 0 0 0 0 0 0 0 0 0 0 0 0 0 0 0 0 0 0 0 0 0 0 0 0 0 0 0 0 0 0 0.462184633861687 0 0.449216783978426 0 0 0 0 0 0 0 0 0 0 0 0 0.548383068557981 0.511629084809953 0 0 0 0 0 0 0
"temporal_pole_right" 0 0 0 0 0 0 0 0 0 0 0 0 0 0 0 0 0 0 0 0 0 0 0 0 0 0 0 0 0 0 0 0 0 0 0 0 0 0 0.454380069359285 0.445830711005435 0 0.477620580515362 0 0 0.465870938253402 0 0 0.616820800811574 0.435881145079067 0 0 0 0 0 0 0 0 0 0 0 0 0 0.439132473858224 0 0 0 0 0.412340137249479
"transverse_temporal_gyrus_right" 0 0 0 0 0 0 0 0 0.627090853566019 0 0 0 0 0 0 0 0 0 0 0 0 0 0 0 0 0 0 0 0 0 0 0 0 0 0.585453310102945 0 0.637627241961999 0 0 0.555977409463789 0.589499749312997 0.582989176938191 0.606904040970355 0.588503538285142 0 0.619834137441231 0 0.590806241775432 0 0.576602662198638 0 0 0 0 0 0.663318082889576 0.629264090655968 0.508845499252818 0 0 0.666272389223572 0.572339821360033 0.557031208680669 0.599297284537354 0 0 0 0.569704966848779
"insula_right" 0 0.658356008310941 0.61582149634907 0 0.696567793923871 0 0 0 0.607320268541523 0 0.616233946727052 0 0 0 0 0 0.63867123436912 0 0.629230910202273 0 0 0.634510034689245 0.59607541946434 0 0 0.619702448049149 0.59150160327288 0.606688600017433 0 0 0 0 0 0.611524899014287 0.601182904067771 0.611285396661788 0.664209423381953 0 0.4628293353279 0.479627280172476 0.576932429751316 0.561269909051012 0.567755538005553 0.571293559180397 0.532962334435107 0.545248107309196 0.578594056292266 0.573651728210942 0.49014956465594 0.580363479140758 0.618153355286432 0.569784888714623 0.62644912957438 0 0.606001894971867 0.642227416985238 0.637362634937216 0.523949825431883 0.561296923702938 0.630184641678372 0.648023875979284 0.648557562492446 0.503333789878167 0.605810440460414 0 0.412340137249479 0.569704966848779 0
