# Supplementary material for: NODDI and Tensor-Based Microstructural Indices as Predictors of Functional Connectivity
Source: PLoS One. 2016 Apr 14;11(4):e0153404. doi: 10.1371/journal.pone.0153404 (PMC4831788; doi:10.1371/journal.pone.0153404)
Supplement: S1 Data — a) Functional connectivity matrices, both fMRI and EEG connectomes across all subjects, in the form of precision matrices and b) structural brain connectivity matrices across all subjects and microstructural indices. Columns and rows are named according to the corresponding brain region that represent. (ZIP) [file pone.0153404.s001.zip › DATA/DWI/48_WISO_68.txt]

"banks_superior_temporal_sulcus_left" "caudal_anterior_cingulate_cortex_left" "caudal_middle_frontal_gyrus_left" "cuneus_left" "entorhinal_cortex_left" "fusiform_gyrus_left" "inferior_parietal_gyrus_left" "inferior_temporal_gyrus_left" "cingulate_gyrus_isthmus_left" "lateral_occipital_cortex_left" "lateral_orbitofrontal_cortex_left" "lingual_gyrus_left" "medial_orbitofrontal_gyrus_left" "middle_temporal_gyrus_left" "parahippocampal_gyrus_left" "paracentral_gyrus_left" "inferior_frontal_gyrus_pars_opercularis_left" "inferior_frontal_gyrus_pars_orbitalis_left" "inferior_frontal_gyrus_pars_triangularis_left" "pericalcarine_cortex_left" "postcentral_gyrus_left" "posterior_cingulate_gyrus_left" "precentral_gyrus_left" "precuneus_left" "rostral_anterior_cingulate_cortex_left" "rostral_middle_frontal_gyrus_left" "superior_frontal_gyrus_left" "superior_parietal_gyrus_left" "superior_temporal_gyrus_left" "supramarginal_gyrus_left" "frontal_pole_left" "temporal_pole_left" "transverse_temporal_gyrus_left" "insula_left" "banks_superior_temporal_sulcus_right" "caudal_anterior_cingulate_cortex_right" "caudal_middle_frontal_gyrus_right" "cuneus_right" "entorhinal_cortex_right" "fusiform_gyrus_right" "inferior_parietal_gyrus_right" "inferior_temporal_gyrus_right" "cingulate_gyrus_isthmus_right" "lateral_occipital_cortex_right" "lateral_orbitofrontal_cortex_right" "lingual_gyrus_right" "medial_orbitofrontal_gyrus_right" "middle_temporal_gyrus_right" "parahippocampal_gyrus_right" "paracentral_gyrus_right" "inferior_frontal_gyrus_pars_opercularis_right" "inferior_frontal_gyrus_pars_orbitalis_right" "inferior_frontal_gyrus_pars_triangularis_right" "pericalcarine_cortex_right" "postcentral_gyrus_right" "posterior_cingulate_gyrus_right" "precentral_gyrus_right" "precuneus_right" "rostral_anterior_cingulate_cortex_right" "rostral_middle_frontal_gyrus_right" "superior_frontal_gyrus_right" "superior_parietal_gyrus_right" "superior_temporal_gyrus_right" "supramarginal_gyrus_right" "frontal_pole_right" "temporal_pole_right" "transverse_temporal_gyrus_right" "insula_right"
"banks_superior_temporal_sulcus_left" 0 0 0 0 0 0.0405107875454922 0.0611805753630525 0.0466886507365385 0.0784167709488486 0.0423556962743517 0 0 0 0.0472088709420008 0 0 0 0 0 0 0 0 0.0724834755537173 0.0802754496556651 0 0 0 0.0718211760179169 0.0660453124852233 0.0787055719050012 0 0 0.0907546228495996 0 0 0 0 0 0 0 0 0 0 0 0 0 0 0 0 0 0 0 0 0 0 0 0 0 0 0 0 0 0 0 0 0 0 0
"caudal_anterior_cingulate_cortex_left" 0 0 0.077299408166119 0 0 0 0.0764265376435493 0 0 0.0613280268036357 0.0716847826414507 0 0.0725235914841762 0 0 0.0399812796141019 0.0760809503938875 0 0.0617353860569854 0 0.0773752648715892 0.115934675059287 0.0849033015780883 0 0.0558101422621583 0.0922819500484509 0.0829955029321274 0.0757333034042792 0 0.0696304450531455 0 0 0 0.0650367029443244 0 0.316982599078895 0.145705038715845 0 0 0 0 0 0 0 0.11662457760916 0 0.103037631242767 0 0 0.0768667708314655 0.126463219651193 0.100189455953343 0.124192544911527 0 0 0.14229344985036 0.139676800697851 0 0.112280598424484 0.12727913518866 0.132286687373528 0 0 0.0949994201359114 0 0 0 0.136839558628832
"caudal_middle_frontal_gyrus_left" 0 0.077299408166119 0 0 0 0 0.0979465599236748 0 0.129300983381963 0.143153420099056 0.0634113535195433 0 0.0764826315706656 0 0 0.0733114767910304 0.0728963931903926 0.0724028505530228 0.0714085511392521 0 0.0954644604534745 0.11979126676138 0.109553676210449 0.132990541733606 0.0788030391124254 0.0882548560931841 0.101753389512784 0.116124292845627 0.0932726987676006 0.103330314801078 0 0 0.0792304967861872 0.0648606704824702 0 0.125750610227771 0.0858378982831718 0 0 0 0 0 0.322406586202558 0 0.0842137532540756 0 0.0656842973123845 0 0 0.0654646846409239 0.0777623588478914 0 0.100669712831016 0 0.0861599942929617 0.162918697264575 0.108273542236778 0 0.0678134162335608 0.0817297537107867 0.0857157017370019 0.124505930381246 0.0594979022898013 0.0927516327580999 0 0 0 0.0856786109468281
"cuneus_left" 0 0 0 0 0 0 0.0682091631480185 0 0.0854478639104867 0.101763308428678 0 0.107697821404417 0 0 0 0 0 0 0 0.109376010310465 0 0 0.0778790755216043 0.0624924645491216 0 0 0 0.0945377232549606 0 0 0 0 0 0 0 0 0 0.195085190517579 0 0 0 0 0 0 0 0.277490336147284 0 0 0 0 0 0 0 0.143536759907385 0 0 0 0 0 0 0 0 0 0 0 0 0 0
"entorhinal_cortex_left" 0 0 0 0 0 0.0473711440103823 0 0.0220788177710803 0 0.340644732259866 0 0.352478766254946 0 0 0.245248732722141 0 0 0 0 0 0 0 0 0 0 0 0 0 0.00533712342296228 0 0 0.0176542141729578 0 0.0162814498684753 0 0 0.276183341278242 0 0.480391254348835 0 0 0 0 0 0 0 0 0 0 0 0 0 0 0 0 0 0.291301828495197 0 0 0 0.24149889612524 0 0.283196309383338 0 0 0 0 0.226622067233819
"fusiform_gyrus_left" 0.0405107875454922 0 0 0 0.0473711440103823 0 0.076767626780082 0.0591882148767909 0.0691720294594689 0.0953065197076987 0 0.0504169522841353 0.0674281394022009 0.0474155769445925 0.115738629725834 0 0 0 0 0.0506062704963144 0 0.0984409177287384 0.082858600969265 0.12265938975622 0 0 0 0.135366483490947 0.067563323838915 0.0757309243632427 0 0.0604242996736354 0.0937782134257099 0.102729617056251 0 0 0 0 0 0 0 0 0 0 0 0 0 0 0 0 0 0 0 0 0 0 0 0 0 0 0 0 0 0 0 0 0 0
"inferior_parietal_gyrus_left" 0.0611805753630525 0.0764265376435493 0.0979465599236748 0.0682091631480185 0 0.076767626780082 0 0.0647909424480054 0.0893783864904971 0.0844326245144092 0 0.0653531108846513 0 0.0717279819673088 0 0.09623277123372 0 0 0 0.0735359643292392 0.111560765778444 0.0918981570088665 0.0845763163076169 0.0925129776383442 0 0 0.0928173732760502 0.105144950732505 0.0983510809423983 0.0798113579771159 0 0 0.116727944886937 0.122684309575834 0 0 0.0958734448761898 0 0 0 0 0 0 0 0 0 0 0 0 0 0 0 0 0 0 0 0 0 0 0 0.0818689183789099 0 0 0 0 0 0 0
"inferior_temporal_gyrus_left" 0.0466886507365385 0 0 0 0.0220788177710803 0.0591882148767909 0.0647909424480054 0 0.0866977308387404 0.0732039329034754 0 0.131540453956683 0 0.0485847895217702 0 0 0 0 0 0 0.0895414985059739 0.0722636480202915 0.0722021684332222 0.0857018931956839 0 0 0.0878373323617721 0.08665894423439 0.0653334210166418 0.0661715722135823 0 0.0387292495877417 0.0825650702690988 0.0785657650279823 0 0 0 0 0 0 0 0 0 0 0 0 0 0 0 0 0 0 0 0 0 0 0 0 0 0 0 0 0 0 0 0 0 0
"cingulate_gyrus_isthmus_left" 0.0784167709488486 0 0.129300983381963 0.0854478639104867 0 0.0691720294594689 0.0893783864904971 0.0866977308387404 0 0.10726815832777 0 0.167825695093476 0 0 0 0.102207697560364 0.060289635256712 0 0 0.086851680687226 0.102937550006319 0.116151279560583 0.0894225024947623 0.0884086089197644 0 0 0.0924783345994315 0.101410291119684 0.0889383035577417 0.0913148833227805 0 0 0.108402129110768 0.177503950222652 0 0 0.241244524007685 0 0 0 0 0.369434518562715 0.379232589785793 0 0 0 0 0 0 0 0 0 0 0 0.26500192068807 0.228339502068122 0.217287793058483 0 0 0 0.225428564400938 0 0 0 0 0 0.422413911626771 0.434907743132503
"lateral_occipital_cortex_left" 0.0423556962743517 0.0613280268036357 0.143153420099056 0.101763308428678 0.340644732259866 0.0953065197076987 0.0844326245144092 0.0732039329034754 0.10726815832777 0 0 0.0806499154094371 0 0.0685033246410457 0.29540599830167 0.0788428602889564 0.197195522055686 0 0 0.0985448925303173 0.0994185302051109 0.0858894096322614 0.0936706907549965 0.107522586415551 0 0 0.085759529645976 0.099299774225678 0.080772198315724 0.0946242545618279 0 0 0.125560364818776 0.146827348761441 0 0 0 0 0 0 0 0 0 0.17939347366541 0 0.297783799362468 0 0 0 0 0 0 0 0 0 0 0 0 0 0 0 0 0 0 0 0 0 0
"lateral_orbitofrontal_cortex_left" 0 0.0716847826414507 0.0634113535195433 0 0 0 0 0 0 0 0 0 0.0371894878204577 0 0 0 0.0469093990941958 0.0480928612566264 0.0384394926196432 0 0.0731972097801644 0.0742634721543922 0.0634643931515008 0 0.0540649912577218 0.0875982969003003 0.0710051758300239 0 0 0 0.116815293294099 0.214184753090164 0 0.0286343069957735 0 0.101886873210404 0.0789389292008178 0 0 0 0 0 0 0 0.079753834248425 0 0.0472476998563068 0 0 0 0.0626760483669923 0 0 0 0 0 0.0846825823507098 0 0 0.0873329428087079 0.0763220628195182 0 0 0 0 0 0 0.0870343205670678
"lingual_gyrus_left" 0 0 0 0.107697821404417 0.352478766254946 0.0504169522841353 0.0653531108846513 0.131540453956683 0.167825695093476 0.0806499154094371 0 0 0 0 0.332468381886763 0 0 0 0 0.107083017915705 0 0 0.0800243415819087 0.115299210380146 0 0 0 0.1236422560149 0.0759421996824999 0.0612539971544138 0 0 0.0921537343864205 0 0 0 0 0 0 0 0 0 0 0.244165777454434 0 0 0 0 0 0 0 0 0 0 0 0 0 0 0 0 0 0 0 0 0 0 0 0
"medial_orbitofrontal_gyrus_left" 0 0.0725235914841762 0.0764826315706656 0 0 0.0674281394022009 0 0 0 0 0.0371894878204577 0 0 0 0 0 0.0674965100613848 0.0578381855158239 0.0584364682173714 0 0.0656510443128859 0 0.0671561515087495 0 0.0549034845914011 0.11181278824326 0.0774664930420704 0 0.0603363458461012 0 0.14138396142005 0 0 0.0610361768729352 0 0.10806872517156 0.0700728669938291 0 0 0 0 0 0 0 0 0 0.393219265736881 0 0 0 0.0953640126784174 0 0 0 0 0 0.107552256436153 0 0.298335840779366 0.078984685758748 0.0818813443979083 0 0 0 0 0 0 0
"middle_temporal_gyrus_left" 0.0472088709420008 0 0 0 0 0.0474155769445925 0.0717279819673088 0.0485847895217702 0 0.0685033246410457 0 0 0 0 0 0 0 0 0 0 0.118307793052805 0 0 0.0714786309130136 0 0 0 0.0780821208779564 0.0595523673399082 0 0 0.0355263719083 0.0814477672930798 0.0605926707362125 0 0 0 0 0 0 0 0 0 0 0 0 0 0 0 0 0 0 0 0 0 0 0 0 0 0 0 0 0 0 0 0 0 0
"parahippocampal_gyrus_left" 0 0 0 0 0.245248732722141 0.115738629725834 0 0 0 0.29540599830167 0 0.332468381886763 0 0 0 0 0 0 0 0 0 0 0 0 0 0 0 0 0.0746921875855632 0 0 0 0 0.0972912749151554 0 0 0 0 0.350262551499176 0 0 0 0 0 0 0 0 0 0 0 0 0 0 0 0 0 0 0 0 0 0 0 0 0 0 0 0 0
"paracentral_gyrus_left" 0 0.0399812796141019 0.0733114767910304 0 0 0 0.09623277123372 0 0.102207697560364 0.0788428602889564 0 0 0 0 0 0 0 0 0 0.0870094130056058 0.141772968065037 0.0877688743802616 0.102051817739761 0.0800987440122747 0 0 0.070887247965071 0.125363536594589 0.0992503467190372 0.0903782293929292 0 0 0 0 0 0 0.0500015564384243 0 0 0 0 0 0 0.0702562929559989 0 0 0 0 0 0.32725251906957 0 0 0 0 0 0.110651538584578 0.0958584001339675 0.203725562356307 0 0 0.0777873123884767 0.177205956184373 0 0 0 0 0 0
"inferior_frontal_gyrus_pars_opercularis_left" 0 0.0760809503938875 0.0728963931903926 0 0 0 0 0 0.060289635256712 0.197195522055686 0.0469093990941958 0 0.0674965100613848 0 0 0 0 0.0756609960390714 0.078678828015489 0 0.084388952528972 0 0.0562306469777097 0 0.0728900902067811 0.0971699383607385 0.0803039764968202 0.0695131482186497 0.0895455174733576 0.0746724645069385 0 0 0 0.0488316025046625 0 0.105645708975131 0.0850595585227757 0 0 0 0 0 0 0 0.0820637425208216 0 0.0889261919472683 0 0 0 0.0766524413415537 0 0 0 0 0 0.104701019475314 0 0.10947201369916 0.0919777992630325 0.0850760697522048 0 0 0 0 0 0 0.104425022432224
"inferior_frontal_gyrus_pars_orbitalis_left" 0 0 0.0724028505530228 0 0 0 0 0 0 0 0.0480928612566264 0 0.0578381855158239 0 0 0 0.0756609960390714 0 0.0662400721448984 0 0.0732324426246975 0 0.0735011999312819 0 0.0794524013738411 0.111970806595342 0.0831884452902396 0 0.115153884488907 0 0 0 0 0.0627355179563553 0 0 0 0 0 0 0 0 0 0 0 0 0 0 0 0 0 0 0 0 0 0 0 0 0 0 0 0 0 0 0 0 0 0
"inferior_frontal_gyrus_pars_triangularis_left" 0 0.0617353860569854 0.0714085511392521 0 0 0 0 0 0 0 0.0384394926196432 0 0.0584364682173714 0 0 0 0.078678828015489 0.0662400721448984 0 0 0.080119536641602 0 0.0753818887125768 0 0.0676986733762824 0.0872744729010784 0.0784461047467182 0 0.185891748705663 0.0778755506260771 0 0 0.0765102223432499 0.0425661691545162 0 0 0.0927045046181332 0 0 0 0 0 0 0 0 0 0 0 0 0 0.098078594620256 0 0 0 0 0 0.0941791502542076 0 0 0.0953511471430172 0.0856739311605346 0 0 0 0 0 0 0.0820161899718272
"pericalcarine_cortex_left" 0 0 0 0.109376010310465 0 0.0506062704963144 0.0735359643292392 0 0.086851680687226 0.0985448925303173 0 0.107083017915705 0 0 0 0.0870094130056058 0 0 0 0 0.0726856922982913 0.060516976225128 0.0761948204462849 0.0806475859539142 0 0 0 0.191492567370326 0.0747916653324228 0.0820810696437105 0 0 0.0932243945971461 0.123777348039967 0 0 0 0 0 0 0 0 0 0 0 0 0 0 0 0 0 0 0 0 0 0 0 0 0 0 0 0 0 0 0 0 0 0
"postcentral_gyrus_left" 0 0.0773752648715892 0.0954644604534745 0 0 0 0.111560765778444 0.0895414985059739 0.102937550006319 0.0994185302051109 0.0731972097801644 0 0.0656510443128859 0.118307793052805 0 0.141772968065037 0.084388952528972 0.0732324426246975 0.080119536641602 0.0726856922982913 0 0.114724862923803 0.130318910546215 0.125365320562926 0.0722639472370066 0.0935321207282982 0.0920775386758459 0.139379176518075 0.11269434117085 0.126219920780792 0 0 0.0915022812028935 0.0496991964806421 0 0.0987620667057843 0.0891622378463546 0 0 0 0 0 0 0 0 0 0.0497745068730539 0 0 0 0.073744893487246 0 0 0 0 0.0997909693624893 0.0986757307119955 0 0.0674632908428105 0.0827888906810002 0.0789229824990466 0 0 0 0 0 0 0
"posterior_cingulate_gyrus_left" 0 0.115934675059287 0.11979126676138 0 0 0.0984409177287384 0.0918981570088665 0.0722636480202915 0.116151279560583 0.0858894096322614 0.0742634721543922 0 0 0 0 0.0877688743802616 0 0 0 0.060516976225128 0.114724862923803 0 0.0966093004027868 0.0981050975394731 0 0.104160531349848 0.0924167962628191 0.101648379360519 0.086868599888141 0.0880809010458243 0 0 0 0 0 0.0893726311955225 0.0918410840336634 0 0 0 0 0 0.185697595875823 0.10792025473276 0 0 0 0 0 0 0 0 0 0 0 0.448654834096088 0.154238800642099 0 0 0 0.110433765305204 0.141089177419203 0 0 0 0 0 0.112401772420638
"precentral_gyrus_left" 0.0724834755537173 0.0849033015780883 0.109553676210449 0.0778790755216043 0 0.082858600969265 0.0845763163076169 0.0722021684332222 0.0894225024947623 0.0936706907549965 0.0634643931515008 0.0800243415819087 0.0671561515087495 0 0 0.102051817739761 0.0562306469777097 0.0735011999312819 0.0753818887125768 0.0761948204462849 0.130318910546215 0.0966093004027868 0 0.0909976755004849 0.0606417415416457 0.0865245830834006 0.115623032914525 0.107303825791919 0.0888665487521557 0.0986420125785377 0 0 0.0961857874269324 0.0396170762665398 0 0.108783074449814 0.0949105400505068 0 0 0 0 0 0.157295195203711 0.116797517454964 0.0915931856117775 0 0 0 0 0 0.0933920220831282 0 0 0 0 0.174813901327184 0.123463138509867 0.177887561114807 0.0503667515127398 0.0969875852683927 0.0980225435410435 0 0 0.0715684249428571 0 0 0 0.0907706876219641
"precuneus_left" 0.0802754496556651 0 0.132990541733606 0.0624924645491216 0 0.12265938975622 0.0925129776383442 0.0857018931956839 0.0884086089197644 0.107522586415551 0 0.115299210380146 0 0.0714786309130136 0 0.0800987440122747 0 0 0 0.0806475859539142 0.125365320562926 0.0981050975394731 0.0909976755004849 0 0 0 0.0834550076995756 0.117144641745758 0.0879842550684111 0.0874242499468025 0 0 0.121923615765746 0.159828237336921 0 0.0730892785575832 0 0 0 0 0 0 0 0 0 0 0 0 0 0 0 0 0 0 0 0.113182968430067 0 0 0 0 0.0753812382280933 0 0 0 0 0 0 0
"rostral_anterior_cingulate_cortex_left" 0 0.0558101422621583 0.0788030391124254 0 0 0 0 0 0 0 0.0540649912577218 0 0.0549034845914011 0 0 0 0.0728900902067811 0.0794524013738411 0.0676986733762824 0 0.0722639472370066 0 0.0606417415416457 0 0 0.0939664101305069 0.0687088794693746 0 0 0.0671324778602064 0 0 0 0.0635083056980708 0 0.121281816053517 0.0907103857721921 0 0 0 0 0 0 0 0 0 0 0 0 0 0.0814643417939827 0 0 0 0 0 0 0 0.235348897505131 0.0811970583702599 0.0897312566247522 0 0 0 0 0 0 0
"rostral_middle_frontal_gyrus_left" 0 0.0922819500484509 0.0882548560931841 0 0 0 0 0 0 0 0.0875982969003003 0 0.11181278824326 0 0 0 0.0971699383607385 0.111970806595342 0.0872744729010784 0 0.0935321207282982 0.104160531349848 0.0865245830834006 0 0.0939664101305069 0 0.0945389492691752 0 0 0.0997191295595995 0.142491232920646 0 0 0.0830536141970729 0 0.117966983249426 0.0920040404923368 0 0 0 0 0 0 0 0.0980114320577508 0 0 0 0 0 0.0905087246200207 0 0 0 0 0 0.0594407371740339 0 0.0948354809563913 0.11803851583941 0.0956661828509611 0 0 0 0 0 0 0.112118618279039
"superior_frontal_gyrus_left" 0 0.0829955029321274 0.101753389512784 0 0 0 0.0928173732760502 0.0878373323617721 0.0924783345994315 0.085759529645976 0.0710051758300239 0 0.0774664930420704 0 0 0.070887247965071 0.0803039764968202 0.0831884452902396 0.0784461047467182 0 0.0920775386758459 0.0924167962628191 0.115623032914525 0.0834550076995756 0.0687088794693746 0.0945389492691752 0 0.0912741839061623 0.0873640628683248 0.0922979789668465 0.129482855385565 0 0.102682535784187 0.0685862400691754 0.108993050036902 0.127844222680894 0.0888239351212545 0 0 0 0.0971416063242269 0 0.228774642972806 0.0975890769158626 0.0855257617093077 0 0.0659746314754861 0.110499715263651 0 0.082964567062617 0.0881729836748506 0 0.0932520639281824 0 0.0869455114095052 0.128932830905259 0.1074006616171 0.0656962555907913 0.0679094244802714 0.0917059751389944 0.0906005237765626 0.0862833157050361 0 0 0 0 0 0.0785474151653392
"superior_parietal_gyrus_left" 0.0718211760179169 0.0757333034042792 0.116124292845627 0.0945377232549606 0 0.135366483490947 0.105144950732505 0.08665894423439 0.101410291119684 0.099299774225678 0 0.1236422560149 0 0.0780821208779564 0 0.125363536594589 0.0695131482186497 0 0 0.191492567370326 0.139379176518075 0.101648379360519 0.107303825791919 0.117144641745758 0 0 0.0912741839061623 0 0.11889586301816 0.105336353217447 0 0 0.124554262913377 0.127558949787927 0 0.0799909032191559 0.101833611986492 0 0 0 0 0 0 0 0 0 0 0 0 0 0 0 0 0 0 0.138155742523907 0.0933996946144856 0.292266404456801 0 0 0.114010845251442 0.0942945114399961 0 0 0 0 0 0.138070195018941
"superior_temporal_gyrus_left" 0.0660453124852233 0 0.0932726987676006 0 0.00533712342296228 0.067563323838915 0.0983510809423983 0.0653334210166418 0.0889383035577417 0.080772198315724 0 0.0759421996824999 0.0603363458461012 0.0595523673399082 0.0746921875855632 0.0992503467190372 0.0895455174733576 0.115153884488907 0.185891748705663 0.0747916653324228 0.11269434117085 0.086868599888141 0.0888665487521557 0.0879842550684111 0 0 0.0873640628683248 0.11889586301816 0 0.0977818980470518 0 0.033937514573957 0.0917389467820667 0.0701411409452925 0 0 0 0 0.349438909879399 0 0 0 0 0 0 0 0 0 0 0 0 0 0 0 0 0 0.155463324199479 0 0 0 0 0 0 0 0 0 0 0
"supramarginal_gyrus_left" 0.0787055719050012 0.0696304450531455 0.103330314801078 0 0 0.0757309243632427 0.0798113579771159 0.0661715722135823 0.0913148833227805 0.0946242545618279 0 0.0612539971544138 0 0 0 0.0903782293929292 0.0746724645069385 0 0.0778755506260771 0.0820810696437105 0.126219920780792 0.0880809010458243 0.0986420125785377 0.0874242499468025 0.0671324778602064 0.0997191295595995 0.0922979789668465 0.105336353217447 0.0977818980470518 0 0 0 0.0864913541270426 0.0647394870571935 0 0 0.0806371541673868 0 0 0 0 0 0.275309808117925 0 0 0 0 0 0 0 0 0 0 0 0 0.0980105051214283 0.0990782242954975 0 0 0 0.0812569569768982 0 0 0 0 0 0 0
"frontal_pole_left" 0 0 0 0 0 0 0 0 0 0 0.116815293294099 0 0.14138396142005 0 0 0 0 0 0 0 0 0 0 0 0 0.142491232920646 0.129482855385565 0 0 0 0 0 0 0 0 0 0 0 0 0 0 0 0 0 0 0 0 0 0 0 0 0 0 0 0 0 0 0 0 0 0 0 0 0 0 0 0 0
"temporal_pole_left" 0 0 0 0 0.0176542141729578 0.0604242996736354 0 0.0387292495877417 0 0 0.214184753090164 0 0 0.0355263719083 0 0 0 0 0 0 0 0 0 0 0 0 0 0 0.033937514573957 0 0 0 0 0.0395723074333888 0 0 0 0 0 0 0 0 0 0 0 0 0 0 0 0 0 0 0 0 0 0 0 0 0 0 0 0 0 0 0 0 0 0
"transverse_temporal_gyrus_left" 0.0907546228495996 0 0.0792304967861872 0 0 0.0937782134257099 0.116727944886937 0.0825650702690988 0.108402129110768 0.125560364818776 0 0.0921537343864205 0 0.0814477672930798 0 0 0 0 0.0765102223432499 0.0932243945971461 0.0915022812028935 0 0.0961857874269324 0.121923615765746 0 0 0.102682535784187 0.124554262913377 0.0917389467820667 0.0864913541270426 0 0 0 0.148393543752831 0 0 0 0 0 0 0 0 0 0 0 0 0 0 0 0 0 0 0 0 0 0 0 0 0 0 0 0 0 0 0 0 0 0
"insula_left" 0 0.0650367029443244 0.0648606704824702 0 0.0162814498684753 0.102729617056251 0.122684309575834 0.0785657650279823 0.177503950222652 0.146827348761441 0.0286343069957735 0 0.0610361768729352 0.0605926707362125 0.0972912749151554 0 0.0488316025046625 0.0627355179563553 0.0425661691545162 0.123777348039967 0.0496991964806421 0 0.0396170762665398 0.159828237336921 0.0635083056980708 0.0830536141970729 0.0685862400691754 0.127558949787927 0.0701411409452925 0.0647394870571935 0 0.0395723074333888 0.148393543752831 0 0 0.103501229332736 0.0815651801123392 0 0.331772712791268 0 0 0 0 0 0.077774128003701 0 0 0 0 0 0.0758078493094941 0 0.101384511043202 0 0 0 0.0872687158287637 0 0 0.0882595594122697 0.0816911235651118 0 0 0 0 0 0 0.0734245618546571
"banks_superior_temporal_sulcus_right" 0 0 0 0 0 0 0 0 0 0 0 0 0 0 0 0 0 0 0 0 0 0 0 0 0 0 0.108993050036902 0 0 0 0 0 0 0 0 0 0.0868040126301786 0 0 0 0.0794895914847197 0.0837805896243372 0.0741986232578473 0.055169753775608 0 0.134141547308555 0 0.055968605938666 0 0.0826879180390515 0.075380041717989 0 0 0 0 0.0933900810311066 0.0853450233742243 0.0720802499456562 0 0 0.0878893009364801 0.0998984536591323 0.0822395963713076 0.100541511210834 0 0 0.0783097880377824 0.102950345574875
"caudal_anterior_cingulate_cortex_right" 0 0.316982599078895 0.125750610227771 0 0 0 0 0 0 0 0.101886873210404 0 0.10806872517156 0 0 0 0.105645708975131 0 0 0 0.0987620667057843 0.0893726311955225 0.108783074449814 0.0730892785575832 0.121281816053517 0.117966983249426 0.127844222680894 0.0799909032191559 0 0 0 0 0 0.103501229332736 0 0 0.0917143657416724 0 0 0 0.0821752208458361 0 0.0788948227110637 0 0.0746549238038069 0 0.0714824778164077 0 0 0.0542310215410321 0.094221378411321 0.104915022860226 0.0910152670012139 0 0.0826760138700159 0.153537964966237 0.0880482328522059 0.07948285428445 0.0628733467857269 0.0920015180987557 0.080585564021524 0.0750925951957586 0.067815423681533 0.0784004625296849 0 0 0 0.079911173381301
"caudal_middle_frontal_gyrus_right" 0 0.145705038715845 0.0858378982831718 0 0.276183341278242 0 0.0958734448761898 0 0.241244524007685 0 0.0789389292008178 0 0.0700728669938291 0 0 0.0500015564384243 0.0850595585227757 0 0.0927045046181332 0 0.0891622378463546 0.0918410840336634 0.0949105400505068 0 0.0907103857721921 0.0920040404923368 0.0888239351212545 0.101833611986492 0 0.0806371541673868 0 0 0 0.0815651801123392 0.0868040126301786 0.0917143657416724 0 0 0.322942721033791 0.0813560938194866 0.0886551329467849 0.125347001985402 0.120338860765485 0.102633100321674 0.071214318632878 0 0.0710067003709116 0.0922024200721844 0 0.0799001211512537 0.0840558621699166 0.0555610740183131 0.0745073068779672 0 0.10676678609472 0.0753542889717817 0.108865251338597 0.110256414026975 0.0798157226325026 0.0900819244410144 0.100676185879609 0.108298814568275 0.089343177094298 0.108238497024876 0 0 0.145056620507378 0.0862332719505252
"cuneus_right" 0 0 0 0.195085190517579 0 0 0 0 0 0 0 0 0 0 0 0 0 0 0 0 0 0 0 0 0 0 0 0 0 0 0 0 0 0 0 0 0 0 0 0.0675763755642454 0.0551956872545366 0 0 0.0979770995758205 0 0.121501760379983 0 0 0 0 0 0 0 0.0661092598135658 0 0 0 0.081742364778453 0 0 0 0.116956803679154 0 0 0 0 0 0
"entorhinal_cortex_right" 0 0 0 0 0.480391254348835 0 0 0 0 0 0 0 0 0 0.350262551499176 0 0 0 0 0 0 0 0 0 0 0 0 0 0.349438909879399 0 0 0 0 0.331772712791268 0 0 0.322942721033791 0 0 0.065517090964374 0 0.221938451888486 0 0.309657742858229 0 0 0 0.234096747951699 0.17171505134628 0 0 0 0 0 0 0 0.22047335537433 0 0 0 0.219562556025051 0 0.186150196352349 0 0 0.0215082697298417 0 0.0461428205183888
"fusiform_gyrus_right" 0 0 0 0 0 0 0 0 0 0 0 0 0 0 0 0 0 0 0 0 0 0 0 0 0 0 0 0 0 0 0 0 0 0 0 0 0.0813560938194866 0.0675763755642454 0.065517090964374 0 0.136446532049766 0.0531114692444835 0.0622078057677322 0.0619853181369843 0 0.146038054388127 0 0.0573217292083981 0.0605985694708918 0.117464074301748 0 0 0 0.132847978200196 0 0.15573067614582 0.141930363790824 0.0656527797542838 0 0 0 0.0688578242632112 0.0725447319812985 0.171684167349683 0 0.0201161227028962 0.152194558403241 0.0783614306186832
"inferior_parietal_gyrus_right" 0 0 0 0 0 0 0 0 0 0 0 0 0 0 0 0 0 0 0 0 0 0 0 0 0 0 0.0971416063242269 0 0 0 0 0 0 0 0.0794895914847197 0.0821752208458361 0.0886551329467849 0.0551956872545366 0 0.136446532049766 0 0.0962056063006767 0.092788964540761 0.125950105513212 0 0.201925251712196 0 0.0772472213420689 0.143055116049471 0.0635524544063634 0.091227674393374 0 0 0.224390538033046 0.103407313769455 0.0727929245515772 0.0942340169346075 0.0794350644494027 0 0.132276558626194 0.0889842760170499 0.108584073939653 0.0928915909248692 0.0913685233543113 0 0 0.124897169993989 0.117432930815107
"inferior_temporal_gyrus_right" 0 0 0 0 0 0 0 0 0.369434518562715 0 0 0 0 0 0 0 0 0 0 0 0 0 0 0 0 0 0 0 0 0 0 0 0 0 0.0837805896243372 0 0.125347001985402 0 0.221938451888486 0.0531114692444835 0.0962056063006767 0 0.15731002637867 0.0451897668644864 0 0.327982273987888 0 0.0681249385865753 0.0892436649968693 0.0712837021640207 0.0981959825494852 0 0.125028975774237 0 0.098893929381038 0.10025055779554 0.0840554027169918 0.248534613673576 0.126172646995784 0.125192969883663 0.103494792886409 0.100939899193929 0.0833698782165118 0.0768915577255334 0 0.0741603419959963 0.100314762883115 0.114501640020108
"cingulate_gyrus_isthmus_right" 0 0 0.322406586202558 0 0 0 0 0 0.379232589785793 0 0 0 0 0 0 0 0 0 0 0 0 0.185697595875823 0.157295195203711 0 0 0 0.228774642972806 0 0 0.275309808117925 0 0 0 0 0.0741986232578473 0.0788948227110637 0.120338860765485 0 0 0.0622078057677322 0.092788964540761 0.15731002637867 0 0.0810486187206308 0 0.103783454785151 0.078425296004302 0.0738857617094948 0 0.0687934008968623 0.0913491684896017 0 0.195038937925059 0 0.103043588641596 0.129898937876569 0.0979417856141064 0.0708315670205824 0 0.193914298428916 0.116784733686498 0.0904084292308822 0.183335589160792 0.0889438370304689 0 0 0.192798413162957 0.351658146617085
"lateral_occipital_cortex_right" 0 0 0 0 0 0 0 0 0 0.17939347366541 0 0.244165777454434 0 0 0 0.0702562929559989 0 0 0 0 0 0.10792025473276 0.116797517454964 0 0 0 0.0975890769158626 0 0 0 0 0 0 0 0.055169753775608 0 0.102633100321674 0.0979770995758205 0.309657742858229 0.0619853181369843 0.125950105513212 0.0451897668644864 0.0810486187206308 0 0 0.123068455164384 0 0.0791179668552707 0.0601158994851388 0.0601485885050362 0.0810509224038618 0 0 0.103376236766566 0.0965297282827926 0.092179137633872 0.110145697527682 0.0899877609839745 0.0675376333287217 0 0.107470481834273 0.0836373462936879 0.10646996072466 0.108044513629521 0 0 0.15079232870732 0.131444308545468
"lateral_orbitofrontal_cortex_right" 0 0.11662457760916 0.0842137532540756 0 0 0 0 0 0 0 0.079753834248425 0 0 0 0 0 0.0820637425208216 0 0 0 0 0 0.0915931856117775 0 0 0.0980114320577508 0.0855257617093077 0 0 0 0 0 0 0.077774128003701 0 0.0746549238038069 0.071214318632878 0 0 0 0 0 0 0 0 0 0.0388536981781105 0.115547831950475 0 0.0651190160475611 0.061633616513971 0.0356671754094161 0.0446160017048272 0 0.0542596631472571 0.0892184847548726 0.0760821820705965 0 0.0625662065465955 0.0779394522153054 0.0783647979612327 0 0 0 0.00552500026811889 0.326829268181231 0 0.0436922955519728
"lingual_gyrus_right" 0 0 0 0.277490336147284 0 0 0 0 0 0.297783799362468 0 0 0 0 0 0 0 0 0 0 0 0 0 0 0 0 0 0 0 0 0 0 0 0 0.134141547308555 0 0 0.121501760379983 0 0.146038054388127 0.201925251712196 0.327982273987888 0.103783454785151 0.123068455164384 0 0 0 0.236749013132173 0.193230239953332 0.0943071027237331 0 0 0 0.0768518805726882 0 0.097642446990041 0.0880623737306756 0.137754300670931 0 0 0.157873324503126 0.11100650014675 0.186759050583433 0.11295918554457 0 0 0.245646222231915 0.143082774706745
"medial_orbitofrontal_gyrus_right" 0 0.103037631242767 0.0656842973123845 0 0 0 0 0 0 0 0.0472476998563068 0 0.393219265736881 0 0 0 0.0889261919472683 0 0 0 0.0497745068730539 0 0 0 0 0 0.0659746314754861 0 0 0 0 0 0 0 0 0.0714824778164077 0.0710067003709116 0 0 0 0 0 0.078425296004302 0 0.0388536981781105 0 0 0.0679609376928469 0 0 0.0705069220069014 0.0804050105678375 0.0677431058318379 0 0.0651572451175154 0.0761911693737877 0.0688928198027724 0 0.0348586651706647 0.0950741409837059 0.0679594383079128 0 0 0.079524190217422 0.0868952777202858 0 0 0.0580110081765642
"middle_temporal_gyrus_right" 0 0 0 0 0 0 0 0 0 0 0 0 0 0 0 0 0 0 0 0 0 0 0 0 0 0 0.110499715263651 0 0 0 0 0 0 0 0.055968605938666 0 0.0922024200721844 0 0.234096747951699 0.0573217292083981 0.0772472213420689 0.0681249385865753 0.0738857617094948 0.0791179668552707 0.115547831950475 0.236749013132173 0.0679609376928469 0 0.0543434850827433 0.0614196010221166 0.0752292492762037 0 0.0690881406585425 0 0.0867670798665487 0.0730827220514503 0.0781229135065169 0.0877349946954949 0 0 0.0856938233135943 0.0844314590672197 0.086263935208345 0.0802742338151677 0 0.127777087019384 0.115310626515026 0.127116009894156
"parahippocampal_gyrus_right" 0 0 0 0 0 0 0 0 0 0 0 0 0 0 0 0 0 0 0 0 0 0 0 0 0 0 0 0 0 0 0 0 0 0 0 0 0 0 0.17171505134628 0.0605985694708918 0.143055116049471 0.0892436649968693 0 0.0601158994851388 0 0.193230239953332 0 0.0543434850827433 0 0 0 0 0 0 0 0.100113297413469 0 0.0548174714422735 0 0 0 0.120620155797325 0.137967209750328 0 0 0.0299037828772683 0 0.145102972238536
"paracentral_gyrus_right" 0 0.0768667708314655 0.0654646846409239 0 0 0 0 0 0 0 0 0 0 0 0 0.32725251906957 0 0 0 0 0 0 0 0 0 0 0.082964567062617 0 0 0 0 0 0 0 0.0826879180390515 0.0542310215410321 0.0799001211512537 0 0 0.117464074301748 0.0635524544063634 0.0712837021640207 0.0687934008968623 0.0601485885050362 0.0651190160475611 0.0943071027237331 0 0.0614196010221166 0 0 0.0699040616988798 0 0 0 0.159489390101968 0.0826462318616754 0.118958599138481 0.0716373983194277 0.0477254673759486 0.0601894514469221 0.0648283370111981 0.0750217133804599 0.0654291086404429 0.0655080345490949 0 0 0.145258594187271 0.0845322033987342
"inferior_frontal_gyrus_pars_opercularis_right" 0 0.126463219651193 0.0777623588478914 0 0 0 0 0 0 0 0.0626760483669923 0 0.0953640126784174 0 0 0 0.0766524413415537 0 0.098078594620256 0 0.073744893487246 0 0.0933920220831282 0 0.0814643417939827 0.0905087246200207 0.0881729836748506 0 0 0 0 0 0 0.0758078493094941 0.075380041717989 0.094221378411321 0.0840558621699166 0 0 0 0.091227674393374 0.0981959825494852 0.0913491684896017 0.0810509224038618 0.061633616513971 0 0.0705069220069014 0.0752292492762037 0 0.0699040616988798 0 0.0727875183154401 0.0441728114433917 0 0.101722551585026 0.0759586893389499 0.10519885293431 0.0885187980827624 0.0795096546071868 0.0851305576050468 0.101420552778738 0.086499259252993 0.0804514966174976 0.0851599850107769 0 0 0 0.0774931004272942
"inferior_frontal_gyrus_pars_orbitalis_right" 0 0.100189455953343 0 0 0 0 0 0 0 0 0 0 0 0 0 0 0 0 0 0 0 0 0 0 0 0 0 0 0 0 0 0 0 0 0 0.104915022860226 0.0555610740183131 0 0 0 0 0 0 0 0.0356671754094161 0 0.0804050105678375 0 0 0 0.0727875183154401 0 0.0708847384194672 0 0 0 0.0924099973754069 0 0 0.12136256248137 0.078963387240756 0 0 0 0 0 0 0.0304091088336272
"inferior_frontal_gyrus_pars_triangularis_right" 0 0.124192544911527 0.100669712831016 0 0 0 0 0 0 0 0 0 0 0 0 0 0 0 0 0 0 0 0 0 0 0 0.0932520639281824 0 0 0 0 0 0 0.101384511043202 0 0.0910152670012139 0.0745073068779672 0 0 0 0 0.125028975774237 0.195038937925059 0 0.0446160017048272 0 0.0677431058318379 0.0690881406585425 0 0 0.0441728114433917 0.0708847384194672 0 0 0.0781296433226348 0 0.0803539212386254 0 0.0918394192441889 0.0932753773290017 0.089278776019185 0 0 0 0 0 0 0.0627417856591019
"pericalcarine_cortex_right" 0 0 0 0.143536759907385 0 0 0 0 0 0 0 0 0 0 0 0 0 0 0 0 0 0 0 0 0 0 0 0 0 0 0 0 0 0 0 0 0 0.0661092598135658 0 0.132847978200196 0.224390538033046 0 0 0.103376236766566 0 0.0768518805726882 0 0 0 0 0 0 0 0 0 0 0 0.081598093800758 0 0 0 0.169094846907625 0.107487376524365 0 0 0 0 0
"postcentral_gyrus_right" 0 0 0.0861599942929617 0 0 0 0 0 0.26500192068807 0 0 0 0 0 0 0 0 0 0 0 0 0 0 0 0 0 0.0869455114095052 0 0 0 0 0 0 0 0 0.0826760138700159 0.10676678609472 0 0 0 0.103407313769455 0.098893929381038 0.103043588641596 0.0965297282827926 0.0542596631472571 0 0.0651572451175154 0.0867670798665487 0 0.159489390101968 0.101722551585026 0 0.0781296433226348 0 0 0.0913651516961123 0.118763526206142 0.134973355716468 0.0628111412979915 0.0968875758173359 0.0936986379169453 0.1662927139238 0.109593595172217 0.122400099041818 0 0 0 0.0748234601924201
"posterior_cingulate_gyrus_right" 0 0.14229344985036 0.162918697264575 0 0 0 0 0 0.228339502068122 0 0 0 0 0 0 0.110651538584578 0 0 0 0 0.0997909693624893 0.448654834096088 0.174813901327184 0.113182968430067 0 0 0.128932830905259 0.138155742523907 0 0.0980105051214283 0 0 0 0 0.0933900810311066 0.153537964966237 0.0753542889717817 0 0 0.15573067614582 0.0727929245515772 0.10025055779554 0.129898937876569 0.092179137633872 0.0892184847548726 0.097642446990041 0.0761911693737877 0.0730827220514503 0.100113297413469 0.0826462318616754 0.0759586893389499 0 0 0 0.0913651516961123 0 0.098704714362413 0.0858494767926732 0.0878262020016561 0 0.0827014044789092 0.0933229899421728 0.0784695783742202 0.0722933570261805 0 0 0.0863458991910786 0.0725767281543565
"precentral_gyrus_right" 0 0.139676800697851 0.108273542236778 0 0.291301828495197 0 0 0 0.217287793058483 0 0.0846825823507098 0 0.107552256436153 0 0 0.0958584001339675 0.104701019475314 0 0.0941791502542076 0 0.0986757307119955 0.154238800642099 0.123463138509867 0 0 0.0594407371740339 0.1074006616171 0.0933996946144856 0.155463324199479 0.0990782242954975 0 0 0 0.0872687158287637 0.0853450233742243 0.0880482328522059 0.108865251338597 0 0.22047335537433 0.141930363790824 0.0942340169346075 0.0840554027169918 0.0979417856141064 0.110145697527682 0.0760821820705965 0.0880623737306756 0.0688928198027724 0.0781229135065169 0 0.118958599138481 0.10519885293431 0.0924099973754069 0.0803539212386254 0 0.118763526206142 0.098704714362413 0 0.10604131119441 0.0729095099860003 0.0928360268693524 0.106245227924934 0.116958812260628 0.0741635119440967 0.101219572201967 0 0 0.11342450410613 0.0764918476152218
"precuneus_right" 0 0 0 0 0 0 0 0 0 0 0 0 0 0 0 0.203725562356307 0 0 0 0 0 0 0.177887561114807 0 0 0 0.0656962555907913 0.292266404456801 0 0 0 0 0 0 0.0720802499456562 0.07948285428445 0.110256414026975 0.081742364778453 0 0.0656527797542838 0.0794350644494027 0.248534613673576 0.0708315670205824 0.0899877609839745 0 0.137754300670931 0 0.0877349946954949 0.0548174714422735 0.0716373983194277 0.0885187980827624 0 0 0.081598093800758 0.134973355716468 0.0858494767926732 0.10604131119441 0 0.0830590985093021 0 0.109254856190752 0.103488677371383 0.0895167631860667 0.0802172668319854 0 0 0.389275469491514 0.351381584419419
"rostral_anterior_cingulate_cortex_right" 0 0.112280598424484 0.0678134162335608 0 0 0 0 0 0 0 0 0 0.298335840779366 0 0 0 0.10947201369916 0 0 0 0.0674632908428105 0 0.0503667515127398 0 0.235348897505131 0.0948354809563913 0.0679094244802714 0 0 0 0 0 0 0 0 0.0628733467857269 0.0798157226325026 0 0 0 0 0.126172646995784 0 0.0675376333287217 0.0625662065465955 0 0.0348586651706647 0 0 0.0477254673759486 0.0795096546071868 0 0.0918394192441889 0 0.0628111412979915 0.0878262020016561 0.0729095099860003 0.0830590985093021 0 0.0802192454312449 0.0688150577460886 0 0.083736253473643 0 0 0 0 0.0604168749421484
"rostral_middle_frontal_gyrus_right" 0 0.12727913518866 0.0817297537107867 0 0 0 0 0 0 0 0.0873329428087079 0 0.078984685758748 0 0 0 0.0919777992630325 0 0.0953511471430172 0 0.0827888906810002 0 0.0969875852683927 0 0.0811970583702599 0.11803851583941 0.0917059751389944 0 0 0 0 0 0 0.0882595594122697 0 0.0920015180987557 0.0900819244410144 0 0 0 0.132276558626194 0.125192969883663 0.193914298428916 0 0.0779394522153054 0 0.0950741409837059 0 0 0.0601894514469221 0.0851305576050468 0.12136256248137 0.0932753773290017 0 0.0968875758173359 0 0.0928360268693524 0 0.0802192454312449 0 0.0964144767684151 0 0.0841767470383198 0.080113003808949 0.152582906947738 0 0 0.0806416898369541
"superior_frontal_gyrus_right" 0 0.132286687373528 0.0857157017370019 0 0.24149889612524 0 0.0818689183789099 0 0.225428564400938 0 0.0763220628195182 0 0.0818813443979083 0 0 0.0777873123884767 0.0850760697522048 0 0.0856739311605346 0 0.0789229824990466 0.110433765305204 0.0980225435410435 0.0753812382280933 0.0897312566247522 0.0956661828509611 0.0906005237765626 0.114010845251442 0 0.0812569569768982 0 0 0 0.0816911235651118 0.0878893009364801 0.080585564021524 0.100676185879609 0 0.219562556025051 0 0.0889842760170499 0.103494792886409 0.116784733686498 0.107470481834273 0.0783647979612327 0.157873324503126 0.0679594383079128 0.0856938233135943 0 0.0648283370111981 0.101420552778738 0.078963387240756 0.089278776019185 0 0.0936986379169453 0.0827014044789092 0.106245227924934 0.109254856190752 0.0688150577460886 0.0964144767684151 0 0.0928053323803263 0.0874975151903457 0.0901340261359299 0.141996842012442 0 0.102476908235738 0.0825500111122507
"superior_parietal_gyrus_right" 0 0 0.124505930381246 0 0 0 0 0 0 0 0 0 0 0 0 0.177205956184373 0 0 0 0 0 0.141089177419203 0 0 0 0 0.0862833157050361 0.0942945114399961 0 0 0 0 0 0 0.0998984536591323 0.0750925951957586 0.108298814568275 0.116956803679154 0 0.0688578242632112 0.108584073939653 0.100939899193929 0.0904084292308822 0.0836373462936879 0 0.11100650014675 0 0.0844314590672197 0.120620155797325 0.0750217133804599 0.086499259252993 0 0 0.169094846907625 0.1662927139238 0.0933229899421728 0.116958812260628 0.103488677371383 0 0 0.0928053323803263 0 0.0823113072164642 0.0860702487881001 0 0 0.263578122239781 0.0870098447557913
"superior_temporal_gyrus_right" 0 0 0.0594979022898013 0 0.283196309383338 0 0 0 0 0 0 0 0 0 0 0 0 0 0 0 0 0 0 0 0 0 0 0 0 0 0 0 0 0 0.0822395963713076 0.067815423681533 0.089343177094298 0 0.186150196352349 0.0725447319812985 0.0928915909248692 0.0833698782165118 0.183335589160792 0.10646996072466 0 0.186759050583433 0 0.086263935208345 0.137967209750328 0.0654291086404429 0.0804514966174976 0 0 0.107487376524365 0.109593595172217 0.0784695783742202 0.0741635119440967 0.0895167631860667 0.083736253473643 0.0841767470383198 0.0874975151903457 0.0823113072164642 0 0.0837269372490578 0 0.0644943516834479 0.0874609976674578 0.081011621022568
"supramarginal_gyrus_right" 0 0.0949994201359114 0.0927516327580999 0 0 0 0 0 0 0 0 0 0 0 0 0 0 0 0 0 0 0 0.0715684249428571 0 0 0 0 0 0 0 0 0 0 0 0.100541511210834 0.0784004625296849 0.108238497024876 0 0 0.171684167349683 0.0913685233543113 0.0768915577255334 0.0889438370304689 0.108044513629521 0 0.11295918554457 0.079524190217422 0.0802742338151677 0 0.0655080345490949 0.0851599850107769 0 0 0 0.122400099041818 0.0722933570261805 0.101219572201967 0.0802172668319854 0 0.080113003808949 0.0901340261359299 0.0860702487881001 0.0837269372490578 0 0 0 0.10680550103156 0.076695981549794
"frontal_pole_right" 0 0 0 0 0 0 0 0 0 0 0 0 0 0 0 0 0 0 0 0 0 0 0 0 0 0 0 0 0 0 0 0 0 0 0 0 0 0 0 0 0 0 0 0 0.00552500026811889 0 0.0868952777202858 0 0 0 0 0 0 0 0 0 0 0 0 0.152582906947738 0.141996842012442 0 0 0 0 0 0 0
"temporal_pole_right" 0 0 0 0 0 0 0 0 0 0 0 0 0 0 0 0 0 0 0 0 0 0 0 0 0 0 0 0 0 0 0 0 0 0 0 0 0 0 0.0215082697298417 0.0201161227028962 0 0.0741603419959963 0 0 0.326829268181231 0 0 0.127777087019384 0.0299037828772683 0 0 0 0 0 0 0 0 0 0 0 0 0 0.0644943516834479 0 0 0 0 0.00169153125881432
"transverse_temporal_gyrus_right" 0 0 0 0 0 0 0 0 0.422413911626771 0 0 0 0 0 0 0 0 0 0 0 0 0 0 0 0 0 0 0 0 0 0 0 0 0 0.0783097880377824 0 0.145056620507378 0 0 0.152194558403241 0.124897169993989 0.100314762883115 0.192798413162957 0.15079232870732 0 0.245646222231915 0 0.115310626515026 0 0.145258594187271 0 0 0 0 0 0.0863458991910786 0.11342450410613 0.389275469491514 0 0 0.102476908235738 0.263578122239781 0.0874609976674578 0.10680550103156 0 0 0 0.174273118294435
"insula_right" 0 0.136839558628832 0.0856786109468281 0 0.226622067233819 0 0 0 0.434907743132503 0 0.0870343205670678 0 0 0 0 0 0.104425022432224 0 0.0820161899718272 0 0 0.112401772420638 0.0907706876219641 0 0 0.112118618279039 0.0785474151653392 0.138070195018941 0 0 0 0 0 0.0734245618546571 0.102950345574875 0.079911173381301 0.0862332719505252 0 0.0461428205183888 0.0783614306186832 0.117432930815107 0.114501640020108 0.351658146617085 0.131444308545468 0.0436922955519728 0.143082774706745 0.0580110081765642 0.127116009894156 0.145102972238536 0.0845322033987342 0.0774931004272942 0.0304091088336272 0.0627417856591019 0 0.0748234601924201 0.0725767281543565 0.0764918476152218 0.351381584419419 0.0604168749421484 0.0806416898369541 0.0825500111122507 0.0870098447557913 0.081011621022568 0.076695981549794 0 0.00169153125881432 0.174273118294435 0
