# Supplementary material for: NODDI and Tensor-Based Microstructural Indices as Predictors of Functional Connectivity
Source: PLoS One. 2016 Apr 14;11(4):e0153404. doi: 10.1371/journal.pone.0153404 (PMC4831788; doi:10.1371/journal.pone.0153404)
Supplement: S1 Data — a) Functional connectivity matrices, both fMRI and EEG connectomes across all subjects, in the form of precision matrices and b) structural brain connectivity matrices across all subjects and microstructural indices. Columns and rows are named according to the corresponding brain region that represent. (ZIP) [file pone.0153404.s001.zip › DATA/DWI/48_Wkappa_68.txt]

"banks_superior_temporal_sulcus_left" "caudal_anterior_cingulate_cortex_left" "caudal_middle_frontal_gyrus_left" "cuneus_left" "entorhinal_cortex_left" "fusiform_gyrus_left" "inferior_parietal_gyrus_left" "inferior_temporal_gyrus_left" "cingulate_gyrus_isthmus_left" "lateral_occipital_cortex_left" "lateral_orbitofrontal_cortex_left" "lingual_gyrus_left" "medial_orbitofrontal_gyrus_left" "middle_temporal_gyrus_left" "parahippocampal_gyrus_left" "paracentral_gyrus_left" "inferior_frontal_gyrus_pars_opercularis_left" "inferior_frontal_gyrus_pars_orbitalis_left" "inferior_frontal_gyrus_pars_triangularis_left" "pericalcarine_cortex_left" "postcentral_gyrus_left" "posterior_cingulate_gyrus_left" "precentral_gyrus_left" "precuneus_left" "rostral_anterior_cingulate_cortex_left" "rostral_middle_frontal_gyrus_left" "superior_frontal_gyrus_left" "superior_parietal_gyrus_left" "superior_temporal_gyrus_left" "supramarginal_gyrus_left" "frontal_pole_left" "temporal_pole_left" "transverse_temporal_gyrus_left" "insula_left" "banks_superior_temporal_sulcus_right" "caudal_anterior_cingulate_cortex_right" "caudal_middle_frontal_gyrus_right" "cuneus_right" "entorhinal_cortex_right" "fusiform_gyrus_right" "inferior_parietal_gyrus_right" "inferior_temporal_gyrus_right" "cingulate_gyrus_isthmus_right" "lateral_occipital_cortex_right" "lateral_orbitofrontal_cortex_right" "lingual_gyrus_right" "medial_orbitofrontal_gyrus_right" "middle_temporal_gyrus_right" "parahippocampal_gyrus_right" "paracentral_gyrus_right" "inferior_frontal_gyrus_pars_opercularis_right" "inferior_frontal_gyrus_pars_orbitalis_right" "inferior_frontal_gyrus_pars_triangularis_right" "pericalcarine_cortex_right" "postcentral_gyrus_right" "posterior_cingulate_gyrus_right" "precentral_gyrus_right" "precuneus_right" "rostral_anterior_cingulate_cortex_right" "rostral_middle_frontal_gyrus_right" "superior_frontal_gyrus_right" "superior_parietal_gyrus_right" "superior_temporal_gyrus_right" "supramarginal_gyrus_right" "frontal_pole_right" "temporal_pole_right" "transverse_temporal_gyrus_right" "insula_right"
"banks_superior_temporal_sulcus_left" 0 0 0 0 0 0.248326080411845 0.166316403983534 0.241157711465137 0.36672382999284 0.243217709449867 0 0 0 0.282122538259367 0 0 0 0 0 0 0 0 0.269804062182212 0.176050920052871 0 0 0 0.261190516642552 0.221843205143524 0.179385312501981 0 0 0.320696082988452 0 0 0 0 0 0 0 0 0 0 0 0 0 0 0 0 0 0 0 0 0 0 0 0 0 0 0 0 0 0 0 0 0 0 0
"caudal_anterior_cingulate_cortex_left" 0 0 0.333921133269586 0 0 0 0.365092342171975 0 0 0.361155855867202 0.262648933956241 0 0.277752343483908 0 0 0.342956599416317 0.29346734789099 0 0.294524188808479 0 0.303838188262541 0.65620040342071 0.355527645171132 0 0.280174962223105 0.303186374795106 0.372609104983032 0.378242276296883 0 0.315519214300948 0 0 0 0.276907809869918 0 0.706440834742301 0.494376152610099 0 0 0 0 0 0 0 0.40115530154609 0 0.361203265029701 0 0 0.519933535659317 0.410986797240703 0.279357693280748 0.373673328027076 0 0 0.7302557478981 0.402293969806771 0 0.468127273028496 0.361483019691291 0.541148460169632 0 0 0.540684530277899 0 0 0 0.414023484019201
"caudal_middle_frontal_gyrus_left" 0 0.333921133269586 0 0 0 0 0.275843084288058 0 0.447792235120419 0.424517209374059 0.230158892993307 0 0.249067387512392 0 0 0.236342981789048 0.181028268977961 0.203806372696322 0.169180101679921 0 0.205333665594698 0.842369835195551 0.208511618123685 0.347952239545842 0.229718230131246 0.210173666878926 0.251176790894592 0.292522144690983 0.241867115693467 0.2244465719066 0 0 0.31288369679122 0.202981235869224 0 0.715227971697127 0.653906845249369 0 0 0 0 0 0.473430708680166 0 0.556363616905995 0 0.613554313727565 0 0 0.525838533436097 0.656711168757424 0 0.505675530888251 0 0.489714421047168 1.25928889694242 0.700170210199404 0 0.658219097345511 0.642500658747361 0.762352522683806 1.06022191202052 0.562588576432943 0.542407597611811 0 0 0 0.598638420671578
"cuneus_left" 0 0 0 0 0 0 0.236549241190666 0 0.284058229299037 0.17117673025294 0 0.157423206365895 0 0 0 0 0 0 0 0.160880926607865 0 0 0.261447196101803 0.169725107838844 0 0 0 0.169345597766281 0 0 0 0 0 0 0 0 0 0.122678724753017 0 0 0 0 0 0 0 0.0925546799281221 0 0 0 0 0 0 0 0.12575157731768 0 0 0 0 0 0 0 0 0 0 0 0 0 0
"entorhinal_cortex_left" 0 0 0 0 0 0.150116594516654 0 0.158622053048756 0 0.51898971540472 0 0.457715012220409 0 0 0.393587933022298 0 0 0 0 0 0 0 0 0 0 0 0 0 0.134444752834103 0 0 0.138928430098641 0 0.166598558569473 0 0 0.447854905643725 0 0.641523899386804 0 0 0 0 0 0 0 0 0 0 0 0 0 0 0 0 0 0.471318316046993 0 0 0 0.426874210198459 0 0.451944613184888 0 0 0 0 0.453671667676517
"fusiform_gyrus_left" 0.248326080411845 0 0 0 0.150116594516654 0 0.184251438530066 0.192157183215022 0.272607990203657 0.194217154953663 0 0.143986697424326 0.277676585619679 0.274693987413762 0.144834028336579 0 0 0 0 0.199789545603271 0 0.358763548354479 0.242071274807418 0.223821018399364 0 0 0 0.238695816936759 0.293892618403006 0.216642873377827 0 0.188653321883316 0.398470500839228 0.284785994455216 0 0 0 0 0 0 0 0 0 0 0 0 0 0 0 0 0 0 0 0 0 0 0 0 0 0 0 0 0 0 0 0 0 0
"inferior_parietal_gyrus_left" 0.166316403983534 0.365092342171975 0.275843084288058 0.236549241190666 0 0.184251438530066 0 0.181990647874611 0.366241331324198 0.225214409716334 0 0.229548150494151 0 0.220849876479449 0 0.230484520509339 0 0 0 0.264679305667125 0.260643103652497 0.347176404563032 0.266187917144673 0.26742610346721 0 0 0.250714088969428 0.224055931836687 0.31860987281451 0.216250047192139 0 0 0.35422435470385 0.396776398293626 0 0 0.579818626824472 0 0 0 0 0 0 0 0 0 0 0 0 0 0 0 0 0 0 0 0 0 0 0 0.614794254150215 0 0 0 0 0 0 0
"inferior_temporal_gyrus_left" 0.241157711465137 0 0 0 0.158622053048756 0.192157183215022 0.181990647874611 0 0.339177192427503 0.230502016487881 0 0.277724734876261 0 0.239456929861651 0 0 0 0 0 0 0.213100903751306 0.233585953583086 0.254703963618998 0.218404723840464 0 0 0.262492577512155 0.222609969799791 0.285414548396131 0.251952323092833 0 0.174170596548359 0.311322788897326 0.363008006760294 0 0 0 0 0 0 0 0 0 0 0 0 0 0 0 0 0 0 0 0 0 0 0 0 0 0 0 0 0 0 0 0 0 0
"cingulate_gyrus_isthmus_left" 0.36672382999284 0 0.447792235120419 0.284058229299037 0 0.272607990203657 0.366241331324198 0.339177192427503 0 0.424911303244729 0 0.2873747473134 0 0 0 0.278488541317885 0.378972013100973 0 0 0.572657959702336 0.325487752675817 0.300971649224786 0.31308485146109 0.376298712054516 0 0 0.259127601073033 0.436935535820461 0.437631458304544 0.330647767480997 0 0 0.422444211210657 0.464850724945614 0 0 0.601848141523029 0 0 0 0 0.584900168429795 0.576210031247841 0 0 0 0 0 0 0 0 0 0 0 0.480272064377991 1.34449532166343 1.10260487799117 0 0 0 0.681306725084575 0 0 0 0 0 0.756325551618044 0.69038497357178
"lateral_occipital_cortex_left" 0.243217709449867 0.361155855867202 0.424517209374059 0.17117673025294 0.51898971540472 0.194217154953663 0.225214409716334 0.230502016487881 0.424911303244729 0 0 0.216954159173237 0 0.271560351513865 0.3140049576451 0.247101862540552 0.526820589036059 0 0 0.222230381722106 0.263261743810536 0.364967478786134 0.280081744218547 0.320479310155154 0 0 0.264426982944979 0.230706836075471 0.37808332897997 0.33199687161419 0 0 0.493360757244961 0.594254244916727 0 0 0 0 0 0 0 0 0 0.108368437313508 0 0.113526036774804 0 0 0 0 0 0 0 0 0 0 0 0 0 0 0 0 0 0 0 0 0 0
"lateral_orbitofrontal_cortex_left" 0 0.262648933956241 0.230158892993307 0 0 0 0 0 0 0 0 0 0.154119846190221 0 0 0 0.212077989781679 0.155889222833029 0.162820655175216 0 0.219110164089183 0.413512161022939 0.235141556738616 0 0.229018596460628 0.178329492299741 0.273069333666525 0 0 0 0.129489595615525 0.112560476028891 0 0.210155666755916 0 0.46116239767914 0.609580166338666 0 0 0 0 0 0 0 0.533887344323056 0 0.6048558134075 0 0 0 0.692143056892211 0 0 0 0 0 0.641386631464534 0 0 0.480848702850763 0.625189029503533 0 0 0 0 0 0 0.548753437694371
"lingual_gyrus_left" 0 0 0 0.157423206365895 0.457715012220409 0.143986697424326 0.229548150494151 0.277724734876261 0.2873747473134 0.216954159173237 0 0 0 0 0.225487950594743 0 0 0 0 0.151334492474663 0 0 0.296514098715603 0.225089856699594 0 0 0 0.304486978146022 0.394789899415832 0.268410224334097 0 0 0.437377077092383 0 0 0 0 0 0 0 0 0 0 0.101104994626121 0 0 0 0 0 0 0 0 0 0 0 0 0 0 0 0 0 0 0 0 0 0 0 0
"medial_orbitofrontal_gyrus_left" 0 0.277752343483908 0.249067387512392 0 0 0.277676585619679 0 0 0 0 0.154119846190221 0 0 0 0 0 0.244002231104363 0.175844036436487 0.181521133339055 0 0.235496686470943 0 0.251188054568875 0 0.178234271292812 0.180670870578908 0.269299037998879 0 0.270829913097692 0 0.132214281797626 0 0 0.242667412655883 0 0.393155840192708 0.639081060861922 0 0 0 0 0 0 0 0 0 0.156307324009658 0 0 0 0.650107360631664 0 0 0 0 0 0.772482358442496 0 0.220997980828645 0.589035187244824 0.691395842064895 0 0 0 0 0 0 0
"middle_temporal_gyrus_left" 0.282122538259367 0 0 0 0 0.274693987413762 0.220849876479449 0.239456929861651 0 0.271560351513865 0 0 0 0 0 0 0 0 0 0 0.0463499362767903 0 0 0.191974714214444 0 0 0 0.213951734238817 0.239607537862299 0 0 0.174007327115995 0.295719854654235 0.230428621119941 0 0 0 0 0 0 0 0 0 0 0 0 0 0 0 0 0 0 0 0 0 0 0 0 0 0 0 0 0 0 0 0 0 0
"parahippocampal_gyrus_left" 0 0 0 0 0.393587933022298 0.144834028336579 0 0 0 0.3140049576451 0 0.225487950594743 0 0 0 0 0 0 0 0 0 0 0 0 0 0 0 0 0.225874409996836 0 0 0 0 0.26508500038321 0 0 0 0 0.652297798797813 0 0 0 0 0 0 0 0 0 0 0 0 0 0 0 0 0 0 0 0 0 0 0 0 0 0 0 0 0
"paracentral_gyrus_left" 0 0.342956599416317 0.236342981789048 0 0 0 0.230484520509339 0 0.278488541317885 0.247101862540552 0 0 0 0 0 0 0 0 0 0.273773330780073 0.161646797942157 0.304417703588352 0.174849029127041 0.204238422950713 0 0 0.245954796593625 0.233345382612539 0.264933705496869 0.223139870855542 0 0 0 0 0 0 0.874578215716508 0 0 0 0 0 0 0.784758362628044 0 0 0 0 0 0.112662943740044 0 0 0 0 0 0.584529118013341 0.95516973843315 0.105878245437516 0 0 0.753538938904521 0.135271806909087 0 0 0 0 0 0
"inferior_frontal_gyrus_pars_opercularis_left" 0 0.29346734789099 0.181028268977961 0 0 0 0 0 0.378972013100973 0.526820589036059 0.212077989781679 0 0.244002231104363 0 0 0 0 0.203179943088838 0.168434202754218 0 0.192940184319403 0 0.195718025196947 0 0.243262582895415 0.199838673342998 0.215579833692533 0.272276095764844 0.195412404704218 0.21026507082995 0 0 0 0.20152915128651 0 0.479852723366111 0.584091478109948 0 0 0 0 0 0 0 0.458085761738137 0 0.612316409385406 0 0 0 0.6883327678062 0 0 0 0 0 0.626636774645394 0 0.411904020995157 0.66646076736905 0.558188164739142 0 0 0 0 0 0 0.502791649383671
"inferior_frontal_gyrus_pars_orbitalis_left" 0 0 0.203806372696322 0 0 0 0 0 0 0 0.155889222833029 0 0.175844036436487 0 0 0 0.203179943088838 0 0.175908086201497 0 0.196768787868502 0 0.21363106575388 0 0.198239738013063 0.171594270425237 0.225661419845467 0 0.0519956973824324 0 0 0 0 0.236970193908247 0 0 0 0 0 0 0 0 0 0 0 0 0 0 0 0 0 0 0 0 0 0 0 0 0 0 0 0 0 0 0 0 0 0
"inferior_frontal_gyrus_pars_triangularis_left" 0 0.294524188808479 0.169180101679921 0 0 0 0 0 0 0 0.162820655175216 0 0.181521133339055 0 0 0 0.168434202754218 0.175908086201497 0 0 0.190411906534615 0 0.18520904242737 0 0.207703361523453 0.171311738406795 0.216027459494465 0 0.0711674763917775 0.206258683475198 0 0 0.270170575429712 0.140518051108893 0 0 0.53978866218816 0 0 0 0 0 0 0 0 0 0 0 0 0 0.610359866555475 0 0 0 0 0 0.608454535897095 0 0 0.618805491591592 0.55367300510613 0 0 0 0 0 0 0.597233243479828
"pericalcarine_cortex_left" 0 0 0 0.160880926607865 0 0.199789545603271 0.264679305667125 0 0.572657959702336 0.222230381722106 0 0.151334492474663 0 0 0 0.273773330780073 0 0 0 0 0.259156008814575 0.241531404823473 0.315303943748546 0.275009021625865 0 0 0 0.357119726842591 0.356517384353785 0.332378274067642 0 0 0.343173074513639 0.485519788062841 0 0 0 0 0 0 0 0 0 0 0 0 0 0 0 0 0 0 0 0 0 0 0 0 0 0 0 0 0 0 0 0 0 0
"postcentral_gyrus_left" 0 0.303838188262541 0.205333665594698 0 0 0 0.260643103652497 0.213100903751306 0.325487752675817 0.263261743810536 0.219110164089183 0 0.235496686470943 0.0463499362767903 0 0.161646797942157 0.192940184319403 0.196768787868502 0.190411906534615 0.259156008814575 0 0.406350275260819 0.203047974525658 0.211450651459592 0.237497863076743 0.215540527171236 0.237680262126574 0.254799312509195 0.230525571491749 0.232875310318525 0 0 0.330115566303369 0.226250118456885 0 0.425276464230252 0.566695629242356 0 0 0 0 0 0 0 0 0 0.672866874248048 0 0 0 0.592057916921842 0 0 0 0 1.14536125646373 0.54483252802646 0 0.524798091018138 0.533886089455196 0.59008736170066 0 0 0 0 0 0 0
"posterior_cingulate_gyrus_left" 0 0.65620040342071 0.842369835195551 0 0 0.358763548354479 0.347176404563032 0.233585953583086 0.300971649224786 0.364967478786134 0.413512161022939 0 0 0 0 0.304417703588352 0 0 0 0.241531404823473 0.406350275260819 0 0.455004500493124 0.237262969761347 0 0.422952146010799 0.368906753344896 0.285891224293907 0.570317076640015 0.483412992945566 0 0 0 0 0 0.546497221014229 0.976597352382276 0 0 0 0 0 0.262899164805456 0.616095051744941 0 0 0 0 0 0 0 0 0 0 0 1.76159460728508 1.07845401030138 0 0 0 0.918482399538585 0.723993325322058 0 0 0 0 0 0.827066056073392
"precentral_gyrus_left" 0.269804062182212 0.355527645171132 0.208511618123685 0.261447196101803 0 0.242071274807418 0.266187917144673 0.254703963618998 0.31308485146109 0.280081744218547 0.235141556738616 0.296514098715603 0.251188054568875 0 0 0.174849029127041 0.195718025196947 0.21363106575388 0.18520904242737 0.315303943748546 0.203047974525658 0.455004500493124 0 0.262010940204758 0.248613880095209 0.241623872391489 0.267704896476675 0.277209966787993 0.249816964788274 0.221335209550456 0 0 0.314194601966735 0.209721173219298 0 0.550446224166947 0.822649777453227 0 0 0 0 0 0.909133144782764 0.882808798110281 0.440404413447807 0 0 0 0 0 0.547413854335059 0 0 0 0 1.26142163558553 1.02159930234505 0.896373271388966 0.782774126201832 0.522319284009108 0.823131490930209 0 0 0.849198888816844 0 0 0 0.855845372382414
"precuneus_left" 0.176050920052871 0 0.347952239545842 0.169725107838844 0 0.223821018399364 0.26742610346721 0.218404723840464 0.376298712054516 0.320479310155154 0 0.225089856699594 0 0.191974714214444 0 0.204238422950713 0 0 0 0.275009021625865 0.211450651459592 0.237262969761347 0.262010940204758 0 0 0 0.244337939497024 0.269496137481801 0.337806235358792 0.237789053455193 0 0 0.484124082497736 0.566286892627039 0 0.628566989437173 0 0 0 0 0 0 0 0 0 0 0 0 0 0 0 0 0 0 0 0.725688642004312 0 0 0 0 0.593100652161243 0 0 0 0 0 0 0
"rostral_anterior_cingulate_cortex_left" 0 0.280174962223105 0.229718230131246 0 0 0 0 0 0 0 0.229018596460628 0 0.178234271292812 0 0 0 0.243262582895415 0.198239738013063 0.207703361523453 0 0.237497863076743 0 0.248613880095209 0 0 0.231575361129112 0.275644955020162 0 0 0.2349442970681 0 0 0 0.236094828200212 0 0.596415749990918 0.605337650978806 0 0 0 0 0 0 0 0 0 0 0 0 0 0.686116831496143 0 0 0 0 0 0 0 0.492838817849988 0.530693038162736 0.617313855862334 0 0 0 0 0 0 0
"rostral_middle_frontal_gyrus_left" 0 0.303186374795106 0.210173666878926 0 0 0 0 0 0 0 0.178329492299741 0 0.180670870578908 0 0 0 0.199838673342998 0.171594270425237 0.171311738406795 0 0.215540527171236 0.422952146010799 0.241623872391489 0 0.231575361129112 0 0.232808370808104 0 0 0.216571005138095 0.133344949478383 0 0 0.246458305582793 0 0.490168902139103 0.639302890007452 0 0 0 0 0 0 0 0.514087882391694 0 0 0 0 0 0.684759182343158 0 0 0 0 0 0.696479327086308 0 0.515380098164106 0.566119254636526 0.637413556999293 0 0 0 0 0 0 0.475552949931392
"superior_frontal_gyrus_left" 0 0.372609104983032 0.251176790894592 0 0 0 0.250714088969428 0.262492577512155 0.259127601073033 0.264426982944979 0.273069333666525 0 0.269299037998879 0 0 0.245954796593625 0.215579833692533 0.225661419845467 0.216027459494465 0 0.237680262126574 0.368906753344896 0.267704896476675 0.244337939497024 0.275644955020162 0.232808370808104 0 0.25914432971517 0.256668783241124 0.23940667039934 0.133385178541344 0 0.339303138253821 0.25770982157983 0.708757372201802 0.683728825193578 0.766501507924072 0 0 0 0.737483042246417 0 1.17904043620338 0.742802343459185 0.565859456530225 0 0.655626882456915 0.804526719058234 0 0.558286835414504 0.670545769254391 0 0.493103107954626 0 0.613784049865686 0.753441891635423 0.890027713667207 0.502940468889519 0.661119666448595 0.641596811395597 0.803549774325558 0.849463814317521 0 0 0 0 0 0.82276680232068
"superior_parietal_gyrus_left" 0.261190516642552 0.378242276296883 0.292522144690983 0.169345597766281 0 0.238695816936759 0.224055931836687 0.222609969799791 0.436935535820461 0.230706836075471 0 0.304486978146022 0 0.213951734238817 0 0.233345382612539 0.272276095764844 0 0 0.357119726842591 0.254799312509195 0.285891224293907 0.277209966787993 0.269496137481801 0 0 0.25914432971517 0 0.319345664345158 0.288321765095544 0 0 0.388735098309917 0.45561537227267 0 0.593379148328021 0.657046149298296 0 0 0 0 0 0 0 0 0 0 0 0 0 0 0 0 0 0 0.84710688510918 0.683476555200547 0.067154976034786 0 0 0.692487630338364 0.825240588869929 0 0 0 0 0 0.788798907291887
"superior_temporal_gyrus_left" 0.221843205143524 0 0.241867115693467 0 0.134444752834103 0.293892618403006 0.31860987281451 0.285414548396131 0.437631458304544 0.37808332897997 0 0.394789899415832 0.270829913097692 0.239607537862299 0.225874409996836 0.264933705496869 0.195412404704218 0.0519956973824324 0.0711674763917775 0.356517384353785 0.230525571491749 0.570317076640015 0.249816964788274 0.337806235358792 0 0 0.256668783241124 0.319345664345158 0 0.233128654783072 0 0.186176387115953 0.222167600696419 0.258516596392224 0 0 0 0 0.485914913952422 0 0 0 0 0 0 0 0 0 0 0 0 0 0 0 0 0 0.899810938663758 0 0 0 0 0 0 0 0 0 0 0
"supramarginal_gyrus_left" 0.179385312501981 0.315519214300948 0.2244465719066 0 0 0.216642873377827 0.216250047192139 0.251952323092833 0.330647767480997 0.33199687161419 0 0.268410224334097 0 0 0 0.223139870855542 0.21026507082995 0 0.206258683475198 0.332378274067642 0.232875310318525 0.483412992945566 0.221335209550456 0.237789053455193 0.2349442970681 0.216571005138095 0.23940667039934 0.288321765095544 0.233128654783072 0 0 0 0.292588637327292 0.271993608956284 0 0 0.692840826243346 0 0 0 0 0 0.534784954626488 0 0 0 0 0 0 0 0 0 0 0 0 0.694121172235281 0.80852659293674 0 0 0 0.696127967486647 0 0 0 0 0 0 0
"frontal_pole_left" 0 0 0 0 0 0 0 0 0 0 0.129489595615525 0 0.132214281797626 0 0 0 0 0 0 0 0 0 0 0 0 0.133344949478383 0.133385178541344 0 0 0 0 0 0 0 0 0 0 0 0 0 0 0 0 0 0 0 0 0 0 0 0 0 0 0 0 0 0 0 0 0 0 0 0 0 0 0 0 0
"temporal_pole_left" 0 0 0 0 0.138928430098641 0.188653321883316 0 0.174170596548359 0 0 0.112560476028891 0 0 0.174007327115995 0 0 0 0 0 0 0 0 0 0 0 0 0 0 0.186176387115953 0 0 0 0 0.166116341463402 0 0 0 0 0 0 0 0 0 0 0 0 0 0 0 0 0 0 0 0 0 0 0 0 0 0 0 0 0 0 0 0 0 0
"transverse_temporal_gyrus_left" 0.320696082988452 0 0.31288369679122 0 0 0.398470500839228 0.35422435470385 0.311322788897326 0.422444211210657 0.493360757244961 0 0.437377077092383 0 0.295719854654235 0 0 0 0 0.270170575429712 0.343173074513639 0.330115566303369 0 0.314194601966735 0.484124082497736 0 0 0.339303138253821 0.388735098309917 0.222167600696419 0.292588637327292 0 0 0 0.337531836346 0 0 0 0 0 0 0 0 0 0 0 0 0 0 0 0 0 0 0 0 0 0 0 0 0 0 0 0 0 0 0 0 0 0
"insula_left" 0 0.276907809869918 0.202981235869224 0 0.166598558569473 0.284785994455216 0.396776398293626 0.363008006760294 0.464850724945614 0.594254244916727 0.210155666755916 0 0.242667412655883 0.230428621119941 0.26508500038321 0 0.20152915128651 0.236970193908247 0.140518051108893 0.485519788062841 0.226250118456885 0 0.209721173219298 0.566286892627039 0.236094828200212 0.246458305582793 0.25770982157983 0.45561537227267 0.258516596392224 0.271993608956284 0 0.166116341463402 0.337531836346 0 0 0.504423221707171 0.648703858772702 0 0.501871323862661 0 0 0 0 0 0.532821541791902 0 0 0 0 0 0.650700740117483 0 0.496095685453266 0 0 0 0.535755365516565 0 0 0.601702295585527 0.663316435723813 0 0 0 0 0 0 0.535560869823157
"banks_superior_temporal_sulcus_right" 0 0 0 0 0 0 0 0 0 0 0 0 0 0 0 0 0 0 0 0 0 0 0 0 0 0 0.708757372201802 0 0 0 0 0 0 0 0 0 0.275331633173925 0 0 0 0.209023667001301 0.252059353521415 0.285713566895749 0.209634006859902 0 0.264708717677057 0 0.188332445222917 0 0.254302750886032 0.263429228040999 0 0 0 0 0.278246875193488 0.281418009755415 0.325339840991125 0 0 0.285841376680564 0.255926736357857 0.183708356089605 0.241856609351131 0 0 0.255911704275225 0.328298054510667
"caudal_anterior_cingulate_cortex_right" 0 0.706440834742301 0.715227971697127 0 0 0 0 0 0 0 0.46116239767914 0 0.393155840192708 0 0 0 0.479852723366111 0 0 0 0.425276464230252 0.546497221014229 0.550446224166947 0.628566989437173 0.596415749990918 0.490168902139103 0.683728825193578 0.593379148328021 0 0 0 0 0 0.504423221707171 0 0 0.457396925873859 0 0 0 0.315530722221818 0 0.284219419391901 0 0.32715347526653 0 0.31186750336663 0 0 0.295229314763507 0.292041502875943 0.258125739943005 0.254466621362987 0 0.346081110340091 0.350352413465133 0.300862207173144 0.287812267246994 0.374612963591539 0.280144259042489 0.421861899252525 0.317463040311463 0.374910085922616 0.26803545147071 0 0 0 0.333169783646751
"caudal_middle_frontal_gyrus_right" 0 0.494376152610099 0.653906845249369 0 0.447854905643725 0 0.579818626824472 0 0.601848141523029 0 0.609580166338666 0 0.639081060861922 0 0 0.874578215716508 0.584091478109948 0 0.53978866218816 0 0.566695629242356 0.976597352382276 0.822649777453227 0 0.605337650978806 0.639302890007452 0.766501507924072 0.657046149298296 0 0.692840826243346 0 0 0 0.648703858772702 0.275331633173925 0.457396925873859 0 0 0.480749385983725 0.359722779042431 0.223072257135585 0.307507526581573 0.324086753927143 0.369535453140491 0.251416389791875 0 0.216443507694667 0.284580049068888 0 0.23872966588405 0.227145253897182 0.168627330480907 0.162479622177321 0 0.194638695807481 1.04825939314053 0.198992000898351 0.249760645401046 0.226120088823603 0.199975820512005 0.235546478112331 0.24633349384812 0.283864211007107 0.259541136061096 0 0 0.326123725660069 0.274676880661125
"cuneus_right" 0 0 0 0.122678724753017 0 0 0 0 0 0 0 0 0 0 0 0 0 0 0 0 0 0 0 0 0 0 0 0 0 0 0 0 0 0 0 0 0 0 0 0.265802498628544 0.313601526450219 0 0 0.180442485252704 0 0.261383592668099 0 0 0 0 0 0 0 0.144856361183932 0 0 0 0.197958255973749 0 0 0 0.179452226202469 0 0 0 0 0 0
"entorhinal_cortex_right" 0 0 0 0 0.641523899386804 0 0 0 0 0 0 0 0 0 0.652297798797813 0 0 0 0 0 0 0 0 0 0 0 0 0 0.485914913952422 0 0 0 0 0.501871323862661 0 0 0.480749385983725 0 0 0.160683662096572 0 0.34410955940598 0 0.362701216753907 0 0 0 0.44609844423577 0.215818162015119 0 0 0 0 0 0 0 0.38216821635078 0 0 0 0.398732069082993 0 0.345355534075838 0 0 0.153377811626193 0 0.18585012969465
"fusiform_gyrus_right" 0 0 0 0 0 0 0 0 0 0 0 0 0 0 0 0 0 0 0 0 0 0 0 0 0 0 0 0 0 0 0 0 0 0 0 0 0.359722779042431 0.265802498628544 0.160683662096572 0 0.215463396621063 0.200969362209442 0.391956238419909 0.200572905433201 0 0.28986063362876 0 0.279351305011836 0.143601055852026 0.249259207931851 0 0 0 0.305928579486924 0 0.259535163832488 0.258450623634597 0.241601425538998 0 0 0 0.222643981716778 0.285947407005884 0.377969113477974 0 0.155086641566074 0.454192996827995 0.266633554898709
"inferior_parietal_gyrus_right" 0 0 0 0 0 0 0 0 0 0 0 0 0 0 0 0 0 0 0 0 0 0 0 0 0 0 0.737483042246417 0 0 0 0 0 0 0 0.209023667001301 0.315530722221818 0.223072257135585 0.313601526450219 0 0.215463396621063 0 0.243333864349834 0.288913350326715 0.238501391407027 0 0.383707815470379 0 0.203993931971176 0.232225757927144 0.235138452694801 0.262081909138697 0 0 0.383833037034606 0.267565494174556 0.23917577435726 0.255224584590716 0.282378762260797 0 0.286515206919687 0.271699859475615 0.195265841382285 0.285790858015931 0.204873820414645 0 0 0.332853610561592 0.354298677036409
"inferior_temporal_gyrus_right" 0 0 0 0 0 0 0 0 0.584900168429795 0 0 0 0 0 0 0 0 0 0 0 0 0 0 0 0 0 0 0 0 0 0 0 0 0 0.252059353521415 0 0.307507526581573 0 0.34410955940598 0.200969362209442 0.243333864349834 0 0.389906925046585 0.168695529164861 0 0.295708328834044 0 0.24852553720035 0.201448313582234 0.27627065581899 0.277503853221951 0 0.297354053137961 0 0.289858128079884 0.44137729719578 0.291687627378747 0.447403907436255 0.306544706687828 0.281015561142344 0.310035930742348 0.255576937900768 0.293388945758163 0.275359477419929 0 0.192121012738883 0.334251944089765 0.340394019344188
"cingulate_gyrus_isthmus_right" 0 0 0.473430708680166 0 0 0 0 0 0.576210031247841 0 0 0 0 0 0 0 0 0 0 0 0 0.262899164805456 0.909133144782764 0 0 0 1.17904043620338 0 0 0.534784954626488 0 0 0 0 0.285713566895749 0.284219419391901 0.324086753927143 0 0 0.391956238419909 0.288913350326715 0.389906925046585 0 0.435737387016772 0 0.15211933845559 0.302537108713521 0.350074567646428 0 0.290439452823547 0.246084775471072 0 0.370959228288575 0 0.279475974240729 0.600641269531962 0.405293721535979 0.211526714251267 0 0.395694173594675 0.366720649509194 0.31030390836961 0.436078834916859 0.274044121088692 0 0 0.442084497588827 0.581668777134898
"lateral_occipital_cortex_right" 0 0 0 0 0 0 0 0 0 0.108368437313508 0 0.101104994626121 0 0 0 0.784758362628044 0 0 0 0 0 0.616095051744941 0.882808798110281 0 0 0 0.742802343459185 0 0 0 0 0 0 0 0.209634006859902 0 0.369535453140491 0.180442485252704 0.362701216753907 0.200572905433201 0.238501391407027 0.168695529164861 0.435737387016772 0 0 0.316519447300394 0 0.270339115827585 0.182309892849004 0.269125533270928 0.337539161804411 0 0 0.201574490722029 0.361989034747602 0.506969582156383 0.416031690373202 0.387500931844987 0.232220074252321 0 0.379292573743074 0.267103319679446 0.334948476625095 0.418907608891817 0 0 0.437428483844713 0.409503734869551
"lateral_orbitofrontal_cortex_right" 0 0.40115530154609 0.556363616905995 0 0 0 0 0 0 0 0.533887344323056 0 0 0 0 0 0.458085761738137 0 0 0 0 0 0.440404413447807 0 0 0.514087882391694 0.565859456530225 0 0 0 0 0 0 0.532821541791902 0 0.32715347526653 0.251416389791875 0 0 0 0 0 0 0 0 0 0.168896268961279 0.0684751917225078 0 0.295092493272991 0.248762163811997 0.164447842558391 0.202057433895266 0 0.218914826397162 0.314354596271018 0.263184585027748 0 0.239399647615398 0.175261631656066 0.267364627704396 0 0 0 0.126764611668954 0.105500257590176 0 0.225159876211193
"lingual_gyrus_right" 0 0 0 0.0925546799281221 0 0 0 0 0 0.113526036774804 0 0 0 0 0 0 0 0 0 0 0 0 0 0 0 0 0 0 0 0 0 0 0 0 0.264708717677057 0 0 0.261383592668099 0 0.28986063362876 0.383707815470379 0.295708328834044 0.15211933845559 0.316519447300394 0 0 0 0.319568845709711 0.172343577260286 0.281450585280809 0 0 0 0.158142988907762 0 0.302664883380981 0.314585844591018 0.32651910991588 0 0 0.281022402231288 0.417690592012434 0.325622261065545 0.353814368893293 0 0 0.297180926847469 0.346438073938928
"medial_orbitofrontal_gyrus_right" 0 0.361203265029701 0.613554313727565 0 0 0 0 0 0 0 0.6048558134075 0 0.156307324009658 0 0 0 0.612316409385406 0 0 0 0.672866874248048 0 0 0 0 0 0.655626882456915 0 0 0 0 0 0 0 0 0.31186750336663 0.216443507694667 0 0 0 0 0 0.302537108713521 0 0.168896268961279 0 0 0.287502176281077 0 0 0.230662981217724 0.224724625192081 0.205665729469862 0 0.224835909260199 0.338436854687343 0.231981830763743 0 0.173463783134476 0.173257661866123 0.244352231097116 0 0 0.231968601635554 0.128354496260141 0 0 0.22379305249182
"middle_temporal_gyrus_right" 0 0 0 0 0 0 0 0 0 0 0 0 0 0 0 0 0 0 0 0 0 0 0 0 0 0 0.804526719058234 0 0 0 0 0 0 0 0.188332445222917 0 0.284580049068888 0 0.44609844423577 0.279351305011836 0.203993931971176 0.24852553720035 0.350074567646428 0.270339115827585 0.0684751917225078 0.319568845709711 0.287502176281077 0 0.249547513764892 0.263175622256106 0.273425923060924 0 0.288210896731303 0 0.153877103705407 0.277278954080791 0.287847494173905 0.322352394378289 0 0 0.301395729482149 0.231661403971379 0.300494075870084 0.26650371996158 0 0.0782079628936353 0.357621294455097 0.350867254194696
"parahippocampal_gyrus_right" 0 0 0 0 0 0 0 0 0 0 0 0 0 0 0 0 0 0 0 0 0 0 0 0 0 0 0 0 0 0 0 0 0 0 0 0 0 0 0.215818162015119 0.143601055852026 0.232225757927144 0.201448313582234 0 0.182309892849004 0 0.172343577260286 0 0.249547513764892 0 0 0 0 0 0 0 0.253761634488607 0 0.164946111878335 0 0 0 0.266162526662405 0.258992918037381 0 0 0.170831327266864 0 0.24640080557436
"paracentral_gyrus_right" 0 0.519933535659317 0.525838533436097 0 0 0 0 0 0 0 0 0 0 0 0 0.112662943740044 0 0 0 0 0 0 0 0 0 0 0.558286835414504 0 0 0 0 0 0 0 0.254302750886032 0.295229314763507 0.23872966588405 0 0 0.249259207931851 0.235138452694801 0.27627065581899 0.290439452823547 0.269125533270928 0.295092493272991 0.281450585280809 0 0.263175622256106 0 0 0.231719159981909 0 0 0 0.140641318912147 0.253354848295425 0.215261257153201 0.254486315429717 0.26820228586452 0.246109320435223 0.257320936503375 0.249981799891513 0.252958716328428 0.245365007560173 0 0 0.361154757273347 0.315013612004368
"inferior_frontal_gyrus_pars_opercularis_right" 0 0.410986797240703 0.656711168757424 0 0 0 0 0 0 0 0.692143056892211 0 0.650107360631664 0 0 0 0.6883327678062 0 0.610359866555475 0 0.592057916921842 0 0.547413854335059 0 0.686116831496143 0.684759182343158 0.670545769254391 0 0 0 0 0 0 0.650700740117483 0.263429228040999 0.292041502875943 0.227145253897182 0 0 0 0.262081909138697 0.277503853221951 0.246084775471072 0.337539161804411 0.248762163811997 0 0.230662981217724 0.273425923060924 0 0.231719159981909 0 0.242885884130539 0.177867300662942 0 0.178771223970943 0.372686431729133 0.213171246054375 0.227992244793846 0.234624117290027 0.224291017391751 0.224436704284836 0.218244599038983 0.261373420404393 0.233172728474236 0 0 0 0.230591493228233
"inferior_frontal_gyrus_pars_orbitalis_right" 0 0.279357693280748 0 0 0 0 0 0 0 0 0 0 0 0 0 0 0 0 0 0 0 0 0 0 0 0 0 0 0 0 0 0 0 0 0 0.258125739943005 0.168627330480907 0 0 0 0 0 0 0 0.164447842558391 0 0.224724625192081 0 0 0 0.242885884130539 0 0.190443761527767 0 0 0 0.239812031151203 0 0 0.21758481210225 0.237083896060655 0 0 0 0 0 0 0.200740622059599
"inferior_frontal_gyrus_pars_triangularis_right" 0 0.373673328027076 0.505675530888251 0 0 0 0 0 0 0 0 0 0 0 0 0 0 0 0 0 0 0 0 0 0 0 0.493103107954626 0 0 0 0 0 0 0.496095685453266 0 0.254466621362987 0.162479622177321 0 0 0 0 0.297354053137961 0.370959228288575 0 0.202057433895266 0 0.205665729469862 0.288210896731303 0 0 0.177867300662942 0.190443761527767 0 0 0.19168628623127 0 0.220444433230383 0 0.21113909847981 0.178922773501131 0.19171350338657 0 0 0 0 0 0 0.236896611034775
"pericalcarine_cortex_right" 0 0 0 0.12575157731768 0 0 0 0 0 0 0 0 0 0 0 0 0 0 0 0 0 0 0 0 0 0 0 0 0 0 0 0 0 0 0 0 0 0.144856361183932 0 0.305928579486924 0.383833037034606 0 0 0.201574490722029 0 0.158142988907762 0 0 0 0 0 0 0 0 0 0 0 0.225624079244632 0 0 0 0.421508466327573 0.289482655256396 0 0 0 0 0
"postcentral_gyrus_right" 0 0 0.489714421047168 0 0 0 0 0 0.480272064377991 0 0 0 0 0 0 0 0 0 0 0 0 0 0 0 0 0 0.613784049865686 0 0 0 0 0 0 0 0 0.346081110340091 0.194638695807481 0 0 0 0.267565494174556 0.289858128079884 0.279475974240729 0.361989034747602 0.218914826397162 0 0.224835909260199 0.153877103705407 0 0.140641318912147 0.178771223970943 0 0.19168628623127 0 0 0.686953132082467 0.216253049900336 0.193309207116343 0.21370491893495 0.198230302159886 0.231173355834792 0.254184115799809 0.0948877283716943 0.223595873060289 0 0 0 0.239258935125799
"posterior_cingulate_gyrus_right" 0 0.7302557478981 1.25928889694242 0 0 0 0 0 1.34449532166343 0 0 0 0 0 0 0.584529118013341 0 0 0 0 1.14536125646373 1.76159460728508 1.26142163558553 0.725688642004312 0 0 0.753441891635423 0.84710688510918 0 0.694121172235281 0 0 0 0 0.278246875193488 0.350352413465133 1.04825939314053 0 0 0.259535163832488 0.23917577435726 0.44137729719578 0.600641269531962 0.506969582156383 0.314354596271018 0.302664883380981 0.338436854687343 0.277278954080791 0.253761634488607 0.253354848295425 0.372686431729133 0 0 0 0.686953132082467 0 0.541021651828109 0.336375918122606 0.380357258392441 0 0.424565794343573 0.259639295625621 0.276632947763946 0.282592344001314 0 0 0.584676909014952 0.810644943456506
"precentral_gyrus_right" 0 0.402293969806771 0.700170210199404 0 0.471318316046993 0 0 0 1.10260487799117 0 0.641386631464534 0 0.772482358442496 0 0 0.95516973843315 0.626636774645394 0 0.608454535897095 0 0.54483252802646 1.07845401030138 1.02159930234505 0 0 0.696479327086308 0.890027713667207 0.683476555200547 0.899810938663758 0.80852659293674 0 0 0 0.535755365516565 0.281418009755415 0.300862207173144 0.198992000898351 0 0.38216821635078 0.258450623634597 0.255224584590716 0.291687627378747 0.405293721535979 0.416031690373202 0.263184585027748 0.314585844591018 0.231981830763743 0.287847494173905 0 0.215261257153201 0.213171246054375 0.239812031151203 0.220444433230383 0 0.216253049900336 0.541021651828109 0 0.284580412432161 0.240282510377132 0.231121543416253 0.269522760791094 0.265923374313856 0.268924282212192 0.250484421678471 0 0 0.340899366247259 0.266490819392185
"precuneus_right" 0 0 0 0 0 0 0 0 0 0 0 0 0 0 0 0.105878245437516 0 0 0 0 0 0 0.896373271388966 0 0 0 0.502940468889519 0.067154976034786 0 0 0 0 0 0 0.325339840991125 0.287812267246994 0.249760645401046 0.197958255973749 0 0.241601425538998 0.282378762260797 0.447403907436255 0.211526714251267 0.387500931844987 0 0.32651910991588 0 0.322352394378289 0.164946111878335 0.254486315429717 0.227992244793846 0 0 0.225624079244632 0.193309207116343 0.336375918122606 0.284580412432161 0 0.220383663508813 0 0.297869165051469 0.229117914808876 0.274267016761126 0.245073964255165 0 0 0.5484704177165 0.455160831643313
"rostral_anterior_cingulate_cortex_right" 0 0.468127273028496 0.658219097345511 0 0 0 0 0 0 0 0 0 0.220997980828645 0 0 0 0.411904020995157 0 0 0 0.524798091018138 0 0.782774126201832 0 0.492838817849988 0.515380098164106 0.661119666448595 0 0 0 0 0 0 0 0 0.374612963591539 0.226120088823603 0 0 0 0 0.306544706687828 0 0.232220074252321 0.239399647615398 0 0.173463783134476 0 0 0.26820228586452 0.234624117290027 0 0.21113909847981 0 0.21370491893495 0.380357258392441 0.240282510377132 0.220383663508813 0 0.234379308353205 0.265305818960842 0 0.233823560201414 0 0 0 0 0.228597671515516
"rostral_middle_frontal_gyrus_right" 0 0.361483019691291 0.642500658747361 0 0 0 0 0 0 0 0.480848702850763 0 0.589035187244824 0 0 0 0.66646076736905 0 0.618805491591592 0 0.533886089455196 0 0.522319284009108 0 0.530693038162736 0.566119254636526 0.641596811395597 0 0 0 0 0 0 0.601702295585527 0 0.280144259042489 0.199975820512005 0 0 0 0.286515206919687 0.281015561142344 0.395694173594675 0 0.175261631656066 0 0.173257661866123 0 0 0.246109320435223 0.224291017391751 0.21758481210225 0.178922773501131 0 0.198230302159886 0 0.231121543416253 0 0.234379308353205 0 0.236360896357444 0 0.238476975870118 0.192884275015833 0.152562681207279 0 0 0.224646819552559
"superior_frontal_gyrus_right" 0 0.541148460169632 0.762352522683806 0 0.426874210198459 0 0.614794254150215 0 0.681306725084575 0 0.625189029503533 0 0.691395842064895 0 0 0.753538938904521 0.558188164739142 0 0.55367300510613 0 0.59008736170066 0.918482399538585 0.823131490930209 0.593100652161243 0.617313855862334 0.637413556999293 0.803549774325558 0.692487630338364 0 0.696127967486647 0 0 0 0.663316435723813 0.285841376680564 0.421861899252525 0.235546478112331 0 0.398732069082993 0 0.271699859475615 0.310035930742348 0.366720649509194 0.379292573743074 0.267364627704396 0.281022402231288 0.244352231097116 0.301395729482149 0 0.257320936503375 0.224436704284836 0.237083896060655 0.19171350338657 0 0.231173355834792 0.424565794343573 0.269522760791094 0.297869165051469 0.265305818960842 0.236360896357444 0 0.268941843921663 0.292479118144763 0.262964912001769 0.133753833473814 0 0.313114999091313 0.271882111656755
"superior_parietal_gyrus_right" 0 0 1.06022191202052 0 0 0 0 0 0 0 0 0 0 0 0 0.135271806909087 0 0 0 0 0 0.723993325322058 0 0 0 0 0.849463814317521 0.825240588869929 0 0 0 0 0 0 0.255926736357857 0.317463040311463 0.24633349384812 0.179452226202469 0 0.222643981716778 0.195265841382285 0.255576937900768 0.31030390836961 0.267103319679446 0 0.417690592012434 0 0.231661403971379 0.266162526662405 0.249981799891513 0.218244599038983 0 0 0.421508466327573 0.254184115799809 0.259639295625621 0.265923374313856 0.229117914808876 0 0 0.268941843921663 0 0.261510996327766 0.226992527926294 0 0 0.436620691119225 0.301764250473394
"superior_temporal_gyrus_right" 0 0 0.562588576432943 0 0.451944613184888 0 0 0 0 0 0 0 0 0 0 0 0 0 0 0 0 0 0 0 0 0 0 0 0 0 0 0 0 0 0.183708356089605 0.374910085922616 0.283864211007107 0 0.345355534075838 0.285947407005884 0.285790858015931 0.293388945758163 0.436078834916859 0.334948476625095 0 0.325622261065545 0 0.300494075870084 0.258992918037381 0.252958716328428 0.261373420404393 0 0 0.289482655256396 0.0948877283716943 0.276632947763946 0.268924282212192 0.274267016761126 0.233823560201414 0.238476975870118 0.292479118144763 0.261510996327766 0 0.260524962385606 0 0.222718079331313 0.199516549305158 0.281131021166273
"supramarginal_gyrus_right" 0 0.540684530277899 0.542407597611811 0 0 0 0 0 0 0 0 0 0 0 0 0 0 0 0 0 0 0 0.849198888816844 0 0 0 0 0 0 0 0 0 0 0 0.241856609351131 0.26803545147071 0.259541136061096 0 0 0.377969113477974 0.204873820414645 0.275359477419929 0.274044121088692 0.418907608891817 0 0.353814368893293 0.231968601635554 0.26650371996158 0 0.245365007560173 0.233172728474236 0 0 0 0.223595873060289 0.282592344001314 0.250484421678471 0.245073964255165 0 0.192884275015833 0.262964912001769 0.226992527926294 0.260524962385606 0 0 0 0.339960781629988 0.257748280025186
"frontal_pole_right" 0 0 0 0 0 0 0 0 0 0 0 0 0 0 0 0 0 0 0 0 0 0 0 0 0 0 0 0 0 0 0 0 0 0 0 0 0 0 0 0 0 0 0 0 0.126764611668954 0 0.128354496260141 0 0 0 0 0 0 0 0 0 0 0 0 0.152562681207279 0.133753833473814 0 0 0 0 0 0 0
"temporal_pole_right" 0 0 0 0 0 0 0 0 0 0 0 0 0 0 0 0 0 0 0 0 0 0 0 0 0 0 0 0 0 0 0 0 0 0 0 0 0 0 0.153377811626193 0.155086641566074 0 0.192121012738883 0 0 0.105500257590176 0 0 0.0782079628936353 0.170831327266864 0 0 0 0 0 0 0 0 0 0 0 0 0 0.222718079331313 0 0 0 0 0.179758458847312
"transverse_temporal_gyrus_right" 0 0 0 0 0 0 0 0 0.756325551618044 0 0 0 0 0 0 0 0 0 0 0 0 0 0 0 0 0 0 0 0 0 0 0 0 0 0.255911704275225 0 0.326123725660069 0 0 0.454192996827995 0.332853610561592 0.334251944089765 0.442084497588827 0.437428483844713 0 0.297180926847469 0 0.357621294455097 0 0.361154757273347 0 0 0 0 0 0.584676909014952 0.340899366247259 0.5484704177165 0 0 0.313114999091313 0.436620691119225 0.199516549305158 0.339960781629988 0 0 0 0.293149941347664
"insula_right" 0 0.414023484019201 0.598638420671578 0 0.453671667676517 0 0 0 0.69038497357178 0 0.548753437694371 0 0 0 0 0 0.502791649383671 0 0.597233243479828 0 0 0.827066056073392 0.855845372382414 0 0 0.475552949931392 0.82276680232068 0.788798907291887 0 0 0 0 0 0.535560869823157 0.328298054510667 0.333169783646751 0.274676880661125 0 0.18585012969465 0.266633554898709 0.354298677036409 0.340394019344188 0.581668777134898 0.409503734869551 0.225159876211193 0.346438073938928 0.22379305249182 0.350867254194696 0.24640080557436 0.315013612004368 0.230591493228233 0.200740622059599 0.236896611034775 0 0.239258935125799 0.810644943456506 0.266490819392185 0.455160831643313 0.228597671515516 0.224646819552559 0.271882111656755 0.301764250473394 0.281131021166273 0.257748280025186 0 0.179758458847312 0.293149941347664 0
