# Supplementary material for: NODDI and Tensor-Based Microstructural Indices as Predictors of Functional Connectivity
Source: PLoS One. 2016 Apr 14;11(4):e0153404. doi: 10.1371/journal.pone.0153404 (PMC4831788; doi:10.1371/journal.pone.0153404)
Supplement: S1 Data — a) Functional connectivity matrices, both fMRI and EEG connectomes across all subjects, in the form of precision matrices and b) structural brain connectivity matrices across all subjects and microstructural indices. Columns and rows are named according to the corresponding brain region that represent. (ZIP) [file pone.0153404.s001.zip › DATA/DWI/48_WMD_68.txt]

"banks_superior_temporal_sulcus_left" "caudal_anterior_cingulate_cortex_left" "caudal_middle_frontal_gyrus_left" "cuneus_left" "entorhinal_cortex_left" "fusiform_gyrus_left" "inferior_parietal_gyrus_left" "inferior_temporal_gyrus_left" "cingulate_gyrus_isthmus_left" "lateral_occipital_cortex_left" "lateral_orbitofrontal_cortex_left" "lingual_gyrus_left" "medial_orbitofrontal_gyrus_left" "middle_temporal_gyrus_left" "parahippocampal_gyrus_left" "paracentral_gyrus_left" "inferior_frontal_gyrus_pars_opercularis_left" "inferior_frontal_gyrus_pars_orbitalis_left" "inferior_frontal_gyrus_pars_triangularis_left" "pericalcarine_cortex_left" "postcentral_gyrus_left" "posterior_cingulate_gyrus_left" "precentral_gyrus_left" "precuneus_left" "rostral_anterior_cingulate_cortex_left" "rostral_middle_frontal_gyrus_left" "superior_frontal_gyrus_left" "superior_parietal_gyrus_left" "superior_temporal_gyrus_left" "supramarginal_gyrus_left" "frontal_pole_left" "temporal_pole_left" "transverse_temporal_gyrus_left" "insula_left" "banks_superior_temporal_sulcus_right" "caudal_anterior_cingulate_cortex_right" "caudal_middle_frontal_gyrus_right" "cuneus_right" "entorhinal_cortex_right" "fusiform_gyrus_right" "inferior_parietal_gyrus_right" "inferior_temporal_gyrus_right" "cingulate_gyrus_isthmus_right" "lateral_occipital_cortex_right" "lateral_orbitofrontal_cortex_right" "lingual_gyrus_right" "medial_orbitofrontal_gyrus_right" "middle_temporal_gyrus_right" "parahippocampal_gyrus_right" "paracentral_gyrus_right" "inferior_frontal_gyrus_pars_opercularis_right" "inferior_frontal_gyrus_pars_orbitalis_right" "inferior_frontal_gyrus_pars_triangularis_right" "pericalcarine_cortex_right" "postcentral_gyrus_right" "posterior_cingulate_gyrus_right" "precentral_gyrus_right" "precuneus_right" "rostral_anterior_cingulate_cortex_right" "rostral_middle_frontal_gyrus_right" "superior_frontal_gyrus_right" "superior_parietal_gyrus_right" "superior_temporal_gyrus_right" "supramarginal_gyrus_right" "frontal_pole_right" "temporal_pole_right" "transverse_temporal_gyrus_right" "insula_right"
"banks_superior_temporal_sulcus_left" 0 0 0 0 0 0.000571932540197706 0.000599539153916385 0.000587287484162739 0.000572838390236592 0.000563775706956397 0 0 0 0.0006255111532299 0 0 0 0 0 0 0 0 0.000549451821019369 0.000559616153811046 0 0 0 0.000566205556551153 0.00058946917083036 0.000586486260408587 0 0 0.000595168162990514 0 0 0 0 0 0 0 0 0 0 0 0 0 0 0 0 0 0 0 0 0 0 0 0 0 0 0 0 0 0 0 0 0 0 0
"caudal_anterior_cingulate_cortex_left" 0 0 0.000569366395957442 0 0 0 0.000546712140012119 0 0 0.000545545983023714 0.000553190899036733 0 0.000576827222945701 0 0 0.000550682721053891 0.000572008558278643 0 0.000565516174754126 0 0.000570242851426794 0.000609977129491873 0.00056061686346069 0 0.000599428859532489 0.000569950671689587 0.000566074986564436 0.00054725503182139 0 0.000540167238346257 0 0 0 0.000560509744572703 0 0.000767285852585823 0.000594117091010994 0 0 0 0 0 0 0 0.000575499545778788 0 0.000600840013603498 0 0 0.000575670644332843 0.000582328983030906 0.00056220034231675 0.000575928008171562 0 0 0.000584634171049371 0.000584368403561403 0 0.000628133896644516 0.000585636468277873 0.000601058290810777 0 0 0.000544980641621018 0 0 0 0.000578079038939767
"caudal_middle_frontal_gyrus_left" 0 0.000569366395957442 0 0 0 0 0.000552032558570965 0 0.000588800267834753 0.000622208944232612 0.000548032189915531 0 0.000568588634677234 0 0 0.000572387187934787 0.000552715978788912 0.000557198660318512 0.000544158047747482 0 0.000554495486325561 0.000587409777770216 0.000555898004986224 0.000608617743580896 0.000563948648254941 0.000560767941022339 0.000559131453862228 0.000564923630241829 0.000533891655617983 0.000552242246414068 0 0 0.000571759411693567 0.000545803678847619 0 0.000614295166164951 0.00059212854247924 0 0 0 0 0 0.000779511416687862 0 0.000576525886973595 0 0.000599060671596187 0 0 0.000581551114699453 0.000587207364059955 0 0.000579615327093431 0 0.000578516834625277 0.000643661194385162 0.000600514249167823 0 0.00061312521109015 0.000591884369794607 0.000609746451212743 0.000616354799442026 0.00059322537808839 0.000572126944031991 0 0 0 0.000579639070100239
"cuneus_left" 0 0 0 0 0 0 0.000580434106617925 0 0.000568233690965694 0.000596470989286766 0 0.0006331862750261 0 0 0 0 0 0 0 0.000631718589581058 0 0 0.000539941912279757 0.000562582864436933 0 0 0 0.000615641754261717 0 0 0 0 0 0 0 0 0 0.000668134367804785 0 0 0 0 0 0 0 0.000771511372639658 0 0 0 0 0 0 0 0.000682307041390881 0 0 0 0 0 0 0 0 0 0 0 0 0 0
"entorhinal_cortex_left" 0 0 0 0 0 0.000667276981515158 0 0.000650349916237566 0 0.000742742880122182 0 0.000738980149710558 0 0 0.00076016671105436 0 0 0 0 0 0 0 0 0 0 0 0 0 0.000671043567807403 0 0 0.000677218655773476 0 0.000696364734471204 0 0 0.000615070188156087 0 0.000761099472599213 0 0 0 0 0 0 0 0 0 0 0 0 0 0 0 0 0 0.000622436591396751 0 0 0 0.000602515178164923 0 0.000647257695593142 0 0 0 0 0.000630276224217947
"fusiform_gyrus_left" 0.000571932540197706 0 0 0 0.000667276981515158 0 0.000564389218974037 0.000614616139500192 0.000569462339843581 0.000594643790512684 0 0.000594538392469296 0.000643542812043847 0.000595364522072423 0.000658453822136506 0 0 0 0 0.000584230739530913 0 0.00059183586831438 0.000557274169194123 0.000608098938389299 0 0 0 0.000613893230842539 0.000612315960810363 0.000567882716919561 0 0.000691275148266148 0.000602240057884785 0.000666943143340858 0 0 0 0 0 0 0 0 0 0 0 0 0 0 0 0 0 0 0 0 0 0 0 0 0 0 0 0 0 0 0 0 0 0
"inferior_parietal_gyrus_left" 0.000599539153916385 0.000546712140012119 0.000552032558570965 0.000580434106617925 0 0.000564389218974037 0 0.000584238276378203 0.000574178645486012 0.000558427207944066 0 0.000573262610372705 0 0.000613316841267396 0 0.000562014228837226 0 0 0 0.000583699381541796 0.000556132157428414 0.000566906106706113 0.000545736653177956 0.000572627992009288 0 0 0.000549730475684375 0.000567367472562318 0.000579203139839009 0.000584588464734457 0 0 0.000602682258918141 0.000610463036421992 0 0 0.000583674270203968 0 0 0 0 0 0 0 0 0 0 0 0 0 0 0 0 0 0 0 0 0 0 0 0.00059331261285334 0 0 0 0 0 0 0
"inferior_temporal_gyrus_left" 0.000587287484162739 0 0 0 0.000650349916237566 0.000614616139500192 0.000584238276378203 0 0.000590900441650309 0.000583559107657019 0 0.000614370833490774 0 0.000595599398765611 0 0 0 0 0 0 0.000557244100667859 0.000560801441388063 0.000552908740833843 0.000582672188584312 0 0 0.00055627970439014 0.00057785446848423 0.00060286375799117 0.000569824745929019 0 0.000643166147860693 0.000597243502326896 0.000623707048841206 0 0 0 0 0 0 0 0 0 0 0 0 0 0 0 0 0 0 0 0 0 0 0 0 0 0 0 0 0 0 0 0 0 0
"cingulate_gyrus_isthmus_left" 0.000572838390236592 0 0.000588800267834753 0.000568233690965694 0 0.000569462339843581 0.000574178645486012 0.000590900441650309 0 0.000612775143166955 0 0.000676161013441414 0 0 0 0.000574892418174013 0.000566943680890636 0 0 0.000630415391000327 0.000568969448292576 0.000580870875161002 0.000542076701662229 0.000603863713941078 0 0 0.000544321521058256 0.000606815376754197 0.000591264969875943 0.000569878326297235 0 0 0.000613477127728944 0.000663133164518085 0 0 0.000676943264805647 0 0 0 0 0.00080245709250674 0.000813646178030655 0 0 0 0 0 0 0 0 0 0 0 0.000681741638510568 0.000756083552218229 0.000714623707131236 0 0 0 0.000678847553680263 0 0 0 0 0 0.000825359405137548 0.000836868714512101
"lateral_occipital_cortex_left" 0.000563775706956397 0.000545545983023714 0.000622208944232612 0.000596470989286766 0.000742742880122182 0.000594643790512684 0.000558427207944066 0.000583559107657019 0.000612775143166955 0 0 0.000600312438343531 0 0.000591570108533369 0.000727286576561991 0.000555413851310815 0.000688656100583686 0 0 0.000616950119122113 0.000554178301831187 0.000571323376185126 0.00056008451073217 0.000598999199103175 0 0 0.000558129552264917 0.000568153913626001 0.000599068595843795 0.000591914097292432 0 0 0.000624372588767625 0.000650673062917386 0 0 0 0 0 0 0 0 0 0.000659167146297903 0 0.000715626082820105 0 0 0 0 0 0 0 0 0 0 0 0 0 0 0 0 0 0 0 0 0 0
"lateral_orbitofrontal_cortex_left" 0 0.000553190899036733 0.000548032189915531 0 0 0 0 0 0 0 0 0 0.000627210882246213 0 0 0 0.000557479710491526 0.000610382518506289 0.000590510702069072 0 0.000557126200182596 0.000546681308350464 0.000553367973658424 0 0.000584806264720212 0.000596356377279806 0.000547130414913989 0 0 0 0.000662963427909279 0.000864521337954959 0 0.000625366688669586 0 0.000574164478222809 0.000601542195212975 0 0 0 0 0 0 0 0.000582315010566534 0 0.000616618089281878 0 0 0 0.000603253795022547 0 0 0 0 0 0.000621893386774703 0 0 0.000586143571006272 0.00060016684589276 0 0 0 0 0 0 0.00058419580000876
"lingual_gyrus_left" 0 0 0 0.0006331862750261 0.000738980149710558 0.000594538392469296 0.000573262610372705 0.000614370833490774 0.000676161013441414 0.000600312438343531 0 0 0 0 0.000740583012242891 0 0 0 0 0.000639155202829364 0 0 0.000560964636942025 0.000647491710108647 0 0 0 0.00061939403298805 0.000596689604337945 0.000560091118288442 0 0 0.000600663657479481 0 0 0 0 0 0 0 0 0 0 0.000706726268866385 0 0 0 0 0 0 0 0 0 0 0 0 0 0 0 0 0 0 0 0 0 0 0 0
"medial_orbitofrontal_gyrus_left" 0 0.000576827222945701 0.000568588634677234 0 0 0.000643542812043847 0 0 0 0 0.000627210882246213 0 0 0 0 0 0.000569914786373805 0.000574902271045492 0.000572508826722082 0 0.000574198299159129 0 0.00057078527670321 0 0.000616058720653694 0.000616844668698369 0.000576343209445601 0 0.000626437384622483 0 0.000736009912849487 0 0 0.000609328234777338 0 0.000589709499401417 0.00062914954956284 0 0 0 0 0 0 0 0 0 0.000920236984671183 0 0 0 0.00060764279746312 0 0 0 0 0 0.000667177307256423 0 0.000772199132102311 0.000612849506240168 0.000656985093763481 0 0 0 0 0 0 0
"middle_temporal_gyrus_left" 0.0006255111532299 0 0 0 0 0.000595364522072423 0.000613316841267396 0.000595599398765611 0 0.000591570108533369 0 0 0 0 0 0 0 0 0 0 0.000509353330317937 0 0 0.000579864262732713 0 0 0 0.000572549114880703 0.000594921813104443 0 0 0.000616647664004212 0.000583029118098549 0.000633229979629955 0 0 0 0 0 0 0 0 0 0 0 0 0 0 0 0 0 0 0 0 0 0 0 0 0 0 0 0 0 0 0 0 0 0
"parahippocampal_gyrus_left" 0 0 0 0 0.00076016671105436 0.000658453822136506 0 0 0 0.000727286576561991 0 0.000740583012242891 0 0 0 0 0 0 0 0 0 0 0 0 0 0 0 0 0.00063040578830668 0 0 0 0 0.000658001295066391 0 0 0 0 0.000689413633630695 0 0 0 0 0 0 0 0 0 0 0 0 0 0 0 0 0 0 0 0 0 0 0 0 0 0 0 0 0
"paracentral_gyrus_left" 0 0.000550682721053891 0.000572387187934787 0 0 0 0.000562014228837226 0 0.000574892418174013 0.000555413851310815 0 0 0 0 0 0 0 0 0 0.000574379794608738 0.000688019080591837 0.000579018029299221 0.000610153427914578 0.000592803763078464 0 0 0.000561373220022523 0.000605967194774005 0.000582085558118617 0.000570869437497602 0 0 0 0 0 0 0.000607299013907165 0 0 0 0 0 0 0.000614182640013523 0 0 0 0 0 0.000875455211395917 0 0 0 0 0 0.000576288425974581 0.000625662886605572 0.000822671981464012 0 0 0.000592146568440499 0.000746308063581311 0 0 0 0 0 0
"inferior_frontal_gyrus_pars_opercularis_left" 0 0.000572008558278643 0.000552715978788912 0 0 0 0 0 0.000566943680890636 0.000688656100583686 0.000557479710491526 0 0.000569914786373805 0 0 0 0 0.000562137310558421 0.000553887238651672 0 0.000594777100453418 0 0.000612712843384661 0 0.000559238218357991 0.000570161931572367 0.000545171033605226 0.000558602305551381 0.000581279313996918 0.000557219401733406 0 0 0 0.000563110801941857 0 0.000641619027908966 0.000589880187327158 0 0 0 0 0 0 0 0.000550171299372265 0 0.000621391259735326 0 0 0 0.00060055326090855 0 0 0 0 0 0.000647587198530611 0 0.000603400287835245 0.000612878007880434 0.000589019084733965 0 0 0 0 0 0 0.000573751332424183
"inferior_frontal_gyrus_pars_orbitalis_left" 0 0 0.000557198660318512 0 0 0 0 0 0 0 0.000610382518506289 0 0.000574902271045492 0 0 0 0.000562137310558421 0 0.00059221627293074 0 0.000557395556749864 0 0.00055885803787104 0 0.000563285567100505 0.000611174779688801 0.000563417170113089 0 0.000581742859855913 0 0 0 0 0.000567001242298339 0 0 0 0 0 0 0 0 0 0 0 0 0 0 0 0 0 0 0 0 0 0 0 0 0 0 0 0 0 0 0 0 0 0
"inferior_frontal_gyrus_pars_triangularis_left" 0 0.000565516174754126 0.000544158047747482 0 0 0 0 0 0 0 0.000590510702069072 0 0.000572508826722082 0 0 0 0.000553887238651672 0.00059221627293074 0 0 0.000550548219268472 0 0.00054951980869981 0 0.00056304612032451 0.000575614999696179 0.000551535213345096 0 0.000670175441642541 0.00055416955024093 0 0 0.000566864867294109 0.000551481595937212 0 0 0.000596728892715309 0 0 0 0 0 0 0 0 0 0 0 0 0 0.000601644465631027 0 0 0 0 0 0.000602299600342082 0 0 0.000609962785020712 0.000599708668386394 0 0 0 0 0 0 0.000565937241269311
"pericalcarine_cortex_left" 0 0 0 0.000631718589581058 0 0.000584230739530913 0.000583699381541796 0 0.000630415391000327 0.000616950119122113 0 0.000639155202829364 0 0 0 0.000574379794608738 0 0 0 0 0.000549594120699988 0.000549422456043659 0.000561618281708364 0.000585075408494636 0 0 0 0.000666113691198129 0.000587617378110863 0.000587254165181043 0 0 0.000587842457580673 0.000628801947741532 0 0 0 0 0 0 0 0 0 0 0 0 0 0 0 0 0 0 0 0 0 0 0 0 0 0 0 0 0 0 0 0 0 0
"postcentral_gyrus_left" 0 0.000570242851426794 0.000554495486325561 0 0 0 0.000556132157428414 0.000557244100667859 0.000568969448292576 0.000554178301831187 0.000557126200182596 0 0.000574198299159129 0.000509353330317937 0 0.000688019080591837 0.000594777100453418 0.000557395556749864 0.000550548219268472 0.000549594120699988 0 0.000570606735581833 0.000610104845227436 0.000641599106954787 0.000565119880721578 0.000566939215492459 0.000546049469041891 0.00059589116061995 0.000590139174872767 0.000583812467659061 0 0 0.000562556459529662 0.00057344579977826 0 0.000577884910940332 0.000598180170132266 0 0 0 0 0 0 0 0 0 0.000642145935929867 0 0 0 0.000592577125016932 0 0 0 0 0.000624567670911622 0.000588898045188453 0 0.000577901469927756 0.000582926489600469 0.000597904075420871 0 0 0 0 0 0 0
"posterior_cingulate_gyrus_left" 0 0.000609977129491873 0.000587409777770216 0 0 0.00059183586831438 0.000566906106706113 0.000560801441388063 0.000580870875161002 0.000571323376185126 0.000546681308350464 0 0 0 0 0.000579018029299221 0 0 0 0.000549422456043659 0.000570606735581833 0 0.000562257221406064 0.000591004485315758 0 0.000548762711190076 0.000562944173342072 0.000570534323200368 0.000584398732281582 0.000579448062722036 0 0 0 0 0 0.000577791992929219 0.000605056708917661 0 0 0 0 0 0.000737022512491087 0.000597480049164979 0 0 0 0 0 0 0 0 0 0 0 0.000781351363014702 0.000650475162091738 0 0 0 0.000604067042865747 0.000617811658138885 0 0 0 0 0 0.00060255736673619
"precentral_gyrus_left" 0.000549451821019369 0.00056061686346069 0.000555898004986224 0.000539941912279757 0 0.000557274169194123 0.000545736653177956 0.000552908740833843 0.000542076701662229 0.00056008451073217 0.000553367973658424 0.000560964636942025 0.00057078527670321 0 0 0.000610153427914578 0.000612712843384661 0.00055885803787104 0.00054951980869981 0.000561618281708364 0.000610104845227436 0.000562257221406064 0 0.000557136488439083 0.000563773953276707 0.000568071713521279 0.000556008580272787 0.000560505472569466 0.000546540960474768 0.000547493263038012 0 0 0.00056638190837184 0.000564904314802958 0 0.000607106719883036 0.000628446208380153 0 0 0 0 0 0.000667153148980506 0.000626926448858423 0.000563220931538716 0 0 0 0 0 0.000603277798760422 0 0 0 0 0.000641982895174743 0.000635461431413425 0.000687289150252562 0.000660762801708612 0.00057999830617691 0.000620569876052917 0 0 0.000623250420748779 0 0 0 0.000616252130295783
"precuneus_left" 0.000559616153811046 0 0.000608617743580896 0.000562582864436933 0 0.000608098938389299 0.000572627992009288 0.000582672188584312 0.000603863713941078 0.000598999199103175 0 0.000647491710108647 0 0.000579864262732713 0 0.000592803763078464 0 0 0 0.000585075408494636 0.000641599106954787 0.000591004485315758 0.000557136488439083 0 0 0 0.000561309938915086 0.000604486515347165 0.000584684484949431 0.000570572034632719 0 0 0.000622515741802495 0.000670267618241789 0 0.000572258844838158 0 0 0 0 0 0 0 0 0 0 0 0 0 0 0 0 0 0 0 0.000610141560121971 0 0 0 0 0.000572818424664413 0 0 0 0 0 0 0
"rostral_anterior_cingulate_cortex_left" 0 0.000599428859532489 0.000563948648254941 0 0 0 0 0 0 0 0.000584806264720212 0 0.000616058720653694 0 0 0 0.000559238218357991 0.000563285567100505 0.00056304612032451 0 0.000565119880721578 0 0.000563773953276707 0 0 0.000576743172203962 0.000576820379241301 0 0 0.000551872728540598 0 0 0 0.000568326570010216 0 0.000660666948734887 0.000611264556724207 0 0 0 0 0 0 0 0 0 0 0 0 0 0.000619035042807712 0 0 0 0 0 0 0 0.000794566914605957 0.000581048445859386 0.000646553596215636 0 0 0 0 0 0 0
"rostral_middle_frontal_gyrus_left" 0 0.000569950671689587 0.000560767941022339 0 0 0 0 0 0 0 0.000596356377279806 0 0.000616844668698369 0 0 0 0.000570161931572367 0.000611174779688801 0.000575614999696179 0 0.000566939215492459 0.000548762711190076 0.000568071713521279 0 0.000576743172203962 0 0.000579372747058474 0 0 0.000557860596204006 0.000650175759259131 0 0 0.000568929957192856 0 0.000604489689040051 0.000610221608327453 0 0 0 0 0 0 0 0.000585220230077515 0 0 0 0 0 0.00061037131693708 0 0 0 0 0 0.000609528210896389 0 0.000607921339205018 0.000600845896932984 0.000617767312654565 0 0 0 0 0 0 0.000589343645753053
"superior_frontal_gyrus_left" 0 0.000566074986564436 0.000559131453862228 0 0 0 0.000549730475684375 0.00055627970439014 0.000544321521058256 0.000558129552264917 0.000547130414913989 0 0.000576343209445601 0 0 0.000561373220022523 0.000545171033605226 0.000563417170113089 0.000551535213345096 0 0.000546049469041891 0.000562944173342072 0.000556008580272787 0.000561309938915086 0.000576820379241301 0.000579372747058474 0 0.000556033921345218 0.000556152280279355 0.000547783845958863 0.000592469434125673 0 0.000563487529176543 0.000551408979068811 0.000628339620103737 0.00060275711462055 0.000611758502825552 0 0 0 0.000611443814480443 0 0.000745437391565218 0.000611604100220443 0.000578610796308221 0 0.000611479119621155 0.000582099320498141 0 0.000570325608313701 0.000603495320088239 0 0.000591071344490962 0 0.000579069747212868 0.00059506112664599 0.000627463458408825 0.000572786209814862 0.000617251188199159 0.000605392749569861 0.000608605642809545 0.00063497853006186 0 0 0 0 0 0.000606295189005853
"superior_parietal_gyrus_left" 0.000566205556551153 0.00054725503182139 0.000564923630241829 0.000615641754261717 0 0.000613893230842539 0.000567367472562318 0.00057785446848423 0.000606815376754197 0.000568153913626001 0 0.00061939403298805 0 0.000572549114880703 0 0.000605967194774005 0.000558602305551381 0 0 0.000666113691198129 0.00059589116061995 0.000570534323200368 0.000560505472569466 0.000604486515347165 0 0 0.000556033921345218 0 0.000595911328053531 0.000588079372285398 0 0 0.000605609908739404 0.00062421825743076 0 0.00057106865147452 0.000616406938805903 0 0 0 0 0 0 0 0 0 0 0 0 0 0 0 0 0 0 0.000627075136098691 0.000605171177971995 0.000675100963607509 0 0 0.000616038732983086 0.000601838882403846 0 0 0 0 0 0.000667980057930871
"superior_temporal_gyrus_left" 0.00058946917083036 0 0.000533891655617983 0 0.000671043567807403 0.000612315960810363 0.000579203139839009 0.00060286375799117 0.000591264969875943 0.000599068595843795 0 0.000596689604337945 0.000626437384622483 0.000594921813104443 0.00063040578830668 0.000582085558118617 0.000581279313996918 0.000581742859855913 0.000670175441642541 0.000587617378110863 0.000590139174872767 0.000584398732281582 0.000546540960474768 0.000584684484949431 0 0 0.000556152280279355 0.000595911328053531 0 0.000577801646408757 0 0.000658513085800244 0.000606965315563061 0.000641978042221723 0 0 0 0 0.000709549646330119 0 0 0 0 0 0 0 0 0 0 0 0 0 0 0 0 0 0.000695006595907037 0 0 0 0 0 0 0 0 0 0 0
"supramarginal_gyrus_left" 0.000586486260408587 0.000540167238346257 0.000552242246414068 0 0 0.000567882716919561 0.000584588464734457 0.000569824745929019 0.000569878326297235 0.000591914097292432 0 0.000560091118288442 0 0 0 0.000570869437497602 0.000557219401733406 0 0.00055416955024093 0.000587254165181043 0.000583812467659061 0.000579448062722036 0.000547493263038012 0.000570572034632719 0.000551872728540598 0.000557860596204006 0.000547783845958863 0.000588079372285398 0.000577801646408757 0 0 0 0.000583076380822369 0.000576884801907747 0 0 0.000603644677588881 0 0 0 0 0 0.000769904972598063 0 0 0 0 0 0 0 0 0 0 0 0 0.000589006256694128 0.000641109632600477 0 0 0 0.000600629272608221 0 0 0 0 0 0 0
"frontal_pole_left" 0 0 0 0 0 0 0 0 0 0 0.000662963427909279 0 0.000736009912849487 0 0 0 0 0 0 0 0 0 0 0 0 0.000650175759259131 0.000592469434125673 0 0 0 0 0 0 0 0 0 0 0 0 0 0 0 0 0 0 0 0 0 0 0 0 0 0 0 0 0 0 0 0 0 0 0 0 0 0 0 0 0
"temporal_pole_left" 0 0 0 0 0.000677218655773476 0.000691275148266148 0 0.000643166147860693 0 0 0.000864521337954959 0 0 0.000616647664004212 0 0 0 0 0 0 0 0 0 0 0 0 0 0 0.000658513085800244 0 0 0 0 0.000695247199781292 0 0 0 0 0 0 0 0 0 0 0 0 0 0 0 0 0 0 0 0 0 0 0 0 0 0 0 0 0 0 0 0 0 0
"transverse_temporal_gyrus_left" 0.000595168162990514 0 0.000571759411693567 0 0 0.000602240057884785 0.000602682258918141 0.000597243502326896 0.000613477127728944 0.000624372588767625 0 0.000600663657479481 0 0.000583029118098549 0 0 0 0 0.000566864867294109 0.000587842457580673 0.000562556459529662 0 0.00056638190837184 0.000622515741802495 0 0 0.000563487529176543 0.000605609908739404 0.000606965315563061 0.000583076380822369 0 0 0 0.000639100149149354 0 0 0 0 0 0 0 0 0 0 0 0 0 0 0 0 0 0 0 0 0 0 0 0 0 0 0 0 0 0 0 0 0 0
"insula_left" 0 0.000560509744572703 0.000545803678847619 0 0.000696364734471204 0.000666943143340858 0.000610463036421992 0.000623707048841206 0.000663133164518085 0.000650673062917386 0.000625366688669586 0 0.000609328234777338 0.000633229979629955 0.000658001295066391 0 0.000563110801941857 0.000567001242298339 0.000551481595937212 0.000628801947741532 0.00057344579977826 0 0.000564904314802958 0.000670267618241789 0.000568326570010216 0.000568929957192856 0.000551408979068811 0.00062421825743076 0.000641978042221723 0.000576884801907747 0 0.000695247199781292 0.000639100149149354 0 0 0.000585293537055085 0.000600598803076557 0 0.000713694471331096 0 0 0 0 0 0.000566353893745312 0 0 0 0 0 0.000598931933265387 0 0.00058228461490842 0 0 0 0.000587850073439227 0 0 0.000606220228622308 0.000601006735854187 0 0 0 0 0 0 0.000570885167739731
"banks_superior_temporal_sulcus_right" 0 0 0 0 0 0 0 0 0 0 0 0 0 0 0 0 0 0 0 0 0 0 0 0 0 0 0.000628339620103737 0 0 0 0 0 0 0 0 0 0.000547016554633061 0 0 0 0.000564821634611382 0.000586617847592893 0.000564878244026018 0.000558975617803255 0 0.000595238565131918 0 0.000605978476838128 0 0.000560872669838433 0.000561525380075217 0 0 0 0 0.00054200789521501 0.000549125690040674 0.00058032641794586 0 0 0.000546657724929799 0.00055750230907877 0.000578046712921029 0.000571731512120229 0 0 0.000581674071370219 0.000593919994610918
"caudal_anterior_cingulate_cortex_right" 0 0.000767285852585823 0.000614295166164951 0 0 0 0 0 0 0 0.000574164478222809 0 0.000589709499401417 0 0 0 0.000641619027908966 0 0 0 0.000577884910940332 0.000577791992929219 0.000607106719883036 0.000572258844838158 0.000660666948734887 0.000604489689040051 0.00060275711462055 0.00057106865147452 0 0 0 0 0 0.000585293537055085 0 0 0.00058319132239739 0 0 0 0.000550817739517428 0 0.000549785268573126 0 0.000567911120359055 0 0.000583771613045562 0 0 0.000551567002933135 0.000583340898817309 0.000570118532300278 0.000560635386861277 0 0.000564066803904148 0.000612793974043394 0.000571300965018429 0.000551134691848037 0.000612079099403231 0.00057265142809372 0.000575876478390533 0.000551300472167135 0.000533328508063578 0.000549623732904394 0 0 0 0.000571038212098138
"caudal_middle_frontal_gyrus_right" 0 0.000594117091010994 0.00059212854247924 0 0.000615070188156087 0 0.000583674270203968 0 0.000676943264805647 0 0.000601542195212975 0 0.00062914954956284 0 0 0.000607299013907165 0.000589880187327158 0 0.000596728892715309 0 0.000598180170132266 0.000605056708917661 0.000628446208380153 0 0.000611264556724207 0.000610221608327453 0.000611758502825552 0.000616406938805903 0 0.000603644677588881 0 0 0 0.000600598803076557 0.000547016554633061 0.00058319132239739 0 0 0.000653016337395377 0.000618130036496629 0.000544898683071838 0.000582484775722486 0.000573778315532259 0.000604425142652511 0.000557330085445307 0 0.000573931672274289 0.000564190358150044 0 0.000548300012192884 0.000550004551614844 0.000552759771611664 0.000546285110273687 0 0.000555554349772741 0.0005869845294623 0.00055676930794458 0.000570792932677251 0.000575885079929219 0.000563682804788605 0.000558617535146982 0.00053501753981695 0.000543218150331518 0.000542741074808236 0 0 0.000603593207969408 0.000535461103832307
"cuneus_right" 0 0 0 0.000668134367804785 0 0 0 0 0 0 0 0 0 0 0 0 0 0 0 0 0 0 0 0 0 0 0 0 0 0 0 0 0 0 0 0 0 0 0 0.000580003240453479 0.000610451274461363 0 0 0.000607524799805933 0 0.000648396798501758 0 0 0 0 0 0 0 0.000620597363735556 0 0 0 0.000586184853843428 0 0 0 0.000626401740967952 0 0 0 0 0 0
"entorhinal_cortex_right" 0 0 0 0 0.000761099472599213 0 0 0 0 0 0 0 0 0 0.000689413633630695 0 0 0 0 0 0 0 0 0 0 0 0 0 0.000709549646330119 0 0 0 0 0.000713694471331096 0 0 0.000653016337395377 0 0 0.000720948860001674 0 0.000669581412630127 0 0.000712345185341428 0 0 0 0.000652440149303068 0.000765216946099372 0 0 0 0 0 0 0 0.000587049644253448 0 0 0 0.000593826045687477 0 0.000668962470815643 0 0 0.000661936362059791 0 0.00067483573734569
"fusiform_gyrus_right" 0 0 0 0 0 0 0 0 0 0 0 0 0 0 0 0 0 0 0 0 0 0 0 0 0 0 0 0 0 0 0 0 0 0 0 0 0.000618130036496629 0.000580003240453479 0.000720948860001674 0 0.000602556269089017 0.000603357853798876 0.000599372922943155 0.000574044708608441 0 0.000643196254104626 0 0.000596117364757429 0.000644077852559107 0.000602703242128989 0 0 0 0.000631382119579133 0 0.000628212573250581 0.000613217371752463 0.000558827636115682 0 0 0 0.000546723947360979 0.000628093321976679 0.000678728470295619 0 0.000664291287658422 0.000687843728322734 0.000674501776807061
"inferior_parietal_gyrus_right" 0 0 0 0 0 0 0 0 0 0 0 0 0 0 0 0 0 0 0 0 0 0 0 0 0 0 0.000611443814480443 0 0 0 0 0 0 0 0.000564821634611382 0.000550817739517428 0.000544898683071838 0.000610451274461363 0 0.000602556269089017 0 0.000556479234975048 0.000574883035209671 0.000608366440255684 0 0.000680682522169163 0 0.000578765003581588 0.000644791644106517 0.000550335635921097 0.000580639936631247 0 0 0.00072261634125416 0.000552500231754594 0.000554267418460113 0.000545834008505108 0.000566218595829537 0 0.000586118418330136 0.000547129890788186 0.000567969684358266 0.000589808552940444 0.000601805005388107 0 0 0.000623588600151623 0.000626249626884215
"inferior_temporal_gyrus_right" 0 0 0 0 0 0 0 0 0.00080245709250674 0 0 0 0 0 0 0 0 0 0 0 0 0 0 0 0 0 0 0 0 0 0 0 0 0 0.000586617847592893 0 0.000582484775722486 0 0.000669581412630127 0.000603357853798876 0.000556479234975048 0 0.000640127301035668 0.000612470786047605 0 0.000755420119131896 0 0.00059110465629297 0.000659459558176153 0.000557745684869712 0.00057842838469474 0 0.000584102809341952 0 0.000572605077825961 0.000573288033804749 0.000552808844833682 0.000703929515792763 0.00064440729289225 0.000583439872052611 0.000562376989585409 0.000572415439465538 0.000606847350088057 0.000564427305928739 0 0.000659353185442408 0.000609601604112949 0.000629871454194189
"cingulate_gyrus_isthmus_right" 0 0 0.000779511416687862 0 0 0 0 0 0.000813646178030655 0 0 0 0 0 0 0 0 0 0 0 0 0.000737022512491087 0.000667153148980506 0 0 0 0.000745437391565218 0 0 0.000769904972598063 0 0 0 0 0.000564878244026018 0.000549785268573126 0.000573778315532259 0 0 0.000599372922943155 0.000574883035209671 0.000640127301035668 0 0.000623552493199618 0 0.000673514403551733 0.00056963804397702 0.000586514128042289 0 0.000564498996092729 0.000560397076241956 0 0.000645009099234273 0 0.000564065544162684 0.000637792381794516 0.000558808426841533 0.00061973938124811 0 0.000648332545683637 0.000568884092946084 0.000584048999581055 0.000668159241534053 0.000568378149470271 0 0 0.000668040458169169 0.000808594554433193
"lateral_occipital_cortex_right" 0 0 0 0 0 0 0 0 0 0.000659167146297903 0 0.000706726268866385 0 0 0 0.000614182640013523 0 0 0 0 0 0.000597480049164979 0.000626926448858423 0 0 0 0.000611604100220443 0 0 0 0 0 0 0 0.000558975617803255 0 0.000604425142652511 0.000607524799805933 0.000712345185341428 0.000574044708608441 0.000608366440255684 0.000612470786047605 0.000623552493199618 0 0 0.000637285162529438 0 0.00058358117273225 0.000599382016638358 0.000563879265454987 0.000594918601854112 0 0 0.000652257967846346 0.000605469257149354 0.000601760680499681 0.00062014363967816 0.000631667259703528 0.0005767440963576 0 0.000594455283788999 0.000579528498035112 0.000611068547894579 0.00064595696468069 0 0 0.000662168237466192 0.000653556605623901
"lateral_orbitofrontal_cortex_right" 0 0.000575499545778788 0.000576525886973595 0 0 0 0 0 0 0 0.000582315010566534 0 0 0 0 0 0.000550171299372265 0 0 0 0 0 0.000563220931538716 0 0 0.000585220230077515 0.000578610796308221 0 0 0 0 0 0 0.000566353893745312 0 0.000567911120359055 0.000557330085445307 0 0 0 0 0 0 0 0 0 0.000621406155861394 0.000619787165058168 0 0.000534524319487332 0.000556961348202985 0.000576140771531516 0.000567811989644261 0 0.00055490381937381 0.000591017222142 0.00056000554014833 0 0.000578086130405134 0.000585193548679 0.000551497933103756 0 0 0 0.000640799865513443 0.000775850556569411 0 0.000603076495318498
"lingual_gyrus_right" 0 0 0 0.000771511372639658 0 0 0 0 0 0.000715626082820105 0 0 0 0 0 0 0 0 0 0 0 0 0 0 0 0 0 0 0 0 0 0 0 0 0.000595238565131918 0 0 0.000648396798501758 0 0.000643196254104626 0.000680682522169163 0.000755420119131896 0.000673514403551733 0.000637285162529438 0 0 0 0.000694286425662886 0.000734357020640528 0.000578182056529144 0 0 0 0.000625431083637955 0 0.000582609972696772 0.000593204900270788 0.000636276119805585 0 0 0.000610381088064125 0.000595577784124025 0.000655253399736375 0.000618829658786442 0 0 0.000695739033126434 0.000655680133031336
"medial_orbitofrontal_gyrus_right" 0 0.000600840013603498 0.000599060671596187 0 0 0 0 0 0 0 0.000616618089281878 0 0.000920236984671183 0 0 0 0.000621391259735326 0 0 0 0.000642145935929867 0 0 0 0 0 0.000611479119621155 0 0 0 0 0 0 0 0 0.000583771613045562 0.000573931672274289 0 0 0 0 0 0.00056963804397702 0 0.000621406155861394 0 0 0.000571476607796507 0 0 0.00057041958577818 0.000585374885083319 0.000560575899683295 0 0.000572705306676084 0.000588542966932943 0.00057551265079417 0 0.000624685557662669 0.000606726695261173 0.000572931885947909 0 0 0.000574842047707256 0.000684137431254265 0 0 0.000573422240619931
"middle_temporal_gyrus_right" 0 0 0 0 0 0 0 0 0 0 0 0 0 0 0 0 0 0 0 0 0 0 0 0 0 0 0.000582099320498141 0 0 0 0 0 0 0 0.000605978476838128 0 0.000564190358150044 0 0.000652440149303068 0.000596117364757429 0.000578765003581588 0.00059110465629297 0.000586514128042289 0.00058358117273225 0.000619787165058168 0.000694286425662886 0.000571476607796507 0 0.000581977805981199 0.000559006706105629 0.000566519744461338 0 0.000556368289120703 0 0.000541625626273531 0.000561070620955342 0.000556407117579406 0.000604528195841211 0 0 0.000556515641145355 0.000567000576812364 0.000603474899047466 0.000576757369758065 0 0.000601000649021008 0.000620519344757593 0.00063592190724544
"parahippocampal_gyrus_right" 0 0 0 0 0 0 0 0 0 0 0 0 0 0 0 0 0 0 0 0 0 0 0 0 0 0 0 0 0 0 0 0 0 0 0 0 0 0 0.000765216946099372 0.000644077852559107 0.000644791644106517 0.000659459558176153 0 0.000599382016638358 0 0.000734357020640528 0 0.000581977805981199 0 0 0 0 0 0 0 0.000608522148490637 0 0.000550527697282002 0 0 0 0.000608823674129065 0.000681264938432198 0 0 0.000671932610887815 0 0.000706105364945919
"paracentral_gyrus_right" 0 0.000575670644332843 0.000581551114699453 0 0 0 0 0 0 0 0 0 0 0 0 0.000875455211395917 0 0 0 0 0 0 0 0 0 0 0.000570325608313701 0 0 0 0 0 0 0 0.000560872669838433 0.000551567002933135 0.000548300012192884 0 0 0.000602703242128989 0.000550335635921097 0.000557745684869712 0.000564498996092729 0.000563879265454987 0.000534524319487332 0.000578182056529144 0 0.000559006706105629 0 0 0.000547861112109642 0 0 0 0.000670110369915839 0.000571184584534206 0.000583376762926321 0.00056428472410352 0.000550051711537886 0.000551117194475784 0.000563216988977848 0.000557945785926953 0.000560069700016397 0.00055545871214936 0 0 0.000657576811152603 0.000597302897201014
"inferior_frontal_gyrus_pars_opercularis_right" 0 0.000582328983030906 0.000587207364059955 0 0 0 0 0 0 0 0.000603253795022547 0 0.00060764279746312 0 0 0 0.00060055326090855 0 0.000601644465631027 0 0.000592577125016932 0 0.000603277798760422 0 0.000619035042807712 0.00061037131693708 0.000603495320088239 0 0 0 0 0 0 0.000598931933265387 0.000561525380075217 0.000583340898817309 0.000550004551614844 0 0 0 0.000580639936631247 0.00057842838469474 0.000560397076241956 0.000594918601854112 0.000556961348202985 0 0.00057041958577818 0.000566519744461338 0 0.000547861112109642 0 0.000561843427455412 0.000563773020246154 0 0.000587247606063731 0.000568948439744326 0.000589931127427911 0.00056021721448612 0.000572974858509869 0.000562926686952908 0.000548596306614031 0.000552515949461255 0.000544025427947626 0.0005510923060682 0 0 0 0.00055766167341796
"inferior_frontal_gyrus_pars_orbitalis_right" 0 0.00056220034231675 0 0 0 0 0 0 0 0 0 0 0 0 0 0 0 0 0 0 0 0 0 0 0 0 0 0 0 0 0 0 0 0 0 0.000570118532300278 0.000552759771611664 0 0 0 0 0 0 0 0.000576140771531516 0 0.000585374885083319 0 0 0 0.000561843427455412 0 0.00058437312833634 0 0 0 0.000567100596925384 0 0 0.000620727287901253 0.00055400801083654 0 0 0 0 0 0 0.000568537776826928
"inferior_frontal_gyrus_pars_triangularis_right" 0 0.000575928008171562 0.000579615327093431 0 0 0 0 0 0 0 0 0 0 0 0 0 0 0 0 0 0 0 0 0 0 0 0.000591071344490962 0 0 0 0 0 0 0.00058228461490842 0 0.000560635386861277 0.000546285110273687 0 0 0 0 0.000584102809341952 0.000645009099234273 0 0.000567811989644261 0 0.000560575899683295 0.000556368289120703 0 0 0.000563773020246154 0.00058437312833634 0 0 0.000552597870809408 0 0.000553482001715275 0 0.000563231171854968 0.000574393858009436 0.000551197384796028 0 0 0 0 0 0 0.000543950007661121
"pericalcarine_cortex_right" 0 0 0 0.000682307041390881 0 0 0 0 0 0 0 0 0 0 0 0 0 0 0 0 0 0 0 0 0 0 0 0 0 0 0 0 0 0 0 0 0 0.000620597363735556 0 0.000631382119579133 0.00072261634125416 0 0 0.000652257967846346 0 0.000625431083637955 0 0 0 0 0 0 0 0 0 0 0 0.000602467144658768 0 0 0 0.000692468462931597 0.000623010411883576 0 0 0 0 0
"postcentral_gyrus_right" 0 0 0.000578516834625277 0 0 0 0 0 0.000681741638510568 0 0 0 0 0 0 0 0 0 0 0 0 0 0 0 0 0 0.000579069747212868 0 0 0 0 0 0 0 0 0.000564066803904148 0.000555554349772741 0 0 0 0.000552500231754594 0.000572605077825961 0.000564065544162684 0.000605469257149354 0.00055490381937381 0 0.000572705306676084 0.000541625626273531 0 0.000670110369915839 0.000587247606063731 0 0.000552597870809408 0 0 0.00058456549650395 0.000560067893540011 0.000628890614425508 0.000580989819184289 0.000559743605993614 0.000540382422822818 0.000610801721963339 0.000627734587119789 0.000599343835670929 0 0 0 0.00056713325614197
"posterior_cingulate_gyrus_right" 0 0.000584634171049371 0.000643661194385162 0 0 0 0 0 0.000756083552218229 0 0 0 0 0 0 0.000576288425974581 0 0 0 0 0.000624567670911622 0.000781351363014702 0.000641982895174743 0.000610141560121971 0 0 0.00059506112664599 0.000627075136098691 0 0.000589006256694128 0 0 0 0 0.00054200789521501 0.000612793974043394 0.0005869845294623 0 0 0.000628212573250581 0.000554267418460113 0.000573288033804749 0.000637792381794516 0.000601760680499681 0.000591017222142 0.000582609972696772 0.000588542966932943 0.000561070620955342 0.000608522148490637 0.000571184584534206 0.000568948439744326 0 0 0 0.00058456549650395 0 0.000571274585504455 0.000572605013423111 0.000622828972237731 0 0.00055980956707564 0.000575245374831709 0.000562072366410803 0.000560824113134994 0 0 0.000550358983512618 0.000563357040150292
"precentral_gyrus_right" 0 0.000584368403561403 0.000600514249167823 0 0.000622436591396751 0 0 0 0.000714623707131236 0 0.000621893386774703 0 0.000667177307256423 0 0 0.000625662886605572 0.000647587198530611 0 0.000602299600342082 0 0.000588898045188453 0.000650475162091738 0.000635461431413425 0 0 0.000609528210896389 0.000627463458408825 0.000605171177971995 0.000695006595907037 0.000641109632600477 0 0 0 0.000587850073439227 0.000549125690040674 0.000571300965018429 0.00055676930794458 0 0.000587049644253448 0.000613217371752463 0.000545834008505108 0.000552808844833682 0.000558808426841533 0.00062014363967816 0.00056000554014833 0.000593204900270788 0.00057551265079417 0.000556407117579406 0 0.000583376762926321 0.000589931127427911 0.000567100596925384 0.000553482001715275 0 0.000560067893540011 0.000571274585504455 0 0.000571664423664474 0.000587670420187908 0.000561146478335136 0.000550750978948904 0.000546482289546641 0.00055277928259587 0.000544313540836518 0 0 0.000588268774331081 0.00054965393868243
"precuneus_right" 0 0 0 0 0 0 0 0 0 0 0 0 0 0 0 0.000822671981464012 0 0 0 0 0 0 0.000687289150252562 0 0 0 0.000572786209814862 0.000675100963607509 0 0 0 0 0 0 0.00058032641794586 0.000551134691848037 0.000570792932677251 0.000586184853843428 0 0.000558827636115682 0.000566218595829537 0.000703929515792763 0.00061973938124811 0.000631667259703528 0 0.000636276119805585 0 0.000604528195841211 0.000550527697282002 0.00056428472410352 0.00056021721448612 0 0 0.000602467144658768 0.000628890614425508 0.000572605013423111 0.000571664423664474 0 0.000588608173378956 0 0.000567266541774964 0.000602527785926812 0.000572510761569774 0.000568727724559276 0 0 0.000898042429722908 0.000846980835928678
"rostral_anterior_cingulate_cortex_right" 0 0.000628133896644516 0.00061312521109015 0 0 0 0 0 0 0 0 0 0.000772199132102311 0 0 0 0.000603400287835245 0 0 0 0.000577901469927756 0 0.000660762801708612 0 0.000794566914605957 0.000607921339205018 0.000617251188199159 0 0 0 0 0 0 0 0 0.000612079099403231 0.000575885079929219 0 0 0 0 0.00064440729289225 0 0.0005767440963576 0.000578086130405134 0 0.000624685557662669 0 0 0.000550051711537886 0.000572974858509869 0 0.000563231171854968 0 0.000580989819184289 0.000622828972237731 0.000587670420187908 0.000588608173378956 0 0.000570925765053442 0.00058018362620455 0 0.000584725784863932 0 0 0 0 0.000593664209913109
"rostral_middle_frontal_gyrus_right" 0 0.000585636468277873 0.000591884369794607 0 0 0 0 0 0 0 0.000586143571006272 0 0.000612849506240168 0 0 0 0.000612878007880434 0 0.000609962785020712 0 0.000582926489600469 0 0.00057999830617691 0 0.000581048445859386 0.000600845896932984 0.000605392749569861 0 0 0 0 0 0 0.000606220228622308 0 0.00057265142809372 0.000563682804788605 0 0 0 0.000586118418330136 0.000583439872052611 0.000648332545683637 0 0.000585193548679 0 0.000606726695261173 0 0 0.000551117194475784 0.000562926686952908 0.000620727287901253 0.000574393858009436 0 0.000559743605993614 0 0.000561146478335136 0 0.000570925765053442 0 0.000570290364159262 0 0.000531802171388142 0.000542714460771734 0.000639759747895651 0 0 0.000547378487929913
"superior_frontal_gyrus_right" 0 0.000601058290810777 0.000609746451212743 0 0.000602515178164923 0 0.00059331261285334 0 0.000678847553680263 0 0.00060016684589276 0 0.000656985093763481 0 0 0.000592146568440499 0.000589019084733965 0 0.000599708668386394 0 0.000597904075420871 0.000604067042865747 0.000620569876052917 0.000572818424664413 0.000646553596215636 0.000617767312654565 0.000608605642809545 0.000616038732983086 0 0.000600629272608221 0 0 0 0.000601006735854187 0.000546657724929799 0.000575876478390533 0.000558617535146982 0 0.000593826045687477 0 0.000547129890788186 0.000562376989585409 0.000568884092946084 0.000594455283788999 0.000551497933103756 0.000610381088064125 0.000572931885947909 0.000556515641145355 0 0.000563216988977848 0.000548596306614031 0.00055400801083654 0.000551197384796028 0 0.000540382422822818 0.00055980956707564 0.000550750978948904 0.000567266541774964 0.00058018362620455 0.000570290364159262 0 0.000545359436870228 0.0005469067153061 0.000545820327634491 0.000659981291281767 0 0.000548461679301962 0.000541515140075054
"superior_parietal_gyrus_right" 0 0 0.000616354799442026 0 0 0 0 0 0 0 0 0 0 0 0 0.000746308063581311 0 0 0 0 0 0.000617811658138885 0 0 0 0 0.00063497853006186 0.000601838882403846 0 0 0 0 0 0 0.00055750230907877 0.000551300472167135 0.00053501753981695 0.000626401740967952 0 0.000546723947360979 0.000567969684358266 0.000572415439465538 0.000584048999581055 0.000579528498035112 0 0.000595577784124025 0 0.000567000576812364 0.000608823674129065 0.000557945785926953 0.000552515949461255 0 0 0.000692468462931597 0.000610801721963339 0.000575245374831709 0.000546482289546641 0.000602527785926812 0 0 0.000545359436870228 0 0.000573730555798115 0.000568357912037142 0 0 0.00075234597320326 0.000549154776970854
"superior_temporal_gyrus_right" 0 0 0.00059322537808839 0 0.000647257695593142 0 0 0 0 0 0 0 0 0 0 0 0 0 0 0 0 0 0 0 0 0 0 0 0 0 0 0 0 0 0.000578046712921029 0.000533328508063578 0.000543218150331518 0 0.000668962470815643 0.000628093321976679 0.000589808552940444 0.000606847350088057 0.000668159241534053 0.000611068547894579 0 0.000655253399736375 0 0.000603474899047466 0.000681264938432198 0.000560069700016397 0.000544025427947626 0 0 0.000623010411883576 0.000627734587119789 0.000562072366410803 0.00055277928259587 0.000572510761569774 0.000584725784863932 0.000531802171388142 0.0005469067153061 0.000573730555798115 0 0.000574624117335558 0 0.000689958829223091 0.000609799319360037 0.000648614040216494
"supramarginal_gyrus_right" 0 0.000544980641621018 0.000572126944031991 0 0 0 0 0 0 0 0 0 0 0 0 0 0 0 0 0 0 0 0.000623250420748779 0 0 0 0 0 0 0 0 0 0 0 0.000571731512120229 0.000549623732904394 0.000542741074808236 0 0 0.000678728470295619 0.000601805005388107 0.000564427305928739 0.000568378149470271 0.00064595696468069 0 0.000618829658786442 0.000574842047707256 0.000576757369758065 0 0.00055545871214936 0.0005510923060682 0 0 0 0.000599343835670929 0.000560824113134994 0.000544313540836518 0.000568727724559276 0 0.000542714460771734 0.000545820327634491 0.000568357912037142 0.000574624117335558 0 0 0 0.000612296982878505 0.000566577584516649
"frontal_pole_right" 0 0 0 0 0 0 0 0 0 0 0 0 0 0 0 0 0 0 0 0 0 0 0 0 0 0 0 0 0 0 0 0 0 0 0 0 0 0 0 0 0 0 0 0 0.000640799865513443 0 0.000684137431254265 0 0 0 0 0 0 0 0 0 0 0 0 0.000639759747895651 0.000659981291281767 0 0 0 0 0 0 0
"temporal_pole_right" 0 0 0 0 0 0 0 0 0 0 0 0 0 0 0 0 0 0 0 0 0 0 0 0 0 0 0 0 0 0 0 0 0 0 0 0 0 0 0.000661936362059791 0.000664291287658422 0 0.000659353185442408 0 0 0.000775850556569411 0 0 0.000601000649021008 0.000671932610887815 0 0 0 0 0 0 0 0 0 0 0 0 0 0.000689958829223091 0 0 0 0 0.000683942749303516
"transverse_temporal_gyrus_right" 0 0 0 0 0 0 0 0 0.000825359405137548 0 0 0 0 0 0 0 0 0 0 0 0 0 0 0 0 0 0 0 0 0 0 0 0 0 0.000581674071370219 0 0.000603593207969408 0 0 0.000687843728322734 0.000623588600151623 0.000609601604112949 0.000668040458169169 0.000662168237466192 0 0.000695739033126434 0 0.000620519344757593 0 0.000657576811152603 0 0 0 0 0 0.000550358983512618 0.000588268774331081 0.000898042429722908 0 0 0.000548461679301962 0.00075234597320326 0.000609799319360037 0.000612296982878505 0 0 0 0.000666043437917006
"insula_right" 0 0.000578079038939767 0.000579639070100239 0 0.000630276224217947 0 0 0 0.000836868714512101 0 0.00058419580000876 0 0 0 0 0 0.000573751332424183 0 0.000565937241269311 0 0 0.00060255736673619 0.000616252130295783 0 0 0.000589343645753053 0.000606295189005853 0.000667980057930871 0 0 0 0 0 0.000570885167739731 0.000593919994610918 0.000571038212098138 0.000535461103832307 0 0.00067483573734569 0.000674501776807061 0.000626249626884215 0.000629871454194189 0.000808594554433193 0.000653556605623901 0.000603076495318498 0.000655680133031336 0.000573422240619931 0.00063592190724544 0.000706105364945919 0.000597302897201014 0.00055766167341796 0.000568537776826928 0.000543950007661121 0 0.00056713325614197 0.000563357040150292 0.00054965393868243 0.000846980835928678 0.000593664209913109 0.000547378487929913 0.000541515140075054 0.000549154776970854 0.000648614040216494 0.000566577584516649 0 0.000683942749303516 0.000666043437917006 0
