# Supplementary material for: NODDI and Tensor-Based Microstructural Indices as Predictors of Functional Connectivity
Source: PLoS One. 2016 Apr 14;11(4):e0153404. doi: 10.1371/journal.pone.0153404 (PMC4831788; doi:10.1371/journal.pone.0153404)
Supplement: S1 Data — a) Functional connectivity matrices, both fMRI and EEG connectomes across all subjects, in the form of precision matrices and b) structural brain connectivity matrices across all subjects and microstructural indices. Columns and rows are named according to the corresponding brain region that represent. (ZIP) [file pone.0153404.s001.zip › DATA/DWI/48_WODI_68.txt]

"banks_superior_temporal_sulcus_left" "caudal_anterior_cingulate_cortex_left" "caudal_middle_frontal_gyrus_left" "cuneus_left" "entorhinal_cortex_left" "fusiform_gyrus_left" "inferior_parietal_gyrus_left" "inferior_temporal_gyrus_left" "cingulate_gyrus_isthmus_left" "lateral_occipital_cortex_left" "lateral_orbitofrontal_cortex_left" "lingual_gyrus_left" "medial_orbitofrontal_gyrus_left" "middle_temporal_gyrus_left" "parahippocampal_gyrus_left" "paracentral_gyrus_left" "inferior_frontal_gyrus_pars_opercularis_left" "inferior_frontal_gyrus_pars_orbitalis_left" "inferior_frontal_gyrus_pars_triangularis_left" "pericalcarine_cortex_left" "postcentral_gyrus_left" "posterior_cingulate_gyrus_left" "precentral_gyrus_left" "precuneus_left" "rostral_anterior_cingulate_cortex_left" "rostral_middle_frontal_gyrus_left" "superior_frontal_gyrus_left" "superior_parietal_gyrus_left" "superior_temporal_gyrus_left" "supramarginal_gyrus_left" "frontal_pole_left" "temporal_pole_left" "transverse_temporal_gyrus_left" "insula_left" "banks_superior_temporal_sulcus_right" "caudal_anterior_cingulate_cortex_right" "caudal_middle_frontal_gyrus_right" "cuneus_right" "entorhinal_cortex_right" "fusiform_gyrus_right" "inferior_parietal_gyrus_right" "inferior_temporal_gyrus_right" "cingulate_gyrus_isthmus_right" "lateral_occipital_cortex_right" "lateral_orbitofrontal_cortex_right" "lingual_gyrus_right" "medial_orbitofrontal_gyrus_right" "middle_temporal_gyrus_right" "parahippocampal_gyrus_right" "paracentral_gyrus_right" "inferior_frontal_gyrus_pars_opercularis_right" "inferior_frontal_gyrus_pars_orbitalis_right" "inferior_frontal_gyrus_pars_triangularis_right" "pericalcarine_cortex_right" "postcentral_gyrus_right" "posterior_cingulate_gyrus_right" "precentral_gyrus_right" "precuneus_right" "rostral_anterior_cingulate_cortex_right" "rostral_middle_frontal_gyrus_right" "superior_frontal_gyrus_right" "superior_parietal_gyrus_right" "superior_temporal_gyrus_right" "supramarginal_gyrus_right" "frontal_pole_right" "temporal_pole_right" "transverse_temporal_gyrus_right" "insula_right"
"banks_superior_temporal_sulcus_left" 0 0 0 0 0 0.304928902627174 0.417533879069683 0.318022592270165 0.232023421897263 0.292810892863101 0 0 0 0.304278004390431 0 0 0 0 0 0 0 0 0.258298874469535 0.356873910629448 0 0 0 0.272044337712349 0.331870378204287 0.376401688493037 0 0 0.289233731976403 0 0 0 0 0 0 0 0 0 0 0 0 0 0 0 0 0 0 0 0 0 0 0 0 0 0 0 0 0 0 0 0 0 0 0
"caudal_anterior_cingulate_cortex_left" 0 0 0.269830243331082 0 0 0 0.231249029819533 0 0 0.226813672967943 0.271263059863637 0 0.259577841441549 0 0 0.266979201384388 0.302171384592222 0 0.315257156729417 0 0.299818753257379 0.154086195297644 0.278434606400087 0 0.276919580949989 0.25470435046524 0.22851771927705 0.229709015600423 0 0.289807936169324 0 0 0 0.278407601244825 0 0.174900498278462 0.231301666688522 0 0 0 0 0 0 0 0.235264885954149 0 0.266547725338993 0 0 0.223066165891409 0.249252503118866 0.283132677322714 0.282809121735079 0 0 0.159589581517629 0.245409269437598 0 0.220483307651482 0.240618128229347 0.194597651484009 0 0 0.216934070633381 0 0 0 0.269060396637858
"caudal_middle_frontal_gyrus_left" 0 0.269830243331082 0 0 0 0 0.274088903426611 0 0.287111912703845 0.241025424901365 0.292577678747515 0 0.281809511766618 0 0 0.292989772916955 0.349695969053141 0.321559539375127 0.370485771055237 0 0.328866076460969 0.178190346550341 0.321031554744568 0.265985399278157 0.302694775454038 0.318515258268563 0.286485089741617 0.27468608899465 0.284907320592081 0.302713908014539 0 0 0.255637746887254 0.332588724333501 0 0.215469388595829 0.239678743885174 0 0 0 0 0 0.278797399318301 0 0.239035128813114 0 0.246551955068568 0 0 0.246447175349926 0.243331676430033 0 0.276141442136449 0 0.272547199035817 0.149457865636233 0.233621413161312 0 0.238169287546387 0.243924297348211 0.212995740125194 0.225687961840604 0.274274392872775 0.26455438068731 0 0 0 0.253710248145298
"cuneus_left" 0 0 0 0 0 0 0.368047761088745 0 0.26606361244898 0.38075797663396 0 0.419772932948928 0 0 0 0 0 0 0 0.402563361727446 0 0 0.252490896396157 0.383703207877368 0 0 0 0.419851739579527 0 0 0 0 0 0 0 0 0 0.473011637196556 0 0 0 0 0 0 0 0.537299383628322 0 0 0 0 0 0 0 0.490573256905557 0 0 0 0 0 0 0 0 0 0 0 0 0 0
"entorhinal_cortex_left" 0 0 0 0 0 0.425147642542768 0 0.382344125119209 0 0.388569145694345 0 0.400894252035576 0 0 0.402937001486957 0 0 0 0 0 0 0 0 0 0 0 0 0 0.437059656390018 0 0 0.42274893132114 0 0.375779802723808 0 0 0.238009052164023 0 0.346603873346887 0 0 0 0 0 0 0 0 0 0 0 0 0 0 0 0 0 0.253291892876346 0 0 0 0.241402532715815 0 0.284403108330648 0 0 0 0 0.275783715972255
"fusiform_gyrus_left" 0.304928902627174 0 0 0 0.425147642542768 0 0.37873408363462 0.363894832948274 0.282529211645507 0.391901863047228 0 0.441074651094287 0.262933401557266 0.272000597850686 0.441767699869686 0 0 0 0 0.386258242550832 0 0.237481377363415 0.286819398940616 0.356282684996383 0 0 0 0.335232796741864 0.267822514487335 0.324787336876605 0 0.352596976772125 0.260889991033262 0.26947842701032 0 0 0 0 0 0 0 0 0 0 0 0 0 0 0 0 0 0 0 0 0 0 0 0 0 0 0 0 0 0 0 0 0 0
"inferior_parietal_gyrus_left" 0.417533879069683 0.231249029819533 0.274088903426611 0.368047761088745 0 0.37873408363462 0 0.387297040177433 0.245101817837711 0.305940012065597 0 0.353565614534487 0 0.306080801675934 0 0.290624447989148 0 0 0 0.325371528014976 0.270594577826198 0.244941474205452 0.257674674487075 0.295617118930935 0 0 0.266493700008292 0.308834636667493 0.253602337365755 0.323751742691643 0 0 0.214133365048074 0.21423015039863 0 0 0.22406664768701 0 0 0 0 0 0 0 0 0 0 0 0 0 0 0 0 0 0 0 0 0 0 0 0.233588211896881 0 0 0 0 0 0 0
"inferior_temporal_gyrus_left" 0.318022592270165 0 0 0 0.382344125119209 0.363894832948274 0.387297040177433 0 0.280992449789139 0.367684759133239 0 0.301233517365625 0 0.302483602648944 0 0 0 0 0 0 0.313150012165782 0.303257141538453 0.276812534985394 0.340228848358058 0 0 0.272872996643664 0.323806833564466 0.268959345616938 0.293269757018052 0 0.353759412346768 0.250530025807765 0.27626706380608 0 0 0 0 0 0 0 0 0 0 0 0 0 0 0 0 0 0 0 0 0 0 0 0 0 0 0 0 0 0 0 0 0 0
"cingulate_gyrus_isthmus_left" 0.232023421897263 0 0.287111912703845 0.26606361244898 0 0.282529211645507 0.245101817837711 0.280992449789139 0 0.234613810697939 0 0.308020084429069 0 0 0 0.28347837982636 0.260252047080879 0 0 0.195820727038814 0.256616680440869 0.285398226168778 0.254482929930023 0.264771478481102 0 0 0.263558053495096 0.225601906197924 0.222482186969072 0.269622895781252 0 0 0.21574736472114 0.227436012860569 0 0 0.246484914171949 0 0 0 0 0.281838612825781 0.235326157106523 0 0 0 0 0 0 0 0 0 0 0 0.248997776500538 0.159067336377413 0.176815876002274 0 0 0 0.241534012193644 0 0 0 0 0 0.27108821275292 0.287906488638474
"lateral_occipital_cortex_left" 0.292810892863101 0.226813672967943 0.241025424901365 0.38075797663396 0.388569145694345 0.391901863047228 0.305940012065597 0.367684759133239 0.234613810697939 0 0 0.364476535830206 0 0.30017345908995 0.472467001096241 0.275413611816287 0.222088979139796 0 0 0.354410439806525 0.265855445351424 0.249746667635639 0.260788409640648 0.265968002102786 0 0 0.26488285771151 0.303888070546255 0.235334892307054 0.272998256962218 0 0 0.208857375625138 0.20324501785859 0 0 0 0 0 0 0 0 0 0.491438704766344 0 0.480237900021677 0 0 0 0 0 0 0 0 0 0 0 0 0 0 0 0 0 0 0 0 0 0
"lateral_orbitofrontal_cortex_left" 0 0.271263059863637 0.292577678747515 0 0 0 0 0 0 0 0 0 0.420638637677353 0 0 0 0.312872956018512 0.386212269994664 0.391492558801319 0 0.308534584784334 0.218815979270786 0.295238684671551 0 0.314540085099005 0.367031589285904 0.256484753359437 0 0 0 0.453690946183508 0.218578503950095 0 0.330965798821149 0 0.22889287404735 0.237032074845866 0 0 0 0 0 0 0 0.227463400641394 0 0.247800711010842 0 0 0 0.228558554476409 0 0 0 0 0 0.237453688610077 0 0 0.232185852801208 0.212155413832751 0 0 0 0 0 0 0.257393124648937
"lingual_gyrus_left" 0 0 0 0.419772932948928 0.400894252035576 0.441074651094287 0.353565614534487 0.301233517365625 0.308020084429069 0.364476535830206 0 0 0 0 0.499742144745644 0 0 0 0 0.444605984525076 0 0 0.24763540026931 0.35452002289247 0 0 0 0.316192270526356 0.249618360097797 0.29809287864629 0 0 0.239212424961693 0 0 0 0 0 0 0 0 0 0 0.523422586457341 0 0 0 0 0 0 0 0 0 0 0 0 0 0 0 0 0 0 0 0 0 0 0 0
"medial_orbitofrontal_gyrus_left" 0 0.259577841441549 0.281809511766618 0 0 0.262933401557266 0 0 0 0 0.420638637677353 0 0 0 0 0 0.285666575132504 0.353189134783735 0.354026907526471 0 0.30122466641653 0 0.287881018747429 0 0.387961151631413 0.370957007968556 0.268149838333829 0 0.252750000641534 0 0.444316764634978 0 0 0.288580450171293 0 0.239955143612341 0.228000592693157 0 0 0 0 0 0 0 0 0 0.368622900019341 0 0 0 0.231568606139537 0 0 0 0 0 0.231602710177435 0 0.345885288658954 0.231884163903319 0.232265615989061 0 0 0 0 0 0 0
"middle_temporal_gyrus_left" 0.304278004390431 0 0 0 0 0.272000597850686 0.306080801675934 0.302483602648944 0 0.30017345908995 0 0 0 0 0 0 0 0 0 0 0.362778825454098 0 0 0.34434890491635 0 0 0 0.325498580311671 0.302166817546762 0 0 0.387096420285607 0.260922113011429 0.295117356984039 0 0 0 0 0 0 0 0 0 0 0 0 0 0 0 0 0 0 0 0 0 0 0 0 0 0 0 0 0 0 0 0 0 0
"parahippocampal_gyrus_left" 0 0 0 0 0.402937001486957 0.441767699869686 0 0 0 0.472467001096241 0 0.499742144745644 0 0 0 0 0 0 0 0 0 0 0 0 0 0 0 0 0.350471307572197 0 0 0 0 0.305515057994145 0 0 0 0 0.331692517020033 0 0 0 0 0 0 0 0 0 0 0 0 0 0 0 0 0 0 0 0 0 0 0 0 0 0 0 0 0
"paracentral_gyrus_left" 0 0.266979201384388 0.292989772916955 0 0 0 0.290624447989148 0 0.28347837982636 0.275413611816287 0 0 0 0 0 0 0 0 0 0.267420306399274 0.384081921166287 0.254740184657713 0.380402932386806 0.31443211542459 0 0 0.281999203689001 0.304555923920915 0.27100082045173 0.301054299035777 0 0 0 0 0 0 0.223882976731215 0 0 0 0 0 0 0.213461314989717 0 0 0 0 0 0.486345904501658 0 0 0 0 0 0.203645863296768 0.210629912859146 0.520527332049633 0 0 0.187509528781535 0.449947326630886 0 0 0 0 0 0
"inferior_frontal_gyrus_pars_opercularis_left" 0 0.302171384592222 0.349695969053141 0 0 0 0 0 0.260252047080879 0.222088979139796 0.312872956018512 0 0.285666575132504 0 0 0 0 0.319668509288907 0.369156484268532 0 0.355259028805287 0 0.35817835804738 0 0.2955292719515 0.328172545571155 0.3161206781238 0.270632290198863 0.343650763741866 0.31324851208764 0 0 0 0.339001583320448 0 0.293380189867514 0.261745100295531 0 0 0 0 0 0 0 0.266191773294878 0 0.241634788505678 0 0 0 0.262519635806727 0 0 0 0 0 0.289593212757739 0 0.2790726870307 0.258481489410578 0.253598255710103 0 0 0 0 0 0 0.286859905686712
"inferior_frontal_gyrus_pars_orbitalis_left" 0 0 0.321559539375127 0 0 0 0 0 0 0 0.386212269994664 0 0.353189134783735 0 0 0 0.319668509288907 0 0.366443885658125 0 0.335840709886365 0 0.308265715247591 0 0.329993183813928 0.35630448311923 0.295020170301261 0 0.321921251330425 0 0 0 0 0.283641898322372 0 0 0 0 0 0 0 0 0 0 0 0 0 0 0 0 0 0 0 0 0 0 0 0 0 0 0 0 0 0 0 0 0 0
"inferior_frontal_gyrus_pars_triangularis_left" 0 0.315257156729417 0.370485771055237 0 0 0 0 0 0 0 0.391492558801319 0 0.354026907526471 0 0 0 0.369156484268532 0.366443885658125 0 0 0.343786965912142 0 0.356286858268148 0 0.341762230620373 0.365969860771944 0.308288470906048 0 0.302971666878858 0.330336039256015 0 0 0.293331988305014 0.435936911316999 0 0 0.277491163869135 0 0 0 0 0 0 0 0 0 0 0 0 0 0.271818582177188 0 0 0 0 0 0.27951745893892 0 0 0.280442648781911 0.274473197281089 0 0 0 0 0 0 0.284045077947232
"pericalcarine_cortex_left" 0 0 0 0.402563361727446 0 0.386258242550832 0.325371528014976 0 0.195820727038814 0.354410439806525 0 0.444605984525076 0 0 0 0.267420306399274 0 0 0 0 0.270829126545421 0.274093051096416 0.250209870171687 0.30689860362966 0 0 0 0.276499016681294 0.228521306020182 0.266461436755087 0 0 0.233644065920055 0.221236674881118 0 0 0 0 0 0 0 0 0 0 0 0 0 0 0 0 0 0 0 0 0 0 0 0 0 0 0 0 0 0 0 0 0 0
"postcentral_gyrus_left" 0 0.299818753257379 0.328866076460969 0 0 0 0.270594577826198 0.313150012165782 0.256616680440869 0.265855445351424 0.308534584784334 0 0.30122466641653 0.362778825454098 0 0.384081921166287 0.355259028805287 0.335840709886365 0.343786965912142 0.270829126545421 0 0.259909167745907 0.340946858003107 0.313084591444931 0.299294140624861 0.315013821262581 0.291195021552202 0.270054124925639 0.317302881751702 0.300901063016211 0 0 0.219368802871152 0.33823761879842 0 0.296951744320572 0.266300187376153 0 0 0 0 0 0 0 0 0 0.255492604409588 0 0 0 0.275276417978516 0 0 0 0 0.20185432729163 0.262691699367978 0 0.271842195157267 0.2622805794128 0.257749719347954 0 0 0 0 0 0 0
"posterior_cingulate_gyrus_left" 0 0.154086195297644 0.178190346550341 0 0 0.237481377363415 0.244941474205452 0.303257141538453 0.285398226168778 0.249746667635639 0.218815979270786 0 0 0 0 0.254740184657713 0 0 0 0.274093051096416 0.259909167745907 0 0.213498218696213 0.303387664106695 0 0.21775597860702 0.212305585791352 0.253924665595164 0.215987800542721 0.259404324775365 0 0 0 0 0 0.201239817764123 0.162823536546922 0 0 0 0 0 0.242053271284202 0.215800745665284 0 0 0 0 0 0 0 0 0 0 0 0.0852601145682072 0.195585806636949 0 0 0 0.138855060149585 0.189810416315173 0 0 0 0 0 0.206379272882684
"precentral_gyrus_left" 0.258298874469535 0.278434606400087 0.321031554744568 0.252490896396157 0 0.286819398940616 0.257674674487075 0.276812534985394 0.254482929930023 0.260788409640648 0.295238684671551 0.24763540026931 0.287881018747429 0 0 0.380402932386806 0.35817835804738 0.308265715247591 0.356286858268148 0.250209870171687 0.340946858003107 0.213498218696213 0 0.265986518840933 0.29568955768935 0.291395088560634 0.282204669227518 0.257810594880489 0.265124495419626 0.299209082438206 0 0 0.240051795834948 0.345827913308485 0 0.257471880351584 0.240254907836744 0 0 0 0 0 0.240675152191092 0.193737187389406 0.269920012324601 0 0 0 0 0 0.264889730061543 0 0 0 0 0.156249432046175 0.208407625274968 0.234448253914672 0.230608706787293 0.261501288571219 0.220774334983693 0 0 0.292663606821001 0 0 0 0.222588074469111
"precuneus_left" 0.356873910629448 0 0.265985399278157 0.383703207877368 0 0.356282684996383 0.295617118930935 0.340228848358058 0.264771478481102 0.265968002102786 0 0.35452002289247 0 0.34434890491635 0 0.31443211542459 0 0 0 0.30689860362966 0.313084591444931 0.303387664106695 0.265986518840933 0 0 0 0.2730508022845 0.297581733987756 0.233912406864071 0.306797968083396 0 0 0.222889076099932 0.212163342785758 0 0.207403597544039 0 0 0 0 0 0 0 0 0 0 0 0 0 0 0 0 0 0 0 0.186077538426448 0 0 0 0 0.201211497158275 0 0 0 0 0 0 0
"rostral_anterior_cingulate_cortex_left" 0 0.276919580949989 0.302694775454038 0 0 0 0 0 0 0 0.314540085099005 0 0.387961151631413 0 0 0 0.2955292719515 0.329993183813928 0.341762230620373 0 0.299294140624861 0 0.29568955768935 0 0 0.30259649074619 0.263716941450617 0 0 0.297070336114735 0 0 0 0.304844039148537 0 0.207037972564548 0.249651699050147 0 0 0 0 0 0 0 0 0 0 0 0 0 0.247464762847318 0 0 0 0 0 0 0 0.265426623652357 0.262569552090068 0.25096347987706 0 0 0 0 0 0 0
"rostral_middle_frontal_gyrus_left" 0 0.25470435046524 0.318515258268563 0 0 0 0 0 0 0 0.367031589285904 0 0.370957007968556 0 0 0 0.328172545571155 0.35630448311923 0.365969860771944 0 0.315013821262581 0.21775597860702 0.291395088560634 0 0.30259649074619 0 0.294617764337321 0 0 0.304779971422084 0.451131994395011 0 0 0.28692710857246 0 0.258426771138355 0.242801849014699 0 0 0 0 0 0 0 0.231865457228314 0 0 0 0 0 0.235516969151075 0 0 0 0 0 0.255671205490454 0 0.244932528952702 0.240403458217875 0.236673329637424 0 0 0 0 0 0 0.248180112566019
"superior_frontal_gyrus_left" 0 0.22851771927705 0.286485089741617 0 0 0 0.266493700008292 0.272872996643664 0.263558053495096 0.26488285771151 0.256484753359437 0 0.268149838333829 0 0 0.281999203689001 0.3161206781238 0.295020170301261 0.308288470906048 0 0.291195021552202 0.212305585791352 0.282204669227518 0.2730508022845 0.263716941450617 0.294617764337321 0 0.261064588828283 0.26572722443996 0.287768428051979 0.497964768370412 0 0.228274640345412 0.269833965929964 0.213868381972043 0.177109423191908 0.197318404625425 0 0 0 0.207163427762084 0 0.202036301577296 0.19245773943018 0.219476962196491 0 0.228282052596351 0.203987632331339 0 0.193482643210645 0.224440306007281 0 0.269055762689858 0 0.227350798574416 0.150608642924354 0.204633669535109 0.229778756410667 0.221965838111028 0.225198200925129 0.173741468423342 0.226211249713446 0 0 0 0 0 0.205437705437212
"superior_parietal_gyrus_left" 0.272044337712349 0.229709015600423 0.27468608899465 0.419851739579527 0 0.335232796741864 0.308834636667493 0.323806833564466 0.225601906197924 0.303888070546255 0 0.316192270526356 0 0.325498580311671 0 0.304555923920915 0.270632290198863 0 0 0.276499016681294 0.270054124925639 0.253924665595164 0.257810594880489 0.297581733987756 0 0 0.261064588828283 0 0.236288624311428 0.283270426927231 0 0 0.221265953736773 0.217801733649335 0 0.195177495382796 0.236323207095221 0 0 0 0 0 0 0 0 0 0 0 0 0 0 0 0 0 0 0.188054035866852 0.234668861300488 0.512166238575179 0 0 0.224429655408684 0.252377709771831 0 0 0 0 0 0.230798095961012
"superior_temporal_gyrus_left" 0.331870378204287 0 0.284907320592081 0 0.437059656390018 0.267822514487335 0.253602337365755 0.268959345616938 0.222482186969072 0.235334892307054 0 0.249618360097797 0.252750000641534 0.302166817546762 0.350471307572197 0.27100082045173 0.343650763741866 0.321921251330425 0.302971666878858 0.228521306020182 0.317302881751702 0.215987800542721 0.265124495419626 0.233912406864071 0 0 0.26572722443996 0.236288624311428 0 0.317548172240583 0 0.352558666679717 0.33285111812065 0.260684610502711 0 0 0 0 0.273569291904143 0 0 0 0 0 0 0 0 0 0 0 0 0 0 0 0 0 0.183450214463203 0 0 0 0 0 0 0 0 0 0 0
"supramarginal_gyrus_left" 0.376401688493037 0.289807936169324 0.302713908014539 0 0 0.324787336876605 0.323751742691643 0.293269757018052 0.269622895781252 0.272998256962218 0 0.29809287864629 0 0 0 0.301054299035777 0.31324851208764 0 0.330336039256015 0.266461436755087 0.300901063016211 0.259404324775365 0.299209082438206 0.306797968083396 0.297070336114735 0.304779971422084 0.287768428051979 0.283270426927231 0.317548172240583 0 0 0 0.255697863593396 0.28661444302926 0 0 0.249041016497219 0 0 0 0 0 0.313126206075339 0 0 0 0 0 0 0 0 0 0 0 0 0.24949436976058 0.245799077715643 0 0 0 0.239463113279318 0 0 0 0 0 0 0
"frontal_pole_left" 0 0 0 0 0 0 0 0 0 0 0.453690946183508 0 0.444316764634978 0 0 0 0 0 0 0 0 0 0 0 0 0.451131994395011 0.497964768370412 0 0 0 0 0 0 0 0 0 0 0 0 0 0 0 0 0 0 0 0 0 0 0 0 0 0 0 0 0 0 0 0 0 0 0 0 0 0 0 0 0
"temporal_pole_left" 0 0 0 0 0.42274893132114 0.352596976772125 0 0.353759412346768 0 0 0.218578503950095 0 0 0.387096420285607 0 0 0 0 0 0 0 0 0 0 0 0 0 0 0.352558666679717 0 0 0 0 0.379401279073045 0 0 0 0 0 0 0 0 0 0 0 0 0 0 0 0 0 0 0 0 0 0 0 0 0 0 0 0 0 0 0 0 0 0
"transverse_temporal_gyrus_left" 0.289233731976403 0 0.255637746887254 0 0 0.260889991033262 0.214133365048074 0.250530025807765 0.21574736472114 0.208857375625138 0 0.239212424961693 0 0.260922113011429 0 0 0 0 0.293331988305014 0.233644065920055 0.219368802871152 0 0.240051795834948 0.222889076099932 0 0 0.228274640345412 0.221265953736773 0.33285111812065 0.255697863593396 0 0 0 0.265191637201498 0 0 0 0 0 0 0 0 0 0 0 0 0 0 0 0 0 0 0 0 0 0 0 0 0 0 0 0 0 0 0 0 0 0
"insula_left" 0 0.278407601244825 0.332588724333501 0 0.375779802723808 0.26947842701032 0.21423015039863 0.27626706380608 0.227436012860569 0.20324501785859 0.330965798821149 0 0.288580450171293 0.295117356984039 0.305515057994145 0 0.339001583320448 0.283641898322372 0.435936911316999 0.221236674881118 0.33823761879842 0 0.345827913308485 0.212163342785758 0.304844039148537 0.28692710857246 0.269833965929964 0.217801733649335 0.260684610502711 0.28661444302926 0 0.379401279073045 0.265191637201498 0 0 0.218348323463807 0.242268354609439 0 0.267175707195055 0 0 0 0 0 0.244297406843784 0 0 0 0 0 0.244353244497264 0 0.27237184699581 0 0 0 0.266337853644237 0 0 0.253854123114846 0.221261239019037 0 0 0 0 0 0 0.267356760186609
"banks_superior_temporal_sulcus_right" 0 0 0 0 0 0 0 0 0 0 0 0 0 0 0 0 0 0 0 0 0 0 0 0 0 0 0.213868381972043 0 0 0 0 0 0 0 0 0 0.257593845776273 0 0 0 0.319953263473174 0.27167016905788 0.258112073025048 0.338934493367489 0 0.264180426425379 0 0.375598411545085 0 0.277176740434981 0.261848339142824 0 0 0 0 0.240196471667985 0.244382930188163 0.254385769757737 0 0 0.240033375849674 0.268324926527925 0.359123517837128 0.285664492230993 0 0 0.277588153728663 0.220892343065777
"caudal_anterior_cingulate_cortex_right" 0 0.174900498278462 0.215469388595829 0 0 0 0 0 0 0 0.22889287404735 0 0.239955143612341 0 0 0 0.293380189867514 0 0 0 0.296951744320572 0.201239817764123 0.257471880351584 0.207403597544039 0.207037972564548 0.258426771138355 0.177109423191908 0.195177495382796 0 0 0 0 0 0.218348323463807 0 0 0.262248018440021 0 0 0 0.245513038070048 0 0.248682569810615 0 0.255757628265882 0 0.268892318438059 0 0 0.256428675162767 0.284720822434798 0.265877663256877 0.316972017188527 0 0.283177233710216 0.203093794145871 0.269047019894149 0.251579329971697 0.266801166871027 0.276704694274017 0.230785174005721 0.251563887757213 0.212133104527109 0.258725270664345 0 0 0 0.281531398052557
"caudal_middle_frontal_gyrus_right" 0 0.231301666688522 0.239678743885174 0 0.238009052164023 0 0.22406664768701 0 0.246484914171949 0 0.237032074845866 0 0.228000592693157 0 0 0.223882976731215 0.261745100295531 0 0.277491163869135 0 0.266300187376153 0.162823536546922 0.240254907836744 0 0.249651699050147 0.242801849014699 0.197318404625425 0.236323207095221 0 0.249041016497219 0 0 0 0.242268354609439 0.257593845776273 0.262248018440021 0 0 0.232747729745602 0.263433982609822 0.305470738075 0.258430903863262 0.282823823356085 0.246718320556127 0.276425553949559 0 0.320179665982107 0.262636154371129 0 0.284864753560634 0.29274419875023 0.381455763297148 0.379017093942595 0 0.33478168507606 0.20067767970926 0.332510129706299 0.297250101498198 0.317304952775488 0.330068849375653 0.302091217752505 0.283026677564781 0.240630005965245 0.270788067015792 0 0 0.254804795743987 0.269526398840551
"cuneus_right" 0 0 0 0.473011637196556 0 0 0 0 0 0 0 0 0 0 0 0 0 0 0 0 0 0 0 0 0 0 0 0 0 0 0 0 0 0 0 0 0 0 0 0.309291712121057 0.353037848005206 0 0 0.366785496509533 0 0.3350905439936 0 0 0 0 0 0 0 0.428371786205483 0 0 0 0.346742181286204 0 0 0 0.385727128705576 0 0 0 0 0 0
"entorhinal_cortex_right" 0 0 0 0 0.346603873346887 0 0 0 0 0 0 0 0 0 0.331692517020033 0 0 0 0 0 0 0 0 0 0 0 0 0 0.273569291904143 0 0 0 0 0.267175707195055 0 0 0.232747729745602 0 0 0.406498546361431 0 0.302765366942214 0 0.356161656913256 0 0 0 0.216708076557236 0.409683417662683 0 0 0 0 0 0 0 0.240874387257429 0 0 0 0.226653706147564 0 0.290444884692208 0 0 0.398863231052055 0 0.369746677026207
"fusiform_gyrus_right" 0 0 0 0 0 0 0 0 0 0 0 0 0 0 0 0 0 0 0 0 0 0 0 0 0 0 0 0 0 0 0 0 0 0 0 0 0.263433982609822 0.309291712121057 0.406498546361431 0 0.349147242580494 0.36372133627751 0.214051858748079 0.357125524459292 0 0.34891283101522 0 0.287291330934921 0.42855943841786 0.290922077362504 0 0 0 0.301231841222377 0 0.279324533399647 0.276957130155952 0.329043357461663 0 0 0 0.328629231102993 0.266484715514938 0.30100405682614 0 0.387476525373677 0.26531803423973 0.291378972858216
"inferior_parietal_gyrus_right" 0 0 0 0 0 0 0 0 0 0 0 0 0 0 0 0 0 0 0 0 0 0 0 0 0 0 0.207163427762084 0 0 0 0 0 0 0 0.319953263473174 0.245513038070048 0.305470738075 0.353037848005206 0 0.349147242580494 0 0.289814350162265 0.259260483209552 0.348391607509435 0 0.283420409719397 0 0.343139104314249 0.361195257893919 0.292579759851293 0.288892651042268 0 0 0.266534231761808 0.265455070921258 0.287867058450703 0.271504396525733 0.292182494046777 0 0.278554921488432 0.251793820559094 0.350705226028741 0.250021586630579 0.329986466565779 0 0 0.252107272168272 0.231941275198497
"inferior_temporal_gyrus_right" 0 0 0 0 0 0 0 0 0.281838612825781 0 0 0 0 0 0 0 0 0 0 0 0 0 0 0 0 0 0 0 0 0 0 0 0 0 0.27167016905788 0 0.258430903863262 0 0.302765366942214 0.36372133627751 0.289814350162265 0 0.256578695411263 0.385841040829549 0 0.335533752862676 0 0.286078502140732 0.348911018471112 0.246176936922413 0.271830472387431 0 0.279410200200293 0 0.255143948396151 0.237063665139901 0.238017029661017 0.289973255690066 0.264911879503603 0.271965028176431 0.241460342308727 0.288209123450635 0.249623233210854 0.255663326399954 0 0.322578861533483 0.23482572525807 0.227422681676849
"cingulate_gyrus_isthmus_right" 0 0 0.278797399318301 0 0 0 0 0 0.235326157106523 0 0 0 0 0 0 0 0 0 0 0 0 0.242053271284202 0.240675152191092 0 0 0 0.202036301577296 0 0 0.313126206075339 0 0 0 0 0.258112073025048 0.248682569810615 0.282823823356085 0 0 0.214051858748079 0.259260483209552 0.256578695411263 0 0.212065893166811 0 0.430954493718695 0.306601263975471 0.231136680332353 0 0.253232628454909 0.293321260531231 0 0.283646418204112 0 0.262286885221097 0.239032524725984 0.230022042882235 0.341700641855622 0 0.292444062691429 0.23799223102708 0.262294869848239 0.27734817532694 0.27242332784344 0 0 0.262361109530163 0.317926952327609
"lateral_occipital_cortex_right" 0 0 0 0 0 0 0 0 0 0.491438704766344 0 0.523422586457341 0 0 0 0.213461314989717 0 0 0 0 0 0.215800745665284 0.193737187389406 0 0 0 0.19245773943018 0 0 0 0 0 0 0 0.338934493367489 0 0.246718320556127 0.366785496509533 0.356161656913256 0.357125524459292 0.348391607509435 0.385841040829549 0.212065893166811 0 0 0.314958868413707 0 0.281734891199645 0.375469951420962 0.270032704902216 0.260223340879006 0 0 0.371274738491985 0.238379790797534 0.232462133522592 0.214745624529 0.248085574981841 0.309536231281559 0 0.230583774336776 0.277405425010413 0.228981671742137 0.229308682297451 0 0 0.217398075262042 0.216768205911521
"lateral_orbitofrontal_cortex_right" 0 0.235264885954149 0.239035128813114 0 0 0 0 0 0 0 0.227463400641394 0 0 0 0 0 0.266191773294878 0 0 0 0 0 0.269920012324601 0 0 0.231865457228314 0.219476962196491 0 0 0 0 0 0 0.244297406843784 0 0.255757628265882 0.276425553949559 0 0 0 0 0 0 0 0 0 0.397946913198154 0.363078469494611 0 0.225197420827743 0.282747720624683 0.396362498818569 0.344132652452935 0 0.310918561920502 0.256324711741512 0.268347362142303 0 0.306730946129309 0.372786159644937 0.254258162912054 0 0 0 0.458887183138234 0.323944442112961 0 0.295813016030809
"lingual_gyrus_right" 0 0 0 0.537299383628322 0 0 0 0 0 0.480237900021677 0 0 0 0 0 0 0 0 0 0 0 0 0 0 0 0 0 0 0 0 0 0 0 0 0.264180426425379 0 0 0.3350905439936 0 0.34891283101522 0.283420409719397 0.335533752862676 0.430954493718695 0.314958868413707 0 0 0 0.311372549380243 0.523885565241229 0.278659336445459 0 0 0 0.428742242984588 0 0.270193047765582 0.263172479676976 0.303888756335887 0 0 0.281303774695466 0.283754432847336 0.265655130874115 0.282814459674958 0 0 0.261548332658858 0.278312901521022
"medial_orbitofrontal_gyrus_right" 0 0.266547725338993 0.246551955068568 0 0 0 0 0 0 0 0.247800711010842 0 0.368622900019341 0 0 0 0.241634788505678 0 0 0 0.255492604409588 0 0 0 0 0 0.228282052596351 0 0 0 0 0 0 0 0 0.268892318438059 0.320179665982107 0 0 0 0 0 0.306601263975471 0 0.397946913198154 0 0 0.254923879293814 0 0 0.300338012547465 0.296371937536224 0.332220138755995 0 0.306542766038912 0.261395048229766 0.302482483946135 0 0.428708549333876 0.379847686599556 0.287300475056742 0 0 0.295763196754535 0.456952679424106 0 0 0.306946520201825
"middle_temporal_gyrus_right" 0 0 0 0 0 0 0 0 0 0 0 0 0 0 0 0 0 0 0 0 0 0 0 0 0 0 0.203987632331339 0 0 0 0 0 0 0 0.375598411545085 0 0.262636154371129 0 0.216708076557236 0.287291330934921 0.343139104314249 0.286078502140732 0.231136680332353 0.281734891199645 0.363078469494611 0.311372549380243 0.254923879293814 0 0.300067601809918 0.273764295028362 0.271668630099132 0 0.23602673397399 0 0.480329580392664 0.27318160396521 0.250421949268893 0.27662127020809 0 0 0.239944814020525 0.320088628012588 0.267993105531735 0.278786508439152 0 0.55181733418987 0.237404449261706 0.224863286314896
"parahippocampal_gyrus_right" 0 0 0 0 0 0 0 0 0 0 0 0 0 0 0 0 0 0 0 0 0 0 0 0 0 0 0 0 0 0 0 0 0 0 0 0 0 0 0.409683417662683 0.42855943841786 0.361195257893919 0.348911018471112 0 0.375469951420962 0 0.523885565241229 0 0.300067601809918 0 0 0 0 0 0 0 0.286512557889099 0 0.370654073018847 0 0 0 0.333956704821509 0.286650660646827 0 0 0.352848301842108 0 0.279658297963965
"paracentral_gyrus_right" 0 0.223066165891409 0.246447175349926 0 0 0 0 0 0 0 0 0 0 0 0 0.486345904501658 0 0 0 0 0 0 0 0 0 0 0.193482643210645 0 0 0 0 0 0 0 0.277176740434981 0.256428675162767 0.284864753560634 0 0 0.290922077362504 0.292579759851293 0.246176936922413 0.253232628454909 0.270032704902216 0.225197420827743 0.278659336445459 0 0.273764295028362 0 0 0.288304164424328 0 0 0 0.422784960453894 0.27490519628865 0.325164144065801 0.275686091010191 0.253062397416807 0.285807277962482 0.269020887403587 0.282430861558563 0.272123065020216 0.280445013317691 0 0 0.274999235630865 0.254751930198018
"inferior_frontal_gyrus_pars_opercularis_right" 0 0.249252503118866 0.243331676430033 0 0 0 0 0 0 0 0.228558554476409 0 0.231568606139537 0 0 0 0.262519635806727 0 0.271818582177188 0 0.275276417978516 0 0.264889730061543 0 0.247464762847318 0.235516969151075 0.224440306007281 0 0 0 0 0 0 0.244353244497264 0.261848339142824 0.284720822434798 0.29274419875023 0 0 0 0.288892651042268 0.271830472387431 0.293321260531231 0.260223340879006 0.282747720624683 0 0.300338012547465 0.271668630099132 0 0.288304164424328 0 0.275472523340691 0.366991610849415 0 0.365612009291329 0.261747005135534 0.32024500196801 0.29779796885527 0.305425786987608 0.298087689749518 0.293510930595797 0.302186440381078 0.245321467792735 0.290315701971568 0 0 0 0.292312837796414
"inferior_frontal_gyrus_pars_orbitalis_right" 0 0.283132677322714 0 0 0 0 0 0 0 0 0 0 0 0 0 0 0 0 0 0 0 0 0 0 0 0 0 0 0 0 0 0 0 0 0 0.265877663256877 0.381455763297148 0 0 0 0 0 0 0 0.396362498818569 0 0.296371937536224 0 0 0 0.275472523340691 0 0.353271522609119 0 0 0 0.288312837287795 0 0 0.305212564222512 0.287796971571268 0 0 0 0 0 0 0.333900567120055
"inferior_frontal_gyrus_pars_triangularis_right" 0 0.282809121735079 0.276141442136449 0 0 0 0 0 0 0 0 0 0 0 0 0 0 0 0 0 0 0 0 0 0 0 0.269055762689858 0 0 0 0 0 0 0.27237184699581 0 0.316972017188527 0.379017093942595 0 0 0 0 0.279410200200293 0.283646418204112 0 0.344132652452935 0 0.332220138755995 0.23602673397399 0 0 0.366991610849415 0.353271522609119 0 0 0.342043884240836 0 0.312401514419965 0 0.335110180958996 0.359906435030763 0.340828032269799 0 0 0 0 0 0 0.280854231942935
"pericalcarine_cortex_right" 0 0 0 0.490573256905557 0 0 0 0 0 0 0 0 0 0 0 0 0 0 0 0 0 0 0 0 0 0 0 0 0 0 0 0 0 0 0 0 0 0.428371786205483 0 0.301231841222377 0.266534231761808 0 0 0.371274738491985 0 0.428742242984588 0 0 0 0 0 0 0 0 0 0 0 0.317430167194888 0 0 0 0.292785844180196 0.269296086074716 0 0 0 0 0
"postcentral_gyrus_right" 0 0 0.272547199035817 0 0 0 0 0 0.248997776500538 0 0 0 0 0 0 0 0 0 0 0 0 0 0 0 0 0 0.227350798574416 0 0 0 0 0 0 0 0 0.283177233710216 0.33478168507606 0 0 0 0.265455070921258 0.255143948396151 0.262286885221097 0.238379790797534 0.310918561920502 0 0.306542766038912 0.480329580392664 0 0.422784960453894 0.365612009291329 0 0.342043884240836 0 0 0.248447039977014 0.312859837067137 0.330141073385582 0.338128334875713 0.326537701553274 0.302834168731379 0.26713070088702 0.616058922410441 0.306739555863414 0 0 0 0.306067820719809
"posterior_cingulate_gyrus_right" 0 0.159589581517629 0.149457865636233 0 0 0 0 0 0.159067336377413 0 0 0 0 0 0 0.203645863296768 0 0 0 0 0.20185432729163 0.0852601145682072 0.156249432046175 0.186077538426448 0 0 0.150608642924354 0.188054035866852 0 0.24949436976058 0 0 0 0 0.240196471667985 0.203093794145871 0.20067767970926 0 0 0.279324533399647 0.287867058450703 0.237063665139901 0.239032524725984 0.232462133522592 0.256324711741512 0.270193047765582 0.261395048229766 0.27318160396521 0.286512557889099 0.27490519628865 0.261747005135534 0 0 0 0.248447039977014 0 0.214360557550602 0.259525199224158 0.260196971477131 0 0.216822452668144 0.306577194533295 0.263453462376887 0.27683077450686 0 0 0.226133181822713 0.213977739851175
"precentral_gyrus_right" 0 0.245409269437598 0.233621413161312 0 0.253291892876346 0 0 0 0.176815876002274 0 0.237453688610077 0 0.231602710177435 0 0 0.210629912859146 0.289593212757739 0 0.27951745893892 0 0.262691699367978 0.195585806636949 0.208407625274968 0 0 0.255671205490454 0.204633669535109 0.234668861300488 0.183450214463203 0.245799077715643 0 0 0 0.266337853644237 0.244382930188163 0.269047019894149 0.332510129706299 0 0.240874387257429 0.276957130155952 0.271504396525733 0.238017029661017 0.230022042882235 0.214745624529 0.268347362142303 0.263172479676976 0.302482483946135 0.250421949268893 0 0.325164144065801 0.32024500196801 0.288312837287795 0.312401514419965 0 0.312859837067137 0.214360557550602 0 0.267621740771367 0.300883444828638 0.293597096432785 0.270609120565847 0.26025210159473 0.257052934051361 0.276942700448157 0 0 0.251758874714598 0.283765733813834
"precuneus_right" 0 0 0 0 0 0 0 0 0 0 0 0 0 0 0 0.520527332049633 0 0 0 0 0 0 0.234448253914672 0 0 0 0.229778756410667 0.512166238575179 0 0 0 0 0 0 0.254385769757737 0.251579329971697 0.297250101498198 0.346742181286204 0 0.329043357461663 0.292182494046777 0.289973255690066 0.341700641855622 0.248085574981841 0 0.303888756335887 0 0.27662127020809 0.370654073018847 0.275686091010191 0.29779796885527 0 0 0.317430167194888 0.330141073385582 0.259525199224158 0.267621740771367 0 0.3080596074193 0 0.250691955178463 0.327956634584402 0.265298577363573 0.293394907175818 0 0 0.374755403392979 0.369648508271876
"rostral_anterior_cingulate_cortex_right" 0 0.220483307651482 0.238169287546387 0 0 0 0 0 0 0 0 0 0.345885288658954 0 0 0 0.2790726870307 0 0 0 0.271842195157267 0 0.230608706787293 0 0.265426623652357 0.244932528952702 0.221965838111028 0 0 0 0 0 0 0 0 0.266801166871027 0.317304952775488 0 0 0 0 0.264911879503603 0 0.309536231281559 0.306730946129309 0 0.428708549333876 0 0 0.253062397416807 0.305425786987608 0 0.335110180958996 0 0.338128334875713 0.260196971477131 0.300883444828638 0.3080596074193 0 0.306529411718918 0.269621447484269 0 0.308901006964285 0 0 0 0 0.313635860053576
"rostral_middle_frontal_gyrus_right" 0 0.240618128229347 0.243924297348211 0 0 0 0 0 0 0 0.232185852801208 0 0.231884163903319 0 0 0 0.258481489410578 0 0.280442648781911 0 0.2622805794128 0 0.261501288571219 0 0.262569552090068 0.240403458217875 0.225198200925129 0 0 0 0 0 0 0.253854123114846 0 0.276704694274017 0.330068849375653 0 0 0 0.278554921488432 0.271965028176431 0.292444062691429 0 0.372786159644937 0 0.379847686599556 0 0 0.285807277962482 0.298087689749518 0.305212564222512 0.359906435030763 0 0.326537701553274 0 0.293597096432785 0 0.306529411718918 0 0.287621501493247 0 0.277659883539718 0.337227271731476 0.388040662221311 0 0 0.289961455485128
"superior_frontal_gyrus_right" 0 0.194597651484009 0.212995740125194 0 0.241402532715815 0 0.233588211896881 0 0.241534012193644 0 0.212155413832751 0 0.232265615989061 0 0 0.187509528781535 0.253598255710103 0 0.274473197281089 0 0.257749719347954 0.138855060149585 0.220774334983693 0.201211497158275 0.25096347987706 0.236673329637424 0.173741468423342 0.224429655408684 0 0.239463113279318 0 0 0 0.221261239019037 0.240033375849674 0.230785174005721 0.302091217752505 0 0.226653706147564 0 0.251793820559094 0.241460342308727 0.23799223102708 0.230583774336776 0.254258162912054 0.281303774695466 0.287300475056742 0.239944814020525 0 0.269020887403587 0.293510930595797 0.287796971571268 0.340828032269799 0 0.302834168731379 0.216822452668144 0.270609120565847 0.250691955178463 0.269621447484269 0.287621501493247 0 0.256852134724195 0.243380141459153 0.258236391251322 0.432434504798198 0 0.244965542317889 0.262445471756365
"superior_parietal_gyrus_right" 0 0 0.225687961840604 0 0 0 0 0 0 0 0 0 0 0 0 0.449947326630886 0 0 0 0 0 0.189810416315173 0 0 0 0 0.226211249713446 0.252377709771831 0 0 0 0 0 0 0.268324926527925 0.251563887757213 0.283026677564781 0.385727128705576 0 0.328629231102993 0.350705226028741 0.288209123450635 0.262294869848239 0.277405425010413 0 0.283754432847336 0 0.320088628012588 0.333956704821509 0.282430861558563 0.302186440381078 0 0 0.292785844180196 0.26713070088702 0.306577194533295 0.26025210159473 0.327956634584402 0 0 0.256852134724195 0 0.274924258191796 0.299163292295103 0 0 0.301161585208509 0.255816583468591
"superior_temporal_gyrus_right" 0 0 0.274274392872775 0 0.284403108330648 0 0 0 0 0 0 0 0 0 0 0 0 0 0 0 0 0 0 0 0 0 0 0 0 0 0 0 0 0 0.359123517837128 0.212133104527109 0.240630005965245 0 0.290444884692208 0.266484715514938 0.250021586630579 0.249623233210854 0.27734817532694 0.228981671742137 0 0.265655130874115 0 0.267993105531735 0.286650660646827 0.272123065020216 0.245321467792735 0 0 0.269296086074716 0.616058922410441 0.263453462376887 0.257052934051361 0.265298577363573 0.308901006964285 0.277659883539718 0.243380141459153 0.274924258191796 0 0.280878426601345 0 0.295563266038178 0.343436556558753 0.245939915860674
"supramarginal_gyrus_right" 0 0.216934070633381 0.26455438068731 0 0 0 0 0 0 0 0 0 0 0 0 0 0 0 0 0 0 0 0.292663606821001 0 0 0 0 0 0 0 0 0 0 0 0.285664492230993 0.258725270664345 0.270788067015792 0 0 0.30100405682614 0.329986466565779 0.255663326399954 0.27242332784344 0.229308682297451 0 0.282814459674958 0.295763196754535 0.278786508439152 0 0.280445013317691 0.290315701971568 0 0 0 0.306739555863414 0.27683077450686 0.276942700448157 0.293394907175818 0 0.337227271731476 0.258236391251322 0.299163292295103 0.280878426601345 0 0 0 0.215398137768777 0.286936679570604
"frontal_pole_right" 0 0 0 0 0 0 0 0 0 0 0 0 0 0 0 0 0 0 0 0 0 0 0 0 0 0 0 0 0 0 0 0 0 0 0 0 0 0 0 0 0 0 0 0 0.458887183138234 0 0.456952679424106 0 0 0 0 0 0 0 0 0 0 0 0 0.388040662221311 0.432434504798198 0 0 0 0 0 0 0
"temporal_pole_right" 0 0 0 0 0 0 0 0 0 0 0 0 0 0 0 0 0 0 0 0 0 0 0 0 0 0 0 0 0 0 0 0 0 0 0 0 0 0 0.398863231052055 0.387476525373677 0 0.322578861533483 0 0 0.323944442112961 0 0 0.55181733418987 0.352848301842108 0 0 0 0 0 0 0 0 0 0 0 0 0 0.295563266038178 0 0 0 0 0.342185238672477
"transverse_temporal_gyrus_right" 0 0 0 0 0 0 0 0 0.27108821275292 0 0 0 0 0 0 0 0 0 0 0 0 0 0 0 0 0 0 0 0 0 0 0 0 0 0.277588153728663 0 0.254804795743987 0 0 0.26531803423973 0.252107272168272 0.23482572525807 0.262361109530163 0.217398075262042 0 0.261548332658858 0 0.237404449261706 0 0.274999235630865 0 0 0 0 0 0.226133181822713 0.251758874714598 0.374755403392979 0 0 0.244965542317889 0.301161585208509 0.343436556558753 0.215398137768777 0 0 0 0.27864253743151
"insula_right" 0 0.269060396637858 0.253710248145298 0 0.275783715972255 0 0 0 0.287906488638474 0 0.257393124648937 0 0 0 0 0 0.286859905686712 0 0.284045077947232 0 0 0.206379272882684 0.222588074469111 0 0 0.248180112566019 0.205437705437212 0.230798095961012 0 0 0 0 0 0.267356760186609 0.220892343065777 0.281531398052557 0.269526398840551 0 0.369746677026207 0.291378972858216 0.231941275198497 0.227422681676849 0.317926952327609 0.216768205911521 0.295813016030809 0.278312901521022 0.306946520201825 0.224863286314896 0.279658297963965 0.254751930198018 0.292312837796414 0.333900567120055 0.280854231942935 0 0.306067820719809 0.213977739851175 0.283765733813834 0.369648508271876 0.313635860053576 0.289961455485128 0.262445471756365 0.255816583468591 0.245939915860674 0.286936679570604 0 0.342185238672477 0.27864253743151 0
