# Supplementary material for: NODDI and Tensor-Based Microstructural Indices as Predictors of Functional Connectivity
Source: PLoS One. 2016 Apr 14;11(4):e0153404. doi: 10.1371/journal.pone.0153404 (PMC4831788; doi:10.1371/journal.pone.0153404)
Supplement: S1 Data — a) Functional connectivity matrices, both fMRI and EEG connectomes across all subjects, in the form of precision matrices and b) structural brain connectivity matrices across all subjects and microstructural indices. Columns and rows are named according to the corresponding brain region that represent. (ZIP) [file pone.0153404.s001.zip › DATA/DWI/49_NSTREAMS_68.txt]

"banks_superior_temporal_sulcus_left" "caudal_anterior_cingulate_cortex_left" "caudal_middle_frontal_gyrus_left" "cuneus_left" "entorhinal_cortex_left" "fusiform_gyrus_left" "inferior_parietal_gyrus_left" "inferior_temporal_gyrus_left" "cingulate_gyrus_isthmus_left" "lateral_occipital_cortex_left" "lateral_orbitofrontal_cortex_left" "lingual_gyrus_left" "medial_orbitofrontal_gyrus_left" "middle_temporal_gyrus_left" "parahippocampal_gyrus_left" "paracentral_gyrus_left" "inferior_frontal_gyrus_pars_opercularis_left" "inferior_frontal_gyrus_pars_orbitalis_left" "inferior_frontal_gyrus_pars_triangularis_left" "pericalcarine_cortex_left" "postcentral_gyrus_left" "posterior_cingulate_gyrus_left" "precentral_gyrus_left" "precuneus_left" "rostral_anterior_cingulate_cortex_left" "rostral_middle_frontal_gyrus_left" "superior_frontal_gyrus_left" "superior_parietal_gyrus_left" "superior_temporal_gyrus_left" "supramarginal_gyrus_left" "frontal_pole_left" "temporal_pole_left" "transverse_temporal_gyrus_left" "insula_left" "banks_superior_temporal_sulcus_right" "caudal_anterior_cingulate_cortex_right" "caudal_middle_frontal_gyrus_right" "cuneus_right" "entorhinal_cortex_right" "fusiform_gyrus_right" "inferior_parietal_gyrus_right" "inferior_temporal_gyrus_right" "cingulate_gyrus_isthmus_right" "lateral_occipital_cortex_right" "lateral_orbitofrontal_cortex_right" "lingual_gyrus_right" "medial_orbitofrontal_gyrus_right" "middle_temporal_gyrus_right" "parahippocampal_gyrus_right" "paracentral_gyrus_right" "inferior_frontal_gyrus_pars_opercularis_right" "inferior_frontal_gyrus_pars_orbitalis_right" "inferior_frontal_gyrus_pars_triangularis_right" "pericalcarine_cortex_right" "postcentral_gyrus_right" "posterior_cingulate_gyrus_right" "precentral_gyrus_right" "precuneus_right" "rostral_anterior_cingulate_cortex_right" "rostral_middle_frontal_gyrus_right" "superior_frontal_gyrus_right" "superior_parietal_gyrus_right" "superior_temporal_gyrus_right" "supramarginal_gyrus_right" "frontal_pole_right" "temporal_pole_right" "transverse_temporal_gyrus_right" "insula_right"
"banks_superior_temporal_sulcus_left" 0 0 0.633608815426997 0 0 0.421534936998855 0.762390670553936 0.299687825182102 0.816976127320955 0.35394862036156 0 0 0.100502512562814 2.44212721584984 0 0.105691056910569 0 0 0 0 0.00624349635796046 0.330143540669856 0.116959064327485 0.871915393654524 0 0 0.36346516007533 1.2751677852349 7.13921901528014 0.112512124151309 0 0.00956937799043062 1.6 2.8472775564409 0 0 0 0 0 0 0 0 0 0 0 0 0 0 0 0 0 0 0 0 0 0 0 0 0 0 0 0 0 0 0 0 0 0
"caudal_anterior_cingulate_cortex_left" 0 0 2.31545741324921 0 0 0 0 0 0.00701754385964912 0 0.695883134130146 0 0.122772277227723 0 0 0 0.155136268343816 0.123552123552124 0.219047619047619 0 0 0.392638036809816 0.0289592760180995 0.00263504611330698 3.22377622377622 2.21792392005158 5.05807086614173 0.00160128102481986 0 0 0 0 0 0.0665658093797277 0 12.7272727272727 0.0483383685800604 0 0 0 0 0 0 0 0.0137931034482759 0 0 0 0 0 0.0298507462686567 0 0 0 0 0.0255754475703325 0 0 0 0.0179310344827586 0.236653824986241 0 0 0 0 0 0 0.015015015015015
"caudal_middle_frontal_gyrus_left" 0.633608815426997 2.31545741324921 0 0 0.00278164116828929 0.0294358135731807 0.878048780487805 0.0106788710907704 0.154057771664374 0.278372591006424 0.321338912133891 0 0.0168954593453009 0.134453781512605 0 0.738717339667458 4.1588683351469 0 0.0556844547563805 0 0.698703279938978 10.5078125 4.77310924369748 0.0266444629475437 0.28021978021978 4.63622679377822 1.37995149555376 0.0934358367829687 0.0929319371727749 0.140477914554671 0 0 0.015748031496063 2.324569356301 0 0.347150259067358 1.18115942028985 0 0 0 0 0 0 0 0.0479862896315338 0 0.00850159404888417 0 0 0.00889877641824249 0.194312796208531 0.00267737617135207 0.00456100342075257 0 0.00467289719626168 3.32773109243697 0.124756335282651 0 0.137096774193548 0.137420718816068 1.59451084550686 0 0 0.00141342756183746 0 0 0 0.166064981949458
"cuneus_left" 0 0 0 0 0 0.44350580781415 0.199170124481328 0 0.00443458980044346 2.14044444444444 0 0.966789667896679 0 0 0 0 0 0 0 12.6503667481663 0 0 0 0.140540540540541 0 0 0 9.37526501766784 0 0 0 0 0 0 0 0 0 0.0233918128654971 0 0 0 0 0 0.00344234079173838 0 0.0175 0 0 0 0 0 0 0 0 0 0 0 0 0 0 0 0 0 0 0 0 0 0
"entorhinal_cortex_left" 0 0 0.00278164116828929 0 0 0.131639722863741 0 0.00419287211740042 0 0 0 0 0.00338983050847458 0.00840336134453781 3.18604651162791 0 0 0 0 0 0 0 0 0 0 0 0.00188946622579121 0 0 0 0 1.19221411192214 0 0.308310991957105 0 0 0.0267737617135207 0 0.0395480225988701 0 0 0 0 0 0 0 0 0 0.320441988950276 0 0.0082135523613963 0 0 0 0 0 0.0050761421319797 0 0 0 0 0 0 0 0 0 0 0
"fusiform_gyrus_left" 0.421534936998855 0 0.0294358135731807 0.44350580781415 0.131639722863741 0 1.37078651685393 1.09190672153635 0.0983981693363844 3.65245478036176 0 0.66504854368932 0.268738574040219 0.611263736263736 0.719339622641509 0.00404448938321537 0 0 0 0.103365384615385 0 0.0109289617486339 0.00590318772136954 0.915430267062315 0 0 0.0183136207554369 0.164309031556039 0.585074626865672 0.024869109947644 0 3.09726775956284 0 1.728 0 0 0 0 0 0 0 0 0 0.00378548895899054 0 0 0 0 0 0 0 0 0 0 0 0 0 0 0 0 0 0 0 0 0 0 0 0
"inferior_parietal_gyrus_left" 0.762390670553936 0 0.878048780487805 0.199170124481328 0 1.37078651685393 0 0.228921819110884 0.506919155134741 5.22716170004885 0 5.03976945244957 0.0326428123038293 0.438874680306905 0 0.0766129032258065 0.0140575079872204 0 0 0.172802404207363 0.219724067450179 0.394625176803395 0.815321477428181 2.41905793178127 0 0 0.650641025641026 3.4283269148481 1.69089236430543 8.28515046867292 0 0 0.131147540983607 2.60377358490566 0 0 0 0 0 0 0 0 0 0 0 0 0 0 0 0 0 0 0 0 0 0 0 0 0 0 0 0 0 0 0 0 0 0
"inferior_temporal_gyrus_left" 0.299687825182102 0 0.0106788710907704 0 0.00419287211740042 1.09190672153635 0.228921819110884 0 0.0145530145530146 2.46210268948655 0 0.0362537764350453 0.10321489001692 5.9080310880829 0.0256410256410256 0.00185701021355617 0 0 0 0 0 0.00598205383848455 0.00336700336700337 0.0362116991643454 0 0 0.00369139904023625 0.00934579439252336 3.25241066364152 0.00123762376237624 0 0.925224327018943 0 0.825112107623318 0 0 0 0 0 0 0 0 0 0 0 0 0 0 0 0 0 0 0 0 0 0 0 0 0 0 0 0 0 0 0 0 0 0
"cingulate_gyrus_isthmus_left" 0.816976127320955 0.00701754385964912 0.154057771664374 0.00443458980044346 0 0.0983981693363844 0.506919155134741 0.0145530145530146 0 1.12357414448669 0 0.0513513513513514 0.00668896321070234 0.0229166666666667 0.210227272727273 0.600405679513185 0.00350877192982456 0 0 0 0.00415800415800416 1.16945107398568 0.175292153589316 1.79577464788732 0 0 0.232470588235294 0.131147540983607 0.132315521628499 0.0852713178294574 0 0 0 0.172413793103448 0 0 0 0 0 0.00393700787401575 0 0 0.127167630057803 0.00183654729109275 0 0 0 0.00212314225053079 0 0 0 0 0 0 0 0 0 0 0 0 0 0 0 0 0 0 0 0
"lateral_occipital_cortex_left" 0.35394862036156 0 0.278372591006424 2.14044444444444 0 3.65245478036176 5.22716170004885 2.46210268948655 1.12357414448669 0 0 6.93210749646393 0.00314465408805031 0.214198286413709 0 0.411311053984576 0 0 0 6.97821782178218 0.0256723716381418 0.170173833485819 0.40491452991453 5.36566186107471 0 0 0.46659521257592 2.84722222222222 0.128440366972477 0.95662368112544 0 0 0.0104166666666667 0.30812324929972 0 0 0 0 0 0 0 0 0 0.00113442994895065 0 0.0199857244825125 0 0 0 0 0 0 0 0 0 0 0 0 0 0 0 0 0 0 0 0 0 0
"lateral_orbitofrontal_cortex_left" 0 0.695883134130146 0.321338912133891 0 0 0 0 0 0 0 0 0 1.15009380863039 0 0 0 0.217726396917148 1.30243902439024 1.65749235474006 0 0 0.00450958286358512 0 0 0.30224321133412 1.29829545454545 4.3787119166988 0 0.00485731633272617 0 0.00562587904360056 0.00225479143179256 0 0.261865793780687 0 0.0987654320987654 0.0686835650040883 0 0 0 0 0 0 0 0.0015552099533437 0 0 0 0 0 0.0290758047767394 0 0 0 0 0.00630252100840336 0.00120627261761158 0 0.00231749710312862 0.0139234211834908 0.0740117746005046 0 0 0 0 0 0 0.00162999185004075
"lingual_gyrus_left" 0 0 0 0.966789667896679 0 0.66504854368932 5.03976945244957 0.0362537764350453 0.0513513513513514 6.93210749646393 0 0 0 0.00151285930408472 0.0140056022408964 0 0 0 0 1.189111747851 0 0.00512163892445583 0.00128205128205128 2.58813838550247 0 0 0.00160836349014877 0.192488262910798 0 0 0 0 0 0.00537634408602151 0 0 0 0 0 0.00145137880986938 0 0 0 0.0234321157822192 0 0.0220385674931129 0 0 0 0 0 0 0 0 0 0 0 0 0 0 0 0 0 0 0 0 0 0
"medial_orbitofrontal_gyrus_left" 0.100502512562814 0.122772277227723 0.0168954593453009 0 0.00338983050847458 0.268738574040219 0.0326428123038293 0.10321489001692 0.00668896321070234 0.00314465408805031 1.15009380863039 0 0 0.00338983050847458 0 0 0.00759493670886076 0.0524475524475524 0.109140518417462 0 0 0.00625978090766823 0.00282087447108604 0.00373134328358209 2.09348914858097 1.56759656652361 0.620042643923241 0.00512163892445583 0.00571837026447462 0.00159744408945687 0.488120950323974 0 0 0.15605749486653 0 0.0590979782270607 0.00205128205128205 0 0 0 0 0 0 0 0 0 0 0 0.00338983050847458 0 0 0 0 0 0 0 0 0 0 0 0.00375586854460094 0 0 0 0 0 0 0.00204290091930541
"middle_temporal_gyrus_left" 2.44212721584984 0 0.134453781512605 0 0.00840336134453781 0.611263736263736 0.438874680306905 5.9080310880829 0.0229166666666667 0.214198286413709 0 0.00151285930408472 0.00338983050847458 0 0.012847965738758 0.00372093023255814 0.00520833333333333 0 0 0 0 0.0659340659340659 0.0157303370786517 0.0139470013947001 0 0 0.0864425563354267 0.00207900207900208 6.81317433276547 0.0185873605947955 0 0.171828171828172 0.0345622119815668 1.22455089820359 0 0 0 0 0 0 0 0 0 0 0 0 0 0 0 0 0 0 0 0 0 0 0 0 0 0 0 0 0 0 0 0 0 0
"parahippocampal_gyrus_left" 0 0 0 0 3.18604651162791 0.719339622641509 0 0.0256410256410256 0.210227272727273 0 0 0.0140056022408964 0 0.012847965738758 0 0 0 0 0 0 0 0 0 0 0 0 0 0 0.00520381613183001 0 0 1.36895674300254 0 0.208791208791209 0 0 0 0 0 0 0 0 0 0 0 0 0 0 0 0 0 0 0 0 0 0 0 0 0 0 0 0 0 0 0 0 0 0
"paracentral_gyrus_left" 0.105691056910569 0 0.738717339667458 0 0 0.00404448938321537 0.0766129032258065 0.00185701021355617 0.600405679513185 0.411311053984576 0 0 0 0.00372093023255814 0 0 0 0 0 0 0.376973073351903 1.34831460674157 4.77227722772277 0.537745604963806 0 0 2.70714285714286 3.12285518188058 0.0401854714064915 0.123801220575414 0 0 0 0.0529344073647871 0 0 0 0 0 0 0 0 0 0 0 0 0 0 0 0.00300751879699248 0 0 0 0 0 0.00667779632721202 0 0 0 0 0 0 0 0 0 0 0 0
"inferior_frontal_gyrus_pars_opercularis_left" 0 0.155136268343816 4.1588683351469 0 0 0 0.0140575079872204 0 0.00350877192982456 0 0.217726396917148 0 0.00759493670886076 0.00520833333333333 0 0 0 0 0.181560283687943 0 0.894280762564991 0.0130932896890344 2.29352517985612 0 0.00350262697022767 1.95642701525054 1.9326715580492 0 0.00145878920495988 0.0849673202614379 0 0 0 1.65961945031712 0 0.0195121951219512 0.114044350580781 0 0 0 0 0 0 0 0 0 0 0 0 0 0.00291120815138282 0 0 0 0 0.0414201183431953 0.00578871201157742 0 0.0136286201022147 0.00461095100864553 0.0428163653663178 0 0 0 0 0 0 0.00420609884332282
"inferior_frontal_gyrus_pars_orbitalis_left" 0 0.123552123552124 0 0 0 0 0 0 0 0 1.30243902439024 0 0.0524475524475524 0 0 0 0 0 0.468172484599589 0 0 0 0 0 0.028328611898017 0.820766378244747 0.0809909480705098 0 0.00173460537727667 0 0 0 0 0 0 0.035264483627204 0 0 0 0 0 0 0 0 0 0 0 0 0 0 0 0 0 0 0 0 0 0 0 0 0.00106157112526539 0 0 0 0 0 0 0
"inferior_frontal_gyrus_pars_triangularis_left" 0 0.219047619047619 0.0556844547563805 0 0 0 0 0 0 0 1.65749235474006 0 0.109140518417462 0 0 0 0.181560283687943 0.468172484599589 0 0 0 0 0 0 0.132295719844358 7.91118605958404 0.435398230088496 0 0.0015220700152207 0 0 0 0 0.0494938132733408 0 0.017921146953405 0 0 0 0 0 0 0 0 0 0 0 0 0 0 0 0 0 0 0 0 0 0 0 0 0 0 0 0 0 0 0 0
"pericalcarine_cortex_left" 0 0 0 12.6503667481663 0 0.103365384615385 0.172802404207363 0 0 6.97821782178218 0 1.189111747851 0 0 0 0 0 0 0 0 0 0 0 0.0320987654320988 0 0 0 0.856923076923077 0 0 0 0 0 0 0 0 0 0 0 0 0 0 0 0 0 0.00583941605839416 0 0 0 0 0 0 0 0 0 0 0 0 0 0 0 0 0 0 0 0 0 0
"postcentral_gyrus_left" 0.00624349635796046 0 0.698703279938978 0 0 0 0.219724067450179 0 0.00415800415800416 0.0256723716381418 0 0 0 0 0 0.376973073351903 0.894280762564991 0 0 0 0 0.219341974077767 2.66329966329966 0.12116991643454 0 0.00269299820466786 0.282761166482097 2.66251298026999 0.0113442994895065 1.73514851485149 0 0 0 3.33781763826607 0 0.00595829195630586 0.0731889469753547 0 0 0 0 0 0 0 0 0 0 0 0 0 0.00185356811862836 0 0 0 0 0.0243445692883895 0.0056369785794814 0 0 0.000940291490362012 0.02485966319166 0 0 0 0 0 0 0.00744601638123604
"posterior_cingulate_gyrus_left" 0.330143540669856 0.392638036809816 10.5078125 0 0 0.0109289617486339 0.394625176803395 0.00598205383848455 1.16945107398568 0.170173833485819 0.00450958286358512 0.00512163892445583 0.00625978090766823 0.0659340659340659 0 1.34831460674157 0.0130932896890344 0 0 0 0.219341974077767 0 4.73123486682809 0.217245240761478 0.0666666666666667 0.0379821958456973 5.89658356417359 0.193781634128706 0.113114754098361 0.354147250698975 0 0 0.0122324159021407 0.734591194968553 0 0.0172413793103448 0.0050251256281407 0 0.00496277915632754 0 0 0 0.0155038759689922 0 0 0 0 0 0 0 0 0 0 0 0 4.04190476190476 0 0 0 0 0.0061506919528447 0 0 0 0 0 0 0
"precentral_gyrus_left" 0.116959064327485 0.0289592760180995 4.77310924369748 0 0 0.00590318772136954 0.815321477428181 0.00336700336700337 0.175292153589316 0.40491452991453 0 0.00128205128205128 0.00282087447108604 0.0157303370786517 0 4.77227722772277 2.29352517985612 0 0 0 2.66329966329966 4.73123486682809 0 1.3444976076555 0 0.00405844155844156 1.93480475382003 3.45328399629972 0.0530265132566283 3.91576673866091 0 0 0.0108499095840868 1.715374841169 0 0.00160901045856798 0.0165079365079365 0 0 0 0 0 0 0 0 0 0 0 0 0 0 0 0 0 0 0.0352760736196319 0 0 0 0 0.00659340659340659 0 0 0 0 0 0 0.00379987333755541
"precuneus_left" 0.871915393654524 0.00263504611330698 0.0266444629475437 0.140540540540541 0 0.915430267062315 2.41905793178127 0.0362116991643454 1.79577464788732 5.36566186107471 0 2.58813838550247 0.00373134328358209 0.0139470013947001 0 0.537745604963806 0 0 0 0.0320987654320988 0.12116991643454 0.217245240761478 1.3444976076555 0 0 0 0.73489803770681 15.7136563876652 0.231094978826376 0.264276228419655 0 0 0.00263157894736842 0.925081433224756 0 0 0 0 0 0 0 0 0 0 0 0 0 0 0 0 0 0 0 0 0 0 0 0.0383522727272727 0 0 0 0 0 0 0 0 0 0
"rostral_anterior_cingulate_cortex_left" 0 3.22377622377622 0.28021978021978 0 0 0 0 0 0 0 0.30224321133412 0 2.09348914858097 0 0 0 0.00350262697022767 0.028328611898017 0.132295719844358 0 0 0.0666666666666667 0 0 0 0.967781155015198 1.12229539040452 0 0 0 0 0 0 0.0185430463576159 0 0.193396226415094 0 0 0 0 0 0 0 0 0.00244200244200244 0 0 0 0 0 0.00403225806451613 0 0 0 0 0.0123711340206186 0 0 0 0 0.00627943485086342 0 0 0 0 0 0 0.00263157894736842
"rostral_middle_frontal_gyrus_left" 0 2.21792392005158 4.63622679377822 0 0 0 0 0 0 0 1.29829545454545 0 1.56759656652361 0 0 0 1.95642701525054 0.820766378244747 7.91118605958404 0 0.00269299820466786 0.0379821958456973 0.00405844155844156 0 0.967781155015198 0 14.3302860513123 0 0 0 0.00132538104705103 0 0 0.257425742574257 0 1.37714624037892 0.299851558634339 0 0 0 0 0 0 0 0.0124760076775432 0 0 0 0 0 0.0897217490062465 0 0 0 0 0.0354285714285714 0.00325732899022801 0 0.00842865743527995 0.0747597009611961 0.36272040302267 0 0 0 0 0 0 0.00197530864197531
"superior_frontal_gyrus_left" 0.36346516007533 5.05807086614173 1.37995149555376 0 0.00188946622579121 0.0183136207554369 0.650641025641026 0.00369139904023625 0.232470588235294 0.46659521257592 4.3787119166988 0.00160836349014877 0.620042643923241 0.0864425563354267 0 2.70714285714286 1.9326715580492 0.0809909480705098 0.435398230088496 0 0.282761166482097 5.89658356417359 1.93480475382003 0.73489803770681 1.12229539040452 14.3302860513123 0 1.13175785043703 0.0902255639097744 0.2180640518172 0.0522613065326633 0 0.0029513034923758 5.1843262694922 0 2.36589861751152 0.755395683453237 0 0 0 0 0 0 0 0.0194931773879142 0 0.00171013253527148 0 0 0 0.0999107939339875 0 0.00351648351648352 0 0.00596569724086503 2.36485880770955 0.0960163432073544 0 0.0971055088702148 0.106990881458967 1.51544982225868 0 0 0.00142196942765731 0 0 0 0.0670391061452514
"superior_parietal_gyrus_left" 1.2751677852349 0.00160128102481986 0.0934358367829687 9.37526501766784 0 0.164309031556039 3.4283269148481 0.00934579439252336 0.131147540983607 2.84722222222222 0 0.192488262910798 0.00512163892445583 0.00207900207900208 0 3.12285518188058 0 0 0 0.856923076923077 2.66251298026999 0.193781634128706 3.45328399629972 15.7136563876652 0 0 1.13175785043703 0 0.712085860942604 3.7685370741483 0 0 0 0.966239813736903 0 0 0 0 0 0 0 0 0 0 0 0 0 0 0 0 0 0 0 0 0 0.00138121546961326 0 0.00210748155953635 0 0 0 0.000887705281846427 0 0 0 0 0 0
"superior_temporal_gyrus_left" 7.13921901528014 0 0.0929319371727749 0 0 0.585074626865672 1.69089236430543 3.25241066364152 0.132315521628499 0.128440366972477 0.00485731633272617 0 0.00571837026447462 6.81317433276547 0.00520381613183001 0.0401854714064915 0.00145878920495988 0.00173460537727667 0.0015220700152207 0 0.0113442994895065 0.113114754098361 0.0530265132566283 0.231094978826376 0 0 0.0902255639097744 0.712085860942604 0 1.02236770321877 0 0.898360655737705 3.49954001839926 2.1016077170418 0 0 0 0 0 0 0 0 0 0 0 0 0 0 0 0 0 0 0 0 0 0 0 0 0 0 0 0 0 0 0 0 0 0
"supramarginal_gyrus_left" 0.112512124151309 0 0.140477914554671 0 0 0.024869109947644 8.28515046867292 0.00123762376237624 0.0852713178294574 0.95662368112544 0 0 0.00159744408945687 0.0185873605947955 0 0.123801220575414 0.0849673202614379 0 0 0 1.73514851485149 0.354147250698975 3.91576673866091 0.264276228419655 0 0 0.2180640518172 3.7685370741483 1.02236770321877 0 0 0 0.0127659574468085 1.99573863636364 0 0 0.0014194464158978 0 0 0 0 0 0 0 0 0 0 0 0 0 0 0 0 0 0 0.00175746924428822 0 0 0 0 0 0 0 0 0 0 0 0
"frontal_pole_left" 0 0 0 0 0 0 0 0 0 0 0.00562587904360056 0 0.488120950323974 0 0 0 0 0 0 0 0 0 0 0 0 0.00132538104705103 0.0522613065326633 0 0 0 0 0 0 0 0 0 0 0 0 0 0 0 0 0 0 0 0 0 0 0 0 0 0 0 0 0 0 0 0 0 0 0 0 0 0.0655737704918033 0 0 0
"temporal_pole_left" 0.00956937799043062 0 0 0 1.19221411192214 3.09726775956284 0 0.925224327018943 0 0 0.00225479143179256 0 0 0.171828171828172 1.36895674300254 0 0 0 0 0 0 0 0 0 0 0 0 0 0.898360655737705 0 0 0 0 0.030188679245283 0 0 0 0 0 0 0 0 0 0 0 0 0 0 0 0 0 0 0 0 0 0 0 0 0 0 0 0 0 0 0 0 0 0
"transverse_temporal_gyrus_left" 1.6 0 0.015748031496063 0 0 0 0.131147540983607 0 0 0.0104166666666667 0 0 0 0.0345622119815668 0 0 0 0 0 0 0 0.0122324159021407 0.0108499095840868 0.00263157894736842 0 0 0.0029513034923758 0 3.49954001839926 0.0127659574468085 0 0 0 0.652567975830816 0 0 0 0 0 0 0 0 0 0 0 0 0 0 0 0 0 0 0 0 0 0 0 0 0 0 0 0 0 0 0 0 0 0
"insula_left" 2.8472775564409 0.0665658093797277 2.324569356301 0 0.308310991957105 1.728 2.60377358490566 0.825112107623318 0.172413793103448 0.30812324929972 0.261865793780687 0.00537634408602151 0.15605749486653 1.22455089820359 0.208791208791209 0.0529344073647871 1.65961945031712 0 0.0494938132733408 0 3.33781763826607 0.734591194968553 1.715374841169 0.925081433224756 0.0185430463576159 0.257425742574257 5.1843262694922 0.966239813736903 2.1016077170418 1.99573863636364 0 0.030188679245283 0.652567975830816 0 0 0.00500625782227785 0.153846153846154 0 0 0 0 0 0 0 0 0 0 0 0 0.00215982721382289 0.00229621125143513 0 0 0 0 0.134883720930233 0.00255427841634738 0 0.00259403372243839 0.00208441896821261 0.0594925634295713 0 0 0 0 0 0 0.00704845814977974
"banks_superior_temporal_sulcus_right" 0 0 0 0 0 0 0 0 0 0 0 0 0 0 0 0 0 0 0 0 0 0 0 0 0 0 0 0 0 0 0 0 0 0 0 0 0.00256410256410256 0 0 0 1.56039325842697 0.178384050367261 0.0700808625336927 0.00359066427289048 0 0.00265957446808511 0 3.51396070320579 0 0.00347826086956522 0.0115384615384615 0 0 0 0.0229166666666667 0.0550098231827112 0.0493827160493827 0.0250260688216893 0 0 0.0082687338501292 0.455098934550989 1.15979899497487 1.97983501374885 0 0 6.63468634686347 1.87755102040816
"caudal_anterior_cingulate_cortex_right" 0 12.7272727272727 0.347150259067358 0 0 0 0 0 0 0 0.0987654320987654 0 0.0590979782270607 0 0 0 0.0195121951219512 0.035264483627204 0.017921146953405 0 0.00595829195630586 0.0172413793103448 0.00160901045856798 0 0.193396226415094 1.37714624037892 2.36589861751152 0 0 0 0 0 0 0.00500625782227785 0 0 1.01 0 0 0 0 0 0 0 0.528389339513326 0 0.113029827315542 0 0 0.00336134453781513 2.53333333333333 0.0406320541760722 0.150087260034904 0 0.0122448979591837 4.99054820415879 0.097165991902834 0 1.39090909090909 3.34005037783375 11.4352941176471 0 0 0 0 0 0 0.502487562189055
"caudal_middle_frontal_gyrus_right" 0 0.0483383685800604 1.18115942028985 0 0.0267737617135207 0 0 0 0 0 0.0686835650040883 0 0.00205128205128205 0 0 0 0.114044350580781 0 0 0 0.0731889469753547 0.0050251256281407 0.0165079365079365 0 0 0.299851558634339 0.755395683453237 0 0 0.0014194464158978 0 0 0 0.153846153846154 0.00256410256410256 1.01 0 0 0 0 0.0123873873873874 0 0.0221300138312586 0 0.152301255230126 0 0.00412796697626419 0.00606520090978014 0 0.017259978425027 5.71330275229358 0.00258064516129032 0.212154696132597 0 0.0548780487804878 4.52729384436701 4.38800255264837 0.0061022120518688 0.103626943005181 4.553125 1.36510712724093 0.00960384153661465 0 0.0498960498960499 0 0 0 0.338028169014085
"cuneus_right" 0 0 0 0.0233918128654971 0 0 0 0 0 0 0 0 0 0 0 0 0 0 0 0 0 0 0 0 0 0 0 0 0 0 0 0 0 0 0 0 0 0 0 0.00927643784786642 0.00410677618069815 0 0 1.39183318853171 0 0.261089987325729 0 0 0 0 0 0 0 5.68137254901961 0 0 0 0.329317269076305 0 0 0 4.13175425610659 0 0 0 0 0 0
"entorhinal_cortex_right" 0 0 0 0 0.0395480225988701 0 0 0 0 0 0 0 0 0 0 0 0 0 0 0 0 0.00496277915632754 0 0 0 0 0 0 0 0 0 0 0 0 0 0 0 0 0 0.088 0 0.732456140350877 0 0 0 0 0 0.0215982721382289 2.07909604519774 0 0 0 0 0 0 0 0.00170357751277683 0 0 0 0 0 0.0628930817610063 0 0 0.274509803921569 0 0.166890982503365
"fusiform_gyrus_right" 0 0 0 0 0 0 0 0 0.00393700787401575 0 0 0.00145137880986938 0 0 0 0 0 0 0 0 0 0 0 0 0 0 0 0 0 0 0 0 0 0 0 0 0 0.00927643784786642 0.088 0 0.357388316151203 0.974457215836526 0.0182926829268293 2.55471916618413 0 1.12820512820513 0 0.874683544303797 0.64484126984127 0.00168350168350168 0.00176522506619594 0 0 0.0142276422764228 0 0 0.00218818380743982 0.365139949109415 0 0 0 0.416190970420342 0.378109452736318 0.00469483568075117 0 0.445103857566766 0.00226244343891403 0.521116678596994
"inferior_parietal_gyrus_right" 0 0 0 0 0 0 0 0 0 0 0 0 0 0 0 0 0 0 0 0 0 0 0 0 0 0 0 0 0 0 0 0 0 0 1.56039325842697 0 0.0123873873873874 0.00410677618069815 0 0.357388316151203 0 0.038994356080041 1.05632772494514 1.76018957345972 0 1.71052631578947 0 1.65257259296994 0 0.0649267982176957 0.0343007915567282 0 0 0.021945866861741 0.0184049079754601 0.171428571428571 0.13749434644957 2.74373401534527 0 0 0.0620948481746844 3.12294372294372 0.124560522350578 2.94393866794442 0 0 0.119968429360695 2.14269662921348
"inferior_temporal_gyrus_right" 0 0 0 0 0 0 0 0 0 0 0 0 0 0 0 0 0 0 0 0 0 0 0 0 0 0 0 0 0 0 0 0 0 0 0.178384050367261 0 0 0 0.732456140350877 0.974457215836526 0.038994356080041 0 0.0178571428571429 0.209884075655888 0 0.00783085356303837 0 9.1112600536193 0.0239130434782609 0 0.00382775119617225 0 0 0 0.00269360269360269 0.00967117988394584 0.00229885057471264 0.00404312668463612 0 0 0.0024390243902439 0.00217509516041327 0.536842105263158 0.0383663366336634 0 0.500541711809317 0.0552763819095477 1.21772345301757
"cingulate_gyrus_isthmus_right" 0 0 0 0 0 0 0 0 0.127167630057803 0 0 0 0 0 0 0 0 0 0 0 0 0.0155038759689922 0 0 0 0 0 0 0 0 0 0 0 0 0.0700808625336927 0 0.0221300138312586 0 0 0.0182926829268293 1.05632772494514 0.0178571428571429 0 0.208136234626301 0 0.0431654676258993 0 0.120879120879121 0.0118343195266272 0.227799227799228 0.0302375809935205 0 0 0 0.008859357696567 1.81858407079646 1.32124352331606 1.4390243902439 0 0 0.17678381256656 0.564836913285601 0.00426439232409382 0.433268858800774 0 0 0 0.0825309491059147
"lateral_occipital_cortex_right" 0 0 0 0.00344234079173838 0 0.00378548895899054 0 0 0.00183654729109275 0.00113442994895065 0 0.0234321157822192 0 0 0 0 0 0 0 0 0 0 0 0 0 0 0 0 0 0 0 0 0 0 0.00359066427289048 0 0 1.39183318853171 0 2.55471916618413 1.76018957345972 0.209884075655888 0.208136234626301 0 0 7.86648122392211 0 0.383545069570478 0.00370027752081406 0.0364789849325932 0.00829187396351575 0 0 4.2876064333018 0.00607533414337789 0.0786610878661088 0.0557601262493424 1.80547112462006 0 0 0.0122090805036246 2.159 0.0487804878048781 0.169949352841868 0 0 0.0104493207941484 0.25578231292517
"lateral_orbitofrontal_cortex_right" 0 0.0137931034482759 0.0479862896315338 0 0 0 0 0 0 0 0.0015552099533437 0 0 0 0 0 0 0 0 0 0 0 0 0 0.00244200244200244 0.0124760076775432 0.0194931773879142 0 0 0 0 0 0 0 0 0.528389339513326 0.152301255230126 0 0 0 0 0 0 0 0 0 1.58333333333333 0.00144717800289436 0 0 1.10160427807487 0.81145584725537 1.3595041322314 0 0 0.00216450216450216 0.00736196319018405 0 0.0862275449101796 0.374180534543621 1.88851063829787 0 0.0099290780141844 0 0.0746054519368723 0.00738007380073801 0 0.518765638031693
"lingual_gyrus_right" 0 0 0 0.0175 0 0 0 0 0 0.0199857244825125 0 0.0220385674931129 0 0 0 0 0 0 0 0.00583941605839416 0 0 0 0 0 0 0 0 0 0 0 0 0 0 0.00265957446808511 0 0 0.261089987325729 0 1.12820512820513 1.71052631578947 0.00783085356303837 0.0431654676258993 7.86648122392211 0 0 0 0.0201394268009295 0.00556328233657858 0.00444938820912125 0 0 0 3.20287769784173 0 0.00240096038415366 0 0.791893998441154 0 0 0 1.05982905982906 0 0.00565371024734982 0 0 0 0.0180505415162455
"medial_orbitofrontal_gyrus_right" 0 0 0.00850159404888417 0 0 0 0 0 0 0 0 0 0 0 0 0 0 0 0 0 0 0 0 0 0 0 0.00171013253527148 0 0 0 0 0 0 0 0 0.113029827315542 0.00412796697626419 0 0 0 0 0 0 0 1.58333333333333 0 0 0 0 0 0.0846262341325811 0 0.0727762803234501 0 0 0.00286532951289398 0 0 0.25944170771757 1.5663062037564 0.739171374764595 0 0 0 4.03821656050955 0 0 0.0863309352517986
"middle_temporal_gyrus_right" 0 0 0 0 0 0 0 0 0.00212314225053079 0 0 0 0 0 0 0 0 0 0 0 0 0 0 0 0 0 0 0 0 0 0 0 0 0 3.51396070320579 0 0.00606520090978014 0 0.0215982721382289 0.874683544303797 1.65257259296994 9.1112600536193 0.120879120879121 0.383545069570478 0.00144717800289436 0.0201394268009295 0 0 0.00428265524625268 0.0215439856373429 0.0188857412653447 0 0 0 0.0266844563042028 0.173664122137405 0.149372862029647 0.0734312416555407 0 0 0.0557801131770412 0.466270912034539 1.91916558018253 2.87484662576687 0 0.187833511205977 0.451851851851852 2.39002267573696
"parahippocampal_gyrus_right" 0 0 0 0 0.320441988950276 0 0 0 0 0 0 0 0.00338983050847458 0 0 0 0 0 0 0 0 0 0 0 0 0 0 0 0 0 0 0 0 0 0 0 0 0 2.07909604519774 0.64484126984127 0 0.0239130434782609 0.0118343195266272 0.00370027752081406 0 0.00556328233657858 0 0.00428265524625268 0 0 0 0 0 0 0.00215749730312837 0 0 0 0 0 0 0 0.0686070686070686 0 0 0.213698630136986 0 0.0612516644474035
"paracentral_gyrus_right" 0 0 0.00889877641824249 0 0 0 0 0 0 0 0 0 0 0 0 0.00300751879699248 0 0 0 0 0 0 0 0 0 0 0 0 0 0 0 0 0 0.00215982721382289 0.00347826086956522 0.00336134453781513 0.017259978425027 0 0 0.00168350168350168 0.0649267982176957 0 0.227799227799228 0.0364789849325932 0 0.00444938820912125 0 0.0215439856373429 0 0 0 0 0 0 0.238482384823848 1.27743902439024 3.58296622613803 2.18444846292948 0 0 3.69164265129683 7.1088295687885 0 0.153473344103393 0 0 0 0.0128893662728249
"inferior_frontal_gyrus_pars_opercularis_right" 0 0.0298507462686567 0.194312796208531 0 0.0082135523613963 0 0 0 0 0 0.0290758047767394 0 0 0 0 0 0.00291120815138282 0 0 0 0.00185356811862836 0 0 0 0.00403225806451613 0.0897217490062465 0.0999107939339875 0 0 0 0 0 0 0.00229621125143513 0.0115384615384615 2.53333333333333 5.71330275229358 0 0 0.00176522506619594 0.0343007915567282 0.00382775119617225 0.0302375809935205 0.00829187396351575 1.10160427807487 0 0.0846262341325811 0.0188857412653447 0 0 0 0.054368932038835 1.73953488372093 0 0.762357414448669 0.176372712146423 2.87528691660291 0.0114176974310181 1.1328125 1.8578313253012 1.91218549580661 0.00284495021337127 0 0.960270498732037 0.0053475935828877 0 0.00550964187327824 2.72374429223744
"inferior_frontal_gyrus_pars_orbitalis_right" 0 0 0.00267737617135207 0 0 0 0 0 0 0 0 0 0 0 0 0 0 0 0 0 0 0 0 0 0 0 0 0 0 0 0 0 0 0 0 0.0406320541760722 0.00258064516129032 0 0 0 0 0 0 0 0.81145584725537 0 0 0 0 0 0.054368932038835 0 1.08394160583942 0 0 0 0 0 0.00963855421686747 2.59756877799104 0.0787564766839378 0 0.0808080808080808 0 0 0 0 0
"inferior_frontal_gyrus_pars_triangularis_right" 0 0 0.00456100342075257 0 0 0 0 0 0 0 0 0 0 0 0 0 0 0 0 0 0 0 0 0 0 0 0.00351648351648352 0 0 0 0 0 0 0 0 0.150087260034904 0.212154696132597 0 0 0 0 0 0 0 1.3595041322314 0 0.0727762803234501 0 0 0 1.73953488372093 1.08394160583942 0 0 0.00184331797235023 0.00946372239747634 0.00597014925373134 0 0.110091743119266 7.92439456585942 1.30097087378641 0 0 0 0.00982800982800983 0 0 0.0902090209020902
"pericalcarine_cortex_right" 0 0 0 0 0 0 0 0 0 0 0 0 0 0 0 0 0 0 0 0 0 0 0 0 0 0 0 0 0 0 0 0 0 0 0 0 0 5.68137254901961 0 0.0142276422764228 0.021945866861741 0 0 4.2876064333018 0 3.20287769784173 0 0 0 0 0 0 0 0 0 0 0 0.835920177383592 0 0 0 0.876690533015115 0 0 0 0 0 0.00275103163686382
"postcentral_gyrus_right" 0 0 0.00467289719626168 0 0 0 0 0 0 0 0 0 0 0 0 0 0 0 0 0 0 0 0 0 0 0 0.00596569724086503 0 0 0 0 0 0 0 0.0229166666666667 0.0122448979591837 0.0548780487804878 0 0 0 0.0184049079754601 0.00269360269360269 0.008859357696567 0.00607533414337789 0 0 0 0.0266844563042028 0.00215749730312837 0.238482384823848 0.762357414448669 0 0.00184331797235023 0 0 0.365033621517771 4.0881511161992 0.0389000670690812 0.00210084033613445 0.00476190476190476 0.0389136603161735 2.55362946912243 0.091683038637852 2.77634011090573 0 0 0 0.720364741641337
"posterior_cingulate_gyrus_right" 0 0.0255754475703325 3.32773109243697 0 0 0 0 0 0 0 0.00630252100840336 0 0 0 0 0.00667779632721202 0.0414201183431953 0 0 0 0.0243445692883895 4.04190476190476 0.0352760736196319 0 0.0123711340206186 0.0354285714285714 2.36485880770955 0.00138121546961326 0 0.00175746924428822 0 0 0 0.134883720930233 0.0550098231827112 4.99054820415879 4.52729384436701 0 0 0 0.171428571428571 0.00967117988394584 1.81858407079646 0.0786610878661088 0.00216450216450216 0.00240096038415366 0.00286532951289398 0.173664122137405 0 1.27743902439024 0.176372712146423 0 0.00946372239747634 0 0.365033621517771 0 7.52777777777778 0.236538461538462 0.119760479041916 0.0497271073377805 12.4166666666667 0.299641577060932 0.00185873605947955 0.641638225255973 0 0 0 0.580346820809249
"precentral_gyrus_right" 0 0 0.124756335282651 0 0.0050761421319797 0 0 0 0 0 0.00120627261761158 0 0 0 0 0 0.00578871201157742 0 0 0 0.0056369785794814 0 0 0 0 0.00325732899022801 0.0960163432073544 0 0 0 0 0 0 0.00255427841634738 0.0493827160493827 0.097165991902834 4.38800255264837 0 0.00170357751277683 0.00218818380743982 0.13749434644957 0.00229885057471264 1.32124352331606 0.0557601262493424 0.00736196319018405 0 0 0.149372862029647 0 3.58296622613803 2.87528691660291 0 0.00597014925373134 0 4.0881511161992 7.52777777777778 0 2.45933562428408 0.0165700082850041 0.0450106157112527 1.417340191036 1.73917182294146 0.00785634118967452 3.59957401490948 0 0 0 2.82367918523234
"precuneus_right" 0 0 0 0 0 0 0 0 0 0 0 0 0 0 0 0 0 0 0 0 0 0 0 0.0383522727272727 0 0 0 0.00210748155953635 0 0 0 0 0 0 0.0250260688216893 0 0.0061022120518688 0.329317269076305 0 0.365139949109415 2.74373401534527 0.00404312668463612 1.4390243902439 1.80547112462006 0 0.791893998441154 0 0.0734312416555407 0 2.18444846292948 0.0114176974310181 0 0 0.835920177383592 0.0389000670690812 0.236538461538462 2.45933562428408 0 0 0 0.156528791565288 15.6758807588076 0.00524246395806029 0.54747225647349 0 0 0.00249376558603491 0.0730038022813688
"rostral_anterior_cingulate_cortex_right" 0 0 0.137096774193548 0 0 0 0 0 0 0 0.00231749710312862 0 0 0 0 0 0.0136286201022147 0 0 0 0 0 0 0 0 0.00842865743527995 0.0971055088702148 0 0 0 0 0 0 0.00259403372243839 0 1.39090909090909 0.103626943005181 0 0 0 0 0 0 0 0.0862275449101796 0 0.25944170771757 0 0 0 1.1328125 0.00963855421686747 0.110091743119266 0 0.00210084033613445 0.119760479041916 0.0165700082850041 0 0 0.379487179487179 0.621691748832382 0 0 0 0 0 0 0.0231958762886598
"rostral_middle_frontal_gyrus_right" 0 0.0179310344827586 0.137420718816068 0 0 0 0 0 0 0 0.0139234211834908 0 0 0 0 0 0.00461095100864553 0 0 0 0.000940291490362012 0 0 0 0 0.0747597009611961 0.106990881458967 0 0 0 0 0 0 0.00208441896821261 0 3.34005037783375 4.553125 0 0 0 0 0 0 0 0.374180534543621 0 1.5663062037564 0 0 0 1.8578313253012 2.59756877799104 7.92439456585942 0 0.00476190476190476 0.0497271073377805 0.0450106157112527 0 0.379487179487179 0 13.8829268292683 0 0 0 0.215189873417722 0 0 0.151767151767152
"superior_frontal_gyrus_right" 0 0.236653824986241 1.59451084550686 0 0 0 0 0 0 0 0.0740117746005046 0 0.00375586854460094 0 0 0 0.0428163653663178 0.00106157112526539 0 0 0.02485966319166 0.0061506919528447 0.00659340659340659 0 0.00627943485086342 0.36272040302267 1.51544982225868 0 0 0 0 0 0 0.0594925634295713 0.0082687338501292 11.4352941176471 1.36510712724093 0 0 0 0.0620948481746844 0.0024390243902439 0.17678381256656 0.0122090805036246 1.88851063829787 0 0.739171374764595 0.0557801131770412 0 3.69164265129683 1.91218549580661 0.0787564766839378 1.30097087378641 0 0.0389136603161735 12.4166666666667 1.417340191036 0.156528791565288 0.621691748832382 13.8829268292683 0 0.14959234314073 0 0.187066974595843 0.859698155394075 0 0 1.14622435617634
"superior_parietal_gyrus_right" 0 0 0 0 0 0 0 0 0 0 0 0 0 0 0 0 0 0 0 0 0 0 0 0 0 0 0 0.000887705281846427 0 0 0 0 0 0 0.455098934550989 0 0.00960384153661465 4.13175425610659 0 0.416190970420342 3.12294372294372 0.00217509516041327 0.564836913285601 2.159 0 1.05982905982906 0 0.466270912034539 0 7.1088295687885 0.00284495021337127 0 0 0.876690533015115 2.55362946912243 0.299641577060932 1.73917182294146 15.6758807588076 0 0 0.14959234314073 0 0.00318979266347687 1.8199291856348 0 0 0.010371650821089 0.136526946107784
"superior_temporal_gyrus_right" 0 0 0 0 0 0 0 0 0 0 0 0 0 0 0 0 0 0 0 0 0 0 0 0 0 0 0 0 0 0 0 0 0 0 1.15979899497487 0 0 0 0.0628930817610063 0.378109452736318 0.124560522350578 0.536842105263158 0.00426439232409382 0.0487804878048781 0.0099290780141844 0 0 1.91916558018253 0.0686070686070686 0 0 0.0808080808080808 0 0 0.091683038637852 0.00185873605947955 0.00785634118967452 0.00524246395806029 0 0 0 0.00318979266347687 0 2.10615199034982 0 0.0870466321243523 5.89498806682578 0.880829015544041
"supramarginal_gyrus_right" 0 0 0.00141342756183746 0 0 0 0 0 0 0 0 0 0 0 0 0 0 0 0 0 0 0 0 0 0 0 0.00142196942765731 0 0 0 0 0 0 0 1.97983501374885 0 0.0498960498960499 0 0 0.00469483568075117 2.94393866794442 0.0383663366336634 0.433268858800774 0.169949352841868 0 0.00565371024734982 0 2.87484662576687 0 0.153473344103393 0.960270498732037 0 0 0 2.77634011090573 0.641638225255973 3.59957401490948 0.54747225647349 0 0 0.187066974595843 1.8199291856348 2.10615199034982 0 0 0 0.353319057815846 2.58189357290947
"frontal_pole_right" 0 0 0 0 0 0 0 0 0 0 0 0 0 0 0 0 0 0 0 0 0 0 0 0 0 0 0 0 0 0 0.0655737704918033 0 0 0 0 0 0 0 0 0 0 0 0 0 0.0746054519368723 0 4.03821656050955 0 0 0 0.0053475935828877 0 0.00982800982800983 0 0 0 0 0 0 0.215189873417722 0.859698155394075 0 0 0 0 0 0 0
"temporal_pole_right" 0 0 0 0 0 0 0 0 0 0 0 0 0 0 0 0 0 0 0 0 0 0 0 0 0 0 0 0 0 0 0 0 0 0 0 0 0 0 0.274509803921569 0.445103857566766 0 0.500541711809317 0 0 0.00738007380073801 0 0 0.187833511205977 0.213698630136986 0 0 0 0 0 0 0 0 0 0 0 0 0 0.0870466321243523 0 0 0 0 0.190981432360743
"transverse_temporal_gyrus_right" 0 0 0 0 0 0 0 0 0 0 0 0 0 0 0 0 0 0 0 0 0 0 0 0 0 0 0 0 0 0 0 0 0 0 6.63468634686347 0 0 0 0 0.00226244343891403 0.119968429360695 0.0552763819095477 0 0.0104493207941484 0 0 0 0.451851851851852 0 0 0.00550964187327824 0 0 0 0 0 0 0.00249376558603491 0 0 0 0.010371650821089 5.89498806682578 0.353319057815846 0 0 0 0.159489633173844
"insula_right" 0 0.015015015015015 0.166064981949458 0 0 0 0 0 0 0 0.00162999185004075 0 0.00204290091930541 0 0 0 0.00420609884332282 0 0 0 0.00744601638123604 0 0.00379987333755541 0 0.00263157894736842 0.00197530864197531 0.0670391061452514 0 0 0 0 0 0 0.00704845814977974 1.87755102040816 0.502487562189055 0.338028169014085 0 0.166890982503365 0.521116678596994 2.14269662921348 1.21772345301757 0.0825309491059147 0.25578231292517 0.518765638031693 0.0180505415162455 0.0863309352517986 2.39002267573696 0.0612516644474035 0.0128893662728249 2.72374429223744 0 0.0902090209020902 0.00275103163686382 0.720364741641337 0.580346820809249 2.82367918523234 0.0730038022813688 0.0231958762886598 0.151767151767152 1.14622435617634 0.136526946107784 0.880829015544041 2.58189357290947 0 0.190981432360743 0.159489633173844 0
