# Supplementary material for: NODDI and Tensor-Based Microstructural Indices as Predictors of Functional Connectivity
Source: PLoS One. 2016 Apr 14;11(4):e0153404. doi: 10.1371/journal.pone.0153404 (PMC4831788; doi:10.1371/journal.pone.0153404)
Supplement: S1 Data — a) Functional connectivity matrices, both fMRI and EEG connectomes across all subjects, in the form of precision matrices and b) structural brain connectivity matrices across all subjects and microstructural indices. Columns and rows are named according to the corresponding brain region that represent. (ZIP) [file pone.0153404.s001.zip › DATA/DWI/49_WFA_68.txt]

"banks_superior_temporal_sulcus_left" "caudal_anterior_cingulate_cortex_left" "caudal_middle_frontal_gyrus_left" "cuneus_left" "entorhinal_cortex_left" "fusiform_gyrus_left" "inferior_parietal_gyrus_left" "inferior_temporal_gyrus_left" "cingulate_gyrus_isthmus_left" "lateral_occipital_cortex_left" "lateral_orbitofrontal_cortex_left" "lingual_gyrus_left" "medial_orbitofrontal_gyrus_left" "middle_temporal_gyrus_left" "parahippocampal_gyrus_left" "paracentral_gyrus_left" "inferior_frontal_gyrus_pars_opercularis_left" "inferior_frontal_gyrus_pars_orbitalis_left" "inferior_frontal_gyrus_pars_triangularis_left" "pericalcarine_cortex_left" "postcentral_gyrus_left" "posterior_cingulate_gyrus_left" "precentral_gyrus_left" "precuneus_left" "rostral_anterior_cingulate_cortex_left" "rostral_middle_frontal_gyrus_left" "superior_frontal_gyrus_left" "superior_parietal_gyrus_left" "superior_temporal_gyrus_left" "supramarginal_gyrus_left" "frontal_pole_left" "temporal_pole_left" "transverse_temporal_gyrus_left" "insula_left" "banks_superior_temporal_sulcus_right" "caudal_anterior_cingulate_cortex_right" "caudal_middle_frontal_gyrus_right" "cuneus_right" "entorhinal_cortex_right" "fusiform_gyrus_right" "inferior_parietal_gyrus_right" "inferior_temporal_gyrus_right" "cingulate_gyrus_isthmus_right" "lateral_occipital_cortex_right" "lateral_orbitofrontal_cortex_right" "lingual_gyrus_right" "medial_orbitofrontal_gyrus_right" "middle_temporal_gyrus_right" "parahippocampal_gyrus_right" "paracentral_gyrus_right" "inferior_frontal_gyrus_pars_opercularis_right" "inferior_frontal_gyrus_pars_orbitalis_right" "inferior_frontal_gyrus_pars_triangularis_right" "pericalcarine_cortex_right" "postcentral_gyrus_right" "posterior_cingulate_gyrus_right" "precentral_gyrus_right" "precuneus_right" "rostral_anterior_cingulate_cortex_right" "rostral_middle_frontal_gyrus_right" "superior_frontal_gyrus_right" "superior_parietal_gyrus_right" "superior_temporal_gyrus_right" "supramarginal_gyrus_right" "frontal_pole_right" "temporal_pole_right" "transverse_temporal_gyrus_right" "insula_right"
"banks_superior_temporal_sulcus_left" 0 0 0.40538997728317 0 0 0.413182161995515 0.32138024704818 0.377720500082699 0.408641891872642 0.354339225212454 0 0 0.402317565405258 0.328703374014342 0 0.379040674618228 0 0 0 0 0.360298514733488 0.444299030705684 0.393582500330391 0.384487897744463 0 0 0.427258550101256 0.377886179780078 0.391292526459287 0.355731887130602 0 0.381540867788286 0.350459937340518 0.389958988863899 0 0 0 0 0 0 0 0 0 0 0 0 0 0 0 0 0 0 0 0 0 0 0 0 0 0 0 0 0 0 0 0 0 0
"caudal_anterior_cingulate_cortex_left" 0 0 0.433094552805694 0 0 0 0 0 0.405051676466913 0 0.438646927936047 0 0.378475705427301 0 0 0 0.407674347430931 0.369014920838661 0.36304804486024 0 0 0.379437294603357 0.42653561719253 0.399815976873018 0.314886840742442 0.395091441933719 0.431312623875292 0.396382375878775 0 0 0 0 0 0.420458300236984 0 0.541579229424427 0.468585221340433 0 0 0 0 0 0 0 0.444264738806463 0 0 0 0 0 0.464961573229717 0 0 0 0 0.545517300006374 0 0 0 0.434690149065039 0.523890670201284 0 0 0 0 0 0 0.48524047154866
"caudal_middle_frontal_gyrus_left" 0.40538997728317 0.433094552805694 0 0 0.425538362079144 0.396054754838836 0.392998368696386 0.398965853491824 0.391116918660353 0.39798523605323 0.367870711397483 0 0.338862003447906 0.437218442853541 0 0.376725020281145 0.332094021458856 0 0.323421487115777 0 0.339125752202263 0.459428776965459 0.347243679805901 0.3630451063508 0.32014151693263 0.312740618393409 0.374068975118575 0.3369234280414 0.429344833667597 0.352341170280674 0 0 0.428221243072702 0.35951997567465 0 0.460706823564372 0.447030944375916 0 0 0 0 0 0 0 0.430980746123406 0 0.430963464274976 0 0 0.506609577366721 0.434019871998199 0.428309907865639 0.434303123528045 0 0.438995571254695 0.490517998383548 0.441897772267356 0 0.412351384077167 0.417353742821715 0.477772710383038 0 0 0.419620064239723 0 0 0 0.439848384609037
"cuneus_left" 0 0 0 0 0 0.332995855767563 0.295886130611818 0 0.36802111426647 0.289134390621717 0 0.337472159206138 0 0 0 0 0 0 0 0.253514811753128 0 0 0 0.319783644660326 0 0 0 0.310102958829443 0 0 0 0 0 0 0 0 0 0.162752236869946 0 0 0 0 0 0.224632678633669 0 0.17384966679746 0 0 0 0 0 0 0 0 0 0 0 0 0 0 0 0 0 0 0 0 0 0
"entorhinal_cortex_left" 0 0 0.425538362079144 0 0 0.175987145338469 0 0.216845896515932 0 0 0 0 0.307770863000979 0.250498423369489 0.19324315346716 0 0 0 0 0 0 0 0 0 0 0 0.424401890699665 0 0 0 0 0.237372805406878 0 0.211077640263922 0 0 0.428404419779506 0 0.344135896819851 0 0 0 0 0 0 0 0 0 0.393831781487566 0 0.434986258924153 0 0 0 0 0 0.457362270219592 0 0 0 0 0 0 0 0 0 0 0
"fusiform_gyrus_left" 0.413182161995515 0 0.396054754838836 0.332995855767563 0.175987145338469 0 0.321536367062417 0.262181111280911 0.390036225216252 0.305294778935919 0 0.255734891660435 0.297652388469116 0.337020126759117 0.221483914646167 0.365231904795182 0 0 0 0.301589192559014 0 0.413488748366805 0.393461458488066 0.345693105022032 0 0 0.412179406818246 0.356379032959763 0.291607818098274 0.345807983397634 0 0.258012749087051 0 0.290884523360856 0 0 0 0 0 0 0 0 0 0.171609097507362 0 0 0 0 0 0 0 0 0 0 0 0 0 0 0 0 0 0 0 0 0 0 0 0
"inferior_parietal_gyrus_left" 0.32138024704818 0 0.392998368696386 0.295886130611818 0 0.321536367062417 0 0.321244391939105 0.389989667701089 0.31937169534646 0 0.331637766871251 0.392319945998171 0.281927963965036 0 0.365601788231833 0.414908803450746 0 0 0.286761664084174 0.354480255668524 0.440937707775281 0.377644748859204 0.36756905606043 0 0 0.416421924600882 0.349036741270857 0.376214222441394 0.341686132304087 0 0 0.381639322796316 0.404250229171953 0 0 0 0 0 0 0 0 0 0 0 0 0 0 0 0 0 0 0 0 0 0 0 0 0 0 0 0 0 0 0 0 0 0
"inferior_temporal_gyrus_left" 0.377720500082699 0 0.398965853491824 0 0.216845896515932 0.262181111280911 0.321244391939105 0 0.336721294889213 0.285619985839123 0 0.293487636605804 0.316983035628782 0.298490165918163 0.23097857682352 0.387292043562658 0 0 0 0 0 0.385561100140055 0.386563140968544 0.326136275108785 0 0 0.420722604287306 0.362000198275392 0.337600976791056 0.429880788147498 0 0.247076849596359 0 0.337974246728965 0 0 0 0 0 0 0 0 0 0 0 0 0 0 0 0 0 0 0 0 0 0 0 0 0 0 0 0 0 0 0 0 0 0
"cingulate_gyrus_isthmus_left" 0.408641891872642 0.405051676466913 0.391116918660353 0.36802111426647 0 0.390036225216252 0.389989667701089 0.336721294889213 0 0.368063385517606 0 0.342255360557787 0.422001321572863 0.40578577602514 0.184572532448328 0.376025969744849 0.365388945311135 0 0 0 0.398445918989419 0.370627768324504 0.392688656901136 0.268755980955752 0 0 0.406206891799716 0.354429611716574 0.397354205124244 0.352498340187582 0 0 0 0.345907374175041 0 0 0 0 0 0.322998914013829 0 0 0.210027925680675 0.154483960475334 0 0 0 0.344402104057439 0 0 0 0 0 0 0 0 0 0 0 0 0 0 0 0 0 0 0 0
"lateral_occipital_cortex_left" 0.354339225212454 0 0.39798523605323 0.289134390621717 0 0.305294778935919 0.31937169534646 0.285619985839123 0.368063385517606 0 0 0.275277417763933 0.410922305300825 0.317108427938555 0 0.356621230875313 0 0 0 0.276569117106231 0.346457256266176 0.410658696780388 0.379788058402254 0.340801517685081 0 0 0.398483410237061 0.32103081996621 0.378795004264524 0.329872083863533 0 0 0.340331764100279 0.371292875085649 0 0 0 0 0 0 0 0 0 0.17754738248077 0 0.226717572423424 0 0 0 0 0 0 0 0 0 0 0 0 0 0 0 0 0 0 0 0 0 0
"lateral_orbitofrontal_cortex_left" 0 0.438646927936047 0.367870711397483 0 0 0 0 0 0 0 0 0 0.236945397188279 0 0 0 0.322520724778502 0.220385906768894 0.30982582131231 0 0 0.359256207821528 0 0 0.268010934988494 0.343385524869872 0.392065022267907 0 0.174135685263544 0 0.144504779839606 0.111143593413548 0 0.306860904171187 0 0.444201247494037 0.448330462176381 0 0 0 0 0 0 0 0.400336282937124 0 0 0 0 0 0.446451661419221 0 0 0 0 0.425709073200151 0.38931508977028 0 0.448266522456031 0.443617022929348 0.462653218215427 0 0 0 0 0 0 0.442028646280347
"lingual_gyrus_left" 0 0 0 0.337472159206138 0 0.255734891660435 0.331637766871251 0.293487636605804 0.342255360557787 0.275277417763933 0 0 0 0.382653390340834 0.150422585443693 0 0 0 0 0.234342479982959 0 0.404600642537881 0.385960083187329 0.34225821981322 0 0 0.396440599508535 0.33275767762096 0 0 0 0 0 0.353034808632159 0 0 0 0 0 0.190039944549601 0 0 0 0.152613979236832 0 0.163819785270683 0 0 0 0 0 0 0 0 0 0 0 0 0 0 0 0 0 0 0 0 0 0
"medial_orbitofrontal_gyrus_left" 0.402317565405258 0.378475705427301 0.338862003447906 0 0.307770863000979 0.297652388469116 0.392319945998171 0.316983035628782 0.422001321572863 0.410922305300825 0.236945397188279 0 0 0.394703676636313 0 0 0.323950369898508 0.255751530011155 0.306668347765317 0 0 0.425442202320919 0.402631405442017 0.384589707098006 0.259873864188681 0.258076649404632 0.368446000508584 0.408844491037293 0.425695042129166 0.382979461634493 0.175693025251085 0 0 0.24320561244462 0 0.407394585937764 0.404797643375568 0 0 0 0 0 0 0 0 0 0 0 0.304011380946911 0 0 0 0 0 0 0 0 0 0 0 0.44379821430774 0 0 0 0 0 0 0.13691185733132
"middle_temporal_gyrus_left" 0.328703374014342 0 0.437218442853541 0 0.250498423369489 0.337020126759117 0.281927963965036 0.298490165918163 0.40578577602514 0.317108427938555 0 0.382653390340834 0.394703676636313 0 0.239080606699939 0.393413560290324 0.411466928173907 0 0 0 0 0.458389118980064 0.429791477228855 0.384826475933314 0 0 0.446675855206852 0.353549462871587 0.383801484967547 0.357830271552572 0 0.264945334466893 0.372899191930596 0.40686816304342 0 0 0 0 0 0 0 0 0 0 0 0 0 0 0 0 0 0 0 0 0 0 0 0 0 0 0 0 0 0 0 0 0 0
"parahippocampal_gyrus_left" 0 0 0 0 0.19324315346716 0.221483914646167 0 0.23097857682352 0.184572532448328 0 0 0.150422585443693 0 0.239080606699939 0 0 0 0 0 0 0 0 0 0 0 0 0 0 0.275016786196853 0 0 0.246201362559304 0 0.259803745611593 0 0 0 0 0 0 0 0 0 0 0 0 0 0 0 0 0 0 0 0 0 0 0 0 0 0 0 0 0 0 0 0 0 0
"paracentral_gyrus_left" 0.379040674618228 0 0.376725020281145 0 0 0.365231904795182 0.365601788231833 0.387292043562658 0.376025969744849 0.356621230875313 0 0 0 0.393413560290324 0 0 0 0 0 0 0.2767542251425 0.384122715743192 0.336512062169237 0.360754427038186 0 0 0.403187943351289 0.365382473377076 0.371214456443947 0.355721941264541 0 0 0 0.368959134644208 0 0 0 0 0 0 0 0 0 0 0 0 0 0 0 0.137039459048811 0 0 0 0 0 0.461993873362581 0 0 0 0 0 0 0 0 0 0 0 0
"inferior_frontal_gyrus_pars_opercularis_left" 0 0.407674347430931 0.332094021458856 0 0 0 0.414908803450746 0 0.365388945311135 0 0.322520724778502 0 0.323950369898508 0.411466928173907 0 0 0 0 0.272509719974793 0 0.308950499875812 0.438284028826927 0.350718795229594 0 0.346822913425761 0.319981254884852 0.354349891865586 0 0.424010119349083 0.300862365300509 0 0 0 0.322618564861717 0 0.403857710220506 0.401672899029379 0 0 0 0 0 0 0 0 0 0 0 0 0 0.413932782775457 0 0 0 0 0.416953647721445 0.381402478700578 0 0.38880158503239 0.387995343786442 0.450976958731915 0 0 0 0 0 0 0.380821025707421
"inferior_frontal_gyrus_pars_orbitalis_left" 0 0.369014920838661 0 0 0 0 0 0 0 0 0.220385906768894 0 0.255751530011155 0 0 0 0 0 0.281287018606695 0 0 0 0 0 0.284633927364945 0.242981019902121 0.347778600448282 0 0.18836482126049 0 0 0 0 0 0 0.395606346888486 0 0 0 0 0 0 0 0 0 0 0 0 0 0 0 0 0 0 0 0 0 0 0 0 0.381744583340502 0 0 0 0 0 0 0
"inferior_frontal_gyrus_pars_triangularis_left" 0 0.36304804486024 0.323421487115777 0 0 0 0 0 0 0 0.30982582131231 0 0.306668347765317 0 0 0 0.272509719974793 0.281287018606695 0 0 0 0 0 0 0.332240407645968 0.309703035289953 0.344123308246271 0 0.204960544714992 0 0 0 0 0.296612994820077 0 0.390150068703708 0 0 0 0 0 0 0 0 0 0 0 0 0 0 0 0 0 0 0 0 0 0 0 0 0 0 0 0 0 0 0 0
"pericalcarine_cortex_left" 0 0 0 0.253514811753128 0 0.301589192559014 0.286761664084174 0 0 0.276569117106231 0 0.234342479982959 0 0 0 0 0 0 0 0 0 0 0 0.307914274120684 0 0 0 0.260709645842401 0 0 0 0 0 0 0 0 0 0 0 0 0 0 0 0 0 0.262817252392218 0 0 0 0 0 0 0 0 0 0 0 0 0 0 0 0 0 0 0 0 0 0
"postcentral_gyrus_left" 0.360298514733488 0 0.339125752202263 0 0 0 0.354480255668524 0 0.398445918989419 0.346457256266176 0 0 0 0 0 0.2767542251425 0.308950499875812 0 0 0 0 0.396151229981496 0.321703122514296 0.318529420961002 0 0.359721955795165 0.371439224806532 0.348818697429541 0.286923671257539 0.30626309233113 0 0 0 0.344255739475167 0 0.422630096528054 0.429963363132958 0 0 0 0 0 0 0 0 0 0 0 0 0 0.394442446647517 0 0 0 0 0.440602106726845 0.441172169307038 0 0 0.386340727688654 0.480605534140554 0 0 0 0 0 0 0.406224173738583
"posterior_cingulate_gyrus_left" 0.444299030705684 0.379437294603357 0.459428776965459 0 0 0.413488748366805 0.440937707775281 0.385561100140055 0.370627768324504 0.410658696780388 0.359256207821528 0.404600642537881 0.425442202320919 0.458389118980064 0 0.384122715743192 0.438284028826927 0 0 0 0.396151229981496 0 0.406757940727302 0.374820651329934 0.365420113612676 0.389332150146999 0.462490797059375 0.372172266151733 0.455330337964249 0.378190308648615 0 0 0.457875976870169 0.449599408145882 0 0.407671441680471 0.520021600294391 0 0.466666788364649 0 0 0 0.202907984969226 0 0 0 0 0 0 0 0 0 0 0 0 0.446321108397263 0 0 0 0 0.527906594033685 0 0 0 0 0 0 0
"precentral_gyrus_left" 0.393582500330391 0.42653561719253 0.347243679805901 0 0 0.393461458488066 0.377644748859204 0.386563140968544 0.392688656901136 0.379788058402254 0 0.385960083187329 0.402631405442017 0.429791477228855 0 0.336512062169237 0.350718795229594 0 0 0 0.321703122514296 0.406757940727302 0 0.399791959208042 0 0.328792319785085 0.378175901577434 0.403877468531108 0.392176074491259 0.371202401090506 0 0 0.361506570953257 0.379288316972597 0 0.447350979053162 0.44268195232628 0 0 0 0 0 0 0 0 0 0 0 0 0 0 0 0 0 0 0.471172152966068 0 0 0 0 0.487022369747937 0 0 0 0 0 0 0.405611865675836
"precuneus_left" 0.384487897744463 0.399815976873018 0.3630451063508 0.319783644660326 0 0.345693105022032 0.36756905606043 0.326136275108785 0.268755980955752 0.340801517685081 0 0.34225821981322 0.384589707098006 0.384826475933314 0 0.360754427038186 0 0 0 0.307914274120684 0.318529420961002 0.374820651329934 0.399791959208042 0 0 0 0.39996220432905 0.323263153829083 0.362399085768486 0.333255182483374 0 0 0.420401199599116 0.325938165396129 0 0 0 0 0 0 0 0 0 0 0 0 0 0 0 0 0 0 0 0 0 0 0 0.126595028734473 0 0 0 0 0 0 0 0 0 0
"rostral_anterior_cingulate_cortex_left" 0 0.314886840742442 0.32014151693263 0 0 0 0 0 0 0 0.268010934988494 0 0.259873864188681 0 0 0 0.346822913425761 0.284633927364945 0.332240407645968 0 0 0.365420113612676 0 0 0 0.31437443176309 0.35766186389027 0 0 0 0 0 0 0.324591101440767 0 0.402185857081559 0 0 0 0 0 0 0 0 0.415820660089916 0 0 0 0 0 0.396671753436729 0 0 0 0 0.393077617361855 0 0 0 0 0.43805177390275 0 0 0 0 0 0 0.143158392719174
"rostral_middle_frontal_gyrus_left" 0 0.395091441933719 0.312740618393409 0 0 0 0 0 0 0 0.343385524869872 0 0.258076649404632 0 0 0 0.319981254884852 0.242981019902121 0.309703035289953 0 0.359721955795165 0.389332150146999 0.328792319785085 0 0.31437443176309 0 0.366271003131082 0 0 0 0.160893718834297 0 0 0.329115849741273 0 0.471006110271628 0.450553696812461 0 0 0 0 0 0 0 0.433215207140975 0 0 0 0 0 0.445567749813956 0 0 0 0 0.427016579062884 0.375788455391485 0 0.43918443079532 0.434048614314528 0.468025233703746 0 0 0 0 0 0 0.37487155527605
"superior_frontal_gyrus_left" 0.427258550101256 0.431312623875292 0.374068975118575 0 0.424401890699665 0.412179406818246 0.416421924600882 0.420722604287306 0.406206891799716 0.398483410237061 0.392065022267907 0.396440599508535 0.368446000508584 0.446675855206852 0 0.403187943351289 0.354349891865586 0.347778600448282 0.344123308246271 0 0.371439224806532 0.462490797059375 0.378175901577434 0.39996220432905 0.35766186389027 0.366271003131082 0 0.403364127431282 0.433949969612814 0.383016480644821 0.208521972256556 0 0.448824536697146 0.373951173235576 0 0.506541418112759 0.478535471228189 0 0 0 0 0 0 0 0.438513349325954 0 0.4428617441209 0 0 0 0.454750151755047 0 0.425706206337288 0 0.463561681032658 0.538297459475973 0.476813356151918 0 0.443444868134228 0.439678264983449 0.514486945972923 0 0 0.455633270747932 0 0 0 0.465557840205099
"superior_parietal_gyrus_left" 0.377886179780078 0.396382375878775 0.3369234280414 0.310102958829443 0 0.356379032959763 0.349036741270857 0.362000198275392 0.354429611716574 0.32103081996621 0 0.33275767762096 0.408844491037293 0.353549462871587 0 0.365382473377076 0 0 0 0.260709645842401 0.348818697429541 0.372172266151733 0.403877468531108 0.323263153829083 0 0 0.403364127431282 0 0.370113409357479 0.35202990858324 0 0 0 0.342701106452279 0 0 0 0 0 0 0 0 0 0 0 0 0 0 0 0 0 0 0 0 0 0.451375357484383 0 0.144426658568498 0 0 0 0.184101392642792 0 0 0 0 0 0
"superior_temporal_gyrus_left" 0.391292526459287 0 0.429344833667597 0 0 0.291607818098274 0.376214222441394 0.337600976791056 0.397354205124244 0.378795004264524 0.174135685263544 0 0.425695042129166 0.383801484967547 0.275016786196853 0.371214456443947 0.424010119349083 0.18836482126049 0.204960544714992 0 0.286923671257539 0.455330337964249 0.392176074491259 0.362399085768486 0 0 0.433949969612814 0.370113409357479 0 0.363858423588644 0 0.224690251197626 0.258371644179877 0.384631117632321 0 0 0 0 0 0 0 0 0 0 0 0 0 0 0 0 0 0 0 0 0 0 0 0 0 0 0 0 0 0 0 0 0 0
"supramarginal_gyrus_left" 0.355731887130602 0 0.352341170280674 0 0 0.345807983397634 0.341686132304087 0.429880788147498 0.352498340187582 0.329872083863533 0 0 0.382979461634493 0.357830271552572 0 0.355721941264541 0.300862365300509 0 0 0 0.30626309233113 0.378190308648615 0.371202401090506 0.333255182483374 0 0 0.383016480644821 0.35202990858324 0.363858423588644 0 0 0 0.358441227701648 0.332642960898713 0 0 0.376573940662339 0 0 0 0 0 0 0 0 0 0 0 0 0 0 0 0 0 0 0.416830288287803 0 0 0 0 0 0 0 0 0 0 0 0
"frontal_pole_left" 0 0 0 0 0 0 0 0 0 0 0.144504779839606 0 0.175693025251085 0 0 0 0 0 0 0 0 0 0 0 0 0.160893718834297 0.208521972256556 0 0 0 0 0 0 0 0 0 0 0 0 0 0 0 0 0 0 0 0 0 0 0 0 0 0 0 0 0 0 0 0 0 0 0 0 0 0.229109437732724 0 0 0
"temporal_pole_left" 0.381540867788286 0 0 0 0.237372805406878 0.258012749087051 0 0.247076849596359 0 0 0.111143593413548 0 0 0.264945334466893 0.246201362559304 0 0 0 0 0 0 0 0 0 0 0 0 0 0.224690251197626 0 0 0 0 0.268329991113952 0 0 0 0 0 0 0 0 0 0 0 0 0 0 0 0 0 0 0 0 0 0 0 0 0 0 0 0 0 0 0 0 0 0
"transverse_temporal_gyrus_left" 0.350459937340518 0 0.428221243072702 0 0 0 0.381639322796316 0 0 0.340331764100279 0 0 0 0.372899191930596 0 0 0 0 0 0 0 0.457875976870169 0.361506570953257 0.420401199599116 0 0 0.448824536697146 0 0.258371644179877 0.358441227701648 0 0 0 0.304000380547074 0 0 0 0 0 0 0 0 0 0 0 0 0 0 0 0 0 0 0 0 0 0 0 0 0 0 0 0 0 0 0 0 0 0
"insula_left" 0.389958988863899 0.420458300236984 0.35951997567465 0 0.211077640263922 0.290884523360856 0.404250229171953 0.337974246728965 0.345907374175041 0.371292875085649 0.306860904171187 0.353034808632159 0.24320561244462 0.40686816304342 0.259803745611593 0.368959134644208 0.322618564861717 0 0.296612994820077 0 0.344255739475167 0.449599408145882 0.379288316972597 0.325938165396129 0.324591101440767 0.329115849741273 0.373951173235576 0.342701106452279 0.384631117632321 0.332642960898713 0 0.268329991113952 0.304000380547074 0 0 0.467253493373814 0.42813605079079 0 0 0 0 0 0 0 0 0 0 0 0 0.478989180717819 0.434837391185339 0 0 0 0 0.456412106636576 0.458440852809278 0 0.409590683744361 0.378343503697572 0.474080927767491 0 0 0 0 0 0 0.41919508313388
"banks_superior_temporal_sulcus_right" 0 0 0 0 0 0 0 0 0 0 0 0 0 0 0 0 0 0 0 0 0 0 0 0 0 0 0 0 0 0 0 0 0 0 0 0 0.450182646168503 0 0 0 0.370514559739686 0.275652277180034 0.37825133970053 0.389924433231375 0 0.284015275787074 0 0.316833898829998 0 0.376929527971903 0.439797325996419 0 0 0 0.410620303542447 0.41526166457396 0.402378434174484 0.389826816303515 0 0 0.426562181214725 0.38955168919292 0.281790288060464 0.404215568065138 0 0 0.380143315068867 0.395823770399945
"caudal_anterior_cingulate_cortex_right" 0 0.541579229424427 0.460706823564372 0 0 0 0 0 0 0 0.444201247494037 0 0.407394585937764 0 0 0 0.403857710220506 0.395606346888486 0.390150068703708 0 0.422630096528054 0.407671441680471 0.447350979053162 0 0.402185857081559 0.471006110271628 0.506541418112759 0 0 0 0 0 0 0.467253493373814 0 0 0.427751530577397 0 0 0 0 0 0 0 0.397907669494559 0 0.372319047312225 0 0 0.413071912837573 0.409571333042828 0.358710443097453 0.359247400642601 0 0.41974686325774 0.399375195995734 0.425681454340249 0 0.375405395231533 0.376001496674072 0.460741012561079 0 0 0 0 0 0 0.42162305097236
"caudal_middle_frontal_gyrus_right" 0 0.468585221340433 0.447030944375916 0 0.428404419779506 0 0 0 0 0 0.448330462176381 0 0.404797643375568 0 0 0 0.401672899029379 0 0 0 0.429963363132958 0.520021600294391 0.44268195232628 0 0 0.450553696812461 0.478535471228189 0 0 0.376573940662339 0 0 0 0.42813605079079 0.450182646168503 0.427751530577397 0 0 0 0 0.377373118626183 0 0.387998691701661 0 0.341112585856805 0 0.305911221709622 0.396855352261376 0 0.380539963839628 0.362826256956608 0.312107209853355 0.328278918723835 0 0.325198702770873 0.468355470571518 0.353532165562352 0.395471344889575 0.344383513030897 0.336696197475164 0.368476597287519 0.354469794242949 0 0.359131048672516 0 0 0 0.345468549675106
"cuneus_right" 0 0 0 0.162752236869946 0 0 0 0 0 0 0 0 0 0 0 0 0 0 0 0 0 0 0 0 0 0 0 0 0 0 0 0 0 0 0 0 0 0 0 0.393489434394628 0.354103599450313 0 0 0.272581115599291 0 0.299068346891734 0 0 0 0 0 0 0 0.225935932606953 0 0 0 0.295675610288794 0 0 0 0.318332964215268 0 0 0 0 0 0
"entorhinal_cortex_right" 0 0 0 0 0.344135896819851 0 0 0 0 0 0 0 0 0 0 0 0 0 0 0 0 0.466666788364649 0 0 0 0 0 0 0 0 0 0 0 0 0 0 0 0 0 0.195059151270213 0 0.253486435742621 0 0 0 0 0 0.246860847627858 0.238831196948267 0 0 0 0 0 0 0 0.46390876549301 0 0 0 0 0 0.27382338597018 0 0 0.271952273277136 0 0.270244043171105
"fusiform_gyrus_right" 0 0 0 0 0 0 0 0 0.322998914013829 0 0 0.190039944549601 0 0 0 0 0 0 0 0 0 0 0 0 0 0 0 0 0 0 0 0 0 0 0 0 0 0.393489434394628 0.195059151270213 0 0.335952030157413 0.264665897435302 0.384155451611554 0.272189270140968 0 0.297613147663779 0 0.33059485799701 0.202181132020584 0.424883822889411 0.39793641822814 0 0 0.391010357740649 0 0 0.372443923572353 0.368169626542018 0 0 0 0.374620747678829 0.282825880979994 0.388621317764555 0 0.269123400822961 0.344461078479362 0.325145892613334
"inferior_parietal_gyrus_right" 0 0 0 0 0 0 0 0 0 0 0 0 0 0 0 0 0 0 0 0 0 0 0 0 0 0 0 0 0 0 0 0 0 0 0.370514559739686 0 0.377373118626183 0.354103599450313 0 0.335952030157413 0 0.36973343162727 0.406366222264126 0.304238306642313 0 0.313523980937874 0 0.391437504965246 0 0.406433808389323 0.417153922093607 0 0 0.343505897002981 0.372656543758049 0.405822810379841 0.401281287450293 0.375952652798006 0 0 0.417889665690962 0.369622384502885 0.403180069262235 0.364306925727372 0 0 0.404567656148801 0.408655447245576
"inferior_temporal_gyrus_right" 0 0 0 0 0 0 0 0 0 0 0 0 0 0 0 0 0 0 0 0 0 0 0 0 0 0 0 0 0 0 0 0 0 0 0.275652277180034 0 0 0 0.253486435742621 0.264665897435302 0.36973343162727 0 0.392149215878549 0.271425360994322 0 0.316100310918996 0 0.363866861315012 0.212880973843944 0 0.405079270288427 0 0 0 0.417574509463634 0.415615579131299 0.425771009961356 0.369451546361659 0 0 0.407635183402506 0.327494138697146 0.365478000586255 0.382110409390876 0 0.258663798780043 0.38445183686589 0.373905988640315
"cingulate_gyrus_isthmus_right" 0 0 0 0 0 0 0 0 0.210027925680675 0 0 0 0 0 0 0 0 0 0 0 0 0.202907984969226 0 0 0 0 0 0 0 0 0 0 0 0 0.37825133970053 0 0.387998691701661 0 0 0.384155451611554 0.406366222264126 0.392149215878549 0 0.408102403048333 0 0.362838505775208 0 0.390624720225369 0.210478080004731 0.40830739246457 0.432036758225497 0 0 0 0.416816652300177 0.377293256793303 0.421795763872711 0.346772591499905 0 0 0.439640566133516 0.39468628497054 0.39223719720882 0.382918569132399 0 0 0 0.386828796332086
"lateral_occipital_cortex_right" 0 0 0 0.224632678633669 0 0.171609097507362 0 0 0.154483960475334 0.17754738248077 0 0.152613979236832 0 0 0 0 0 0 0 0 0 0 0 0 0 0 0 0 0 0 0 0 0 0 0.389924433231375 0 0 0.272581115599291 0 0.272189270140968 0.304238306642313 0.271425360994322 0.408102403048333 0 0 0.317571522064239 0 0.374780441620803 0.157143070184476 0.404582320570272 0.404526196697355 0 0 0.246222952105773 0.399791198694019 0.40924904938299 0.409233758600629 0.359482928330215 0 0 0.41074285901442 0.345590581237506 0.387851499612743 0.397626436019541 0 0 0.386104003279716 0.384403882831391
"lateral_orbitofrontal_cortex_right" 0 0.444264738806463 0.430980746123406 0 0 0 0 0 0 0 0.400336282937124 0 0 0 0 0 0 0 0 0 0 0 0 0 0.415820660089916 0.433215207140975 0.438513349325954 0 0 0 0 0 0 0 0 0.397907669494559 0.341112585856805 0 0 0 0 0 0 0 0 0 0.257449870814484 0.41078155584086 0 0 0.337788463455105 0.273160207014757 0.310719747123407 0 0 0.422129298056502 0.350021453772071 0 0.326709954072031 0.307340427162355 0.374339126763552 0 0.178638867928981 0 0.252961948392231 0.162946953731185 0 0.27840283436528
"lingual_gyrus_right" 0 0 0 0.17384966679746 0 0 0 0 0 0.226717572423424 0 0.163819785270683 0 0 0 0 0 0 0 0.262817252392218 0 0 0 0 0 0 0 0 0 0 0 0 0 0 0.284015275787074 0 0 0.299068346891734 0 0.297613147663779 0.313523980937874 0.316100310918996 0.362838505775208 0.317571522064239 0 0 0 0.340452036174872 0.147427621667142 0.406931610894914 0 0 0 0.236087471602477 0 0.385917606256551 0 0.329998835874382 0 0 0 0.345395891510305 0 0.390651129170197 0 0 0 0.378237948833096
"medial_orbitofrontal_gyrus_right" 0 0 0.430963464274976 0 0 0 0 0 0 0 0 0 0 0 0 0 0 0 0 0 0 0 0 0 0 0 0.4428617441209 0 0 0 0 0 0 0 0 0.372319047312225 0.305911221709622 0 0 0 0 0 0 0 0.257449870814484 0 0 0 0 0 0.32956802967051 0 0.320735138594014 0 0 0.371337015131385 0 0 0.28573278001286 0.300973546939027 0.337473487330747 0 0 0 0.245101115404106 0 0 0.243551701595413
"middle_temporal_gyrus_right" 0 0 0 0 0 0 0 0 0.344402104057439 0 0 0 0 0 0 0 0 0 0 0 0 0 0 0 0 0 0 0 0 0 0 0 0 0 0.316833898829998 0 0.396855352261376 0 0.246860847627858 0.33059485799701 0.391437504965246 0.363866861315012 0.390624720225369 0.374780441620803 0.41078155584086 0.340452036174872 0 0 0.244861449326034 0.382314017593186 0.41829086043888 0 0 0 0.397243193549704 0.405602961721709 0.384296077028496 0.381008870376218 0 0 0.417446819787585 0.385379432244532 0.355014342467291 0.390409587491014 0 0.22133551582121 0.392711366520509 0.401262319088297
"parahippocampal_gyrus_right" 0 0 0 0 0.393831781487566 0 0 0 0 0 0 0 0.304011380946911 0 0 0 0 0 0 0 0 0 0 0 0 0 0 0 0 0 0 0 0 0 0 0 0 0 0.238831196948267 0.202181132020584 0 0.212880973843944 0.210478080004731 0.157143070184476 0 0.147427621667142 0 0.244861449326034 0 0 0 0 0 0 0.437424931616578 0 0 0 0 0 0 0 0.261745153414836 0 0 0.27404747930607 0 0.26904180189719
"paracentral_gyrus_right" 0 0 0.506609577366721 0 0 0 0 0 0 0 0 0 0 0 0 0.137039459048811 0 0 0 0 0 0 0 0 0 0 0 0 0 0 0 0 0 0.478989180717819 0.376929527971903 0.413071912837573 0.380539963839628 0 0 0.424883822889411 0.406433808389323 0 0.40830739246457 0.404582320570272 0 0.406931610894914 0 0.382314017593186 0 0 0 0 0 0 0.230956904893427 0.435219731771997 0.37323827551519 0.406991169000878 0 0 0.479591374708269 0.402989328446319 0 0.388808256827293 0 0 0 0.405506158119478
"inferior_frontal_gyrus_pars_opercularis_right" 0 0.464961573229717 0.434019871998199 0 0.434986258924153 0 0 0 0 0 0.446451661419221 0 0 0 0 0 0.413932782775457 0 0 0 0.394442446647517 0 0 0 0.396671753436729 0.445567749813956 0.454750151755047 0 0 0 0 0 0 0.434837391185339 0.439797325996419 0.409571333042828 0.362826256956608 0 0 0.39793641822814 0.417153922093607 0.405079270288427 0.432036758225497 0.404526196697355 0.337788463455105 0 0.32956802967051 0.41829086043888 0 0 0 0.336584665328598 0.304056990766461 0 0.386089890246028 0.440281632291877 0.361514055085683 0.367834890609898 0.369506638946367 0.339863148118013 0.361406537584149 0.430213546155347 0 0.421694783998908 0.356662541301571 0 0.443485862917325 0.320915169718903
"inferior_frontal_gyrus_pars_orbitalis_right" 0 0 0.428309907865639 0 0 0 0 0 0 0 0 0 0 0 0 0 0 0 0 0 0 0 0 0 0 0 0 0 0 0 0 0 0 0 0 0.358710443097453 0.312107209853355 0 0 0 0 0 0 0 0.273160207014757 0 0 0 0 0 0.336584665328598 0 0.274744053034262 0 0 0 0 0 0.358270424656361 0.323023184656606 0.360045638173088 0 0.157703443967883 0 0 0 0 0
"inferior_frontal_gyrus_pars_triangularis_right" 0 0 0.434303123528045 0 0 0 0 0 0 0 0 0 0 0 0 0 0 0 0 0 0 0 0 0 0 0 0.425706206337288 0 0 0 0 0 0 0 0 0.359247400642601 0.328278918723835 0 0 0 0 0 0 0 0.310719747123407 0 0.320735138594014 0 0 0 0.304056990766461 0.274744053034262 0 0 0.366303521920886 0.354242222019045 0.374254134349234 0 0.336474202967422 0.324940955273882 0.362480548295697 0 0 0 0.348619358461885 0 0 0.256347770918309
"pericalcarine_cortex_right" 0 0 0 0 0 0 0 0 0 0 0 0 0 0 0 0 0 0 0 0 0 0 0 0 0 0 0 0 0 0 0 0 0 0 0 0 0 0.225935932606953 0 0.391010357740649 0.343505897002981 0 0 0.246222952105773 0 0.236087471602477 0 0 0 0 0 0 0 0 0 0 0 0.301808700611264 0 0 0 0.302548204063624 0 0 0 0 0 0.371379476030997
"postcentral_gyrus_right" 0 0 0.438995571254695 0 0 0 0 0 0 0 0 0 0 0 0 0 0 0 0 0 0 0 0 0 0 0 0.463561681032658 0 0 0 0 0 0 0 0.410620303542447 0.41974686325774 0.325198702770873 0 0 0 0.372656543758049 0.417574509463634 0.416816652300177 0.399791198694019 0 0 0 0.397243193549704 0.437424931616578 0.230956904893427 0.386089890246028 0 0.366303521920886 0 0 0.409509700946142 0.315339098214501 0.350378781517541 0.345183877824323 0.357581033798611 0.38747783385455 0.290090504322125 0.206410960590934 0.3769925013758 0 0 0 0.33698230992809
"posterior_cingulate_gyrus_right" 0 0.545517300006374 0.490517998383548 0 0 0 0 0 0 0 0.425709073200151 0 0 0 0 0.461993873362581 0.416953647721445 0 0 0 0.440602106726845 0.446321108397263 0.471172152966068 0 0.393077617361855 0.427016579062884 0.538297459475973 0.451375357484383 0 0.416830288287803 0 0 0 0.456412106636576 0.41526166457396 0.399375195995734 0.468355470571518 0 0 0 0.405822810379841 0.415615579131299 0.377293256793303 0.40924904938299 0.422129298056502 0.385917606256551 0.371337015131385 0.405602961721709 0 0.435219731771997 0.440281632291877 0 0.354242222019045 0 0.409509700946142 0 0.442817368888868 0.351152374243086 0.402297307630278 0.40342462460779 0.51089280556773 0.404646173183678 0.421043949823736 0.394136262401751 0 0 0 0.427129201208754
"precentral_gyrus_right" 0 0 0.441897772267356 0 0.457362270219592 0 0 0 0 0 0.38931508977028 0 0 0 0 0 0.381402478700578 0 0 0 0.441172169307038 0 0 0 0 0.375788455391485 0.476813356151918 0 0 0 0 0 0 0.458440852809278 0.402378434174484 0.425681454340249 0.353532165562352 0 0.46390876549301 0.372443923572353 0.401281287450293 0.425771009961356 0.421795763872711 0.409233758600629 0.350021453772071 0 0 0.384296077028496 0 0.37323827551519 0.361514055085683 0 0.374254134349234 0 0.315339098214501 0.442817368888868 0 0.441217985902585 0.36310602974283 0.356140997203463 0.411775027274524 0.425103727121072 0.375990797941935 0.386444822961325 0 0 0 0.376251226366252
"precuneus_right" 0 0 0 0 0 0 0 0 0 0 0 0 0 0 0 0 0 0 0 0 0 0 0 0.126595028734473 0 0 0 0.144426658568498 0 0 0 0 0 0 0.389826816303515 0 0.395471344889575 0.295675610288794 0 0.368169626542018 0.375952652798006 0.369451546361659 0.346772591499905 0.359482928330215 0 0.329998835874382 0 0.381008870376218 0 0.406991169000878 0.367834890609898 0 0 0.301808700611264 0.350378781517541 0.351152374243086 0.441217985902585 0 0 0 0.453945208152821 0.359452508006431 0.371280612574948 0.362769084207059 0 0 0.350477443148194 0.353422645366239
"rostral_anterior_cingulate_cortex_right" 0 0 0.412351384077167 0 0 0 0 0 0 0 0.448266522456031 0 0 0 0 0 0.38880158503239 0 0 0 0 0 0 0 0 0.43918443079532 0.443444868134228 0 0 0 0 0 0 0.409590683744361 0 0.375405395231533 0.344383513030897 0 0 0 0 0 0 0 0.326709954072031 0 0.28573278001286 0 0 0 0.369506638946367 0.358270424656361 0.336474202967422 0 0.345183877824323 0.402297307630278 0.36310602974283 0 0 0.37156840903193 0.387422291288799 0 0 0 0 0 0 0.318511298228965
"rostral_middle_frontal_gyrus_right" 0 0.434690149065039 0.417353742821715 0 0 0 0 0 0 0 0.443617022929348 0 0 0 0 0 0.387995343786442 0 0 0 0.386340727688654 0 0 0 0 0.434048614314528 0.439678264983449 0 0 0 0 0 0 0.378343503697572 0 0.376001496674072 0.336696197475164 0 0 0 0 0 0 0 0.307340427162355 0 0.300973546939027 0 0 0 0.339863148118013 0.323023184656606 0.324940955273882 0 0.357581033798611 0.40342462460779 0.356140997203463 0 0.37156840903193 0 0.389849398221212 0 0 0 0.24083950358458 0 0 0.33901905283716
"superior_frontal_gyrus_right" 0 0.523890670201284 0.477772710383038 0 0 0 0 0 0 0 0.462653218215427 0 0.44379821430774 0 0 0 0.450976958731915 0.381744583340502 0 0 0.480605534140554 0.527906594033685 0.487022369747937 0 0.43805177390275 0.468025233703746 0.514486945972923 0 0 0 0 0 0 0.474080927767491 0.426562181214725 0.460741012561079 0.368476597287519 0 0 0 0.417889665690962 0.407635183402506 0.439640566133516 0.41074285901442 0.374339126763552 0 0.337473487330747 0.417446819787585 0 0.479591374708269 0.361406537584149 0.360045638173088 0.362480548295697 0 0.38747783385455 0.51089280556773 0.411775027274524 0.453945208152821 0.387422291288799 0.389849398221212 0 0.444089341901674 0 0.410858376467008 0.298343634409395 0 0 0.396142306251675
"superior_parietal_gyrus_right" 0 0 0 0 0 0 0 0 0 0 0 0 0 0 0 0 0 0 0 0 0 0 0 0 0 0 0 0.184101392642792 0 0 0 0 0 0 0.38955168919292 0 0.354469794242949 0.318332964215268 0 0.374620747678829 0.369622384502885 0.327494138697146 0.39468628497054 0.345590581237506 0 0.345395891510305 0 0.385379432244532 0 0.402989328446319 0.430213546155347 0 0 0.302548204063624 0.290090504322125 0.404646173183678 0.425103727121072 0.359452508006431 0 0 0.444089341901674 0 0.404262092034308 0.370369571014764 0 0 0.413372312263974 0.382254690729225
"superior_temporal_gyrus_right" 0 0 0 0 0 0 0 0 0 0 0 0 0 0 0 0 0 0 0 0 0 0 0 0 0 0 0 0 0 0 0 0 0 0 0.281790288060464 0 0 0 0.27382338597018 0.282825880979994 0.403180069262235 0.365478000586255 0.39223719720882 0.387851499612743 0.178638867928981 0 0 0.355014342467291 0.261745153414836 0 0 0.157703443967883 0 0 0.206410960590934 0.421043949823736 0.375990797941935 0.371280612574948 0 0 0 0.404262092034308 0 0.261679140501426 0 0.244929446820704 0.286437332747968 0.329043778170248
"supramarginal_gyrus_right" 0 0 0.419620064239723 0 0 0 0 0 0 0 0 0 0 0 0 0 0 0 0 0 0 0 0 0 0 0 0.455633270747932 0 0 0 0 0 0 0 0.404215568065138 0 0.359131048672516 0 0 0.388621317764555 0.364306925727372 0.382110409390876 0.382918569132399 0.397626436019541 0 0.390651129170197 0 0.390409587491014 0 0.388808256827293 0.421694783998908 0 0 0 0.3769925013758 0.394136262401751 0.386444822961325 0.362769084207059 0 0 0.410858376467008 0.370369571014764 0.261679140501426 0 0 0 0.321779425934788 0.363759834856075
"frontal_pole_right" 0 0 0 0 0 0 0 0 0 0 0 0 0 0 0 0 0 0 0 0 0 0 0 0 0 0 0 0 0 0 0.229109437732724 0 0 0 0 0 0 0 0 0 0 0 0 0 0.252961948392231 0 0.245101115404106 0 0 0 0.356662541301571 0 0.348619358461885 0 0 0 0 0 0 0.24083950358458 0.298343634409395 0 0 0 0 0 0 0
"temporal_pole_right" 0 0 0 0 0 0 0 0 0 0 0 0 0 0 0 0 0 0 0 0 0 0 0 0 0 0 0 0 0 0 0 0 0 0 0 0 0 0 0.271952273277136 0.269123400822961 0 0.258663798780043 0 0 0.162946953731185 0 0 0.22133551582121 0.27404747930607 0 0 0 0 0 0 0 0 0 0 0 0 0 0.244929446820704 0 0 0 0 0.288547779344142
"transverse_temporal_gyrus_right" 0 0 0 0 0 0 0 0 0 0 0 0 0 0 0 0 0 0 0 0 0 0 0 0 0 0 0 0 0 0 0 0 0 0 0.380143315068867 0 0 0 0 0.344461078479362 0.404567656148801 0.38445183686589 0 0.386104003279716 0 0 0 0.392711366520509 0 0 0.443485862917325 0 0 0 0 0 0 0.350477443148194 0 0 0 0.413372312263974 0.286437332747968 0.321779425934788 0 0 0 0.335296148919177
"insula_right" 0 0.48524047154866 0.439848384609037 0 0 0 0 0 0 0 0.442028646280347 0 0.13691185733132 0 0 0 0.380821025707421 0 0 0 0.406224173738583 0 0.405611865675836 0 0.143158392719174 0.37487155527605 0.465557840205099 0 0 0 0 0 0 0.41919508313388 0.395823770399945 0.42162305097236 0.345468549675106 0 0.270244043171105 0.325145892613334 0.408655447245576 0.373905988640315 0.386828796332086 0.384403882831391 0.27840283436528 0.378237948833096 0.243551701595413 0.401262319088297 0.26904180189719 0.405506158119478 0.320915169718903 0 0.256347770918309 0.371379476030997 0.33698230992809 0.427129201208754 0.376251226366252 0.353422645366239 0.318511298228965 0.33901905283716 0.396142306251675 0.382254690729225 0.329043778170248 0.363759834856075 0 0.288547779344142 0.335296148919177 0
