# Supplementary material for: NODDI and Tensor-Based Microstructural Indices as Predictors of Functional Connectivity
Source: PLoS One. 2016 Apr 14;11(4):e0153404. doi: 10.1371/journal.pone.0153404 (PMC4831788; doi:10.1371/journal.pone.0153404)
Supplement: S1 Data — a) Functional connectivity matrices, both fMRI and EEG connectomes across all subjects, in the form of precision matrices and b) structural brain connectivity matrices across all subjects and microstructural indices. Columns and rows are named according to the corresponding brain region that represent. (ZIP) [file pone.0153404.s001.zip › DATA/DWI/49_WICVF_68.txt]

"banks_superior_temporal_sulcus_left" "caudal_anterior_cingulate_cortex_left" "caudal_middle_frontal_gyrus_left" "cuneus_left" "entorhinal_cortex_left" "fusiform_gyrus_left" "inferior_parietal_gyrus_left" "inferior_temporal_gyrus_left" "cingulate_gyrus_isthmus_left" "lateral_occipital_cortex_left" "lateral_orbitofrontal_cortex_left" "lingual_gyrus_left" "medial_orbitofrontal_gyrus_left" "middle_temporal_gyrus_left" "parahippocampal_gyrus_left" "paracentral_gyrus_left" "inferior_frontal_gyrus_pars_opercularis_left" "inferior_frontal_gyrus_pars_orbitalis_left" "inferior_frontal_gyrus_pars_triangularis_left" "pericalcarine_cortex_left" "postcentral_gyrus_left" "posterior_cingulate_gyrus_left" "precentral_gyrus_left" "precuneus_left" "rostral_anterior_cingulate_cortex_left" "rostral_middle_frontal_gyrus_left" "superior_frontal_gyrus_left" "superior_parietal_gyrus_left" "superior_temporal_gyrus_left" "supramarginal_gyrus_left" "frontal_pole_left" "temporal_pole_left" "transverse_temporal_gyrus_left" "insula_left" "banks_superior_temporal_sulcus_right" "caudal_anterior_cingulate_cortex_right" "caudal_middle_frontal_gyrus_right" "cuneus_right" "entorhinal_cortex_right" "fusiform_gyrus_right" "inferior_parietal_gyrus_right" "inferior_temporal_gyrus_right" "cingulate_gyrus_isthmus_right" "lateral_occipital_cortex_right" "lateral_orbitofrontal_cortex_right" "lingual_gyrus_right" "medial_orbitofrontal_gyrus_right" "middle_temporal_gyrus_right" "parahippocampal_gyrus_right" "paracentral_gyrus_right" "inferior_frontal_gyrus_pars_opercularis_right" "inferior_frontal_gyrus_pars_orbitalis_right" "inferior_frontal_gyrus_pars_triangularis_right" "pericalcarine_cortex_right" "postcentral_gyrus_right" "posterior_cingulate_gyrus_right" "precentral_gyrus_right" "precuneus_right" "rostral_anterior_cingulate_cortex_right" "rostral_middle_frontal_gyrus_right" "superior_frontal_gyrus_right" "superior_parietal_gyrus_right" "superior_temporal_gyrus_right" "supramarginal_gyrus_right" "frontal_pole_right" "temporal_pole_right" "transverse_temporal_gyrus_right" "insula_right"
"banks_superior_temporal_sulcus_left" 0 0 0.615610448261378 0 0 0.525181900981201 0.525646245124114 0.533063640513465 0.539506088435032 0.520773787182106 0 0 0.522526183175609 0.505587490724962 0 0.56814202612632 0 0 0 0 0.580838617853276 0.587044132429812 0.603441908785162 0.533688021169554 0 0 0.613662284413602 0.545167469334278 0.528757840050389 0.545784261108709 0 0.518956474220611 0.540180532454387 0.539695929098348 0 0 0 0 0 0 0 0 0 0 0 0 0 0 0 0 0 0 0 0 0 0 0 0 0 0 0 0 0 0 0 0 0 0
"caudal_anterior_cingulate_cortex_left" 0 0 0.609686761673031 0 0 0 0 0 0.58523932834809 0 0.600988919097158 0 0.552193265183954 0 0 0 0.600988288479778 0.564706919058479 0.568617987059328 0 0 0.550263302716036 0.585929025249363 0.574472487136243 0.485170519886282 0.567848327386931 0.577664469604786 0.583573689023428 0 0 0 0 0 0.600677054772894 0 0.721781461884651 0.592173302384101 0 0 0 0 0 0 0 0.622383643403098 0 0 0 0 0 0.611645944785505 0 0 0 0 0.646020061256369 0 0 0 0.600958404681719 0.624259018315135 0 0 0 0 0 0 0.60898462153082
"caudal_middle_frontal_gyrus_left" 0.615610448261378 0.609686761673031 0 0 0.678125936656796 0.573906139658419 0.618685908775212 0.575668477775613 0.591053717823238 0.583426630948278 0.579696690078138 0 0.544950140219559 0.605630292954447 0 0.623519822283617 0.583480971767332 0 0.580259091236034 0 0.604977262103579 0.622447805259784 0.621237605581425 0.613489181508043 0.540056223510199 0.548943256811876 0.580059988191101 0.621709809175374 0.61538571312662 0.652209536752147 0 0 0.62458304784088 0.604180816113507 0 0.579125294744503 0.567182671550595 0 0 0 0 0 0 0 0.580441857385487 0 0.57039164892664 0 0 0.61406242253117 0.570668178391842 0.608835716762221 0.576427542650967 0 0.554257707612366 0.641058430642878 0.572317592076951 0 0.523452582450026 0.558315399077469 0.576437412895345 0 0 0.55294618126657 0 0 0 0.567739667859426
"cuneus_left" 0 0 0 0 0 0.538808925299072 0.526230445817638 0 0.529312303250483 0.539466822327008 0 0.540475010708021 0 0 0 0 0 0 0 0.49652544214421 0 0 0 0.542532220802408 0 0 0 0.536261419294809 0 0 0 0 0 0 0 0 0 0.640774796430182 0 0 0 0 0 0.50672517460884 0 0.779668276962259 0 0 0 0 0 0 0 0 0 0 0 0 0 0 0 0 0 0 0 0 0 0
"entorhinal_cortex_left" 0 0 0.678125936656796 0 0 0.451157124978027 0 0.462289565871637 0 0 0 0 0.69773119068784 0.440905082575514 0.440629329451227 0 0 0 0 0 0 0 0 0 0 0 0.626126312957129 0 0 0 0 0.425182978653348 0 0.370328529077615 0 0 0.674962896279198 0 0.688466601450008 0 0 0 0 0 0 0 0 0 0.708443215005261 0 0.700832934827821 0 0 0 0 0 0.699057150690702 0 0 0 0 0 0 0 0 0 0 0
"fusiform_gyrus_left" 0.525181900981201 0 0.573906139658419 0.538808925299072 0.451157124978027 0 0.519262929680694 0.499643048023245 0.491065192071145 0.51621085260187 0 0.529448602829831 0.480738469249903 0.506819276684006 0.494732910346407 0.54489336092366 0 0 0 0.5414098324163 0 0.570615881736717 0.56545056932049 0.522916811150084 0 0 0.567673393695964 0.52040541465834 0.477343201697794 0.530877343435694 0 0.442360391365113 0 0.460843562748489 0 0 0 0 0 0 0 0 0 0.533834896327936 0 0 0 0 0 0 0 0 0 0 0 0 0 0 0 0 0 0 0 0 0 0 0 0
"inferior_parietal_gyrus_left" 0.525646245124114 0 0.618685908775212 0.526230445817638 0 0.519262929680694 0 0.514928040421383 0.531307097093201 0.531526854488567 0 0.556006778041165 0.521865794251157 0.488784728370704 0 0.566533564993668 0.617568475485537 0 0 0.557095140693383 0.573639659908003 0.615708890826974 0.607517620152365 0.538405718764155 0 0 0.6169155559219 0.558944759799795 0.522460311533197 0.544006790685689 0 0 0.544111122337783 0.548116304233768 0 0 0 0 0 0 0 0 0 0 0 0 0 0 0 0 0 0 0 0 0 0 0 0 0 0 0 0 0 0 0 0 0 0
"inferior_temporal_gyrus_left" 0.533063640513465 0 0.575668477775613 0 0.462289565871637 0.499643048023245 0.514928040421383 0 0.445834327637895 0.508742015206863 0 0.521672267389346 0.480390773600291 0.515436114115609 0.439582938014668 0.535502436550643 0 0 0 0 0 0.538281317584778 0.570433340248809 0.485580204988771 0 0 0.582083665517565 0.532173346435383 0.50525168429153 0.53367690606957 0 0.469288890224311 0 0.505925584294026 0 0 0 0 0 0 0 0 0 0 0 0 0 0 0 0 0 0 0 0 0 0 0 0 0 0 0 0 0 0 0 0 0 0
"cingulate_gyrus_isthmus_left" 0.539506088435032 0.58523932834809 0.591053717823238 0.529312303250483 0 0.491065192071145 0.531307097093201 0.445834327637895 0 0.47720064215844 0 0.506290309475139 0.520605724291737 0.531142824307407 0.460527440050871 0.553452519118144 0.611647395768615 0 0 0 0.556969147201694 0.536466649814775 0.593780824039888 0.487671929405563 0 0 0.590054935025124 0.561010992403012 0.547156685040057 0.566833522943567 0 0 0 0.546059212292756 0 0 0 0 0 0.61343181959844 0 0 0.567475538471892 0.596031282028373 0 0 0 0.648003432190441 0 0 0 0 0 0 0 0 0 0 0 0 0 0 0 0 0 0 0 0
"lateral_occipital_cortex_left" 0.520773787182106 0 0.583426630948278 0.539466822327008 0 0.51621085260187 0.531526854488567 0.508742015206863 0.47720064215844 0 0 0.523478199538953 0.533116677467309 0.520711526817426 0 0.542962026656174 0 0 0 0.511810911801793 0.541428485832894 0.569676523260839 0.558952161897293 0.506591027107701 0 0 0.566698608346466 0.525824927399364 0.520880354149391 0.537839267997868 0 0 0.490702955943941 0.518189637959722 0 0 0 0 0 0 0 0 0 0.522794633346113 0 0.477933817981352 0 0 0 0 0 0 0 0 0 0 0 0 0 0 0 0 0 0 0 0 0 0
"lateral_orbitofrontal_cortex_left" 0 0.600988919097158 0.579696690078138 0 0 0 0 0 0 0 0 0 0.485928799277884 0 0 0 0.575322498354037 0.498969598455258 0.550387490807451 0 0 0.52214493267253 0 0 0.495135410115515 0.550718472112598 0.581268168080795 0 0.714531421376978 0 0.520254894957931 0.835354621703485 0 0.496457295760183 0 0.600155961912988 0.578614929991901 0 0 0 0 0 0 0 0.560560036395076 0 0 0 0 0 0.576796320165904 0 0 0 0 0.566517453706311 0.529810118772824 0 0.542131021585281 0.583998558637811 0.582625475653946 0 0 0 0 0 0 0.588634273784712
"lingual_gyrus_left" 0 0 0 0.540475010708021 0 0.529448602829831 0.556006778041165 0.521672267389346 0.506290309475139 0.523478199538953 0 0 0 0.518515323791124 0.475750247173136 0 0 0 0 0.482746622948403 0 0.548780018833479 0.598336598578995 0.55025278952445 0 0 0.564722622822758 0.5444568512104 0 0 0 0 0 0.509189766370654 0 0 0 0 0 0.578783228731511 0 0 0 0.602782225420989 0 0.543283716829863 0 0 0 0 0 0 0 0 0 0 0 0 0 0 0 0 0 0 0 0 0 0
"medial_orbitofrontal_gyrus_left" 0.522526183175609 0.552193265183954 0.544950140219559 0 0.69773119068784 0.480738469249903 0.521865794251157 0.480390773600291 0.520605724291737 0.533116677467309 0.485928799277884 0 0 0.516652802441883 0 0 0.552823400234601 0.520541487123187 0.540275829930729 0 0 0.573536585552366 0.577501111185567 0.524243595431824 0.490991928184536 0.459970164256458 0.550898383926077 0.530967835876361 0.502871331138732 0.545299059719221 0.454761249081494 0 0 0.433542769568852 0 0.581317121484205 0.544094844259271 0 0 0 0 0 0 0 0 0 0 0 0.812614974580603 0 0 0 0 0 0 0 0 0 0 0 0.576602028977145 0 0 0 0 0 0 0.558383024044848
"middle_temporal_gyrus_left" 0.505587490724962 0 0.605630292954447 0 0.440905082575514 0.506819276684006 0.488784728370704 0.515436114115609 0.531142824307407 0.520711526817426 0 0.518515323791124 0.516652802441883 0 0.484495745536452 0.52499978562581 0.595458461300788 0 0 0 0 0.615775020274332 0.60573642726775 0.532361666765339 0 0 0.605350082589009 0.538243663971879 0.528143347792205 0.556648036904694 0 0.444612432876515 0.533961914258341 0.544636594509776 0 0 0 0 0 0 0 0 0 0 0 0 0 0 0 0 0 0 0 0 0 0 0 0 0 0 0 0 0 0 0 0 0 0
"parahippocampal_gyrus_left" 0 0 0 0 0.440629329451227 0.494732910346407 0 0.439582938014668 0.460527440050871 0 0 0.475750247173136 0 0.484495745536452 0 0 0 0 0 0 0 0 0 0 0 0 0 0 0.504794628230412 0 0 0.477042776449372 0 0.470400626578575 0 0 0 0 0 0 0 0 0 0 0 0 0 0 0 0 0 0 0 0 0 0 0 0 0 0 0 0 0 0 0 0 0 0
"paracentral_gyrus_left" 0.56814202612632 0 0.623519822283617 0 0 0.54489336092366 0.566533564993668 0.535502436550643 0.553452519118144 0.542962026656174 0 0 0 0.52499978562581 0 0 0 0 0 0 0.541525578609884 0.558512846773249 0.578445900127718 0.566416429617449 0 0 0.592527156100567 0.585284244423303 0.586313512683065 0.610576061124343 0 0 0 0.601494474227596 0 0 0 0 0 0 0 0 0 0 0 0 0 0 0 0.806529967388421 0 0 0 0 0 0.630656620087147 0 0 0 0 0 0 0 0 0 0 0 0
"inferior_frontal_gyrus_pars_opercularis_left" 0 0.600988288479778 0.583480971767332 0 0 0 0.617568475485537 0 0.611647395768615 0 0.575322498354037 0 0.552823400234601 0.595458461300788 0 0 0 0 0.585717342205123 0 0.533788331020057 0.59733079241581 0.559177001616857 0 0.536484558852138 0.531326810900734 0.586357546756934 0 0.576884230978381 0.557796773976832 0 0 0 0.55434672731107 0 0.560368189800603 0.538433156297421 0 0 0 0 0 0 0 0 0 0 0 0 0 0.554447027179933 0 0 0 0 0.54213088558818 0.521547922125327 0 0.498819190758626 0.54436595493641 0.561456437487659 0 0 0 0 0 0 0.512944660141988
"inferior_frontal_gyrus_pars_orbitalis_left" 0 0.564706919058479 0 0 0 0 0 0 0 0 0.498969598455258 0 0.520541487123187 0 0 0 0 0 0.541413551111949 0 0 0 0 0 0.539531173523064 0.516555664398778 0.561558113447687 0 0.980794196166611 0 0 0 0 0 0 0.595221963120411 0 0 0 0 0 0 0 0 0 0 0 0 0 0 0 0 0 0 0 0 0 0 0 0 0.533184115302753 0 0 0 0 0 0 0
"inferior_frontal_gyrus_pars_triangularis_left" 0 0.568617987059328 0.580259091236034 0 0 0 0 0 0 0 0.550387490807451 0 0.540275829930729 0 0 0 0.585717342205123 0.541413551111949 0 0 0 0 0 0 0.542873839680637 0.521706245709623 0.568574997451865 0 0.625301815775897 0 0 0 0 0.536873589928277 0 0.588629999874558 0 0 0 0 0 0 0 0 0 0 0 0 0 0 0 0 0 0 0 0 0 0 0 0 0 0 0 0 0 0 0 0
"pericalcarine_cortex_left" 0 0 0 0.49652544214421 0 0.5414098324163 0.557095140693383 0 0 0.511810911801793 0 0.482746622948403 0 0 0 0 0 0 0 0 0 0 0 0.53474839321509 0 0 0 0.505888411877593 0 0 0 0 0 0 0 0 0 0 0 0 0 0 0 0 0 0.504082404881624 0 0 0 0 0 0 0 0 0 0 0 0 0 0 0 0 0 0 0 0 0 0
"postcentral_gyrus_left" 0.580838617853276 0 0.604977262103579 0 0 0 0.573639659908003 0 0.556969147201694 0.541428485832894 0 0 0 0 0 0.541525578609884 0.533788331020057 0 0 0 0 0.603564959643658 0.579865111633326 0.549535492625421 0 0.544316097611912 0.589248478399833 0.539660085994124 0.651833771584973 0.553008488907919 0 0 0 0.564611831725704 0 0.56254805607289 0.562329504729789 0 0 0 0 0 0 0 0 0 0 0 0 0 0.555822080152609 0 0 0 0 0.564680202980911 0.582727202097106 0 0 0.564907827171875 0.58101747345915 0 0 0 0 0 0 0.558411844237054
"posterior_cingulate_gyrus_left" 0.587044132429812 0.550263302716036 0.622447805259784 0 0 0.570615881736717 0.615708890826974 0.538281317584778 0.536466649814775 0.569676523260839 0.52214493267253 0.548780018833479 0.573536585552366 0.615775020274332 0 0.558512846773249 0.59733079241581 0 0 0 0.603564959643658 0 0.608515940056375 0.549207791865665 0.545326167876453 0.55062173121928 0.620219250063351 0.571416897625951 0.601698606569495 0.586602850861143 0 0 0.625519147122723 0.633192030567956 0 0.57516118587579 0.599176247016563 0 0.694466694796847 0 0 0 0.551077348939203 0 0 0 0 0 0 0 0 0 0 0 0 0.702473595718869 0 0 0 0 0.607414446874337 0 0 0 0 0 0 0
"precentral_gyrus_left" 0.603441908785162 0.585929025249363 0.621237605581425 0 0 0.56545056932049 0.607517620152365 0.570433340248809 0.593780824039888 0.558952161897293 0 0.598336598578995 0.577501111185567 0.60573642726775 0 0.578445900127718 0.559177001616857 0 0 0 0.579865111633326 0.608515940056375 0 0.600853530989933 0 0.542904587464948 0.594350401944704 0.611304152614182 0.615392254991694 0.638151219473886 0 0 0.579331046815115 0.625236496515142 0 0.638291996462792 0.575358285511631 0 0 0 0 0 0 0 0 0 0 0 0 0 0 0 0 0 0 0.593233417078587 0 0 0 0 0.585878799665748 0 0 0 0 0 0 0.565246458521922
"precuneus_left" 0.533688021169554 0.574472487136243 0.613489181508043 0.542532220802408 0 0.522916811150084 0.538405718764155 0.485580204988771 0.487671929405563 0.506591027107701 0 0.55025278952445 0.524243595431824 0.532361666765339 0 0.566416429617449 0 0 0 0.53474839321509 0.549535492625421 0.549207791865665 0.600853530989933 0 0 0 0.588360409401114 0.535041497551393 0.546945414317004 0.564005319435055 0 0 0.545214227431195 0.548144012447529 0 0 0 0 0 0 0 0 0 0 0 0 0 0 0 0 0 0 0 0 0 0 0 0.533831063594528 0 0 0 0 0 0 0 0 0 0
"rostral_anterior_cingulate_cortex_left" 0 0.485170519886282 0.540056223510199 0 0 0 0 0 0 0 0.495135410115515 0 0.490991928184536 0 0 0 0.536484558852138 0.539531173523064 0.542873839680637 0 0 0.545326167876453 0 0 0 0.519749759661631 0.543001672359003 0 0 0 0 0 0 0.532713592515733 0 0.583718506117881 0 0 0 0 0 0 0 0 0.557032244945538 0 0 0 0 0 0.519066265513881 0 0 0 0 0.531597579622454 0 0 0 0 0.564242704690073 0 0 0 0 0 0 0.496591015501501
"rostral_middle_frontal_gyrus_left" 0 0.567848327386931 0.548943256811876 0 0 0 0 0 0 0 0.550718472112598 0 0.459970164256458 0 0 0 0.531326810900734 0.516555664398778 0.521706245709623 0 0.544316097611912 0.55062173121928 0.542904587464948 0 0.519749759661631 0 0.554300358870217 0 0 0 0.606340110858633 0 0 0.54219636617377 0 0.617338925949418 0.582989001425289 0 0 0 0 0 0 0 0.598441254867651 0 0 0 0 0 0.582316611135647 0 0 0 0 0.559760569339747 0.529942041949091 0 0.574096092057164 0.577522445962009 0.588519236935 0 0 0 0 0 0 0.518007069911362
"superior_frontal_gyrus_left" 0.613662284413602 0.577664469604786 0.580059988191101 0 0.626126312957129 0.567673393695964 0.6169155559219 0.582083665517565 0.590054935025124 0.566698608346466 0.581268168080795 0.564722622822758 0.550898383926077 0.605350082589009 0 0.592527156100567 0.586357546756934 0.561558113447687 0.568574997451865 0 0.589248478399833 0.620219250063351 0.594350401944704 0.588360409401114 0.543001672359003 0.554300358870217 0 0.596458496746594 0.615170281311143 0.623285711005418 0.504431608901012 0 0.613802679692388 0.578893284611389 0 0.633980018442177 0.586547595333566 0 0 0 0 0 0 0 0.596836704339571 0 0.577916319071061 0 0 0 0.586671933029604 0 0.584737024225645 0 0.60500602375853 0.635357529208914 0.592902157172107 0 0.546649372259641 0.570023693268109 0.603652175447762 0 0 0.613188777798801 0 0 0 0.577861303721974
"superior_parietal_gyrus_left" 0.545167469334278 0.583573689023428 0.621709809175374 0.536261419294809 0 0.52040541465834 0.558944759799795 0.532173346435383 0.561010992403012 0.525824927399364 0 0.5444568512104 0.530967835876361 0.538243663971879 0 0.585284244423303 0 0 0 0.505888411877593 0.539660085994124 0.571416897625951 0.611304152614182 0.535041497551393 0 0 0.596458496746594 0 0.560123692161644 0.574709727238922 0 0 0 0.560373384714865 0 0 0 0 0 0 0 0 0 0 0 0 0 0 0 0 0 0 0 0 0 0.623361849707223 0 0.682817954636297 0 0 0 0.678678303032208 0 0 0 0 0 0
"superior_temporal_gyrus_left" 0.528757840050389 0 0.61538571312662 0 0 0.477343201697794 0.522460311533197 0.50525168429153 0.547156685040057 0.520880354149391 0.714531421376978 0 0.502871331138732 0.528143347792205 0.504794628230412 0.586313512683065 0.576884230978381 0.980794196166611 0.625301815775897 0 0.651833771584973 0.601698606569495 0.615392254991694 0.546945414317004 0 0 0.615170281311143 0.560123692161644 0 0.559683487839943 0 0.471625481281531 0.482207114044871 0.523398865415307 0 0 0 0 0 0 0 0 0 0 0 0 0 0 0 0 0 0 0 0 0 0 0 0 0 0 0 0 0 0 0 0 0 0
"supramarginal_gyrus_left" 0.545784261108709 0 0.652209536752147 0 0 0.530877343435694 0.544006790685689 0.53367690606957 0.566833522943567 0.537839267997868 0 0 0.545299059719221 0.556648036904694 0 0.610576061124343 0.557796773976832 0 0 0 0.553008488907919 0.586602850861143 0.638151219473886 0.564005319435055 0 0 0.623285711005418 0.574709727238922 0.559683487839943 0 0 0 0.561833076128582 0.564518300499691 0 0 0.567119531126668 0 0 0 0 0 0 0 0 0 0 0 0 0 0 0 0 0 0 0.599463522312313 0 0 0 0 0 0 0 0 0 0 0 0
"frontal_pole_left" 0 0 0 0 0 0 0 0 0 0 0.520254894957931 0 0.454761249081494 0 0 0 0 0 0 0 0 0 0 0 0 0.606340110858633 0.504431608901012 0 0 0 0 0 0 0 0 0 0 0 0 0 0 0 0 0 0 0 0 0 0 0 0 0 0 0 0 0 0 0 0 0 0 0 0 0 0.781612454490281 0 0 0
"temporal_pole_left" 0.518956474220611 0 0 0 0.425182978653348 0.442360391365113 0 0.469288890224311 0 0 0.835354621703485 0 0 0.444612432876515 0.477042776449372 0 0 0 0 0 0 0 0 0 0 0 0 0 0.471625481281531 0 0 0 0 0.447215505985988 0 0 0 0 0 0 0 0 0 0 0 0 0 0 0 0 0 0 0 0 0 0 0 0 0 0 0 0 0 0 0 0 0 0
"transverse_temporal_gyrus_left" 0.540180532454387 0 0.62458304784088 0 0 0 0.544111122337783 0 0 0.490702955943941 0 0 0 0.533961914258341 0 0 0 0 0 0 0 0.625519147122723 0.579331046815115 0.545214227431195 0 0 0.613802679692388 0 0.482207114044871 0.561833076128582 0 0 0 0.499520968479881 0 0 0 0 0 0 0 0 0 0 0 0 0 0 0 0 0 0 0 0 0 0 0 0 0 0 0 0 0 0 0 0 0 0
"insula_left" 0.539695929098348 0.600677054772894 0.604180816113507 0 0.370328529077615 0.460843562748489 0.548116304233768 0.505925584294026 0.546059212292756 0.518189637959722 0.496457295760183 0.509189766370654 0.433542769568852 0.544636594509776 0.470400626578575 0.601494474227596 0.55434672731107 0 0.536873589928277 0 0.564611831725704 0.633192030567956 0.625236496515142 0.548144012447529 0.532713592515733 0.54219636617377 0.578893284611389 0.560373384714865 0.523398865415307 0.564518300499691 0 0.447215505985988 0.499520968479881 0 0 0.620027186840705 0.560449757624385 0 0 0 0 0 0 0 0 0 0 0 0 0.605098171927214 0.573378918902627 0 0 0 0 0.60518289334508 0.579508677366567 0 0.528328477656635 0.538161664027032 0.574904036260074 0 0 0 0 0 0 0.562960395530246
"banks_superior_temporal_sulcus_right" 0 0 0 0 0 0 0 0 0 0 0 0 0 0 0 0 0 0 0 0 0 0 0 0 0 0 0 0 0 0 0 0 0 0 0 0 0.590520998823362 0 0 0 0.530526278200236 0.4973510971042 0.582210276931825 0.523994962863289 0 0.619594997273456 0 0.504796736800108 0 0.562766438892945 0.582696671656475 0 0 0 0.569820923416004 0.560991522849599 0.580083073823154 0.530562904923665 0 0 0.595301782815984 0.562502452249238 0.502768798991857 0.557764426929147 0 0 0.542041274916005 0.525721834802905
"caudal_anterior_cingulate_cortex_right" 0 0.721781461884651 0.579125294744503 0 0 0 0 0 0 0 0.600155961912988 0 0.581317121484205 0 0 0 0.560368189800603 0.595221963120411 0.588629999874558 0 0.56254805607289 0.57516118587579 0.638291996462792 0 0.583718506117881 0.617338925949418 0.633980018442177 0 0 0 0 0 0 0.620027186840705 0 0 0.602808917167382 0 0 0 0 0 0 0 0.609562626373959 0 0.567628014006607 0 0 0.661474883337656 0.598576136795747 0.582269307657518 0.57314319612477 0 0.602145312816253 0.583133736837618 0.607960284556214 0 0.550227363233949 0.579792200424012 0.594024104824022 0 0 0 0 0 0 0.599198983567769
"caudal_middle_frontal_gyrus_right" 0 0.592173302384101 0.567182671550595 0 0.674962896279198 0 0 0 0 0 0.578614929991901 0 0.544094844259271 0 0 0 0.538433156297421 0 0 0 0.562329504729789 0.599176247016563 0.575358285511631 0 0 0.582989001425289 0.586547595333566 0 0 0.567119531126668 0 0 0 0.560449757624385 0.590520998823362 0.602808917167382 0 0 0 0 0.594849913831621 0 0.627205602185307 0 0.606745323112096 0 0.544465837859211 0.595623660266142 0 0.620581845212658 0.615282772968382 0.557987292901849 0.593313938135946 0 0.589951755736883 0.652430795898213 0.59956298921114 0.573269371186697 0.573481372162717 0.584464351261783 0.603733842011868 0.613703425992319 0 0.621697312385883 0 0 0 0.603212657948658
"cuneus_right" 0 0 0 0.640774796430182 0 0 0 0 0 0 0 0 0 0 0 0 0 0 0 0 0 0 0 0 0 0 0 0 0 0 0 0 0 0 0 0 0 0 0 0.534321282068098 0.514059750418774 0 0 0.518033136822806 0 0.505379546401748 0 0 0 0 0 0 0 0.489404811108465 0 0 0 0.528618647870476 0 0 0 0.525551153958015 0 0 0 0 0 0
"entorhinal_cortex_right" 0 0 0 0 0.688466601450008 0 0 0 0 0 0 0 0 0 0 0 0 0 0 0 0 0.694466694796847 0 0 0 0 0 0 0 0 0 0 0 0 0 0 0 0 0 0.491745915895743 0 0.425594021580346 0 0 0 0 0 0.435294893444087 0.495155784165684 0 0 0 0 0 0 0 0.621779541494039 0 0 0 0 0 0.41923993650518 0 0 0.432255213189115 0 0.428698499117233
"fusiform_gyrus_right" 0 0 0 0 0 0 0 0 0.61343181959844 0 0 0.578783228731511 0 0 0 0 0 0 0 0 0 0 0 0 0 0 0 0 0 0 0 0 0 0 0 0 0 0.534321282068098 0.491745915895743 0 0.533907354663147 0.496115416021362 0.614296265700013 0.528884996911253 0 0.529565961680247 0 0.522029259522229 0.461827044862774 0.550839186354839 0.579529982934036 0 0 0.526944975151298 0 0 0.557295993167324 0.542169069409465 0 0 0 0.544248242938533 0.473710231820394 0.552365858689521 0 0.446583844101051 0.509434924514983 0.475731864218548
"inferior_parietal_gyrus_right" 0 0 0 0 0 0 0 0 0 0 0 0 0 0 0 0 0 0 0 0 0 0 0 0 0 0 0 0 0 0 0 0 0 0 0.530526278200236 0 0.594849913831621 0.514059750418774 0 0.533907354663147 0 0.512104817000805 0.513823498332384 0.526298343351654 0 0.556553652748752 0 0.53842733383501 0 0.558130621512023 0.57665165254063 0 0 0.524384847742476 0.539811206674886 0.551332023483415 0.577420517491252 0.506889096154089 0 0 0.590293454864153 0.553085999601507 0.514928355856427 0.536828268445972 0 0 0.528758225437945 0.520143835752969
"inferior_temporal_gyrus_right" 0 0 0 0 0 0 0 0 0 0 0 0 0 0 0 0 0 0 0 0 0 0 0 0 0 0 0 0 0 0 0 0 0 0 0.4973510971042 0 0 0 0.425594021580346 0.496115416021362 0.512104817000805 0 0.508507318848093 0.518487481123676 0 0.556467314854107 0 0.519561619272427 0.433483689044223 0 0.596055542808339 0 0 0 0.569363341450616 0.583906136616056 0.580149074226714 0.489237082177227 0 0 0.594420821789822 0.533822618582971 0.515041690445886 0.542705107748805 0 0.462904968112062 0.539301108964333 0.502250870255459
"cingulate_gyrus_isthmus_right" 0 0 0 0 0 0 0 0 0.567475538471892 0 0 0 0 0 0 0 0 0 0 0 0 0.551077348939203 0 0 0 0 0 0 0 0 0 0 0 0 0.582210276931825 0 0.627205602185307 0 0 0.614296265700013 0.513823498332384 0.508507318848093 0 0.535357526041181 0 0.551516013713913 0 0.567887729037535 0.47037288569534 0.566775132016414 0.595608009003254 0 0 0 0.574278481982542 0.546874429436151 0.607982682605499 0.513587772691974 0 0 0.619020003834833 0.546741238346981 0.521459995509077 0.559762953630329 0 0 0 0.528190717331642
"lateral_occipital_cortex_right" 0 0 0 0.50672517460884 0 0.533834896327936 0 0 0.596031282028373 0.522794633346113 0 0.602782225420989 0 0 0 0 0 0 0 0 0 0 0 0 0 0 0 0 0 0 0 0 0 0 0.523994962863289 0 0 0.518033136822806 0 0.528884996911253 0.526298343351654 0.518487481123676 0.535357526041181 0 0 0.543898064281526 0 0.517131099284375 0.55482329427029 0.562108826136582 0.575223036136193 0 0 0.501122166877803 0.574412811948332 0.560409857531174 0.580431149294274 0.534816383945802 0 0 0.588946975630279 0.54984088700542 0.51636854912868 0.553879819987471 0 0 0.524024150221856 0.519826336459776
"lateral_orbitofrontal_cortex_right" 0 0.622383643403098 0.580441857385487 0 0 0 0 0 0 0 0.560560036395076 0 0 0 0 0 0 0 0 0 0 0 0 0 0.557032244945538 0.598441254867651 0.596836704339571 0 0 0 0 0 0 0 0 0.609562626373959 0.606745323112096 0 0 0 0 0 0 0 0 0 0.508672146212453 0.477327411181108 0 0 0.591476193199727 0.537736535344334 0.570332715576245 0 0 0.615017686711691 0.59231660681649 0 0.558376505416022 0.569857021301492 0.599363066317657 0 0.715105497561635 0 0.345895508151295 0.511766712613199 0 0.452618137135124
"lingual_gyrus_right" 0 0 0 0.779668276962259 0 0 0 0 0 0.477933817981352 0 0.543283716829863 0 0 0 0 0 0 0 0.504082404881624 0 0 0 0 0 0 0 0 0 0 0 0 0 0 0.619594997273456 0 0 0.505379546401748 0 0.529565961680247 0.556553652748752 0.556467314854107 0.551516013713913 0.543898064281526 0 0 0 0.543805157333225 0.562468741687139 0.550950968354456 0 0 0 0.490198268362183 0 0.560199088200033 0 0.520656917531794 0 0 0 0.562482803103151 0 0.568010812459359 0 0 0 0.528282069931277
"medial_orbitofrontal_gyrus_right" 0 0 0.57039164892664 0 0 0 0 0 0 0 0 0 0 0 0 0 0 0 0 0 0 0 0 0 0 0 0.577916319071061 0 0 0 0 0 0 0 0 0.567628014006607 0.544465837859211 0 0 0 0 0 0 0 0.508672146212453 0 0 0 0 0 0.559961958993663 0 0.561183172001024 0 0 0.556044691265327 0 0 0.481088260573719 0.486041685069413 0.53879471089269 0 0 0 0.442835362845951 0 0 0.399979751454428
"middle_temporal_gyrus_right" 0 0 0 0 0 0 0 0 0.648003432190441 0 0 0 0 0 0 0 0 0 0 0 0 0 0 0 0 0 0 0 0 0 0 0 0 0 0.504796736800108 0 0.595623660266142 0 0.435294893444087 0.522029259522229 0.53842733383501 0.519561619272427 0.567887729037535 0.517131099284375 0.477327411181108 0.543805157333225 0 0 0.462978249640615 0.557741637570229 0.587727798656759 0 0 0 0.560716743820644 0.565616752553078 0.585416131023777 0.535750892386467 0 0 0.598899833557021 0.555337800441499 0.508497743715208 0.552722565565553 0 0.477462941723005 0.538114225934859 0.50622031121604
"parahippocampal_gyrus_right" 0 0 0 0 0.708443215005261 0 0 0 0 0 0 0 0.812614974580603 0 0 0 0 0 0 0 0 0 0 0 0 0 0 0 0 0 0 0 0 0 0 0 0 0 0.495155784165684 0.461827044862774 0 0.433483689044223 0.47037288569534 0.55482329427029 0 0.562468741687139 0 0.462978249640615 0 0 0 0 0 0 0.719748351123964 0 0 0 0 0 0 0 0.465217189028493 0 0 0.45876316707383 0 0.463187448416236
"paracentral_gyrus_right" 0 0 0.61406242253117 0 0 0 0 0 0 0 0 0 0 0 0 0.806529967388421 0 0 0 0 0 0 0 0 0 0 0 0 0 0 0 0 0 0.605098171927214 0.562766438892945 0.661474883337656 0.620581845212658 0 0 0.550839186354839 0.558130621512023 0 0.566775132016414 0.562108826136582 0 0.550950968354456 0 0.557741637570229 0 0 0 0 0 0 0.515450664513657 0.596664545018666 0.574818509389192 0.553311461868347 0 0 0.596983453921912 0.561686759312654 0 0.569221178104194 0 0 0 0.575809427860705
"inferior_frontal_gyrus_pars_opercularis_right" 0 0.611645944785505 0.570668178391842 0 0.700832934827821 0 0 0 0 0 0.576796320165904 0 0 0 0 0 0.554447027179933 0 0 0 0.555822080152609 0 0 0 0.519066265513881 0.582316611135647 0.586671933029604 0 0 0 0 0 0 0.573378918902627 0.582696671656475 0.598576136795747 0.615282772968382 0 0 0.579529982934036 0.57665165254063 0.596055542808339 0.595608009003254 0.575223036136193 0.591476193199727 0 0.559961958993663 0.587727798656759 0 0 0 0.581822734700315 0.554090428429042 0 0.608827628166337 0.652542647269503 0.573006623872413 0.531662078690948 0.57865211344904 0.577419495991275 0.597543260685138 0.591674741288848 0 0.618522962514394 0.567229427898556 0 0.614735726986247 0.567960234766008
"inferior_frontal_gyrus_pars_orbitalis_right" 0 0 0.608835716762221 0 0 0 0 0 0 0 0 0 0 0 0 0 0 0 0 0 0 0 0 0 0 0 0 0 0 0 0 0 0 0 0 0.582269307657518 0.557987292901849 0 0 0 0 0 0 0 0.537736535344334 0 0 0 0 0 0.581822734700315 0 0.522615835702057 0 0 0 0 0 0.556277046920982 0.524326555711419 0.579436456491549 0 0.723870391107998 0 0 0 0 0
"inferior_frontal_gyrus_pars_triangularis_right" 0 0 0.576427542650967 0 0 0 0 0 0 0 0 0 0 0 0 0 0 0 0 0 0 0 0 0 0 0 0.584737024225645 0 0 0 0 0 0 0 0 0.57314319612477 0.593313938135946 0 0 0 0 0 0 0 0.570332715576245 0 0.561183172001024 0 0 0 0.554090428429042 0.522615835702057 0 0 0.575634263864014 0.615558761679498 0.587878257640578 0 0.563362538586803 0.558708834844962 0.583457732018779 0 0 0 0.555967140225527 0 0 0.557396150627935
"pericalcarine_cortex_right" 0 0 0 0 0 0 0 0 0 0 0 0 0 0 0 0 0 0 0 0 0 0 0 0 0 0 0 0 0 0 0 0 0 0 0 0 0 0.489404811108465 0 0.526944975151298 0.524384847742476 0 0 0.501122166877803 0 0.490198268362183 0 0 0 0 0 0 0 0 0 0 0 0.514749984692201 0 0 0 0.517924895196362 0 0 0 0 0 0.511035067513759
"postcentral_gyrus_right" 0 0 0.554257707612366 0 0 0 0 0 0 0 0 0 0 0 0 0 0 0 0 0 0 0 0 0 0 0 0.60500602375853 0 0 0 0 0 0 0 0.569820923416004 0.602145312816253 0.589951755736883 0 0 0 0.539811206674886 0.569363341450616 0.574278481982542 0.574412811948332 0 0 0 0.560716743820644 0.719748351123964 0.515450664513657 0.608827628166337 0 0.575634263864014 0 0 0.640709513459326 0.543939314387427 0.549931081862138 0.57199304162485 0.566957983278203 0.621500271060485 0.514089073123483 0.550166678250418 0.584403244166622 0 0 0 0.545171507256701
"posterior_cingulate_gyrus_right" 0 0.646020061256369 0.641058430642878 0 0 0 0 0 0 0 0.566517453706311 0 0 0 0 0.630656620087147 0.54213088558818 0 0 0 0.564680202980911 0.702473595718869 0.593233417078587 0 0.531597579622454 0.559760569339747 0.635357529208914 0.623361849707223 0 0.599463522312313 0 0 0 0.60518289334508 0.560991522849599 0.583133736837618 0.652430795898213 0 0 0 0.551332023483415 0.583906136616056 0.546874429436151 0.560409857531174 0.615017686711691 0.560199088200033 0.556044691265327 0.565616752553078 0 0.596664545018666 0.652542647269503 0 0.615558761679498 0 0.640709513459326 0 0.632536063929055 0.521637372492137 0.551149621488674 0.6121118793023 0.631305281298287 0.57222647711898 0.567617645127183 0.591981431688965 0 0 0 0.622068982632177
"precentral_gyrus_right" 0 0 0.572317592076951 0 0.699057150690702 0 0 0 0 0 0.529810118772824 0 0 0 0 0 0.521547922125327 0 0 0 0.582727202097106 0 0 0 0 0.529942041949091 0.592902157172107 0 0 0 0 0 0 0.579508677366567 0.580083073823154 0.607960284556214 0.59956298921114 0 0.621779541494039 0.557295993167324 0.577420517491252 0.580149074226714 0.607982682605499 0.580431149294274 0.59231660681649 0 0 0.585416131023777 0 0.574818509389192 0.573006623872413 0 0.587878257640578 0 0.543939314387427 0.632536063929055 0 0.596786548186991 0.568073731745431 0.586594984416184 0.619996432123063 0.595086240870393 0.591858639319017 0.602510890378751 0 0 0 0.571401325189548
"precuneus_right" 0 0 0 0 0 0 0 0 0 0 0 0 0 0 0 0 0 0 0 0 0 0 0 0.533831063594528 0 0 0 0.682817954636297 0 0 0 0 0 0 0.530562904923665 0 0.573269371186697 0.528618647870476 0 0.542169069409465 0.506889096154089 0.489237082177227 0.513587772691974 0.534816383945802 0 0.520656917531794 0 0.535750892386467 0 0.553311461868347 0.531662078690948 0 0 0.514749984692201 0.549931081862138 0.521637372492137 0.596786548186991 0 0 0 0.596122268860098 0.5402451453972 0.532659920103759 0.537284009986396 0 0 0.554145012710398 0.518205495924568
"rostral_anterior_cingulate_cortex_right" 0 0 0.523452582450026 0 0 0 0 0 0 0 0.542131021585281 0 0 0 0 0 0.498819190758626 0 0 0 0 0 0 0 0 0.574096092057164 0.546649372259641 0 0 0 0 0 0 0.528328477656635 0 0.550227363233949 0.573481372162717 0 0 0 0 0 0 0 0.558376505416022 0 0.481088260573719 0 0 0 0.57865211344904 0.556277046920982 0.563362538586803 0 0.57199304162485 0.551149621488674 0.568073731745431 0 0 0.565990132476969 0.567241528401621 0 0 0 0 0 0 0.536008942045666
"rostral_middle_frontal_gyrus_right" 0 0.600958404681719 0.558315399077469 0 0 0 0 0 0 0 0.583998558637811 0 0 0 0 0 0.54436595493641 0 0 0 0.564907827171875 0 0 0 0 0.577522445962009 0.570023693268109 0 0 0 0 0 0 0.538161664027032 0 0.579792200424012 0.584464351261783 0 0 0 0 0 0 0 0.569857021301492 0 0.486041685069413 0 0 0 0.577419495991275 0.524326555711419 0.558708834844962 0 0.566957983278203 0.6121118793023 0.586594984416184 0 0.565990132476969 0 0.57071008012099 0 0 0 0.413884736729808 0 0 0.557408284250496
"superior_frontal_gyrus_right" 0 0.624259018315135 0.576437412895345 0 0 0 0 0 0 0 0.582625475653946 0 0.576602028977145 0 0 0 0.561456437487659 0.533184115302753 0 0 0.58101747345915 0.607414446874337 0.585878799665748 0 0.564242704690073 0.588519236935 0.603652175447762 0 0 0 0 0 0 0.574904036260074 0.595301782815984 0.594024104824022 0.603733842011868 0 0 0 0.590293454864153 0.594420821789822 0.619020003834833 0.588946975630279 0.599363066317657 0 0.53879471089269 0.598899833557021 0 0.596983453921912 0.597543260685138 0.579436456491549 0.583457732018779 0 0.621500271060485 0.631305281298287 0.619996432123063 0.596122268860098 0.567241528401621 0.57071008012099 0 0.599236543932222 0 0.619174595806383 0.498599785410936 0 0 0.589755775876639
"superior_parietal_gyrus_right" 0 0 0 0 0 0 0 0 0 0 0 0 0 0 0 0 0 0 0 0 0 0 0 0 0 0 0 0.678678303032208 0 0 0 0 0 0 0.562502452249238 0 0.613703425992319 0.525551153958015 0 0.544248242938533 0.553085999601507 0.533822618582971 0.546741238346981 0.54984088700542 0 0.562482803103151 0 0.555337800441499 0 0.561686759312654 0.591674741288848 0 0 0.517924895196362 0.514089073123483 0.57222647711898 0.595086240870393 0.5402451453972 0 0 0.599236543932222 0 0.537357679078606 0.565691191826533 0 0 0.56838506720808 0.553611179394033
"superior_temporal_gyrus_right" 0 0 0 0 0 0 0 0 0 0 0 0 0 0 0 0 0 0 0 0 0 0 0 0 0 0 0 0 0 0 0 0 0 0 0.502768798991857 0 0 0 0.41923993650518 0.473710231820394 0.514928355856427 0.515041690445886 0.521459995509077 0.51636854912868 0.715105497561635 0 0 0.508497743715208 0.465217189028493 0 0 0.723870391107998 0 0 0.550166678250418 0.567617645127183 0.591858639319017 0.532659920103759 0 0 0 0.537357679078606 0 0.481964271321476 0 0.463510198009759 0.503274557958928 0.493822980123858
"supramarginal_gyrus_right" 0 0 0.55294618126657 0 0 0 0 0 0 0 0 0 0 0 0 0 0 0 0 0 0 0 0 0 0 0 0.613188777798801 0 0 0 0 0 0 0 0.557764426929147 0 0.621697312385883 0 0 0.552365858689521 0.536828268445972 0.542705107748805 0.559762953630329 0.553879819987471 0 0.568010812459359 0 0.552722565565553 0 0.569221178104194 0.618522962514394 0 0 0 0.584403244166622 0.591981431688965 0.602510890378751 0.537284009986396 0 0 0.619174595806383 0.565691191826533 0.481964271321476 0 0 0 0.505274912561507 0.553298022719152
"frontal_pole_right" 0 0 0 0 0 0 0 0 0 0 0 0 0 0 0 0 0 0 0 0 0 0 0 0 0 0 0 0 0 0 0.781612454490281 0 0 0 0 0 0 0 0 0 0 0 0 0 0.345895508151295 0 0.442835362845951 0 0 0 0.567229427898556 0 0.555967140225527 0 0 0 0 0 0 0.413884736729808 0.498599785410936 0 0 0 0 0 0 0
"temporal_pole_right" 0 0 0 0 0 0 0 0 0 0 0 0 0 0 0 0 0 0 0 0 0 0 0 0 0 0 0 0 0 0 0 0 0 0 0 0 0 0 0.432255213189115 0.446583844101051 0 0.462904968112062 0 0 0.511766712613199 0 0 0.477462941723005 0.45876316707383 0 0 0 0 0 0 0 0 0 0 0 0 0 0.463510198009759 0 0 0 0 0.420882887120167
"transverse_temporal_gyrus_right" 0 0 0 0 0 0 0 0 0 0 0 0 0 0 0 0 0 0 0 0 0 0 0 0 0 0 0 0 0 0 0 0 0 0 0.542041274916005 0 0 0 0 0.509434924514983 0.528758225437945 0.539301108964333 0 0.524024150221856 0 0 0 0.538114225934859 0 0 0.614735726986247 0 0 0 0 0 0 0.554145012710398 0 0 0 0.56838506720808 0.503274557958928 0.505274912561507 0 0 0 0.529789918511196
"insula_right" 0 0.60898462153082 0.567739667859426 0 0 0 0 0 0 0 0.588634273784712 0 0.558383024044848 0 0 0 0.512944660141988 0 0 0 0.558411844237054 0 0.565246458521922 0 0.496591015501501 0.518007069911362 0.577861303721974 0 0 0 0 0 0 0.562960395530246 0.525721834802905 0.599198983567769 0.603212657948658 0 0.428698499117233 0.475731864218548 0.520143835752969 0.502250870255459 0.528190717331642 0.519826336459776 0.452618137135124 0.528282069931277 0.399979751454428 0.50622031121604 0.463187448416236 0.575809427860705 0.567960234766008 0 0.557396150627935 0.511035067513759 0.545171507256701 0.622068982632177 0.571401325189548 0.518205495924568 0.536008942045666 0.557408284250496 0.589755775876639 0.553611179394033 0.493822980123858 0.553298022719152 0 0.420882887120167 0.529789918511196 0
