# Supplementary material for: NODDI and Tensor-Based Microstructural Indices as Predictors of Functional Connectivity
Source: PLoS One. 2016 Apr 14;11(4):e0153404. doi: 10.1371/journal.pone.0153404 (PMC4831788; doi:10.1371/journal.pone.0153404)
Supplement: S1 Data — a) Functional connectivity matrices, both fMRI and EEG connectomes across all subjects, in the form of precision matrices and b) structural brain connectivity matrices across all subjects and microstructural indices. Columns and rows are named according to the corresponding brain region that represent. (ZIP) [file pone.0153404.s001.zip › DATA/DWI/49_WISO_68.txt]

"banks_superior_temporal_sulcus_left" "caudal_anterior_cingulate_cortex_left" "caudal_middle_frontal_gyrus_left" "cuneus_left" "entorhinal_cortex_left" "fusiform_gyrus_left" "inferior_parietal_gyrus_left" "inferior_temporal_gyrus_left" "cingulate_gyrus_isthmus_left" "lateral_occipital_cortex_left" "lateral_orbitofrontal_cortex_left" "lingual_gyrus_left" "medial_orbitofrontal_gyrus_left" "middle_temporal_gyrus_left" "parahippocampal_gyrus_left" "paracentral_gyrus_left" "inferior_frontal_gyrus_pars_opercularis_left" "inferior_frontal_gyrus_pars_orbitalis_left" "inferior_frontal_gyrus_pars_triangularis_left" "pericalcarine_cortex_left" "postcentral_gyrus_left" "posterior_cingulate_gyrus_left" "precentral_gyrus_left" "precuneus_left" "rostral_anterior_cingulate_cortex_left" "rostral_middle_frontal_gyrus_left" "superior_frontal_gyrus_left" "superior_parietal_gyrus_left" "superior_temporal_gyrus_left" "supramarginal_gyrus_left" "frontal_pole_left" "temporal_pole_left" "transverse_temporal_gyrus_left" "insula_left" "banks_superior_temporal_sulcus_right" "caudal_anterior_cingulate_cortex_right" "caudal_middle_frontal_gyrus_right" "cuneus_right" "entorhinal_cortex_right" "fusiform_gyrus_right" "inferior_parietal_gyrus_right" "inferior_temporal_gyrus_right" "cingulate_gyrus_isthmus_right" "lateral_occipital_cortex_right" "lateral_orbitofrontal_cortex_right" "lingual_gyrus_right" "medial_orbitofrontal_gyrus_right" "middle_temporal_gyrus_right" "parahippocampal_gyrus_right" "paracentral_gyrus_right" "inferior_frontal_gyrus_pars_opercularis_right" "inferior_frontal_gyrus_pars_orbitalis_right" "inferior_frontal_gyrus_pars_triangularis_right" "pericalcarine_cortex_right" "postcentral_gyrus_right" "posterior_cingulate_gyrus_right" "precentral_gyrus_right" "precuneus_right" "rostral_anterior_cingulate_cortex_right" "rostral_middle_frontal_gyrus_right" "superior_frontal_gyrus_right" "superior_parietal_gyrus_right" "superior_temporal_gyrus_right" "supramarginal_gyrus_right" "frontal_pole_right" "temporal_pole_right" "transverse_temporal_gyrus_right" "insula_right"
"banks_superior_temporal_sulcus_left" 0 0 0.105904561406072 0 0 0.0656796789610142 0.0658517315580078 0.0822590830887136 0.0863616051885194 0.0832893278417514 0 0 0.0401477458521111 0.0633717408061144 0 0.0823838545064305 0 0 0 0 0.0993166989468488 0.0942870530435832 0.0999969989042229 0.0881620242297774 0 0 0.105857531478836 0.0897901362685537 0.0846625136539443 0.0837921979684056 0 0.0574692740395162 0.0750181784476065 0.0923630394513383 0 0 0 0 0 0 0 0 0 0 0 0 0 0 0 0 0 0 0 0 0 0 0 0 0 0 0 0 0 0 0 0 0 0
"caudal_anterior_cingulate_cortex_left" 0 0 0.122283196774431 0 0 0 0 0 0.0989408471339628 0 0.0950523785098562 0 0.0740966126167662 0 0 0 0.100986918316012 0.0865954755031399 0.0924051681663023 0 0 0.091506587182893 0.070287509977646 0.0886535343663999 0.0560603411413426 0.0985657291734653 0.0888053699386122 0.0660747223027486 0 0 0 0 0 0.0922256456360905 0 0.41074440793137 0.106620135692184 0 0 0 0 0 0 0 0.10784796693868 0 0 0 0 0 0.116134185385693 0 0 0 0 0.138528386975167 0 0 0 0.130742391195301 0.135835868286143 0 0 0 0 0 0 0.109862773348754
"caudal_middle_frontal_gyrus_left" 0.105904561406072 0.122283196774431 0 0 0.287728792519256 0.105094936644188 0.111181743327931 0.107202433944898 0.158374589708388 0.106034437591335 0.0843947003271526 0 0.0627320578775546 0.0961783432029767 0 0.0996647936882598 0.0893298485829527 0 0.101051966151805 0 0.11466894996387 0.10490691942635 0.115782157380541 0.111648057222817 0.0701795023302263 0.0900769712261882 0.0943449024089917 0.109785622552999 0.106830766627516 0.110731573007758 0 0 0.0980939842480084 0.0872465921405345 0 0.119769003240227 0.0876444221953816 0 0 0 0 0 0 0 0.0841629353731737 0 0.088542439827977 0 0 0.107651790648395 0.0909573774114309 0.100469985466705 0.0824642851602336 0 0.0780190445438797 0.156823393513712 0.0973337386476034 0 0.0740329446692763 0.091092675634194 0.0929463973405122 0 0 0.0676853004984682 0 0 0 0.0806051690631048
"cuneus_left" 0 0 0 0 0 0.0661260091788096 0.0603411637496673 0 0.0600983109967858 0.0678226616804836 0 0.11906033567545 0 0 0 0 0 0 0 0.0521560687258516 0 0 0 0.0810777588800441 0 0 0 0.0652027902018195 0 0 0 0 0 0 0 0 0 0.382890865277202 0 0 0 0 0 0.18343357146621 0 0.637384605508901 0 0 0 0 0 0 0 0 0 0 0 0 0 0 0 0 0 0 0 0 0 0
"entorhinal_cortex_left" 0 0 0.287728792519256 0 0 0.0492046467221048 0 0.0487518493471344 0 0 0 0 0.527858626782823 0.0393305499950046 0.0881971073297136 0 0 0 0 0 0 0 0 0 0 0 0.330170791249219 0 0 0 0 0.0415005159215441 0 0.017777535797906 0 0 0.292524684422008 0 0.469335905209908 0 0 0 0 0 0 0 0 0 0.371430711730154 0 0.272925217056 0 0 0 0 0 0.228836584565882 0 0 0 0 0 0 0 0 0 0 0
"fusiform_gyrus_left" 0.0656796789610142 0 0.105094936644188 0.0661260091788096 0.0492046467221048 0 0.0691068968343588 0.0564383907381782 0.101602157707453 0.0621505143610872 0 0.109490430758786 0.0740455606522928 0.0584836125361044 0.116731517452729 0.0801210445615119 0 0 0 0.127781043752301 0 0.102370659374989 0.086471294706365 0.0831691286679751 0 0 0.102847765423082 0.0755718221853135 0.0800249233934615 0.0983337166664414 0 0.0534814817689859 0 0.0805867643827967 0 0 0 0 0 0 0 0 0 0.119544009846081 0 0 0 0 0 0 0 0 0 0 0 0 0 0 0 0 0 0 0 0 0 0 0 0
"inferior_parietal_gyrus_left" 0.0658517315580078 0 0.111181743327931 0.0603411637496673 0 0.0691068968343588 0 0.0621508046081986 0.111959441336055 0.0806480535839351 0 0.180686923487704 0.0435713231243277 0.0498075353205006 0 0.0836683196989949 0.0898134554024733 0 0 0.20472722702903 0.0936253706280099 0.102388553247162 0.108388154242621 0.104429442811888 0 0 0.112452103153814 0.0984195979466159 0.0855616866443627 0.0831841759606895 0 0 0.0893634497284816 0.11603832533458 0 0 0 0 0 0 0 0 0 0 0 0 0 0 0 0 0 0 0 0 0 0 0 0 0 0 0 0 0 0 0 0 0 0
"inferior_temporal_gyrus_left" 0.0822590830887136 0 0.107202433944898 0 0.0487518493471344 0.0564383907381782 0.0621508046081986 0 0.179126920025299 0.0493118287293422 0 0.101939192276147 0.0591965037033852 0.0602558469019102 0.0306688264185402 0.0914363020183057 0 0 0 0 0 0.0903535342698132 0.0803362300335611 0.163361551337304 0 0 0.133938599094029 0.0827995813492792 0.0811863642849447 0.0833851844165728 0 0.0506701832201589 0 0.0827800540591722 0 0 0 0 0 0 0 0 0 0 0 0 0 0 0 0 0 0 0 0 0 0 0 0 0 0 0 0 0 0 0 0 0 0
"cingulate_gyrus_isthmus_left" 0.0863616051885194 0.0989408471339628 0.158374589708388 0.0600983109967858 0 0.101602157707453 0.111959441336055 0.179126920025299 0 0.123677932690968 0 0.12420680437403 0.0649836995389959 0.0725878633274048 0.0403049459706501 0.0634416080377272 0.262567863438908 0 0 0 0.0760202972168874 0.0924737943989614 0.0936780993744193 0.0656132397756443 0 0 0.127040842034264 0.100354525990068 0.0853464485822978 0.0830476635304458 0 0 0 0.0867979401060984 0 0 0 0 0 0.384916657444731 0 0 0.40299118116116 0.201867933582781 0 0 0 0.554030315879977 0 0 0 0 0 0 0 0 0 0 0 0 0 0 0 0 0 0 0 0
"lateral_occipital_cortex_left" 0.0832893278417514 0 0.106034437591335 0.0678226616804836 0 0.0621505143610872 0.0806480535839351 0.0493118287293422 0.123677932690968 0 0 0.114039053029848 0.0333353828445365 0.0578037609546732 0 0.0727675875993456 0 0 0 0.0969178134799297 0.0820802499976884 0.0938642715427214 0.0916249796404609 0.0854502447821385 0 0 0.0923636330984357 0.0827274049373439 0.085489383017002 0.103652492156323 0 0 0.0928037462073277 0.100014138427858 0 0 0 0 0 0 0 0 0 0.0691646964460659 0 0.0831232536063992 0 0 0 0 0 0 0 0 0 0 0 0 0 0 0 0 0 0 0 0 0 0
"lateral_orbitofrontal_cortex_left" 0 0.0950523785098562 0.0843947003271526 0 0 0 0 0 0 0 0 0 0.0425361170132826 0 0 0 0.0710372189113711 0.045850712386364 0.0658506025655141 0 0 0.0593692045074846 0 0 0.039695213340993 0.0819525635944266 0.0831460689874341 0 0.24973473174625 0 0.0521467170036164 0.424398228419064 0 0.0593979496867703 0 0.119585166914613 0.0860851923009891 0 0 0 0 0 0 0 0.0691956692560569 0 0 0 0 0 0.0854885412266524 0 0 0 0 0.096000400453326 0.120736650426626 0 0.0640889511334213 0.0900715003873372 0.088541738182766 0 0 0 0 0 0 0.0899238115277978
"lingual_gyrus_left" 0 0 0 0.11906033567545 0 0.109490430758786 0.180686923487704 0.101939192276147 0.12420680437403 0.114039053029848 0 0 0 0.0896612135719046 0.321179479596483 0 0 0 0 0.0768207203699378 0 0.0824257460336714 0.142062959611369 0.163420473753008 0 0 0.0847220003956533 0.153825088649675 0 0 0 0 0 0.138803801206584 0 0 0 0 0 0.138891330175509 0 0 0 0.336459407559567 0 0.219032105189283 0 0 0 0 0 0 0 0 0 0 0 0 0 0 0 0 0 0 0 0 0 0
"medial_orbitofrontal_gyrus_left" 0.0401477458521111 0.0740966126167662 0.0627320578775546 0 0.527858626782823 0.0740455606522928 0.0435713231243277 0.0591965037033852 0.0649836995389959 0.0333353828445365 0.0425361170132826 0 0 0.0477940125461185 0 0 0.0606422137814242 0.0404884246966129 0.061758196762689 0 0 0.0727053362408527 0.0690683190171151 0.0550036356171979 0.0191562427702463 0.0601093044198545 0.0724862779629481 0.0495777236683322 0.0581492418350253 0.0747409000974734 0.0744416493383023 0 0 0.0221512553455483 0 0.113427872938303 0.0698095859450462 0 0 0 0 0 0 0 0 0 0 0 0.590543475138818 0 0 0 0 0 0 0 0 0 0 0 0.0931080774056719 0 0 0 0 0 0 0.509892923710179
"middle_temporal_gyrus_left" 0.0633717408061144 0 0.0961783432029767 0 0.0393305499950046 0.0584836125361044 0.0498075353205006 0.0602558469019102 0.0725878633274048 0.0578037609546732 0 0.0896612135719046 0.0477940125461185 0 0.113070635754446 0.058200375728028 0.0794211893762817 0 0 0 0 0.0937023550434209 0.0885323831862043 0.0678403593675118 0 0 0.0940124059887575 0.0685710602311245 0.0830527913474563 0.115487556983601 0 0.0539128466245149 0.0758900803420801 0.0941007064844283 0 0 0 0 0 0 0 0 0 0 0 0 0 0 0 0 0 0 0 0 0 0 0 0 0 0 0 0 0 0 0 0 0 0
"parahippocampal_gyrus_left" 0 0 0 0 0.0881971073297136 0.116731517452729 0 0.0306688264185402 0.0403049459706501 0 0 0.321179479596483 0 0.113070635754446 0 0 0 0 0 0 0 0 0 0 0 0 0 0 0.216388974589763 0 0 0.133010184947598 0 0.153465598121418 0 0 0 0 0 0 0 0 0 0 0 0 0 0 0 0 0 0 0 0 0 0 0 0 0 0 0 0 0 0 0 0 0 0
"paracentral_gyrus_left" 0.0823838545064305 0 0.0996647936882598 0 0 0.0801210445615119 0.0836683196989949 0.0914363020183057 0.0634416080377272 0.0727675875993456 0 0 0 0.058200375728028 0 0 0 0 0 0 0.0696786054509634 0.0757370233987501 0.0746404337053165 0.0788456226697413 0 0 0.0861087958864485 0.0882252837136176 0.0844905217476762 0.0819528660183088 0 0 0 0.0905579710087752 0 0 0 0 0 0 0 0 0 0 0 0 0 0 0 0.566922165281386 0 0 0 0 0 0.10619022444407 0 0 0 0 0 0 0 0 0 0 0 0
"inferior_frontal_gyrus_pars_opercularis_left" 0 0.100986918316012 0.0893298485829527 0 0 0 0.0898134554024733 0 0.262567863438908 0 0.0710372189113711 0 0.0606422137814242 0.0794211893762817 0 0 0 0 0.0745572721172507 0 0.105268916311232 0.104184355778868 0.11371113413842 0 0.0599604227434739 0.0973365339178472 0.0918758016726546 0 0.0745581384029049 0.102958755232571 0 0 0 0.0547203194615976 0 0.123214541358814 0.0901639022653365 0 0 0 0 0 0 0 0 0 0 0 0 0 0.0709638434552452 0 0 0 0 0.124410984864832 0.095952790912102 0 0.0761008222063621 0.077750026482019 0.0825527097597346 0 0 0 0 0 0 0.0583755396759901
"inferior_frontal_gyrus_pars_orbitalis_left" 0 0.0865954755031399 0 0 0 0 0 0 0 0 0.045850712386364 0 0.0404884246966129 0 0 0 0 0 0.0785606367895355 0 0 0 0 0 0.0493045877738778 0.0830026219896507 0.0726052406955988 0 0.507009531798952 0 0 0 0 0 0 0.120277577272332 0 0 0 0 0 0 0 0 0 0 0 0 0 0 0 0 0 0 0 0 0 0 0 0 0.0689125615165109 0 0 0 0 0 0 0
"inferior_frontal_gyrus_pars_triangularis_left" 0 0.0924051681663023 0.101051966151805 0 0 0 0 0 0 0 0.0658506025655141 0 0.061758196762689 0 0 0 0.0745572721172507 0.0785606367895355 0 0 0 0 0 0 0.0733999998552632 0.0873173530293275 0.0868659059307986 0 0.120699556981331 0 0 0 0 0.0533829196082133 0 0.120897256097295 0 0 0 0 0 0 0 0 0 0 0 0 0 0 0 0 0 0 0 0 0 0 0 0 0 0 0 0 0 0 0 0
"pericalcarine_cortex_left" 0 0 0 0.0521560687258516 0 0.127781043752301 0.20472722702903 0 0 0.0969178134799297 0 0.0768207203699378 0 0 0 0 0 0 0 0 0 0 0 0.156565411721548 0 0 0 0.083689333284421 0 0 0 0 0 0 0 0 0 0 0 0 0 0 0 0 0 0.128087112347541 0 0 0 0 0 0 0 0 0 0 0 0 0 0 0 0 0 0 0 0 0 0
"postcentral_gyrus_left" 0.0993166989468488 0 0.11466894996387 0 0 0 0.0936253706280099 0 0.0760202972168874 0.0820802499976884 0 0 0 0 0 0.0696786054509634 0.105268916311232 0 0 0 0 0.104373259803481 0.111203894871716 0.0678631478351025 0 0.0939849961069244 0.0933847748143251 0.0950152299115463 0.132717872486054 0.102601036234395 0 0 0 0.0654671591426887 0 0.0970800684060321 0.090090870681614 0 0 0 0 0 0 0 0 0 0 0 0 0 0.106204836075859 0 0 0 0 0.120996416451 0.0999411593782196 0 0 0.101085142713683 0.0978889043888333 0 0 0 0 0 0 0.0782068302094883
"posterior_cingulate_gyrus_left" 0.0942870530435832 0.091506587182893 0.10490691942635 0 0 0.102370659374989 0.102388553247162 0.0903535342698132 0.0924737943989614 0.0938642715427214 0.0593692045074846 0.0824257460336714 0.0727053362408527 0.0937023550434209 0 0.0757370233987501 0.104184355778868 0 0 0 0.104373259803481 0 0.103127871481408 0.0910398117601152 0.0672109753934623 0.0856929102187632 0.0964620397105471 0.100027088311473 0.0961809014126912 0.0954087393043356 0 0 0.0848318346804602 0.0937803788620635 0 0.114501079739227 0.0982115508424262 0 0.200673808405668 0 0 0 0.400564498892385 0 0 0 0 0 0 0 0 0 0 0 0 0.423582899923272 0 0 0 0 0.105008927783751 0 0 0 0 0 0 0
"precentral_gyrus_left" 0.0999969989042229 0.070287509977646 0.115782157380541 0 0 0.086471294706365 0.108388154242621 0.0803362300335611 0.0936780993744193 0.0916249796404609 0 0.142062959611369 0.0690683190171151 0.0885323831862043 0 0.0746404337053165 0.11371113413842 0 0 0 0.111203894871716 0.103127871481408 0 0.101999253773938 0 0.0787174567377631 0.0956286064560483 0.108774246283673 0.107783851419684 0.0997153933799776 0 0 0.0757191472834266 0.0889875281578366 0 0.141280616605372 0.0936021907628044 0 0 0 0 0 0 0 0 0 0 0 0 0 0 0 0 0 0 0.149101247390746 0 0 0 0 0.0984048345308759 0 0 0 0 0 0 0.0821950724488798
"precuneus_left" 0.0881620242297774 0.0886535343663999 0.111648057222817 0.0810777588800441 0 0.0831691286679751 0.104429442811888 0.163361551337304 0.0656132397756443 0.0854502447821385 0 0.163420473753008 0.0550036356171979 0.0678403593675118 0 0.0788456226697413 0 0 0 0.156565411721548 0.0678631478351025 0.0910398117601152 0.101999253773938 0 0 0 0.0861829140957964 0.0837720401785084 0.0969981038850644 0.0890562812675043 0 0 0.0741531834139797 0.105458617633543 0 0 0 0 0 0 0 0 0 0 0 0 0 0 0 0 0 0 0 0 0 0 0 0.35217017337626 0 0 0 0 0 0 0 0 0 0
"rostral_anterior_cingulate_cortex_left" 0 0.0560603411413426 0.0701795023302263 0 0 0 0 0 0 0 0.039695213340993 0 0.0191562427702463 0 0 0 0.0599604227434739 0.0493045877738778 0.0733999998552632 0 0 0.0672109753934623 0 0 0 0.0690981615302846 0.0664403319594433 0 0 0 0 0 0 0.064122681724736 0 0.172651241902373 0 0 0 0 0 0 0 0 0.0778485788080303 0 0 0 0 0 0.0493639201879503 0 0 0 0 0.0989916196769018 0 0 0 0 0.0899062612405962 0 0 0 0 0 0 0.393218598513946
"rostral_middle_frontal_gyrus_left" 0 0.0985657291734653 0.0900769712261882 0 0 0 0 0 0 0 0.0819525635944266 0 0.0601093044198545 0 0 0 0.0973365339178472 0.0830026219896507 0.0873173530293275 0 0.0939849961069244 0.0856929102187632 0.0787174567377631 0 0.0690981615302846 0 0.0885668038451818 0 0 0 0.160298790130234 0 0 0.0785533207900933 0 0.161156747092713 0.0984637628451068 0 0 0 0 0 0 0 0.0977697396243889 0 0 0 0 0 0.0990573994601237 0 0 0 0 0.11647294948439 0.112999051374405 0 0.0933166077431908 0.10208848135497 0.106029870448095 0 0 0 0 0 0 0.0750285103331556
"superior_frontal_gyrus_left" 0.105857531478836 0.0888053699386122 0.0943449024089917 0 0.330170791249219 0.102847765423082 0.112452103153814 0.133938599094029 0.127040842034264 0.0923636330984357 0.0831460689874341 0.0847220003956533 0.0724862779629481 0.0940124059887575 0 0.0861087958864485 0.0918758016726546 0.0726052406955988 0.0868659059307986 0 0.0933847748143251 0.0964620397105471 0.0956286064560483 0.0861829140957964 0.0664403319594433 0.0885668038451818 0 0.0898677038947226 0.103244918130164 0.0974430009711797 0.0448594331427134 0 0.080750847154348 0.0808059527507912 0 0.158405114456845 0.0957135805723789 0 0 0 0 0 0 0 0.0973033322211945 0 0.098980191851375 0 0 0 0.100917078946947 0 0.0914635302521992 0 0.113055582703865 0.151822080104526 0.103236244692177 0 0.0925993833570201 0.100773703986989 0.112845137501975 0 0 0.115236910918518 0 0 0 0.0853766373035113
"superior_parietal_gyrus_left" 0.0897901362685537 0.0660747223027486 0.109785622552999 0.0652027902018195 0 0.0755718221853135 0.0984195979466159 0.0827995813492792 0.100354525990068 0.0827274049373439 0 0.153825088649675 0.0495777236683322 0.0685710602311245 0 0.0882252837136176 0 0 0 0.083689333284421 0.0950152299115463 0.100027088311473 0.108774246283673 0.0837720401785084 0 0 0.0898677038947226 0 0.105533844166027 0.0853594617004144 0 0 0 0.107245273073996 0 0 0 0 0 0 0 0 0 0 0 0 0 0 0 0 0 0 0 0 0 0.111587652708101 0 0.319748043642567 0 0 0 0.371093889115494 0 0 0 0 0 0
"superior_temporal_gyrus_left" 0.0846625136539443 0 0.106830766627516 0 0 0.0800249233934615 0.0855616866443627 0.0811863642849447 0.0853464485822978 0.085489383017002 0.24973473174625 0 0.0581492418350253 0.0830527913474563 0.216388974589763 0.0844905217476762 0.0745581384029049 0.507009531798952 0.120699556981331 0 0.132717872486054 0.0961809014126912 0.107783851419684 0.0969981038850644 0 0 0.103244918130164 0.105533844166027 0 0.082061524470074 0 0.0237534326286501 0.0265345381048074 0.0947805867664588 0 0 0 0 0 0 0 0 0 0 0 0 0 0 0 0 0 0 0 0 0 0 0 0 0 0 0 0 0 0 0 0 0 0
"supramarginal_gyrus_left" 0.0837921979684056 0 0.110731573007758 0 0 0.0983337166664414 0.0831841759606895 0.0833851844165728 0.0830476635304458 0.103652492156323 0 0 0.0747409000974734 0.115487556983601 0 0.0819528660183088 0.102958755232571 0 0 0 0.102601036234395 0.0954087393043356 0.0997153933799776 0.0890562812675043 0 0 0.0974430009711797 0.0853594617004144 0.082061524470074 0 0 0 0.106357635905185 0.0654273527771343 0 0 0.0955712156348747 0 0 0 0 0 0 0 0 0 0 0 0 0 0 0 0 0 0 0.0951179727361172 0 0 0 0 0 0 0 0 0 0 0 0
"frontal_pole_left" 0 0 0 0 0 0 0 0 0 0 0.0521467170036164 0 0.0744416493383023 0 0 0 0 0 0 0 0 0 0 0 0 0.160298790130234 0.0448594331427134 0 0 0 0 0 0 0 0 0 0 0 0 0 0 0 0 0 0 0 0 0 0 0 0 0 0 0 0 0 0 0 0 0 0 0 0 0 0.177986475718071 0 0 0
"temporal_pole_left" 0.0574692740395162 0 0 0 0.0415005159215441 0.0534814817689859 0 0.0506701832201589 0 0 0.424398228419064 0 0 0.0539128466245149 0.133010184947598 0 0 0 0 0 0 0 0 0 0 0 0 0 0.0237534326286501 0 0 0 0 0.164348244086836 0 0 0 0 0 0 0 0 0 0 0 0 0 0 0 0 0 0 0 0 0 0 0 0 0 0 0 0 0 0 0 0 0 0
"transverse_temporal_gyrus_left" 0.0750181784476065 0 0.0980939842480084 0 0 0 0.0893634497284816 0 0 0.0928037462073277 0 0 0 0.0758900803420801 0 0 0 0 0 0 0 0.0848318346804602 0.0757191472834266 0.0741531834139797 0 0 0.080750847154348 0 0.0265345381048074 0.106357635905185 0 0 0 0.0677894116487227 0 0 0 0 0 0 0 0 0 0 0 0 0 0 0 0 0 0 0 0 0 0 0 0 0 0 0 0 0 0 0 0 0 0
"insula_left" 0.0923630394513383 0.0922256456360905 0.0872465921405345 0 0.017777535797906 0.0805867643827967 0.11603832533458 0.0827800540591722 0.0867979401060984 0.100014138427858 0.0593979496867703 0.138803801206584 0.0221512553455483 0.0941007064844283 0.153465598121418 0.0905579710087752 0.0547203194615976 0 0.0533829196082133 0 0.0654671591426887 0.0937803788620635 0.0889875281578366 0.105458617633543 0.064122681724736 0.0785533207900933 0.0808059527507912 0.107245273073996 0.0947805867664588 0.0654273527771343 0 0.164348244086836 0.0677894116487227 0 0 0.127222143042099 0.0810535486116218 0 0 0 0 0 0 0 0 0 0 0 0 0.103936804462715 0.0763361761770556 0 0 0 0 0.130309719207762 0.0936389036218759 0 0.0697019936456437 0.0706693272512128 0.085261136191421 0 0 0 0 0 0 0.0724227260030843
"banks_superior_temporal_sulcus_right" 0 0 0 0 0 0 0 0 0 0 0 0 0 0 0 0 0 0 0 0 0 0 0 0 0 0 0 0 0 0 0 0 0 0 0 0 0.0917093066997233 0 0 0 0.0665681623397175 0.0475959562207146 0.27691063320955 0.138298860551266 0 0.372517700766311 0 0.0576192987975492 0 0.0527326136154379 0.0872549556245354 0 0 0 0.0831964644700664 0.0824520937540726 0.0863600245253301 0.119969612613314 0 0 0.0817506373668751 0.0658053008441382 0.050599963321073 0.0660693548276382 0 0 0.0816517010596476 0.0989893337207132
"caudal_anterior_cingulate_cortex_right" 0 0.41074440793137 0.119769003240227 0 0 0 0 0 0 0 0.119585166914613 0 0.113427872938303 0 0 0 0.123214541358814 0.120277577272332 0.120897256097295 0 0.0970800684060321 0.114501079739227 0.141280616605372 0 0.172651241902373 0.161156747092713 0.158405114456845 0 0 0 0 0 0 0.127222143042099 0 0 0.114623402312192 0 0 0 0 0 0 0 0.0908522889206734 0 0.0866020367733876 0 0 0.166154019298124 0.103597169436952 0.08841273724521 0.08540635302832 0 0.0962476780168026 0.110439635553915 0.105306783147846 0 0.101369943319815 0.101142937583683 0.0991354928766187 0 0 0 0 0 0 0.0806850559472177
"caudal_middle_frontal_gyrus_right" 0 0.106620135692184 0.0876444221953816 0 0.292524684422008 0 0 0 0 0 0.0860851923009891 0 0.0698095859450462 0 0 0 0.0901639022653365 0 0 0 0.090090870681614 0.0982115508424262 0.0936021907628044 0 0 0.0984637628451068 0.0957135805723789 0 0 0.0955712156348747 0 0 0 0.0810535486116218 0.0917093066997233 0.114623402312192 0 0 0 0 0.132523107798151 0 0.123386485032289 0 0.0921434302365785 0 0.0829104000557265 0.0848384475947984 0 0.0891083963827154 0.113752109448655 0.0666947680872094 0.0954101414505654 0 0.0821965427371678 0.109146361609829 0.0973911190279963 0.151846130063327 0.0922302973195279 0.0981479662231495 0.0884620145657979 0.1222926540329 0 0.0960497805741325 0 0 0 0.0819694592653973
"cuneus_right" 0 0 0 0.382890865277202 0 0 0 0 0 0 0 0 0 0 0 0 0 0 0 0 0 0 0 0 0 0 0 0 0 0 0 0 0 0 0 0 0 0 0 0.0402091710217526 0.0232689665567439 0 0 0.0405243280642142 0 0.0500074177719738 0 0 0 0 0 0 0 0.0418893620179469 0 0 0 0.0369512779727455 0 0 0 0.0419603195133214 0 0 0 0 0 0
"entorhinal_cortex_right" 0 0 0 0 0.469335905209908 0 0 0 0 0 0 0 0 0 0 0 0 0 0 0 0 0.200673808405668 0 0 0 0 0 0 0 0 0 0 0 0 0 0 0 0 0 0.146685095511962 0 0.0739703158782467 0 0 0 0 0 0.062253469854473 0.159560468373102 0 0 0 0 0 0 0 0.224343643248307 0 0 0 0 0 0.0624655109896719 0 0 0.0567198750791143 0 0.0471357065232841
"fusiform_gyrus_right" 0 0 0 0 0 0 0 0 0.384916657444731 0 0 0.138891330175509 0 0 0 0 0 0 0 0 0 0 0 0 0 0 0 0 0 0 0 0 0 0 0 0 0 0.0402091710217526 0.146685095511962 0 0.0618431447766642 0.0436858221007883 0.24443421458441 0.0484716788933255 0 0.0646782762979396 0 0.0505675049358621 0.109035049806608 0.0732590512088576 0.147581161855267 0 0 0.0561717112595463 0 0 0.0886914359406673 0.0761453369849334 0 0 0 0.0618893053399165 0.0707587607264884 0.0750181812079436 0 0.0820609835283751 0.129699148621605 0.0597106149336042
"inferior_parietal_gyrus_right" 0 0 0 0 0 0 0 0 0 0 0 0 0 0 0 0 0 0 0 0 0 0 0 0 0 0 0 0 0 0 0 0 0 0 0.0665681623397175 0 0.132523107798151 0.0232689665567439 0 0.0618431447766642 0 0.0623499807810951 0.136923885716978 0.0580810728725872 0 0.222571001963709 0 0.0727637717176636 0 0.0865602172031538 0.143046158250047 0 0 0.0351668389690483 0.141438465861664 0.104307076209659 0.111745446989939 0.129026275893876 0 0 0.113325868197204 0.0679092071507755 0.0905612576160705 0.0800147704878158 0 0 0.152252015795977 0.132393309786656
"inferior_temporal_gyrus_right" 0 0 0 0 0 0 0 0 0 0 0 0 0 0 0 0 0 0 0 0 0 0 0 0 0 0 0 0 0 0 0 0 0 0 0.0475959562207146 0 0 0 0.0739703158782467 0.0436858221007883 0.0623499807810951 0 0.136553517764025 0.0495938216718834 0 0.105616971071856 0 0.0689931851289801 0.0852572408772892 0 0.128371545884889 0 0 0 0.0865543881325912 0.0779830988811952 0.0761572314421286 0.214352805742627 0 0 0.0891408573397945 0.0438587769010954 0.0739819071309463 0.062712262704174 0 0.0806533049728124 0.0743310842893436 0.0778980509565675
"cingulate_gyrus_isthmus_right" 0 0 0 0 0 0 0 0 0.40299118116116 0 0 0 0 0 0 0 0 0 0 0 0 0.400564498892385 0 0 0 0 0 0 0 0 0 0 0 0 0.27691063320955 0 0.123386485032289 0 0 0.24443421458441 0.136923885716978 0.136553517764025 0 0.106263159692204 0 0.216888399195713 0 0.172757141436729 0.0285580310358656 0.0851080634171353 0.219972230775126 0 0 0 0.112370944249685 0.0703028070745374 0.0965338729106621 0.105751408562644 0 0 0.114812294423524 0.109457037971232 0.078230326933153 0.0835142428020181 0 0 0 0.234234880453385
"lateral_occipital_cortex_right" 0 0 0 0.18343357146621 0 0.119544009846081 0 0 0.201867933582781 0.0691646964460659 0 0.336459407559567 0 0 0 0 0 0 0 0 0 0 0 0 0 0 0 0 0 0 0 0 0 0 0.138298860551266 0 0 0.0405243280642142 0 0.0484716788933255 0.0580810728725872 0.0495938216718834 0.106263159692204 0 0 0.121755499280202 0 0.0690945542591352 0.101100145374837 0.0771186624941473 0.147736144665073 0 0 0.0489779129980737 0.0768169165078324 0.0827630686701941 0.0833568800400176 0.0684485593074685 0 0 0.0922249234545472 0.0604326800971819 0.0711516114929996 0.0765489655045779 0 0 0.112060259749097 0.0876118311669533
"lateral_orbitofrontal_cortex_right" 0 0.10784796693868 0.0841629353731737 0 0 0 0 0 0 0 0.0691956692560569 0 0 0 0 0 0 0 0 0 0 0 0 0 0.0778485788080303 0.0977697396243889 0.0973033322211945 0 0 0 0 0 0 0 0 0.0908522889206734 0.0921434302365785 0 0 0 0 0 0 0 0 0 0.0489019189105997 0.0591264152840483 0 0 0.0798149953990972 0.0473306155401995 0.0539916057578418 0 0 0.0741979616112435 0.0878264335195919 0 0.0751396563563412 0.0815385951907724 0.0849210144570485 0 0.189310470599666 0 0.0329701273680241 0.337008920853913 0 0.0110527761980149
"lingual_gyrus_right" 0 0 0 0.637384605508901 0 0 0 0 0 0.0831232536063992 0 0.219032105189283 0 0 0 0 0 0 0 0.128087112347541 0 0 0 0 0 0 0 0 0 0 0 0 0 0 0.372517700766311 0 0 0.0500074177719738 0 0.0646782762979396 0.222571001963709 0.105616971071856 0.216888399195713 0.121755499280202 0 0 0 0.113987110943133 0.228466771757426 0.157444258783005 0 0 0 0.0554950244361509 0 0.0908447806017639 0 0.183443110030367 0 0 0 0.206352311554052 0 0.155684583898543 0 0 0 0.092933520425371
"medial_orbitofrontal_gyrus_right" 0 0 0.088542439827977 0 0 0 0 0 0 0 0 0 0 0 0 0 0 0 0 0 0 0 0 0 0 0 0.098980191851375 0 0 0 0 0 0 0 0 0.0866020367733876 0.0829104000557265 0 0 0 0 0 0 0 0.0489019189105997 0 0 0 0 0 0.0853580531645958 0 0.0789627427410963 0 0 0.0996879370809324 0 0 0.0437301172482172 0.0450847304026158 0.076915677851847 0 0 0 0.0442813805832019 0 0 0.0482355268225278
"middle_temporal_gyrus_right" 0 0 0 0 0 0 0 0 0.554030315879977 0 0 0 0 0 0 0 0 0 0 0 0 0 0 0 0 0 0 0 0 0 0 0 0 0 0.0576192987975492 0 0.0848384475947984 0 0.062253469854473 0.0505675049358621 0.0727637717176636 0.0689931851289801 0.172757141436729 0.0690945542591352 0.0591264152840483 0.113987110943133 0 0 0.198970831665155 0.0762923180057505 0.0908665307775486 0 0 0 0.0667496274373676 0.0778005200706243 0.0797571509216983 0.098824285770473 0 0 0.081165404491352 0.0719804982937242 0.086272093623817 0.0632425091181263 0 0.0626116243213228 0.0740943101581028 0.0895256488763833
"parahippocampal_gyrus_right" 0 0 0 0 0.371430711730154 0 0 0 0 0 0 0 0.590543475138818 0 0 0 0 0 0 0 0 0 0 0 0 0 0 0 0 0 0 0 0 0 0 0 0 0 0.159560468373102 0.109035049806608 0 0.0852572408772892 0.0285580310358656 0.101100145374837 0 0.228466771757426 0 0.198970831665155 0 0 0 0 0 0 0.269152167095984 0 0 0 0 0 0 0 0.186044611529608 0 0 0.180659411857421 0 0.193691410315335
"paracentral_gyrus_right" 0 0 0.107651790648395 0 0 0 0 0 0 0 0 0 0 0 0 0.566922165281386 0 0 0 0 0 0 0 0 0 0 0 0 0 0 0 0 0 0.103936804462715 0.0527326136154379 0.166154019298124 0.0891083963827154 0 0 0.0732590512088576 0.0865602172031538 0 0.0851080634171353 0.0771186624941473 0 0.157444258783005 0 0.0762923180057505 0 0 0 0 0 0 0.0867873678534898 0.0773754575791111 0.0680886968288404 0.0727353254099209 0 0 0.0645125509228378 0.0732603378430725 0 0.0824523817160711 0 0 0 0.0765252733332874
"inferior_frontal_gyrus_pars_opercularis_right" 0 0.116134185385693 0.0909573774114309 0 0.272925217056 0 0 0 0 0 0.0854885412266524 0 0 0 0 0 0.0709638434552452 0 0 0 0.106204836075859 0 0 0 0.0493639201879503 0.0990573994601237 0.100917078946947 0 0 0 0 0 0 0.0763361761770556 0.0872549556245354 0.103597169436952 0.113752109448655 0 0 0.147581161855267 0.143046158250047 0.128371545884889 0.219972230775126 0.147736144665073 0.0798149953990972 0 0.0853580531645958 0.0908665307775486 0 0 0 0.085067327781579 0.0820755412014958 0 0.111691152671123 0.117740800583024 0.104786227765707 0.229412402912353 0.0905839864127745 0.0961557782048614 0.100244681817873 0.0819001320795464 0 0.110581062887266 0.115437973296697 0 0.0924996160787066 0.0616985118314706
"inferior_frontal_gyrus_pars_orbitalis_right" 0 0 0.100469985466705 0 0 0 0 0 0 0 0 0 0 0 0 0 0 0 0 0 0 0 0 0 0 0 0 0 0 0 0 0 0 0 0 0.08841273724521 0.0666947680872094 0 0 0 0 0 0 0 0.0473306155401995 0 0 0 0 0 0.085067327781579 0 0.058005347229995 0 0 0 0 0 0.0784987082958358 0.115775175526901 0.0799802524583001 0 0.268997288712195 0 0 0 0 0
"inferior_frontal_gyrus_pars_triangularis_right" 0 0 0.0824642851602336 0 0 0 0 0 0 0 0 0 0 0 0 0 0 0 0 0 0 0 0 0 0 0 0.0914635302521992 0 0 0 0 0 0 0 0 0.08540635302832 0.0954101414505654 0 0 0 0 0 0 0 0.0539916057578418 0 0.0789627427410963 0 0 0 0.0820755412014958 0.058005347229995 0 0 0.0654897292559704 0.0996712367734305 0.0819926031305111 0 0.0786369187351522 0.0899233419958849 0.0860079312403837 0 0 0 0.096230408578849 0 0 0.0334191113018924
"pericalcarine_cortex_right" 0 0 0 0 0 0 0 0 0 0 0 0 0 0 0 0 0 0 0 0 0 0 0 0 0 0 0 0 0 0 0 0 0 0 0 0 0 0.0418893620179469 0 0.0561717112595463 0.0351668389690483 0 0 0.0489779129980737 0 0.0554950244361509 0 0 0 0 0 0 0 0 0 0 0 0.0491572677939677 0 0 0 0.0577763026068865 0 0 0 0 0 0.0400413813853214
"postcentral_gyrus_right" 0 0 0.0780190445438797 0 0 0 0 0 0 0 0 0 0 0 0 0 0 0 0 0 0 0 0 0 0 0 0.113055582703865 0 0 0 0 0 0 0 0.0831964644700664 0.0962476780168026 0.0821965427371678 0 0 0 0.141438465861664 0.0865543881325912 0.112370944249685 0.0768169165078324 0 0 0 0.0667496274373676 0.269152167095984 0.0867873678534898 0.111691152671123 0 0.0654897292559704 0 0 0.0888299532529067 0.095000257329767 0.113971311781018 0.112169901811954 0.0928462805096784 0.0912432756052911 0.102656590627769 0.109015786660369 0.0812868286961532 0 0 0 0.0563489902288052
"posterior_cingulate_gyrus_right" 0 0.138528386975167 0.156823393513712 0 0 0 0 0 0 0 0.096000400453326 0 0 0 0 0.10619022444407 0.124410984864832 0 0 0 0.120996416451 0.423582899923272 0.149101247390746 0 0.0989916196769018 0.11647294948439 0.151822080104526 0.111587652708101 0 0.0951179727361172 0 0 0 0.130309719207762 0.0824520937540726 0.110439635553915 0.109146361609829 0 0 0 0.104307076209659 0.0779830988811952 0.0703028070745374 0.0827630686701941 0.0741979616112435 0.0908447806017639 0.0996879370809324 0.0778005200706243 0 0.0773754575791111 0.117740800583024 0 0.0996712367734305 0 0.0888299532529067 0 0.0977389796997418 0.0851763420843262 0.103503083288295 0.112335856754618 0.0929609281099573 0.093037924233243 0.0747639615264396 0.0922729749306424 0 0 0 0.0779968784759334
"precentral_gyrus_right" 0 0 0.0973337386476034 0 0.228836584565882 0 0 0 0 0 0.120736650426626 0 0 0 0 0 0.095952790912102 0 0 0 0.0999411593782196 0 0 0 0 0.112999051374405 0.103236244692177 0 0 0 0 0 0 0.0936389036218759 0.0863600245253301 0.105306783147846 0.0973911190279963 0 0.224343643248307 0.0886914359406673 0.111745446989939 0.0761572314421286 0.0965338729106621 0.0833568800400176 0.0878264335195919 0 0 0.0797571509216983 0 0.0680886968288404 0.104786227765707 0 0.0819926031305111 0 0.095000257329767 0.0977389796997418 0 0.081820667232955 0.102934800583855 0.111116324952115 0.0973278891641137 0.0848659041144487 0.0981064112923598 0.092935977619521 0 0 0 0.0659353649523092
"precuneus_right" 0 0 0 0 0 0 0 0 0 0 0 0 0 0 0 0 0 0 0 0 0 0 0 0.35217017337626 0 0 0 0.319748043642567 0 0 0 0 0 0 0.119969612613314 0 0.151846130063327 0.0369512779727455 0 0.0761453369849334 0.129026275893876 0.214352805742627 0.105751408562644 0.0684485593074685 0 0.183443110030367 0 0.098824285770473 0 0.0727353254099209 0.229412402912353 0 0 0.0491572677939677 0.113971311781018 0.0851763420843262 0.081820667232955 0 0 0 0.0857724860043072 0.0770547741778613 0.0708670818711659 0.0891465089882453 0 0 0.235710559951206 0.203726672547093
"rostral_anterior_cingulate_cortex_right" 0 0 0.0740329446692763 0 0 0 0 0 0 0 0.0640889511334213 0 0 0 0 0 0.0761008222063621 0 0 0 0 0 0 0 0 0.0933166077431908 0.0925993833570201 0 0 0 0 0 0 0.0697019936456437 0 0.101369943319815 0.0922302973195279 0 0 0 0 0 0 0 0.0751396563563412 0 0.0437301172482172 0 0 0 0.0905839864127745 0.0784987082958358 0.0786369187351522 0 0.112169901811954 0.103503083288295 0.102934800583855 0 0 0.0945346802871014 0.0845746502236283 0 0 0 0 0 0 0.103589616586168
"rostral_middle_frontal_gyrus_right" 0 0.130742391195301 0.091092675634194 0 0 0 0 0 0 0 0.0900715003873372 0 0 0 0 0 0.077750026482019 0 0 0 0.101085142713683 0 0 0 0 0.10208848135497 0.100773703986989 0 0 0 0 0 0 0.0706693272512128 0 0.101142937583683 0.0981479662231495 0 0 0 0 0 0 0 0.0815385951907724 0 0.0450847304026158 0 0 0 0.0961557782048614 0.115775175526901 0.0899233419958849 0 0.0928462805096784 0.112335856754618 0.111116324952115 0 0.0945346802871014 0 0.0862508521126272 0 0 0 0.124767548900973 0 0 0.0850941300453226
"superior_frontal_gyrus_right" 0 0.135835868286143 0.0929463973405122 0 0 0 0 0 0 0 0.088541738182766 0 0.0931080774056719 0 0 0 0.0825527097597346 0.0689125615165109 0 0 0.0978889043888333 0.105008927783751 0.0984048345308759 0 0.0899062612405962 0.106029870448095 0.112845137501975 0 0 0 0 0 0 0.085261136191421 0.0817506373668751 0.0991354928766187 0.0884620145657979 0 0 0 0.113325868197204 0.0891408573397945 0.114812294423524 0.0922249234545472 0.0849210144570485 0 0.076915677851847 0.081165404491352 0 0.0645125509228378 0.100244681817873 0.0799802524583001 0.0860079312403837 0 0.0912432756052911 0.0929609281099573 0.0973278891641137 0.0857724860043072 0.0845746502236283 0.0862508521126272 0 0.0814348497599209 0 0.0885239532996512 0.133347995238028 0 0 0.0818211657202817
"superior_parietal_gyrus_right" 0 0 0 0 0 0 0 0 0 0 0 0 0 0 0 0 0 0 0 0 0 0 0 0 0 0 0 0.371093889115494 0 0 0 0 0 0 0.0658053008441382 0 0.1222926540329 0.0419603195133214 0 0.0618893053399165 0.0679092071507755 0.0438587769010954 0.109457037971232 0.0604326800971819 0 0.206352311554052 0 0.0719804982937242 0 0.0732603378430725 0.0819001320795464 0 0 0.0577763026068865 0.102656590627769 0.093037924233243 0.0848659041144487 0.0770547741778613 0 0 0.0814348497599209 0 0.091242078852294 0.0813807207470912 0 0 0.0790079215773967 0.116620287804846
"superior_temporal_gyrus_right" 0 0 0 0 0 0 0 0 0 0 0 0 0 0 0 0 0 0 0 0 0 0 0 0 0 0 0 0 0 0 0 0 0 0 0.050599963321073 0 0 0 0.0624655109896719 0.0707587607264884 0.0905612576160705 0.0739819071309463 0.078230326933153 0.0711516114929996 0.189310470599666 0 0 0.086272093623817 0.186044611529608 0 0 0.268997288712195 0 0 0.109015786660369 0.0747639615264396 0.0981064112923598 0.0708670818711659 0 0 0 0.091242078852294 0 0.0769218756029058 0 0.0595569245685994 0.0463612915028552 0.0880422917914864
"supramarginal_gyrus_right" 0 0 0.0676853004984682 0 0 0 0 0 0 0 0 0 0 0 0 0 0 0 0 0 0 0 0 0 0 0 0.115236910918518 0 0 0 0 0 0 0 0.0660693548276382 0 0.0960497805741325 0 0 0.0750181812079436 0.0800147704878158 0.062712262704174 0.0835142428020181 0.0765489655045779 0 0.155684583898543 0 0.0632425091181263 0 0.0824523817160711 0.110581062887266 0 0 0 0.0812868286961532 0.0922729749306424 0.092935977619521 0.0891465089882453 0 0 0.0885239532996512 0.0813807207470912 0.0769218756029058 0 0 0 0.0457425000671243 0.063011756688692
"frontal_pole_right" 0 0 0 0 0 0 0 0 0 0 0 0 0 0 0 0 0 0 0 0 0 0 0 0 0 0 0 0 0 0 0.177986475718071 0 0 0 0 0 0 0 0 0 0 0 0 0 0.0329701273680241 0 0.0442813805832019 0 0 0 0.115437973296697 0 0.096230408578849 0 0 0 0 0 0 0.124767548900973 0.133347995238028 0 0 0 0 0 0 0
"temporal_pole_right" 0 0 0 0 0 0 0 0 0 0 0 0 0 0 0 0 0 0 0 0 0 0 0 0 0 0 0 0 0 0 0 0 0 0 0 0 0 0 0.0567198750791143 0.0820609835283751 0 0.0806533049728124 0 0 0.337008920853913 0 0 0.0626116243213228 0.180659411857421 0 0 0 0 0 0 0 0 0 0 0 0 0 0.0595569245685994 0 0 0 0 0.0609744975283903
"transverse_temporal_gyrus_right" 0 0 0 0 0 0 0 0 0 0 0 0 0 0 0 0 0 0 0 0 0 0 0 0 0 0 0 0 0 0 0 0 0 0 0.0816517010596476 0 0 0 0 0.129699148621605 0.152252015795977 0.0743310842893436 0 0.112060259749097 0 0 0 0.0740943101581028 0 0 0.0924996160787066 0 0 0 0 0 0 0.235710559951206 0 0 0 0.0790079215773967 0.0463612915028552 0.0457425000671243 0 0 0 0.103255044355341
"insula_right" 0 0.109862773348754 0.0806051690631048 0 0 0 0 0 0 0 0.0899238115277978 0 0.509892923710179 0 0 0 0.0583755396759901 0 0 0 0.0782068302094883 0 0.0821950724488798 0 0.393218598513946 0.0750285103331556 0.0853766373035113 0 0 0 0 0 0 0.0724227260030843 0.0989893337207132 0.0806850559472177 0.0819694592653973 0 0.0471357065232841 0.0597106149336042 0.132393309786656 0.0778980509565675 0.234234880453385 0.0876118311669533 0.0110527761980149 0.092933520425371 0.0482355268225278 0.0895256488763833 0.193691410315335 0.0765252733332874 0.0616985118314706 0 0.0334191113018924 0.0400413813853214 0.0563489902288052 0.0779968784759334 0.0659353649523092 0.203726672547093 0.103589616586168 0.0850941300453226 0.0818211657202817 0.116620287804846 0.0880422917914864 0.063011756688692 0 0.0609744975283903 0.103255044355341 0
