# Supplementary material for: NODDI and Tensor-Based Microstructural Indices as Predictors of Functional Connectivity
Source: PLoS One. 2016 Apr 14;11(4):e0153404. doi: 10.1371/journal.pone.0153404 (PMC4831788; doi:10.1371/journal.pone.0153404)
Supplement: S1 Data — a) Functional connectivity matrices, both fMRI and EEG connectomes across all subjects, in the form of precision matrices and b) structural brain connectivity matrices across all subjects and microstructural indices. Columns and rows are named according to the corresponding brain region that represent. (ZIP) [file pone.0153404.s001.zip › DATA/DWI/49_Wkappa_68.txt]

"banks_superior_temporal_sulcus_left" "caudal_anterior_cingulate_cortex_left" "caudal_middle_frontal_gyrus_left" "cuneus_left" "entorhinal_cortex_left" "fusiform_gyrus_left" "inferior_parietal_gyrus_left" "inferior_temporal_gyrus_left" "cingulate_gyrus_isthmus_left" "lateral_occipital_cortex_left" "lateral_orbitofrontal_cortex_left" "lingual_gyrus_left" "medial_orbitofrontal_gyrus_left" "middle_temporal_gyrus_left" "parahippocampal_gyrus_left" "paracentral_gyrus_left" "inferior_frontal_gyrus_pars_opercularis_left" "inferior_frontal_gyrus_pars_orbitalis_left" "inferior_frontal_gyrus_pars_triangularis_left" "pericalcarine_cortex_left" "postcentral_gyrus_left" "posterior_cingulate_gyrus_left" "precentral_gyrus_left" "precuneus_left" "rostral_anterior_cingulate_cortex_left" "rostral_middle_frontal_gyrus_left" "superior_frontal_gyrus_left" "superior_parietal_gyrus_left" "superior_temporal_gyrus_left" "supramarginal_gyrus_left" "frontal_pole_left" "temporal_pole_left" "transverse_temporal_gyrus_left" "insula_left" "banks_superior_temporal_sulcus_right" "caudal_anterior_cingulate_cortex_right" "caudal_middle_frontal_gyrus_right" "cuneus_right" "entorhinal_cortex_right" "fusiform_gyrus_right" "inferior_parietal_gyrus_right" "inferior_temporal_gyrus_right" "cingulate_gyrus_isthmus_right" "lateral_occipital_cortex_right" "lateral_orbitofrontal_cortex_right" "lingual_gyrus_right" "medial_orbitofrontal_gyrus_right" "middle_temporal_gyrus_right" "parahippocampal_gyrus_right" "paracentral_gyrus_right" "inferior_frontal_gyrus_pars_opercularis_right" "inferior_frontal_gyrus_pars_orbitalis_right" "inferior_frontal_gyrus_pars_triangularis_right" "pericalcarine_cortex_right" "postcentral_gyrus_right" "posterior_cingulate_gyrus_right" "precentral_gyrus_right" "precuneus_right" "rostral_anterior_cingulate_cortex_right" "rostral_middle_frontal_gyrus_right" "superior_frontal_gyrus_right" "superior_parietal_gyrus_right" "superior_temporal_gyrus_right" "supramarginal_gyrus_right" "frontal_pole_right" "temporal_pole_right" "transverse_temporal_gyrus_right" "insula_right"
"banks_superior_temporal_sulcus_left" 0 0 0.27331288494479 0 0 0.356759876690604 0.228268405196857 0.287955544286013 0.313154972344233 0.277959692207722 0 0 0.335252372097636 0.243831807659402 0 0.262603377732973 0 0 0 0 0.240921857803692 0.347064068325601 0.264833088596118 0.274576464664746 0 0 0.295170803602245 0.269267719525681 0.287139454478393 0.250562503282844 0 0.304853140532937 0.229765604206487 0.27435875168459 0 0 0 0 0 0 0 0 0 0 0 0 0 0 0 0 0 0 0 0 0 0 0 0 0 0 0 0 0 0 0 0 0 0
"caudal_anterior_cingulate_cortex_left" 0 0 0.397895431835331 0 0 0 0 0 0.302659161807019 0 0.325116865388916 0 0.267241102204321 0 0 0 0.32122321304645 0.261095098446545 0.251069591445606 0 0 0.426619248917565 0.290430609328505 0.284369749834473 0.226286433887213 0.29032304547805 0.334716759109426 0.263377519532776 0 0 0 0 0 0.305227438820439 0 1.28807154075023 0.733242565229181 0 0 0 0 0 0 0 0.521359244537062 0 0 0 0 0 0.606305383831454 0 0 0 0 0.724649471483289 0 0 0 0.526616512290221 0.740042660376404 0 0 0 0 0 0 0.644205468607072
"caudal_middle_frontal_gyrus_left" 0.27331288494479 0.397895431835331 0 0 0.450890054523351 0.325522104978119 0.262528300518831 0.320249423765611 0.418086770052496 0.317262722812975 0.247296779162747 0 0.221561597226543 0.306245990431126 0 0.234135045302304 0.202674182641991 0 0.202400092661429 0 0.20820755313462 0.613185275100989 0.212201791114122 0.257265906550336 0.209465529818065 0.200390911514151 0.271467591079539 0.213618770973658 0.302313939494442 0.221611723713402 0 0 0.279669636110162 0.223072190489879 0 0.71128527892734 0.739222494196945 0 0 0 0 0 0 0 0.542586461956733 0 0.57285147760515 0 0 0.879092764733019 0.606266410500607 0.460639454610473 0.562327917878644 0 0.698399171349036 0.970879281642337 0.71124968414423 0 0.663370309365487 0.556326826989705 0.719593350286246 0 0 0.683398318569746 0 0 0 0.652760181096706
"cuneus_left" 0 0 0 0 0 0.227402446292572 0.217280011166273 0 0.341125796020865 0.185993371966173 0 0.331523162040083 0 0 0 0 0 0 0 0.172018173502474 0 0 0 0.242627666777092 0 0 0 0.213721073636444 0 0 0 0 0 0 0 0 0 0.168079810256471 0 0 0 0 0 0.181183557998363 0 0.205128407053027 0 0 0 0 0 0 0 0 0 0 0 0 0 0 0 0 0 0 0 0 0 0
"entorhinal_cortex_left" 0 0 0.450890054523351 0 0 0.13475687804408 0 0.159657784714079 0 0 0 0 0.804616022076075 0.199495981895929 0.183745925336249 0 0 0 0 0 0 0 0 0 0 0 0.444495559491941 0 0 0 0 0.202358064278387 0 0.202604310749638 0 0 0.462729251438982 0 0.353081782728469 0 0 0 0 0 0 0 0 0 0.552518945731655 0 0.46031580586509 0 0 0 0 0 0.446835531723312 0 0 0 0 0 0 0 0 0 0 0
"fusiform_gyrus_left" 0.356759876690604 0 0.325522104978119 0.227402446292572 0.13475687804408 0 0.253444591981789 0.201320524481678 0.384968847496017 0.233463655340429 0 0.25053167053492 0.256050893985182 0.255095584217418 0.186912023824934 0.267530827397501 0 0 0 0.259006809725159 0 0.345861095719125 0.294729553922577 0.282807288817123 0 0 0.356569118011291 0.27482969724039 0.22831823224184 0.267618710398953 0 0.213225861691089 0 0.247085515111489 0 0 0 0 0 0 0 0 0 0.118581764658254 0 0 0 0 0 0 0 0 0 0 0 0 0 0 0 0 0 0 0 0 0 0 0 0
"inferior_parietal_gyrus_left" 0.228268405196857 0 0.262528300518831 0.217280011166273 0 0.253444591981789 0 0.241246253999178 0.332654579009505 0.234307728385914 0 0.443665325833917 0.325381847250069 0.21459216408945 0 0.245536567655368 0.279934746939077 0 0 0.413863632313029 0.235968513003499 0.35561539187931 0.251490010795584 0.287861697022768 0 0 0.287384250629289 0.238814999518557 0.28597012604528 0.234146642936554 0 0 0.264703552420674 0.289722743776058 0 0 0 0 0 0 0 0 0 0 0 0 0 0 0 0 0 0 0 0 0 0 0 0 0 0 0 0 0 0 0 0 0 0
"inferior_temporal_gyrus_left" 0.287955544286013 0 0.320249423765611 0 0.159657784714079 0.201320524481678 0.241246253999178 0 0.430594833809846 0.196718163955727 0 0.268804651981156 0.263773742495612 0.203198478606393 0.170779677708232 0.35916111443026 0 0 0 0 0 0.343848680373748 0.271636379550651 0.395483657847383 0 0 0.377694126058545 0.264997945762242 0.249487492519477 0.342447007424362 0 0.181669120148167 0 0.263241760591936 0 0 0 0 0 0 0 0 0 0 0 0 0 0 0 0 0 0 0 0 0 0 0 0 0 0 0 0 0 0 0 0 0 0
"cingulate_gyrus_isthmus_left" 0.313154972344233 0.302659161807019 0.418086770052496 0.341125796020865 0 0.384968847496017 0.332654579009505 0.430594833809846 0 0.388743086731993 0 0.351487522439446 0.350844210825829 0.324382218966467 0.124508937148216 0.31151457644894 0.406843790246051 0 0 0 0.289536611527645 0.401447553257505 0.28737864926277 0.210574215762837 0 0 0.397702623926315 0.252186324901357 0.29761010290779 0.256744725741958 0 0 0 0.236703173481689 0 0 0 0 0 0.658765974022541 0 0 0.200330764803648 0.113406394369421 0 0 0 0.888150478382968 0 0 0 0 0 0 0 0 0 0 0 0 0 0 0 0 0 0 0 0
"lateral_occipital_cortex_left" 0.277959692207722 0 0.317262722812975 0.185993371966173 0 0.233463655340429 0.234307728385914 0.196718163955727 0.388743086731993 0 0 0.242810959829081 0.335191793063307 0.229944001182285 0 0.254762460861259 0 0 0 0.209061431702698 0.253474739036607 0.347728551638351 0.279200025729336 0.291753816559363 0 0 0.312125646124265 0.232965343272582 0.307409231676692 0.233746165442769 0 0 0.369610004724691 0.339115365737429 0 0 0 0 0 0 0 0 0 0.122699262863624 0 0.17288653106321 0 0 0 0 0 0 0 0 0 0 0 0 0 0 0 0 0 0 0 0 0 0
"lateral_orbitofrontal_cortex_left" 0 0.325116865388916 0.247296779162747 0 0 0 0 0 0 0 0 0 0.168893594859052 0 0 0 0.212964729284397 0.148633897551716 0.203354457371932 0 0 0.370299274734082 0 0 0.178794869113956 0.228727615253481 0.265006863780903 0 0.096266578581793 0 0.0775509190124588 0.0806943682833624 0 0.219484372342012 0 0.467235664014758 0.533669216847969 0 0 0 0 0 0 0 0.43788315842929 0 0 0 0 0 0.534221044229486 0 0 0 0 0.631134353522181 0.718854274933019 0 0.589772256216301 0.505055406597916 0.562791964707349 0 0 0 0 0 0 0.503957976043677
"lingual_gyrus_left" 0 0 0 0.331523162040083 0 0.25053167053492 0.443665325833917 0.268804651981156 0.351487522439446 0.242810959829081 0 0 0 0.345178641838118 0.0992127403195722 0 0 0 0 0.18123700317887 0 0.348514098370051 0.286686443714546 0.386048790795739 0 0 0.318130991030123 0.317194831150322 0 0 0 0 0 0.436758972019001 0 0 0 0 0 0.147125554789074 0 0 0 0.177222760441446 0 0.124050290486271 0 0 0 0 0 0 0 0 0 0 0 0 0 0 0 0 0 0 0 0 0 0
"medial_orbitofrontal_gyrus_left" 0.335252372097636 0.267241102204321 0.221561597226543 0 0.804616022076075 0.256050893985182 0.325381847250069 0.263773742495612 0.350844210825829 0.335191793063307 0.168893594859052 0 0 0.326870761857341 0 0 0.214138921126914 0.167339221352639 0.200762907745624 0 0 0.35678477055643 0.290260656841371 0.299989340671679 0.166329942934673 0.181043610516055 0.253681703615654 0.32765973731692 0.367077015394663 0.300045276347938 0.10861746839592 0 0 0.200950320907995 0 0.415124418643544 0.443577771719486 0 0 0 0 0 0 0 0 0 0 0 0.73993415500799 0 0 0 0 0 0 0 0 0 0 0 0.513583441493216 0 0 0 0 0 0 0.131552208844683
"middle_temporal_gyrus_left" 0.243831807659402 0 0.306245990431126 0 0.199495981895929 0.255095584217418 0.21459216408945 0.203198478606393 0.324382218966467 0.229944001182285 0 0.345178641838118 0.326870761857341 0 0.209248737972335 0.31554693204287 0.283398362560708 0 0 0 0 0.369512141856722 0.298597070421735 0.2708182986343 0 0 0.312611954625079 0.245017740348604 0.274760856979203 0.194153858533362 0 0.196860294128577 0.256425483349633 0.297747991633464 0 0 0 0 0 0 0 0 0 0 0 0 0 0 0 0 0 0 0 0 0 0 0 0 0 0 0 0 0 0 0 0 0 0
"parahippocampal_gyrus_left" 0 0 0 0 0.183745925336249 0.186912023824934 0 0.170779677708232 0.124508937148216 0 0 0.0992127403195722 0 0.209248737972335 0 0 0 0 0 0 0 0 0 0 0 0 0 0 0.232312227271262 0 0 0.224387397903968 0 0.239707635537785 0 0 0 0 0 0 0 0 0 0 0 0 0 0 0 0 0 0 0 0 0 0 0 0 0 0 0 0 0 0 0 0 0 0
"paracentral_gyrus_left" 0.262603377732973 0 0.234135045302304 0 0 0.267530827397501 0.245536567655368 0.35916111443026 0.31151457644894 0.254762460861259 0 0 0 0.31554693204287 0 0 0 0 0 0 0.172268416693069 0.30704808600136 0.210977142971528 0.246192779147169 0 0 0.275153127225553 0.225153975218854 0.243080504937346 0.237620495604165 0 0 0 0.240367421076992 0 0 0 0 0 0 0 0 0 0 0 0 0 0 0 0.0879326294661816 0 0 0 0 0 0.404690658688748 0 0 0 0 0 0 0 0 0 0 0 0
"inferior_frontal_gyrus_pars_opercularis_left" 0 0.32122321304645 0.202674182641991 0 0 0 0.279934746939077 0 0.406843790246051 0 0.212964729284397 0 0.214138921126914 0.283398362560708 0 0 0 0 0.15054669231829 0 0.209188761424213 0.691188172899162 0.232025573519439 0 0.230475894516396 0.214586842507178 0.228681108107288 0 0.336293199468078 0.199551542438946 0 0 0 0.209275450818738 0 0.618591860610134 0.769744684606048 0 0 0 0 0 0 0 0 0 0 0 0 0 0.589813988957102 0 0 0 0 1.00919472772845 0.757653182646284 0 0.672790077937849 0.553982560189785 0.676988751927834 0 0 0 0 0 0 0.752181829650231
"inferior_frontal_gyrus_pars_orbitalis_left" 0 0.261095098446545 0 0 0 0 0 0 0 0 0.148633897551716 0 0.167339221352639 0 0 0 0 0 0.184373959615011 0 0 0 0 0 0.182088699590847 0.169712570373326 0.233280559113979 0 0.0822378601239474 0 0 0 0 0 0 0.379423191221584 0 0 0 0 0 0 0 0 0 0 0 0 0 0 0 0 0 0 0 0 0 0 0 0 0.455281669735207 0 0 0 0 0 0 0
"inferior_frontal_gyrus_pars_triangularis_left" 0 0.251069591445606 0.202400092661429 0 0 0 0 0 0 0 0.203354457371932 0 0.200762907745624 0 0 0 0.15054669231829 0.184373959615011 0 0 0 0 0 0 0.225095710694668 0.208197773368608 0.227610934239631 0 0.0455124447665618 0 0 0 0 0.183268149927574 0 0.342917471487028 0 0 0 0 0 0 0 0 0 0 0 0 0 0 0 0 0 0 0 0 0 0 0 0 0 0 0 0 0 0 0 0
"pericalcarine_cortex_left" 0 0 0 0.172018173502474 0 0.259006809725159 0.413863632313029 0 0 0.209061431702698 0 0.18123700317887 0 0 0 0 0 0 0 0 0 0 0 0.357171661155363 0 0 0 0.19064844152076 0 0 0 0 0 0 0 0 0 0 0 0 0 0 0 0 0 0.202323043323209 0 0 0 0 0 0 0 0 0 0 0 0 0 0 0 0 0 0 0 0 0 0
"postcentral_gyrus_left" 0.240921857803692 0 0.20820755313462 0 0 0 0.235968513003499 0 0.289536611527645 0.253474739036607 0 0 0 0 0 0.172268416693069 0.209188761424213 0 0 0 0 0.336501375161719 0.205466879261107 0.206689761668123 0 0.249149921713407 0.247835441188572 0.246285201915213 0.147083313488619 0.19584189696349 0 0 0 0.22279099586325 0 0.593806945755212 0.747795764227581 0 0 0 0 0 0 0 0 0 0 0 0 0 0.696795759441488 0 0 0 0 0.895023917472559 0.713539502147242 0 0 0.64887948334616 0.776803601839336 0 0 0 0 0 0 0.688647972403938
"posterior_cingulate_gyrus_left" 0.347064068325601 0.426619248917565 0.613185275100989 0 0 0.345861095719125 0.35561539187931 0.343848680373748 0.401447553257505 0.347728551638351 0.370299274734082 0.348514098370051 0.35678477055643 0.369512141856722 0 0.30704808600136 0.691188172899162 0 0 0 0.336501375161719 0 0.310455499946088 0.284598271199569 0.363387329220283 0.403188795100448 0.420402351025364 0.250854904757949 0.37869287922105 0.306662707408985 0 0 0.363865495883297 0.413225584135873 0 0.438599474241518 1.08593685311715 0 0.44612339217848 0 0 0 0.182332907573488 0 0 0 0 0 0 0 0 0 0 0 0 0.81533683916548 0 0 0 0 0.897542027469844 0 0 0 0 0 0 0
"precentral_gyrus_left" 0.264833088596118 0.290430609328505 0.212201791114122 0 0 0.294729553922577 0.251490010795584 0.271636379550651 0.28737864926277 0.279200025729336 0 0.286686443714546 0.290260656841371 0.298597070421735 0 0.210977142971528 0.232025573519439 0 0 0 0.205466879261107 0.310455499946088 0 0.269787985833342 0 0.224665121329704 0.245321016929695 0.260324941354456 0.263068692228148 0.231727407675371 0 0 0.231008323606744 0.237805191643757 0 0.327017548583191 0.799577902141725 0 0 0 0 0 0 0 0 0 0 0 0 0 0 0 0 0 0 1.01302600277389 0 0 0 0 0.82428693755322 0 0 0 0 0 0 0.664080441042821
"precuneus_left" 0.274576464664746 0.284369749834473 0.257265906550336 0.242627666777092 0 0.282807288817123 0.287861697022768 0.395483657847383 0.210574215762837 0.291753816559363 0 0.386048790795739 0.299989340671679 0.2708182986343 0 0.246192779147169 0 0 0 0.357171661155363 0.206689761668123 0.284598271199569 0.269787985833342 0 0 0 0.276472976348684 0.223424165407886 0.247845971548223 0.219391554250099 0 0 0.295392057435698 0.210733741149851 0 0 0 0 0 0 0 0 0 0 0 0 0 0 0 0 0 0 0 0 0 0 0 0.118824972706236 0 0 0 0 0 0 0 0 0 0
"rostral_anterior_cingulate_cortex_left" 0 0.226286433887213 0.209465529818065 0 0 0 0 0 0 0 0.178794869113956 0 0.166329942934673 0 0 0 0.230475894516396 0.182088699590847 0.225095710694668 0 0 0.363387329220283 0 0 0 0.20621992771198 0.246840732919313 0 0 0 0 0 0 0.217139693415471 0 0.394812162946659 0 0 0 0 0 0 0 0 0.485892045148402 0 0 0 0 0 0.530436590028093 0 0 0 0 0.820034186125609 0 0 0 0 0.602329159969292 0 0 0 0 0 0 0.165551944849286
"rostral_middle_frontal_gyrus_left" 0 0.29032304547805 0.200390911514151 0 0 0 0 0 0 0 0.228727615253481 0 0.181043610516055 0 0 0 0.214586842507178 0.169712570373326 0.208197773368608 0 0.249149921713407 0.403188795100448 0.224665121329704 0 0.20621992771198 0 0.25113171088964 0 0 0 0.0890397196851382 0 0 0.215521614374937 0 0.585561513191105 0.600148904986996 0 0 0 0 0 0 0 0.505249420930713 0 0 0 0 0 0.576308406195725 0 0 0 0 0.679805198991494 0.838203376227996 0 0.541250857333283 0.552136117198318 0.630247173090871 0 0 0 0 0 0 0.652594393485598
"superior_frontal_gyrus_left" 0.295170803602245 0.334716759109426 0.271467591079539 0 0.444495559491941 0.356569118011291 0.287384250629289 0.377694126058545 0.397702623926315 0.312125646124265 0.265006863780903 0.318130991030123 0.253681703615654 0.312611954625079 0 0.275153127225553 0.228681108107288 0.233280559113979 0.227610934239631 0 0.247835441188572 0.420402351025364 0.245321016929695 0.276472976348684 0.246840732919313 0.25113171088964 0 0.269974832471384 0.305137381720326 0.254926173037422 0.110573025941286 0 0.300971345200854 0.248788746809329 0 0.681832685811666 0.754591494664148 0 0 0 0 0 0 0 0.536122043420034 0 0.586198892078924 0 0 0 0.634545411268624 0 0.539623709441988 0 0.63898777307415 0.820473944775994 0.707739698926601 0 0.686611071613787 0.596612180010161 0.758537999503127 0 0 0.514302437639439 0 0 0 0.699258079356843
"superior_parietal_gyrus_left" 0.269267719525681 0.263377519532776 0.213618770973658 0.213721073636444 0 0.27482969724039 0.238814999518557 0.264997945762242 0.252186324901357 0.232965343272582 0 0.317194831150322 0.32765973731692 0.245017740348604 0 0.225153975218854 0 0 0 0.19064844152076 0.246285201915213 0.250854904757949 0.260324941354456 0.223424165407886 0 0 0.269974832471384 0 0.259176857454069 0.229944607296197 0 0 0 0.231105572486844 0 0 0 0 0 0 0 0 0 0 0 0 0 0 0 0 0 0 0 0 0 0.324911224904172 0 0.101713821872312 0 0 0 0.115017305401718 0 0 0 0 0 0
"superior_temporal_gyrus_left" 0.287139454478393 0 0.302313939494442 0 0 0.22831823224184 0.28597012604528 0.249487492519477 0.29761010290779 0.307409231676692 0.096266578581793 0 0.367077015394663 0.274760856979203 0.232312227271262 0.243080504937346 0.336293199468078 0.0822378601239474 0.0455124447665618 0 0.147083313488619 0.37869287922105 0.263068692228148 0.247845971548223 0 0 0.305137381720326 0.259176857454069 0 0.238827951618983 0 0.153539141807458 0.166350996201408 0.28932614091504 0 0 0 0 0 0 0 0 0 0 0 0 0 0 0 0 0 0 0 0 0 0 0 0 0 0 0 0 0 0 0 0 0 0
"supramarginal_gyrus_left" 0.250562503282844 0 0.221611723713402 0 0 0.267618710398953 0.234146642936554 0.342447007424362 0.256744725741958 0.233746165442769 0 0 0.300045276347938 0.194153858533362 0 0.237620495604165 0.199551542438946 0 0 0 0.19584189696349 0.306662707408985 0.231727407675371 0.219391554250099 0 0 0.254926173037422 0.229944607296197 0.238827951618983 0 0 0 0.241378446763741 0.21994019570244 0 0 0.634087330850885 0 0 0 0 0 0 0 0 0 0 0 0 0 0 0 0 0 0 0.48882083438905 0 0 0 0 0 0 0 0 0 0 0 0
"frontal_pole_left" 0 0 0 0 0 0 0 0 0 0 0.0775509190124588 0 0.10861746839592 0 0 0 0 0 0 0 0 0 0 0 0 0.0890397196851382 0.110573025941286 0 0 0 0 0 0 0 0 0 0 0 0 0 0 0 0 0 0 0 0 0 0 0 0 0 0 0 0 0 0 0 0 0 0 0 0 0 0.0559947847537398 0 0 0
"temporal_pole_left" 0.304853140532937 0 0 0 0.202358064278387 0.213225861691089 0 0.181669120148167 0 0 0.0806943682833624 0 0 0.196860294128577 0.224387397903968 0 0 0 0 0 0 0 0 0 0 0 0 0 0.153539141807458 0 0 0 0 0.252544872080828 0 0 0 0 0 0 0 0 0 0 0 0 0 0 0 0 0 0 0 0 0 0 0 0 0 0 0 0 0 0 0 0 0 0
"transverse_temporal_gyrus_left" 0.229765604206487 0 0.279669636110162 0 0 0 0.264703552420674 0 0 0.369610004724691 0 0 0 0.256425483349633 0 0 0 0 0 0 0 0.363865495883297 0.231008323606744 0.295392057435698 0 0 0.300971345200854 0 0.166350996201408 0.241378446763741 0 0 0 0.190114286332363 0 0 0 0 0 0 0 0 0 0 0 0 0 0 0 0 0 0 0 0 0 0 0 0 0 0 0 0 0 0 0 0 0 0
"insula_left" 0.27435875168459 0.305227438820439 0.223072190489879 0 0.202604310749638 0.247085515111489 0.289722743776058 0.263241760591936 0.236703173481689 0.339115365737429 0.219484372342012 0.436758972019001 0.200950320907995 0.297747991633464 0.239707635537785 0.240367421076992 0.209275450818738 0 0.183268149927574 0 0.22279099586325 0.413225584135873 0.237805191643757 0.210733741149851 0.217139693415471 0.215521614374937 0.248788746809329 0.231105572486844 0.28932614091504 0.21994019570244 0 0.252544872080828 0.190114286332363 0 0 0.583074713689018 0.796055614864386 0 0 0 0 0 0 0 0 0 0 0 0 0.842466137129776 0.449839080970477 0 0 0 0 0.929036587278744 0.853322380960236 0 0.616634202314596 0.549294667173428 0.803118095226306 0 0 0 0 0 0 0.715917251679835
"banks_superior_temporal_sulcus_right" 0 0 0 0 0 0 0 0 0 0 0 0 0 0 0 0 0 0 0 0 0 0 0 0 0 0 0 0 0 0 0 0 0 0 0 0 0.346496878071008 0 0 0 0.26000585197174 0.186432654665906 0.565904384114021 0.355197292969392 0 0.407161791189099 0 0.226474434840146 0 0.236969591548456 0.311658868087839 0 0 0 0.284779092036137 0.32878069879231 0.296631389781524 0.327548146299264 0 0 0.323310549104689 0.268340160567882 0.196889315122729 0.278705434790001 0 0 0.276337773670584 0.335662705472707
"caudal_anterior_cingulate_cortex_right" 0 1.28807154075023 0.71128527892734 0 0 0 0 0 0 0 0.467235664014758 0 0.415124418643544 0 0 0 0.618591860610134 0.379423191221584 0.342917471487028 0 0.593806945755212 0.438599474241518 0.327017548583191 0 0.394812162946659 0.585561513191105 0.681832685811666 0 0 0 0 0 0 0.583074713689018 0 0 0.48642949831299 0 0 0 0 0 0 0 0.335610642546716 0 0.304719779908108 0 0 0.30121119900706 0.317697682654061 0.266843920956558 0.24812575426116 0 0.417414089082099 0.299338836289909 0.41210557745608 0 0.33115574723936 0.29097953352235 0.441149956543215 0 0 0 0 0 0 0.402752795371364
"caudal_middle_frontal_gyrus_right" 0 0.733242565229181 0.739222494196945 0 0.462729251438982 0 0 0 0 0 0.533669216847969 0 0.443577771719486 0 0 0 0.769744684606048 0 0 0 0.747795764227581 1.08593685311715 0.799577902141725 0 0 0.600148904986996 0.754591494664148 0 0 0.634087330850885 0 0 0 0.796055614864386 0.346496878071008 0.48642949831299 0 0 0 0 0.323722181458229 0 0.330206228598899 0 0.212663036729972 0 0.185702607699764 0.270672980997683 0 0.232801204900517 0.221890133216382 0.191560174044376 0.196942923382421 0 0.1976302435931 0.563797665246743 0.218407476563347 0.350978639137932 0.222432693853058 0.20360669782851 0.247204858746089 0.244808242401546 0 0.229921348862872 0 0 0 0.208669361862125
"cuneus_right" 0 0 0 0.168079810256471 0 0 0 0 0 0 0 0 0 0 0 0 0 0 0 0 0 0 0 0 0 0 0 0 0 0 0 0 0 0 0 0 0 0 0 0.433426628155587 0.28086511808543 0 0 0.180459425911088 0 0.215566933384236 0 0 0 0 0 0 0 0.149675433873799 0 0 0 0.197293516790081 0 0 0 0.213175368625004 0 0 0 0 0 0
"entorhinal_cortex_right" 0 0 0 0 0.353081782728469 0 0 0 0 0 0 0 0 0 0 0 0 0 0 0 0 0.44612339217848 0 0 0 0 0 0 0 0 0 0 0 0 0 0 0 0 0 0.146025853584754 0 0.194912235439894 0 0 0 0 0 0.174225509011084 0.199095804017141 0 0 0 0 0 0 0 0.39238338697157 0 0 0 0 0 0.200388020064688 0 0 0.201770495025456 0 0.190836938567556
"fusiform_gyrus_right" 0 0 0 0 0 0 0 0 0.658765974022541 0 0 0.147125554789074 0 0 0 0 0 0 0 0 0 0 0 0 0 0 0 0 0 0 0 0 0 0 0 0 0 0.433426628155587 0.146025853584754 0 0.275005591384783 0.183564166016593 0.548573387503624 0.20717553378779 0 0.248961905371357 0 0.238463459836011 0.147753848322922 0.315340825649362 0.322661264047431 0 0 0.38615877821973 0 0 0.329870608958705 0.296096040889901 0 0 0 0.341528626232675 0.207930876745781 0.297267573739625 0 0.205038555625622 0.394270490250065 0.26220402150182
"inferior_parietal_gyrus_right" 0 0 0 0 0 0 0 0 0 0 0 0 0 0 0 0 0 0 0 0 0 0 0 0 0 0 0 0 0 0 0 0 0 0 0.26000585197174 0 0.323722181458229 0.28086511808543 0 0.275005591384783 0 0.300565728217245 0.486063734172352 0.209507208178014 0 0.506760795549051 0 0.296753382139842 0 0.302426093329442 0.346682514498852 0 0 0.284005501368793 0.359902172487768 0.37030224106612 0.332418895848708 0.39239427557964 0 0 0.360845538037537 0.249854437140064 0.348835525763158 0.275839604045925 0 0 0.394002884385697 0.404982442598765
"inferior_temporal_gyrus_right" 0 0 0 0 0 0 0 0 0 0 0 0 0 0 0 0 0 0 0 0 0 0 0 0 0 0 0 0 0 0 0 0 0 0 0.186432654665906 0 0 0 0.194912235439894 0.183564166016593 0.300565728217245 0 0.497915977091366 0.188118009659435 0 0.29712089279156 0 0.273673629852949 0.162000178012778 0 0.303784821902202 0 0 0 0.28926305292243 0.357486922196838 0.301862363442045 0.613777458001717 0 0 0.312695230155035 0.259529721740157 0.28974270305323 0.26983013973072 0 0.197133915603461 0.274112507998627 0.328487452395444
"cingulate_gyrus_isthmus_right" 0 0 0 0 0 0 0 0 0.200330764803648 0 0 0 0 0 0 0 0 0 0 0 0 0.182332907573488 0 0 0 0 0 0 0 0 0 0 0 0 0.565904384114021 0 0.330206228598899 0 0 0.548573387503624 0.486063734172352 0.497915977091366 0 0.366030238685614 0 0.532166240887609 0 0.424376653168016 0.126019369437717 0.28500994928805 0.620494240867694 0 0 0 0.329030525454856 0.320392047609935 0.286500986523355 0.314558312127156 0 0 0.359134880486604 0.311163426978397 0.352297170748814 0.272889687693843 0 0 0 0.677740833314941
"lateral_occipital_cortex_right" 0 0 0 0.181183557998363 0 0.118581764658254 0 0 0.113406394369421 0.122699262863624 0 0.177222760441446 0 0 0 0 0 0 0 0 0 0 0 0 0 0 0 0 0 0 0 0 0 0 0.355197292969392 0 0 0.180459425911088 0 0.20717553378779 0.209507208178014 0.188118009659435 0.366030238685614 0 0 0.351593545758155 0 0.287717924759245 0.104657387189838 0.287074200362858 0.307297105170235 0 0 0.162456335751642 0.271448627674343 0.309301954646211 0.287716952655374 0.272840760245343 0 0 0.30427541781215 0.242566862288804 0.317498163286339 0.294005667712933 0 0 0.432161903309637 0.331055031317337
"lateral_orbitofrontal_cortex_right" 0 0.521359244537062 0.542586461956733 0 0 0 0 0 0 0 0.43788315842929 0 0 0 0 0 0 0 0 0 0 0 0 0 0.485892045148402 0.505249420930713 0.536122043420034 0 0 0 0 0 0 0 0 0.335610642546716 0.212663036729972 0 0 0 0 0 0 0 0 0 0.17571969331398 0.361201195699626 0 0 0.212630110361153 0.17951433550429 0.199748857404882 0 0 0.381560482533337 0.216759645582874 0 0.218343577460532 0.200479237761997 0.247815959181869 0 0.105190610871133 0 0.208715600529897 0.0802000387002937 0 0.200109941854962
"lingual_gyrus_right" 0 0 0 0.205128407053027 0 0 0 0 0 0.17288653106321 0 0.124050290486271 0 0 0 0 0 0 0 0.202323043323209 0 0 0 0 0 0 0 0 0 0 0 0 0 0 0.407161791189099 0 0 0.215566933384236 0 0.248961905371357 0.506760795549051 0.29712089279156 0.532166240887609 0.351593545758155 0 0 0 0.313366823183547 0.107200925049568 0.342368952852354 0 0 0 0.164425456964224 0 0.290767824279303 0 0.420325143604449 0 0 0 0.558315222476169 0 0.320540002156144 0 0 0 0.321893483104807
"medial_orbitofrontal_gyrus_right" 0 0 0.57285147760515 0 0 0 0 0 0 0 0 0 0 0 0 0 0 0 0 0 0 0 0 0 0 0 0.586198892078924 0 0 0 0 0 0 0 0 0.304719779908108 0.185702607699764 0 0 0 0 0 0 0 0.17571969331398 0 0 0 0 0 0.207285920910717 0 0.206162851643128 0 0 0.355790128548216 0 0 0.193872657294139 0.202984517961791 0.226526327317595 0 0 0 0.148758168583062 0 0 0.173475798679044
"middle_temporal_gyrus_right" 0 0 0 0 0 0 0 0 0.888150478382968 0 0 0 0 0 0 0 0 0 0 0 0 0 0 0 0 0 0 0 0 0 0 0 0 0 0.226474434840146 0 0.270672980997683 0 0.174225509011084 0.238463459836011 0.296753382139842 0.273673629852949 0.424376653168016 0.287717924759245 0.361201195699626 0.313366823183547 0 0 0.182123142258525 0.265540305065021 0.287594723850992 0 0 0 0.273334698514696 0.308357343166062 0.264103889995127 0.319288657307745 0 0 0.296269487420572 0.277946575734405 0.279776736137345 0.277629061564936 0 0.179286320590034 0.284019770259015 0.344716195818439
"parahippocampal_gyrus_right" 0 0 0 0 0.552518945731655 0 0 0 0 0 0 0 0.73993415500799 0 0 0 0 0 0 0 0 0 0 0 0 0 0 0 0 0 0 0 0 0 0 0 0 0 0.199095804017141 0.147753848322922 0 0.162000178012778 0.126019369437717 0.104657387189838 0 0.107200925049568 0 0.182123142258525 0 0 0 0 0 0 0.370617351740211 0 0 0 0 0 0 0 0.199296409901101 0 0 0.212503259340278 0 0.207149445286936
"paracentral_gyrus_right" 0 0 0.879092764733019 0 0 0 0 0 0 0 0 0 0 0 0 0.0879326294661816 0 0 0 0 0 0 0 0 0 0 0 0 0 0 0 0 0 0.842466137129776 0.236969591548456 0.30121119900706 0.232801204900517 0 0 0.315340825649362 0.302426093329442 0 0.28500994928805 0.287074200362858 0 0.342368952852354 0 0.265540305065021 0 0 0 0 0 0 0.151519983154084 0.342566979655756 0.247496939567148 0.295786396157214 0 0 0.354596374162535 0.27266050222882 0 0.259322086882349 0 0 0 0.271216679810408
"inferior_frontal_gyrus_pars_opercularis_right" 0 0.606305383831454 0.606266410500607 0 0.46031580586509 0 0 0 0 0 0.534221044229486 0 0 0 0 0 0.589813988957102 0 0 0 0.696795759441488 0 0 0 0.530436590028093 0.576308406195725 0.634545411268624 0 0 0 0 0 0 0.449839080970477 0.311658868087839 0.317697682654061 0.221890133216382 0 0 0.322661264047431 0.346682514498852 0.303784821902202 0.620494240867694 0.307297105170235 0.212630110361153 0 0.207285920910717 0.287594723850992 0 0 0 0.211447337058576 0.186901435228314 0 0.236066557806892 0.438600698819894 0.224724164561081 0.366225202107641 0.241059384494462 0.215602250467849 0.23141123381668 0.28475988230253 0 0.263206026354218 0.304294803301424 0 0.286220750984491 0.195378966422479
"inferior_frontal_gyrus_pars_orbitalis_right" 0 0 0.460639454610473 0 0 0 0 0 0 0 0 0 0 0 0 0 0 0 0 0 0 0 0 0 0 0 0 0 0 0 0 0 0 0 0 0.266843920956558 0.191560174044376 0 0 0 0 0 0 0 0.17951433550429 0 0 0 0 0 0.211447337058576 0 0.174125839557211 0 0 0 0 0 0.243447819490831 0.230403371570066 0.238609572467914 0 0.103470692864082 0 0 0 0 0
"inferior_frontal_gyrus_pars_triangularis_right" 0 0 0.562327917878644 0 0 0 0 0 0 0 0 0 0 0 0 0 0 0 0 0 0 0 0 0 0 0 0.539623709441988 0 0 0 0 0 0 0 0 0.24812575426116 0.196942923382421 0 0 0 0 0 0 0 0.199748857404882 0 0.206162851643128 0 0 0 0.186901435228314 0.174125839557211 0 0 0.236499067734761 0.358517239777011 0.23577397001183 0 0.217606809242777 0.212027574818516 0.233877316927993 0 0 0 0.23134802709103 0 0 0.157671680724809
"pericalcarine_cortex_right" 0 0 0 0 0 0 0 0 0 0 0 0 0 0 0 0 0 0 0 0 0 0 0 0 0 0 0 0 0 0 0 0 0 0 0 0 0 0.149675433873799 0 0.38615877821973 0.284005501368793 0 0 0.162456335751642 0 0.164425456964224 0 0 0 0 0 0 0 0 0 0 0 0.210104970949391 0 0 0 0.214481763315296 0 0 0 0 0 0.291764397411677
"postcentral_gyrus_right" 0 0 0.698399171349036 0 0 0 0 0 0 0 0 0 0 0 0 0 0 0 0 0 0 0 0 0 0 0 0.63898777307415 0 0 0 0 0 0 0 0.284779092036137 0.417414089082099 0.1976302435931 0 0 0 0.359902172487768 0.28926305292243 0.329030525454856 0.271448627674343 0 0 0 0.273334698514696 0.370617351740211 0.151519983154084 0.236066557806892 0 0.236499067734761 0 0 0.456920801203579 0.204258662142283 0.265308399069934 0.23394585240265 0.232245047249787 0.258804175668603 0.189731065251521 0.0836523877296544 0.254513000387274 0 0 0 0.212484873594903
"posterior_cingulate_gyrus_right" 0 0.724649471483289 0.970879281642337 0 0 0 0 0 0 0 0.631134353522181 0 0 0 0 0.404690658688748 1.00919472772845 0 0 0 0.895023917472559 0.81533683916548 1.01302600277389 0 0.820034186125609 0.679805198991494 0.820473944775994 0.324911224904172 0 0.48882083438905 0 0 0 0.929036587278744 0.32878069879231 0.299338836289909 0.563797665246743 0 0 0 0.37030224106612 0.357486922196838 0.320392047609935 0.309301954646211 0.381560482533337 0.290767824279303 0.355790128548216 0.308357343166062 0 0.342566979655756 0.438600698819894 0 0.358517239777011 0 0.456920801203579 0 0.488682356685444 0.280710733066173 0.51560335631603 0.44554256029614 0.470706159102374 0.280167641961919 0.294817973925121 0.287992331508562 0 0 0 0.419595821897755
"precentral_gyrus_right" 0 0 0.71124968414423 0 0.446835531723312 0 0 0 0 0 0.718854274933019 0 0 0 0 0 0.757653182646284 0 0 0 0.713539502147242 0 0 0 0 0.838203376227996 0.707739698926601 0 0 0 0 0 0 0.853322380960236 0.296631389781524 0.41210557745608 0.218407476563347 0 0.39238338697157 0.329870608958705 0.332418895848708 0.301862363442045 0.286500986523355 0.287716952655374 0.216759645582874 0 0 0.264103889995127 0 0.247496939567148 0.224724164561081 0 0.23577397001183 0 0.204258662142283 0.488682356685444 0 0.302991724570704 0.244956693806118 0.225514453853843 0.28300050883864 0.281805073148819 0.237686688386146 0.25483093393663 0 0 0 0.236856526264081
"precuneus_right" 0 0 0 0 0 0 0 0 0 0 0 0 0 0 0 0 0 0 0 0 0 0 0 0.118824972706236 0 0 0 0.101713821872312 0 0 0 0 0 0 0.327548146299264 0 0.350978639137932 0.197293516790081 0 0.296096040889901 0.39239427557964 0.613777458001717 0.314558312127156 0.272840760245343 0 0.420325143604449 0 0.319288657307745 0 0.295786396157214 0.366225202107641 0 0 0.210104970949391 0.265308399069934 0.280710733066173 0.302991724570704 0 0 0 0.331207912710208 0.25834036147067 0.273134394258505 0.278937839942854 0 0 0.360985266305876 0.395017024003227
"rostral_anterior_cingulate_cortex_right" 0 0 0.663370309365487 0 0 0 0 0 0 0 0.589772256216301 0 0 0 0 0 0.672790077937849 0 0 0 0 0 0 0 0 0.541250857333283 0.686611071613787 0 0 0 0 0 0 0.616634202314596 0 0.33115574723936 0.222432693853058 0 0 0 0 0 0 0 0.218343577460532 0 0.193872657294139 0 0 0 0.241059384494462 0.243447819490831 0.217606809242777 0 0.23394585240265 0.51560335631603 0.244956693806118 0 0 0.252456554606013 0.267263441798633 0 0 0 0 0 0 0.226649147169882
"rostral_middle_frontal_gyrus_right" 0 0.526616512290221 0.556326826989705 0 0 0 0 0 0 0 0.505055406597916 0 0 0 0 0 0.553982560189785 0 0 0 0.64887948334616 0 0 0 0 0.552136117198318 0.596612180010161 0 0 0 0 0 0 0.549294667173428 0 0.29097953352235 0.20360669782851 0 0 0 0 0 0 0 0.200479237761997 0 0.202984517961791 0 0 0 0.215602250467849 0.230403371570066 0.212027574818516 0 0.232245047249787 0.44554256029614 0.225514453853843 0 0.252456554606013 0 0.279828040209386 0 0 0 0.191745758977474 0 0 0.224928939439891
"superior_frontal_gyrus_right" 0 0.740042660376404 0.719593350286246 0 0 0 0 0 0 0 0.562791964707349 0 0.513583441493216 0 0 0 0.676988751927834 0.455281669735207 0 0 0.776803601839336 0.897542027469844 0.82428693755322 0 0.602329159969292 0.630247173090871 0.758537999503127 0 0 0 0 0 0 0.803118095226306 0.323310549104689 0.441149956543215 0.247204858746089 0 0 0 0.360845538037537 0.312695230155035 0.359134880486604 0.30427541781215 0.247815959181869 0 0.226526327317595 0.296269487420572 0 0.354596374162535 0.23141123381668 0.238609572467914 0.233877316927993 0 0.258804175668603 0.470706159102374 0.28300050883864 0.331207912710208 0.267263441798633 0.279828040209386 0 0.304638845863673 0 0.278605388987819 0.211874325453839 0 0 0.268323833220778
"superior_parietal_gyrus_right" 0 0 0 0 0 0 0 0 0 0 0 0 0 0 0 0 0 0 0 0 0 0 0 0 0 0 0 0.115017305401718 0 0 0 0 0 0 0.268340160567882 0 0.244808242401546 0.213175368625004 0 0.341528626232675 0.249854437140064 0.259529721740157 0.311163426978397 0.242566862288804 0 0.558315222476169 0 0.277946575734405 0 0.27266050222882 0.28475988230253 0 0 0.214481763315296 0.189731065251521 0.280167641961919 0.281805073148819 0.25834036147067 0 0 0.304638845863673 0 0.31070545148115 0.25090055927954 0 0 0.28778204248131 0.305377200513316
"superior_temporal_gyrus_right" 0 0 0 0 0 0 0 0 0 0 0 0 0 0 0 0 0 0 0 0 0 0 0 0 0 0 0 0 0 0 0 0 0 0 0.196889315122729 0 0 0 0.200388020064688 0.207930876745781 0.348835525763158 0.28974270305323 0.352297170748814 0.317498163286339 0.105190610871133 0 0 0.279776736137345 0.199296409901101 0 0 0.103470692864082 0 0 0.0836523877296544 0.294817973925121 0.237686688386146 0.273134394258505 0 0 0 0.31070545148115 0 0.18488938257861 0 0.185998137381746 0.189799624729645 0.238208145682364
"supramarginal_gyrus_right" 0 0 0.683398318569746 0 0 0 0 0 0 0 0 0 0 0 0 0 0 0 0 0 0 0 0 0 0 0 0.514302437639439 0 0 0 0 0 0 0 0.278705434790001 0 0.229921348862872 0 0 0.297267573739625 0.275839604045925 0.26983013973072 0.272889687693843 0.294005667712933 0 0.320540002156144 0 0.277629061564936 0 0.259322086882349 0.263206026354218 0 0 0 0.254513000387274 0.287992331508562 0.25483093393663 0.278937839942854 0 0 0.278605388987819 0.25090055927954 0.18488938257861 0 0 0 0.215818137322383 0.246140184703727
"frontal_pole_right" 0 0 0 0 0 0 0 0 0 0 0 0 0 0 0 0 0 0 0 0 0 0 0 0 0 0 0 0 0 0 0.0559947847537398 0 0 0 0 0 0 0 0 0 0 0 0 0 0.208715600529897 0 0.148758168583062 0 0 0 0.304294803301424 0 0.23134802709103 0 0 0 0 0 0 0.191745758977474 0.211874325453839 0 0 0 0 0 0 0
"temporal_pole_right" 0 0 0 0 0 0 0 0 0 0 0 0 0 0 0 0 0 0 0 0 0 0 0 0 0 0 0 0 0 0 0 0 0 0 0 0 0 0 0.201770495025456 0.205038555625622 0 0.197133915603461 0 0 0.0802000387002937 0 0 0.179286320590034 0.212503259340278 0 0 0 0 0 0 0 0 0 0 0 0 0 0.185998137381746 0 0 0 0 0.217515967927064
"transverse_temporal_gyrus_right" 0 0 0 0 0 0 0 0 0 0 0 0 0 0 0 0 0 0 0 0 0 0 0 0 0 0 0 0 0 0 0 0 0 0 0.276337773670584 0 0 0 0 0.394270490250065 0.394002884385697 0.274112507998627 0 0.432161903309637 0 0 0 0.284019770259015 0 0 0.286220750984491 0 0 0 0 0 0 0.360985266305876 0 0 0 0.28778204248131 0.189799624729645 0.215818137322383 0 0 0 0.235041840113608
"insula_right" 0 0.644205468607072 0.652760181096706 0 0 0 0 0 0 0 0.503957976043677 0 0.131552208844683 0 0 0 0.752181829650231 0 0 0 0.688647972403938 0 0.664080441042821 0 0.165551944849286 0.652594393485598 0.699258079356843 0 0 0 0 0 0 0.715917251679835 0.335662705472707 0.402752795371364 0.208669361862125 0 0.190836938567556 0.26220402150182 0.404982442598765 0.328487452395444 0.677740833314941 0.331055031317337 0.200109941854962 0.321893483104807 0.173475798679044 0.344716195818439 0.207149445286936 0.271216679810408 0.195378966422479 0 0.157671680724809 0.291764397411677 0.212484873594903 0.419595821897755 0.236856526264081 0.395017024003227 0.226649147169882 0.224928939439891 0.268323833220778 0.305377200513316 0.238208145682364 0.246140184703727 0 0.217515967927064 0.235041840113608 0
