# Supplementary material for: NODDI and Tensor-Based Microstructural Indices as Predictors of Functional Connectivity
Source: PLoS One. 2016 Apr 14;11(4):e0153404. doi: 10.1371/journal.pone.0153404 (PMC4831788; doi:10.1371/journal.pone.0153404)
Supplement: S1 Data — a) Functional connectivity matrices, both fMRI and EEG connectomes across all subjects, in the form of precision matrices and b) structural brain connectivity matrices across all subjects and microstructural indices. Columns and rows are named according to the corresponding brain region that represent. (ZIP) [file pone.0153404.s001.zip › DATA/DWI/49_WMD_68.txt]

"banks_superior_temporal_sulcus_left" "caudal_anterior_cingulate_cortex_left" "caudal_middle_frontal_gyrus_left" "cuneus_left" "entorhinal_cortex_left" "fusiform_gyrus_left" "inferior_parietal_gyrus_left" "inferior_temporal_gyrus_left" "cingulate_gyrus_isthmus_left" "lateral_occipital_cortex_left" "lateral_orbitofrontal_cortex_left" "lingual_gyrus_left" "medial_orbitofrontal_gyrus_left" "middle_temporal_gyrus_left" "parahippocampal_gyrus_left" "paracentral_gyrus_left" "inferior_frontal_gyrus_pars_opercularis_left" "inferior_frontal_gyrus_pars_orbitalis_left" "inferior_frontal_gyrus_pars_triangularis_left" "pericalcarine_cortex_left" "postcentral_gyrus_left" "posterior_cingulate_gyrus_left" "precentral_gyrus_left" "precuneus_left" "rostral_anterior_cingulate_cortex_left" "rostral_middle_frontal_gyrus_left" "superior_frontal_gyrus_left" "superior_parietal_gyrus_left" "superior_temporal_gyrus_left" "supramarginal_gyrus_left" "frontal_pole_left" "temporal_pole_left" "transverse_temporal_gyrus_left" "insula_left" "banks_superior_temporal_sulcus_right" "caudal_anterior_cingulate_cortex_right" "caudal_middle_frontal_gyrus_right" "cuneus_right" "entorhinal_cortex_right" "fusiform_gyrus_right" "inferior_parietal_gyrus_right" "inferior_temporal_gyrus_right" "cingulate_gyrus_isthmus_right" "lateral_occipital_cortex_right" "lateral_orbitofrontal_cortex_right" "lingual_gyrus_right" "medial_orbitofrontal_gyrus_right" "middle_temporal_gyrus_right" "parahippocampal_gyrus_right" "paracentral_gyrus_right" "inferior_frontal_gyrus_pars_opercularis_right" "inferior_frontal_gyrus_pars_orbitalis_right" "inferior_frontal_gyrus_pars_triangularis_right" "pericalcarine_cortex_right" "postcentral_gyrus_right" "posterior_cingulate_gyrus_right" "precentral_gyrus_right" "precuneus_right" "rostral_anterior_cingulate_cortex_right" "rostral_middle_frontal_gyrus_right" "superior_frontal_gyrus_right" "superior_parietal_gyrus_right" "superior_temporal_gyrus_right" "supramarginal_gyrus_right" "frontal_pole_right" "temporal_pole_right" "transverse_temporal_gyrus_right" "insula_right"
"banks_superior_temporal_sulcus_left" 0 0 0.000574438188892855 0 0 0.000621570009444733 0.000613901778663722 0.000618041440528027 0.000623281685543464 0.000632803445806125 0 0 0.000613940557680941 0.000629160924356621 0 0.000593587469173043 0 0 0 0 0.000586635813337599 0.000594635230274299 0.000578233523482007 0.000620831246800043 0 0 0.000577699270539752 0.000607974650694756 0.000623151383050657 0.000606987347536946 0 0.00061955323319447 0.00060623462931152 0.000618970400931101 0 0 0 0 0 0 0 0 0 0 0 0 0 0 0 0 0 0 0 0 0 0 0 0 0 0 0 0 0 0 0 0 0 0
"caudal_anterior_cingulate_cortex_left" 0 0 0.000597127707857579 0 0 0 0 0 0.000599633855819888 0 0.000583482496063796 0 0.000605305946987839 0 0 0 0.000585235579795196 0.000597373684332117 0.000595858537889411 0 0 0.000635962220421671 0.000589054374602519 0.000594719283823037 0.000649289903589743 0.000605766759031215 0.000603880848960812 0.000583604187846336 0 0 0 0 0 0.000581878716800587 0 0.000816922053295263 0.000623624627254137 0 0 0 0 0 0 0 0.000583421066541042 0 0 0 0 0 0.000602486287791765 0 0 0 0 0.000609947732847974 0 0 0 0.000611085814069062 0.000616652332813772 0 0 0 0 0 0 0.000601244883491217
"caudal_middle_frontal_gyrus_left" 0.000574438188892855 0.000597127707857579 0 0 0.000665272517785429 0.000615942038618312 0.00057278707622242 0.000617619748524044 0.000638943655126443 0.000611631172357658 0.000581972829269918 0 0.000598051474092216 0.000579111731359261 0 0.00056675667555128 0.000578781844297401 0 0.00058443901219314 0 0.000578920783013941 0.000589603103925752 0.000569336203435242 0.000579837397686486 0.000604308380279832 0.000603995945677139 0.000589705250294596 0.000565159591942135 0.000576682405062298 0.00054729406701302 0 0 0.000564731164553327 0.000567177785286468 0 0.000640729109642087 0.000626472840255458 0 0 0 0 0 0 0 0.000600617285790586 0 0.000606932535097014 0 0 0.00061454225999959 0.000613581291312596 0.000589380584184036 0.00060354670070184 0 0.000625025738657944 0.000628460694328668 0.000624825240367704 0 0.000647390166612023 0.000617689273030371 0.000616090739958898 0 0 0.000618831999609406 0 0 0 0.000615290088798882
"cuneus_left" 0 0 0 0 0 0.000597968303272595 0.000609608096652931 0 0.000615514252234484 0.00059421713904613 0 0.000647917343573372 0 0 0 0 0 0 0 0.000623446251902861 0 0 0 0.000612766430330962 0 0 0 0.000603306403393702 0 0 0 0 0 0 0 0 0 0.000787131485299814 0 0 0 0 0 0.000724449186318465 0 0.000905279680813142 0 0 0 0 0 0 0 0 0 0 0 0 0 0 0 0 0 0 0 0 0 0
"entorhinal_cortex_left" 0 0 0.000665272517785429 0 0 0.00066116078891828 0 0.000644229633446151 0 0 0 0 0.000887632648896001 0.000658731899760654 0.000700679563148751 0 0 0 0 0 0 0 0 0 0 0 0.000704280142385682 0 0 0 0 0.000676024720341283 0 0.000733159924579142 0 0 0.000660906500485597 0 0.000735555533719424 0 0 0 0 0 0 0 0 0 0.0006612920232396 0 0.000645220680458325 0 0 0 0 0 0.000614493255574257 0 0 0 0 0 0 0 0 0 0 0
"fusiform_gyrus_left" 0.000621570009444733 0 0.000615942038618312 0.000597968303272595 0.00066116078891828 0 0.000614967485692542 0.000627925434233688 0.000687438538491635 0.00061931376695555 0 0.000649489457429428 0.000671518160027257 0.000627731181923443 0.000663444732274436 0.000606584254509768 0 0 0 0.000648101465678873 0 0.000617525281076158 0.000598546065550738 0.000629081412052749 0 0 0.000623577437532841 0.000622098400158251 0.000656370534373339 0.000621191349336877 0 0.000672506770988118 0 0.00067844702641585 0 0 0 0 0 0 0 0 0 0.000635074840649875 0 0 0 0 0 0 0 0 0 0 0 0 0 0 0 0 0 0 0 0 0 0 0 0
"inferior_parietal_gyrus_left" 0.000613901778663722 0 0.00057278707622242 0.000609608096652931 0 0.000614967485692542 0 0.000617222093628592 0.000654963416088374 0.000617187508755487 0 0.000703585184540273 0.000617704463975307 0.000635831806615785 0 0.000592028082341792 0.000563620981764302 0 0 0.000736871311372779 0.000590509409114657 0.000578723507131563 0.000576440614398953 0.000633421627967393 0 0 0.000577101650723983 0.000603338792405036 0.000625566911486312 0.000606857343749639 0 0 0.000613288990157312 0.000623708964071496 0 0 0 0 0 0 0 0 0 0 0 0 0 0 0 0 0 0 0 0 0 0 0 0 0 0 0 0 0 0 0 0 0 0
"inferior_temporal_gyrus_left" 0.000618041440528027 0 0.000617619748524044 0 0.000644229633446151 0.000627925434233688 0.000617222093628592 0 0.000799002680399606 0.000617507429779434 0 0.000647338164923924 0.000658610478759884 0.000618472670603207 0.000672362883914537 0.000639509094840624 0 0 0 0 0 0.000634892152987978 0.000594923706776345 0.000741573597725014 0 0 0.000636675302302847 0.000624232430466604 0.000637696417896833 0.000624834722433693 0 0.000650583014822471 0 0.000643820226534267 0 0 0 0 0 0 0 0 0 0 0 0 0 0 0 0 0 0 0 0 0 0 0 0 0 0 0 0 0 0 0 0 0 0
"cingulate_gyrus_isthmus_left" 0.000623281685543464 0.000599633855819888 0.000638943655126443 0.000615514252234484 0 0.000687438538491635 0.000654963416088374 0.000799002680399606 0 0.000725187412267266 0 0.000696777825925917 0.000628441547040826 0.000623507419382234 0.000691923833303091 0.000599636977682682 0.00075192234354804 0 0 0 0.00059725434983732 0.000640835781677284 0.000585383724386762 0.000652502042260045 0 0 0.000619608555770243 0.000608082796979448 0.000615316039538062 0.000593283991003475 0 0 0 0.000609128613842876 0 0 0 0 0 0.000859618815390583 0 0 0.000872154366395546 0.00068075817036563 0 0 0 0.00098210202949526 0 0 0 0 0 0 0 0 0 0 0 0 0 0 0 0 0 0 0 0
"lateral_occipital_cortex_left" 0.000632803445806125 0 0.000611631172357658 0.00059421713904613 0 0.00061931376695555 0.000617187508755487 0.000617507429779434 0.000725187412267266 0 0 0.000655144286492741 0.00060397738970264 0.000613261454619498 0 0.000605754666511759 0 0 0 0.000636881865986055 0.000609701335641809 0.000612707044380906 0.000606141907214484 0.000650125078252451 0 0 0.000610138815906273 0.0006204462407223 0.000635030382857631 0.000617536626119052 0 0 0.000682744451286705 0.000655318322104332 0 0 0 0 0 0 0 0 0 0.000616095513755558 0 0.000661442266146265 0 0 0 0 0 0 0 0 0 0 0 0 0 0 0 0 0 0 0 0 0 0
"lateral_orbitofrontal_cortex_left" 0 0.000583482496063796 0.000581972829269918 0 0 0 0 0 0 0 0 0 0.000640337547370959 0 0 0 0.000580246062090208 0.000630055250028833 0.000594294141058956 0 0 0.000634621532345873 0 0 0.00062635165363252 0.000600317597273754 0.0005807366059735 0 0.000621638657905884 0 0.000619911247824912 0.000660725890884942 0 0.000640207355446315 0 0.000608171610359804 0.000599118871948536 0 0 0 0 0 0 0 0.000604069307421744 0 0 0 0 0 0.000601641671468654 0 0 0 0 0.000629389432792031 0.000686485123701088 0 0.000625532194307713 0.000593599131832773 0.00059937324109188 0 0 0 0 0 0 0.000593024320017315
"lingual_gyrus_left" 0 0 0 0.000647917343573372 0 0.000649489457429428 0.000703585184540273 0.000647338164923924 0.000696777825925917 0.000655144286492741 0 0 0 0.000652179013817822 0.000785734043501416 0 0 0 0 0.000654767104103307 0 0.000623757687078268 0.00061872233509294 0.000679223526107496 0 0 0.000614550260113518 0.000681664018492728 0 0 0 0 0 0.000712840325063934 0 0 0 0 0 0.00062446426532598 0 0 0 0.000776702191424016 0 0.000724517208954448 0 0 0 0 0 0 0 0 0 0 0 0 0 0 0 0 0 0 0 0 0 0
"medial_orbitofrontal_gyrus_left" 0.000613940557680941 0.000605305946987839 0.000598051474092216 0 0.000887632648896001 0.000671518160027257 0.000617704463975307 0.000658610478759884 0.000628441547040826 0.00060397738970264 0.000640337547370959 0 0 0.000618618121985015 0 0 0.00059239837805205 0.000602399855863651 0.000599185401196687 0 0 0.000601015924374866 0.000582745282420348 0.00061502093431047 0.000625726341529905 0.000669702680399131 0.000602299793623432 0.000607545718283642 0.000637213098597193 0.00060750120467039 0.000677254708227992 0 0 0.000676766087831267 0 0.000619335997896916 0.000616315872247156 0 0 0 0 0 0 0 0 0 0 0 0.000834668047637141 0 0 0 0 0 0 0 0 0 0 0 0.000603758332347976 0 0 0 0 0 0 0.000941271582062481
"middle_temporal_gyrus_left" 0.000629160924356621 0 0.000579111731359261 0 0.000658731899760654 0.000627731181923443 0.000635831806615785 0.000618472670603207 0.000623507419382234 0.000613261454619498 0 0.000652179013817822 0.000618618121985015 0 0.000660567304202178 0.000616857958515665 0.000573463660235705 0 0 0 0 0.000577888306733859 0.000573374412680273 0.000611879408016793 0 0 0.000578570903682522 0.000605269619516292 0.000622964009699827 0.000569338987472152 0 0.000666610768354454 0.000613527235637728 0.0006179171910923 0 0 0 0 0 0 0 0 0 0 0 0 0 0 0 0 0 0 0 0 0 0 0 0 0 0 0 0 0 0 0 0 0 0
"parahippocampal_gyrus_left" 0 0 0 0 0.000700679563148751 0.000663444732274436 0 0.000672362883914537 0.000691923833303091 0 0 0.000785734043501416 0 0.000660567304202178 0 0 0 0 0 0 0 0 0 0 0 0 0 0 0.000714274613576074 0 0 0.000693413050928002 0 0.000725102293555051 0 0 0 0 0 0 0 0 0 0 0 0 0 0 0 0 0 0 0 0 0 0 0 0 0 0 0 0 0 0 0 0 0 0
"paracentral_gyrus_left" 0.000593587469173043 0 0.00056675667555128 0 0 0.000606584254509768 0.000592028082341792 0.000639509094840624 0.000599636977682682 0.000605754666511759 0 0 0 0.000616857958515665 0 0 0 0 0 0 0.000604179612831759 0.000602553293899795 0.000582838466365803 0.000592231466183519 0 0 0.000581561884654234 0.000583865438641567 0.000581471293027318 0.000563075309662902 0 0 0 0.000571289395405482 0 0 0 0 0 0 0 0 0 0 0 0 0 0 0 0.000814432283590888 0 0 0 0 0 0.000593302102278503 0 0 0 0 0 0 0 0 0 0 0 0
"inferior_frontal_gyrus_pars_opercularis_left" 0 0.000585235579795196 0.000578781844297401 0 0 0 0.000563620981764302 0 0.00075192234354804 0 0.000580246062090208 0 0.00059239837805205 0.000573463660235705 0 0 0 0 0.00056862816666443 0 0.000622145861398371 0.000612733824579958 0.000616562248284473 0 0.000600871439197613 0.000622750540838689 0.000578991334348432 0 0.00058801178964329 0.00060052793055292 0 0 0 0.00058657320521396 0 0.00066637059829888 0.000664697139697388 0 0 0 0 0 0 0 0 0 0 0 0 0 0.000622904763185456 0 0 0 0 0.000684777925502078 0.000680841795351101 0 0.000672912170866759 0.00062250879933606 0.000624073649133289 0 0 0 0 0 0 0.000668601350721114
"inferior_frontal_gyrus_pars_orbitalis_left" 0 0.000597373684332117 0 0 0 0 0 0 0 0 0.000630055250028833 0 0.000602399855863651 0 0 0 0 0 0.000603686884125015 0 0 0 0 0 0.000593931995708226 0.00062966139766545 0.000587975034994973 0 0.000727393881115945 0 0 0 0 0 0 0.000607003330267853 0 0 0 0 0 0 0 0 0 0 0 0 0 0 0 0 0 0 0 0 0 0 0 0 0.000622752538756879 0 0 0 0 0 0 0
"inferior_frontal_gyrus_pars_triangularis_left" 0 0.000595858537889411 0.00058443901219314 0 0 0 0 0 0 0 0.000594294141058956 0 0.000599185401196687 0 0 0 0.00056862816666443 0.000603686884125015 0 0 0 0 0 0 0.000602250256026424 0.000623487333271595 0.000588537536700199 0 0.0005015340526182 0 0 0 0 0.00060154105084118 0 0.000619380258076043 0 0 0 0 0 0 0 0 0 0 0 0 0 0 0 0 0 0 0 0 0 0 0 0 0 0 0 0 0 0 0 0
"pericalcarine_cortex_left" 0 0 0 0.000623446251902861 0 0.000648101465678873 0.000736871311372779 0 0 0.000636881865986055 0 0.000654767104103307 0 0 0 0 0 0 0 0 0 0 0 0.00069658792748749 0 0 0 0.000644831103769939 0 0 0 0 0 0 0 0 0 0 0 0 0 0 0 0 0 0.000679815466026883 0 0 0 0 0 0 0 0 0 0 0 0 0 0 0 0 0 0 0 0 0 0
"postcentral_gyrus_left" 0.000586635813337599 0 0.000578920783013941 0 0 0 0.000590509409114657 0 0.00059725434983732 0.000609701335641809 0 0 0 0 0 0.000604179612831759 0.000622145861398371 0 0 0 0 0.000583804749222802 0.000600263258163469 0.000594799905240886 0 0.00061112503324214 0.000579212478306952 0.000620985816377122 0.000572918478924367 0.000610371211876714 0 0 0 0.000584667475892678 0 0.000630263322911438 0.000632096650605574 0 0 0 0 0 0 0 0 0 0 0 0 0 0.000656910871029446 0 0 0 0 0.000650322412868662 0.000616814426146205 0 0 0.000636548824324389 0.000621127599642959 0 0 0 0 0 0 0.00062214425993598
"posterior_cingulate_gyrus_left" 0.000594635230274299 0.000635962220421671 0.000589603103925752 0 0 0.000617525281076158 0.000578723507131563 0.000634892152987978 0.000640835781677284 0.000612707044380906 0.000634621532345873 0.000623757687078268 0.000601015924374866 0.000577888306733859 0 0.000602553293899795 0.000612733824579958 0 0 0 0.000583804749222802 0 0.000580171009583905 0.000614024959824903 0.00062807663528458 0.000622995092461497 0.000582555318308907 0.000596411495680591 0.000588012617410827 0.000586086360004724 0 0 0.000568022661762994 0.00056937289458039 0 0.000659066538951114 0.000640923982935463 0 0.000603341850605136 0 0 0 0.000902936948293709 0 0 0 0 0 0 0 0 0 0 0 0 0.000816582302115784 0 0 0 0 0.000616627241547518 0 0 0 0 0 0 0
"precentral_gyrus_left" 0.000578233523482007 0.000589054374602519 0.000569336203435242 0 0 0.000598546065550738 0.000576440614398953 0.000594923706776345 0.000585383724386762 0.000606141907214484 0 0.00061872233509294 0.000582745282420348 0.000573374412680273 0 0.000582838466365803 0.000616562248284473 0 0 0 0.000600263258163469 0.000580171009583905 0 0.000580398799318371 0 0.000605319280282437 0.000578694384198424 0.000575484459445502 0.000575320446001914 0.000553799148585561 0 0 0.000581847158195247 0.000556852976137962 0 0.000611146075565148 0.000628464737380311 0 0 0 0 0 0 0 0 0 0 0 0 0 0 0 0 0 0 0.000660722359653098 0 0 0 0 0.000620288449358151 0 0 0 0 0 0 0.00061703506046453
"precuneus_left" 0.000620831246800043 0.000594719283823037 0.000579837397686486 0.000612766430330962 0 0.000629081412052749 0.000633421627967393 0.000741573597725014 0.000652502042260045 0.000650125078252451 0 0.000679223526107496 0.00061502093431047 0.000611879408016793 0 0.000592231466183519 0 0 0 0.00069658792748749 0.000594799905240886 0.000614024959824903 0.000580398799318371 0 0 0 0.000581923535550116 0.000616462861062859 0.000612988461530866 0.000594091786453923 0 0 0.000608579862322147 0.000611412272239095 0 0 0 0 0 0 0 0 0 0 0 0 0 0 0 0 0 0 0 0 0 0 0 0.000849633834691125 0 0 0 0 0 0 0 0 0 0
"rostral_anterior_cingulate_cortex_left" 0 0.000649289903589743 0.000604308380279832 0 0 0 0 0 0 0 0.00062635165363252 0 0.000625726341529905 0 0 0 0.000600871439197613 0.000593931995708226 0.000602250256026424 0 0 0.00062807663528458 0 0 0 0.000619427460394575 0.000604916812401068 0 0 0 0 0 0 0.000603159934772347 0 0.000699482083218778 0 0 0 0 0 0 0 0 0.000625146414058969 0 0 0 0 0 0.000643055410389251 0 0 0 0 0.000672018461151712 0 0 0 0 0.000621442685307797 0 0 0 0 0 0 0.000946120920242029
"rostral_middle_frontal_gyrus_left" 0 0.000605766759031215 0.000603995945677139 0 0 0 0 0 0 0 0.000600317597273754 0 0.000669702680399131 0 0 0 0.000622750540838689 0.00062966139766545 0.000623487333271595 0 0.00061112503324214 0.000622995092461497 0.000605319280282437 0 0.000619427460394575 0 0.000604106708457766 0 0 0 0.00066362620114612 0 0 0.000603318740107355 0 0.000633471521218334 0.000606885562320941 0 0 0 0 0 0 0 0.00058905679487598 0 0 0 0 0 0.000607718723818684 0 0 0 0 0.000648969379365951 0.000682591812934285 0 0.000604813995222308 0.000609600654663653 0.000608857990976952 0 0 0 0 0 0 0.000669037745700262
"superior_frontal_gyrus_left" 0.000577699270539752 0.000603880848960812 0.000589705250294596 0 0.000704280142385682 0.000623577437532841 0.000577101650723983 0.000636675302302847 0.000619608555770243 0.000610138815906273 0.0005807366059735 0.000614550260113518 0.000602299793623432 0.000578570903682522 0 0.000581561884654234 0.000578991334348432 0.000587975034994973 0.000588537536700199 0 0.000579212478306952 0.000582555318308907 0.000578694384198424 0.000581923535550116 0.000604916812401068 0.000604106708457766 0 0.000577121516156327 0.000575065641212248 0.000561557017128484 0.000623889875184585 0 0.000562316807093372 0.000581028079841002 0 0.000632478763826032 0.000613043339117389 0 0 0 0 0 0 0 0.000596703651700617 0 0.000611065786707838 0 0 0 0.000610704519618137 0 0.000596481042710934 0 0.000605737645167743 0.000625223399561765 0.000610241020622734 0 0.000640065061829522 0.000618764077605539 0.000614033422806372 0 0 0.000595319476920888 0 0 0 0.00061189221142235
"superior_parietal_gyrus_left" 0.000607974650694756 0.000583604187846336 0.000565159591942135 0.000603306403393702 0 0.000622098400158251 0.000603338792405036 0.000624232430466604 0.000608082796979448 0.0006204462407223 0 0.000681664018492728 0.000607545718283642 0.000605269619516292 0 0.000583865438641567 0 0 0 0.000644831103769939 0.000620985816377122 0.000596411495680591 0.000575484459445502 0.000616462861062859 0 0 0.000577121516156327 0 0.000603858543403932 0.000586105307044649 0 0 0 0.000602363683928511 0 0 0 0 0 0 0 0 0 0 0 0 0 0 0 0 0 0 0 0 0 0.000589976797113523 0 0.000702027171312971 0 0 0 0.000704794064114063 0 0 0 0 0 0
"superior_temporal_gyrus_left" 0.000623151383050657 0 0.000576682405062298 0 0 0.000656370534373339 0.000625566911486312 0.000637696417896833 0.000615316039538062 0.000635030382857631 0.000621638657905884 0 0.000637213098597193 0.000622964009699827 0.000714274613576074 0.000581471293027318 0.00058801178964329 0.000727393881115945 0.0005015340526182 0 0.000572918478924367 0.000588012617410827 0.000575320446001914 0.000612988461530866 0 0 0.000575065641212248 0.000603858543403932 0 0.00059575209949419 0 0.000648320545701852 0.000625262653863392 0.0006325338052585 0 0 0 0 0 0 0 0 0 0 0 0 0 0 0 0 0 0 0 0 0 0 0 0 0 0 0 0 0 0 0 0 0 0
"supramarginal_gyrus_left" 0.000606987347536946 0 0.00054729406701302 0 0 0.000621191349336877 0.000606857343749639 0.000624834722433693 0.000593283991003475 0.000617536626119052 0 0 0.00060750120467039 0.000569338987472152 0 0.000563075309662902 0.00060052793055292 0 0 0 0.000610371211876714 0.000586086360004724 0.000553799148585561 0.000594091786453923 0 0 0.000561557017128484 0.000586105307044649 0.00059575209949419 0 0 0 0.000603416838483374 0.000583951446381542 0 0 0.000636815875525255 0 0 0 0 0 0 0 0 0 0 0 0 0 0 0 0 0 0 0.00059008310559716 0 0 0 0 0 0 0 0 0 0 0 0
"frontal_pole_left" 0 0 0 0 0 0 0 0 0 0 0.000619911247824912 0 0.000677254708227992 0 0 0 0 0 0 0 0 0 0 0 0 0.00066362620114612 0.000623889875184585 0 0 0 0 0 0 0 0 0 0 0 0 0 0 0 0 0 0 0 0 0 0 0 0 0 0 0 0 0 0 0 0 0 0 0 0 0 0.000533882683404687 0 0 0
"temporal_pole_left" 0.00061955323319447 0 0 0 0.000676024720341283 0.000672506770988118 0 0.000650583014822471 0 0 0.000660725890884942 0 0 0.000666610768354454 0.000693413050928002 0 0 0 0 0 0 0 0 0 0 0 0 0 0.000648320545701852 0 0 0 0 0.000767768331344964 0 0 0 0 0 0 0 0 0 0 0 0 0 0 0 0 0 0 0 0 0 0 0 0 0 0 0 0 0 0 0 0 0 0
"transverse_temporal_gyrus_left" 0.00060623462931152 0 0.000564731164553327 0 0 0 0.000613288990157312 0 0 0.000682744451286705 0 0 0 0.000613527235637728 0 0 0 0 0 0 0 0.000568022661762994 0.000581847158195247 0.000608579862322147 0 0 0.000562316807093372 0 0.000625262653863392 0.000603416838483374 0 0 0 0.000627845683094572 0 0 0 0 0 0 0 0 0 0 0 0 0 0 0 0 0 0 0 0 0 0 0 0 0 0 0 0 0 0 0 0 0 0
"insula_left" 0.000618970400931101 0.000581878716800587 0.000567177785286468 0 0.000733159924579142 0.00067844702641585 0.000623708964071496 0.000643820226534267 0.000609128613842876 0.000655318322104332 0.000640207355446315 0.000712840325063934 0.000676766087831267 0.0006179171910923 0.000725102293555051 0.000571289395405482 0.00058657320521396 0 0.00060154105084118 0 0.000584667475892678 0.00056937289458039 0.000556852976137962 0.000611412272239095 0.000603159934772347 0.000603318740107355 0.000581028079841002 0.000602363683928511 0.0006325338052585 0.000583951446381542 0 0.000767768331344964 0.000627845683094572 0 0 0.000612682282534124 0.000635658266747292 0 0 0 0 0 0 0 0 0 0 0 0 0.00061909857789607 0.000596019913873704 0 0 0 0 0.000636111407759379 0.000625613497966495 0 0.000634765823061414 0.000625729378343177 0.000625559405670321 0 0 0 0 0 0 0.000625629849756358
"banks_superior_temporal_sulcus_right" 0 0 0 0 0 0 0 0 0 0 0 0 0 0 0 0 0 0 0 0 0 0 0 0 0 0 0 0 0 0 0 0 0 0 0 0 0.000588894962350443 0 0 0 0.000613791576576436 0.000626157876690279 0.000782069738648127 0.00067928191471221 0 0.000840198955148652 0 0.000628430939344971 0 0.000583981655484421 0.000591619618076299 0 0 0 0.000592384147141292 0.000606951491550946 0.000592955383698457 0.000663882514021701 0 0 0.000583220013964311 0.000588495038157023 0.00062999349142544 0.000593302162967022 0 0 0.000614302991692396 0.000646737673640156
"caudal_anterior_cingulate_cortex_right" 0 0.000816922053295263 0.000640729109642087 0 0 0 0 0 0 0 0.000608171610359804 0 0.000619335997896916 0 0 0 0.00066637059829888 0.000607003330267853 0.000619380258076043 0 0.000630263322911438 0.000659066538951114 0.000611146075565148 0 0.000699482083218778 0.000633471521218334 0.000632478763826032 0 0 0 0 0 0 0.000612682282534124 0 0 0.000597776101605096 0 0 0 0 0 0 0 0.000570751458461188 0 0.000596934165794148 0 0 0.000596886923823482 0.00058651052614089 0.000582668819723033 0.000588763127687284 0 0.000582657048085751 0.000613773249171508 0.000585965325271795 0 0.000624379466345628 0.000593104884686425 0.000595686239842654 0 0 0 0 0 0 0.000578332192178558
"caudal_middle_frontal_gyrus_right" 0 0.000623624627254137 0.000626472840255458 0 0.000660906500485597 0 0 0 0 0 0.000599118871948536 0 0.000616315872247156 0 0 0 0.000664697139697388 0 0 0 0.000632096650605574 0.000640923982935463 0.000628464737380311 0 0 0.000606885562320941 0.000613043339117389 0 0 0.000636815875525255 0 0 0 0.000635658266747292 0.000588894962350443 0.000597776101605096 0 0 0 0 0.000626480268105767 0 0.000586671142523032 0 0.000564414298111154 0 0.000602997135274768 0.000577868731993003 0 0.000562118859244065 0.00057187784878178 0.000583374696723653 0.000576025292591191 0 0.000580825112652817 0.000571016252520816 0.000581226998026374 0.000658049150024682 0.000593303168254994 0.000585114973082211 0.000570887420529883 0.000590305861200297 0 0.000563454944237428 0 0 0 0.000567351422939836
"cuneus_right" 0 0 0 0.000787131485299814 0 0 0 0 0 0 0 0 0 0 0 0 0 0 0 0 0 0 0 0 0 0 0 0 0 0 0 0 0 0 0 0 0 0 0 0.000600306714755671 0.000605467039347822 0 0 0.000602495021154429 0 0.000617393516026296 0 0 0 0 0 0 0 0.000626127992743445 0 0 0 0.000590947187463391 0 0 0 0.000596840513713051 0 0 0 0 0 0
"entorhinal_cortex_right" 0 0 0 0 0.000735555533719424 0 0 0 0 0 0 0 0 0 0 0 0 0 0 0 0 0.000603341850605136 0 0 0 0 0 0 0 0 0 0 0 0 0 0 0 0 0 0.000709529294243499 0 0.000701240969915342 0 0 0 0 0 0.000686843630298815 0.000729099473163711 0 0 0 0 0 0 0 0.000647714490407329 0 0 0 0 0 0.000700568813906888 0 0 0.000691844766678344 0 0.000688091052061212
"fusiform_gyrus_right" 0 0 0 0 0 0 0 0 0.000859618815390583 0 0 0.00062446426532598 0 0 0 0 0 0 0 0 0 0 0 0 0 0 0 0 0 0 0 0 0 0 0 0 0 0.000600306714755671 0.000709529294243499 0 0.000606316900377356 0.00062769743237197 0.000735004490626628 0.000604380787685581 0 0.000620574806086297 0 0.000609801423703952 0.00069508461261593 0.000600794440137164 0.000660783361045723 0 0 0.000616404498810883 0 0 0.000625624408325366 0.000612386792983816 0 0 0 0.000599827818427661 0.000657162653319386 0.000606305134307204 0 0.000683727962033155 0.00068849622056583 0.000655722365806351
"inferior_parietal_gyrus_right" 0 0 0 0 0 0 0 0 0 0 0 0 0 0 0 0 0 0 0 0 0 0 0 0 0 0 0 0 0 0 0 0 0 0 0.000613791576576436 0 0.000626480268105767 0.000605467039347822 0 0.000606316900377356 0 0.000629424645023039 0.000705739251782435 0.00060615603938243 0 0.000737490211208999 0 0.000616787617103006 0 0.000606984666727509 0.00065239906923747 0 0 0.000610652168935814 0.000675009080622269 0.000637365892239634 0.000620671170420133 0.000687437242701824 0 0 0.00061644568135815 0.000596251313054305 0.00064820600914734 0.000620837478553626 0 0 0.000703006601198457 0.000686117550533792
"inferior_temporal_gyrus_right" 0 0 0 0 0 0 0 0 0 0 0 0 0 0 0 0 0 0 0 0 0 0 0 0 0 0 0 0 0 0 0 0 0 0 0.000626157876690279 0 0 0 0.000701240969915342 0.00062769743237197 0.000629424645023039 0 0.000715163581377433 0.00061540233071987 0 0.00063727717131438 0 0.000621908493082664 0.000696937463438113 0 0.000641700618094758 0 0 0 0.000595080171287514 0.00058904229961857 0.000584460895823379 0.000796429508338591 0 0 0.000589601434697472 0.000599166292718862 0.000630583711845401 0.000602338807396231 0 0.000685512405074567 0.000610995002155909 0.00064743292782673
"cingulate_gyrus_isthmus_right" 0 0 0 0 0 0 0 0 0.000872154366395546 0 0 0 0 0 0 0 0 0 0 0 0 0.000902936948293709 0 0 0 0 0 0 0 0 0 0 0 0 0.000782069738648127 0 0.000586671142523032 0 0 0.000735004490626628 0.000705739251782435 0.000715163581377433 0 0.000648329788889421 0 0.000745984032567507 0 0.000693570036193539 0.000655561528344208 0.000598388440852785 0.000693806534556991 0 0 0 0.000617586422098507 0.000615680196541915 0.000575680625194111 0.000668915763747249 0 0 0.000591000679339507 0.000631309034270179 0.00063754296684514 0.000605501765128765 0 0 0 0.00076115655586929
"lateral_occipital_cortex_right" 0 0 0 0.000724449186318465 0 0.000635074840649875 0 0 0.00068075817036563 0.000616095513755558 0 0.000776702191424016 0 0 0 0 0 0 0 0 0 0 0 0 0 0 0 0 0 0 0 0 0 0 0.00067928191471221 0 0 0.000602495021154429 0 0.000604380787685581 0.00060615603938243 0.00061540233071987 0.000648329788889421 0 0 0.00066130102228635 0 0.000626173582527495 0.000614648433651732 0.000596622500700477 0.000656586208577813 0 0 0.000619475219772684 0.000585581516344069 0.000604126567542963 0.000588429835148096 0.000611283426286604 0 0 0.000590975226461344 0.000590296840260211 0.000630060686011414 0.000603612279366016 0 0 0.00067510725268249 0.000645409787377982
"lateral_orbitofrontal_cortex_right" 0 0.000583421066541042 0.000600617285790586 0 0 0 0 0 0 0 0.000604069307421744 0 0 0 0 0 0 0 0 0 0 0 0 0 0.000625146414058969 0.00058905679487598 0.000596703651700617 0 0 0 0 0 0 0 0 0.000570751458461188 0.000564414298111154 0 0 0 0 0 0 0 0 0 0.000619179265903316 0.000664114895685884 0 0 0.00057195091590138 0.000595558906850966 0.000574293703814203 0 0 0.000558102837647871 0.000574612980876406 0 0.000595390922392196 0.000586652937441025 0.000568467294195179 0 0.000616834834495499 0 0.000776236109113337 0.00073590709822406 0 0.000674657545438782
"lingual_gyrus_right" 0 0 0 0.000905279680813142 0 0 0 0 0 0.000661442266146265 0 0.000724517208954448 0 0 0 0 0 0 0 0.000679815466026883 0 0 0 0 0 0 0 0 0 0 0 0 0 0 0.000840198955148652 0 0 0.000617393516026296 0 0.000620574806086297 0.000737490211208999 0.00063727717131438 0.000745984032567507 0.00066130102228635 0 0 0 0.000652691376773582 0.000711129959277602 0.000665831437240598 0 0 0 0.000632390628345846 0 0.000602304959399664 0 0.000721347806029739 0 0 0 0.000728829752362013 0 0.000651525008734922 0 0 0 0.000643528206780495
"medial_orbitofrontal_gyrus_right" 0 0 0.000606932535097014 0 0 0 0 0 0 0 0 0 0 0 0 0 0 0 0 0 0 0 0 0 0 0 0.000611065786707838 0 0 0 0 0 0 0 0 0.000596934165794148 0.000602997135274768 0 0 0 0 0 0 0 0.000619179265903316 0 0 0 0 0 0.000594475698110401 0 0.000592491898576393 0 0 0.000619008306961445 0 0 0.00064641253621612 0.000639572214463022 0.000611462467509509 0 0 0 0.00067644265429631 0 0 0.000768472971476342
"middle_temporal_gyrus_right" 0 0 0 0 0 0 0 0 0.00098210202949526 0 0 0 0 0 0 0 0 0 0 0 0 0 0 0 0 0 0 0 0 0 0 0 0 0 0.000628430939344971 0 0.000577868731993003 0 0.000686843630298815 0.000609801423703952 0.000616787617103006 0.000621908493082664 0.000693570036193539 0.000626173582527495 0.000664114895685884 0.000652691376773582 0 0 0.000735250403167877 0.000596784957491434 0.00059003953582874 0 0 0 0.000587651330531214 0.000599675069791095 0.000580779759978047 0.000636367897481745 0 0 0.000575310027116295 0.00059735931767029 0.000645075803828855 0.000595957732734083 0 0.000638833054707929 0.000613032117082531 0.000650584927231852
"parahippocampal_gyrus_right" 0 0 0 0 0.0006612920232396 0 0 0 0 0 0 0 0.000834668047637141 0 0 0 0 0 0 0 0 0 0 0 0 0 0 0 0 0 0 0 0 0 0 0 0 0 0.000729099473163711 0.00069508461261593 0 0.000696937463438113 0.000655561528344208 0.000614648433651732 0 0.000711129959277602 0 0.000735250403167877 0 0 0 0 0 0 0.000627509752268419 0 0 0 0 0 0 0 0.000732975024627737 0 0 0.000734017640014885 0 0.000748094211605152
"paracentral_gyrus_right" 0 0 0.00061454225999959 0 0 0 0 0 0 0 0 0 0 0 0 0.000814432283590888 0 0 0 0 0 0 0 0 0 0 0 0 0 0 0 0 0 0.00061909857789607 0.000583981655484421 0.000596886923823482 0.000562118859244065 0 0 0.000600794440137164 0.000606984666727509 0 0.000598388440852785 0.000596622500700477 0 0.000665831437240598 0 0.000596784957491434 0 0 0 0 0 0 0.000628290301576831 0.000583010435924628 0.000581375987066182 0.000600629302029223 0 0 0.00057330356131345 0.000594504994043506 0 0.000592342708752989 0 0 0 0.00058560071511572
"inferior_frontal_gyrus_pars_opercularis_right" 0 0.000602486287791765 0.000613581291312596 0 0.000645220680458325 0 0 0 0 0 0.000601641671468654 0 0 0 0 0 0.000622904763185456 0 0 0 0.000656910871029446 0 0 0 0.000643055410389251 0.000607718723818684 0.000610704519618137 0 0 0 0 0 0 0.000596019913873704 0.000591619618076299 0.00058651052614089 0.00057187784878178 0 0 0.000660783361045723 0.00065239906923747 0.000641700618094758 0.000693806534556991 0.000656586208577813 0.00057195091590138 0 0.000594475698110401 0.00059003953582874 0 0 0 0.00057869535605774 0.000605585306621268 0 0.000580976940843857 0.000567727182069353 0.000602114610273138 0.000754340103475103 0.000588933865387099 0.000586686339813446 0.000576012369374009 0.000577486349131801 0 0.000574502743856923 0.000609921203988176 0 0.00057203345984462 0.000585848982884115
"inferior_frontal_gyrus_pars_orbitalis_right" 0 0 0.000589380584184036 0 0 0 0 0 0 0 0 0 0 0 0 0 0 0 0 0 0 0 0 0 0 0 0 0 0 0 0 0 0 0 0 0.000582668819723033 0.000583374696723653 0 0 0 0 0 0 0 0.000595558906850966 0 0 0 0 0 0.00057869535605774 0 0.000614852688541659 0 0 0 0 0 0.000600818146990492 0.000642022541077659 0.000579170980630386 0 0.000691650655936943 0 0 0 0 0
"inferior_frontal_gyrus_pars_triangularis_right" 0 0 0.00060354670070184 0 0 0 0 0 0 0 0 0 0 0 0 0 0 0 0 0 0 0 0 0 0 0 0.000596481042710934 0 0 0 0 0 0 0 0 0.000588763127687284 0.000576025292591191 0 0 0 0 0 0 0 0.000574293703814203 0 0.000592491898576393 0 0 0 0.000605585306621268 0.000614852688541659 0 0 0.000581498488099869 0.000570589177143397 0.000579250102990959 0 0.000595217708321397 0.000599977507700976 0.000580684193770677 0 0 0 0.000606846763567781 0 0 0.000582943669514905
"pericalcarine_cortex_right" 0 0 0 0 0 0 0 0 0 0 0 0 0 0 0 0 0 0 0 0 0 0 0 0 0 0 0 0 0 0 0 0 0 0 0 0 0 0.000626127992743445 0 0.000616404498810883 0.000610652168935814 0 0 0.000619475219772684 0 0.000632390628345846 0 0 0 0 0 0 0 0 0 0 0 0.000610276252404985 0 0 0 0.000612404411420257 0 0 0 0 0 0.000612293245533268
"postcentral_gyrus_right" 0 0 0.000625025738657944 0 0 0 0 0 0 0 0 0 0 0 0 0 0 0 0 0 0 0 0 0 0 0 0.000605737645167743 0 0 0 0 0 0 0 0.000592384147141292 0.000582657048085751 0.000580825112652817 0 0 0 0.000675009080622269 0.000595080171287514 0.000617586422098507 0.000585581516344069 0 0 0 0.000587651330531214 0.000627509752268419 0.000628290301576831 0.000580976940843857 0 0.000581498488099869 0 0 0.000562064326800211 0.000618868944837859 0.000628822496446967 0.000608641926125385 0.000596332281257606 0.000562420834922751 0.000641529530905495 0.000639380552944285 0.000584868630602693 0 0 0 0.000598775833199206
"posterior_cingulate_gyrus_right" 0 0.000609947732847974 0.000628460694328668 0 0 0 0 0 0 0 0.000629389432792031 0 0 0 0 0.000593302102278503 0.000684777925502078 0 0 0 0.000650322412868662 0.000816582302115784 0.000660722359653098 0 0.000672018461151712 0.000648969379365951 0.000625223399561765 0.000589976797113523 0 0.00059008310559716 0 0 0 0.000636111407759379 0.000606951491550946 0.000613773249171508 0.000571016252520816 0 0 0 0.000637365892239634 0.00058904229961857 0.000615680196541915 0.000604126567542963 0.000558102837647871 0.000602304959399664 0.000619008306961445 0.000599675069791095 0 0.000583010435924628 0.000567727182069353 0 0.000570589177143397 0 0.000562064326800211 0 0.00057287752771384 0.00064475002689519 0.00063711265242339 0.000586641491516261 0.000574227923610253 0.000597106770652217 0.000593228714827232 0.000585402294427312 0 0 0 0.000568043100710251
"precentral_gyrus_right" 0 0 0.000624825240367704 0 0.000614493255574257 0 0 0 0 0 0.000686485123701088 0 0 0 0 0 0.000680841795351101 0 0 0 0.000616814426146205 0 0 0 0 0.000682591812934285 0.000610241020622734 0 0 0 0 0 0 0.000625613497966495 0.000592955383698457 0.000585965325271795 0.000581226998026374 0 0.000647714490407329 0.000625624408325366 0.000620671170420133 0.000584460895823379 0.000575680625194111 0.000588429835148096 0.000574612980876406 0 0 0.000580779759978047 0 0.000581375987066182 0.000602114610273138 0 0.000579250102990959 0 0.000618868944837859 0.00057287752771384 0 0.0005759260832653 0.000606487085008926 0.000593059079581942 0.000568054061960047 0.000575757044548008 0.000583560273074605 0.000576351195120852 0 0 0 0.000585172900148748
"precuneus_right" 0 0 0 0 0 0 0 0 0 0 0 0 0 0 0 0 0 0 0 0 0 0 0 0.000849633834691125 0 0 0 0.000702027171312971 0 0 0 0 0 0 0.000663882514021701 0 0.000658049150024682 0.000590947187463391 0 0.000612386792983816 0.000687437242701824 0.000796429508338591 0.000668915763747249 0.000611283426286604 0 0.000721347806029739 0 0.000636367897481745 0 0.000600629302029223 0.000754340103475103 0 0 0.000610276252404985 0.000628822496446967 0.00064475002689519 0.0005759260832653 0 0 0 0.000583794466700842 0.000613155121180331 0.000614292601401994 0.000626206291920729 0 0 0.000772992609716228 0.000749505717712857
"rostral_anterior_cingulate_cortex_right" 0 0 0.000647390166612023 0 0 0 0 0 0 0 0.000625532194307713 0 0 0 0 0 0.000672912170866759 0 0 0 0 0 0 0 0 0.000604813995222308 0.000640065061829522 0 0 0 0 0 0 0.000634765823061414 0 0.000624379466345628 0.000593303168254994 0 0 0 0 0 0 0 0.000595390922392196 0 0.00064641253621612 0 0 0 0.000588933865387099 0.000600818146990492 0.000595217708321397 0 0.000608641926125385 0.00063711265242339 0.000606487085008926 0 0 0.00060133871490142 0.000597572697814822 0 0 0 0 0 0 0.00064711357318399
"rostral_middle_frontal_gyrus_right" 0 0.000611085814069062 0.000617689273030371 0 0 0 0 0 0 0 0.000593599131832773 0 0 0 0 0 0.00062250879933606 0 0 0 0.000636548824324389 0 0 0 0 0.000609600654663653 0.000618764077605539 0 0 0 0 0 0 0.000625729378343177 0 0.000593104884686425 0.000585114973082211 0 0 0 0 0 0 0 0.000586652937441025 0 0.000639572214463022 0 0 0 0.000586686339813446 0.000642022541077659 0.000599977507700976 0 0.000596332281257606 0.000586641491516261 0.000593059079581942 0 0.00060133871490142 0 0.00059248673422595 0 0 0 0.000736628871338272 0 0 0.000597231897115686
"superior_frontal_gyrus_right" 0 0.000616652332813772 0.000616090739958898 0 0 0 0 0 0 0 0.00059937324109188 0 0.000603758332347976 0 0 0 0.000624073649133289 0.000622752538756879 0 0 0.000621127599642959 0.000616627241547518 0.000620288449358151 0 0.000621442685307797 0.000608857990976952 0.000614033422806372 0 0 0 0 0 0 0.000625559405670321 0.000583220013964311 0.000595686239842654 0.000570887420529883 0 0 0 0.00061644568135815 0.000589601434697472 0.000591000679339507 0.000590975226461344 0.000568467294195179 0 0.000611462467509509 0.000575310027116295 0 0.00057330356131345 0.000576012369374009 0.000579170980630386 0.000580684193770677 0 0.000562420834922751 0.000574227923610253 0.000568054061960047 0.000583794466700842 0.000597572697814822 0.00059248673422595 0 0.000573521362827823 0 0.000563906841893061 0.000673301931764856 0 0 0.000578569194935261
"superior_parietal_gyrus_right" 0 0 0 0 0 0 0 0 0 0 0 0 0 0 0 0 0 0 0 0 0 0 0 0 0 0 0 0.000704794064114063 0 0 0 0 0 0 0.000588495038157023 0 0.000590305861200297 0.000596840513713051 0 0.000599827818427661 0.000596251313054305 0.000599166292718862 0.000631309034270179 0.000590296840260211 0 0.000728829752362013 0 0.00059735931767029 0 0.000594504994043506 0.000577486349131801 0 0 0.000612404411420257 0.000641529530905495 0.000597106770652217 0.000575757044548008 0.000613155121180331 0 0 0.000573521362827823 0 0.000627210698900882 0.000594408769404423 0 0 0.000594950831275462 0.000636955624701449
"superior_temporal_gyrus_right" 0 0 0 0 0 0 0 0 0 0 0 0 0 0 0 0 0 0 0 0 0 0 0 0 0 0 0 0 0 0 0 0 0 0 0.00062999349142544 0 0 0 0.000700568813906888 0.000657162653319386 0.00064820600914734 0.000630583711845401 0.00063754296684514 0.000630060686011414 0.000616834834495499 0 0 0.000645075803828855 0.000732975024627737 0 0 0.000691650655936943 0 0 0.000639380552944285 0.000593228714827232 0.000583560273074605 0.000614292601401994 0 0 0 0.000627210698900882 0 0.000659176187965633 0 0.000658393868641374 0.000622244049774498 0.000653190489617639
"supramarginal_gyrus_right" 0 0 0.000618831999609406 0 0 0 0 0 0 0 0 0 0 0 0 0 0 0 0 0 0 0 0 0 0 0 0.000595319476920888 0 0 0 0 0 0 0 0.000593302162967022 0 0.000563454944237428 0 0 0.000606305134307204 0.000620837478553626 0.000602338807396231 0.000605501765128765 0.000603612279366016 0 0.000651525008734922 0 0.000595957732734083 0 0.000592342708752989 0.000574502743856923 0 0 0 0.000584868630602693 0.000585402294427312 0.000576351195120852 0.000626206291920729 0 0 0.000563906841893061 0.000594408769404423 0.000659176187965633 0 0 0 0.000620775292005362 0.000596978985599581
"frontal_pole_right" 0 0 0 0 0 0 0 0 0 0 0 0 0 0 0 0 0 0 0 0 0 0 0 0 0 0 0 0 0 0 0.000533882683404687 0 0 0 0 0 0 0 0 0 0 0 0 0 0.000776236109113337 0 0.00067644265429631 0 0 0 0.000609921203988176 0 0.000606846763567781 0 0 0 0 0 0 0.000736628871338272 0.000673301931764856 0 0 0 0 0 0 0
"temporal_pole_right" 0 0 0 0 0 0 0 0 0 0 0 0 0 0 0 0 0 0 0 0 0 0 0 0 0 0 0 0 0 0 0 0 0 0 0 0 0 0 0.000691844766678344 0.000683727962033155 0 0.000685512405074567 0 0 0.00073590709822406 0 0 0.000638833054707929 0.000734017640014885 0 0 0 0 0 0 0 0 0 0 0 0 0 0.000658393868641374 0 0 0 0 0.000706665452642205
"transverse_temporal_gyrus_right" 0 0 0 0 0 0 0 0 0 0 0 0 0 0 0 0 0 0 0 0 0 0 0 0 0 0 0 0 0 0 0 0 0 0 0.000614302991692396 0 0 0 0 0.00068849622056583 0.000703006601198457 0.000610995002155909 0 0.00067510725268249 0 0 0 0.000613032117082531 0 0 0.00057203345984462 0 0 0 0 0 0 0.000772992609716228 0 0 0 0.000594950831275462 0.000622244049774498 0.000620775292005362 0 0 0 0.000633554842450157
"insula_right" 0 0.000601244883491217 0.000615290088798882 0 0 0 0 0 0 0 0.000593024320017315 0 0.000941271582062481 0 0 0 0.000668601350721114 0 0 0 0.00062214425993598 0 0.00061703506046453 0 0.000946120920242029 0.000669037745700262 0.00061189221142235 0 0 0 0 0 0 0.000625629849756358 0.000646737673640156 0.000578332192178558 0.000567351422939836 0 0.000688091052061212 0.000655722365806351 0.000686117550533792 0.00064743292782673 0.00076115655586929 0.000645409787377982 0.000674657545438782 0.000643528206780495 0.000768472971476342 0.000650584927231852 0.000748094211605152 0.00058560071511572 0.000585848982884115 0 0.000582943669514905 0.000612293245533268 0.000598775833199206 0.000568043100710251 0.000585172900148748 0.000749505717712857 0.00064711357318399 0.000597231897115686 0.000578569194935261 0.000636955624701449 0.000653190489617639 0.000596978985599581 0 0.000706665452642205 0.000633554842450157 0
