# Supplementary material for: NODDI and Tensor-Based Microstructural Indices as Predictors of Functional Connectivity
Source: PLoS One. 2016 Apr 14;11(4):e0153404. doi: 10.1371/journal.pone.0153404 (PMC4831788; doi:10.1371/journal.pone.0153404)
Supplement: S1 Data — a) Functional connectivity matrices, both fMRI and EEG connectomes across all subjects, in the form of precision matrices and b) structural brain connectivity matrices across all subjects and microstructural indices. Columns and rows are named according to the corresponding brain region that represent. (ZIP) [file pone.0153404.s001.zip › DATA/DWI/49_WODI_68.txt]

"banks_superior_temporal_sulcus_left" "caudal_anterior_cingulate_cortex_left" "caudal_middle_frontal_gyrus_left" "cuneus_left" "entorhinal_cortex_left" "fusiform_gyrus_left" "inferior_parietal_gyrus_left" "inferior_temporal_gyrus_left" "cingulate_gyrus_isthmus_left" "lateral_occipital_cortex_left" "lateral_orbitofrontal_cortex_left" "lingual_gyrus_left" "medial_orbitofrontal_gyrus_left" "middle_temporal_gyrus_left" "parahippocampal_gyrus_left" "paracentral_gyrus_left" "inferior_frontal_gyrus_pars_opercularis_left" "inferior_frontal_gyrus_pars_orbitalis_left" "inferior_frontal_gyrus_pars_triangularis_left" "pericalcarine_cortex_left" "postcentral_gyrus_left" "posterior_cingulate_gyrus_left" "precentral_gyrus_left" "precuneus_left" "rostral_anterior_cingulate_cortex_left" "rostral_middle_frontal_gyrus_left" "superior_frontal_gyrus_left" "superior_parietal_gyrus_left" "superior_temporal_gyrus_left" "supramarginal_gyrus_left" "frontal_pole_left" "temporal_pole_left" "transverse_temporal_gyrus_left" "insula_left" "banks_superior_temporal_sulcus_right" "caudal_anterior_cingulate_cortex_right" "caudal_middle_frontal_gyrus_right" "cuneus_right" "entorhinal_cortex_right" "fusiform_gyrus_right" "inferior_parietal_gyrus_right" "inferior_temporal_gyrus_right" "cingulate_gyrus_isthmus_right" "lateral_occipital_cortex_right" "lateral_orbitofrontal_cortex_right" "lingual_gyrus_right" "medial_orbitofrontal_gyrus_right" "middle_temporal_gyrus_right" "parahippocampal_gyrus_right" "paracentral_gyrus_right" "inferior_frontal_gyrus_pars_opercularis_right" "inferior_frontal_gyrus_pars_orbitalis_right" "inferior_frontal_gyrus_pars_triangularis_right" "pericalcarine_cortex_right" "postcentral_gyrus_right" "posterior_cingulate_gyrus_right" "precentral_gyrus_right" "precuneus_right" "rostral_anterior_cingulate_cortex_right" "rostral_middle_frontal_gyrus_right" "superior_frontal_gyrus_right" "superior_parietal_gyrus_right" "superior_temporal_gyrus_right" "supramarginal_gyrus_right" "frontal_pole_right" "temporal_pole_right" "transverse_temporal_gyrus_right" "insula_right"
"banks_superior_temporal_sulcus_left" 0 0 0.254222341875108 0 0 0.231723508696679 0.315256768761234 0.250265386182167 0.234070582536436 0.268569292653461 0 0 0.208933829923881 0.299339626693784 0 0.261290993772282 0 0 0 0 0.278847581773063 0.223463023912577 0.260743889095273 0.265351395223391 0 0 0.23308838034281 0.254098068332019 0.250057137774601 0.282594073915505 0 0.232094518282053 0.303319194094698 0.253311379502274 0 0 0 0 0 0 0 0 0 0 0 0 0 0 0 0 0 0 0 0 0 0 0 0 0 0 0 0 0 0 0 0 0 0
"caudal_anterior_cingulate_cortex_left" 0 0 0.256367455866166 0 0 0 0 0 0.229739606068253 0 0.233459370018473 0 0.27601654220277 0 0 0 0.262779600358117 0.282011066898758 0.287140163280852 0 0 0.259561840990612 0.249913154435198 0.241513712465824 0.335212867489494 0.266618971431056 0.24490190647644 0.263137448602974 0 0 0 0 0 0.245872519155749 0 0.104107746721597 0.211331005140184 0 0 0 0 0 0 0 0.235974220643019 0 0 0 0 0 0.215754085025203 0 0 0 0 0.167981665553587 0 0 0 0.223672427525495 0.183617734027374 0 0 0 0 0 0 0.199738991987923
"caudal_middle_frontal_gyrus_left" 0.254222341875108 0.256367455866166 0 0 0.258772428919096 0.2426871748623 0.264712111839994 0.245804634709467 0.282255300748536 0.245512983515855 0.27840000231032 0 0.315673456137724 0.233675870626348 0 0.287641808678899 0.324535846773964 0 0.329567309303749 0 0.315202191715628 0.235499422612067 0.31147066171668 0.300976786131198 0.329648354178999 0.337542222369469 0.286930950731745 0.306255697930756 0.238753314115825 0.314814342962396 0 0 0.25709550839744 0.3023221821513 0 0.217100698826684 0.22154554928279 0 0 0 0 0 0 0 0.235337687211913 0 0.230324512921381 0 0 0.191463208905801 0.229616113192081 0.248095032214811 0.22704789255124 0 0.222299708951391 0.196252910809767 0.22789021925223 0 0.235139052838615 0.234288737802586 0.202909183417512 0 0 0.231323562516241 0 0 0 0.224325394223378
"cuneus_left" 0 0 0 0 0 0.30391134950705 0.349998914794328 0 0.319402419393762 0.350862814715419 0 0.283881737243867 0 0 0 0 0 0 0 0.3764016259868 0 0 0 0.316279847328161 0 0 0 0.333341903868845 0 0 0 0 0 0 0 0 0 0.419927936572328 0 0 0 0 0 0.359288047438151 0 0.319620282285101 0 0 0 0 0 0 0 0 0 0 0 0 0 0 0 0 0 0 0 0 0 0
"entorhinal_cortex_left" 0 0 0.258772428919096 0 0 0.459919988943095 0 0.385994265477952 0 0 0 0 0.226480557834329 0.325809084921938 0.371076225510382 0 0 0 0 0 0 0 0 0 0 0 0.290410279447961 0 0 0 0 0.318995941191411 0 0.30070033201615 0 0 0.279761460817471 0 0.367875632694439 0 0 0 0 0 0 0 0 0 0.305367121051317 0 0.238222753949807 0 0 0 0 0 0.257708653375733 0 0 0 0 0 0 0 0 0 0 0
"fusiform_gyrus_left" 0.231723508696679 0 0.2426871748623 0.30391134950705 0.459919988943095 0 0.308529303438027 0.356284277522956 0.217380853593816 0.33430115718198 0 0.372862437935459 0.264765430897783 0.296360538772799 0.363180997200871 0.281262916414 0 0 0 0.314041425938038 0 0.240802983765199 0.246614362468934 0.283162442130589 0 0 0.220586964575947 0.273194029164106 0.308338226221665 0.2693335946601 0 0.316198006018144 0 0.275641175983852 0 0 0 0 0 0 0 0 0 0.469460382765472 0 0 0 0 0 0 0 0 0 0 0 0 0 0 0 0 0 0 0 0 0 0 0 0
"inferior_parietal_gyrus_left" 0.315256768761234 0 0.264712111839994 0.349998914794328 0 0.308529303438027 0 0.29246923590606 0.240137497858731 0.321919162300609 0 0.285327471346574 0.214419651601675 0.332616611123624 0 0.275307972525466 0.254234493147107 0 0 0.333017288948125 0.292391099221901 0.23791851682841 0.272143233255283 0.274792200389205 0 0 0.241138626798916 0.29072338530172 0.250768901836431 0.297083498897655 0 0 0.271315345757136 0.230501126342892 0 0 0 0 0 0 0 0 0 0 0 0 0 0 0 0 0 0 0 0 0 0 0 0 0 0 0 0 0 0 0 0 0 0
"inferior_temporal_gyrus_left" 0.250265386182167 0 0.245804634709467 0 0.385994265477952 0.356284277522956 0.29246923590606 0 0.247155658334463 0.342423339111201 0 0.316511178738858 0.265401712290612 0.335842065570877 0.420150309594031 0.229094883031895 0 0 0 0 0 0.240481114373084 0.26665678708778 0.287289668784741 0 0 0.228891298063753 0.270945373534272 0.279765221769157 0.195710235891882 0 0.354587321549763 0 0.264270813547579 0 0 0 0 0 0 0 0 0 0 0 0 0 0 0 0 0 0 0 0 0 0 0 0 0 0 0 0 0 0 0 0 0 0
"cingulate_gyrus_isthmus_left" 0.234070582536436 0.229739606068253 0.282255300748536 0.319402419393762 0 0.217380853593816 0.240137497858731 0.247155658334463 0 0.230377075880379 0 0.257491743324086 0.207206731020737 0.231494452176785 0.486683560585535 0.272628709458338 0.262341016008801 0 0 0 0.238145969364911 0.296375813149747 0.267160905894575 0.36600284031391 0 0 0.259158540955268 0.283871096747237 0.253865189700776 0.299545714449724 0 0 0 0.301663875491911 0 0 0 0 0 0.294159674889263 0 0 0.376106021201511 0.481548830348524 0 0 0 0.288577425340896 0 0 0 0 0 0 0 0 0 0 0 0 0 0 0 0 0 0 0 0
"lateral_occipital_cortex_left" 0.268569292653461 0 0.245512983515855 0.350862814715419 0 0.33430115718198 0.321919162300609 0.342423339111201 0.230377075880379 0 0 0.348331248115158 0.210598760362944 0.295543908629436 0 0.278445477171131 0 0 0 0.342462731467939 0.281039029639802 0.238622032253919 0.251807539573399 0.280888221142748 0 0 0.237809329734545 0.310511053157971 0.238917254058459 0.291330011432211 0 0 0.268285098809727 0.242093434911336 0 0 0 0 0 0 0 0 0 0.448690728992106 0 0.395053678483974 0 0 0 0 0 0 0 0 0 0 0 0 0 0 0 0 0 0 0 0 0 0
"lateral_orbitofrontal_cortex_left" 0 0.233459370018473 0.27840000231032 0 0 0 0 0 0 0 0 0 0.393298924892007 0 0 0 0.336272018069372 0.426600801022058 0.333373369314908 0 0 0.277628603436692 0 0 0.400835939895012 0.297397688008262 0.256506958364945 0 0.533487967851894 0 0.479314510481809 0.571666599965667 0 0.304737049975523 0 0.227101997210423 0.2271929507265 0 0 0 0 0 0 0 0.252638629322004 0 0 0 0 0 0.218571779641472 0 0 0 0 0.23320379012627 0.258901053732046 0 0.217090227882079 0.225342910945221 0.212566790220425 0 0 0 0 0 0 0.222195460029728
"lingual_gyrus_left" 0 0 0 0.283881737243867 0 0.372862437935459 0.285327471346574 0.316511178738858 0.257491743324086 0.348331248115158 0 0 0 0.240570817627824 0.566181704719316 0 0 0 0 0.380639299930722 0 0.23633281871417 0.259496253562085 0.280814963995172 0 0 0.246927962692481 0.288398676344588 0 0 0 0 0 0.237208357930511 0 0 0 0 0 0.442148140285368 0 0 0 0.470727491539088 0 0.459078308994443 0 0 0 0 0 0 0 0 0 0 0 0 0 0 0 0 0 0 0 0 0 0
"medial_orbitofrontal_gyrus_left" 0.208933829923881 0.27601654220277 0.315673456137724 0 0.226480557834329 0.264765430897783 0.214419651601675 0.265401712290612 0.207206731020737 0.210598760362944 0.393298924892007 0 0 0.224565637373286 0 0 0.319208960111107 0.391787483259958 0.339494644444198 0 0 0.223820533073854 0.238382980017727 0.233666955151303 0.390443425314 0.38131189102203 0.276219037067256 0.211415069489872 0.194712445367156 0.231608540993489 0.496013026441419 0 0 0.326441662657228 0 0.252539912842556 0.248309628723088 0 0 0 0 0 0 0 0 0 0 0 0.252339838177076 0 0 0 0 0 0 0 0 0 0 0 0.225751453681229 0 0 0 0 0 0 0.487025840587058
"middle_temporal_gyrus_left" 0.299339626693784 0 0.233675870626348 0 0.325809084921938 0.296360538772799 0.332616611123624 0.335842065570877 0.231494452176785 0.295543908629436 0 0.240570817627824 0.224565637373286 0 0.315526698469117 0.2471271881579 0.251405395181207 0 0 0 0 0.230327870842383 0.246229797664221 0.261135704171518 0 0 0.224703983966386 0.281305602447406 0.271967948179449 0.288084821230819 0 0.318167911080788 0.277170701466527 0.235002713140826 0 0 0 0 0 0 0 0 0 0 0 0 0 0 0 0 0 0 0 0 0 0 0 0 0 0 0 0 0 0 0 0 0 0
"parahippocampal_gyrus_left" 0 0 0 0 0.371076225510382 0.363180997200871 0 0.420150309594031 0.486683560585535 0 0 0.566181704719316 0 0.315526698469117 0 0 0 0 0 0 0 0 0 0 0 0 0 0 0.348109694272188 0 0 0.297677901511877 0 0.284948436044807 0 0 0 0 0 0 0 0 0 0 0 0 0 0 0 0 0 0 0 0 0 0 0 0 0 0 0 0 0 0 0 0 0 0
"paracentral_gyrus_left" 0.261290993772282 0 0.287641808678899 0 0 0.281262916414 0.275307972525466 0.229094883031895 0.272628709458338 0.278445477171131 0 0 0 0.2471271881579 0 0 0 0 0 0 0.384211429202261 0.268378932019592 0.320751038181258 0.290660838976346 0 0 0.259319708560482 0.298553625976812 0.275250588502901 0.296723897143079 0 0 0 0.281102674139974 0 0 0 0 0 0 0 0 0 0 0 0 0 0 0 0.562528954523002 0 0 0 0 0 0.2285336103922 0 0 0 0 0 0 0 0 0 0 0 0
"inferior_frontal_gyrus_pars_opercularis_left" 0 0.262779600358117 0.324535846773964 0 0 0 0.254234493147107 0 0.262341016008801 0 0.336272018069372 0 0.319208960111107 0.251405395181207 0 0 0 0 0.459424401716799 0 0.32508234268195 0.242635528921513 0.294174747065886 0 0.291102330526995 0.319621614084442 0.299584375020106 0 0.228993877220017 0.318813024875951 0 0 0 0.32716378616428 0 0.246970900460623 0.240426436127986 0 0 0 0 0 0 0 0 0 0 0 0 0 0.235604708111914 0 0 0 0 0.22278804596417 0.253328983634898 0 0.232604633125066 0.249446152211741 0.213594854292265 0 0 0 0 0 0 0.24975491225734
"inferior_frontal_gyrus_pars_orbitalis_left" 0 0.282011066898758 0 0 0 0 0 0 0 0 0.426600801022058 0 0.391787483259958 0 0 0 0 0 0.360948024808067 0 0 0 0 0 0.363626867589566 0.382236016611702 0.297017668892558 0 0.666252034683489 0 0 0 0 0 0 0.262420040271813 0 0 0 0 0 0 0 0 0 0 0 0 0 0 0 0 0 0 0 0 0 0 0 0 0.267828665788194 0 0 0 0 0 0 0
"inferior_frontal_gyrus_pars_triangularis_left" 0 0.287140163280852 0.329567309303749 0 0 0 0 0 0 0 0.333373369314908 0 0.339494644444198 0 0 0 0.459424401716799 0.360948024808067 0 0 0 0 0 0 0.312491105539172 0.319431829998007 0.299345833561052 0 0.652705005559025 0 0 0 0 0.39466034875313 0 0.257305793434284 0 0 0 0 0 0 0 0 0 0 0 0 0 0 0 0 0 0 0 0 0 0 0 0 0 0 0 0 0 0 0 0
"pericalcarine_cortex_left" 0 0 0 0.3764016259868 0 0.314041425938038 0.333017288948125 0 0 0.342462731467939 0 0.380639299930722 0 0 0 0 0 0 0 0 0 0 0 0.317541675789282 0 0 0 0.360437157863727 0 0 0 0 0 0 0 0 0 0 0 0 0 0 0 0 0 0.33698987843721 0 0 0 0 0 0 0 0 0 0 0 0 0 0 0 0 0 0 0 0 0 0
"postcentral_gyrus_left" 0.278847581773063 0 0.315202191715628 0 0 0 0.292391099221901 0 0.238145969364911 0.281039029639802 0 0 0 0 0 0.384211429202261 0.32508234268195 0 0 0 0 0.266382371550809 0.339320625887145 0.325584431525718 0 0.263115686028678 0.277415474008528 0.288500252113011 0.469454990224093 0.341206734720675 0 0 0 0.311498043311533 0 0.234131926848054 0.233228406494863 0 0 0 0 0 0 0 0 0 0 0 0 0 0.249631351529489 0 0 0 0 0.21189456788246 0.236483813732379 0 0 0.261151134369395 0.193584991439156 0 0 0 0 0 0 0.241087077990837
"posterior_cingulate_gyrus_left" 0.223463023912577 0.259561840990612 0.235499422612067 0 0 0.240802983765199 0.23791851682841 0.240481114373084 0.296375813149747 0.238622032253919 0.277628603436692 0.23633281871417 0.223820533073854 0.230327870842383 0 0.268378932019592 0.242635528921513 0 0 0 0.266382371550809 0 0.256773290075045 0.285272507999009 0.27924465051433 0.254630158794213 0.227474444170954 0.276204989619384 0.222637611303852 0.270859714948414 0 0 0.245998732847984 0.245292764529254 0 0.242838361023006 0.181784538389883 0 0.2204896180727 0 0 0 0.349428323486878 0 0 0 0 0 0 0 0 0 0 0 0 0.18030321432318 0 0 0 0 0.174084036206414 0 0 0 0 0 0 0
"precentral_gyrus_left" 0.260743889095273 0.249913154435198 0.31147066171668 0 0 0.246614362468934 0.272143233255283 0.26665678708778 0.267160905894575 0.251807539573399 0 0.259496253562085 0.238382980017727 0.246229797664221 0 0.320751038181258 0.294174747065886 0 0 0 0.339320625887145 0.256773290075045 0 0.257570028652277 0 0.304940966676109 0.277154719255653 0.256808412669614 0.268610334992575 0.295115252728087 0 0 0.312038496075291 0.294341109656839 0 0.220634302323854 0.222977406241752 0 0 0 0 0 0 0 0 0 0 0 0 0 0 0 0 0 0 0.185854164444002 0 0 0 0 0.188388659962773 0 0 0 0 0 0 0.246806578183166
"precuneus_left" 0.265351395223391 0.241513712465824 0.300976786131198 0.316279847328161 0 0.283162442130589 0.274792200389205 0.287289668784741 0.36600284031391 0.280888221142748 0 0.280814963995172 0.233666955151303 0.261135704171518 0 0.290660838976346 0 0 0 0.317541675789282 0.325584431525718 0.285272507999009 0.257570028652277 0 0 0 0.251009676489527 0.326141033703267 0.285973842992239 0.323630748479314 0 0 0.255314123836976 0.323779178632349 0 0 0 0 0 0 0 0 0 0 0 0 0 0 0 0 0 0 0 0 0 0 0 0.453609248492852 0 0 0 0 0 0 0 0 0 0
"rostral_anterior_cingulate_cortex_left" 0 0.335212867489494 0.329648354178999 0 0 0 0 0 0 0 0.400835939895012 0 0.390443425314 0 0 0 0.291102330526995 0.363626867589566 0.312491105539172 0 0 0.27924465051433 0 0 0 0.332984714616486 0.284668035614373 0 0 0 0 0 0 0.30583015683466 0 0.237515810319197 0 0 0 0 0 0 0 0 0.251378222117788 0 0 0 0 0 0.244602051184395 0 0 0 0 0.232491050116017 0 0 0 0 0.22925943593178 0 0 0 0 0 0 0.368861653465291
"rostral_middle_frontal_gyrus_left" 0 0.266618971431056 0.337542222369469 0 0 0 0 0 0 0 0.297397688008262 0 0.38131189102203 0 0 0 0.319621614084442 0.382236016611702 0.319431829998007 0 0.263115686028678 0.254630158794213 0.304940966676109 0 0.332984714616486 0 0.27394882969613 0 0 0 0.57698596486562 0 0 0.312688277360961 0 0.212878587448585 0.235147938331564 0 0 0 0 0 0 0 0.243857740756509 0 0 0 0 0 0.230062771421264 0 0 0 0 0.222081466452627 0.262749694860938 0 0.246669148394806 0.235771654777514 0.219654932676712 0 0 0 0 0 0 0.261449730400021
"superior_frontal_gyrus_left" 0.23308838034281 0.24490190647644 0.286930950731745 0 0.290410279447961 0.220586964575947 0.241138626798916 0.228891298063753 0.259158540955268 0.237809329734545 0.256506958364945 0.246927962692481 0.276219037067256 0.224703983966386 0 0.259319708560482 0.299584375020106 0.297017668892558 0.299345833561052 0 0.277415474008528 0.227474444170954 0.277154719255653 0.251009676489527 0.284668035614373 0.27394882969613 0 0.249953636114428 0.230879360290404 0.275073347766359 0.501291844590736 0 0.227187688359342 0.272896488225346 0 0.182070982431075 0.207607879073832 0 0 0 0 0 0 0 0.230685485158312 0 0.216707892503711 0 0 0 0.218519365219335 0 0.245505858624075 0 0.233356559733774 0.16187113364679 0.209524669667838 0 0.216751097290163 0.21964828978502 0.177316501571582 0 0 0.224898147800474 0 0 0 0.207981318522356
"superior_parietal_gyrus_left" 0.254098068332019 0.263137448602974 0.306255697930756 0.333341903868845 0 0.273194029164106 0.29072338530172 0.270945373534272 0.283871096747237 0.310511053157971 0 0.288398676344588 0.211415069489872 0.281305602447406 0 0.298553625976812 0 0 0 0.360437157863727 0.288500252113011 0.276204989619384 0.256808412669614 0.326141033703267 0 0 0.249953636114428 0 0.264250542251639 0.296504665058483 0 0 0 0.29583996559762 0 0 0 0 0 0 0 0 0 0 0 0 0 0 0 0 0 0 0 0 0 0.2126854667737 0 0.512811952963277 0 0 0 0.362698770708063 0 0 0 0 0 0
"superior_temporal_gyrus_left" 0.250057137774601 0 0.238753314115825 0 0 0.308338226221665 0.250768901836431 0.279765221769157 0.253865189700776 0.238917254058459 0.533487967851894 0 0.194712445367156 0.271967948179449 0.348109694272188 0.275250588502901 0.228993877220017 0.666252034683489 0.652705005559025 0 0.469454990224093 0.222637611303852 0.268610334992575 0.285973842992239 0 0 0.230879360290404 0.264250542251639 0 0.28712391401802 0 0.40832357550502 0.369999703491852 0.254198880865934 0 0 0 0 0 0 0 0 0 0 0 0 0 0 0 0 0 0 0 0 0 0 0 0 0 0 0 0 0 0 0 0 0 0
"supramarginal_gyrus_left" 0.282594073915505 0 0.314814342962396 0 0 0.2693335946601 0.297083498897655 0.195710235891882 0.299545714449724 0.291330011432211 0 0 0.231608540993489 0.288084821230819 0 0.296723897143079 0.318813024875951 0 0 0 0.341206734720675 0.270859714948414 0.295115252728087 0.323630748479314 0 0 0.275073347766359 0.296504665058483 0.28712391401802 0 0 0 0.29158480451562 0.313828951186363 0 0 0.256148963186488 0 0 0 0 0 0 0 0 0 0 0 0 0 0 0 0 0 0 0.253305594501455 0 0 0 0 0 0 0 0 0 0 0 0
"frontal_pole_left" 0 0 0 0 0 0 0 0 0 0 0.479314510481809 0 0.496013026441419 0 0 0 0 0 0 0 0 0 0 0 0 0.57698596486562 0.501291844590736 0 0 0 0 0 0 0 0 0 0 0 0 0 0 0 0 0 0 0 0 0 0 0 0 0 0 0 0 0 0 0 0 0 0 0 0 0 0.716963773165661 0 0 0
"temporal_pole_left" 0.232094518282053 0 0 0 0.318995941191411 0.316198006018144 0 0.354587321549763 0 0 0.571666599965667 0 0 0.318167911080788 0.297677901511877 0 0 0 0 0 0 0 0 0 0 0 0 0 0.40832357550502 0 0 0 0 0.277086939798282 0 0 0 0 0 0 0 0 0 0 0 0 0 0 0 0 0 0 0 0 0 0 0 0 0 0 0 0 0 0 0 0 0 0
"transverse_temporal_gyrus_left" 0.303319194094698 0 0.25709550839744 0 0 0 0.271315345757136 0 0 0.268285098809727 0 0 0 0.277170701466527 0 0 0 0 0 0 0 0.245998732847984 0.312038496075291 0.255314123836976 0 0 0.227187688359342 0 0.369999703491852 0.29158480451562 0 0 0 0.348324673295623 0 0 0 0 0 0 0 0 0 0 0 0 0 0 0 0 0 0 0 0 0 0 0 0 0 0 0 0 0 0 0 0 0 0
"insula_left" 0.253311379502274 0.245872519155749 0.3023221821513 0 0.30070033201615 0.275641175983852 0.230501126342892 0.264270813547579 0.301663875491911 0.242093434911336 0.304737049975523 0.237208357930511 0.326441662657228 0.235002713140826 0.284948436044807 0.281102674139974 0.32716378616428 0 0.39466034875313 0 0.311498043311533 0.245292764529254 0.294341109656839 0.323779178632349 0.30583015683466 0.312688277360961 0.272896488225346 0.29583996559762 0.254198880865934 0.313828951186363 0 0.277086939798282 0.348324673295623 0 0 0.207379269455599 0.234172158265374 0 0 0 0 0 0 0 0 0 0 0 0 0.206781993042145 0.226612466592447 0 0 0 0 0.207164638455044 0.213859481190919 0 0.240820101847993 0.263107150490046 0.198934740879508 0 0 0 0 0 0 0.246359197042565
"banks_superior_temporal_sulcus_right" 0 0 0 0 0 0 0 0 0 0 0 0 0 0 0 0 0 0 0 0 0 0 0 0 0 0 0 0 0 0 0 0 0 0 0 0 0.223261923081993 0 0 0 0.27596280080345 0.367466433258086 0.259830470170499 0.258032968489148 0 0.317167036450552 0 0.333601088343943 0 0.295367356056962 0.232160124714112 0 0 0 0.244546590081821 0.234237706749003 0.250484199382015 0.264972126762255 0 0 0.238590331525462 0.265383698513666 0.374597449126876 0.257294553031753 0 0 0.274076188388213 0.238797369723338
"caudal_anterior_cingulate_cortex_right" 0 0.104107746721597 0.217100698826684 0 0 0 0 0 0 0 0.227101997210423 0 0.252539912842556 0 0 0 0.246970900460623 0.262420040271813 0.257305793434284 0 0.234131926848054 0.242838361023006 0.220634302323854 0 0.237515810319197 0.212878587448585 0.182070982431075 0 0 0 0 0 0 0.207379269455599 0 0 0.252711034901445 0 0 0 0 0 0 0 0.267486168798564 0 0.28636705690537 0 0 0.276480757206169 0.261280936099351 0.295932745104956 0.296560980604914 0 0.263389889928169 0.252406357434979 0.257226182355473 0 0.276073516507677 0.273209849815216 0.220474801338543 0 0 0 0 0 0 0.252991164479956
"caudal_middle_frontal_gyrus_right" 0 0.211331005140184 0.22154554928279 0 0.279761460817471 0 0 0 0 0 0.2271929507265 0 0.248309628723088 0 0 0 0.240426436127986 0 0 0 0.233228406494863 0.181784538389883 0.222977406241752 0 0 0.235147938331564 0.207607879073832 0 0 0.256148963186488 0 0 0 0.234172158265374 0.223261923081993 0.252711034901445 0 0 0 0 0.268902581982801 0 0.28150354027636 0 0.313818444034181 0 0.346692159524607 0.274278772570935 0 0.292860805085407 0.29921101132649 0.353915521713884 0.32642948365545 0 0.366854826478585 0.253185735292768 0.326965262238628 0.261385335753208 0.314224314200118 0.322166079475545 0.308823426474457 0.293143104948773 0 0.296156996149963 0 0 0 0.31736468060915
"cuneus_right" 0 0 0 0.419927936572328 0 0 0 0 0 0 0 0 0 0 0 0 0 0 0 0 0 0 0 0 0 0 0 0 0 0 0 0 0 0 0 0 0 0 0 0.266616736761088 0.305006813696171 0 0 0.384202786975532 0 0.337125286245539 0 0 0 0 0 0 0 0.422396851779942 0 0 0 0.358466597564523 0 0 0 0.337807750031034 0 0 0 0 0 0
"entorhinal_cortex_right" 0 0 0 0 0.367875632694439 0 0 0 0 0 0 0 0 0 0 0 0 0 0 0 0 0.2204896180727 0 0 0 0 0 0 0 0 0 0 0 0 0 0 0 0 0 0.430610219666336 0 0.33710954203932 0 0 0 0 0 0.356593034803294 0.339064829423791 0 0 0 0 0 0 0 0.264366550358357 0 0 0 0 0 0.311397261986564 0 0 0.324396491352249 0 0.332199055191152
"fusiform_gyrus_right" 0 0 0 0 0 0 0 0 0.294159674889263 0 0 0.442148140285368 0 0 0 0 0 0 0 0 0 0 0 0 0 0 0 0 0 0 0 0 0 0 0 0 0 0.266616736761088 0.430610219666336 0 0.312430082033002 0.364396162789826 0.246805879765391 0.381460590957872 0 0.348229825693085 0 0.301548984200393 0.440574607803902 0.241346908449943 0.233122361803218 0 0 0.259982720594845 0 0 0.280442686470314 0.283515595684763 0 0 0 0.274950403457567 0.335753254172792 0.261083162000952 0 0.32633146119222 0.314011891391582 0.269400010856687
"inferior_parietal_gyrus_right" 0 0 0 0 0 0 0 0 0 0 0 0 0 0 0 0 0 0 0 0 0 0 0 0 0 0 0 0 0 0 0 0 0 0 0.27596280080345 0 0.268902581982801 0.305006813696171 0 0.312430082033002 0 0.268006743394567 0.228544230853383 0.343860786655782 0 0.306637676834843 0 0.264803884188177 0 0.245807569993675 0.246638550839901 0 0 0.324351561569075 0.265477352480418 0.237722635712966 0.246968250555676 0.268991396878432 0 0 0.23442895203067 0.289670427226117 0.221066747747491 0.27734628654025 0 0 0.231210573108719 0.219401976131264
"inferior_temporal_gyrus_right" 0 0 0 0 0 0 0 0 0 0 0 0 0 0 0 0 0 0 0 0 0 0 0 0 0 0 0 0 0 0 0 0 0 0 0.367466433258086 0 0 0 0.33710954203932 0.364396162789826 0.268006743394567 0 0.247272547784648 0.366471633724997 0 0.33251584168874 0 0.271993912985556 0.405774522419204 0 0.263033815747204 0 0 0 0.243777777841983 0.250178365715586 0.239045984786319 0.255689189193127 0 0 0.241681573442421 0.318141099704514 0.261310535795041 0.276160796907555 0 0.359457067592564 0.266287362420006 0.246193189770605
"cingulate_gyrus_isthmus_right" 0 0 0 0 0 0 0 0 0.376106021201511 0 0 0 0 0 0 0 0 0 0 0 0 0.349428323486878 0 0 0 0 0 0 0 0 0 0 0 0 0.259830470170499 0 0.28150354027636 0 0 0.246805879765391 0.228544230853383 0.247272547784648 0 0.243338604956647 0 0.272308825273681 0 0.260212916669433 0.51608609334969 0.253565008884318 0.248891212708059 0 0 0 0.255061506443186 0.285701969475194 0.241775261578591 0.308430345458227 0 0 0.236380943565748 0.256808397157279 0.235821330492826 0.280654507483991 0 0 0 0.262082194433315
"lateral_occipital_cortex_right" 0 0 0 0.359288047438151 0 0.469460382765472 0 0 0.481548830348524 0.448690728992106 0 0.470727491539088 0 0 0 0 0 0 0 0 0 0 0 0 0 0 0 0 0 0 0 0 0 0 0.258032968489148 0 0 0.384202786975532 0 0.381460590957872 0.343860786655782 0.366471633724997 0.243338604956647 0 0 0.31488293631923 0 0.266820274649826 0.500412457277201 0.255487168025897 0.270485864355669 0 0 0.411084246737693 0.255262436807245 0.242020662502804 0.247700801805406 0.287794434255459 0 0 0.246811848465582 0.31053374411986 0.245641538925434 0.255693730200914 0 0 0.244815166807227 0.244450882750703
"lateral_orbitofrontal_cortex_right" 0 0.235974220643019 0.235337687211913 0 0 0 0 0 0 0 0.252638629322004 0 0 0 0 0 0 0 0 0 0 0 0 0 0.251378222117788 0.243857740756509 0.230685485158312 0 0 0 0 0 0 0 0 0.267486168798564 0.313818444034181 0 0 0 0 0 0 0 0 0 0.379664192452123 0.206731211127324 0 0 0.318044563487905 0.391996013720241 0.338744449281707 0 0 0.238609342148722 0.308553772331927 0 0.317094861508816 0.334447333061861 0.27735454061864 0 0.506273219456057 0 0.292562545510674 0.388076854522148 0 0.341796226472204
"lingual_gyrus_right" 0 0 0 0.319620282285101 0 0 0 0 0 0.395053678483974 0 0.459078308994443 0 0 0 0 0 0 0 0.33698987843721 0 0 0 0 0 0 0 0 0 0 0 0 0 0 0.317167036450552 0 0 0.337125286245539 0 0.348229825693085 0.306637676834843 0.33251584168874 0.272308825273681 0.31488293631923 0 0 0 0.297138592318604 0.512445929504522 0.246289347162069 0 0 0 0.41105425847404 0 0.265460468177232 0 0.314376242324553 0 0 0 0.260321303063883 0 0.261018191599312 0 0 0 0.250756323991208
"medial_orbitofrontal_gyrus_right" 0 0 0.230324512921381 0 0 0 0 0 0 0 0 0 0 0 0 0 0 0 0 0 0 0 0 0 0 0 0.216707892503711 0 0 0 0 0 0 0 0 0.28636705690537 0.346692159524607 0 0 0 0 0 0 0 0.379664192452123 0 0 0 0 0 0.324998978444407 0 0.328249285120321 0 0 0.286724780460438 0 0 0.374244584993625 0.342571739070449 0.314644633661652 0 0 0 0.414668599546133 0 0 0.392016147634764
"middle_temporal_gyrus_right" 0 0 0 0 0 0 0 0 0.288577425340896 0 0 0 0 0 0 0 0 0 0 0 0 0 0 0 0 0 0 0 0 0 0 0 0 0 0.333601088343943 0 0.274278772570935 0 0.356593034803294 0.301548984200393 0.264803884188177 0.271993912985556 0.260212916669433 0.266820274649826 0.206731211127324 0.297138592318604 0 0 0.406942666232366 0.26752151557092 0.246378120418369 0 0 0 0.263214885762061 0.25240590667112 0.269210559018507 0.273912671418094 0 0 0.247905007831356 0.271544243656557 0.274320089867792 0.273125227199913 0 0.367796203728894 0.263327931077674 0.226124494263421
"parahippocampal_gyrus_right" 0 0 0 0 0.305367121051317 0 0 0 0 0 0 0 0.252339838177076 0 0 0 0 0 0 0 0 0 0 0 0 0 0 0 0 0 0 0 0 0 0 0 0 0 0.339064829423791 0.440574607803902 0 0.405774522419204 0.51608609334969 0.500412457277201 0 0.512445929504522 0 0.406942666232366 0 0 0 0 0 0 0.270386305551671 0 0 0 0 0 0 0 0.358577298489938 0 0 0.346770309142553 0 0.353699480600477
"paracentral_gyrus_right" 0 0 0.191463208905801 0 0 0 0 0 0 0 0 0 0 0 0 0.562528954523002 0 0 0 0 0 0 0 0 0 0 0 0 0 0 0 0 0 0.206781993042145 0.295367356056962 0.276480757206169 0.292860805085407 0 0 0.241346908449943 0.245807569993675 0 0.253565008884318 0.255487168025897 0 0.246289347162069 0 0.26752151557092 0 0 0 0 0 0 0.411087864115955 0.245242772962567 0.296952554518124 0.251674461762809 0 0 0.205288185614779 0.263885258947624 0 0.268759335578942 0 0 0 0.262010231826737
"inferior_frontal_gyrus_pars_opercularis_right" 0 0.215754085025203 0.229616113192081 0 0.238222753949807 0 0 0 0 0 0.218571779641472 0 0 0 0 0 0.235604708111914 0 0 0 0.249631351529489 0 0 0 0.244602051184395 0.230062771421264 0.218519365219335 0 0 0 0 0 0 0.226612466592447 0.232160124714112 0.261280936099351 0.29921101132649 0 0 0.233122361803218 0.246638550839901 0.263033815747204 0.248891212708059 0.270485864355669 0.318044563487905 0 0.324998978444407 0.246378120418369 0 0 0 0.322814475062235 0.354797030732547 0 0.288374938003248 0.266801190037508 0.300234346094583 0.315170838416212 0.288458733159828 0.307191345587199 0.292798924414955 0.240689481751662 0 0.252739145885813 0.295603330529928 0 0.242651348808472 0.364762494376964
"inferior_frontal_gyrus_pars_orbitalis_right" 0 0 0.248095032214811 0 0 0 0 0 0 0 0 0 0 0 0 0 0 0 0 0 0 0 0 0 0 0 0 0 0 0 0 0 0 0 0 0.295932745104956 0.353915521713884 0 0 0 0 0 0 0 0.391996013720241 0 0 0 0 0 0.322814475062235 0 0.397431435990212 0 0 0 0 0 0.299520689190476 0.303697876236771 0.290287205860722 0 0.503121970429951 0 0 0 0 0
"inferior_frontal_gyrus_pars_triangularis_right" 0 0 0.22704789255124 0 0 0 0 0 0 0 0 0 0 0 0 0 0 0 0 0 0 0 0 0 0 0 0.245505858624075 0 0 0 0 0 0 0 0 0.296560980604914 0.32642948365545 0 0 0 0 0 0 0 0.338744449281707 0 0.328249285120321 0 0 0 0.354797030732547 0.397431435990212 0 0 0.286134294798027 0.324352818958457 0.299251701266391 0 0.3261049713815 0.318139881832974 0.296821616919527 0 0 0 0.292446991717338 0 0 0.41977768371877
"pericalcarine_cortex_right" 0 0 0 0 0 0 0 0 0 0 0 0 0 0 0 0 0 0 0 0 0 0 0 0 0 0 0 0 0 0 0 0 0 0 0 0 0 0.422396851779942 0 0.259982720594845 0.324351561569075 0 0 0.411084246737693 0 0.41105425847404 0 0 0 0 0 0 0 0 0 0 0 0.339844083460546 0 0 0 0.345213575470186 0 0 0 0 0 0.235863741429668
"postcentral_gyrus_right" 0 0 0.222299708951391 0 0 0 0 0 0 0 0 0 0 0 0 0 0 0 0 0 0 0 0 0 0 0 0.233356559733774 0 0 0 0 0 0 0 0.244546590081821 0.263389889928169 0.366854826478585 0 0 0 0.265477352480418 0.243777777841983 0.255061506443186 0.255262436807245 0 0 0 0.263214885762061 0.270386305551671 0.411087864115955 0.288374938003248 0 0.286134294798027 0 0 0.284683730975208 0.338034759097434 0.295456698925162 0.289361579109128 0.29069700767778 0.288285602523301 0.342736444550335 0.527520908938944 0.292242701407724 0 0 0 0.326778592626951
"posterior_cingulate_gyrus_right" 0 0.167981665553587 0.196252910809767 0 0 0 0 0 0 0 0.23320379012627 0 0 0 0 0.2285336103922 0.22278804596417 0 0 0 0.21189456788246 0.18030321432318 0.185854164444002 0 0.232491050116017 0.222081466452627 0.16187113364679 0.2126854667737 0 0.253305594501455 0 0 0 0.207164638455044 0.234237706749003 0.252406357434979 0.253185735292768 0 0 0 0.237722635712966 0.250178365715586 0.285701969475194 0.242020662502804 0.238609342148722 0.265460468177232 0.286724780460438 0.25240590667112 0 0.245242772962567 0.266801190037508 0 0.324352818958457 0 0.284683730975208 0 0.250000724933571 0.305778917592592 0.260104933366156 0.273545809661827 0.189830149094787 0.249524908532079 0.2387145884353 0.263699769778865 0 0 0 0.263120296724774
"precentral_gyrus_right" 0 0 0.22789021925223 0 0.257708653375733 0 0 0 0 0 0.258901053732046 0 0 0 0 0 0.253328983634898 0 0 0 0.236483813732379 0 0 0 0 0.262749694860938 0.209524669667838 0 0 0 0 0 0 0.213859481190919 0.250484199382015 0.257226182355473 0.326965262238628 0 0.264366550358357 0.280442686470314 0.246968250555676 0.239045984786319 0.241775261578591 0.247700801805406 0.308553772331927 0 0 0.269210559018507 0 0.296952554518124 0.300234346094583 0 0.299251701266391 0 0.338034759097434 0.250000724933571 0 0.229664776433601 0.284968365831673 0.300581560581533 0.267741572521265 0.240691883001745 0.297812648841152 0.274998192492579 0 0 0 0.294441950366916
"precuneus_right" 0 0 0 0 0 0 0 0 0 0 0 0 0 0 0 0 0 0 0 0 0 0 0 0.453609248492852 0 0 0 0.512811952963277 0 0 0 0 0 0 0.264972126762255 0 0.261385335753208 0.358466597564523 0 0.283515595684763 0.268991396878432 0.255689189193127 0.308430345458227 0.287794434255459 0 0.314376242324553 0 0.273912671418094 0 0.251674461762809 0.315170838416212 0 0 0.339844083460546 0.295456698925162 0.305778917592592 0.229664776433601 0 0 0 0.223067577439194 0.294576392170928 0.27029689296937 0.286379151107118 0 0 0.271293464960063 0.278214355995824
"rostral_anterior_cingulate_cortex_right" 0 0 0.235139052838615 0 0 0 0 0 0 0 0.217090227882079 0 0 0 0 0 0.232604633125066 0 0 0 0 0 0 0 0 0.246669148394806 0.216751097290163 0 0 0 0 0 0 0.240820101847993 0 0.276073516507677 0.314224314200118 0 0 0 0 0 0 0 0.317094861508816 0 0.374244584993625 0 0 0 0.288458733159828 0.299520689190476 0.3261049713815 0 0.289361579109128 0.260104933366156 0.284968365831673 0 0 0.282869231175667 0.265765741538203 0 0 0 0 0 0 0.311362529146992
"rostral_middle_frontal_gyrus_right" 0 0.223672427525495 0.234288737802586 0 0 0 0 0 0 0 0.225342910945221 0 0 0 0 0 0.249446152211741 0 0 0 0.261151134369395 0 0 0 0 0.235771654777514 0.21964828978502 0 0 0 0 0 0 0.263107150490046 0 0.273209849815216 0.322166079475545 0 0 0 0 0 0 0 0.334447333061861 0 0.342571739070449 0 0 0 0.307191345587199 0.303697876236771 0.318139881832974 0 0.29069700767778 0.273545809661827 0.300581560581533 0 0.282869231175667 0 0.261892305703933 0 0 0 0.345074670583918 0 0 0.296116260923529
"superior_frontal_gyrus_right" 0 0.183617734027374 0.202909183417512 0 0 0 0 0 0 0 0.212566790220425 0 0.225751453681229 0 0 0 0.213594854292265 0.267828665788194 0 0 0.193584991439156 0.174084036206414 0.188388659962773 0 0.22925943593178 0.219654932676712 0.177316501571582 0 0 0 0 0 0 0.198934740879508 0.238590331525462 0.220474801338543 0.308823426474457 0 0 0 0.23442895203067 0.241681573442421 0.236380943565748 0.246811848465582 0.27735454061864 0 0.314644633661652 0.247905007831356 0 0.205288185614779 0.292798924414955 0.290287205860722 0.296821616919527 0 0.288285602523301 0.189830149094787 0.267741572521265 0.223067577439194 0.265765741538203 0.261892305703933 0 0.223941202640891 0 0.252601908602832 0.338294740456219 0 0 0.265334399671542
"superior_parietal_gyrus_right" 0 0 0 0 0 0 0 0 0 0 0 0 0 0 0 0 0 0 0 0 0 0 0 0 0 0 0 0.362698770708063 0 0 0 0 0 0 0.265383698513666 0 0.293143104948773 0.337807750031034 0 0.274950403457567 0.289670427226117 0.318141099704514 0.256808397157279 0.31053374411986 0 0.260321303063883 0 0.271544243656557 0 0.263885258947624 0.240689481751662 0 0 0.345213575470186 0.342736444550335 0.249524908532079 0.240691883001745 0.294576392170928 0 0 0.223941202640891 0 0.228312298220481 0.278110979420807 0 0 0.244698961352872 0.264434693005895
"superior_temporal_gyrus_right" 0 0 0 0 0 0 0 0 0 0 0 0 0 0 0 0 0 0 0 0 0 0 0 0 0 0 0 0 0 0 0 0 0 0 0.374597449126876 0 0 0 0.311397261986564 0.335753254172792 0.221066747747491 0.261310535795041 0.235821330492826 0.245641538925434 0.506273219456057 0 0 0.274320089867792 0.358577298489938 0 0 0.503121970429951 0 0 0.527520908938944 0.2387145884353 0.297812648841152 0.27029689296937 0 0 0 0.228312298220481 0 0.377367920784392 0 0.358161195253589 0.347694054607453 0.291112817336629
"supramarginal_gyrus_right" 0 0 0.231323562516241 0 0 0 0 0 0 0 0 0 0 0 0 0 0 0 0 0 0 0 0 0 0 0 0.224898147800474 0 0 0 0 0 0 0 0.257294553031753 0 0.296156996149963 0 0 0.261083162000952 0.27734628654025 0.276160796907555 0.280654507483991 0.255693730200914 0 0.261018191599312 0 0.273125227199913 0 0.268759335578942 0.252739145885813 0 0 0 0.292242701407724 0.263699769778865 0.274998192492579 0.286379151107118 0 0 0.252601908602832 0.278110979420807 0.377367920784392 0 0 0 0.319102945577784 0.293224925642553
"frontal_pole_right" 0 0 0 0 0 0 0 0 0 0 0 0 0 0 0 0 0 0 0 0 0 0 0 0 0 0 0 0 0 0 0.716963773165661 0 0 0 0 0 0 0 0 0 0 0 0 0 0.292562545510674 0 0.414668599546133 0 0 0 0.295603330529928 0 0.292446991717338 0 0 0 0 0 0 0.345074670583918 0.338294740456219 0 0 0 0 0 0 0
"temporal_pole_right" 0 0 0 0 0 0 0 0 0 0 0 0 0 0 0 0 0 0 0 0 0 0 0 0 0 0 0 0 0 0 0 0 0 0 0 0 0 0 0.324396491352249 0.32633146119222 0 0.359457067592564 0 0 0.388076854522148 0 0 0.367796203728894 0.346770309142553 0 0 0 0 0 0 0 0 0 0 0 0 0 0.358161195253589 0 0 0 0 0.29324991957243
"transverse_temporal_gyrus_right" 0 0 0 0 0 0 0 0 0 0 0 0 0 0 0 0 0 0 0 0 0 0 0 0 0 0 0 0 0 0 0 0 0 0 0.274076188388213 0 0 0 0 0.314011891391582 0.231210573108719 0.266287362420006 0 0.244815166807227 0 0 0 0.263327931077674 0 0 0.242651348808472 0 0 0 0 0 0 0.271293464960063 0 0 0 0.244698961352872 0.347694054607453 0.319102945577784 0 0 0 0.317616056961947
"insula_right" 0 0.199738991987923 0.224325394223378 0 0 0 0 0 0 0 0.222195460029728 0 0.487025840587058 0 0 0 0.24975491225734 0 0 0 0.241087077990837 0 0.246806578183166 0 0.368861653465291 0.261449730400021 0.207981318522356 0 0 0 0 0 0 0.246359197042565 0.238797369723338 0.252991164479956 0.31736468060915 0 0.332199055191152 0.269400010856687 0.219401976131264 0.246193189770605 0.262082194433315 0.244450882750703 0.341796226472204 0.250756323991208 0.392016147634764 0.226124494263421 0.353699480600477 0.262010231826737 0.364762494376964 0 0.41977768371877 0.235863741429668 0.326778592626951 0.263120296724774 0.294441950366916 0.278214355995824 0.311362529146992 0.296116260923529 0.265334399671542 0.264434693005895 0.291112817336629 0.293224925642553 0 0.29324991957243 0.317616056961947 0
