# Supplementary material for: NODDI and Tensor-Based Microstructural Indices as Predictors of Functional Connectivity
Source: PLoS One. 2016 Apr 14;11(4):e0153404. doi: 10.1371/journal.pone.0153404 (PMC4831788; doi:10.1371/journal.pone.0153404)
Supplement: S1 Data — a) Functional connectivity matrices, both fMRI and EEG connectomes across all subjects, in the form of precision matrices and b) structural brain connectivity matrices across all subjects and microstructural indices. Columns and rows are named according to the corresponding brain region that represent. (ZIP) [file pone.0153404.s001.zip › DATA/DWI/50_NSTREAMS_68.txt]

"banks_superior_temporal_sulcus_left" "caudal_anterior_cingulate_cortex_left" "caudal_middle_frontal_gyrus_left" "cuneus_left" "entorhinal_cortex_left" "fusiform_gyrus_left" "inferior_parietal_gyrus_left" "inferior_temporal_gyrus_left" "cingulate_gyrus_isthmus_left" "lateral_occipital_cortex_left" "lateral_orbitofrontal_cortex_left" "lingual_gyrus_left" "medial_orbitofrontal_gyrus_left" "middle_temporal_gyrus_left" "parahippocampal_gyrus_left" "paracentral_gyrus_left" "inferior_frontal_gyrus_pars_opercularis_left" "inferior_frontal_gyrus_pars_orbitalis_left" "inferior_frontal_gyrus_pars_triangularis_left" "pericalcarine_cortex_left" "postcentral_gyrus_left" "posterior_cingulate_gyrus_left" "precentral_gyrus_left" "precuneus_left" "rostral_anterior_cingulate_cortex_left" "rostral_middle_frontal_gyrus_left" "superior_frontal_gyrus_left" "superior_parietal_gyrus_left" "superior_temporal_gyrus_left" "supramarginal_gyrus_left" "frontal_pole_left" "temporal_pole_left" "transverse_temporal_gyrus_left" "insula_left" "banks_superior_temporal_sulcus_right" "caudal_anterior_cingulate_cortex_right" "caudal_middle_frontal_gyrus_right" "cuneus_right" "entorhinal_cortex_right" "fusiform_gyrus_right" "inferior_parietal_gyrus_right" "inferior_temporal_gyrus_right" "cingulate_gyrus_isthmus_right" "lateral_occipital_cortex_right" "lateral_orbitofrontal_cortex_right" "lingual_gyrus_right" "medial_orbitofrontal_gyrus_right" "middle_temporal_gyrus_right" "parahippocampal_gyrus_right" "paracentral_gyrus_right" "inferior_frontal_gyrus_pars_opercularis_right" "inferior_frontal_gyrus_pars_orbitalis_right" "inferior_frontal_gyrus_pars_triangularis_right" "pericalcarine_cortex_right" "postcentral_gyrus_right" "posterior_cingulate_gyrus_right" "precentral_gyrus_right" "precuneus_right" "rostral_anterior_cingulate_cortex_right" "rostral_middle_frontal_gyrus_right" "superior_frontal_gyrus_right" "superior_parietal_gyrus_right" "superior_temporal_gyrus_right" "supramarginal_gyrus_right" "frontal_pole_right" "temporal_pole_right" "transverse_temporal_gyrus_right" "insula_right"
"banks_superior_temporal_sulcus_left" 0 0 0.0245566166439291 0 0 0 2.71954674220963 4.13134328358209 0.222910216718266 0.115490375802017 0 0 0 2.37551020408163 0 0.00413223140495868 0 0 0 0 0 0 0.0239190432382705 0.103739445114596 0 0 0.00200100050025012 0.267111853088481 2.41025641025641 4.85684860968074 0 0 2.82638888888889 0.356707317073171 0 0 0 0 0 0 0 0 0 0 0 0 0 0 0 0 0 0 0 0 0 0 0 0 0 0 0 0 0 0 0 0 0 0
"caudal_anterior_cingulate_cortex_left" 0 0 5.60741885625966 0 0 0 0 0.00217627856365615 0.00843881856540084 0 0.29535864978903 0 0.985200845665962 0 0 0.0201005025125628 3.69942196531792 0.0237388724035608 0.077720207253886 0 0.00233918128654971 4.28954423592493 0.0779220779220779 0 2.68767908309456 1.81638418079096 10.4913748039728 0.00179856115107914 0 0 0 0 0 2.47719298245614 0 13.1056338028169 0.723404255319149 0 0 0 0 0 0 0 0.0191082802547771 0 0.0106382978723404 0 0 0 0.122641509433962 0 0.0533333333333333 0 0.0397022332506203 1.31137724550898 0.202790697674419 0 0.292358803986711 0.112801013941698 0.80874929893438 0 0 0.00237812128418549 0 0 0 0.359430604982206
"caudal_middle_frontal_gyrus_left" 0.0245566166439291 5.60741885625966 0 0 0.0063391442155309 0.177431906614786 0.0799418604651163 0.677760968229955 4.609375 0.00710227272727273 0.22262118491921 0 0.563926940639269 0.0107941403238242 0 0.0399500624219725 7.05422993492408 0.0297297297297297 0.0228136882129278 0 1.74244833068362 14.2680412371134 3.82478632478632 0.0191972076788831 0.545212765957447 1.69653655854865 1.72366148531952 2.68514851485149 0.0306569343065693 1.09782608695652 0 0 0.0826446280991736 8.51798561151079 0 1.66812227074236 2.79565217391304 0 0.00642054574638844 0.00382043935052531 0 0 0.457496136012365 0 0.00193986420950533 0 0.00206825232678387 0 0 0.0072289156626506 0.0991535671100363 0 0.0117233294255569 0 0.0860215053763441 4.66214382632293 1.47496617050068 0.00171969045571797 0.0482954545454545 0.0524987380111055 1.73284537968893 0.0051413881748072 0 0.00321543408360129 0 0 0 0.147150259067358
"cuneus_left" 0 0 0 0 0 0.00201409869083585 0.571955719557196 0 0 3.98387096774194 0 0.130057803468208 0 0 0 0 0 0 0 2.140625 0 0 0 0.0889929742388759 0 0 0 4.81275551921505 0 0 0 0 0 0 0 0 0 0.03470715835141 0 0 0 0 0 0 0 0 0 0 0 0 0 0 0 0 0 0 0 0 0 0 0 0 0 0 0 0 0 0
"entorhinal_cortex_left" 0 0 0.0063391442155309 0 0 0.226327944572748 0 0.0044296788482835 0 0 0 0 0 0 0.417582417582418 0 0 0 0 0 0 0.00560224089635854 0 0 0 0 0.00105429625724829 0 0.0147213459516299 0 0 4.64396284829721 0 1.52707581227437 0 0 0 0 16.7549019607843 0 0 0 0 0 0 0 0 0 0.0350877192982456 0 0 0 0 0 0 0 0 0 0 0 0 0 0 0 0 0 0 0.00366300366300366
"fusiform_gyrus_left" 0 0 0.177431906614786 0.00201409869083585 0.226327944572748 0 0.0446927374301676 1.32305716120745 3.80342857142857 1.80645161290323 0 0.413453650533224 0.0018001800180018 1.15926892950392 0.196332254584682 0.00772200772200772 0.00518582541054451 0 0 0.153677277716795 0.0120562625586068 0.239366963402572 0.0573520439292251 1.02824040550326 0 0 0.066640533124265 0.156571428571429 6.95576323987539 0.0459619172685489 0 1.08290685772774 0.145238095238095 7.46854304635762 0 0 0 0 0 0.0109204368174727 0 0.00614628149969269 0 0.00124610591900312 0 0.00155642023346304 0 0 0 0 0 0 0 0 0 0.00205761316872428 0 0 0 0 0 0 0 0 0 0 0 0
"inferior_parietal_gyrus_left" 2.71954674220963 0 0.0799418604651163 0.571955719557196 0 0.0446927374301676 0 1.3118932038835 1.55693581780538 4.51326412918108 0 0.0916030534351145 0 0.52248921749846 0 1.00088731144632 0.00961538461538462 0 0 0.0339321357285429 0.0265151515151515 0.606170598911071 1.76878612716763 1.25 0 0 0.0151400454201363 2.29440521455731 0.571933962264151 4.60718711276332 0 0 3.07841031149302 3.11932255581216 0 0 0 0 0 0 0 0 0 0 0 0 0 0 0 0 0 0 0 0 0 0 0 0 0 0 0 0 0 0 0 0 0 0
"inferior_temporal_gyrus_left" 4.13134328358209 0.00217627856365615 0.677760968229955 0 0.0044296788482835 1.32305716120745 1.3118932038835 0 7.60087719298246 0.671428571428571 0 0.0445859872611465 0 6.5748884639898 0.004149377593361 0.119291705498602 0.0201005025125628 0 0 0.00632911392405063 0.0379084967320261 0.175572519083969 0.689737470167064 2.51904090267983 0 0 0.0904173106646059 0.698377168438724 11.5200974421437 2.50128205128205 0 0.522682445759369 2.1733181299886 5.03614457831325 0 0.00625651720542232 0.00335570469798658 0 0 0 0 0 0.0043525571273123 0 0 0 0 0 0 0 0 0 0 0 0 0.00594648166501487 0 0 0 0 0 0 0 0 0 0 0 0
"cingulate_gyrus_isthmus_left" 0.222910216718266 0.00843881856540084 4.609375 0 0 3.80342857142857 1.55693581780538 7.60087719298246 0 0.729458917835671 0 0.222996515679443 0 0.227733934611048 0.00709219858156028 7.79028132992327 0.1484375 0 0 0 0.686320754716981 3.53551912568306 13.2193158953722 1.12228260869565 0 0 1.14375655823715 3.02805429864253 1.225 6.81776765375854 0 0 1.0974358974359 1.87566607460036 0 0 0.0588235294117647 0 0 0 0 0 0.227848101265823 0 0 0 0 0 0 0 0 0 0 0 0 0.0122324159021407 0.00187265917602996 0 0 0 0.00225225225225225 0 0 0 0 0 0 0
"lateral_occipital_cortex_left" 0.115490375802017 0 0.00710227272727273 3.98387096774194 0 1.80645161290323 4.51326412918108 0.671428571428571 0.729458917835671 0 0 7.48286140089419 0 0.3202416918429 0 0.0345125107851596 0 0 0 10.4526112185687 0 0.0952380952380952 0.0976163450624291 2.19813829787234 0 0 0.00149588631264024 1.01655098772023 0.0300925925925926 0.0899149453219927 0 0 0.369678089304258 0.465815176558978 0 0 0 0.0036003600360036 0 0.00142348754448399 0 0 0 0.00115740740740741 0 0.00284090909090909 0 0 0 0 0 0 0 0 0 0 0 0 0 0 0 0 0 0 0 0 0 0
"lateral_orbitofrontal_cortex_left" 0 0.29535864978903 0.22262118491921 0 0 0 0 0 0 0 0 0 5.49787234042553 0 0 0 0.0831643002028398 1.16417910447761 0.173505275498241 0 0 0.0142857142857143 0 0 0.943627450980392 2.23473181093999 0.627731092436975 0 0.00139470013947001 0 0.033587786259542 0 0 0.113789778206365 0 0.0372836218375499 0.0182926829268293 0 0 0 0 0 0 0 0 0 0 0 0 0 0.0112233445566779 0 0 0 0.00157109190887667 0 0 0 0.00520833333333333 0 0.008 0 0 0 0 0 0 0.00194363459669582
"lingual_gyrus_left" 0 0 0 0.130057803468208 0 0.413453650533224 0.0916030534351145 0.0445859872611465 0.222996515679443 7.48286140089419 0 0 0 0 0 0.00272108843537415 0 0 0 2.74426229508197 0 0 0.00149476831091181 0.142592592592593 0 0 0 0.0759144237405107 0.00153374233128834 0.0016366612111293 0 0 0.00371057513914657 0 0 0 0 0 0 0.00815494393476045 0 0 0 0 0 0 0 0 0 0 0 0 0 0 0 0 0 0 0 0 0 0 0 0 0 0 0 0
"medial_orbitofrontal_gyrus_left" 0 0.985200845665962 0.563926940639269 0 0 0.0018001800180018 0 0 0 0 5.49787234042553 0 0 0 0 0 0.149732620320856 0.558303886925795 0.458536585365854 0 0 0 0 0 0.913494809688581 2.02188449848024 1.74883286647993 0 0 0 5.88009592326139 0 0 0.853566958698373 0 0.198830409356725 0.0428954423592493 0 0 0 0 0 0 0 0 0 0.322824716267339 0 0 0 0.0612557427258806 0 0 0 0 0.00710479573712256 0.00766871165644172 0 0.0226415094339623 0.00664084117321527 0.0238568588469185 0 0 0 0 0 0 0.0252844500632111
"middle_temporal_gyrus_left" 2.37551020408163 0 0.0107941403238242 0 0 1.15926892950392 0.52248921749846 6.5748884639898 0.227733934611048 0.3202416918429 0 0 0 0 0 0.00190839694656489 0 0.0263424518743668 0.00772200772200772 0 0 0.00195503421309873 0.0302846759539673 0.0847092605886576 0 0 0 0.0499432463110102 3.99505256648114 0.773941368078176 0 0.442871587462083 0.443661971830986 0.127868852459016 0 0 0 0 0 0 0 0 0 0 0 0 0 0 0 0 0 0 0 0 0 0 0 0 0 0 0 0 0 0 0 0 0 0
"parahippocampal_gyrus_left" 0 0 0 0 0.417582417582418 0.196332254584682 0 0.004149377593361 0.00709219858156028 0 0 0 0 0 0 0 0 0 0 0 0 0 0 0 0 0 0 0 0 0 0 0 0 0.0032520325203252 0 0 0 0 0.0754716981132075 0 0 0 0 0 0 0 0 0 0 0 0 0 0 0 0 0 0 0 0 0 0 0 0 0 0 0 0 0
"paracentral_gyrus_left" 0.00413223140495868 0.0201005025125628 0.0399500624219725 0 0 0.00772200772200772 1.00088731144632 0.119291705498602 7.79028132992327 0.0345125107851596 0 0.00272108843537415 0 0.00190839694656489 0 0 0 0 0 0 1.62338949454906 3.18785578747628 3.59307359307359 2.71794871794872 0 0 2.98984034833091 2.14691943127962 0 0.0731472569778633 0 0 0 0.0552486187845304 0 0 0 0 0 0 0 0 0.396984924623116 0 0 0 0 0 0 0.0275387263339071 0 0 0 0 0 0 0.0016273393002441 0 0 0 0 0.00459066564651875 0 0 0 0 0 0
"inferior_frontal_gyrus_pars_opercularis_left" 0 3.69942196531792 7.05422993492408 0 0 0.00518582541054451 0.00961538461538462 0.0201005025125628 0.1484375 0 0.0831643002028398 0 0.149732620320856 0 0 0 0 0.0065359477124183 0.354009077155825 0 0.0194690265486726 0.651234567901235 0.641065830721003 0 2.12820512820513 2.31815493790656 3.22486288848263 0.0144196106705119 0.00161030595813205 0.0586206896551724 0 0 0 2.33609467455621 0 1.46332737030411 0.20959595959596 0 0 0 0 0 0.00385356454720617 0 0.00221483942414175 0 0.00476758045292014 0 0 0 0.380543633762518 0 0.0137931034482759 0 0.00185013876040703 0.25944170771757 0.0888888888888889 0 0.0138888888888889 0.0302212628170534 0.179786200194363 0 0 0 0 0 0 0.03584229390681
"inferior_frontal_gyrus_pars_orbitalis_left" 0 0.0237388724035608 0.0297297297297297 0 0 0 0 0 0 0 1.16417910447761 0 0.558303886925795 0.0263424518743668 0 0 0.0065359477124183 0 3.59081419624217 0 0 0 0 0 2.13122171945701 2.7090788601723 0.114656031904287 0 0.360377358490566 0 0 0 0 0 0 0.00530503978779841 0 0 0 0 0 0 0 0 0 0 0 0 0 0 0 0 0 0 0 0 0 0 0 0 0 0 0 0 0 0 0 0
"inferior_frontal_gyrus_pars_triangularis_left" 0 0.077720207253886 0.0228136882129278 0 0 0 0 0 0 0 0.173505275498241 0 0.458536585365854 0.00772200772200772 0 0 0.354009077155825 3.59081419624217 0 0 0 0 0 0 1.4989816700611 5.50064184852375 0.619951338199513 0 0.0234445446348061 0 0 0 0 0.0533707865168539 0 0.028169014084507 0.00303490136570561 0 0 0 0 0 0 0 0 0 0 0 0 0 0.00353356890459364 0 0 0 0 0 0 0 0 0 0.00103896103896104 0 0 0 0 0 0 0
"pericalcarine_cortex_left" 0 0 0 2.140625 0 0.153677277716795 0.0339321357285429 0.00632911392405063 0 10.4526112185687 0 2.74426229508197 0 0 0 0 0 0 0 0 0 0 0 0.11139896373057 0 0 0 0.194566170026293 0.00200803212851406 0 0 0 0.00865800865800866 0 0 0 0 0 0 0 0 0 0 0 0 0 0 0 0 0 0 0 0 0 0 0 0 0 0 0 0 0 0 0 0 0 0 0
"postcentral_gyrus_left" 0 0.00233918128654971 1.74244833068362 0 0 0.0120562625586068 0.0265151515151515 0.0379084967320261 0.686320754716981 0 0 0 0 0 0 1.62338949454906 0.0194690265486726 0 0 0 0 0.510162601626016 5.40074441687345 0.429837518463811 0 0.00197335964479526 0.135499207606973 8.32269297736506 0.0760456273764259 1.8355614973262 0 0 0.017220172201722 1.95766299745978 0 0.00223463687150838 0.00354609929078014 0 0 0 0 0 0.00701754385964912 0 0 0 0 0 0 0 0 0 0 0 0.00141143260409315 0.0931216931216931 0.0320284697508897 0 0 0 0.0116959064327485 0.0090702947845805 0 0 0 0 0 0
"posterior_cingulate_gyrus_left" 0 4.28954423592493 14.2680412371134 0 0.00560224089635854 0.239366963402572 0.606170598911071 0.175572519083969 3.53551912568306 0.0952380952380952 0.0142857142857143 0 0 0.00195503421309873 0 3.18785578747628 0.651234567901235 0 0 0 0.510162601626016 0 18.1345132743363 0.323394495412844 0.00418410041841004 0.00906148867313916 9.66013712047013 1.1361804995971 0.0182481751824818 1.15581854043392 0 0 0.0241691842900302 1.20171673819742 0 0.00968523002421308 0.123839009287926 0 0.00573065902578797 0 0 0 1.13672922252011 0 0 0 0 0 0 0 0 0 0 0 0.00213903743315508 8.22894168466523 0.0166112956810631 0 0 0 0.0303347280334728 0 0 0 0 0 0 0
"precentral_gyrus_left" 0.0239190432382705 0.0779220779220779 3.82478632478632 0 0 0.0573520439292251 1.76878612716763 0.689737470167064 13.2193158953722 0.0976163450624291 0 0.00149476831091181 0 0.0302846759539673 0 3.59307359307359 0.641065830721003 0 0 0 5.40074441687345 18.1345132743363 0 0.673333333333333 0 0.0184077312471238 1.32134831460674 6.82611021936865 0.04292343387471 7.43727161997564 0 0 0.0229405630865485 1.939713639789 0 0.0307396733909702 0.0376766091051805 0 0 0 0 0 0.027972027972028 0 0 0 0 0 0 0.00168918918918919 0.00169348010160881 0 0 0 0.00255918106206014 0.381301558203483 0.0513100436681223 0 0 0 0.0251968503937008 0 0 0 0 0 0 0
"precuneus_left" 0.103739445114596 0 0.0191972076788831 0.0889929742388759 0 1.02824040550326 1.25 2.51904090267983 1.12228260869565 2.19813829787234 0 0.142592592592593 0 0.0847092605886576 0 2.71794871794872 0 0 0 0.11139896373057 0.429837518463811 0.323394495412844 0.673333333333333 0 0 0 0.00497512437810945 18.0509000620732 0.0409276944065484 0.796242774566474 0 0 0.094151212553495 0.0449017773620206 0 0 0 0 0 0 0 0 0 0 0 0 0 0 0 0 0 0 0 0 0 0 0 0 0 0 0 0 0 0 0 0 0 0
"rostral_anterior_cingulate_cortex_left" 0 2.68767908309456 0.545212765957447 0 0 0 0 0 0 0 0.943627450980392 0 0.913494809688581 0 0 0 2.12820512820513 2.13122171945701 1.4989816700611 0 0 0.00418410041841004 0 0 0 2.04865220249836 2.63230921704658 0 0 0 0 0 0 0.100740740740741 0 1.69665809768638 0.0578778135048231 0 0 0 0 0 0 0 0 0 0.00298953662182362 0 0 0 0.0415879017013233 0 0 0 0 0.00911161731207289 0.00508474576271186 0 2.48768472906404 0.0011883541295306 0.0328389830508475 0 0 0 0 0 0 0.00299850074962519
"rostral_middle_frontal_gyrus_left" 0 1.81638418079096 1.69653655854865 0 0 0 0 0 0 0 2.23473181093999 0 2.02188449848024 0 0 0 2.31815493790656 2.7090788601723 5.50064184852375 0 0.00197335964479526 0.00906148867313916 0.0184077312471238 0 2.04865220249836 0 7.25510534846029 0 0 0.00194457948468644 0.0808823529411765 0 0 2.49483352468427 0 0.895604395604396 0.0769686204854944 0 0 0 0 0 0 0 0 0 0.00115207373271889 0 0 0 0.151629072681704 0 0.00863131935881628 0 0 0.0106241699867198 0.0115709835336004 0 0.0190088255261371 0.0174545454545455 0.0690355329949239 0 0 0 0 0 0 0.0115340253748558
"superior_frontal_gyrus_left" 0.00200100050025012 10.4913748039728 1.72366148531952 0 0.00105429625724829 0.066640533124265 0.0151400454201363 0.0904173106646059 1.14375655823715 0.00149588631264024 0.627731092436975 0 1.74883286647993 0 0 2.98984034833091 3.22486288848263 0.114656031904287 0.619951338199513 0 0.135499207606973 9.66013712047013 1.32134831460674 0.00497512437810945 2.63230921704658 7.25510534846029 0 0.0568140956490471 0.00379362670713202 0.300704776820673 0.298330640818525 0 0.00641368252271513 2.47342563644484 0 0.806963645673323 0.466605672461116 0 0.00105876124933827 0 0 0 0.0899111343439624 0 0.00174140182847192 0 0 0 0 0.00381679389312977 0.064022933588151 0 0.0047192071731949 0 0.00565656565656566 0.424363454817773 0.191690962099125 0 0.00406091370558376 0.0153988296889436 0.404403244495944 0.00070871722182849 0 0.00159362549800797 0 0 0 0.025997310623039
"superior_parietal_gyrus_left" 0.267111853088481 0.00179856115107914 2.68514851485149 4.81275551921505 0 0.156571428571429 2.29440521455731 0.698377168438724 3.02805429864253 1.01655098772023 0 0.0759144237405107 0 0.0499432463110102 0 2.14691943127962 0.0144196106705119 0 0 0.194566170026293 8.32269297736506 1.1361804995971 6.82611021936865 18.0509000620732 0 0 0.0568140956490471 0 0.0566757493188011 4.53964632059327 0 0 0.261682242990654 0.280945757997218 0 0.00347222222222222 0.0072202166064982 0.00328407224958949 0 0 0 0 0 0 0 0 0 0 0 0 0 0 0 0 0.001194743130227 0.00665557404326123 0 0 0 0 0.001508864579404 0 0 0 0 0 0 0
"superior_temporal_gyrus_left" 2.41025641025641 0 0.0306569343065693 0 0.0147213459516299 6.95576323987539 0.571933962264151 11.5200974421437 1.225 0.0300925925925926 0.00139470013947001 0.00153374233128834 0 3.99505256648114 0 0 0.00161030595813205 0.360377358490566 0.0234445446348061 0.00200803212851406 0.0760456273764259 0.0182481751824818 0.04292343387471 0.0409276944065484 0 0 0.00379362670713202 0.0566757493188011 0 0.419154228855721 0 0.0112994350282486 4.81945945945946 1.02088167053364 0 0 0 0 0 0 0 0 0 0 0 0 0 0 0 0 0 0 0 0 0 0 0 0 0 0 0 0 0 0 0 0 0 0
"supramarginal_gyrus_left" 4.85684860968074 0 1.09782608695652 0 0 0.0459619172685489 4.60718711276332 2.50128205128205 6.81776765375854 0.0899149453219927 0 0.0016366612111293 0 0.773941368078176 0 0.0731472569778633 0.0586206896551724 0 0 0 1.8355614973262 1.15581854043392 7.43727161997564 0.796242774566474 0 0.00194457948468644 0.300704776820673 4.53964632059327 0.419154228855721 0 0 0 0.120996441281139 1.03055326176713 0 0 0.00345423143350604 0 0 0 0 0 0 0 0 0 0 0 0 0 0 0 0 0 0 0.166153846153846 0.0186480186480186 0 0 0 0 0 0 0 0 0 0 0
"frontal_pole_left" 0 0 0 0 0 0 0 0 0 0 0.033587786259542 0 5.88009592326139 0 0 0 0 0 0 0 0 0 0 0 0 0.0808823529411765 0.298330640818525 0 0 0 0 0 0 0 0 0 0 0 0 0 0 0 0 0 0 0 0 0 0 0 0 0 0 0 0 0 0 0 0 0 0 0 0 0 0 0 0 0
"temporal_pole_left" 0 0 0 0 4.64396284829721 1.08290685772774 0 0.522682445759369 0 0 0 0 0 0.442871587462083 0 0 0 0 0 0 0 0 0 0 0 0 0 0 0.0112994350282486 0 0 0 0 0.0150375939849624 0 0 0 0 0 0 0 0 0 0 0 0 0 0 0 0 0 0 0 0 0 0 0 0 0 0 0 0 0 0 0 0 0 0
"transverse_temporal_gyrus_left" 2.82638888888889 0 0.0826446280991736 0 0 0.145238095238095 3.07841031149302 2.1733181299886 1.0974358974359 0.369678089304258 0 0.00371057513914657 0 0.443661971830986 0 0 0 0 0 0.00865800865800866 0.017220172201722 0.0241691842900302 0.0229405630865485 0.094151212553495 0 0 0.00641368252271513 0.261682242990654 4.81945945945946 0.120996441281139 0 0 0 0.988636363636364 0 0 0 0 0 0 0 0 0 0 0 0 0 0 0 0 0 0 0 0 0 0 0 0 0 0 0 0 0 0 0 0 0 0
"insula_left" 0.356707317073171 2.47719298245614 8.51798561151079 0 1.52707581227437 7.46854304635762 3.11932255581216 5.03614457831325 1.87566607460036 0.465815176558978 0.113789778206365 0 0.853566958698373 0.127868852459016 0.0032520325203252 0.0552486187845304 2.33609467455621 0 0.0533707865168539 0 1.95766299745978 1.20171673819742 1.939713639789 0.0449017773620206 0.100740740740741 2.49483352468427 2.47342563644484 0.280945757997218 1.02088167053364 1.03055326176713 0 0.0150375939849624 0.988636363636364 0 0 0.367213114754098 0.33926453143535 0 0 0 0 0 0 0 0 0 0 0 0 0.00265604249667995 0.00533333333333333 0 0.00515463917525773 0 0 0.209090909090909 0.0485367594575303 0 0 0.00315126050420168 0.085348506401138 0 0 0 0 0 0 0.00225225225225225
"banks_superior_temporal_sulcus_right" 0 0 0 0 0 0 0 0 0 0 0 0 0 0 0 0 0 0 0 0 0 0 0 0 0 0 0 0 0 0 0 0 0 0 0 0 0.0106951871657754 0 0 0.36046511627907 2.68344155844156 4.43562439496612 1.47222222222222 0.437190900098912 0 0 0 2.7858407079646 0 0.00849256900212314 0 0 0 0 0.315294117647059 0.111111111111111 0.314566577301162 0.213930348258706 0 0 0 0.758563074352548 2.46692607003891 4.7819209039548 0 0 6.11353711790393 0.102310231023102
"caudal_anterior_cingulate_cortex_right" 0 13.1056338028169 1.66812227074236 0 0 0 0 0.00625651720542232 0 0 0.0372836218375499 0 0.198830409356725 0 0 0 1.46332737030411 0.00530503978779841 0.028169014084507 0 0.00223463687150838 0.00968523002421308 0.0307396733909702 0 1.69665809768638 0.895604395604396 0.806963645673323 0.00347222222222222 0 0 0 0 0 0.367213114754098 0 0 8.70377019748653 0 0 0.0087719298245614 0 0 0 0 0.194610778443114 0 0.076158940397351 0 0 0 10.4310344827586 0.0107816711590297 1.58367346938775 0 0.198581560283688 0.732620320855615 0.469955156950673 0 2.12903225806452 2.43016069221261 13.0916072408118 0 0 0.00454029511918275 0 0 0 1.94352159468439
"caudal_middle_frontal_gyrus_right" 0 0.723404255319149 2.79565217391304 0 0 0 0 0.00335570469798658 0.0588235294117647 0 0.0182926829268293 0 0.0428954423592493 0 0 0 0.20959595959596 0 0.00303490136570561 0 0.00354609929078014 0.123839009287926 0.0376766091051805 0 0.0578778135048231 0.0769686204854944 0.466605672461116 0.0072202166064982 0 0.00345423143350604 0 0 0 0.33926453143535 0.0106951871657754 8.70377019748653 0 0 0.0121703853955375 0.248636859323882 0.00410677618069815 0.0301109350237718 0.665377176015474 0.0564516129032258 0.0177580466148724 0 0.002389486260454 0 0 0.0228571428571429 0.662840746054519 0.0033112582781457 0.0746887966804979 0 1.71640407784986 2.5172981878089 5.17359050445104 0.00580832526621491 0.425087108013937 3.28579146407347 1.9591439688716 1.31697054698457 0.00636435958631663 1.17235188509874 0 0 0.0611353711790393 6.84071856287425
"cuneus_right" 0 0 0 0.03470715835141 0 0 0 0 0 0.0036003600360036 0 0 0 0 0 0 0 0 0 0 0 0 0 0 0 0 0 0.00328407224958949 0 0 0 0 0 0 0 0 0 0 0 0.016 0.0139103554868624 0 0.0285714285714286 8.27586206896552 0 0.177954847277556 0 0 0 0 0 0 0 4.7286432160804 0 0 0 0.242494226327945 0 0 0 1.05639396346307 0 0.00211193241816262 0 0 0.00687285223367698 0
"entorhinal_cortex_right" 0 0 0.00642054574638844 0 16.7549019607843 0 0 0 0 0 0 0 0 0 0.0754716981132075 0 0 0 0 0 0 0.00573065902578797 0 0 0 0 0.00105876124933827 0 0 0 0 0 0 0 0 0 0.0121703853955375 0 0 0.0483870967741935 0 0.0911917098445596 0 0 0 0 0 0 1.13357400722022 0 0 0 0 0 0 0 0 0 0 0 0 0 0.35625 0 0 3.78091872791519 0 0.185873605947955
"fusiform_gyrus_right" 0 0 0.00382043935052531 0 0 0.0109204368174727 0 0 0 0.00142348754448399 0 0.00815494393476045 0 0 0 0 0 0 0 0 0 0 0 0 0 0 0 0 0 0 0 0 0 0 0.36046511627907 0.0087719298245614 0.248636859323882 0.016 0.0483870967741935 0 0.00125944584382872 0.486681065514759 0.614906832298137 0.558888076079005 0 1.82999044890162 0 3.92732166890982 0.393723252496434 0.00483675937122128 0.0121359223300971 0 0 0.182080924855491 0.0116086235489221 0.0326975476839237 0.145084745762712 0.0637931034482759 0 0.00303336703741153 0.0329821346770499 0.00386349001931745 6.13583815028902 0.164383561643836 0 0.939179632248939 1.45982905982906 10.1122661122661
"inferior_parietal_gyrus_right" 0 0 0 0 0 0 0 0 0 0 0 0 0 0 0 0 0 0 0 0 0 0 0 0 0 0 0 0 0 0 0 0 0 0 2.68344155844156 0 0.00410677618069815 0.0139103554868624 0 0.00125944584382872 0 0.173823072943611 0.259259259259259 2.10675039246468 0 0 0 1.41083743842365 0 0.0612691466083151 0.00146198830409357 0 0 0.0420711974110032 0.185142857142857 0.125195618153365 0.869737493808816 3.06103286384977 0 0 0.000733406674000733 4.52169766332857 0.0103734439834025 1.71764705882353 0 0 0.070859167404783 0.00796812749003984
"inferior_temporal_gyrus_right" 0 0 0 0 0 0.00614628149969269 0 0 0 0 0 0 0 0 0 0 0 0 0 0 0 0 0 0 0 0 0 0 0 0 0 0 0 0 4.43562439496612 0 0.0301109350237718 0 0.0911917098445596 0.486681065514759 0.173823072943611 0 0.505561172901921 0.379672897196262 0 0 0 7.37738940469689 0.0229445506692161 0.00853242320819113 0.00513259195893926 0 0 0.0038572806171649 0.0128949065119278 0.020389249304912 0.1 0.167441860465116 0 0 0.00316455696202532 0.376185458377239 5.84037015615963 0.35687263556116 0 0.336501901140684 1.28172043010753 1.17061973986228
"cingulate_gyrus_isthmus_right" 0 0 0.457496136012365 0 0 0 0 0.0043525571273123 0.227848101265823 0 0 0 0 0 0 0.396984924623116 0.00385356454720617 0 0 0 0.00701754385964912 1.13672922252011 0.027972027972028 0 0 0 0.0899111343439624 0 0 0 0 0 0 0 1.47222222222222 0 0.665377176015474 0.0285714285714286 0 0.614906832298137 0.259259259259259 0.505561172901921 0 3.10651499482937 0 0.225656877897991 0 0.12707182320442 0 0.154566744730679 0.108490566037736 0 0 0.0479452054794521 0.0496277915632754 1.08383233532934 3.08651162790698 1.93684210526316 0 0.00506970849176172 0.0246775098149187 0.138768430182134 0.0040650406504065 4.85374554102259 0 0 0.345945945945946 0.519572953736655
"lateral_occipital_cortex_right" 0 0 0 0 0 0.00124610591900312 0 0 0 0.00115740740740741 0 0 0 0 0 0 0 0 0 0 0 0 0 0 0 0 0 0 0 0 0 0 0 0 0.437190900098912 0 0.0564516129032258 8.27586206896552 0 0.558888076079005 2.10675039246468 0.379672897196262 3.10651499482937 0 0 3.04817518248175 0 0.284134881149807 0.06640625 0.00869565217391304 0.015693112467306 0 0.00170502983802217 6.28177339901478 0.0640941792020929 0.111636707663198 0.550611790878754 9.41335131490223 0 0 0.00798084596967279 3.11407249466951 0.420620972466315 2.42199488491049 0 0 4.1057268722467 0.638132295719844
"lateral_orbitofrontal_cortex_right" 0 0.0191082802547771 0.00193986420950533 0 0 0 0 0 0 0 0 0 0 0 0 0 0.00221483942414175 0 0 0 0 0 0 0 0 0 0.00174140182847192 0 0 0 0 0 0 0 0 0.194610778443114 0.0177580466148724 0 0 0 0 0 0 0 0 0 5.38185654008439 0 0 0 0.0420792079207921 1.56363636363636 0.434052757793765 0 0 0.00278551532033426 0.00274160383824537 0 0.163503649635036 0.471967380224261 0.138440239963083 0 0 0 0.682432432432432 0.0289435600578871 0 0.374207188160677
"lingual_gyrus_right" 0 0 0 0 0 0.00155642023346304 0 0 0 0.00284090909090909 0 0 0 0 0 0 0 0 0 0 0 0 0 0 0 0 0 0 0 0 0 0 0 0 0 0 0 0.177954847277556 0 1.82999044890162 0 0 0.225656877897991 3.04817518248175 0 0 0 0 0.0142045454545455 0 0 0 0 4.39424460431655 0 0 0 0.201203783319003 0 0 0 0.0038560411311054 0 0 0 0 0 0.00207253886010363
"medial_orbitofrontal_gyrus_right" 0 0.0106382978723404 0.00206825232678387 0 0 0 0 0 0 0 0 0 0.322824716267339 0 0 0 0.00476758045292014 0 0 0 0 0 0 0 0.00298953662182362 0.00115207373271889 0 0 0 0 0 0 0 0 0 0.076158940397351 0.002389486260454 0 0 0 0 0 0 0 5.38185654008439 0 0 0 0 0 0.010752688172043 0 0.012987012987013 0 0 0 0.0028673835125448 0 0.470209339774557 4.59009483667018 0.152163575844032 0 0 0 4.50378787878788 0.00318979266347687 0 0.102040816326531
"middle_temporal_gyrus_right" 0 0 0 0 0 0 0 0 0 0 0 0 0 0 0 0 0 0 0 0 0 0 0 0 0 0 0 0 0 0 0 0 0 0 2.7858407079646 0 0 0 0 3.92732166890982 1.41083743842365 7.37738940469689 0.12707182320442 0.284134881149807 0 0 0 0 0 0.0173364854215918 0 0.0051150895140665 0 0 0.0133495145631068 0.00850340136054422 0.0490349504434011 0.283395755305868 0 0 0.00152380952380952 1.28822055137845 1.77327491785323 0.674985145573381 0 0 0.181110029211295 0.172364672364672
"parahippocampal_gyrus_right" 0 0 0 0 0.0350877192982456 0 0 0 0 0 0 0 0 0 0 0 0 0 0 0 0 0 0 0 0 0 0 0 0 0 0 0 0 0 0 0 0 0 1.13357400722022 0.393723252496434 0 0.0229445506692161 0 0.06640625 0 0.0142045454545455 0 0 0 0 0 0 0 0 0 0 0 0 0 0 0 0 0.00384245917387128 0 0 0 0 0.177705977382876
"paracentral_gyrus_right" 0 0 0.0072289156626506 0 0 0 0 0 0 0 0 0 0 0 0 0.0275387263339071 0 0 0 0 0 0 0.00168918918918919 0 0 0 0.00381679389312977 0 0 0 0 0 0 0.00265604249667995 0.00849256900212314 0 0.0228571428571429 0 0 0.00483675937122128 0.0612691466083151 0.00853242320819113 0.154566744730679 0.00869565217391304 0 0 0 0.0173364854215918 0 0 0.00329489291598023 0 0 0.00421052631578947 0.349848331648129 0.514506769825919 3.09379968203498 1.58006362672322 0 0 1.52594099694812 2.16916167664671 0 0.052734375 0 0 0 0.00805369127516779
"inferior_frontal_gyrus_pars_opercularis_right" 0 0.122641509433962 0.0991535671100363 0 0 0 0 0 0 0 0.0112233445566779 0 0.0612557427258806 0 0 0 0.380543633762518 0 0.00353356890459364 0 0 0 0.00169348010160881 0 0.0415879017013233 0.151629072681704 0.064022933588151 0 0 0 0 0 0 0.00533333333333333 0 10.4310344827586 0.662840746054519 0 0 0.0121359223300971 0.00146198830409357 0.00513259195893926 0.108490566037736 0.015693112467306 0.0420792079207921 0 0.010752688172043 0 0 0.00329489291598023 0 0.0117416829745597 2.51111111111111 0 0.00405679513184584 0.0505836575875486 0.37609561752988 0 0.565488565488566 2.62343572241183 5.12582781456954 0.00150037509377344 0 0.029382957884427 0 0 0 2.43396226415094
"inferior_frontal_gyrus_pars_orbitalis_right" 0 0 0 0 0 0 0 0 0 0 0 0 0 0 0 0 0 0 0 0 0 0 0 0 0 0 0 0 0 0 0 0 0 0 0 0.0107816711590297 0.0033112582781457 0 0 0 0 0 0 0 1.56363636363636 0 0 0.0051150895140665 0 0 0.0117416829745597 0 1.64245810055866 0 0 0 0.00344234079173838 0 0.0154639175257732 3.46666666666667 0.0545454545454545 0 0.364145658263305 0 0 0 0 0
"inferior_frontal_gyrus_pars_triangularis_right" 0 0.0533333333333333 0.0117233294255569 0 0 0 0 0 0 0 0 0 0 0 0 0 0.0137931034482759 0 0 0 0 0 0 0 0 0.00863131935881628 0.0047192071731949 0 0 0 0 0 0 0.00515463917525773 0 1.58367346938775 0.0746887966804979 0 0 0 0 0 0 0.00170502983802217 0.434052757793765 0 0.012987012987013 0 0 0 2.51111111111111 1.64245810055866 0 0 0.00197628458498024 0.00740740740740741 0.0546448087431694 0 0.240631163708087 11.7130044843049 1.13524384112619 0 0.0168067226890756 0 0 0 0 0.223958333333333
"pericalcarine_cortex_right" 0 0 0 0 0 0 0 0 0 0 0 0 0 0 0 0 0 0 0 0 0 0 0 0 0 0 0 0 0 0 0 0 0 0 0 0 0 4.7286432160804 0 0.182080924855491 0.0420711974110032 0.0038572806171649 0.0479452054794521 6.28177339901478 0 4.39424460431655 0 0 0 0.00421052631578947 0 0 0 0 0 0 0.00890471950133571 0.314356435643564 0 0 0 0.0649458784346378 0.00193798449612403 0.00899887514060742 0 0 0.0515021459227468 0
"postcentral_gyrus_right" 0 0.0397022332506203 0.0860215053763441 0 0 0 0 0 0 0 0.00157109190887667 0 0 0 0 0 0.00185013876040703 0 0 0 0.00141143260409315 0.00213903743315508 0.00255918106206014 0 0 0 0.00565656565656566 0.001194743130227 0 0 0 0 0 0 0.315294117647059 0.198581560283688 1.71640407784986 0 0 0.0116086235489221 0.185142857142857 0.0128949065119278 0.0496277915632754 0.0640941792020929 0 0 0 0.0133495145631068 0 0.349848331648129 0.00405679513184584 0 0.00197628458498024 0 0 0.238839285714286 6.1954795357361 0.806354009077156 0.00463499420625724 0.00467289719626168 0.140724946695096 3.63615160349854 0.115135834411384 5.53670705630791 0 0 0.00267737617135207 0.667259786476868
"posterior_cingulate_gyrus_right" 0 1.31137724550898 4.66214382632293 0 0 0.00205761316872428 0 0.00594648166501487 0.0122324159021407 0 0 0 0.00710479573712256 0 0 0 0.25944170771757 0 0 0 0.0931216931216931 8.22894168466523 0.381301558203483 0 0.00911161731207289 0.0106241699867198 0.424363454817773 0.00665557404326123 0 0.166153846153846 0 0 0 0.209090909090909 0.111111111111111 0.732620320855615 2.5172981878089 0 0 0.0326975476839237 0.125195618153365 0.020389249304912 1.08383233532934 0.111636707663198 0.00278551532033426 0 0 0.00850340136054422 0 0.514506769825919 0.0505836575875486 0 0.00740740740740741 0 0.238839285714286 0 16.5047210300429 0.195294117647059 0.0716112531969309 0.026378896882494 13.1510945008009 0.333065164923572 0.00186219739292365 2.73469387755102 0 0 0.0218181818181818 0.288343558282209
"precentral_gyrus_right" 0 0.202790697674419 1.47496617050068 0 0 0 0 0 0.00187265917602996 0 0 0 0.00766871165644172 0 0 0.0016273393002441 0.0888888888888889 0 0 0 0.0320284697508897 0.0166112956810631 0.0513100436681223 0 0.00508474576271186 0.0115709835336004 0.191690962099125 0 0 0.0186480186480186 0 0 0 0.0485367594575303 0.314566577301162 0.469955156950673 5.17359050445104 0 0 0.145084745762712 0.869737493808816 0.1 3.08651162790698 0.550611790878754 0.00274160383824537 0 0.0028673835125448 0.0490349504434011 0 3.09379968203498 0.37609561752988 0.00344234079173838 0.0546448087431694 0.00890471950133571 6.1954795357361 16.5047210300429 0 9.08862350722816 0.0265017667844523 0.12453300124533 0.860749808722265 4.47983870967742 0.0154269972451791 5.81937799043062 0 0 0.031496062992126 1.06963388370424
"precuneus_right" 0 0 0.00171969045571797 0 0 0 0 0 0 0 0 0 0 0 0 0 0 0 0 0 0 0 0 0 0 0 0 0 0 0 0 0 0 0 0.213930348258706 0 0.00580832526621491 0.242494226327945 0 0.0637931034482759 3.06103286384977 0.167441860465116 1.93684210526316 9.41335131490223 0 0.201203783319003 0 0.283395755305868 0 1.58006362672322 0 0 0 0.314356435643564 0.806354009077156 0.195294117647059 9.08862350722816 0 0 0 0.00521966072205307 6.11264230077891 0 2.17538688282977 0 0 0.0199714693295292 0.00185528756957328
"rostral_anterior_cingulate_cortex_right" 0 0.292358803986711 0.0482954545454545 0 0 0 0 0 0 0 0.00520833333333333 0 0.0226415094339623 0 0 0 0.0138888888888889 0 0 0 0 0 0 0 2.48768472906404 0.0190088255261371 0.00406091370558376 0 0 0 0 0 0 0 0 2.12903225806452 0.425087108013937 0 0 0 0 0 0 0 0.163503649635036 0 0.470209339774557 0 0 0 0.565488565488566 0.0154639175257732 0.240631163708087 0 0.00463499420625724 0.0716112531969309 0.0265017667844523 0 0 0.283792048929664 1.99239130434783 0 0 0 0 0 0 0.0516962843295638
"rostral_middle_frontal_gyrus_right" 0 0.112801013941698 0.0524987380111055 0 0 0 0 0 0 0 0 0 0.00664084117321527 0 0 0 0.0302212628170534 0 0 0 0 0 0 0 0.0011883541295306 0.0174545454545455 0.0153988296889436 0 0 0 0 0 0 0.00315126050420168 0 2.43016069221261 3.28579146407347 0 0 0.00303336703741153 0 0 0.00506970849176172 0 0.471967380224261 0 4.59009483667018 0 0 0 2.62343572241183 3.46666666666667 11.7130044843049 0 0.00467289719626168 0.026378896882494 0.12453300124533 0 0.283792048929664 0 12.1995508501765 0 0 0 0.0674448767833982 0 0 0.162447257383966
"superior_frontal_gyrus_right" 0 0.80874929893438 1.73284537968893 0 0 0 0 0 0.00225225225225225 0 0.008 0 0.0238568588469185 0 0 0 0.179786200194363 0 0.00103896103896104 0 0.0116959064327485 0.0303347280334728 0.0251968503937008 0 0.0328389830508475 0.0690355329949239 0.404403244495944 0.001508864579404 0 0 0 0 0 0.085348506401138 0 13.0916072408118 1.9591439688716 0 0 0.0329821346770499 0.000733406674000733 0.00316455696202532 0.0246775098149187 0.00798084596967279 0.138440239963083 0 0.152163575844032 0.00152380952380952 0 1.52594099694812 5.12582781456954 0.0545454545454545 1.13524384112619 0 0.140724946695096 13.1510945008009 0.860749808722265 0.00521966072205307 1.99239130434783 12.1995508501765 0 0 0.000792707094728498 0.0201680672268908 0.123640526617058 0 0.0116009280742459 1.12041884816754
"superior_parietal_gyrus_right" 0 0 0.0051413881748072 0 0 0 0 0 0 0 0 0 0 0 0 0.00459066564651875 0 0 0 0 0.0090702947845805 0 0 0 0 0 0.00070871722182849 0 0 0 0 0 0 0 0.758563074352548 0 1.31697054698457 1.05639396346307 0 0.00386349001931745 4.52169766332857 0.376185458377239 0.138768430182134 3.11407249466951 0 0.0038560411311054 0 1.28822055137845 0 2.16916167664671 0.00150037509377344 0 0 0.0649458784346378 3.63615160349854 0.333065164923572 4.47983870967742 6.11264230077891 0 0 0 0 0 2.66742857142857 0 0 0.00548446069469835 0.0258327668252889
"superior_temporal_gyrus_right" 0 0 0 0 0 0 0 0 0 0 0 0 0 0 0 0 0 0 0 0 0 0 0 0 0 0 0 0 0 0 0 0 0 0 2.46692607003891 0 0.00636435958631663 0 0.35625 6.13583815028902 0.0103734439834025 5.84037015615963 0.0040650406504065 0.420620972466315 0 0 0 1.77327491785323 0.00384245917387128 0 0 0.364145658263305 0.0168067226890756 0.00193798449612403 0.115135834411384 0.00186219739292365 0.0154269972451791 0 0 0 0.000792707094728498 0 0 0.0771663504111322 0 0.248328557784145 7.79243243243243 0.443932411674347
"supramarginal_gyrus_right" 0 0.00237812128418549 0.00321543408360129 0 0 0 0 0 0 0 0 0 0 0 0 0 0 0 0 0 0 0 0 0 0 0 0.00159362549800797 0 0 0 0 0 0 0 4.7819209039548 0.00454029511918275 1.17235188509874 0.00211193241816262 0 0.164383561643836 1.71764705882353 0.35687263556116 4.85374554102259 2.42199488491049 0 0 0 0.674985145573381 0 0.052734375 0.029382957884427 0 0 0.00899887514060742 5.53670705630791 2.73469387755102 5.81937799043062 2.17538688282977 0 0 0.0201680672268908 2.66742857142857 0.0771663504111322 0 0 0 0.324808184143222 0.850733390854185
"frontal_pole_right" 0 0 0 0 0 0 0 0 0 0 0 0 0 0 0 0 0 0 0 0 0 0 0 0 0 0 0 0 0 0 0 0 0 0 0 0 0 0 0 0 0 0 0 0 0.682432432432432 0 4.50378787878788 0 0 0 0 0 0 0 0 0 0 0 0 0.0674448767833982 0.123640526617058 0 0 0 0 0 0 0
"temporal_pole_right" 0 0 0 0 0 0 0 0 0 0 0 0 0 0 0 0 0 0 0 0 0 0 0 0 0 0 0 0 0 0 0 0 0 0 0 0 0 0 3.78091872791519 0.939179632248939 0 0.336501901140684 0 0 0.0289435600578871 0 0.00318979266347687 0 0 0 0 0 0 0 0 0 0 0 0 0 0 0 0.248328557784145 0 0 0 0 0.2304
"transverse_temporal_gyrus_right" 0 0 0 0 0 0 0 0 0 0 0 0 0 0 0 0 0 0 0 0 0 0 0 0 0 0 0 0 0 0 0 0 0 0 6.11353711790393 0 0.0611353711790393 0.00687285223367698 0 1.45982905982906 0.070859167404783 1.28172043010753 0.345945945945946 4.1057268722467 0 0 0 0.181110029211295 0 0 0 0 0 0.0515021459227468 0.00267737617135207 0.0218181818181818 0.031496062992126 0.0199714693295292 0 0 0.0116009280742459 0.00548446069469835 7.79243243243243 0.324808184143222 0 0 0 0.624254473161034
"insula_right" 0 0.359430604982206 0.147150259067358 0 0.00366300366300366 0 0 0 0 0 0.00194363459669582 0 0.0252844500632111 0 0 0 0.03584229390681 0 0 0 0 0 0 0 0.00299850074962519 0.0115340253748558 0.025997310623039 0 0 0 0 0 0 0.00225225225225225 0.102310231023102 1.94352159468439 6.84071856287425 0 0.185873605947955 10.1122661122661 0.00796812749003984 1.17061973986228 0.519572953736655 0.638132295719844 0.374207188160677 0.00207253886010363 0.102040816326531 0.172364672364672 0.177705977382876 0.00805369127516779 2.43396226415094 0 0.223958333333333 0 0.667259786476868 0.288343558282209 1.06963388370424 0.00185528756957328 0.0516962843295638 0.162447257383966 1.12041884816754 0.0258327668252889 0.443932411674347 0.850733390854185 0 0.2304 0.624254473161034 0
