# Supplementary material for: NODDI and Tensor-Based Microstructural Indices as Predictors of Functional Connectivity
Source: PLoS One. 2016 Apr 14;11(4):e0153404. doi: 10.1371/journal.pone.0153404 (PMC4831788; doi:10.1371/journal.pone.0153404)
Supplement: S1 Data — a) Functional connectivity matrices, both fMRI and EEG connectomes across all subjects, in the form of precision matrices and b) structural brain connectivity matrices across all subjects and microstructural indices. Columns and rows are named according to the corresponding brain region that represent. (ZIP) [file pone.0153404.s001.zip › DATA/DWI/50_WFA_68.txt]

"banks_superior_temporal_sulcus_left" "caudal_anterior_cingulate_cortex_left" "caudal_middle_frontal_gyrus_left" "cuneus_left" "entorhinal_cortex_left" "fusiform_gyrus_left" "inferior_parietal_gyrus_left" "inferior_temporal_gyrus_left" "cingulate_gyrus_isthmus_left" "lateral_occipital_cortex_left" "lateral_orbitofrontal_cortex_left" "lingual_gyrus_left" "medial_orbitofrontal_gyrus_left" "middle_temporal_gyrus_left" "parahippocampal_gyrus_left" "paracentral_gyrus_left" "inferior_frontal_gyrus_pars_opercularis_left" "inferior_frontal_gyrus_pars_orbitalis_left" "inferior_frontal_gyrus_pars_triangularis_left" "pericalcarine_cortex_left" "postcentral_gyrus_left" "posterior_cingulate_gyrus_left" "precentral_gyrus_left" "precuneus_left" "rostral_anterior_cingulate_cortex_left" "rostral_middle_frontal_gyrus_left" "superior_frontal_gyrus_left" "superior_parietal_gyrus_left" "superior_temporal_gyrus_left" "supramarginal_gyrus_left" "frontal_pole_left" "temporal_pole_left" "transverse_temporal_gyrus_left" "insula_left" "banks_superior_temporal_sulcus_right" "caudal_anterior_cingulate_cortex_right" "caudal_middle_frontal_gyrus_right" "cuneus_right" "entorhinal_cortex_right" "fusiform_gyrus_right" "inferior_parietal_gyrus_right" "inferior_temporal_gyrus_right" "cingulate_gyrus_isthmus_right" "lateral_occipital_cortex_right" "lateral_orbitofrontal_cortex_right" "lingual_gyrus_right" "medial_orbitofrontal_gyrus_right" "middle_temporal_gyrus_right" "parahippocampal_gyrus_right" "paracentral_gyrus_right" "inferior_frontal_gyrus_pars_opercularis_right" "inferior_frontal_gyrus_pars_orbitalis_right" "inferior_frontal_gyrus_pars_triangularis_right" "pericalcarine_cortex_right" "postcentral_gyrus_right" "posterior_cingulate_gyrus_right" "precentral_gyrus_right" "precuneus_right" "rostral_anterior_cingulate_cortex_right" "rostral_middle_frontal_gyrus_right" "superior_frontal_gyrus_right" "superior_parietal_gyrus_right" "superior_temporal_gyrus_right" "supramarginal_gyrus_right" "frontal_pole_right" "temporal_pole_right" "transverse_temporal_gyrus_right" "insula_right"
"banks_superior_temporal_sulcus_left" 0 0 0.43627429384243 0 0 0 0.343898230500971 0.382106030312297 0.410515246011051 0.30699055069499 0 0 0 0.318554643581793 0 0.40802566375885 0 0 0 0 0 0 0.408907566543376 0.403339745307197 0 0 0.451807706926653 0.417210680426557 0.406161907325603 0.371094192889875 0 0 0.387402176198809 0.417496718343164 0 0 0 0 0 0 0 0 0 0 0 0 0 0 0 0 0 0 0 0 0 0 0 0 0 0 0 0 0 0 0 0 0 0
"caudal_anterior_cingulate_cortex_left" 0 0 0.427167280858415 0 0 0 0 0.431532577109066 0.433566756901929 0 0.407773447371794 0 0.421882648452685 0 0 0.29323300165086 0.410634211796742 0.414140228765912 0.33190527724752 0 0.404046765615928 0.450784382327556 0.392927506973502 0 0.399173093850547 0.400505172814941 0.461643252806171 0.436013055358885 0 0 0 0 0 0.412305328721368 0 0.474783866445019 0.455788194191325 0 0 0 0 0 0 0 0.404370158071924 0 0.41113513503234 0 0 0 0.42089659130791 0 0.384316818684979 0 0.400724331178429 0.538794949543179 0.412000455719084 0 0.405722004532289 0.416512706448132 0.482468127040991 0 0 0.355916681761471 0 0 0 0.398699137168118
"caudal_middle_frontal_gyrus_left" 0.43627429384243 0.427167280858415 0 0 0.45993355714735 0.423180059906034 0.417294444735777 0.445868156403007 0.448486188479485 0.436658689112632 0.361752992318791 0 0.39186564099045 0.415887593631808 0 0.399971030703637 0.361245988904488 0.370559811834906 0.304029864264664 0 0.361293242788453 0.443657222508094 0.348667216815731 0.435720347027272 0.361338225063321 0.354944294851005 0.400657581307939 0.413466157423716 0.441731546560048 0.386467638872954 0 0 0.449542313230362 0.398788430329451 0 0.430834270539169 0.409494705078628 0 0.465171397010639 0.411455066515171 0 0 0.454235221449932 0 0.374174386468461 0 0.390562996700447 0 0 0.434533100691813 0.383872426148122 0 0.369913016088929 0 0.376344415176981 0.472844967969936 0.423261853928227 0.403441768856927 0.37829054420351 0.382247008723654 0.492887173345749 0.448860418061981 0 0.399188942542685 0 0 0 0.374477568328373
"cuneus_left" 0 0 0 0 0 0.384431939133733 0.400315414054417 0 0 0.273237606671632 0 0.240746540172124 0 0 0 0 0 0 0 0.199103326433784 0 0 0 0.361503170749015 0 0 0 0.339740203963079 0 0 0 0 0 0 0 0 0 0.179464777003911 0 0 0 0 0 0 0 0 0 0 0 0 0 0 0 0 0 0 0 0 0 0 0 0 0 0 0 0 0 0
"entorhinal_cortex_left" 0 0 0.45993355714735 0 0 0.19133517729208 0 0.19824578536582 0 0 0 0 0 0 0.220669254102275 0 0 0 0 0 0 0.515845110865819 0 0 0 0 0.47838237637471 0 0.265777611214217 0 0 0.271102903115942 0 0.246984751658611 0 0 0 0 0.353290024933445 0 0 0 0 0 0 0 0 0 0.343329591688637 0 0 0 0 0 0 0 0 0 0 0 0 0 0 0 0 0 0 0.272042532900425
"fusiform_gyrus_left" 0 0 0.423180059906034 0.384431939133733 0.19133517729208 0 0.41961211809077 0.285245395109925 0.39760818921003 0.31617877847342 0 0.287371420603696 0.287083909144535 0.344226711747991 0.199075230060136 0.414763138961728 0.393632896091536 0 0 0.313520794695886 0.425946120468666 0.440573006031821 0.427845655542276 0.341608236086023 0 0 0.426416496916849 0.409902520836973 0.375553928715292 0.394815322630487 0 0.315087682617482 0.42557323250355 0.351226139581146 0 0 0 0 0 0.254182667865999 0 0.19946903532828 0 0.136914969438085 0 0.117805975463782 0 0 0 0 0 0 0 0 0 0.427284754099028 0 0 0 0 0 0 0 0 0 0 0 0
"inferior_parietal_gyrus_left" 0.343898230500971 0 0.417294444735777 0.400315414054417 0 0.41961211809077 0 0.379790846959683 0.427318443080121 0.359110083366373 0 0.354988150437447 0 0.339046869313298 0 0.398338206193564 0.385549889043264 0 0 0.370001931555494 0.390927274495985 0.40712670430618 0.417773818018891 0.419932594779818 0 0 0.424996446980713 0.41625003782915 0.406368783671903 0.353733580084268 0 0 0.438789658577447 0.437865971016655 0 0 0 0 0 0 0 0 0 0 0 0 0 0 0 0 0 0 0 0 0 0 0 0 0 0 0 0 0 0 0 0 0 0
"inferior_temporal_gyrus_left" 0.382106030312297 0.431532577109066 0.445868156403007 0 0.19824578536582 0.285245395109925 0.379790846959683 0 0.427355538652125 0.30159715906653 0 0.308570070226228 0 0.333803058767278 0.178997051251976 0.417571856270695 0.406112382959065 0 0 0.290708029879769 0.414243680849368 0.458845000689653 0.429200306391502 0.402267236303349 0 0 0.46893537274544 0.404727776460642 0.399015972116323 0.37380596881405 0 0.310419684793361 0.431131082159958 0.448093720743382 0 0.432945449698962 0.410206623381001 0 0 0 0 0 0.48207381029535 0 0 0 0 0 0 0 0 0 0 0 0 0.465788588755877 0 0 0 0 0 0 0 0 0 0 0 0
"cingulate_gyrus_isthmus_left" 0.410515246011051 0.433566756901929 0.448486188479485 0 0 0.39760818921003 0.427318443080121 0.427355538652125 0 0.406671334223881 0 0.251461542656658 0 0.409333559178762 0.16045005207888 0.408564243781622 0.422363338658042 0 0 0 0.428707155790983 0.456923309412278 0.475049066927732 0.289220872285568 0 0 0.486286150768375 0.434851540774201 0.449750333363388 0.403655152736903 0 0 0.404296907224732 0.417749594694099 0 0 0.430666037444516 0 0 0 0 0 0.45174292645032 0 0 0 0 0 0 0 0 0 0 0 0 0.429488563465866 0.439268266681098 0 0 0 0.439007045250466 0 0 0 0 0 0 0
"lateral_occipital_cortex_left" 0.30699055069499 0 0.436658689112632 0.273237606671632 0 0.31617877847342 0.359110083366373 0.30159715906653 0.406671334223881 0 0 0.322563048627572 0 0.277775974448731 0 0.384683714277252 0 0 0 0.319189769371814 0 0.396269469608122 0.419976798106171 0.394740207993262 0 0 0.425409413401526 0.345976764275509 0.420892850226931 0.374285616566741 0 0 0.400028852110045 0.406692880324315 0 0 0 0.192278226430008 0 0.208848260549216 0 0 0 0.147465551933506 0 0.153754044475755 0 0 0 0 0 0 0 0 0 0 0 0 0 0 0 0 0 0 0 0 0 0
"lateral_orbitofrontal_cortex_left" 0 0.407773447371794 0.361752992318791 0 0 0 0 0 0 0 0 0 0.291303174605705 0 0 0 0.33109062823186 0.283305661878717 0.29394403699365 0 0 0.378715870416534 0 0 0.361523833512942 0.314787265812655 0.404580171909144 0 0.118336695092936 0 0.173292637408775 0 0 0.269503480598979 0 0.418430746298471 0.399309315274134 0 0 0 0 0 0 0 0 0 0 0 0 0 0.41102912820935 0 0 0 0.366845407248275 0 0 0 0.358974106449455 0 0.414174511368325 0 0 0 0 0 0 0.360395357491787
"lingual_gyrus_left" 0 0 0 0.240746540172124 0 0.287371420603696 0.354988150437447 0.308570070226228 0.251461542656658 0.322563048627572 0 0 0 0 0 0.360746431361621 0 0 0 0.226281587017718 0 0 0.391717369297103 0.289355245657511 0 0 0 0.366184434016009 0.42826856454291 0.388806750290009 0 0 0.397279092020614 0 0 0 0 0 0 0.245739724493857 0 0 0 0 0 0 0 0 0 0 0 0 0 0 0 0 0 0 0 0 0 0 0 0 0 0 0 0
"medial_orbitofrontal_gyrus_left" 0 0.421882648452685 0.39186564099045 0 0 0.287083909144535 0 0 0 0 0.291303174605705 0 0 0 0 0 0.350504072771943 0.380218226185073 0.332127636051129 0 0 0 0 0 0.352777500226318 0.344145906448077 0.411261266417896 0 0 0 0.238766903658781 0 0 0.305949397680754 0 0.432262338159223 0.406329567528955 0 0 0 0 0 0 0 0 0 0.168835884248402 0 0 0 0.412089618226592 0 0 0 0 0.408788794672862 0.394241603556912 0 0.390779841111159 0.401219974229051 0.431775001982542 0 0 0 0 0 0 0.34369487105852
"middle_temporal_gyrus_left" 0.318554643581793 0 0.415887593631808 0 0 0.344226711747991 0.339046869313298 0.333803058767278 0.409333559178762 0.277775974448731 0 0 0 0 0 0.400752891770422 0 0.351266770311933 0.292700472928909 0 0 0.447931521078335 0.406238693578996 0.396548267983283 0 0 0 0.399328163806451 0.3308297907202 0.378690577945639 0 0.242963018353147 0.376945057209125 0.403549746172126 0 0 0 0 0 0 0 0 0 0 0 0 0 0 0 0 0 0 0 0 0 0 0 0 0 0 0 0 0 0 0 0 0 0
"parahippocampal_gyrus_left" 0 0 0 0 0.220669254102275 0.199075230060136 0 0.178997051251976 0.16045005207888 0 0 0 0 0 0 0 0 0 0 0 0 0 0 0 0 0 0 0 0 0 0 0 0 0.270409381175479 0 0 0 0 0.325969310515398 0 0 0 0 0 0 0 0 0 0 0 0 0 0 0 0 0 0 0 0 0 0 0 0 0 0 0 0 0
"paracentral_gyrus_left" 0.40802566375885 0.29323300165086 0.399971030703637 0 0 0.414763138961728 0.398338206193564 0.417571856270695 0.408564243781622 0.384683714277252 0 0.360746431361621 0 0.400752891770422 0 0 0 0 0 0 0.243296617867774 0.378301660723061 0.381688038095369 0.360872602015203 0 0 0.405381864744869 0.37268332603441 0 0.380505677473519 0 0 0 0.427741394120153 0 0 0 0 0 0 0 0 0.42071104429935 0 0 0 0 0 0 0.138600009960568 0 0 0 0 0 0 0.455495407961986 0 0 0 0 0.137838583256661 0 0 0 0 0 0
"inferior_frontal_gyrus_pars_opercularis_left" 0 0.410634211796742 0.361245988904488 0 0 0.393632896091536 0.385549889043264 0.406112382959065 0.422363338658042 0 0.33109062823186 0 0.350504072771943 0 0 0 0 0.355305592964333 0.233537847634828 0 0.350584028779574 0.406766593792696 0.269482518232862 0 0.3169586138364 0.330104999946282 0.392117110200864 0.378342960661478 0.427927581187963 0.386802745546647 0 0 0 0.324963690551076 0 0.436814872082083 0.399287982192167 0 0 0 0 0 0.399043175222751 0 0.389479913898499 0 0.421490612596042 0 0 0 0.394637422874358 0 0.38541777495893 0 0.397357085824488 0.423667066527707 0.397820753133066 0 0.388309622108071 0.409765888976567 0.428508541825644 0 0 0 0 0 0 0.380795847955721
"inferior_frontal_gyrus_pars_orbitalis_left" 0 0.414140228765912 0.370559811834906 0 0 0 0 0 0 0 0.283305661878717 0 0.380218226185073 0.351266770311933 0 0 0.355305592964333 0 0.223099597618977 0 0 0 0 0 0.374901688104896 0.33156983098159 0.382741731520391 0 0.287863626563908 0 0 0 0 0 0 0.410696549754265 0 0 0 0 0 0 0 0 0 0 0 0 0 0 0 0 0 0 0 0 0 0 0 0 0 0 0 0 0 0 0 0
"inferior_frontal_gyrus_pars_triangularis_left" 0 0.33190527724752 0.304029864264664 0 0 0 0 0 0 0 0.29394403699365 0 0.332127636051129 0.292700472928909 0 0 0.233537847634828 0.223099597618977 0 0 0 0 0 0 0.287498480574152 0.30132170103494 0.337649872403229 0 0.24185981191415 0 0 0 0 0.282270888543891 0 0.375222393742493 0.366602882029711 0 0 0 0 0 0 0 0 0 0 0 0 0 0.410201260255019 0 0 0 0 0 0 0 0 0 0.341558407142497 0 0 0 0 0 0 0
"pericalcarine_cortex_left" 0 0 0 0.199103326433784 0 0.313520794695886 0.370001931555494 0.290708029879769 0 0.319189769371814 0 0.226281587017718 0 0 0 0 0 0 0 0 0 0 0 0.352333627861821 0 0 0 0.332534149372592 0.361516920605212 0 0 0 0.39555797037886 0 0 0 0 0 0 0 0 0 0 0 0 0 0 0 0 0 0 0 0 0 0 0 0 0 0 0 0 0 0 0 0 0 0 0
"postcentral_gyrus_left" 0 0.404046765615928 0.361293242788453 0 0 0.425946120468666 0.390927274495985 0.414243680849368 0.428707155790983 0 0 0 0 0 0 0.243296617867774 0.350584028779574 0 0 0 0 0.402513518093233 0.350319837205104 0.257772144010933 0 0.325296732240482 0.392681405975425 0.368659466128413 0.313601699677158 0.344798108756822 0 0 0.390059569946997 0.330052568571696 0 0.432900475572049 0.393958810891228 0 0 0 0 0 0.376388033843924 0 0 0 0 0 0 0 0 0 0 0 0.104666466597391 0.434058407483418 0.455550158889001 0 0 0 0.521368000769896 0.138120992333956 0 0 0 0 0 0
"posterior_cingulate_gyrus_left" 0 0.450784382327556 0.443657222508094 0 0.515845110865819 0.440573006031821 0.40712670430618 0.458845000689653 0.456923309412278 0.396269469608122 0.378715870416534 0 0 0.447931521078335 0 0.378301660723061 0.406766593792696 0 0 0 0.402513518093233 0 0.458014683154481 0.381094963081665 0.354180167010567 0.391217469584354 0.478374372590863 0.412847479037261 0.470754992077934 0.402907273809153 0 0 0.502228236834822 0.425551632989911 0 0.456897017127176 0.431365175732279 0 0.484393023030554 0 0 0 0.451359888260795 0 0 0 0 0 0 0 0 0 0 0 0.434766521032479 0.555362281770424 0.444023234303725 0 0 0 0.529856947539259 0 0 0 0 0 0 0
"precentral_gyrus_left" 0.408907566543376 0.392927506973502 0.348667216815731 0 0 0.427845655542276 0.417773818018891 0.429200306391502 0.475049066927732 0.419976798106171 0 0.391717369297103 0 0.406238693578996 0 0.381688038095369 0.269482518232862 0 0 0 0.350319837205104 0.458014683154481 0 0.416469893482738 0 0.328344906079565 0.401434537044658 0.408612644746129 0.430984787468199 0.422513948216602 0 0 0.420094316113316 0.352196978923456 0 0.418511817902456 0.400439108118465 0 0 0 0 0 0.409619548481687 0 0 0 0 0 0 0.388975732281432 0.402872123961385 0 0 0 0.43046587472523 0.444139450092668 0.434229685794944 0 0 0 0.494976590312602 0 0 0 0 0 0 0
"precuneus_left" 0.403339745307197 0 0.435720347027272 0.361503170749015 0 0.341608236086023 0.419932594779818 0.402267236303349 0.289220872285568 0.394740207993262 0 0.289355245657511 0 0.396548267983283 0 0.360872602015203 0 0 0 0.352333627861821 0.257772144010933 0.381094963081665 0.416469893482738 0 0 0 0.477270046965443 0.354182141735863 0.416115557107439 0.381195063299999 0 0 0.415090572019522 0.431111834701164 0 0 0 0 0 0 0 0 0 0 0 0 0 0 0 0 0 0 0 0 0 0 0 0 0 0 0 0 0 0 0 0 0 0
"rostral_anterior_cingulate_cortex_left" 0 0.399173093850547 0.361338225063321 0 0 0 0 0 0 0 0.361523833512942 0 0.352777500226318 0 0 0 0.3169586138364 0.374901688104896 0.287498480574152 0 0 0.354180167010567 0 0 0 0.341139291099807 0.391864006840677 0 0 0 0 0 0 0.32585089584031 0 0.420874198264795 0.407966610865982 0 0 0 0 0 0 0 0 0 0.381212476364393 0 0 0 0.411054343248423 0 0 0 0 0.421256072277269 0.388439102439661 0 0.295218122092226 0.406639081040675 0.417342333634356 0 0 0 0 0 0 0.384182515723236
"rostral_middle_frontal_gyrus_left" 0 0.400505172814941 0.354944294851005 0 0 0 0 0 0 0 0.314787265812655 0 0.344145906448077 0 0 0 0.330104999946282 0.33156983098159 0.30132170103494 0 0.325296732240482 0.391217469584354 0.328344906079565 0 0.341139291099807 0 0.401021987550877 0 0 0.391537508005047 0.240630660468975 0 0 0.349500984219935 0 0.431049889747792 0.412292955022389 0 0 0 0 0 0 0 0 0 0.397212835326934 0 0 0 0.411262205084117 0 0.380162090332228 0 0 0.4188674165225 0.381930078944311 0 0.409494912561384 0.412955893304991 0.416817455754689 0 0 0 0 0 0 0.393358221578915
"superior_frontal_gyrus_left" 0.451807706926653 0.461643252806171 0.400657581307939 0 0.47838237637471 0.426416496916849 0.424996446980713 0.46893537274544 0.486286150768375 0.425409413401526 0.404580171909144 0 0.411261266417896 0 0 0.405381864744869 0.392117110200864 0.382741731520391 0.337649872403229 0 0.392681405975425 0.478374372590863 0.401434537044658 0.477270046965443 0.391864006840677 0.401021987550877 0 0.432658682785809 0.462641518200466 0.396209782101891 0.218434091534718 0 0.461071908634385 0.405154984133236 0 0.475144844854299 0.453804650824013 0 0.476261879316165 0 0 0 0.477400804299772 0 0.4220640616976 0 0 0 0 0.508288210220186 0.417299824622389 0 0.406263454022147 0 0.419355297623656 0.527679090625855 0.451366911667728 0 0.388775173121152 0.411896432735356 0.501726734257431 0.448126258797088 0 0.477142655052028 0 0 0 0.404662781982186
"superior_parietal_gyrus_left" 0.417210680426557 0.436013055358885 0.413466157423716 0.339740203963079 0 0.409902520836973 0.41625003782915 0.404727776460642 0.434851540774201 0.345976764275509 0 0.366184434016009 0 0.399328163806451 0 0.37268332603441 0.378342960661478 0 0 0.332534149372592 0.368659466128413 0.412847479037261 0.408612644746129 0.354182141735863 0 0 0.432658682785809 0 0.424435406314386 0.378306529738034 0 0 0.429249323669982 0.415990738220116 0 0.427151974430857 0.39394414052207 0.223291502447961 0 0 0 0 0 0 0 0 0 0 0 0 0 0 0 0 0.155493365398024 0.457043635105138 0 0 0 0 0.431081373689834 0 0 0 0 0 0 0
"superior_temporal_gyrus_left" 0.406161907325603 0 0.441731546560048 0 0.265777611214217 0.375553928715292 0.406368783671903 0.399015972116323 0.449750333363388 0.420892850226931 0.118336695092936 0.42826856454291 0 0.3308297907202 0 0 0.427927581187963 0.287863626563908 0.24185981191415 0.361516920605212 0.313601699677158 0.470754992077934 0.430984787468199 0.416115557107439 0 0 0.462641518200466 0.424435406314386 0 0.364059011719939 0 0.322549271032118 0.296225966645409 0.396101173367002 0 0 0 0 0 0 0 0 0 0 0 0 0 0 0 0 0 0 0 0 0 0 0 0 0 0 0 0 0 0 0 0 0 0
"supramarginal_gyrus_left" 0.371094192889875 0 0.386467638872954 0 0 0.394815322630487 0.353733580084268 0.37380596881405 0.403655152736903 0.374285616566741 0 0.388806750290009 0 0.378690577945639 0 0.380505677473519 0.386802745546647 0 0 0 0.344798108756822 0.402907273809153 0.422513948216602 0.381195063299999 0 0.391537508005047 0.396209782101891 0.378306529738034 0.364059011719939 0 0 0 0.407320410298134 0.330192211926184 0 0 0.386719471999513 0 0 0 0 0 0 0 0 0 0 0 0 0 0 0 0 0 0 0.441090214156446 0.429356752773131 0 0 0 0 0 0 0 0 0 0 0
"frontal_pole_left" 0 0 0 0 0 0 0 0 0 0 0.173292637408775 0 0.238766903658781 0 0 0 0 0 0 0 0 0 0 0 0 0.240630660468975 0.218434091534718 0 0 0 0 0 0 0 0 0 0 0 0 0 0 0 0 0 0 0 0 0 0 0 0 0 0 0 0 0 0 0 0 0 0 0 0 0 0 0 0 0
"temporal_pole_left" 0 0 0 0 0.271102903115942 0.315087682617482 0 0.310419684793361 0 0 0 0 0 0.242963018353147 0 0 0 0 0 0 0 0 0 0 0 0 0 0 0.322549271032118 0 0 0 0 0.351434228344885 0 0 0 0 0 0 0 0 0 0 0 0 0 0 0 0 0 0 0 0 0 0 0 0 0 0 0 0 0 0 0 0 0 0
"transverse_temporal_gyrus_left" 0.387402176198809 0 0.449542313230362 0 0 0.42557323250355 0.438789658577447 0.431131082159958 0.404296907224732 0.400028852110045 0 0.397279092020614 0 0.376945057209125 0 0 0 0 0 0.39555797037886 0.390059569946997 0.502228236834822 0.420094316113316 0.415090572019522 0 0 0.461071908634385 0.429249323669982 0.296225966645409 0.407320410298134 0 0 0 0.371996500873649 0 0 0 0 0 0 0 0 0 0 0 0 0 0 0 0 0 0 0 0 0 0 0 0 0 0 0 0 0 0 0 0 0 0
"insula_left" 0.417496718343164 0.412305328721368 0.398788430329451 0 0.246984751658611 0.351226139581146 0.437865971016655 0.448093720743382 0.417749594694099 0.406692880324315 0.269503480598979 0 0.305949397680754 0.403549746172126 0.270409381175479 0.427741394120153 0.324963690551076 0 0.282270888543891 0 0.330052568571696 0.425551632989911 0.352196978923456 0.431111834701164 0.32585089584031 0.349500984219935 0.405154984133236 0.415990738220116 0.396101173367002 0.330192211926184 0 0.351434228344885 0.371996500873649 0 0 0.425588466809381 0.409124693633527 0 0 0 0 0 0 0 0 0 0 0 0 0.419157286024484 0.413293647463947 0 0.378238756468462 0 0 0.432768264620741 0.413000908338625 0 0 0.405557459619396 0.439573438862572 0 0 0 0 0 0 0.405185835147994
"banks_superior_temporal_sulcus_right" 0 0 0 0 0 0 0 0 0 0 0 0 0 0 0 0 0 0 0 0 0 0 0 0 0 0 0 0 0 0 0 0 0 0 0 0 0.439230547848765 0 0 0.373441101442039 0.367765392174554 0.409011115098089 0.483928340539162 0.442470960363857 0 0 0 0.34695873778989 0 0.397913820378777 0 0 0 0 0.385090107427907 0.409706840382846 0.404290711646706 0.403435867256551 0 0 0 0.387613244681014 0.2381851035492 0.417174009693241 0 0 0.303931992322297 0.423187691730498
"caudal_anterior_cingulate_cortex_right" 0 0.474783866445019 0.430834270539169 0 0 0 0 0.432945449698962 0 0 0.418430746298471 0 0.432262338159223 0 0 0 0.436814872082083 0.410696549754265 0.375222393742493 0 0.432900475572049 0.456897017127176 0.418511817902456 0 0.420874198264795 0.431049889747792 0.475144844854299 0.427151974430857 0 0 0 0 0 0.425588466809381 0 0 0.429297295656656 0 0 0.404666029009444 0 0 0 0 0.424033618382989 0 0.434935478672215 0 0 0 0.424933359761956 0.402341297299486 0.386752493019078 0 0.424309337564453 0.415875595058928 0.438382445076443 0 0.413179454325323 0.411730399075187 0.489961595598331 0 0 0.459489593466859 0 0 0 0.419563045185691
"caudal_middle_frontal_gyrus_right" 0 0.455788194191325 0.409494705078628 0 0 0 0 0.410206623381001 0.430666037444516 0 0.399309315274134 0 0.406329567528955 0 0 0 0.399287982192167 0 0.366602882029711 0 0.393958810891228 0.431365175732279 0.400439108118465 0 0.407966610865982 0.412292955022389 0.453804650824013 0.39394414052207 0 0.386719471999513 0 0 0 0.409124693633527 0.439230547848765 0.429297295656656 0 0 0.542455517939066 0.42821543708441 0.408531072591377 0.470191387460546 0.456899301485862 0.44032049560048 0.367148288048503 0 0.382875406492832 0 0 0.37745692306916 0.380998237098108 0.346839505278256 0.343778369308383 0 0.366847693594035 0.474163436324677 0.391228271642174 0.431875350870312 0.366981256194304 0.362688918405321 0.37972895776515 0.431619651521618 0.403122572486979 0.425773864532165 0 0 0.465953736873457 0.381314630209471
"cuneus_right" 0 0 0 0.179464777003911 0 0 0 0 0 0.192278226430008 0 0 0 0 0 0 0 0 0 0 0 0 0 0 0 0 0 0.223291502447961 0 0 0 0 0 0 0 0 0 0 0 0.355788312126853 0.407567891124594 0 0.464384986500902 0.308479003053358 0 0.357776585304099 0 0 0 0 0 0 0 0.2686119251266 0 0 0 0.351816890927153 0 0 0 0.264802696160086 0 0.394419641823091 0 0 0.414729980624967 0
"entorhinal_cortex_right" 0 0 0.465171397010639 0 0.353290024933445 0 0 0 0 0 0 0 0 0 0.325969310515398 0 0 0 0 0 0 0.484393023030554 0 0 0 0 0.476261879316165 0 0 0 0 0 0 0 0 0 0.542455517939066 0 0 0.148881346299727 0 0.183731634959347 0 0 0 0 0 0 0.308860244668074 0 0 0 0 0 0 0 0 0 0 0 0 0 0.256904775198688 0 0 0.225468350457844 0 0.234043361596238
"fusiform_gyrus_right" 0 0 0.411455066515171 0 0 0.254182667865999 0 0 0 0.208848260549216 0 0.245739724493857 0 0 0 0 0 0 0 0 0 0 0 0 0 0 0 0 0 0 0 0 0 0 0.373441101442039 0.404666029009444 0.42821543708441 0.355788312126853 0.148881346299727 0 0.394494658185345 0.265981467143209 0.452991455539599 0.340332501649905 0 0.291639420355871 0 0.398789543915227 0.20708637419597 0.468350280312496 0.392303687967409 0 0 0.365998197524562 0.434508968511956 0.446941179755209 0.417574810178658 0.367940334975306 0 0.341566372775593 0.444865431857611 0.391293156136318 0.354730042478924 0.407183244197298 0 0.240298891447478 0.450833685630005 0.383873815292152
"inferior_parietal_gyrus_right" 0 0 0 0 0 0 0 0 0 0 0 0 0 0 0 0 0 0 0 0 0 0 0 0 0 0 0 0 0 0 0 0 0 0 0.367765392174554 0 0.408531072591377 0.407567891124594 0 0.394494658185345 0 0.470535702031029 0.497734844948526 0.353633899562229 0 0 0 0.444709551095512 0 0.444182004319098 0.43908239359808 0 0 0.43708985666307 0.391900908161358 0.476960447230579 0.478021874891304 0.509302382435982 0 0 0.493805834889658 0.42709475510269 0.427913546385262 0.424536184995713 0 0 0.470489415729606 0.48065679707821
"inferior_temporal_gyrus_right" 0 0 0 0 0 0.19946903532828 0 0 0 0 0 0 0 0 0 0 0 0 0 0 0 0 0 0 0 0 0 0 0 0 0 0 0 0 0.409011115098089 0 0.470191387460546 0 0.183731634959347 0.265981467143209 0.470535702031029 0 0.50791352967859 0.37044612516466 0 0 0 0.33994370547294 0.215102986380492 0.4708160973263 0.421516618211185 0 0 0.472001790068717 0.42505836351852 0.473456458899993 0.458504960174975 0.4704396732454 0 0 0.475749339349685 0.461560655154092 0.320024588564992 0.449528924154222 0 0.3038615772887 0.490959502073708 0.429637957612986
"cingulate_gyrus_isthmus_right" 0 0 0.454235221449932 0 0 0 0 0.48207381029535 0.45174292645032 0 0 0 0 0 0 0.42071104429935 0.399043175222751 0 0 0 0.376388033843924 0.451359888260795 0.409619548481687 0 0 0 0.477400804299772 0 0 0 0 0 0 0 0.483928340539162 0 0.456899301485862 0.464384986500902 0 0.452991455539599 0.497734844948526 0.50791352967859 0 0.490271808935149 0 0.330409624500926 0 0.487576028995069 0 0.471996945336785 0.438725464655654 0 0 0.468143884094303 0.448849263802866 0.491610367098988 0.495638181554599 0.344309198590383 0 0.422652039270974 0.474720600813316 0.479935068714061 0.524232167130077 0.479995001661386 0 0 0.48415133019205 0.474768156182332
"lateral_occipital_cortex_right" 0 0 0 0 0 0.136914969438085 0 0 0 0.147465551933506 0 0 0 0 0 0 0 0 0 0 0 0 0 0 0 0 0 0 0 0 0 0 0 0 0.442470960363857 0 0.44032049560048 0.308479003053358 0 0.340332501649905 0.353633899562229 0.37044612516466 0.490271808935149 0 0 0.329862430244677 0 0.396082079151369 0.153922986350754 0.400742141208143 0.419955747999658 0 0.421823905022614 0.359182739213622 0.403274790781765 0.463225980992587 0.454512391671682 0.453831449186352 0 0 0.490227645061713 0.350451958683322 0.493021741839802 0.460242532115002 0 0 0.482582345976357 0.487661304068196
"lateral_orbitofrontal_cortex_right" 0 0.404370158071924 0.374174386468461 0 0 0 0 0 0 0 0 0 0 0 0 0 0.389479913898499 0 0 0 0 0 0 0 0 0 0.4220640616976 0 0 0 0 0 0 0 0 0.424033618382989 0.367148288048503 0 0 0 0 0 0 0 0 0 0.315806279253887 0 0 0 0.355961466627053 0.2297706630789 0.239922827167993 0 0 0.428559563964762 0.388158853393729 0 0.353704173265365 0.281028242974343 0.410904483618474 0 0 0 0.19769777222182 0.139287703022574 0 0.270141392217184
"lingual_gyrus_right" 0 0 0 0 0 0.117805975463782 0 0 0 0.153754044475755 0 0 0 0 0 0 0 0 0 0 0 0 0 0 0 0 0 0 0 0 0 0 0 0 0 0 0 0.357776585304099 0 0.291639420355871 0 0 0.330409624500926 0.329862430244677 0 0 0 0 0.152956186621669 0 0 0 0 0.272851770562293 0 0 0 0.376665583522485 0 0 0 0.349850378226169 0 0 0 0 0 0.418871578789112
"medial_orbitofrontal_gyrus_right" 0 0.41113513503234 0.390562996700447 0 0 0 0 0 0 0 0 0 0.168835884248402 0 0 0 0.421490612596042 0 0 0 0 0 0 0 0.381212476364393 0.397212835326934 0 0 0 0 0 0 0 0 0 0.434935478672215 0.382875406492832 0 0 0 0 0 0 0 0.315806279253887 0 0 0 0 0 0.407847302494724 0 0.379407177810701 0 0 0 0.376793105048264 0 0.22867786932447 0.30302527105165 0.381267362180065 0 0 0 0.210246187425856 0.175799153412964 0 0.233597754071644
"middle_temporal_gyrus_right" 0 0 0 0 0 0 0 0 0 0 0 0 0 0 0 0 0 0 0 0 0 0 0 0 0 0 0 0 0 0 0 0 0 0 0.34695873778989 0 0 0 0 0.398789543915227 0.444709551095512 0.33994370547294 0.487576028995069 0.396082079151369 0 0 0 0 0 0.442713869382943 0 0.293381758657705 0 0 0.400504878037631 0.4745346533212 0.444111393133016 0.471803679703828 0 0 0.414856354447387 0.488671283749312 0.320357383324058 0.457086315713901 0 0 0.47008360152237 0.432890850490075
"parahippocampal_gyrus_right" 0 0 0 0 0.343329591688637 0 0 0 0 0 0 0 0 0 0 0 0 0 0 0 0 0 0 0 0 0 0 0 0 0 0 0 0 0 0 0 0 0 0.308860244668074 0.20708637419597 0 0.215102986380492 0 0.153922986350754 0 0.152956186621669 0 0 0 0 0 0 0 0 0 0 0 0 0 0 0 0 0.308257162611103 0 0 0 0 0.263956249957106
"paracentral_gyrus_right" 0 0 0.434533100691813 0 0 0 0 0 0 0 0 0 0 0 0 0.138600009960568 0 0 0 0 0 0 0.388975732281432 0 0 0 0.508288210220186 0 0 0 0 0 0 0.419157286024484 0.397913820378777 0 0.37745692306916 0 0 0.468350280312496 0.444182004319098 0.4708160973263 0.471996945336785 0.400742141208143 0 0 0 0.442713869382943 0 0 0.363143984354742 0 0 0.442046046379524 0.189551559962328 0.433388522369611 0.387224398886317 0.377663462085709 0 0 0.387384174123266 0.361115664725239 0 0.399059046210911 0 0 0 0.478265466132836
"inferior_frontal_gyrus_pars_opercularis_right" 0 0.42089659130791 0.383872426148122 0 0 0 0 0 0 0 0.41102912820935 0 0.412089618226592 0 0 0 0.394637422874358 0 0.410201260255019 0 0 0 0.402872123961385 0 0.411054343248423 0.411262205084117 0.417299824622389 0 0 0 0 0 0 0.413293647463947 0 0.424933359761956 0.380998237098108 0 0 0.392303687967409 0.43908239359808 0.421516618211185 0.438725464655654 0.419955747999658 0.355961466627053 0 0.407847302494724 0 0 0.363143984354742 0 0.360875620213262 0.28263609450219 0 0.328787721810931 0.405458905787531 0.331637302315099 0 0.352688795862787 0.362450253844679 0.376082745995149 0.392193549310315 0 0.328189084575056 0 0 0 0.303633142058133
"inferior_frontal_gyrus_pars_orbitalis_right" 0 0 0 0 0 0 0 0 0 0 0 0 0 0 0 0 0 0 0 0 0 0 0 0 0 0 0 0 0 0 0 0 0 0 0 0.402341297299486 0.346839505278256 0 0 0 0 0 0 0 0.2297706630789 0 0 0.293381758657705 0 0 0.360875620213262 0 0.314691463558397 0 0 0 0.342657660095797 0 0.3275416997033 0.294271813781101 0.361942470819169 0 0.227646320038026 0 0 0 0 0
"inferior_frontal_gyrus_pars_triangularis_right" 0 0.384316818684979 0.369913016088929 0 0 0 0 0 0 0 0 0 0 0 0 0 0.38541777495893 0 0 0 0 0 0 0 0 0.380162090332228 0.406263454022147 0 0 0 0 0 0 0.378238756468462 0 0.386752493019078 0.343778369308383 0 0 0 0 0 0 0.421823905022614 0.239922827167993 0 0.379407177810701 0 0 0 0.28263609450219 0.314691463558397 0 0 0.356899612522015 0.362841401150771 0.350188434430115 0 0.311802273737103 0.335252222461197 0.34089461771213 0 0.151132641615001 0 0 0 0 0.288207024096348
"pericalcarine_cortex_right" 0 0 0 0 0 0 0 0 0 0 0 0 0 0 0 0 0 0 0 0 0 0 0 0 0 0 0 0 0 0 0 0 0 0 0 0 0 0.2686119251266 0 0.365998197524562 0.43708985666307 0.472001790068717 0.468143884094303 0.359182739213622 0 0.272851770562293 0 0 0 0.442046046379524 0 0 0 0 0 0 0.454352567198339 0.430680126847637 0 0 0 0.313798342700206 0.450673464623191 0.442817243584409 0 0 0.470265262933498 0
"postcentral_gyrus_right" 0 0.400724331178429 0.376344415176981 0 0 0 0 0 0 0 0.366845407248275 0 0 0 0 0 0.397357085824488 0 0 0 0.104666466597391 0.434766521032479 0.43046587472523 0 0 0 0.419355297623656 0.155493365398024 0 0 0 0 0 0 0.385090107427907 0.424309337564453 0.366847693594035 0 0 0.434508968511956 0.391900908161358 0.42505836351852 0.448849263802866 0.403274790781765 0 0 0 0.400504878037631 0 0.189551559962328 0.328787721810931 0 0.356899612522015 0 0 0.433158647103726 0.322440162161977 0.396642080297163 0.390137147214367 0.369568499124216 0.388731812686751 0.380411618035413 0.147410093892286 0.388360905712465 0 0 0.399559913625345 0.309580989946284
"posterior_cingulate_gyrus_right" 0 0.538794949543179 0.472844967969936 0 0 0.427284754099028 0 0.465788588755877 0.429488563465866 0 0 0 0.408788794672862 0 0 0 0.423667066527707 0 0 0 0.434058407483418 0.555362281770424 0.444139450092668 0 0.421256072277269 0.4188674165225 0.527679090625855 0.457043635105138 0 0.441090214156446 0 0 0 0.432768264620741 0.409706840382846 0.415875595058928 0.474163436324677 0 0 0.446941179755209 0.476960447230579 0.473456458899993 0.491610367098988 0.463225980992587 0.428559563964762 0 0 0.4745346533212 0 0.433388522369611 0.405458905787531 0 0.362841401150771 0 0.433158647103726 0 0.505702236622115 0.454933607734447 0.388199664217491 0.405795413396577 0.519025484335253 0.487899097547968 0.422892267444566 0.484256698856041 0 0 0.562708121003897 0.431478100412122
"precentral_gyrus_right" 0 0.412000455719084 0.423261853928227 0 0 0 0 0 0.439268266681098 0 0 0 0.394241603556912 0 0 0.455495407961986 0.397820753133066 0 0 0 0.455550158889001 0.444023234303725 0.434229685794944 0 0.388439102439661 0.381930078944311 0.451366911667728 0 0 0.429356752773131 0 0 0 0.413000908338625 0.404290711646706 0.438382445076443 0.391228271642174 0 0 0.417574810178658 0.478021874891304 0.458504960174975 0.495638181554599 0.454512391671682 0.388158853393729 0 0.376793105048264 0.444111393133016 0 0.387224398886317 0.331637302315099 0.342657660095797 0.350188434430115 0.454352567198339 0.322440162161977 0.505702236622115 0 0.450602548184253 0.352305532554114 0.362029664908752 0.393988222060989 0.418342440034669 0.325149008203781 0.43019051715942 0 0 0.466115369936118 0.387570105645401
"precuneus_right" 0 0 0.403441768856927 0 0 0 0 0 0 0 0 0 0 0 0 0 0 0 0 0 0 0 0 0 0 0 0 0 0 0 0 0 0 0 0.403435867256551 0 0.431875350870312 0.351816890927153 0 0.367940334975306 0.509302382435982 0.4704396732454 0.344309198590383 0.453831449186352 0 0.376665583522485 0 0.471803679703828 0 0.377663462085709 0 0 0 0.430680126847637 0.396642080297163 0.454933607734447 0.450602548184253 0 0 0 0.461612477910595 0.374312073793477 0 0.453106019066508 0 0 0.481285612177787 0.450662288302089
"rostral_anterior_cingulate_cortex_right" 0 0.405722004532289 0.37829054420351 0 0 0 0 0 0 0 0.358974106449455 0 0.390779841111159 0 0 0 0.388309622108071 0 0 0 0 0 0 0 0.295218122092226 0.409494912561384 0.388775173121152 0 0 0 0 0 0 0 0 0.413179454325323 0.366981256194304 0 0 0 0 0 0 0 0.353704173265365 0 0.22867786932447 0 0 0 0.352688795862787 0.3275416997033 0.311802273737103 0 0.390137147214367 0.388199664217491 0.352305532554114 0 0 0.342983723597949 0.388410618997655 0 0 0 0 0 0 0.3323158380429
"rostral_middle_frontal_gyrus_right" 0 0.416512706448132 0.382247008723654 0 0 0 0 0 0 0 0 0 0.401219974229051 0 0 0 0.409765888976567 0 0 0 0 0 0 0 0.406639081040675 0.412955893304991 0.411896432735356 0 0 0 0 0 0 0.405557459619396 0 0.411730399075187 0.362688918405321 0 0 0.341566372775593 0 0 0.422652039270974 0 0.281028242974343 0 0.30302527105165 0 0 0 0.362450253844679 0.294271813781101 0.335252222461197 0 0.369568499124216 0.405795413396577 0.362029664908752 0 0.342983723597949 0 0.382374298679927 0 0 0 0.263832106121903 0 0 0.355902240076534
"superior_frontal_gyrus_right" 0 0.482468127040991 0.492887173345749 0 0 0 0 0 0.439007045250466 0 0.414174511368325 0 0.431775001982542 0 0 0 0.428508541825644 0 0.341558407142497 0 0.521368000769896 0.529856947539259 0.494976590312602 0 0.417342333634356 0.416817455754689 0.501726734257431 0.431081373689834 0 0 0 0 0 0.439573438862572 0 0.489961595598331 0.37972895776515 0 0 0.444865431857611 0.493805834889658 0.475749339349685 0.474720600813316 0.490227645061713 0.410904483618474 0 0.381267362180065 0.414856354447387 0 0.387384174123266 0.376082745995149 0.361942470819169 0.34089461771213 0 0.388731812686751 0.519025484335253 0.393988222060989 0.461612477910595 0.388410618997655 0.382374298679927 0 0 0.367422378767289 0.43676439622401 0.233313193225476 0 0.524815571310627 0.396977912810793
"superior_parietal_gyrus_right" 0 0 0.448860418061981 0 0 0 0 0 0 0 0 0 0 0 0 0.137838583256661 0 0 0 0 0.138120992333956 0 0 0 0 0 0.448126258797088 0 0 0 0 0 0 0 0.387613244681014 0 0.431619651521618 0.264802696160086 0 0.391293156136318 0.42709475510269 0.461560655154092 0.479935068714061 0.350451958683322 0 0.349850378226169 0 0.488671283749312 0 0.361115664725239 0.392193549310315 0 0 0.313798342700206 0.380411618035413 0.487899097547968 0.418342440034669 0.374312073793477 0 0 0 0 0 0.420931780413237 0 0 0.526128066256088 0.374040577092773
"superior_temporal_gyrus_right" 0 0 0 0 0 0 0 0 0 0 0 0 0 0 0 0 0 0 0 0 0 0 0 0 0 0 0 0 0 0 0 0 0 0 0.2381851035492 0 0.403122572486979 0 0.256904775198688 0.354730042478924 0.427913546385262 0.320024588564992 0.524232167130077 0.493021741839802 0 0 0 0.320357383324058 0.308257162611103 0 0 0.227646320038026 0.151132641615001 0.450673464623191 0.147410093892286 0.422892267444566 0.325149008203781 0 0 0 0.367422378767289 0 0 0.299800695170513 0 0.363925333073029 0.299603029256128 0.347878485010813
"supramarginal_gyrus_right" 0 0.355916681761471 0.399188942542685 0 0 0 0 0 0 0 0 0 0 0 0 0 0 0 0 0 0 0 0 0 0 0 0.477142655052028 0 0 0 0 0 0 0 0.417174009693241 0.459489593466859 0.425773864532165 0.394419641823091 0 0.407183244197298 0.424536184995713 0.449528924154222 0.479995001661386 0.460242532115002 0 0 0 0.457086315713901 0 0.399059046210911 0.328189084575056 0 0 0.442817243584409 0.388360905712465 0.484256698856041 0.43019051715942 0.453106019066508 0 0 0.43676439622401 0.420931780413237 0.299800695170513 0 0 0 0.355769939706279 0.355900507830171
"frontal_pole_right" 0 0 0 0 0 0 0 0 0 0 0 0 0 0 0 0 0 0 0 0 0 0 0 0 0 0 0 0 0 0 0 0 0 0 0 0 0 0 0 0 0 0 0 0 0.19769777222182 0 0.210246187425856 0 0 0 0 0 0 0 0 0 0 0 0 0.263832106121903 0.233313193225476 0 0 0 0 0 0 0
"temporal_pole_right" 0 0 0 0 0 0 0 0 0 0 0 0 0 0 0 0 0 0 0 0 0 0 0 0 0 0 0 0 0 0 0 0 0 0 0 0 0 0 0.225468350457844 0.240298891447478 0 0.3038615772887 0 0 0.139287703022574 0 0.175799153412964 0 0 0 0 0 0 0 0 0 0 0 0 0 0 0 0.363925333073029 0 0 0 0 0.174304381981381
"transverse_temporal_gyrus_right" 0 0 0 0 0 0 0 0 0 0 0 0 0 0 0 0 0 0 0 0 0 0 0 0 0 0 0 0 0 0 0 0 0 0 0.303931992322297 0 0.465953736873457 0.414729980624967 0 0.450833685630005 0.470489415729606 0.490959502073708 0.48415133019205 0.482582345976357 0 0 0 0.47008360152237 0 0 0 0 0 0.470265262933498 0.399559913625345 0.562708121003897 0.466115369936118 0.481285612177787 0 0 0.524815571310627 0.526128066256088 0.299603029256128 0.355769939706279 0 0 0 0.436889855671382
"insula_right" 0 0.398699137168118 0.374477568328373 0 0.272042532900425 0 0 0 0 0 0.360395357491787 0 0.34369487105852 0 0 0 0.380795847955721 0 0 0 0 0 0 0 0.384182515723236 0.393358221578915 0.404662781982186 0 0 0 0 0 0 0.405185835147994 0.423187691730498 0.419563045185691 0.381314630209471 0 0.234043361596238 0.383873815292152 0.48065679707821 0.429637957612986 0.474768156182332 0.487661304068196 0.270141392217184 0.418871578789112 0.233597754071644 0.432890850490075 0.263956249957106 0.478265466132836 0.303633142058133 0 0.288207024096348 0 0.309580989946284 0.431478100412122 0.387570105645401 0.450662288302089 0.3323158380429 0.355902240076534 0.396977912810793 0.374040577092773 0.347878485010813 0.355900507830171 0 0.174304381981381 0.436889855671382 0
