# Supplementary material for: NODDI and Tensor-Based Microstructural Indices as Predictors of Functional Connectivity
Source: PLoS One. 2016 Apr 14;11(4):e0153404. doi: 10.1371/journal.pone.0153404 (PMC4831788; doi:10.1371/journal.pone.0153404)
Supplement: S1 Data — a) Functional connectivity matrices, both fMRI and EEG connectomes across all subjects, in the form of precision matrices and b) structural brain connectivity matrices across all subjects and microstructural indices. Columns and rows are named according to the corresponding brain region that represent. (ZIP) [file pone.0153404.s001.zip › DATA/DWI/50_WICVF_68.txt]

"banks_superior_temporal_sulcus_left" "caudal_anterior_cingulate_cortex_left" "caudal_middle_frontal_gyrus_left" "cuneus_left" "entorhinal_cortex_left" "fusiform_gyrus_left" "inferior_parietal_gyrus_left" "inferior_temporal_gyrus_left" "cingulate_gyrus_isthmus_left" "lateral_occipital_cortex_left" "lateral_orbitofrontal_cortex_left" "lingual_gyrus_left" "medial_orbitofrontal_gyrus_left" "middle_temporal_gyrus_left" "parahippocampal_gyrus_left" "paracentral_gyrus_left" "inferior_frontal_gyrus_pars_opercularis_left" "inferior_frontal_gyrus_pars_orbitalis_left" "inferior_frontal_gyrus_pars_triangularis_left" "pericalcarine_cortex_left" "postcentral_gyrus_left" "posterior_cingulate_gyrus_left" "precentral_gyrus_left" "precuneus_left" "rostral_anterior_cingulate_cortex_left" "rostral_middle_frontal_gyrus_left" "superior_frontal_gyrus_left" "superior_parietal_gyrus_left" "superior_temporal_gyrus_left" "supramarginal_gyrus_left" "frontal_pole_left" "temporal_pole_left" "transverse_temporal_gyrus_left" "insula_left" "banks_superior_temporal_sulcus_right" "caudal_anterior_cingulate_cortex_right" "caudal_middle_frontal_gyrus_right" "cuneus_right" "entorhinal_cortex_right" "fusiform_gyrus_right" "inferior_parietal_gyrus_right" "inferior_temporal_gyrus_right" "cingulate_gyrus_isthmus_right" "lateral_occipital_cortex_right" "lateral_orbitofrontal_cortex_right" "lingual_gyrus_right" "medial_orbitofrontal_gyrus_right" "middle_temporal_gyrus_right" "parahippocampal_gyrus_right" "paracentral_gyrus_right" "inferior_frontal_gyrus_pars_opercularis_right" "inferior_frontal_gyrus_pars_orbitalis_right" "inferior_frontal_gyrus_pars_triangularis_right" "pericalcarine_cortex_right" "postcentral_gyrus_right" "posterior_cingulate_gyrus_right" "precentral_gyrus_right" "precuneus_right" "rostral_anterior_cingulate_cortex_right" "rostral_middle_frontal_gyrus_right" "superior_frontal_gyrus_right" "superior_parietal_gyrus_right" "superior_temporal_gyrus_right" "supramarginal_gyrus_right" "frontal_pole_right" "temporal_pole_right" "transverse_temporal_gyrus_right" "insula_right"
"banks_superior_temporal_sulcus_left" 0 0 0.618170892142448 0 0 0 0.520088578013605 0.524205321033018 0.580633498038218 0.53094059275557 0 0 0 0.480083118795952 0 0.597835239832514 0 0 0 0 0 0 0.617507483195246 0.572086011089058 0 0 0.610887421949707 0.593088063308787 0.555256995419334 0.56151757230013 0 0 0.523662391624376 0.556648384919828 0 0 0 0 0 0 0 0 0 0 0 0 0 0 0 0 0 0 0 0 0 0 0 0 0 0 0 0 0 0 0 0 0 0
"caudal_anterior_cingulate_cortex_left" 0 0 0.598034839928801 0 0 0 0 0.643167063265583 0.643895962196486 0 0.62232848418842 0 0.623371531587227 0 0 0.567556459224871 0.616783632668789 0.636584488238169 0.618526406932233 0 0.655496345595065 0.633966164712578 0.618055876433691 0 0.616111498369912 0.617360250969146 0.614116972924261 0.684585540680284 0 0 0 0 0 0.613449526490007 0 0.627680957686161 0.590174045827629 0 0 0 0 0 0 0 0.605051121299821 0 0.624404783108935 0 0 0 0.605640890204766 0 0.615488224387911 0 0.595958120705645 0.60141712830718 0.595410521737002 0 0.598817778578302 0.60632522858067 0.612156094889092 0 0 0.577777013289291 0 0 0 0.586507872892935
"caudal_middle_frontal_gyrus_left" 0.618170892142448 0.598034839928801 0 0 0.598059005511066 0.607686766751556 0.640893897506763 0.617707827066386 0.635583751020585 0.628976055995062 0.614178908810372 0 0.626041164847875 0.60098563914012 0 0.650927812833432 0.629016007831351 0.623695343784882 0.610851010413803 0 0.667517441209866 0.644762264521972 0.654007658147813 0.615912736833034 0.614606955435177 0.611256564938455 0.603305400192217 0.656344095097006 0.62807946152328 0.641065465125753 0 0 0.643221692241977 0.624048209063427 0 0.575231720003357 0.562671156275844 0 0.701127973226776 0.559088126287813 0 0 0.649937895319239 0 0.539323977018115 0 0.579699253700655 0 0 0.588910425522511 0.559743251047836 0 0.573148447472149 0 0.550883342505965 0.610385974944716 0.568186414618077 0.573075136828644 0.549909733186835 0.556499950231567 0.607171599462408 0.636785514391419 0 0.57273625531304 0 0 0 0.534817478662186
"cuneus_left" 0 0 0 0 0 0.579342546260517 0.569951309332686 0 0 0.527270316861385 0 0.56290736782127 0 0 0 0 0 0 0 0.48566294004077 0 0 0 0.544644010994953 0 0 0 0.557296416023201 0 0 0 0 0 0 0 0 0 0.490172156098517 0 0 0 0 0 0 0 0 0 0 0 0 0 0 0 0 0 0 0 0 0 0 0 0 0 0 0 0 0 0
"entorhinal_cortex_left" 0 0 0.598059005511066 0 0 0.471993129459358 0 0.412876281352542 0 0 0 0 0 0 0.44339152456128 0 0 0 0 0 0 0.643315973427704 0 0 0 0 0.647131265967378 0 0.41741117285758 0 0 0.410678824002253 0 0.405249134301064 0 0 0 0 0.619739651902376 0 0 0 0 0 0 0 0 0 0.57461285269857 0 0 0 0 0 0 0 0 0 0 0 0 0 0 0 0 0 0 0.557774520399338
"fusiform_gyrus_left" 0 0 0.607686766751556 0.579342546260517 0.471993129459358 0 0.5755364180698 0.498361024508912 0.53764842163609 0.574982821541132 0 0.57350829981036 0.491046484453958 0.509252231364632 0.510171089312165 0.591251375667309 0.625623952900392 0 0 0.556783322416179 0.587184607939372 0.630118764992821 0.596476517838612 0.554716424329722 0 0 0.609197688757829 0.586447172324583 0.513364259333027 0.57077349305335 0 0.414655010032583 0.559771301804811 0.479222620555116 0 0 0 0 0 0.580211158435847 0 0.54326772378661 0 0.559284947553587 0 0.668126146662112 0 0 0 0 0 0 0 0 0 0.560755859528328 0 0 0 0 0 0 0 0 0 0 0 0
"inferior_parietal_gyrus_left" 0.520088578013605 0 0.640893897506763 0.569951309332686 0 0.5755364180698 0 0.576504306479314 0.596901373270465 0.569584255330491 0 0.671216289343934 0 0.516323967981191 0 0.580192458629011 0.656395005616858 0 0 0.623077467828892 0.604895003948954 0.592871445115694 0.6197010764332 0.581554571715512 0 0 0.614866709279103 0.606135935196494 0.553192000261396 0.559224627261108 0 0 0.562439762783466 0.570705872464883 0 0 0 0 0 0 0 0 0 0 0 0 0 0 0 0 0 0 0 0 0 0 0 0 0 0 0 0 0 0 0 0 0 0
"inferior_temporal_gyrus_left" 0.524205321033018 0.643167063265583 0.617707827066386 0 0.412876281352542 0.498361024508912 0.576504306479314 0 0.55690358822942 0.532850583837778 0 0.619458006557152 0 0.513816754699174 0.519331974853991 0.590474366382776 0.647422802465493 0 0 0.515957147853796 0.587570369380898 0.61388074263779 0.616352033495927 0.538340395814692 0 0 0.616878414716855 0.592384199558951 0.527361129621593 0.577697095743184 0 0.423261237555549 0.558165416312353 0.559390053817201 0 0.625454177142175 0.586083025640679 0 0 0 0 0 0.579696900215665 0 0 0 0 0 0 0 0 0 0 0 0 0.578796161795055 0 0 0 0 0 0 0 0 0 0 0 0
"cingulate_gyrus_isthmus_left" 0.580633498038218 0.643895962196486 0.635583751020585 0 0 0.53764842163609 0.596901373270465 0.55690358822942 0 0.587931893718081 0 0.589593607579723 0 0.574824291060504 0.434443093930246 0.591012917130438 0.659308393039892 0 0 0 0.622049517681517 0.603108143093192 0.641346896750865 0.514596004540499 0 0 0.629739944787658 0.619654118558871 0.621140865629181 0.604548873930961 0 0 0.556273615951264 0.556388186445428 0 0 0.609522770124781 0 0 0 0 0 0.585945354786117 0 0 0 0 0 0 0 0 0 0 0 0 0.578408628704707 0.619458446063227 0 0 0 0.617445355499096 0 0 0 0 0 0 0
"lateral_occipital_cortex_left" 0.53094059275557 0 0.628976055995062 0.527270316861385 0 0.574982821541132 0.569584255330491 0.532850583837778 0.587931893718081 0 0 0.586299446831137 0 0.458552994284001 0 0.579249855812122 0 0 0 0.581107947063043 0 0.599129910912352 0.616791330648501 0.561300329383158 0 0 0.622563878052148 0.585882921440632 0.581563130861869 0.59039653390074 0 0 0.572201229292291 0.585522829238233 0 0 0 0.490824750514846 0 0.560021368676731 0 0 0 0.589833270156272 0 0.582519403634639 0 0 0 0 0 0 0 0 0 0 0 0 0 0 0 0 0 0 0 0 0 0
"lateral_orbitofrontal_cortex_left" 0 0.62232848418842 0.614178908810372 0 0 0 0 0 0 0 0 0 0.477631207940923 0 0 0 0.57015514743943 0.535371504314214 0.558964444240503 0 0 0.631758130001006 0 0 0.569771003278454 0.537530065680774 0.614234328761816 0 0.551743440002145 0 0.52199451494241 0 0 0.442469773263624 0 0.59228164071403 0.575410803610277 0 0 0 0 0 0 0 0 0 0 0 0 0 0.592615420774872 0 0 0 0.577921743062009 0 0 0 0.576082332601697 0 0.579011929555991 0 0 0 0 0 0 0.542357721732281
"lingual_gyrus_left" 0 0 0 0.56290736782127 0 0.57350829981036 0.671216289343934 0.619458006557152 0.589593607579723 0.586299446831137 0 0 0 0 0 0.614352338836949 0 0 0 0.504751308684974 0 0 0.630530025743055 0.623717973100479 0 0 0 0.667031047807443 0.574473604627999 0.628099786547502 0 0 0.607105703793827 0 0 0 0 0 0 0.606359407712452 0 0 0 0 0 0 0 0 0 0 0 0 0 0 0 0 0 0 0 0 0 0 0 0 0 0 0 0
"medial_orbitofrontal_gyrus_left" 0 0.623371531587227 0.626041164847875 0 0 0.491046484453958 0 0 0 0 0.477631207940923 0 0 0 0 0 0.584063992427272 0.581354769343826 0.570192722033072 0 0 0 0 0 0.519499321778255 0.517261961061583 0.614725537022891 0 0 0 0.476576706314818 0 0 0.406296236066634 0 0.604080910032646 0.580720302026427 0 0 0 0 0 0 0 0 0 0.460632643741539 0 0 0 0.601414685277035 0 0 0 0 0.579927167442217 0.582827099503715 0 0.568808210373173 0.585217148573484 0.597604491142421 0 0 0 0 0 0 0.525572313127386
"middle_temporal_gyrus_left" 0.480083118795952 0 0.60098563914012 0 0 0.509252231364632 0.516323967981191 0.513816754699174 0.574824291060504 0.458552994284001 0 0 0 0 0 0.599258917416413 0 0.77480355561399 0.771377329698856 0 0 0.622967809076061 0.606297152179185 0.577516318561449 0 0 0 0.590294241936986 0.496442028163778 0.567812917554398 0 0.402673679613539 0.503843486377642 0.520129654151546 0 0 0 0 0 0 0 0 0 0 0 0 0 0 0 0 0 0 0 0 0 0 0 0 0 0 0 0 0 0 0 0 0 0
"parahippocampal_gyrus_left" 0 0 0 0 0.44339152456128 0.510171089312165 0 0.519331974853991 0.434443093930246 0 0 0 0 0 0 0 0 0 0 0 0 0 0 0 0 0 0 0 0 0 0 0 0 0.469126627046332 0 0 0 0 0.596152534449116 0 0 0 0 0 0 0 0 0 0 0 0 0 0 0 0 0 0 0 0 0 0 0 0 0 0 0 0 0
"paracentral_gyrus_left" 0.597835239832514 0.567556459224871 0.650927812833432 0 0 0.591251375667309 0.580192458629011 0.590474366382776 0.591012917130438 0.579249855812122 0 0.614352338836949 0 0.599258917416413 0 0 0 0 0 0 0.490176880483071 0.566061495253324 0.583971045992685 0.563841140258277 0 0 0.581856759731557 0.577237166009927 0 0.590289642293835 0 0 0 0.633194239291368 0 0 0 0 0 0 0 0 0.637847378859431 0 0 0 0 0 0 0.592443526789753 0 0 0 0 0 0 0.642845605574691 0 0 0 0 0.651834353603265 0 0 0 0 0 0
"inferior_frontal_gyrus_pars_opercularis_left" 0 0.616783632668789 0.629016007831351 0 0 0.625623952900392 0.656395005616858 0.647422802465493 0.659308393039892 0 0.57015514743943 0 0.584063992427272 0 0 0 0 0.589813585194351 0.558824575743916 0 0.646149877112382 0.669669581918343 0.504915482406652 0 0.593767917570343 0.588317045670137 0.621713833330403 0.679111150598162 0.657250151571437 0.636501914085649 0 0 0 0.57118882710904 0 0.612663762507212 0.57223954555152 0 0 0 0 0 0.659942317502022 0 0.568919325585628 0 0.585441445707575 0 0 0 0.584843829932981 0 0.594279062055546 0 0.600831783608599 0.619012452292941 0.567778652963577 0 0.572066182653651 0.582256935728328 0.588843209287779 0 0 0 0 0 0 0.557571222684646
"inferior_frontal_gyrus_pars_orbitalis_left" 0 0.636584488238169 0.623695343784882 0 0 0 0 0 0 0 0.535371504314214 0 0.581354769343826 0.77480355561399 0 0 0.589813585194351 0 0.495783668035199 0 0 0 0 0 0.589879304518791 0.549753276791189 0.600105612856925 0 0.769676045716148 0 0 0 0 0 0 0.601667053095315 0 0 0 0 0 0 0 0 0 0 0 0 0 0 0 0 0 0 0 0 0 0 0 0 0 0 0 0 0 0 0 0
"inferior_frontal_gyrus_pars_triangularis_left" 0 0.618526406932233 0.610851010413803 0 0 0 0 0 0 0 0.558964444240503 0 0.570192722033072 0.771377329698856 0 0 0.558824575743916 0.495783668035199 0 0 0 0 0 0 0.577191364819176 0.571436374937437 0.592677027078241 0 0.739272324671221 0 0 0 0 0.588557717697151 0 0.60734684977262 0.594729747729129 0 0 0 0 0 0 0 0 0 0 0 0 0 0.591457257413702 0 0 0 0 0 0 0 0 0 0.563405554527933 0 0 0 0 0 0 0
"pericalcarine_cortex_left" 0 0 0 0.48566294004077 0 0.556783322416179 0.623077467828892 0.515957147853796 0 0.581107947063043 0 0.504751308684974 0 0 0 0 0 0 0 0 0 0 0 0.568372309187062 0 0 0 0.579437231715143 0.571601709775099 0 0 0 0.572722344316028 0 0 0 0 0 0 0 0 0 0 0 0 0 0 0 0 0 0 0 0 0 0 0 0 0 0 0 0 0 0 0 0 0 0 0
"postcentral_gyrus_left" 0 0.655496345595065 0.667517441209866 0 0 0.587184607939372 0.604895003948954 0.587570369380898 0.622049517681517 0 0 0 0 0 0 0.490176880483071 0.646149877112382 0 0 0 0 0.623129100917981 0.602948497367856 0.472749118007855 0 0.60180626503672 0.635862270625061 0.575293585111863 0.659316616581101 0.579661102692568 0 0 0.596164159647442 0.56660834558897 0 0.633213937442855 0.598781158730648 0 0 0 0 0 0.600212636348388 0 0 0 0 0 0 0 0 0 0 0 0.89328778922566 0.599219556221449 0.598892737565325 0 0 0 0.652138397314461 0.672070325310159 0 0 0 0 0 0
"posterior_cingulate_gyrus_left" 0 0.633966164712578 0.644762264521972 0 0.643315973427704 0.630118764992821 0.592871445115694 0.61388074263779 0.603108143093192 0.599129910912352 0.631758130001006 0 0 0.622967809076061 0 0.566061495253324 0.669669581918343 0 0 0 0.623129100917981 0 0.632291552986926 0.554921729767794 0.610085590799903 0.627263314440422 0.638973387392575 0.601635872597255 0.642848559856453 0.617290662243697 0 0 0.579508773056512 0.635009074680406 0 0.64502195885924 0.609196625375464 0 0.719313635194013 0 0 0 0.670981740943105 0 0 0 0 0 0 0 0 0 0 0 0.565592322719608 0.68860260835097 0.574933679169918 0 0 0 0.665444103877686 0 0 0 0 0 0 0
"precentral_gyrus_left" 0.617507483195246 0.618055876433691 0.654007658147813 0 0 0.596476517838612 0.6197010764332 0.616352033495927 0.641346896750865 0.616791330648501 0 0.630530025743055 0 0.606297152179185 0 0.583971045992685 0.504915482406652 0 0 0 0.602948497367856 0.632291552986926 0 0.601261619024973 0 0.614005050059961 0.612972976696233 0.625985433929175 0.637171641914552 0.630587461048176 0 0 0.62645750734152 0.585593121341516 0 0.590326575028253 0.579118737060066 0 0 0 0 0 0.611914392730425 0 0 0 0 0 0 0.579700670151724 0.554676571990097 0 0 0 0.602471067174032 0.611231573876858 0.582141407983694 0 0 0 0.625287890930575 0 0 0 0 0 0 0
"precuneus_left" 0.572086011089058 0 0.615912736833034 0.544644010994953 0 0.554716424329722 0.581554571715512 0.538340395814692 0.514596004540499 0.561300329383158 0 0.623717973100479 0 0.577516318561449 0 0.563841140258277 0 0 0 0.568372309187062 0.472749118007855 0.554921729767794 0.601261619024973 0 0 0 0.610529510006716 0.560794672697607 0.581100867244495 0.589725402167428 0 0 0.554631387429252 0.576860225639858 0 0 0 0 0 0 0 0 0 0 0 0 0 0 0 0 0 0 0 0 0 0 0 0 0 0 0 0 0 0 0 0 0 0
"rostral_anterior_cingulate_cortex_left" 0 0.616111498369912 0.614606955435177 0 0 0 0 0 0 0 0.569771003278454 0 0.519499321778255 0 0 0 0.593767917570343 0.589879304518791 0.577191364819176 0 0 0.610085590799903 0 0 0 0.5769330457 0.605545186077611 0 0 0 0 0 0 0.592975112761406 0 0.608226658031485 0.583164594991827 0 0 0 0 0 0 0 0 0 0.574140107370421 0 0 0 0.603743686942524 0 0 0 0 0.607212823812963 0.57706442836317 0 0.615398866270541 0.593223951257624 0.590551784677072 0 0 0 0 0 0 0.569918190376659
"rostral_middle_frontal_gyrus_left" 0 0.617360250969146 0.611256564938455 0 0 0 0 0 0 0 0.537530065680774 0 0.517261961061583 0 0 0 0.588317045670137 0.549753276791189 0.571436374937437 0 0.60180626503672 0.627263314440422 0.614005050059961 0 0.5769330457 0 0.60538193712127 0 0 0.631230157004756 0.491457762040674 0 0 0.60706933808835 0 0.617959502543064 0.584602974840436 0 0 0 0 0 0 0 0 0 0.583544169756803 0 0 0 0.592991400101918 0 0.582641253233199 0 0 0.570331082806637 0.571394544350678 0 0.582450881010539 0.593638653376841 0.588500030772898 0 0 0 0 0 0 0.570472378025283
"superior_frontal_gyrus_left" 0.610887421949707 0.614116972924261 0.603305400192217 0 0.647131265967378 0.609197688757829 0.614866709279103 0.616878414716855 0.629739944787658 0.622563878052148 0.614234328761816 0 0.614725537022891 0 0 0.581856759731557 0.621713833330403 0.600105612856925 0.592677027078241 0 0.635862270625061 0.638973387392575 0.612972976696233 0.610529510006716 0.605545186077611 0.60538193712127 0 0.632353663217935 0.634352052328067 0.638416065213676 0.468435526577794 0 0.632449970677697 0.603882399270273 0 0.593791356531594 0.577221752474113 0 0.690395967045866 0 0 0 0.634447669023553 0 0.569607218756114 0 0 0 0 0.614744651350573 0.579177650025555 0 0.573973715303143 0 0.585496819711966 0.599466343610623 0.583250404812954 0 0.563093177705094 0.572476328441117 0.606915404522143 0.637728942588626 0 0.587210780236407 0 0 0 0.55507111722425
"superior_parietal_gyrus_left" 0.593088063308787 0.684585540680284 0.656344095097006 0.557296416023201 0 0.586447172324583 0.606135935196494 0.592384199558951 0.619654118558871 0.585882921440632 0 0.667031047807443 0 0.590294241936986 0 0.577237166009927 0.679111150598162 0 0 0.579437231715143 0.575293585111863 0.601635872597255 0.625985433929175 0.560794672697607 0 0 0.632353663217935 0 0.601995231046415 0.594269668669467 0 0 0.587652107664767 0.598473485522728 0 0.640648601511756 0.607146176242642 0.509757473997856 0 0 0 0 0 0 0 0 0 0 0 0 0 0 0 0 0.86153048961454 0.61810565293926 0 0 0 0 0.628278570692222 0 0 0 0 0 0 0
"superior_temporal_gyrus_left" 0.555256995419334 0 0.62807946152328 0 0.41741117285758 0.513364259333027 0.553192000261396 0.527361129621593 0.621140865629181 0.581563130861869 0.551743440002145 0.574473604627999 0 0.496442028163778 0 0 0.657250151571437 0.769676045716148 0.739272324671221 0.571601709775099 0.659316616581101 0.642848559856453 0.637171641914552 0.581100867244495 0 0 0.634352052328067 0.601995231046415 0 0.535689931786172 0 0.416709856104711 0.492580404070124 0.51855385150271 0 0 0 0 0 0 0 0 0 0 0 0 0 0 0 0 0 0 0 0 0 0 0 0 0 0 0 0 0 0 0 0 0 0
"supramarginal_gyrus_left" 0.56151757230013 0 0.641065465125753 0 0 0.57077349305335 0.559224627261108 0.577697095743184 0.604548873930961 0.59039653390074 0 0.628099786547502 0 0.567812917554398 0 0.590289642293835 0.636501914085649 0 0 0 0.579661102692568 0.617290662243697 0.630587461048176 0.589725402167428 0 0.631230157004756 0.638416065213676 0.594269668669467 0.535689931786172 0 0 0 0.581698985556256 0.569523608035467 0 0 0.59605888759238 0 0 0 0 0 0 0 0 0 0 0 0 0 0 0 0 0 0 0.604278776879743 0.574130494586339 0 0 0 0 0 0 0 0 0 0 0
"frontal_pole_left" 0 0 0 0 0 0 0 0 0 0 0.52199451494241 0 0.476576706314818 0 0 0 0 0 0 0 0 0 0 0 0 0.491457762040674 0.468435526577794 0 0 0 0 0 0 0 0 0 0 0 0 0 0 0 0 0 0 0 0 0 0 0 0 0 0 0 0 0 0 0 0 0 0 0 0 0 0 0 0 0
"temporal_pole_left" 0 0 0 0 0.410678824002253 0.414655010032583 0 0.423261237555549 0 0 0 0 0 0.402673679613539 0 0 0 0 0 0 0 0 0 0 0 0 0 0 0.416709856104711 0 0 0 0 0.408512651121603 0 0 0 0 0 0 0 0 0 0 0 0 0 0 0 0 0 0 0 0 0 0 0 0 0 0 0 0 0 0 0 0 0 0
"transverse_temporal_gyrus_left" 0.523662391624376 0 0.643221692241977 0 0 0.559771301804811 0.562439762783466 0.558165416312353 0.556273615951264 0.572201229292291 0 0.607105703793827 0 0.503843486377642 0 0 0 0 0 0.572722344316028 0.596164159647442 0.579508773056512 0.62645750734152 0.554631387429252 0 0 0.632449970677697 0.587652107664767 0.492580404070124 0.581698985556256 0 0 0 0.539381794053381 0 0 0 0 0 0 0 0 0 0 0 0 0 0 0 0 0 0 0 0 0 0 0 0 0 0 0 0 0 0 0 0 0 0
"insula_left" 0.556648384919828 0.613449526490007 0.624048209063427 0 0.405249134301064 0.479222620555116 0.570705872464883 0.559390053817201 0.556388186445428 0.585522829238233 0.442469773263624 0 0.406296236066634 0.520129654151546 0.469126627046332 0.633194239291368 0.57118882710904 0 0.588557717697151 0 0.56660834558897 0.635009074680406 0.585593121341516 0.576860225639858 0.592975112761406 0.60706933808835 0.603882399270273 0.598473485522728 0.51855385150271 0.569523608035467 0 0.408512651121603 0.539381794053381 0 0 0.582773306375916 0.570730623666857 0 0 0 0 0 0 0 0 0 0 0 0 0.575560340549333 0.565912364108344 0 0.586978918111388 0 0 0.592426798882239 0.569739944100842 0 0 0.58209991395662 0.584827994289378 0 0 0 0 0 0 0.550532827349792
"banks_superior_temporal_sulcus_right" 0 0 0 0 0 0 0 0 0 0 0 0 0 0 0 0 0 0 0 0 0 0 0 0 0 0 0 0 0 0 0 0 0 0 0 0 0.606520357724406 0 0 0.539778701271285 0.556611399366608 0.52721763192039 0.624255843764168 0.559971487423506 0 0 0 0.498734564943145 0 0.579389508586557 0 0 0 0 0.616380470387192 0.601861053642433 0.623475375361301 0.589935719537503 0 0 0 0.604200733940147 0.484937428530232 0.577794562754417 0 0 0.526191066076101 0.544236752185662
"caudal_anterior_cingulate_cortex_right" 0 0.627680957686161 0.575231720003357 0 0 0 0 0.625454177142175 0 0 0.59228164071403 0 0.604080910032646 0 0 0 0.612663762507212 0.601667053095315 0.60734684977262 0 0.633213937442855 0.64502195885924 0.590326575028253 0 0.608226658031485 0.617959502543064 0.593791356531594 0.640648601511756 0 0 0 0 0 0.582773306375916 0 0 0.641901353434847 0 0 0.575574344117402 0 0 0 0 0.629372980841971 0 0.636748618969468 0 0 0 0.621608738538005 0.638445514802873 0.630085162792913 0 0.647010999935665 0.610510792140533 0.655518312326549 0 0.629581900129075 0.626745990995232 0.643444932034121 0 0 0.646263856381352 0 0 0 0.631762797634881
"caudal_middle_frontal_gyrus_right" 0 0.590174045827629 0.562671156275844 0 0 0 0 0.586083025640679 0.609522770124781 0 0.575410803610277 0 0.580720302026427 0 0 0 0.57223954555152 0 0.594729747729129 0 0.598781158730648 0.609196625375464 0.579118737060066 0 0.583164594991827 0.584602974840436 0.577221752474113 0.607146176242642 0 0.59605888759238 0 0 0 0.570730623666857 0.606520357724406 0.641901353434847 0 0 0.73846187813298 0.584929569391479 0.623918359907115 0.606440591921476 0.638427460694421 0.604936775488365 0.62958161594858 0 0.640422798248974 0 0 0.625003196343957 0.636892786909385 0.61754658461895 0.639165053716893 0 0.632197618377604 0.670147222329841 0.630403038592844 0.654387120665894 0.629354498510706 0.5869664850098 0.621126616851586 0.637286940326154 0.572116098438479 0.623285541788404 0 0 0.63751593488162 0.600241467129955
"cuneus_right" 0 0 0 0.490172156098517 0 0 0 0 0 0.490824750514846 0 0 0 0 0 0 0 0 0 0 0 0 0 0 0 0 0 0.509757473997856 0 0 0 0 0 0 0 0 0 0 0 0.527789322671645 0.539503851822888 0 0.554162348247046 0.524397440793176 0 0.526665463933651 0 0 0 0 0 0 0 0.470391110059919 0 0 0 0.523666582768107 0 0 0 0.533233696969495 0 0.55325024625082 0 0 0.532140128009543 0
"entorhinal_cortex_right" 0 0 0.701127973226776 0 0.619739651902376 0 0 0 0 0 0 0 0 0 0.596152534449116 0 0 0 0 0 0 0.719313635194013 0 0 0 0 0.690395967045866 0 0 0 0 0 0 0 0 0 0.73846187813298 0 0 0.459914512328563 0 0.453007056846238 0 0 0 0 0 0 0.49402518276981 0 0 0 0 0 0 0 0 0 0 0 0 0 0.424693773477985 0 0 0.407273511730172 0 0.437701397343538
"fusiform_gyrus_right" 0 0 0.559088126287813 0 0 0.580211158435847 0 0 0 0.560021368676731 0 0.606359407712452 0 0 0 0 0 0 0 0 0 0 0 0 0 0 0 0 0 0 0 0 0 0 0.539778701271285 0.575574344117402 0.584929569391479 0.527789322671645 0.459914512328563 0 0.600432803394957 0.512457336406869 0.571887344394102 0.568477169599731 0 0.539053534111555 0 0.529628655114702 0.512531673926776 0.62019071340093 0.57621772083983 0 0 0.587546462585333 0.571536165365128 0.597914815343017 0.587202376902783 0.537386876972939 0 0.559501482933496 0.600253907127325 0.587907049341487 0.492184557869203 0.569085719360729 0 0.415072025504916 0.542897253495609 0.501467340043918
"inferior_parietal_gyrus_right" 0 0 0 0 0 0 0 0 0 0 0 0 0 0 0 0 0 0 0 0 0 0 0 0 0 0 0 0 0 0 0 0 0 0 0.556611399366608 0 0.623918359907115 0.539503851822888 0 0.600432803394957 0 0.568270442360701 0.612963682737847 0.55496963130026 0 0 0 0.561739868084594 0 0.582276214497368 0.593177151127309 0 0 0.586211624420578 0.612239205746382 0.593357353978334 0.612479190840573 0.574626190640094 0 0 0.635843701030966 0.600338030978948 0.56853802492577 0.569629655171976 0 0 0.579065968138808 0.583239600902317
"inferior_temporal_gyrus_right" 0 0 0 0 0 0.54326772378661 0 0 0 0 0 0 0 0 0 0 0 0 0 0 0 0 0 0 0 0 0 0 0 0 0 0 0 0 0.52721763192039 0 0.606440591921476 0 0.453007056846238 0.512457336406869 0.568270442360701 0 0.604314076218759 0.518442045742701 0 0 0 0.518969563409777 0.542488412462756 0.584662363005784 0.604809440810908 0 0 0.575262937123374 0.597755683158708 0.592341638725214 0.616260819792524 0.571224460449158 0 0 0.609034302550776 0.579520441702265 0.497791216600008 0.569560060587143 0 0.380645260829531 0.551484019118263 0.52780299842962
"cingulate_gyrus_isthmus_right" 0 0 0.649937895319239 0 0 0 0 0.579696900215665 0.585945354786117 0 0 0 0 0 0 0.637847378859431 0.659942317502022 0 0 0 0.600212636348388 0.670981740943105 0.611914392730425 0 0 0 0.634447669023553 0 0 0 0 0 0 0 0.624255843764168 0 0.638427460694421 0.554162348247046 0 0.571887344394102 0.612963682737847 0.604314076218759 0 0.592068246631289 0 0.536718143186646 0 0.603227428704261 0 0.612400294382431 0.619914724683571 0 0 0.58946508645915 0.630080665576848 0.628366245816889 0.654775175812548 0.55642151466907 0 0.622106150715889 0.618187742810108 0.628922696160278 0.605386701959662 0.63197139286291 0 0 0.591576484188951 0.599167596377749
"lateral_occipital_cortex_right" 0 0 0 0 0 0.559284947553587 0 0 0 0.589833270156272 0 0 0 0 0 0 0 0 0 0 0 0 0 0 0 0 0 0 0 0 0 0 0 0 0.559971487423506 0 0.604936775488365 0.524397440793176 0 0.568477169599731 0.55496963130026 0.518442045742701 0.592068246631289 0 0 0.553132695687147 0 0.552675743592722 0.557919472932132 0.587902836624508 0.595631258834185 0 0.609982478030392 0.574420261292379 0.589120479712098 0.587116857692565 0.614137859710076 0.567000470778584 0 0 0.615367867312125 0.554846304357631 0.563710755114274 0.567798027198672 0 0 0.561720283774014 0.563373177965123
"lateral_orbitofrontal_cortex_right" 0 0.605051121299821 0.539323977018115 0 0 0 0 0 0 0 0 0 0 0 0 0 0.568919325585628 0 0 0 0 0 0 0 0 0 0.569607218756114 0 0 0 0 0 0 0 0 0.629372980841971 0.62958161594858 0 0 0 0 0 0 0 0 0 0.499387746787747 0 0 0 0.568624795217001 0.515855937224424 0.572771589984821 0 0 0.66184737443898 0.641123895537621 0 0.513931440446949 0.564394213416893 0.629442723783383 0 0 0 0.432800305672409 0.256499433023867 0 0.466749259367014
"lingual_gyrus_right" 0 0 0 0 0 0.668126146662112 0 0 0 0.582519403634639 0 0 0 0 0 0 0 0 0 0 0 0 0 0 0 0 0 0 0 0 0 0 0 0 0 0 0 0.526665463933651 0 0.539053534111555 0 0 0.536718143186646 0.553132695687147 0 0 0 0 0.589202136837362 0 0 0 0 0.519315910581639 0 0 0 0.555959930106935 0 0 0 0.52524027896166 0 0 0 0 0 0.555396223282533
"medial_orbitofrontal_gyrus_right" 0 0.624404783108935 0.579699253700655 0 0 0 0 0 0 0 0 0 0.460632643741539 0 0 0 0.585441445707575 0 0 0 0 0 0 0 0.574140107370421 0.583544169756803 0 0 0 0 0 0 0 0 0 0.636748618969468 0.640422798248974 0 0 0 0 0 0 0 0.499387746787747 0 0 0 0 0 0.631416339173297 0 0.584784222802947 0 0 0 0.633699465855328 0 0.456829811208064 0.490417357214276 0.614220570417084 0 0 0 0.468052819755253 0.43284966782416 0 0.435321738922504
"middle_temporal_gyrus_right" 0 0 0 0 0 0 0 0 0 0 0 0 0 0 0 0 0 0 0 0 0 0 0 0 0 0 0 0 0 0 0 0 0 0 0.498734564943145 0 0 0 0 0.529628655114702 0.561739868084594 0.518969563409777 0.603227428704261 0.552675743592722 0 0 0 0 0 0.575774541517101 0 0.696720453471692 0 0 0.597858584741563 0.587854879656514 0.611860811522603 0.571492191011661 0 0 0.60167361854542 0.589139701751888 0.513655863288151 0.573591830906698 0 0 0.545741164223805 0.519742061672571
"parahippocampal_gyrus_right" 0 0 0 0 0.57461285269857 0 0 0 0 0 0 0 0 0 0 0 0 0 0 0 0 0 0 0 0 0 0 0 0 0 0 0 0 0 0 0 0 0 0.49402518276981 0.512531673926776 0 0.542488412462756 0 0.557919472932132 0 0.589202136837362 0 0 0 0 0 0 0 0 0 0 0 0 0 0 0 0 0.474493328719503 0 0 0 0 0.412337148664429
"paracentral_gyrus_right" 0 0 0.588910425522511 0 0 0 0 0 0 0 0 0 0 0 0 0.592443526789753 0 0 0 0 0 0 0.579700670151724 0 0 0 0.614744651350573 0 0 0 0 0 0 0.575560340549333 0.579389508586557 0 0.625003196343957 0 0 0.62019071340093 0.582276214497368 0.584662363005784 0.612400294382431 0.587902836624508 0 0 0 0.575774541517101 0 0 0.604342144087591 0 0 0.569112463049677 0.463359269723664 0.603637720412315 0.582567746720722 0.56158455122039 0 0 0.586639607695554 0.571635094414778 0 0.60194294206638 0 0 0 0.649727095576324
"inferior_frontal_gyrus_pars_opercularis_right" 0 0.605640890204766 0.559743251047836 0 0 0 0 0 0 0 0.592615420774872 0 0.601414685277035 0 0 0 0.584843829932981 0 0.591457257413702 0 0 0 0.554676571990097 0 0.603743686942524 0.592991400101918 0.579177650025555 0 0 0 0 0 0 0.565912364108344 0 0.621608738538005 0.636892786909385 0 0 0.57621772083983 0.593177151127309 0.604809440810908 0.619914724683571 0.595631258834185 0.568624795217001 0 0.631416339173297 0 0 0.604342144087591 0 0.609077987277539 0.586521788482393 0 0.588070003558942 0.632952399919863 0.59486431745933 0 0.622816357942793 0.596017620626189 0.634853990358769 0.610179937003158 0 0.594275645742782 0 0 0 0.559653697034664
"inferior_frontal_gyrus_pars_orbitalis_right" 0 0 0 0 0 0 0 0 0 0 0 0 0 0 0 0 0 0 0 0 0 0 0 0 0 0 0 0 0 0 0 0 0 0 0 0.638445514802873 0.61754658461895 0 0 0 0 0 0 0 0.515855937224424 0 0 0.696720453471692 0 0 0.609077987277539 0 0.570326371466949 0 0 0 0.593401969570002 0 0.548651588280716 0.547839546158996 0.593054811664869 0 0.773745813188418 0 0 0 0 0
"inferior_frontal_gyrus_pars_triangularis_right" 0 0.615488224387911 0.573148447472149 0 0 0 0 0 0 0 0 0 0 0 0 0 0.594279062055546 0 0 0 0 0 0 0 0 0.582641253233199 0.573973715303143 0 0 0 0 0 0 0.586978918111388 0 0.630085162792913 0.639165053716893 0 0 0 0 0 0 0.609982478030392 0.572771589984821 0 0.584784222802947 0 0 0 0.586521788482393 0.570326371466949 0 0 0.639747459785206 0.639730910434034 0.618523297754177 0 0.607557024261591 0.589650556350632 0.623624002786383 0 0.770663636901522 0 0 0 0 0.593438616013483
"pericalcarine_cortex_right" 0 0 0 0 0 0 0 0 0 0 0 0 0 0 0 0 0 0 0 0 0 0 0 0 0 0 0 0 0 0 0 0 0 0 0 0 0 0.470391110059919 0 0.587546462585333 0.586211624420578 0.575262937123374 0.58946508645915 0.574420261292379 0 0.519315910581639 0 0 0 0.569112463049677 0 0 0 0 0 0 0.590497126368404 0.551073971147029 0 0 0 0.536510079756443 0.550763042121937 0.556561714456507 0 0 0.580810678878986 0
"postcentral_gyrus_right" 0 0.595958120705645 0.550883342505965 0 0 0 0 0 0 0 0.577921743062009 0 0 0 0 0 0.600831783608599 0 0 0 0.89328778922566 0.565592322719608 0.602471067174032 0 0 0 0.585496819711966 0.86153048961454 0 0 0 0 0 0 0.616380470387192 0.647010999935665 0.632197618377604 0 0 0.571536165365128 0.612239205746382 0.597755683158708 0.630080665576848 0.589120479712098 0 0 0 0.597858584741563 0 0.463359269723664 0.588070003558942 0 0.639747459785206 0 0 0.624121046837848 0.571970290867143 0.601451197786803 0.634334809657405 0.622788251582822 0.641486674704629 0.611067983521039 0.370535472527966 0.603018744884207 0 0 0.609986508184124 0.54674548250436
"posterior_cingulate_gyrus_right" 0 0.60141712830718 0.610385974944716 0 0 0.560755859528328 0 0.578796161795055 0.578408628704707 0 0 0 0.579927167442217 0 0 0 0.619012452292941 0 0 0 0.599219556221449 0.68860260835097 0.611231573876858 0 0.607212823812963 0.570331082806637 0.599466343610623 0.61810565293926 0 0.604278776879743 0 0 0 0.592426798882239 0.601861053642433 0.610510792140533 0.670147222329841 0 0 0.597914815343017 0.593357353978334 0.592341638725214 0.628366245816889 0.587116857692565 0.66184737443898 0 0 0.587854879656514 0 0.603637720412315 0.632952399919863 0 0.639730910434034 0 0.624121046837848 0 0.652478668754641 0.593350315247298 0.634500190100391 0.649178675130841 0.643147204987471 0.649646548013842 0.570586371875734 0.627393543188638 0 0 0.678397061969946 0.634079806034766
"precentral_gyrus_right" 0 0.595410521737002 0.568186414618077 0 0 0 0 0 0.619458446063227 0 0 0 0.582827099503715 0 0 0.642845605574691 0.567778652963577 0 0 0 0.598892737565325 0.574933679169918 0.582141407983694 0 0.57706442836317 0.571394544350678 0.583250404812954 0 0 0.574130494586339 0 0 0 0.569739944100842 0.623475375361301 0.655518312326549 0.630403038592844 0 0 0.587202376902783 0.612479190840573 0.616260819792524 0.654775175812548 0.614137859710076 0.641123895537621 0 0.633699465855328 0.611860811522603 0 0.582567746720722 0.59486431745933 0.593401969570002 0.618523297754177 0.590497126368404 0.571970290867143 0.652478668754641 0 0.602076862046162 0.621216274756632 0.617016404825405 0.634069542378579 0.615471183082364 0.514634085609705 0.628907080912457 0 0 0.634980582051084 0.600411548530852
"precuneus_right" 0 0 0.573075136828644 0 0 0 0 0 0 0 0 0 0 0 0 0 0 0 0 0 0 0 0 0 0 0 0 0 0 0 0 0 0 0 0.589935719537503 0 0.654387120665894 0.523666582768107 0 0.537386876972939 0.574626190640094 0.571224460449158 0.55642151466907 0.567000470778584 0 0.555959930106935 0 0.571492191011661 0 0.56158455122039 0 0 0 0.551073971147029 0.601451197786803 0.593350315247298 0.602076862046162 0 0 0 0.590639749491223 0.559805045754684 0 0.59404083992145 0 0 0.573916905210902 0.541034572742589
"rostral_anterior_cingulate_cortex_right" 0 0.598817778578302 0.549909733186835 0 0 0 0 0 0 0 0.576082332601697 0 0.568808210373173 0 0 0 0.572066182653651 0 0 0 0 0 0 0 0.615398866270541 0.582450881010539 0.563093177705094 0 0 0 0 0 0 0 0 0.629581900129075 0.629354498510706 0 0 0 0 0 0 0 0.513931440446949 0 0.456829811208064 0 0 0 0.622816357942793 0.548651588280716 0.607557024261591 0 0.634334809657405 0.634500190100391 0.621216274756632 0 0 0.588531930193911 0.629926540934436 0 0 0 0 0 0 0.568141066378577
"rostral_middle_frontal_gyrus_right" 0 0.60632522858067 0.556499950231567 0 0 0 0 0 0 0 0 0 0.585217148573484 0 0 0 0.582256935728328 0 0 0 0 0 0 0 0.593223951257624 0.593638653376841 0.572476328441117 0 0 0 0 0 0 0.58209991395662 0 0.626745990995232 0.5869664850098 0 0 0.559501482933496 0 0 0.622106150715889 0 0.564394213416893 0 0.490417357214276 0 0 0 0.596017620626189 0.547839546158996 0.589650556350632 0 0.622788251582822 0.649178675130841 0.617016404825405 0 0.588531930193911 0 0.605143263177904 0 0 0 0.488297544132364 0 0 0.600320314840326
"superior_frontal_gyrus_right" 0 0.612156094889092 0.607171599462408 0 0 0 0 0 0.617445355499096 0 0.579011929555991 0 0.597604491142421 0 0 0 0.588843209287779 0 0.563405554527933 0 0.652138397314461 0.665444103877686 0.625287890930575 0 0.590551784677072 0.588500030772898 0.606915404522143 0.628278570692222 0 0 0 0 0 0.584827994289378 0 0.643444932034121 0.621126616851586 0 0 0.600253907127325 0.635843701030966 0.609034302550776 0.618187742810108 0.615367867312125 0.629442723783383 0 0.614220570417084 0.60167361854542 0 0.586639607695554 0.634853990358769 0.593054811664869 0.623624002786383 0 0.641486674704629 0.643147204987471 0.634069542378579 0.590639749491223 0.629926540934436 0.605143263177904 0 0 0.548473459890503 0.633213109698352 0.52086471044196 0 0.659597484499129 0.62541973974962
"superior_parietal_gyrus_right" 0 0 0.636785514391419 0 0 0 0 0 0 0 0 0 0 0 0 0.651834353603265 0 0 0 0 0.672070325310159 0 0 0 0 0 0.637728942588626 0 0 0 0 0 0 0 0.604200733940147 0 0.637286940326154 0.533233696969495 0 0.587907049341487 0.600338030978948 0.579520441702265 0.628922696160278 0.554846304357631 0 0.52524027896166 0 0.589139701751888 0 0.571635094414778 0.610179937003158 0 0 0.536510079756443 0.611067983521039 0.649646548013842 0.615471183082364 0.559805045754684 0 0 0 0 0 0.609137050531277 0 0 0.582100366781666 0.606846847334978
"superior_temporal_gyrus_right" 0 0 0 0 0 0 0 0 0 0 0 0 0 0 0 0 0 0 0 0 0 0 0 0 0 0 0 0 0 0 0 0 0 0 0.484937428530232 0 0.572116098438479 0 0.424693773477985 0.492184557869203 0.56853802492577 0.497791216600008 0.605386701959662 0.563710755114274 0 0 0 0.513655863288151 0.474493328719503 0 0 0.773745813188418 0.770663636901522 0.550763042121937 0.370535472527966 0.570586371875734 0.514634085609705 0 0 0 0.548473459890503 0 0 0.577662640310082 0 0.376650526647649 0.503821955131799 0.463259961071654
"supramarginal_gyrus_right" 0 0.577777013289291 0.57273625531304 0 0 0 0 0 0 0 0 0 0 0 0 0 0 0 0 0 0 0 0 0 0 0 0.587210780236407 0 0 0 0 0 0 0 0.577794562754417 0.646263856381352 0.623285541788404 0.55325024625082 0 0.569085719360729 0.569629655171976 0.569560060587143 0.63197139286291 0.567798027198672 0 0 0 0.573591830906698 0 0.60194294206638 0.594275645742782 0 0 0.556561714456507 0.603018744884207 0.627393543188638 0.628907080912457 0.59404083992145 0 0 0.633213109698352 0.609137050531277 0.577662640310082 0 0 0 0.627519131273804 0.574408758082685
"frontal_pole_right" 0 0 0 0 0 0 0 0 0 0 0 0 0 0 0 0 0 0 0 0 0 0 0 0 0 0 0 0 0 0 0 0 0 0 0 0 0 0 0 0 0 0 0 0 0.432800305672409 0 0.468052819755253 0 0 0 0 0 0 0 0 0 0 0 0 0.488297544132364 0.52086471044196 0 0 0 0 0 0 0
"temporal_pole_right" 0 0 0 0 0 0 0 0 0 0 0 0 0 0 0 0 0 0 0 0 0 0 0 0 0 0 0 0 0 0 0 0 0 0 0 0 0 0 0.407273511730172 0.415072025504916 0 0.380645260829531 0 0 0.256499433023867 0 0.43284966782416 0 0 0 0 0 0 0 0 0 0 0 0 0 0 0 0.376650526647649 0 0 0 0 0.384828611728345
"transverse_temporal_gyrus_right" 0 0 0 0 0 0 0 0 0 0 0 0 0 0 0 0 0 0 0 0 0 0 0 0 0 0 0 0 0 0 0 0 0 0 0.526191066076101 0 0.63751593488162 0.532140128009543 0 0.542897253495609 0.579065968138808 0.551484019118263 0.591576484188951 0.561720283774014 0 0 0 0.545741164223805 0 0 0 0 0 0.580810678878986 0.609986508184124 0.678397061969946 0.634980582051084 0.573916905210902 0 0 0.659597484499129 0.582100366781666 0.503821955131799 0.627519131273804 0 0 0 0.550762163918029
"insula_right" 0 0.586507872892935 0.534817478662186 0 0.557774520399338 0 0 0 0 0 0.542357721732281 0 0.525572313127386 0 0 0 0.557571222684646 0 0 0 0 0 0 0 0.569918190376659 0.570472378025283 0.55507111722425 0 0 0 0 0 0 0.550532827349792 0.544236752185662 0.631762797634881 0.600241467129955 0 0.437701397343538 0.501467340043918 0.583239600902317 0.52780299842962 0.599167596377749 0.563373177965123 0.466749259367014 0.555396223282533 0.435321738922504 0.519742061672571 0.412337148664429 0.649727095576324 0.559653697034664 0 0.593438616013483 0 0.54674548250436 0.634079806034766 0.600411548530852 0.541034572742589 0.568141066378577 0.600320314840326 0.62541973974962 0.606846847334978 0.463259961071654 0.574408758082685 0 0.384828611728345 0.550762163918029 0
