# Supplementary material for: NODDI and Tensor-Based Microstructural Indices as Predictors of Functional Connectivity
Source: PLoS One. 2016 Apr 14;11(4):e0153404. doi: 10.1371/journal.pone.0153404 (PMC4831788; doi:10.1371/journal.pone.0153404)
Supplement: S1 Data — a) Functional connectivity matrices, both fMRI and EEG connectomes across all subjects, in the form of precision matrices and b) structural brain connectivity matrices across all subjects and microstructural indices. Columns and rows are named according to the corresponding brain region that represent. (ZIP) [file pone.0153404.s001.zip › DATA/DWI/50_WISO_68.txt]

"banks_superior_temporal_sulcus_left" "caudal_anterior_cingulate_cortex_left" "caudal_middle_frontal_gyrus_left" "cuneus_left" "entorhinal_cortex_left" "fusiform_gyrus_left" "inferior_parietal_gyrus_left" "inferior_temporal_gyrus_left" "cingulate_gyrus_isthmus_left" "lateral_occipital_cortex_left" "lateral_orbitofrontal_cortex_left" "lingual_gyrus_left" "medial_orbitofrontal_gyrus_left" "middle_temporal_gyrus_left" "parahippocampal_gyrus_left" "paracentral_gyrus_left" "inferior_frontal_gyrus_pars_opercularis_left" "inferior_frontal_gyrus_pars_orbitalis_left" "inferior_frontal_gyrus_pars_triangularis_left" "pericalcarine_cortex_left" "postcentral_gyrus_left" "posterior_cingulate_gyrus_left" "precentral_gyrus_left" "precuneus_left" "rostral_anterior_cingulate_cortex_left" "rostral_middle_frontal_gyrus_left" "superior_frontal_gyrus_left" "superior_parietal_gyrus_left" "superior_temporal_gyrus_left" "supramarginal_gyrus_left" "frontal_pole_left" "temporal_pole_left" "transverse_temporal_gyrus_left" "insula_left" "banks_superior_temporal_sulcus_right" "caudal_anterior_cingulate_cortex_right" "caudal_middle_frontal_gyrus_right" "cuneus_right" "entorhinal_cortex_right" "fusiform_gyrus_right" "inferior_parietal_gyrus_right" "inferior_temporal_gyrus_right" "cingulate_gyrus_isthmus_right" "lateral_occipital_cortex_right" "lateral_orbitofrontal_cortex_right" "lingual_gyrus_right" "medial_orbitofrontal_gyrus_right" "middle_temporal_gyrus_right" "parahippocampal_gyrus_right" "paracentral_gyrus_right" "inferior_frontal_gyrus_pars_opercularis_right" "inferior_frontal_gyrus_pars_orbitalis_right" "inferior_frontal_gyrus_pars_triangularis_right" "pericalcarine_cortex_right" "postcentral_gyrus_right" "posterior_cingulate_gyrus_right" "precentral_gyrus_right" "precuneus_right" "rostral_anterior_cingulate_cortex_right" "rostral_middle_frontal_gyrus_right" "superior_frontal_gyrus_right" "superior_parietal_gyrus_right" "superior_temporal_gyrus_right" "supramarginal_gyrus_right" "frontal_pole_right" "temporal_pole_right" "transverse_temporal_gyrus_right" "insula_right"
"banks_superior_temporal_sulcus_left" 0 0 0.0791849809453028 0 0 0 0.058822285363686 0.0646288015827927 0.0864444821879603 0.0367739123463943 0 0 0 0.0405066315760088 0 0.062500379985103 0 0 0 0 0 0 0.0832325386896004 0.0732542752874202 0 0 0.0865179476830314 0.0775159425028802 0.0728011012657652 0.0641840294398002 0 0 0.0632113657733504 0.0797588025770736 0 0 0 0 0 0 0 0 0 0 0 0 0 0 0 0 0 0 0 0 0 0 0 0 0 0 0 0 0 0 0 0 0 0
"caudal_anterior_cingulate_cortex_left" 0 0 0.105119374753096 0 0 0 0 0.0935255975462682 0.0793183880579114 0 0.0756862008111846 0 0.0736289223818082 0 0 0.0610132590078772 0.0967619289729134 0.0909649874054043 0.0712319500276675 0 0.0999066588356809 0.181056156177517 0.0885688486817384 0 0.0838655179340373 0.0928507233401655 0.108280617863499 0.111743694970901 0 0 0 0 0 0.0756450787453561 0 0.225337216403591 0.104874300954444 0 0 0 0 0 0 0 0.0647716436070122 0 0.0678819607278829 0 0 0 0.110680966539094 0 0.0866246703128541 0 0.0862463535684837 0.20949263578389 0.0932867700078904 0 0.0807041167311888 0.0885939214887996 0.126517871045093 0 0 0.0710852666694434 0 0 0 0.0875707637676475
"caudal_middle_frontal_gyrus_left" 0.0791849809453028 0.105119374753096 0 0 0.164792435914496 0.0939687894722394 0.0893890115822415 0.0734611685774821 0.133016147107813 0.0781998366291322 0.0754602945628326 0 0.0952194297713653 0.0744164962206268 0 0.0824691429983662 0.112615465184729 0.0785846663354804 0.0781236243939369 0 0.107249209897501 0.0878258315352516 0.13015650740251 0.116556402366391 0.0792465211160795 0.100359457807126 0.108249125195094 0.0884968227030817 0.0837641171744183 0.0886116938881555 0 0 0.0767795912470239 0.0736711463650155 0 0.0934288295314158 0.0690571482568854 0 0.292408161034212 0.0898477161855889 0 0 0.261651071769412 0 0.0541588972322954 0 0.0451397963271771 0 0 0.0609302820477011 0.0722303522190452 0 0.0627004433124573 0 0.06168488480158 0.116656997941457 0.0700432514431522 0.0710468407806994 0.0593240508164546 0.0674256394792482 0.0920668302284062 0.0838963628771775 0 0.105519726578744 0 0 0 0.0501682751430171
"cuneus_left" 0 0 0 0 0 0.0523876769600077 0.0663270137099413 0 0 0.0432139207976154 0 0.17758711233968 0 0 0 0 0 0 0 0.0651542024914907 0 0 0 0.0941512525296315 0 0 0 0.0748512549267787 0 0 0 0 0 0 0 0 0 0.0273104851850426 0 0 0 0 0 0 0 0 0 0 0 0 0 0 0 0 0 0 0 0 0 0 0 0 0 0 0 0 0 0
"entorhinal_cortex_left" 0 0 0.164792435914496 0 0 0.0206819420471301 0 0.0073794870483351 0 0 0 0 0 0 0.0874896910520975 0 0 0 0 0 0 0.15522039112479 0 0 0 0 0.170558349175297 0 0.0223252210801001 0 0 0.0255273966584715 0 0.00695699038759344 0 0 0 0 0.458516797284626 0 0 0 0 0 0 0 0 0 0.3471540043709 0 0 0 0 0 0 0 0 0 0 0 0 0 0 0 0 0 0 0.552451871132061
"fusiform_gyrus_left" 0 0 0.0939687894722394 0.0523876769600077 0.0206819420471301 0 0.0725724690098684 0.0370004474287078 0.154782609155832 0.0778381157275326 0 0.126886515906161 0.438191655196959 0.0461214920095454 0.0774577351905311 0.0988103611457424 0.094645596450468 0 0 0.292604976196787 0.0822362204770349 0.106369665740447 0.0847510673579225 0.301545387850948 0 0 0.110978771339405 0.0823750510310575 0.0538854821436198 0.0751595530586202 0 0.0254239824529636 0.0753700420151886 0.0873009216305785 0 0 0 0 0 0.172285965545459 0 0.141753783184366 0 0.252696873262028 0 0.432196262152125 0 0 0 0 0 0 0 0 0 0.105158939386949 0 0 0 0 0 0 0 0 0 0 0 0
"inferior_parietal_gyrus_left" 0.058822285363686 0 0.0893890115822415 0.0663270137099413 0 0.0725724690098684 0 0.0679794977261492 0.0913276366607898 0.0770146869120226 0 0.217138012427434 0 0.0553666706891451 0 0.058951412354111 0.108078143442123 0 0 0.227442617185525 0.0850332433011345 0.0779620459413242 0.0892544938446905 0.0750114102746523 0 0 0.0856771220609118 0.0980210000760538 0.0817722140013509 0.0701452246789202 0 0 0.0836835838117416 0.102309915090816 0 0 0 0 0 0 0 0 0 0 0 0 0 0 0 0 0 0 0 0 0 0 0 0 0 0 0 0 0 0 0 0 0 0
"inferior_temporal_gyrus_left" 0.0646288015827927 0.0935255975462682 0.0734611685774821 0 0.0073794870483351 0.0370004474287078 0.0679794977261492 0 0.0843265809079898 0.0624388512115536 0 0.206313628690246 0 0.0518322532871206 0.095861668014419 0.0649119032548511 0.0910081113260202 0 0 0.417157694852385 0.0688734403290739 0.0744809525268337 0.080585382898065 0.0952129894727116 0 0 0.0814248275680426 0.0737966963465881 0.0767100935854671 0.0645523029436623 0 0.085134472886243 0.0771402489827971 0.0816671244789893 0 0.0840372108919914 0.0647777535141888 0 0 0 0 0 0.165411997234419 0 0 0 0 0 0 0 0 0 0 0 0 0.0947915091557166 0 0 0 0 0 0 0 0 0 0 0 0
"cingulate_gyrus_isthmus_left" 0.0864444821879603 0.0793183880579114 0.133016147107813 0 0 0.154782609155832 0.0913276366607898 0.0843265809079898 0 0.0834125877625691 0 0.222470246793733 0 0.0713990015041136 5.84961216004791e-16 0.0875412541730248 0.117999702982986 0 0 0 0.116738749438209 0.154081986421116 0.103055885690303 0.0511543401023534 0 0 0.117524425459736 0.0964258988726326 0.124138843845792 0.0884286366809901 0 0 0.160813120041426 0.204274040877979 0 0 0.0862119209550536 0 0 0 0 0 0.348289685338188 0 0 0 0 0 0 0 0 0 0 0 0 0.125423808236465 0.0860926468986515 0 0 0 0.0931803415127534 0 0 0 0 0 0 0
"lateral_occipital_cortex_left" 0.0367739123463943 0 0.0781998366291322 0.0432139207976154 0 0.0778381157275326 0.0770146869120226 0.0624388512115536 0.0834125877625691 0 0 0.134120180104668 0 0.0378400511953597 0 0.0649784637896618 0 0 0 0.201305760219227 0 0.0841111333005675 0.0842412449918542 0.0907751490501955 0 0 0.0870681455922813 0.0856874850993964 0.0853485363063874 0.0734597654585012 0 0 0.079335395158721 0.091099488044587 0 0 0 0.052687077470683 0 0.202246342436074 0 0 0 0.262213839231644 0 0.220241473657946 0 0 0 0 0 0 0 0 0 0 0 0 0 0 0 0 0 0 0 0 0 0
"lateral_orbitofrontal_cortex_left" 0 0.0756862008111846 0.0754602945628326 0 0 0 0 0 0 0 0 0 0.0615065366125298 0 0 0 0.0408067167561144 0.0465344496560366 0.0466256200176539 0 0 0.0579501898012439 0 0 0.0587929513622281 0.0760802104733612 0.0830844571261282 0 0.536358931081213 0 0.19979070451313 0 0 0.110436031990428 0 0.0851586413105556 0.0553260771644421 0 0 0 0 0 0 0 0 0 0 0 0 0 0.0924147459397466 0 0 0 0.0456878645694602 0 0 0 0.232560349318098 0 0.0683911346891768 0 0 0 0 0 0 0.0450111618043811
"lingual_gyrus_left" 0 0 0 0.17758711233968 0 0.126886515906161 0.217138012427434 0.206313628690246 0.222470246793733 0.134120180104668 0 0 0 0 0 0.157467756846992 0 0 0 0.0670839560719495 0 0 0.135862759633889 0.240517739345281 0 0 0 0.207839735038545 0.0777865798926119 0.121738222087784 0 0 0.146290452661139 0 0 0 0 0 0 0.210019807150614 0 0 0 0 0 0 0 0 0 0 0 0 0 0 0 0 0 0 0 0 0 0 0 0 0 0 0 0
"medial_orbitofrontal_gyrus_left" 0 0.0736289223818082 0.0952194297713653 0 0 0.438191655196959 0 0 0 0 0.0615065366125298 0 0 0 0 0 0.0653290313091535 0.0751401768916832 0.0440315161002638 0 0 0 0 0 0.0635966698033536 0.0728677861663728 0.0801487728949554 0 0 0 0.222977254901348 0 0 0.0855596786126612 0 0.0790203094610443 0.064478087405459 0 0 0 0 0 0 0 0 0 0.204727815365387 0 0 0 0.0867933503546462 0 0 0 0 0.0580055431214851 0.0626998288624785 0 0.110042755958517 0.0648738987223693 0.0756184938111145 0 0 0 0 0 0 0.0876354550590984
"middle_temporal_gyrus_left" 0.0405066315760088 0 0.0744164962206268 0 0 0.0461214920095454 0.0553666706891451 0.0518322532871206 0.0713990015041136 0.0378400511953597 0 0 0 0 0 0.0868530926091863 0 0.0815066602524021 0.105037666862626 0 0 0.0621564361622788 0.0820732944872405 0.0744226930554663 0 0 0 0.0692372238696619 0.0530933120163604 0.0644336346572183 0 0.0684742615351729 0.0586463376625352 0.0788265030483769 0 0 0 0 0 0 0 0 0 0 0 0 0 0 0 0 0 0 0 0 0 0 0 0 0 0 0 0 0 0 0 0 0 0
"parahippocampal_gyrus_left" 0 0 0 0 0.0874896910520975 0.0774577351905311 0 0.095861668014419 5.84961216004791e-16 0 0 0 0 0 0 0 0 0 0 0 0 0 0 0 0 0 0 0 0 0 0 0 0 0.17087463528333 0 0 0 0 0.363087700491339 0 0 0 0 0 0 0 0 0 0 0 0 0 0 0 0 0 0 0 0 0 0 0 0 0 0 0 0 0
"paracentral_gyrus_left" 0.062500379985103 0.0610132590078772 0.0824691429983662 0 0 0.0988103611457424 0.058951412354111 0.0649119032548511 0.0875412541730248 0.0649784637896618 0 0.157467756846992 0 0.0868530926091863 0 0 0 0 0 0 0.115705349103918 0.04081120859349 0.064398022252366 0.0553614738027939 0 0 0.054372951883961 0.0573690664902512 0 0.0697999996761675 0 0 0 0.0592610406153721 0 0 0 0 0 0 0 0 0.226353993609706 0 0 0 0 0 0 0.422753261078044 0 0 0 0 0 0 0.172460002092522 0 0 0 0 0.55015504333039 0 0 0 0 0 0
"inferior_frontal_gyrus_pars_opercularis_left" 0 0.0967619289729134 0.112615465184729 0 0 0.094645596450468 0.108078143442123 0.0910081113260202 0.117999702982986 0 0.0408067167561144 0 0.0653290313091535 0 0 0 0 0.116094168970292 0.0548773088255237 0 0.106297352572266 0.101091648028739 0.132588972998898 0 0.109522143212814 0.0949684205434565 0.106842981219477 0.117801979649207 0.0868617097003175 0.0898886594678721 0 0 0 0.0470480241554106 0 0.132390402771984 0.0779507704432636 0 0 0 0 0 0.182122403330166 0 0.0766871918547018 0 0.055087496103914 0 0 0 0.0930814939169683 0 0.0812998581743289 0 0.0674491526050856 0.105851761735696 0.0745957496272978 0 0.0780191894432052 0.075226678092769 0.0894879159246094 0 0 0 0 0 0 0.0599418524609458
"inferior_frontal_gyrus_pars_orbitalis_left" 0 0.0909649874054043 0.0785846663354804 0 0 0 0 0 0 0 0.0465344496560366 0 0.0751401768916832 0.0815066602524021 0 0 0.116094168970292 0 0.0342948187611537 0 0 0 0 0 0.0689625553525996 0.0924870512111426 0.0808359644586913 0 0.124732450806067 0 0 0 0 0 0 0.0610371501291316 0 0 0 0 0 0 0 0 0 0 0 0 0 0 0 0 0 0 0 0 0 0 0 0 0 0 0 0 0 0 0 0
"inferior_frontal_gyrus_pars_triangularis_left" 0 0.0712319500276675 0.0781236243939369 0 0 0 0 0 0 0 0.0466256200176539 0 0.0440315161002638 0.105037666862626 0 0 0.0548773088255237 0.0342948187611537 0 0 0 0 0 0 0.0579638901947593 0.094654870735326 0.0887620877636504 0 0.240617622957436 0 0 0 0 0.0507440071135793 0 0.0841421945282294 0.0597950756320809 0 0 0 0 0 0 0 0 0 0 0 0 0 0.0631610918402565 0 0 0 0 0 0 0 0 0 0.0530961696112535 0 0 0 0 0 0 0
"pericalcarine_cortex_left" 0 0 0 0.0651542024914907 0 0.292604976196787 0.227442617185525 0.417157694852385 0 0.201305760219227 0 0.0670839560719495 0 0 0 0 0 0 0 0 0 0 0 0.264835852392025 0 0 0 0.229704220267491 0.252193650942607 0 0 0 0.127155547749864 0 0 0 0 0 0 0 0 0 0 0 0 0 0 0 0 0 0 0 0 0 0 0 0 0 0 0 0 0 0 0 0 0 0 0
"postcentral_gyrus_left" 0 0.0999066588356809 0.107249209897501 0 0 0.0822362204770349 0.0850332433011345 0.0688734403290739 0.116738749438209 0 0 0 0 0 0 0.115705349103918 0.106297352572266 0 0 0 0 0.0954191814049258 0.117278417951989 0.0568770297051069 0 0.0777552933840483 0.105435380513305 0.101179589268436 0.102706079222018 0.0796933816761071 0 0 0.0783172535382425 0.0490914284636004 0 0.109039414241425 0.0867092426314556 0 0 0 0 0 0.221695642266702 0 0 0 0 0 0 0 0 0 0 0 0.837331745192778 0.115869796420036 0.0855942076748606 0 0 0 0.103304629097438 0.545866320327873 0 0 0 0 0 0
"posterior_cingulate_gyrus_left" 0 0.181056156177517 0.0878258315352516 0 0.15522039112479 0.106369665740447 0.0779620459413242 0.0744809525268337 0.154081986421116 0.0841111333005675 0.0579501898012439 0 0 0.0621564361622788 0 0.04081120859349 0.101091648028739 0 0 0 0.0954191814049258 0 0.0809458241946475 0.0667272958445801 0.0545992947220914 0.0731417372874772 0.0943823781097433 0.0810857936527593 0.100086002081848 0.0805646799612652 0 0 0.0747211239585527 0.0733299604632628 0 0.0971534655926318 0.0753643492340308 0 0.283745175791813 0 0 0 0.354006705810905 0 0 0 0 0 0 0 0 0 0 0 0.0564841422400495 0.314543879496551 0.0798279001650103 0 0 0 0.115324532604002 0 0 0 0 0 0 0
"precentral_gyrus_left" 0.0832325386896004 0.0885688486817384 0.13015650740251 0 0 0.0847510673579225 0.0892544938446905 0.080585382898065 0.103055885690303 0.0842412449918542 0 0.135862759633889 0 0.0820732944872405 0 0.064398022252366 0.132588972998898 0 0 0 0.117278417951989 0.0809458241946475 0 0.0823284229957197 0 0.125860074594404 0.109799661597823 0.0933480986764467 0.0926117431830188 0.0921471418226031 0 0 0.087071883773162 0.0538972677665401 0 0.0889259257525708 0.07622853555029 0 0 0 0 0 0.241589659381679 0 0 0 0 0 0 0.132936979247442 0.0717479928789351 0 0 0 0.0860421290424043 0.128552722415969 0.0811848477233077 0 0 0 0.0948901593676759 0 0 0 0 0 0 0
"precuneus_left" 0.0732542752874202 0 0.116556402366391 0.0941512525296315 0 0.301545387850948 0.0750114102746523 0.0952129894727116 0.0511543401023534 0.0907751490501955 0 0.240517739345281 0 0.0744226930554663 0 0.0553614738027939 0 0 0 0.264835852392025 0.0568770297051069 0.0667272958445801 0.0823284229957197 0 0 0 0.0734631001977089 0.0726791741995894 0.100131519466966 0.0695303457158842 0 0 0.078496935479175 0.134564153257413 0 0 0 0 0 0 0 0 0 0 0 0 0 0 0 0 0 0 0 0 0 0 0 0 0 0 0 0 0 0 0 0 0 0
"rostral_anterior_cingulate_cortex_left" 0 0.0838655179340373 0.0792465211160795 0 0 0 0 0 0 0 0.0587929513622281 0 0.0635966698033536 0 0 0 0.109522143212814 0.0689625553525996 0.0579638901947593 0 0 0.0545992947220914 0 0 0 0.0860178218359181 0.0829454351019782 0 0 0 0 0 0 0.0766709381387247 0 0.162865082602337 0.0673778307616838 0 0 0 0 0 0 0 0 0 0.0532036327758677 0 0 0 0.0944146586790394 0 0 0 0 0.071272201427214 0.0598897102042312 0 0.435230880293759 0.136578549748858 0.0803169870131906 0 0 0 0 0 0 0.0733322671669169
"rostral_middle_frontal_gyrus_left" 0 0.0928507233401655 0.100359457807126 0 0 0 0 0 0 0 0.0760802104733612 0 0.0728677861663728 0 0 0 0.0949684205434565 0.0924870512111426 0.094654870735326 0 0.0777552933840483 0.0731417372874772 0.125860074594404 0 0.0860178218359181 0 0.103278808054947 0 0 0.0989705165734894 0.242889205840766 0 0 0.101018705864085 0 0.129497810031071 0.0753434165265888 0 0 0 0 0 0 0 0 0 0.0699570169021669 0 0 0 0.0968336821213437 0 0.0787615882702103 0 0 0.0589825046459694 0.0691297460553426 0 0.140070336673095 0.0815203564439376 0.0837220842769422 0 0 0 0 0 0 0.0631605585466603
"superior_frontal_gyrus_left" 0.0865179476830314 0.108280617863499 0.108249125195094 0 0.170558349175297 0.110978771339405 0.0856771220609118 0.0814248275680426 0.117524425459736 0.0870681455922813 0.0830844571261282 0 0.0801487728949554 0 0 0.054372951883961 0.106842981219477 0.0808359644586913 0.0887620877636504 0 0.105435380513305 0.0943823781097433 0.109799661597823 0.0734631001977089 0.0829454351019782 0.103278808054947 0 0.0844678516740206 0.102347693523303 0.103983324824964 0.14135902596352 0 0.0888150749358374 0.0837327371845327 0 0.120656279381918 0.0810967846870048 0 0.296570082671902 0 0 0 0.223361498652678 0 0.0722138912856372 0 0 0 0 0.0808869017182675 0.0966012357589555 0 0.0762561750382984 0 0.0744484375230697 0.104229964730427 0.0765752904958009 0 0.0661160909654155 0.0783958683819936 0.10223846580801 0.0897320981210087 0 0.142092299495006 0 0 0 0.0622932466318349
"superior_parietal_gyrus_left" 0.0775159425028802 0.111743694970901 0.0884968227030817 0.0748512549267787 0 0.0823750510310575 0.0980210000760538 0.0737966963465881 0.0964258988726326 0.0856874850993964 0 0.207839735038545 0 0.0692372238696619 0 0.0573690664902512 0.117801979649207 0 0 0.229704220267491 0.101179589268436 0.0810857936527593 0.0933480986764467 0.0726791741995894 0 0 0.0844678516740206 0 0.0846094856015544 0.0760401374753279 0 0 0.0832537329239293 0.0796680652600408 0 0.101579146768266 0.0802444029360625 0.0382758964921277 0 0 0 0 0 0 0 0 0 0 0 0 0 0 0 0 0.712201251335198 0.0857530454330671 0 0 0 0 0.0928072094357418 0 0 0 0 0 0 0
"superior_temporal_gyrus_left" 0.0728011012657652 0 0.0837641171744183 0 0.0223252210801001 0.0538854821436198 0.0817722140013509 0.0767100935854671 0.124138843845792 0.0853485363063874 0.536358931081213 0.0777865798926119 0 0.0530933120163604 0 0 0.0868617097003175 0.124732450806067 0.240617622957436 0.252193650942607 0.102706079222018 0.100086002081848 0.0926117431830188 0.100131519466966 0 0 0.102347693523303 0.0846094856015544 0 0.0617030361182139 0 0.0368178430864129 0.045292265286812 0.0831545434526439 0 0 0 0 0 0 0 0 0 0 0 0 0 0 0 0 0 0 0 0 0 0 0 0 0 0 0 0 0 0 0 0 0 0
"supramarginal_gyrus_left" 0.0641840294398002 0 0.0886116938881555 0 0 0.0751595530586202 0.0701452246789202 0.0645523029436623 0.0884286366809901 0.0734597654585012 0 0.121738222087784 0 0.0644336346572183 0 0.0697999996761675 0.0898886594678721 0 0 0 0.0796933816761071 0.0805646799612652 0.0921471418226031 0.0695303457158842 0 0.0989705165734894 0.103983324824964 0.0760401374753279 0.0617030361182139 0 0 0 0.0698771366480762 0.0471997661242609 0 0 0.0862016482300153 0 0 0 0 0 0 0 0 0 0 0 0 0 0 0 0 0 0 0.090994130598282 0.0730564694786621 0 0 0 0 0 0 0 0 0 0 0
"frontal_pole_left" 0 0 0 0 0 0 0 0 0 0 0.19979070451313 0 0.222977254901348 0 0 0 0 0 0 0 0 0 0 0 0 0.242889205840766 0.14135902596352 0 0 0 0 0 0 0 0 0 0 0 0 0 0 0 0 0 0 0 0 0 0 0 0 0 0 0 0 0 0 0 0 0 0 0 0 0 0 0 0 0
"temporal_pole_left" 0 0 0 0 0.0255273966584715 0.0254239824529636 0 0.085134472886243 0 0 0 0 0 0.0684742615351729 0 0 0 0 0 0 0 0 0 0 0 0 0 0 0.0368178430864129 0 0 0 0 0.0111559388124797 0 0 0 0 0 0 0 0 0 0 0 0 0 0 0 0 0 0 0 0 0 0 0 0 0 0 0 0 0 0 0 0 0 0
"transverse_temporal_gyrus_left" 0.0632113657733504 0 0.0767795912470239 0 0 0.0753700420151886 0.0836835838117416 0.0771402489827971 0.160813120041426 0.079335395158721 0 0.146290452661139 0 0.0586463376625352 0 0 0 0 0 0.127155547749864 0.0783172535382425 0.0747211239585527 0.087071883773162 0.078496935479175 0 0 0.0888150749358374 0.0832537329239293 0.045292265286812 0.0698771366480762 0 0 0 0.10305089559025 0 0 0 0 0 0 0 0 0 0 0 0 0 0 0 0 0 0 0 0 0 0 0 0 0 0 0 0 0 0 0 0 0 0
"insula_left" 0.0797588025770736 0.0756450787453561 0.0736711463650155 0 0.00695699038759344 0.0873009216305785 0.102309915090816 0.0816671244789893 0.204274040877979 0.091099488044587 0.110436031990428 0 0.0855596786126612 0.0788265030483769 0.17087463528333 0.0592610406153721 0.0470480241554106 0 0.0507440071135793 0 0.0490914284636004 0.0733299604632628 0.0538972677665401 0.134564153257413 0.0766709381387247 0.101018705864085 0.0837327371845327 0.0796680652600408 0.0831545434526439 0.0471997661242609 0 0.0111559388124797 0.10305089559025 0 0 0.0839749205997534 0.0625224986377492 0 0 0 0 0 0 0 0 0 0 0 0 0.0550860146974501 0.0687707887760459 0 0.0580942447620996 0 0 0.0717491512246509 0.06001972785111 0 0 0.055705959604065 0.0743647932534865 0 0 0 0 0 0 0.0460244310073062
"banks_superior_temporal_sulcus_right" 0 0 0 0 0 0 0 0 0 0 0 0 0 0 0 0 0 0 0 0 0 0 0 0 0 0 0 0 0 0 0 0 0 0 0 0 0.0545132756132114 0 0 0.0542171751356118 0.0575114659700768 0.0310359325184679 0.0768925037771601 0.0774690716654944 0 0 0 0.0237326296533134 0 0.0422663738299322 0 0 0 0 0.0709611860687413 0.0812338100967837 0.076257100075922 0.0516225418749424 0 0 0 0.0501638748546832 0.03800917521555 0.0571200362399035 0 0 0.041187734670209 0.055829005620376
"caudal_anterior_cingulate_cortex_right" 0 0.225337216403591 0.0934288295314158 0 0 0 0 0.0840372108919914 0 0 0.0851586413105556 0 0.0790203094610443 0 0 0 0.132390402771984 0.0610371501291316 0.0841421945282294 0 0.109039414241425 0.0971534655926318 0.0889259257525708 0 0.162865082602337 0.129497810031071 0.120656279381918 0.101579146768266 0 0 0 0 0 0.0839749205997534 0 0 0.0939284353414225 0 0 0.0643343346336625 0 0 0 0 0.0573560901829499 0 0.0636052922727386 0 0 0 0.096276866769188 0.0820129432879304 0.0933348230553087 0 0.0822693175594577 0.0879448886932315 0.0902877844281458 0 0.0825151713912578 0.0950854649045532 0.103380554847734 0 0 0.0783792599463525 0 0 0 0.0705072080171355
"caudal_middle_frontal_gyrus_right" 0 0.104874300954444 0.0690571482568854 0 0 0 0 0.0647777535141888 0.0862119209550536 0 0.0553260771644421 0 0.064478087405459 0 0 0 0.0779507704432636 0 0.0597950756320809 0 0.0867092426314556 0.0753643492340308 0.07622853555029 0 0.0673778307616838 0.0753434165265888 0.0810967846870048 0.0802444029360625 0 0.0862016482300153 0 0 0 0.0625224986377492 0.0545132756132114 0.0939284353414225 0 0 0.266498059967678 0.0811679135663414 0.0668675998329259 0.0581697931053287 0.0917760649515016 0.0782463306937138 0.0598155303462256 0 0.046130752979105 0 0 0.0636470016155075 0.100841017660086 0.0805273807155559 0.0905114587410968 0 0.0994097132985836 0.0934397809903436 0.116600550575068 0.0959679458876901 0.0862572715767209 0.101681269513454 0.106546224227823 0.0896906096256847 0.061324283497752 0.0871516257107633 0 0 0.0773162986160138 0.0683724493864776
"cuneus_right" 0 0 0 0.0273104851850426 0 0 0 0 0 0.052687077470683 0 0 0 0 0 0 0 0 0 0 0 0 0 0 0 0 0 0.0382758964921277 0 0 0 0 0 0 0 0 0 0 0 0.0775022850341645 0.0703468829349249 0 0.110781068693033 0.0254684945835468 0 0.0573583054009844 0 0 0 0 0 0 0 0.0633627124899045 0 0 0 0.0645339815181217 0 0 0 0.0517489657319257 0 0.132502969143793 0 0 0.0735252640678077 0
"entorhinal_cortex_right" 0 0 0.292408161034212 0 0.458516797284626 0 0 0 0 0 0 0 0 0 0.363087700491339 0 0 0 0 0 0 0.283745175791813 0 0 0 0 0.296570082671902 0 0 0 0 0 0 0 0 0 0.266498059967678 0 0 0.00198442730735728 0 0.0164100235738357 0 0 0 0 0 0 0.62667577791951 0 0 0 0 0 0 0 0 0 0 0 0 0 0.0139098113480246 0 0 0.0200577880718468 0 0.0398533618907207
"fusiform_gyrus_right" 0 0 0.0898477161855889 0 0 0.172285965545459 0 0 0 0.202246342436074 0 0.210019807150614 0 0 0 0 0 0 0 0 0 0 0 0 0 0 0 0 0 0 0 0 0 0 0.0542171751356118 0.0643343346336625 0.0811679135663414 0.0775022850341645 0.00198442730735728 0 0.0233236572075826 0.0484842025974595 0.11840651696987 0.0588152819445125 0 0.290360315382968 0 0.0423611138624094 0.0811868044481867 0.0772785848957948 0.0987184789031553 0 0 0.136644407711215 0.0829559618406388 0.0937905382330458 0.0963810787231451 0.166956800268532 0 0.0852834869952966 0.0835727932974126 0.105592957371577 0.0336232285475734 0.112763955706875 0 0.0879014415796367 0.0964857603051659 0.0494025603171882
"inferior_parietal_gyrus_right" 0 0 0 0 0 0 0 0 0 0 0 0 0 0 0 0 0 0 0 0 0 0 0 0 0 0 0 0 0 0 0 0 0 0 0.0575114659700768 0 0.0668675998329259 0.0703468829349249 0 0.0233236572075826 0 0.0321469671789557 0.076601842704248 0.0386113275760778 0 0 0 0.0379331743334512 0 0.0528709321356546 0.0418002913780023 0 0 0.109213895336079 0.0974178834379647 0.0663722419239272 0.0705839974568153 0.06361745922326 0 0 0.0648177300032585 0.0668343759208659 0.058565997203811 0.0602665865519899 0 0 0.0640972457171132 0.0626447777657652
"inferior_temporal_gyrus_right" 0 0 0 0 0 0.141753783184366 0 0 0 0 0 0 0 0 0 0 0 0 0 0 0 0 0 0 0 0 0 0 0 0 0 0 0 0 0.0310359325184679 0 0.0581697931053287 0 0.0164100235738357 0.0484842025974595 0.0321469671789557 0 0.0663649072682852 0.0270012324756805 0 0 0 0.0366058513723009 0.142068970216129 0.0365730310245033 0.0563456871966654 0 0 0.0635591283198871 0.0582131857527799 0.070433598035533 0.0644038375309703 0.0397024447303621 0 0 0.0566637986062593 0.0336429372597213 0.0339945536905081 0.0498489734263926 0 0.0305408179562849 0.0587621063145545 0.052423607672375
"cingulate_gyrus_isthmus_right" 0 0 0.261651071769412 0 0 0 0 0.165411997234419 0.348289685338188 0 0 0 0 0 0 0.226353993609706 0.182122403330166 0 0 0 0.221695642266702 0.354006705810905 0.241589659381679 0 0 0 0.223361498652678 0 0 0 0 0 0 0 0.0768925037771601 0 0.0917760649515016 0.110781068693033 0 0.11840651696987 0.076601842704248 0.0663649072682852 0 0.101984667773293 0 0.0783680813564596 0 0.0660993239504057 0 0.0727234073201664 0.0627613489783058 0 0 0.148237215600453 0.11498048182779 0.0974690331928716 0.103709657441739 0.0686807030736904 0 0.0762023852291635 0.149682612118083 0.0797019129274899 0.103314196137858 0.0867036328506141 0 0 0.0955444009387965 0.139041634734208
"lateral_occipital_cortex_right" 0 0 0 0 0 0.252696873262028 0 0 0 0.262213839231644 0 0 0 0 0 0 0 0 0 0 0 0 0 0 0 0 0 0 0 0 0 0 0 0 0.0774690716654944 0 0.0782463306937138 0.0254684945835468 0 0.0588152819445125 0.0386113275760778 0.0270012324756805 0.101984667773293 0 0 0.109693569702727 0 0.0370033494118806 0.197020312788544 0.043305377691715 0.0572367975466612 0 0.102759067950589 0.150093892735274 0.0808119571761894 0.0808048117171607 0.0810181304683092 0.0651024561898692 0 0 0.0763261723790537 0.0397453336786432 0.0723062361989551 0.088971611083199 0 0 0.0772546821110964 0.0801399044724449
"lateral_orbitofrontal_cortex_right" 0 0.0647716436070122 0.0541588972322954 0 0 0 0 0 0 0 0 0 0 0 0 0 0.0766871918547018 0 0 0 0 0 0 0 0 0 0.0722138912856372 0 0 0 0 0 0 0 0 0.0573560901829499 0.0598155303462256 0 0 0 0 0 0 0 0 0 0.0431930421488789 0 0 0 0.0145263899938041 0.0290264633525019 0.0332420151030541 0 0 0.0758927999664271 0.0788993773412125 0 0.0447618220699254 0.0870598974057184 0.0681215074779572 0 0 0 0.14651028800948 0.132994555729578 0 0.0237617433873553
"lingual_gyrus_right" 0 0 0 0 0 0.432196262152125 0 0 0 0.220241473657946 0 0 0 0 0 0 0 0 0 0 0 0 0 0 0 0 0 0 0 0 0 0 0 0 0 0 0 0.0573583054009844 0 0.290360315382968 0 0 0.0783680813564596 0.109693569702727 0 0 0 0 0.233176342728189 0 0 0 0 0.058372607109232 0 0 0 0.12645039495624 0 0 0 0.0126643836262449 0 0 0 0 0 0.101516794692026
"medial_orbitofrontal_gyrus_right" 0 0.0678819607278829 0.0451397963271771 0 0 0 0 0 0 0 0 0 0.204727815365387 0 0 0 0.055087496103914 0 0 0 0 0 0 0 0.0532036327758677 0.0699570169021669 0 0 0 0 0 0 0 0 0 0.0636052922727386 0.046130752979105 0 0 0 0 0 0 0 0.0431930421488789 0 0 0 0 0 0.0515289489702056 0 0.054821225262479 0 0 0 0.0557822190539061 0 0.0236836321829249 0.117059217551621 0.0759450863359454 0 0 0 0.171055414744374 0.512971062979164 0 0.0693627290340179
"middle_temporal_gyrus_right" 0 0 0 0 0 0 0 0 0 0 0 0 0 0 0 0 0 0 0 0 0 0 0 0 0 0 0 0 0 0 0 0 0 0 0.0237326296533134 0 0 0 0 0.0423611138624094 0.0379331743334512 0.0366058513723009 0.0660993239504057 0.0370033494118806 0 0 0 0 0 0.0307303251117105 0 0.0182197072896562 0 0 0.0592846688974449 0.0552796976130124 0.0631068804694035 0.0350989432786866 0 0 0.0549144242025777 0.0396502098505296 0.0594560289520009 0.0458239332377267 0 0 0.0664971291512874 0.0622281061571462
"parahippocampal_gyrus_right" 0 0 0 0 0.3471540043709 0 0 0 0 0 0 0 0 0 0 0 0 0 0 0 0 0 0 0 0 0 0 0 0 0 0 0 0 0 0 0 0 0 0.62667577791951 0.0811868044481867 0 0.142068970216129 0 0.197020312788544 0 0.233176342728189 0 0 0 0 0 0 0 0 0 0 0 0 0 0 0 0 0.030073780901765 0 0 0 0 0.103145191527519
"paracentral_gyrus_right" 0 0 0.0609302820477011 0 0 0 0 0 0 0 0 0 0 0 0 0.422753261078044 0 0 0 0 0 0 0.132936979247442 0 0 0 0.0808869017182675 0 0 0 0 0 0 0.0550860146974501 0.0422663738299322 0 0.0636470016155075 0 0 0.0772785848957948 0.0528709321356546 0.0365730310245033 0.0727234073201664 0.043305377691715 0 0 0 0.0307303251117105 0 0 0.0348306813386305 0 0 0.0707564535794726 0.159135012343878 0.0645311500137553 0.0683584964982397 0.0393923155530902 0 0 0.0622784736304447 0.0555130294370283 0 0.0603297273504697 0 0 0 0.0715714306447957
"inferior_frontal_gyrus_pars_opercularis_right" 0 0.110680966539094 0.0722303522190452 0 0 0 0 0 0 0 0.0924147459397466 0 0.0867933503546462 0 0 0 0.0930814939169683 0 0.0631610918402565 0 0 0 0.0717479928789351 0 0.0944146586790394 0.0968336821213437 0.0966012357589555 0 0 0 0 0 0 0.0687707887760459 0 0.096276866769188 0.100841017660086 0 0 0.0987184789031553 0.0418002913780023 0.0563456871966654 0.0627613489783058 0.0572367975466612 0.0145263899938041 0 0.0515289489702056 0 0 0.0348306813386305 0 0.0921231713720899 0.110865426853675 0 0.0393373216320479 0.0581382516074505 0.075520770828972 0 0.121759289892682 0.0950622213296207 0.11472333111799 0.0466968778003104 0 0.0374177591846251 0 0 0 0.0244345358806241
"inferior_frontal_gyrus_pars_orbitalis_right" 0 0 0 0 0 0 0 0 0 0 0 0 0 0 0 0 0 0 0 0 0 0 0 0 0 0 0 0 0 0 0 0 0 0 0 0.0820129432879304 0.0805273807155559 0 0 0 0 0 0 0 0.0290264633525019 0 0 0.0182197072896562 0 0 0.0921231713720899 0 0.0644727982382634 0 0 0 0.058224325018417 0 0.0706197307795994 0.0994933517728296 0.075112108295805 0 0.0622361866606671 0 0 0 0 0
"inferior_frontal_gyrus_pars_triangularis_right" 0 0.0866246703128541 0.0627004433124573 0 0 0 0 0 0 0 0 0 0 0 0 0 0.0812998581743289 0 0 0 0 0 0 0 0 0.0787615882702103 0.0762561750382984 0 0 0 0 0 0 0.0580942447620996 0 0.0933348230553087 0.0905114587410968 0 0 0 0 0 0 0.102759067950589 0.0332420151030541 0 0.054821225262479 0 0 0 0.110865426853675 0.0644727982382634 0 0 0.084294861412197 0.0881370933922146 0.0619570268919965 0 0.105995902480473 0.0902248074260675 0.0983430903492539 0 0.267305591253521 0 0 0 0 0.0279271628757238
"pericalcarine_cortex_right" 0 0 0 0 0 0 0 0 0 0 0 0 0 0 0 0 0 0 0 0 0 0 0 0 0 0 0 0 0 0 0 0 0 0 0 0 0 0.0633627124899045 0 0.136644407711215 0.109213895336079 0.0635591283198871 0.148237215600453 0.150093892735274 0 0.058372607109232 0 0 0 0.0707564535794726 0 0 0 0 0 0 0.0781160403652182 0.130140536702049 0 0 0 0.035943180792074 0.0736370514089761 0.142418511444144 0 0 0.111594263672728 0
"postcentral_gyrus_right" 0 0.0862463535684837 0.06168488480158 0 0 0 0 0 0 0 0.0456878645694602 0 0 0 0 0 0.0674491526050856 0 0 0 0.837331745192778 0.0564841422400495 0.0860421290424043 0 0 0 0.0744484375230697 0.712201251335198 0 0 0 0 0 0 0.0709611860687413 0.0822693175594577 0.0994097132985836 0 0 0.0829559618406388 0.0974178834379647 0.0582131857527799 0.11498048182779 0.0808119571761894 0 0 0 0.0592846688974449 0 0.159135012343878 0.0393373216320479 0 0.084294861412197 0 0 0.0880506056502325 0.116833644238425 0.0720566914300249 0.0595555498930264 0.0819885097577374 0.0929991585397717 0.128820075025857 0.126255654499372 0.114633298307123 0 0 0.062478262655777 0.0282073988823655
"posterior_cingulate_gyrus_right" 0 0.20949263578389 0.116656997941457 0 0 0.105158939386949 0 0.0947915091557166 0.125423808236465 0 0 0 0.0580055431214851 0 0 0 0.105851761735696 0 0 0 0.115869796420036 0.314543879496551 0.128552722415969 0 0.071272201427214 0.0589825046459694 0.104229964730427 0.0857530454330671 0 0.090994130598282 0 0 0 0.0717491512246509 0.0812338100967837 0.0879448886932315 0.0934397809903436 0 0 0.0937905382330458 0.0663722419239272 0.070433598035533 0.0974690331928716 0.0808048117171607 0.0758927999664271 0 0 0.0552796976130124 0 0.0645311500137553 0.0581382516074505 0 0.0881370933922146 0 0.0880506056502325 0 0.0916907001095943 0.0749912660088205 0.0848272511404426 0.0970871030767146 0.0924547759862978 0.0856864126156364 0.0681947642436994 0.0939149083043849 0 0 0.106409823744597 0.0783502543975895
"precentral_gyrus_right" 0 0.0932867700078904 0.0700432514431522 0 0 0 0 0 0.0860926468986515 0 0 0 0.0626998288624785 0 0 0.172460002092522 0.0745957496272978 0 0 0 0.0855942076748606 0.0798279001650103 0.0811848477233077 0 0.0598897102042312 0.0691297460553426 0.0765752904958009 0 0 0.0730564694786621 0 0 0 0.06001972785111 0.076257100075922 0.0902877844281458 0.116600550575068 0 0 0.0963810787231451 0.0705839974568153 0.0644038375309703 0.103709657441739 0.0810181304683092 0.0788993773412125 0 0.0557822190539061 0.0631068804694035 0 0.0683584964982397 0.075520770828972 0.058224325018417 0.0619570268919965 0.0781160403652182 0.116833644238425 0.0916907001095943 0 0.0693265609866379 0.0813845098354111 0.0766823581709555 0.0985073196810832 0.0880696861826618 0.0731528127157259 0.0909686176065596 0 0 0.073427104672605 0.0556006891440292
"precuneus_right" 0 0 0.0710468407806994 0 0 0 0 0 0 0 0 0 0 0 0 0 0 0 0 0 0 0 0 0 0 0 0 0 0 0 0 0 0 0 0.0516225418749424 0 0.0959679458876901 0.0645339815181217 0 0.166956800268532 0.06361745922326 0.0397024447303621 0.0686807030736904 0.0651024561898692 0 0.12645039495624 0 0.0350989432786866 0 0.0393923155530902 0 0 0 0.130140536702049 0.0720566914300249 0.0749912660088205 0.0693265609866379 0 0 0 0.0749085336547989 0.0859896285233937 0 0.0675959643927121 0 0 0.0724273713219319 0.116335080023966
"rostral_anterior_cingulate_cortex_right" 0 0.0807041167311888 0.0593240508164546 0 0 0 0 0 0 0 0.232560349318098 0 0.110042755958517 0 0 0 0.0780191894432052 0 0 0 0 0 0 0 0.435230880293759 0.140070336673095 0.0661160909654155 0 0 0 0 0 0 0 0 0.0825151713912578 0.0862572715767209 0 0 0 0 0 0 0 0.0447618220699254 0 0.0236836321829249 0 0 0 0.121759289892682 0.0706197307795994 0.105995902480473 0 0.0595555498930264 0.0848272511404426 0.0813845098354111 0 0 0.0901965145910133 0.0916341618144432 0 0 0 0 0 0 0.0487747310911305
"rostral_middle_frontal_gyrus_right" 0 0.0885939214887996 0.0674256394792482 0 0 0 0 0 0 0 0 0 0.0648738987223693 0 0 0 0.075226678092769 0 0 0 0 0 0 0 0.136578549748858 0.0815203564439376 0.0783958683819936 0 0 0 0 0 0 0.055705959604065 0 0.0950854649045532 0.101681269513454 0 0 0.0852834869952966 0 0 0.0762023852291635 0 0.0870598974057184 0 0.117059217551621 0 0 0 0.0950622213296207 0.0994933517728296 0.0902248074260675 0 0.0819885097577374 0.0970871030767146 0.0766823581709555 0 0.0901965145910133 0 0.0959404204273127 0 0 0 0.164598752445299 0 0 0.0641126308527731
"superior_frontal_gyrus_right" 0 0.126517871045093 0.0920668302284062 0 0 0 0 0 0.0931803415127534 0 0.0683911346891768 0 0.0756184938111145 0 0 0 0.0894879159246094 0 0.0530961696112535 0 0.103304629097438 0.115324532604002 0.0948901593676759 0 0.0803169870131906 0.0837220842769422 0.10223846580801 0.0928072094357418 0 0 0 0 0 0.0743647932534865 0 0.103380554847734 0.106546224227823 0 0 0.0835727932974126 0.0648177300032585 0.0566637986062593 0.149682612118083 0.0763261723790537 0.0681215074779572 0 0.0759450863359454 0.0549144242025777 0 0.0622784736304447 0.11472333111799 0.075112108295805 0.0983430903492539 0 0.0929991585397717 0.0924547759862978 0.0985073196810832 0.0749085336547989 0.0916341618144432 0.0959404204273127 0 0 0.0692769813086554 0.0956548490515533 0.179476982824737 0 0.0919823430982634 0.0810763172890748
"superior_parietal_gyrus_right" 0 0 0.0838963628771775 0 0 0 0 0 0 0 0 0 0 0 0 0.55015504333039 0 0 0 0 0.545866320327873 0 0 0 0 0 0.0897320981210087 0 0 0 0 0 0 0 0.0501638748546832 0 0.0896906096256847 0.0517489657319257 0 0.105592957371577 0.0668343759208659 0.0336429372597213 0.0797019129274899 0.0397453336786432 0 0.0126643836262449 0 0.0396502098505296 0 0.0555130294370283 0.0466968778003104 0 0 0.035943180792074 0.128820075025857 0.0856864126156364 0.0880696861826618 0.0859896285233937 0 0 0 0 0 0.0724946076118198 0 0 0.0655139174543957 0.0562115987474873
"superior_temporal_gyrus_right" 0 0 0 0 0 0 0 0 0 0 0 0 0 0 0 0 0 0 0 0 0 0 0 0 0 0 0 0 0 0 0 0 0 0 0.03800917521555 0 0.061324283497752 0 0.0139098113480246 0.0336232285475734 0.058565997203811 0.0339945536905081 0.103314196137858 0.0723062361989551 0 0 0 0.0594560289520009 0.030073780901765 0 0 0.0622361866606671 0.267305591253521 0.0736370514089761 0.126255654499372 0.0681947642436994 0.0731528127157259 0 0 0 0.0692769813086554 0 0 0.0383350956148485 0 0.0360418748361738 0.0625144831616719 0.0576067653977838
"supramarginal_gyrus_right" 0 0.0710852666694434 0.105519726578744 0 0 0 0 0 0 0 0 0 0 0 0 0 0 0 0 0 0 0 0 0 0 0 0.142092299495006 0 0 0 0 0 0 0 0.0571200362399035 0.0783792599463525 0.0871516257107633 0.132502969143793 0 0.112763955706875 0.0602665865519899 0.0498489734263926 0.0867036328506141 0.088971611083199 0 0 0 0.0458239332377267 0 0.0603297273504697 0.0374177591846251 0 0 0.142418511444144 0.114633298307123 0.0939149083043849 0.0909686176065596 0.0675959643927121 0 0 0.0956548490515533 0.0724946076118198 0.0383350956148485 0 0 0 0.264706715085651 0.0614008435986539
"frontal_pole_right" 0 0 0 0 0 0 0 0 0 0 0 0 0 0 0 0 0 0 0 0 0 0 0 0 0 0 0 0 0 0 0 0 0 0 0 0 0 0 0 0 0 0 0 0 0.14651028800948 0 0.171055414744374 0 0 0 0 0 0 0 0 0 0 0 0 0.164598752445299 0.179476982824737 0 0 0 0 0 0 0
"temporal_pole_right" 0 0 0 0 0 0 0 0 0 0 0 0 0 0 0 0 0 0 0 0 0 0 0 0 0 0 0 0 0 0 0 0 0 0 0 0 0 0 0.0200577880718468 0.0879014415796367 0 0.0305408179562849 0 0 0.132994555729578 0 0.512971062979164 0 0 0 0 0 0 0 0 0 0 0 0 0 0 0 0.0360418748361738 0 0 0 0 0.0018363473102085
"transverse_temporal_gyrus_right" 0 0 0 0 0 0 0 0 0 0 0 0 0 0 0 0 0 0 0 0 0 0 0 0 0 0 0 0 0 0 0 0 0 0 0.041187734670209 0 0.0773162986160138 0.0735252640678077 0 0.0964857603051659 0.0640972457171132 0.0587621063145545 0.0955444009387965 0.0772546821110964 0 0 0 0.0664971291512874 0 0 0 0 0 0.111594263672728 0.062478262655777 0.106409823744597 0.073427104672605 0.0724273713219319 0 0 0.0919823430982634 0.0655139174543957 0.0625144831616719 0.264706715085651 0 0 0 0.0874574040965989
"insula_right" 0 0.0875707637676475 0.0501682751430171 0 0.552451871132061 0 0 0 0 0 0.0450111618043811 0 0.0876354550590984 0 0 0 0.0599418524609458 0 0 0 0 0 0 0 0.0733322671669169 0.0631605585466603 0.0622932466318349 0 0 0 0 0 0 0.0460244310073062 0.055829005620376 0.0705072080171355 0.0683724493864776 0 0.0398533618907207 0.0494025603171882 0.0626447777657652 0.052423607672375 0.139041634734208 0.0801399044724449 0.0237617433873553 0.101516794692026 0.0693627290340179 0.0622281061571462 0.103145191527519 0.0715714306447957 0.0244345358806241 0 0.0279271628757238 0 0.0282073988823655 0.0783502543975895 0.0556006891440292 0.116335080023966 0.0487747310911305 0.0641126308527731 0.0810763172890748 0.0562115987474873 0.0576067653977838 0.0614008435986539 0 0.0018363473102085 0.0874574040965989 0
