# Supplementary material for: NODDI and Tensor-Based Microstructural Indices as Predictors of Functional Connectivity
Source: PLoS One. 2016 Apr 14;11(4):e0153404. doi: 10.1371/journal.pone.0153404 (PMC4831788; doi:10.1371/journal.pone.0153404)
Supplement: S1 Data — a) Functional connectivity matrices, both fMRI and EEG connectomes across all subjects, in the form of precision matrices and b) structural brain connectivity matrices across all subjects and microstructural indices. Columns and rows are named according to the corresponding brain region that represent. (ZIP) [file pone.0153404.s001.zip › DATA/DWI/50_Wkappa_68.txt]

"banks_superior_temporal_sulcus_left" "caudal_anterior_cingulate_cortex_left" "caudal_middle_frontal_gyrus_left" "cuneus_left" "entorhinal_cortex_left" "fusiform_gyrus_left" "inferior_parietal_gyrus_left" "inferior_temporal_gyrus_left" "cingulate_gyrus_isthmus_left" "lateral_occipital_cortex_left" "lateral_orbitofrontal_cortex_left" "lingual_gyrus_left" "medial_orbitofrontal_gyrus_left" "middle_temporal_gyrus_left" "parahippocampal_gyrus_left" "paracentral_gyrus_left" "inferior_frontal_gyrus_pars_opercularis_left" "inferior_frontal_gyrus_pars_orbitalis_left" "inferior_frontal_gyrus_pars_triangularis_left" "pericalcarine_cortex_left" "postcentral_gyrus_left" "posterior_cingulate_gyrus_left" "precentral_gyrus_left" "precuneus_left" "rostral_anterior_cingulate_cortex_left" "rostral_middle_frontal_gyrus_left" "superior_frontal_gyrus_left" "superior_parietal_gyrus_left" "superior_temporal_gyrus_left" "supramarginal_gyrus_left" "frontal_pole_left" "temporal_pole_left" "transverse_temporal_gyrus_left" "insula_left" "banks_superior_temporal_sulcus_right" "caudal_anterior_cingulate_cortex_right" "caudal_middle_frontal_gyrus_right" "cuneus_right" "entorhinal_cortex_right" "fusiform_gyrus_right" "inferior_parietal_gyrus_right" "inferior_temporal_gyrus_right" "cingulate_gyrus_isthmus_right" "lateral_occipital_cortex_right" "lateral_orbitofrontal_cortex_right" "lingual_gyrus_right" "medial_orbitofrontal_gyrus_right" "middle_temporal_gyrus_right" "parahippocampal_gyrus_right" "paracentral_gyrus_right" "inferior_frontal_gyrus_pars_opercularis_right" "inferior_frontal_gyrus_pars_orbitalis_right" "inferior_frontal_gyrus_pars_triangularis_right" "pericalcarine_cortex_right" "postcentral_gyrus_right" "posterior_cingulate_gyrus_right" "precentral_gyrus_right" "precuneus_right" "rostral_anterior_cingulate_cortex_right" "rostral_middle_frontal_gyrus_right" "superior_frontal_gyrus_right" "superior_parietal_gyrus_right" "superior_temporal_gyrus_right" "supramarginal_gyrus_right" "frontal_pole_right" "temporal_pole_right" "transverse_temporal_gyrus_right" "insula_right"
"banks_superior_temporal_sulcus_left" 0 0 0.286620163780743 0 0 0 0.233039176761428 0.257351168308537 0.298273792507001 0.192776194586639 0 0 0 0.212306303098382 0 0.239485507746251 0 0 0 0 0 0 0.258302943780278 0.272331147075412 0 0 0.318114196567889 0.260879272050263 0.270549454936231 0.245669485630511 0 0 0.250959383502841 0.281057347128479 0 0 0 0 0 0 0 0 0 0 0 0 0 0 0 0 0 0 0 0 0 0 0 0 0 0 0 0 0 0 0 0 0 0
"caudal_anterior_cingulate_cortex_left" 0 0 0.457366209635392 0 0 0 0 0.344253129473359 0.430026591765307 0 0.336577521485667 0 0.310524824681634 0 0 0.196183689978084 0.336787128980411 0.287173945661681 0.220379792095315 0 0.34752697666023 0.385713318618209 0.361324635331945 0 0.292736666765286 0.303656514751907 0.388296014638535 0.333771600904181 0 0 0 0 0 0.375057981876361 0 0.618380421488349 0.696528901004871 0 0 0 0 0 0 0 0.410369558514503 0 0.408014306195434 0 0 0 0.497696844646626 0 0.411128839295384 0 0.521890868492361 0.783637241793179 0.542491447990908 0 0.437660318395666 0.442457870107986 0.65122104223712 0 0 0.505270718067698 0 0 0 0.507068061513515
"caudal_middle_frontal_gyrus_left" 0.286620163780743 0.457366209635392 0 0 0.381575396185972 0.350155493594006 0.265321106859569 0.344474592471148 0.445163337241522 0.329397476318967 0.220904836255539 0 0.259126868813611 0.286483649751856 0 0.250835936056597 0.217516140428447 0.230289042297646 0.173782608726643 0 0.213347431759075 0.593709113712704 0.203326216237932 0.488037427528285 0.217822526479664 0.216235789279322 0.289959155090014 0.261464301062969 0.293200369091883 0.238401017381363 0 0 0.283755690538597 0.247149615355324 0 0.650916695255326 0.666679160183511 0 0.465417845381985 0.642673930882465 0 0 0.65989380625228 0 0.460985293736307 0 0.42253109848963 0 0 0.589658358937555 0.56217125589222 0 0.427451591550256 0 0.564442236762941 0.958040503245389 0.74321907460649 0.599795380995398 0.463709955201378 0.494178706560339 0.758763587539745 0.661785790642063 0 0.879857596221835 0 0 0 0.542425172022937
"cuneus_left" 0 0 0 0 0 0.253009475822581 0.302805374017629 0 0 0.190677070511967 0 0.170856631503183 0 0 0 0 0 0 0 0.150572245606235 0 0 0 0.306832024071796 0 0 0 0.225352369360687 0 0 0 0 0 0 0 0 0 0.113474963296822 0 0 0 0 0 0 0 0 0 0 0 0 0 0 0 0 0 0 0 0 0 0 0 0 0 0 0 0 0 0
"entorhinal_cortex_left" 0 0 0.381575396185972 0 0 0.118803911320335 0 0.138514212975381 0 0 0 0 0 0 0.234792173902757 0 0 0 0 0 0 0.448064224794423 0 0 0 0 0.456594685812374 0 0.213244286238618 0 0 0.236735930190832 0 0.21563243475424 0 0 0 0 0.467934523490765 0 0 0 0 0 0 0 0 0 0.250112727086186 0 0 0 0 0 0 0 0 0 0 0 0 0 0 0 0 0 0 0.3108033500646
"fusiform_gyrus_left" 0 0 0.350155493594006 0.253009475822581 0.118803911320335 0 0.317213318212119 0.204985258200054 0.535423090232733 0.227579633125642 0 0.236510297758664 0.46706983572271 0.23809263686178 0.131659495438949 0.355719946931681 0.310684998083307 0 0 0.393667753109566 0.342134001509573 0.351810077133111 0.387980889863418 0.456029495346822 0 0 0.341601521152236 0.278935491584702 0.290539319460253 0.394331546810302 0 0.275172758819608 0.467332693794173 0.325395897546312 0 0 0 0 0 0.189220803034834 0 0.133826881720015 0 0.114387391425985 0 0.104283688315464 0 0 0 0 0 0 0 0 0 0.757653511221954 0 0 0 0 0 0 0 0 0 0 0 0
"inferior_parietal_gyrus_left" 0.233039176761428 0 0.265321106859569 0.302805374017629 0 0.317213318212119 0 0.255603906212531 0.296370713490938 0.238660289563098 0 0.31287388083478 0 0.225775335168978 0 0.254574212612316 0.222536257915034 0 0 0.514414260217308 0.242404754378886 0.252796916218804 0.259699521375686 0.28993061694452 0 0 0.27715533549809 0.256055142731278 0.270670204084975 0.228993003746829 0 0 0.290519414647342 0.303079164867399 0 0 0 0 0 0 0 0 0 0 0 0 0 0 0 0 0 0 0 0 0 0 0 0 0 0 0 0 0 0 0 0 0 0
"inferior_temporal_gyrus_left" 0.257351168308537 0.344253129473359 0.344474592471148 0 0.138514212975381 0.204985258200054 0.255603906212531 0 0.425563843465686 0.22674297101173 0 0.286987034559446 0 0.217322083159917 0.115371966126835 0.300208785126117 0.265154718009553 0 0 0.392184870090624 0.320198618985254 0.380504689969823 0.302017364578116 0.372233886542109 0 0 0.362653945880215 0.265194367264053 0.296332600294275 0.251542742033412 0 0.281461082603013 0.318123908948845 0.355630713892227 0 0.471775411071551 0.510919507034017 0 0 0 0 0 0.638508505633192 0 0 0 0 0 0 0 0 0 0 0 0 0.676754125400957 0 0 0 0 0 0 0 0 0 0 0 0
"cingulate_gyrus_isthmus_left" 0.298273792507001 0.430026591765307 0.445163337241522 0 0 0.535423090232733 0.296370713490938 0.425563843465686 0 0.292279938714004 0 0.314516471202594 0 0.29466233961939 0.123303715419524 0.362229806257474 0.346646997880783 0 0 0 0.325249779198 0.56890816911788 0.371171402333514 0.202468294558444 0 0 0.453596647594304 0.299831448450483 0.335445608261687 0.283445421953185 0 0 0.513991592197132 0.53789873750333 0 0 0.552783866296275 0 0 0 0 0 0.878709038315584 0 0 0 0 0 0 0 0 0 0 0 0 0.713655631223445 0.573460354620266 0 0 0 0.534062041662151 0 0 0 0 0 0 0
"lateral_occipital_cortex_left" 0.192776194586639 0 0.329397476318967 0.190677070511967 0 0.227579633125642 0.238660289563098 0.22674297101173 0.292279938714004 0 0 0.261902056940076 0 0.195691981819147 0 0.250231458272572 0 0 0 0.389923009826083 0 0.261438990111798 0.272454757149111 0.309365439457674 0 0 0.287311225957939 0.219696114992959 0.297967077535199 0.240087853494888 0 0 0.267300417084747 0.278996769622201 0 0 0 0.129453964144217 0 0.152681548634637 0 0 0 0.114841763752576 0 0.116656780599106 0 0 0 0 0 0 0 0 0 0 0 0 0 0 0 0 0 0 0 0 0 0
"lateral_orbitofrontal_cortex_left" 0 0.336577521485667 0.220904836255539 0 0 0 0 0 0 0 0 0 0.19580900791561 0 0 0 0.202858644899888 0.187173041259268 0.186914493461921 0 0 0.260569423701751 0 0 0.236852287976867 0.213445734560023 0.268326510590599 0 0.0847313509448226 0 0.127038243866528 0 0 0.202412561301696 0 0.448616359300317 0.539563354807598 0 0 0 0 0 0 0 0 0 0 0 0 0 0.440637834032156 0 0 0 0.513273187138514 0 0 0 0.3515975648047 0 0.502548786110456 0 0 0 0 0 0 0.451897871413196
"lingual_gyrus_left" 0 0 0 0.170856631503183 0 0.236510297758664 0.31287388083478 0.286987034559446 0.314516471202594 0.261902056940076 0 0 0 0 0 0.409809930452622 0 0 0 0.157770068952523 0 0 0.284785373923395 0.328964745394192 0 0 0 0.292885289298372 0.310747585336253 0.267183148363637 0 0 0.314323585119228 0 0 0 0 0 0 0.18138854357848 0 0 0 0 0 0 0 0 0 0 0 0 0 0 0 0 0 0 0 0 0 0 0 0 0 0 0 0
"medial_orbitofrontal_gyrus_left" 0 0.310524824681634 0.259126868813611 0 0 0.46706983572271 0 0 0 0 0.19580900791561 0 0 0 0 0 0.220027648792096 0.246897565152949 0.201747206686986 0 0 0 0 0 0.23365178800011 0.232965643994277 0.264865694081559 0 0 0 0.163592134065802 0 0 0.290740884107531 0 0.454726569834392 0.492496976320157 0 0 0 0 0 0 0 0 0 0.118396499834413 0 0 0 0.435902494735989 0 0 0 0 0.470347139078629 0.425878901615482 0 0.381782879118119 0.415764835628021 0.458677915251976 0 0 0 0 0 0 0.355371434267923
"middle_temporal_gyrus_left" 0.212306303098382 0 0.286483649751856 0 0 0.23809263686178 0.225775335168978 0.217322083159917 0.29466233961939 0.195691981819147 0 0 0 0 0 0.251597657395387 0 0.07277484840709 0.0722189749821392 0 0 0.304078555044945 0.259738314279995 0.259516394888843 0 0 0 0.259493312991386 0.220458874808031 0.252349024152845 0 0.192836794139696 0.254839273991827 0.296694961371451 0 0 0 0 0 0 0 0 0 0 0 0 0 0 0 0 0 0 0 0 0 0 0 0 0 0 0 0 0 0 0 0 0 0
"parahippocampal_gyrus_left" 0 0 0 0 0.234792173902757 0.131659495438949 0 0.115371966126835 0.123303715419524 0 0 0 0 0 0 0 0 0 0 0 0 0 0 0 0 0 0 0 0 0 0 0 0 0.256856386525278 0 0 0 0 0.356448681490556 0 0 0 0 0 0 0 0 0 0 0 0 0 0 0 0 0 0 0 0 0 0 0 0 0 0 0 0 0
"paracentral_gyrus_left" 0.239485507746251 0.196183689978084 0.250835936056597 0 0 0.355719946931681 0.254574212612316 0.300208785126117 0.362229806257474 0.250231458272572 0 0.409809930452622 0 0.251597657395387 0 0 0 0 0 0 0.184974060082552 0.319949555643669 0.268370999328646 0.234026111600967 0 0 0.282884739534815 0.233380484466963 0 0.241966360430434 0 0 0 0.288486471088885 0 0 0 0 0 0 0 0 0.649159877624033 0 0 0 0 0 0 0.0964585909261042 0 0 0 0 0 0 0.722491829076636 0 0 0 0 0.135404482014685 0 0 0 0 0 0
"inferior_frontal_gyrus_pars_opercularis_left" 0 0.336787128980411 0.217516140428447 0 0 0.310684998083307 0.222536257915034 0.265154718009553 0.346646997880783 0 0.202858644899888 0 0.220027648792096 0 0 0 0 0.231118413881276 0.132675089953584 0 0.201923965529475 0.354360270533601 0.177550625426733 0 0.193627929782557 0.201416393246493 0.251036498345504 0.211105229571433 0.260908730654839 0.24365712741027 0 0 0 0.204502947741708 0 0.51412856085858 0.581864483697814 0 0 0 0 0 0.451246626980608 0 0.549023636016071 0 0.480326861023123 0 0 0 0.462366532267531 0 0.419937535281211 0 0.607582981164274 0.751236839310952 0.687522496535307 0 0.444323385992455 0.435778410921057 0.538121398007829 0 0 0 0 0 0 0.518680180899664
"inferior_frontal_gyrus_pars_orbitalis_left" 0 0.287173945661681 0.230289042297646 0 0 0 0 0 0 0 0.187173041259268 0 0.246897565152949 0.07277484840709 0 0 0.231118413881276 0 0.143837100508401 0 0 0 0 0 0.248221542614393 0.215721182763003 0.24679950838461 0 0.076523684782845 0 0 0 0 0 0 0.43393107546548 0 0 0 0 0 0 0 0 0 0 0 0 0 0 0 0 0 0 0 0 0 0 0 0 0 0 0 0 0 0 0 0
"inferior_frontal_gyrus_pars_triangularis_left" 0 0.220379792095315 0.173782608726643 0 0 0 0 0 0 0 0.186914493461921 0 0.201747206686986 0.0722189749821392 0 0 0.132675089953584 0.143837100508401 0 0 0 0 0 0 0.169005760929378 0.190657898402262 0.210534791836898 0 0.0746914298647506 0 0 0 0 0.161519232321504 0 0.411266063456983 0.516864282634715 0 0 0 0 0 0 0 0 0 0 0 0 0 0.493972633787024 0 0 0 0 0 0 0 0 0 0.334704980145862 0 0 0 0 0 0 0
"pericalcarine_cortex_left" 0 0 0 0.150572245606235 0 0.393667753109566 0.514414260217308 0.392184870090624 0 0.389923009826083 0 0.157770068952523 0 0 0 0 0 0 0 0 0 0 0 0.437548037208074 0 0 0 0.369863910283255 0.389563021373514 0 0 0 0.286289128242721 0 0 0 0 0 0 0 0 0 0 0 0 0 0 0 0 0 0 0 0 0 0 0 0 0 0 0 0 0 0 0 0 0 0 0
"postcentral_gyrus_left" 0 0.34752697666023 0.213347431759075 0 0 0.342134001509573 0.242404754378886 0.320198618985254 0.325249779198 0 0 0 0 0 0 0.184974060082552 0.201923965529475 0 0 0 0 0.341156160988356 0.221579472835769 0.215697220003946 0 0.198063986655518 0.25483469697702 0.238615898915143 0.073749878012205 0.217626255723452 0 0 0.242764058400048 0.207857578291673 0 0.524899215405646 0.58424648769454 0 0 0 0 0 0.581178313460741 0 0 0 0 0 0 0 0 0 0 0 0.314114424645331 0.687627580646287 0.717219063943264 0 0 0 0.651188399923823 0.129001735987248 0 0 0 0 0 0
"posterior_cingulate_gyrus_left" 0 0.385713318618209 0.593709113712704 0 0.448064224794423 0.351810077133111 0.252796916218804 0.380504689969823 0.56890816911788 0.261438990111798 0.260569423701751 0 0 0.304078555044945 0 0.319949555643669 0.354360270533601 0 0 0 0.341156160988356 0 0.384618764209603 0.291360804616969 0.225251933019865 0.289644202996705 0.400342529411667 0.269423574750983 0.327002626823883 0.303652309696181 0 0 0.602851248668746 0.327415936182485 0 0.611458034015865 0.652207699109906 0 0.444701683551073 0 0 0 0.666596399672985 0 0 0 0 0 0 0 0 0 0 0 0.939897523638975 1.26330826025785 0.811291184851993 0 0 0 0.538580279397419 0 0 0 0 0 0 0
"precentral_gyrus_left" 0.258302943780278 0.361324635331945 0.203326216237932 0 0 0.387980889863418 0.259699521375686 0.302017364578116 0.371171402333514 0.272454757149111 0 0.284785373923395 0 0.259738314279995 0 0.268370999328646 0.177550625426733 0 0 0 0.221579472835769 0.384618764209603 0 0.276677181761231 0 0.203121879848867 0.272741839529832 0.252583931061521 0.269693198855272 0.274098105971261 0 0 0.275084518070451 0.221143152798104 0 0.607917563339144 0.604166167591525 0 0 0 0 0 0.604209383109984 0 0 0 0 0 0 0.83669640809542 0.590486533408396 0 0 0 0.635593209230804 0.853008761211416 0.708207317644321 0 0 0 0.660562745114177 0 0 0 0 0 0 0
"precuneus_left" 0.272331147075412 0 0.488037427528285 0.306832024071796 0 0.456029495346822 0.28993061694452 0.372233886542109 0.202468294558444 0.309365439457674 0 0.328964745394192 0 0.259516394888843 0 0.234026111600967 0 0 0 0.437548037208074 0.215697220003946 0.291360804616969 0.276677181761231 0 0 0 0.400251452395495 0.232820958048136 0.303262684658696 0.235863800149132 0 0 0.33076004931113 0.467951881545146 0 0 0 0 0 0 0 0 0 0 0 0 0 0 0 0 0 0 0 0 0 0 0 0 0 0 0 0 0 0 0 0 0 0
"rostral_anterior_cingulate_cortex_left" 0 0.292736666765286 0.217822526479664 0 0 0 0 0 0 0 0.236852287976867 0 0.23365178800011 0 0 0 0.193627929782557 0.248221542614393 0.169005760929378 0 0 0.225251933019865 0 0 0 0.214804871609146 0.251060588193383 0 0 0 0 0 0 0.197801163831339 0 0.46231805461401 0.551263400390648 0 0 0 0 0 0 0 0 0 0.481302907752028 0 0 0 0.428980876570633 0 0 0 0 0.386588739576288 0.464882527442169 0 0.443147150417346 0.482474079023551 0.52162581118603 0 0 0 0 0 0 0.421781047009243
"rostral_middle_frontal_gyrus_left" 0 0.303656514751907 0.216235789279322 0 0 0 0 0 0 0 0.213445734560023 0 0.232965643994277 0 0 0 0.201416393246493 0.215721182763003 0.190657898402262 0 0.198063986655518 0.289644202996705 0.203121879848867 0 0.214804871609146 0 0.256647972229726 0 0 0.242462744325501 0.147089017073564 0 0 0.210629154097544 0 0.473410684860481 0.536421382951312 0 0 0 0 0 0 0 0 0 0.494056416149739 0 0 0 0.496573878944465 0 0.429200365181287 0 0 0.608540324882591 0.499567236442898 0 0.45073206351727 0.445443459528666 0.484569030230172 0 0 0 0 0 0 0.44817452494128
"superior_frontal_gyrus_left" 0.318114196567889 0.388296014638535 0.289959155090014 0 0.456594685812374 0.341601521152236 0.27715533549809 0.362653945880215 0.453596647594304 0.287311225957939 0.268326510590599 0 0.264865694081559 0 0 0.282884739534815 0.251036498345504 0.24679950838461 0.210534791836898 0 0.25483469697702 0.400342529411667 0.272741839529832 0.400251452395495 0.251060588193383 0.256647972229726 0 0.28980895139774 0.308861415637148 0.253460532975463 0.146515476260291 0 0.327023246463015 0.280871391869972 0 0.639107086608308 0.715780188122291 0 0.496091699508416 0 0 0 0.636957578600034 0 0.50177023412512 0 0 0 0 0.674754200872924 0.547782664017175 0 0.567024531824272 0 0.583504743710765 0.807298679879616 0.695062631957283 0 0.424064037034027 0.482910305785223 0.729166162129818 0.605677011635188 0 0.676168926134571 0 0 0 0.524009802453756
"superior_parietal_gyrus_left" 0.260879272050263 0.333771600904181 0.261464301062969 0.225352369360687 0 0.278935491584702 0.256055142731278 0.265194367264053 0.299831448450483 0.219696114992959 0 0.292885289298372 0 0.259493312991386 0 0.233380484466963 0.211105229571433 0 0 0.369863910283255 0.238615898915143 0.269423574750983 0.252583931061521 0.232820958048136 0 0 0.28980895139774 0 0.275644555935383 0.238684441830466 0 0 0.280387137787427 0.282613102725084 0 0.479398876424826 0.523818873569696 0.136229546895094 0 0 0 0 0 0 0 0 0 0 0 0 0 0 0 0 0.1576221190394 0.546317341257244 0 0 0 0 0.469237926091235 0 0 0 0 0 0 0
"superior_temporal_gyrus_left" 0.270549454936231 0 0.293200369091883 0 0.213244286238618 0.290539319460253 0.270670204084975 0.296332600294275 0.335445608261687 0.297967077535199 0.0847313509448226 0.310747585336253 0 0.220458874808031 0 0 0.260908730654839 0.076523684782845 0.0746914298647506 0.389563021373514 0.073749878012205 0.327002626823883 0.269693198855272 0.303262684658696 0 0 0.308861415637148 0.275644555935383 0 0.243715658011325 0 0.277764862240318 0.198607477252667 0.300673941500808 0 0 0 0 0 0 0 0 0 0 0 0 0 0 0 0 0 0 0 0 0 0 0 0 0 0 0 0 0 0 0 0 0 0
"supramarginal_gyrus_left" 0.245669485630511 0 0.238401017381363 0 0 0.394331546810302 0.228993003746829 0.251542742033412 0.283445421953185 0.240087853494888 0 0.267183148363637 0 0.252349024152845 0 0.241966360430434 0.24365712741027 0 0 0 0.217626255723452 0.303652309696181 0.274098105971261 0.235863800149132 0 0.242462744325501 0.253460532975463 0.238684441830466 0.243715658011325 0 0 0 0.272407967920635 0.206363578150857 0 0 0.517067342465451 0 0 0 0 0 0 0 0 0 0 0 0 0 0 0 0 0 0 0.589442645754303 0.72023892589219 0 0 0 0 0 0 0 0 0 0 0
"frontal_pole_left" 0 0 0 0 0 0 0 0 0 0 0.127038243866528 0 0.163592134065802 0 0 0 0 0 0 0 0 0 0 0 0 0.147089017073564 0.146515476260291 0 0 0 0 0 0 0 0 0 0 0 0 0 0 0 0 0 0 0 0 0 0 0 0 0 0 0 0 0 0 0 0 0 0 0 0 0 0 0 0 0
"temporal_pole_left" 0 0 0 0 0.236735930190832 0.275172758819608 0 0.281461082603013 0 0 0 0 0 0.192836794139696 0 0 0 0 0 0 0 0 0 0 0 0 0 0 0.277764862240318 0 0 0 0 0.317074710694713 0 0 0 0 0 0 0 0 0 0 0 0 0 0 0 0 0 0 0 0 0 0 0 0 0 0 0 0 0 0 0 0 0 0
"transverse_temporal_gyrus_left" 0.250959383502841 0 0.283755690538597 0 0 0.467332693794173 0.290519414647342 0.318123908948845 0.513991592197132 0.267300417084747 0 0.314323585119228 0 0.254839273991827 0 0 0 0 0 0.286289128242721 0.242764058400048 0.602851248668746 0.275084518070451 0.33076004931113 0 0 0.327023246463015 0.280387137787427 0.198607477252667 0.272407967920635 0 0 0 0.238380771948481 0 0 0 0 0 0 0 0 0 0 0 0 0 0 0 0 0 0 0 0 0 0 0 0 0 0 0 0 0 0 0 0 0 0
"insula_left" 0.281057347128479 0.375057981876361 0.247149615355324 0 0.21563243475424 0.325395897546312 0.303079164867399 0.355630713892227 0.53789873750333 0.278996769622201 0.202412561301696 0 0.290740884107531 0.296694961371451 0.256856386525278 0.288486471088885 0.204502947741708 0 0.161519232321504 0 0.207857578291673 0.327415936182485 0.221143152798104 0.467951881545146 0.197801163831339 0.210629154097544 0.280871391869972 0.282613102725084 0.300673941500808 0.206363578150857 0 0.317074710694713 0.238380771948481 0 0 0.580559053454173 0.618929303033286 0 0 0 0 0 0 0 0 0 0 0 0 0.562974941984718 0.609920592244297 0 0.385895332300577 0 0 0.613432555610529 0.623167045481856 0 0 0.460803981384432 0.609716234003038 0 0 0 0 0 0 0.48344407516073
"banks_superior_temporal_sulcus_right" 0 0 0 0 0 0 0 0 0 0 0 0 0 0 0 0 0 0 0 0 0 0 0 0 0 0 0 0 0 0 0 0 0 0 0 0 0.336184082460817 0 0 0.289407336592552 0.241161241208082 0.296748911952823 0.370021187648539 0.376519792602821 0 0 0 0.240601184698219 0 0.254870699857274 0 0 0 0 0.232267821654002 0.269258761485671 0.248796663394084 0.271884077530765 0 0 0 0.239006169267607 0.169045992984432 0.281021568012837 0 0 0.202970096451375 0.315433936759643
"caudal_anterior_cingulate_cortex_right" 0 0.618380421488349 0.650916695255326 0 0 0 0 0.471775411071551 0 0 0.448616359300317 0 0.454726569834392 0 0 0 0.51412856085858 0.43393107546548 0.411266063456983 0 0.524899215405646 0.611458034015865 0.607917563339144 0 0.46231805461401 0.473410684860481 0.639107086608308 0.479398876424826 0 0 0 0 0 0.580559053454173 0 0 0.309084715815623 0 0 0.3722939989701 0 0 0 0 0.351280548130216 0 0.321656342067201 0 0 0 0.375789008754489 0.25574028179545 0.320229144746405 0 0.40406889287012 0.305828046011759 0.412496700877186 0 0.316716499616348 0.292812071100589 0.422054298420004 0 0 0.441120779905479 0 0 0 0.350567669374452
"caudal_middle_frontal_gyrus_right" 0 0.696528901004871 0.666679160183511 0 0 0 0 0.510919507034017 0.552783866296275 0 0.539563354807598 0 0.492496976320157 0 0 0 0.581864483697814 0 0.516864282634715 0 0.58424648769454 0.652207699109906 0.604166167591525 0 0.551263400390648 0.536421382951312 0.715780188122291 0.523818873569696 0 0.517067342465451 0 0 0 0.618929303033286 0.336184082460817 0.309084715815623 0 0 0.556421446193243 0.360644388026863 0.272328913350016 0.352930947523391 0.381355878750793 0.40023305686573 0.221110474092261 0 0.220683519306855 0 0 0.227118964777199 0.231323130214309 0.205561162013197 0.192374151642848 0 0.228813046036765 0.485858948517668 0.251047271223401 0.261592703705428 0.217987664113114 0.233767269531995 0.234201456776379 0.290323985883597 0.281991873816789 0.277360265269141 0 0 0.324759888350922 0.239314750855432
"cuneus_right" 0 0 0 0.113474963296822 0 0 0 0 0 0.129453964144217 0 0 0 0 0 0 0 0 0 0 0 0 0 0 0 0 0 0.136229546895094 0 0 0 0 0 0 0 0 0 0 0 0.265746843352524 0.386522682981863 0 0.613230070135345 0.203460076692437 0 0.252518365936776 0 0 0 0 0 0 0 0.217177594738658 0 0 0 0.3001800062763 0 0 0 0.178546780833382 0 0.387308093361942 0 0 0.330342155976246 0
"entorhinal_cortex_right" 0 0 0.465417845381985 0 0.467934523490765 0 0 0 0 0 0 0 0 0 0.356448681490556 0 0 0 0 0 0 0.444701683551073 0 0 0 0 0.496091699508416 0 0 0 0 0 0 0 0 0 0.556421446193243 0 0 0.0947221245328338 0 0.127252741266742 0 0 0 0 0 0 0.521566206544751 0 0 0 0 0 0 0 0 0 0 0 0 0 0.218132154052669 0 0 0.198922606422554 0 0.19318277623411
"fusiform_gyrus_right" 0 0 0.642673930882465 0 0 0.189220803034834 0 0 0 0.152681548634637 0 0.18138854357848 0 0 0 0 0 0 0 0 0 0 0 0 0 0 0 0 0 0 0 0 0 0 0.289407336592552 0.3722939989701 0.360644388026863 0.265746843352524 0.0947221245328338 0 0.23728208993393 0.189887145428843 0.598006821817199 0.243065943948875 0 0.314879762920116 0 0.302529801894241 0.146442739352114 0.386118787751288 0.431583315337809 0 0 0.311067719854461 0.361528124315325 0.444473399923905 0.423592534795381 0.402669942421127 0 0.264306588915328 0.362772142949713 0.448725290261026 0.27644094479156 0.467643987664078 0 0.218004421595154 0.523092919676736 0.325665436147848
"inferior_parietal_gyrus_right" 0 0 0 0 0 0 0 0 0 0 0 0 0 0 0 0 0 0 0 0 0 0 0 0 0 0 0 0 0 0 0 0 0 0 0.241161241208082 0 0.272328913350016 0.386522682981863 0 0.23728208993393 0 0.339051182160441 0.423160281790808 0.259575322981502 0 0 0 0.31488688714658 0 0.304988514288712 0.318752033587668 0 0 0.363934688147855 0.249874653214493 0.347717093974215 0.346180298928234 0.545824466760998 0 0 0.362792859131144 0.266758193647133 0.312450556577587 0.327293211765024 0 0 0.40547088636679 0.449138537755673
"inferior_temporal_gyrus_right" 0 0 0 0 0 0.133826881720015 0 0 0 0 0 0 0 0 0 0 0 0 0 0 0 0 0 0 0 0 0 0 0 0 0 0 0 0 0.296748911952823 0 0.352930947523391 0 0.127252741266742 0.189887145428843 0.339051182160441 0 0.441457952673505 0.26845564945192 0 0 0 0.236638277715109 0.153725593122438 0.328502580591893 0.286055605693221 0 0 0.345520884922511 0.286268993962483 0.452658136096161 0.329937976444573 0.342184322821651 0 0 0.350779708430197 0.324199216803662 0.238422843547408 0.323134362580393 0 0.296599740600541 0.387941217353563 0.333756477488161
"cingulate_gyrus_isthmus_right" 0 0 0.65989380625228 0 0 0 0 0.638508505633192 0.878709038315584 0 0 0 0 0 0 0.649159877624033 0.451246626980608 0 0 0 0.581178313460741 0.666596399672985 0.604209383109984 0 0 0 0.636957578600034 0 0 0 0 0 0 0 0.370021187648539 0 0.381355878750793 0.613230070135345 0 0.598006821817199 0.423160281790808 0.441457952673505 0 0.576026464363737 0 0.292911619933775 0 0.393461985331012 0 0.419127853352946 0.345547442574946 0 0 0.606082985349535 0.402677909784162 0.468036531162262 0.425843667586348 0.2592993124592 0 0.313163072763551 0.460610505504899 0.380858715428086 0.580871559771623 0.377886385228657 0 0 0.478926229974525 0.509137415210479
"lateral_occipital_cortex_right" 0 0 0 0 0 0.114387391425985 0 0 0 0.114841763752576 0 0 0 0 0 0 0 0 0 0 0 0 0 0 0 0 0 0 0 0 0 0 0 0 0.376519792602821 0 0.40023305686573 0.203460076692437 0 0.243065943948875 0.259575322981502 0.26845564945192 0.576026464363737 0 0 0.253857311103289 0 0.279790939947322 0.123826158483887 0.259096269033996 0.382383521588349 0 0.460893142785837 0.356512837352778 0.368946829567452 0.446207937823803 0.393399138334227 0.490880843417557 0 0 0.423216089295242 0.238210133109507 0.399936348859498 0.520012529728153 0 0 0.428802221513463 0.480770828508419
"lateral_orbitofrontal_cortex_right" 0 0.410369558514503 0.460985293736307 0 0 0 0 0 0 0 0 0 0 0 0 0 0.549023636016071 0 0 0 0 0 0 0 0 0 0.50177023412512 0 0 0 0 0 0 0 0 0.351280548130216 0.221110474092261 0 0 0 0 0 0 0 0 0 0.228721039485188 0 0 0 0.225136590105846 0.145712629697717 0.139091388897776 0 0 0.269070199025635 0.228054827786164 0 0.262945788074478 0.184461118591341 0.261124118312498 0 0 0 0.169220388123253 0.0890318788809074 0 0.186212745644093
"lingual_gyrus_right" 0 0 0 0 0 0.104283688315464 0 0 0 0.116656780599106 0 0 0 0 0 0 0 0 0 0 0 0 0 0 0 0 0 0 0 0 0 0 0 0 0 0 0 0.252518365936776 0 0.314879762920116 0 0 0.292911619933775 0.253857311103289 0 0 0 0 0.129689959274049 0 0 0 0 0.187796048701103 0 0 0 0.319284221909854 0 0 0 0.217575276872378 0 0 0 0 0 0.501819879832679
"medial_orbitofrontal_gyrus_right" 0 0.408014306195434 0.42253109848963 0 0 0 0 0 0 0 0 0 0.118396499834413 0 0 0 0.480326861023123 0 0 0 0 0 0 0 0.481302907752028 0.494056416149739 0 0 0 0 0 0 0 0 0 0.321656342067201 0.220683519306855 0 0 0 0 0 0 0 0.228721039485188 0 0 0 0 0 0.2409585330827 0 0.250737154365609 0 0 0 0.216235997049896 0 0.147284594485972 0.214116415440932 0.231692077930631 0 0 0 0.153432297682178 0.133124238259681 0 0.172479592867163
"middle_temporal_gyrus_right" 0 0 0 0 0 0 0 0 0 0 0 0 0 0 0 0 0 0 0 0 0 0 0 0 0 0 0 0 0 0 0 0 0 0 0.240601184698219 0 0 0 0 0.302529801894241 0.31488688714658 0.236638277715109 0.393461985331012 0.279790939947322 0 0 0 0 0 0.303668476588195 0 0.0430569587750869 0 0 0.252517207929939 0.356222067730652 0.302861637896057 0.3489978877365 0 0 0.270245331749474 0.347711008374973 0.205484078645196 0.321092886733672 0 0 0.357572026823145 0.329825942705021
"parahippocampal_gyrus_right" 0 0 0 0 0.250112727086186 0 0 0 0 0 0 0 0 0 0 0 0 0 0 0 0 0 0 0 0 0 0 0 0 0 0 0 0 0 0 0 0 0 0.521566206544751 0.146442739352114 0 0.153725593122438 0 0.123826158483887 0 0.129689959274049 0 0 0 0 0 0 0 0 0 0 0 0 0 0 0 0 0.225917639489863 0 0 0 0 0.242524101516599
"paracentral_gyrus_right" 0 0 0.589658358937555 0 0 0 0 0 0 0 0 0 0 0 0 0.0964585909261042 0 0 0 0 0 0 0.83669640809542 0 0 0 0.674754200872924 0 0 0 0 0 0 0.562974941984718 0.254870699857274 0 0.227118964777199 0 0 0.386118787751288 0.304988514288712 0.328502580591893 0.419127853352946 0.259096269033996 0 0 0 0.303668476588195 0 0 0.193155917690328 0 0 0.324993252845811 0.126072806752839 0.431299012965179 0.268547504662655 0.25867284080311 0 0 0.252439964603987 0.233228222212668 0 0.256544035738835 0 0 0 0.319369070949757
"inferior_frontal_gyrus_pars_opercularis_right" 0 0.497696844646626 0.56217125589222 0 0 0 0 0 0 0 0.440637834032156 0 0.435902494735989 0 0 0 0.462366532267531 0 0.493972633787024 0 0 0 0.590486533408396 0 0.428980876570633 0.496573878944465 0.547782664017175 0 0 0 0 0 0 0.609920592244297 0 0.375789008754489 0.231323130214309 0 0 0.431583315337809 0.318752033587668 0.286055605693221 0.345547442574946 0.382383521588349 0.225136590105846 0 0.2409585330827 0 0 0.193155917690328 0 0.224706396444115 0.181517846094702 0 0.19236030567842 0.274430540530744 0.19840015807283 0 0.210235762668448 0.226121520030269 0.223551001405844 0.229297856223232 0 0.188575322671424 0 0 0 0.195354392379002
"inferior_frontal_gyrus_pars_orbitalis_right" 0 0 0 0 0 0 0 0 0 0 0 0 0 0 0 0 0 0 0 0 0 0 0 0 0 0 0 0 0 0 0 0 0 0 0 0.25574028179545 0.205561162013197 0 0 0 0 0 0 0 0.145712629697717 0 0 0.0430569587750869 0 0 0.224706396444115 0 0.200704725683967 0 0 0 0.203478182515308 0 0.215071542935243 0.19908194529697 0.227154235749405 0 0.0677684326433372 0 0 0 0 0
"inferior_frontal_gyrus_pars_triangularis_right" 0 0.411128839295384 0.427451591550256 0 0 0 0 0 0 0 0 0 0 0 0 0 0.419937535281211 0 0 0 0 0 0 0 0 0.429200365181287 0.567024531824272 0 0 0 0 0 0 0.385895332300577 0 0.320229144746405 0.192374151642848 0 0 0 0 0 0 0.460893142785837 0.139091388897776 0 0.250737154365609 0 0 0 0.181517846094702 0.200704725683967 0 0 0.200227917625908 0.220495256641753 0.201097222950448 0 0.186944108782197 0.214651715545395 0.200750051097349 0 0.0589267780715483 0 0 0 0 0.166980374067223
"pericalcarine_cortex_right" 0 0 0 0 0 0 0 0 0 0 0 0 0 0 0 0 0 0 0 0 0 0 0 0 0 0 0 0 0 0 0 0 0 0 0 0 0 0.217177594738658 0 0.311067719854461 0.363934688147855 0.345520884922511 0.606082985349535 0.356512837352778 0 0.187796048701103 0 0 0 0.324993252845811 0 0 0 0 0 0 0.327206768134504 0.474102600725574 0 0 0 0.195564837235757 0.340320305461213 0.546164348852463 0 0 0.395854441848442 0
"postcentral_gyrus_right" 0 0.521890868492361 0.564442236762941 0 0 0 0 0 0 0 0.513273187138514 0 0 0 0 0 0.607582981164274 0 0 0 0.314114424645331 0.939897523638975 0.635593209230804 0 0 0 0.583504743710765 0.1576221190394 0 0 0 0 0 0 0.232267821654002 0.40406889287012 0.228813046036765 0 0 0.361528124315325 0.249874653214493 0.286268993962483 0.402677909784162 0.368946829567452 0 0 0 0.252517207929939 0 0.126072806752839 0.19236030567842 0 0.200227917625908 0 0 0.606809899669892 0.212487279957379 0.251081526430581 0.236138915336593 0.229900544974919 0.238311496804416 0.240144554781934 0.116582818608321 0.247272968143246 0 0 0.2445349158094 0.20413079150438
"posterior_cingulate_gyrus_right" 0 0.783637241793179 0.958040503245389 0 0 0.757653511221954 0 0.676754125400957 0.713655631223445 0 0 0 0.470347139078629 0 0 0 0.751236839310952 0 0 0 0.687627580646287 1.26330826025785 0.853008761211416 0 0.386588739576288 0.608540324882591 0.807298679879616 0.546317341257244 0 0.589442645754303 0 0 0 0.613432555610529 0.269258761485671 0.305828046011759 0.485858948517668 0 0 0.444473399923905 0.347717093974215 0.452658136096161 0.468036531162262 0.446207937823803 0.269070199025635 0 0 0.356222067730652 0 0.431299012965179 0.274430540530744 0 0.220495256641753 0 0.606809899669892 0 0.47441549279579 0.315997810813485 0.241363701937152 0.256477241008677 0.4511928551488 0.450614462953494 0.38252502490107 0.589996422190551 0 0 0.532123426431129 0.33901934605759
"precentral_gyrus_right" 0 0.542491447990908 0.74321907460649 0 0 0 0 0 0.573460354620266 0 0 0 0.425878901615482 0 0 0.722491829076636 0.687522496535307 0 0 0 0.717219063943264 0.811291184851993 0.708207317644321 0 0.464882527442169 0.499567236442898 0.695062631957283 0 0 0.72023892589219 0 0 0 0.623167045481856 0.248796663394084 0.412496700877186 0.251047271223401 0 0 0.423592534795381 0.346180298928234 0.329937976444573 0.425843667586348 0.393399138334227 0.228054827786164 0 0.216235997049896 0.302861637896057 0 0.268547504662655 0.19840015807283 0.203478182515308 0.201097222950448 0.327206768134504 0.212487279957379 0.47441549279579 0 0.321267368883361 0.198065334409414 0.21133335458567 0.240595276700074 0.277507548851997 0.237793118050656 0.280905377639193 0 0 0.324836355209338 0.254762605310507
"precuneus_right" 0 0 0.599795380995398 0 0 0 0 0 0 0 0 0 0 0 0 0 0 0 0 0 0 0 0 0 0 0 0 0 0 0 0 0 0 0 0.271884077530765 0 0.261592703705428 0.3001800062763 0 0.402669942421127 0.545824466760998 0.342184322821651 0.2592993124592 0.490880843417557 0 0.319284221909854 0 0.3489978877365 0 0.25867284080311 0 0 0 0.474102600725574 0.251081526430581 0.315997810813485 0.321267368883361 0 0 0 0.338791030809445 0.27413064897969 0 0.332393521434443 0 0 0.45403063011894 0.521353638464417
"rostral_anterior_cingulate_cortex_right" 0 0.437660318395666 0.463709955201378 0 0 0 0 0 0 0 0.3515975648047 0 0.381782879118119 0 0 0 0.444323385992455 0 0 0 0 0 0 0 0.443147150417346 0.45073206351727 0.424064037034027 0 0 0 0 0 0 0 0 0.316716499616348 0.217987664113114 0 0 0 0 0 0 0 0.262945788074478 0 0.147284594485972 0 0 0 0.210235762668448 0.215071542935243 0.186944108782197 0 0.236138915336593 0.241363701937152 0.198065334409414 0 0 0.216390396970972 0.239745001615991 0 0 0 0 0 0 0.214689448052413
"rostral_middle_frontal_gyrus_right" 0 0.442457870107986 0.494178706560339 0 0 0 0 0 0 0 0 0 0.415764835628021 0 0 0 0.435778410921057 0 0 0 0 0 0 0 0.482474079023551 0.445443459528666 0.482910305785223 0 0 0 0 0 0 0.460803981384432 0 0.292812071100589 0.233767269531995 0 0 0.264306588915328 0 0 0.313163072763551 0 0.184461118591341 0 0.214116415440932 0 0 0 0.226121520030269 0.19908194529697 0.214651715545395 0 0.229900544974919 0.256477241008677 0.21133335458567 0 0.216390396970972 0 0.240316574492089 0 0 0 0.18078968372408 0 0 0.215025202974985
"superior_frontal_gyrus_right" 0 0.65122104223712 0.758763587539745 0 0 0 0 0 0.534062041662151 0 0.502548786110456 0 0.458677915251976 0 0 0 0.538121398007829 0 0.334704980145862 0 0.651188399923823 0.538580279397419 0.660562745114177 0 0.52162581118603 0.484569030230172 0.729166162129818 0.469237926091235 0 0 0 0 0 0.609716234003038 0 0.422054298420004 0.234201456776379 0 0 0.362772142949713 0.362792859131144 0.350779708430197 0.460610505504899 0.423216089295242 0.261124118312498 0 0.231692077930631 0.270245331749474 0 0.252439964603987 0.223551001405844 0.227154235749405 0.200750051097349 0 0.238311496804416 0.4511928551488 0.240595276700074 0.338791030809445 0.239745001615991 0.240316574492089 0 0 0.247962886796547 0.293924468651101 0.16156323799643 0 0.390366366295257 0.251360327624535
"superior_parietal_gyrus_right" 0 0 0.661785790642063 0 0 0 0 0 0 0 0 0 0 0 0 0.135404482014685 0 0 0 0 0.129001735987248 0 0 0 0 0 0.605677011635188 0 0 0 0 0 0 0 0.239006169267607 0 0.290323985883597 0.178546780833382 0 0.448725290261026 0.266758193647133 0.324199216803662 0.380858715428086 0.238210133109507 0 0.217575276872378 0 0.347711008374973 0 0.233228222212668 0.229297856223232 0 0 0.195564837235757 0.240144554781934 0.450614462953494 0.277507548851997 0.27413064897969 0 0 0 0 0 0.277473164861556 0 0 0.490787901170948 0.251635596303919
"superior_temporal_gyrus_right" 0 0 0 0 0 0 0 0 0 0 0 0 0 0 0 0 0 0 0 0 0 0 0 0 0 0 0 0 0 0 0 0 0 0 0.169045992984432 0 0.281991873816789 0 0.218132154052669 0.27644094479156 0.312450556577587 0.238422843547408 0.580871559771623 0.399936348859498 0 0 0 0.205484078645196 0.225917639489863 0 0 0.0677684326433372 0.0589267780715483 0.340320305461213 0.116582818608321 0.38252502490107 0.237793118050656 0 0 0 0.247962886796547 0 0 0.138526564464946 0 0.346345047684862 0.204883163110526 0.265259731345428
"supramarginal_gyrus_right" 0 0.505270718067698 0.879857596221835 0 0 0 0 0 0 0 0 0 0 0 0 0 0 0 0 0 0 0 0 0 0 0 0.676168926134571 0 0 0 0 0 0 0 0.281021568012837 0.441120779905479 0.277360265269141 0.387308093361942 0 0.467643987664078 0.327293211765024 0.323134362580393 0.377886385228657 0.520012529728153 0 0 0 0.321092886733672 0 0.256544035738835 0.188575322671424 0 0 0.546164348852463 0.247272968143246 0.589996422190551 0.280905377639193 0.332393521434443 0 0 0.293924468651101 0.277473164861556 0.138526564464946 0 0 0 0.241634561529916 0.239089167436088
"frontal_pole_right" 0 0 0 0 0 0 0 0 0 0 0 0 0 0 0 0 0 0 0 0 0 0 0 0 0 0 0 0 0 0 0 0 0 0 0 0 0 0 0 0 0 0 0 0 0.169220388123253 0 0.153432297682178 0 0 0 0 0 0 0 0 0 0 0 0 0.18078968372408 0.16156323799643 0 0 0 0 0 0 0
"temporal_pole_right" 0 0 0 0 0 0 0 0 0 0 0 0 0 0 0 0 0 0 0 0 0 0 0 0 0 0 0 0 0 0 0 0 0 0 0 0 0 0 0.198922606422554 0.218004421595154 0 0.296599740600541 0 0 0.0890318788809074 0 0.133124238259681 0 0 0 0 0 0 0 0 0 0 0 0 0 0 0 0.346345047684862 0 0 0 0 0.1412791619364
"transverse_temporal_gyrus_right" 0 0 0 0 0 0 0 0 0 0 0 0 0 0 0 0 0 0 0 0 0 0 0 0 0 0 0 0 0 0 0 0 0 0 0.202970096451375 0 0.324759888350922 0.330342155976246 0 0.523092919676736 0.40547088636679 0.387941217353563 0.478926229974525 0.428802221513463 0 0 0 0.357572026823145 0 0 0 0 0 0.395854441848442 0.2445349158094 0.532123426431129 0.324836355209338 0.45403063011894 0 0 0.390366366295257 0.490787901170948 0.204883163110526 0.241634561529916 0 0 0 0.293286383607874
"insula_right" 0 0.507068061513515 0.542425172022937 0 0.3108033500646 0 0 0 0 0 0.451897871413196 0 0.355371434267923 0 0 0 0.518680180899664 0 0 0 0 0 0 0 0.421781047009243 0.44817452494128 0.524009802453756 0 0 0 0 0 0 0.48344407516073 0.315433936759643 0.350567669374452 0.239314750855432 0 0.19318277623411 0.325665436147848 0.449138537755673 0.333756477488161 0.509137415210479 0.480770828508419 0.186212745644093 0.501819879832679 0.172479592867163 0.329825942705021 0.242524101516599 0.319369070949757 0.195354392379002 0 0.166980374067223 0 0.20413079150438 0.33901934605759 0.254762605310507 0.521353638464417 0.214689448052413 0.215025202974985 0.251360327624535 0.251635596303919 0.265259731345428 0.239089167436088 0 0.1412791619364 0.293286383607874 0
