# Supplementary material for: NODDI and Tensor-Based Microstructural Indices as Predictors of Functional Connectivity
Source: PLoS One. 2016 Apr 14;11(4):e0153404. doi: 10.1371/journal.pone.0153404 (PMC4831788; doi:10.1371/journal.pone.0153404)
Supplement: S1 Data — a) Functional connectivity matrices, both fMRI and EEG connectomes across all subjects, in the form of precision matrices and b) structural brain connectivity matrices across all subjects and microstructural indices. Columns and rows are named according to the corresponding brain region that represent. (ZIP) [file pone.0153404.s001.zip › DATA/DWI/50_WMD_68.txt]

"banks_superior_temporal_sulcus_left" "caudal_anterior_cingulate_cortex_left" "caudal_middle_frontal_gyrus_left" "cuneus_left" "entorhinal_cortex_left" "fusiform_gyrus_left" "inferior_parietal_gyrus_left" "inferior_temporal_gyrus_left" "cingulate_gyrus_isthmus_left" "lateral_occipital_cortex_left" "lateral_orbitofrontal_cortex_left" "lingual_gyrus_left" "medial_orbitofrontal_gyrus_left" "middle_temporal_gyrus_left" "parahippocampal_gyrus_left" "paracentral_gyrus_left" "inferior_frontal_gyrus_pars_opercularis_left" "inferior_frontal_gyrus_pars_orbitalis_left" "inferior_frontal_gyrus_pars_triangularis_left" "pericalcarine_cortex_left" "postcentral_gyrus_left" "posterior_cingulate_gyrus_left" "precentral_gyrus_left" "precuneus_left" "rostral_anterior_cingulate_cortex_left" "rostral_middle_frontal_gyrus_left" "superior_frontal_gyrus_left" "superior_parietal_gyrus_left" "superior_temporal_gyrus_left" "supramarginal_gyrus_left" "frontal_pole_left" "temporal_pole_left" "transverse_temporal_gyrus_left" "insula_left" "banks_superior_temporal_sulcus_right" "caudal_anterior_cingulate_cortex_right" "caudal_middle_frontal_gyrus_right" "cuneus_right" "entorhinal_cortex_right" "fusiform_gyrus_right" "inferior_parietal_gyrus_right" "inferior_temporal_gyrus_right" "cingulate_gyrus_isthmus_right" "lateral_occipital_cortex_right" "lateral_orbitofrontal_cortex_right" "lingual_gyrus_right" "medial_orbitofrontal_gyrus_right" "middle_temporal_gyrus_right" "parahippocampal_gyrus_right" "paracentral_gyrus_right" "inferior_frontal_gyrus_pars_opercularis_right" "inferior_frontal_gyrus_pars_orbitalis_right" "inferior_frontal_gyrus_pars_triangularis_right" "pericalcarine_cortex_right" "postcentral_gyrus_right" "posterior_cingulate_gyrus_right" "precentral_gyrus_right" "precuneus_right" "rostral_anterior_cingulate_cortex_right" "rostral_middle_frontal_gyrus_right" "superior_frontal_gyrus_right" "superior_parietal_gyrus_right" "superior_temporal_gyrus_right" "supramarginal_gyrus_right" "frontal_pole_right" "temporal_pole_right" "transverse_temporal_gyrus_right" "insula_right"
"banks_superior_temporal_sulcus_left" 0 0 0.000559999920447196 0 0 0 0.000612792096242124 0.000613260467611566 0.000596057859434157 0.000588053508852128 0 0 0 0.000634062474799307 0 0.000566138457010256 0 0 0 0 0 0 0.000557982651102371 0.00059170922596257 0 0 0.000568126403504197 0.000569838550798528 0.000594159304839168 0.000585733162114733 0 0 0.00061233987062756 0.000600462211707372 0 0 0 0 0 0 0 0 0 0 0 0 0 0 0 0 0 0 0 0 0 0 0 0 0 0 0 0 0 0 0 0 0 0
"caudal_anterior_cingulate_cortex_left" 0 0 0.000605933099796283 0 0 0 0 0.00055128166237102 0.000565560395823116 0 0.00056215183234409 0 0.000558507946773595 0 0 0.000591674689206735 0.000576599230163416 0.000556528755574877 0.000553366868816953 0 0.00055591416020778 0.000618139482760594 0.000572802868204444 0 0.000567755189590887 0.000571416450775364 0.000588966409619218 0.000537803502714591 0 0 0 0 0 0.000569382228801317 0 0.000692586840262711 0.000636254472292096 0 0 0 0 0 0 0 0.000578149709254214 0 0.000566330357291527 0 0 0 0.000616360719763593 0 0.00057964794420828 0 0.000608082667136368 0.000699434164222227 0.000617137431663458 0 0.000596912594770292 0.000590284885194384 0.000626444042664598 0 0 0.000616322479785731 0 0 0 0.000616452621774166
"caudal_middle_frontal_gyrus_left" 0.000559999920447196 0.000605933099796283 0 0 0.000631927792312743 0.000588008826567341 0.000549607125622299 0.000566335369644214 0.000606689780285066 0.000556215393308701 0.000556965415836855 0 0.000566146003436897 0.000569218647160326 0 0.000543094658403724 0.000562204398361873 0.000552666739201998 0.000554667223612438 0 0.0005395435744054 0.000568920203934664 0.000558168972731289 0.000631099301748108 0.000557296546721069 0.00056997289357872 0.00058349816514047 0.000538302621160893 0.000557609411426485 0.000546964441337626 0 0 0.000544172203910133 0.000551628644710348 0 0.000634277500276721 0.000632679196423727 0 0.000658360683613063 0.00064968149530354 0 0 0.00067370492106675 0 0.000641540008831862 0 0.000590088553423804 0 0 0.000599417754727683 0.000632640164347467 0 0.000601207169168799 0 0.000636870293132396 0.000633846709861767 0.000634883730148765 0.000616720984875223 0.000629678007295293 0.000629241507319596 0.000614404209023477 0.000583056575683959 0 0.000654076453938915 0 0 0 0.000639095728203544
"cuneus_left" 0 0 0 0 0 0.000568239357143178 0.000594371964958468 0 0 0.000599435411086282 0 0.000680485575081623 0 0 0 0 0 0 0 0.000660100865799731 0 0 0 0.000637483711664407 0 0 0 0.000590459917292469 0 0 0 0 0 0 0 0 0 0.000619429882620493 0 0 0 0 0 0 0 0 0 0 0 0 0 0 0 0 0 0 0 0 0 0 0 0 0 0 0 0 0 0
"entorhinal_cortex_left" 0 0 0.000631927792312743 0 0 0.000668311969174237 0 0.000690237065979973 0 0 0 0 0 0 0.000774882781945663 0 0 0 0 0 0 0.000606227167954121 0 0 0 0 0.000614185114851096 0 0.000691469000524384 0 0 0.000699421564272816 0 0.000697957728884707 0 0 0 0 0.000805610082919011 0 0 0 0 0 0 0 0 0 0.00075845390708928 0 0 0 0 0 0 0 0 0 0 0 0 0 0 0 0 0 0 0.000924916175685959
"fusiform_gyrus_left" 0 0 0.000588008826567341 0.000568239357143178 0.000668311969174237 0 0.000594667515329988 0.00062211113307527 0.000705678109589052 0.000592372425941387 0 0.000633536332442553 0.000946128603602213 0.000617425820690418 0.000638755260713481 0.00060481353589432 0.000570994289093944 0 0 0.000771256773269875 0.000591002470148769 0.000585825166794548 0.000592482091639474 0.000785001529027691 0 0 0.000593131483534316 0.000586256098488892 0.000622202368236728 0.000605004569999623 0 0.000697171295556965 0.000613772570548559 0.0006837531742143 0 0 0 0 0 0.000642670153505986 0 0.00064311662612575 0 0.000710431082236878 0 0.000787068086752603 0 0 0 0 0 0 0 0 0 0.000654251771585919 0 0 0 0 0 0 0 0 0 0 0 0
"inferior_parietal_gyrus_left" 0.000612792096242124 0 0.000549607125622299 0.000594371964958468 0 0.000594667515329988 0 0.000580943229501011 0.000585520614657396 0.000588300903671482 0 0.00064315438413246 0 0.000612961255060737 0 0.000571961098245504 0.000544016068535766 0 0 0.000711070951585294 0.000565294428371963 0.000570537677712741 0.000558961310689677 0.000591871250369543 0 0 0.00056126424764384 0.000573940981347167 0.000603864398554831 0.000591724515185025 0 0 0.000598727519141652 0.000604032153652273 0 0 0 0 0 0 0 0 0 0 0 0 0 0 0 0 0 0 0 0 0 0 0 0 0 0 0 0 0 0 0 0 0 0
"inferior_temporal_gyrus_left" 0.000613260467611566 0.00055128166237102 0.000566335369644214 0 0.000690237065979973 0.00062211113307527 0.000580943229501011 0 0.000633529562762255 0.000621799609535889 0 0.000682025226843033 0 0.000617736623577925 0.000645710326038505 0.000577592230775595 0.000547488982984716 0 0 0.000885215061919042 0.000581368729681473 0.000574755937324349 0.000564795691559653 0.000661348752563037 0 0 0.000570204356615281 0.000571268376403055 0.000622554525880176 0.000574304559342813 0 0.000716569265451668 0.00060064769853068 0.000606432301399861 0 0.000570132357249379 0.000605693080020474 0 0 0 0 0 0.000668922751131565 0 0 0 0 0 0 0 0 0 0 0 0 0.000628927057190529 0 0 0 0 0 0 0 0 0 0 0 0
"cingulate_gyrus_isthmus_left" 0.000596057859434157 0.000565560395823116 0.000606689780285066 0 0 0.000705678109589052 0.000585520614657396 0.000633529562762255 0 0.000587114343659459 0 0.000699481815520088 0 0.000590677576442606 0.000665834596075411 0.000593865409867226 0.000566767855663795 0 0 0 0.000587486680215549 0.000651627291503008 0.00056801462840619 0.00062842549745673 0 0 0.000594534748156808 0.000572028214297709 0.000593676077765102 0.000576194642534174 0 0 0.000708618306930556 0.000728294529753233 0 0 0.000601405806537517 0 0 0 0 0 0.000815606331159882 0 0 0 0 0 0 0 0 0 0 0 0 0.000654666894474785 0.000588853954671966 0 0 0 0.000599051928198033 0 0 0 0 0 0 0
"lateral_occipital_cortex_left" 0.000588053508852128 0 0.000556215393308701 0.000599435411086282 0 0.000592372425941387 0.000588300903671482 0.000621799609535889 0.000587114343659459 0 0 0.000631967043798743 0 0.000648820061302422 0 0.000578921960553417 0 0 0 0.000705332681008844 0 0.000569488501564074 0.000559970980107243 0.000628606958228377 0 0 0.00055940537592591 0.000581720057056925 0.000587673606645944 0.000569255769703888 0 0 0.000587967140522032 0.000589001500842707 0 0 0 0.000629210477789583 0 0.000668381917303104 0 0 0 0.000689854194039112 0 0.0006777417268933 0 0 0 0 0 0 0 0 0 0 0 0 0 0 0 0 0 0 0 0 0 0
"lateral_orbitofrontal_cortex_left" 0 0.00056215183234409 0.000556965415836855 0 0 0 0 0 0 0 0 0 0.000657086890414736 0 0 0 0.000573136176188484 0.000604804939182985 0.000588168675771824 0 0 0.000548543194095159 0 0 0.000584217604616462 0.000614665231238231 0.000563551569261326 0 0.000979463758432126 0 0.000761911866861136 0 0 0.000723135897383563 0 0.000596478874862487 0.000604605766724201 0 0 0 0 0 0 0 0 0 0 0 0 0 0.000608894042172726 0 0 0 0.000588281637860517 0 0 0 0.000718619361796555 0 0.00060683214630501 0 0 0 0 0 0 0.000633219069803803
"lingual_gyrus_left" 0 0 0 0.000680485575081623 0 0.000633536332442553 0.00064315438413246 0.000682025226843033 0.000699481815520088 0.000631967043798743 0 0 0 0 0 0.000636130584260953 0 0 0 0.000632952624627545 0 0 0.00059645677276096 0.000695584402582829 0 0 0 0.000633215618769421 0.000586867118550401 0.00058807836475775 0 0 0.000631686835928318 0 0 0 0 0 0 0.00066374772891353 0 0 0 0 0 0 0 0 0 0 0 0 0 0 0 0 0 0 0 0 0 0 0 0 0 0 0 0
"medial_orbitofrontal_gyrus_left" 0 0.000558507946773595 0.000566146003436897 0 0 0.000946128603602213 0 0 0 0 0.000657086890414736 0 0 0 0 0 0.000569317328785183 0.000579400437135675 0.000570428573239242 0 0 0 0 0 0.000627185563217204 0.000631376888009745 0.000561140192555831 0 0 0 0.000767802074201982 0 0 0.00076709702181571 0 0.000587557293902497 0.000600643692844499 0 0 0 0 0 0 0 0 0 0.000824186043240394 0 0 0 0.000596479581848153 0 0 0 0 0.000583551820801649 0.00060054394704049 0 0.000637611180174113 0.000589707585992485 0.000592340621778806 0 0 0 0 0 0 0.000658931022238182
"middle_temporal_gyrus_left" 0.000634062474799307 0 0.000569218647160326 0 0 0.000617425820690418 0.000612961255060737 0.000617736623577925 0.000590677576442606 0.000648820061302422 0 0 0 0 0 0.00056927634188378 0 0.000393090712797586 0.000476605751190113 0 0 0.00055571846866586 0.000564380652172844 0.000583642848557922 0 0 0 0.000566684326069639 0.000635516507654327 0.000580022455707579 0 0.000719911404444494 0.000627661621168604 0.000628746072785176 0 0 0 0 0 0 0 0 0 0 0 0 0 0 0 0 0 0 0 0 0 0 0 0 0 0 0 0 0 0 0 0 0 0
"parahippocampal_gyrus_left" 0 0 0 0 0.000774882781945663 0.000638755260713481 0 0.000645710326038505 0.000665834596075411 0 0 0 0 0 0 0 0 0 0 0 0 0 0 0 0 0 0 0 0 0 0 0 0 0.000784703112479203 0 0 0 0 0.000784486502317007 0 0 0 0 0 0 0 0 0 0 0 0 0 0 0 0 0 0 0 0 0 0 0 0 0 0 0 0 0
"paracentral_gyrus_left" 0.000566138457010256 0.000591674689206735 0.000543094658403724 0 0 0.00060481353589432 0.000571961098245504 0.000577592230775595 0.000593865409867226 0.000578921960553417 0 0.000636130584260953 0 0.00056927634188378 0 0 0 0 0 0 0.000683538313629685 0.000581274999189275 0.000580359626617362 0.000582006696852816 0 0 0.000572217327086424 0.000576527010661682 0 0.000567806252667698 0 0 0 0.000546960175242409 0 0 0 0 0 0 0 0 0.000669956038513424 0 0 0 0 0 0 0.000903711020377338 0 0 0 0 0 0 0.000628811589794338 0 0 0 0 0.00102309573659215 0 0 0 0 0 0
"inferior_frontal_gyrus_pars_opercularis_left" 0 0.000576599230163416 0.000562204398361873 0 0 0.000570994289093944 0.000544016068535766 0.000547488982984716 0.000566767855663795 0 0.000573136176188484 0 0.000569317328785183 0 0 0 0 0.000586089677914098 0.000584153674590217 0 0.000549731109846783 0.000542887131328195 0.000671752060553275 0 0.000583351227783544 0.000579900886134437 0.00056648567844166 0.000535312563399231 0.000535784465410759 0.000548528430086831 0 0 0 0.000573940666821316 0 0.000624081190547254 0.000626524582649441 0 0 0 0 0 0.000601324924659141 0 0.000618294608627045 0 0.000592006208039792 0 0 0 0.000619976193319633 0 0.000598256448386963 0 0.000600043297382338 0.000602400361321916 0.000633304073380082 0 0.000617386416826092 0.000602558102857936 0.000614467491682667 0 0 0 0 0 0 0.00062488139189183
"inferior_frontal_gyrus_pars_orbitalis_left" 0 0.000556528755574877 0.000552666739201998 0 0 0 0 0 0 0 0.000604804939182985 0 0.000579400437135675 0.000393090712797586 0 0 0.000586089677914098 0 0.000631118602014936 0 0 0 0 0 0.000573516483951465 0.000608404671541299 0.00057089332463682 0 0.000475049548435557 0 0 0 0 0 0 0.000572244408872277 0 0 0 0 0 0 0 0 0 0 0 0 0 0 0 0 0 0 0 0 0 0 0 0 0 0 0 0 0 0 0 0
"inferior_frontal_gyrus_pars_triangularis_left" 0 0.000553366868816953 0.000554667223612438 0 0 0 0 0 0 0 0.000588168675771824 0 0.000570428573239242 0.000476605751190113 0 0 0.000584153674590217 0.000631118602014936 0 0 0 0 0 0 0.000575552176417869 0.000591080487536266 0.000576060768665198 0 0.000621035360157018 0 0 0 0 0.000563458575205959 0 0.00059239471106945 0.000581461094877453 0 0 0 0 0 0 0 0 0 0 0 0 0 0.000591194993877825 0 0 0 0 0 0 0 0 0 0.000599519884825594 0 0 0 0 0 0 0
"pericalcarine_cortex_left" 0 0 0 0.000660100865799731 0 0.000771256773269875 0.000711070951585294 0.000885215061919042 0 0.000705332681008844 0 0.000632952624627545 0 0 0 0 0 0 0 0 0 0 0 0.000787631596290069 0 0 0 0.000743076023866756 0.00072380409366551 0 0 0 0.000645905117449424 0 0 0 0 0 0 0 0 0 0 0 0 0 0 0 0 0 0 0 0 0 0 0 0 0 0 0 0 0 0 0 0 0 0 0
"postcentral_gyrus_left" 0 0.00055591416020778 0.0005395435744054 0 0 0.000591002470148769 0.000565294428371963 0.000581368729681473 0.000587486680215549 0 0 0 0 0 0 0.000683538313629685 0.000549731109846783 0 0 0 0 0.00057241670407806 0.000589846946993304 0.000662772710825469 0 0.000564708011191481 0.00055640326713903 0.000601324315805684 0.000519936427718028 0.000580013807934097 0 0 0.000574559999553976 0.000574888333235293 0 0.000582194969898607 0.000609161908058382 0 0 0 0 0 0.000683383435271154 0 0 0 0 0 0 0 0 0 0 0 0.00123057928014141 0.000625799022906971 0.000611197533847049 0 0 0 0.000579346802230278 0.00100724767462462 0 0 0 0 0 0
"posterior_cingulate_gyrus_left" 0 0.000618139482760594 0.000568920203934664 0 0.000606227167954121 0.000585825166794548 0.000570537677712741 0.000574755937324349 0.000651627291503008 0.000569488501564074 0.000548543194095159 0 0 0.00055571846866586 0 0.000581274999189275 0.000542887131328195 0 0 0 0.00057241670407806 0 0.000560731922563284 0.000599910604642306 0.000567803278837719 0.000556784526306096 0.000567616211007367 0.000570184776584707 0.000563348179713961 0.000562346955214494 0 0 0.000605683473477085 0.000557208909098309 0 0.00057446931308172 0.000594080002958092 0 0.000649285094122544 0 0 0 0.000752362646573111 0 0 0 0 0 0 0 0 0 0 0 0.000627357694958461 0.000749277019391627 0.000644357322589596 0 0 0 0.000581540127960245 0 0 0 0 0 0 0
"precentral_gyrus_left" 0.000557982651102371 0.000572802868204444 0.000558168972731289 0 0 0.000592482091639474 0.000558961310689677 0.000564795691559653 0.00056801462840619 0.000559970980107243 0 0.00059645677276096 0 0.000564380652172844 0 0.000580359626617362 0.000671752060553275 0 0 0 0.000589846946993304 0.000560731922563284 0 0.000572291739182573 0 0.000580152533569996 0.000579108278311646 0.000558754115239615 0.00055247621956202 0.000556730992712649 0 0 0.000565942810290459 0.000566198220540608 0 0.000603834085248161 0.000619590271920176 0 0 0 0 0 0.000679487897345991 0 0 0 0 0 0 0.000666047953529891 0.000627745456529484 0 0 0 0.00060631543130474 0.000634882890603342 0.00062150222881956 0 0 0 0.000594492528987365 0 0 0 0 0 0 0
"precuneus_left" 0.00059170922596257 0 0.000631099301748108 0.000637483711664407 0 0.000785001529027691 0.000591871250369543 0.000661348752563037 0.00062842549745673 0.000628606958228377 0 0.000695584402582829 0 0.000583642848557922 0 0.000582006696852816 0 0 0 0.000787631596290069 0.000662772710825469 0.000599910604642306 0.000572291739182573 0 0 0 0.000571107190396796 0.0005966200306919 0.000603603983281494 0.000570154381816942 0 0 0.000621629586197527 0.000665968941015361 0 0 0 0 0 0 0 0 0 0 0 0 0 0 0 0 0 0 0 0 0 0 0 0 0 0 0 0 0 0 0 0 0 0
"rostral_anterior_cingulate_cortex_left" 0 0.000567755189590887 0.000557296546721069 0 0 0 0 0 0 0 0.000584217604616462 0 0.000627185563217204 0 0 0 0.000583351227783544 0.000573516483951465 0.000575552176417869 0 0 0.000567803278837719 0 0 0 0.000587457617389301 0.000567668711931779 0 0 0 0 0 0 0.000569273089379906 0 0.00066733869719898 0.000601766177333346 0 0 0 0 0 0 0 0 0 0.000597230623324797 0 0 0 0.000600473704554635 0 0 0 0 0.000573801875104018 0.000604236211343045 0 0.000896445842044917 0.000643096746930245 0.000606295518433584 0 0 0 0 0 0 0.000610533828662737
"rostral_middle_frontal_gyrus_left" 0 0.000571416450775364 0.00056997289357872 0 0 0 0 0 0 0 0.000614665231238231 0 0.000631376888009745 0 0 0 0.000579900886134437 0.000608404671541299 0.000591080487536266 0 0.000564708011191481 0.000556784526306096 0.000580152533569996 0 0.000587457617389301 0 0.000578284760051832 0 0 0.000555821948620912 0.000751873705055994 0 0 0.000570819549452042 0 0.000615078973569481 0.000606424861333979 0 0 0 0 0 0 0 0 0 0.000613060854041195 0 0 0 0.000614483028606375 0 0.000608625219931357 0 0 0.000605902524404227 0.000614792864719883 0 0.000646500946290179 0.000597093324971702 0.000605711757376214 0 0 0 0 0 0 0.000604342338341807
"superior_frontal_gyrus_left" 0.000568126403504197 0.000588966409619218 0.00058349816514047 0 0.000614185114851096 0.000593131483534316 0.00056126424764384 0.000570204356615281 0.000594534748156808 0.00055940537592591 0.000563551569261326 0 0.000561140192555831 0 0 0.000572217327086424 0.00056648567844166 0.00057089332463682 0.000576060768665198 0 0.00055640326713903 0.000567616211007367 0.000579108278311646 0.000571107190396796 0.000567668711931779 0.000578284760051832 0 0.000553114836327481 0.000562933201993147 0.000554878773593622 0.000705933069917946 0 0.000559101003557431 0.000570316155665582 0 0.000629483721549838 0.000625511793850921 0 0.000661212396879767 0 0 0 0.000657366320196675 0 0.000616158530174548 0 0 0 0 0.000590513229598791 0.000625587633656585 0 0.000616212803492956 0 0.000606049121330256 0.000620220373314274 0.000621588600609023 0 0.000622055193847212 0.000614612559368623 0.000613951823634104 0.000579014827332659 0 0.000652800294049032 0 0 0 0.000625002880693949
"superior_parietal_gyrus_left" 0.000569838550798528 0.000537803502714591 0.000538302621160893 0.000590459917292469 0 0.000586256098488892 0.000573940981347167 0.000571268376403055 0.000572028214297709 0.000581720057056925 0 0.000633215618769421 0 0.000566684326069639 0 0.000576527010661682 0.000535312563399231 0 0 0.000743076023866756 0.000601324315805684 0.000570184776584707 0.000558754115239615 0.0005966200306919 0 0 0.000553114836327481 0 0.000569375688333997 0.000570118782055741 0 0 0.000579054382378945 0.000573625292442093 0 0.000569885537925386 0.000594284745296566 0.000608742026606171 0 0 0 0 0 0 0 0 0 0 0 0 0 0 0 0 0.00106893228050261 0.000583498760991962 0 0 0 0 0.000575405850097862 0 0 0 0 0 0 0
"superior_temporal_gyrus_left" 0.000594159304839168 0 0.000557609411426485 0 0.000691469000524384 0.000622202368236728 0.000603864398554831 0.000622554525880176 0.000593676077765102 0.000587673606645944 0.000979463758432126 0.000586867118550401 0 0.000635516507654327 0 0 0.000535784465410759 0.000475049548435557 0.000621035360157018 0.00072380409366551 0.000519936427718028 0.000563348179713961 0.00055247621956202 0.000603603983281494 0 0 0.000562933201993147 0.000569375688333997 0 0.000604265875881809 0 0.000693652109948614 0.000622942180856924 0.000630945797158645 0 0 0 0 0 0 0 0 0 0 0 0 0 0 0 0 0 0 0 0 0 0 0 0 0 0 0 0 0 0 0 0 0 0
"supramarginal_gyrus_left" 0.000585733162114733 0 0.000546964441337626 0 0 0.000605004569999623 0.000591724515185025 0.000574304559342813 0.000576194642534174 0.000569255769703888 0 0.00058807836475775 0 0.000580022455707579 0 0.000567806252667698 0.000548528430086831 0 0 0 0.000580013807934097 0.000562346955214494 0.000556730992712649 0.000570154381816942 0 0.000555821948620912 0.000554878773593622 0.000570118782055741 0.000604265875881809 0 0 0 0.000574794580207553 0.000572793837693073 0 0 0.00060365055064382 0 0 0 0 0 0 0 0 0 0 0 0 0 0 0 0 0 0 0.000596817759664157 0.000618463929349176 0 0 0 0 0 0 0 0 0 0 0
"frontal_pole_left" 0 0 0 0 0 0 0 0 0 0 0.000761911866861136 0 0.000767802074201982 0 0 0 0 0 0 0 0 0 0 0 0 0.000751873705055994 0.000705933069917946 0 0 0 0 0 0 0 0 0 0 0 0 0 0 0 0 0 0 0 0 0 0 0 0 0 0 0 0 0 0 0 0 0 0 0 0 0 0 0 0 0
"temporal_pole_left" 0 0 0 0 0.000699421564272816 0.000697171295556965 0 0.000716569265451668 0 0 0 0 0 0.000719911404444494 0 0 0 0 0 0 0 0 0 0 0 0 0 0 0.000693652109948614 0 0 0 0 0.000695757481570357 0 0 0 0 0 0 0 0 0 0 0 0 0 0 0 0 0 0 0 0 0 0 0 0 0 0 0 0 0 0 0 0 0 0
"transverse_temporal_gyrus_left" 0.00061233987062756 0 0.000544172203910133 0 0 0.000613772570548559 0.000598727519141652 0.00060064769853068 0.000708618306930556 0.000587967140522032 0 0.000631686835928318 0 0.000627661621168604 0 0 0 0 0 0.000645905117449424 0.000574559999553976 0.000605683473477085 0.000565942810290459 0.000621629586197527 0 0 0.000559101003557431 0.000579054382378945 0.000622942180856924 0.000574794580207553 0 0 0 0.000620734045328186 0 0 0 0 0 0 0 0 0 0 0 0 0 0 0 0 0 0 0 0 0 0 0 0 0 0 0 0 0 0 0 0 0 0
"insula_left" 0.000600462211707372 0.000569382228801317 0.000551628644710348 0 0.000697957728884707 0.0006837531742143 0.000604032153652273 0.000606432301399861 0.000728294529753233 0.000589001500842707 0.000723135897383563 0 0.00076709702181571 0.000628746072785176 0.000784703112479203 0.000546960175242409 0.000573940666821316 0 0.000563458575205959 0 0.000574888333235293 0.000557208909098309 0.000566198220540608 0.000665968941015361 0.000569273089379906 0.000570819549452042 0.000570316155665582 0.000573625292442093 0.000630945797158645 0.000572793837693073 0 0.000695757481570357 0.000620734045328186 0 0 0.000608232638806087 0.000615028461190808 0 0 0 0 0 0 0 0 0 0 0 0 0.000596704325936448 0.000622578798299525 0 0.000586228327867621 0 0 0.000598378718228448 0.000620220059026207 0 0 0.000587178613196835 0.000609601170994199 0 0 0 0 0 0 0.00061353777168659
"banks_superior_temporal_sulcus_right" 0 0 0 0 0 0 0 0 0 0 0 0 0 0 0 0 0 0 0 0 0 0 0 0 0 0 0 0 0 0 0 0 0 0 0 0 0.000560290650696224 0 0 0.000610731367330018 0.000585408712880705 0.000597873715076475 0.000574334695289616 0.000601064312055846 0 0 0 0.000616459240231886 0 0.000564504801074388 0 0 0 0 0.000547628168029274 0.000571122687927656 0.000549112267795162 0.000565343299531131 0 0 0 0.000547745412226006 0.00063639168600687 0.000573690801357331 0 0 0.000604129493409136 0.000602366792279918
"caudal_anterior_cingulate_cortex_right" 0 0.000692586840262711 0.000634277500276721 0 0 0 0 0.000570132357249379 0 0 0.000596478874862487 0 0.000587557293902497 0 0 0 0.000624081190547254 0.000572244408872277 0.00059239471106945 0 0.000582194969898607 0.00057446931308172 0.000603834085248161 0 0.00066733869719898 0.000615078973569481 0.000629483721549838 0.000569885537925386 0 0 0 0 0 0.000608232638806087 0 0 0.000562010529917679 0 0 0.000592799339777522 0 0 0 0 0.000548861860717907 0 0.000547278731578097 0 0 0 0.000578376674243713 0.000546807962141262 0.000567515466448034 0 0.000556171262707527 0.000597498966723923 0.000553962899515829 0 0.000562922155865278 0.000565693734810324 0.000573316856050499 0 0 0.000557907611966299 0 0 0 0.000556198188400766
"caudal_middle_frontal_gyrus_right" 0 0.000636254472292096 0.000632679196423727 0 0 0 0 0.000605693080020474 0.000601405806537517 0 0.000604605766724201 0 0.000600643692844499 0 0 0 0.000626524582649441 0 0.000581461094877453 0 0.000609161908058382 0.000594080002958092 0.000619590271920176 0 0.000601766177333346 0.000606424861333979 0.000625511793850921 0.000594284745296566 0 0.00060365055064382 0 0 0 0.000615028461190808 0.000560290650696224 0.000562010529917679 0 0 0.000637072799245155 0.000596782168237104 0.000550739357254585 0.000562685555697153 0.000581289165718247 0.000580312001011748 0.000536782357753395 0 0.000526831815798706 0 0 0.000545664263667783 0.000554259148785229 0.000547237577818671 0.000543111979286378 0 0.00056170719226748 0.000557497577708498 0.000570663547764783 0.000551604471082454 0.000551392689165743 0.000590262951051829 0.000569781014820607 0.000552274663067857 0.000584151482746612 0.000560089494609499 0 0 0.000549784864010322 0.000566849643230638
"cuneus_right" 0 0 0 0.000619429882620493 0 0 0 0 0 0.000629210477789583 0 0 0 0 0 0 0 0 0 0 0 0 0 0 0 0 0 0.000608742026606171 0 0 0 0 0 0 0 0 0 0 0 0.000642473074804243 0.000617965225782041 0 0.000662718841918406 0.000593712362627208 0 0.000616434977986453 0 0 0 0 0 0 0 0.00066913838218682 0 0 0 0.000626919777973088 0 0 0 0.000598126823765274 0 0.000669110350257514 0 0 0.000624081673630024 0
"entorhinal_cortex_right" 0 0 0.000658360683613063 0 0.000805610082919011 0 0 0 0 0 0 0 0 0 0.000784486502317007 0 0 0 0 0 0 0.000649285094122544 0 0 0 0 0.000661212396879767 0 0 0 0 0 0 0 0 0 0.000637072799245155 0 0 0.000667596218124632 0 0.000671694342909658 0 0 0 0 0 0 0.000969489627365222 0 0 0 0 0 0 0 0 0 0 0 0 0 0.000687213430174659 0 0 0.000706849830096209 0 0.000695615129349281
"fusiform_gyrus_right" 0 0 0.00064968149530354 0 0 0.000642670153505986 0 0 0 0.000668381917303104 0 0.00066374772891353 0 0 0 0 0 0 0 0 0 0 0 0 0 0 0 0 0 0 0 0 0 0 0.000610731367330018 0.000592799339777522 0.000596782168237104 0.000642473074804243 0.000667596218124632 0 0.000542958571606162 0.000625729169087422 0.000663663827030143 0.000589411000549711 0 0.000746608334487008 0 0.000606411354346913 0.000633429482452485 0.000575686647698955 0.000621528409588693 0 0 0.000636588943434702 0.000606210675727406 0.000606963131863422 0.000613402480352805 0.000681733608877321 0 0.000609800580646244 0.000586599983343246 0.000625412659381795 0.000634229716033373 0.00063743450624015 0 0.000740040733079984 0.000648370083139432 0.000640461217593713
"inferior_parietal_gyrus_right" 0 0 0 0 0 0 0 0 0 0 0 0 0 0 0 0 0 0 0 0 0 0 0 0 0 0 0 0 0 0 0 0 0 0 0.000585408712880705 0 0.000550739357254585 0.000617965225782041 0 0.000542958571606162 0 0.000571500035793855 0.000581570103757511 0.00058277601362317 0 0 0 0.000580337531007447 0 0.000574024877464853 0.000559775171717138 0 0 0.000609564533834041 0.000566480009123532 0.000574751166682516 0.000562121227442166 0.000608730023584055 0 0 0.00054543503624091 0.000563747535734112 0.000583709789750472 0.000587246342837966 0 0 0.000580701887985863 0.000583267002062072
"inferior_temporal_gyrus_right" 0 0 0 0 0 0.00064311662612575 0 0 0 0 0 0 0 0 0 0 0 0 0 0 0 0 0 0 0 0 0 0 0 0 0 0 0 0 0.000597873715076475 0 0.000562685555697153 0 0.000671694342909658 0.000625729169087422 0.000571500035793855 0 0.000591487542679823 0.000608806137122449 0 0 0 0.00060999870774936 0.000648472615615878 0.000564112221419408 0.000559401471874818 0 0 0.000589874090552065 0.000560965718840494 0.000590658980286438 0.000561153165692553 0.000580487945667606 0 0 0.000562822330037714 0.00056531592423953 0.000633133962336093 0.000579982705853983 0 0.000725746302490391 0.000600268435521147 0.000615344110406636
"cingulate_gyrus_isthmus_right" 0 0 0.00067370492106675 0 0 0 0 0.000668922751131565 0.000815606331159882 0 0 0 0 0 0 0.000669956038513424 0.000601324924659141 0 0 0 0.000683383435271154 0.000752362646573111 0.000679487897345991 0 0 0 0.000657366320196675 0 0 0 0 0 0 0 0.000574334695289616 0 0.000581289165718247 0.000662718841918406 0 0.000663663827030143 0.000581570103757511 0.000591487542679823 0 0.00062419170249478 0 0.000640546621515763 0 0.000584433381593046 0 0.000588400003802015 0.00057492555297445 0 0 0.000660743139600555 0.000600082325381917 0.000596892618075497 0.000574616829851154 0.000612488528086613 0 0.000567108236891773 0.000635487727223471 0.000569295855494566 0.000618249431180613 0.000579369817472286 0 0 0.000637053545782129 0.000676845281713762
"lateral_occipital_cortex_right" 0 0 0 0 0 0.000710431082236878 0 0 0 0.000689854194039112 0 0 0 0 0 0 0 0 0 0 0 0 0 0 0 0 0 0 0 0 0 0 0 0 0.000601064312055846 0 0.000580312001011748 0.000593712362627208 0 0.000589411000549711 0.00058277601362317 0.000608806137122449 0.00062419170249478 0 0 0.000627700282448768 0 0.000584272832853972 0.000683565325716157 0.000561545640098857 0.000571230731951561 0 0.000587324991491655 0.000665054213057285 0.000583230932117873 0.000594657345920372 0.00057237567639363 0.00060570846487425 0 0 0.000569953446891051 0.000579595247923274 0.000598730076231296 0.000612402200787407 0 0 0.00060301852291894 0.000608189048742591
"lateral_orbitofrontal_cortex_right" 0 0.000578149709254214 0.000641540008831862 0 0 0 0 0 0 0 0 0 0 0 0 0 0.000618294608627045 0 0 0 0 0 0 0 0 0 0.000616158530174548 0 0 0 0 0 0 0 0 0.000548861860717907 0.000536782357753395 0 0 0 0 0 0 0 0 0 0.000633167911696017 0 0 0 0.000559918805021531 0.000605131045508366 0.00057122369388334 0 0 0.000541363501425126 0.000540484984713506 0 0.000624840341593702 0.000601578196988646 0.000543981699568295 0 0 0 0.000736284494146922 0.000786527854492299 0 0.00065426193240885
"lingual_gyrus_right" 0 0 0 0 0 0.000787068086752603 0 0 0 0.0006777417268933 0 0 0 0 0 0 0 0 0 0 0 0 0 0 0 0 0 0 0 0 0 0 0 0 0 0 0 0.000616434977986453 0 0.000746608334487008 0 0 0.000640546621515763 0.000627700282448768 0 0 0 0 0.000684674861904739 0 0 0 0 0.000620110118532838 0 0 0 0.000648529216359903 0 0 0 0.000582411400118682 0 0 0 0 0 0.000622760138037837
"medial_orbitofrontal_gyrus_right" 0 0.000566330357291527 0.000590088553423804 0 0 0 0 0 0 0 0 0 0.000824186043240394 0 0 0 0.000592006208039792 0 0 0 0 0 0 0 0.000597230623324797 0.000613060854041195 0 0 0 0 0 0 0 0 0 0.000547278731578097 0.000526831815798706 0 0 0 0 0 0 0 0.000633167911696017 0 0 0 0 0 0.000536316641935305 0 0.000570828165136313 0 0 0 0.000536909647316709 0 0.000662040595591034 0.00067363063418937 0.000562069325242348 0 0 0 0.000721313270186818 0.00103968190912062 0 0.00072568154884512
"middle_temporal_gyrus_right" 0 0 0 0 0 0 0 0 0 0 0 0 0 0 0 0 0 0 0 0 0 0 0 0 0 0 0 0 0 0 0 0 0 0 0.000616459240231886 0 0 0 0 0.000606411354346913 0.000580337531007447 0.00060999870774936 0.000584433381593046 0.000584272832853972 0 0 0 0 0 0.000567000377364591 0 0.00041789785232956 0 0 0.000556439665964721 0.00057698347953067 0.000559468409011611 0.000578062216204385 0 0 0.00055819018425516 0.000564978679658507 0.000622745745602602 0.000573456006486357 0 0 0.000605488425579411 0.000621144204914184
"parahippocampal_gyrus_right" 0 0 0 0 0.00075845390708928 0 0 0 0 0 0 0 0 0 0 0 0 0 0 0 0 0 0 0 0 0 0 0 0 0 0 0 0 0 0 0 0 0 0.000969489627365222 0.000633429482452485 0 0.000648472615615878 0 0.000683565325716157 0 0.000684674861904739 0 0 0 0 0 0 0 0 0 0 0 0 0 0 0 0 0.000649327134765527 0 0 0 0 0.000765962527502356
"paracentral_gyrus_right" 0 0 0.000599417754727683 0 0 0 0 0 0 0 0 0 0 0 0 0.000903711020377338 0 0 0 0 0 0 0.000666047953529891 0 0 0 0.000590513229598791 0 0 0 0 0 0 0.000596704325936448 0.000564504801074388 0 0.000545664263667783 0 0 0.000575686647698955 0.000574024877464853 0.000564112221419408 0.000588400003802015 0.000561545640098857 0 0 0 0.000567000377364591 0 0 0.00054116392307679 0 0 0.000595779706750542 0.000734606330235934 0.000580693403963722 0.000579947998531142 0.000579377690627167 0 0 0.000573389750105818 0.000579462423542373 0 0.000560073497412725 0 0 0 0.000538813589386668
"inferior_frontal_gyrus_pars_opercularis_right" 0 0.000616360719763593 0.000632640164347467 0 0 0 0 0 0 0 0.000608894042172726 0 0.000596479581848153 0 0 0 0.000619976193319633 0 0.000591194993877825 0 0 0 0.000627745456529484 0 0.000600473704554635 0.000614483028606375 0.000625587633656585 0 0 0 0 0 0 0.000622578798299525 0 0.000578376674243713 0.000554259148785229 0 0 0.000621528409588693 0.000559775171717138 0.000559401471874818 0.00057492555297445 0.000571230731951561 0.000559918805021531 0 0.000536316641935305 0 0 0.00054116392307679 0 0.000561950116178276 0.000601587584633289 0 0.000552865087854053 0.000546070261860295 0.000571891859821425 0 0.000574627084731554 0.00057669578629427 0.00056252865669504 0.000547810181589783 0 0.000549642763492229 0 0 0 0.000576179296361363
"inferior_frontal_gyrus_pars_orbitalis_right" 0 0 0 0 0 0 0 0 0 0 0 0 0 0 0 0 0 0 0 0 0 0 0 0 0 0 0 0 0 0 0 0 0 0 0 0.000546807962141262 0.000547237577818671 0 0 0 0 0 0 0 0.000605131045508366 0 0 0.00041789785232956 0 0 0.000561950116178276 0 0.000577807996052833 0 0 0 0.000557113143993605 0 0.000602035980186619 0.000613428615485924 0.000566799179279991 0 0.000475202870936577 0 0 0 0 0
"inferior_frontal_gyrus_pars_triangularis_right" 0 0.00057964794420828 0.000601207169168799 0 0 0 0 0 0 0 0 0 0 0 0 0 0.000598256448386963 0 0 0 0 0 0 0 0 0.000608625219931357 0.000616212803492956 0 0 0 0 0 0 0.000586228327867621 0 0.000567515466448034 0.000543111979286378 0 0 0 0 0 0 0.000587324991491655 0.00057122369388334 0 0.000570828165136313 0 0 0 0.000601587584633289 0.000577807996052833 0 0 0.000537776614832366 0.000549927904648714 0.00054843439269175 0 0.000574372995497107 0.000577221612170319 0.000559199611478921 0 0.000681555966914748 0 0 0 0 0.000554964882170238
"pericalcarine_cortex_right" 0 0 0 0 0 0 0 0 0 0 0 0 0 0 0 0 0 0 0 0 0 0 0 0 0 0 0 0 0 0 0 0 0 0 0 0 0 0.00066913838218682 0 0.000636588943434702 0.000609564533834041 0.000589874090552065 0.000660743139600555 0.000665054213057285 0 0.000620110118532838 0 0 0 0.000595779706750542 0 0 0 0 0 0 0.000581413928645693 0.000665453998711325 0 0 0 0.000590533932540564 0.000606968250822041 0.000667433511310551 0 0 0.000618045189975473 0
"postcentral_gyrus_right" 0 0.000608082667136368 0.000636870293132396 0 0 0 0 0 0 0 0.000588281637860517 0 0 0 0 0 0.000600043297382338 0 0 0 0.00123057928014141 0.000627357694958461 0.00060631543130474 0 0 0 0.000606049121330256 0.00106893228050261 0 0 0 0 0 0 0.000547628168029274 0.000556171262707527 0.00056170719226748 0 0 0.000606210675727406 0.000566480009123532 0.000560965718840494 0.000600082325381917 0.000583230932117873 0 0 0 0.000556439665964721 0 0.000734606330235934 0.000552865087854053 0 0.000537776614832366 0 0 0.000586632292341881 0.000614151550662107 0.000564786581639636 0.000540621684879505 0.00055552897490984 0.000550433021086687 0.0005883964704921 0.000905924361173363 0.000584833375628956 0 0 0.000546216265010862 0.0005835649037415
"posterior_cingulate_gyrus_right" 0 0.000699434164222227 0.000633846709861767 0 0 0.000654251771585919 0 0.000628927057190529 0.000654666894474785 0 0 0 0.000583551820801649 0 0 0 0.000602400361321916 0 0 0 0.000625799022906971 0.000749277019391627 0.000634882890603342 0 0.000573801875104018 0.000605902524404227 0.000620220373314274 0.000583498760991962 0 0.000596817759664157 0 0 0 0.000598378718228448 0.000571122687927656 0.000597498966723923 0.000557497577708498 0 0 0.000606963131863422 0.000574751166682516 0.000590658980286438 0.000596892618075497 0.000594657345920372 0.000541363501425126 0 0 0.00057698347953067 0 0.000580693403963722 0.000546070261860295 0 0.000549927904648714 0 0.000586632292341881 0 0.000562001849450661 0.000582447761223476 0.000556175786005882 0.000551711709830407 0.000568687502171683 0.000559309820393971 0.000597567299096409 0.000585530732730236 0 0 0.000566708589515508 0.000564363862689301
"precentral_gyrus_right" 0 0.000617137431663458 0.000634883730148765 0 0 0 0 0 0.000588853954671966 0 0 0 0.00060054394704049 0 0 0.000628811589794338 0.000633304073380082 0 0 0 0.000611197533847049 0.000644357322589596 0.00062150222881956 0 0.000604236211343045 0.000614792864719883 0.000621588600609023 0 0 0.000618463929349176 0 0 0 0.000620220059026207 0.000549112267795162 0.000553962899515829 0.000570663547764783 0 0 0.000613402480352805 0.000562121227442166 0.000561153165692553 0.000574616829851154 0.00057237567639363 0.000540484984713506 0 0.000536909647316709 0.000559468409011611 0 0.000579947998531142 0.000571891859821425 0.000557113143993605 0.00054843439269175 0.000581413928645693 0.000614151550662107 0.000562001849450661 0 0.000568797342413016 0.000552679378980387 0.000553872978117093 0.000557060543342592 0.000564446927864952 0.000640807311071346 0.000558483720236512 0 0 0.000553836341667422 0.000561027129352902
"precuneus_right" 0 0 0.000616720984875223 0 0 0 0 0 0 0 0 0 0 0 0 0 0 0 0 0 0 0 0 0 0 0 0 0 0 0 0 0 0 0 0.000565343299531131 0 0.000551604471082454 0.000626919777973088 0 0.000681733608877321 0.000608730023584055 0.000580487945667606 0.000612488528086613 0.00060570846487425 0 0.000648529216359903 0 0.000578062216204385 0 0.000579377690627167 0 0 0 0.000665453998711325 0.000564786581639636 0.000582447761223476 0.000568797342413016 0 0 0 0.00058008765354557 0.00061391923902014 0 0.000579685477672964 0 0 0.000599265368683619 0.000647256334792002
"rostral_anterior_cingulate_cortex_right" 0 0.000596912594770292 0.000629678007295293 0 0 0 0 0 0 0 0.000718619361796555 0 0.000637611180174113 0 0 0 0.000617386416826092 0 0 0 0 0 0 0 0.000896445842044917 0.000646500946290179 0.000622055193847212 0 0 0 0 0 0 0 0 0.000562922155865278 0.000551392689165743 0 0 0 0 0 0 0 0.000624840341593702 0 0.000662040595591034 0 0 0 0.000574627084731554 0.000602035980186619 0.000574372995497107 0 0.000540621684879505 0.000556175786005882 0.000552679378980387 0 0 0.000582738592910821 0.000557102698953264 0 0 0 0 0 0 0.000584265054328576
"rostral_middle_frontal_gyrus_right" 0 0.000590284885194384 0.000629241507319596 0 0 0 0 0 0 0 0 0 0.000589707585992485 0 0 0 0.000602558102857936 0 0 0 0 0 0 0 0.000643096746930245 0.000597093324971702 0.000614612559368623 0 0 0 0 0 0 0.000587178613196835 0 0.000565693734810324 0.000590262951051829 0 0 0.000609800580646244 0 0 0.000567108236891773 0 0.000601578196988646 0 0.00067363063418937 0 0 0 0.00057669578629427 0.000613428615485924 0.000577221612170319 0 0.00055552897490984 0.000551711709830407 0.000553872978117093 0 0.000582738592910821 0 0.000576935883816756 0 0 0 0.000695703402585793 0 0 0.000558332589356905
"superior_frontal_gyrus_right" 0 0.000626444042664598 0.000614404209023477 0 0 0 0 0 0.000599051928198033 0 0.00060683214630501 0 0.000592340621778806 0 0 0 0.000614467491682667 0 0.000599519884825594 0 0.000579346802230278 0.000581540127960245 0.000594492528987365 0 0.000606295518433584 0.000605711757376214 0.000613951823634104 0.000575405850097862 0 0 0 0 0 0.000609601170994199 0 0.000573316856050499 0.000569781014820607 0 0 0.000586599983343246 0.00054543503624091 0.000562822330037714 0.000635487727223471 0.000569953446891051 0.000543981699568295 0 0.000562069325242348 0.00055819018425516 0 0.000573389750105818 0.00056252865669504 0.000566799179279991 0.000559199611478921 0 0.000550433021086687 0.000568687502171683 0.000557060543342592 0.00058008765354557 0.000557102698953264 0.000576935883816756 0 0 0.000601532978662673 0.000556657395616109 0.000683475509296423 0 0.000547249143173394 0.000553385664994811
"superior_parietal_gyrus_right" 0 0 0.000583056575683959 0 0 0 0 0 0 0 0 0 0 0 0 0.00102309573659215 0 0 0 0 0.00100724767462462 0 0 0 0 0 0.000579014827332659 0 0 0 0 0 0 0 0.000547745412226006 0 0.000552274663067857 0.000598126823765274 0 0.000625412659381795 0.000563747535734112 0.00056531592423953 0.000569295855494566 0.000579595247923274 0 0.000582411400118682 0 0.000564978679658507 0 0.000579462423542373 0.000547810181589783 0 0 0.000590533932540564 0.0005883964704921 0.000559309820393971 0.000564446927864952 0.00061391923902014 0 0 0 0 0 0.000562520358084795 0 0 0.000594295586333313 0.00055662805989823
"superior_temporal_gyrus_right" 0 0 0 0 0 0 0 0 0 0 0 0 0 0 0 0 0 0 0 0 0 0 0 0 0 0 0 0 0 0 0 0 0 0 0.00063639168600687 0 0.000584151482746612 0 0.000687213430174659 0.000634229716033373 0.000583709789750472 0.000633133962336093 0.000618249431180613 0.000598730076231296 0 0 0 0.000622745745602602 0.000649327134765527 0 0 0.000475202870936577 0.000681555966914748 0.000606968250822041 0.000905924361173363 0.000597567299096409 0.000640807311071346 0 0 0 0.000601532978662673 0 0 0.000523019681988942 0 0.000742202341882711 0.000630750409667063 0.000662045319169293
"supramarginal_gyrus_right" 0 0.000616322479785731 0.000654076453938915 0 0 0 0 0 0 0 0 0 0 0 0 0 0 0 0 0 0 0 0 0 0 0 0.000652800294049032 0 0 0 0 0 0 0 0.000573690801357331 0.000557907611966299 0.000560089494609499 0.000669110350257514 0 0.00063743450624015 0.000587246342837966 0.000579982705853983 0.000579369817472286 0.000612402200787407 0 0 0 0.000573456006486357 0 0.000560073497412725 0.000549642763492229 0 0 0.000667433511310551 0.000584833375628956 0.000585530732730236 0.000558483720236512 0.000579685477672964 0 0 0.000556657395616109 0.000562520358084795 0.000523019681988942 0 0 0 0.000683861010275382 0.000575358364597868
"frontal_pole_right" 0 0 0 0 0 0 0 0 0 0 0 0 0 0 0 0 0 0 0 0 0 0 0 0 0 0 0 0 0 0 0 0 0 0 0 0 0 0 0 0 0 0 0 0 0.000736284494146922 0 0.000721313270186818 0 0 0 0 0 0 0 0 0 0 0 0 0.000695703402585793 0.000683475509296423 0 0 0 0 0 0 0
"temporal_pole_right" 0 0 0 0 0 0 0 0 0 0 0 0 0 0 0 0 0 0 0 0 0 0 0 0 0 0 0 0 0 0 0 0 0 0 0 0 0 0 0.000706849830096209 0.000740040733079984 0 0.000725746302490391 0 0 0.000786527854492299 0 0.00103968190912062 0 0 0 0 0 0 0 0 0 0 0 0 0 0 0 0.000742202341882711 0 0 0 0 0.000709855799564516
"transverse_temporal_gyrus_right" 0 0 0 0 0 0 0 0 0 0 0 0 0 0 0 0 0 0 0 0 0 0 0 0 0 0 0 0 0 0 0 0 0 0 0.000604129493409136 0 0.000549784864010322 0.000624081673630024 0 0.000648370083139432 0.000580701887985863 0.000600268435521147 0.000637053545782129 0.00060301852291894 0 0 0 0.000605488425579411 0 0 0 0 0 0.000618045189975473 0.000546216265010862 0.000566708589515508 0.000553836341667422 0.000599265368683619 0 0 0.000547249143173394 0.000594295586333313 0.000630750409667063 0.000683861010275382 0 0 0 0.000610810006710484
"insula_right" 0 0.000616452621774166 0.000639095728203544 0 0.000924916175685959 0 0 0 0 0 0.000633219069803803 0 0.000658931022238182 0 0 0 0.00062488139189183 0 0 0 0 0 0 0 0.000610533828662737 0.000604342338341807 0.000625002880693949 0 0 0 0 0 0 0.00061353777168659 0.000602366792279918 0.000556198188400766 0.000566849643230638 0 0.000695615129349281 0.000640461217593713 0.000583267002062072 0.000615344110406636 0.000676845281713762 0.000608189048742591 0.00065426193240885 0.000622760138037837 0.00072568154884512 0.000621144204914184 0.000765962527502356 0.000538813589386668 0.000576179296361363 0 0.000554964882170238 0 0.0005835649037415 0.000564363862689301 0.000561027129352902 0.000647256334792002 0.000584265054328576 0.000558332589356905 0.000553385664994811 0.00055662805989823 0.000662045319169293 0.000575358364597868 0 0.000709855799564516 0.000610810006710484 0
