# Supplementary material for: NODDI and Tensor-Based Microstructural Indices as Predictors of Functional Connectivity
Source: PLoS One. 2016 Apr 14;11(4):e0153404. doi: 10.1371/journal.pone.0153404 (PMC4831788; doi:10.1371/journal.pone.0153404)
Supplement: S1 Data — a) Functional connectivity matrices, both fMRI and EEG connectomes across all subjects, in the form of precision matrices and b) structural brain connectivity matrices across all subjects and microstructural indices. Columns and rows are named according to the corresponding brain region that represent. (ZIP) [file pone.0153404.s001.zip › DATA/DWI/50_WODI_68.txt]

"banks_superior_temporal_sulcus_left" "caudal_anterior_cingulate_cortex_left" "caudal_middle_frontal_gyrus_left" "cuneus_left" "entorhinal_cortex_left" "fusiform_gyrus_left" "inferior_parietal_gyrus_left" "inferior_temporal_gyrus_left" "cingulate_gyrus_isthmus_left" "lateral_occipital_cortex_left" "lateral_orbitofrontal_cortex_left" "lingual_gyrus_left" "medial_orbitofrontal_gyrus_left" "middle_temporal_gyrus_left" "parahippocampal_gyrus_left" "paracentral_gyrus_left" "inferior_frontal_gyrus_pars_opercularis_left" "inferior_frontal_gyrus_pars_orbitalis_left" "inferior_frontal_gyrus_pars_triangularis_left" "pericalcarine_cortex_left" "postcentral_gyrus_left" "posterior_cingulate_gyrus_left" "precentral_gyrus_left" "precuneus_left" "rostral_anterior_cingulate_cortex_left" "rostral_middle_frontal_gyrus_left" "superior_frontal_gyrus_left" "superior_parietal_gyrus_left" "superior_temporal_gyrus_left" "supramarginal_gyrus_left" "frontal_pole_left" "temporal_pole_left" "transverse_temporal_gyrus_left" "insula_left" "banks_superior_temporal_sulcus_right" "caudal_anterior_cingulate_cortex_right" "caudal_middle_frontal_gyrus_right" "cuneus_right" "entorhinal_cortex_right" "fusiform_gyrus_right" "inferior_parietal_gyrus_right" "inferior_temporal_gyrus_right" "cingulate_gyrus_isthmus_right" "lateral_occipital_cortex_right" "lateral_orbitofrontal_cortex_right" "lingual_gyrus_right" "medial_orbitofrontal_gyrus_right" "middle_temporal_gyrus_right" "parahippocampal_gyrus_right" "paracentral_gyrus_right" "inferior_frontal_gyrus_pars_opercularis_right" "inferior_frontal_gyrus_pars_orbitalis_right" "inferior_frontal_gyrus_pars_triangularis_right" "pericalcarine_cortex_right" "postcentral_gyrus_right" "posterior_cingulate_gyrus_right" "precentral_gyrus_right" "precuneus_right" "rostral_anterior_cingulate_cortex_right" "rostral_middle_frontal_gyrus_right" "superior_frontal_gyrus_right" "superior_parietal_gyrus_right" "superior_temporal_gyrus_right" "supramarginal_gyrus_right" "frontal_pole_right" "temporal_pole_right" "transverse_temporal_gyrus_right" "insula_right"
"banks_superior_temporal_sulcus_left" 0 0 0.245172083969601 0 0 0 0.305903655299104 0.279185492833749 0.262815457134396 0.348869555158027 0 0 0 0.324784601119921 0 0.273349776864775 0 0 0 0 0 0 0.262810171212037 0.270425034666017 0 0 0.223994898219437 0.253831816086403 0.258130383317758 0.280642173296695 0 0 0.272210368787082 0.247049908183479 0 0 0 0 0 0 0 0 0 0 0 0 0 0 0 0 0 0 0 0 0 0 0 0 0 0 0 0 0 0 0 0 0 0
"caudal_anterior_cingulate_cortex_left" 0 0 0.235409429513745 0 0 0 0 0.24132650544352 0.246582711290889 0 0.26160501205819 0 0.253044101063443 0 0 0.368268081354742 0.266233962813313 0.255522333095493 0.355716618424246 0 0.262296133091173 0.188016585827611 0.283089860819939 0 0.284861259999948 0.278676334197231 0.217875076859113 0.264085308914601 0 0 0 0 0 0.265572517290435 0 0.179846914913698 0.191944449461443 0 0 0 0 0 0 0 0.24330944805697 0 0.253082093422335 0 0 0 0.231730213711742 0 0.274241337749254 0 0.246086958390349 0.126050975376832 0.256136672947975 0 0.249292160131301 0.241704166483647 0.177868158751444 0 0 0.304261801843927 0 0 0 0.245444354312659
"caudal_middle_frontal_gyrus_left" 0.245172083969601 0.235409429513745 0 0 0.260600234120664 0.237511426739233 0.259922323535715 0.228051987777095 0.238818380325777 0.256115317085779 0.297758400651249 0 0.273293054345221 0.25387264255696 0 0.277606238406404 0.29640060333146 0.28602976137748 0.361506653149695 0 0.305662318710098 0.246231730162359 0.316364191071269 0.220204682954621 0.304221963999575 0.304212878363257 0.262631358953014 0.268914770340471 0.238683493716527 0.294977923832748 0 0 0.246844718422769 0.273838412900483 0 0.21887366909194 0.231256932402729 0 0.265325735705711 0.22297545188709 0 0 0.271420973850896 0 0.235160654323035 0 0.266875203232999 0 0 0.23376188935377 0.247485075611667 0 0.272772981628563 0 0.250936299782134 0.197271723359045 0.220255554497691 0.241120104604557 0.249146289989824 0.247836368628493 0.183222526384702 0.233309034350983 0 0.218690372419701 0 0 0 0.243581010140157
"cuneus_left" 0 0 0 0 0 0.29164174470669 0.274485363570779 0 0 0.369886601790977 0 0.385961725093528 0 0 0 0 0 0 0 0.447045925909136 0 0 0 0.293084352911813 0 0 0 0.311694298522738 0 0 0 0 0 0 0 0 0 0.517685911421896 0 0 0 0 0 0 0 0 0 0 0 0 0 0 0 0 0 0 0 0 0 0 0 0 0 0 0 0 0 0
"entorhinal_cortex_left" 0 0 0.260600234120664 0 0 0.469957785870622 0 0.454760393574456 0 0 0 0 0 0 0.345239249065652 0 0 0 0 0 0 0.233940293452271 0 0 0 0 0.22347445342567 0 0.349276940598134 0 0 0.31618301007684 0 0.306217321688929 0 0 0 0 0.367815365955972 0 0 0 0 0 0 0 0 0 0.395241434684281 0 0 0 0 0 0 0 0 0 0 0 0 0 0 0 0 0 0 0.380924538232685
"fusiform_gyrus_left" 0 0 0.237511426739233 0.29164174470669 0.469957785870622 0 0.248728813877619 0.354854531232011 0.241445059271255 0.358273332883952 0 0.338018574148938 0.315137307636945 0.299724778500996 0.451406180789395 0.242933933388326 0.269380336918383 0 0 0.367218858191779 0.233709309243671 0.233607705295613 0.232477088584331 0.301037831251915 0 0 0.227436231526409 0.264608131107381 0.271816695684264 0.256331025325939 0 0.274770716702977 0.233143567274794 0.238869177207956 0 0 0 0 0 0.391521459867677 0 0.431556776493813 0 0.471536175773556 0 0.498542160876462 0 0 0 0 0 0 0 0 0 0.2219607408387 0 0 0 0 0 0 0 0 0 0 0 0
"inferior_parietal_gyrus_left" 0.305903655299104 0 0.259922323535715 0.274485363570779 0 0.248728813877619 0 0.287323313026254 0.246508428058031 0.299155366001767 0 0.277397528287245 0 0.305517823639367 0 0.264850000265743 0.287802587512723 0 0 0.256061165030042 0.272465181953651 0.257965744141846 0.25584054328606 0.259912976378945 0 0 0.244356768456082 0.267054510751144 0.264410251059971 0.308942564544158 0 0 0.235167380261341 0.231767746931826 0 0 0 0 0 0 0 0 0 0 0 0 0 0 0 0 0 0 0 0 0 0 0 0 0 0 0 0 0 0 0 0 0 0
"inferior_temporal_gyrus_left" 0.279185492833749 0.24132650544352 0.228051987777095 0 0.454760393574456 0.354854531232011 0.287323313026254 0 0.231065207739498 0.357212961697081 0 0.29801672425099 0 0.31602888658302 0.495223112603694 0.250101476573771 0.268554688578661 0 0 0.432866059237664 0.25752434218101 0.224783633947898 0.240649311040991 0.249593172255958 0 0 0.209244850728357 0.26500166049067 0.241206436152353 0.282406132043456 0 0.267776609274542 0.237881645643296 0.213022583397349 0 0.236526320491664 0.238226081381832 0 0 0 0 0 0.21852912721148 0 0 0 0 0 0 0 0 0 0 0 0 0.197154531167612 0 0 0 0 0 0 0 0 0 0 0 0
"cingulate_gyrus_isthmus_left" 0.262815457134396 0.246582711290889 0.238818380325777 0 0 0.241445059271255 0.246508428058031 0.231065207739498 0 0.264424520489492 0 0.401960051030865 0 0.263683709548114 0.466116656355279 0.256393720489356 0.261380584318775 0 0 0 0.253589107144364 0.23139793172456 0.215652868713723 0.376183980623932 0 0 0.204600061782013 0.249030939215926 0.241052982496786 0.27865689866311 0 0 0.237611516003192 0.256720978474402 0 0 0.230841740646145 0 0 0 0 0 0.231574404417015 0 0 0 0 0 0 0 0 0 0 0 0 0.236465372605714 0.232282072747414 0 0 0 0.223633236125164 0 0 0 0 0 0 0
"lateral_occipital_cortex_left" 0.348869555158027 0 0.256115317085779 0.369886601790977 0 0.358273332883952 0.299155366001767 0.357212961697081 0.264424520489492 0 0 0.318704988730138 0 0.332739916762083 0 0.27665989078582 0 0 0 0.308846106002164 0 0.268624289637842 0.251897145411092 0.269530949260372 0 0 0.242857827592962 0.325961112656795 0.253043401034554 0.290627976630526 0 0 0.276992991555667 0.254109467248302 0 0 0 0.460121015632289 0 0.433470511140445 0 0 0 0.464089423452059 0 0.458907980550437 0 0 0 0 0 0 0 0 0 0 0 0 0 0 0 0 0 0 0 0 0 0
"lateral_orbitofrontal_cortex_left" 0 0.26160501205819 0.297758400651249 0 0 0 0 0 0 0 0 0 0.347014629163336 0 0 0 0.329381494546603 0.352937084904378 0.363964184994283 0 0 0.297998663979061 0 0 0.287778817197735 0.316796209286787 0.25842114198071 0 0.653531206980384 0 0.440848449543327 0 0 0.329872401461697 0 0.244256103317998 0.244567527055571 0 0 0 0 0 0 0 0 0 0 0 0 0 0.238905687296167 0 0 0 0.271659841067195 0 0 0 0.25677365086609 0 0.231833337331984 0 0 0 0 0 0 0.245814025123953
"lingual_gyrus_left" 0 0 0 0.385961725093528 0 0.338018574148938 0.277397528287245 0.29801672425099 0.401960051030865 0.318704988730138 0 0 0 0 0 0.292051061696324 0 0 0 0.435346439768058 0 0 0.255702116927665 0.33043078733491 0 0 0 0.289310104063672 0.231386608633553 0.262416598285685 0 0 0.245506079472908 0 0 0 0 0 0 0.396455724245627 0 0 0 0 0 0 0 0 0 0 0 0 0 0 0 0 0 0 0 0 0 0 0 0 0 0 0 0
"medial_orbitofrontal_gyrus_left" 0 0.253044101063443 0.273293054345221 0 0 0.315137307636945 0 0 0 0 0.347014629163336 0 0 0 0 0 0.311563644607249 0.266862365773374 0.34401072078341 0 0 0 0 0 0.305768378860432 0.293460091082447 0.255762691548789 0 0 0 0.400199593638019 0 0 0.249827942160473 0 0.23254734388063 0.242522272629228 0 0 0 0 0 0 0 0 0 0.468371757056597 0 0 0 0.23616214126559 0 0 0 0 0.263700562151252 0.254407149664075 0 0.254593380409972 0.250292239642621 0.224487595330988 0 0 0 0 0 0 0.274203267196858
"middle_temporal_gyrus_left" 0.324784601119921 0 0.25387264255696 0 0 0.299724778500996 0.305517823639367 0.31602888658302 0.263683709548114 0.332739916762083 0 0 0 0 0 0.274389285209583 0 0.570832829886561 0.599271225676604 0 0 0.238762901702066 0.264886916747732 0.288435156590683 0 0 0 0.270896003921589 0.320750173738394 0.278135264182179 0 0.332520813588009 0.278802385144946 0.245851637061566 0 0 0 0 0 0 0 0 0 0 0 0 0 0 0 0 0 0 0 0 0 0 0 0 0 0 0 0 0 0 0 0 0 0
"parahippocampal_gyrus_left" 0 0 0 0 0.345239249065652 0.451406180789395 0 0.495223112603694 0.466116656355279 0 0 0 0 0 0 0 0 0 0 0 0 0 0 0 0 0 0 0 0 0 0 0 0 0.30457698207069 0 0 0 0 0.3619442712277 0 0 0 0 0 0 0 0 0 0 0 0 0 0 0 0 0 0 0 0 0 0 0 0 0 0 0 0 0
"paracentral_gyrus_left" 0.273349776864775 0.368268081354742 0.277606238406404 0 0 0.242933933388326 0.264850000265743 0.250101476573771 0.256393720489356 0.27665989078582 0 0.292051061696324 0 0.274389285209583 0 0 0 0 0 0 0.36474584887048 0.278246705533465 0.290379869704959 0.297831851082083 0 0 0.263557965452338 0.293453245351402 0 0.277333046343119 0 0 0 0.262765510341816 0 0 0 0 0 0 0 0 0.284767978497088 0 0 0 0 0 0 0.558065000150221 0 0 0 0 0 0 0.258003881672493 0 0 0 0 0.428406207141361 0 0 0 0 0 0
"inferior_frontal_gyrus_pars_opercularis_left" 0 0.266233962813313 0.29640060333146 0 0 0.269380336918383 0.287802587512723 0.268554688578661 0.261380584318775 0 0.329381494546603 0 0.311563644607249 0 0 0 0 0.290127169102989 0.462938789258972 0 0.317859735122797 0.278210981269573 0.368905770666591 0 0.350312664101546 0.323768158979507 0.273706014729266 0.302209092662946 0.263148757514743 0.286017497863078 0 0 0 0.323470968951376 0 0.229893712496065 0.239616740778017 0 0 0 0 0 0.323261508852402 0 0.238821180817105 0 0.245048789127034 0 0 0 0.249033842726365 0 0.271023861476752 0 0.262882679433626 0.238130228828532 0.234823886903361 0 0.252723630637249 0.238085890487132 0.222396550483234 0 0 0 0 0 0 0.243777242985781
"inferior_frontal_gyrus_pars_orbitalis_left" 0 0.255522333095493 0.28602976137748 0 0 0 0 0 0 0 0.352937084904378 0 0.266862365773374 0.570832829886561 0 0 0.290127169102989 0 0.440639051950518 0 0 0 0 0 0.269085590149699 0.305475076944061 0.27389718633609 0 0.588604616782665 0 0 0 0 0 0 0.248362396296677 0 0 0 0 0 0 0 0 0 0 0 0 0 0 0 0 0 0 0 0 0 0 0 0 0 0 0 0 0 0 0 0
"inferior_frontal_gyrus_pars_triangularis_left" 0 0.355716618424246 0.361506653149695 0 0 0 0 0 0 0 0.363964184994283 0 0.34401072078341 0.599271225676604 0 0 0.462938789258972 0.440639051950518 0 0 0 0 0 0 0.395740340499352 0.350132525622692 0.327963965658131 0 0.566553600976538 0 0 0 0 0.396329505544103 0 0.309240461287261 0.31469201190666 0 0 0 0 0 0 0 0 0 0 0 0 0 0.245904025559798 0 0 0 0 0 0 0 0 0 0.302453265845954 0 0 0 0 0 0 0
"pericalcarine_cortex_left" 0 0 0 0.447045925909136 0 0.367218858191779 0.256061165030042 0.432866059237664 0 0.308846106002164 0 0.435346439768058 0 0 0 0 0 0 0 0 0 0 0 0.269798235635309 0 0 0 0.289528943446912 0.300999440616116 0 0 0 0.282243576082635 0 0 0 0 0 0 0 0 0 0 0 0 0 0 0 0 0 0 0 0 0 0 0 0 0 0 0 0 0 0 0 0 0 0 0
"postcentral_gyrus_left" 0 0.262296133091173 0.305662318710098 0 0 0.233709309243671 0.272465181953651 0.25752434218101 0.253589107144364 0 0 0 0 0 0 0.36474584887048 0.317859735122797 0 0 0 0 0.274807062381712 0.30837403840823 0.339276552959066 0 0.33369213377017 0.271661710485031 0.284118845375768 0.564063629927181 0.318095385010723 0 0 0.305568425497047 0.335107326562013 0 0.241190598546841 0.259619620828915 0 0 0 0 0 0.340875864100296 0 0 0 0 0 0 0 0 0 0 0 0.446510135357496 0.233886130709979 0.208564919234523 0 0 0 0.187289349496596 0.44040186150724 0 0 0 0 0 0
"posterior_cingulate_gyrus_left" 0 0.188016585827611 0.246231730162359 0 0.233940293452271 0.233607705295613 0.257965744141846 0.224783633947898 0.23139793172456 0.268624289637842 0.297998663979061 0 0 0.238762901702066 0 0.278246705533465 0.278210981269573 0 0 0 0.274807062381712 0 0.22614170166214 0.278441172217511 0.318456903233449 0.279922032876237 0.210678486026391 0.260658250851934 0.227824980260723 0.274513373312345 0 0 0.181164734480582 0.255813592829187 0 0.222980676453081 0.231610671089593 0 0.247002782954492 0 0 0 0.227990815049613 0 0 0 0 0 0 0 0 0 0 0 0.211920211292097 0.1165690241063 0.204466020188132 0 0 0 0.183821479925278 0 0 0 0 0 0 0
"precentral_gyrus_left" 0.262810171212037 0.283089860819939 0.316364191071269 0 0 0.232477088584331 0.25584054328606 0.240649311040991 0.215652868713723 0.251897145411092 0 0.255702116927665 0 0.264886916747732 0 0.290379869704959 0.368905770666591 0 0 0 0.30837403840823 0.22614170166214 0 0.257024202699062 0 0.326676459301301 0.258496944432679 0.266760438260715 0.252977697800947 0.250161667672201 0 0 0.250547676635971 0.309417967388142 0 0.242507262029564 0.242018905351359 0 0 0 0 0 0.309694288048231 0 0 0 0 0 0 0.227285400430698 0.229073206364612 0 0 0 0.228670397969917 0.220442810603225 0.218289773005249 0 0 0 0.197160000833227 0 0 0 0 0 0 0
"precuneus_left" 0.270425034666017 0 0.220204682954621 0.293084352911813 0 0.301037831251915 0.259912976378945 0.249593172255958 0.376183980623932 0.269530949260372 0 0.33043078733491 0 0.288435156590683 0 0.297831851082083 0 0 0 0.269798235635309 0.339276552959066 0.278441172217511 0.257024202699062 0 0 0 0.213036015631094 0.30301358122023 0.258098189596882 0.302313888173582 0 0 0.242102510532808 0.228876215581292 0 0 0 0 0 0 0 0 0 0 0 0 0 0 0 0 0 0 0 0 0 0 0 0 0 0 0 0 0 0 0 0 0 0
"rostral_anterior_cingulate_cortex_left" 0 0.284861259999948 0.304221963999575 0 0 0 0 0 0 0 0.287778817197735 0 0.305768378860432 0 0 0 0.350312664101546 0.269085590149699 0.395740340499352 0 0 0.318456903233449 0 0 0 0.318175467127152 0.275167368917842 0 0 0 0 0 0 0.3324369000188 0 0.239771485044222 0.243953967150594 0 0 0 0 0 0 0 0 0 0.267173349892164 0 0 0 0.247901119700032 0 0 0 0 0.247146641835251 0.264235808156036 0 0.253624176671319 0.224968232023872 0.240500226194968 0 0 0 0 0 0 0.242020753442936
"rostral_middle_frontal_gyrus_left" 0 0.278676334197231 0.304212878363257 0 0 0 0 0 0 0 0.316796209286787 0 0.293460091082447 0 0 0 0.323768158979507 0.305475076944061 0.350132525622692 0 0.33369213377017 0.279922032876237 0.326676459301301 0 0.318175467127152 0 0.264454480866619 0 0 0.288394475017896 0.414734331124 0 0 0.301746539798644 0 0.244242346732934 0.237846334387748 0 0 0 0 0 0 0 0 0 0.261830914816179 0 0 0 0.242336309146674 0 0.268474385996019 0 0 0.227439050022485 0.257530515424177 0 0.242731637487482 0.247969923001791 0.234279756700415 0 0 0 0 0 0 0.246921620677044
"superior_frontal_gyrus_left" 0.223994898219437 0.217875076859113 0.262631358953014 0 0.22347445342567 0.227436231526409 0.244356768456082 0.209244850728357 0.204600061782013 0.242857827592962 0.25842114198071 0 0.255762691548789 0 0 0.263557965452338 0.273706014729266 0.27389718633609 0.327963965658131 0 0.271661710485031 0.210678486026391 0.258496944432679 0.213036015631094 0.275167368917842 0.264454480866619 0 0.244116797711982 0.221540487806656 0.270472703932783 0.41924606249561 0 0.228396517636806 0.255814497332643 0 0.189988642472774 0.201262620975047 0 0.242757830276467 0 0 0 0.237509398682772 0 0.235163483171718 0 0 0 0 0.182184647057956 0.227455385487344 0 0.239934791907352 0 0.237013973996555 0.155017852873205 0.20500080364579 0 0.255501760426266 0.236832629940004 0.176003849447184 0.228200380760098 0 0.210781205175112 0 0 0 0.228227021447755
"superior_parietal_gyrus_left" 0.253831816086403 0.264085308914601 0.268914770340471 0.311694298522738 0 0.264608131107381 0.267054510751144 0.26500166049067 0.249030939215926 0.325961112656795 0 0.289310104063672 0 0.270896003921589 0 0.293453245351402 0.302209092662946 0 0 0.289528943446912 0.284118845375768 0.260658250851934 0.266760438260715 0.30301358122023 0 0 0.244116797711982 0 0.245350786621835 0.287852811336579 0 0 0.244606708256864 0.263911737149466 0 0.256777025243482 0.258106102902273 0.467665903942907 0 0 0 0 0 0 0 0 0 0 0 0 0 0 0 0 0.37868368598446 0.22645246933885 0 0 0 0 0.238588778482414 0 0 0 0 0 0 0
"superior_temporal_gyrus_left" 0.258130383317758 0 0.238683493716527 0 0.349276940598134 0.271816695684264 0.264410251059971 0.241206436152353 0.241052982496786 0.253043401034554 0.653531206980384 0.231386608633553 0 0.320750173738394 0 0 0.263148757514743 0.588604616782665 0.566553600976538 0.300999440616116 0.564063629927181 0.227824980260723 0.252977697800947 0.258098189596882 0 0 0.221540487806656 0.245350786621835 0 0.310200282733741 0 0.265942650093816 0.342205630300092 0.234681084643817 0 0 0 0 0 0 0 0 0 0 0 0 0 0 0 0 0 0 0 0 0 0 0 0 0 0 0 0 0 0 0 0 0 0
"supramarginal_gyrus_left" 0.280642173296695 0 0.294977923832748 0 0 0.256331025325939 0.308942564544158 0.282406132043456 0.27865689866311 0.290627976630526 0 0.262416598285685 0 0.278135264182179 0 0.277333046343119 0.286017497863078 0 0 0 0.318095385010723 0.274513373312345 0.250161667672201 0.302313888173582 0 0.288394475017896 0.270472703932783 0.287852811336579 0.310200282733741 0 0 0 0.255763113058113 0.343964243996897 0 0 0.25701292726764 0 0 0 0 0 0 0 0 0 0 0 0 0 0 0 0 0 0 0.23196371504566 0.218436537076097 0 0 0 0 0 0 0 0 0 0 0
"frontal_pole_left" 0 0 0 0 0 0 0 0 0 0 0.440848449543327 0 0.400199593638019 0 0 0 0 0 0 0 0 0 0 0 0 0.414734331124 0.41924606249561 0 0 0 0 0 0 0 0 0 0 0 0 0 0 0 0 0 0 0 0 0 0 0 0 0 0 0 0 0 0 0 0 0 0 0 0 0 0 0 0 0
"temporal_pole_left" 0 0 0 0 0.31618301007684 0.274770716702977 0 0.267776609274542 0 0 0 0 0 0.332520813588009 0 0 0 0 0 0 0 0 0 0 0 0 0 0 0.265942650093816 0 0 0 0 0.223819848485606 0 0 0 0 0 0 0 0 0 0 0 0 0 0 0 0 0 0 0 0 0 0 0 0 0 0 0 0 0 0 0 0 0 0
"transverse_temporal_gyrus_left" 0.272210368787082 0 0.246844718422769 0 0 0.233143567274794 0.235167380261341 0.237881645643296 0.237611516003192 0.276992991555667 0 0.245506079472908 0 0.278802385144946 0 0 0 0 0 0.282243576082635 0.305568425497047 0.181164734480582 0.250547676635971 0.242102510532808 0 0 0.228396517636806 0.244606708256864 0.342205630300092 0.255763113058113 0 0 0 0.289704012762427 0 0 0 0 0 0 0 0 0 0 0 0 0 0 0 0 0 0 0 0 0 0 0 0 0 0 0 0 0 0 0 0 0 0
"insula_left" 0.247049908183479 0.265572517290435 0.273838412900483 0 0.306217321688929 0.238869177207956 0.231767746931826 0.213022583397349 0.256720978474402 0.254109467248302 0.329872401461697 0 0.249827942160473 0.245851637061566 0.30457698207069 0.262765510341816 0.323470968951376 0 0.396329505544103 0 0.335107326562013 0.255813592829187 0.309417967388142 0.228876215581292 0.3324369000188 0.301746539798644 0.255814497332643 0.263911737149466 0.234681084643817 0.343964243996897 0 0.223819848485606 0.289704012762427 0 0 0.235301990841475 0.239872003599008 0 0 0 0 0 0 0 0 0 0 0 0 0.242437419623169 0.220954196226458 0 0.266936671863677 0 0 0.238070922607399 0.231306211736433 0 0 0.242082354278498 0.218617387423152 0 0 0 0 0 0 0.228767257893625
"banks_superior_temporal_sulcus_right" 0 0 0 0 0 0 0 0 0 0 0 0 0 0 0 0 0 0 0 0 0 0 0 0 0 0 0 0 0 0 0 0 0 0 0 0 0.264439967828433 0 0 0.331033758120867 0.293846600400671 0.247941797517891 0.223817522374801 0.23939506984593 0 0 0 0.31809072099449 0 0.282218944213377 0 0 0 0 0.278805512601866 0.26686486226983 0.263360554663541 0.272744389923795 0 0 0 0.287645806661817 0.415778712469278 0.243601149411708 0 0 0.356546222874525 0.254531096197468
"caudal_anterior_cingulate_cortex_right" 0 0.179846914913698 0.21887366909194 0 0 0 0 0.236526320491664 0 0 0.244256103317998 0 0.23254734388063 0 0 0 0.229893712496065 0.248362396296677 0.309240461287261 0 0.241190598546841 0.222980676453081 0.242507262029564 0 0.239771485044222 0.244242346732934 0.189988642472774 0.256777025243482 0 0 0 0 0 0.235301990841475 0 0 0.27396303779084 0 0 0.252217931221359 0 0 0 0 0.253956262585182 0 0.261772465657899 0 0 0 0.261100912966992 0.274041110389329 0.292613937199718 0 0.270372406420865 0.263856572021002 0.268300196315139 0 0.271674589509782 0.273004939664236 0.212505816355962 0 0 0.249801177301652 0 0 0 0.266592678326975
"caudal_middle_frontal_gyrus_right" 0 0.191944449461443 0.231256932402729 0 0 0 0 0.238226081381832 0.230841740646145 0 0.244567527055571 0 0.242522272629228 0 0 0 0.239616740778017 0 0.31469201190666 0 0.259619620828915 0.231610671089593 0.242018905351359 0 0.243953967150594 0.237846334387748 0.201262620975047 0.258106102902273 0 0.25701292726764 0 0 0 0.239872003599008 0.264439967828433 0.27396303779084 0 0 0.20239572314346 0.242176459943711 0.268379931592637 0.226471674121431 0.258707800416331 0.243074484735307 0.29162030854422 0 0.296077370252008 0 0 0.316044407661828 0.293326108325013 0.308247096945629 0.331004747540096 0 0.296649504758506 0.256780631690513 0.28276301469496 0.275807421336574 0.303306566800506 0.289800713891752 0.293178853086487 0.244673193734644 0.261575172347696 0.253839839699205 0 0 0.241639784296425 0.290282709740019
"cuneus_right" 0 0 0 0.517685911421896 0 0 0 0 0 0.460121015632289 0 0 0 0 0 0 0 0 0 0 0 0 0 0 0 0 0 0.467665903942907 0 0 0 0 0 0 0 0 0 0 0 0.297594202694927 0.258538462061828 0 0.216302451193539 0.345943936722386 0 0.27968999001211 0 0 0 0 0 0 0 0.345454274214691 0 0 0 0.305153509723912 0 0 0 0.357522142340667 0 0.247286714794782 0 0 0.257805752314109 0
"entorhinal_cortex_right" 0 0 0.265325735705711 0 0.367815365955972 0 0 0 0 0 0 0 0 0 0.3619442712277 0 0 0 0 0 0 0.247002782954492 0 0 0 0 0.242757830276467 0 0 0 0 0 0 0 0 0 0.20239572314346 0 0 0.540045532167352 0 0.4797776957032 0 0 0 0 0 0 0.482806538022322 0 0 0 0 0 0 0 0 0 0 0 0 0 0.334942803631151 0 0 0.349693522209266 0 0.340368373319868
"fusiform_gyrus_right" 0 0 0.22297545188709 0 0 0.391521459867677 0 0 0 0.433470511140445 0 0.396455724245627 0 0 0 0 0 0 0 0 0 0 0 0 0 0 0 0 0 0 0 0 0 0 0.331033758120867 0.252217931221359 0.242176459943711 0.297594202694927 0.540045532167352 0 0.325162887982172 0.369736050963243 0.20772370926835 0.342354978042701 0 0.398670947406802 0 0.268882653444815 0.416052001711889 0.219717365005299 0.258616033700422 0 0 0.294878342489847 0.22669702481513 0.224944782150197 0.233339113905406 0.323173972541411 0 0.289656990251836 0.231116430566788 0.252931197419167 0.275133197456576 0.239468724477784 0 0.308010192502333 0.214057040196268 0.255860401339907
"inferior_parietal_gyrus_right" 0 0 0 0 0 0 0 0 0 0 0 0 0 0 0 0 0 0 0 0 0 0 0 0 0 0 0 0 0 0 0 0 0 0 0.293846600400671 0 0.268379931592637 0.258538462061828 0 0.325162887982172 0 0.214699369131615 0.203353818174002 0.332745549126692 0 0 0 0.249193863210714 0 0.253757557807812 0.245891081124137 0 0 0.252289960516537 0.278774704602675 0.218658910859637 0.209599764620068 0.192560680449778 0 0 0.224546145800019 0.273537278495783 0.233542477790079 0.251541447494775 0 0 0.219121348278886 0.215261736494406
"inferior_temporal_gyrus_right" 0 0 0 0 0 0.431556776493813 0 0 0 0 0 0 0 0 0 0 0 0 0 0 0 0 0 0 0 0 0 0 0 0 0 0 0 0 0.247941797517891 0 0.226471674121431 0 0.4797776957032 0.369736050963243 0.214699369131615 0 0.19134093939191 0.282782603331701 0 0 0 0.305160015934527 0.401148296735426 0.212338752140699 0.255416634532605 0 0 0.217983469806289 0.247874031316392 0.20914661876876 0.219981819347993 0.216055264746803 0 0 0.223093638595665 0.224016085970482 0.297819697647609 0.223021611886844 0 0.238368905244676 0.195791103421589 0.233907440666402
"cingulate_gyrus_isthmus_right" 0 0 0.271420973850896 0 0 0 0 0.21852912721148 0.231574404417015 0 0 0 0 0 0 0.284767978497088 0.323261508852402 0 0 0 0.340875864100296 0.227990815049613 0.309694288048231 0 0 0 0.237509398682772 0 0 0 0 0 0 0 0.223817522374801 0 0.258707800416331 0.216302451193539 0 0.20772370926835 0.203353818174002 0.19134093939191 0 0.203145061236463 0 0.306458788025413 0 0.212431941409417 0 0.228207941279373 0.25428403671018 0 0 0.205847962407862 0.242261119258866 0.220629598071094 0.202616287405171 0.364065932815923 0 0.261827883696646 0.224326413174702 0.226298536323528 0.171205548002118 0.22713401935335 0 0 0.194765348162853 0.205197909086414
"lateral_occipital_cortex_right" 0 0 0 0 0 0.471536175773556 0 0 0 0.464089423452059 0 0 0 0 0 0 0 0 0 0 0 0 0 0 0 0 0 0 0 0 0 0 0 0 0.23939506984593 0 0.243074484735307 0.345943936722386 0 0.342354978042701 0.332745549126692 0.282782603331701 0.203145061236463 0 0 0.318876028665721 0 0.283044084444097 0.433739498290948 0.281960006701611 0.25466691452278 0 0.259036248046423 0.289589320207359 0.26475306606059 0.217866627951967 0.221344703855236 0.233233149837864 0 0 0.201956682991393 0.328291780880823 0.193523226937838 0.216223908720593 0 0 0.204499846738498 0.198952517248392
"lateral_orbitofrontal_cortex_right" 0 0.24330944805697 0.235160654323035 0 0 0 0 0 0 0 0 0 0 0 0 0 0.238821180817105 0 0 0 0 0 0 0 0 0 0.235163483171718 0 0 0 0 0 0 0 0 0.253956262585182 0.29162030854422 0 0 0 0 0 0 0 0 0 0.3251843843393 0 0 0 0.297391481908954 0.423662278406232 0.442530731607345 0 0 0.258376919424416 0.289332170578057 0 0.289500741633136 0.366368950623609 0.251223271968106 0 0 0 0.356329481811067 0.264208278722185 0 0.353776701219085
"lingual_gyrus_right" 0 0 0 0 0 0.498542160876462 0 0 0 0.458907980550437 0 0 0 0 0 0 0 0 0 0 0 0 0 0 0 0 0 0 0 0 0 0 0 0 0 0 0 0.27968999001211 0 0.398670947406802 0 0 0.306458788025413 0.318876028665721 0 0 0 0 0.429069604636684 0 0 0 0 0.388193831006278 0 0 0 0.276103207474533 0 0 0 0.297861093417517 0 0 0 0 0 0.242326464716375
"medial_orbitofrontal_gyrus_right" 0 0.253082093422335 0.266875203232999 0 0 0 0 0 0 0 0 0 0.468371757056597 0 0 0 0.245048789127034 0 0 0 0 0 0 0 0.267173349892164 0.261830914816179 0 0 0 0 0 0 0 0 0 0.261772465657899 0.296077370252008 0 0 0 0 0 0 0 0.3251843843393 0 0 0 0 0 0.278665654373709 0 0.285865316172016 0 0 0 0.314844523691667 0 0.434040933780292 0.324368363518442 0.296171259373337 0 0 0 0.401184753973931 0.532838554421864 0 0.417554367283012
"middle_temporal_gyrus_right" 0 0 0 0 0 0 0 0 0 0 0 0 0 0 0 0 0 0 0 0 0 0 0 0 0 0 0 0 0 0 0 0 0 0 0.31809072099449 0 0 0 0 0.268882653444815 0.249193863210714 0.305160015934527 0.212431941409417 0.283044084444097 0 0 0 0 0 0.25048461916327 0 0.65935780585307 0 0 0.263804874785065 0.208875636439344 0.23590067373481 0.224679496502675 0 0 0.264071938539489 0.213902754072625 0.362461767253556 0.219831164859072 0 0 0.211404429553304 0.222513836211651
"parahippocampal_gyrus_right" 0 0 0 0 0.395241434684281 0 0 0 0 0 0 0 0 0 0 0 0 0 0 0 0 0 0 0 0 0 0 0 0 0 0 0 0 0 0 0 0 0 0.482806538022322 0.416052001711889 0 0.401148296735426 0 0.433739498290948 0 0.429069604636684 0 0 0 0 0 0 0 0 0 0 0 0 0 0 0 0 0.287248731207008 0 0 0 0 0.275341236120378
"paracentral_gyrus_right" 0 0 0.23376188935377 0 0 0 0 0 0 0 0 0 0 0 0 0.558065000150221 0 0 0 0 0 0 0.227285400430698 0 0 0 0.182184647057956 0 0 0 0 0 0 0.242437419623169 0.282218944213377 0 0.316044407661828 0 0 0.219717365005299 0.253757557807812 0.212338752140699 0.228207941279373 0.281960006701611 0 0 0 0.25048461916327 0 0 0.322893834326808 0 0 0.239315770772865 0.485019024691471 0.256513701291848 0.270277383702799 0.290866445477913 0 0 0.280767431771074 0.306356259626693 0 0.279540251631401 0 0 0 0.224867884304759
"inferior_frontal_gyrus_pars_opercularis_right" 0 0.231730213711742 0.247485075611667 0 0 0 0 0 0 0 0.238905687296167 0 0.23616214126559 0 0 0 0.249033842726365 0 0.245904025559798 0 0 0 0.229073206364612 0 0.247901119700032 0.242336309146674 0.227455385487344 0 0 0 0 0 0 0.220954196226458 0 0.261100912966992 0.293326108325013 0 0 0.258616033700422 0.245891081124137 0.255416634532605 0.25428403671018 0.25466691452278 0.297391481908954 0 0.278665654373709 0 0 0.322893834326808 0 0.291793790069166 0.356007690647129 0 0.327053207010042 0.286931388425216 0.328693594432683 0 0.313224760757746 0.302603484043752 0.295177520074527 0.291839954861633 0 0.337352444835769 0 0 0 0.343503006513723
"inferior_frontal_gyrus_pars_orbitalis_right" 0 0 0 0 0 0 0 0 0 0 0 0 0 0 0 0 0 0 0 0 0 0 0 0 0 0 0 0 0 0 0 0 0 0 0 0.274041110389329 0.308247096945629 0 0 0 0 0 0 0 0.423662278406232 0 0 0.65935780585307 0 0 0.291793790069166 0 0.333306990297005 0 0 0 0.321531401313178 0 0.32776511107123 0.339363826714843 0.288947630391406 0 0.72968099752061 0 0 0 0 0
"inferior_frontal_gyrus_pars_triangularis_right" 0 0.274241337749254 0.272772981628563 0 0 0 0 0 0 0 0 0 0 0 0 0 0.271023861476752 0 0 0 0 0 0 0 0 0.268474385996019 0.239934791907352 0 0 0 0 0 0 0.266936671863677 0 0.292613937199718 0.331004747540096 0 0 0 0 0 0 0.259036248046423 0.442530731607345 0 0.285865316172016 0 0 0 0.356007690647129 0.333306990297005 0 0 0.307966697536881 0.305914806382136 0.324215297603212 0 0.338733189299429 0.316951424317553 0.325076472862558 0 0.693043877881473 0 0 0 0 0.388585642244714
"pericalcarine_cortex_right" 0 0 0 0 0 0 0 0 0 0 0 0 0 0 0 0 0 0 0 0 0 0 0 0 0 0 0 0 0 0 0 0 0 0 0 0 0 0.345454274214691 0 0.294878342489847 0.252289960516537 0.217983469806289 0.205847962407862 0.289589320207359 0 0.388193831006278 0 0 0 0.239315770772865 0 0 0 0 0 0 0.234948990848767 0.224555952477353 0 0 0 0.381140947602823 0.226481709935592 0.227047764000367 0 0 0.206021833076513 0
"postcentral_gyrus_right" 0 0.246086958390349 0.250936299782134 0 0 0 0 0 0 0 0.271659841067195 0 0 0 0 0 0.262882679433626 0 0 0 0.446510135357496 0.211920211292097 0.228670397969917 0 0 0 0.237013973996555 0.37868368598446 0 0 0 0 0 0 0.278805512601866 0.270372406420865 0.296649504758506 0 0 0.22669702481513 0.278774704602675 0.247874031316392 0.242261119258866 0.26475306606059 0 0 0 0.263804874785065 0 0.485019024691471 0.327053207010042 0 0.307966697536881 0 0 0.244540289814816 0.333000849108161 0.266412466423877 0.291064382623828 0.295825337649688 0.279453237254741 0.273916905660679 0.500568795291654 0.268802138747478 0 0 0.262321655297839 0.335173288378489
"posterior_cingulate_gyrus_right" 0 0.126050975376832 0.197271723359045 0 0 0.2219607408387 0 0.197154531167612 0.236465372605714 0 0 0 0.263700562151252 0 0 0 0.238130228828532 0 0 0 0.233886130709979 0.1165690241063 0.220442810603225 0 0.247146641835251 0.227439050022485 0.155017852873205 0.22645246933885 0 0.23196371504566 0 0 0 0.238070922607399 0.26686486226983 0.263856572021002 0.256780631690513 0 0 0.224944782150197 0.218658910859637 0.20914661876876 0.220629598071094 0.217866627951967 0.258376919424416 0 0 0.208875636439344 0 0.256513701291848 0.286931388425216 0 0.305914806382136 0 0.244540289814816 0 0.200894979532231 0.233842488131748 0.28007853912198 0.270327497902239 0.190983169690609 0.227279790974209 0.223868336994509 0.226768692598663 0 0 0.171024151217473 0.250403287011486
"precentral_gyrus_right" 0 0.256136672947975 0.220255554497691 0 0 0 0 0 0.232282072747414 0 0 0 0.254407149664075 0 0 0.258003881672493 0.234823886903361 0 0 0 0.208564919234523 0.204466020188132 0.218289773005249 0 0.264235808156036 0.257530515424177 0.20500080364579 0 0 0.218436537076097 0 0 0 0.231306211736433 0.263360554663541 0.268300196315139 0.28276301469496 0 0 0.233339113905406 0.209599764620068 0.219981819347993 0.202616287405171 0.221344703855236 0.289332170578057 0 0.314844523691667 0.23590067373481 0 0.270277383702799 0.328693594432683 0.321531401313178 0.324215297603212 0.234948990848767 0.333000849108161 0.200894979532231 0 0.226645417563769 0.326784244329732 0.316720835555153 0.288181043341027 0.249239049955913 0.321092549011265 0.240978109895846 0 0 0.231169084216144 0.290273522228964
"precuneus_right" 0 0 0.241120104604557 0 0 0 0 0 0 0 0 0 0 0 0 0 0 0 0 0 0 0 0 0 0 0 0 0 0 0 0 0 0 0 0.272744389923795 0 0.275807421336574 0.305153509723912 0 0.323173972541411 0.192560680449778 0.216055264746803 0.364065932815923 0.233233149837864 0 0.276103207474533 0 0.224679496502675 0 0.290866445477913 0 0 0 0.224555952477353 0.266412466423877 0.233842488131748 0.226645417563769 0 0 0 0.226309052535761 0.293256577638032 0 0.236445962625273 0 0 0.19745269663127 0.241951883603385
"rostral_anterior_cingulate_cortex_right" 0 0.249292160131301 0.249146289989824 0 0 0 0 0 0 0 0.25677365086609 0 0.254593380409972 0 0 0 0.252723630637249 0 0 0 0 0 0 0 0.253624176671319 0.242731637487482 0.255501760426266 0 0 0 0 0 0 0 0 0.271674589509782 0.303306566800506 0 0 0 0 0 0 0 0.289500741633136 0 0.434040933780292 0 0 0 0.313224760757746 0.32776511107123 0.338733189299429 0 0.291064382623828 0.28007853912198 0.326784244329732 0 0 0.315238930549878 0.286018207901802 0 0 0 0 0 0 0.319256164831843
"rostral_middle_frontal_gyrus_right" 0 0.241704166483647 0.247836368628493 0 0 0 0 0 0 0 0 0 0.250292239642621 0 0 0 0.238085890487132 0 0 0 0 0 0 0 0.224968232023872 0.247969923001791 0.236832629940004 0 0 0 0 0 0 0.242082354278498 0 0.273004939664236 0.289800713891752 0 0 0.289656990251836 0 0 0.261827883696646 0 0.366368950623609 0 0.324368363518442 0 0 0 0.302603484043752 0.339363826714843 0.316951424317553 0 0.295825337649688 0.270327497902239 0.316720835555153 0 0.315238930549878 0 0.290687514166851 0 0 0 0.33951024726519 0 0 0.308704657216099
"superior_frontal_gyrus_right" 0 0.177868158751444 0.183222526384702 0 0 0 0 0 0.223633236125164 0 0.231833337331984 0 0.224487595330988 0 0 0 0.222396550483234 0 0.302453265845954 0 0.187289349496596 0.183821479925278 0.197160000833227 0 0.240500226194968 0.234279756700415 0.176003849447184 0.238588778482414 0 0 0 0 0 0.218617387423152 0 0.212505816355962 0.293178853086487 0 0 0.231116430566788 0.224546145800019 0.223093638595665 0.224326413174702 0.201956682991393 0.251223271968106 0 0.296171259373337 0.264071938539489 0 0.280767431771074 0.295177520074527 0.288947630391406 0.325076472862558 0 0.279453237254741 0.190983169690609 0.288181043341027 0.226309052535761 0.286018207901802 0.290687514166851 0 0 0.255425196134441 0.238607050689063 0.383405112472043 0 0.200000158701486 0.266942800495357
"superior_parietal_gyrus_right" 0 0 0.233309034350983 0 0 0 0 0 0 0 0 0 0 0 0 0.428406207141361 0 0 0 0 0.44040186150724 0 0 0 0 0 0.228200380760098 0 0 0 0 0 0 0 0.287645806661817 0 0.244673193734644 0.357522142340667 0 0.252931197419167 0.273537278495783 0.224016085970482 0.226298536323528 0.328291780880823 0 0.297861093417517 0 0.213902754072625 0 0.306356259626693 0.291839954861633 0 0 0.381140947602823 0.273916905660679 0.227279790974209 0.249239049955913 0.293256577638032 0 0 0 0 0 0.260577805284256 0 0 0.183764368303168 0.303825738773688
"superior_temporal_gyrus_right" 0 0 0 0 0 0 0 0 0 0 0 0 0 0 0 0 0 0 0 0 0 0 0 0 0 0 0 0 0 0 0 0 0 0 0.415778712469278 0 0.261575172347696 0 0.334942803631151 0.275133197456576 0.233542477790079 0.297819697647609 0.171205548002118 0.193523226937838 0 0 0 0.362461767253556 0.287248731207008 0 0 0.72968099752061 0.693043877881473 0.226481709935592 0.500568795291654 0.223868336994509 0.321092549011265 0 0 0 0.255425196134441 0 0 0.484598730450981 0 0.188835597149044 0.335881945713699 0.258000610380116
"supramarginal_gyrus_right" 0 0.304261801843927 0.218690372419701 0 0 0 0 0 0 0 0 0 0 0 0 0 0 0 0 0 0 0 0 0 0 0 0.210781205175112 0 0 0 0 0 0 0 0.243601149411708 0.249801177301652 0.253839839699205 0.247286714794782 0 0.239468724477784 0.251541447494775 0.223021611886844 0.22713401935335 0.216223908720593 0 0 0 0.219831164859072 0 0.279540251631401 0.337352444835769 0 0 0.227047764000367 0.268802138747478 0.226768692598663 0.240978109895846 0.236445962625273 0 0 0.238607050689063 0.260577805284256 0.484598730450981 0 0 0 0.280293960639019 0.295239200176794
"frontal_pole_right" 0 0 0 0 0 0 0 0 0 0 0 0 0 0 0 0 0 0 0 0 0 0 0 0 0 0 0 0 0 0 0 0 0 0 0 0 0 0 0 0 0 0 0 0 0.356329481811067 0 0.401184753973931 0 0 0 0 0 0 0 0 0 0 0 0 0.33951024726519 0.383405112472043 0 0 0 0 0 0 0
"temporal_pole_right" 0 0 0 0 0 0 0 0 0 0 0 0 0 0 0 0 0 0 0 0 0 0 0 0 0 0 0 0 0 0 0 0 0 0 0 0 0 0 0.349693522209266 0.308010192502333 0 0.238368905244676 0 0 0.264208278722185 0 0.532838554421864 0 0 0 0 0 0 0 0 0 0 0 0 0 0 0 0.188835597149044 0 0 0 0 0.410002614525398
"transverse_temporal_gyrus_right" 0 0 0 0 0 0 0 0 0 0 0 0 0 0 0 0 0 0 0 0 0 0 0 0 0 0 0 0 0 0 0 0 0 0 0.356546222874525 0 0.241639784296425 0.257805752314109 0 0.214057040196268 0.219121348278886 0.195791103421589 0.194765348162853 0.204499846738498 0 0 0 0.211404429553304 0 0 0 0 0 0.206021833076513 0.262321655297839 0.171024151217473 0.231169084216144 0.19745269663127 0 0 0.200000158701486 0.183764368303168 0.335881945713699 0.280293960639019 0 0 0 0.227722453814034
"insula_right" 0 0.245444354312659 0.243581010140157 0 0.380924538232685 0 0 0 0 0 0.245814025123953 0 0.274203267196858 0 0 0 0.243777242985781 0 0 0 0 0 0 0 0.242020753442936 0.246921620677044 0.228227021447755 0 0 0 0 0 0 0.228767257893625 0.254531096197468 0.266592678326975 0.290282709740019 0 0.340368373319868 0.255860401339907 0.215261736494406 0.233907440666402 0.205197909086414 0.198952517248392 0.353776701219085 0.242326464716375 0.417554367283012 0.222513836211651 0.275341236120378 0.224867884304759 0.343503006513723 0 0.388585642244714 0 0.335173288378489 0.250403287011486 0.290273522228964 0.241951883603385 0.319256164831843 0.308704657216099 0.266942800495357 0.303825738773688 0.258000610380116 0.295239200176794 0 0.410002614525398 0.227722453814034 0
