# Supplementary material for: NODDI and Tensor-Based Microstructural Indices as Predictors of Functional Connectivity
Source: PLoS One. 2016 Apr 14;11(4):e0153404. doi: 10.1371/journal.pone.0153404 (PMC4831788; doi:10.1371/journal.pone.0153404)
Supplement: S1 Data — a) Functional connectivity matrices, both fMRI and EEG connectomes across all subjects, in the form of precision matrices and b) structural brain connectivity matrices across all subjects and microstructural indices. Columns and rows are named according to the corresponding brain region that represent. (ZIP) [file pone.0153404.s001.zip › DATA/EEG/32/precShr_EEG_wholeTS13_30.txt]

"C1001" "C1002" "C1003" "C1005" "C1006" "C1007" "C1008" "C1009" "C1010" "C1011" "C1012" "C1013" "C1014" "C1015" "C1016" "C1017" "C1018" "C1019" "C1020" "C1021" "C1022" "C1023" "C1024" "C1025" "C1026" "C1027" "C1028" "C1029" "C1030" "C1031" "C1032" "C1033" "C1034" "C1035" "C2001" "C2002" "C2003" "C2005" "C2006" "C2007" "C2008" "C2009" "C2010" "C2011" "C2012" "C2013" "C2014" "C2015" "C2016" "C2017" "C2018" "C2019" "C2020" "C2021" "C2022" "C2023" "C2024" "C2025" "C2026" "C2027" "C2028" "C2029" "C2030" "C2031" "C2032" "C2033" "C2034" "C2035"
"R1001" 5.11095198010593e-08 -3.1378599991527e-09 -4.60538259683981e-09 -5.01183544056093e-10 7.45049522509254e-09 -1.73088286096983e-08 9.89879199280186e-09 6.79254881751867e-09 2.81986541969727e-09 -4.3757179916692e-10 -1.10047628726273e-08 1.31894992134762e-08 1.09050460068889e-08 -1.237200344956e-08 -1.5984532499178e-08 2.32955200166474e-09 4.13313097329725e-09 1.76746142590588e-09 -4.8815801898669e-10 -3.35918368969597e-09 2.11522164624294e-08 2.42598187354759e-09 -5.65328087276827e-09 -3.92673874150961e-09 1.79835252600917e-09 1.32733873679305e-09 4.64942045917388e-09 -5.95979577925823e-09 -9.85106295649105e-09 -4.48488855550533e-08 -1.28248439753233e-09 5.60814789826273e-09 2.07151450465529e-09 6.73461505909039e-09 -1.55142993762514e-09 3.26567280952144e-09 -1.04525894221256e-09 1.20676360572241e-09 8.65210561760491e-10 6.42209364481418e-09 1.44983409104478e-09 -7.27375394141263e-09 -2.63265501030372e-09 1.59607680545084e-09 6.95565825136085e-09 -3.33591506151597e-09 -1.11263142901104e-08 5.74531871066713e-09 -4.39518159950197e-10 1.85238609986092e-09 2.10421050710855e-09 -2.27077844458896e-09 -2.97843229180531e-10 -1.86835095487716e-09 1.82646858200355e-09 -4.23085217481982e-09 1.71855147956506e-09 4.04702158164441e-09 -2.85005174243288e-09 -1.51425006881557e-09 -2.23289490395476e-09 -2.42771755499012e-09 -2.45964305675467e-09 -1.20160866035112e-09 1.06829317660141e-10 -1.42118719222103e-09 -1.26935527953863e-09 -2.67514158912988e-09
"R1002" -3.1378599991528e-09 5.00108334271853e-08 1.33360974461954e-08 4.03120890537731e-10 -1.65052042553592e-09 5.16712221266593e-09 4.02078152883419e-09 7.98642877212408e-10 1.51854441145813e-09 9.87121179041179e-10 -5.52269963604519e-09 -1.84122618451881e-09 2.77203386461737e-08 -6.63412286026632e-09 -2.44356138245498e-09 3.98347687012714e-09 -1.82311806625871e-08 -4.0385884092671e-09 1.43985732907268e-08 5.18967972328391e-11 -3.71056889189623e-09 8.26325906232049e-09 1.14824164124411e-08 -4.76669792273518e-11 -2.33786137109141e-08 2.4613164783489e-09 -6.14384408034236e-08 -5.92241410652938e-09 1.31698655310445e-08 -9.55917008149503e-10 -2.09593963591355e-09 3.14717630826566e-09 4.14383166550119e-09 -1.37123580215462e-08 9.97059898922037e-10 -3.882905009867e-08 -1.03542997919628e-09 -8.68981554991073e-10 8.27456687282626e-09 -1.55313477367777e-08 -2.73621526114038e-09 8.60049062295443e-09 6.29909991332709e-09 2.17333476502768e-09 -3.39986529407346e-09 -1.01879392076897e-10 -1.72089020311867e-09 -4.50526125497359e-09 4.35070746162388e-09 8.71818840799829e-09 -3.89431871010716e-09 1.19941882240692e-09 3.93209693671456e-09 2.01749040440072e-10 -1.04702353732004e-08 -1.6941481139357e-08 1.89575041252445e-09 -3.8609846454447e-09 2.84232395425448e-09 7.88342485078326e-09 3.61197039403521e-08 7.69586252425445e-09 4.09523011298489e-09 3.61199298967984e-09 -1.52345827438423e-09 6.80352749326556e-10 3.55579265790834e-09 -6.1105427763555e-09
"R1003" -4.60538259684397e-09 1.33360974461922e-08 1.19215879515871e-07 3.44653885475022e-09 -6.91825617379264e-09 1.15834237724093e-08 -2.76230680572185e-09 -1.25002049793846e-08 2.73785052034294e-09 -1.7060529431977e-09 4.86829936014271e-10 -1.11475289833631e-09 -1.01512511017854e-08 -2.70030940544346e-09 -4.62394081093878e-09 -5.04701204302757e-10 -3.69940619258777e-08 -2.5598743542595e-09 7.04452416090399e-09 1.63424847859318e-10 3.11667891821425e-08 2.71212700815166e-09 -8.93925755195826e-08 2.02827601978557e-09 1.16575920685673e-08 -2.17355334202119e-08 -5.59194625571709e-08 -8.13677292676829e-09 4.94163709430686e-08 1.12502520930257e-09 6.49610108364933e-09 -2.08196285155203e-10 -1.34863374357041e-08 -3.70018503542947e-09 2.29535253216162e-09 -2.49725006287368e-08 7.06069062505503e-09 -1.01469344920035e-09 1.44593300363178e-09 9.40025724299615e-10 1.13297943948022e-09 -9.86433949119845e-10 -1.55498627740806e-09 2.64420604260358e-09 -6.21164693153299e-09 -1.76885397807931e-09 7.94599132852575e-09 -3.69037644112732e-09 4.22518203586071e-10 1.84808882414946e-08 7.82620933804636e-10 3.82460610257694e-09 -2.37904231415529e-09 -1.06252933791179e-09 -2.29957987480513e-09 -7.10503324664969e-09 -1.75362536351766e-08 -5.67490842811663e-09 3.58239917079224e-09 -1.00607499479783e-10 3.64933781951397e-08 -2.78391359952471e-09 5.51652731526636e-09 3.1956237625856e-09 1.92607264529858e-10 -3.02290101450472e-09 -2.50811674576215e-09 4.56241632395056e-09
"R1005" -5.01183544058255e-10 4.03120890538892e-10 3.44653885474757e-09 1.10915590737387e-07 -1.15882689624936e-08 1.59506694726811e-08 3.18482965937636e-09 1.66181455004067e-10 2.44114656721865e-09 7.42844438401366e-09 2.6381597936239e-10 1.37507815453296e-08 -2.48517032834141e-10 -1.31750743142069e-09 -7.99292557902585e-09 1.31735353268529e-08 -4.77808936379716e-10 -7.56532236739503e-10 -1.68231933975676e-09 -4.18461105766141e-08 1.75831013462358e-08 -6.2746850866e-09 -5.99615462067472e-09 -5.33823246070955e-08 -2.50995293892271e-10 2.8678843043048e-10 -4.07236381429081e-09 -1.61192373051842e-08 2.39610321220111e-09 -7.5640277591153e-09 -1.2314291097852e-10 4.1628237102626e-09 5.31410103030581e-10 -2.38950849935845e-10 1.80036119167307e-09 -1.78781225548113e-09 3.34504741399212e-10 -6.9753174079179e-08 -5.05311110427878e-09 1.29453206421627e-08 -7.87475039575516e-09 -9.81988019163083e-09 5.61215601091631e-09 2.46322889050108e-08 -1.46291548156504e-09 -1.51643764137476e-08 4.55975820753138e-09 1.0571513381501e-09 1.33990328364857e-09 -1.12119244327379e-08 4.23422632563996e-10 -3.97284089193525e-09 1.79427520455179e-09 1.05028925146914e-08 3.10611580382348e-09 2.96571318072383e-09 -4.11041488154482e-09 1.82527944370693e-08 -1.7485323901035e-09 -4.37347380308464e-09 8.56764238358691e-09 2.04106936906995e-09 -1.11255684413687e-09 1.32232108277884e-09 2.05166199042028e-09 -5.05071480244319e-10 6.23038017336311e-10 2.22900270896276e-09
"R1006" 7.4504952250915e-09 -1.65052042553638e-09 -6.9182561737917e-09 -1.15882689624952e-08 7.77526876119483e-08 -6.89804806057864e-08 3.17233820587108e-09 4.4002646582922e-08 2.86376800621966e-09 6.60579706236431e-09 5.21229009793451e-08 3.16292355004669e-09 -2.157335665845e-08 -1.45921660219187e-08 2.14317671735188e-08 -5.36684703356901e-09 1.61424519012353e-08 3.00543967650969e-09 3.79357078410676e-09 7.9515457848157e-09 7.22419060192603e-09 1.09401141911132e-08 1.66065936698344e-08 6.82962339468589e-09 1.081566462078e-08 -6.11602601444763e-10 1.85897762341879e-09 -7.93932369245386e-09 -1.35272898168724e-08 -1.33800794745078e-08 4.27270337866129e-09 -5.36242772405946e-08 2.74245059651534e-08 -9.26956596686379e-08 -1.26103814497072e-09 8.66744458168813e-09 -1.95632828102852e-09 4.46574088916453e-09 -6.68579735750663e-09 1.90424912869385e-09 4.89750868030773e-09 -1.12348730873072e-08 -1.29737050461356e-08 -6.16148687434654e-09 -8.83523979071442e-10 2.48368763367563e-09 5.56257857086157e-09 1.47751019959136e-08 5.81860369619688e-09 1.17283880233743e-10 -1.22385742813364e-09 2.11767404494457e-09 -2.37455168407442e-09 -1.58102748633656e-10 9.88473937361684e-09 -4.83261083428442e-09 7.30079377971003e-09 8.57817797215993e-09 -3.20412082879939e-09 -6.93232020448656e-10 -9.79537097493305e-09 -6.27362892601478e-09 -6.50752712326444e-09 -5.46197903910736e-09 -4.14382537959324e-09 2.09945284803947e-09 -7.58189903880629e-09 5.19239702721993e-09
"R1007" -1.73088286096966e-08 5.16712221266671e-09 1.15834237724105e-08 1.59506694726838e-08 -6.89804806057846e-08 3.56160561555958e-07 1.07877084070545e-08 -2.73093094772697e-07 2.24125023517298e-08 -2.82845340206328e-08 5.47716728856296e-09 -6.45681673469702e-08 -3.33128186226372e-09 1.01754998387447e-07 -8.6675996410579e-08 1.09495079179713e-08 -1.61701425548439e-08 -9.16428720724303e-09 8.66633177370956e-09 -9.44126141625513e-09 -2.11206894453483e-08 -1.30968864667107e-08 -9.45407226515494e-09 -1.47589633351986e-08 -4.7008076259824e-09 1.07939133641608e-09 -6.60580165546182e-09 1.85340156212445e-08 2.54808639621099e-08 1.30990783235285e-08 3.87423086140149e-09 -1.64208222623484e-09 -1.00664328240945e-08 2.49292747276667e-08 3.29543877834615e-09 -2.05722566943274e-09 -9.83184476513481e-11 4.59203741679134e-09 1.40840329678702e-08 -2.435357201983e-08 1.3201802642127e-09 7.40499771530079e-09 -1.58037636851028e-08 -1.78308266654133e-08 1.90910989017759e-09 2.67327399849453e-08 -2.99604989584784e-09 -1.33926487191049e-08 1.0415269625354e-08 -4.78927444496938e-10 1.16496850488111e-08 -6.31992618836624e-10 7.15300726842238e-10 -1.86624692756808e-09 -1.19188546131329e-08 1.42414535942832e-08 -5.54153918147106e-09 -2.45282258002143e-08 5.98879296687731e-09 -2.05231818799352e-10 -2.80299192225009e-10 2.73850818155011e-08 1.70756142462541e-08 8.20471801633161e-09 2.02784726634632e-09 1.77849868836599e-09 2.33328728414769e-10 -2.43144575517757e-08
"R1008" 9.89879199280144e-09 4.02078152883501e-09 -2.76230680572368e-09 3.18482965937567e-09 3.17233820586709e-09 1.0787708407055e-08 2.04456924551621e-07 2.88620408686152e-08 -8.85195211130586e-09 -3.58394205628141e-08 1.23036051242292e-08 -1.16466758537352e-08 -4.78509954008935e-09 -5.4617847626695e-08 -1.03831533114447e-08 1.64214724280737e-08 -6.93377541123379e-09 -4.83789081107427e-09 5.45884058097625e-09 2.25665441342539e-08 3.0900834195291e-08 -1.32571603318659e-08 9.39421213669044e-09 -9.45495286011068e-10 1.06250962497621e-09 -4.68524385699611e-10 -3.33535657897634e-09 -1.0555774142047e-07 1.67342501569113e-08 -1.04343797615324e-07 6.6797188032907e-10 -7.31107766784055e-09 2.89834823004074e-08 -2.0735208062894e-08 -9.27768198289954e-11 1.5638789367146e-10 -9.77154858375646e-10 -1.28832728235086e-08 6.22413640184194e-10 4.96985043241804e-09 -4.00145082820181e-09 1.06774871070128e-09 9.12062237475132e-09 1.51331516156208e-09 -6.10444962307328e-09 -4.91756381787395e-09 1.01171802752067e-08 -4.62712088482922e-09 -2.79041769586048e-09 -1.25586638712472e-09 2.23683403488915e-09 3.56311023041797e-09 1.09633128245851e-09 1.03376085293324e-08 -3.21137530841478e-09 5.22525938735158e-09 -3.71464182101338e-09 -1.84736253543232e-08 -3.24999320255369e-09 2.186913365314e-09 2.75264177450207e-10 1.80459459469138e-08 3.07881429659657e-09 -1.23900110124861e-09 -3.14765394520578e-09 -1.24679346830892e-09 1.6850363131515e-10 -2.98982249046028e-09
"R1009" 6.79254881751859e-09 7.98642877210676e-10 -1.25002049793877e-08 1.66181455010462e-10 4.4002646582918e-08 -2.73093094772683e-07 2.8862040868613e-08 3.68379255609846e-07 -1.03829506040819e-08 -4.93567342044552e-09 3.48176453409757e-08 4.74924531956847e-08 -1.51866288692988e-08 -2.44999058667763e-07 6.38083307667694e-08 -2.49688719419735e-09 2.29272621485363e-08 -3.00860090463143e-09 -1.4232545861827e-08 -5.68559930051286e-09 -2.03011915429379e-09 5.33619526619639e-10 3.03008745785435e-08 -3.1268326753095e-09 1.66224057822692e-08 -9.03529576201577e-10 9.11474534853988e-10 -5.28769340659869e-09 2.70479564788605e-08 -2.80013886268029e-08 -1.73015469506942e-09 -1.28759869908977e-08 3.30746553480857e-08 -7.76538766911147e-08 1.17063931985775e-09 4.48770901872825e-10 6.83437779949487e-10 -4.36395875233156e-09 -1.07293158785672e-08 1.66146430495183e-08 -7.44552658580604e-10 1.22609194011035e-09 1.1460621574286e-08 1.35924063860315e-08 -6.51533822305143e-09 -1.49564350415452e-08 9.31008815514106e-09 1.01175756251373e-09 -1.11025074635504e-08 -4.81347647065108e-09 -1.28440684181041e-08 1.03687947083393e-10 9.56976536622629e-10 -1.56470483998182e-09 -5.69478506556988e-10 -1.20733925382399e-09 4.86761018701121e-09 1.16867730626968e-08 -8.89890768774279e-09 4.31381412939155e-09 3.14745821674199e-11 -1.28801349948876e-08 -1.00611322035989e-08 -4.15778028386829e-09 -8.36722337535837e-09 4.42733360678198e-10 3.4536824717485e-09 2.21631173437394e-08
"R1010" 2.81986541969538e-09 1.51854441145877e-09 2.73785052034362e-09 2.4411465672191e-09 2.86376800621961e-09 2.24125023517305e-08 -8.85195211130304e-09 -1.03829506040815e-08 1.02512890984428e-07 1.74392358241974e-08 1.69238763223174e-08 -3.49695470619723e-08 -5.78870496538894e-09 -1.38006470109669e-08 -6.67848364462557e-09 -2.04742848638942e-09 7.21119681824249e-09 -1.76814496639977e-09 -5.3830275275712e-10 -1.17492582100642e-08 -2.65132838501291e-08 7.12752787861163e-09 5.43119251628205e-09 -6.76785693939113e-08 1.96095159495892e-10 1.70992521293969e-09 -4.64394775009365e-09 2.84383409710462e-08 1.47382020716271e-08 1.71845944254218e-08 8.58286239343805e-10 -4.27692107850282e-09 -6.72445455436727e-09 -4.22273739338876e-08 -5.35260313103936e-09 2.72934565317985e-09 2.42833530497211e-09 5.6281736734234e-09 -8.92224893313467e-10 -7.68359545717497e-09 2.545883302445e-08 -3.47971159547333e-09 -1.00259434161951e-07 -1.97419881605067e-08 -1.03343937143865e-08 2.48610547179743e-08 1.22926658785686e-08 1.02546081111322e-08 7.3490657588022e-09 4.26884921914379e-09 -2.04098225253925e-09 7.22279570950659e-10 1.93222941047652e-09 -3.385592942622e-09 1.99295829089622e-09 1.65222299949258e-08 4.6277679985055e-10 3.52842782049e-08 -1.33455381508757e-09 8.07256441928962e-09 -9.71132276962194e-09 -1.92258470108963e-08 -6.75805607259873e-09 8.99446791982554e-09 2.46718459275627e-10 3.22694865473467e-09 2.47622630343154e-09 1.56938538760394e-09
"R1011" -4.37571799168124e-10 9.87121179041812e-10 -1.70605294319442e-09 7.42844438401612e-09 6.60579706236614e-09 -2.82845340206303e-08 -3.58394205628235e-08 -4.93567342043994e-09 1.74392358242e-08 1.024326596197e-07 -4.9342771930193e-09 1.7700544735149e-09 2.24905927826583e-09 9.30172115845324e-09 8.02582414244354e-09 -3.37263809977331e-09 -1.97596397565846e-09 2.63405904557231e-09 1.50459125459115e-09 -2.58950942464933e-08 4.64673796092951e-09 2.30562509937937e-09 2.49749427155827e-10 -3.04237823130226e-09 -1.77603695149697e-09 -3.90795600743503e-10 -3.11581737685113e-10 -6.72675253683268e-09 -8.96636229931592e-10 1.27678946151105e-08 -5.66627904388122e-10 1.51989910578267e-09 -6.66065175065547e-09 2.29484240838524e-09 -7.45564650855585e-10 -9.62342822105291e-12 2.96331819855467e-10 2.83120216242775e-09 1.27988868188643e-09 9.72340959845946e-09 2.51873170947779e-09 -5.23910578024176e-09 -1.65561136087207e-08 -2.4800539883416e-08 2.33469823447589e-09 1.05121863390592e-08 -2.68048063267267e-10 1.15942253135887e-10 -6.69320840470013e-09 1.48961142189465e-09 -1.97930678188623e-09 -4.14559681610579e-09 1.37425089407674e-09 -2.92875731515352e-09 6.50776123971361e-10 1.02137980668696e-09 3.40466822429567e-09 1.0128666760538e-08 -9.13062485347043e-10 -4.06700991448684e-09 -1.54196988830578e-09 -1.18662248781061e-08 -4.65574865761054e-10 -9.3720282312619e-10 1.88365505210469e-10 -2.78008541053707e-09 1.40036133410412e-09 -6.15217454524356e-11
"R1012" -1.10047628726261e-08 -5.52269963604377e-09 4.86829936013742e-10 2.63815979362556e-10 5.21229009793448e-08 5.47716728856063e-09 1.23036051242313e-08 3.48176453409748e-08 1.69238763223169e-08 -4.9342771930186e-09 2.35464054786101e-07 -1.95624382720752e-08 -1.43285374629269e-07 -3.91520539726973e-08 1.72033790258875e-08 -6.64287025775483e-09 3.25194728353012e-08 -5.69867583967527e-08 -3.8408950921647e-08 5.89923478337202e-09 4.70571459712534e-10 1.44172437883969e-08 2.99494375316344e-08 -7.21542423454189e-09 3.60061034250776e-08 9.62537331567933e-09 -3.57725905925954e-09 1.27638865849886e-09 3.09365354641118e-08 -1.46604645095728e-08 2.6806481568229e-08 -8.95334368482325e-08 4.95902467438418e-08 -2.02804519446687e-07 7.20707457507576e-09 9.15206160086835e-09 5.63056722624765e-10 -7.09378664726574e-10 8.78848532389336e-09 -2.3967730252393e-08 1.84305229803772e-09 8.51657573563317e-09 -1.10038070430135e-08 4.01835811715352e-09 1.82775611810531e-09 6.94626512579274e-09 -3.8457840303611e-09 -6.34969965065204e-09 8.59897212779572e-09 -5.44128320010047e-09 -6.58742100276754e-09 4.90248051012994e-09 -4.23851102144231e-09 -4.13196391199178e-09 -5.15178763655413e-09 1.69448657737746e-09 5.55309083097963e-09 6.41734086399462e-11 4.56044456657948e-08 -7.18850800947295e-09 -1.19696603038237e-08 5.78538180723305e-09 5.26228755939782e-10 1.68771444959922e-09 -6.67013447990496e-09 2.14402484332767e-09 5.50765602601905e-10 9.1284304891261e-09
"R1013" 1.3189499213475e-08 -1.84122618451872e-09 -1.1147528983387e-09 1.37507815453258e-08 3.16292355004856e-09 -6.45681673469686e-08 -1.16466758537345e-08 4.74924531956799e-08 -3.49695470619703e-08 1.77005447351257e-09 -1.95624382720755e-08 7.18292766981594e-08 7.29154481000263e-09 -1.90983187065064e-08 -3.78100013015822e-09 -3.88224819195768e-09 6.44205199037619e-10 3.98076488998219e-09 1.89034124965324e-10 -3.18179189713919e-08 8.54302555074119e-09 2.59739078496828e-09 -1.07541659349124e-09 9.89419731429201e-09 8.06775889778902e-10 -8.70329048299756e-10 1.35104702295673e-09 6.48203961598471e-09 -1.29855886012401e-08 -9.66923215063702e-09 -1.54797616104053e-09 1.36181847837287e-08 5.80851437666819e-09 1.4824792800115e-08 3.14806700724743e-09 -1.90952056330053e-10 -9.36230282392867e-10 -8.38609534288158e-09 -4.95309052652369e-09 1.85413723967293e-08 -6.38146217674646e-09 -8.65335011017092e-09 3.49170543170436e-08 1.31156695422075e-08 7.97310742775774e-10 -3.21676087076339e-08 1.64724385418987e-09 -7.17373182194967e-10 -1.43453666845945e-09 1.5013517670863e-09 -8.53522337185528e-10 2.33764304816419e-10 7.03386830026159e-10 1.21589830509859e-08 5.56985915597518e-09 -1.15979804339048e-08 3.24062008950105e-09 9.92495304828701e-10 -3.51246975217846e-09 -2.87178266377519e-09 3.53225885389897e-09 -1.04321263923629e-08 -3.64262848038289e-09 -7.01556101825304e-09 6.13341755360507e-10 -3.19176848250383e-09 1.00331662645099e-09 2.09794380195089e-09
"R1014" 1.09050460068875e-08 2.77203386461746e-08 -1.01512511017839e-08 -2.48517032834849e-10 -2.15733566584508e-08 -3.33128186226631e-09 -4.78509954009059e-09 -1.51866288692951e-08 -5.78870496539065e-09 2.24905927826651e-09 -1.43285374629275e-07 7.29154481000449e-09 3.45440267808535e-07 1.6248039142331e-08 -1.21745119759918e-08 1.50319928353284e-09 -2.33737009671964e-08 1.4989303110172e-08 3.02183626056449e-08 -4.30580258561805e-09 -9.20263672188827e-09 -2.20643292333031e-09 3.78645799491022e-09 -3.42315077074257e-09 -1.1083605421003e-07 5.38783968321387e-09 3.01304660611367e-09 8.14118691239626e-09 -1.97258555118683e-08 1.15520607869178e-09 -7.97566967024925e-08 5.0958374719766e-08 -2.1677405467529e-08 1.08882614375813e-07 8.7214578073844e-10 -8.86991306577173e-09 -1.8435443494586e-09 2.19919969509293e-09 2.812000902021e-08 -2.13484233797022e-08 2.62509537713986e-09 4.7728967205487e-09 6.89222651033151e-09 -4.67833653287139e-09 6.82338470803371e-09 3.20500531667769e-09 -1.22603461942903e-07 1.42223715876266e-08 -3.64750785961624e-09 3.64736487698637e-09 -1.00770147493403e-08 -2.74087463369613e-09 4.67557718152799e-09 -4.25240251411385e-10 1.66041474718165e-08 -6.35690866852697e-09 6.42158804163866e-09 5.08915919381157e-09 -6.2058116837708e-08 7.40199690680716e-09 -9.27120500722335e-09 -9.85327199763248e-09 -2.77664393799001e-08 -1.2524139872889e-08 2.06549085165697e-09 -8.31830208963597e-09 -7.16509796627541e-09 3.6973195959034e-08
"R1015" -1.23720034495623e-08 -6.63412286027114e-09 -2.70030940543336e-09 -1.31750743142337e-09 -1.45921660219142e-08 1.01754998387454e-07 -5.46178476266962e-08 -2.44999058667779e-07 -1.38006470109702e-08 9.30172115845934e-09 -3.91520539726989e-08 -1.90983187064997e-08 1.62480391423278e-08 3.41738955991866e-07 -1.78067064140481e-08 2.26155147207303e-09 9.68274396108592e-11 3.5324780235878e-09 9.58453535093309e-09 1.05784387137021e-08 -2.85455992911373e-09 2.40791395288102e-09 -2.54706096910414e-08 1.28284733452692e-08 -1.7358696323145e-08 3.34863039592852e-10 1.21761927898735e-08 -7.03439946126024e-09 -1.51169308790096e-07 5.43780501843955e-08 4.42525243735429e-10 2.22667269514494e-08 -1.60704110281515e-08 8.72680041803731e-08 -2.48804009146052e-09 1.86596891637617e-09 -6.86666858058318e-10 -2.90119224765386e-10 4.88522694048706e-09 -1.26826995366997e-08 -6.94490498932998e-09 2.24673851659612e-10 8.62538937323379e-09 -3.03208713188778e-09 1.28953206499063e-08 4.6112364034933e-09 -1.97291301300402e-08 3.02528034205258e-09 7.84743266754927e-09 -1.59442854161323e-09 4.96216673060412e-09 -3.37946769825568e-09 -1.86951682607888e-09 -1.61338261293579e-09 7.66753052991724e-09 -3.12407766144234e-09 -1.69873399267662e-10 -3.70600478061655e-10 1.25210455416283e-08 -4.98310357995849e-09 -4.87813759969098e-09 7.84576041832875e-10 1.9288889007848e-09 9.9884277532456e-10 1.70247618029628e-09 2.20152004961044e-10 -3.41251342882738e-09 -9.1283539053762e-09
"R1016" -1.5984532499171e-08 -2.44356138245412e-09 -4.62394081093768e-09 -7.99292557902422e-09 2.14317671735191e-08 -8.66759964105762e-08 -1.03831533114463e-08 6.38083307667672e-08 -6.67848364462656e-09 8.02582414244794e-09 1.72033790258881e-08 -3.7810001301561e-09 -1.21745119759923e-08 -1.7806706414051e-08 4.95243383638175e-08 -2.75020008480317e-09 8.48126065653708e-09 7.82641641613385e-10 -6.01929757657928e-09 1.36023878909528e-08 9.33141619688928e-09 1.58628200826848e-09 4.44153245203745e-09 9.12225284273457e-09 -2.25130664494342e-10 -1.10930139883484e-09 4.2535631348916e-09 -6.16620657549345e-09 -6.26841932755451e-09 1.4564684224913e-08 9.43134007375024e-10 -1.30516043744238e-08 -8.02433451772187e-09 -1.62480348662861e-08 2.39540864137987e-10 -1.14847939426224e-11 8.90466713070048e-10 -2.41569766212027e-10 -5.48782090870639e-09 1.14281036649228e-08 -1.09387745228074e-09 7.53237617014229e-10 2.11272359121265e-09 9.942128366718e-10 -4.61400806510270e-09 -7.86974947519771e-10 7.59319526928251e-09 -1.25944272111731e-09 -9.45381628191657e-09 -3.27448503462307e-09 -6.90397749200881e-09 3.65121036998234e-09 -1.39394836674353e-09 -5.50665254876496e-10 1.36883231768752e-09 -8.19943706948105e-11 1.69955616590109e-09 4.9083601970241e-09 2.11993798914879e-09 1.31341609126483e-09 -1.02359000363967e-09 -3.62620389867559e-09 -3.95598502277003e-09 -6.67311078795949e-10 -6.93617500566028e-10 -1.780283812476e-09 -1.46780391922525e-09 1.48037424584632e-08
"R1017" 2.32955200166515e-09 3.9834768701272e-09 -5.04701204301385e-10 1.31735353268547e-08 -5.36684703357041e-09 1.09495079179726e-08 1.64214724280724e-08 -2.49688719419772e-09 -2.04742848638963e-09 -3.37263809977394e-09 -6.64287025775468e-09 -3.88224819195788e-09 1.50319928353099e-09 2.26155147207208e-09 -2.75020008480453e-09 6.96240758891855e-08 -7.43879672838608e-09 1.02089808667157e-09 2.46124791783455e-09 2.97586123885716e-09 -2.18392090652521e-08 -4.97557692641736e-08 2.23118108162925e-08 6.62102950155548e-10 -1.35613633449499e-09 1.1633263041484e-09 -1.2809971966399e-08 -5.54077512774556e-08 -1.85041782661619e-09 2.78129180703335e-09 1.18597156211886e-10 1.7143940301889e-09 -4.01210135425405e-09 1.16204364130775e-08 -4.77922496731915e-10 8.62255622135809e-10 -4.05409546100861e-09 -9.99910860914141e-09 -1.91118066092416e-09 7.38243509492944e-09 -3.97601453901459e-09 -4.73244784912933e-09 -3.28160783458029e-09 4.21986013631857e-09 1.4684052552046e-10 -2.94977447840598e-09 2.74913279101481e-09 1.28710424826425e-09 7.95050025562013e-10 -6.92873973113104e-08 2.6197016935874e-09 -2.6638636259593e-09 3.89714447199109e-09 1.08355516073097e-09 -1.25714723013957e-08 5.46756702445767e-08 9.34744754201341e-10 -5.70705884063186e-10 -2.21118594136704e-09 -1.95714222946604e-09 4.11634599891937e-09 3.26866637350644e-08 3.34794898656488e-09 7.52787440626425e-11 1.87077990937303e-09 -1.29505017976746e-09 -7.95310510354022e-10 -4.62506052486268e-09
"R1018" 4.13313097329768e-09 -1.82311806625888e-08 -3.69940619258826e-08 -4.77808936379772e-10 1.6142451901235e-08 -1.61701425548436e-08 -6.93377541123714e-09 2.29272621485395e-08 7.21119681824175e-09 -1.97596397565097e-09 3.25194728353018e-08 6.44205199037988e-10 -2.33737009671962e-08 9.68274396095957e-11 8.48126065653642e-09 -7.438796728386e-09 1.09272169578965e-07 8.11759089248449e-09 -6.58192759282561e-08 5.56158944876493e-10 1.31913083408731e-08 2.07649605805957e-08 -2.43172001754674e-08 -3.51038086869092e-09 -1.10020442068328e-09 1.56803223469212e-08 2.5520718739743e-08 3.83352378651987e-09 -4.2155361236674e-08 5.0390559447959e-09 3.77496713478021e-09 -3.17304974247294e-09 2.06806908137264e-08 -7.6288664671749e-08 -1.02678006214399e-10 1.33860439220246e-08 -1.43374731236551e-09 -1.2377837107288e-09 4.58193839406523e-09 -4.18462848648341e-09 5.04635856253012e-09 -6.84375362342436e-10 -1.76446980164819e-09 1.22602436561234e-09 -1.18696993530937e-08 -2.94166703500803e-10 1.96217237833768e-08 3.74992497504874e-09 -5.49281541955617e-10 3.00813027999801e-09 5.66922308694456e-10 4.88728960451768e-09 1.52604496751203e-09 8.43207489560403e-10 6.05181397876049e-09 -1.11617115533036e-08 4.23177939507024e-09 1.82033996338047e-09 5.59986529124703e-09 -3.6892663752535e-10 -1.32814446415587e-08 -1.72414986566531e-09 1.98241180365802e-11 -3.66211010241116e-09 -2.86477616816537e-09 -1.88653022827034e-09 -1.92893721437993e-09 -1.2679204628888e-09
"R1019" 1.76746142590656e-09 -4.03858840926525e-09 -2.55987435425478e-09 -7.56532236737288e-10 3.00543967651091e-09 -9.16428720724272e-09 -4.83789081107267e-09 -3.00860090463048e-09 -1.76814496640022e-09 2.63405904556715e-09 -5.69867583967529e-08 3.98076488998413e-09 1.49893031101701e-08 3.53247802358922e-09 7.82641641616116e-10 1.02089808667343e-09 8.11759089247907e-09 5.54383939373014e-08 -1.23074423078066e-08 -1.08521431715949e-09 9.5325894424753e-10 -2.04643030166793e-09 -1.11513697020517e-08 2.17509867646415e-09 -5.35754106097238e-09 -1.32369279699146e-08 1.21345003377755e-08 -1.05907946455911e-09 3.8354568842508e-09 5.62868132215661e-09 -1.62136709056145e-09 1.91382295209723e-09 -1.43856318922804e-08 2.65287814628872e-08 -2.00295694563383e-09 2.74041077973736e-09 1.68250400591852e-10 7.74261648417855e-10 -2.21973947923054e-09 7.21733097550962e-09 1.98445410719e-09 -2.98108646164998e-09 1.88971783406311e-10 -1.61025761786122e-09 -1.32816655189202e-08 -9.439954009608e-10 2.10213323123409e-08 2.40704232396294e-09 -4.42901116290839e-09 3.91394157083569e-10 -2.30258739568623e-10 5.92758055884423e-09 1.15229878103314e-09 9.98520144967701e-10 2.10301646637827e-09 1.25293272526006e-10 -4.61842711972695e-10 -1.64156521398108e-10 -8.60858816557563e-09 3.06623434517424e-09 -3.56357642104271e-09 -2.58752908581115e-10 5.47182990769491e-10 -7.74021217436905e-10 -1.42047580781531e-09 -3.98793186802776e-10 9.6995820573094e-11 -1.93861937612145e-09
"R1020" -4.88158018985819e-10 1.43985732907245e-08 7.04452416090379e-09 -1.68231933975569e-09 3.79357078410487e-09 8.66633177370701e-09 5.4588405809753e-09 -1.42325458618285e-08 -5.3830275275795e-10 1.50459125459065e-09 -3.84089509216444e-08 1.89034124964624e-10 3.02183626056426e-08 9.58453535093823e-09 -6.01929757657979e-09 2.4612479178343e-09 -6.58192759282574e-08 -1.23074423078016e-08 9.18814411497706e-08 -6.18175331377273e-10 -5.05276823737923e-09 -7.02436185216189e-09 2.41305364038498e-08 1.14197793420421e-09 3.46454115565852e-09 -9.77433584897283e-09 -1.24278195162183e-08 -6.17858230959423e-10 1.01641859454453e-08 -7.12338519127523e-09 -6.01898482182315e-09 1.43122088675319e-09 -2.22396164632676e-09 1.61123643831875e-08 -1.38180907690792e-09 -9.20588459723496e-09 2.98555808688992e-10 1.38864735843963e-09 -3.63000671433751e-09 2.09767996184062e-09 -4.08462065596468e-09 -5.07274079722474e-10 -5.1935044507938e-10 -3.15759982120439e-09 4.22555089243161e-09 3.08724325897992e-10 1.53662911405553e-09 -4.44125072364958e-10 1.96594630769025e-09 -4.09652606074934e-09 3.48834432321798e-10 -4.6842215090673e-09 1.47979003652791e-10 4.65395729300412e-10 1.15333158843584e-09 5.0922941662131e-09 -6.88493270185266e-10 -2.10178305790901e-10 -2.08723115772426e-08 4.45848915770068e-09 5.03567040096046e-09 1.3647488674496e-09 1.02451623941175e-09 1.05577615098668e-09 3.51478848046322e-09 5.56349417124373e-10 -7.23435886779262e-10 -1.96097554365004e-09
"R1021" -3.35918368969559e-09 5.18967972328088e-11 1.63424847860808e-10 -4.18461105766187e-08 7.95154578481442e-09 -9.44126141625319e-09 2.25665441342586e-08 -5.68559930051229e-09 -1.17492582100656e-08 -2.58950942464986e-08 5.89923478337324e-09 -3.18179189713948e-08 -4.3058025856183e-09 1.0578438713701e-08 1.36023878909525e-08 2.9758612388578e-09 5.56158944877094e-10 -1.08521431715948e-09 -6.18175331378943e-10 6.01921617311503e-08 9.8040782256118e-09 -3.17357397423979e-09 -3.61680250689674e-09 2.51005122323595e-08 2.37408240908952e-10 -4.16006069288019e-10 1.47641738364461e-09 -3.22568959933892e-08 -3.22737289738949e-09 -4.05089647162419e-09 9.15394957233252e-10 -5.35387656298906e-09 4.84863998586569e-10 -1.571395639442e-09 -1.2125520303566e-09 2.33803520404617e-11 -1.19073712360731e-10 1.30256818355703e-08 -5.9392182529937e-10 -9.61278797613112e-09 -3.36257978108259e-09 4.6030251998541e-09 8.04517770204628e-09 2.11751940031646e-08 7.35814270179586e-10 1.88406900734003e-09 -2.02978097906177e-09 2.14547153757352e-09 3.81606500445927e-09 -1.34454939307874e-10 3.61810824755566e-10 1.4409295686773e-09 -1.47268992458737e-09 -1.6177056585162e-08 -2.45268650139728e-09 4.74700331799861e-10 -1.72975061846116e-09 -1.18306643224704e-08 2.46177872429361e-09 2.63244117000215e-09 -1.19708996918454e-09 1.12327755347213e-08 -1.67049410073761e-10 1.0889681361245e-09 -1.19985098486838e-10 2.55996234787582e-09 -1.4782915278205e-09 2.4237622516679e-10
"R1022" 2.11522164624331e-08 -3.71056889189555e-09 3.11667891821337e-08 1.75831013462461e-08 7.22419060192913e-09 -2.11206894453433e-08 3.09008341952912e-08 -2.03011915429223e-09 -2.65132838501317e-08 4.64673796092906e-09 4.70571459711212e-10 8.54302555074168e-09 -9.20263672188868e-09 -2.85455992911667e-09 9.33141619688677e-09 -2.18392090652525e-08 1.31913083408748e-08 9.53258944249042e-10 -5.05276823737942e-09 9.80407822560999e-09 3.19408627821174e-07 1.63968731941021e-08 -1.88207403820098e-07 3.44947251713296e-08 1.1560144832366e-08 9.48327893628868e-10 -8.51579465791465e-09 -1.26096144530235e-07 3.38471190485517e-08 -6.66353181989445e-08 -1.06334786646289e-10 -4.35650633924134e-10 -3.64787729451909e-08 -2.08628375925889e-08 -6.29677221483576e-10 -1.81773482384089e-10 -1.13644087903238e-09 -1.4612565157847e-08 -1.76181786522806e-09 -5.38054897895933e-11 2.01867667113865e-09 -4.21316330274017e-09 2.1592619883263e-08 2.51753046865178e-08 -1.12151059343302e-08 -1.16032711870995e-08 1.41289389893432e-08 4.01675431435059e-09 2.10768025188741e-09 4.28494993462225e-08 1.52866214631852e-10 4.67690699916511e-09 -8.60042473335795e-10 -6.18712432469697e-09 2.54506059194344e-09 -3.80791056349992e-08 -4.02740941133479e-09 -1.10983538003233e-08 -7.13202307085945e-09 -4.04064093893074e-09 1.52076434296031e-08 -2.56074904394409e-09 -6.51804436494062e-10 3.04707043984766e-09 2.2833696077243e-09 -3.26667737200927e-10 8.60403619780551e-10 3.26612181635716e-09
"R1023" 2.42598187354478e-09 8.26325906231962e-09 2.71212700815325e-09 -6.27468508660002e-09 1.09401141911138e-08 -1.30968864667087e-08 -1.32571603318606e-08 5.33619526620461e-10 7.12752787861567e-09 2.30562509938074e-09 1.44172437883967e-08 2.59739078496616e-09 -2.20643292332862e-09 2.40791395287717e-09 1.5862820082695e-09 -4.97557692641726e-08 2.07649605805946e-08 -2.0464303016657e-09 -7.02436185216297e-09 -3.17357397423939e-09 1.63968731941037e-08 9.23629942410448e-08 -4.15788200265602e-08 -5.31854238936313e-09 3.56659728633024e-09 8.19278017552964e-09 -1.53268000638176e-08 3.68572912152519e-08 6.7403029315774e-09 -2.53160417501212e-08 3.63381479494724e-10 -4.5735569306265e-09 1.30025092560381e-08 -3.46698610788454e-08 3.91114189082054e-09 -1.87754875306723e-08 -3.21468337951226e-09 2.50222627682955e-09 5.99636283734304e-09 4.62069375651533e-09 8.24258080864389e-10 8.46370589641256e-10 2.76666653973083e-09 -9.25313592448149e-09 5.90190515250309e-09 1.13029073645778e-09 -5.64651652024858e-09 -6.12042195846359e-09 -6.71707968819542e-09 4.75725340475138e-08 -3.20726611208918e-09 -2.09457469345773e-09 1.09685037168585e-09 2.64791796021934e-09 1.54258786035139e-08 -8.19247181685936e-08 1.27997784784528e-08 4.65608991097707e-09 3.43046356326229e-09 6.65116377767857e-09 1.63437095772252e-08 -5.1215230332848e-09 6.47424894440637e-09 -5.18764061821355e-10 -2.62636528726197e-09 -3.7723764191485e-09 -6.79091577732111e-09 -3.0490119445595e-09
"R1024" -5.6532808727607e-09 1.14824164124433e-08 -8.93925755195667e-08 -5.99615462067408e-09 1.66065936698367e-08 -9.45407226515540e-09 9.394212136686e-09 3.03008745785419e-08 5.43119251628124e-09 2.4974942715559e-10 2.99494375316343e-08 -1.07541659349149e-09 3.78645799490993e-09 -2.54706096910445e-08 4.44153245203866e-09 2.23118108163009e-08 -2.43172001754628e-08 -1.11513697020528e-08 2.41305364038569e-08 -3.61680250689917e-09 -1.88207403820132e-07 -4.15788200265653e-08 2.73265582425881e-07 -1.70450105598336e-08 -9.12707895740277e-09 4.67922650270357e-09 1.05266274433782e-08 3.76162598303579e-08 -4.74343148818057e-08 1.34902630551888e-08 -5.29297170168193e-10 -1.0700595595974e-08 3.97939243522441e-08 -3.30359585223769e-08 -1.91007679967997e-09 9.23994982532066e-09 -2.64831687332494e-09 4.15790023421083e-09 1.49136750487737e-09 -1.04878649099916e-08 -5.96357578505376e-09 7.30855634135569e-09 -5.82525509353886e-09 -8.58848017615353e-09 9.182906486536e-09 6.35915681411669e-09 -1.41251279616719e-08 4.52216302461163e-10 2.86451555371598e-09 -4.92814202403748e-08 -1.42035751206711e-09 -2.26379840745386e-09 -1.44647327855195e-09 1.59696833239697e-09 3.88478350460066e-10 4.25994353353588e-08 4.5291889353266e-09 1.32312019738854e-08 3.51725419673072e-10 5.63811959874015e-10 -2.07597570253443e-08 3.01693391373e-09 -7.6197062999816e-09 7.24595675998354e-10 -2.19137412407592e-09 3.71168606971697e-09 3.64026403452186e-09 1.54839280924448e-10
"R1025" -3.92673874151319e-09 -4.76669792251269e-11 2.02827601978514e-09 -5.33823246070952e-08 6.82962339468376e-09 -1.47589633352e-08 -9.45495286012343e-10 -3.12683267531048e-09 -6.76785693939058e-08 -3.04237823131001e-09 -7.2154242345413e-09 9.89419731429322e-09 -3.42315077074295e-09 1.28284733452664e-08 9.12225284273392e-09 6.6210295015721e-10 -3.51038086869245e-09 2.17509867646565e-09 1.14197793420399e-09 2.51005122323567e-08 3.44947251713337e-08 -5.31854238936235e-09 -1.70450105598262e-08 1.60849769670488e-07 3.61398594524276e-09 -2.52273437853163e-09 3.40825350733603e-09 -1.11507747554658e-07 -7.99340413032418e-09 5.94367386112984e-09 -1.33328689281064e-10 -2.01590445837233e-09 1.31884297348662e-09 1.92584947997137e-08 3.05723541162646e-10 -9.52033983556647e-10 -3.76056772501049e-09 2.17027850288089e-08 3.44346196617487e-09 -7.42718788862986e-09 8.01558071741e-10 8.65666168591549e-09 4.16508915524533e-08 -3.66054522270215e-09 6.7184410710044e-09 -5.70056258167248e-09 -7.42767214380161e-09 -8.32495532471334e-09 9.1377167086155e-10 3.67973581672909e-09 2.90219801129214e-09 -3.79546144173102e-10 -1.53100774048369e-09 7.62106708377428e-09 -9.86600013451001e-09 -4.72507418911622e-09 1.50459426183292e-09 -5.98745192398573e-08 3.70362003400981e-09 -4.10535397408383e-09 8.49645469309881e-10 3.00354214551569e-08 9.89891069955711e-09 -1.44419676502946e-09 -5.12347733990411e-11 -1.09325787933318e-09 -3.75686542390599e-09 -7.04110262532543e-09
"R1026" 1.79835252600843e-09 -2.33786137109142e-08 1.16575920685698e-08 -2.50995293890426e-10 1.08156646207797e-08 -4.70080762598446e-09 1.06250962497536e-09 1.66224057822691e-08 1.96095159496907e-10 -1.77603695149652e-09 3.60061034250752e-08 8.0677588977946e-10 -1.10836054210028e-07 -1.73586963231428e-08 -2.25130664494684e-10 -1.35613633449671e-09 -1.1002044206818e-09 -5.35754106096839e-09 3.46454115565662e-09 2.37408240908809e-10 1.15601448323691e-08 3.56659728632892e-09 -9.12707895740392e-09 3.61398594524352e-09 2.41185590388531e-07 -3.92558771562804e-08 2.04056008055137e-09 2.86898069790408e-10 4.77945725708456e-08 -1.06937705117479e-08 2.68753817756347e-08 -2.40689425529323e-08 1.98385823335179e-09 -6.95827062421019e-08 -4.28949781240972e-09 6.53639134858188e-09 -1.45684246150269e-09 1.86050912485698e-09 1.75054115166011e-08 -6.16385849235087e-09 6.52555879484165e-10 6.1588065801689e-10 -4.79425436289541e-09 5.85349239755014e-09 6.90954592978163e-08 4.37082163543321e-09 -6.3455731350107e-08 1.64073471757598e-09 7.51463954269324e-10 -3.05609942638948e-09 6.69549700626242e-09 -2.62394298651773e-08 -5.30478558808948e-09 -6.83326140551165e-09 -4.5136949736276e-09 1.54234693086827e-10 -1.01355464444411e-08 4.10934352624456e-09 -1.34774011982058e-07 2.2184061800413e-08 2.00199068014522e-08 -1.73535847881697e-09 5.77066329260826e-09 7.68508721199e-09 -4.64858051434731e-09 -7.74516938902092e-09 4.48399264910426e-09 -1.83365058065091e-08
"R1027" 1.32733873679339e-09 2.4613164783505e-09 -2.17355334201964e-08 2.86788430430976e-10 -6.11602601446971e-10 1.07939133641438e-09 -4.68524385698593e-10 -9.03529576212621e-10 1.70992521294098e-09 -3.90795600750557e-10 9.62537331567921e-09 -8.70329048298528e-10 5.387839683215e-09 3.3486303959848e-10 -1.10930139883307e-09 1.16332630414648e-09 1.56803223469244e-08 -1.32369279699162e-08 -9.77433584897569e-09 -4.16006069288643e-10 9.48327893630311e-10 8.19278017553008e-09 4.67922650270639e-09 -2.52273437853004e-09 -3.92558771562805e-08 7.36916840287496e-08 -3.64838377410516e-08 -4.48438547337969e-10 -1.24841777036147e-08 -3.24390875628822e-09 -7.71970210827643e-09 3.43740550120838e-09 3.89038821580501e-09 7.26434808551841e-10 1.7329738276996e-09 2.1856097352092e-09 -3.35669356267218e-09 -6.81215412011377e-10 -9.35711860983254e-10 1.7298704205608e-09 1.43108461657015e-09 -2.07641872401651e-09 1.79342259811042e-09 -5.03928558258584e-09 -3.86861486797148e-09 1.69675757558414e-10 8.06984023171975e-09 4.49605257654877e-10 -1.57901361873856e-09 -1.24250341841653e-11 2.9333828058338e-09 1.00570798741418e-09 1.15985343490319e-09 2.88249752361219e-09 1.9055159245135e-09 -2.54408974406934e-09 3.46842453290662e-10 -4.36354398732764e-09 1.92275966869012e-08 -9.99168835961714e-09 9.83145932164632e-09 5.70984563608335e-09 -1.98085523886591e-10 -1.67142442841699e-09 2.8290737962225e-09 -1.82387455488613e-10 -1.12324551624874e-09 1.89885868950098e-10
"R1028" 4.6494204591755e-09 -6.14384408034255e-08 -5.59194625571752e-08 -4.0723638142857e-09 1.85897762341723e-09 -6.60580165546133e-09 -3.33535657897647e-09 9.11474534860448e-10 -4.64394775009196e-09 -3.11581737689211e-10 -3.57725905925684e-09 1.35104702294908e-09 3.01304660612075e-09 1.21761927898726e-08 4.25356313489533e-09 -1.28099719663947e-08 2.55207187397431e-08 1.21345003377732e-08 -1.24278195162221e-08 1.47641738364396e-09 -8.51579465791553e-09 -1.53268000638172e-08 1.05266274433772e-08 3.40825350733744e-09 2.04056008054849e-09 -3.64838377410467e-08 2.14638645585008e-07 1.05285278507266e-08 -2.3208608275978e-08 2.49633620307581e-09 -7.4512559677107e-09 -2.03879444279497e-09 -4.04752930356516e-09 1.04326425869192e-08 -2.05600560062393e-09 6.07078612360256e-08 2.63101499438032e-09 1.43855746050898e-09 -8.13612455929140e-09 3.37510339875478e-09 4.87545166682446e-09 -6.25556808650676e-10 -2.71222440726031e-09 4.11567159944258e-10 -2.36122480941945e-09 3.95414324263552e-10 9.29202115460619e-09 2.0468263826461e-09 -1.204756545864e-09 -1.29811693267385e-08 -1.31301984281617e-08 -5.5765673609896e-09 1.12828649767456e-09 -5.46753676740901e-10 8.88309369363753e-09 1.87225536617728e-08 3.36165859927566e-08 9.07756062148821e-09 -1.78615597984875e-08 1.57028006830627e-08 -1.43312022197346e-07 -1.53873353319704e-08 -3.3541348710765e-09 -1.4633534434458e-08 -3.80508874467381e-09 2.92443325878068e-09 -7.31472980167852e-10 8.9562565365888e-09
"R1029" -5.95979577925067e-09 -5.92241410653515e-09 -8.13677292676116e-09 -1.61192373051824e-08 -7.93932369245293e-09 1.85340156212518e-08 -1.05557741420478e-07 -5.28769340659523e-09 2.84383409710449e-08 -6.72675253682715e-09 1.27638865850265e-09 6.48203961598973e-09 8.14118691239696e-09 -7.03439946126169e-09 -6.16620657549766e-09 -5.54077512774645e-08 3.83352378651936e-09 -1.05907946455857e-09 -6.17858230957408e-10 -3.22568959933897e-08 -1.26096144530241e-07 3.68572912152536e-08 3.76162598303419e-08 -1.11507747554671e-07 2.8689806978956e-10 -4.48438547335564e-10 1.05285278507235e-08 3.52064989052717e-07 7.72346978704929e-09 3.35006426598543e-08 1.60886716669059e-10 2.32040924353106e-09 9.64717242303136e-10 -5.9831837322422e-09 5.27156308689709e-10 5.14509322365051e-09 5.20932924029748e-09 2.42429961864733e-08 3.66255790934099e-09 -2.86965455349158e-09 -5.28231824104938e-09 1.3517571269325e-09 -7.97033080557411e-09 -3.54017769973182e-08 3.52158613921494e-09 1.30139630777829e-08 -8.04133554922332e-09 1.68644470712676e-09 -5.5085777659507e-09 1.89863332860892e-08 -7.32409266272193e-09 1.04058040761203e-09 -2.09201382461346e-09 8.99011362896581e-11 5.84349643065409e-09 -1.66828677239739e-08 1.0080535373201e-08 3.99051031355072e-08 -2.72792859975246e-09 2.14697957126131e-09 -1.26861503289709e-08 -5.04907817191193e-08 -6.67339398263014e-09 -3.54273021368632e-09 -9.07114835177416e-10 -5.06334976976191e-10 3.38508964064636e-09 6.92012709083503e-09
"R1030" -9.85106295649207e-09 1.31698655310444e-08 4.9416370943068e-08 2.39610321220221e-09 -1.35272898168735e-08 2.54808639621162e-08 1.67342501569137e-08 2.70479564788638e-08 1.4738202071629e-08 -8.96636229933798e-10 3.09365354641121e-08 -1.29855886012406e-08 -1.97258555118675e-08 -1.51169308790088e-07 -6.26841932755132e-09 -1.85041782661991e-09 -4.21553612366801e-08 3.83545688425128e-09 1.01641859454432e-08 -3.22737289738943e-09 3.38471190485519e-08 6.7403029315776e-09 -4.74343148818008e-08 -7.99340413032597e-09 4.77945725708471e-08 -1.24841777036165e-08 -2.32086082759803e-08 7.72346978705243e-09 2.37046533614483e-07 -2.45380675012821e-08 1.10427808563569e-09 -3.03660695488954e-08 -3.91274524481399e-08 -8.81921972278646e-08 4.78177593968297e-09 -9.36517537097135e-09 1.07643819876351e-09 -8.53453846985819e-10 8.51043633097483e-09 -1.29062748516842e-08 1.85056534465995e-09 1.35736717927692e-08 -3.04544179364138e-09 3.80025262851919e-09 -1.80200426379818e-08 4.14196269568861e-09 2.31032052926588e-08 -1.26879088549373e-08 -2.05848048463474e-09 6.5438616919104e-09 -4.86586582901666e-09 5.02465336238928e-09 3.70553136846701e-09 -4.24839230894279e-10 -1.57430341999401e-08 -3.27400986466373e-09 -7.79234590749743e-10 -1.03858030790227e-08 -3.39408253092723e-08 7.62339928647685e-09 8.80498300860135e-09 1.47245443146135e-08 8.28116891149427e-09 4.72737822256740e-09 2.66400199828624e-09 5.81875216421155e-10 6.49760874016873e-09 -1.89823385920783e-09
"R1031" -4.48488855550602e-08 -9.55917008152871e-10 1.12502520929607e-09 -7.56402775911626e-09 -1.33800794745079e-08 1.30990783235271e-08 -1.04343797615338e-07 -2.80013886267999e-08 1.71845944254179e-08 1.27678946151046e-08 -1.46604645095724e-08 -9.66923215064040e-09 1.15520607869338e-09 5.43780501843868e-08 1.45646842249119e-08 2.78129180703336e-09 5.03905594479763e-09 5.62868132215553e-09 -7.12338519128303e-09 -4.05089647162226e-09 -6.66353181989602e-08 -2.53160417501233e-08 1.34902630551873e-08 5.94367386112566e-09 -1.06937705117475e-08 -3.24390875628605e-09 2.49633620307737e-09 3.35006426598496e-08 -2.4538067501283e-08 1.56813253705118e-07 -2.71751579687344e-10 7.85820720665737e-09 -4.15123509373484e-08 3.78022135237074e-08 -1.29792496217525e-09 -1.27811131133822e-09 1.64066537559199e-09 6.90513293593925e-09 -4.56494193977384e-09 -3.05483262659027e-10 5.33344334605787e-09 7.55636997870214e-10 -1.82747512968874e-08 -3.71981043570025e-09 -4.54140190435449e-10 6.31379931564314e-09 -6.59254852514811e-10 2.11884412938406e-09 8.08383304599834e-10 -6.75447168894113e-09 -1.12392311625675e-09 -3.49294001609708e-10 -1.12404927088818e-09 -9.44409876390521e-10 -5.37173434345992e-09 2.45743415025939e-08 -3.97288776809329e-09 -7.43675476427338e-10 8.86420039431546e-09 -1.57378091506189e-09 1.66411295101751e-09 -1.22452536977815e-09 -5.58197641490463e-09 4.45681384646622e-09 8.83818599586684e-10 2.37498175316566e-09 4.0279730750914e-09 5.14109312256984e-09
"R1032" -1.28248439753265e-09 -2.09593963591215e-09 6.49610108364964e-09 -1.23142910979642e-10 4.27270337866195e-09 3.87423086140016e-09 6.67971880323883e-10 -1.73015469506996e-09 8.58286239345708e-10 -5.66627904391545e-10 2.68064815682292e-08 -1.54797616104079e-09 -7.97566967025007e-08 4.42525243733687e-10 9.43134007374352e-10 1.18597156210971e-10 3.77496713478032e-09 -1.62136709056448e-09 -6.01898482182582e-09 9.15394957233544e-10 -1.06334786645876e-10 3.63381479496724e-10 -5.29297170171095e-10 -1.3332868928083e-10 2.68753817756327e-08 -7.71970210827327e-09 -7.45125596770965e-09 1.60886716664738e-10 1.10427808563691e-09 -2.71751579686417e-10 4.19644511432677e-08 -8.30833895267747e-09 5.45196419520679e-09 -2.15359517263062e-08 -1.17825005992627e-09 -1.59125198533204e-09 1.0829764041407e-10 -2.77768910856817e-10 -6.55159302215505e-09 4.7917791934885e-09 -2.50172146368704e-09 -6.6624665531328e-10 -1.82804415058044e-11 1.32032659075113e-09 6.97192364416229e-09 -1.06997973785216e-09 2.75464203727153e-08 -2.99931858673152e-09 1.47709634224143e-09 8.50548916227941e-12 4.28230920757988e-09 -3.22195430273806e-10 -3.56910364511636e-09 -8.42782279670379e-11 -4.68903563262418e-09 5.65479680516825e-11 -4.53033274194293e-09 -9.28621406237942e-10 5.16197427092271e-09 1.30923757984551e-09 9.33924526886085e-09 2.62246433667093e-09 7.63404323083317e-09 4.50410382800562e-09 -1.13251553949711e-08 1.06362060191748e-09 2.22176641381001e-09 -1.19555134364635e-08
"R1033" 5.6081478982616e-09 3.14717630826417e-09 -2.08196285157774e-10 4.16282371026245e-09 -5.36242772405975e-08 -1.64208222623196e-09 -7.31107766784301e-09 -1.28759869908971e-08 -4.27692107850249e-09 1.51989910578459e-09 -8.95334368482302e-08 1.36181847837287e-08 5.0958374719765e-08 2.226672695145e-08 -1.30516043744241e-08 1.71439403018843e-09 -3.17304974246986e-09 1.91382295209757e-09 1.4312208867501e-09 -5.3538765629903e-09 -4.35650633920042e-10 -4.57355693062756e-09 -1.07005955959727e-08 -2.01590445837335e-09 -2.40689425529332e-08 3.43740550121009e-09 -2.03879444279407e-09 2.32040924353338e-09 -3.03660695488918e-08 7.85820720665845e-09 -8.30833895267558e-09 7.80634045220319e-08 -1.56968771368888e-08 8.52769689688499e-08 -3.14814604008898e-09 -4.45328683352977e-09 -3.26405358591108e-10 -3.37654490577629e-09 4.1899574736292e-09 4.59581591311151e-10 -2.64837020518211e-09 2.80610646815897e-09 8.29544695315657e-09 4.74883361829157e-09 -4.11362052096521e-10 -7.27093199286005e-09 -2.06335890476989e-10 -3.74245365530453e-10 -1.66056872615334e-09 9.63840383219844e-10 2.8160645697197e-09 -1.75000696649592e-09 3.16604741795956e-09 2.54767872824966e-09 -1.22127008131087e-09 -5.48796826947656e-12 -2.64320648084283e-09 9.35955786008032e-10 -5.16361264505097e-09 8.77699369295508e-10 6.19973402015802e-09 -4.26458563604623e-09 1.52912119412085e-09 1.34034237215788e-09 3.65056774525781e-09 -3.3758406472209e-09 3.72916438994929e-09 -7.54084341777289e-09
"R1034" 2.07151450465254e-09 4.14383166550033e-09 -1.34863374357003e-08 5.31410103032096e-10 2.74245059651544e-08 -1.00664328240938e-08 2.89834823004062e-08 3.30746553480881e-08 -6.72445455437044e-09 -6.66065175064919e-09 4.95902467438415e-08 5.80851437666896e-09 -2.16774054675263e-08 -1.60704110281533e-08 -8.02433451772118e-09 -4.01210135425256e-09 2.06806908137286e-08 -1.43856318922824e-08 -2.22396164632703e-09 4.84863998585784e-10 -3.64787729451932e-08 1.3002509256038e-08 3.97939243522575e-08 1.31884297348722e-09 1.98385823335087e-09 3.89038821580046e-09 -4.04752930356318e-09 9.6471724230506e-10 -3.91274524481374e-08 -4.15123509373386e-08 5.45196419520589e-09 -1.56968771368876e-08 7.53672188068905e-08 -7.90013451941467e-08 9.92454791269384e-10 2.10177259635394e-09 -8.94363026563756e-10 -1.067793296626e-09 2.39241111966927e-09 -7.36577449896811e-09 -2.06213198624906e-09 -3.36904973482817e-10 6.29576841488174e-09 -9.59386960087428e-10 -6.14216871193223e-09 -1.55146379978108e-09 1.1572951262028e-08 2.29649100116714e-09 5.45647889691166e-09 -4.8607096607034e-09 -4.51530341661037e-11 2.78468776800253e-09 1.21447191782355e-09 1.30543167049031e-09 4.33108132181413e-09 -3.23114477707548e-09 4.34825560917102e-09 1.76286353870902e-09 2.76716958340677e-09 6.12383899255575e-10 -4.93812238249917e-09 -3.35743412228687e-09 1.90351879420078e-09 -4.68802074299917e-09 -3.20172683185463e-09 -7.06803788685333e-11 -2.95210600327952e-09 -3.40641476729535e-09
"R1035" 6.73461505909184e-09 -1.37123580215444e-08 -3.70018503543278e-09 -2.38950849934274e-10 -9.26956596686386e-08 2.49292747276677e-08 -2.0735208062894e-08 -7.76538766911151e-08 -4.22273739338861e-08 2.2948424083846e-09 -2.0280451944668e-07 1.48247928001152e-08 1.08882614375815e-07 8.72680041803734e-08 -1.62480348662877e-08 1.16204364130789e-08 -7.62886646717472e-08 2.6528781462888e-08 1.61123643831881e-08 -1.57139563944242e-09 -2.0862837592582e-08 -3.46698610788468e-08 -3.30359585223757e-08 1.92584947997164e-08 -6.95827062421015e-08 7.26434808549614e-10 1.04326425869181e-08 -5.98318373224144e-09 -8.81921972278675e-08 3.78022135237019e-08 -2.15359517263071e-08 8.52769689688535e-08 -7.90013451941403e-08 4.04903516007229e-07 -4.4338949563698e-09 -8.82539231783896e-09 2.54589263023509e-09 3.6435248256323e-09 -2.20527853133591e-08 4.39539494977618e-08 -4.51702491711332e-09 -1.54526698714771e-08 2.06121063634337e-08 -5.12244526302348e-09 4.6897673781868e-08 -6.16637013676163e-09 -7.55383388381124e-08 -1.29373277818052e-09 -1.26120283159949e-08 1.21815752108191e-08 1.24804723928289e-08 -1.94223248328823e-08 -6.89041405327352e-09 1.2882911058764e-09 4.59843040241276e-09 2.07279192461551e-09 -1.77098423888579e-08 -4.84064071208506e-09 3.67339666227394e-08 -1.33915299514041e-08 2.39901038919725e-08 -8.15919585403388e-09 -5.27529282448349e-09 -8.49021928956617e-10 8.54369387544954e-09 2.54011127798855e-09 -2.07605465846066e-09 1.94495164606751e-09
"R2001" -1.55142993762601e-09 9.97059898920806e-10 2.29535253215739e-09 1.80036119167316e-09 -1.26103814497081e-09 3.295438778347e-09 -9.27768198340336e-11 1.17063931985628e-09 -5.3526031310394e-09 -7.45564650855904e-10 7.20707457507291e-09 3.14806700724617e-09 8.72145780736662e-10 -2.48804009145904e-09 2.39540864137438e-10 -4.77922496734777e-10 -1.02678006212304e-10 -2.00295694563609e-09 -1.38180907691066e-09 -1.21255203035463e-09 -6.29677221486023e-10 3.91114189082276e-09 -1.91007679967954e-09 3.05723541163265e-10 -4.28949781240952e-09 1.73297382769623e-09 -2.05600560062049e-09 5.27156308697898e-10 4.78177593968195e-09 -1.29792496217791e-09 -1.17825005992774e-09 -3.14814604008844e-09 9.92454791267553e-10 -4.4338949563679e-09 6.37334961436745e-08 -1.37518381048779e-09 -2.2266248241098e-09 -3.22919479227229e-09 -7.59565012395848e-09 1.44781042245329e-09 -6.45758465997501e-09 1.63160287608716e-08 9.88956718655843e-09 -1.02705104457066e-08 -3.01005354358665e-09 -6.77851205253691e-09 -1.63990560524217e-09 -6.47015299627554e-08 1.29061299155164e-09 1.36570910214017e-09 -1.10765360697528e-09 -1.16292892617083e-08 -2.1336627068325e-09 7.59533850488130e-09 -2.48146238452011e-09 -5.39078000858271e-09 7.94081837016089e-09 3.43868566725588e-10 3.27336118306978e-09 3.21118705675193e-09 8.38611512701348e-10 4.67759537031564e-10 5.11238191319424e-09 -2.21643314232732e-08 -5.65774212534717e-09 1.37403980339184e-08 5.06909849812282e-10 6.98116658076653e-09
"R2002" 3.26567280952166e-09 -3.8829050098668e-08 -2.49725006287345e-08 -1.78781225548191e-09 8.667444581687e-09 -2.05722566943373e-09 1.56387893667572e-10 4.4877090187024e-10 2.72934565318e-09 -9.62342822090498e-12 9.15206160086996e-09 -1.90952056330263e-10 -8.86991306576943e-09 1.86596891637448e-09 -1.14847939435753e-11 8.62255622137909e-10 1.33860439220213e-08 2.74041077973636e-09 -9.20588459723445e-09 2.33803520410744e-11 -1.81773482385077e-10 -1.87754875306719e-08 9.23994982532072e-09 -9.52033983558034e-10 6.53639134857839e-09 2.18560973520606e-09 6.07078612360248e-08 5.14509322365127e-09 -9.36517537097144e-09 -1.27811131134153e-09 -1.59125198533012e-09 -4.45328683353124e-09 2.10177259635453e-09 -8.82539231783713e-09 -1.37518381048876e-09 8.20531405001162e-08 -3.5085278864683e-09 3.51284534909043e-09 -2.46920612780652e-09 2.17475534425897e-09 7.43355892785105e-09 -8.12309685418839e-10 -1.11273631929876e-08 -8.35761778337723e-10 4.31646632948365e-09 3.18130969762328e-09 -9.97167635725203e-09 2.64403944032243e-09 -5.24261337336962e-10 -1.17719051935691e-08 -7.36915515304304e-09 -3.24637759920490e-09 4.37042404325734e-09 -2.17448840911456e-09 -3.91347513698592e-10 2.98056442119227e-08 4.29074450906426e-08 1.26943249028867e-09 6.93821409639453e-10 -9.61261573801236e-09 -1.17411787289928e-07 -1.11449187882336e-08 -2.71469035833616e-09 -1.52717901098898e-08 3.12478595297303e-09 4.01592531900225e-09 6.1991495321491e-09 -7.48252109313061e-09
"R2003" -1.04525894221125e-09 -1.03542997919434e-09 7.0606906250556e-09 3.34504741398264e-10 -1.95632828102725e-09 -9.83184476539141e-11 -9.77154858375517e-10 6.83437779947168e-10 2.42833530497156e-09 2.96331819858984e-10 5.63056722626704e-10 -9.36230282392697e-10 -1.84354434945711e-09 -6.86666858061449e-10 8.90466713069574e-10 -4.05409546101078e-09 -1.43374731236463e-09 1.68250400597634e-10 2.98555808690901e-10 -1.19073712360782e-10 -1.13644087902815e-09 -3.21468337951198e-09 -2.64831687332861e-09 -3.76056772500957e-09 -1.45684246150339e-09 -3.35669356267026e-09 2.63101499438104e-09 5.20932924029144e-09 1.07643819876364e-09 1.64066537559441e-09 1.08297640412764e-10 -3.26405358592599e-10 -8.94363026562404e-10 2.54589263023513e-09 -2.22662482410925e-09 -3.50852788646891e-09 4.81847217123143e-08 1.56921001383611e-09 1.37156672607689e-10 -2.52417657311734e-09 2.00224144504325e-09 2.7991663294444e-09 -4.08686133397453e-09 -1.41306926747924e-09 -4.5436989766848e-09 1.2254483891879e-09 4.25383223690721e-09 -1.08583508200278e-08 -2.75529355069476e-10 7.01683641984944e-09 -1.24787161500994e-08 4.31994021191757e-10 2.46675423040524e-09 2.23810219840832e-10 5.69118777202116e-09 6.72525948353914e-09 -3.35130228476281e-08 -1.04568098426104e-09 4.91857346501895e-09 9.34892542014313e-10 -2.07635521579728e-08 -6.81764254528587e-09 1.91215496281916e-08 2.00944239067576e-09 8.82387942021445e-10 -8.83246781500585e-11 -3.5053624083255e-09 6.15767309428886e-09
"R2005" 1.20676360571839e-09 -8.6898155499119e-10 -1.01469344920041e-09 -6.97531740791724e-08 4.46574088916301e-09 4.5920374167912e-09 -1.28832728235104e-08 -4.36395875233189e-09 5.6281736734253e-09 2.83120216242165e-09 -7.09378664724177e-10 -8.38609534288238e-09 2.19919969509307e-09 -2.90119224769062e-10 -2.41569766211689e-10 -9.99910860913942e-09 -1.23778371072848e-09 7.74261648418309e-10 1.38864735844281e-09 1.30256818355681e-08 -1.46125651578445e-08 2.50222627683086e-09 4.15790023420814e-09 2.17027850288074e-08 1.86050912485888e-09 -6.81215412011553e-10 1.4385574605094e-09 2.42429961864661e-08 -8.53453846984997e-10 6.90513293593727e-09 -2.77768910854669e-10 -3.37654490577666e-09 -1.0677932966252e-09 3.64352482563357e-09 -3.22919479226933e-09 3.51284534909078e-09 1.56921001383625e-09 1.0463761999387e-07 1.17218663276832e-08 -1.11167170551033e-08 1.78498341727279e-08 1.06471231395859e-08 -1.14458311631318e-08 -2.260420461525e-08 5.01376479753524e-09 2.96438120177184e-08 -1.01775326408944e-08 -1.66917109819378e-09 -8.90788911859791e-09 1.16789270126756e-08 3.68827938864285e-10 3.94710506579416e-09 -3.55530956596053e-09 -5.63904064188808e-08 2.41242487588854e-09 4.42399687745852e-09 3.19868731062515e-09 -2.03353003068816e-08 1.1816181873639e-09 1.37887130364106e-09 -1.09954908997351e-08 -1.19072731870067e-08 3.55987051657235e-09 -5.11409478223417e-09 -2.47764322299662e-09 -3.72399951521605e-09 -3.35982109282374e-09 -2.17051707873748e-09
"R2006" 8.65210561761066e-10 8.27456687282643e-09 1.44593300363229e-09 -5.05311110427869e-09 -6.6857973575066e-09 1.40840329678694e-08 6.22413640183837e-10 -1.0729315878566e-08 -8.92224893313686e-10 1.2798886818851e-09 8.78848532389442e-09 -4.95309052652438e-09 2.81200090202103e-08 4.88522694048593e-09 -5.48782090870665e-09 -1.91118066092324e-09 4.58193839406501e-09 -2.21973947923179e-09 -3.63000671433703e-09 -5.93921825299136e-10 -1.76181786522714e-09 5.99636283734221e-09 1.49136750487636e-09 3.44346196617612e-09 1.75054115166019e-08 -9.35711860984154e-10 -8.13612455928933e-09 3.66255790933891e-09 8.51043633097503e-09 -4.56494193977312e-09 -6.55159302215551e-09 4.18995747362984e-09 2.39241111966912e-09 -2.20527853133597e-08 -7.59565012396072e-09 -2.46920612780657e-09 1.37156672608454e-10 1.17218663276831e-08 1.08185215371151e-07 -9.59399489105135e-08 -1.14531660364446e-09 6.82794938500157e-08 1.38012342387962e-08 6.13260409781075e-09 4.61047009690566e-08 2.70293741530412e-08 -8.55134386210712e-08 -1.91567683367776e-08 -2.10448860227565e-08 4.61040639501929e-09 1.96932466219662e-09 4.21514664487982e-10 5.61531078766233e-09 -1.90354608234073e-08 -1.58963066618925e-08 -8.7755685690008e-09 4.61719152441982e-09 -8.30355264794892e-09 2.21461679156542e-09 -1.27284408367179e-08 3.60080987825482e-09 1.01449750857143e-08 2.59237358711926e-08 -1.38124503713169e-09 -3.8029818549803e-09 -3.97156369819126e-08 2.16966014431504e-08 -3.62662904806747e-08
"R2007" 6.42209364481319e-09 -1.55313477367782e-08 9.40025724299151e-10 1.29453206421627e-08 1.90424912869497e-09 -2.435357201983e-08 4.96985043241843e-09 1.66146430495188e-08 -7.68359545717416e-09 9.72340959846028e-09 -2.39677302523919e-08 1.85413723967308e-08 -2.13484233797022e-08 -1.2682699536698e-08 1.1428103664923e-08 7.38243509492821e-09 -4.18462848648377e-09 7.21733097550926e-09 2.09767996184121e-09 -9.61278797613098e-09 -5.38054897904263e-11 4.62069375651648e-09 -1.04878649099903e-08 -7.42718788862874e-09 -6.16385849234913e-09 1.72987042056069e-09 3.3751033987561e-09 -2.86965455349413e-09 -1.29062748516828e-08 -3.05483262658469e-10 4.79177919348788e-09 4.59581591310376e-10 -7.36577449896779e-09 4.39539494977605e-08 1.44781042245376e-09 2.17475534425893e-09 -2.52417657311995e-09 -1.11167170551032e-08 -9.59399489105077e-08 4.75236622444206e-07 2.5546830521849e-08 -3.02680163041045e-07 1.47777413881184e-08 -1.01510934294545e-08 -4.02929457244404e-09 -6.04235920464478e-08 7.63604730593185e-08 7.80357874656484e-08 -1.22964568671787e-07 -7.1243617411807e-09 -3.60869307258759e-09 3.41595984440483e-08 -8.86342295700396e-09 1.95386804605142e-08 2.41655290189777e-08 -6.906872785765e-09 1.63922215873667e-10 -8.01223852350308e-09 -1.76221034616873e-08 -9.34045417814841e-11 1.13234349100622e-08 5.39834558462431e-09 -3.47880213028798e-08 -1.57319700792828e-08 -8.30999561964379e-09 -7.84583310726311e-08 -4.85597832829646e-08 5.66023316809044e-08
"R2008" 1.44983409104181e-09 -2.73621526113729e-09 1.13297943948289e-09 -7.87475039575921e-09 4.89750868030659e-09 1.32018026420776e-09 -4.00145082819965e-09 -7.44552658573457e-10 2.54588330244513e-08 2.51873170948178e-09 1.84305229803729e-09 -6.3814621767468e-09 2.62509537713693e-09 -6.944904989328e-09 -1.09387745228431e-09 -3.97601453901052e-09 5.04635856252893e-09 1.98445410719242e-09 -4.08462065596616e-09 -3.36257978107961e-09 2.01867667114166e-09 8.24258080865556e-10 -5.96357578505493e-09 8.01558071736212e-10 6.52555879484683e-10 1.43108461657639e-09 4.87545166682323e-09 -5.28231824104531e-09 1.8505653446553e-09 5.33344334605547e-09 -2.50172146368277e-09 -2.64837020518058e-09 -2.06213198624955e-09 -4.5170249171097e-09 -6.45758465997535e-09 7.4335589278517e-09 2.00224144504117e-09 1.78498341727296e-08 -1.14531660364621e-09 2.55468305218521e-08 2.00916150615816e-07 -5.27626256248722e-08 -4.23558181842148e-08 -6.14344490055381e-08 -1.88869460242944e-09 1.03385053563401e-08 -2.49417278678477e-09 2.04749095882574e-08 -1.3264337034427e-09 6.47531295105718e-09 -4.59272017562954e-09 4.38875015876267e-09 -4.17502384983178e-09 7.96923029488813e-09 7.75152163606513e-08 1.0008313127787e-08 4.37019330804243e-09 -5.84622703249155e-09 1.01220068879397e-09 2.06209487171329e-09 -2.08345851753033e-08 -5.84938951952927e-08 1.44766862174284e-09 -1.11598031546678e-07 -2.91508832390456e-09 -5.57420793229241e-09 -1.58858296720438e-08 8.01105024688246e-09
"R2009" -7.27375394141073e-09 8.60049062295624e-09 -9.86433949118234e-10 -9.81988019163144e-09 -1.12348730873083e-08 7.40499771530172e-09 1.06774871070257e-09 1.22609194011145e-09 -3.47971159547486e-09 -5.23910578024207e-09 8.51657573563275e-09 -8.6533501101695e-09 4.77289672054997e-09 2.24673851656844e-10 7.53237617013203e-10 -4.73244784912937e-09 -6.84375362342124e-10 -2.98108646164941e-09 -5.07274079719854e-10 4.60302519985522e-09 -4.21316330273846e-09 8.46370589640063e-10 7.30855634135615e-09 8.65666168591384e-09 6.15880658017975e-10 -2.07641872401562e-09 -6.25556808641691e-10 1.35175712693198e-09 1.35736717927689e-08 7.55636997870915e-10 -6.66246655313174e-10 2.80610646815922e-09 -3.36904973482058e-10 -1.54526698714797e-08 1.63160287608648e-08 -8.12309685418122e-10 2.79916632944112e-09 1.06471231395874e-08 6.82794938500145e-08 -3.02680163041039e-07 -5.27626256248836e-08 3.19440280304833e-07 1.3907177106894e-08 -3.08247131890638e-09 -7.52463700031081e-10 3.58997923262772e-08 -3.27581977048077e-08 -1.98956384534723e-07 4.288141051243e-08 8.9287860736229e-09 -3.01237655619976e-09 -1.70406941483716e-08 1.16747916577888e-08 -1.27603178958439e-08 -3.70205663127423e-08 -4.10025470205404e-09 2.17110704974899e-10 -1.49898220258006e-08 1.16655834645214e-08 -4.22170054162021e-09 -6.38136953684136e-09 2.29927255506695e-08 7.44492445751167e-08 2.26055033942163e-08 6.60600787367177e-09 4.70146262156356e-08 4.27328340296553e-08 -4.22871326398907e-08
"R2010" -2.632655010304e-09 6.2990999133261e-09 -1.55498627740536e-09 5.6121560109158e-09 -1.29737050461373e-08 -1.58037636851007e-08 9.12062237474967e-09 1.14606215742872e-08 -1.0025943416195e-07 -1.65561136087175e-08 -1.10038070430141e-08 3.49170543170424e-08 6.89222651033062e-09 8.62538937323259e-09 2.11272359121154e-09 -3.28160783458304e-09 -1.76446980164868e-09 1.88971783404754e-10 -5.19350445077083e-10 8.04517770204624e-09 2.15926198832555e-08 2.76666653973218e-09 -5.82525509354355e-09 4.16508915524516e-08 -4.79425436289554e-09 1.79342259810769e-09 -2.71222440725948e-09 -7.97033080557408e-09 -3.04544179364103e-09 -1.82747512968884e-08 -1.82804415083251e-11 8.29544695315581e-09 6.29576841488035e-09 2.06121063634361e-08 9.8895671865574e-09 -1.1127363192985e-08 -4.08686133397506e-09 -1.1445831163132e-08 1.38012342387967e-08 1.47777413881164e-08 -4.23558181842211e-08 1.39071771068944e-08 1.6291409941617e-07 5.46135762616137e-08 6.12335045282209e-09 -4.64934188543954e-08 -1.64595879098981e-09 -2.39918208714936e-08 -2.48583426449039e-08 1.24705838778702e-08 2.61893263384309e-09 3.33134577635572e-09 1.18875767443386e-10 -2.76830307880434e-09 -5.39352478578598e-09 -4.62183341287365e-08 -7.5772311524441e-09 -6.73027921207588e-08 -4.58571514777716e-09 -1.43998903307318e-08 2.0942391313683e-08 4.26883439385738e-08 1.3841581824348e-08 -9.81564498410017e-09 -1.34838833028471e-09 -1.21547397765342e-08 3.08746035523625e-09 -4.03810189272103e-09
"R2011" 1.59607680545327e-09 2.17333476502618e-09 2.6442060426029e-09 2.46322889050161e-08 -6.16148687434448e-09 -1.78308266654113e-08 1.51331516157112e-09 1.35924063860291e-08 -1.97419881605133e-08 -2.48005398834277e-08 4.01835811715205e-09 1.31156695422047e-08 -4.67833653287074e-09 -3.03208713188863e-09 9.94212836669333e-10 4.21986013631055e-09 1.22602436561106e-09 -1.61025761786681e-09 -3.15759982120181e-09 2.11751940031661e-08 2.51753046865165e-08 -9.25313592448448e-09 -8.58848017615367e-09 -3.6605452226905e-09 5.85349239754774e-09 -5.03928558258726e-09 4.11567159945033e-10 -3.54017769973093e-08 3.80025262852381e-09 -3.71981043570259e-09 1.32032659075361e-09 4.7488336182911e-09 -9.5938696008393e-10 -5.12244526302669e-09 -1.02705104457061e-08 -8.35761778335803e-10 -1.41306926748181e-09 -2.26042046152592e-08 6.1326040978109e-09 -1.01510934294538e-08 -6.14344490055244e-08 -3.08247131890564e-09 5.46135762616277e-08 2.76201675811608e-07 4.77679111220366e-10 -3.69341874963364e-08 -2.39967936226185e-09 2.02942706317558e-08 4.86276400360109e-09 6.62781635845141e-09 3.88823570312746e-09 -8.04994320453581e-10 -1.09983964804716e-09 -9.31764206258735e-08 8.4252458002226e-09 -1.68665009035472e-08 -8.46615817622503e-09 1.77151183259829e-10 -1.80910579902335e-09 -7.22080004848141e-09 6.05384357161678e-09 -7.04925437086384e-09 -6.10821119879408e-09 1.59740170469724e-08 4.56423719978847e-09 -2.4919655998382e-09 -1.98738513850202e-09 -1.1566927485477e-09
"R2012" 6.95565825135708e-09 -3.3998652940737e-09 -6.21164693152906e-09 -1.46291548156612e-09 -8.83523979073197e-10 1.90910989017975e-09 -6.10444962307047e-09 -6.51533822304757e-09 -1.03343937143875e-08 2.33469823447423e-09 1.82775611810363e-09 7.97310742775281e-10 6.8233847080321e-09 1.28953206499049e-08 -4.61400806510213e-09 1.46840525519608e-10 -1.18696993530958e-08 -1.32816655189209e-08 4.22555089243319e-09 7.35814270180352e-10 -1.12151059343314e-08 5.90190515250015e-09 9.18290648653738e-09 6.71844107100102e-09 6.90954592978158e-08 -3.86861486796601e-09 -2.36122480942206e-09 3.52158613921518e-09 -1.80200426379845e-08 -4.54140190437266e-10 6.97192364416005e-09 -4.11362052097075e-10 -6.14216871193043e-09 4.68976737818682e-08 -3.01005354358809e-09 4.31646632948224e-09 -4.54369897668161e-09 5.01376479753477e-09 4.61047009690568e-08 -4.02929457244538e-09 -1.888694602422e-09 -7.5246370003343e-10 6.12335045282305e-09 4.7767911121582e-10 1.70273504414654e-07 3.68594984647292e-09 -1.54276471196826e-07 -2.94594507193416e-09 -3.98394540581603e-09 1.34436460960556e-09 1.9573289390929e-08 -5.91643759181053e-08 -1.56618594893517e-08 -5.59315150875431e-09 -1.58552289077304e-09 -7.51291061745086e-09 3.38336595809716e-10 -2.68786283956921e-09 -3.26328055099145e-08 -1.00099291421895e-08 7.4216599796134e-09 4.28622104692256e-09 1.80104407112998e-08 -2.12692035123438e-09 -1.79145683875907e-08 -3.29722052576073e-08 7.5259433790556e-09 -4.25689875310338e-08
"R2013" -3.33591506151823e-09 -1.01879392075651e-10 -1.76885397808118e-09 -1.51643764137458e-08 2.48368763367553e-09 2.67327399849446e-08 -4.91756381787837e-09 -1.49564350415448e-08 2.48610547179752e-08 1.05121863390644e-08 6.94626512579445e-09 -3.21676087076338e-08 3.20500531667854e-09 4.61123640349624e-09 -7.86974947521012e-10 -2.94977447840476e-09 -2.94166703499876e-10 -9.43995400962745e-10 3.08724325896908e-10 1.88406900733802e-09 -1.16032711871007e-08 1.13029073645612e-09 6.35915681411669e-09 -5.7005625816745e-09 4.37082163543574e-09 1.69675757558632e-10 3.95414324260036e-10 1.30139630777845e-08 4.14196269568887e-09 6.31379931564066e-09 -1.06997973785071e-09 -7.27093199286249e-09 -1.55146379978092e-09 -6.16637013676089e-09 -6.77851205253939e-09 3.18130969762262e-09 1.22544838919112e-09 2.96438120177162e-08 2.70293741530387e-08 -6.04235920464492e-08 1.03385053563402e-08 3.58997923262769e-08 -4.64934188543933e-08 -3.69341874963297e-08 3.68594984647186e-09 6.97322334176189e-08 -2.03652359360994e-08 -2.17830570654939e-09 -4.84994613756917e-09 -2.92604389278508e-09 -5.44204341258755e-11 -2.8499893957669e-09 5.80170734308877e-10 -3.67973752367444e-08 -4.32985070972291e-09 1.48383146791313e-08 2.6620908304228e-09 1.47563951356146e-08 3.46044103980457e-09 2.7475538134255e-09 -7.8637749887408e-09 -7.74339925208811e-09 7.23144501996379e-09 6.03891768354882e-09 4.47382592907819e-11 3.02082431402277e-09 2.66124075220547e-09 -7.37490241880758e-09
"R2014" -1.11263142901122e-08 -1.72089020311756e-09 7.94599132852633e-09 4.55975820753095e-09 5.56257857086271e-09 -2.99604989584651e-09 1.01171802752067e-08 9.31008815514087e-09 1.22926658785691e-08 -2.68048063266409e-10 -3.84578403035928e-09 1.64724385419009e-09 -1.22603461942898e-07 -1.97291301300404e-08 7.59319526928280e-09 2.74913279101458e-09 1.96217237833766e-08 2.102133231234e-08 1.53662911405617e-09 -2.02978097906212e-09 1.4128938989344e-08 -5.64651652024885e-09 -1.41251279616712e-08 -7.42767214380239e-09 -6.345573135011e-08 8.06984023172054e-09 9.29202115460518e-09 -8.04133554922331e-09 2.31032052926594e-08 -6.59254852514588e-10 2.75464203727146e-08 -2.06335890476458e-10 1.15729512620287e-08 -7.55383388381131e-08 -1.63990560524238e-09 -9.97167635725042e-09 4.25383223690805e-09 -1.01775326408938e-08 -8.55134386210698e-08 7.63604730593206e-08 -2.49417278678752e-09 -3.27581977048103e-08 -1.64595879098973e-09 -2.39967936226288e-09 -1.54276471196822e-07 -2.03652359360974e-08 2.74555655501237e-07 -5.40857045379908e-10 -1.02748871909783e-09 -5.58631386189843e-09 -3.68077609361428e-10 4.89177731333767e-08 1.7118783516989e-08 1.51057537622129e-08 -4.11097201748509e-09 9.57264974042078e-09 -7.27804146709234e-09 -5.27290350497739e-09 2.73852647397766e-08 1.22985672828233e-08 -1.55883317429469e-09 7.25908862457463e-09 1.64832453279131e-08 9.16478026683805e-09 9.16597069385067e-09 2.13470913284704e-08 -9.80964121013092e-09 -6.60995834130758e-10
"R2015" 5.74531871066467e-09 -4.50526125497063e-09 -3.69037644112603e-09 1.05715133815262e-09 1.47751019959131e-08 -1.33926487191047e-08 -4.62712088483298e-09 1.01175756251274e-09 1.0254608111132e-08 1.15942253135239e-10 -6.34969965064992e-09 -7.17373182198446e-10 1.42223715876308e-08 3.02528034205339e-09 -1.25944272111834e-09 1.28710424826101e-09 3.74992497504547e-09 2.40704232396106e-09 -4.44125072363994e-10 2.14547153757388e-09 4.01675431435368e-09 -6.12042195846176e-09 4.52216302457472e-10 -8.32495532471156e-09 1.64073471757336e-09 4.49605257651692e-10 2.04682638264174e-09 1.68644470712915e-09 -1.26879088549346e-08 2.11884412938504e-09 -2.99931858672861e-09 -3.74245365530264e-10 2.29649100116789e-09 -1.2937327781842e-09 -6.4701529962764e-08 2.64403944032426e-09 -1.08583508200273e-08 -1.6691710981921e-09 -1.91567683367816e-08 7.80357874656473e-08 2.04749095882579e-08 -1.98956384534727e-07 -2.39918208714941e-08 2.02942706317582e-08 -2.94594507193497e-09 -2.1783057065467e-09 -5.40857045379112e-10 3.45604928132637e-07 6.90768086302412e-09 -9.95240185664503e-09 1.7471416855022e-08 2.45655550863235e-08 -1.54961838758829e-08 -7.5134088295175e-09 3.3013854732211e-08 1.15707729115864e-08 1.74650432366696e-09 2.01397605811251e-08 -1.14943771624011e-08 2.19886806894554e-09 -8.0419056845357e-11 -2.54300912329629e-08 -1.7752825923456e-07 1.57820501695599e-08 -2.28727189850078e-09 -2.32522724660222e-08 -2.19472897505832e-08 3.07683062824437e-08
"R2016" -4.39518159949852e-10 4.35070746162487e-09 4.22518203585827e-10 1.33990328364876e-09 5.8186036961964e-09 1.04152696253544e-08 -2.79041769586116e-09 -1.11025074635536e-08 7.34906575880259e-09 -6.69320840470069e-09 8.59897212779499e-09 -1.43453666846032e-09 -3.64750785961686e-09 7.84743266754886e-09 -9.4538162819167e-09 7.95050025561963e-10 -5.49281541955881e-10 -4.4290111629074e-09 1.96594630768838e-09 3.81606500445944e-09 2.10768025188701e-09 -6.71707968819567e-09 2.86451555371589e-09 9.13771670859062e-10 7.51463954269523e-10 -1.57901361874227e-09 -1.20475654586577e-09 -5.50857776595029e-09 -2.05848048463532e-09 8.08383304600214e-10 1.47709634224261e-09 -1.66056872615377e-09 5.45647889691029e-09 -1.26120283159947e-08 1.29061299155052e-09 -5.24261337337892e-10 -2.7552935507054e-10 -8.90788911859915e-09 -2.1044886022756e-08 -1.22964568671783e-07 -1.32643370344153e-09 4.28814105124334e-08 -2.48583426449027e-08 4.86276400360403e-09 -3.983945405815e-09 -4.84994613756544e-09 -1.02748871909762e-09 6.90768086302327e-09 8.27711651557474e-08 -3.3517133383436e-09 1.13925400728154e-08 -1.79599475143505e-08 8.07569174806547e-10 1.36073828290873e-08 6.08720014077886e-09 1.26413313486201e-08 -4.21466371434746e-09 1.48391889013323e-08 4.00178800119547e-09 2.99336329177805e-09 -3.04271086474756e-09 -1.5535833251659e-08 -5.9363085700751e-09 2.41853846424455e-09 2.88201038497028e-09 4.60459186549158e-08 4.01824756885267e-09 -2.04880011380548e-08
"R2017" 1.85238609986012e-09 8.71818840800037e-09 1.84808882414949e-08 -1.12119244327377e-08 1.17283880234103e-10 -4.78927444496033e-10 -1.25586638712676e-09 -4.81347647064614e-09 4.2688492191412e-09 1.48961142189453e-09 -5.44128320010268e-09 1.501351767086e-09 3.64736487698744e-09 -1.59442854161397e-09 -3.27448503462381e-09 -6.92873973113185e-08 3.00813027999772e-09 3.91394157084663e-10 -4.09652606074854e-09 -1.34454939306719e-10 4.28494993462208e-08 4.75725340475093e-08 -4.92814202403724e-08 3.67973581673114e-09 -3.05609942638849e-09 -1.24250341796606e-11 -1.29811693267375e-08 1.89863332860842e-08 6.54386169191036e-09 -6.75447168894347e-09 8.50548916271077e-12 9.63840383218261e-10 -4.86070966070396e-09 1.21815752108178e-08 1.36570910213995e-09 -1.17719051935692e-08 7.01683641985158e-09 1.16789270126789e-08 4.61040639502136e-09 -7.12436174118045e-09 6.47531295106327e-09 8.92878607362623e-09 1.24705838778705e-08 6.62781635845493e-09 1.34436460960552e-09 -2.92604389278479e-09 -5.58631386189796e-09 -9.95240185664706e-09 -3.35171333834459e-09 1.49071904598702e-07 3.17808359108316e-09 3.12661011038082e-09 -5.50353052726037e-09 -2.39424070071593e-09 -2.35273107462027e-09 -9.60025015817081e-08 -2.32599184739472e-08 -1.65482300592127e-08 6.07233464189914e-09 -1.12835056708271e-09 1.05131834838707e-08 -5.5117700689639e-08 2.33111399996952e-09 1.55906407981486e-08 -2.59533931699704e-09 1.30625907058895e-09 7.53820710259631e-09 -8.89342007872129e-10
"R2018" 2.10421050710871e-09 -3.89431871010703e-09 7.82620933807483e-10 4.23422632563752e-10 -1.22385742813384e-09 1.16496850488112e-08 2.23683403488028e-09 -1.28440684181052e-08 -2.04098225253825e-09 -1.97930678188595e-09 -6.58742100276695e-09 -8.53522337185721e-10 -1.00770147493395e-08 4.9621667306039e-09 -6.90397749200845e-09 2.61970169358585e-09 5.66922308693454e-10 -2.3025873956643e-10 3.4883443232618e-10 3.61810824753769e-10 1.52866214626418e-10 -3.20726611208793e-09 -1.4203575120663e-09 2.90219801129281e-09 6.69549700626021e-09 2.93338280583358e-09 -1.31301984281669e-08 -7.32409266271989e-09 -4.86586582901688e-09 -1.12392311625644e-09 4.28230920758109e-09 2.81606456971697e-09 -4.51530341704697e-11 1.24804723928266e-08 -1.10765360697374e-09 -7.36915515304523e-09 -1.24787161500965e-08 3.68827938863757e-10 1.96932466219622e-09 -3.608693072589e-09 -4.59272017562933e-09 -3.01237655620947e-09 2.61893263384334e-09 3.88823570312453e-09 1.95732893909334e-08 -5.44204341250486e-11 -3.6807760936189e-10 1.74714168550216e-08 1.13925400728139e-08 3.17808359108116e-09 9.13340322023622e-08 2.96583519325169e-09 -2.48163230781282e-08 -1.26532630801039e-09 3.07317074957706e-08 2.99923561333715e-09 -7.21296425858324e-08 -5.53842255495009e-09 -3.6716856630283e-09 -2.06228749149382e-08 4.50860951518522e-08 1.89053952382812e-09 -6.5860187792041e-09 1.30575362138269e-08 -5.74520861315193e-09 3.84108487228823e-09 -7.45757488363547e-10 -6.7816853247466e-08
"R2019" -2.27077844458919e-09 1.19941882240807e-09 3.82460610257648e-09 -3.97284089193582e-09 2.11767404494523e-09 -6.31992618838274e-10 3.56311023041493e-09 1.03687947084693e-10 7.22279570949629e-10 -4.14559681610307e-09 4.90248051013065e-09 2.33764304816419e-10 -2.74087463369735e-09 -3.37946769825804e-09 3.65121036998265e-09 -2.66386362596023e-09 4.88728960451788e-09 5.92758055884456e-09 -4.68422150906908e-09 1.44092956867546e-09 4.67690699916516e-09 -2.09457469345585e-09 -2.26379840745438e-09 -3.79546144172324e-10 -2.62394298651801e-08 1.00570798741475e-09 -5.57656736098438e-09 1.04058040761290e-09 5.02465336239119e-09 -3.49294001611423e-10 -3.22195430272706e-10 -1.75000696649338e-09 2.78468776800518e-09 -1.94223248328839e-08 -1.16292892617152e-08 -3.24637759920713e-09 4.31994021190241e-10 3.94710506579486e-09 4.21514664487371e-10 3.41595984440497e-08 4.38875015876578e-09 -1.70406941483746e-08 3.33134577635311e-09 -8.04994320458038e-10 -5.91643759181103e-08 -2.84998939576327e-09 4.89177731333761e-08 2.45655550863281e-08 -1.79599475143505e-08 3.12661011038289e-09 2.96583519324904e-09 1.11985700110973e-07 -3.85259556085715e-08 -4.40433222783029e-11 4.50105567078867e-09 1.03101396372213e-09 -9.75238817113757e-09 -4.97967881727416e-09 1.91129609434982e-08 -1.2480205024834e-08 1.10741972990362e-08 5.12672193251238e-10 -1.66436153530377e-08 2.04966298815526e-09 -1.40201965861305e-08 -2.28529031089881e-08 -1.06650903953039e-08 2.2365455656844e-08
"R2020" -2.97843229177223e-10 3.93209693671441e-09 -2.37904231415761e-09 1.79427520455505e-09 -2.37455168407308e-09 7.15300726839861e-10 1.09633128246327e-09 9.56976536619986e-10 1.93222941047792e-09 1.37425089407775e-09 -4.23851102144202e-09 7.03386830025497e-10 4.67557718152651e-09 -1.86951682607381e-09 -1.39394836674322e-09 3.89714447199257e-09 1.5260449675131e-09 1.1522987810311e-09 1.47979003651511e-10 -1.47268992458892e-09 -8.60042473327532e-10 1.09685037168572e-09 -1.44647327855487e-09 -1.53100774047695e-09 -5.3047855880919e-09 1.15985343490614e-09 1.12828649767299e-09 -2.09201382462396e-09 3.70553136846296e-09 -1.12404927088977e-09 -3.56910364512115e-09 3.16604741796088e-09 1.21447191782473e-09 -6.89041405327455e-09 -2.13366270682717e-09 4.37042404325888e-09 2.46675423041127e-09 -3.55530956595968e-09 5.61531078766229e-09 -8.86342295700465e-09 -4.17502384983486e-09 1.16747916577858e-08 1.18875767443447e-10 -1.09983964805062e-09 -1.56618594893501e-08 5.80170734307228e-10 1.71187835169901e-08 -1.54961838758817e-08 8.07569174805757e-10 -5.50353052726429e-09 -2.48163230781363e-08 -3.85259556085652e-08 8.87764562321047e-08 2.89473362550485e-09 -3.21783396518553e-08 1.58332444362953e-09 3.18849437721142e-08 -1.60786383167883e-09 -5.29125988200536e-09 -6.07026511023175e-09 -1.65128146214728e-08 9.12580392891352e-09 1.24942668725971e-08 -1.89498120890241e-09 1.40415492383192e-08 3.51728200995047e-09 2.79529334181705e-08 -2.87709077592913e-08
"R2021" -1.86835095487464e-09 2.01749040439215e-10 -1.06252933791494e-09 1.05028925146897e-08 -1.58102748634142e-10 -1.8662469275685e-09 1.03376085293386e-08 -1.56470483998129e-09 -3.38559294262431e-09 -2.92875731515611e-09 -4.13196391199274e-09 1.21589830509894e-08 -4.25240251413647e-10 -1.61338261293869e-09 -5.50665254875688e-10 1.08355516072989e-09 8.4320748956264e-10 9.98520144971762e-10 4.65395729301622e-10 -1.61770565851623e-08 -6.18712432470045e-09 2.64791796022104e-09 1.59696833240078e-09 7.62106708377189e-09 -6.83326140551112e-09 2.88249752361381e-09 -5.46753676741626e-10 8.99011362865455e-11 -4.24839230896049e-10 -9.44409876391946e-10 -8.4278227966295e-11 2.54767872825004e-09 1.30543167048821e-09 1.28829110587949e-09 7.59533850488263e-09 -2.17448840911613e-09 2.23810219838453e-10 -5.63904064188857e-08 -1.90354608234063e-08 1.95386804605157e-08 7.96923029488558e-09 -1.27603178958405e-08 -2.76830307880442e-09 -9.3176420625882e-08 -5.5931515087565e-09 -3.67973752367448e-08 1.51057537622137e-08 -7.51340882951532e-09 1.36073828290899e-08 -2.39424070071269e-09 -1.26532630800885e-09 -4.40433222779402e-11 2.89473362550274e-09 1.25544550659273e-07 -9.22983443289205e-09 7.29997495902255e-10 -2.3155198977296e-09 -8.87965957847644e-09 5.86282661132026e-10 1.72650041283213e-09 3.26755015000383e-09 1.87234396583756e-08 1.72500551385458e-11 -1.04123433775416e-09 -8.62378025908209e-10 5.05270430255048e-09 3.33520124749382e-09 1.23128808319515e-09
"R2022" 1.82646858201739e-09 -1.04702353732089e-08 -2.29957987480564e-09 3.10611580381573e-09 9.88473937361836e-09 -1.19188546131377e-08 -3.2113753084218e-09 -5.69478506553103e-10 1.99295829089546e-09 6.50776123972531e-10 -5.15178763655154e-09 5.5698591559765e-09 1.66041474718142e-08 7.66753052990717e-09 1.36883231768523e-09 -1.25714723013987e-08 6.05181397876108e-09 2.10301646637408e-09 1.15333158844078e-09 -2.45268650140155e-09 2.54506059193429e-09 1.54258786035142e-08 3.88478350461804e-10 -9.86600013451493e-09 -4.5136949736347e-09 1.90551592451396e-09 8.88309369365408e-09 5.84349643067021e-09 -1.57430341999424e-08 -5.37173434347570e-09 -4.68903563262389e-09 -1.22127008130823e-09 4.33108132181471e-09 4.59843040241653e-09 -2.48146238452691e-09 -3.9134751369814e-10 5.69118777201514e-09 2.41242487589073e-09 -1.58963066618962e-08 2.41655290189789e-08 7.75152163606143e-08 -3.70205663127406e-08 -5.39352478577756e-09 8.42524580022557e-09 -1.58552289078047e-09 -4.32985070972078e-09 -4.1109720174812e-09 3.30138547322161e-08 6.08720014077826e-09 -2.35273107462511e-09 3.07317074957646e-08 4.50105567079712e-09 -3.21783396518453e-08 -9.22983443289352e-09 3.49587973725698e-07 -1.6045953404765e-08 -1.12294019928861e-07 3.38158844293774e-08 -5.70483755571724e-09 -6.9439929128896e-09 3.21830400094973e-09 -1.07378409904877e-07 -1.33289054491887e-08 -1.43420804322176e-07 1.45456562356791e-10 -2.34735341190596e-09 -8.0414117789609e-08 3.94930660565931e-08
"R2023" -4.23085217481981e-09 -1.69414811393585e-08 -7.10503324665286e-09 2.96571318072432e-09 -4.83261083428359e-09 1.42414535942787e-08 5.2252593873528e-09 -1.20733925382325e-09 1.65222299949255e-08 1.0213798066851e-09 1.69448657737738e-09 -1.15979804339044e-08 -6.35690866852882e-09 -3.12407766144413e-09 -8.19943706923562e-11 5.46756702445873e-08 -1.11617115533028e-08 1.25293272526147e-10 5.09229416621091e-09 4.74700331798762e-10 -3.80791056350034e-08 -8.19247181685923e-08 4.25994353353602e-08 -4.72507418911416e-09 1.54234693084613e-10 -2.54408974406878e-09 1.87225536617706e-08 -1.66828677239711e-08 -3.27400986466484e-09 2.45743415025926e-08 5.65479680499686e-11 -5.48796827039026e-12 -3.23114477707319e-09 2.07279192461632e-09 -5.39078000858352e-09 2.9805644211923e-08 6.72525948353807e-09 4.42399687746016e-09 -8.77556856900182e-09 -6.90687278576474e-09 1.00083131277825e-08 -4.10025470205416e-09 -4.62183341287388e-08 -1.68665009035527e-08 -7.51291061745232e-09 1.48383146791293e-08 9.57264974042025e-09 1.15707729115858e-08 1.26413313486204e-08 -9.60025015817069e-08 2.99923561333872e-09 1.03101396372368e-09 1.58332444363081e-09 7.29997495904594e-10 -1.60459534047684e-08 1.28687602937993e-07 -7.27929414972826e-09 -4.03292695318544e-09 -2.21473059185323e-09 1.90595733031143e-09 -4.07275718763832e-08 2.76551770075225e-08 -3.57460402674483e-09 -8.35346156274358e-09 3.32526058774173e-09 5.4865822174053e-09 4.00979613137397e-10 -4.6426388328846e-10
"R2024" 1.71855147956103e-09 1.89575041251729e-09 -1.75362536351814e-08 -4.11041488154957e-09 7.30079377970811e-09 -5.54153918146855e-09 -3.71464182100789e-09 4.86761018701432e-09 4.62776799850505e-10 3.4046682242974e-09 5.55309083098267e-09 3.24062008950312e-09 6.42158804164048e-09 -1.69873399258168e-10 1.6995561659022e-09 9.3474475419466e-10 4.23177939507548e-09 -4.6184271197255e-10 -6.8849327018305e-10 -1.7297506184577e-09 -4.02740941133588e-09 1.27997784784511e-08 4.52918893532469e-09 1.50459426182541e-09 -1.01355464444408e-08 3.46842453291181e-10 3.36165859927587e-08 1.00805353731977e-08 -7.79234590753403e-10 -3.97288776808466e-09 -4.53033274194496e-09 -2.64320648083731e-09 4.34825560917411e-09 -1.77098423888574e-08 7.94081837015563e-09 4.29074450906445e-08 -3.35130228476268e-08 3.1986873106268e-09 4.6171915244214e-09 1.63922215874973e-10 4.37019330802882e-09 2.17110704981051e-10 -7.57723115244697e-09 -8.46615817623103e-09 3.38336595814799e-10 2.66209083042376e-09 -7.27804146709422e-09 1.74650432366578e-09 -4.21466371435086e-09 -2.32599184739441e-08 -7.21296425858307e-08 -9.75238817114192e-09 3.1884943772115e-08 -2.31551989772973e-09 -1.12294019928872e-07 -7.27929414972201e-09 2.69270007357038e-07 1.61175136268434e-08 9.85662084388526e-09 1.60027920627715e-08 -1.1077111618711e-07 -4.86711635025832e-09 -2.40388187282289e-08 -3.57486245305414e-08 3.41370827583351e-09 1.65336034315024e-09 3.24383827480192e-08 -4.64626358627302e-09
"R2025" 4.04702158164397e-09 -3.8609846454453e-09 -5.67490842811335e-09 1.82527944370748e-08 8.57817797216136e-09 -2.45282258002158e-08 -1.84736253543218e-08 1.16867730626939e-08 3.52842782049038e-08 1.01286667605414e-08 6.41734086414499e-11 9.92495304827612e-10 5.08915919381806e-09 -3.70600478055712e-10 4.90836019702921e-09 -5.70705884063248e-10 1.8203399633776e-09 -1.64156521398765e-10 -2.10178305789142e-10 -1.18306643224674e-08 -1.10983538003297e-08 4.65608991097903e-09 1.32312019738882e-08 -5.98745192398637e-08 4.10934352624411e-09 -4.36354398732432e-09 9.07756062148314e-09 3.99051031355095e-08 -1.03858030790202e-08 -7.43675476430183e-10 -9.28621406238483e-10 9.35955786006798e-10 1.76286353870917e-09 -4.84064071208590e-09 3.43868566723277e-10 1.26943249028933e-09 -1.04568098426118e-09 -2.03353003068781e-08 -8.30355264794824e-09 -8.01223852350294e-09 -5.84622703247375e-09 -1.49898220258044e-08 -6.73027921207576e-08 1.77151183265589e-10 -2.68786283956897e-09 1.47563951356137e-08 -5.2729035049777e-09 2.01397605811256e-08 1.48391889013341e-08 -1.6548230059216e-08 -5.53842255495315e-09 -4.9796788172735e-09 -1.60786383167921e-09 -8.87965957847978e-09 3.38158844293871e-08 -4.03292695318565e-09 1.61175136268377e-08 1.37777868444859e-07 -1.7086144131769e-09 5.41949634659644e-09 3.56438811313917e-09 -1.16521275908001e-07 -1.88760596077508e-08 -3.02900632826256e-09 2.42934914946828e-09 7.33763816570294e-09 -3.47461179779679e-09 1.24179142728207e-08
"R2026" -2.85005174243567e-09 2.84232395425177e-09 3.58239917079068e-09 -1.74853239010395e-09 -3.20412082879895e-09 5.98879296688134e-09 -3.24999320256047e-09 -8.89890768774305e-09 -1.33455381509024e-09 -9.13062485343882e-10 4.5604445665795e-08 -3.51246975217805e-09 -6.20581168377149e-08 1.25210455416291e-08 2.11993798915073e-09 -2.21118594136492e-09 5.59986529124388e-09 -8.60858816557319e-09 -2.08723115772408e-08 2.46177872429114e-09 -7.13202307086723e-09 3.43046356326476e-09 3.51725419672473e-10 3.70362003401648e-09 -1.34774011982055e-07 1.92275966868949e-08 -1.78615597984891e-08 -2.7279285997614e-09 -3.39408253092728e-08 8.86420039431756e-09 5.16197427092169e-09 -5.16361264505201e-09 2.76716958340991e-09 3.67339666227364e-08 3.27336118306799e-09 6.93821409640352e-10 4.91857346501975e-09 1.18161818736372e-09 2.21461679156484e-09 -1.76221034616864e-08 1.01220068878639e-09 1.16655834645208e-08 -4.58571514777859e-09 -1.80910579902052e-09 -3.26328055099142e-08 3.46044103980174e-09 2.73852647397718e-08 -1.14943771623968e-08 4.00178800119482e-09 6.07233464189765e-09 -3.67168566303440e-09 1.91129609434997e-08 -5.29125988200905e-09 5.86282661131432e-10 -5.7048375557133e-09 -2.21473059185403e-09 9.8566208438911e-09 -1.70861441317722e-09 2.06233323272005e-07 -5.11169982611124e-08 -5.61008205343387e-09 9.5173837114757e-10 4.46240565055485e-09 -3.90708981968682e-09 7.83726602708506e-09 8.28108538653691e-09 5.5037858811145e-09 -3.8560151249536e-09
"R2027" -1.51425006881557e-09 7.88342485078537e-09 -1.00607499481363e-10 -4.37347380308602e-09 -6.93232020447657e-10 -2.05231818804236e-10 2.18691336532377e-09 4.31381412939083e-09 8.07256441929049e-09 -4.06700991448025e-09 -7.1885080094714e-09 -2.87178266377847e-09 7.40199690680252e-09 -4.98310357995995e-09 1.31341609126392e-09 -1.95714222946785e-09 -3.68926637526779e-10 3.06623434517398e-09 4.45848915769601e-09 2.63244117000643e-09 -4.04064093893028e-09 6.65116377768026e-09 5.63811959872118e-10 -4.10535397408518e-09 2.21840618004121e-08 -9.99168835962479e-09 1.57028006830583e-08 2.14697957126284e-09 7.62339928647587e-09 -1.57378091505808e-09 1.30923757985023e-09 8.77699369296304e-10 6.12383899255696e-10 -1.33915299514036e-08 3.21118705675048e-09 -9.61261573801309e-09 9.34892542007791e-10 1.37887130364372e-09 -1.27284408367172e-08 -9.34045417813235e-11 2.06209487170986e-09 -4.22170054161791e-09 -1.43998903307316e-08 -7.22080004848792e-09 -1.00099291421878e-08 2.74755381342703e-09 1.22985672828223e-08 2.19886806894314e-09 2.9933632917816e-09 -1.12835056708105e-09 -2.06228749149404e-08 -1.24802050248314e-08 -6.07026511022987e-09 1.7265004128311e-09 -6.94399291289514e-09 1.90595733031261e-09 1.6002792062771e-08 5.41949634659854e-09 -5.11169982611147e-08 1.28713631161871e-07 -4.09561564103073e-08 -1.51853915433744e-09 -8.05851637634843e-09 -2.57022264042895e-09 -1.00821478113243e-08 1.02982504981037e-08 -2.08311989905024e-09 2.01767340400688e-08
"R2028" -2.23289490395207e-09 3.61197039403421e-08 3.6493378195133e-08 8.56764238358871e-09 -9.7953709749336e-09 -2.80299192219493e-10 2.75264177442736e-10 3.14745821712546e-11 -9.71132276962157e-09 -1.54196988830407e-09 -1.19696603038253e-08 3.53225885389881e-09 -9.27120500721448e-09 -4.87813759969007e-09 -1.02359000363945e-09 4.11634599892067e-09 -1.32814446415579e-08 -3.56357642104025e-09 5.03567040096469e-09 -1.19708996918506e-09 1.52076434295955e-08 1.63437095772265e-08 -2.07597570253422e-08 8.49645469315564e-10 2.00199068014581e-08 9.83145932164532e-09 -1.43312022197352e-07 -1.26861503289736e-08 8.80498300860561e-09 1.6641129510146e-09 9.33924526885768e-09 6.19973402015554e-09 -4.93812238250151e-09 2.39901038919705e-08 8.38611512697916e-10 -1.1741178728993e-07 -2.07635521579691e-08 -1.09954908997359e-08 3.60080987825442e-09 1.13234349100647e-08 -2.08345851753072e-08 -6.38136953684245e-09 2.09423913136856e-08 6.05384357162458e-09 7.42165997961277e-09 -7.8637749887388e-09 -1.55883317429319e-09 -8.04190568516796e-11 -3.04271086474603e-09 1.05131834838683e-08 4.50860951518598e-08 1.10741972990324e-08 -1.65128146214673e-08 3.26755014999648e-09 3.21830400095444e-09 -4.07275718763839e-08 -1.10771116187128e-07 3.5643881131505e-09 -5.61008205343476e-09 -4.09561564103039e-08 3.14099653517252e-07 2.15112414003735e-08 -1.19718029069848e-09 3.95305897485644e-08 -3.93008330820868e-09 -9.99757767012038e-09 -9.08956059849058e-09 9.26430711404813e-10
"R2029" -2.4277175549887e-09 7.69586252425071e-09 -2.78391359952527e-09 2.04106936906331e-09 -6.27362892601424e-09 2.73850818155047e-08 1.804594594692e-08 -1.28801349948925e-08 -1.92258470108946e-08 -1.18662248781065e-08 5.78538180723112e-09 -1.04321263923607e-08 -9.85327199763847e-09 7.84576041828061e-10 -3.62620389867961e-09 3.2686663735065e-08 -1.72414986566283e-09 -2.58752908582818e-10 1.364748867444e-09 1.12327755347248e-08 -2.56074904394647e-09 -5.12152303329254e-09 3.01693391371713e-09 3.00354214551702e-08 -1.73535847881547e-09 5.7098456360824e-09 -1.53873353319727e-08 -5.04907817191133e-08 1.47245443146194e-08 -1.22452536976954e-09 2.6224643366745e-09 -4.26458563604668e-09 -3.35743412228454e-09 -8.15919585403342e-09 4.67759537042823e-10 -1.11449187882329e-08 -6.81764254528187e-09 -1.19072731870024e-08 1.01449750857145e-08 5.39834558462632e-09 -5.84938951952943e-08 2.2992725550666e-08 4.26883439385724e-08 -7.04925437086398e-09 4.28622104692046e-09 -7.74339925209289e-09 7.25908862457546e-09 -2.54300912329691e-08 -1.55358332516578e-08 -5.51177006896345e-08 1.89053952382279e-09 5.12672193249404e-10 9.12580392892171e-09 1.87234396583732e-08 -1.07378409904886e-07 2.76551770075256e-08 -4.86711635025444e-09 -1.16521275907996e-07 9.51738371149535e-10 -1.51853915434202e-09 2.15112414003803e-08 2.77164572092083e-07 2.68253150475484e-08 4.94426040823698e-08 -3.77109745803205e-09 -8.44800404678220e-09 1.43514640455261e-08 -1.86646244755534e-08
"R2030" -2.45964305675555e-09 4.09523011298413e-09 5.51652731526646e-09 -1.11255684413408e-09 -6.50752712326368e-09 1.70756142462548e-08 3.07881429659574e-09 -1.00611322035994e-08 -6.75805607259863e-09 -4.65574865755875e-10 5.26228755941227e-10 -3.64262848038373e-09 -2.77664393798964e-08 1.92888890078249e-09 -3.95598502276965e-09 3.34794898656747e-09 1.98241180342889e-11 5.47182990766801e-10 1.02451623941157e-09 -1.67049410073409e-10 -6.5180443649658e-10 6.47424894440667e-09 -7.61970629998167e-09 9.89891069954847e-09 5.77066329260853e-09 -1.98085523882908e-10 -3.3541348710834e-09 -6.67339398262417e-09 8.28116891149338e-09 -5.58197641490125e-09 7.63404323083336e-09 1.52912119411842e-09 1.90351879419886e-09 -5.27529282447956e-09 5.11238191319855e-09 -2.71469035833416e-09 1.91215496281957e-08 3.55987051657287e-09 2.5923735871192e-08 -3.47880213028803e-08 1.44766862174174e-09 7.44492445751261e-08 1.38415818243483e-08 -6.10821119879915e-09 1.80104407113052e-08 7.23144501995998e-09 1.64832453279083e-08 -1.77528259234543e-07 -5.93630857006786e-09 2.33111399996851e-09 -6.58601877920198e-09 -1.66436153530319e-08 1.24942668726008e-08 1.7250055139682e-11 -1.33289054491954e-08 -3.57460402674398e-09 -2.40388187282212e-08 -1.88760596077485e-08 4.46240565055565e-09 -8.05851637635153e-09 -1.19718029069944e-09 2.68253150475554e-08 2.2136086242799e-07 -1.93513302454171e-08 -5.04780001162238e-10 -1.69711295686456e-08 -2.26442671643191e-08 -4.89963592996812e-08
"R2031" -1.20160866035233e-09 3.61199298967834e-09 3.19562376258596e-09 1.32232108277895e-09 -5.46197903910744e-09 8.20471801633568e-09 -1.23900110124585e-09 -4.1577802838712e-09 8.99446791982733e-09 -9.37202823129554e-10 1.687714449596e-09 -7.01556101825416e-09 -1.25241398728822e-08 9.98842775318834e-10 -6.67311078796763e-10 7.52787440641552e-11 -3.66211010240956e-09 -7.74021217439137e-10 1.05577615098854e-09 1.08896813612558e-09 3.04707043984800e-09 -5.18764061816451e-10 7.24595676003757e-10 -1.44419676502714e-09 7.68508721199227e-09 -1.67142442841994e-09 -1.4633534434463e-08 -3.54273021367915e-09 4.72737822257066e-09 4.45681384646234e-09 4.50410382800559e-09 1.34034237215469e-09 -4.68802074299711e-09 -8.4902192895656e-10 -2.21643314232737e-08 -1.5271790109888e-08 2.00944239067666e-09 -5.11409478222859e-09 -1.38124503713236e-09 -1.57319700792827e-08 -1.11598031546665e-07 2.26055033942261e-08 -9.81564498410763e-09 1.59740170469728e-08 -2.12692035123204e-09 6.03891768354739e-09 9.16478026683711e-09 1.57820501695688e-08 2.41853846424293e-09 1.55906407981462e-08 1.30575362138266e-08 2.04966298815716e-09 -1.89498120890454e-09 -1.04123433775518e-09 -1.43420804322182e-07 -8.3534615627451e-09 -3.57486245305449e-08 -3.02900632824698e-09 -3.90708981968458e-09 -2.57022264043512e-09 3.95305897485619e-08 4.94426040823942e-08 -1.93513302454211e-08 2.02945906693101e-07 1.8095034980053e-09 3.50482105771522e-09 2.45681161917084e-08 -5.85366088847041e-09
"R2032" 1.06829317660562e-10 -1.52345827438757e-09 1.92607264528794e-10 2.0516619904196e-09 -4.14382537959314e-09 2.02784726634468e-09 -3.14765394520631e-09 -8.36722337535674e-09 2.46718459275939e-10 1.88365505209026e-10 -6.67013447990513e-09 6.13341755359818e-10 2.06549085165696e-09 1.70247618029884e-09 -6.93617500566121e-10 1.87077990937335e-09 -2.86477616816687e-09 -1.42047580781607e-09 3.51478848046419e-09 -1.19985098486878e-10 2.28336960772399e-09 -2.62636528726159e-09 -2.19137412407928e-09 -5.12347733989515e-11 -4.64858051434793e-09 2.82907379622423e-09 -3.80508874467088e-09 -9.07114835180469e-10 2.66400199828685e-09 8.83818599588344e-10 -1.13251553949704e-08 3.6505677452571e-09 -3.20172683185438e-09 8.54369387544869e-09 -5.65774212534602e-09 3.12478595297549e-09 8.82387942018336e-10 -2.47764322299729e-09 -3.80298185498096e-09 -8.3099956196435e-09 -2.91508832390314e-09 6.60600787367013e-09 -1.34838833028419e-09 4.56423719978766e-09 -1.79145683875836e-08 4.47382592881123e-11 9.16597069385159e-09 -2.28727189850237e-09 2.88201038496955e-09 -2.59533931699838e-09 -5.7452086131521e-09 -1.40201965861286e-08 1.40415492383213e-08 -8.62378025909084e-10 1.45456562361788e-10 3.32526058774140e-09 3.41370827583028e-09 2.42934914946585e-09 7.83726602708953e-09 -1.00821478113249e-08 -3.93008330820177e-09 -3.77109745802642e-09 -5.04780001159409e-10 1.80950349800459e-09 3.17011635541241e-08 6.68385291569524e-09 -2.03357962665289e-10 6.5185391669464e-09
"R2033" -1.42118719222085e-09 6.80352749326963e-10 -3.0229010145037e-09 -5.05071480245516e-10 2.09945284803956e-09 1.77849868836571e-09 -1.24679346830891e-09 4.42733360679539e-10 3.22694865473541e-09 -2.78008541053759e-09 2.14402484332777e-09 -3.19176848250335e-09 -8.31830208963622e-09 2.20152004959797e-10 -1.7802838124765e-09 -1.29505017976683e-09 -1.88653022827164e-09 -3.98793186802647e-10 5.56349417124792e-10 2.55996234787613e-09 -3.26667737200726e-10 -3.77237641914806e-09 3.71168606971522e-09 -1.09325787933234e-09 -7.74516938902189e-09 -1.82387455489687e-10 2.92443325878259e-09 -5.06334976977336e-10 5.81875216421049e-10 2.37498175316477e-09 1.06362060191813e-09 -3.37584064722189e-09 -7.06803788689753e-11 2.54011127798861e-09 1.37403980339161e-08 4.01592531900223e-09 -8.83246781517167e-11 -3.72399951521598e-09 -3.97156369819091e-08 -7.84583310726323e-08 -5.57420793229417e-09 4.70146262156363e-08 -1.21547397765343e-08 -2.49196559984067e-09 -3.29722052576049e-08 3.02082431402277e-09 2.13470913284683e-08 -2.3252272466024e-08 4.60459186549143e-08 1.30625907058953e-09 3.84108487228855e-09 -2.28529031089937e-08 3.51728200995035e-09 5.05270430255046e-09 -2.3473534119001e-09 5.48658221740594e-09 1.65336034314773e-09 7.33763816570339e-09 8.28108538653842e-09 1.02982504981037e-08 -9.99757767011957e-09 -8.44800404678183e-09 -1.69711295686401e-08 3.50482105771254e-09 6.68385291569453e-09 6.70772627671496e-08 1.64090407318907e-08 -9.62045638875179e-09
"R2034" -1.26935527953753e-09 3.55579265790857e-09 -2.5081167457651e-09 6.23038017337218e-10 -7.58189903880523e-09 2.33328728411794e-10 1.68503631322207e-10 3.45368247174841e-09 2.47622630343054e-09 1.40036133410117e-09 5.5076560260257e-10 1.00331662645378e-09 -7.16509796627572e-09 -3.41251342882236e-09 -1.46780391922813e-09 -7.9531051035504e-10 -1.92893721438135e-09 9.69958205732627e-11 -7.23435886777804e-10 -1.47829152781959e-09 8.60403619776876e-10 -6.79091577731807e-09 3.64026403452652e-09 -3.75686542390872e-09 4.48399264910452e-09 -1.12324551624585e-09 -7.31472980167459e-10 3.385089640647e-09 6.4976087401712e-09 4.02797307508898e-09 2.22176641380977e-09 3.72916438994934e-09 -2.95210600327621e-09 -2.07605465846076e-09 5.06909849812338e-10 6.19914953214967e-09 -3.50536240832569e-09 -3.35982109281948e-09 2.16966014431499e-08 -4.85597832829653e-08 -1.58858296720438e-08 4.27328340296581e-08 3.08746035523592e-09 -1.98738513849927e-09 7.52594337905238e-09 2.66124075220299e-09 -9.80964121013142e-09 -2.19472897505792e-08 4.01824756885214e-09 7.53820710260058e-09 -7.45757488368776e-10 -1.06650903953024e-08 2.79529334181633e-08 3.33520124749168e-09 -8.0414117789605e-08 4.00979613137656e-10 3.24383827480165e-08 -3.47461179779522e-09 5.50378588111528e-09 -2.08311989905314e-09 -9.08956059848678e-09 1.43514640455293e-08 -2.26442671643165e-08 2.45681161917108e-08 -2.03357962665467e-10 1.64090407318913e-08 7.69273795422698e-08 -5.7828667527179e-08
"R2035" -2.6751415891293e-09 -6.11054277635785e-09 4.56241632394929e-09 2.22900270896211e-09 5.19239702722024e-09 -2.43144575517765e-08 -2.98982249046212e-09 2.21631173437409e-08 1.5693853876021e-09 -6.15217454526561e-11 9.12843048912706e-09 2.09794380195139e-09 3.69731959590335e-08 -9.12835390537942e-09 1.48037424584627e-08 -4.62506052486263e-09 -1.26792046288813e-09 -1.93861937612184e-09 -1.96097554364831e-09 2.42376225167759e-10 3.26612181635595e-09 -3.04901194456055e-09 1.54839280924899e-10 -7.04110262532265e-09 -1.83365058065098e-08 1.89885868950967e-10 8.95625653659069e-09 6.92012709083381e-09 -1.89823385921109e-09 5.14109312256933e-09 -1.19555134364625e-08 -7.540843417773e-09 -3.40641476729463e-09 1.94495164607367e-09 6.98116658076546e-09 -7.48252109312831e-09 6.1576730942875e-09 -2.17051707873685e-09 -3.62662904806764e-08 5.66023316809015e-08 8.01105024687866e-09 -4.22871326398916e-08 -4.03810189272324e-09 -1.15669274854693e-09 -4.2568987531032e-08 -7.37490241880593e-09 -6.60995834130758e-10 3.07683062824437e-08 -2.04880011380575e-08 -8.89342007872064e-10 -6.78168532474679e-08 2.23654556568443e-08 -2.87709077592953e-08 1.23128808319399e-09 3.94930660565937e-08 -4.64263883287472e-10 -4.64626358627066e-09 1.24179142728244e-08 -3.85601512495209e-09 2.01767340400662e-08 9.26430711403357e-10 -1.86646244755535e-08 -4.89963592996804e-08 -5.85366088847223e-09 6.51853916694767e-09 -9.62045638875149e-09 -5.78286675271779e-08 1.67045313033484e-07
