# Supplementary material for: NODDI and Tensor-Based Microstructural Indices as Predictors of Functional Connectivity
Source: PLoS One. 2016 Apr 14;11(4):e0153404. doi: 10.1371/journal.pone.0153404 (PMC4831788; doi:10.1371/journal.pone.0153404)
Supplement: S1 Data — a) Functional connectivity matrices, both fMRI and EEG connectomes across all subjects, in the form of precision matrices and b) structural brain connectivity matrices across all subjects and microstructural indices. Columns and rows are named according to the corresponding brain region that represent. (ZIP) [file pone.0153404.s001.zip › DATA/EEG/32/precShr_EEG_wholeTS1_4.txt]

"C1001" "C1002" "C1003" "C1005" "C1006" "C1007" "C1008" "C1009" "C1010" "C1011" "C1012" "C1013" "C1014" "C1015" "C1016" "C1017" "C1018" "C1019" "C1020" "C1021" "C1022" "C1023" "C1024" "C1025" "C1026" "C1027" "C1028" "C1029" "C1030" "C1031" "C1032" "C1033" "C1034" "C1035" "C2001" "C2002" "C2003" "C2005" "C2006" "C2007" "C2008" "C2009" "C2010" "C2011" "C2012" "C2013" "C2014" "C2015" "C2016" "C2017" "C2018" "C2019" "C2020" "C2021" "C2022" "C2023" "C2024" "C2025" "C2026" "C2027" "C2028" "C2029" "C2030" "C2031" "C2032" "C2033" "C2034" "C2035"
"R1001" 8.0139610499713e-08 -1.61283918809505e-09 -7.13490589355246e-09 -5.31800135869799e-09 1.05556272623818e-09 -6.12706854356389e-09 2.20135719393888e-08 6.52993613266606e-08 4.79220006383915e-09 -1.25139151684627e-08 -6.92156818357059e-10 4.1345808169583e-09 7.49495776806225e-09 -1.02317822276592e-07 -1.46023276445106e-08 -4.79455343336067e-09 -2.51397602512989e-09 4.48518059050318e-10 -2.21511335771166e-09 -4.47438059801638e-10 2.07221336296279e-08 7.94223713300186e-09 3.92331295679538e-09 2.14599679019058e-10 -1.40357010355925e-08 6.05954695699383e-09 -1.41877240890958e-09 5.65401253416317e-09 1.66424457586437e-08 -9.0439750286971e-08 1.30855240456859e-09 7.57092108187138e-10 1.22039076925491e-08 7.7659284328246e-10 -1.23962612975237e-09 5.71162100398121e-09 -2.16501456117721e-09 6.84464006762374e-09 -5.34752753719482e-09 3.77057796732581e-10 -3.77074931863059e-10 4.54714024571154e-09 -8.35678975235417e-09 -5.20660569314215e-09 7.8320001494014e-10 4.04703082363119e-09 -2.05308796736411e-09 -6.30932901747812e-09 3.41616622306887e-09 4.39388866912163e-09 3.64110684243324e-09 -6.81193200690228e-10 2.33343923460474e-09 -3.36521065400206e-09 1.31032565505148e-08 -7.98942846764004e-09 2.35593028177293e-09 -5.41617220281248e-10 9.34532569998636e-09 -6.28012851232598e-09 -4.6378875037164e-09 -4.1214652459384e-09 3.04185323337629e-09 -1.51939461973965e-09 -3.8701948187282e-09 3.25202193222558e-09 -3.03803105213624e-09 -4.41355587750137e-09
"R1002" -1.61283918809438e-09 9.98471400378514e-08 7.27225595024116e-09 -1.19882012772414e-09 4.9948481459236e-09 6.12856435982811e-09 8.19215448615902e-09 4.33102821342332e-09 -7.68204633326464e-09 -2.82579066711758e-09 1.2846603699301e-08 -3.7194796165004e-10 2.20942349102126e-08 -6.69477733656341e-09 -2.68219895452617e-09 -1.11853990690102e-08 -2.29689897426497e-08 -5.44847145657507e-09 1.05316348842165e-08 4.22464459039375e-09 -9.30635605479918e-10 2.89324471308601e-08 1.30188474227257e-08 4.25580869661223e-09 -5.86607836239608e-08 -1.10246120563205e-09 -8.19180590448149e-08 -1.00245024906642e-08 6.77395683503828e-09 -7.208618626703e-09 -1.56098265842683e-09 -7.2831907851718e-09 1.06108850384562e-08 -1.89766129030235e-08 5.18257573016706e-09 -5.91702047360013e-08 -1.38685257916681e-09 6.43366381936425e-09 -3.45634780686241e-09 -2.0344171326129e-08 -1.50100028160731e-09 6.55998168970811e-09 -6.94411294994628e-09 1.4322141022938e-09 -1.21506665026374e-08 5.23492827788602e-09 3.83860869410383e-09 -7.07370288159331e-09 1.25207550353069e-08 7.88208209649633e-09 -1.23753998786571e-08 7.66537092153171e-10 3.96219325352284e-10 -5.60925787821213e-09 -4.61471711432536e-08 -3.90475723896148e-09 -5.67890159577236e-09 -5.43393233106504e-09 3.04289052990478e-08 6.37515465967178e-09 3.84125491605302e-08 1.13625295427825e-08 -1.894609283631e-09 1.77083121969949e-08 -5.32071561942249e-09 9.80674546775566e-09 7.92406372847426e-09 1.18638225080053e-08
"R1003" -7.13490589355418e-09 7.27225595023757e-09 1.43028693081482e-07 7.49714053841378e-10 9.18058744713996e-09 -4.45483269371025e-09 -2.03152474065974e-09 3.45448810082957e-09 2.05489930857801e-09 1.44200609191189e-09 1.55250913266777e-08 7.39315937846747e-09 -2.39046135662985e-08 -1.6594536006767e-08 -8.27510073994252e-10 9.50841089226948e-09 -1.98156611143399e-09 4.5137350088363e-09 4.09187768298878e-09 -4.32113872424921e-09 4.47208156763743e-08 -1.18009016756617e-08 -1.45081257651831e-07 -9.52724293540473e-09 2.64810270752506e-08 -5.31892477994621e-08 -2.80108621897209e-08 1.51922804738258e-09 4.33389881267555e-08 8.5672508926942e-09 7.84227217344387e-09 -1.42900558099444e-08 2.46651516497404e-09 -3.16777796903387e-08 5.15862228511611e-09 -2.23937489131421e-08 -1.77624621521057e-09 -2.69197520854984e-09 4.54101747160899e-09 -1.5582758649665e-08 -1.33890847970131e-09 3.87910083091283e-09 7.26051902003437e-09 -6.04443488521973e-10 -5.06333978177372e-09 -3.78955954856379e-09 3.68068447712477e-09 6.16594139864144e-10 4.14835376800608e-09 1.02198945247235e-08 1.28746699593609e-08 4.47308819470891e-09 -6.25603340266706e-09 5.69732754891172e-09 -2.51136195883727e-09 2.22639502554851e-09 -2.83492835828049e-08 -8.49473861141535e-09 -4.99179478569112e-09 -3.83017320729203e-10 3.94188738173618e-08 6.6421644990004e-09 -4.62062085851307e-09 3.2079656251266e-10 9.60687230831901e-09 4.19091053278095e-09 6.90721426741651e-10 -3.40085109292629e-10
"R1005" -5.31800135869819e-09 -1.19882012772121e-09 7.49714053843004e-10 1.16956239898636e-07 7.71248477152802e-10 6.00602019912942e-09 -3.63810360040624e-09 -1.37636386902245e-08 1.54534502734952e-09 2.37666754142803e-09 -1.73857368881205e-09 1.95355939520448e-08 4.50374980944874e-09 1.37768915645768e-08 -3.63535385295424e-09 2.4585124671073e-08 2.58281344676956e-09 6.09241755469875e-10 3.93797985157357e-10 -4.27365118040231e-08 2.31644860496452e-08 -5.68436123785727e-10 -1.87814928934246e-08 -5.32421401826692e-08 -8.09269572048986e-09 3.66806665653693e-09 -9.72081697915906e-09 -4.12925011498192e-08 -5.31855286847364e-10 8.46328713662217e-11 7.86039963530834e-10 1.61603092643902e-12 -5.66204095008785e-09 6.06203532102549e-09 6.68480390399453e-09 2.81223867600273e-09 -1.16173539250342e-09 -7.06967283552581e-08 -4.68683504012413e-09 1.92121497415882e-08 -1.14668193539606e-08 -1.19078801426266e-08 -5.50551807057139e-09 1.97352349900507e-08 9.53109261631686e-10 -1.93507118604377e-08 1.86276165814277e-09 3.01801667296257e-09 -1.74102184558727e-09 -1.46144502121977e-08 -4.18005547187818e-09 1.45257352458664e-09 2.08564648118171e-10 1.99275040152897e-08 -3.09776274344814e-09 -7.26455800069418e-09 1.18269113658619e-08 3.61891410587392e-08 5.13658818207903e-09 -7.90771195706988e-09 2.9387314010221e-10 -4.59916183919646e-11 1.10832441664709e-09 -1.42848012240797e-09 -3.53717805165722e-09 -6.10534669033647e-09 -6.23398614023783e-09 6.35289375924538e-09
"R1006" 1.05556272623742e-09 4.99484814592386e-09 9.18058744713917e-09 7.71248477152127e-10 5.07076632548666e-08 -1.64115854733217e-08 -7.80531324860386e-09 3.22461808939835e-08 3.75743509189754e-09 3.9946487846151e-09 4.16843890037936e-08 1.35360733798602e-08 -3.39425495058271e-09 -3.03054343394818e-08 -8.09272876713502e-09 -1.3091634765686e-08 5.80095928966334e-09 -3.09413179343601e-09 4.96435260311367e-09 -7.62752869904039e-09 1.71460491093919e-08 2.4017084708156e-08 -2.22660647405954e-08 -6.31501776371625e-09 -1.82040394299602e-08 1.82573608411849e-09 -2.58813449859244e-09 6.39282773570519e-09 3.38482315027794e-08 -2.49988610761238e-10 -1.2131113678563e-09 -4.60616675203499e-08 1.37184570962875e-08 -7.14901833622296e-08 -2.34156273670706e-09 2.2383878591393e-09 3.78771908573688e-09 -7.40142618131842e-10 -8.38009387399179e-09 1.08352307880257e-08 6.91453508861706e-09 -5.2432669170198e-09 -1.10863550786676e-09 -7.87468179696598e-09 -4.23602823154648e-09 -6.42219778408549e-09 4.30361633497661e-09 6.82569389579483e-09 -2.62663906155458e-09 1.50089698934088e-08 -7.2397414387257e-09 3.11817670839626e-09 -3.23615974921682e-09 4.31358041249325e-09 9.39358730714944e-09 -1.79274530138156e-08 5.4545890423133e-10 4.69054783623278e-09 9.78428400422437e-09 1.43091914542034e-09 -5.39379226149347e-09 -6.5299049323358e-09 -1.00650674464556e-08 -8.86096580991709e-09 1.74041728167904e-09 2.56152741688952e-09 -9.76852397144783e-10 1.32592398963428e-08
"R1007" -6.12706854356159e-09 6.1285643598276e-09 -4.45483269371e-09 6.00602019913144e-09 -1.64115854733208e-08 1.80495402893232e-07 3.71895333148165e-10 -1.46087129846423e-07 3.9481529483151e-08 -1.47854355694618e-08 -3.28809117388059e-09 -6.37404329512551e-08 7.71610156478399e-09 1.08735165288908e-07 -6.26687347907508e-08 1.0040494974497e-08 -4.27839201556921e-09 4.34417759362950e-12 1.76108979049924e-09 9.60567728090026e-09 -2.65031923876378e-08 7.25519256418197e-10 9.76932974063259e-09 -1.3465267403245e-08 5.85596045588907e-09 -5.09419966238615e-09 -7.66631572108879e-09 -7.09908709328248e-09 1.83693716779428e-09 1.55687013643861e-08 1.82850395001522e-09 -7.28425335814525e-09 -1.81849659730783e-08 2.34498531733767e-08 -9.7228069624859e-09 -1.15828695852432e-08 -6.96049429519653e-10 -3.18722963542478e-09 1.54000499441735e-08 -4.20006278831987e-08 -5.96338103195857e-09 6.80765634374608e-09 -3.96503721468833e-08 -5.88777839629947e-09 -5.20704789389391e-10 2.48460641963692e-08 -1.54796853455741e-08 6.69520925670434e-09 2.19815276442619e-08 -1.6310913637794e-09 7.94695545867918e-09 -1.12396607974251e-09 -2.1028938940738e-09 4.39890673884567e-09 6.10806874117683e-09 4.82822831538509e-09 -1.40549510371171e-08 5.16085789049967e-09 1.02016491034609e-09 2.61223991198958e-09 1.56859566004482e-08 7.5473091747861e-09 8.80774349983228e-09 2.71792391591379e-09 -1.75300320339967e-09 2.29216375784934e-09 -3.49380799453768e-09 -8.49402360215251e-09
"R1008" 2.20135719393884e-08 8.19215448616307e-09 -2.03152474066128e-09 -3.63810360040738e-09 -7.80531324860357e-09 3.71895333149719e-10 4.065780637639e-07 2.53575792150822e-08 -2.76608753773091e-08 -3.66916334087666e-08 4.05211535326017e-09 -7.08355102374014e-09 -2.40160557372075e-09 -3.72508545730308e-08 -4.25132173870744e-09 1.90348960565745e-08 -1.45111372392184e-08 -5.7958522117987e-09 6.19770349995252e-09 2.96252602253747e-08 1.04312015697775e-07 -1.5634930397335e-08 -7.41912301889411e-09 2.10339820668455e-08 -6.61996373199904e-09 1.53191021840547e-09 -8.34872039557393e-09 -1.6766707404421e-07 -2.397666240549e-08 -3.00360756716658e-07 2.17639663949075e-09 6.88159492918393e-09 7.92970376018644e-08 -7.51743002988412e-09 -1.12665629591947e-08 -3.61643491187398e-09 -2.29205696148794e-09 -1.37428398611913e-08 -5.46514378296855e-09 -1.12729244027721e-08 1.33910395233076e-08 6.56787019601175e-09 2.07678583283167e-08 7.98076975455129e-09 -1.56601999720687e-09 -5.10196153024573e-09 1.09397762588722e-08 -4.08588251437376e-09 1.04476443557046e-08 -2.6343248157711e-09 2.8984000194605e-09 7.43078821713955e-09 -8.7689817942332e-09 4.1940714374256e-09 -4.89915909068197e-09 7.80322986329563e-09 -4.22947559032698e-09 -2.52551533667691e-08 2.52727533462156e-09 7.55740178235533e-09 6.55505538982732e-09 1.40678956476932e-08 7.73634056582166e-09 -9.39962191523918e-09 -3.06777110626962e-09 5.09724071622422e-09 -4.59959307282746e-09 -3.96980696622135e-09
"R1009" 6.52993613266574e-08 4.33102821342161e-09 3.45448810082983e-09 -1.37636386902243e-08 3.22461808939842e-08 -1.46087129846428e-07 2.53575792150796e-08 4.09295563415758e-07 -8.9503127626829e-09 -1.70376741651131e-08 4.55406519154132e-08 4.33050816344171e-08 -1.19883710880356e-08 -4.01183014896128e-07 -5.30058263150331e-09 -1.35819691947758e-08 -4.62784605991177e-10 -4.56684445045426e-09 -7.82857326737176e-09 -2.51825596016936e-09 3.77433157556907e-09 5.95607673816603e-09 -4.85809963415793e-09 -6.62052854097028e-09 -2.61442987568163e-08 7.34171612090799e-09 -3.45091346755062e-09 2.36717688067178e-08 6.6523360073067e-08 -6.11026697092888e-08 -4.4644895845771e-09 -4.19718819868683e-08 6.45130186383945e-08 -5.87517106520266e-08 -2.97951894293217e-09 8.67961858830468e-09 3.09476121229468e-09 1.14204271891965e-08 -1.36243975557963e-08 -4.65285852827702e-09 5.19229054264064e-09 2.6783122194799e-09 9.16502646131637e-09 -2.10912757089303e-09 9.38289074589383e-09 -1.18709590665592e-08 1.18997463638265e-08 -2.98516420368982e-09 1.35768968761858e-08 1.88645406203433e-09 7.18195053080051e-09 -8.24308245018379e-09 -9.57209024917627e-10 -2.51297905744758e-09 1.99902411102616e-08 4.52441776745123e-09 2.97259759594235e-10 -6.00822454847384e-09 1.26671631269435e-08 -1.16322649402365e-09 -1.86916200329615e-08 -1.98594744436587e-09 1.01108405532154e-08 -1.4678348023647e-08 -2.45516874213086e-09 2.24984307590452e-09 -1.55932417038549e-08 -3.96557738035441e-09
"R1010" 4.79220006383866e-09 -7.68204633326503e-09 2.05489930857787e-09 1.54534502735135e-09 3.75743509189761e-09 3.94815294831518e-08 -2.76608753773105e-08 -8.95031276268292e-09 1.21956091870206e-07 9.90502880160923e-09 6.39476082630533e-09 -5.24827024327385e-08 -7.64580888518742e-09 8.4498707609967e-09 -2.36065967141111e-08 7.81969767915754e-09 4.60348156952298e-09 8.17562872770001e-10 -4.21970264993288e-09 6.58843112407734e-10 -1.37127342062239e-08 -2.55248852452412e-08 -2.35021154443144e-09 -8.99601479024201e-08 8.97336616451875e-09 4.22923478431095e-10 1.56333329103399e-08 3.26421188619011e-08 9.18924378564335e-09 2.95482405129411e-08 2.43303144630984e-09 -9.84028283226386e-09 -1.90166287823696e-08 -4.8198030030978e-10 -2.36103108874884e-09 3.83475799374061e-09 4.86616881094674e-09 6.45198439675363e-09 -5.4912121129301e-09 5.1065255516365e-10 -6.2176648948417e-09 -2.54032935411183e-09 -1.12687739984739e-07 -1.52531175211923e-08 -1.9052909830534e-09 3.03977041762361e-08 4.31138128202808e-09 6.59107464265309e-09 5.09904880643675e-09 3.26815881625981e-09 -1.31926233008302e-09 -2.24683332363841e-09 6.49936822304778e-10 -3.92527831965797e-09 2.25009463355371e-08 2.27432141147614e-08 -1.17745664572484e-08 6.27957325221259e-08 -5.78658334206896e-09 6.59310398465613e-09 -8.04128338931073e-09 -2.775199693373e-08 -3.53566287436012e-09 3.51673544062122e-09 9.33602108534413e-10 1.86611077145259e-09 3.82982000077635e-09 7.16229237909214e-10
"R1011" -1.25139151684607e-08 -2.82579066711842e-09 1.44200609191335e-09 2.37666754142603e-09 3.99464878461451e-09 -1.47854355694595e-08 -3.66916334087711e-08 -1.7037674165115e-08 9.90502880161058e-09 1.17158828330789e-07 -1.57742474477812e-09 -1.41955581714187e-08 7.43024271108547e-09 3.21558052164282e-08 1.22707085224705e-08 1.3044028623521e-08 8.60236893524795e-10 1.43597747167353e-09 -1.50094258048468e-09 -1.01567134982994e-08 -3.8537575950998e-09 -7.60555022476755e-09 -4.42819167699115e-09 -5.52261248974235e-11 -9.65710437622623e-10 2.62985083343353e-09 4.01695233087071e-09 -8.27068176464689e-09 -6.09167427488606e-09 2.37360870039328e-08 1.49775614278453e-10 -1.14970731059292e-09 -3.94017077491717e-09 -1.54144717519069e-09 8.31605355293252e-10 5.75738513886631e-09 -2.20240905442933e-09 -7.45208125023758e-10 2.97528757093585e-09 1.19562202230336e-08 -9.15625684555049e-09 -2.49500199470239e-09 -1.04445371808898e-09 -3.54279964337576e-08 5.68771270067667e-10 1.18228393846946e-08 -5.06405789384365e-09 -2.75738806203413e-09 -1.1012030430373e-08 -2.70990362760634e-09 5.76545192014945e-09 -4.0593993158205e-10 -2.59664509821361e-09 -7.21930798007356e-09 -2.66914277255937e-10 -6.98206893533624e-09 6.35489243795439e-10 7.82375679427046e-09 -1.81664936857172e-09 -8.45410830269245e-10 -3.92322974247973e-09 5.32995977011823e-09 -9.00812171640199e-10 5.49027566305604e-09 -2.59160054077398e-09 -4.61860096561852e-09 -2.39473965406888e-09 7.95726701141828e-10
"R1012" -6.921568183574e-10 1.28466036993019e-08 1.55250913266786e-08 -1.73857368881273e-09 4.16843890037941e-08 -3.28809117388042e-09 4.05211535326138e-09 4.55406519154125e-08 6.3947608263055e-09 -1.57742474477953e-09 2.28322844428667e-07 -1.88957438520604e-09 -9.5191236956897e-08 -1.51866882955758e-08 -3.0036541483643e-09 -2.19752405120153e-08 8.09099059119298e-09 -5.38764796781673e-08 -1.79596526284961e-08 6.52784537880184e-10 3.33564090369667e-08 3.6348594193262e-08 -2.05683512047021e-08 -3.34193568241115e-09 -9.18278525128824e-08 -1.0090870677158e-08 -1.28248647720929e-08 -1.53934297488831e-09 9.67993179067145e-11 -2.38250681441491e-08 2.12518932386467e-08 -1.00842843866312e-07 4.40657560801629e-08 -1.14770732627226e-07 -2.28868910024205e-09 6.53228470412461e-09 5.71785404694096e-09 -2.92298938778094e-09 -2.77523504161826e-08 -4.15225033020699e-09 5.34091572817876e-09 1.03971843033431e-09 -1.4069878794996e-08 -1.14154232191695e-08 -2.19579569359162e-08 3.83201641504656e-09 7.36408696640222e-08 -1.78287790387935e-09 9.52649968013431e-09 3.01656082818251e-08 -1.42739988550446e-08 4.81293720003138e-09 4.33939753211181e-09 9.438726967907e-09 2.57929534497335e-08 -2.48735480040122e-08 -1.22432017847059e-08 6.56739822845234e-10 5.44371028981961e-08 -1.23695516441347e-09 -1.32786848031488e-08 -3.79226601788102e-09 5.66037009937834e-09 -6.26523407602109e-09 1.29256354663609e-08 1.33746104057961e-08 3.59796859274373e-09 1.33412440784553e-08
"R1013" 4.13458081695953e-09 -3.71947961651068e-10 7.39315937846871e-09 1.95355939520427e-08 1.35360733798603e-08 -6.37404329512554e-08 -7.08355102373868e-09 4.33050816344155e-08 -5.24827024327386e-08 -1.41955581714188e-08 -1.88957438520607e-09 9.12695052538418e-08 -1.13136650421286e-09 -2.89299376796827e-08 3.58539830793925e-09 -1.66446911548014e-08 -1.63105868513824e-09 6.83773239422977e-10 1.70661941168264e-09 -4.54716439136721e-08 1.276129194948e-08 1.37395784342125e-08 -1.39553686099813e-08 1.02319105503071e-08 -7.11619041519841e-09 -3.07458490730886e-09 -5.58363304688248e-10 2.27999516074847e-08 1.10236133457169e-08 -1.52384269411488e-08 1.20798348213263e-09 1.95728028437563e-09 7.65766211419345e-09 -1.05811922429807e-08 4.68017643069835e-09 3.84944695551592e-09 6.08642081815022e-10 -3.07389080781654e-09 -5.31882287244718e-09 3.31552520635908e-08 8.27433420585401e-09 -1.3383975899612e-08 5.20522232628777e-08 4.49259832400393e-09 2.57534030762248e-09 -3.94803796077081e-08 3.77511084471514e-09 3.27047028110799e-09 -1.11799473510405e-08 9.00460053612743e-09 -5.23926944041371e-09 4.05234841499162e-10 1.82473970521031e-09 1.45374826106633e-08 -9.25477349330318e-09 -9.30736476018528e-09 8.84655842098112e-09 -1.69239254237887e-08 5.63793639475625e-09 -7.0166622599224e-09 -5.69575458114419e-09 1.81403162342158e-09 -4.53328175991477e-09 -9.36069623099327e-09 -7.29882438412191e-10 -6.2007724728195e-09 -1.50899831415208e-09 3.55311176682353e-09
"R1014" 7.49495776806215e-09 2.20942349102114e-08 -2.39046135662985e-08 4.50374980945069e-09 -3.39425495058325e-09 7.71610156478362e-09 -2.40160557372137e-09 -1.19883710880378e-08 -7.64580888518638e-09 7.43024271108599e-09 -9.51912369568982e-08 -1.13136650421244e-09 2.80297234357969e-07 2.05913585060407e-08 -7.6292007945277e-09 1.14797616622049e-08 -6.90745280977899e-09 2.12234063817681e-09 1.5145165204546e-08 1.01600356360647e-09 -3.49460260719434e-08 -1.43756280065888e-08 4.05259773076804e-08 7.37473469421687e-09 -1.11962449752139e-07 1.73338686123568e-08 -1.63883664980958e-08 -7.92251311312141e-09 -4.34424714584594e-08 2.96457190220219e-09 -5.881186403644e-08 3.24649757018128e-08 -1.6719553278252e-08 8.83050019508439e-08 1.76059473731364e-09 1.97771076655993e-08 -7.3002779152128e-09 1.53451353756922e-09 7.88379510585935e-08 -2.85566288228538e-08 1.41968281584159e-09 7.41117142102123e-09 7.47435854099382e-09 -2.75035208148016e-11 5.69551256211404e-08 6.84598882779131e-09 -2.15106653931932e-07 -6.02390644924845e-10 -3.192280243141e-09 -9.80408385779430e-09 6.1650874260758e-09 -1.43937783715635e-09 -3.86613691852783e-09 -6.26770448804661e-09 -6.9803178529547e-09 1.31354217165933e-08 3.49328934304495e-09 -9.87480674284695e-09 4.43749275969003e-08 -5.75631082448565e-09 -4.48385685375792e-09 4.19505108324223e-09 -8.4236723487618e-09 -6.65090401850281e-09 -3.18516294004189e-08 -2.90868107129948e-08 5.37162566334263e-09 -1.59662778364947e-08
"R1015" -1.02317822276596e-07 -6.69477733656476e-09 -1.65945360067693e-08 1.37768915645751e-08 -3.03054343394829e-08 1.08735165288911e-07 -3.72508545730316e-08 -4.01183014896128e-07 8.4498707609968e-09 3.21558052164318e-08 -1.51866882955763e-08 -2.89299376796842e-08 2.0591358506041e-08 5.59425817307854e-07 8.57433176269142e-09 1.99028002849366e-08 2.29045953204438e-08 -1.03538230019858e-08 9.14694581591905e-09 -1.06487197553387e-09 6.81860160096208e-09 -1.49689088167296e-08 1.37759002681768e-08 2.96689864760058e-09 1.15134599906566e-08 -1.42770253136318e-08 1.1106791564164e-08 -3.20180300068349e-08 -1.83874852819937e-07 6.80704886147494e-08 -2.39035099293615e-09 3.34181742337078e-08 -5.27413840544444e-08 7.86998493091105e-08 8.76000393664128e-09 -1.56396275263616e-09 -1.72121213737642e-09 -1.54179415593817e-08 1.94584002510949e-08 1.53658516135213e-08 -9.18504578846713e-10 -1.43861398827733e-08 -3.18412810927849e-09 6.29423829383803e-09 4.40849962590674e-09 3.92939556751082e-09 -2.91868251970934e-08 9.00072519143329e-09 -1.46694760253697e-08 -8.71815232038525e-09 -6.66923853245629e-09 2.78350178282317e-09 2.30545127153157e-09 4.54054002162772e-09 -2.58018606998753e-08 2.01091570907962e-09 4.77330307745238e-09 1.64747319547162e-08 -8.77576107147781e-09 2.70215296136875e-09 9.05943415043686e-09 -9.75321589579794e-09 -1.14636148587333e-08 8.1528697828807e-09 1.48777764724221e-09 -1.14123187658498e-08 1.30098956134323e-08 1.31342961893837e-09
"R1016" -1.46023276445107e-08 -2.68219895452606e-09 -8.27510073993855e-10 -3.6353538529554e-09 -8.09272876713492e-09 -6.26687347907502e-08 -4.25132173870625e-09 -5.30058263150427e-09 -2.36065967141117e-08 1.22707085224708e-08 -3.00365414836385e-09 3.58539830793939e-09 -7.62920079452829e-09 8.57433176268893e-09 5.78692396415887e-08 2.36123625483166e-12 3.7481575773921e-09 -1.65679842582528e-09 1.76767039976315e-09 1.06012784183968e-08 1.42167508200081e-08 -4.06160248887656e-09 -4.023544567849e-10 1.5959034202123e-08 3.56412104668583e-09 3.68601591292412e-09 4.18645279684038e-09 -9.98217751102839e-09 -2.75623023476457e-08 1.26144522676554e-08 -1.14222663551966e-09 1.44654934900423e-08 -3.71931459531194e-09 2.84178615257754e-09 5.20499120244693e-09 1.08929798539078e-09 -1.91057112671102e-09 -2.72355128371922e-09 -7.12269481043847e-09 2.34282135099012e-08 -2.0056863762485e-09 -3.82738347671533e-09 1.77398403561384e-08 5.41159430818344e-09 -4.20727524544461e-09 -3.74592109983298e-09 1.31540616920787e-08 -2.86953211026977e-09 -1.95666305681918e-08 -4.64863660642755e-09 -8.56568894534202e-09 2.97787487136843e-09 2.41741398625558e-10 -4.41148440276217e-09 -1.04964042323025e-08 5.72862937483733e-10 5.858724947046e-09 -3.84196426299524e-09 -6.31693624388591e-09 4.1354676557932e-09 -2.56139714002845e-09 -1.73685443511924e-10 -7.60916840976153e-09 7.80148977015241e-09 2.28814201852541e-09 -1.32902838443832e-09 9.56883378449796e-09 1.03877776445521e-08
"R1017" -4.79455343336113e-09 -1.11853990690078e-08 9.50841089226786e-09 2.4585124671072e-08 -1.30916347656858e-08 1.00404949744961e-08 1.90348960565742e-08 -1.35819691947742e-08 7.81969767915661e-09 1.30440286235189e-08 -2.19752405120157e-08 -1.66446911548019e-08 1.14797616622044e-08 1.99028002849376e-08 2.3612362563479e-12 2.34147763407701e-07 -7.43551114596548e-09 8.31932453906948e-10 2.44069221271679e-09 5.24243657685246e-09 -4.40226877135965e-08 -1.43750139092013e-07 1.37908790328196e-08 1.69455682586904e-08 1.27590190620861e-08 -2.39565346853953e-09 1.60921592620576e-08 -1.21871961904416e-07 -1.21858972102914e-08 2.26067751383222e-08 5.09117780231033e-10 1.09401415300205e-08 3.14910435565783e-09 3.93914701764787e-08 -3.5872368553978e-09 1.39997673989582e-08 -9.59721399634198e-09 -1.6540948420171e-08 6.97725311232706e-09 -8.08696056424099e-09 -1.99519557756145e-09 -2.64943318997277e-09 -2.8125367514534e-09 1.74446462206155e-08 5.92089264527449e-09 3.42967380212408e-10 -1.28262013451715e-08 1.95478088331249e-08 2.42353551729306e-09 -2.07473875217958e-07 -1.74645148119016e-08 -5.46341605336465e-09 -4.90128966639191e-09 -3.51660544620318e-09 1.05414705383555e-08 6.85255705866051e-08 5.66526924645783e-08 3.30776091767883e-09 -1.05057326593235e-08 9.02523155270555e-09 -1.80211744254527e-08 3.72284628427673e-08 -6.09284472631573e-09 2.35997149699739e-08 -1.33650364499324e-09 -6.70363847000128e-09 -7.98799843664995e-09 1.26118102068298e-08
"R1018" -2.51397602513022e-09 -2.29689897426452e-08 -1.98156611143485e-09 2.58281344676818e-09 5.80095928966398e-09 -4.27839201556935e-09 -1.45111372392104e-08 -4.62784605992221e-10 4.60348156952254e-09 8.60236893527925e-10 8.0909905911925e-09 -1.63105868513691e-09 -6.90745280977945e-09 2.29045953204433e-08 3.74815757739299e-09 -7.43551114596272e-09 9.81633656317178e-08 9.29484612909883e-09 -4.27866809387087e-08 1.30706024466003e-09 3.20287284355746e-09 1.05814316775894e-08 -5.18715957447664e-08 -8.20474144511984e-09 -1.39540390789127e-08 5.53032025989199e-09 1.58090945959418e-08 1.2427242360827e-08 -4.73166470057322e-08 2.34863490675082e-08 -1.4269061503253e-08 2.15787663679493e-09 5.84119371188842e-09 -1.76011215149671e-08 -1.40595461941879e-09 1.34581750912882e-08 1.28741932907808e-09 -5.22593942422669e-09 3.42705969407858e-09 -4.04628326371943e-09 3.13977227949053e-09 4.22035078417403e-09 1.92029317746768e-09 -5.82913870931308e-09 -1.50796973160306e-09 -1.96935378307959e-09 8.20988793686125e-09 -7.97739471413646e-10 -9.7360289326756e-10 1.59824105621871e-08 7.65823413265765e-09 1.65725659652331e-09 6.2368387739797e-10 5.15579825026906e-09 1.70769719558365e-08 -1.56152107621469e-08 -3.09308626220998e-09 7.32727117131723e-09 1.22890820174858e-08 -1.00276082438253e-08 -6.63957822153233e-09 -1.35105632206724e-08 5.87817807116043e-09 -1.24520512767269e-08 5.55638321498214e-09 -1.50364029707443e-09 -5.95650638333594e-09 -5.42856650324106e-09
"R1019" 4.48518059049216e-10 -5.44847145657448e-09 4.51373500883557e-09 6.09241755469397e-10 -3.09413179343622e-09 4.34417759333685e-12 -5.79585221179626e-09 -4.566844450455e-09 8.17562872769851e-10 1.4359774716733e-09 -5.38764796781693e-08 6.83773239422259e-10 2.12234063817626e-09 -1.03538230019847e-08 -1.65679842582409e-09 8.3193245390642e-10 9.29484612910028e-09 5.15844762992883e-08 -2.87833907742062e-08 -4.20545736071833e-10 -8.55491729765095e-10 -7.96829663106818e-09 -1.02124092274808e-08 -4.91153864314552e-11 2.61882933175182e-08 -8.92797758524976e-09 1.57738033824089e-08 9.64249410225015e-10 1.81722020801076e-08 1.38062511623763e-08 -1.82009451589307e-09 9.04959368780041e-09 -1.50831193189667e-08 1.56511548993026e-08 -2.75683145200961e-09 -5.50630803213451e-09 1.52326525144313e-09 9.59800279387695e-10 9.68916598682387e-10 -5.38900909593255e-09 -3.58193051075261e-09 4.47627837259758e-09 5.03737168727671e-10 1.46764107760793e-10 -8.96885037449402e-09 1.13316048993792e-09 3.40675551450196e-09 1.94057901500302e-09 -1.47923261468629e-09 -6.13980537595077e-09 2.77398562261167e-09 3.45898623396236e-09 -2.43149222718784e-09 -4.273387116514e-09 4.34104985262459e-09 7.15156467139277e-09 -7.03250822202973e-09 2.44538063739235e-09 -1.14369313685404e-08 -6.40285072044684e-09 4.64711997763419e-09 1.10395137824759e-09 -2.34274702892891e-09 7.64982130434589e-10 3.20769476700565e-09 2.64739201449306e-09 -3.08761569187381e-09 4.69684646112333e-09
"R1020" -2.21511335771221e-09 1.0531634884216e-08 4.0918776829884e-09 3.93797985156935e-10 4.96435260311304e-09 1.76108979049901e-09 6.19770349994554e-09 -7.82857326736564e-09 -4.21970264993183e-09 -1.50094258048362e-09 -1.79596526284983e-08 1.70661941168295e-09 1.51451652045475e-08 9.14694581592102e-09 1.7676703997615e-09 2.44069221271445e-09 -4.27866809387075e-08 -2.87833907742075e-08 1.0435428358255e-07 -1.64193127503167e-09 5.54402364773581e-09 7.97097414565694e-09 7.46374237612953e-09 -1.8841714562018e-09 1.86682871428331e-08 -4.74602381766571e-09 -1.14362267323915e-08 2.15204396200877e-09 8.91478065698672e-10 -2.12366657133016e-08 -6.96170133212809e-10 7.09144153092108e-09 1.47910511744694e-08 -2.42801402439249e-08 8.4029642290404e-09 -5.15603571245969e-09 -8.33864017553731e-10 -4.75775613957288e-09 8.73176722516438e-09 7.37755033794706e-09 -6.97091288781929e-10 -8.45331068191188e-09 1.25012418280022e-08 1.45542072336882e-08 7.23107982019111e-09 -7.69642355130968e-09 -1.64386245573709e-08 2.40318687830851e-09 -2.60940953486907e-09 -4.16253882177362e-09 -2.32612325253367e-09 -4.70860260346365e-09 1.02153603522821e-09 1.53425135422985e-09 -1.84608657616684e-08 -6.41745553178013e-09 8.6570739774083e-09 -7.44077596187996e-10 -1.32701994543792e-08 1.33877204163272e-08 3.72824365146783e-10 -4.01517974669485e-09 -9.14372693609063e-09 1.28228701427289e-08 -8.50236794256221e-09 -4.74643757197181e-09 5.81353341028942e-09 -5.42192091846539e-09
"R1021" -4.47438059801278e-10 4.22464459039446e-09 -4.32113872424951e-09 -4.27365118040212e-08 -7.6275286990407e-09 9.60567728090010e-09 2.96252602253748e-08 -2.51825596016966e-09 6.58843112407947e-10 -1.0156713498296e-08 6.52784537879933e-10 -4.54716439136685e-08 1.01600356360734e-09 -1.06487197553228e-09 1.06012784183953e-08 5.24243657685184e-09 1.3070602446597e-09 -4.20545736071892e-10 -1.64193127503118e-09 6.42336995593696e-08 2.96061649481592e-09 -4.59660775286311e-10 8.79360592120463e-09 2.75474556449839e-08 3.44714690069218e-09 9.63338908622289e-10 -5.60396741362009e-09 -4.14556117242565e-08 -1.22506501943164e-08 -6.54053747618199e-09 -1.9812981439901e-09 1.82099439768147e-09 4.1912180891144e-09 3.47459128643114e-09 -3.23740074822123e-09 -5.92891621249765e-09 -3.90443032874437e-10 8.67505861520068e-09 3.4002932403218e-10 -1.93959596094111e-08 -3.30857614461991e-09 4.13918359487563e-09 -1.20928774379611e-08 2.36990063712817e-08 9.68171264575416e-12 1.18286257224044e-08 -2.68394217481675e-09 5.37993626151692e-10 1.18388931520954e-08 -4.90382186565706e-09 1.57746923964672e-09 1.02269891997139e-09 -2.17340855305123e-09 -2.0074429308205e-08 3.72299195949073e-09 2.24644306910422e-09 -6.03153184645849e-09 -4.05623468541914e-09 -2.93817968457414e-09 5.02298649377021e-09 6.66128603461692e-09 -1.72240223691271e-09 1.26488769860094e-10 7.75420205347067e-09 1.8614702983407e-09 4.25302483930947e-09 2.50569694595354e-10 2.58437797188505e-11
"R1022" 2.07221336296309e-08 -9.30635605479574e-10 4.47208156763715e-08 2.31644860496453e-08 1.71460491093923e-08 -2.65031923876375e-08 1.04312015697775e-07 3.77433157556831e-09 -1.37127342062218e-08 -3.85375759510514e-09 3.33564090369651e-08 1.27612919494808e-08 -3.49460260719446e-08 6.81860160096264e-09 1.42167508200072e-08 -4.40226877135899e-08 3.20287284356192e-09 -8.55491729765433e-10 5.54402364772894e-09 2.96061649481847e-09 5.44889488329165e-07 -4.1287833835318e-08 -2.75493126524736e-07 1.98978573400508e-08 2.95035908631954e-09 -1.7771127202982e-08 2.32473620804149e-08 -1.59943885406313e-07 2.83362186829505e-09 -1.52445078831766e-07 4.95408373625596e-09 -1.17754419703491e-08 -1.41542290628515e-08 -6.39088495961273e-08 8.80940683606652e-09 2.87682001707641e-09 -3.00428340624126e-09 -1.56022457408025e-08 -1.13584021856637e-08 -8.8251244247971e-10 -2.08954041734669e-08 2.58665257630189e-09 6.26548132312521e-09 2.73099645279229e-08 -1.87958150117728e-08 -8.41636014323843e-09 4.40754297098623e-08 9.21341855873672e-10 6.66441868208571e-09 2.06272049418299e-08 7.99883679873083e-11 -3.78254114198288e-09 1.06657040936871e-08 -5.72530043954843e-09 -5.29306658794828e-08 5.43061398695851e-08 -2.40101061111707e-08 -4.62700621951869e-09 -7.60187536855150e-09 6.28624106489178e-09 1.24066094494441e-09 1.10284455551493e-08 -2.31159649182292e-09 2.6354616307792e-08 2.58786441399463e-09 6.87038734966412e-09 6.95840728472005e-09 -4.97855402010839e-09
"R1023" 7.94223713300141e-09 2.89324471308587e-08 -1.18009016756596e-08 -5.68436123786062e-10 2.40170847081551e-08 7.25519256419379e-10 -1.56349303973364e-08 5.95607673816433e-09 -2.55248852452402e-08 -7.60555022476809e-09 3.63485941932619e-08 1.37395784342132e-08 -1.43756280065892e-08 -1.49689088167268e-08 -4.06160248887674e-09 -1.43750139092012e-07 1.05814316775899e-08 -7.96829663106862e-09 7.97097414565581e-09 -4.59660775286636e-10 -4.12878338353175e-08 2.23393286452011e-07 8.51378881228017e-09 1.86144070087766e-08 -1.78690739661847e-08 1.58294738720608e-08 -7.6242727599098e-08 2.53365533885123e-08 2.48230029186488e-08 -1.57762585800164e-08 1.96890418633973e-10 -1.95048079429792e-08 4.50115354415697e-09 -6.96526623981188e-08 9.09208717102232e-09 -1.28827758334339e-08 1.68855156568831e-08 1.07988880366255e-09 -5.00520827377886e-09 2.10479934176702e-09 8.27512797184061e-09 -9.47671234270184e-10 -9.4012185841297e-10 -9.73383846653916e-09 -7.13343568475777e-09 -1.66637569637956e-09 1.0573329478368e-08 -1.06598449458668e-08 4.37386930364247e-09 1.75689630966592e-07 -1.91213510956006e-09 4.92986886771951e-09 5.23656893091418e-09 5.96308424610179e-10 5.63553399426934e-09 -1.99629768087403e-07 5.87164357105759e-09 2.35149330000499e-08 1.79327423007292e-08 -7.09841176067315e-09 1.93575803039662e-08 -3.83279502028832e-08 -3.91259847768454e-09 -1.74096416150338e-08 1.64550255996094e-09 7.12570033297689e-09 1.47584608529146e-08 -9.9323137766071e-09
"R1024" 3.92331295679713e-09 1.30188474227285e-08 -1.45081257651826e-07 -1.87814928934226e-08 -2.2266064740596e-08 9.76932974063049e-09 -7.41912301888909e-09 -4.85809963415736e-09 -2.35021154443044e-09 -4.4281916769948e-09 -2.05683512047041e-08 -1.39553686099792e-08 4.05259773076803e-08 1.37759002681823e-08 -4.02354456782954e-10 1.3790879032818e-08 -5.18715957447705e-08 -1.02124092274833e-08 7.46374237612929e-09 8.79360592120491e-09 -2.75493126524726e-07 8.51378881227768e-09 4.18279102791707e-07 1.81587455366499e-08 -3.98696959612029e-08 6.24656307355599e-08 -4.79319529582286e-08 2.56077776500401e-08 -6.25926377836135e-08 1.40262574496565e-08 -5.40493187838114e-09 1.93096349966621e-08 6.00723371657821e-09 7.43905410397152e-08 -1.13055109316234e-08 4.47776665343359e-09 -1.00105452333196e-08 1.94105404135592e-08 6.53274345407659e-09 -1.92991202810061e-10 1.22218832299918e-08 5.93678460558122e-09 -2.39103187209598e-08 -1.08513107748853e-08 1.58055776174526e-08 1.67838537227099e-08 -3.27740170329011e-08 -1.83521403378915e-08 2.47665186409394e-09 -5.56233455291725e-08 -5.50242130941092e-09 -4.4816759719226e-09 2.32278055044763e-09 -9.11943423387244e-09 5.13747423101533e-09 2.11075158667446e-08 4.2172039372741e-08 4.67083678111013e-09 1.88985655658788e-08 -9.1430651643991e-09 -7.38200293772375e-09 -1.08882614119622e-08 1.22982325352265e-08 -6.45748794244927e-09 -5.22527538759982e-09 -6.80495461745547e-09 -8.80019135921237e-09 -9.25542941250184e-10
"R1025" 2.14599679018121e-10 4.2558086966119e-09 -9.52724293540348e-09 -5.32421401826694e-08 -6.31501776371587e-09 -1.34652674032441e-08 2.10339820668441e-08 -6.62052854096985e-09 -8.99601479024151e-08 -5.52261248944689e-11 -3.34193568241129e-09 1.02319105503098e-08 7.3747346942177e-09 2.96689864760113e-09 1.59590342021249e-08 1.69455682586895e-08 -8.20474144512133e-09 -4.9115386432067e-11 -1.88417145620458e-09 2.75474556449836e-08 1.98978573400532e-08 1.86144070087783e-08 1.81587455366502e-08 2.12646912640322e-07 3.56518628186756e-09 -3.85510866036095e-09 1.0751621940973e-09 -1.64438756411438e-07 -7.33312492776162e-09 9.59931233874988e-09 -1.74901409117873e-09 6.25491977176445e-09 -2.56107998301233e-09 9.57128835602356e-09 -7.50366018274333e-10 -2.03947030504078e-09 1.23278751218596e-09 2.48298656572238e-08 3.74897267691131e-09 -1.67831306779474e-08 1.15324991590775e-08 1.62809491436357e-08 4.83726306064248e-08 -3.47152925475283e-09 6.66152187330512e-09 -1.37816077669069e-09 -8.00653845369243e-09 -1.17796746214388e-08 6.91668851784778e-09 -2.7606861552175e-08 -9.07154983570881e-09 -2.8000119639554e-09 1.6444300251819e-09 -6.87569969343056e-09 -3.3537509281078e-08 -4.29913395961667e-08 3.80729151360816e-08 -6.40282964034407e-08 -4.85642582144373e-09 -7.35400896727824e-10 5.11227555891293e-09 2.53601018565696e-08 4.8459479534937e-09 1.79084253705149e-08 -9.60922652982454e-10 1.60358003689405e-09 1.3364772481149e-09 -4.22230876760986e-09
"R1026" -1.40357010355933e-08 -5.86607836239595e-08 2.64810270752508e-08 -8.0926957204905e-09 -1.8204039429961e-08 5.85596045589021e-09 -6.61996373199809e-09 -2.61442987568158e-08 8.9733661645189e-09 -9.6571043762379e-10 -9.18278525128817e-08 -7.11619041519915e-09 -1.11962449752138e-07 1.15134599906555e-08 3.56412104668535e-09 1.27590190620856e-08 -1.39540390789131e-08 2.61882933175196e-08 1.86682871428333e-08 3.4471469006925e-09 2.95035908631927e-09 -1.78690739661858e-08 -3.98696959612018e-08 3.5651862818671e-09 2.29918535460485e-07 -2.23986733352305e-08 3.02097815973877e-08 2.44784799025866e-09 3.07282430205118e-08 1.79222485907288e-08 3.01660305596359e-08 3.2219780869119e-08 -1.41018490138884e-08 1.83630051906179e-08 1.56606060019553e-09 -1.14119961633993e-08 -4.18440216890093e-09 3.94783011868295e-09 -1.60521756249674e-08 2.48564057426368e-08 7.97478116376157e-09 -1.61595715404306e-08 -7.92585676990231e-09 -6.67430674383234e-09 1.66485596738072e-08 -3.16936048577896e-09 3.82104419119174e-08 4.80581730738277e-09 1.36496423873249e-09 -2.56086048158928e-08 8.24969634048011e-09 -1.30771617904057e-08 -4.4911040205694e-09 -9.1154504962453e-11 7.33509410354145e-09 1.26602144806071e-08 9.67724927367288e-09 6.56218191923082e-09 -1.2808602397555e-07 2.88200560142006e-08 2.68919703092382e-08 1.37581826690029e-09 1.28537926862822e-08 -1.85310551295061e-08 1.05828999900017e-08 -5.91148660386608e-09 -1.05379227123775e-08 -1.4383249450427e-08
"R1027" 6.05954695699375e-09 -1.10246120563301e-09 -5.31892477994496e-08 3.66806665653866e-09 1.8257360841175e-09 -5.0941996623855e-09 1.53191021840507e-09 7.34171612090948e-09 4.22923478430804e-10 2.62985083343321e-09 -1.00908706771583e-08 -3.07458490730946e-09 1.73338686123559e-08 -1.42770253136309e-08 3.68601591292408e-09 -2.3956534685391e-09 5.53032025989095e-09 -8.92797758524821e-09 -4.74602381766683e-09 9.63338908622223e-10 -1.77711272029884e-08 1.58294738720615e-08 6.24656307355597e-08 -3.85510866036155e-09 -2.23986733352304e-08 1.11577197654852e-07 -4.96192454066386e-08 -1.01454639356471e-09 -1.07392382962285e-08 -2.89936465828162e-09 -1.46718760869244e-08 1.09808173707884e-08 4.9535875469995e-09 -1.07363376207654e-08 -5.13699942209207e-09 1.99317549285056e-08 -3.85705947477988e-09 -6.82276080068543e-09 -1.12548155240322e-10 1.12026847880609e-08 -2.63135657630394e-09 -7.55959250467621e-09 1.33024493196925e-09 6.18345382571799e-11 5.99708022789174e-09 -2.70706884689449e-09 1.4182487405587e-09 9.41471576282017e-09 -3.30863855673343e-09 8.46751761478675e-09 2.18077222501586e-09 -5.00365074840343e-09 1.54858267101465e-09 3.31024191799431e-09 3.88592003303368e-09 -1.76318366067925e-08 1.67249775980159e-08 1.11025048872716e-08 -1.48817478535119e-09 -1.67205044564316e-08 -6.97184339864036e-09 -1.20268058404955e-08 -7.37754465512293e-09 -1.80294415264836e-10 -3.50071463024153e-09 -6.39916784247022e-09 -2.71682958563505e-09 -7.78083357123456e-10
"R1028" -1.4187724089096e-09 -8.19180590448141e-08 -2.80108621897211e-08 -9.72081697915442e-09 -2.58813449859243e-09 -7.66631572109015e-09 -8.34872039556931e-09 -3.45091346755125e-09 1.56333329103394e-08 4.01695233087112e-09 -1.28248647720923e-08 -5.58363304687433e-10 -1.63883664980967e-08 1.11067915641596e-08 4.18645279684025e-09 1.60921592620544e-08 1.58090945959441e-08 1.57738033824087e-08 -1.14362267323914e-08 -5.60396741362144e-09 2.32473620804182e-08 -7.62427275990976e-08 -4.79319529582283e-08 1.07516219410107e-09 3.02097815973881e-08 -4.96192454066416e-08 2.90825502523186e-07 2.13679194173515e-08 -8.24422505402223e-09 -9.99205236621835e-09 1.06825679932683e-09 4.36751527381823e-09 5.51107447351675e-09 1.00437755373436e-08 -7.35592726302803e-09 3.37742796354872e-08 1.77770514251378e-08 4.13120154082555e-09 -1.06815990250382e-08 2.29962779644231e-08 6.47949222573844e-09 -9.92066860954475e-09 2.66282277990579e-09 -1.16799243134691e-08 -5.59240960919634e-09 -3.91195884769216e-10 2.44367343169358e-08 1.26067294255809e-08 -1.19451652075839e-08 -5.30884439177315e-08 -1.55232651735118e-08 -3.26024553865023e-09 3.92703731027315e-10 6.05795804531899e-10 3.51865930394183e-08 5.50980391784262e-08 1.52431591315261e-08 -4.70168977690878e-09 -2.74380131063831e-08 2.09456637034448e-08 -1.14280744143081e-07 9.48551876889108e-09 3.82136215800539e-09 -1.03943151621612e-08 -5.48671727699859e-09 -5.51752909540124e-09 -1.49319889575195e-08 1.76961006600097e-08
"R1029" 5.65401253416186e-09 -1.00245024906652e-08 1.51922804738267e-09 -4.12925011498183e-08 6.39282773570538e-09 -7.09908709328269e-09 -1.67667074044223e-07 2.3671768806719e-08 3.26421188619033e-08 -8.27068176464515e-09 -1.53934297488847e-09 2.27999516074865e-08 -7.92251311312483e-09 -3.20180300068391e-08 -9.98217751103059e-09 -1.21871961904405e-07 1.24272423608312e-08 9.64249410225869e-10 2.15204396201184e-09 -4.14556117242601e-08 -1.59943885406332e-07 2.53365533885149e-08 2.56077776500394e-08 -1.64438756411437e-07 2.44784799025847e-09 -1.0145463935605e-09 2.13679194173484e-08 5.02672778567727e-07 2.79705630420467e-08 5.38907520792033e-08 1.97391282627263e-09 -3.40193511676991e-09 2.07688040278957e-09 -1.53321287017327e-08 -6.06876255169102e-09 -1.53750657062619e-09 -5.09766944461621e-09 3.63835645739367e-08 5.72391371220831e-09 2.00362913467428e-08 1.48866882323658e-08 -1.20226512288683e-08 2.19036016611703e-08 -4.22693294212925e-08 -5.68690301189392e-09 4.18232987874085e-09 1.73519697867685e-09 -2.30275700233286e-09 -2.34161048668624e-08 8.12072089262228e-08 2.42797351890699e-08 1.87842291828786e-09 1.27697123926441e-09 9.66957710792026e-09 4.25219514508483e-08 3.5596369859118e-08 -5.52658119912632e-08 -5.37385510431434e-09 2.4224972242405e-09 -1.27897821662207e-08 -9.51430161342623e-10 -2.96795621734498e-08 3.06364176677566e-09 -3.5247939139981e-08 2.11464646865344e-09 -1.50181478916123e-09 5.42983384807122e-10 -6.76045737262086e-09
"R1030" 1.66424457586434e-08 6.77395683503947e-09 4.3338988126759e-08 -5.31855286847301e-10 3.38482315027795e-08 1.83693716779328e-09 -2.39766624054856e-08 6.65233600730655e-08 9.18924378564262e-09 -6.09167427488582e-09 9.67993179066664e-11 1.10236133457181e-08 -4.3442471458461e-08 -1.83874852819939e-07 -2.7562302347646e-08 -1.21858972102903e-08 -4.73166470057349e-08 1.81722020801096e-08 8.91478065698114e-10 -1.2250650194317e-08 2.8336218682956e-09 2.48230029186482e-08 -6.25926377836141e-08 -7.33312492776408e-09 3.07282430205112e-08 -1.07392382962303e-08 -8.24422505402232e-09 2.79705630420431e-08 2.54993045114299e-07 5.10247557469536e-08 2.00715158555299e-08 -4.00546038402312e-08 -5.33289640434804e-08 -8.59698062399429e-08 -4.49794492708909e-09 -8.78215862848887e-09 7.78839473069357e-09 9.0566850199426e-09 -1.60588046990684e-08 -7.14203057058785e-09 -1.13798269197814e-09 1.99500558355292e-09 -7.24175241218791e-09 4.13323799666408e-09 -2.00213837679288e-08 -2.67013007490204e-09 4.15490019182653e-08 3.42477081194387e-09 1.05757822000374e-08 1.68018452292761e-08 -3.26175305804992e-09 6.85397172651399e-09 -3.92047756526848e-09 -4.23047885513472e-09 1.18480195539936e-08 -1.97372236012278e-08 -6.97243472939214e-09 -9.96740772381086e-09 -1.1992697678825e-08 4.14102395215463e-09 -1.31929912774587e-09 1.18469099000555e-08 -4.16495740434211e-09 5.12808092035072e-10 3.81925352361707e-09 1.3328321276507e-08 -8.76698640239193e-10 6.70634324803962e-09
"R1031" -9.04397502869674e-08 -7.20861862670066e-09 8.56725089269908e-09 8.46328713702821e-11 -2.49988610760733e-10 1.55687013643898e-08 -3.00360756716669e-07 -6.11026697092845e-08 2.95482405129409e-08 2.3736087003935e-08 -2.38250681441498e-08 -1.52384269411456e-08 2.96457190220553e-09 6.80704886147522e-08 1.26144522676541e-08 2.26067751383197e-08 2.34863490675115e-08 1.38062511623803e-08 -2.12366657133053e-08 -6.54053747618032e-09 -1.52445078831767e-07 -1.5776258580018e-08 1.40262574496594e-08 9.59931233874533e-09 1.79222485907286e-08 -2.89936465828844e-09 -9.99205236621882e-09 5.38907520791956e-08 5.1024755746956e-08 5.01709979927366e-07 -7.50777647890293e-09 -7.0804877382065e-09 -1.59297624084198e-07 4.28894125171248e-08 3.0120943991722e-09 -2.37080366230917e-09 -1.58244804641629e-09 -1.61943728743533e-09 6.55847320038757e-09 -7.32884388178081e-09 -7.47308330244244e-09 -6.74039136585332e-10 -1.58542515083887e-08 6.12078489930537e-09 1.45732707060123e-09 1.44146504272814e-09 -1.83079655918069e-08 1.00782397177911e-08 -4.42642079284377e-09 -2.56367434815908e-08 -2.61180984206022e-09 -4.75858112209278e-09 -4.7354408636995e-10 3.6103336711192e-09 -3.52152543328258e-08 1.20857606229685e-08 2.29457584431555e-08 -1.86670814021351e-08 -2.04265530318824e-09 -2.30067018378845e-09 -2.04522810274622e-09 2.8472061157709e-08 -7.73521558401709e-09 1.63489807283096e-08 1.14730761451579e-08 2.41608347787143e-10 4.49875482578833e-10 8.32571176869208e-09
"R1032" 1.30855240456777e-09 -1.56098265842699e-09 7.84227217344223e-09 7.86039963532402e-10 -1.21311136785701e-09 1.82850395001575e-09 2.17639663948949e-09 -4.46448958457658e-09 2.43303144630912e-09 1.49775614280869e-10 2.12518932386465e-08 1.2079834821314e-09 -5.88118640364401e-08 -2.39035099293528e-09 -1.1422266355204e-09 5.09117780231038e-10 -1.42690615032542e-08 -1.82009451589373e-09 -6.9617013321238e-10 -1.98129814399057e-09 4.95408373626015e-09 1.96890418632101e-10 -5.40493187837992e-09 -1.74901409117877e-09 3.0166030559636e-08 -1.4671876086924e-08 1.06825679932566e-09 1.97391282626739e-09 2.00715158555298e-08 -7.50777647889857e-09 6.34479093041524e-08 -1.00469044017692e-08 -4.27592872438589e-10 -9.7601877313159e-09 -3.5770349912517e-09 -1.21145315721019e-08 2.9910289549354e-09 -1.94114138616787e-09 -2.06360962198999e-08 1.82100025492516e-08 -3.4773017304591e-09 -7.56680111872747e-09 -6.33687062540396e-09 -7.17039671651568e-10 -7.46392449368986e-09 1.94544223485473e-10 4.3109008312798e-08 -9.50235138081646e-10 -1.88328262213651e-09 -1.4729529424799e-09 -3.13497824038083e-09 6.01413104934984e-09 -2.44398871078204e-09 4.99210884490863e-10 -4.54802516269564e-09 2.98599109168513e-09 -2.12918283771993e-09 3.2306857604193e-09 -1.42164762376621e-08 1.01761910151183e-08 2.16474821355833e-09 5.70446013818478e-09 1.44935459334988e-09 9.67884738404151e-10 -2.49345184080992e-08 3.99020083435232e-09 -4.91935994004861e-10 7.14199327947761e-09
"R1033" 7.57092108187723e-10 -7.28319078517187e-09 -1.42900558099443e-08 1.61603092648362e-12 -4.60616675203491e-08 -7.28425335814510e-09 6.8815949291826e-09 -4.1971881986868e-08 -9.84028283226441e-09 -1.14970731059244e-09 -1.00842843866312e-07 1.95728028437575e-09 3.24649757018128e-08 3.34181742337084e-08 1.44654934900419e-08 1.09401415300202e-08 2.15787663679565e-09 9.04959368779969e-09 7.09144153092074e-09 1.82099439768178e-09 -1.17754419703482e-08 -1.95048079429794e-08 1.93096349966616e-08 6.25491977176417e-09 3.2219780869119e-08 1.09808173707898e-08 4.36751527381731e-09 -3.40193511677072e-09 -4.00546038402303e-08 -7.08048773820487e-09 -1.00469044017699e-08 8.24368555040865e-08 -8.03948502551149e-09 6.70794600098918e-08 3.3436977881075e-09 1.15026296298586e-09 -5.08755958661471e-09 3.15136290828376e-09 1.47151807066721e-08 -2.4697731111012e-09 -6.73401431053452e-10 5.36087862802489e-09 1.09495384376311e-08 5.66466396817177e-09 8.81700874429488e-09 -1.60306043897773e-09 -2.04428644927932e-08 -7.30332954818268e-09 -3.31413514325354e-09 -1.55322911185752e-08 7.48356483877432e-09 -2.89732672817306e-09 3.28077033218137e-09 -4.643336026538e-09 -1.47496038741315e-08 1.1335308895804e-08 1.11483089077744e-08 -3.73168144521506e-09 -2.01701787861642e-08 -4.54348612034538e-09 2.45988220170248e-09 1.58370889376659e-09 5.41243479442117e-09 2.18443200827969e-09 -5.48997977529964e-09 -6.21925400167422e-09 1.29649038566873e-09 -1.73998450099343e-08
"R1034" 1.22039076925491e-08 1.06108850384555e-08 2.4665151649731e-09 -5.66204095008659e-09 1.37184570962872e-08 -1.81849659730792e-08 7.92970376018683e-08 6.45130186383934e-08 -1.90166287823699e-08 -3.94017077491605e-09 4.40657560801631e-08 7.65766211419215e-09 -1.67195532782512e-08 -5.27413840544458e-08 -3.71931459531193e-09 3.14910435565852e-09 5.84119371188901e-09 -1.50831193189676e-08 1.47910511744693e-08 4.19121808911389e-09 -1.41542290628546e-08 4.50115354415763e-09 6.00723371657653e-09 -2.56107998301574e-09 -1.41018490138889e-08 4.95358754699812e-09 5.51107447351419e-09 2.07688040279239e-09 -5.33289640434806e-08 -1.592976240842e-07 -4.27592872438436e-10 -8.03948502551134e-09 1.36000440034906e-07 -6.84235065410539e-08 -4.32654652502288e-09 -2.69223309007182e-09 4.22159740134628e-09 -8.75084636511156e-10 -7.03824455943234e-10 -1.14380853734475e-08 5.29552129926437e-09 6.8814343552989e-09 2.2009083412793e-08 -5.46664739893744e-09 -2.36055247359682e-09 -3.90363589930488e-09 1.87013915213231e-08 -5.27155659645679e-09 5.5852932467476e-09 2.69998328450020e-09 -3.41168637345217e-09 1.28380753246452e-09 -2.3412132336268e-09 3.52350992849965e-09 1.9011586832997e-08 -8.76970265485707e-09 -7.14738179317547e-09 1.68471121128208e-09 1.43537435506348e-09 7.28676318844547e-09 -1.50893861693523e-09 -7.83556090584282e-09 8.62921233140225e-09 -8.21045079437437e-09 -2.65863880527106e-09 5.98127919838287e-10 -1.85930362506536e-09 -1.68910637054156e-09
"R1035" 7.76592843281495e-10 -1.89766129030231e-08 -3.16777796903391e-08 6.06203532102455e-09 -7.14901833622284e-08 2.34498531733761e-08 -7.51743002988121e-09 -5.87517106520259e-08 -4.81980300309835e-10 -1.54144717518958e-09 -1.14770732627226e-07 -1.05811922429815e-08 8.8305001950844e-08 7.86998493091109e-08 2.84178615257823e-09 3.93914701764792e-08 -1.76011215149686e-08 1.5651154899303e-08 -2.4280140243924e-08 3.47459128643108e-09 -6.39088495961254e-08 -6.96526623981189e-08 7.43905410397141e-08 9.57128835602389e-09 1.83630051906171e-08 -1.07363376207629e-08 1.0043775537343e-08 -1.53321287017328e-08 -8.59698062399448e-08 4.2889412517125e-08 -9.76018773131508e-09 6.70794600098926e-08 -6.84235065410536e-08 2.18544729055805e-07 3.73718959906062e-09 7.73280465350003e-09 -9.86733574313239e-09 4.48442251606643e-10 1.71345287847936e-08 1.87135589208785e-08 -4.36623612883193e-09 -7.99208731269035e-09 -6.72528643166402e-09 -2.0038680449529e-09 3.07187077654567e-08 6.37228218930086e-09 -8.66589955764843e-08 -2.77063618753101e-09 -1.22068912745065e-08 -4.22040824032442e-08 1.01630760096868e-08 -6.57089377347479e-09 4.11389076901931e-10 -3.36473914786014e-09 -1.17967820081388e-08 5.31019399887426e-08 5.93808951746594e-09 -5.08828618393059e-09 -6.170746682342e-09 -1.04244849935681e-08 8.37652162297523e-09 1.49276133542623e-08 1.7295188140815e-09 -5.77073866733378e-12 -7.83272528920409e-09 -1.46655800075961e-08 -2.2861736017176e-09 -5.66623143721034e-09
"R2001" -1.23962612975447e-09 5.18257573016741e-09 5.15862228511504e-09 6.68480390399589e-09 -2.34156273670812e-09 -9.72280696248564e-09 -1.12665629591946e-08 -2.97951894293173e-09 -2.36103108874675e-09 8.31605355293339e-10 -2.28868910024153e-09 4.68017643069818e-09 1.760594737314e-09 8.76000393664044e-09 5.2049912024466e-09 -3.58723685539955e-09 -1.40595461941838e-09 -2.75683145201150e-09 8.40296422904129e-09 -3.23740074822093e-09 8.80940683606983e-09 9.0920871710238e-09 -1.13055109316202e-08 -7.50366018273101e-10 1.5660606001957e-09 -5.13699942209373e-09 -7.3559272630288e-09 -6.06876255169284e-09 -4.49794492709007e-09 3.01209439917087e-09 -3.57703499125199e-09 3.34369778810748e-09 -4.32654652502525e-09 3.73718959906181e-09 8.97308445244634e-08 -2.52096485176425e-09 -6.54794124450999e-09 -3.85346852205983e-09 -6.36230067798313e-09 3.87360366495776e-09 -2.4745435251172e-08 1.69683832210358e-08 9.82788697728201e-10 4.7360953033409e-10 -1.18380866930422e-09 -6.18005533263811e-09 -5.23532838908829e-09 -7.77671274052945e-08 -1.50372765996934e-09 1.78437750873024e-08 -2.84190944313295e-09 -3.69299840174083e-09 -4.3649156837195e-09 7.49293233170699e-10 -1.52475563215219e-08 -2.33328666043869e-08 1.14147042296843e-08 1.61766622586105e-08 -1.03001607557188e-09 1.37824483663843e-08 9.34581466859224e-09 -8.25785130142461e-09 -3.17321569896365e-10 6.94333942425607e-09 -8.20473289630107e-09 1.40493109378312e-08 2.28662000660878e-08 5.01314510403706e-10
"R2002" 5.71162100398083e-09 -5.91702047359979e-08 -2.23937489131429e-08 2.81223867600307e-09 2.2383878591391e-09 -1.15828695852431e-08 -3.61643491187535e-09 8.67961858830315e-09 3.83475799374053e-09 5.75738513886758e-09 6.53228470412445e-09 3.84944695551573e-09 1.97771076656e-08 -1.56396275263642e-09 1.08929798539034e-09 1.39997673989575e-08 1.34581750912885e-08 -5.5063080321339e-09 -5.15603571245989e-09 -5.92891621249828e-09 2.87682001707844e-09 -1.2882775833436e-08 4.47776665343301e-09 -2.03947030504155e-09 -1.1411996163399e-08 1.99317549285043e-08 3.37742796354915e-08 -1.53750657062677e-09 -8.78215862848756e-09 -2.37080366230858e-09 -1.21145315721028e-08 1.15026296298533e-09 -2.69223309007212e-09 7.73280465349973e-09 -2.52096485176507e-09 1.0622008939548e-07 1.38764161266777e-08 -4.27619975206186e-09 8.31272947078017e-09 2.27017570716858e-08 1.84788034568084e-09 -8.09622225753724e-09 1.54911051530039e-08 6.5195024217083e-09 1.18457619355618e-08 -7.86720122884106e-09 -3.2914834759143e-08 5.3844849862501e-09 -1.23352224307265e-08 1.78036218216765e-08 -3.4998167145919e-09 -9.67676082148401e-10 6.06154789538081e-09 3.69608830082118e-09 1.75364904150269e-08 -2.16500554554506e-08 4.33694234169294e-08 -5.20552396177609e-09 6.24518188501646e-09 -7.76198277805677e-09 -1.19420472292827e-07 -1.11655102268833e-08 -4.67495557139685e-10 -1.36722591828974e-08 5.30464355001139e-09 -5.05267211573684e-09 5.40196844602108e-09 -2.62752120952036e-08
"R2003" -2.16501456117696e-09 -1.38685257916518e-09 -1.77624621521102e-09 -1.16173539250268e-09 3.7877190857368e-09 -6.96049429520704e-10 -2.29205696148622e-09 3.09476121229667e-09 4.86616881094611e-09 -2.20240905442898e-09 5.71785404694017e-09 6.08642081814356e-10 -7.30027791521258e-09 -1.72121213737619e-09 -1.91057112671046e-09 -9.59721399634156e-09 1.28741932907606e-09 1.52326525144348e-09 -8.33864017552503e-10 -3.90443032875573e-10 -3.00428340623977e-09 1.6885515656883e-08 -1.00105452333176e-08 1.2327875121867e-09 -4.18440216890197e-09 -3.85705947478331e-09 1.77770514251398e-08 -5.09766944461595e-09 7.78839473069367e-09 -1.58244804641934e-09 2.99102895493596e-09 -5.08755958661488e-09 4.22159740134662e-09 -9.8673357431324e-09 -6.54794124450962e-09 1.38764161266759e-08 9.22027040687189e-08 -3.1047061846409e-09 7.30007453256121e-09 3.22596256810351e-09 -8.70933752393433e-11 -4.84028415389871e-10 -2.23180651270661e-09 1.86706402777764e-09 -6.54409608599979e-09 6.95191100755969e-10 7.40344821878792e-09 -9.30886723935097e-09 -8.00182427252563e-09 5.33907290289619e-08 -4.83393178558107e-08 -1.65744991747142e-10 1.82546179881258e-08 1.51217741635316e-09 6.83099507823036e-09 -4.11639364970437e-08 -4.2944793038465e-08 1.76615097107944e-09 7.39638083105793e-09 -5.0593419018833e-09 -6.95986391233485e-08 -8.05912559976746e-09 2.69843771221809e-08 3.40087350708448e-09 3.21812923911216e-09 -5.37075936232992e-09 1.43883317705976e-08 9.60417990301079e-09
"R2005" 6.84464006762336e-09 6.43366381936351e-09 -2.69197520854556e-09 -7.06967283552578e-08 -7.40142618131604e-10 -3.18722963542515e-09 -1.37428398611978e-08 1.14204271891964e-08 6.45198439675302e-09 -7.45208125026764e-10 -2.92298938778104e-09 -3.07389080781768e-09 1.53451353756867e-09 -1.54179415593812e-08 -2.72355128372033e-09 -1.65409484201726e-08 -5.22593942422735e-09 9.59800279387065e-10 -4.7577561395709e-09 8.67505861519996e-09 -1.56022457408031e-08 1.07988880366189e-09 1.94105404135573e-08 2.48298656572273e-08 3.94783011868257e-09 -6.82276080068673e-09 4.13120154082566e-09 3.63835645739431e-08 9.0566850199427e-09 -1.61943728743708e-09 -1.94114138616836e-09 3.15136290828402e-09 -8.75084636510717e-10 4.48442251606804e-10 -3.85346852206169e-09 -4.27619975206138e-09 -3.10470618464072e-09 1.36574436187286e-07 1.52309753290488e-08 -2.80927137321805e-08 2.15545861921862e-08 1.54809061863826e-08 -2.25744028285103e-08 -8.08989539822257e-09 -2.56239517644635e-09 4.69406987320814e-08 -9.67424727742638e-09 -1.01349087949442e-08 5.86686372486963e-10 2.24886355621542e-09 1.05321962311062e-08 -6.78754822216049e-10 -1.84854854856091e-09 -9.27473305037067e-08 1.35759761485855e-08 1.61001725288213e-08 -1.0528809753471e-08 -2.99431915077731e-08 2.29857742128265e-09 4.70719207853328e-09 -1.8762299559268e-09 -8.61025527917918e-10 5.9628891977047e-09 2.26608209051612e-09 2.91645836738098e-09 4.85583814749054e-09 -2.62198373743849e-09 -1.17086439132674e-08
"R2006" -5.34752753719523e-09 -3.45634780686272e-09 4.54101747160876e-09 -4.68683504012361e-09 -8.38009387399147e-09 1.54000499441736e-08 -5.46514378296786e-09 -1.3624397555797e-08 -5.49121211293029e-09 2.97528757093585e-09 -2.77523504161822e-08 -5.31882287244723e-09 7.8837951058593e-08 1.94584002510947e-08 -7.12269481043841e-09 6.97725311232712e-09 3.42705969407935e-09 9.68916598682703e-10 8.73176722516340e-09 3.40029324032315e-10 -1.13584021856642e-08 -5.00520827377922e-09 6.53274345407609e-09 3.74897267691137e-09 -1.60521756249672e-08 -1.12548155240874e-10 -1.0681599025038e-08 5.72391371220768e-09 -1.6058804699068e-08 6.55847320038835e-09 -2.06360962199001e-08 1.47151807066725e-08 -7.03824455943092e-10 1.71345287847944e-08 -6.36230067798443e-09 8.31272947078033e-09 7.30007453256133e-09 1.52309753290481e-08 1.61983196729105e-07 -1.42371281203867e-07 1.34687485571207e-08 7.46455004116667e-08 2.16694824327803e-08 9.43664701690993e-09 3.4773891073759e-08 3.90062543182984e-08 -1.28153991809103e-07 -3.59079958708671e-08 -2.18045711795118e-08 9.23124215363465e-10 2.9450416832899e-09 -7.14908049196653e-09 6.94008159236178e-09 -3.01298204714759e-08 -1.76090140166589e-08 -3.55067691516952e-09 -8.33365465996154e-09 -4.46879603121511e-09 2.96885983418798e-08 -7.19503134039592e-09 -2.49253037827463e-09 -1.06233158912055e-08 5.94633127353138e-08 7.41417421478304e-09 3.02950474506575e-09 -4.17878465104496e-08 2.27974874957094e-08 -5.60978765595311e-08
"R2007" 3.77057796731407e-10 -2.03441713261293e-08 -1.55827586496659e-08 1.92121497415889e-08 1.08352307880256e-08 -4.20006278831988e-08 -1.12729244027725e-08 -4.65285852827772e-09 5.10652555163559e-10 1.19562202230337e-08 -4.15225033020763e-09 3.3155252063591e-08 -2.85566288228528e-08 1.53658516135224e-08 2.3428213509901e-08 -8.08696056424147e-09 -4.04628326371904e-09 -5.3890090959321e-09 7.37755033794664e-09 -1.93959596094116e-08 -8.82512442479863e-10 2.10479934176755e-09 -1.92991202808439e-10 -1.67831306779467e-08 2.48564057426372e-08 1.12026847880613e-08 2.29962779644232e-08 2.0036291346742e-08 -7.14203057058776e-09 -7.32884388178102e-09 1.8210002549251e-08 -2.46977311110096e-09 -1.14380853734475e-08 1.87135589208786e-08 3.8736036649575e-09 2.27017570716857e-08 3.22596256810372e-09 -2.80927137321802e-08 -1.42371281203868e-07 7.06149265399168e-07 -1.56860486100571e-08 -3.8525796593609e-07 1.98933319839147e-08 -1.80227484290593e-08 6.3042572273591e-08 -1.10774203321049e-07 3.21774925592848e-08 1.61577981134486e-07 -1.86237314055041e-07 7.08259809581492e-09 -3.51696871430743e-09 4.13812378638243e-09 -1.85199158937295e-09 5.59678028810982e-08 2.42651694953518e-08 9.01498704943656e-09 9.41383000400878e-09 -2.47216712750672e-08 -3.37957187114592e-08 1.07933967715815e-08 -3.09950104602242e-08 1.846232131288e-08 -1.30285248547296e-07 -1.05430837013122e-08 -2.04101841377149e-08 -1.16150840667254e-07 -2.7968118053617e-08 4.07987805192386e-08
"R2008" -3.77074931860387e-10 -1.50100028160641e-09 -1.33890847970232e-09 -1.14668193539558e-08 6.91453508861692e-09 -5.96338103195972e-09 1.33910395233079e-08 5.19229054264183e-09 -6.21766489484097e-09 -9.15625684555059e-09 5.34091572818013e-09 8.27433420585253e-09 1.41968281584098e-09 -9.18504578846746e-10 -2.00568637624756e-09 -1.99519557756216e-09 3.13977227949092e-09 -3.58193051075778e-09 -6.97091288780479e-10 -3.30857614462053e-09 -2.08954041734636e-08 8.27512797184095e-09 1.22218832299838e-08 1.15324991590794e-08 7.97478116376258e-09 -2.63135657630342e-09 6.47949222573219e-09 1.48866882323601e-08 -1.13798269197674e-09 -7.47308330244265e-09 -3.47730173045841e-09 -6.73401431052515e-10 5.29552129926167e-09 -4.36623612883016e-09 -2.47454352511697e-08 1.84788034568063e-09 -8.70933752419054e-11 2.15545861921829e-08 1.34687485571197e-08 -1.5686048610057e-08 2.34318875661842e-07 -1.25056143032447e-08 9.45668068871463e-09 -7.43600294653425e-08 -4.94042576087849e-09 -1.7794536229603e-09 -9.04266801379058e-09 3.09093062118849e-09 1.9105055545887e-09 7.54748000776255e-09 3.08503556086644e-09 5.93876808391583e-09 -1.13920671848144e-08 1.43686777835006e-08 1.65121929943559e-07 -1.40430760678764e-08 -8.26181414459753e-09 -4.00446614118415e-08 -1.52864457880229e-09 1.07495926212993e-09 -7.29426962484073e-09 -6.25212141561819e-08 4.09279003222119e-09 -1.99916422451463e-07 4.17884990072191e-09 -2.9431740814273e-09 -3.28787532959784e-08 1.53064818231213e-08
"R2009" 4.54714024571134e-09 6.55998168970671e-09 3.87910083091191e-09 -1.19078801426292e-08 -5.2432669170204e-09 6.80765634374674e-09 6.56787019601327e-09 2.67831221947825e-09 -2.54032935411255e-09 -2.4950019947008e-09 1.03971843033422e-09 -1.33839758996136e-08 7.41117142102244e-09 -1.43861398827742e-08 -3.82738347671575e-09 -2.64943318997381e-09 4.22035078417496e-09 4.4762783725985e-09 -8.45331068191054e-09 4.13918359487536e-09 2.58665257629345e-09 -9.47671234268573e-10 5.93678460558271e-09 1.62809491436337e-08 -1.61595715404311e-08 -7.55959250467821e-09 -9.92066860954419e-09 -1.20226512288685e-08 1.99500558355448e-09 -6.74039136586954e-10 -7.5668011187274e-09 5.36087862802393e-09 6.88143435529829e-09 -7.99208731269015e-09 1.69683832210309e-08 -8.09622225753764e-09 -4.84028415389174e-10 1.54809061863817e-08 7.46455004116657e-08 -3.85257965936089e-07 -1.25056143032478e-08 3.41979903567969e-07 3.62044387816165e-09 -2.72146642328606e-08 -3.53133024143797e-08 5.13544010484384e-08 -7.41031678095658e-09 -2.23624734387156e-07 6.16931275190524e-08 2.90015836467743e-09 -2.39836573263746e-09 1.03927262053438e-08 2.22453817498618e-09 -1.3642690205616e-08 -1.63749034464236e-11 -1.54750064280311e-09 -2.49056230043516e-08 -3.7014661603875e-09 2.17534789189394e-08 -6.60843757339923e-09 1.68736911491708e-08 7.99777603510692e-09 8.99399358839901e-08 1.06121962666905e-08 1.24726332709645e-08 7.60460694356578e-08 4.34677054101809e-08 -3.67515546570092e-08
"R2010" -8.35678975235509e-09 -6.94411294994568e-09 7.26051902003582e-09 -5.50551807057007e-09 -1.1086355078663e-09 -3.96503721468841e-08 2.07678583283184e-08 9.16502646131712e-09 -1.12687739984737e-07 -1.04445371809092e-09 -1.40698787949956e-08 5.20522232628778e-08 7.47435854099402e-09 -3.18412810928034e-09 1.77398403561387e-08 -2.8125367514538e-09 1.9202931774672e-09 5.03737168726908e-10 1.25012418280041e-08 -1.20928774379615e-08 6.26548132312779e-09 -9.40121858415867e-10 -2.39103187209603e-08 4.83726306064238e-08 -7.92585676990306e-09 1.33024493196967e-09 2.66282277990609e-09 2.190360166117e-08 -7.2417524121884e-09 -1.58542515083863e-08 -6.33687062540319e-09 1.09495384376301e-08 2.20090834127925e-08 -6.7252864316638e-09 9.82788697728979e-10 1.54911051530042e-08 -2.23180651270653e-09 -2.25744028285097e-08 2.16694824327807e-08 1.98933319839141e-08 9.45668068871383e-09 3.62044387816248e-09 1.87751016876964e-07 2.70136640294866e-08 3.87146805344497e-09 -5.67584564671471e-08 -6.03343494254959e-09 -2.1998024605034e-09 -3.95425572213391e-08 2.16899031681534e-08 1.12826339478801e-08 1.85058773783498e-09 -1.67481948239059e-09 2.57257429051822e-08 -4.16186456183225e-08 -2.09281884914263e-08 7.94883398797031e-09 -1.12088430194623e-07 4.871501058562e-09 -1.22196969232783e-08 -1.07906749672523e-08 5.05228837194869e-08 5.22685552629272e-09 -1.21558052157868e-08 9.75129970416983e-10 -1.02631658965936e-08 -5.89609725865696e-09 -1.15540910056578e-08
"R2011" -5.20660569314312e-09 1.43221410229456e-09 -6.04443488523285e-10 1.97352349900592e-08 -7.87468179696475e-09 -5.88777839629825e-09 7.980769754547e-09 -2.10912757089493e-09 -1.52531175211934e-08 -3.54279964337619e-08 -1.14154232191692e-08 4.49259832400367e-09 -2.75035208148016e-11 6.29423829384155e-09 5.41159430818429e-09 1.74446462206114e-08 -5.82913870931052e-09 1.46764107761439e-10 1.45542072336861e-08 2.36990063712786e-08 2.73099645279205e-08 -9.73383846654045e-09 -1.08513107748764e-08 -3.47152925475278e-09 -6.67430674383223e-09 6.18345382593183e-11 -1.16799243134677e-08 -4.22693294213028e-08 4.13323799666269e-09 6.12078489931018e-09 -7.17039671656278e-10 5.66466396817343e-09 -5.46664739893547e-09 -2.00386804495213e-09 4.7360953033338e-10 6.51950242170723e-09 1.86706402777554e-09 -8.0898953982211e-09 9.43664701690892e-09 -1.8022748429059e-08 -7.43600294653395e-08 -2.72146642328551e-08 2.70136640294819e-08 3.31640183660815e-07 1.95895537986846e-09 -2.04964627654681e-08 2.06392936522756e-09 2.54900631389559e-08 1.32729321173035e-08 -1.38379910633559e-08 -1.18179819630573e-09 -1.05695300132785e-08 9.31490376839153e-09 -1.05329550790992e-07 -3.52263243011598e-08 1.34201189593252e-09 7.79912314665053e-09 1.69383367699892e-08 5.11124768701015e-09 -5.00445390639537e-09 -1.18874860940553e-08 -2.81646651703358e-08 2.44829422366349e-08 4.36541080641579e-08 2.00234148676997e-09 -1.4881040944302e-09 -7.88239689324658e-09 -1.45106575401875e-08
"R2012" 7.83200014941075e-10 -1.21506665026365e-08 -5.06333978177473e-09 9.5310926162986e-10 -4.23602823154604e-09 -5.20704789389868e-10 -1.56601999720409e-09 9.38289074589361e-09 -1.9052909830526e-09 5.68771270067731e-10 -2.19579569359152e-08 2.57534030762239e-09 5.69551256211415e-08 4.40849962590633e-09 -4.20727524544453e-09 5.9208926452746e-09 -1.50796973160282e-09 -8.96885037449608e-09 7.23107982019267e-09 9.68171264749994e-12 -1.87958150117739e-08 -7.13343568475775e-09 1.5805577617455e-08 6.66152187330589e-09 1.66485596738062e-08 5.9970802278941e-09 -5.59240960919658e-09 -5.68690301189084e-09 -2.00213837679296e-08 1.45732707060317e-09 -7.46392449369005e-09 8.81700874429522e-09 -2.36055247359608e-09 3.07187077654562e-08 -1.18380866930443e-09 1.18457619355613e-08 -6.54409608600088e-09 -2.56239517644613e-09 3.47738910737583e-08 6.30425722735891e-08 -4.94042576087754e-09 -3.53133024143777e-08 3.87146805344361e-09 1.95895537986806e-09 1.09690132919713e-07 -1.03634512670248e-08 -9.4369705259891e-08 1.51064557643495e-08 -1.92593738917516e-08 -1.00997731621203e-08 1.88254151715054e-08 -1.57374415974723e-08 -5.74035180267223e-09 3.83495243444301e-09 1.11058786608851e-10 1.08770292084664e-08 3.28804601490201e-09 -5.18880881764067e-09 -2.1572355559838e-08 -8.73490198903571e-09 5.14154133654526e-09 5.30815660042956e-09 1.132815074548e-08 -1.17537939848874e-09 -1.5337672673875e-08 -5.84496592493463e-08 -5.16499600295227e-09 -3.79189658873371e-08
"R2013" 4.04703082363126e-09 5.23492827788656e-09 -3.78955954856258e-09 -1.93507118604384e-08 -6.42219778408504e-09 2.48460641963696e-08 -5.10196153024455e-09 -1.18709590665576e-08 3.03977041762366e-08 1.18228393846958e-08 3.83201641504728e-09 -3.94803796077092e-08 6.8459888277917e-09 3.92939556750963e-09 -3.74592109983313e-09 3.42967380212075e-10 -1.96935378308219e-09 1.13316048993717e-09 -7.69642355130897e-09 1.18286257224014e-08 -8.41636014323444e-09 -1.66637569637924e-09 1.67838537227091e-08 -1.37816077669143e-09 -3.16936048577871e-09 -2.70706884689556e-09 -3.91195884774846e-10 4.18232987874443e-09 -2.67013007490144e-09 1.4414650427263e-09 1.94544223485954e-10 -1.60306043897846e-09 -3.90363589930649e-09 6.37228218930012e-09 -6.18005533263833e-09 -7.86720122884058e-09 6.95191100756792e-10 4.69406987320769e-08 3.90062543182982e-08 -1.10774203321049e-07 -1.77945362296116e-09 5.13544010484381e-08 -5.67584564671491e-08 -2.04964627654685e-08 -1.03634512670245e-08 9.14168325430845e-08 -1.37790446987582e-08 -1.9960877837554e-08 1.43877783854605e-08 -9.50210921946099e-09 2.22718959154655e-09 -9.19452452742578e-10 -1.15653145358479e-09 -7.08655901312392e-08 -1.78786256176729e-09 9.48167870832471e-09 -6.51131994730706e-09 2.36191935865715e-08 7.18777987428978e-09 4.19655627770355e-09 4.3422248188619e-09 -4.37219425226697e-09 2.50246099015257e-08 1.5469648209112e-08 2.4603455726629e-09 1.12034884950331e-08 5.9127548579892e-09 -9.00579587938039e-09
"R2014" -2.05308796736454e-09 3.83860869410456e-09 3.68068447712487e-09 1.86276165814358e-09 4.30361633497672e-09 -1.5479685345574e-08 1.09397762588707e-08 1.1899746363827e-08 4.31138128202816e-09 -5.06405789384324e-09 7.36408696640223e-08 3.77511084471546e-09 -2.1510665393193e-07 -2.91868251970916e-08 1.31540616920791e-08 -1.28262013451722e-08 8.20988793686144e-09 3.40675551450166e-09 -1.64386245573708e-08 -2.68394217481592e-09 4.40754297098629e-08 1.05733294783684e-08 -3.27740170329025e-08 -8.00653845369311e-09 3.82104419119156e-08 1.41824874055826e-09 2.44367343169367e-08 1.73519697867912e-09 4.15490019182659e-08 -1.83079655918063e-08 4.31090083127977e-08 -2.04428644927929e-08 1.87013915213228e-08 -8.66589955764836e-08 -5.23532838908847e-09 -3.29148347591432e-08 7.40344821878775e-09 -9.67424727742737e-09 -1.28153991809104e-07 3.21774925592848e-08 -9.04266801378948e-09 -7.41031678095488e-09 -6.03343494254997e-09 2.06392936522911e-09 -9.43697052598919e-08 -1.37790446987596e-08 2.60099379782406e-07 8.28195099206615e-09 1.77941279004888e-08 8.09059510854531e-09 -1.4413560458878e-08 1.08760524071126e-08 4.94549275214789e-09 1.26505000648084e-08 3.60498534783074e-09 -1.00548667924121e-08 -9.11342046810808e-09 5.52393954313827e-09 -3.76534654987429e-08 6.7344449509057e-09 9.02329184096446e-09 1.0619610933358e-09 -1.00292766459527e-08 1.47301602318626e-08 1.54820315808566e-08 5.00104756589726e-08 -1.52951340158291e-08 5.40562675653012e-08
"R2015" -6.30932901747449e-09 -7.07370288159294e-09 6.16594139862406e-10 3.0180166729617e-09 6.82569389579427e-09 6.69520925670423e-09 -4.08588251437502e-09 -2.98516420369044e-09 6.59107464265355e-09 -2.75738806203491e-09 -1.78287790388008e-09 3.27047028110827e-09 -6.02390644924709e-10 9.00072519143441e-09 -2.8695321102685e-09 1.95478088331282e-08 -7.97739471413331e-10 1.94057901500453e-09 2.40318687830661e-09 5.37993626152733e-10 9.21341855875007e-10 -1.06598449458673e-08 -1.83521403378945e-08 -1.17796746214359e-08 4.80581730738235e-09 9.41471576282338e-09 1.26067294255814e-08 -2.30275700233147e-09 3.42477081194551e-09 1.00782397177842e-08 -9.5023513807882e-10 -7.3033295481825e-09 -5.27155659645984e-09 -2.7706361875328e-09 -7.77671274052949e-08 5.38448498625139e-09 -9.30886723934819e-09 -1.01349087949486e-08 -3.59079958708657e-08 1.61577981134485e-07 3.09093062118421e-09 -2.23624734387156e-07 -2.19980246050245e-09 2.54900631389626e-08 1.51064557643488e-08 -1.99608778375511e-08 8.281950992068e-09 3.89414916160206e-07 -9.93530664699918e-09 -2.31057980635882e-08 1.4545522911879e-08 -1.52228184229622e-08 1.21205796211001e-08 6.26312776923389e-09 -3.56076922810902e-08 7.76205349659183e-09 3.83228246419132e-08 -4.88073776360748e-11 -1.28107346392626e-08 -1.05687215052056e-08 -1.17325676651065e-08 7.50388987315793e-09 -2.19166653895762e-07 2.26726251147545e-08 -2.39823799009765e-09 -4.80109973959454e-08 -2.34192356580545e-08 3.48536412371959e-08
"R2016" 3.41616622306847e-09 1.2520755035308e-08 4.14835376800702e-09 -1.74102184558659e-09 -2.62663906155486e-09 2.1981527644262e-08 1.04476443557019e-08 1.35768968761858e-08 5.09904880643696e-09 -1.10120304303751e-08 9.52649968013436e-09 -1.11799473510398e-08 -3.19228024314203e-09 -1.46694760253689e-08 -1.95666305681915e-08 2.42353551729245e-09 -9.7360289326702e-10 -1.47923261468629e-09 -2.60940953486814e-09 1.18388931520952e-08 6.6644186820845e-09 4.37386930364314e-09 2.47665186409354e-09 6.91668851784839e-09 1.36496423873233e-09 -3.30863855673336e-09 -1.19451652075833e-08 -2.34161048668642e-08 1.05757822000361e-08 -4.42642079284416e-09 -1.88328262213679e-09 -3.31413514325374e-09 5.5852932467475e-09 -1.2206891274506e-08 -1.50372765996952e-09 -1.23352224307266e-08 -8.00182427252596e-09 5.86686372485873e-10 -2.18045711795115e-08 -1.86237314055042e-07 1.91050555458875e-09 6.16931275190522e-08 -3.95425572213377e-08 1.32729321173032e-08 -1.92593738917512e-08 1.43877783854615e-08 1.77941279004885e-08 -9.93530664699764e-09 1.20276421458402e-07 -1.02679650207255e-08 1.78132097880842e-08 -2.6675596747659e-09 -2.56134141101775e-09 -2.47626593138305e-09 1.51198894425779e-08 2.05798640436015e-09 3.38324743421864e-09 2.42013663542475e-08 -3.53057431397663e-09 -3.71730407265763e-09 1.49044111919193e-08 -1.18200153595513e-08 1.59031637834239e-08 -7.6161853674113e-09 2.268760869867e-09 5.11130546694359e-08 -2.21148901587789e-08 -8.73035417524614e-09
"R2017" 4.3938886691192e-09 7.88208209649517e-09 1.02198945247234e-08 -1.46144502121971e-08 1.50089698934094e-08 -1.63109136377866e-09 -2.63432481577081e-09 1.88645406203428e-09 3.26815881625961e-09 -2.70990362760717e-09 3.01656082818246e-08 9.00460053612667e-09 -9.80408385779552e-09 -8.71815232038266e-09 -4.6486366064273e-09 -2.07473875217953e-07 1.59824105621834e-08 -6.13980537594973e-09 -4.16253882177231e-09 -4.90382186565652e-09 2.06272049418272e-08 1.75689630966589e-07 -5.56233455291764e-08 -2.76068615521728e-08 -2.56086048158919e-08 8.46751761478571e-09 -5.30884439177378e-08 8.12072089262305e-08 1.68018452292736e-08 -2.56367434815904e-08 -1.47295294248078e-09 -1.55322911185757e-08 2.69998328450209e-09 -4.22040824032439e-08 1.78437750873072e-08 1.78036218216767e-08 5.3390729028962e-08 2.24886355621575e-09 9.23124215363541e-10 7.08259809581527e-09 7.54748000776729e-09 2.90015836467691e-09 2.16899031681527e-08 -1.38379910633558e-08 -1.00997731621202e-08 -9.50210921946056e-09 8.09059510854522e-09 -2.31057980635866e-08 -1.02679650207261e-08 3.88369326715333e-07 1.71636209206958e-08 8.39989369840247e-09 4.47454052087549e-09 1.77348210734515e-08 -8.63143044399815e-09 -2.11254253874039e-07 -1.1856035320988e-07 -4.82437582307768e-08 2.10411041080787e-08 -1.64224491776886e-08 -1.69399253767041e-08 -2.20001116946508e-08 3.91625439354466e-09 -2.98804602392368e-08 5.08731782459867e-09 8.80466461614735e-09 3.63706828221551e-08 -1.50541370019428e-08
"R2018" 3.64110684243399e-09 -1.23753998786574e-08 1.28746699593626e-08 -4.18005547188014e-09 -7.23974143872553e-09 7.94695545867942e-09 2.89840001946105e-09 7.18195053079872e-09 -1.31926233008279e-09 5.76545192015022e-09 -1.42739988550442e-08 -5.2392694404151e-09 6.16508742607657e-09 -6.66923853245792e-09 -8.56568894534234e-09 -1.74645148119027e-08 7.65823413265687e-09 2.77398562261298e-09 -2.32612325253393e-09 1.57746923964769e-09 7.99883679892813e-11 -1.91213510956033e-09 -5.50242130941135e-09 -9.07154983571047e-09 8.24969634047992e-09 2.18077222501192e-09 -1.55232651735119e-08 2.42797351890699e-08 -3.26175305805012e-09 -2.61180984205769e-09 -3.13497824038134e-09 7.48356483877386e-09 -3.41168637345223e-09 1.01630760096868e-08 -2.84190944313348e-09 -3.49981671459288e-09 -4.83393178558125e-08 1.05321962311059e-08 2.94504168329108e-09 -3.51696871430704e-09 3.08503556086539e-09 -2.39836573263783e-09 1.12826339478798e-08 -1.18179819630318e-09 1.88254151715037e-08 2.22718959154649e-09 -1.4413560458878e-08 1.454552291188e-08 1.7813209788084e-08 1.71636209206936e-08 1.61340992383769e-07 2.79651440036183e-09 -3.79588057151709e-08 -5.60010928029677e-09 5.47426279499555e-08 2.46152505660501e-08 -1.06670939735171e-07 -2.55243180138878e-08 -4.08296859547455e-09 -2.35569770907873e-08 5.86425864062202e-08 3.25746694420918e-09 -2.00991751357536e-08 8.97152567816728e-09 -1.83828156822414e-09 6.54422951193916e-09 -4.21364527961759e-08 -7.98652208852625e-08
"R2019" -6.81193200689911e-10 7.66537092155456e-10 4.47308819471069e-09 1.45257352458635e-09 3.11817670839641e-09 -1.12396607974287e-09 7.43078821714117e-09 -8.24308245018396e-09 -2.24683332363855e-09 -4.05939931583378e-10 4.81293720003211e-09 4.05234841500065e-10 -1.4393778371569e-09 2.78350178282222e-09 2.97787487136798e-09 -5.46341605336493e-09 1.65725659652372e-09 3.45898623396182e-09 -4.70860260346235e-09 1.0226989199698e-09 -3.78254114198257e-09 4.92986886771921e-09 -4.48167597192136e-09 -2.80001196395542e-09 -1.30771617904052e-08 -5.00365074840331e-09 -3.26024553864687e-09 1.87842291828678e-09 6.85397172651402e-09 -4.75858112209438e-09 6.01413104934921e-09 -2.89732672817203e-09 1.28380753246383e-09 -6.57089377347492e-09 -3.69299840173809e-09 -9.67676082149276e-10 -1.65744991745763e-10 -6.78754822214759e-10 -7.1490804919669e-09 4.1381237863827e-09 5.93876808391572e-09 1.03927262053435e-08 1.85058773783695e-09 -1.05695300132808e-08 -1.5737441597471e-08 -9.19452452741263e-10 1.08760524071127e-08 -1.52228184229585e-08 -2.66755967476527e-09 8.39989369840414e-09 2.79651440035985e-09 4.62888437705473e-08 -1.61752299382372e-08 2.54701892109616e-09 1.64309689856909e-08 -6.55291901660762e-09 -5.49609671381502e-09 1.59015479222644e-09 1.29572397917222e-08 -2.01231274327268e-08 5.50185839255449e-09 -1.89617726249365e-09 -1.30612260131743e-08 -1.49483296406106e-08 -6.86626201151613e-09 3.91217066585984e-09 -5.3128445841607e-09 1.23855222132648e-08
"R2020" 2.33343923460489e-09 3.9621932535413e-10 -6.25603340267112e-09 2.08564648120002e-10 -3.23615974921826e-09 -2.10289389407396e-09 -8.76898179423747e-09 -9.57209024917516e-10 6.49936822304259e-10 -2.59664509821151e-09 4.33939753211271e-09 1.82473970520946e-09 -3.86613691852904e-09 2.30545127153246e-09 2.41741398626272e-10 -4.90128966639174e-09 6.23683877396286e-10 -2.43149222718678e-09 1.02153603523151e-09 -2.17340855305225e-09 1.06657040936892e-08 5.23656893091564e-09 2.32278055045105e-09 1.64443002518211e-09 -4.49110402056894e-09 1.54858267101392e-09 3.92703731027634e-10 1.27697123926789e-09 -3.92047756526851e-09 -4.73544086373737e-10 -2.44398871078105e-09 3.2807703321816e-09 -2.34121323362733e-09 4.11389076901823e-10 -4.36491568371927e-09 6.06154789537877e-09 1.82546179881222e-08 -1.84854854856158e-09 6.9400815923621e-09 -1.85199158937259e-09 -1.13920671848162e-08 2.22453817498654e-09 -1.67481948238923e-09 9.31490376838654e-09 -5.74035180266995e-09 -1.15653145358512e-09 4.94549275214874e-09 1.21205796210982e-08 -2.5613414110151e-09 4.47454052087669e-09 -3.79588057151726e-08 -1.61752299382366e-08 7.57332429552781e-08 1.75679870842437e-09 -1.69924813151273e-09 -1.90473209415535e-09 -4.37749750492362e-09 1.0061423826882e-09 4.09567832070925e-09 -1.55931905682243e-08 -1.36916161599769e-08 -6.41419299131698e-09 -5.58054216484265e-09 1.35490481491291e-08 5.81875241146235e-09 -1.30225742706374e-09 2.9843564124584e-08 -1.49467736432242e-08
"R2021" -3.36521065400248e-09 -5.60925787821341e-09 5.69732754891027e-09 1.99275040152864e-08 4.31358041249312e-09 4.39890673884624e-09 4.19407143742319e-09 -2.51297905744617e-09 -3.92527831965738e-09 -7.21930798007413e-09 9.43872696790658e-09 1.45374826106629e-08 -6.26770448804618e-09 4.54054002162689e-09 -4.41148440276049e-09 -3.51660544620215e-09 5.15579825026978e-09 -4.27338711651381e-09 1.53425135422817e-09 -2.00744293082015e-08 -5.72530043955256e-09 5.96308424610385e-10 -9.11943423387171e-09 -6.87569969342963e-09 -9.11545049625484e-11 3.31024191799474e-09 6.05795804530475e-10 9.66957710791856e-09 -4.2304788551349e-09 3.61033367112838e-09 4.99210884491516e-10 -4.64333602653899e-09 3.52350992849924e-09 -3.36473914786144e-09 7.49293233169224e-10 3.69608830082053e-09 1.51217741635309e-09 -9.27473305037024e-08 -3.0129820471476e-08 5.59678028810978e-08 1.43686777835015e-08 -1.3642690205617e-08 2.57257429051852e-08 -1.05329550790981e-07 3.83495243444343e-09 -7.08655901312364e-08 1.2650500064809e-08 6.26312776923556e-09 -2.47626593138257e-09 1.7734821073452e-08 -5.60010928029501e-09 2.54701892109641e-09 1.75679870842298e-09 1.70494338759158e-07 2.51566915522278e-09 -8.02956586950217e-09 -6.62237230042017e-11 -2.3282630288894e-08 -5.80942467484202e-09 -2.50420952270496e-09 4.217767346076e-09 1.69759361086561e-08 -2.14754778822622e-08 -1.89336180842492e-08 -9.7408694725073e-10 -1.29925876989146e-09 4.46395590919902e-09 1.08472320357115e-08
"R2022" 1.31032565505121e-08 -4.61471711432577e-08 -2.51136195883119e-09 -3.09776274344925e-09 9.39358730714957e-09 6.10806874117751e-09 -4.89915909069286e-09 1.99902411102622e-08 2.25009463355363e-08 -2.66914277255706e-10 2.57929534497307e-08 -9.25477349330448e-09 -6.98031785295238e-09 -2.58018606998728e-08 -1.04964042323025e-08 1.05414705383602e-08 1.70769719558386e-08 4.34104985262294e-09 -1.84608657616645e-08 3.72299195949159e-09 -5.29306658794881e-08 5.63553399426883e-09 5.13747423101266e-09 -3.35375092810831e-08 7.33509410354288e-09 3.88592003303301e-09 3.51865930394268e-08 4.25219514508416e-08 1.18480195539995e-08 -3.52152543328237e-08 -4.54802516269519e-09 -1.47496038741303e-08 1.90115868329979e-08 -1.17967820081434e-08 -1.52475563215252e-08 1.75364904150289e-08 6.83099507823477e-09 1.35759761485833e-08 -1.76090140166593e-08 2.42651694953534e-08 1.65121929943556e-07 -1.63749034422082e-11 -4.16186456183195e-08 -3.52263243011597e-08 1.11058786606747e-10 -1.78786256176753e-09 3.60498534783161e-09 -3.5607692281091e-08 1.51198894425785e-08 -8.63143044399273e-09 5.4742627949959e-08 1.64309689856903e-08 -1.6992481315075e-09 2.515669155221e-09 1.14432186926663e-06 -5.35548691021759e-09 -3.94842932801272e-07 5.27916333084443e-08 -1.02170793918198e-09 -4.78722854339292e-08 1.00472476800505e-08 -2.14985857719344e-07 4.34375184864228e-08 -4.7581103074125e-07 1.44640000652981e-08 -1.27038177344762e-08 -1.51045446828142e-07 4.61718838031356e-08
"R2023" -7.98942846764001e-09 -3.90475723896168e-09 2.22639502555013e-09 -7.26455800069258e-09 -1.79274530138161e-08 4.82822831538421e-09 7.80322986329641e-09 4.52441776744973e-09 2.27432141147616e-08 -6.98206893533414e-09 -2.48735480040128e-08 -9.30736476018549e-09 1.31354217165942e-08 2.01091570908168e-09 5.72862937482647e-10 6.85255705865998e-08 -1.56152107621491e-08 7.15156467139216e-09 -6.41745553177957e-09 2.24644306910428e-09 5.43061398695814e-08 -1.99629768087404e-07 2.11075158667413e-08 -4.29913395961681e-08 1.26602144806062e-08 -1.76318366067921e-08 5.50980391784246e-08 3.55963698591167e-08 -1.97372236012279e-08 1.2085760622967e-08 2.98599109168534e-09 1.13353088958035e-08 -8.76970265485735e-09 5.31019399887431e-08 -2.33328666043847e-08 -2.16500554554507e-08 -4.11639364970444e-08 1.61001725288207e-08 -3.55067691516998e-09 9.0149870494364e-09 -1.40430760678753e-08 -1.54750064280359e-09 -2.09281884914261e-08 1.342011895932e-09 1.0877029208467e-08 9.48167870832477e-09 -1.00548667924125e-08 7.76205349659119e-09 2.05798640435981e-09 -2.11254253874043e-07 2.46152505660486e-08 -6.55291901660658e-09 -1.90473209415555e-09 -8.02956586950066e-09 -5.35548691022199e-09 2.99989282454784e-07 -5.14954967341204e-08 -1.72140973228173e-08 -1.34884992211565e-08 1.12504069247753e-08 1.22772336627732e-08 3.32489089375312e-08 1.69796652787385e-08 2.62580581731981e-08 -3.47351865912481e-09 -7.17333314787872e-09 -3.05623318214447e-08 -3.2114461773919e-09
"R2024" 2.35593028176837e-09 -5.67890159577265e-09 -2.83492835828043e-08 1.18269113658628e-08 5.45458904232177e-10 -1.40549510371169e-08 -4.22947559032662e-09 2.97259759595113e-10 -1.17745664572477e-08 6.35489243797099e-10 -1.22432017847045e-08 8.84655842098275e-09 3.4932893430449e-09 4.77330307745234e-09 5.85872494704566e-09 5.66526924645842e-08 -3.09308626220835e-09 -7.03250822203018e-09 8.65707397741082e-09 -6.03153184645843e-09 -2.40101061111731e-08 5.87164357105966e-09 4.21720393727366e-08 3.80729151360775e-08 9.67724927367274e-09 1.67249775980191e-08 1.52431591315278e-08 -5.5265811991255e-08 -6.97243472939442e-09 2.29457584431574e-08 -2.12918283771972e-09 1.11483089077742e-08 -7.14738179317462e-09 5.93808951746648e-09 1.14147042296837e-08 4.33694234169331e-08 -4.29447930384589e-08 -1.05288097534706e-08 -8.33365465996206e-09 9.413830004009e-09 -8.26181414459959e-09 -2.49056230043539e-08 7.94883398797009e-09 7.79912314665343e-09 3.28804601490366e-09 -6.51131994730517e-09 -9.11342046810888e-09 3.83228246419159e-08 3.38324743421984e-09 -1.18560353209874e-07 -1.06670939735172e-07 -5.4960967138157e-09 -4.37749750492425e-09 -6.62237230039274e-11 -3.94842932801303e-07 -5.14954967341237e-08 5.56841028814727e-07 4.27781431729331e-08 -9.21060027061381e-09 5.13582311206892e-08 -1.02864170280925e-07 1.67078576525657e-08 -6.13773674075788e-08 3.21802052211323e-08 -4.72519918395838e-09 2.93799871164425e-09 1.75745681517546e-08 2.00109982970364e-08
"R2025" -5.41617220282488e-10 -5.43393233106874e-09 -8.49473861141827e-09 3.61891410587394e-08 4.69054783623235e-09 5.16085789050086e-09 -2.52551533667755e-08 -6.00822454847292e-09 6.27957325221285e-08 7.82375679426903e-09 6.56739822846373e-10 -1.69239254237906e-08 -9.87480674284703e-09 1.6474731954716e-08 -3.84196426299583e-09 3.30776091767711e-09 7.3272711713198e-09 2.44538063739242e-09 -7.44077596190664e-10 -4.05623468541882e-09 -4.62700621952243e-09 2.35149330000502e-08 4.67083678111584e-09 -6.40282964034428e-08 6.56218191922935e-09 1.11025048872724e-08 -4.7016897769079e-09 -5.37385510431542e-09 -9.96740772381072e-09 -1.86670814021285e-08 3.23068576041871e-09 -3.7316814452147e-09 1.68471121128089e-09 -5.0882861839332e-09 1.61766622586132e-08 -5.20552396177671e-09 1.76615097108151e-09 -2.99431915077723e-08 -4.46879603121601e-09 -2.47216712750672e-08 -4.00446614118343e-08 -3.70146616038926e-09 -1.12088430194619e-07 1.69383367699905e-08 -5.18880881763843e-09 2.36191935865727e-08 5.52393954313892e-09 -4.88073776382989e-11 2.42013663542469e-08 -4.82437582307756e-08 -2.55243180138851e-08 1.59015479222523e-09 1.00614238268978e-09 -2.32826302888924e-08 5.27916333084378e-08 -1.72140973228159e-08 4.27781431729333e-08 2.39100397778057e-07 -1.16889965799213e-09 1.92740974595688e-09 8.22015655539266e-09 -1.61386030954378e-07 -5.48018615891918e-09 -1.36476078804787e-08 -2.051157660975e-09 2.10475957647221e-09 3.16973267874791e-09 2.03600709207295e-08
"R2026" 9.34532569998638e-09 3.04289052990479e-08 -4.99179478568994e-09 5.13658818207833e-09 9.78428400422499e-09 1.02016491034524e-09 2.52727533462337e-09 1.26671631269434e-08 -5.78658334206888e-09 -1.81664936857129e-09 5.44371028981947e-08 5.63793639475555e-09 4.43749275969026e-08 -8.77576107147709e-09 -6.31693624388525e-09 -1.05057326593228e-08 1.22890820174862e-08 -1.1436931368542e-08 -1.32701994543798e-08 -2.93817968457508e-09 -7.60187536855489e-09 1.7932742300729e-08 1.88985655658803e-08 -4.85642582144264e-09 -1.28086023975545e-07 -1.48817478535303e-09 -2.74380131063876e-08 2.42249722423747e-09 -1.19926976788257e-08 -2.04265530318836e-09 -1.42164762376618e-08 -2.01701787861642e-08 1.43537435506327e-09 -6.1707466823424e-09 -1.03001607557101e-09 6.24518188501652e-09 7.3963808310577e-09 2.29857742128342e-09 2.96885983418804e-08 -3.37957187114592e-08 -1.5286445788018e-09 2.17534789189405e-08 4.87150105856249e-09 5.11124768701008e-09 -2.15723555598376e-08 7.18777987428947e-09 -3.76534654987436e-08 -1.28107346392622e-08 -3.5305743139764e-09 2.10411041080791e-08 -4.08296859547423e-09 1.29572397917225e-08 4.09567832070846e-09 -5.80942467484211e-09 -1.02170793918395e-09 -1.34884992211574e-08 -9.21060027061368e-09 -1.16889965799054e-09 1.13693192265625e-07 -3.0603106129449e-08 -2.0175428627433e-08 -5.54084725247257e-09 -4.32169237646301e-09 1.09373087041835e-08 4.64979246614187e-09 8.49020615624786e-09 1.4002497526531e-08 -3.2054250682704e-09
"R2027" -6.28012851232699e-09 6.3751546596712e-09 -3.83017320731365e-10 -7.90771195706882e-09 1.43091914542093e-09 2.61223991199021e-09 7.55740178235899e-09 -1.16322649402186e-09 6.59310398465584e-09 -8.45410830272169e-10 -1.23695516441213e-09 -7.01666225992313e-09 -5.75631082448629e-09 2.70215296136926e-09 4.13546765579158e-09 9.02523155270415e-09 -1.00276082438277e-08 -6.4028507204444e-09 1.3387720416326e-08 5.02298649377112e-09 6.28624106489276e-09 -7.098411760672e-09 -9.1430651644044e-09 -7.35400896724698e-10 2.88200560142011e-08 -1.67205044564321e-08 2.09456637034493e-08 -1.27897821662192e-08 4.14102395215382e-09 -2.30067018379451e-09 1.01761910151195e-08 -4.54348612034539e-09 7.28676318844749e-09 -1.0424484993569e-08 1.37824483663867e-08 -7.76198277805559e-09 -5.05934190187427e-09 4.70719207853213e-09 -7.19503134039596e-09 1.07933967715816e-08 1.07495926213189e-09 -6.60843757339975e-09 -1.22196969232806e-08 -5.00445390639486e-09 -8.73490198903655e-09 4.19655627770376e-09 6.73444495090635e-09 -1.0568721505205e-08 -3.71730407265866e-09 -1.64224491776879e-08 -2.35569770907824e-08 -2.01231274327263e-08 -1.55931905682257e-08 -2.50420952270086e-09 -4.78722854339248e-08 1.12504069247767e-08 5.13582311206887e-08 1.92740974595479e-09 -3.06031061294494e-08 1.64124310883289e-07 -4.09127409824504e-08 1.47724100213421e-08 6.04420597222231e-09 -5.0476452090256e-09 -1.74777700011457e-08 4.95803234405655e-09 1.05414621778282e-08 8.85005159691236e-09
"R2028" -4.63788750371546e-09 3.84125491605296e-08 3.94188738173601e-08 2.9387314010406e-10 -5.39379226149386e-09 1.56859566004492e-08 6.55505538982857e-09 -1.86916200329588e-08 -8.04128338931073e-09 -3.92322974247725e-09 -1.32786848031486e-08 -5.69575458114375e-09 -4.48385685375953e-09 9.05943415043505e-09 -2.56139714002792e-09 -1.80211744254518e-08 -6.63957822153053e-09 4.64711997763343e-09 3.72824365147186e-10 6.66128603461922e-09 1.24066094494914e-09 1.93575803039641e-08 -7.3820029377216e-09 5.11227555891110e-09 2.68919703092392e-08 -6.97184339864065e-09 -1.14280744143076e-07 -9.51430161341136e-10 -1.31929912774496e-09 -2.04522810275118e-09 2.16474821355864e-09 2.45988220170221e-09 -1.50893861693667e-09 8.37652162297652e-09 9.34581466859038e-09 -1.19420472292825e-07 -6.95986391233474e-08 -1.87622995592966e-09 -2.49253037827479e-09 -3.09950104602234e-08 -7.29426962483526e-09 1.6873691149165e-08 -1.07906749672517e-08 -1.18874860940589e-08 5.14154133654619e-09 4.34222481886358e-09 9.02329184096471e-09 -1.17325676651014e-08 1.49044111919184e-08 -1.6939925376703e-08 5.86425864062214e-08 5.50185839255056e-09 -1.36916161599713e-08 4.21776734607865e-09 1.00472476800511e-08 1.22772336627708e-08 -1.02864170280921e-07 8.22015655539462e-09 -2.01754286274346e-08 -4.09127409824499e-08 3.07142595851749e-07 9.27766700928148e-09 -4.0744372909486e-09 1.69549062972416e-08 -2.18727631370118e-09 4.95460033572996e-09 -8.24266495332256e-09 1.20279502737379e-09
"R2029" -4.12146524593865e-09 1.1362529542786e-08 6.64216449899632e-09 -4.59916183920961e-11 -6.52990493233481e-09 7.54730917478439e-09 1.40678956476855e-08 -1.98594744436457e-09 -2.77519969337307e-08 5.3299597701175e-09 -3.79226601788039e-09 1.81403162342334e-09 4.19505108324227e-09 -9.75321589579974e-09 -1.73685443511488e-10 3.72284628427701e-08 -1.35105632206709e-08 1.10395137824822e-09 -4.01517974669168e-09 -1.72240223691382e-09 1.10284455551585e-08 -3.83279502028817e-08 -1.08882614119586e-08 2.53601018565738e-08 1.37581826690027e-09 -1.20268058404907e-08 9.48551876887877e-09 -2.96795621734513e-08 1.18469099000549e-08 2.84720611577156e-08 5.7044601381852e-09 1.58370889376806e-09 -7.83556090583833e-09 1.4927613354263e-08 -8.25785130142458e-09 -1.11655102268809e-08 -8.05912559976367e-09 -8.61025527922829e-10 -1.06233158912049e-08 1.84623213128806e-08 -6.25212141561834e-08 7.99777603510493e-09 5.05228837194819e-08 -2.81646651703461e-08 5.30815660042698e-09 -4.37219425226157e-09 1.06196109333409e-09 7.50388987316529e-09 -1.18200153595496e-08 -2.20001116946534e-08 3.2574669442072e-09 -1.89617726249279e-09 -6.41419299132008e-09 1.69759361086583e-08 -2.1498585771934e-07 3.32489089375318e-08 1.67078576525609e-08 -1.61386030954375e-07 -5.54084725247211e-09 1.47724100213465e-08 9.27766700928462e-09 3.31088105245617e-07 -1.18131604131309e-08 7.54485710156972e-08 -4.36451062656072e-09 2.33884342423118e-09 2.6005319092596e-08 -4.80833667769014e-09
"R2030" 3.04185323337991e-09 -1.89460928362949e-09 -4.62062085851541e-09 1.10832441664855e-09 -1.00650674464561e-08 8.80774349983212e-09 7.73634056582193e-09 1.01108405532135e-08 -3.53566287436e-09 -9.00812171640500e-10 5.66037009937889e-09 -4.53328175991281e-09 -8.42367234876524e-09 -1.14636148587354e-08 -7.6091684097597e-09 -6.09284472631654e-09 5.8781780711571e-09 -2.34274702892924e-09 -9.14372693608924e-09 1.26488769857923e-10 -2.31159649180555e-09 -3.91259847768464e-09 1.22982325352228e-08 4.84594795349491e-09 1.28537926862818e-08 -7.3775446551233e-09 3.8213621579996e-09 3.06364176677533e-09 -4.16495740434242e-09 -7.73521558401812e-09 1.44935459335208e-09 5.41243479442089e-09 8.62921233140249e-09 1.72951881408349e-09 -3.17321569899444e-10 -4.67495557139497e-10 2.69843771221769e-08 5.9628891977028e-09 5.94633127353136e-08 -1.30285248547297e-07 4.09279003221652e-09 8.99399358839942e-08 5.226855526291e-09 2.4482942236642e-08 1.13281507454828e-08 2.50246099015259e-08 -1.00292766459539e-08 -2.19166653895767e-07 1.59031637834236e-08 3.91625439354779e-09 -2.00991751357533e-08 -1.30612260131755e-08 -5.58054216484399e-09 -2.14754778822583e-08 4.34375184864246e-08 1.69796652787403e-08 -6.13773674075721e-08 -5.48018615891776e-09 -4.32169237646137e-09 6.0442059722208e-09 -4.07443729095258e-09 -1.1813160413129e-08 3.222772213236e-07 -1.84169784270028e-08 2.59436031340498e-09 -5.89034141698101e-09 -4.36513727956347e-08 -3.9497579505223e-08
"R2031" -1.51939461973769e-09 1.77083121969907e-08 3.20796562510329e-10 -1.42848012241175e-09 -8.8609658099168e-09 2.71792391591348e-09 -9.39962191523689e-09 -1.46783480236479e-08 3.51673544062345e-09 5.49027566306339e-09 -6.26523407602158e-09 -9.36069623099162e-09 -6.65090401850375e-09 8.15286978287885e-09 7.80148977015309e-09 2.35997149699715e-08 -1.24520512767292e-08 7.64982130435027e-10 1.28228701427257e-08 7.75420205346905e-09 2.63546163077887e-08 -1.74096416150357e-08 -6.45748794244385e-09 1.79084253705157e-08 -1.85310551295071e-08 -1.80294415266556e-10 -1.03943151621707e-08 -3.52479391399907e-08 5.12808092031642e-10 1.6348980728312e-08 9.67884738406567e-10 2.18443200828113e-09 -8.21045079437409e-09 -5.77073866912886e-12 6.94333942425892e-09 -1.36722591828968e-08 3.40087350708348e-09 2.26608209051584e-09 7.41417421478306e-09 -1.05430837013124e-08 -1.99916422451452e-07 1.06121962666893e-08 -1.21558052157864e-08 4.36541080641604e-08 -1.17537939848823e-09 1.54696482091114e-08 1.47301602318623e-08 2.26726251147503e-08 -7.61618536741011e-09 -2.98804602392349e-08 8.9715256781635e-09 -1.49483296406044e-08 1.35490481491301e-08 -1.89336180842519e-08 -4.75811030741262e-07 2.62580581732013e-08 3.21802052211234e-08 -1.3647607880478e-08 1.09373087041832e-08 -5.04764520902844e-09 1.6954906297243e-08 7.5448571015692e-08 -1.8416978427006e-08 4.68700313851385e-07 -6.0308379637256e-09 5.54717819334045e-09 7.564886673948e-08 -4.1040626461697e-08
"R2032" -3.87019481872894e-09 -5.32071561942392e-09 9.60687230832061e-09 -3.53717805165811e-09 1.74041728167897e-09 -1.75300320340048e-09 -3.06777110626962e-09 -2.45516874213187e-09 9.33602108533907e-10 -2.59160054077207e-09 1.29256354663613e-08 -7.29882438412052e-10 -3.18516294004208e-08 1.48777764724188e-09 2.28814201852541e-09 -1.336503644994e-09 5.55638321498090e-09 3.20769476700601e-09 -8.50236794256259e-09 1.86147029833954e-09 2.58786441399015e-09 1.64550255996264e-09 -5.2252753875989e-09 -9.60922652982135e-10 1.0582899990002e-08 -3.50071463024047e-09 -5.48671727700062e-09 2.11464646865677e-09 3.8192535236165e-09 1.14730761451585e-08 -2.49345184081004e-08 -5.48997977530048e-09 -2.6586388052715e-09 -7.83272528920353e-09 -8.20473289630194e-09 5.30464355001126e-09 3.21812923911196e-09 2.91645836738085e-09 3.02950474506576e-09 -2.04101841377152e-08 4.17884990072183e-09 1.24726332709658e-08 9.75129970417756e-10 2.00234148676783e-09 -1.53376726738743e-08 2.46034557266335e-09 1.54820315808567e-08 -2.39823799009759e-09 2.26876086986681e-09 5.08731782459827e-09 -1.83828156822425e-09 -6.86626201151701e-09 5.81875241146223e-09 -9.7408694725025e-10 1.44640000653003e-08 -3.47351865912467e-09 -4.72519918395775e-09 -2.05115766097477e-09 4.64979246614238e-09 -1.74777700011448e-08 -2.18727631370085e-09 -4.36451062656047e-09 2.59436031340625e-09 -6.03083796372437e-09 4.71525660731307e-08 7.67316852616171e-09 5.67057465324664e-10 -5.03682002128697e-10
"R2033" 3.25202193222569e-09 9.80674546775593e-09 4.19091053278163e-09 -6.10534669033712e-09 2.56152741688928e-09 2.29216375785018e-09 5.09724071622465e-09 2.2498430759048e-09 1.8661107714531e-09 -4.61860096561840e-09 1.33746104057959e-08 -6.20077247281924e-09 -2.9086810712995e-08 -1.14123187658494e-08 -1.32902838443863e-09 -6.70363847000135e-09 -1.50364029707449e-09 2.64739201449296e-09 -4.74643757197196e-09 4.25302483930907e-09 6.87038734966436e-09 7.12570033297664e-09 -6.80495461745467e-09 1.60358003689492e-09 -5.91148660386614e-09 -6.39916784246993e-09 -5.51752909540051e-09 -1.50181478916207e-09 1.33283212765069e-08 2.41608347784938e-10 3.99020083435184e-09 -6.21925400167427e-09 5.98127919839097e-10 -1.46655800075965e-08 1.40493109378307e-08 -5.05267211573711e-09 -5.37075936232959e-09 4.85583814749121e-09 -4.17878465104486e-08 -1.16150840667252e-07 -2.94317408142641e-09 7.60460694356589e-08 -1.02631658965935e-08 -1.48810409443047e-09 -5.84496592493434e-08 1.12034884950337e-08 5.00104756589734e-08 -4.80109973959459e-08 5.1113054669435e-08 8.80466461614678e-09 6.54422951193948e-09 3.91217066586026e-09 -1.30225742706443e-09 -1.29925876989129e-09 -1.27038177344766e-08 -7.17333314787885e-09 2.93799871164461e-09 2.10475957647151e-09 8.49020615624787e-09 4.95803234405539e-09 4.95460033572976e-09 2.33884342423146e-09 -5.89034141698191e-09 5.54717819334025e-09 7.67316852616245e-09 7.74941105390406e-08 1.84660827423627e-08 -2.03353366881823e-09
"R2034" -3.03803105213723e-09 7.9240637284754e-09 6.9072142674032e-10 -6.23398614023801e-09 -9.76852397144299e-10 -3.49380799453782e-09 -4.59959307282518e-09 -1.55932417038551e-08 3.82982000077682e-09 -2.39473965407023e-09 3.5979685927428e-09 -1.50899831415144e-09 5.37162566334144e-09 1.30098956134315e-08 9.56883378449732e-09 -7.98799843664914e-09 -5.95650638333413e-09 -3.08761569187352e-09 5.81353341028872e-09 2.50569694596611e-10 6.9584072847147e-09 1.4758460852913e-08 -8.80019135920637e-09 1.33647724811507e-09 -1.05379227123767e-08 -2.71682958563155e-09 -1.4931988957521e-08 5.42983384808033e-10 -8.76698640239496e-10 4.4987548257444e-10 -4.91935994006063e-10 1.29649038566839e-09 -1.85930362506395e-09 -2.28617360171607e-09 2.28662000660882e-08 5.40196844602212e-09 1.43883317706002e-08 -2.62198373743965e-09 2.27974874957099e-08 -2.79681180536183e-08 -3.28787532959841e-08 4.34677054101794e-08 -5.89609725865826e-09 -7.88239689324899e-09 -5.16499600295176e-09 5.91275485798881e-09 -1.52951340158293e-08 -2.34192356580504e-08 -2.21148901587802e-08 3.63706828221556e-08 -4.21364527961774e-08 -5.31284458416072e-09 2.98435641245811e-08 4.4639559091988e-09 -1.51045446828148e-07 -3.05623318214439e-08 1.75745681517527e-08 3.16973267874993e-09 1.40024975265316e-08 1.05414621778272e-08 -8.24266495332257e-09 2.60053190925923e-08 -4.3651372795632e-08 7.56488667394837e-08 5.67057465325694e-10 1.84660827423645e-08 1.34294348270515e-07 -3.80922773172163e-08
"R2035" -4.41355587750075e-09 1.18638225080032e-08 -3.40085109293059e-10 6.3528937592445e-09 1.32592398963431e-08 -8.49402360215258e-09 -3.96980696622246e-09 -3.96557738035433e-09 7.16229237909371e-10 7.95726701141626e-10 1.3341244078456e-08 3.55311176682285e-09 -1.59662778364947e-08 1.31342961893726e-09 1.03877776445516e-08 1.26118102068302e-08 -5.42856650324086e-09 4.69684646112325e-09 -5.42192091846613e-09 2.58437797190549e-11 -4.97855402010871e-09 -9.93231377660708e-09 -9.25542941249393e-10 -4.22230876761022e-09 -1.43832494504263e-08 -7.78083357123944e-10 1.76961006600099e-08 -6.7604573726199e-09 6.70634324803893e-09 8.32571176869268e-09 7.14199327947645e-09 -1.73998450099346e-08 -1.68910637054224e-09 -5.6662314372097e-09 5.01314510404117e-10 -2.62752120952034e-08 9.6041799030106e-09 -1.17086439132671e-08 -5.60978765595311e-08 4.07987805192386e-08 1.53064818231201e-08 -3.67515546570086e-08 -1.1554091005658e-08 -1.45106575401871e-08 -3.79189658873386e-08 -9.0057958793797e-09 5.40562675653012e-08 3.48536412371967e-08 -8.73035417524635e-09 -1.50541370019442e-08 -7.98652208852672e-08 1.23855222132637e-08 -1.49467736432234e-08 1.08472320357109e-08 4.61718838031369e-08 -3.21144617739206e-09 2.00109982970325e-08 2.03600709207319e-08 -3.20542506827133e-09 8.85005159691142e-09 1.20279502737678e-09 -4.80833667769099e-09 -3.94975795052231e-08 -4.10406264616948e-08 -5.03682002128217e-10 -2.03353366881809e-09 -3.80922773172161e-08 1.54926940779743e-07
