# Supplementary material for: NODDI and Tensor-Based Microstructural Indices as Predictors of Functional Connectivity
Source: PLoS One. 2016 Apr 14;11(4):e0153404. doi: 10.1371/journal.pone.0153404 (PMC4831788; doi:10.1371/journal.pone.0153404)
Supplement: S1 Data — a) Functional connectivity matrices, both fMRI and EEG connectomes across all subjects, in the form of precision matrices and b) structural brain connectivity matrices across all subjects and microstructural indices. Columns and rows are named according to the corresponding brain region that represent. (ZIP) [file pone.0153404.s001.zip › DATA/EEG/32/precShr_EEG_wholeTS30_70.txt]

"C1001" "C1002" "C1003" "C1005" "C1006" "C1007" "C1008" "C1009" "C1010" "C1011" "C1012" "C1013" "C1014" "C1015" "C1016" "C1017" "C1018" "C1019" "C1020" "C1021" "C1022" "C1023" "C1024" "C1025" "C1026" "C1027" "C1028" "C1029" "C1030" "C1031" "C1032" "C1033" "C1034" "C1035" "C2001" "C2002" "C2003" "C2005" "C2006" "C2007" "C2008" "C2009" "C2010" "C2011" "C2012" "C2013" "C2014" "C2015" "C2016" "C2017" "C2018" "C2019" "C2020" "C2021" "C2022" "C2023" "C2024" "C2025" "C2026" "C2027" "C2028" "C2029" "C2030" "C2031" "C2032" "C2033" "C2034" "C2035"
"R1001" 2.49122457324418e-07 9.47837321398742e-09 -1.05716697812417e-08 -4.18125484968929e-08 3.83275262407357e-08 -1.0081372646979e-07 1.38888191093867e-08 7.53334627088907e-08 -9.63908521965203e-09 -2.35846812028281e-08 -4.92728380917017e-08 3.32213373588743e-08 3.12705822231587e-08 -9.75324144342845e-08 -2.99300476593763e-08 -2.33883468347765e-08 -3.32907709898307e-08 1.43478504251426e-08 4.52390792169256e-09 5.08893257028557e-10 5.31979835127583e-08 -1.29369751833408e-08 7.21104836175443e-08 3.66329285563818e-08 -1.01041625336671e-08 -2.38782971851386e-09 -4.90594802567998e-09 -2.39046612801995e-08 -3.70322209683536e-09 -1.13464023375631e-07 -6.26132320052786e-09 4.02113624022473e-09 -1.27750512102962e-07 8.32593034395689e-08 -8.125361676608e-09 -1.19651246710731e-08 3.45454657317367e-09 1.17387134719436e-08 6.85917169322385e-09 1.72917596665853e-08 7.29533315134488e-09 1.71914579337988e-09 6.02062289911761e-09 -3.61417987530634e-09 8.57049583772188e-09 -1.03013887577581e-08 -1.89511357951167e-08 6.15525123642996e-10 -1.32926434947921e-08 1.43070030271474e-08 3.38976162369903e-09 -1.95254464712726e-09 2.54342277569854e-09 1.38490376910493e-08 3.81008996123618e-09 -1.71453926898797e-10 -7.13245451482292e-09 2.83547782313373e-09 3.17930566507195e-09 -7.07207862064751e-09 1.32624038444273e-08 -2.44001504975497e-08 7.3046827159045e-10 3.97059156823116e-09 -4.74371364471547e-09 -1.09678949691906e-08 -1.41697538027883e-09 -5.8436444998619e-11
"R1002" 9.47837321398636e-09 2.44925180262646e-07 -5.86191134238175e-08 2.13913302637419e-09 9.90402317508187e-09 -1.652270782307e-08 -1.39372645020571e-09 2.06900914313284e-08 -1.48460442967672e-08 -7.66786778642997e-09 2.96727638548639e-08 8.60566003069973e-09 -5.96156067925814e-09 -2.68384296605713e-08 1.66203161136321e-09 -5.43076294945698e-08 -3.75243396434111e-08 -1.75023987097519e-08 7.37337135865419e-09 -3.33373778197105e-09 -8.93812877973459e-08 1.02426222564096e-07 1.39601348108737e-07 -8.74948485547096e-09 -6.00018933390133e-08 4.79042901507074e-08 -1.70277275883712e-07 3.21470273106238e-08 1.5012341339768e-08 2.33905700899046e-09 5.45107238203633e-10 -6.14994108820703e-09 3.00700007051053e-09 -3.87002713409242e-08 -6.98784368700405e-09 -2.71411282321992e-07 3.66119527601101e-08 -8.25896868351066e-10 -4.65992748848112e-09 -1.79746325028199e-08 -1.22373819219863e-08 3.68392361019506e-09 3.38840930474505e-09 -6.87170850491959e-10 -2.7961042738046e-08 3.90008549835614e-09 3.5384408910742e-08 2.21819588334348e-08 1.16709519520862e-09 7.12657165636869e-08 1.10239763465183e-08 1.69703741020251e-09 7.32355004584867e-09 2.54697610518613e-10 3.18202436697428e-08 -8.12686417681166e-08 -1.04725450750925e-07 -2.17144806758814e-09 5.45049965906597e-08 2.14600246203609e-08 1.45983895863957e-07 1.419091602048e-08 -1.93089104823541e-08 3.10372314861716e-08 -4.84371963656254e-09 2.86117236151189e-09 -1.51863320001915e-08 4.02553618712619e-08
"R1003" -1.05716697812496e-08 -5.86191134238161e-08 2.35917885398374e-07 9.74085320535575e-09 4.03928402393298e-09 1.1441315108338e-08 1.6154815821932e-08 -2.54814750591835e-08 1.39310262179239e-08 8.68203157522193e-09 -9.19625044188087e-09 -6.80973383353143e-09 -1.83779170154736e-08 -2.40689385848211e-08 -8.64506513004705e-09 4.33602245005369e-08 -5.49823945561907e-08 -1.22602790126932e-09 3.84958896979816e-08 2.70326372751489e-09 9.92564119105161e-08 -4.61284555706217e-08 -2.40347254513374e-07 -7.6694832316093e-09 6.34758645938391e-08 -7.5695752284507e-08 -2.77388754235413e-08 -3.36092974314893e-08 1.3450173038768e-07 -2.29130434176625e-08 1.72683448322131e-08 -6.19032232375215e-09 1.20582478470613e-08 -4.42987568152048e-08 5.12323020669033e-09 5.16041424566886e-08 -2.63402195332876e-09 -6.83133464733217e-09 2.59159765598528e-09 4.31728654738708e-09 -1.97744939257432e-09 -7.49355777312742e-09 3.99722355122582e-09 1.82757948834823e-08 2.60088485326717e-09 -7.99681447165262e-09 -9.23921999161693e-09 -4.62637186746001e-09 3.44314226037056e-09 1.85136181046988e-08 -9.01123975128512e-11 -7.49431734923538e-10 -4.78769849018528e-09 -2.28081261101665e-09 -2.22158068007335e-08 -1.71169991940286e-09 1.62687487639307e-08 -6.12113276410074e-09 -1.74325730113244e-08 -2.07213371472421e-11 2.20763057118543e-10 1.78887240041344e-09 2.98932156513112e-09 6.00462377604186e-09 -9.56227153817329e-10 3.04008021716569e-10 7.33238420597466e-09 -7.15775585926481e-09
"R1005" -4.18125484968939e-08 2.13913302637461e-09 9.74085320536245e-09 6.34638615927593e-07 -7.30007139201505e-11 9.13226497155972e-09 6.22650494716972e-08 1.3623928756804e-08 1.69862924169356e-08 3.40679172095538e-08 2.2380457035404e-08 8.11194649172014e-08 -8.84713402657601e-09 -8.63763790137494e-09 -3.36474921769612e-09 9.94219603947025e-08 2.80112860356614e-09 -1.84806856173169e-09 -7.21557537489219e-09 -2.71065295296621e-07 -2.36302765380123e-08 -2.95963075593069e-08 -2.40521106727702e-09 -3.28680739453029e-07 -4.56403086009409e-09 7.35803327274011e-09 -2.20175501975118e-08 4.7842095971639e-08 -4.9543806983509e-09 -2.87011400177052e-08 2.74337219059831e-09 -1.21515629503106e-08 3.42747729615432e-08 -1.51227099236561e-08 3.16459427297521e-09 2.66238808968187e-10 4.00433733277818e-09 -3.92982597222837e-07 -6.85723494422185e-09 -1.42577093750772e-08 -2.91098928004743e-08 -1.88864121991487e-08 1.8158772113365e-08 1.33457353355244e-07 8.21729268915016e-09 -6.07311521464342e-08 -2.5639845764118e-09 8.74252888286517e-09 3.00306823003541e-08 -3.88124222558163e-08 -1.50735812219413e-09 -1.48132390216815e-09 -4.21413673763252e-09 4.65226872036775e-08 -3.14217134404263e-10 5.06326453965347e-09 -1.91631191249046e-08 1.26429171599633e-07 6.83580951828127e-09 -7.29574885855138e-09 2.18790264170607e-09 -3.72560729529818e-08 4.19394597370222e-09 8.98315544168624e-09 -3.41845736954837e-09 1.10923941683755e-09 7.73548046584657e-09 1.41724493089944e-09
"R1006" 3.83275262407317e-08 9.90402317508296e-09 4.03928402393627e-09 -7.30007139197524e-11 5.82507047045266e-08 -5.53491041661717e-08 -4.03361883860752e-09 4.36197681464287e-10 -2.03955123830999e-09 9.9953121252978e-09 1.33661915731843e-09 1.98721306983489e-08 -2.49433602586308e-08 -3.57656568761689e-09 -4.65431059808555e-09 2.97125645223913e-09 1.95865749566502e-08 4.01592167788045e-09 4.89565794335018e-09 -6.34074278351733e-09 -5.94622916187886e-09 5.22834462453144e-10 4.35582417195819e-09 -7.47806407856199e-09 2.89970964789819e-08 -1.94541207531559e-08 2.20489546656302e-09 6.75023367556745e-09 -3.10152924682102e-08 -5.78147551382612e-09 4.73135254288e-09 1.07674327655342e-09 2.86496529023244e-08 -6.72197503292984e-08 -3.32902406086161e-09 -7.45270923726683e-09 1.59797544591173e-09 -1.12868426106891e-08 -1.82750514034107e-08 -1.57033911858895e-08 -5.7790259852514e-09 1.95963579996263e-08 3.9661684925738e-09 1.89743325923292e-09 3.66042319812633e-09 -1.45476604622495e-08 6.89055424300121e-09 -7.48308285594133e-09 1.13032049240894e-08 6.47389499764702e-09 -1.09359059347033e-08 -3.32089232526522e-09 9.86680858944576e-10 1.50182344126842e-08 -1.3784677066145e-08 -6.73317032212221e-09 4.87405196366834e-09 5.80874624579642e-09 -1.21310808645026e-08 2.67690863277e-09 -3.95696713426748e-09 -7.68689624130639e-09 -2.36319339584194e-09 1.1885781244635e-08 3.1258910596039e-09 6.20465217785757e-09 9.78665568015365e-09 1.6485115749407e-08
"R1007" -1.00813726469788e-07 -1.65227078230703e-08 1.14413151083391e-08 9.13226497156441e-09 -5.53491041661728e-08 4.46866661224952e-07 -1.94169799431024e-08 -3.66053096812529e-07 3.86985346352728e-08 -4.27759651534362e-08 1.64634269199832e-08 -5.68333419618375e-08 -8.84886783894047e-10 1.95127123292566e-07 -1.07460555455236e-07 -2.54607591714786e-09 -1.07704222641146e-08 3.94924472640425e-09 7.19821906163865e-09 -1.23783892120617e-09 -8.67299859022058e-08 1.80695538085852e-08 1.45479185761679e-08 -1.83933990511766e-08 2.84088779534084e-09 8.12541777976383e-09 -2.05068468409436e-08 3.41702184895444e-08 -1.30757292516735e-09 8.94632834253253e-08 3.48668293376198e-09 -2.42947353302247e-08 1.9844017259545e-08 -2.32948114469502e-09 1.43259192678045e-08 2.21584236731638e-08 -7.28251941124476e-09 3.46202993830998e-08 1.5558024940239e-08 -1.60133733450246e-08 7.3476447086399e-09 -2.68456941874644e-08 -2.92777753486037e-08 1.49693344695513e-08 2.12633516816164e-08 3.30785836608523e-08 -1.6955354144164e-08 -7.52441106875499e-09 2.52621371075039e-08 5.18223783921290e-09 1.68143191603489e-08 -8.55174294118566e-09 4.68383599522257e-09 -4.93286280251627e-08 2.95466444286936e-08 1.08904057486225e-10 -1.50500628821838e-09 -2.14801955695207e-08 -4.36906405425132e-09 -9.23258288049932e-09 2.58137155441647e-09 1.86116248758952e-08 3.68729531629302e-08 -2.59955815392392e-08 -4.00515167977116e-09 -6.33405383682962e-09 -4.08819069269138e-08 -2.49702901403692e-08
"R1008" 1.3888819109381e-08 -1.39372645020353e-09 1.61548158219372e-08 6.22650494716905e-08 -4.03361883860698e-09 -1.94169799431114e-08 5.27885439243496e-07 1.30834447493249e-07 -8.90238716170403e-08 -9.77713342054337e-08 -2.00272595152068e-08 9.64540663057882e-10 1.83472590890442e-08 -1.68205973960211e-07 -2.33096014534397e-08 9.90072192875652e-08 -3.64998385905816e-08 1.63836604011465e-09 1.85353207075324e-08 5.14669488621232e-08 9.61308454708958e-08 -4.54257243667199e-08 -1.41107869692019e-09 7.67586346418842e-08 6.3910940577344e-09 -7.24519474914756e-10 1.22349180596915e-08 -5.12250667988722e-07 3.02829497276205e-08 -1.69213373996342e-07 -1.6025483274628e-09 9.38472820449831e-09 2.25849133620671e-08 1.70592168740253e-08 3.95576968810730e-09 -3.81826171396472e-09 -1.23835119472847e-09 -5.37738920881655e-08 1.44976832471113e-08 -8.64819350332782e-09 -2.69034609984065e-08 -3.70115865410897e-09 7.66558607156565e-08 2.37551274314991e-08 7.61602295191709e-09 -8.17487783029938e-09 -2.58822245304716e-08 1.23800414070236e-08 -2.19512564588534e-09 -6.974344277299e-08 -1.17834793923857e-09 8.56719952879782e-10 -3.03964822408309e-11 -2.54883365688137e-10 -3.0430699580298e-09 1.4139600567662e-09 1.15587893095994e-08 -4.9713897311521e-08 -2.22118449073894e-11 -2.7401367769967e-09 5.60928601128102e-09 1.17258423142529e-07 -6.79811666183812e-09 -2.47195006839396e-09 -2.9679990537047e-09 -2.54973985302887e-09 8.72358799133267e-10 -6.29966663239783e-09
"R1009" 7.53334627089041e-08 2.06900914313305e-08 -2.54814750591814e-08 1.36239287568115e-08 4.36197681464444e-10 -3.66053096812536e-07 1.30834447493252e-07 6.95936934045049e-07 -3.26912502886247e-09 -2.51214681430246e-08 2.15414400284742e-09 5.53060747957811e-08 1.36661874522397e-08 -5.41274263474551e-07 3.81967708539979e-08 -8.36403806751045e-09 1.4149532893783e-08 -1.0472822033867e-08 -2.41082298451225e-08 -3.66065071774525e-08 1.19282407379189e-07 -3.18474181866895e-08 2.48667093701266e-08 3.46980708248324e-08 -2.24549586894423e-08 5.33206256370321e-09 2.15324353275799e-08 -1.08767615478759e-07 8.2011020151363e-08 -8.09453536764051e-08 -5.91553872063521e-09 7.18577637898669e-09 -7.75398503836557e-08 1.82627287910225e-08 -1.72279008753504e-08 -2.92697661996004e-08 1.12444192161094e-08 -2.40204436745898e-08 1.92605446624888e-08 -8.73889058007586e-08 2.58065832198746e-08 5.05518794986392e-08 2.31366106514079e-09 -1.47374779183921e-08 -2.46077217759835e-08 -7.89740163109124e-09 6.31396881440102e-09 1.38485848372984e-08 1.33041355995835e-08 -2.0442332484504e-08 -5.88025534010471e-09 1.04959063358337e-08 -1.24904669007794e-08 3.36165325041294e-08 5.3468527734991e-09 2.56516782143934e-08 -2.24867758898211e-08 -1.57328993984072e-09 1.70894485941424e-08 8.60734200459724e-09 4.65391610069046e-09 -1.03016857088889e-09 -2.29181446133032e-08 4.91240457871848e-09 3.32093032845232e-09 1.22013359185548e-08 2.82755558071809e-08 1.15048782554886e-08
"R1010" -9.63908521965119e-09 -1.48460442967641e-08 1.39310262179236e-08 1.69862924169381e-08 -2.03955123831053e-09 3.86985346352713e-08 -8.90238716170375e-08 -3.26912502886087e-09 2.64715133282926e-07 9.56934670370538e-08 -7.65912701816525e-09 -9.83140848924553e-08 1.42608045533637e-08 -3.40962941212124e-08 -2.96677350045679e-08 9.03032086954821e-08 -1.26570919132351e-08 3.24526202881425e-10 1.68113555806419e-09 -3.93325656324311e-08 -6.94811522508008e-08 -1.26326321025766e-07 1.40457337333643e-08 -1.98327993606734e-07 2.19310322540415e-09 -4.48617096172465e-09 1.55183994144494e-08 1.19784477681604e-07 2.96925234159583e-08 3.88637893827532e-08 -2.61773131162435e-09 -3.41879700340507e-09 1.0635544213154e-09 1.11101550023373e-08 -2.16871933601156e-08 1.49025082481987e-08 6.71914764457786e-09 -6.46758526560745e-09 -9.37675250461756e-09 -1.29041701034866e-08 9.08830259767334e-08 -1.525854603724e-08 -2.13620053307925e-07 -5.45084185480204e-08 -1.3006747753534e-08 6.48941587346528e-08 1.61040051181069e-09 1.1244606761943e-08 1.71868806211135e-08 -3.48129956300116e-08 -7.07320407693564e-10 1.18321838346195e-09 5.9387221926287e-10 -8.31544166119026e-09 2.91454847294047e-08 9.73490307452378e-08 -1.11806522680689e-08 1.22575595715566e-07 -7.9526104158336e-09 5.67543691396097e-09 -8.99173207300208e-09 -9.48143934386728e-08 -5.42629916072078e-10 -1.2807052759826e-08 3.48907004792787e-09 8.48541208921822e-09 -1.09418434866453e-08 1.26182313051564e-08
"R1011" -2.35846812028116e-08 -7.66786778643519e-09 8.68203157520407e-09 3.4067917209538e-08 9.9953121253015e-09 -4.27759651534385e-08 -9.77713342054492e-08 -2.51214681430193e-08 9.56934670370467e-08 3.52688578088925e-07 3.06040529145776e-09 -7.24099318290795e-08 -1.06256045476286e-08 1.9103349851285e-08 2.29628572669538e-08 1.54170296235912e-08 6.98230617308748e-09 -7.11334559781284e-10 -9.06856108234044e-10 -6.92750788561632e-08 2.79885937619662e-08 -3.48152105489957e-08 -3.4663217078798e-08 -5.11268813911758e-08 1.2508723253243e-08 -1.39976348380047e-08 1.49729351970235e-08 5.47132854426916e-08 1.74059253508343e-08 3.12280607731479e-09 4.39630076273229e-09 2.2109002288874e-09 1.5938940798016e-08 -1.79367572045654e-08 -1.35314785278965e-09 3.13693844291952e-09 2.04390493651404e-09 -2.29959255695051e-09 7.57213925152209e-09 4.56413719428453e-08 8.61980371971685e-09 -7.26290748863405e-09 -3.42972236029444e-08 -1.02081029074783e-07 -1.52864517986928e-09 5.41451398173177e-08 4.12421881678918e-09 -6.47690059675135e-09 -4.17528628151239e-08 4.02034855037265e-09 -2.17215398425463e-09 3.64698001385717e-09 -9.1638846184642e-11 -1.55563357236311e-08 -7.79160575736322e-09 4.17296294540625e-10 5.89534082877785e-09 1.63559756080054e-08 -8.86742888030227e-09 -7.18772954965052e-09 1.63438241684995e-09 -7.70008502289676e-09 3.80029564975887e-10 -4.28212451332323e-10 1.87590784119019e-09 -1.46782300346847e-08 1.41250536462948e-09 5.00022701766041e-09
"R1012" -4.92728380916995e-08 2.96727638548642e-08 -9.1962504418811e-09 2.23804570354016e-08 1.33661915731624e-09 1.64634269199826e-08 -2.00272595152099e-08 2.15414400285184e-09 -7.65912701816590e-09 3.06040529146106e-09 2.35799824533576e-07 1.27865290159279e-08 -8.37362839336727e-08 -2.75086740304844e-08 1.50317299708288e-08 -3.05037191566932e-08 4.11761982848293e-08 -5.5150562575663e-08 -5.09420843489366e-08 -2.08941860390766e-08 -3.07737882049458e-08 5.18215421527933e-08 1.07130095239555e-08 -1.89526453345356e-08 -6.50252667901882e-08 3.55605548941038e-08 2.51836199496124e-09 3.95787440033008e-08 6.57709321110725e-08 3.18708702713285e-08 4.75634931032445e-09 -6.46424241326971e-08 8.86172596466374e-08 -2.26395698151497e-07 9.00471245375228e-09 -1.57626750462249e-08 6.93493677787689e-09 -5.93539846692398e-09 1.07041957263311e-08 -1.18586577692083e-08 1.7778206403242e-09 1.39349076021391e-08 1.79405908106541e-08 5.76968570462892e-09 -3.93757488406393e-08 -5.6098892339514e-09 7.29206869195872e-08 -1.99018803894924e-08 -5.45138877634322e-09 2.96566010583793e-08 -1.85503040423806e-08 1.5605525560089e-08 -8.20392062086259e-09 -2.53589235946285e-09 -2.23745772303977e-09 -3.38758328466353e-08 1.00158848933888e-08 -2.07603079650445e-08 4.34602868045032e-08 2.49901555857847e-09 -2.98484150739123e-08 4.65789673074206e-09 1.39404773368826e-09 -2.74707785607042e-09 1.96143694844178e-08 -1.36596864623208e-08 1.00521241386372e-08 3.30336011877378e-08
"R1013" 3.32213373588695e-08 8.60566003070013e-09 -6.80973383352959e-09 8.11194649171932e-08 1.98721306983478e-08 -5.68333419618323e-08 9.64540663052524e-10 5.53060747957827e-08 -9.83140848924551e-08 -7.2409931829087e-08 1.2786529015931e-08 1.42866582418061e-07 -9.21563023344387e-09 -4.22933285237723e-08 -4.10813592562186e-09 -3.62769432163678e-08 1.11096629156473e-08 5.04876183708855e-11 -7.67286534478898e-09 -8.50062685636346e-08 2.65627900220777e-08 4.71889772773935e-08 -7.30025085867616e-09 1.37789647929305e-08 -1.53521151343563e-08 5.47804937871083e-09 -7.33906322506894e-09 3.3734834389853e-08 -3.07484382567127e-08 -3.68301775929155e-08 -1.25064007474103e-09 -8.23968712712539e-09 1.52075490065588e-08 -5.40559857811644e-09 8.46165474052743e-09 -8.47511422821442e-09 -1.49629271293601e-09 -3.96017658689841e-08 -9.23368294869474e-09 5.85742350746386e-09 -1.69197802485742e-08 1.14130449942185e-08 6.37613105371105e-08 4.59432836702698e-08 -1.40004587828754e-09 -6.43267738502123e-08 1.77076719531205e-08 -1.15721072201417e-08 7.07031730003565e-09 1.72988761379187e-08 -4.39647376495677e-09 1.26427869906343e-09 -3.61985494887772e-09 2.65630360657694e-08 -4.3282046918612e-09 -2.78363108019982e-08 9.21199841343613e-10 2.45320590230047e-10 7.89132032301501e-09 -3.65271051704078e-10 2.28044348224245e-09 -2.43132898814433e-08 2.58259395335468e-09 1.41409539123931e-09 -1.68136590680356e-09 -4.85557327586212e-09 2.29275918100653e-09 8.87048254015012e-09
"R1014" 3.12705822231575e-08 -5.96156067925921e-09 -1.8377917015473e-08 -8.8471340265781e-09 -2.49433602586316e-08 -8.84886783894746e-10 1.83472590890409e-08 1.36661874522446e-08 1.42608045533668e-08 -1.06256045476308e-08 -8.37362839336735e-08 -9.21563023344589e-09 5.1878859803133e-07 9.13115162975971e-09 -9.30304373236060e-09 3.41474082013249e-08 -3.59346407095766e-08 6.19591091814985e-09 8.81083094028197e-09 9.02972911494265e-09 2.25511830156619e-08 -4.94233253814918e-08 3.51740471033317e-10 5.48152212452984e-09 -2.2822459275224e-07 -3.03016062642188e-08 2.44269688701064e-08 -3.27702575761906e-08 -3.36176636751187e-08 -3.16603174894766e-08 -9.79341452600513e-08 7.03705161966386e-09 -8.74646560307939e-08 2.36689044904947e-07 5.02163713370136e-09 4.38341818608305e-08 -1.19402317372484e-08 7.51420356707813e-09 9.6779412444519e-08 -1.21332228743529e-07 -4.60022297641513e-09 3.81980029402112e-08 -3.2666686661559e-08 5.19162779390492e-09 2.68954594733791e-08 3.68324997015109e-08 -3.03091309437761e-07 4.46570164809615e-08 2.19469600158298e-09 -4.81974038337826e-08 -3.1972164610818e-08 -2.83279234329059e-09 4.25316847379782e-10 -2.18602177473747e-08 1.5421606945429e-08 4.92438726174852e-08 9.20708924778006e-09 2.48538724225291e-08 5.73497066792934e-08 -1.93509847472508e-08 -1.91638720342996e-08 4.35011291086093e-09 -7.45981385948733e-08 -1.59935429473602e-08 -6.02760833416814e-08 -8.62717493171623e-09 -1.59344606797842e-09 7.6074973132637e-08
"R1015" -9.75324144342849e-08 -2.68384296605731e-08 -2.40689385848253e-08 -8.63763790137602e-09 -3.57656568761401e-09 1.95127123292576e-07 -1.68205973960209e-07 -5.41274263474574e-07 -3.40962941212167e-08 1.91033498512788e-08 -2.75086740304864e-08 -4.22933285237725e-08 9.13115162975799e-09 6.55305130972622e-07 2.0870881176575e-08 2.05999177433789e-08 -1.11805750130305e-09 8.16676799699041e-09 2.16562361058849e-08 4.1442147825478e-08 -1.8036594799413e-07 3.13370852912215e-08 4.73457701357092e-08 -3.1294861635619e-08 5.26424697247793e-09 1.77839105395541e-09 -1.14853079008306e-08 1.32813017269191e-07 -2.63651764162969e-07 1.31742945016925e-07 -1.2036746118084e-09 1.85372947512776e-08 6.25736781990251e-08 7.29279566034743e-08 9.15897851214246e-09 2.9769019659303e-08 -9.13027991327945e-09 1.09831801223099e-08 -1.91220411009057e-08 4.98979615691082e-08 -3.22374161546434e-08 -2.16274243484034e-08 1.7467551991846e-08 8.99353523406864e-09 2.8312587274853e-08 6.76789082274514e-09 -3.40796708638405e-08 -1.24880287528799e-08 -1.10213216713603e-08 -1.22519231417506e-08 -1.54050074791687e-09 -1.07476542376521e-08 9.83529757739924e-09 -2.36314435346615e-08 -1.25133771940191e-08 -1.21814948107208e-08 1.58347039509899e-08 1.46197302433966e-08 7.60107109891573e-10 -1.01134695411366e-08 -8.66167035085898e-09 2.44312730776479e-09 1.13436864965068e-08 3.3566798374415e-09 -5.27256720175716e-09 1.4236307726833e-09 -4.86826653703195e-09 -1.03764335890057e-08
"R1016" -2.99300476593821e-08 1.66203161136185e-09 -8.64506513005016e-09 -3.3647492176962e-09 -4.65431059808863e-09 -1.07460555455238e-07 -2.33096014534491e-08 3.81967708540006e-08 -2.96677350045696e-08 2.29628572669433e-08 1.50317299708269e-08 -4.1081359256185e-09 -9.30304373235917e-09 2.0870881176581e-08 9.99099059228934e-08 -8.15265045227448e-10 7.23314164582517e-09 -1.00274718660575e-08 -1.60661407223865e-09 2.05965432876094e-08 1.83875286417706e-08 2.49313543352687e-09 1.1689417064129e-08 7.41621434113837e-09 4.61479512722866e-09 5.91028951232066e-10 3.90735205534613e-09 4.59103044157809e-09 -7.06631592599671e-09 -1.48658835338068e-08 9.01760431448111e-10 1.00789324001268e-08 -1.41150317350797e-09 -2.37039238830462e-08 3.47255981507028e-10 -2.44959313708762e-09 1.82170632408644e-09 -5.97183118159904e-09 -2.36037399017314e-08 4.37077989005451e-08 -1.52126045861069e-08 1.27645752271805e-09 2.01005980160866e-08 -1.31632641386009e-08 -1.55904685152926e-08 -2.03939388341941e-09 1.20857309077858e-08 3.1985851917337e-09 -3.27757649612975e-08 -5.85373669256542e-09 -1.30720221624414e-08 5.45841178649611e-09 -4.10859409173136e-09 4.77847444160386e-09 -9.16668611099829e-09 -3.15648187647957e-09 8.37203114478211e-12 5.70129435561089e-09 -2.56505382803105e-09 5.60665164101574e-09 -1.94116777283222e-09 2.63748117997355e-09 -1.77246101724045e-08 6.81625555633583e-09 5.655768962696e-09 6.55681116834153e-09 7.74752344451504e-09 2.89996806518082e-08
"R1017" -2.3388346834779e-08 -5.4307629494569e-08 4.33602245005442e-08 9.94219603947023e-08 2.97125645223796e-09 -2.54607591714801e-09 9.90072192875477e-08 -8.36403806751646e-09 9.03032086954765e-08 1.54170296235887e-08 -3.05037191566943e-08 -3.62769432163667e-08 3.4147408201323e-08 2.05999177433866e-08 -8.15265045225491e-10 4.66066413866188e-07 -2.31369447809802e-08 9.08872418056925e-09 1.29665399787895e-08 1.02722531602092e-08 -4.01881203013581e-08 -3.27751406049723e-07 1.67158233838926e-10 -1.50898628595894e-07 3.41676311759802e-09 -2.88269822587313e-08 6.29617062632294e-08 -2.54116810104755e-07 -1.04963743120949e-08 4.86531522510334e-08 -9.75416555959565e-10 4.08107784054452e-09 -9.05494739302446e-09 4.3301804194436e-08 -9.46368177135628e-09 6.05729244212307e-08 3.28776401767754e-09 -9.88636806139735e-08 -3.86030619927692e-09 -3.58343627855696e-08 -3.50117822509312e-08 3.70291763644649e-10 -5.98884558002559e-08 4.13655082722323e-08 -1.10797803479538e-09 9.62843774242387e-09 -1.91053157602339e-08 1.90006592337758e-08 2.32566638008995e-08 -4.09894605600796e-07 -3.30697032810824e-10 1.12621836563901e-09 -3.60637953152576e-09 -8.88569555054603e-09 -7.22226071485767e-10 2.46090608097893e-07 -1.18311516256626e-08 1.32674064741834e-07 -1.17011375851436e-08 4.91885619326645e-09 -4.42512157741695e-08 8.45701337958383e-08 -7.812574418527e-09 2.03605476458839e-08 -3.54574241550838e-09 1.17606646145889e-08 6.09298731614438e-09 -1.66496331688495e-09
"R1018" -3.32907709898277e-08 -3.75243396434098e-08 -5.49823945561895e-08 2.80112860356531e-09 1.9586574956652e-08 -1.07704222641143e-08 -3.64998385905825e-08 1.41495328937834e-08 -1.26570919132374e-08 6.98230617308063e-09 4.11761982848295e-08 1.11096629156486e-08 -3.59346407095751e-08 -1.11805750129983e-09 7.23314164582427e-09 -2.31369447809823e-08 2.28086605350753e-07 2.87062772760883e-08 -1.32484228499363e-07 -6.66629591420519e-09 5.8129504257568e-08 4.06675121243317e-08 -1.51227277346053e-07 9.82404880788015e-09 -2.59812861890744e-08 -3.69834550009817e-11 8.38390157792094e-08 7.35044218962942e-09 -1.04936745673758e-07 6.07255458992205e-08 5.96383876122678e-09 7.18522148151701e-09 8.84248232247507e-08 -1.07744850247699e-07 4.203740947241e-09 4.07192654279475e-08 -1.19448860422911e-08 -3.13783346628133e-09 -8.9648982998352e-09 -9.74954592556944e-09 -1.22529002720992e-09 9.66911406936917e-09 9.69605730450552e-09 2.5629364934267e-09 -1.41904614013002e-08 -5.41970169210673e-09 4.72419826081297e-08 -6.16853564593062e-09 3.95588705212553e-09 2.17141562404996e-08 -1.79025580553043e-08 2.27913611206581e-09 1.66427731430822e-11 4.70637842635799e-09 -2.74264592261222e-08 -3.25858268231264e-08 5.54373789136867e-08 -1.38059627355875e-08 1.36528890468194e-09 8.18027744165658e-09 -4.55009081729804e-08 1.23504658018025e-08 -3.67438347775328e-09 -5.80297727675914e-09 2.71118395084146e-09 2.76257929641385e-09 7.08734403389981e-09 1.17344351458924e-08
"R1019" 1.43478504251419e-08 -1.75023987097531e-08 -1.22602790127269e-09 -1.84806856173358e-09 4.01592167788134e-09 3.94924472640449e-09 1.6383660401142e-09 -1.04728220338704e-08 3.24526202880094e-10 -7.11334559778359e-10 -5.51505625756658e-08 5.04876183746113e-11 6.195910918151e-09 8.16676799698687e-09 -1.00274718660566e-08 9.08872418056923e-09 2.87062772760837e-08 6.15159742131423e-08 -3.4072088457538e-08 2.38926428271778e-09 1.44338286074292e-08 -1.21752326303457e-08 -3.42966441695448e-08 3.55919139260363e-09 -2.69397075235816e-08 -9.79578349745874e-09 7.42951576809036e-09 -8.87500413467392e-09 -1.47797012937616e-08 1.16950935104941e-10 3.69167877239032e-09 3.22223479070921e-09 -2.43583841543923e-08 5.71890685750158e-08 -1.05296919655872e-09 1.80753294304284e-08 -5.85594055278461e-09 -2.582405667303e-10 -9.60754151241062e-09 9.31018428731052e-09 -1.26466983489607e-09 -4.33395999684176e-09 -1.07741555199674e-09 1.48981249226251e-09 6.32874300232327e-10 -1.4902235123444e-09 1.72210021978784e-08 1.551114784524e-09 1.11006150935349e-10 -7.60461684931564e-09 2.98053681851752e-09 -1.51628350965179e-09 2.10249220649092e-10 5.17389211840041e-10 -3.2580763489326e-09 7.63179662205091e-09 7.23108511164726e-09 3.76005679029257e-09 4.46795219070718e-09 1.11393638216582e-09 1.99913966226394e-09 -2.62191657705607e-09 3.537784788045e-09 -1.01184136569216e-10 -7.20601333041121e-09 3.19747665646782e-09 -3.4284124166482e-09 -8.83179346472656e-09
"R1020" 4.52390792169281e-09 7.37337135865355e-09 3.84958896979859e-08 -7.21557537489231e-09 4.89565794335254e-09 7.1982190616378e-09 1.85353207075247e-08 -2.41082298451181e-08 1.68113555806855e-09 -9.06856108237723e-10 -5.09420843489346e-08 -7.67286534478878e-09 8.81083094028129e-09 2.16562361058906e-08 -1.60661407223761e-09 1.2966539978793e-08 -1.32484228499357e-07 -3.40720884575434e-08 1.54884881084791e-07 7.44814119208567e-09 -4.09386436313517e-08 -1.92788523193542e-08 8.16252121896351e-08 -3.41732747042173e-09 7.16000604819555e-08 -4.9110708313982e-08 -1.99507563520256e-08 -3.27782368077964e-09 4.42636172410934e-08 -2.85436247618758e-08 3.91431639188115e-09 4.97808585356697e-09 -8.91767284650505e-09 -2.18770260584083e-09 -6.23708932183429e-09 -1.30438190164796e-08 2.4740737907178e-09 2.68893541062171e-09 3.40622005000862e-09 -6.30367981896602e-09 -4.03170187003636e-09 2.49158358717763e-10 -2.60895381960337e-09 -3.16853924255501e-09 2.32330578438752e-09 3.15938621836513e-09 -1.39343654320301e-08 6.96619390121554e-09 3.78458929304223e-09 -9.14988467711346e-09 8.7885890392009e-09 -3.3706738026814e-10 1.88193093076741e-09 -3.29964859890939e-10 4.69875875928345e-09 1.03031204457945e-08 -2.03742869892134e-08 9.00382260710433e-09 -3.07495615736128e-08 -7.21483273328987e-10 2.07996451892208e-08 -6.06514762942383e-09 1.66797373940165e-09 9.40086921273427e-09 -1.51686059242647e-09 8.4821652672186e-10 -7.74711801153521e-10 -1.043342376292e-08
"R1021" 5.08893257032156e-10 -3.33373778196968e-09 2.70326372752108e-09 -2.71065295296632e-07 -6.34074278352045e-09 -1.23783892120301e-09 5.14669488621106e-08 -3.66065071774531e-08 -3.93325656324326e-08 -6.92750788561656e-08 -2.08941860390787e-08 -8.50062685636328e-08 9.02972911494322e-09 4.14421478254759e-08 2.05965432876065e-08 1.02722531602107e-08 -6.66629591420615e-09 2.38926428271554e-09 7.44814119208365e-09 2.35146094668789e-07 2.6458698879552e-08 3.54473303466464e-09 -7.62999057345379e-09 1.33705137148086e-07 1.00410209294235e-08 -3.34704900834674e-09 3.86693814976434e-09 -1.52331150060776e-07 8.67899838519832e-09 1.60592592785522e-08 -5.49734828792296e-10 1.51701689368345e-08 -2.40079652834419e-08 9.03473474638134e-09 -2.63214248142771e-10 4.75336316134147e-09 -5.5312020417294e-09 1.15114321714031e-07 -5.55589759169863e-09 2.20864517598384e-08 -1.92490831524367e-08 -2.0702048366093e-08 1.03487238059432e-08 2.23520316478489e-08 8.59443476487384e-10 1.06898019282491e-08 -9.60702372769865e-09 1.33205018370324e-08 -4.96863961678032e-09 -2.80016115184809e-08 1.09955120482544e-09 -1.75322241670729e-09 3.12706036151989e-09 -3.51151326449806e-08 -1.15681367316834e-08 -2.39440976500937e-10 1.53094154992646e-08 -2.97189834343114e-08 -5.7311485236206e-09 4.61234606812978e-09 -2.42026635980977e-10 5.41912288560175e-08 -1.329246776271e-08 1.01154011675215e-08 9.11459253746853e-10 6.05013280296076e-09 1.77387668988358e-09 -5.51678559906733e-09
"R1022" 5.31979835127483e-08 -8.93812877973457e-08 9.92564119105146e-08 -2.36302765379937e-08 -5.94622916188208e-09 -8.67299859021971e-08 9.61308454708857e-08 1.19282407379199e-07 -6.94811522507971e-08 2.7988593761973e-08 -3.07737882049488e-08 2.65627900220736e-08 2.25511830156616e-08 -1.80365947994125e-07 1.83875286417727e-08 -4.01881203013701e-08 5.81295042575791e-08 1.44338286074275e-08 -4.09386436313488e-08 2.64586988795525e-08 8.42618136824573e-07 -6.79862185755981e-08 -5.18012897455795e-07 2.18075009763506e-07 3.84473968170976e-09 1.08062607650693e-09 2.99694746033191e-08 -4.53815960140496e-07 9.5827700352061e-08 -1.7525217843659e-07 -1.1515537899664e-09 1.13242379562372e-08 -7.17284084764856e-08 2.93177206556079e-08 5.12163705937645e-09 8.37851900432798e-08 2.76401259835425e-09 2.16595118158806e-08 -7.23475546382097e-09 1.20538315377603e-08 4.72642486418949e-09 -2.22147185391714e-08 9.46328403852253e-08 6.085826899983e-08 6.0149655777925e-09 -4.03241319287515e-08 -1.12981146547681e-08 1.34683728816984e-08 8.07390807114002e-09 8.13202031948712e-08 -5.72220873937292e-09 -1.13525425987329e-09 -5.78307733516281e-09 -3.45194076185968e-09 -1.82449552645988e-08 -3.64710328224022e-08 3.1985048739533e-08 -1.6731122986409e-07 -1.49830829185253e-08 -1.23337602908044e-08 -8.40742782687107e-09 1.20593068149484e-07 -6.10776848497988e-09 -1.58506803705711e-08 -3.50475575523445e-09 4.25219428699637e-09 2.24138895704323e-09 -4.06564161519546e-09
"R1023" -1.29369751833365e-08 1.02426222564093e-07 -4.61284555706207e-08 -2.95963075593072e-08 5.22834462452278e-10 1.80695538085848e-08 -4.54257243667197e-08 -3.18474181866872e-08 -1.26326321025764e-07 -3.48152105490036e-08 5.18215421527919e-08 4.71889772773952e-08 -4.94233253814905e-08 3.13370852912202e-08 2.49313543352755e-09 -3.27751406049718e-07 4.0667512124332e-08 -1.21752326303454e-08 -1.92788523193542e-08 3.54473303466553e-09 -6.79862185756016e-08 4.19290626807878e-07 1.31742252401246e-08 8.08114812482926e-08 -1.07929871162005e-08 5.35281672917181e-08 -1.60315927763882e-07 1.16606745900697e-07 6.19719125699444e-09 -2.80595465420916e-08 3.80215720052698e-09 -3.59137173600871e-09 6.50188461876813e-08 -1.03167201173597e-07 1.4627163632931e-08 -9.53774896664898e-08 -2.03138254774015e-08 1.58794247405262e-08 2.11778160350568e-09 4.52869415170016e-08 4.39554000211769e-09 -6.14490850955119e-09 4.46162685958322e-08 -2.13370842232366e-08 -2.74184924649184e-10 -1.83145120140752e-08 3.36989236728171e-08 -1.46170189083097e-08 -2.25057786795555e-08 2.68960793275922e-07 -1.00353718198214e-08 1.80537583921779e-10 4.24429580674765e-09 1.66028950023255e-08 -3.47011857068355e-08 -3.05562402005688e-07 7.09501504673892e-08 -1.7356608720084e-09 2.18105894444326e-08 -2.81021364373943e-09 8.54715038490506e-08 -1.15297733086198e-08 -4.3923163448277e-09 -1.4811009791754e-09 2.87506499437038e-09 -1.23225912267977e-08 2.8160462502068e-09 -8.96066133139439e-10
"R1024" 7.21104836175446e-08 1.39601348108739e-07 -2.4034725451338e-07 -2.40521106727325e-09 4.35582417195796e-09 1.45479185761762e-08 -1.41107869691678e-09 2.48667093701227e-08 1.40457337333704e-08 -3.46632170788022e-08 1.07130095239484e-08 -7.30025085866998e-09 3.51740471035469e-10 4.73457701357023e-08 1.16894170641314e-08 1.67158233838314e-10 -1.51227277346058e-07 -3.42966441695446e-08 8.16252121896416e-08 -7.62999057345543e-09 -5.18012897455786e-07 1.31742252401226e-08 8.11243581239686e-07 -7.64536131878803e-08 -1.37966187195534e-08 4.83652426992812e-08 -8.30970908264519e-08 1.77145083545126e-07 -1.69828156414412e-07 1.85343728678602e-08 -7.79723869672709e-09 2.99478087035863e-09 -1.00051867192221e-07 5.25035305870492e-08 -1.81872407093636e-08 -1.37305696748964e-07 1.86122989951902e-08 1.05810524338762e-09 5.18674178613075e-09 -2.45533502195809e-08 -1.04791346839521e-09 1.67231035836803e-08 -4.82406103750744e-08 -3.60610608490926e-08 -6.51924890450275e-09 3.01509854570203e-08 -8.13100582706268e-09 2.87404685952492e-09 2.09343913444663e-09 -1.17000171116275e-07 2.46406046700152e-08 4.74229942016977e-09 2.89015670425334e-09 -4.70462304551565e-09 8.29089151234418e-08 7.81250686753601e-08 -1.29723500850776e-07 8.69592814795919e-08 1.63870132676175e-08 -6.25166801909471e-09 7.37340530205563e-08 -5.17876461171644e-08 6.25952539259482e-09 1.21658941522689e-08 8.37416321383508e-09 -3.12286721299945e-09 -1.8331050534334e-08 1.29189525954656e-08
"R1025" 3.66329285563891e-08 -8.74948485547284e-09 -7.66948323161326e-09 -3.28680739453038e-07 -7.47806407855859e-09 -1.83933990511733e-08 7.67586346418852e-08 3.46980708248307e-08 -1.98327993606746e-07 -5.11268813911476e-08 -1.89526453345334e-08 1.37789647929285e-08 5.4815221245281e-09 -3.12948616356232e-08 7.41621434113775e-09 -1.508986285959e-07 9.8240488078708e-09 3.55919139260666e-09 -3.417327470422e-09 1.33705137148093e-07 2.18075009763511e-07 8.08114812482836e-08 -7.64536131878746e-08 5.62107861730817e-07 2.6421478743179e-09 -1.22114976129769e-08 3.80419078711166e-08 -3.78630597331128e-07 -9.11533246540155e-10 -1.52569787066561e-08 2.33609266103508e-10 8.01843679618663e-09 -5.55809455027191e-08 3.34951748115901e-08 1.27663528727897e-08 -4.22729002921364e-09 -8.1590514250068e-10 1.91187906103587e-07 1.38636045131315e-08 2.04579768921475e-08 -3.33646086047464e-08 2.55712792871731e-08 1.74863224011003e-07 -4.71961287935623e-08 7.2452904890061e-09 -2.30834225869027e-08 -8.98387844187878e-09 -1.66513344167999e-08 -3.40860529319718e-08 5.88884194902208e-08 -3.74282954010182e-09 -6.39009735872914e-10 6.24192123521058e-09 3.59081825899336e-08 -2.89827109803735e-08 -7.58647275108721e-08 2.70619901940263e-08 -3.56780839235856e-07 -1.21740754316139e-09 -6.11280474759815e-09 3.81730530814955e-09 2.80576710405722e-07 7.50513470414128e-09 -2.25063592090642e-08 -2.79279773315958e-09 -9.76523758425535e-09 2.20562875275494e-09 -9.81783802325416e-09
"R1026" -1.01041625336677e-08 -6.00018933390122e-08 6.34758645938355e-08 -4.56403086009666e-09 2.89970964789825e-08 2.84088779533794e-09 6.39109405773473e-09 -2.24549586894435e-08 2.19310322540308e-09 1.2508723253245e-08 -6.50252667901888e-08 -1.53521151343555e-08 -2.28224592752237e-07 5.26424697247855e-09 4.61479512722815e-09 3.41676311760111e-09 -2.59812861890759e-08 -2.69397075235789e-08 7.16000604819539e-08 1.00410209294242e-08 3.84473968170437e-09 -1.07929871162021e-08 -1.3796618719554e-08 2.64214787431937e-09 4.60807743773391e-07 -7.20109699372605e-08 3.06315410105526e-09 -9.44987322141096e-10 2.83867237109889e-08 -6.87717212573257e-09 5.88890685686774e-08 3.15373251808773e-08 4.21347356388474e-08 -1.07296779353821e-07 -6.03183628148917e-09 1.1863475775178e-08 1.1928251192275e-08 -7.76713215674798e-10 2.04144074294813e-08 -1.50635333591445e-08 7.59944683932614e-10 8.12700123658245e-09 7.94130038386544e-09 6.19745116251871e-09 1.19663074964195e-07 -1.68972072444609e-09 -1.33411165152427e-07 -1.0166534853657e-08 8.04286537382854e-09 1.95557603006879e-08 1.71075826153033e-08 -4.05649353420826e-08 2.01357094455288e-08 5.15229567868421e-12 -1.80186663052203e-08 -1.47547341765763e-08 -1.81232600864506e-08 -6.11244645254256e-09 -1.9408195524978e-07 -1.21857211442848e-08 2.13092601839462e-08 -9.5045384180912e-10 5.38581787113689e-09 1.8877702380885e-08 5.48277032499591e-08 5.21495151975314e-09 3.24463274003949e-08 -5.71871072179926e-08
"R1027" -2.38782971850501e-09 4.79042901507101e-08 -7.56957522845113e-08 7.3580332727398e-09 -1.94541207531577e-08 8.12541777976802e-09 -7.24519474901383e-10 5.33206256369696e-09 -4.48617096172236e-09 -1.39976348380039e-08 3.55605548941031e-08 5.47804937870486e-09 -3.03016062642148e-08 1.77839105395637e-09 5.91028951228851e-10 -2.88269822587342e-08 -3.69834549979737e-11 -9.7957834974614e-09 -4.91107083139869e-08 -3.34704900834551e-09 1.08062607651103e-09 5.35281672917085e-08 4.83652426992818e-08 -1.2211497612983e-08 -7.20109699372636e-08 2.29377188027025e-07 -1.55387356022029e-07 1.26920090985417e-08 -1.22142015613268e-08 7.96395575705303e-10 -3.41153581708288e-08 3.17630688999132e-09 -4.42046959163e-09 5.6560853453504e-09 -2.60858369115271e-09 -2.34485981867683e-08 -6.19846753943488e-10 1.94802029378172e-09 -1.0661651003211e-08 2.81447717743611e-08 1.04249181041871e-08 -1.47125051821486e-08 1.28720622000827e-09 1.1675293361388e-09 -4.09971298571935e-09 -4.86538381762435e-09 6.35114340083746e-08 -1.86696231660005e-09 -4.11204129799569e-09 3.19506792921602e-08 3.63928083844039e-09 1.63551668954384e-09 2.27778531732001e-10 -1.36122946451329e-09 5.57053457491977e-09 -2.40314311044295e-08 -3.77394486576351e-09 -4.73041684270035e-09 1.19445770270159e-08 -5.24593150727148e-09 3.60095329524558e-08 -9.33515940756132e-09 1.1826838648416e-08 -5.67381679224407e-09 9.44055728271238e-09 -8.48034645815311e-09 -6.74333303561135e-09 -8.27477757285354e-09
"R1028" -4.90594802567895e-09 -1.70277275883709e-07 -2.77388754235285e-08 -2.20175501975147e-08 2.20489546656572e-09 -2.05068468409473e-08 1.22349180596937e-08 2.15324353275769e-08 1.55183994144465e-08 1.49729351970203e-08 2.51836199495992e-09 -7.33906322506553e-09 2.44269688701025e-08 -1.14853079008287e-08 3.90735205534594e-09 6.29617062632318e-08 8.38390157792015e-08 7.42951576809145e-09 -1.99507563520222e-08 3.86693814976531e-09 2.99694746033118e-08 -1.60315927763883e-07 -8.30970908264416e-08 3.80419078710988e-08 3.06315410105475e-09 -1.5538735602203e-07 4.78441669121491e-07 -3.98069734024706e-08 -3.49364342717531e-08 5.16459570016421e-09 5.3855441302917e-09 -7.44392519375789e-09 1.70189436466114e-08 2.14166477732415e-08 4.69054039623993e-09 1.53135178171972e-07 8.02721526643661e-09 8.0490760413166e-09 -9.28773967131797e-09 -4.61299250611652e-09 -3.86191376653761e-09 5.45460689766482e-09 4.17055389889934e-09 -1.22072622105275e-08 -9.16812035790223e-10 3.77051941100155e-09 -6.23672169878742e-09 -3.30117214996528e-09 4.53952795246376e-10 -8.43964765176352e-08 -3.27719887009209e-08 -2.12161519801337e-09 2.67731650537591e-09 3.30911194697221e-09 -2.7574450334813e-08 1.01190351475332e-07 8.6669469562259e-08 -1.71638134154424e-08 -2.66113003579296e-08 3.77782662591661e-08 -2.72380391970435e-07 8.52354929874523e-09 -8.52704407872208e-09 -2.99502888487989e-08 -1.02303001572749e-08 7.89382088346713e-09 1.21560498355082e-08 9.71501751500878e-09
"R1029" -2.39046612802068e-08 3.21470273106241e-08 -3.36092974314929e-08 4.78420959716278e-08 6.75023367556842e-09 3.41702184895434e-08 -5.12250667988723e-07 -1.08767615478757e-07 1.19784477681611e-07 5.47132854426972e-08 3.95787440033057e-08 3.37348343898423e-08 -3.27702575761994e-08 1.32813017269199e-07 4.59103044157058e-09 -2.5411681010477e-07 7.35044218962802e-09 -8.87500413467704e-09 -3.27782368077067e-09 -1.52331150060786e-07 -4.538159601405e-07 1.16606745900696e-07 1.77145083545124e-07 -3.78630597331097e-07 -9.44987322144937e-10 1.26920090985618e-08 -3.98069734024817e-08 1.21090301967214e-06 -2.78264408146311e-08 1.09025114411713e-07 8.57339235972349e-10 -1.39021398973514e-08 6.2088264892939e-08 -5.03020443592685e-08 1.8800344283582e-10 -2.03844021314508e-08 7.03849415159207e-09 2.27795397129382e-08 -9.12473401786951e-09 -2.73695470693757e-09 3.40022681453394e-08 6.04326367372116e-09 -1.31026610135709e-07 -8.17728812977982e-08 -7.20756357298211e-09 3.35324560565899e-08 2.80540079203894e-08 -2.18562256613438e-08 9.16622379284861e-09 2.04195579375419e-07 1.46691112600588e-08 -5.53588150109453e-10 -1.95393284173112e-09 -1.14278324669771e-08 3.17461678373013e-08 -5.23105434957901e-09 -6.30535836692509e-08 2.4556711056081e-07 1.54785589501867e-09 4.78660913954442e-09 -8.45281754319822e-09 -4.45219517087566e-07 1.47769962051347e-08 1.53282131254619e-08 8.01021829501681e-09 -2.98365687769457e-10 -1.01619411484477e-08 5.32148065182152e-09
"R1030" -3.70322209683098e-09 1.50123413397657e-08 1.34501730387691e-07 -4.95438069835843e-09 -3.10152924682104e-08 -1.30757292516595e-09 3.0282949727616e-08 8.20110201513667e-08 2.96925234159598e-08 1.74059253508424e-08 6.57709321110777e-08 -3.07484382567084e-08 -3.361766367512e-08 -2.63651764162969e-07 -7.06631592599747e-09 -1.04963743120944e-08 -1.04936745673753e-07 -1.47797012937623e-08 4.42636172410956e-08 8.67899838519351e-09 9.58277003520712e-08 6.19719125698925e-09 -1.69828156414415e-07 -9.11533246538627e-10 2.83867237109889e-08 -1.22142015613285e-08 -3.4936434271753e-08 -2.78264408146105e-08 5.27318291321338e-07 -5.30547803519269e-08 1.07877323576847e-08 -7.24428203018387e-08 -6.09390362795427e-08 -1.68075702768233e-07 2.56826203774368e-09 -3.43448198775144e-09 2.02381018231811e-10 -2.1295621693195e-09 2.66913016628419e-08 -1.0007679691266e-08 6.3093410507096e-09 -9.2121549821109e-09 -1.40287008488257e-08 -3.02830848968963e-09 -3.76374389420359e-08 6.63468897534964e-09 7.40496020397632e-08 5.78637478650587e-09 1.45595772247745e-10 5.2227619527902e-08 3.95641008124074e-09 1.13704214425901e-08 9.23031635641622e-10 4.29153118600274e-09 -3.01523095447788e-08 -2.60144290176541e-08 2.29618298073607e-08 -1.17300098958389e-08 -2.9617864213061e-08 1.49869650827225e-08 -4.39005096782105e-09 2.39003869238191e-09 3.62481412667712e-10 7.40416511837209e-09 6.08398822829762e-09 -8.84858500938935e-09 9.74502448788653e-09 -1.97809577848295e-08
"R1031" -1.13464023375628e-07 2.33905700898545e-09 -2.29130434176596e-08 -2.87011400177087e-08 -5.78147551382398e-09 8.94632834253212e-08 -1.69213373996344e-07 -8.09453536763929e-08 3.88637893827555e-08 3.12280607731894e-09 3.18708702713336e-08 -3.68301775929169e-08 -3.16603174894796e-08 1.31742945016928e-07 -1.48658835338065e-08 4.86531522510292e-08 6.0725545899216e-08 1.16950935104156e-10 -2.85436247618831e-08 1.60592592785517e-08 -1.75252178436596e-07 -2.80595465420936e-08 1.85343728678583e-08 -1.52569787066579e-08 -6.87717212573265e-09 7.96395575707224e-10 5.16459570015983e-09 1.09025114411703e-07 -5.30547803519251e-08 2.78016694299877e-07 3.49193891338059e-09 -1.2331979933769e-08 1.22647933068407e-08 -3.7736944550325e-08 -4.57321011684232e-10 2.79300127943104e-09 -1.02813216311133e-09 9.87912673286009e-09 1.61946647753632e-09 -1.56096205408057e-08 3.78648166686616e-09 1.46598063033871e-08 -2.10003004032794e-08 -5.38163821154367e-09 -8.89504658831539e-09 3.6172156779023e-09 2.94907305047909e-08 -1.26569762962132e-08 3.38584030902203e-09 -5.68137067738242e-08 -1.01480013114769e-09 2.54070869085001e-09 -1.91847668270508e-09 1.00831134671043e-08 9.81862813512714e-09 5.20405729068913e-08 -1.36451244067603e-08 -1.48588113575783e-08 5.12232913869374e-09 5.41783232367706e-09 -1.461978721303e-08 9.55974009139685e-09 9.59603294459471e-09 -3.52040762829307e-09 3.54303604910497e-09 -7.811787308899e-10 3.13488575454419e-09 1.63653668490561e-09
"R1032" -6.26132320052998e-09 5.45107238202197e-10 1.7268344832214e-08 2.74337219059804e-09 4.73135254287943e-09 3.48668293376141e-09 -1.6025483274592e-09 -5.91553872063591e-09 -2.61773131162669e-09 4.396300762732e-09 4.75634931032476e-09 -1.25064007474007e-09 -9.79341452600513e-08 -1.20367461180832e-09 9.01760431448306e-10 -9.75416555959573e-10 5.96383876122655e-09 3.69167877239112e-09 3.91431639188235e-09 -5.49734828791818e-10 -1.15155378997197e-09 3.80215720052912e-09 -7.79723869672761e-09 2.33609266100843e-10 5.88890685686786e-08 -3.4115358170832e-08 5.38554413029627e-09 8.57339235968828e-10 1.07877323576852e-08 3.49193891337889e-09 5.21163168143107e-08 1.48487585097429e-09 1.62695566937623e-08 -4.43477603476609e-08 -2.05693391876147e-09 -1.04719548396885e-08 1.9249287837498e-09 -4.66769039248626e-09 -1.03111453755125e-08 5.1266862745872e-09 -1.39350424673449e-09 1.51423503126042e-09 4.22581292337772e-09 -2.75953828507813e-09 1.32124098082333e-08 -4.80056862072562e-09 3.79769548757715e-08 -9.43295994458786e-09 5.75783768409404e-09 6.83504772240248e-09 5.87013254466536e-09 -5.10393577841676e-09 4.01450771849124e-09 5.43417827594488e-09 -1.12668530961108e-08 -9.03049044882642e-09 -2.85488584449275e-10 -5.24847167499218e-10 -1.22150029711527e-08 -5.85104211854556e-10 8.86068312374507e-09 2.4736472226931e-09 1.56197881008405e-08 5.17146410478599e-09 -1.28989258801067e-08 1.92252549712437e-09 4.61127242683984e-09 -2.40757972849238e-08
"R1033" 4.02113624022429e-09 -6.14994108820736e-09 -6.19032232374487e-09 -1.21515629503088e-08 1.07674327655371e-09 -2.42947353302244e-08 9.38472820450336e-09 7.18577637898667e-09 -3.41879700340358e-09 2.21090022888309e-09 -6.46424241326976e-08 -8.2396871271244e-09 7.03705161966371e-09 1.8537294751277e-08 1.00789324001259e-08 4.08107784054409e-09 7.18522148151753e-09 3.22223479071116e-09 4.97808585356914e-09 1.51701689368324e-08 1.13242379562328e-08 -3.59137173601018e-09 2.99478087035843e-09 8.01843679618623e-09 3.15373251808754e-08 3.17630688999447e-09 -7.44392519375977e-09 -1.39021398973545e-08 -7.24428203018401e-08 -1.23319799337699e-08 1.48487585097255e-09 5.04124878551586e-08 9.43072926729683e-09 3.99662626734151e-08 -4.00254609644739e-09 5.2449331776892e-09 -4.56303400704186e-09 3.18769477692125e-09 -8.80694490240092e-09 9.56923359281304e-10 -9.31802444904724e-10 -1.34682567355492e-08 -1.04723310557495e-08 -2.68281449934201e-09 1.28789614668515e-08 3.59247311771466e-09 -2.51601656353617e-08 1.52748570705992e-08 1.05993067237425e-08 -8.72410174646895e-09 5.05732053647687e-09 -4.81401151434028e-09 2.15688485765401e-09 8.95748529924859e-10 6.25412933055068e-12 6.81664155441964e-09 2.57332991367639e-09 1.07034553121991e-08 -1.36654954815498e-08 1.57274387776704e-09 7.41311219920294e-09 -1.00235923800395e-09 -8.02878551360457e-09 3.21780587461131e-10 -1.44381291305693e-09 9.24072701719682e-09 -3.83305268338636e-09 -8.79789314737437e-09
"R1034" -1.27750512102959e-07 3.00700007051234e-09 1.20582478470649e-08 3.42747729615366e-08 2.86496529023253e-08 1.98440172595492e-08 2.2584913362069e-08 -7.75398503836472e-08 1.063554421316e-09 1.59389407980063e-08 8.86172596466356e-08 1.5207549006558e-08 -8.74646560307944e-08 6.25736781990296e-08 -1.41150317350754e-09 -9.05494739302343e-09 8.84248232247532e-08 -2.43583841543931e-08 -8.91767284649983e-09 -2.40079652834439e-08 -7.17284084764957e-08 6.50188461876813e-08 -1.00051867192217e-07 -5.55809455027199e-08 4.21347356388452e-08 -4.42046959162785e-09 1.70189436466097e-08 6.20882648929428e-08 -6.09390362795485e-08 1.22647933068377e-08 1.62695566937616e-08 9.43072926729855e-09 2.70562525553792e-07 -2.4104157850751e-07 1.74060079970509e-09 3.70688458071302e-10 -8.13333882769309e-09 -1.57161832216548e-08 -1.01546287846494e-08 -8.41989318977539e-09 -7.7652353230116e-09 -2.03862773604393e-09 -3.59051031090443e-09 -7.82315319433595e-10 -1.92648445264316e-08 -1.42675930508318e-09 6.4067603145938e-08 3.16084594768727e-09 1.19922761145536e-08 3.59247287130689e-08 -1.40906068400774e-08 4.57555579113558e-09 2.89058572569904e-09 -7.80643833622569e-10 -2.60525402041883e-08 -5.20965988559878e-08 3.94124412749444e-08 1.38592018040786e-08 -2.22853599961325e-08 1.35436146869396e-08 -1.95943289312712e-08 -3.40992334502668e-09 -5.30616689450557e-09 5.47263122522215e-09 1.3020851173142e-08 6.00816687585302e-10 7.07156118239372e-09 9.07787385128955e-09
"R1035" 8.32593034395735e-08 -3.87002713409246e-08 -4.42987568152063e-08 -1.51227099236539e-08 -6.72197503293004e-08 -2.32948114469358e-09 1.70592168740252e-08 1.82627287910217e-08 1.11101550023345e-08 -1.79367572045649e-08 -2.26395698151491e-07 -5.40559857811734e-09 2.36689044904946e-07 7.29279566034729e-08 -2.37039238830461e-08 4.33018041944333e-08 -1.07744850247704e-07 5.71890685750177e-08 -2.18770260583757e-09 9.03473474638011e-09 2.9317720655613e-08 -1.03167201173598e-07 5.25035305870502e-08 3.34951748115894e-08 -1.07296779353821e-07 5.65608534534764e-09 2.14166477732417e-08 -5.03020443592575e-08 -1.68075702768236e-07 -3.77369445503281e-08 -4.43477603476576e-08 3.99662626734168e-08 -2.41041578507518e-07 6.03263862144483e-07 7.65412596622748e-09 1.38280942693532e-08 6.74738318592288e-09 1.42653889292836e-08 1.00681866003917e-08 5.69663411280309e-08 1.07227543087976e-08 -2.0607164596119e-08 -5.16607908980153e-09 -9.65456145414553e-09 9.61120994012244e-08 6.51044618545753e-09 -2.31236381850727e-07 6.14243390363482e-09 -3.10782215758851e-08 -7.27384863527409e-08 2.55648975429764e-08 -2.83404005837067e-08 -2.60629669364786e-09 -7.2441965879843e-09 5.50212990509556e-08 8.42095933234331e-08 -5.13925551043223e-08 6.06617566952296e-09 7.03955574938724e-08 -3.27315742441051e-08 2.80283713434197e-08 -5.74636011328384e-09 -6.57647055355563e-09 -2.33294081228885e-08 -4.30464477149725e-08 4.18909913989068e-09 -2.28043550214709e-08 -2.14772187716306e-08
"R2001" -8.12536167660724e-09 -6.98784368700337e-09 5.1232302066894e-09 3.16459427297347e-09 -3.32902406086242e-09 1.43259192678075e-08 3.95576968810857e-09 -1.72279008753522e-08 -2.16871933601131e-08 -1.35314785278149e-09 9.00471245375320e-09 8.46165474052358e-09 5.02163713370406e-09 9.15897851214397e-09 3.47255981511598e-10 -9.46368177136221e-09 4.20374094724183e-09 -1.05296919655854e-09 -6.23708932182816e-09 -2.63214248144609e-10 5.12163705937421e-09 1.46271636329323e-08 -1.8187240709365e-08 1.27663528727854e-08 -6.03183628148763e-09 -2.60858369116053e-09 4.69054039625717e-09 1.88003442843442e-10 2.56826203773972e-09 -4.57321011688033e-10 -2.05693391876045e-09 -4.00254609644841e-09 1.74060079970854e-09 7.65412596623069e-09 1.92873062229149e-07 1.10449578621802e-08 -1.78718464501657e-08 -1.64208452590632e-08 -2.55318600321702e-08 5.39562963928987e-08 -3.27368562098793e-08 2.66430031780463e-08 3.02281736304951e-08 -2.84740533425762e-08 -4.62681145850553e-09 -3.90377716961984e-08 -2.15150638162806e-08 -1.76684930593107e-07 -3.77265743382579e-10 1.45947039888733e-08 -7.03915580705692e-09 4.72006294801758e-09 -3.12049422790161e-08 3.17089549629176e-08 -2.18068539750178e-08 -3.26037289790711e-08 9.16098126633975e-08 8.48613785161823e-09 1.37765850202264e-08 9.90680523429642e-09 -5.21541893011868e-09 4.08473437633052e-09 5.57186761540703e-10 -9.73078391783018e-08 -6.87252391480698e-10 2.50608702153233e-08 -2.89309265849477e-08 3.55792218964367e-08
"R2002" -1.19651246710725e-08 -2.71411282321994e-07 5.16041424566889e-08 2.66238808968304e-10 -7.45270923726849e-09 2.21584236731639e-08 -3.81826171396152e-09 -2.92697661996018e-08 1.49025082482018e-08 3.13693844291252e-09 -1.57626750462237e-08 -8.47511422821552e-09 4.38341818608294e-08 2.97690196593067e-08 -2.44959313708718e-09 6.05729244212298e-08 4.07192654279446e-08 1.80753294304281e-08 -1.30438190164787e-08 4.75336316133954e-09 8.3785190043284e-08 -9.53774896664908e-08 -1.37305696748968e-07 -4.22729002921018e-09 1.18634757751773e-08 -2.34485981867714e-08 1.53135178171968e-07 -2.03844021314478e-08 -3.43448198775081e-09 2.79300127942857e-09 -1.04719548396898e-08 5.24493317768931e-09 3.70688458070981e-10 1.38280942693564e-08 1.10449578621806e-08 3.84320875834043e-07 -5.17377937395294e-08 5.59058140047717e-09 1.7406897627159e-08 -1.00356378332656e-08 2.69468951006405e-08 1.57363641361293e-08 -1.78380350003034e-08 -4.41500847460906e-09 2.4578590592528e-08 3.41973937542477e-09 -4.19894213747045e-08 -4.34047366430353e-08 8.84639748673439e-09 -9.98749511964608e-08 -3.14808582996428e-08 3.39048422889708e-09 -1.09668155190908e-08 -5.35691319069476e-09 -6.27375945357812e-08 1.19320957394952e-07 1.96988505111927e-07 9.3564087209799e-09 -4.29225976415571e-08 -1.20353275040473e-08 -2.93758594095168e-07 -2.95320674568442e-08 3.10218151171417e-08 -5.77457906268463e-08 1.8148162279433e-09 1.61599320533006e-09 3.27781044183574e-08 -6.5573753818022e-08
"R2003" 3.45454657317106e-09 3.66119527601033e-08 -2.63402195332719e-09 4.00433733277211e-09 1.59797544591295e-09 -7.2825194112415e-09 -1.238351194733e-09 1.12444192161122e-08 6.71914764457501e-09 2.04390493652213e-09 6.93493677787866e-09 -1.49629271293834e-09 -1.19402317372489e-08 -9.13027991328511e-09 1.82170632408465e-09 3.28776401768129e-09 -1.19448860422928e-08 -5.85594055278407e-09 2.47407379072094e-09 -5.53120204173503e-09 2.76401259835313e-09 -2.03138254774036e-08 1.86122989951889e-08 -8.15905142497862e-10 1.19282511922758e-08 -6.19846753957667e-10 8.02721526643098e-09 7.03849415159263e-09 2.02381018231204e-10 -1.02813216310783e-09 1.92492878375177e-09 -4.56303400704146e-09 -8.13333882769473e-09 6.74738318592356e-09 -1.78718464501642e-08 -5.17377937395292e-08 1.24849674766813e-07 -2.94293457549103e-09 2.50468722390393e-09 -1.23017604361231e-09 -3.00906026908385e-10 8.97123144794983e-09 9.23199561368395e-09 2.99276718798144e-09 1.53487601999579e-09 4.67641277079616e-10 -1.12595193564274e-08 -2.0339696237139e-08 -6.31788492220204e-09 5.65304064870781e-09 2.35805651575586e-09 5.95478875022159e-09 -1.55990466073746e-08 5.27645314658457e-10 5.96985868649703e-08 3.09181973411055e-09 -1.61260639291695e-07 -1.77195301885592e-08 1.52949523060614e-08 -1.44435589976272e-09 -5.38709573144029e-08 1.73247245197636e-08 2.81335328140858e-08 1.69547617533205e-08 -8.24875048208531e-10 3.12583586228142e-10 1.72990202949051e-09 1.28210947747493e-08
"R2005" 1.17387134719377e-08 -8.25896868350942e-10 -6.83133464733976e-09 -3.92982597222834e-07 -1.12868426106887e-08 3.46202993831016e-08 -5.37738920881637e-08 -2.40204436745944e-08 -6.46758526560731e-09 -2.29959255696975e-09 -5.93539846692506e-09 -3.96017658689916e-08 7.51420356707769e-09 1.09831801223103e-08 -5.97183118160065e-09 -9.88636806139676e-08 -3.13783346627936e-09 -2.58240566729789e-10 2.68893541062269e-09 1.15114321714039e-07 2.1659511815883e-08 1.58794247405262e-08 1.0581052433795e-09 1.91187906103586e-07 -7.76713215677487e-10 1.9480202937745e-09 8.04907604132069e-09 2.27795397129397e-08 -2.12956216931949e-09 9.87912673285774e-09 -4.66769039248632e-09 3.18769477691946e-09 -1.57161832216551e-08 1.42653889292782e-08 -1.64208452590598e-08 5.59058140047326e-09 -2.94293457548728e-09 5.38504488666104e-07 4.47901675329712e-08 1.42309564270667e-09 1.08916727698285e-07 3.80360888775327e-09 6.82976480457645e-09 -8.98602655175748e-08 -5.55737378683039e-09 1.37334655824263e-07 -1.11456379935546e-08 1.23655034015317e-08 -6.31793364863654e-08 9.93017061382633e-08 3.66974411021259e-09 3.62396015770867e-09 1.82440333771256e-09 -2.8550821374623e-07 4.92578062080082e-08 1.7237172017849e-08 4.39479805143931e-11 -2.3740526587928e-07 2.81952819996384e-09 1.09748439808988e-09 -2.40105340377086e-08 -1.45456102539127e-08 7.56626166369937e-09 -5.46231232714121e-08 4.92706661281681e-09 -2.16647066531548e-08 -2.39997659286354e-08 2.36638335162743e-09
"R2006" 6.85917169322512e-09 -4.65992748848122e-09 2.59159765598636e-09 -6.85723494422192e-09 -1.82750514034113e-08 1.55580249402385e-08 1.44976832471145e-08 1.92605446624877e-08 -9.37675250461747e-09 7.57213925152106e-09 1.07041957263308e-08 -9.23368294869506e-09 9.67794124445172e-08 -1.91220411009038e-08 -2.36037399017319e-08 -3.86030619927593e-09 -8.96489829983614e-09 -9.60754151241051e-09 3.40622005000866e-09 -5.55589759169855e-09 -7.23475546381938e-09 2.11778160350541e-09 5.18674178612898e-09 1.38636045131291e-08 2.041440742948e-08 -1.06616510032099e-08 -9.28773967131876e-09 -9.12473401787147e-09 2.6691301662841e-08 1.61946647753634e-09 -1.03111453755116e-08 -8.80694490240115e-09 -1.01546287846511e-08 1.00681866003931e-08 -2.55318600321694e-08 1.74068976271597e-08 2.50468722390591e-09 4.47901675329729e-08 2.99821166985754e-07 -2.32144330678267e-07 1.69622969395489e-08 1.29862970769668e-07 3.88910540654601e-08 2.83442222315383e-08 6.58567903067595e-08 7.52443950947496e-08 -1.96111671891815e-07 1.64605787556695e-08 -6.404084331001e-08 1.04038373773235e-08 2.50080261050222e-08 1.31964408540226e-08 1.65535521807207e-08 -7.99854882735356e-08 -4.14906086065574e-08 -1.0144868066353e-08 1.49768275083058e-08 -3.5824353236413e-08 1.59402922078584e-08 -3.41957102856817e-08 -7.15354627393025e-09 7.87068451034308e-09 1.65922855541534e-09 1.442888426862e-08 -3.04167488363758e-09 -1.17615407153962e-07 5.52317756848291e-08 -1.01480865590887e-07
"R2007" 1.7291759666587e-08 -1.79746325028195e-08 4.31728654738588e-09 -1.42577093750794e-08 -1.57033911858897e-08 -1.60133733450234e-08 -8.64819350332557e-09 -8.7388905800755e-08 -1.29041701034862e-08 4.56413719428452e-08 -1.18586577692083e-08 5.8574235074647e-09 -1.2133222874353e-07 4.9897961569107e-08 4.37077989005451e-08 -3.58343627855687e-08 -9.74954592556774e-09 9.3101842873094e-09 -6.30367981896712e-09 2.20864517598395e-08 1.20538315377607e-08 4.52869415170011e-08 -2.45533502195795e-08 2.0457976892148e-08 -1.50635333591447e-08 2.81447717743593e-08 -4.61299250611829e-09 -2.73695470693193e-09 -1.00076796912675e-08 -1.56096205408033e-08 5.12668627458741e-09 9.56923359281768e-10 -8.41989318977448e-09 5.69663411280317e-08 5.39562963929032e-08 -1.00356378332648e-08 -1.23017604361457e-09 1.42309564270358e-09 -2.32144330678262e-07 1.62667000580711e-06 4.48847462927517e-08 -9.58468644588741e-07 4.99857687646878e-08 3.99904369684335e-09 5.76020253575358e-10 -1.36106542792626e-07 2.28897604024976e-07 6.24278096069986e-08 -4.55419651601564e-07 3.69387632030482e-08 -4.8995024424657e-08 5.42525276351464e-08 -5.91204686465507e-08 2.00363422356992e-08 1.23934716057297e-07 -6.13177543902204e-08 -8.04030566019397e-09 -3.19228176621533e-08 -4.08545906701561e-08 2.64291548912493e-08 3.97195137827587e-08 -2.34327281490709e-08 -7.86133822148e-09 -9.75467132090478e-08 -1.83128663534933e-08 -2.68381756534464e-07 -1.3496113062655e-07 1.67987653520687e-07
"R2008" 7.29533315134998e-09 -1.22373819219877e-08 -1.97744939259363e-09 -2.91098928004792e-08 -5.77902598524985e-09 7.34764470863401e-09 -2.69034609983953e-08 2.58065832198716e-08 9.08830259767319e-08 8.61980371971126e-09 1.77782064031929e-09 -1.69197802485799e-08 -4.60022297641252e-09 -3.22374161546368e-08 -1.52126045861016e-08 -3.50117822509333e-08 -1.22529002720635e-09 -1.26466983489172e-09 -4.03170187004941e-09 -1.92490831524265e-08 4.72642486418083e-09 4.39554000211229e-09 -1.04791346839158e-09 -3.33646086047606e-08 7.59944683935192e-10 1.0424918104197e-08 -3.86191376653845e-09 3.40022681453461e-08 6.30934105072208e-09 3.78648166687515e-09 -1.3935042467385e-09 -9.31802444897797e-10 -7.76523532301547e-09 1.07227543087947e-08 -3.27368562098836e-08 2.69468951006426e-08 -3.00906026892053e-10 1.08916727698288e-07 1.69622969395515e-08 4.48847462927458e-08 6.68156991117488e-07 -9.60710751463263e-08 -1.46319887540741e-07 -2.04515506917061e-07 1.20989646214889e-08 5.50486047199531e-08 -6.29237840633261e-09 3.81242524930238e-08 -2.28000131051549e-09 2.34424412376824e-08 1.94163303884481e-08 -2.28146775756585e-09 1.1108863038474e-09 -2.44565227670927e-08 2.58639784074161e-07 5.25747594728731e-08 -8.30838941908273e-09 2.92950147301325e-08 9.4972052220554e-10 -4.70167479484579e-09 -3.6739530569103e-08 -3.33431610932324e-07 -2.54995158564235e-09 -3.33893739848424e-07 -8.73950466979022e-10 -1.87815682037503e-08 -4.90984799367898e-08 -1.8660728698927e-08
"R2009" 1.71914579338115e-09 3.68392361019806e-09 -7.49355777312829e-09 -1.88864121991549e-08 1.95963579996269e-08 -2.684569418747e-08 -3.70115865412064e-09 5.05518794986444e-08 -1.52585460372396e-08 -7.26290748863061e-09 1.39349076021402e-08 1.14130449942176e-08 3.81980029402077e-08 -2.16274243484068e-08 1.27645752271855e-09 3.70291763647815e-10 9.66911406937112e-09 -4.33395999684525e-09 2.49158358714534e-10 -2.07020483660979e-08 -2.22147185391764e-08 -6.14490850955449e-09 1.67231035836809e-08 2.55712792871718e-08 8.12700123658050e-09 -1.47125051821556e-08 5.45460689766695e-09 6.04326367371491e-09 -9.2121549821109e-09 1.46598063033949e-08 1.51423503125865e-09 -1.34682567355483e-08 -2.0386277360443e-09 -2.06071645961177e-08 2.66430031780546e-08 1.57363641361283e-08 8.97123144795314e-09 3.80360888775451e-09 1.29862970769667e-07 -9.58468644588729e-07 -9.60710751463248e-08 1.00381513780689e-06 2.684793472644e-08 -1.85928399794057e-07 -1.1280055841988e-08 6.4848163742594e-08 -9.75415416996511e-08 -4.50142583533083e-07 1.54219849912189e-07 -6.67828365401632e-09 1.09157457616871e-08 -2.56550253070604e-08 2.87114285195397e-08 5.91603963155283e-08 -8.60856477163671e-08 4.6544416880446e-09 1.12298174635945e-09 -3.504317360938e-08 2.13083845307425e-08 -1.25238067839944e-08 -3.05805591178275e-08 9.23541163650224e-08 9.39874427435346e-08 5.75470761612959e-08 1.19352959216342e-08 1.76708305339174e-07 1.17663279836057e-07 -9.23659631700708e-08
"R2010" 6.02062289912002e-09 3.38840930474765e-09 3.99722355122324e-09 1.81587721133743e-08 3.96616849257476e-09 -2.92777753486003e-08 7.66558607156546e-08 2.31366106513882e-09 -2.13620053307917e-07 -3.42972236029424e-08 1.79405908106538e-08 6.37613105371085e-08 -3.26666866615578e-08 1.74675519918415e-08 2.01005980160853e-08 -5.98884558002548e-08 9.69605730450229e-09 -1.07741555199655e-09 -2.6089538196015e-09 1.03487238059404e-08 9.46328403852282e-08 4.46162685958327e-08 -4.82406103750724e-08 1.74863224010994e-07 7.94130038386592e-09 1.28720622000295e-09 4.17055389889888e-09 -1.31026610135701e-07 -1.40287008488256e-08 -2.10003004032779e-08 4.22581292337859e-09 -1.047233105575e-08 -3.59051031090485e-09 -5.16607908980369e-09 3.02281736304965e-08 -1.78380350003038e-08 9.23199561368324e-09 6.82976480457984e-09 3.88910540654588e-08 4.99857687646878e-08 -1.46319887540747e-07 2.684793472644e-08 3.39483629889767e-07 1.12696210479253e-07 2.62019781820917e-08 -1.01343811646588e-07 -1.8158047106926e-09 -3.16661390387503e-08 -6.58575568895282e-08 1.21439895805847e-07 3.44721354020432e-09 2.09373400968158e-09 -6.00844988594103e-09 -3.41567562219594e-09 -5.32514986201658e-08 -1.47028349578397e-07 -1.22476143749464e-08 -2.8577174261577e-07 5.10128569031909e-09 -1.51830916719228e-08 1.82528394922276e-08 1.83383000211892e-07 1.72363899759156e-08 3.59616597711107e-08 -3.6091326648235e-09 -3.86881477224111e-08 2.22181327253739e-08 -2.10586837491507e-08
"R2011" -3.61417987531539e-09 -6.87170850494258e-10 1.82757948834918e-08 1.33457353355243e-07 1.89743325922793e-09 1.49693344695488e-08 2.37551274314864e-08 -1.47374779183898e-08 -5.45084185480246e-08 -1.02081029074775e-07 5.76968570463026e-09 4.5943283670261e-08 5.19162779390522e-09 8.99353523407241e-09 -1.31632641385967e-08 4.13655082722502e-08 2.56293649343182e-09 1.48981249225752e-09 -3.16853924256994e-09 2.23520316478676e-08 6.08582689998127e-08 -2.13370842232327e-08 -3.60610608490921e-08 -4.71961287936062e-08 6.19745116251579e-09 1.16752933613947e-09 -1.22072622105248e-08 -8.17728812977996e-08 -3.02830848968206e-09 -5.3816382115498e-09 -2.75953828508123e-09 -2.68281449933698e-09 -7.82315319436019e-10 -9.65456145414262e-09 -2.84740533425566e-08 -4.41500847460462e-09 2.99276718797449e-09 -8.98602655176064e-08 2.83442222315464e-08 3.99904369684854e-09 -2.04515506917062e-07 -1.85928399794052e-07 1.12696210479244e-07 7.82933213472357e-07 1.51764636481681e-08 -1.02480021390075e-07 -2.60810519148029e-08 1.08493438314771e-07 4.41151777777433e-08 1.18550603801424e-08 3.29473062030238e-09 -4.3042680976118e-09 -1.30795205524301e-09 -2.27123092887382e-07 -7.09032817899217e-08 -2.89715696506546e-08 -1.83631024611288e-08 -1.16457820351203e-08 3.29340059336337e-09 -7.68792872579487e-09 1.40523706301265e-08 3.11290283674851e-08 1.92774795772102e-08 1.20270766836426e-07 8.94681503922353e-10 -2.33447729479243e-08 5.32313753145199e-09 -1.45576229066084e-08
"R2012" 8.57049583772166e-09 -2.79610427380478e-08 2.60088485326563e-09 8.21729268914884e-09 3.66042319812585e-09 2.12633516816151e-08 7.61602295191809e-09 -2.46077217759778e-08 -1.30067477535351e-08 -1.52864517987349e-09 -3.93757488406396e-08 -1.40004587828813e-09 2.68954594733787e-08 2.83125872748546e-08 -1.55904685152924e-08 -1.10797803479563e-09 -1.41904614013e-08 6.32874300232669e-10 2.32330578438784e-09 8.59443476489402e-10 6.01496557779274e-09 -2.74184924647876e-10 -6.51924890450063e-09 7.24529048900656e-09 1.19663074964193e-07 -4.09971298571852e-09 -9.16812035787526e-10 -7.20756357297875e-09 -3.76374389420374e-08 -8.89504658831463e-09 1.32124098082344e-08 1.28789614668521e-08 -1.92648445264337e-08 9.61120994012225e-08 -4.62681145850488e-09 2.45785905925284e-08 1.53487601999499e-09 -5.55737378682453e-09 6.58567903067599e-08 5.76020253576127e-10 1.20989646214907e-08 -1.12800558419904e-08 2.6201978182093e-08 1.51764636481733e-08 2.91127189027161e-07 -1.47706028903867e-08 -2.70799596053914e-07 -5.67722079856100e-09 1.48815931211394e-08 5.41237483491833e-09 1.98287155962547e-08 -1.06991170466387e-07 3.93136726562552e-08 5.70867143720376e-10 -3.94712209541317e-08 -4.23800212145259e-09 1.85747673498083e-08 -1.69627073644759e-08 -6.4398132694718e-08 -4.26763396414302e-08 8.39204049695428e-09 7.3250356343285e-11 -4.97105876216801e-10 5.97133887212452e-09 -4.41622252178593e-08 -2.99750524381104e-08 5.22887241772391e-08 -1.22957595691101e-07
"R2013" -1.0301388757754e-08 3.90008549835815e-09 -7.99681447165647e-09 -6.07311521464335e-08 -1.45476604622492e-08 3.30785836608522e-08 -8.17487783029013e-09 -7.89740163109363e-09 6.48941587346544e-08 5.41451398173151e-08 -5.60988923395189e-09 -6.43267738502063e-08 3.68324997015104e-08 6.76789082274641e-09 -2.03939388341995e-09 9.62843774242286e-09 -5.41970169210664e-09 -1.49022351234403e-09 3.15938621836337e-09 1.06898019282487e-08 -4.03241319287478e-08 -1.83145120140757e-08 3.01509854570198e-08 -2.3083422586911e-08 -1.6897207244478e-09 -4.86538381761401e-09 3.77051941099571e-09 3.35324560565946e-08 6.63468897535061e-09 3.61721567790057e-09 -4.80056862072527e-09 3.59247311771704e-09 -1.42675930507885e-09 6.51044618545741e-09 -3.90377716961962e-08 3.41973937542424e-09 4.67641277079138e-10 1.37334655824263e-07 7.52443950947521e-08 -1.36106542792624e-07 5.50486047199434e-08 6.48481637425852e-08 -1.01343811646588e-07 -1.02480021390076e-07 -1.47706028903843e-08 2.13007406931434e-07 -4.20698716833158e-08 2.553942839253e-08 -4.63313226317201e-08 -2.93424865374132e-08 -6.22885269170413e-09 1.16851699816192e-09 1.22094341752123e-08 -1.77834357884594e-07 8.55330734246852e-09 5.84414660049352e-08 -5.95447810865664e-11 2.7804700652266e-08 6.02159699127499e-09 -8.13902567037028e-10 -1.8347338618765e-08 -1.69804118633063e-08 2.9779643616055e-09 -7.60646087436075e-09 7.02531744821661e-09 -1.19757842242472e-09 6.65019698430997e-09 4.97197329247651e-09
"R2014" -1.89511357951142e-08 3.53844089107413e-08 -9.23921999161536e-09 -2.56398457641165e-09 6.8905542430008e-09 -1.69553541441642e-08 -2.58822245304735e-08 6.31396881439858e-09 1.61040051181099e-09 4.12421881678871e-09 7.2920686919586e-08 1.77076719531203e-08 -3.03091309437761e-07 -3.40796708638404e-08 1.20857309077867e-08 -1.91053157602348e-08 4.72419826081295e-08 1.72210021978768e-08 -1.39343654320305e-08 -9.60702372769902e-09 -1.12981146547639e-08 3.36989236728164e-08 -8.13100582706415e-09 -8.98387844187689e-09 -1.33411165152427e-07 6.35114340083766e-08 -6.23672169878833e-09 2.80540079203879e-08 7.40496020397625e-08 2.94907305047917e-08 3.79769548757696e-08 -2.51601656353618e-08 6.40676031459385e-08 -2.31236381850729e-07 -2.15150638162804e-08 -4.19894213747046e-08 -1.12595193564264e-08 -1.11456379935547e-08 -1.96111671891815e-07 2.28897604024973e-07 -6.2923784063343e-09 -9.75415416996511e-08 -1.81580471069199e-09 -2.60810519148e-08 -2.70799596053912e-07 -4.20698716833148e-08 6.24295172516274e-07 -5.00642068074729e-09 -1.37837333178491e-08 2.20842726630552e-08 2.67626770221554e-08 8.26788621026086e-08 -1.19947557384187e-08 3.90137028428768e-08 1.16395527221813e-08 -2.77437921695673e-08 -7.22683096587475e-09 3.77046196722551e-09 1.24625374419194e-08 5.03292130125547e-08 2.274987741048e-08 -4.19334628732886e-09 9.53736791136245e-08 3.83937706888157e-09 2.79378802141382e-08 7.19934861793079e-09 -6.95436497033412e-08 -3.08332967676243e-09
"R2015" 6.15525123645851e-10 2.21819588334335e-08 -4.62637186746216e-09 8.74252888286807e-09 -7.48308285594314e-09 -7.52441106875764e-09 1.23800414070211e-08 1.38485848373042e-08 1.12446067619429e-08 -6.47690059675145e-09 -1.99018803894908e-08 -1.15721072201443e-08 4.46570164809656e-08 -1.24880287528835e-08 3.19858519173164e-09 1.90006592337738e-08 -6.16853564593739e-09 1.55111478452462e-09 6.96619390122288e-09 1.33205018370358e-08 1.34683728816964e-08 -1.46170189083042e-08 2.87404685953315e-09 -1.66513344167961e-08 -1.01665348536585e-08 -1.86696231660138e-09 -3.30117214995803e-09 -2.1856225661343e-08 5.78637478650515e-09 -1.26569762962136e-08 -9.43295994458838e-09 1.5274857070597e-08 3.16084594769252e-09 6.14243390362902e-09 -1.76684930593092e-07 -4.34047366430311e-08 -2.03396962371448e-08 1.23655034015318e-08 1.6460578755671e-08 6.2427809606997e-08 3.81242524930184e-08 -4.50142583533095e-07 -3.16661390387518e-08 1.08493438314769e-07 -5.67722079855923e-09 2.55394283925249e-08 -5.00642068074575e-09 9.16831967089384e-07 1.05510180317061e-08 -2.29601473917102e-08 4.33678814124653e-08 1.04146879346594e-08 1.19941976572954e-08 -6.3743276525522e-08 4.36289568258631e-08 2.48597201212717e-08 -3.11139102276888e-08 2.0065809553496e-08 -1.43811958189644e-08 -7.96625611429509e-09 4.09570375286769e-08 -4.92396219002949e-08 -4.01078813743476e-07 9.21631065911718e-08 2.61135601252773e-09 -7.52444830207937e-08 -6.01903677323108e-08 5.45804740633805e-08
"R2016" -1.32926434947966e-08 1.16709519520945e-09 3.44314226037146e-09 3.00306823003539e-08 1.13032049240895e-08 2.52621371075023e-08 -2.19512564588891e-09 1.33041355995794e-08 1.71868806211142e-08 -4.17528628151229e-08 -5.45138877634374e-09 7.07031730003687e-09 2.19469600158231e-09 -1.10213216713619e-08 -3.27757649612949e-08 2.32566638009027e-08 3.95588705212541e-09 1.11006150936107e-10 3.78458929304141e-09 -4.96863961677667e-09 8.07390807113695e-09 -2.25057786795545e-08 2.09343913444501e-09 -3.40860529319693e-08 8.0428653738284e-09 -4.11204129799282e-09 4.53952795246419e-10 9.16622379285154e-09 1.45595772247964e-10 3.385840309023e-09 5.7578376840938e-09 1.0599306723742e-08 1.19922761145538e-08 -3.10782215758833e-08 -3.77265743379394e-10 8.84639748673322e-09 -6.31788492219925e-09 -6.31793364863635e-08 -6.40408433100097e-08 -4.55419651601565e-07 -2.28000131051811e-09 1.54219849912183e-07 -6.58575568895259e-08 4.41151777777432e-08 1.48815931211401e-08 -4.63313226317255e-08 -1.37837333178502e-08 1.05510180317019e-08 3.01400000952238e-07 -3.23322243261795e-08 4.75704872205773e-08 -3.27068622003231e-08 1.63365707072382e-08 7.27346139071591e-08 -1.51356784399049e-08 4.36295362095783e-08 3.42522668141931e-09 6.8479474318728e-08 -1.12309345054567e-11 -3.19249879994324e-09 -1.06621838106672e-08 -3.61341689386772e-08 1.0747729917831e-08 1.92266130025052e-08 -3.46262105479969e-09 1.41139363045958e-07 1.36805542744331e-08 -9.87139657053313e-08
"R2017" 1.43070030271429e-08 7.12657165636861e-08 1.85136181047012e-08 -3.881242225582e-08 6.47389499764492e-09 5.18223783921332e-09 -6.97434427729701e-08 -2.04423324845025e-08 -3.48129956300138e-08 4.02034855036052e-09 2.96566010583773e-08 1.72988761379142e-08 -4.81974038337855e-08 -1.22519231417434e-08 -5.8537366925671e-09 -4.09894605600815e-07 2.17141562405028e-08 -7.60461684931279e-09 -9.1498846771157e-09 -2.8001611518483e-08 8.13202031948763e-08 2.68960793275905e-07 -1.17000171116274e-07 5.88884194902178e-08 1.955576030069e-08 3.19506792921561e-08 -8.43964765176344e-08 2.04195579375392e-07 5.22276195279016e-08 -5.68137067738307e-08 6.83504772240188e-09 -8.72410174646836e-09 3.59247287130678e-08 -7.2738486352744e-08 1.45947039888688e-08 -9.98749511964627e-08 5.6530406487123e-09 9.93017061382578e-08 1.04038373773217e-08 3.69387632030515e-08 2.34424412376826e-08 -6.67828365401401e-09 1.21439895805854e-07 1.18550603801533e-08 5.41237483491682e-09 -2.93424865374241e-08 2.20842726630529e-08 -2.29601473917093e-08 -3.23322243261814e-08 7.56671739922055e-07 -3.39993319021323e-08 -7.46416354384336e-09 1.90560227016952e-08 -1.09602860276846e-08 -1.95073824817616e-07 -4.15441249374711e-07 9.79715989102704e-08 -2.52991930580837e-07 8.03068382627988e-09 1.81467812007346e-08 6.41830641539816e-08 -1.15132032385452e-07 1.81472482961634e-08 5.71997753695713e-08 6.20704425304257e-10 -1.7201779617876e-08 3.08358163263025e-08 -8.461829352865e-10
"R2018" 3.38976162370267e-09 1.10239763465188e-08 -9.01123975101003e-11 -1.50735812219639e-09 -1.09359059347015e-08 1.6814319160347e-08 -1.17834793923406e-09 -5.8802553401068e-09 -7.07320407691694e-10 -2.17215398425426e-09 -1.85503040423807e-08 -4.39647376495448e-09 -3.19721646108167e-08 -1.54050074791576e-09 -1.30720221624426e-08 -3.3069703281104e-10 -1.79025580553048e-08 2.98053681851483e-09 8.78858903920197e-09 1.09955120482521e-09 -5.72220873936996e-09 -1.00353718198214e-08 2.46406046700202e-08 -3.74282954010627e-09 1.71075826153022e-08 3.63928083843504e-09 -3.27719887009279e-08 1.46691112600596e-08 3.95641008123876e-09 -1.01480013114858e-09 5.87013254466694e-09 5.05732053647579e-09 -1.40906068400776e-08 2.55648975429742e-08 -7.03915580705648e-09 -3.14808582996431e-08 2.35805651575591e-09 3.66974411021352e-09 2.50080261050233e-08 -4.89950244246572e-08 1.9416330388456e-08 1.09157457616858e-08 3.44721354020559e-09 3.29473062030296e-09 1.98287155962526e-08 -6.22885269170654e-09 2.67626770221554e-08 4.33678814124671e-08 4.75704872205796e-08 -3.39993319021248e-08 1.82058467528886e-07 -5.38151701802323e-10 3.24015614339799e-10 1.86440160663337e-09 1.22170199076271e-07 2.90483916683466e-08 -1.51357018033625e-07 -4.65969946964157e-10 -8.52904961443356e-09 -4.6916567390439e-08 8.05353672915253e-08 -1.64544140701351e-08 -1.35315417786946e-09 9.3926074991005e-09 -9.38917389984219e-10 -2.87552731723644e-09 -3.29671838564923e-08 -1.64487701958052e-07
"R2019" -1.95254464712774e-09 1.69703741020102e-09 -7.49431734926296e-10 -1.48132390216727e-09 -3.32089232526626e-09 -8.55174294118665e-09 8.56719952876308e-10 1.04959063358289e-08 1.18321838346189e-09 3.64698001385822e-09 1.5605525560088e-08 1.26427869905934e-09 -2.83279234328754e-09 -1.07476542376553e-08 5.45841178649504e-09 1.12621836563898e-09 2.2791361120665e-09 -1.51628350965188e-09 -3.3706738026586e-10 -1.75322241670896e-09 -1.13525425987219e-09 1.80537583922653e-10 4.74229942016993e-09 -6.39009735874059e-10 -4.05649353420795e-08 1.63551668954137e-09 -2.12161519801431e-09 -5.53588150104805e-10 1.13704214425897e-08 2.54070869084992e-09 -5.103935778416e-09 -4.81401151434095e-09 4.57555579114056e-09 -2.83404005837086e-08 4.72006294801896e-09 3.39048422889667e-09 5.95478875022356e-09 3.62396015770551e-09 1.31964408540208e-08 5.42525276351468e-08 -2.28146775756592e-09 -2.56550253070548e-08 2.09373400968113e-09 -4.30426809761256e-09 -1.06991170466391e-07 1.16851699816373e-09 8.26788621026083e-08 1.04146879346584e-08 -3.27068622003247e-08 -7.46416354384702e-09 -5.38151701804723e-10 9.35386229180165e-08 -5.25569913363249e-08 -3.55609875179761e-09 2.87835153524208e-08 1.010663359084e-09 -1.18184314171409e-08 1.81422969700931e-09 2.71686937892324e-08 8.2283167494221e-09 -4.95001561873944e-09 -2.14677494764816e-09 -1.74430955065072e-09 -1.11140753201962e-09 1.38262570647273e-08 -3.83129197424883e-08 -2.26171687975559e-08 3.15192979461056e-08
"R2020" 2.54342277569424e-09 7.3235500458479e-09 -4.78769849017778e-09 -4.21413673762885e-09 9.86680858944726e-10 4.68383599522559e-09 -3.03964822371886e-11 -1.24904669007759e-08 5.93872219260941e-10 -9.16388461885851e-11 -8.20392062086242e-09 -3.61985494887647e-09 4.25316847382489e-10 9.83529757740119e-09 -4.10859409172917e-09 -3.60637953152713e-09 1.66427731439195e-11 2.10249220649348e-10 1.88193093076311e-09 3.12706036152318e-09 -5.78307733516254e-09 4.24429580674773e-09 2.89015670424864e-09 6.24192123521197e-09 2.01357094455308e-08 2.2777853173868e-10 2.67731650536824e-09 -1.9539328417368e-09 9.23031635644743e-10 -1.91847668270642e-09 4.01450771848941e-09 2.15688485765547e-09 2.89058572569763e-09 -2.6062966936436e-09 -3.12049422790252e-08 -1.09668155190909e-08 -1.5599046607374e-08 1.82440333770737e-09 1.65535521807219e-08 -5.91204686465507e-08 1.11088630384235e-09 2.87114285195338e-08 -6.00844988594223e-09 -1.30795205524888e-09 3.93136726562529e-08 1.22094341752116e-08 -1.19947557384175e-08 1.19941976572954e-08 1.63365707072379e-08 1.90560227016922e-08 3.24015614336831e-10 -5.25569913363364e-08 1.13008943838282e-07 -1.82058338771593e-09 -9.04320875044404e-08 -6.59367357324879e-09 3.63026669016651e-08 -1.06431976472843e-08 -2.46414104808637e-08 -4.09011355164529e-08 1.65907489203258e-08 2.12008363312965e-08 1.82723347570895e-08 2.35870310013602e-09 -3.40035697432843e-09 6.94828743991358e-09 5.67996119260797e-08 -7.67635639674669e-08
"R2021" 1.38490376910541e-08 2.54697610519578e-10 -2.28081261101265e-09 4.65226872036717e-08 1.50182344126889e-08 -4.93286280251631e-08 -2.54883365689575e-10 3.36165325041321e-08 -8.31544166118994e-09 -1.55563357236349e-08 -2.53589235946326e-09 2.65630360657741e-08 -2.18602177473725e-08 -2.36314435346632e-08 4.77847444159925e-09 -8.88569555054436e-09 4.7063784263568e-09 5.17389211839914e-10 -3.29964859885367e-10 -3.51151326449797e-08 -3.45194076185519e-09 1.66028950023264e-08 -4.70462304551813e-09 3.59081825899199e-08 5.15229567943315e-12 -1.36122946450721e-09 3.30911194696902e-09 -1.142783246698e-08 4.29153118600178e-09 1.00831134671e-08 5.43417827594627e-09 8.95748529924757e-10 -7.80643833626604e-10 -7.2441965879843e-09 3.17089549629202e-08 -5.35691319069224e-09 5.27645314663653e-10 -2.85508213746231e-07 -7.99854882735377e-08 2.00363422356984e-08 -2.44565227670914e-08 5.91603963155334e-08 -3.41567562219563e-09 -2.27123092887403e-07 5.70867143724012e-10 -1.77834357884617e-07 3.90137028428783e-08 -6.37432765255297e-08 7.2734613907159e-08 -1.09602860276969e-08 1.86440160663722e-09 -3.55609875179168e-09 -1.82058338771849e-09 4.67445964688111e-07 -1.5275249249142e-08 -2.22922968045458e-08 2.30907237303159e-09 3.32235146785799e-08 -6.79225606428455e-09 6.26579038435772e-09 1.42120577181457e-08 4.4980426262508e-08 -1.12288271082996e-08 3.01521047452458e-09 -5.75345113002591e-09 3.64102077521131e-08 1.2191306554744e-08 -4.27011597270588e-09
"R2022" 3.81008996123585e-09 3.18202436697384e-08 -2.22158068007312e-08 -3.14217134398212e-10 -1.37846770661463e-08 2.95466444287062e-08 -3.04306995804503e-09 5.34685277350662e-09 2.91454847294021e-08 -7.79160575736756e-09 -2.23745772303153e-09 -4.3282046918465e-09 1.54216069454227e-08 -1.25133771940187e-08 -9.16668611099988e-09 -7.22226071478436e-10 -2.74264592261216e-08 -3.25807634892999e-09 4.69875875928151e-09 -1.15681367316931e-08 -1.82449552645859e-08 -3.47011857068375e-08 8.29089151234394e-08 -2.89827109803766e-08 -1.80186663052254e-08 5.57053457490226e-09 -2.75744503348187e-08 3.17461678373139e-08 -3.01523095447788e-08 9.81862813512683e-09 -1.12668530961149e-08 6.25412933047296e-12 -2.60525402041915e-08 5.50212990509559e-08 -2.18068539750371e-08 -6.27375945357801e-08 5.9698586864967e-08 4.9257806208007e-08 -4.14906086065584e-08 1.23934716057295e-07 2.58639784074086e-07 -8.60856477163567e-08 -5.32514986201657e-08 -7.09032817899145e-08 -3.94712209541289e-08 8.55330734246715e-09 1.16395527221773e-08 4.36289568258638e-08 -1.51356784399029e-08 -1.95073824817611e-07 1.22170199076257e-07 2.87835153524255e-08 -9.04320875044384e-08 -1.52752492491546e-08 1.16927665747624e-06 1.37654991110152e-07 -6.33805700248217e-07 2.42116628162572e-08 6.25733585954069e-09 -3.53589717931077e-08 7.36946011390394e-08 -1.38284673418104e-07 -2.92308964915235e-08 -3.98314472602137e-07 8.58884828708813e-09 -2.05474157190946e-08 -3.05032601433776e-07 1.70270060116631e-07
"R2023" -1.71453926904878e-10 -8.12686417681164e-08 -1.71169991939717e-09 5.06326453965523e-09 -6.73317032212065e-09 1.08904057488821e-10 1.41396005675972e-09 2.56516782143977e-08 9.73490307452333e-08 4.17296294542085e-10 -3.38758328466371e-08 -2.78363108019982e-08 4.92438726174854e-08 -1.2181494810722e-08 -3.1564818764803e-09 2.4609060809788e-07 -3.25858268231297e-08 7.63179662205313e-09 1.03031204457971e-08 -2.39440976498533e-10 -3.64710328224006e-08 -3.05562402005681e-07 7.81250686753587e-08 -7.58647275108799e-08 -1.4754734176574e-08 -2.4031431104434e-08 1.01190351475332e-07 -5.23105434957004e-09 -2.6014429017659e-08 5.20405729068922e-08 -9.0304904488252e-09 6.81664155441998e-09 -5.20965988559873e-08 8.42095933234326e-08 -3.2603728979071e-08 1.19320957394952e-07 3.0918197341097e-09 1.72371720178473e-08 -1.01448680663527e-08 -6.13177543902214e-08 5.25747594728748e-08 4.65444168804336e-09 -1.47028349578401e-07 -2.89715696506479e-08 -4.23800212145354e-09 5.84414660049375e-08 -2.77437921695652e-08 2.48597201212745e-08 4.36295362095777e-08 -4.15441249374718e-07 2.90483916683462e-08 1.01066335908341e-09 -6.59367357325185e-09 -2.22922968045428e-08 1.37654991110161e-07 4.38514310608195e-07 -1.09941586486413e-07 6.04994998689674e-08 -7.06570079434165e-09 3.29934361623785e-09 -1.40189725208402e-07 -3.48403670817122e-08 2.08891362203558e-09 -5.10355703703932e-08 -6.69506295251297e-10 2.26181527171034e-08 -1.76369239737353e-08 -1.02658584354877e-08
"R2024" -7.1324545148266e-09 -1.04725450750926e-07 1.6268748763929e-08 -1.91631191249083e-08 4.87405196366658e-09 -1.50500628822166e-09 1.15587893095953e-08 -2.24867758898361e-08 -1.11806522680711e-08 5.89534082878178e-09 1.00158848933861e-08 9.21199841341091e-10 9.20708924778646e-09 1.58347039509873e-08 8.37203115295008e-12 -1.18311516256651e-08 5.54373789136864e-08 7.23108511164626e-09 -2.03742869892087e-08 1.53094154992683e-08 3.19850487395336e-08 7.0950150467399e-08 -1.29723500850777e-07 2.70619901940445e-08 -1.81232600864465e-08 -3.77394486576136e-09 8.66694695622747e-08 -6.30535836692526e-08 2.29618298073606e-08 -1.36451244067538e-08 -2.85488584448941e-10 2.5733299136706e-09 3.94124412749433e-08 -5.13925551043198e-08 9.16098126634133e-08 1.96988505111926e-07 -1.61260639291682e-07 4.39479805072247e-11 1.49768275083071e-08 -8.04030566019193e-09 -8.30838941908147e-09 1.12298174635331e-09 -1.22476143749492e-08 -1.83631024611264e-08 1.85747673498072e-08 -5.95447810868727e-11 -7.22683096587229e-09 -3.11139102276851e-08 3.42522668142397e-09 9.79715989102761e-08 -1.51357018033634e-07 -1.18184314171459e-08 3.63026669016683e-08 2.30907237303209e-09 -6.33805700248187e-07 -1.09941586486429e-07 9.20348456819497e-07 4.87116265118166e-08 1.5465861380215e-09 4.72266750199707e-08 -2.23240958657572e-07 -5.08312351039574e-08 -4.97801292780998e-08 -7.46663984571043e-08 -7.74221962661362e-09 1.03543466357473e-08 1.46914389824582e-07 -9.07195595609452e-08
"R2025" 2.83547782313654e-09 -2.17144806758574e-09 -6.12113276410615e-09 1.26429171599648e-07 5.80874624579529e-09 -2.14801955695081e-08 -4.97138973115336e-08 -1.57328993983937e-09 1.2257559571557e-07 1.63559756080036e-08 -2.07603079650447e-08 2.45320590226884e-10 2.48538724225277e-08 1.46197302434017e-08 5.70129435561306e-09 1.32674064741839e-07 -1.3805962735588e-08 3.76005679029069e-09 9.00382260710568e-09 -2.97189834343252e-08 -1.67311229864103e-07 -1.73566087201015e-09 8.69592814795888e-08 -3.5678083923587e-07 -6.11244645254412e-09 -4.73041684269963e-09 -1.71638134154646e-08 2.4556711056083e-07 -1.17300098958354e-08 -1.48588113575769e-08 -5.24847167502141e-10 1.07034553122012e-08 1.38592018040752e-08 6.06617566952602e-09 8.48613785161294e-09 9.35640872097868e-09 -1.7719530188561e-08 -2.37405265879259e-07 -3.58243532364111e-08 -3.19228176621531e-08 2.92950147301251e-08 -3.50431736093893e-08 -2.85771742615777e-07 -1.16457820351156e-08 -1.69627073644741e-08 2.78047006522618e-08 3.77046196722328e-09 2.00658095534956e-08 6.84794743187308e-08 -2.52991930580848e-07 -4.65969946962926e-10 1.8142296970077e-09 -1.06431976472822e-08 3.32235146785764e-08 2.42116628162597e-08 6.049949986896e-08 4.87116265118277e-08 7.29957934677704e-07 -6.94905068387426e-09 4.72605066333381e-09 3.58794222452714e-08 -4.24822611150639e-07 -3.11516594386414e-08 1.92501656206975e-08 6.29176844678895e-10 3.14478167010139e-08 -1.84117960068372e-08 1.65737525685476e-08
"R2026" 3.17930566507166e-09 5.45049965906581e-08 -1.74325730113239e-08 6.83580951828449e-09 -1.21310808645047e-08 -4.36906405425154e-09 -2.22118449110421e-11 1.7089448594143e-08 -7.9526104158323e-09 -8.86742888030034e-09 4.34602868044981e-08 7.89132032301586e-09 5.73497066792881e-08 7.60107109885108e-10 -2.56505382803091e-09 -1.17011375851434e-08 1.36528890468013e-09 4.4679521907074e-09 -3.0749561573616e-08 -5.73114852361925e-09 -1.49830829185278e-08 2.18105894444349e-08 1.63870132676213e-08 -1.21740754316139e-09 -1.94081955249778e-07 1.19445770270165e-08 -2.66113003579273e-08 1.5478558950233e-09 -2.96178642130606e-08 5.12232913869022e-09 -1.22150029711545e-08 -1.36654954815491e-08 -2.22853599961309e-08 7.03955574938739e-08 1.37765850202297e-08 -4.29225976415586e-08 1.52949523060547e-08 2.81952819996649e-09 1.59402922078554e-08 -4.08545906701558e-08 9.4972052220767e-10 2.13083845307419e-08 5.10128569031977e-09 3.29340059336074e-09 -6.4398132694715e-08 6.02159699127867e-09 1.24625374419229e-08 -1.43811958189609e-08 -1.12309345053488e-11 8.03068382627955e-09 -8.52904961443487e-09 2.71686937892318e-08 -2.46414104808579e-08 -6.79225606428302e-09 6.25733585953827e-09 -7.06570079434219e-09 1.54658613801771e-09 -6.94905068388022e-09 1.72921359082399e-07 1.12482642279296e-10 -1.99033213173982e-08 2.28917688821676e-09 -4.40443452496873e-09 -6.38823688652659e-09 -2.51792695003991e-08 7.56852182163854e-09 -2.86715409641213e-09 2.94728125324818e-08
"R2027" -7.07207862064707e-09 2.14600246203661e-08 -2.07213371392294e-11 -7.29574885855280e-09 2.67690863276564e-09 -9.23258288050131e-09 -2.74013677700038e-09 8.60734200460496e-09 5.67543691396087e-09 -7.18772954965281e-09 2.49901555857757e-09 -3.65271051705271e-10 -1.93509847472525e-08 -1.01134695411308e-08 5.60665164101755e-09 4.91885619326818e-09 8.18027744165909e-09 1.11393638217316e-09 -7.21483273325002e-10 4.61234606812863e-09 -1.23337602908073e-08 -2.81021364374243e-09 -6.25166801909374e-09 -6.11280474760047e-09 -1.21857211442845e-08 -5.2459315072705e-09 3.77782662591749e-08 4.78660913955669e-09 1.49869650827189e-08 5.41783232367992e-09 -5.85104211855428e-10 1.57274387776765e-09 1.35436146869382e-08 -3.27315742441082e-08 9.90680523429741e-09 -1.20353275040425e-08 -1.44435589975737e-09 1.09748439808965e-09 -3.41957102856843e-08 2.64291548912508e-08 -4.70167479484244e-09 -1.25238067839907e-08 -1.51830916719238e-08 -7.68792872579972e-09 -4.26763396414327e-08 -8.13902567039008e-10 5.03292130125527e-08 -7.9662561143055e-09 -3.19249879994019e-09 1.81467812007329e-08 -4.69165673904455e-08 8.22831674942076e-09 -4.09011355164507e-08 6.26579038435788e-09 -3.53589717931031e-08 3.29934361623678e-09 4.72266750199842e-08 4.72605066333846e-09 1.12482642282032e-10 2.16116789753763e-07 -1.1767424162044e-07 -7.8618220380569e-09 -2.26612681913373e-08 3.66137796479867e-09 -4.59345727647194e-09 1.98914736357757e-08 -2.62212154314869e-10 5.93599231449091e-08
"R2028" 1.32624038444346e-08 1.45983895863952e-07 2.2076305711383e-10 2.18790264171477e-09 -3.95696713426396e-09 2.58137155441083e-09 5.60928601129214e-09 4.65391610068413e-09 -8.99173207300159e-09 1.63438241684552e-09 -2.98484150739144e-08 2.28044348223997e-09 -1.9163872034302e-08 -8.66167035085876e-09 -1.94116777284087e-09 -4.42512157741757e-08 -4.55009081729808e-08 1.99913966225932e-09 2.07996451892201e-08 -2.42026635973788e-10 -8.40742782687243e-09 8.54715038490581e-08 7.37340530205508e-08 3.8173053081441e-09 2.13092601839456e-08 3.60095329524635e-08 -2.72380391970404e-07 -8.45281754321788e-09 -4.39005096782744e-09 -1.46197872130337e-08 8.86068312374625e-09 7.4131121992012e-09 -1.9594328931265e-08 2.8028371343421e-08 -5.21541893011908e-09 -2.9375859409517e-07 -5.38709573144084e-08 -2.40105340377053e-08 -7.15354627393148e-09 3.97195137827592e-08 -3.67395305690913e-08 -3.0580559117812e-08 1.82528394922244e-08 1.40523706301204e-08 8.39204049695748e-09 -1.83473386187656e-08 2.27498774104815e-08 4.09570375286887e-08 -1.06621838106705e-08 6.41830641539741e-08 8.05353672915268e-08 -4.95001561874225e-09 1.65907489203203e-08 1.42120577181441e-08 7.36946011390134e-08 -1.40189725208396e-07 -2.23240958657599e-07 3.58794222452707e-08 -1.99033213174021e-08 -1.17674241620467e-07 6.64197691942851e-07 2.19267410902419e-08 -9.23703098944405e-09 7.86183851788416e-08 7.90585620245928e-09 -2.34194560334831e-08 -5.1691131258928e-08 2.28153509325092e-08
"R2029" -2.44001504975403e-08 1.41909160204878e-08 1.7888724004074e-09 -3.72560729529771e-08 -7.6868962413053e-09 1.86116248758827e-08 1.17258423142534e-07 -1.03016857089348e-09 -9.48143934386762e-08 -7.70008502288825e-09 4.65789673074266e-09 -2.43132898814389e-08 4.35011291086366e-09 2.44312730775072e-09 2.63748117997928e-09 8.45701337958448e-08 1.23504658018038e-08 -2.62191657705887e-09 -6.06514762942036e-09 5.41912288560341e-08 1.20593068149492e-07 -1.15297733086362e-08 -5.17876461171592e-08 2.80576710405727e-07 -9.50453841809016e-10 -9.33515940754143e-09 8.52354929873976e-09 -4.45219517087588e-07 2.39003869237284e-09 9.55974009139223e-09 2.47364722269218e-09 -1.00235923799864e-09 -3.40992334501998e-09 -5.74636011328517e-09 4.08473437631816e-09 -2.95320674568484e-08 1.73247245197499e-08 -1.45456102539228e-08 7.87068451034655e-09 -2.34327281490641e-08 -3.33431610932353e-07 9.23541163650139e-08 1.83383000211909e-07 3.11290283674733e-08 7.32503563373487e-11 -1.69804118633122e-08 -4.19334628732841e-09 -4.92396219003091e-08 -3.61341689386803e-08 -1.15132032385434e-07 -1.64544140701276e-08 -2.14677494763911e-09 2.12008363312894e-08 4.49804262625118e-08 -1.38284673418137e-07 -3.48403670816889e-08 -5.08312351039365e-08 -4.2482261115062e-07 2.28917688821745e-09 -7.86182203804993e-09 2.19267410902361e-08 9.38250806782224e-07 2.82525360571181e-08 1.05119551697273e-07 -1.53653747999707e-09 4.74248843233268e-09 5.63666296720684e-08 -5.34913041635519e-09
"R2030" 7.30468271586979e-10 -1.93089104823537e-08 2.98932156513157e-09 4.19394597369961e-09 -2.36319339583784e-09 3.68729531629284e-08 -6.79811666182891e-09 -2.29181446133123e-08 -5.42629916074712e-10 3.80029564976133e-10 1.39404773368811e-09 2.58259395335292e-09 -7.45981385948786e-08 1.13436864965033e-08 -1.77246101723979e-08 -7.81257441852944e-09 -3.67438347775383e-09 3.53778478804599e-09 1.6679737394002e-09 -1.32924677627094e-08 -6.10776848497164e-09 -4.39231634482576e-09 6.25952539259335e-09 7.50513470415748e-09 5.38581787113587e-09 1.18268386484241e-08 -8.52704407871886e-09 1.47769962051189e-08 3.6248141266148e-10 9.59603294458721e-09 1.56197881008416e-08 -8.02878551360256e-09 -5.30616689450371e-09 -6.57647055355806e-09 5.57186761543744e-10 3.10218151171436e-08 2.81335328140848e-08 7.56626166369999e-09 1.65922855541599e-09 -7.86133822148079e-09 -2.54995158564978e-09 9.3987442743541e-08 1.72363899759129e-08 1.92774795771833e-08 -4.9710587621207e-10 2.97796436160464e-09 9.53736791136271e-08 -4.01078813743509e-07 1.07477299178299e-08 1.81472482961621e-08 -1.35315417787191e-09 -1.74430955065262e-09 1.82723347570965e-08 -1.12288271082936e-08 -2.92308964915188e-08 2.08891362204248e-09 -4.97801292780901e-08 -3.11516594386462e-08 -4.40443452496691e-09 -2.26612681913352e-08 -9.23703098944671e-09 2.82525360571115e-08 4.56491329813244e-07 -3.11094043971445e-08 -5.27999559454673e-09 -2.05090363470202e-08 -3.71228408092642e-08 -1.17734344292364e-07
"R2031" 3.97059156823556e-09 3.10372314861744e-08 6.0046237760499e-09 8.98315544168426e-09 1.18857812446381e-08 -2.59955815392368e-08 -2.47195006838628e-09 4.91240457871493e-09 -1.28070527598287e-08 -4.28212451341666e-10 -2.74707785607605e-09 1.41409539123771e-09 -1.59935429473625e-08 3.35667983743968e-09 6.81625555632628e-09 2.0360547645885e-08 -5.80297727676045e-09 -1.01184136570833e-10 9.40086921273281e-09 1.01154011675199e-08 -1.5850680370576e-08 -1.48110097917063e-09 1.216589415226e-08 -2.25063592090496e-08 1.88777023808849e-08 -5.67381679223619e-09 -2.99502888488135e-08 1.53282131254629e-08 7.40416511836744e-09 -3.52040762829291e-09 5.17146410478276e-09 3.21780587465784e-10 5.47263122522929e-09 -2.33294081228929e-08 -9.7307839178312e-08 -5.77457906268381e-08 1.69547617533079e-08 -5.46231232714221e-08 1.44288842686207e-08 -9.75467132090409e-08 -3.33893739848458e-07 5.75470761613006e-08 3.59616597711066e-08 1.2027076683641e-07 5.97133887212509e-09 -7.60646087437127e-09 3.83937706887846e-09 9.21631065911627e-08 1.92266130025029e-08 5.71997753695584e-08 9.39260749909818e-09 -1.11140753201647e-09 2.35870310012606e-09 3.0152104745302e-09 -3.9831447260215e-07 -5.10355703703889e-08 -7.46663984571313e-08 1.92501656207022e-08 -6.38823688653051e-09 3.66137796480278e-09 7.86183851788311e-08 1.0511955169725e-07 -3.1109404397142e-08 5.24415418704748e-07 3.42631916818593e-09 4.6114867959765e-09 9.18488992952505e-08 -2.48933987743645e-08
"R2032" -4.74371364471293e-09 -4.84371963655906e-09 -9.5622715381871e-10 -3.41845736954768e-09 3.12589105960374e-09 -4.00515167977233e-09 -2.9679990537054e-09 3.32093032844934e-09 3.48907004792875e-09 1.87590784119113e-09 1.96143694844165e-08 -1.68136590680608e-09 -6.02760833416782e-08 -5.27256720175576e-09 5.65576896269625e-09 -3.54574241550983e-09 2.71118395084356e-09 -7.20601333041152e-09 -1.51686059242817e-09 9.11459253746242e-10 -3.50475575523117e-09 2.87506499437033e-09 8.3741632138347e-09 -2.79279773316035e-09 5.48277032499591e-08 9.4405572827109e-09 -1.02303001572804e-08 8.01021829501401e-09 6.08398822829866e-09 3.54303604910263e-09 -1.2898925880107e-08 -1.44381291305871e-09 1.30208511731416e-08 -4.30464477149707e-08 -6.87252391481302e-10 1.81481622794547e-09 -8.24875048206924e-10 4.92706661281547e-09 -3.04167488363846e-09 -1.83128663534936e-08 -8.73950466972932e-10 1.1935295921634e-08 -3.60913266482222e-09 8.94681503917756e-10 -4.41622252178642e-08 7.025317448219e-09 2.79378802141374e-08 2.61135601253303e-09 -3.46262105480049e-09 6.20704425307979e-10 -9.3891738998575e-10 1.38262570647282e-08 -3.40035697432805e-09 -5.75345113002202e-09 8.58884828708671e-09 -6.6950629525216e-10 -7.74221962661299e-09 6.29176844680912e-10 -2.51792695003999e-08 -4.59345727648344e-09 7.90585620245549e-09 -1.53653748000308e-09 -5.27999559454952e-09 3.42631916818563e-09 6.69165235214288e-08 1.00867648747891e-08 -2.61580859596803e-09 1.97770564891402e-08
"R2033" -1.09678949691886e-08 2.86117236151251e-09 3.04008021716393e-10 1.10923941683661e-09 6.20465217785848e-09 -6.33405383682919e-09 -2.54973985302153e-09 1.22013359185553e-08 8.4854120892176e-09 -1.46782300346855e-08 -1.36596864623218e-08 -4.85557327586249e-09 -8.62717493171478e-09 1.42363077268276e-09 6.55681116833948e-09 1.17606646145899e-08 2.76257929641494e-09 3.19747665646878e-09 8.48216526720369e-10 6.05013280296228e-09 4.2521942869987e-09 -1.23225912267981e-08 -3.12286721299858e-09 -9.76523758425635e-09 5.21495151975408e-09 -8.4803464581546e-09 7.89382088346675e-09 -2.98365687769807e-10 -8.84858500939049e-09 -7.81178730890724e-10 1.92252549712534e-09 9.24072701719757e-09 6.00816687583512e-10 4.1890991398928e-09 2.50608702153231e-08 1.61599320533092e-09 3.12583586228482e-10 -2.16647066531555e-08 -1.17615407153961e-07 -2.68381756534461e-07 -1.87815682037565e-08 1.76708305339173e-07 -3.86881477224123e-08 -2.33447729479232e-08 -2.99750524381097e-08 -1.19757842242744e-09 7.19934861792994e-09 -7.52444830207896e-08 1.41139363045958e-07 -1.72017796178767e-08 -2.8755273172361e-09 -3.83129197424835e-08 6.94828743991437e-09 3.64102077521162e-08 -2.05474157190921e-08 2.2618152717104e-08 1.03543466357445e-08 3.14478167010149e-08 7.5685218216387e-09 1.98914736357749e-08 -2.34194560334825e-08 4.74248843233281e-09 -2.05090363470195e-08 4.61148679597508e-09 1.00867648747894e-08 1.7370968481559e-07 3.05179703189391e-08 1.08730837857242e-08
"R2034" -1.41697538027934e-09 -1.51863320001874e-08 7.33238420597452e-09 7.73548046584926e-09 9.78665568015566e-09 -4.08819069269209e-08 8.72358799138771e-10 2.82755558071792e-08 -1.09418434866436e-08 1.41250536462638e-09 1.00521241386345e-08 2.29275918100452e-09 -1.59344606797529e-09 -4.868266537024e-09 7.74752344451716e-09 6.09298731614814e-09 7.08734403389956e-09 -3.42841241664475e-09 -7.74711801158559e-10 1.77387668988831e-09 2.24138895704107e-09 2.8160462502068e-09 -1.83310505343335e-08 2.20562875275368e-09 3.24463274003938e-08 -6.74333303561213e-09 1.21560498355125e-08 -1.01619411484507e-08 9.74502448788967e-09 3.13488575454755e-09 4.61127242684124e-09 -3.83305268338513e-09 7.07156118239539e-09 -2.2804355021469e-08 -2.89309265849517e-08 3.2778104418355e-08 1.7299020294865e-09 -2.39997659286382e-08 5.52317756848285e-08 -1.34961130626548e-07 -4.90984799368024e-08 1.17663279836066e-07 2.22181327253718e-08 5.32313753144734e-09 5.22887241772389e-08 6.65019698430728e-09 -6.95436497033395e-08 -6.01903677323061e-08 1.36805542744347e-08 3.08358163262969e-08 -3.29671838564869e-08 -2.26171687975589e-08 5.67996119260725e-08 1.21913065547493e-08 -3.05032601433794e-07 -1.76369239737376e-08 1.46914389824593e-07 -1.84117960068329e-08 -2.86715409641336e-09 -2.62212154314035e-10 -5.16911312589344e-08 5.63666296720674e-08 -3.71228408092661e-08 9.18488992952662e-08 -2.61580859596798e-09 3.05179703189377e-08 2.12723417918019e-07 -1.22155186079182e-07
"R2035" -5.84364450010396e-11 4.02553618712592e-08 -7.15775585926284e-09 1.41724493090041e-09 1.64851157494058e-08 -2.4970290140367e-08 -6.29966663239825e-09 1.15048782554909e-08 1.26182313051546e-08 5.00022701766391e-09 3.30336011877402e-08 8.87048254015038e-09 7.60749731326321e-08 -1.03764335890076e-08 2.89996806518081e-08 -1.66496331688644e-09 1.1734435145892e-08 -8.83179346472723e-09 -1.04334237629192e-08 -5.51678559907166e-09 -4.06564161519851e-09 -8.9606613313859e-10 1.29189525954636e-08 -9.81783802325593e-09 -5.71871072179935e-08 -8.27477757285242e-09 9.71501751500803e-09 5.32148065181891e-09 -1.97809577848296e-08 1.63653668490364e-09 -2.40757972849236e-08 -8.79789314737506e-09 9.07787385128955e-09 -2.14772187716279e-08 3.557922189644e-08 -6.55737538180196e-08 1.282109477475e-08 2.36638335163028e-09 -1.01480865590889e-07 1.67987653520685e-07 -1.86607286989296e-08 -9.23659631700669e-08 -2.10586837491499e-08 -1.45576229066112e-08 -1.22957595691102e-07 4.97197329247347e-09 -3.08332967675785e-09 5.45804740633859e-08 -9.8713965705336e-08 -8.46182935288316e-10 -1.64487701958035e-07 3.1519297946105e-08 -7.67635639674638e-08 -4.27011597270771e-09 1.70270060116639e-07 -1.02658584354907e-08 -9.0719559560937e-08 1.65737525685499e-08 2.94728125324813e-08 5.93599231449108e-08 2.28153509325068e-08 -5.34913041635294e-09 -1.17734344292364e-07 -2.48933987743704e-08 1.97770564891398e-08 1.08730837857249e-08 -1.22155186079187e-07 4.29266059407791e-07
