# Supplementary material for: NODDI and Tensor-Based Microstructural Indices as Predictors of Functional Connectivity
Source: PLoS One. 2016 Apr 14;11(4):e0153404. doi: 10.1371/journal.pone.0153404 (PMC4831788; doi:10.1371/journal.pone.0153404)
Supplement: S1 Data — a) Functional connectivity matrices, both fMRI and EEG connectomes across all subjects, in the form of precision matrices and b) structural brain connectivity matrices across all subjects and microstructural indices. Columns and rows are named according to the corresponding brain region that represent. (ZIP) [file pone.0153404.s001.zip › DATA/EEG/32/precShr_EEG_wholeTS4_8.txt]

"C1001" "C1002" "C1003" "C1005" "C1006" "C1007" "C1008" "C1009" "C1010" "C1011" "C1012" "C1013" "C1014" "C1015" "C1016" "C1017" "C1018" "C1019" "C1020" "C1021" "C1022" "C1023" "C1024" "C1025" "C1026" "C1027" "C1028" "C1029" "C1030" "C1031" "C1032" "C1033" "C1034" "C1035" "C2001" "C2002" "C2003" "C2005" "C2006" "C2007" "C2008" "C2009" "C2010" "C2011" "C2012" "C2013" "C2014" "C2015" "C2016" "C2017" "C2018" "C2019" "C2020" "C2021" "C2022" "C2023" "C2024" "C2025" "C2026" "C2027" "C2028" "C2029" "C2030" "C2031" "C2032" "C2033" "C2034" "C2035"
"R1001" 9.99307306645274e-08 7.12540531381609e-10 -2.91397572657385e-09 -4.95811709846504e-09 3.92403349687105e-09 -1.86215845992983e-08 2.24017802919702e-08 8.72525925262293e-08 5.92375040236084e-09 -2.4571186758359e-08 1.25798035390764e-10 1.17988856466571e-08 -1.05844317480619e-10 -1.42559999247859e-07 -1.16023631385137e-08 1.01768442474832e-10 -5.31551966103904e-09 1.1988341716251e-10 -9.9348878024437e-10 -4.52348995101484e-09 1.21547494490472e-08 3.03038043709243e-09 9.84072225785309e-09 -4.62537694631558e-09 1.41348270314037e-09 6.44712634631765e-09 -1.40833922306722e-09 3.05259386452216e-09 3.21996433732631e-08 -9.31655570417276e-08 3.75102322377852e-09 -7.64653174316325e-10 1.46396654865921e-08 -5.62296935990395e-09 2.15817396711761e-09 1.22596827140813e-09 3.99548911350096e-10 2.12087157532968e-09 -3.66593115364289e-09 3.88195299388772e-09 1.45454999650139e-09 2.24254209740651e-09 -4.96524111407442e-09 -9.76156822556078e-09 6.66167396064643e-09 -1.33064326605358e-09 -3.74176596732321e-09 -5.81928599411536e-09 -1.07010007331289e-09 5.12015014962661e-09 -2.11349195697142e-09 -6.95933811454655e-09 3.99921279928575e-09 4.45346879374561e-09 4.40512620315542e-09 -8.20248699122868e-09 8.66372143066003e-09 -5.16733434849264e-09 1.63464480417708e-10 -7.22891229045041e-10 -7.38506794516292e-09 1.34630977290842e-09 3.19729955464291e-09 -2.04575651069368e-09 -3.17252696725076e-09 -3.46344203014535e-11 -1.87502948541917e-09 6.04330115917946e-10
"R1002" 7.12540531382632e-10 8.60413442495888e-08 7.07378055455523e-09 5.24360445208751e-09 -1.86601890943948e-10 5.27033202239559e-09 5.35690662443273e-09 -3.79452431261953e-10 -6.78798262900346e-09 -4.37919454735454e-09 -1.15136904327051e-08 -5.71721778471141e-10 1.18220579198619e-08 -2.24253632379597e-09 -2.23282566738129e-09 -2.11190470595037e-08 -2.59307127092347e-08 2.59248249866778e-09 1.0157556808875e-08 2.53621503255526e-09 -4.06059751740409e-09 4.37878685794874e-08 1.63198159319497e-08 -1.83919677284791e-09 -3.06693236598237e-08 8.95502154729615e-09 -8.8870170462371e-08 -5.93028961432327e-09 9.37801616599078e-09 -5.13560811482276e-09 3.47976961291418e-09 3.98723929437775e-09 2.63701266625178e-09 -8.16671245563191e-09 -2.51000904139645e-09 -6.45613368662654e-08 -3.61937053661655e-10 -1.7219126267005e-10 -2.32499466592879e-10 -2.12463253985597e-08 1.87310345913856e-09 9.67874435024124e-09 -4.31633866482939e-09 -5.54984669940977e-09 -1.34129367084022e-08 4.90339989510288e-09 1.78243578795085e-08 -2.95395517154062e-09 8.33340020968243e-09 2.91933131480538e-08 -3.66085255122468e-09 1.67316341066127e-09 -1.12703229480569e-09 -5.78241428288049e-10 -2.09852330363458e-08 -2.17170384349114e-08 -2.17729446409296e-08 -3.68072644087027e-09 1.64459549511974e-08 8.18146860855257e-09 4.75082128263247e-08 4.14700638047298e-09 1.30566005170686e-08 2.60503655851315e-09 -6.98303401892829e-09 6.50727834155079e-09 2.80515531399727e-09 6.47959023308933e-10
"R1003" -2.9139757265725e-09 7.07378055455263e-09 1.92080996573595e-07 4.93293082701897e-09 1.37233374832893e-08 -3.37617693248399e-09 1.73303821391653e-09 4.85507040536165e-09 -4.19895778775579e-09 -6.89825471528026e-09 2.15778760971224e-08 4.49180676468842e-09 -2.43315551899729e-08 -3.52509458810992e-08 -3.45506263780286e-09 -2.56777944765683e-09 -4.40155975520666e-08 -8.32290220391798e-10 2.779967516529e-09 -5.82793899029724e-10 4.45652718026955e-08 1.30795087099716e-08 -1.35026542976743e-07 2.44194145771061e-10 1.88180931713299e-08 -6.99296432554566e-09 -7.4791747202781e-08 -1.85703557717926e-08 6.24743849325922e-08 3.63855423920338e-09 6.84549929810805e-09 -1.49975703764989e-08 3.93179013169499e-09 -3.50729721030436e-08 -2.70957473430659e-09 -1.65484795319223e-08 2.6333968592195e-09 -4.83064537821275e-09 -1.57045794998934e-09 -4.53760797498742e-09 -2.52665957984197e-09 -3.27087475832049e-09 -2.70740289240121e-09 1.37560442755544e-09 3.99851128617288e-09 -3.92578558013861e-12 -2.55712663976463e-09 9.16699756615424e-09 6.49159037143416e-09 3.52856415574241e-08 1.13943772195805e-08 -7.86544185438066e-11 1.39515989297171e-09 4.51664800951373e-09 -2.07608823990522e-08 -2.1347331474313e-08 -1.56207851204561e-08 -2.96687892658086e-09 2.06729871446734e-09 -1.47944049296903e-08 2.68058995407226e-08 -3.12079683938651e-09 -4.99204974479685e-09 1.93185793820491e-08 1.00556788692184e-08 -9.58836338272505e-10 -3.26332813735065e-09 3.82769253387137e-09
"R1005" -4.95811709846641e-09 5.24360445208859e-09 4.93293082702016e-09 1.19903014559405e-07 4.17572565743579e-09 -3.96507623843581e-09 -3.45820483758663e-09 2.39591940628184e-09 -1.22246335940579e-10 -5.59795764841837e-09 -1.27339148110339e-09 2.53015797793552e-08 -1.7826782662361e-09 -1.19614872670736e-09 -2.58226154703855e-09 1.82749036549904e-08 -8.43525120819064e-09 8.63437889037362e-10 3.95376639470033e-09 -4.5698417110107e-08 1.23306908400691e-08 -3.75714273242489e-09 -1.24545743718095e-08 -3.9884704084514e-08 1.62629772263522e-09 -5.97583194799635e-09 -2.91991587323609e-09 -3.20611162311369e-08 1.21545884429872e-08 6.10504527815528e-09 5.10193645655911e-09 -4.17210601922983e-09 -7.26776713178431e-09 1.26500955141976e-09 4.76647737298182e-09 -4.55709997166494e-09 -4.36364130627943e-10 -6.57230587406102e-08 -7.61646512138688e-09 2.70007331171165e-09 -2.86838103047773e-09 -5.52606582763701e-10 -5.9638535740592e-09 1.68361462624601e-08 -3.80373281931282e-09 -1.25119495546072e-08 3.59543094168148e-09 -1.11502242584408e-08 4.17536902345384e-09 -1.29039282928307e-08 2.3753395509455e-10 -6.9967558029973e-09 -1.36852602323804e-09 9.08569455727033e-09 -1.79997042925182e-08 6.83658748826027e-10 2.36185822117856e-09 1.91209081745106e-08 4.45515812940707e-10 -1.06018593704627e-10 3.64168311382574e-09 1.10467385184223e-08 3.92403855238199e-09 8.00234042210938e-09 -8.45249726448984e-10 5.089888992014e-09 2.84561526389559e-09 3.32521234961484e-09
"R1006" 3.92403349687184e-09 -1.86601890943711e-10 1.37233374832891e-08 4.17572565743537e-09 5.98125571172041e-08 -2.20171248409181e-08 -1.20812567740129e-08 4.81761267959626e-08 5.14000384443758e-09 7.70242612344171e-10 5.25748800862876e-08 1.46282712236245e-08 -2.20476517452066e-08 -4.49826463975342e-08 -9.82319927512698e-09 -9.89100310884706e-09 6.72961749746097e-09 -3.35368714999855e-09 1.66518320138456e-09 -7.34763139318227e-09 2.21434764033123e-08 1.76127706050797e-08 -2.03037205020297e-08 -6.61212716643175e-09 -6.46709262592871e-09 7.65237763764394e-09 -8.41469943391194e-09 -1.06996300095397e-09 4.18631626806243e-08 -1.08613353305236e-09 2.16627974205065e-09 -5.65061466094842e-08 1.60447342277799e-08 -7.95435189241893e-08 -5.34942412806362e-09 3.11096985666561e-09 3.51143732669963e-09 -2.44849474799701e-09 -1.32982281161227e-08 1.83099089119037e-08 2.03688314664355e-09 -7.2878023019792e-09 1.01222450933594e-09 4.53271335929062e-09 -9.9046431522452e-09 -3.9906173042201e-09 1.49362506588245e-08 7.50826879844167e-09 -7.53282357244525e-09 1.19599697022452e-08 -9.73603933678205e-09 3.94569258371005e-09 -2.60196716240394e-09 -2.0405857821221e-09 2.53824350374124e-09 -7.46527233679247e-09 -5.90353127427685e-09 1.18187856299895e-09 5.32838513025086e-09 -2.70894613103699e-09 -2.00833643506397e-09 -7.27744381821649e-09 -5.92870524055108e-09 8.44077397862125e-10 4.8649773158443e-09 3.49190800046142e-09 -1.40058164313337e-09 1.66786987440392e-08
"R1007" -1.8621584599298e-08 5.2703320223954e-09 -3.3761769324837e-09 -3.9650762384359e-09 -2.20171248409186e-08 2.24786702270614e-07 1.77078447843454e-08 -2.15597803730003e-07 4.08828453508285e-08 2.78416165618025e-10 -1.36536662128244e-08 -7.59310394923195e-08 3.54521237799633e-09 1.64319268526373e-07 -6.80862122047335e-08 3.83059705257641e-10 -3.95601451312713e-09 1.03632198981947e-08 -1.29462573168867e-09 8.36106164593875e-09 -1.05209570917719e-08 -3.93336750261757e-09 -1.29663972667339e-08 -1.26798263654627e-08 8.5729423552581e-09 -1.12312488068588e-08 2.02832114247947e-09 5.09605789090931e-09 -6.16713791451451e-09 1.95095398382709e-08 -1.11397385935233e-09 -5.51178608758713e-09 -2.15794150005288e-08 3.19946736708071e-08 3.88756302831586e-09 -5.76091096841916e-09 -5.98996789597960e-09 1.89528326554426e-09 1.74965840019916e-08 -4.52738381425595e-08 -6.63077158039491e-09 1.23196176775766e-08 -4.00468620999745e-08 -2.6939365216498e-08 7.78904116341744e-09 2.9780537939636e-08 -2.55006024800806e-08 -1.1090586874727e-08 2.37369898874798e-08 -2.13637529639544e-09 1.14732277132755e-08 -8.0187231584881e-09 -7.00588163784133e-10 6.4200308876727e-09 -2.25537455365976e-08 1.75435493428289e-08 6.79908268562747e-10 -2.71286355752397e-09 3.1427453288075e-09 1.29393220352932e-09 -1.27951056965569e-09 1.81829772954532e-08 7.08249791351118e-09 2.28096988564555e-08 2.11219341565353e-09 5.46147528213105e-09 4.24519121698365e-10 -1.74925997738135e-08
"R1008" 2.24017802919697e-08 5.35690662443378e-09 1.73303821391424e-09 -3.45820483758471e-09 -1.20812567740123e-08 1.77078447843441e-08 4.51942816143431e-07 1.5731221321042e-09 -1.76846738969282e-08 -6.34658374304785e-08 7.75610824457558e-10 -2.58746383583314e-08 -1.03146437520113e-08 -2.69834217011005e-08 -9.82768863231133e-09 2.10015673662104e-08 -1.62767076956839e-08 -4.70599401941298e-09 1.24438487233482e-08 3.70046084847381e-08 7.27269057608174e-08 -1.35406507111785e-08 1.65691055900948e-08 -3.05914949342393e-10 1.18341367504068e-08 -4.91739299961116e-10 -1.72492192035449e-08 -1.44787446878728e-07 -6.11116417667628e-09 -2.85341572779775e-07 2.08647708017844e-09 9.39285343766022e-09 4.48099745927783e-08 3.80361307997233e-09 -7.13257916274156e-09 -9.50776620736115e-09 5.96890061086092e-10 -2.69626603817843e-08 4.6432108656698e-09 -1.04591118069126e-08 1.1130032448182e-08 -4.95731698508619e-09 2.39964834563365e-08 -9.47627859100114e-10 8.74911825078049e-09 -8.07064901777334e-10 -2.51507980166796e-09 6.42986128962127e-09 9.56079611580441e-09 -7.52160517283434e-09 3.32601865420134e-09 -5.537228323443e-10 4.7852251307802e-09 2.47483698812622e-08 -1.1859669637192e-08 7.26998511001583e-09 -1.231253869532e-08 -6.09789778381466e-08 -1.14412971040852e-09 -2.11642345600334e-09 4.14719673385758e-09 6.46243186073775e-08 2.20330433885032e-09 -1.16785705970588e-08 1.49943885397298e-09 8.37901490247415e-11 2.27255280713154e-09 -8.88289259068848e-09
"R1009" 8.72525925262268e-08 -3.79452431261164e-10 4.85507040536026e-09 2.39591940628188e-09 4.81761267959623e-08 -2.15597803730006e-07 1.57312213210656e-09 5.42345183796462e-07 -2.71427469840602e-08 -5.6958202999554e-08 5.93382877527729e-08 7.49722968370342e-08 -3.4239015879202e-08 -5.16315675540733e-07 4.1987175763272e-09 2.92018494861042e-09 -8.48909569521994e-09 -1.09534870737402e-08 -4.23908401309315e-10 -6.96324704038219e-09 -1.71459298209593e-08 1.58700687017192e-08 1.61718991382025e-08 -1.34591232154418e-10 -8.07292901078105e-09 -2.29512321129104e-10 -7.62902539276234e-09 -9.74781041893145e-09 9.0628303642786e-08 -7.47258109700228e-08 6.64353716848372e-09 -5.22611973584135e-08 7.69585829292039e-08 -7.39699918691428e-08 -1.57786327019317e-08 9.44320108890523e-09 5.22274283898282e-09 -4.77115750321943e-09 -3.57412019953427e-08 2.65463114517178e-08 1.65163026496821e-09 -1.70269025929515e-08 1.95548976309146e-08 2.07673638564506e-08 -6.07295693687547e-09 -2.42180151075702e-08 3.83626659466492e-08 2.30380447363191e-08 6.79496277659633e-09 5.03970538507091e-09 -8.18694223224997e-09 -7.06273808778141e-09 1.44593147879523e-09 -6.52798268341422e-09 2.74917874504798e-08 -2.14386228889068e-08 -1.54760785198431e-09 1.32276187670697e-08 5.50511334380884e-10 -6.20277856908318e-09 -5.68193573405221e-09 -2.1240843817213e-08 8.40473498127547e-09 -8.74546787499216e-09 -2.60619254052106e-09 4.05421582275838e-09 -1.3142852951814e-08 9.24766833923534e-09
"R1010" 5.92375040236206e-09 -6.78798262900285e-09 -4.19895778775608e-09 -1.22246335940207e-10 5.14000384443744e-09 4.08828453508285e-08 -1.76846738969256e-08 -2.71427469840607e-08 1.42712711901188e-07 2.43150026235463e-08 1.49099391324131e-08 -5.18480228981925e-08 -1.42022951540743e-08 2.55716504671364e-08 -2.05046251011688e-08 1.75441833887939e-09 2.20353678680929e-09 -4.60792529792724e-09 5.44168752940951e-09 -8.13182821797792e-09 -1.26918674277701e-09 -2.06571572667027e-08 -6.7754140115062e-09 -1.02676866147797e-07 6.26363143349861e-09 3.83435887400292e-09 1.72542926619845e-08 1.88994233194411e-08 4.93811902020962e-09 1.59435210695463e-08 2.71389574756722e-09 -8.57123234965177e-09 -1.44174747193488e-08 -1.68255271244496e-08 1.71994232008716e-09 8.86134195258257e-09 8.48372103678295e-10 -3.60575323128796e-09 -1.14034108514577e-08 1.21583428290991e-09 1.16562516753387e-08 2.66141193028475e-09 -1.42647598743967e-07 -4.16369364109711e-08 -1.12209443079141e-09 3.29972525527222e-08 1.02774406450704e-08 -9.76294226292553e-09 6.44501952654730e-09 -2.22387119986781e-09 -2.54900459054405e-09 -5.12237366253697e-09 -1.54991325681645e-09 9.84316479611986e-09 -7.18403569720039e-09 4.54682654401933e-08 7.06057118114344e-09 6.926771657863e-08 -5.38732456976518e-09 1.01016054451857e-08 -1.760583508477e-08 -2.98372728643701e-08 9.67960061277698e-09 1.98369530611247e-08 9.07635166886014e-10 6.13208869657117e-09 -1.3565269472678e-09 -2.31097890392334e-09
"R1011" -2.45711867583574e-08 -4.37919454735197e-09 -6.89825471528312e-09 -5.59795764841869e-09 7.70242612344761e-10 2.78416165617549e-10 -6.34658374304753e-08 -5.69582029995566e-08 2.43150026235451e-08 1.86176603649877e-07 -9.14987234428436e-09 -3.09382714857024e-08 1.25375911881277e-08 6.16623028502441e-08 1.38171685975782e-08 3.61932048046248e-11 1.14280032529287e-08 5.56106294635174e-09 -8.46121917344855e-09 -1.08355471115337e-08 1.02647743073575e-08 -1.02454023917707e-08 -1.55175664705318e-08 -5.22305595437794e-09 -4.00349651702629e-09 -2.06966822133832e-09 5.95993885385756e-09 1.21465627989118e-09 -1.01940311986442e-08 4.19257682659191e-08 -4.02167170379038e-09 3.94106755252128e-09 -1.14938387211923e-08 3.66666395617808e-09 7.97586165361114e-09 4.73009594602196e-09 -3.4848529461239e-09 8.04231848023487e-09 6.96301738039652e-09 1.51339546447679e-08 -9.15365777929451e-09 -7.44857080153512e-09 -1.80331702391885e-08 -4.27208002912327e-08 4.3195026763883e-09 2.06342788534666e-08 -1.06280884069376e-08 -1.58428335561202e-09 -1.49393785710065e-08 -2.00611054834227e-09 6.25927356165548e-09 -9.27002415700153e-09 -7.03399707832815e-10 -5.20653298471984e-09 -1.39867327804582e-08 5.44165386728827e-09 5.86126515095581e-09 1.17801121533254e-08 4.66214365076748e-09 -3.53870084664805e-09 -6.77312039727185e-10 -3.9017719305986e-09 -7.66671232780847e-09 1.46753531627884e-08 -1.9996445447539e-09 -5.95318117524854e-09 9.92022637405137e-10 -4.51826548494575e-10
"R1012" 1.25798035390719e-10 -1.15136904327054e-08 2.15778760971222e-08 -1.27339148110316e-09 5.25748800862885e-08 -1.36536662128239e-08 7.75610824455732e-10 5.93382877527721e-08 1.49099391324131e-08 -9.14987234428418e-09 2.22471247092163e-07 -3.63630161103311e-10 -1.42728800530298e-07 -3.07876613788346e-08 -3.3609531748474e-09 -1.35486174322112e-08 5.5439451252969e-09 -6.06885583252412e-08 -7.00887720446481e-09 1.49847910247584e-09 2.98893836258164e-08 2.45052199386244e-08 -7.99625929922812e-09 -1.07969023850609e-08 -3.38242486342969e-08 3.56791759423165e-10 -1.36181647582825e-08 -3.70202164155029e-09 6.1938792534435e-09 -2.83496262977315e-08 3.33404540316115e-08 -9.82663461390573e-08 5.41469614796137e-08 -1.38915019991513e-07 -7.38877121186624e-09 1.39768511169384e-08 -6.38448003162835e-10 -3.03976656187307e-09 -4.13937938785936e-08 1.19608760624762e-08 5.43324530577317e-09 -1.14088173670475e-08 -1.61803443560798e-08 -1.01133456530162e-08 -2.72444421520703e-08 -1.31920027415837e-09 1.07980251790092e-07 1.15256271182907e-08 1.36497721073141e-08 1.11428310840775e-08 -7.19724411541457e-09 1.48108925831533e-09 2.48213902420871e-09 7.33505061974754e-09 6.1966675589393e-09 -4.0271790697613e-09 6.8548190386982e-09 5.66918658183412e-09 2.10910819648314e-08 -2.12148127905295e-09 -1.97102394497084e-09 1.74457477068099e-10 1.45496457303707e-08 -1.70649639648199e-08 1.45443155097552e-08 1.14424511574046e-08 -9.71675425522983e-09 1.62281139268908e-09
"R1013" 1.17988856466562e-08 -5.71721778471899e-10 4.49180676468813e-09 2.53015797793557e-08 1.46282712236238e-08 -7.59310394923179e-08 -2.58746383583331e-08 7.49722968370333e-08 -5.18480228981911e-08 -3.09382714857014e-08 -3.63630161103123e-10 1.04359419721357e-07 5.74202519661981e-09 -4.79234546721432e-08 -1.90486656406916e-09 -1.3549219653448e-09 -1.63979912699251e-09 -3.15445599895112e-09 2.38160910050347e-09 -4.46409023117851e-08 -2.33417481456707e-09 1.20361768494838e-08 4.20001972219724e-09 1.14697096579632e-08 -7.06167358087402e-09 3.14471088627435e-09 -9.40336432105552e-09 1.79950124663373e-08 1.01838777083443e-08 -1.3475295771094e-08 3.21868124995275e-10 1.30721186000931e-09 7.05800071291548e-09 -6.20904651135237e-09 1.22175184120375e-09 6.49523759871941e-10 9.84011022344933e-10 -5.00292975234429e-09 -7.71894704141348e-09 2.62797142374037e-08 6.85748245974135e-09 -7.13577380105748e-09 5.55013068849493e-08 3.10166831771668e-08 -3.95474685675734e-09 -4.40249524728458e-08 4.13667422590216e-09 3.28195327699896e-09 -8.06019223871872e-09 1.47536199838988e-09 -5.79145862702349e-09 2.75308714708338e-09 1.28805288164781e-09 2.67855070425136e-09 1.80461786506116e-08 -2.13221349689527e-08 1.75269225797749e-09 -1.10406711545461e-08 4.37294839386333e-09 -7.47923384038227e-09 6.12680265339881e-09 -1.0067158790226e-08 -1.06178829310206e-08 -1.95979742747732e-08 -1.3559514662832e-09 -2.7283222074296e-09 8.27237537968531e-10 9.75113615479943e-09
"R1014" -1.05844317481439e-10 1.18220579198618e-08 -2.43315551899743e-08 -1.7826782662367e-09 -2.20476517452064e-08 3.54521237799725e-09 -1.0314643752012e-08 -3.42390158792019e-08 -1.42022951540746e-08 1.25375911881286e-08 -1.42728800530296e-07 5.7420251966196e-09 4.06356659063105e-07 4.11155103930219e-08 -3.92203738881938e-09 3.2814469349266e-09 -3.86217124700027e-10 1.5305250751772e-08 1.61691007748755e-08 -1.1827788321473e-09 -4.47672765478456e-08 -1.08168080876462e-08 3.37879381837006e-08 7.84931598193653e-09 -1.48733286835119e-07 -5.92766382057793e-09 -2.95364595818725e-09 9.1025281487589e-09 -4.28441557142817e-08 1.40135844520324e-08 -8.97953987117361e-08 6.00684222396999e-08 -2.66008857425419e-08 1.15771308568325e-07 2.23349426434629e-09 5.26525555466478e-08 -2.3993801774533e-09 6.9050113820229e-10 1.09622791695127e-07 -8.9117078667905e-08 1.39874887169247e-08 3.74223118692816e-08 1.66014161972209e-08 2.50095850986508e-08 7.66821055178215e-08 3.32459274299523e-09 -3.04139293258332e-07 -7.30009961020486e-09 1.573394302524e-08 -5.24140072977601e-09 5.9039671005418e-10 7.18258751255428e-09 -1.46169984395079e-09 -1.07151178145062e-08 -1.81538732690536e-08 2.48419757259424e-09 2.78770380897175e-08 -6.89558539715066e-09 6.21080995180285e-08 1.42831576820495e-09 -3.3000499635886e-08 -5.40805845043199e-09 -6.63825699683474e-09 1.79949432608662e-09 -5.2211121235684e-08 -2.18205851840399e-08 1.83014412106232e-08 -3.10545873274934e-08
"R1015" -1.42559999247867e-07 -2.24253632379728e-09 -3.52509458810997e-08 -1.19614872670763e-09 -4.49826463975327e-08 1.64319268526373e-07 -2.69834217011071e-08 -5.16315675540728e-07 2.55716504671356e-08 6.16623028502443e-08 -3.07876613788366e-08 -4.79234546721441e-08 4.11155103930227e-08 7.24566733225214e-07 -6.70326959705425e-09 1.68896805488311e-09 4.67702198904526e-08 -3.53279646139252e-09 -8.90514189234587e-09 -8.38883700441698e-10 2.82005778046411e-08 -2.27959844010747e-08 -4.80000009689109e-10 -3.98221975161623e-09 -2.19504665413929e-08 -1.28927885683025e-08 1.50998155892417e-08 4.21001501004417e-09 -2.38413039981094e-07 9.14300842505021e-08 -1.73983628821139e-08 4.30277363865423e-08 -7.21309412119743e-08 1.05611865209114e-07 1.34891356036918e-08 -9.59141373276113e-10 -2.83842009761650e-09 1.18820822013467e-08 2.47919790686777e-08 -9.7093696856873e-09 7.23250115652929e-10 4.65441675690513e-09 -4.56724712539982e-09 2.28117602471311e-09 3.26441177709679e-09 8.01976249533447e-09 -3.29651637041941e-08 -1.73295895094545e-08 -2.87167979709793e-09 -6.58517680040564e-09 1.38409221791379e-08 9.79961787418734e-09 -9.2518723004811e-09 -5.17644427641174e-09 -2.14113070199466e-08 2.31785108706169e-08 -4.27103505861334e-09 -4.95877535160053e-09 8.03614229903898e-09 3.38025610295064e-11 8.21217991334694e-09 1.25577537671647e-08 -9.31115843402117e-09 -3.96431670472047e-09 3.19177164722636e-09 -3.0299815169846e-09 3.2397100963052e-09 -1.17000246582084e-08
"R1016" -1.16023631385155e-08 -2.23282566738123e-09 -3.45506263780207e-09 -2.58226154703886e-09 -9.82319927512721e-09 -6.80862122047341e-08 -9.82768863231135e-09 4.19871757632615e-09 -2.0504625101169e-08 1.38171685975787e-08 -3.36095317484738e-09 -1.9048665640695e-09 -3.92203738881887e-09 -6.70326959705398e-09 6.23244239842116e-08 -1.52571448606852e-09 5.13372885026861e-09 -4.42833074366065e-09 1.99788249822791e-09 1.08983731548962e-08 8.76151281276153e-09 -1.02144023727645e-09 1.05921522859475e-08 1.80491364980335e-08 1.05356092624049e-09 6.45087653906334e-09 2.04547665056067e-09 -8.88070478922973e-09 -2.77755483965015e-08 1.45470729886253e-08 1.4262588135367e-11 1.6659054728883e-08 -4.26505043941442e-09 3.74213611508903e-10 3.37848471538906e-10 -5.65418664545735e-10 5.8444221380701e-10 1.04515399601453e-09 -8.42964172133666e-10 1.68537911433378e-08 -1.11571541345556e-09 -3.31298049653608e-10 1.30228512017825e-08 2.72877742168509e-09 -3.47057047989137e-09 -4.20302384181898e-10 1.32714438901392e-08 1.19268129783778e-09 -1.91727148039329e-08 -2.04962700913132e-10 -4.67388977933257e-09 6.56198115220903e-09 -8.67377465878186e-10 -1.85610144853076e-09 5.00836457864769e-10 -4.01310689987916e-09 8.28633041677419e-10 -3.43586128702063e-09 -6.25304322047174e-09 7.56663829471848e-09 1.31575572001962e-09 6.94898407729723e-10 -7.42101836452965e-09 -4.0731492231096e-09 4.19471621965577e-10 -4.71183886039752e-09 5.72619825298299e-09 8.51357154452415e-09
"R1017" 1.01768442474601e-10 -2.11190470595019e-08 -2.56777944765638e-09 1.82749036549902e-08 -9.89100310884659e-09 3.83059705258159e-10 2.10015673662109e-08 2.92018494861003e-09 1.754418338879e-09 3.61932048031963e-11 -1.35486174322112e-08 -1.35492196534446e-09 3.28144693492694e-09 1.68896805488293e-09 -1.52571448606878e-09 1.99742733794663e-07 -6.45317138965369e-09 7.00959984961568e-10 -2.75343677655985e-09 4.33927159899609e-09 -6.5657842024337e-08 -1.328168343866e-07 3.44045550178922e-08 8.9007421139196e-09 5.54089119183844e-09 -4.01155390050947e-09 2.87334504995129e-08 -1.1600450663991e-07 -1.11781376383029e-08 3.09193274395874e-08 -1.00599545029957e-09 7.60180618810695e-09 -2.07472267212784e-09 4.0306595916324e-08 -4.04384404138055e-09 2.20926688805204e-08 -4.51248577626732e-09 -2.05559819643632e-08 -2.85086214838831e-09 -3.22211562873273e-09 -3.01242113097036e-09 5.30911267595072e-09 8.04932896070286e-09 1.18307955642097e-08 -1.13490151657157e-09 -7.65692650968876e-09 -9.75908818313207e-10 -5.89097327719747e-09 7.40639177673303e-10 -1.58561285396659e-07 -1.81632888803772e-08 1.94163668074611e-09 -5.43449320991768e-09 3.01050477643074e-10 -3.84030367753348e-08 5.11845220757969e-08 5.75430455954603e-08 5.87019187647151e-09 -5.97025608786208e-09 4.91427875300366e-09 -1.55355484747592e-08 5.41886190612709e-08 -1.50560350421243e-09 1.62838408295816e-08 1.03742587791133e-09 7.8684984466289e-12 4.20544557344048e-09 9.17669501279581e-09
"R1018" -5.31551966103942e-09 -2.5930712709235e-08 -4.40155975520682e-08 -8.43525120819092e-09 6.72961749746235e-09 -3.95601451312904e-09 -1.62767076956842e-08 -8.4890956952216e-09 2.20353678680814e-09 1.14280032529296e-08 5.54394512529656e-09 -1.63979912699263e-09 -3.86217124700242e-10 4.67702198904516e-08 5.13372885026887e-09 -6.45317138965279e-09 1.16580747560827e-07 1.30711881547822e-08 -4.52131121409254e-08 -1.93912649710521e-10 1.28031902860595e-08 -1.31923280523e-09 -4.45725556353576e-08 -2.72088005142018e-09 -1.87848552479863e-08 1.5875606223063e-10 2.70467533558514e-08 2.57810864825559e-08 -6.25660640316237e-08 1.44841872580315e-08 -1.54461255981449e-08 6.51222159725383e-10 1.116830466998e-08 -1.95863638646148e-08 -5.40416702759078e-09 2.50617001010749e-08 -1.57472104747865e-09 8.34241280342219e-09 -4.28305655424897e-09 2.48271682411899e-09 8.16701152342982e-09 -4.78001024724817e-09 5.97842593313585e-09 -2.56586124411376e-10 -9.18371352117958e-09 -1.14345823696763e-09 1.3502518906375e-08 1.36897191009062e-08 2.17261790774853e-09 3.82054311896538e-09 6.36104278924907e-09 3.05026127108215e-09 3.84693276503314e-09 -2.22222155820951e-09 9.51019303562215e-09 4.69463292177521e-09 -3.00996346077994e-09 3.48776577655088e-10 7.03616734313774e-09 1.32884582709364e-09 -1.24519652955149e-08 -1.65485099861639e-08 -1.14368563147425e-08 -7.728803920974e-09 4.66873038681306e-09 2.63379210198943e-09 -5.06654688652338e-09 -4.02551587582842e-09
"R1019" 1.19883417161521e-10 2.59248249866694e-09 -8.32290220391224e-10 8.63437889037218e-10 -3.35368714999842e-09 1.0363219898195e-08 -4.70599401941149e-09 -1.0953487073741e-08 -4.60792529792685e-09 5.56106294635083e-09 -6.0688558325239e-08 -3.15445599895061e-09 1.5305250751773e-08 -3.53279646139245e-09 -4.42833074365978e-09 7.00959984962042e-10 1.3071188154781e-08 6.08710195040894e-08 -3.82401407095834e-08 4.56269261130558e-10 3.80039015868902e-09 -4.77010625287662e-09 -2.21821602820072e-08 7.51187552143309e-09 1.30357862989037e-08 -1.28882601632592e-08 1.22026343198912e-08 -3.52203895011312e-09 1.68125938035047e-08 1.83277287670891e-08 -5.89278041547618e-09 7.47844661506575e-09 -1.89426811417638e-08 2.58241928945002e-08 6.24888387727564e-10 -6.78007552584987e-09 2.28196908989834e-09 3.84944083940335e-09 5.54885620841939e-09 -4.60310042323066e-09 -2.09916206138397e-09 2.2220990707486e-09 6.2076129623606e-09 7.24142455722405e-09 -8.46386167866381e-09 2.6962492613716e-09 -7.12614387385882e-09 3.41044123934407e-09 -5.17040441841201e-09 1.95625307253263e-09 4.03109590905437e-10 4.3472234637774e-09 -2.52363261324402e-11 -7.8482999510172e-09 -9.26321088821063e-09 -1.80756084104312e-10 -9.27677368863142e-09 -3.51111331710789e-09 -3.67604656844235e-09 -7.66490530400866e-09 8.39377894021838e-10 2.39906048779174e-09 -9.72338144465167e-09 9.37400165791124e-09 1.64391047235843e-09 1.10024715465305e-09 4.37841648330830e-09 7.3429319814634e-09
"R1020" -9.93488780244208e-10 1.01575568088753e-08 2.77996751652908e-09 3.9537663947011e-09 1.66518320138495e-09 -1.29462573168775e-09 1.24438487233461e-08 -4.23908401307667e-10 5.44168752941056e-09 -8.46121917344775e-09 -7.00887720446691e-09 2.38160910050208e-09 1.61691007748746e-08 -8.9051418923462e-09 1.99788249822782e-09 -2.75343677655921e-09 -4.52131121409203e-08 -3.82401407095857e-08 1.12063559089549e-07 -2.47265462894097e-09 -2.20087840616839e-09 1.02791504376422e-08 3.14874697414355e-08 -1.10790495072065e-08 8.82628064808546e-09 3.57443018310695e-09 -1.52678251469106e-08 2.69625783264773e-09 6.96367176878295e-09 -2.08912130013376e-08 -5.86755862053993e-09 8.22384549866681e-09 1.33189530987661e-08 -2.75076957445438e-08 3.77092775028372e-10 -4.60157653044224e-09 -5.27820454114529e-11 -7.22210594765135e-09 8.47472424258417e-09 -3.91153858360342e-09 -8.80558837898249e-10 6.50871002351292e-09 8.13372863300212e-10 -3.17687738600037e-09 8.01514481785629e-09 -2.74603644746098e-09 -1.52190717922743e-08 -1.19036269073244e-08 -1.52920510442439e-09 5.97725510661296e-09 -3.01598278274897e-09 -1.4375861329093e-09 -9.55148413390522e-09 5.7747959664852e-09 4.47132724328622e-09 -8.98881965388475e-09 3.5371643371494e-09 7.03926203458181e-10 -7.66414429266195e-09 1.1421538369127e-08 -2.94334233447685e-09 -1.45287125908945e-09 2.43599630392739e-09 4.67901379181836e-09 -2.80967664443342e-09 -2.29438233406611e-09 1.54909703728923e-09 7.75550062943598e-11
"R1021" -4.5234899510155e-09 2.53621503255399e-09 -5.82793899029557e-10 -4.56984171101099e-08 -7.34763139318238e-09 8.36106164593886e-09 3.70046084847419e-08 -6.96324704038189e-09 -8.13182821797842e-09 -1.08355471115327e-08 1.49847910247653e-09 -4.4640902311787e-08 -1.18277883214683e-09 -8.38883700441342e-10 1.08983731548955e-08 4.33927159899479e-09 -1.93912649710424e-10 4.56269261130397e-10 -2.4726546289399e-09 6.82277093479214e-08 5.84614225412298e-09 4.88144961828998e-10 4.5674508267511e-09 2.03559477723585e-08 -1.69693610815733e-11 1.23886678176081e-09 -4.71230720784599e-09 -4.30523484476098e-08 -6.44022578919804e-09 -4.18643294954256e-09 -6.9223165117459e-10 1.88961215786014e-09 3.707124381213e-09 1.54639381280980e-09 -5.30133685117767e-09 -2.08222556245257e-09 1.72904324833772e-09 8.78349877787447e-09 6.70879095161146e-10 -7.81890803713845e-09 -6.74286036453092e-09 -1.92246573395252e-09 5.30490393954064e-10 2.22326662582448e-08 8.58852930967602e-10 5.78266174285503e-09 2.47855677192524e-09 5.86955779947517e-09 6.01770909127683e-09 1.86625580173291e-09 9.47842195584305e-10 5.09874856412519e-09 -1.49916218092928e-09 -1.51708672826721e-08 9.80449082735621e-09 -3.58121852552189e-09 -9.44194676788439e-09 -3.92913962052960e-09 -2.70701558874299e-09 4.03362406868568e-09 -9.88553317277896e-10 2.59507227609946e-09 5.40974280711e-09 3.714592154543e-09 3.85143772778196e-10 -1.10320807513582e-09 -3.55437818686092e-09 -8.93842184721666e-10
"R1022" 1.21547494490464e-08 -4.06059751740327e-09 4.45652718027006e-08 1.23306908400677e-08 2.21434764033113e-08 -1.05209570917721e-08 7.27269057608237e-08 -1.71459298209556e-08 -1.2691867427759e-09 1.02647743073615e-08 2.98893836258174e-08 -2.33417481456781e-09 -4.47672765478458e-08 2.82005778046443e-08 8.76151281276121e-09 -6.56578420243413e-08 1.28031902860567e-08 3.80039015868854e-09 -2.20087840617005e-09 5.84614225412225e-09 6.07441418135613e-07 9.52013793570912e-09 -3.38673293223189e-07 3.52675419717552e-08 2.16946947159958e-08 -1.35488553277845e-08 -9.24903671036856e-09 -1.65265972714444e-07 3.00351161366408e-08 -1.14198261230844e-07 1.54096858451077e-08 -2.02897302171827e-08 -5.07171490892352e-08 -5.8113589121013e-08 -2.83290768540602e-09 -1.34479859272436e-09 9.70666217555818e-09 -4.17208788626319e-10 -2.59646608101921e-09 -5.90890601198102e-09 -1.66619757945596e-09 -1.28592882483867e-08 -7.22668903927341e-09 3.68505903884805e-08 -9.76670069378281e-09 -1.42394338035324e-09 2.94464245653076e-08 1.45417244139827e-08 1.44693702058591e-08 8.2169508115692e-08 -1.41012927463472e-08 8.92564417143833e-09 3.93505450780548e-09 -1.05785150226434e-08 -3.30038029792369e-08 -2.53794517038791e-08 1.80914706366253e-09 -1.74860799487016e-08 -1.18285178500477e-08 1.30753520298992e-09 1.17841640526756e-08 2.44463120686284e-09 -2.06353186113797e-08 7.50586705527472e-09 2.2817396583016e-09 4.06999869971786e-10 8.09281218445301e-09 1.00373174103733e-08
"R1023" 3.03038043709175e-09 4.37878685794863e-08 1.3079508709971e-08 -3.75714273242401e-09 1.76127706050796e-08 -3.93336750261766e-09 -1.3540650711177e-08 1.58700687017188e-08 -2.06571572667026e-08 -1.02454023917715e-08 2.45052199386251e-08 1.2036176849484e-08 -1.08168080876454e-08 -2.27959844010753e-08 -1.02144023727575e-09 -1.32816834386601e-07 -1.31923280522962e-09 -4.77010625287614e-09 1.02791504376395e-08 4.88144961828615e-10 9.52013793570816e-09 1.52961439617393e-07 -1.49282478071377e-08 -1.42744998746556e-08 -8.06965839391073e-09 6.87887674124859e-09 -5.84139175712938e-08 7.15717156450027e-08 2.51104982699085e-08 -3.3189894936793e-08 1.68910615670928e-09 -1.35924692023048e-08 1.49875171020965e-08 -6.29848436358695e-08 -2.53172065161055e-09 -3.68918762567656e-08 -4.11926493882571e-09 3.94243361561062e-09 2.36848684012042e-09 1.4470189644451e-08 -3.65981001153444e-09 -7.2167215734345e-09 8.16651094058299e-09 5.41672206420576e-09 -7.48348073082185e-10 -3.88655500239102e-09 8.74127415720445e-09 1.14121937251453e-08 -8.19414905116717e-09 1.27079092490359e-07 1.72019913521585e-08 -5.29308476791821e-09 2.79916761700431e-09 -9.20176526325214e-10 3.25863700836458e-08 -9.32856285070513e-08 -5.21396772022043e-08 9.4622295355089e-09 7.89359820795775e-09 -6.03587873745931e-09 3.03415224564405e-08 -4.14988666916444e-08 -4.91716217788972e-10 7.19776160238646e-09 1.68650604919799e-09 -3.50789263437983e-09 6.85308671163973e-12 -9.55375643545859e-09
"R1024" 9.84072225785303e-09 1.63198159319479e-08 -1.35026542976744e-07 -1.24545743718097e-08 -2.03037205020313e-08 -1.2966397266732e-08 1.65691055901021e-08 1.61718991382015e-08 -6.7754140115058e-09 -1.55175664705298e-08 -7.99625929922827e-09 4.20001972219655e-09 3.37879381837005e-08 -4.80000009687748e-10 1.05921522859481e-08 3.44045550178912e-08 -4.45725556353572e-08 -2.21821602820082e-08 3.14874697414377e-08 4.56745082675035e-09 -3.386732932232e-07 -1.4928247807138e-08 4.76684155661725e-07 4.84241841525451e-09 -3.54615112385925e-08 3.09206639933907e-08 -2.71019637769308e-08 2.40239909255482e-08 -7.85026892183946e-08 -3.27061950823668e-09 -8.39348113921286e-09 1.62185360088963e-08 1.88785728030675e-08 6.14110753857869e-08 7.282994395599e-09 -3.87119334784179e-09 -8.69145374527332e-09 5.04505110446842e-09 -2.49292095282663e-09 -3.66209584074269e-09 5.90604269032506e-09 1.11045385929062e-08 4.07846379496855e-09 -3.01643583602308e-08 2.49454324081783e-09 -1.94770977884453e-09 -1.25818142598404e-08 -2.04945522665645e-08 -2.67676391738574e-09 -7.21127529358388e-08 2.58749708192793e-09 -1.30538824719247e-08 1.84943076766656e-09 6.21963688346162e-09 4.19207823904601e-08 3.13237722463372e-08 2.65172359158231e-09 -4.71576794529596e-09 1.88518892706728e-08 -2.99862100954901e-09 -5.74197517269614e-09 1.96111504697741e-08 9.06356679823708e-09 -2.26593346615985e-08 -2.52633440944015e-09 5.70525634380263e-09 -2.60680848745749e-09 -2.92571767478785e-09
"R1025" -4.62537694631498e-09 -1.83919677284915e-09 2.44194145770452e-10 -3.98847040845108e-08 -6.61212716643192e-09 -1.26798263654635e-08 -3.05914949346882e-10 -1.34591232153868e-10 -1.02676866147801e-07 -5.22305595437851e-09 -1.07969023850611e-08 1.14697096579643e-08 7.84931598193694e-09 -3.98221975161713e-09 1.80491364980335e-08 8.90074211391957e-09 -2.72088005142005e-09 7.51187552143247e-09 -1.10790495072062e-08 2.03559477723583e-08 3.52675419717542e-08 -1.42744998746549e-08 4.84241841525249e-09 2.07249811297034e-07 1.6967499587315e-09 -1.05046329338838e-08 8.94002098502121e-09 -1.42069211077593e-07 -8.19107954282397e-09 3.60700868323818e-08 2.02205501870977e-10 4.20252398243945e-09 -1.15622930696092e-08 2.73207685243024e-08 2.44905080391202e-09 -3.40329254536744e-09 -5.43750798851591e-09 2.55321296210713e-08 7.27149580980115e-09 4.44839880188051e-10 -7.02396440623325e-09 5.51827976077496e-10 8.09179496225404e-08 1.95411394294698e-08 8.30484203177878e-09 -1.16676773711132e-08 -1.21653925243834e-08 -1.39532132207719e-09 -5.13297678649055e-09 -3.77733648785335e-09 5.31990616117596e-09 1.20279904229131e-09 2.64188314833868e-09 -7.88892305277405e-09 -1.17846782454875e-08 -2.28214250232325e-08 -8.06800143456761e-10 -6.80268993479631e-08 1.48562880732444e-09 -9.9400360242529e-09 1.01307564436664e-08 3.36088264527908e-08 -1.43049997488644e-09 -6.33554263538699e-10 -3.5335403525714e-09 -4.2818684941019e-09 -1.76756030176718e-09 -4.94744065097083e-09
"R1026" 1.41348270314027e-09 -3.06693236598237e-08 1.88180931713301e-08 1.62629772263554e-09 -6.4670926259283e-09 8.57294235525815e-09 1.18341367504073e-08 -8.07292901078129e-09 6.26363143349813e-09 -4.00349651702605e-09 -3.38242486342973e-08 -7.06167358087376e-09 -1.4873328683512e-07 -2.19504665413931e-08 1.05356092624018e-09 5.5408911918389e-09 -1.87848552479865e-08 1.3035786298904e-08 8.82628064808665e-09 -1.69693610819474e-11 2.16946947159945e-08 -8.06965839391033e-09 -3.54615112385916e-08 1.6967499587316e-09 2.16044896357498e-07 -1.39539159531562e-08 3.03905892147686e-08 -7.62625320921679e-09 3.75562863207662e-08 -3.71627266602374e-09 3.65691274618192e-08 8.06136593751074e-09 -9.62267197523424e-09 3.22208625798142e-09 9.01371677289846e-09 -4.92063625891198e-08 -1.75341675164149e-09 -3.61511115065481e-09 -1.24353309153314e-08 4.73476035617782e-08 -1.10547381134888e-08 -2.15298922077836e-08 -1.28448273291758e-08 -1.36244075624102e-08 3.80599673168648e-08 -1.63458025167581e-10 1.79895128105436e-08 -9.40315879575884e-09 -1.50984926282877e-08 -7.87392785123635e-09 1.34329852726488e-08 -1.72514542843272e-08 -1.16927164994926e-08 7.51202103554053e-09 1.18560441031058e-08 3.75805788007127e-09 -2.28217267601648e-08 4.49608992622932e-09 -1.07157935707251e-07 2.44839200135643e-08 4.125627052715e-08 7.39344151617828e-09 4.02891758484139e-09 3.82114411840834e-09 2.60151588608337e-08 -1.36413988386372e-08 -4.22083377491562e-09 4.16069870016215e-09
"R1027" 6.44712634631856e-09 8.95502154729509e-09 -6.99296432554463e-09 -5.97583194799454e-09 7.65237763764401e-09 -1.12312488068584e-08 -4.91739299963083e-10 -2.29512321129829e-10 3.83435887400239e-09 -2.06966822133824e-09 3.56791759424683e-10 3.14471088627347e-09 -5.92766382057821e-09 -1.28927885683027e-08 6.450876539062e-09 -4.0115539005095e-09 1.58756062232123e-10 -1.28882601632578e-08 3.57443018310497e-09 1.23886678176104e-09 -1.3548855327784e-08 6.87887674124845e-09 3.09206639933862e-08 -1.05046329338828e-08 -1.39539159531561e-08 1.3594182009966e-07 -6.4363851100174e-08 5.10442001550399e-09 9.58493306139133e-09 -9.48031026342493e-09 -1.03946997365666e-08 5.29029471934282e-09 9.44416448562803e-09 -3.76956681764612e-08 -4.86764304825197e-09 6.50121985993146e-09 -7.82615667559055e-09 4.75722547193362e-10 -7.0001220930385e-09 5.60244299970499e-09 -2.63899223765967e-09 -3.57604862553134e-09 -4.81810438108587e-10 -7.8115488794842e-09 -8.3566150622388e-09 9.29408088968823e-10 2.94203772751719e-08 1.32659845667393e-08 -3.00564065176649e-09 7.37731119512002e-09 -2.039961529162e-09 -1.4973810160991e-09 -7.61733154946239e-10 3.04708596398403e-09 -4.07824673639415e-09 6.2201920964075e-10 9.14177504702001e-09 1.49717026114089e-10 -6.52925782419562e-09 -1.43386604900129e-08 4.8767746960584e-09 -7.08107049611623e-09 -7.7423717416348e-09 1.6742881572459e-12 -1.00506429872723e-09 -5.03984272026317e-10 -4.98484951401219e-09 7.2667533132347e-09
"R1028" -1.40833922306913e-09 -8.88701704623661e-08 -7.47917472027857e-08 -2.91991587323552e-09 -8.41469943391099e-09 2.02832114247882e-09 -1.72492192035471e-08 -7.62902539276124e-09 1.72542926619846e-08 5.95993885385389e-09 -1.36181647582827e-08 -9.40336432105705e-09 -2.95364595818699e-09 1.5099815589243e-08 2.04547665056107e-09 2.87334504995135e-08 2.70467533558482e-08 1.22026343198898e-08 -1.52678251469046e-08 -4.71230720784541e-09 -9.24903671036347e-09 -5.84139175712953e-08 -2.71019637769274e-08 8.94002098502227e-09 3.03905892147694e-08 -6.43638511001677e-08 3.14665664357553e-07 7.3958632095126e-09 -1.63430351084415e-08 9.25423190359667e-09 -1.98921311375298e-09 5.9646853664111e-09 1.23564284083212e-09 1.72472539778519e-08 3.49680480647981e-09 5.14378715614958e-08 1.84172997213893e-08 -1.3218434445251e-09 -4.32899441228874e-09 1.83935153005794e-08 3.25710333404574e-10 -5.75114394894177e-09 -9.7460551224014e-09 1.07138913772286e-09 3.14535383655697e-09 6.52449277279072e-10 2.44818363372185e-09 -1.92833266383021e-08 -5.1856953488607e-09 -5.88398556942892e-08 -1.08465199708194e-08 -4.51795640525393e-09 -7.63670505467606e-09 3.211913045463e-09 3.00608458431094e-08 3.10264259121817e-08 2.18702393524022e-08 1.39964599519531e-08 -3.20963054721701e-08 2.06592328593845e-08 -1.178441403584e-07 2.05548485252235e-09 1.78150600145984e-08 -1.53254301891144e-08 -1.16770678172066e-08 -4.92997358763973e-09 -9.01775687769271e-09 1.78360421425907e-09
"R1029" 3.0525938645179e-09 -5.93028961432542e-09 -1.8570355771785e-08 -3.20611162311408e-08 -1.06996300095412e-09 5.09605789091133e-09 -1.44787446878743e-07 -9.74781041893105e-09 1.88994233194409e-08 1.21465627988866e-09 -3.70202164155112e-09 1.79950124663363e-08 9.10252814875736e-09 4.21001501004583e-09 -8.88070478923055e-09 -1.16004506639917e-07 2.57810864825538e-08 -3.52203895011127e-09 2.69625783264893e-09 -4.30523484476097e-08 -1.65265972714437e-07 7.15717156450022e-08 2.40239909255434e-08 -1.42069211077599e-07 -7.62625320921825e-09 5.1044200155039e-09 7.39586320951421e-09 5.39484558092423e-07 -1.23079757636897e-08 -2.2679317944766e-08 -9.33877205039104e-09 7.16099929128066e-09 4.12617549365269e-08 -1.58174024573829e-08 1.81470702165788e-09 2.92267147434753e-09 3.42181027912371e-09 3.92177194469206e-08 4.67825797014717e-09 6.88727259110466e-10 8.72261871479673e-09 1.00721933169334e-09 7.18491209787728e-09 -5.4774321572162e-08 -3.88053530314446e-09 1.369123548882e-08 -3.16659862825709e-09 5.08016448987331e-10 -7.48351717639289e-09 3.86246033995008e-08 4.53292294374736e-10 -2.3256089965814e-09 1.81968160662158e-09 -7.22750133778484e-10 2.7195760103066e-08 1.33791636097028e-08 -4.14939645042923e-09 1.4501229506678e-08 1.84055496754774e-09 -3.84855691421505e-09 -6.18049559437768e-09 -6.75695958599375e-08 -2.04186237338799e-12 -2.73004821159824e-08 4.38774363117766e-09 -1.14676904031703e-09 -3.96130623769767e-09 4.03129229863594e-09
"R1030" 3.21996433732618e-08 9.37801616599038e-09 6.24743849325924e-08 1.21545884429866e-08 4.18631626806257e-08 -6.1671379145158e-09 -6.11116417667765e-09 9.06283036427839e-08 4.93811902020889e-09 -1.01940311986426e-08 6.19387925344308e-09 1.01838777083432e-08 -4.28441557142807e-08 -2.38413039981092e-07 -2.77755483965017e-08 -1.11781376383024e-08 -6.25660640316205e-08 1.68125938035033e-08 6.96367176878212e-09 -6.44022578919683e-09 3.00351161366413e-08 2.51104982699087e-08 -7.85026892183946e-08 -8.19107954282584e-09 3.75562863207661e-08 9.58493306139116e-09 -1.63430351084401e-08 -1.23079757636869e-08 2.89496232032017e-07 3.30797373730586e-08 2.0544408650404e-08 -4.28660431408521e-08 -4.32186086642229e-08 -1.02974886047257e-07 -6.22629577659827e-09 -1.42787512253274e-08 6.11983560511305e-09 -1.05009051431274e-08 -6.50124621654085e-09 -9.54219489014232e-09 -1.65564904765419e-09 2.25392835754103e-09 -1.57774164212508e-08 4.04474540668722e-09 -9.51054676040725e-09 4.7562367152823e-09 2.47586044280154e-08 5.30824757327127e-09 7.56656991509002e-09 1.86875999384112e-08 -8.54688515097357e-09 2.88898162881593e-09 -2.45915860731223e-09 -3.85930432461189e-09 -1.80050845031569e-09 -1.87085039003025e-08 -1.04927507976755e-08 5.92335207145817e-09 -1.22166762257808e-08 1.56406640800968e-09 4.94225745369311e-10 -3.62468739320648e-09 5.47114566834323e-09 1.81036239464412e-08 1.30351271307957e-09 2.85432370465924e-09 1.76720969702981e-09 9.51038366987364e-09
"R1031" -9.31655570417252e-08 -5.13560811482171e-09 3.63855423920874e-09 6.10504527815844e-09 -1.08613353305307e-09 1.9509539838271e-08 -2.85341572779797e-07 -7.47258109700211e-08 1.59435210695475e-08 4.19257682659177e-08 -2.83496262977316e-08 -1.34752957710937e-08 1.40135844520316e-08 9.14300842505033e-08 1.45470729886247e-08 3.09193274395883e-08 1.44841872580356e-08 1.8327728767086e-08 -2.0891213001336e-08 -4.18643294954342e-09 -1.14198261230831e-07 -3.31898949367943e-08 -3.27061950824518e-09 3.60700868323886e-08 -3.71627266602398e-09 -9.48031026342662e-09 9.25423190359543e-09 -2.26793179447735e-08 3.30797373730524e-08 5.18473520371785e-07 -4.35973912189933e-09 -5.89198126217261e-09 -1.55911960799622e-07 4.83434453844832e-08 -6.88897727104991e-11 8.10822833226297e-10 2.81368075568274e-09 6.37614537151335e-09 2.43974266053448e-09 -3.4502930308702e-09 -9.13254131295338e-09 9.77914952957991e-09 -2.45527674944864e-08 2.17274740494625e-09 -5.10611542548994e-09 1.22171903281611e-08 -1.09731022849505e-08 -1.19599596723161e-09 -1.26594955963084e-08 -2.22618193293785e-08 -2.12414080066213e-10 9.83718200150993e-09 -1.13858448208713e-08 -2.00046388857219e-08 -1.67445498817891e-08 6.58207943975304e-09 1.91803755599239e-09 2.88367078607095e-08 5.55712859456706e-09 -2.42044128191654e-09 3.33865265549215e-09 -1.35437239322278e-08 -5.00485216415028e-09 2.55358941382479e-08 3.26624120950129e-09 1.0138130608942e-09 4.70749309014899e-09 1.18029155458685e-08
"R1032" 3.75102322377802e-09 3.47976961291475e-09 6.84549929810973e-09 5.10193645655984e-09 2.16627974204981e-09 -1.11397385935217e-09 2.08647708017608e-09 6.64353716848413e-09 2.71389574756731e-09 -4.02167170379012e-09 3.33404540316111e-08 3.21868124995167e-10 -8.97953987117378e-08 -1.73983628821139e-08 1.4262588135574e-11 -1.0059954502999e-09 -1.54461255981442e-08 -5.89278041547555e-09 -5.86755862054233e-09 -6.92231651174498e-10 1.54096858451088e-08 1.68910615670882e-09 -8.39348113921224e-09 2.02205501872259e-10 3.65691274618187e-08 -1.03946997365673e-08 -1.98921311375356e-09 -9.33877205039345e-09 2.05444086504041e-08 -4.35973912189926e-09 8.21516570689111e-08 -1.55485430872547e-08 -2.37140037860018e-10 -1.37953556128493e-08 1.22005723925096e-09 -2.24054504769069e-08 4.82812196966364e-09 -3.0428765805333e-09 -2.45328564863795e-08 2.20708558817568e-08 -7.53064428578005e-09 -2.33127678869257e-09 -8.8323807168221e-09 -5.73525857978487e-09 -9.51484815389073e-09 8.63813619347473e-10 6.59054856789834e-08 -5.92349598329044e-09 -7.35977082445344e-09 -3.88005905614369e-09 -9.34106637336391e-12 7.45745296705972e-09 -1.61205413563381e-09 8.59450339240824e-10 2.68288386946286e-09 5.91722953207174e-09 -7.3059086971319e-09 1.10893988184012e-09 -1.64194316311504e-08 8.87233881819017e-09 7.89055562425792e-09 1.11036081858139e-08 7.01052049204507e-09 -1.30620593244502e-09 -2.90555954100523e-08 3.71970732056804e-09 -1.50261215523651e-09 4.79970918522643e-09
"R1033" -7.64653174316439e-10 3.98723929437758e-09 -1.4997570376499e-08 -4.17210601923033e-09 -5.65061466094839e-08 -5.51178608758737e-09 9.39285343765849e-09 -5.22611973584129e-08 -8.57123234965172e-09 3.94106755251995e-09 -9.82663461390565e-08 1.30721186000915e-09 6.0068422239699e-08 4.3027736386542e-08 1.66590547288826e-08 7.6018061881074e-09 6.5122215972593e-10 7.4784466150645e-09 8.2238454986671e-09 1.88961215785985e-09 -2.02897302171814e-08 -1.35924692023047e-08 1.62185360088953e-08 4.20252398243988e-09 8.06136593751103e-09 5.29029471934355e-09 5.96468536641173e-09 7.16099929128024e-09 -4.28660431408525e-08 -5.891981262171e-09 -1.55485430872548e-08 8.79169493559546e-08 -1.01977026644007e-08 7.36834062556118e-08 5.1321704119096e-09 -2.70035639325644e-09 -3.87730571739184e-09 2.6068092463879e-09 2.16868090536964e-08 -1.2049246257948e-08 -8.27515559374839e-10 8.39694159721484e-09 3.88668283195587e-09 -3.87587369569107e-09 1.38023240244891e-08 -1.45402833304607e-09 -3.5476145317952e-08 -7.81286984716349e-09 -9.31255161272136e-11 -7.99568684032879e-09 7.4524195184509e-09 -1.83483768087786e-09 2.52881641636051e-09 3.05130362047692e-09 1.43432827127376e-09 5.86363235531433e-10 9.06492613124771e-09 1.10652153952297e-09 -9.9477581786618e-09 2.87821840077893e-09 -4.44116624925195e-10 -2.58242958284687e-09 -1.52379035223366e-09 -1.59115935925801e-09 -9.41422043676426e-09 -7.40187371022475e-09 4.55213865699052e-09 -1.51033557650303e-08
"R1034" 1.4639665486593e-08 2.63701266625169e-09 3.93179013169707e-09 -7.26776713178417e-09 1.604473422778e-08 -2.15794150005276e-08 4.48099745927796e-08 7.69585829292015e-08 -1.44174747193496e-08 -1.14938387211935e-08 5.4146961479614e-08 7.05800071291529e-09 -2.66008857425413e-08 -7.21309412119714e-08 -4.26505043941431e-09 -2.07472267212826e-09 1.11683046699805e-08 -1.89426811417631e-08 1.33189530987648e-08 3.7071243812127e-09 -5.07171490892367e-08 1.49875171020961e-08 1.88785728030671e-08 -1.15622930696093e-08 -9.62267197523429e-09 9.44416448562762e-09 1.23564284083354e-09 4.12617549365237e-08 -4.32186086642217e-08 -1.55911960799613e-07 -2.37140037860448e-10 -1.01977026644e-08 1.46594014698863e-07 -8.63395004538835e-08 -4.62922495303697e-09 4.51054306574769e-09 -2.78789553524263e-09 -2.40902146098444e-09 -1.00628132361111e-08 -8.30235261041239e-10 9.97100194869489e-10 -6.62841644554919e-09 2.18009958374217e-08 -7.11269469474263e-11 -7.55303152922232e-09 -9.17237728706243e-09 3.26843213976041e-08 8.5564638927264e-09 1.13949990678425e-08 1.03108194097963e-09 2.50888856108679e-10 -4.09318735526051e-10 -6.30962838477037e-10 9.03346447678469e-09 1.04158226289042e-08 -7.50662837378017e-09 2.53336586557492e-09 -2.26561163517215e-09 -9.11182107626784e-10 3.14379980449283e-09 -5.31902206392038e-10 -7.67025689300941e-09 4.41821839155198e-09 -1.17857829990422e-08 -1.89207958163812e-09 2.29346432770349e-09 -5.87224928537637e-09 -5.08511253673794e-09
"R1035" -5.62296935990542e-09 -8.16671245563176e-09 -3.50729721030416e-08 1.26500955141769e-09 -7.95435189241877e-08 3.19946736708058e-08 3.80361307997124e-09 -7.39699918691423e-08 -1.68255271244498e-08 3.6666639561796e-09 -1.38915019991513e-07 -6.2090465113525e-09 1.15771308568327e-07 1.05611865209114e-07 3.74213611508919e-10 4.03065959163235e-08 -1.95863638646134e-08 2.58241928945006e-08 -2.75076957445434e-08 1.54639381280978e-09 -5.81135891210107e-08 -6.298484363587e-08 6.14110753857841e-08 2.7320768524301e-08 3.22208625798137e-09 -3.76956681764591e-08 1.7247253977851e-08 -1.58174024573817e-08 -1.02974886047255e-07 4.83434453844829e-08 -1.37953556128499e-08 7.36834062556125e-08 -8.63395004538826e-08 2.59261417375138e-07 1.60783419326648e-08 3.12880643723056e-09 1.03194535665941e-10 5.21123878686981e-09 2.76078353583768e-08 2.06910372705692e-09 -4.02812769205942e-09 8.38432276180974e-09 7.48535270093031e-09 -3.26235242355454e-09 3.6546594099094e-08 3.22658866166436e-09 -1.1373182580697e-07 -2.26224292435166e-08 -1.39660204551124e-08 -4.87492582790964e-08 4.02145558190644e-09 -1.05312846525915e-08 8.49236613663177e-09 -2.93130072638592e-09 -3.63426593942888e-09 3.75950631702645e-08 9.87778448664508e-09 -9.24410936067067e-09 5.52230746560989e-09 -1.14107339058295e-08 1.85090223612759e-09 1.90657874107859e-08 -1.38923347941603e-09 -1.68230399820003e-09 -8.02249156666226e-09 -7.70467970575241e-09 6.71557965070619e-09 -5.40744614356945e-09
"R2001" 2.15817396711612e-09 -2.51000904139778e-09 -2.70957473430297e-09 4.76647737298281e-09 -5.34942412806448e-09 3.88756302831458e-09 -7.13257916274285e-09 -1.57786327019303e-08 1.71994232008676e-09 7.97586165360578e-09 -7.3887712118654e-09 1.22175184120545e-09 2.23349426434556e-09 1.34891356036931e-08 3.37848471538021e-10 -4.0438440413821e-09 -5.40416702759134e-09 6.24888387728745e-10 3.77092775028909e-10 -5.30133685117777e-09 -2.83290768540625e-09 -2.53172065161104e-09 7.282994395599e-09 2.44905080391209e-09 9.01371677289932e-09 -4.86764304825281e-09 3.49680480648036e-09 1.81470702165691e-09 -6.22629577659928e-09 -6.88897727077516e-11 1.22005723925204e-09 5.13217041190894e-09 -4.6292249530367e-09 1.60783419326643e-08 1.14911242212927e-07 -4.43024450441839e-09 -1.02327608560779e-08 -1.90307538226436e-09 -6.28249697165421e-09 8.53024968312196e-09 -2.43119596858122e-08 3.38251001917478e-08 5.33641197207739e-10 -1.34782002749356e-08 -1.90081977956063e-09 -4.6282391721969e-09 -8.39247429474361e-09 -1.2495550198592e-07 -8.09580491869193e-09 -2.27346066886907e-09 -4.93340647670353e-10 -3.19671206512971e-09 -3.05253296070775e-09 4.65722678992562e-09 -4.59290272244475e-08 9.41981414369708e-09 3.0998296425808e-08 -1.87061606247323e-09 -3.88262563272628e-09 1.78008397246545e-08 9.9835903223519e-09 1.44701852699606e-08 -4.27965888836322e-09 -1.86126295091326e-08 -8.85792264418271e-09 2.00972294209614e-08 1.60313210144838e-08 2.05950439598095e-09
"R2002" 1.22596827140752e-09 -6.45613368662673e-08 -1.65484795319232e-08 -4.55709997166594e-09 3.11096985666563e-09 -5.76091096841914e-09 -9.50776620736057e-09 9.44320108890562e-09 8.86134195258255e-09 4.73009594602147e-09 1.39768511169377e-08 6.49523759871757e-10 5.26525555466478e-08 -9.59141373276319e-10 -5.65418664545878e-10 2.20926688805192e-08 2.50617001010756e-08 -6.78007552585026e-09 -4.60157653044219e-09 -2.0822255624518e-09 -1.34479859272453e-09 -3.68918762567661e-08 -3.87119334784285e-09 -3.40329254536801e-09 -4.92063625891195e-08 6.50121985993082e-09 5.14378715614976e-08 2.92267147434745e-09 -1.42787512253274e-08 8.10822833227693e-10 -2.24054504769074e-08 -2.70035639325646e-09 4.51054306574816e-09 3.12880643723015e-09 -4.43024450441787e-09 1.30760861543103e-07 7.05406712563661e-09 -8.28201015749185e-10 4.57768356996658e-09 -4.28520410193696e-09 4.42341040716377e-09 6.18487170266061e-09 1.29884382464234e-09 1.3081481373744e-08 6.949161758468e-09 -3.37848860103335e-09 -4.13923545736581e-08 2.95193706229057e-10 5.14901881515340e-09 -1.03899755590144e-08 -1.40116138199345e-08 2.56303868783829e-09 1.2827317518541e-08 -1.64578839143534e-09 6.03169012618156e-10 4.30969501968985e-09 6.87687001633874e-08 5.87137426069242e-09 1.80109350440006e-08 -1.30711661195214e-08 -1.22433208252496e-07 -1.69758545038576e-08 -1.03768066447704e-08 3.85566985905304e-09 1.3590271384689e-09 4.85219953382227e-09 8.60776588086489e-09 -2.19717642308234e-08
"R2003" 3.99548911350633e-10 -3.6193705366199e-10 2.63339685922068e-09 -4.3636413062823e-10 3.51143732669842e-09 -5.9899678959795e-09 5.96890061087168e-10 5.22274283898245e-09 8.48372103677710e-10 -3.48485294612367e-09 -6.38448003161504e-10 9.84011022344672e-10 -2.39938017745407e-09 -2.83842009761854e-09 5.84442213806955e-10 -4.51248577626607e-09 -1.57472104747848e-09 2.28196908989985e-09 -5.27820454118666e-11 1.72904324833795e-09 9.70666217555560e-09 -4.11926493882547e-09 -8.69145374527527e-09 -5.43750798851579e-09 -1.75341675164179e-09 -7.82615667559045e-09 1.84172997213915e-08 3.42181027912576e-09 6.11983560511394e-09 2.8136807556827e-09 4.82812196966481e-09 -3.87730571739221e-09 -2.78789553524334e-09 1.03194535665564e-10 -1.02327608560759e-08 7.05406712563602e-09 8.01161745053885e-08 -1.21686755974373e-10 6.05763347444589e-09 -1.88706977390297e-09 -5.68118132899688e-09 9.38175479598382e-11 -5.24540038025787e-10 3.89876529311995e-09 -5.94265713380332e-10 -5.08382742508476e-10 7.99521853891517e-11 -1.24541084113481e-08 -1.94671552180389e-09 2.49294893241808e-08 -3.00225128249312e-08 -1.63272962315735e-09 1.23431695743992e-08 -2.59512542823897e-09 6.49824079344429e-09 -9.48447643785613e-09 -4.69291949348483e-08 8.96773719928163e-10 7.40722473733594e-09 -1.14177868059379e-08 -5.42602410995302e-08 -1.23212548051447e-08 2.85396678131693e-08 1.45233486953652e-08 1.3996137863798e-09 -5.46702951345366e-09 6.40273848223607e-09 8.13924762056628e-09
"R2005" 2.12087157532777e-09 -1.72191262670318e-10 -4.83064537821327e-09 -6.57230587406102e-08 -2.44849474799703e-09 1.89528326554381e-09 -2.69626603817817e-08 -4.77115750321825e-09 -3.60575323128863e-09 8.04231848023542e-09 -3.03976656187414e-09 -5.00292975234604e-09 6.90501138202791e-10 1.1882082201347e-08 1.04515399601502e-09 -2.05559819643629e-08 8.34241280342301e-09 3.84944083940283e-09 -7.22210594765105e-09 8.78349877787503e-09 -4.17208788625806e-10 3.94243361561187e-09 5.04505110447087e-09 2.55321296210712e-08 -3.61511115065465e-09 4.75722547194148e-10 -1.32184344452595e-09 3.9217719446916e-08 -1.05009051431273e-08 6.37614537151303e-09 -3.04287658053255e-09 2.60680924638776e-09 -2.40902146098498e-09 5.21123878686988e-09 -1.90307538226343e-09 -8.28201015749514e-10 -1.21686755974882e-10 1.20323864307746e-07 9.90585113722121e-09 -6.74621692309565e-09 1.42208682069917e-08 4.94233453556576e-09 5.56931763569435e-09 -2.61246054920836e-08 -4.51052909979467e-11 2.75043626138317e-08 -1.89263682791316e-09 4.97114754831583e-09 -8.0163165814537e-09 1.66978590354822e-08 1.15487152218311e-09 3.80780703351455e-09 3.53412340610487e-09 -6.07950351921696e-08 3.17833761828773e-09 6.92026972679847e-09 3.16766407688145e-11 -3.63013496747328e-08 2.55929362366921e-09 -2.3357703964526e-09 -9.9967183364223e-10 -1.01346270226948e-08 -1.61000075808101e-09 -7.47669150219648e-09 1.05212844806723e-09 -3.14470090645587e-09 -6.09735845351336e-09 -2.12009568194103e-09
"R2006" -3.66593115364284e-09 -2.32499466592933e-10 -1.57045794998904e-09 -7.61646512138719e-09 -1.32982281161228e-08 1.74965840019917e-08 4.64321086566922e-09 -3.57412019953426e-08 -1.14034108514572e-08 6.96301738039624e-09 -4.13937938785935e-08 -7.71894704141346e-09 1.09622791695127e-07 2.47919790686784e-08 -8.42964172133595e-10 -2.85086214838848e-09 -4.2830565542488e-09 5.54885620841868e-09 8.47472424258439e-09 6.7087909516143e-10 -2.59646608101909e-09 2.36848684012093e-09 -2.49292095282722e-09 7.27149580980095e-09 -1.2435330915331e-08 -7.00012209303878e-09 -4.32899441228892e-09 4.67825797014672e-09 -6.50124621654087e-09 2.4397426605347e-09 -2.45328564863802e-08 2.16868090536964e-08 -1.00628132361108e-08 2.76078353583767e-08 -6.28249697165462e-09 4.57768356996655e-09 6.0576334744453e-09 9.90585113722119e-09 1.87346573384929e-07 -1.6612484741991e-07 3.2207571502529e-09 9.65406983993176e-08 2.95473088154442e-08 4.34706102424155e-09 4.82938860401378e-08 3.3592001617842e-08 -1.68775891230544e-07 -2.30959437502795e-08 -2.07912875862267e-08 1.08219023162506e-08 1.35381239421381e-08 1.031809251559e-09 5.59177442876579e-09 -1.75349585745078e-08 -2.26171777012186e-08 -1.13711010443556e-08 -1.29810039327553e-08 -1.50828608096959e-08 2.9375744332354e-08 2.15813598257338e-09 -1.29162886302663e-09 5.73216311071345e-09 2.38400133719859e-08 8.69276272223748e-09 3.63304486935931e-09 -4.78804073782301e-08 4.73330549834911e-08 -7.09978239149284e-08
"R2007" 3.88195299388791e-09 -2.12463253985596e-08 -4.53760797498689e-09 2.70007331171198e-09 1.83099089119035e-08 -4.52738381425593e-08 -1.04591118069135e-08 2.6546311451718e-08 1.21583428290966e-09 1.51339546447677e-08 1.19608760624756e-08 2.62797142374036e-08 -8.91170786679057e-08 -9.70936968568765e-09 1.6853791143338e-08 -3.22211562873273e-09 2.48271682411892e-09 -4.60310042323109e-09 -3.91153858360344e-09 -7.81890803713826e-09 -5.9089060119812e-09 1.44701896444517e-08 -3.66209584074334e-09 4.44839880188411e-10 4.73476035617784e-08 5.60244299970499e-09 1.83935153005782e-08 6.88727259109344e-10 -9.54219489014246e-09 -3.45029303087091e-09 2.20708558817569e-08 -1.20492462579478e-08 -8.30235261041182e-10 2.06910372705713e-09 8.53024968312167e-09 -4.28520410193677e-09 -1.88706977390358e-09 -6.74621692309547e-09 -1.66124847419911e-07 7.39557247233025e-07 6.03880294783407e-09 -4.3181132670494e-07 1.58789588867902e-08 -1.1866044006699e-10 5.3440672721773e-08 -9.27498095246962e-08 9.43879666439522e-08 1.37943318508484e-07 -2.01900997245905e-07 -1.5651871802985e-08 -1.70103334197901e-08 -9.55660434257324e-09 5.04937091855626e-09 3.1855159086657e-08 4.20926312365363e-08 1.38249274909566e-08 6.10242740917392e-10 -3.89211003047163e-08 -4.249052019186e-08 -1.95011270204754e-08 1.26795810180599e-08 2.9705965645925e-08 -9.51996763235067e-08 -1.66236093169588e-08 -5.69976348701345e-09 -1.16758619785266e-07 -5.14355299724141e-08 7.22930981590957e-08
"R2008" 1.45454999650125e-09 1.87310345913659e-09 -2.52665957984251e-09 -2.86838103047929e-09 2.03688314664334e-09 -6.63077158039364e-09 1.11300324481712e-08 1.65163026496866e-09 1.16562516753387e-08 -9.1536577792956e-09 5.43324530577372e-09 6.85748245974173e-09 1.39874887169247e-08 7.23250115651798e-10 -1.11571541345557e-09 -3.01242113096875e-09 8.16701152343284e-09 -2.09916206138292e-09 -8.80558837894949e-10 -6.74286036453113e-09 -1.66619757945473e-09 -3.65981001153365e-09 5.90604269032302e-09 -7.02396440622698e-09 -1.10547381134886e-08 -2.63899223765758e-09 3.25710333402798e-10 8.72261871479946e-09 -1.65564904765492e-09 -9.13254131294961e-09 -7.53064428578287e-09 -8.27515559374108e-10 9.97100194871332e-10 -4.02812769206006e-09 -2.43119596858124e-08 4.42341040716221e-09 -5.68118132900276e-09 1.42208682069929e-08 3.22075715025275e-09 6.03880294783369e-09 2.56817511258594e-07 -5.84990078818277e-08 -1.72652524537187e-08 -3.95229185875777e-08 -2.82907588140096e-12 -3.46440328742462e-09 -1.22776960565686e-08 4.36447861945347e-08 1.11954441528766e-08 -2.35775556496898e-11 7.13348092479148e-10 2.56757608096251e-09 -6.05657005794191e-09 9.06935756053162e-09 1.4086964680322e-07 1.0270611166208e-08 4.89688094622864e-09 -1.327612167203e-08 8.15087451517147e-09 -2.55250169077699e-09 -6.12409031987737e-09 -9.84095053547411e-08 -3.45911670516034e-09 -1.8355357334421e-07 4.12997186340865e-09 -6.73641815173165e-09 -2.47816217105854e-08 8.06300037553221e-09
"R2009" 2.24254209740637e-09 9.67874435024089e-09 -3.27087475832206e-09 -5.5260658276204e-10 -7.28780230197897e-09 1.2319617677576e-08 -4.95731698508871e-09 -1.70269025929507e-08 2.66141193028477e-09 -7.44857080153346e-09 -1.14088173670475e-08 -7.13577380105708e-09 3.74223118692823e-08 4.65441675690499e-09 -3.31298049653014e-10 5.30911267595132e-09 -4.78001024724812e-09 2.22209907074877e-09 6.50871002351235e-09 -1.92246573395282e-09 -1.28592882483884e-08 -7.21672157343454e-09 1.11045385929094e-08 5.51827976076969e-10 -2.15298922077824e-08 -3.57604862553057e-09 -5.75114394894123e-09 1.00721933169328e-09 2.25392835754075e-09 9.77914952957729e-09 -2.33127678869362e-09 8.396941597214e-09 -6.62841644554871e-09 8.38432276180974e-09 3.38251001917506e-08 6.18487170266083e-09 9.38175479578929e-11 4.94233453556518e-09 9.65406983993176e-08 -4.31811326704939e-07 -5.84990078818273e-08 4.47576161186985e-07 -3.23910852208575e-09 -3.46165957412454e-08 -3.8438548815762e-08 5.02445548001607e-08 -3.91630275961323e-08 -2.95229138339748e-07 5.4775121216672e-08 1.07258427731028e-09 3.88741249763517e-09 2.30232098846008e-08 -7.70197896658772e-09 -9.01378863855698e-09 -6.05006584322823e-08 -1.95432989921827e-09 8.3860159914669e-09 1.23047432784379e-08 1.97488174471458e-08 5.29685245566368e-09 -1.04023826807188e-08 2.0884677388004e-08 9.59886185008889e-08 2.94278578978572e-08 -4.68697449110886e-10 9.04617924771914e-08 6.34653464382491e-08 -5.6807804133719e-08
"R2010" -4.96524111407553e-09 -4.31633866482902e-09 -2.70740289239933e-09 -5.96385357405886e-09 1.01222450933622e-09 -4.00468620999743e-08 2.39964834563411e-08 1.95548976309145e-08 -1.42647598743969e-07 -1.80331702391893e-08 -1.61803443560792e-08 5.55013068849496e-08 1.66014161972203e-08 -4.56724712539854e-09 1.30228512017824e-08 8.04932896070359e-09 5.97842593313464e-09 6.20761296236129e-09 8.13372863300465e-10 5.30490393954112e-10 -7.22668903927493e-09 8.16651094058339e-09 4.07846379496963e-09 8.09179496225401e-08 -1.28448273291763e-08 -4.81810438107974e-10 -9.74605512240074e-09 7.18491209787687e-09 -1.57774164212503e-08 -2.4552767494486e-08 -8.83238071682257e-09 3.88668283195491e-09 2.18009958374215e-08 7.48535270092919e-09 5.33641197207057e-10 1.29884382464286e-09 -5.24540038024903e-10 5.56931763569408e-09 2.95473088154439e-08 1.58789588867899e-08 -1.72652524537197e-08 -3.23910852208491e-09 2.25704197174044e-07 7.64285281352792e-08 -3.71383292076728e-09 -5.52064547090888e-08 -9.76658077697948e-09 1.48134082617549e-08 -3.7978202092271e-08 -4.0377210583749e-09 1.20682690827121e-08 9.6302637841525e-09 3.01446047972663e-09 -1.41143520240176e-08 2.71474776623369e-09 -4.3027476189351e-08 -1.50242305591021e-08 -1.29899340936824e-07 9.98216901451667e-09 -2.766848804782e-08 1.45314375526144e-08 7.4693132592475e-08 -1.31073563522921e-08 -3.66984684078792e-08 2.11234717480864e-09 -1.62470582083105e-08 2.86519161547098e-09 -4.73529486847511e-09
"R2011" -9.76156822555771e-09 -5.54984669941208e-09 1.37560442755463e-09 1.68361462624576e-08 4.53271335928972e-09 -2.69393652164962e-08 -9.47627859101857e-10 2.07673638564543e-08 -4.16369364109705e-08 -4.27208002912316e-08 -1.01133456530141e-08 3.10166831771693e-08 2.50095850986535e-08 2.2811760247113e-09 2.7287774216836e-09 1.18307955642087e-08 -2.56586124412199e-10 7.24142455722486e-09 -3.17687738599445e-09 2.22326662582466e-08 3.685059038848e-08 5.41672206420315e-09 -3.01643583602354e-08 1.95411394294726e-08 -1.36244075624099e-08 -7.811548879487e-09 1.07138913772706e-09 -5.47743215721622e-08 4.04474540668662e-09 2.17274740494413e-09 -5.73525857978793e-09 -3.87587369569087e-09 -7.11269469475013e-11 -3.26235242355225e-09 -1.34782002749342e-08 1.30814813737403e-08 3.89876529311957e-09 -2.61246054920864e-08 4.34706102424226e-09 -1.1866044006721e-10 -3.95229185875874e-08 -3.46165957412448e-08 7.64285281352818e-08 4.12974213480456e-07 -3.50811364116379e-09 -5.62584682478447e-08 -7.71077900254984e-09 2.28473531917843e-08 9.9477429724513e-09 6.70890632057814e-09 7.81442041577396e-09 1.94383793226482e-09 -2.16326622418168e-09 -1.15299436910345e-07 3.83393434671069e-08 -4.93787972868256e-08 -8.54221455709659e-09 1.41128313986805e-08 7.10950897920439e-09 -2.39227437889437e-08 -9.78855790304332e-09 -5.31874787692749e-08 2.04526603636579e-08 9.67385067337778e-09 6.51647415925353e-10 -6.52640128371064e-09 -1.81104253686263e-08 -1.93333184167045e-09
"R2012" 6.66167396064598e-09 -1.3412936708402e-08 3.99851128617396e-09 -3.80373281931239e-09 -9.90464315224489e-09 7.78904116341632e-09 8.74911825078365e-09 -6.07295693687467e-09 -1.12209443079192e-09 4.31950267638968e-09 -2.72444421520703e-08 -3.95474685675764e-09 7.66821055178203e-08 3.26441177709744e-09 -3.47057047989162e-09 -1.13490151657174e-09 -9.18371352118088e-09 -8.46386167866382e-09 8.01514481785647e-09 8.58852930968288e-10 -9.76670069378217e-09 -7.48348073081778e-10 2.49454324081676e-09 8.30484203177786e-09 3.80599673168654e-08 -8.3566150622403e-09 3.1453538365552e-09 -3.88053530314282e-09 -9.51054676040729e-09 -5.10611542548993e-09 -9.51484815389148e-09 1.38023240244887e-08 -7.55303152922251e-09 3.65465940990952e-08 -1.90081977956083e-09 6.94916175846709e-09 -5.94265713380513e-10 -4.51052909976455e-11 4.82938860401376e-08 5.34406727217726e-08 -2.82907587934886e-12 -3.8438548815762e-08 -3.71383292076673e-09 -3.50811364116068e-09 1.67996364974024e-07 -5.37550622388859e-09 -1.5791384030139e-07 1.62857363724812e-08 -1.39384260071654e-08 -2.41001854549991e-09 2.52303922432516e-08 -2.36511768136704e-08 -6.44924665890416e-09 4.96434479361806e-09 1.18763021406348e-09 8.70062156912626e-09 -3.38534996250697e-09 -8.63397984518762e-09 -2.23092976217698e-08 -2.01849509575655e-08 8.80214668682390e-09 1.47111315061383e-08 1.14624701242973e-08 -6.36800098451636e-09 -1.76407564324312e-08 -6.57068763087529e-08 -2.70591990985749e-09 -4.46695184228406e-08
"R2013" -1.33064326605423e-09 4.90339989510294e-09 -3.92578558102137e-12 -1.25119495546078e-08 -3.99061730421957e-09 2.97805379396355e-08 -8.07064901775098e-10 -2.42180151075702e-08 3.29972525527222e-08 2.06342788534645e-08 -1.31920027415879e-09 -4.40249524728453e-08 3.32459274299473e-09 8.01976249533521e-09 -4.20302384181815e-10 -7.65692650968759e-09 -1.14345823696804e-09 2.69624926137271e-09 -2.7460364474621e-09 5.78266174285477e-09 -1.42394338035324e-09 -3.88655500238997e-09 -1.94770977884528e-09 -1.16676773711146e-08 -1.63458025167484e-10 9.29408088968155e-10 6.52449277279888e-10 1.36912354888192e-08 4.75623671528231e-09 1.22171903281606e-08 8.63813619347454e-10 -1.45402833304566e-09 -9.17237728706315e-09 3.22658866166413e-09 -4.62823917219735e-09 -3.37848860103289e-09 -5.08382742507576e-10 2.75043626138304e-08 3.35920016178419e-08 -9.27498095246955e-08 -3.46440328742742e-09 5.0244554800161e-08 -5.52064547090876e-08 -5.62584682478422e-08 -5.37550622388712e-09 8.031711398759e-08 -1.26484502848719e-08 -9.49689015027337e-09 7.3649023789466e-09 3.71869261350091e-09 3.17536978699218e-09 -4.612000292061e-09 5.18610726983246e-11 -3.04601566817812e-08 -2.72168466517399e-08 1.70345766251319e-08 3.54609775823757e-09 1.54057746150637e-08 1.86649160081776e-09 1.26335183903964e-08 -1.28473083823479e-09 -1.44946728940348e-09 1.94582942336124e-08 2.10938580367687e-08 1.43573750448378e-09 9.15723031645297e-09 4.47115833451307e-09 -1.40941036985554e-08
"R2014" -3.74176596732291e-09 1.78243578795082e-08 -2.55712663976464e-09 3.59543094168123e-09 1.49362506588245e-08 -2.55006024800806e-08 -2.51507980166857e-09 3.83626659466492e-08 1.02774406450705e-08 -1.06280884069377e-08 1.07980251790092e-07 4.13667422590209e-09 -3.04139293258331e-07 -3.2965163704195e-08 1.32714438901389e-08 -9.759088183129e-10 1.35025189063751e-08 -7.12614387385918e-09 -1.52190717922739e-08 2.4785567719256e-09 2.94464245653077e-08 8.74127415720459e-09 -1.25818142598403e-08 -1.21653925243835e-08 1.79895128105437e-08 2.9420377275172e-08 2.44818363372131e-09 -3.16659862825667e-09 2.47586044280148e-08 -1.09731022849496e-08 6.59054856789836e-08 -3.54761453179517e-08 3.26843213976047e-08 -1.1373182580697e-07 -8.39247429474316e-09 -4.13923545736588e-08 7.99521853886947e-11 -1.89263682791309e-09 -1.68775891230544e-07 9.43879666439535e-08 -1.22776960565674e-08 -3.91630275961325e-08 -9.76658077697901e-09 -7.71077900254926e-09 -1.5791384030139e-07 -1.26484502848727e-08 3.9191596741819e-07 1.7675897962653e-08 -2.04715801598463e-09 3.81160644576108e-09 -1.25105427446964e-08 1.41794813559624e-08 5.49272511468237e-10 6.82398551703828e-09 1.67299586130796e-08 -7.19354411610219e-09 -2.01533913472433e-08 6.58729820184753e-09 -3.86737002416574e-08 1.58796775655843e-09 1.74497422344102e-08 5.4917046485231e-11 3.39863946455105e-09 4.9622442424608e-09 1.75652840642087e-08 5.05683245525553e-08 -3.5951892795615e-08 6.46410995933152e-08
"R2015" -5.81928599411554e-09 -2.95395517154067e-09 9.16699756615361e-09 -1.11502242584416e-08 7.50826879844192e-09 -1.1090586874728e-08 6.42986128961926e-09 2.30380447363192e-08 -9.76294226292748e-09 -1.58428335561155e-09 1.15256271182905e-08 3.28195327699794e-09 -7.30009961020562e-09 -1.73295895094544e-08 1.19268129783779e-09 -5.89097327719607e-09 1.36897191009046e-08 3.41044123934389e-09 -1.19036269073242e-08 5.86955779947629e-09 1.45417244139799e-08 1.14121937251453e-08 -2.04945522665656e-08 -1.3953213220774e-09 -9.40315879576061e-09 1.32659845667383e-08 -1.92833266383009e-08 5.0801644898488e-10 5.30824757327202e-09 -1.19599596723205e-09 -5.92349598328878e-09 -7.81286984716313e-09 8.55646389272533e-09 -2.26224292435162e-08 -1.24955501985925e-07 2.95193706228784e-10 -1.2454108411347e-08 4.97114754831721e-09 -2.30959437502791e-08 1.37943318508484e-07 4.36447861945349e-08 -2.9522913833975e-07 1.48134082617542e-08 2.28473531917814e-08 1.62857363724803e-08 -9.49689015027393e-09 1.76758979626532e-08 5.42458980803898e-07 1.03987309294713e-08 1.11737725241525e-08 1.79011406713135e-08 -2.05992675773277e-08 1.2465872767755e-08 -7.60636126059347e-09 8.67279323064845e-08 -2.45196026017022e-08 -1.64488662857584e-08 3.05831675861054e-09 2.08251632930631e-10 -2.58431721933979e-08 1.54710964998248e-08 -4.42736574849698e-08 -2.49307140948871e-07 6.21052889207982e-09 8.04504310532068e-09 -7.07458391324745e-08 -4.42635764348269e-08 4.69767846017201e-08
"R2016" -1.07010007331262e-09 8.3334002096819e-09 6.49159037143408e-09 4.17536902345438e-09 -7.53282357244506e-09 2.37369898874796e-08 9.56079611580509e-09 6.79496277659647e-09 6.44501952654697e-09 -1.49393785710071e-08 1.36497721073136e-08 -8.06019223871917e-09 1.573394302524e-08 -2.87167979709872e-09 -1.91727148039334e-08 7.40639177673804e-10 2.17261790774945e-09 -5.17040441841217e-09 -1.52920510442348e-09 6.01770909127709e-09 1.44693702058609e-08 -8.19414905116727e-09 -2.67676391738494e-09 -5.13297678648982e-09 -1.50984926282877e-08 -3.00564065176596e-09 -5.18569534886093e-09 -7.48351717639263e-09 7.56656991508986e-09 -1.26594955963068e-08 -7.35977082445325e-09 -9.31255161272009e-11 1.13949990678427e-08 -1.39660204551133e-08 -8.09580491869153e-09 5.1490188151534e-09 -1.9467155218045e-09 -8.01631658145397e-09 -2.07912875862265e-08 -2.01900997245904e-07 1.11954441528775e-08 5.47751212166717e-08 -3.79782020922708e-08 9.94774297245145e-09 -1.39384260071658e-08 7.36490237894655e-09 -2.04715801598463e-09 1.03987309294689e-08 1.39949622542793e-07 4.35400190430123e-09 1.78833242635135e-08 -4.92672272980744e-09 3.49951704871027e-10 4.11839805961846e-09 1.6925095252432e-08 9.98247881145943e-10 -1.69259449259133e-10 3.50605000063381e-08 7.43580280869606e-09 8.9523349574129e-10 -6.0455233135748e-09 -3.13326236369774e-08 1.46675674095752e-08 -6.67704551318793e-09 -1.20662938552418e-09 5.48684737666489e-08 -1.85411557112674e-08 -1.95207440774728e-08
"R2017" 5.12015014962778e-09 2.91933131480532e-08 3.52856415574254e-08 -1.29039282928306e-08 1.19599697022457e-08 -2.13637529639515e-09 -7.52160517283574e-09 5.03970538506998e-09 -2.2238711998677e-09 -2.00611054833869e-09 1.11428310840787e-08 1.47536199838949e-09 -5.24140072977603e-09 -6.58517680040539e-09 -2.0496270091344e-10 -1.58561285396658e-07 3.8205431189656e-09 1.95625307253225e-09 5.97725510661451e-09 1.86625580173162e-09 8.21695081156895e-08 1.27079092490357e-07 -7.2112752935838e-08 -3.77733648785318e-09 -7.87392785123609e-09 7.37731119512064e-09 -5.88398556942888e-08 3.86246033994976e-08 1.86875999384095e-08 -2.22618193293786e-08 -3.88005905614276e-09 -7.99568684032868e-09 1.03108194098064e-09 -4.87492582790953e-08 -2.27346066887064e-09 -1.03899755590141e-08 2.49294893241798e-08 1.66978590354847e-08 1.08219023162505e-08 -1.56518718029846e-08 -2.35775556515753e-11 1.0725842773099e-09 -4.03772105837485e-09 6.70890632057503e-09 -2.41001854549929e-09 3.71869261350245e-09 3.81160644576114e-09 1.11737725241519e-08 4.35400190430074e-09 3.0914583191315e-07 3.34040934326423e-08 -1.15133190744787e-09 5.76673116556112e-09 -1.75711701581994e-09 -2.56935590842435e-08 -1.64654988628791e-07 -1.07645148861873e-07 -1.25523262298438e-08 6.78090583317188e-09 -2.32276921167365e-08 2.14267542297817e-08 -1.04092781284886e-07 -1.34832715041462e-08 4.55761786549761e-08 3.37589928484726e-09 4.56324268963326e-09 2.39659437405557e-08 -2.23407218587797e-08
"R2018" -2.11349195697145e-09 -3.66085255122571e-09 1.13943772195793e-08 2.37533955094389e-10 -9.7360393367813e-09 1.14732277132757e-08 3.32601865420322e-09 -8.18694223225065e-09 -2.54900459054392e-09 6.25927356165601e-09 -7.19724411541486e-09 -5.79145862702349e-09 5.90396710054797e-10 1.38409221791378e-08 -4.67388977933253e-09 -1.81632888803782e-08 6.36104278924764e-09 4.03109590904991e-10 -3.01598278274816e-09 9.47842195583333e-10 -1.4101292746346e-08 1.72019913521589e-08 2.58749708192755e-09 5.31990616117498e-09 1.3432985272649e-08 -2.03996152916156e-09 -1.08465199708153e-08 4.53292294375132e-10 -8.54688515097537e-09 -2.12414080069205e-10 -9.34106637368499e-12 7.45241951845143e-09 2.5088885610981e-10 4.02145558190537e-09 -4.93340647672e-10 -1.40116138199345e-08 -3.00225128249317e-08 1.15487152218279e-09 1.35381239421381e-08 -1.70103334197899e-08 7.13348092480807e-10 3.88741249763561e-09 1.20682690827123e-08 7.81442041577524e-09 2.52303922432521e-08 3.17536978699228e-09 -1.25105427446968e-08 1.79011406713137e-08 1.7883324263514e-08 3.3404093432643e-08 1.68912321649853e-07 -7.16440828879282e-09 -3.0095886893386e-08 -2.90488461607798e-09 6.58934351486438e-08 -1.14778514514131e-08 -1.67518198522523e-07 -2.1930332915568e-08 -8.71323254208592e-09 -2.98739390217728e-08 6.1284497462745e-08 1.09604131653298e-08 3.56149934909599e-09 2.72317051639823e-08 -2.01286559279819e-09 1.35356348627779e-09 -3.37881275632519e-08 -9.71017725360235e-08
"R2019" -6.95933811454461e-09 1.67316341066115e-09 -7.86544185423522e-11 -6.99675580299548e-09 3.94569258371038e-09 -8.018723158487e-09 -5.53722832343871e-10 -7.06273808778332e-09 -5.12237366253593e-09 -9.27002415700559e-09 1.48108925831508e-09 2.75308714708382e-09 7.18258751255413e-09 9.79961787418583e-09 6.56198115221001e-09 1.94163668074503e-09 3.05026127108134e-09 4.34722346377617e-09 -1.43758613290721e-09 5.09874856412556e-09 8.92564417143961e-09 -5.29308476791818e-09 -1.30538824719228e-08 1.20279904229224e-09 -1.72514542843266e-08 -1.49738101609757e-09 -4.51795640525155e-09 -2.32560899658139e-09 2.88898162881518e-09 9.83718200151075e-09 7.45745296705868e-09 -1.83483768087822e-09 -4.09318735526459e-10 -1.05312846525913e-08 -3.19671206513018e-09 2.56303868783807e-09 -1.63272962315564e-09 3.8078070335157e-09 1.03180925155885e-09 -9.55660434257281e-09 2.56757608096295e-09 2.30232098846009e-08 9.63026378415133e-09 1.94383793226471e-09 -2.36511768136701e-08 -4.6120002920609e-09 1.41794813559622e-08 -2.0599267577328e-08 -4.92672272980741e-09 -1.15133190744592e-09 -7.16440828879284e-09 7.5984423926645e-08 -2.38626257892564e-08 3.79804063177382e-10 -1.35396552942189e-08 -1.57874089886488e-09 1.61904298823757e-08 -5.01517687896666e-09 9.92188547443607e-09 -1.62531853453384e-08 4.57783291304778e-09 5.38861522229522e-09 -8.22981663305837e-09 -5.28904176350926e-09 -1.87084687979998e-08 1.78902839803602e-09 3.36696262746778e-09 1.07902999945145e-08
"R2020" 3.99921279928484e-09 -1.12703229480545e-09 1.395159892968e-09 -1.36852602323724e-09 -2.60196716240467e-09 -7.00588163783752e-10 4.78522513078203e-09 1.44593147879393e-09 -1.54991325681653e-09 -7.03399707832613e-10 2.48213902420921e-09 1.288052881648e-09 -1.46169984395214e-09 -9.25187230048049e-09 -8.67377465878061e-10 -5.43449320991651e-09 3.84693276503371e-09 -2.52363261327397e-11 -9.55148413390566e-09 -1.49916218092897e-09 3.93505450780315e-09 2.79916761700521e-09 1.84943076766666e-09 2.64188314833977e-09 -1.1692716499492e-08 -7.61733154949862e-10 -7.63670505467841e-09 1.819681606622e-09 -2.4591586073121e-09 -1.13858448208738e-08 -1.61205413563304e-09 2.52881641636025e-09 -6.30962838477378e-10 8.49236613663281e-09 -3.0525329607083e-09 1.28273175185425e-08 1.23431695743987e-08 3.53412340610441e-09 5.59177442876586e-09 5.04937091855583e-09 -6.05657005793987e-09 -7.70197896658731e-09 3.01446047972513e-09 -2.16326622418122e-09 -6.44924665890554e-09 5.18610726973318e-11 5.49272511467594e-10 1.24658727677525e-08 3.49951704870669e-10 5.76673116556023e-09 -3.00958868933842e-08 -2.38626257892575e-08 1.05523918931139e-07 1.02515352799656e-09 -1.65440563662777e-08 1.59891416396314e-09 2.09243579102808e-08 -9.90612809595253e-09 1.36119001187447e-08 -4.14733703726762e-08 -1.34493183699679e-08 2.01901836239096e-09 -1.37113740080556e-08 4.86199290184822e-09 6.24975888089872e-09 2.13321282630262e-09 2.85498972267856e-08 -2.20146750514714e-08
"R2021" 4.45346879374551e-09 -5.7824142828693e-10 4.51664800951298e-09 9.08569455727045e-09 -2.04058578212213e-09 6.42003088767204e-09 2.47483698812621e-08 -6.52798268341506e-09 9.84316479612045e-09 -5.20653298472008e-09 7.3350506197472e-09 2.67855070425278e-09 -1.07151178145063e-08 -5.17644427640982e-09 -1.85610144853066e-09 3.01050477643471e-10 -2.2222215582097e-09 -7.84829995101706e-09 5.77479596648371e-09 -1.5170867282672e-08 -1.05785150226439e-08 -9.20176526325403e-10 6.21963688346213e-09 -7.88892305277345e-09 7.51202103554088e-09 3.04708596398316e-09 3.21191304546092e-09 -7.22750133778968e-10 -3.8593043246119e-09 -2.00046388857186e-08 8.59450339241727e-10 3.05130362047705e-09 9.03346447678489e-09 -2.9313007263873e-09 4.65722678992852e-09 -1.6457883914353e-09 -2.59512542823994e-09 -6.07950351921695e-08 -1.75349585745075e-08 3.18551590866578e-08 9.06935756053083e-09 -9.01378863855698e-09 -1.41143520240179e-08 -1.15299436910342e-07 4.96434479361774e-09 -3.04601566817797e-08 6.82398551703855e-09 -7.60636126059148e-09 4.11839805961864e-09 -1.75711701582068e-09 -2.90488461607744e-09 3.79804063177132e-10 1.02515352799690e-09 1.29396926397671e-07 -7.90190235683325e-09 1.10976317627861e-08 1.65397869138158e-10 -1.12018377388824e-08 -5.12748999432887e-09 6.40496979545835e-09 4.22871601642617e-09 3.20650203691167e-08 -6.3148046788635e-09 -1.02271523580684e-08 1.83924598060643e-10 2.80012590184963e-10 5.02553142970073e-09 1.65545050832324e-09
"R2022" 4.40512620315636e-09 -2.09852330363446e-08 -2.0760882399053e-08 -1.79997042925177e-08 2.53824350374239e-09 -2.25537455365973e-08 -1.1859669637189e-08 2.74917874504824e-08 -7.18403569720092e-09 -1.39867327804581e-08 6.19666755893916e-09 1.80461786506135e-08 -1.81538732690549e-08 -2.14113070199433e-08 5.00836457863086e-10 -3.84030367753354e-08 9.51019303561928e-09 -9.26321088820955e-09 4.47132724328195e-09 9.80449082735762e-09 -3.30038029792351e-08 3.25863700836479e-08 4.1920782390463e-08 -1.17846782454803e-08 1.18560441031055e-08 -4.07824673640079e-09 3.00608458431068e-08 2.71957601030688e-08 -1.80050845031528e-09 -1.67445498817945e-08 2.6828838694642e-09 1.43432827127412e-09 1.04158226289002e-08 -3.63426593942798e-09 -4.59290272244497e-08 6.0316901261858e-10 6.49824079344377e-09 3.17833761828742e-09 -2.26171777012176e-08 4.20926312365342e-08 1.40869646803235e-07 -6.05006584322831e-08 2.71474776623099e-09 3.83393434671038e-08 1.18763021405797e-09 -2.7216846651742e-08 1.67299586130789e-08 8.67279323064819e-08 1.6925095252433e-08 -2.56935590842459e-08 6.58934351486476e-08 -1.35396552942204e-08 -1.65440563662748e-08 -7.90190235683329e-09 9.55900009516278e-07 -1.72659832351009e-08 -3.73894195716902e-07 7.1185998193284e-08 -4.02925204754463e-09 -3.86575446055917e-08 -6.53223150833926e-09 -2.60165894099773e-07 -1.86089176881884e-08 -3.29361065427061e-07 1.84830608213829e-08 -2.72780681853556e-08 -1.35486752257589e-07 6.55069154450143e-08
"R2023" -8.20248699122955e-09 -2.17170384349105e-08 -2.13473314743144e-08 6.83658748825411e-10 -7.46527233679239e-09 1.75435493428289e-08 7.26998511001936e-09 -2.14386228889054e-08 4.54682654401925e-08 5.44165386728852e-09 -4.02717906976209e-09 -2.13221349689534e-08 2.48419757259447e-09 2.31785108706171e-08 -4.01310689987964e-09 5.11845220758005e-08 4.69463292177667e-09 -1.80756084104224e-10 -8.98881965388595e-09 -3.58121852552177e-09 -2.53794517038796e-08 -9.32856285070526e-08 3.13237722463379e-08 -2.28214250232331e-08 3.75805788007192e-09 6.22019209640387e-10 3.10264259121806e-08 1.33791636097002e-08 -1.87085039003031e-08 6.58207943975065e-09 5.9172295320715e-09 5.86363235531302e-10 -7.50662837377935e-09 3.75950631702629e-08 9.41981414369676e-09 4.30969501968948e-09 -9.48447643785664e-09 6.92026972679747e-09 -1.13711010443559e-08 1.38249274909567e-08 1.02706111662071e-08 -1.95432989921682e-09 -4.30274761893507e-08 -4.93787972868249e-08 8.70062156912465e-09 1.7034576625133e-08 -7.1935441161028e-09 -2.45196026017024e-08 9.9824788114555e-10 -1.64654988628793e-07 -1.14778514514116e-08 -1.57874089886462e-09 1.59891416396304e-09 1.10976317627856e-08 -1.72659832350988e-08 1.85034637428297e-07 3.85405432835298e-08 -3.01045403643016e-08 2.06474226754961e-09 2.49517290032214e-08 -3.18882455477612e-08 8.6966758384935e-08 3.80193749876629e-08 -4.17451899461515e-08 -5.43859019953538e-09 -1.2513961448957e-09 -2.32576770525747e-08 3.51877927304658e-09
"R2024" 8.66372143065884e-09 -2.17729446409304e-08 -1.56207851204511e-08 2.36185822117938e-09 -5.9035312742766e-09 6.79908268562731e-10 -1.23125386953317e-08 -1.54760785198171e-09 7.06057118114357e-09 5.86126515095524e-09 6.85481903869962e-09 1.75269225797988e-09 2.78770380897164e-08 -4.27103505861287e-09 8.28633041677641e-10 5.75430455954611e-08 -3.00996346077707e-09 -9.27677368863177e-09 3.53716433714881e-09 -9.44194676788522e-09 1.80914706366632e-09 -5.21396772022062e-08 2.65172359157402e-09 -8.06800143452514e-10 -2.2821726760165e-08 9.14177504702036e-09 2.18702393524055e-08 -4.14939645042294e-09 -1.04927507976755e-08 1.91803755599996e-09 -7.30590869713147e-09 9.06492613124846e-09 2.53336586557791e-09 9.87778448664362e-09 3.09982964258117e-08 6.87687001633909e-08 -4.69291949348436e-08 3.16766407697481e-11 -1.29810039327543e-08 6.1024274091764e-10 4.89688094622556e-09 8.38601599146315e-09 -1.50242305591034e-08 -8.54221455709526e-09 -3.38534996250741e-09 3.5460977582366e-09 -2.01533913472427e-08 -1.64488662857576e-08 -1.69259449257597e-10 -1.07645148861877e-07 -1.67518198522524e-07 1.61904298823764e-08 2.0924357910278e-08 1.65397869135858e-10 -3.73894195716908e-07 3.8540543283533e-08 6.74712702986691e-07 2.94846212167549e-08 1.00178986321156e-08 6.37323349404479e-08 -1.1160873609173e-07 1.92617875477449e-08 -5.74432492719134e-08 -6.97387894140353e-08 -9.68948905165204e-09 1.87412806952536e-08 4.53527737948996e-08 1.81067078038537e-08
"R2025" -5.16733434849185e-09 -3.68072644087004e-09 -2.96687892658168e-09 1.91209081745103e-08 1.18187856299864e-09 -2.71286355752408e-09 -6.09789778381417e-08 1.32276187670691e-08 6.92677165786294e-08 1.17801121533236e-08 5.6691865818338e-09 -1.10406711545464e-08 -6.89558539715111e-09 -4.9587753516009e-09 -3.43586128702141e-09 5.87019187647101e-09 3.48776577655182e-10 -3.51111331710845e-09 7.03926203458667e-10 -3.92913962053076e-09 -1.74860799487017e-08 9.46222953550865e-09 -4.71576794529459e-09 -6.80268993479645e-08 4.49608992622955e-09 1.49717026111151e-10 1.3996459951955e-08 1.45012295066783e-08 5.92335207146115e-09 2.88367078607096e-08 1.10893988184006e-09 1.10652153952316e-09 -2.26561163517294e-09 -9.24410936067167e-09 -1.87061606247484e-09 5.87137426069064e-09 8.96773719926311e-10 -3.63013496747354e-08 -1.50828608096959e-08 -3.89211003047166e-08 -1.32761216720334e-08 1.2304743278437e-08 -1.29899340936823e-07 1.41128313986832e-08 -8.63397984518598e-09 1.54057746150626e-08 6.58729820184698e-09 3.05831675860980e-09 3.50605000063386e-08 -1.25523262298474e-08 -2.19303329155656e-08 -5.01517687896685e-09 -9.90612809595319e-09 -1.1201837738882e-08 7.11859981932843e-08 -3.01045403643021e-08 2.94846212167539e-08 2.46955325283185e-07 -5.01193049142465e-09 1.8037856512782e-08 -4.54289516897515e-09 -2.18209342241707e-07 -2.1315037999741e-08 9.79046285367167e-09 5.76692610089300e-09 1.4969884053741e-08 2.27554866683022e-09 2.63664756296894e-08
"R2026" 1.63464480417439e-10 1.64459549511964e-08 2.06729871446691e-09 4.45515812941064e-10 5.32838513025095e-09 3.1427453288073e-09 -1.14412971040865e-09 5.50511334381083e-10 -5.38732456976519e-09 4.66214365076853e-09 2.10910819648304e-08 4.37294839386339e-09 6.21080995180298e-08 8.0361422990386e-09 -6.25304322047173e-09 -5.97025608786217e-09 7.03616734313776e-09 -3.67604656844218e-09 -7.66414429266164e-09 -2.70701558874262e-09 -1.18285178500471e-08 7.8935982079581e-09 1.88518892706709e-08 1.48562880732556e-09 -1.07157935707254e-07 -6.52925782419447e-09 -3.20963054721698e-08 1.84055496754862e-09 -1.22166762257802e-08 5.55712859456538e-09 -1.64194316311489e-08 -9.94775817866226e-09 -9.11182107626717e-10 5.52230746560930e-09 -3.88262563272681e-09 1.80109350440009e-08 7.40722473733747e-09 2.55929362366894e-09 2.93757443323539e-08 -4.24905201918603e-08 8.15087451517271e-09 1.97488174471453e-08 9.98216901451594e-09 7.10950897920603e-09 -2.23092976217689e-08 1.86649160081774e-09 -3.86737002416579e-08 2.0825163293069e-10 7.43580280869593e-09 6.78090583317322e-09 -8.7132325420865e-09 9.92188547443642e-09 1.36119001187463e-08 -5.12748999432921e-09 -4.02925204754261e-09 2.0647422675492e-09 1.0017898632113e-08 -5.01193049142371e-09 1.03721244213014e-07 -3.43498567444427e-08 -2.85671077776676e-08 -6.55263135173179e-09 -9.79708464220255e-09 -4.13771738632547e-09 2.12404502958868e-09 8.09636493174648e-09 1.52316416035521e-08 -9.52698461969089e-09
"R2027" -7.22891229046212e-10 8.18146860855367e-09 -1.47944049296941e-08 -1.06018593707894e-10 -2.70894613103596e-09 1.29393220353029e-09 -2.11642345600424e-09 -6.20277856908145e-09 1.01016054451847e-08 -3.53870084664938e-09 -2.12148127905289e-09 -7.47923384038103e-09 1.42831576820416e-09 3.38025610293139e-11 7.56663829471593e-09 4.91427875300209e-09 1.32884582709167e-09 -7.66490530400864e-09 1.1421538369128e-08 4.03362406868482e-09 1.30753520299145e-09 -6.03587873746051e-09 -2.99862100954521e-09 -9.94003602425184e-09 2.44839200135632e-08 -1.43386604900132e-08 2.06592328593855e-08 -3.84855691421519e-09 1.56406640801108e-09 -2.42044128191843e-09 8.87233881818965e-09 2.87821840077834e-09 3.14379980449217e-09 -1.14107339058291e-08 1.78008397246531e-08 -1.30711661195235e-08 -1.14177868059351e-08 -2.33577039645277e-09 2.1581359825736e-09 -1.95011270204763e-08 -2.55250169077403e-09 5.29685245566501e-09 -2.76684880478182e-08 -2.39227437889552e-08 -2.01849509575658e-08 1.26335183903969e-08 1.58796775655941e-09 -2.58431721933974e-08 8.95233495741625e-10 -2.3227692116736e-08 -2.98739390217732e-08 -1.6253185345341e-08 -4.14733703726807e-08 6.40496979546093e-09 -3.86575446055896e-08 2.4951729003222e-08 6.37323349404484e-08 1.80378565127819e-08 -3.43498567444439e-08 2.68360017529149e-07 -5.13329828514741e-08 9.48426938091288e-11 1.91983847569533e-08 -2.16943810542295e-08 -2.43193851877842e-08 1.24867118354741e-08 1.04959020368346e-08 1.00154953620244e-08
"R2028" -7.3850679451635e-09 4.75082128263251e-08 2.68058995407233e-08 3.64168311382595e-09 -2.00833643506361e-09 -1.27951056965596e-09 4.14719673385255e-09 -5.68193573405302e-09 -1.76058350847705e-08 -6.77312039726797e-10 -1.97102394497162e-09 6.12680265339946e-09 -3.30004996358875e-08 8.21217991334754e-09 1.31575572001949e-09 -1.55355484747593e-08 -1.24519652955131e-08 8.39377894021228e-10 -2.94334233447318e-09 -9.8855331727921e-10 1.17841640526738e-08 3.03415224564397e-08 -5.7419751726969e-09 1.01307564436661e-08 4.12562705271502e-08 4.87677469605229e-09 -1.17844140358395e-07 -6.18049559437275e-09 4.94225745368545e-10 3.33865265549919e-09 7.89055562425762e-09 -4.44116624926485e-10 -5.31902206393189e-10 1.85090223612786e-09 9.98359032235063e-09 -1.22433208252496e-07 -5.42602410995328e-08 -9.99671833641916e-10 -1.29162886302694e-09 1.26795810180593e-08 -6.124090319879e-09 -1.04023826807204e-08 1.45314375526141e-08 -9.7885579030411e-09 8.80214668682421e-09 -1.28473083823319e-09 1.74497422344099e-08 1.54710964998239e-08 -6.04552331357457e-09 2.14267542297822e-08 6.12844974627401e-08 4.57783291304636e-09 -1.34493183699683e-08 4.22871601642514e-09 -6.53223150833518e-09 -3.18882455477628e-08 -1.11608736091726e-07 -4.54289516897691e-09 -2.85671077776673e-08 -5.13329828514754e-08 2.89736438612593e-07 2.51348698026645e-08 -8.2644763178496e-09 9.10701932877403e-09 1.42909575103082e-09 -6.65179236581397e-09 -1.13091695680244e-08 -5.26282349853967e-09
"R2029" 1.34630977290746e-09 4.14700638047184e-09 -3.12079683938307e-09 1.10467385184236e-08 -7.27744381821739e-09 1.81829772954505e-08 6.46243186073718e-08 -2.1240843817214e-08 -2.98372728643681e-08 -3.90177193060413e-09 1.7445747706666e-10 -1.00671587902241e-08 -5.40805845043144e-09 1.25577537671637e-08 6.94898407728109e-10 5.41886190612704e-08 -1.65485099861653e-08 2.39906048779293e-09 -1.45287125909062e-09 2.59507227610078e-09 2.44463120686646e-09 -4.14988666916463e-08 1.96111504697753e-08 3.36088264527923e-08 7.3934415161782e-09 -7.08107049611180e-09 2.05548485252717e-09 -6.75695958599364e-08 -3.62468739320801e-09 -1.35437239322303e-08 1.11036081858122e-08 -2.58242958284642e-09 -7.67025689300883e-09 1.9065787410784e-08 1.44701852699589e-08 -1.69758545038549e-08 -1.23212548051404e-08 -1.0134627022694e-08 5.73216311071322e-09 2.97059656459259e-08 -9.84095053547341e-08 2.0884677388005e-08 7.46931325924705e-08 -5.31874787692792e-08 1.47111315061408e-08 -1.44946728940194e-09 5.49170464854061e-11 -4.42736574849686e-08 -3.13326236369763e-08 -1.04092781284893e-07 1.09604131653286e-08 5.3886152222955e-09 2.01901836238808e-09 3.20650203691157e-08 -2.60165894099756e-07 8.69667583849338e-08 1.92617875477421e-08 -2.18209342241709e-07 -6.55263135173166e-09 9.48426938102126e-11 2.51348698026671e-08 5.08660597795477e-07 5.01518539881832e-08 6.97507344054718e-08 -1.45975593013777e-08 -8.59720238593019e-09 1.69655429238332e-08 -3.40612274845202e-08
"R2030" 3.197299554643e-09 1.30566005170692e-08 -4.99204974479858e-09 3.9240385523812e-09 -5.92870524055061e-09 7.08249791351157e-09 2.20330433885691e-09 8.40473498127351e-09 9.67960061277695e-09 -7.66671232780855e-09 1.45496457303709e-08 -1.06178829310213e-08 -6.63825699683537e-09 -9.31115843402057e-09 -7.42101836452945e-09 -1.50560350421171e-09 -1.14368563147384e-08 -9.72338144465034e-09 2.43599630392647e-09 5.40974280711307e-09 -2.06353186113826e-08 -4.91716217787935e-10 9.06356679824054e-09 -1.43049997488922e-09 4.02891758484173e-09 -7.7423717416355e-09 1.78150600145984e-08 -2.04186237069994e-12 5.47114566834431e-09 -5.00485216414732e-09 7.01052049204543e-09 -1.52379035223334e-09 4.41821839155202e-09 -1.3892334794184e-09 -4.27965888836737e-09 -1.03768066447701e-08 2.85396678131717e-08 -1.61000075808344e-09 2.38400133719856e-08 -9.51996763235055e-08 -3.45911670516357e-09 9.59886185008863e-08 -1.31073563522932e-08 2.04526603636636e-08 1.14624701242978e-08 1.94582942336113e-08 3.39863946455016e-09 -2.49307140948874e-07 1.46675674095742e-08 -1.34832715041465e-08 3.56149934909505e-09 -8.22981663305692e-09 -1.37113740080551e-08 -6.31480467886504e-09 -1.86089176881868e-08 3.80193749876662e-08 -5.74432492719113e-08 -2.13150379997405e-08 -9.79708464220157e-09 1.91983847569496e-08 -8.26447631785317e-09 5.01518539881792e-08 3.80371725496142e-07 -2.44595333540417e-08 -5.9841916659403e-09 3.0917870193232e-09 -6.10816688779229e-08 -6.05046676135133e-08
"R2031" -2.04575651069092e-09 2.60503655851305e-09 1.93185793820496e-08 8.00234042211042e-09 8.44077397861141e-10 2.28096988564567e-08 -1.16785705970575e-08 -8.74546787499079e-09 1.9836953061125e-08 1.46753531627924e-08 -1.70649639648199e-08 -1.95979742747766e-08 1.79949432608695e-09 -3.96431670471705e-09 -4.07314922310864e-09 1.62838408295796e-08 -7.72880392097455e-09 9.37400165791235e-09 4.67901379181564e-09 3.71459215454112e-09 7.50586705527067e-09 7.19776160238602e-09 -2.26593346615928e-08 -6.33554263539987e-10 3.82114411840754e-09 1.67428815831305e-12 -1.53254301891123e-08 -2.73004821159896e-08 1.81036239464382e-08 2.55358941382472e-08 -1.30620593244509e-09 -1.5911593592585e-09 -1.17857829990415e-08 -1.68230399819881e-09 -1.86126295091366e-08 3.85566985905232e-09 1.45233486953618e-08 -7.47669150219532e-09 8.6927627222384e-09 -1.66236093169571e-08 -1.83553573344199e-07 2.94278578978573e-08 -3.66984684078766e-08 9.67385067337768e-09 -6.36800098451473e-09 2.10938580367689e-08 4.96224424246130e-09 6.2105288920795e-09 -6.67704551318729e-09 4.55761786549808e-08 2.72317051639831e-08 -5.28904176350954e-09 4.86199290184925e-09 -1.02271523580685e-08 -3.29361065427081e-07 -4.17451899461524e-08 -6.97387894140373e-08 9.79046285366911e-09 -4.13771738632668e-09 -2.16943810542274e-08 9.1070193287708e-09 6.97507344054745e-08 -2.44595333540412e-08 4.72489233177427e-07 -2.01615368280712e-09 6.28469417049868e-09 5.10669901385677e-08 -2.30889323521838e-08
"R2032" -3.17252696725053e-09 -6.98303401892823e-09 1.00556788692163e-08 -8.45249726451804e-10 4.8649773158448e-09 2.11219341565327e-09 1.49943885397296e-09 -2.60619254052113e-09 9.07635166886071e-10 -1.99964454475422e-09 1.45443155097563e-08 -1.35595146628232e-09 -5.22111212356839e-08 3.19177164722747e-09 4.1947162196577e-10 1.03742587791144e-09 4.66873038681103e-09 1.64391047235701e-09 -2.8096766444321e-09 3.85143772778498e-10 2.28173965830376e-09 1.68650604919769e-09 -2.52633440944011e-09 -3.53354035257117e-09 2.60151588608337e-08 -1.00506429872858e-09 -1.16770678172018e-08 4.38774363117667e-09 1.30351271308094e-09 3.2662412095012e-09 -2.90555954100501e-08 -9.41422043676524e-09 -1.89207958163789e-09 -8.02249156666192e-09 -8.85792264418255e-09 1.35902713846879e-09 1.39961378638e-09 1.0521284480677e-09 3.63304486935911e-09 -5.69976348701345e-09 4.1299718634055e-09 -4.68697449110804e-10 2.11234717480866e-09 6.51647415925889e-10 -1.76407564324322e-08 1.43573750448309e-09 1.75652840642094e-08 8.04504310531988e-09 -1.20662938552424e-09 3.37589928484791e-09 -2.01286559279837e-09 -1.8708468797999e-08 6.24975888090044e-09 1.83924598061548e-10 1.84830608213831e-08 -5.4385901995357e-09 -9.68948905165022e-09 5.76692610089406e-09 2.12404502958714e-09 -2.43193851877833e-08 1.4290957510301e-09 -1.45975593013781e-08 -5.98419166593962e-09 -2.01615368280711e-09 6.79096757197159e-08 1.17159056568863e-09 -2.29922361091884e-09 8.8471675556539e-09
"R2033" -3.46344203019159e-11 6.50727834155056e-09 -9.58836338271811e-10 5.08988899201358e-09 3.49190800046135e-09 5.46147528213123e-09 8.379014902511e-11 4.05421582275848e-09 6.13208869657123e-09 -5.95318117524781e-09 1.14424511574047e-08 -2.72832220742962e-09 -2.18205851840397e-08 -3.02998151698497e-09 -4.7118388603977e-09 7.86849844745479e-12 2.63379210199081e-09 1.10024715465314e-09 -2.29438233406627e-09 -1.10320807513625e-09 4.06999869971046e-10 -3.50789263438014e-09 5.70525634380151e-09 -4.28186849410206e-09 -1.36413988386375e-08 -5.03984272026371e-10 -4.9299735876393e-09 -1.14676904031775e-09 2.85432370465952e-09 1.0138130608932e-09 3.71970732056797e-09 -7.40187371022493e-09 2.29346432770387e-09 -7.7046797057521e-09 2.00972294209608e-08 4.85219953382225e-09 -5.46702951345403e-09 -3.14470090645588e-09 -4.78804073782302e-08 -1.16758619785266e-07 -6.73641815173201e-09 9.04617924771927e-08 -1.62470582083104e-08 -6.52640128371237e-09 -6.5706876308753e-08 9.15723031645388e-09 5.05683245525552e-08 -7.07458391324762e-08 5.48684737666479e-08 4.56324268963368e-09 1.35356348627763e-09 1.78902839803581e-09 2.13321282630251e-09 2.80012590184992e-10 -2.72780681853546e-08 -1.251396144896e-09 1.8741280695252e-08 1.49698840537409e-08 8.09636493174618e-09 1.24867118354753e-08 -6.65179236581277e-09 -8.59720238592834e-09 3.09178701932259e-09 6.28469417050052e-09 1.17159056568848e-09 8.82734424029196e-08 1.74932723344174e-08 -5.14116679968121e-09
"R2034" -1.87502948542024e-09 2.80515531399674e-09 -3.26332813734873e-09 2.84561526389581e-09 -1.4005816431333e-09 4.24519121697808e-10 2.27255280713428e-09 -1.31428529518141e-08 -1.35652694726783e-09 9.92022637410055e-10 -9.71675425522901e-09 8.27237537968405e-10 1.83014412106233e-08 3.23971009630512e-09 5.72619825298197e-09 4.20544557343982e-09 -5.0665468865245e-09 4.3784164833072e-09 1.54909703728916e-09 -3.55437818686097e-09 8.09281218445337e-09 6.85308671173977e-12 -2.60680848745855e-09 -1.7675603017636e-09 -4.22083377491563e-09 -4.98484951401267e-09 -9.01775687769389e-09 -3.96130623770114e-09 1.76720969703019e-09 4.70749309015005e-09 -1.50261215523657e-09 4.55213865699101e-09 -5.87224928537624e-09 6.71557965070752e-09 1.60313210144848e-08 8.60776588086409e-09 6.40273848223609e-09 -6.09735845351414e-09 4.73330549834916e-08 -5.14355299724137e-08 -2.47816217105862e-08 6.34653464382492e-08 2.86519161547153e-09 -1.81104253686267e-08 -2.70591990985961e-09 4.47115833451257e-09 -3.59518927956152e-08 -4.42635764348285e-08 -1.85411557112663e-08 2.39659437405548e-08 -3.3788127563249e-08 3.36696262746805e-09 2.85498972267855e-08 5.02553142970095e-09 -1.3548675225759e-07 -2.32576770525746e-08 4.53527737949007e-08 2.2755486668313e-09 1.52316416035529e-08 1.04959020368346e-08 -1.13091695680237e-08 1.69655429238327e-08 -6.1081668877926e-08 5.10669901385671e-08 -2.29922361091878e-09 1.74932723344172e-08 1.27873149763395e-07 -4.22213741358626e-08
"R2035" 6.04330115917448e-10 6.47959023308648e-10 3.8276925338707e-09 3.32521234961489e-09 1.66786987440393e-08 -1.74925997738138e-08 -8.88289259068849e-09 9.24766833923704e-09 -2.31097890392311e-09 -4.51826548495281e-10 1.62281139268949e-09 9.75113615479915e-09 -3.10545873274931e-08 -1.17000246582075e-08 8.51357154452375e-09 9.17669501279482e-09 -4.02551587582729e-09 7.34293198146317e-09 7.7555006293078e-11 -8.9384218472177e-10 1.00373174103735e-08 -9.55375643545896e-09 -2.92571767478819e-09 -4.94744065097121e-09 4.16069870016227e-09 7.26675331323489e-09 1.7836042142608e-09 4.03129229863323e-09 9.51038366987388e-09 1.18029155458689e-08 4.79970918522606e-09 -1.51033557650306e-08 -5.08511253673803e-09 -5.40744614356948e-09 2.05950439598163e-09 -2.19717642308235e-08 8.13924762056615e-09 -2.12009568194166e-09 -7.09978239149293e-08 7.2293098159097e-08 8.06300037553081e-09 -5.68078041337195e-08 -4.73529486847474e-09 -1.93333184167033e-09 -4.46695184228418e-08 -1.40941036985548e-08 6.46410995933154e-08 4.69767846017187e-08 -1.95207440774727e-08 -2.234072185878e-08 -9.71017725360213e-08 1.0790299994515e-08 -2.20146750514728e-08 1.65545050832452e-09 6.55069154450101e-08 3.51877927304674e-09 1.81067078038487e-08 2.6366475629689e-08 -9.52698461969005e-09 1.00154953620241e-08 -5.26282349853968e-09 -3.40612274845215e-08 -6.05046676135131e-08 -2.30889323521828e-08 8.84716755565435e-09 -5.14116679968104e-09 -4.22213741358601e-08 1.8676595246618e-07
