# Supplementary material for: NODDI and Tensor-Based Microstructural Indices as Predictors of Functional Connectivity
Source: PLoS One. 2016 Apr 14;11(4):e0153404. doi: 10.1371/journal.pone.0153404 (PMC4831788; doi:10.1371/journal.pone.0153404)
Supplement: S1 Data — a) Functional connectivity matrices, both fMRI and EEG connectomes across all subjects, in the form of precision matrices and b) structural brain connectivity matrices across all subjects and microstructural indices. Columns and rows are named according to the corresponding brain region that represent. (ZIP) [file pone.0153404.s001.zip › DATA/EEG/32/precShr_EEG_wholeTS8_13.txt]

"C1001" "C1002" "C1003" "C1005" "C1006" "C1007" "C1008" "C1009" "C1010" "C1011" "C1012" "C1013" "C1014" "C1015" "C1016" "C1017" "C1018" "C1019" "C1020" "C1021" "C1022" "C1023" "C1024" "C1025" "C1026" "C1027" "C1028" "C1029" "C1030" "C1031" "C1032" "C1033" "C1034" "C1035" "C2001" "C2002" "C2003" "C2005" "C2006" "C2007" "C2008" "C2009" "C2010" "C2011" "C2012" "C2013" "C2014" "C2015" "C2016" "C2017" "C2018" "C2019" "C2020" "C2021" "C2022" "C2023" "C2024" "C2025" "C2026" "C2027" "C2028" "C2029" "C2030" "C2031" "C2032" "C2033" "C2034" "C2035"
"R1001" 1.04762234373203e-07 -3.70089863835801e-09 -7.89373454543584e-11 -9.77015330485386e-09 6.79405514582952e-09 9.29667697358208e-09 2.43801179040657e-08 4.7606775543696e-09 -5.72933295838669e-09 -6.71217852644041e-09 -2.05574985991283e-08 6.72819616092898e-09 1.71772550975978e-08 -8.8283581333831e-08 -1.91660031188667e-08 6.93530795954498e-09 -1.23255164446734e-08 9.39269060544909e-09 9.53292397296071e-10 -1.98714037225359e-09 1.67352288121199e-08 6.21587932355893e-09 -2.03108216932374e-09 -3.65516591809764e-09 3.3002243475988e-09 5.93419691903291e-09 -9.78869677948726e-09 7.33880854297977e-09 4.39421130804174e-08 -9.93474623413812e-08 -4.42429835509071e-09 5.75574200876685e-10 -2.0918772681217e-08 1.53435622809412e-08 -1.83229104609919e-09 6.12376591755316e-09 -2.38449249714e-09 9.46851753002636e-09 2.55594044401283e-09 5.69047845133353e-10 -2.92587706675861e-09 -3.26953892003094e-09 -1.65300799025816e-08 -4.7341412728855e-09 1.00236344326771e-08 7.14878845207713e-09 -1.60732359115349e-08 1.06716758281468e-08 6.81189812304502e-10 -5.22361210954272e-09 1.84896427108461e-09 -2.36955619165649e-09 1.59862722533845e-09 -4.27003492050419e-09 5.02354089926707e-09 -3.84291007310147e-10 1.28265274737139e-08 1.15635915312404e-08 -2.45503474714448e-09 -4.18965560795064e-10 2.27051537473135e-10 -2.91756245206587e-09 -5.05821611788013e-09 3.54905790887295e-09 -2.16981066418313e-09 -2.10397598036928e-09 -2.46069410423731e-09 -4.35169955439233e-09
"R1002" -3.70089863835858e-09 1.80938141998429e-07 -4.69148046968273e-09 -4.26752868878265e-09 3.69395115912701e-09 2.28494233675482e-09 4.5435101959093e-09 -6.11792661424948e-10 7.31486020963613e-09 -1.36634149614227e-11 2.65304702067204e-08 -2.74127942331119e-09 5.20714714625546e-08 -9.3168496881005e-09 5.23925805762883e-10 -2.57690290651328e-10 -3.34585322831844e-08 -1.00103110622345e-08 5.22413346583317e-09 1.82065733104133e-09 -3.29906915160305e-08 6.01457322257666e-08 5.11376748139417e-08 6.44593275283355e-09 -9.52499044059911e-08 2.43723906432828e-08 -1.77625981358423e-07 -1.0111602012167e-08 1.56325245348859e-08 -7.50434929833375e-09 -6.82994926146084e-09 -2.61516725030355e-09 1.23767321198868e-08 -4.36514361265911e-08 -1.40361608614763e-09 -1.53253781464076e-07 -1.72391373331803e-08 2.19114015334472e-09 9.3449660112135e-09 -4.07861600018249e-08 6.98872579921039e-09 6.51763199370074e-09 -8.05027342898418e-09 -8.01052210761687e-09 -2.14119244102103e-08 5.80168557958054e-09 1.37678403235069e-08 1.20789279454826e-08 1.78891640549793e-08 4.47931586435696e-08 -2.43391345854123e-09 1.01288280192681e-08 -3.21957632368171e-09 3.15520527103289e-09 -3.42881820096072e-08 -7.11701030377617e-08 1.44439126066881e-08 -7.51287176195602e-09 4.3479804500511e-08 3.23947976051822e-08 1.33884796742572e-07 9.95626000094453e-09 -3.15335882957432e-09 1.77050634774534e-08 -2.3230142757694e-08 6.3090898326276e-09 3.91477779261846e-09 -3.96880243636995e-09
"R1003" -7.89373454599039e-11 -4.69148046967818e-09 3.28843138104335e-07 8.96687627555022e-09 6.10662343255415e-09 2.1833561897314e-09 1.01088934524562e-08 -3.02983616007857e-09 1.7899219130644e-09 -1.94884594714438e-09 1.02820854587948e-08 1.44296484570528e-09 -7.15537525846526e-08 -2.73977158545952e-08 -2.92727747890305e-09 3.41037780048304e-09 -5.48692419262406e-08 9.42945985063139e-09 -5.92916226778142e-09 5.82720958963578e-09 1.48583836604296e-07 -2.50246806711486e-09 -2.34541527764806e-07 -2.42260459212872e-11 6.48992110007779e-08 -4.13001663936655e-08 -1.20562637060256e-07 -5.01809833548377e-08 7.91649167872442e-08 -9.05902969941355e-09 1.3831149038453e-08 -8.95008088496896e-09 -1.74606685781838e-08 -4.99818359838176e-08 -1.77732128064725e-09 -3.34639781522845e-08 4.20393743633427e-10 -5.30460432442127e-09 -1.7464419263681e-09 1.32128689276697e-08 3.21521027491201e-09 -1.26674669764679e-08 2.05340205085619e-10 1.58124245614158e-08 -7.64111581155273e-09 -6.12335974198226e-09 3.29335450978677e-08 9.34592984446526e-09 -2.39017494944203e-10 1.91685077653521e-08 1.9372207460892e-08 -3.87702005410442e-09 2.69334886295044e-09 -4.87419211410643e-09 -5.63912269593169e-09 -3.31857227790463e-10 -4.61820190645684e-08 -7.58221370795432e-09 -1.52326300938871e-08 -5.20015091091324e-09 8.08522559158478e-08 6.23781094312256e-09 8.52792622997642e-10 2.61424026351773e-09 2.97543968866748e-08 -8.6231764099361e-09 7.77185915730699e-10 -3.99497166089987e-09
"R1005" -9.77015330485679e-09 -4.26752868878439e-09 8.96687627555786e-09 1.72460801419368e-07 -2.71516081926593e-09 1.31064575060585e-08 7.91174018922662e-10 3.36742758488871e-09 2.31231003907739e-08 -1.20016363974509e-09 6.60988557743253e-09 1.95127919369845e-08 -9.11359151168971e-09 -2.25168178738276e-09 -9.46566953224649e-09 1.98638024712482e-08 -9.49733121394869e-10 4.08463318078906e-09 1.70342439324016e-09 -5.90067400848198e-08 3.83341681787207e-08 -1.24139940434171e-08 -2.54959034455431e-08 -1.05262027712419e-07 -4.88271291852581e-10 -3.03502682986506e-09 -1.68292202719727e-09 -2.03909731417467e-08 1.08749856342203e-08 -2.9499767983473e-09 5.86205658342231e-10 -4.25930816967341e-09 4.63954133903547e-09 -1.57559269920231e-08 -3.61350348992323e-09 6.06080480050315e-09 -3.16094268483168e-09 -9.30300953084728e-08 -1.24646934028605e-08 2.53036174604777e-08 -8.29163077986973e-09 -1.60505842292493e-08 -6.84473544393291e-09 4.45331559036289e-08 1.41240077057097e-09 -1.93752777317896e-08 8.06064457741356e-09 8.37896429825626e-09 2.63160917747701e-09 -1.47770355379077e-08 8.80736614818342e-09 -2.03729008162352e-09 -5.08516430584987e-09 1.38028955768371e-09 1.27795589806382e-08 1.33557345641341e-08 -1.94336534854598e-08 3.24538583541204e-08 3.0749858637516e-09 -6.00293332907597e-09 -1.21841038442715e-10 -5.26367397532226e-09 -7.60140075940735e-09 4.17605977032859e-09 3.16505992651794e-10 -1.73692404470313e-11 -2.21361118474291e-09 1.29708533636509e-09
"R1006" 6.7940551458295e-09 3.69395115912721e-09 6.10662343255596e-09 -2.71516081926769e-09 7.06199389095164e-08 -3.79014588827272e-08 -4.26055218942247e-09 3.99858256482673e-08 5.94259133537596e-09 5.26924310184884e-09 5.47171438937854e-08 2.05376523261456e-08 -2.60637847769775e-08 -2.3525974616552e-08 -1.11636152732173e-08 -5.53535350845554e-09 -1.94997252938663e-09 -7.68483013334959e-09 2.71131934608726e-08 -5.73098629756275e-09 1.65641047549011e-08 1.23901807284415e-08 1.02586811629872e-09 -1.83470911699041e-09 1.62510880656577e-09 6.17186220442094e-09 -1.01142795480209e-08 -2.40074496801573e-09 3.92362759445221e-08 -1.02034425299509e-08 6.26109478710569e-10 -6.14791895133196e-08 1.42976933080416e-08 -1.00296977098434e-07 -4.76149890435227e-09 3.87581990939972e-09 -7.77763028866189e-11 2.73005595346889e-09 -5.56289139187232e-09 1.67996124538926e-09 7.50920195834482e-09 -9.62310716486466e-09 -1.69509438407358e-08 -2.12851382563105e-09 -2.09818151526592e-08 -6.17840925775782e-09 4.52715047123794e-08 1.43516812693135e-08 8.19228960753998e-09 1.92508950995133e-09 -8.46027600599292e-10 2.50389705935794e-09 1.1029035855665e-09 1.18807620590255e-09 1.40929734796355e-08 -1.23904685621683e-09 -6.68082743681802e-10 8.25203607004718e-09 -1.41949044155633e-08 -9.93141718880342e-10 -5.03530966907405e-09 -1.0634811195893e-08 1.02468456052585e-09 2.47551425169853e-09 5.63020567838779e-09 -6.54470490912066e-10 -7.71491262025548e-09 -1.30552852432462e-09
"R1007" 9.29667697357889e-09 2.28494233675318e-09 2.18335618973552e-09 1.31064575060567e-08 -3.79014588827272e-08 3.06839386403839e-07 5.1762666800249e-09 -2.42213475595292e-07 7.35876397286108e-08 -1.49118837269677e-08 -2.71710228350351e-08 -7.61407774262683e-08 1.89393233534531e-08 1.39693098525028e-07 -9.93418496081934e-08 1.75534936894505e-09 -8.69107787003162e-09 1.1946774148832e-08 8.14418434553319e-09 -1.49615683148437e-08 -1.89207249337743e-08 -2.03998033453982e-08 1.49585388654224e-09 -2.63651037083138e-08 5.10702374094579e-09 -6.34463130735171e-09 1.00440830892175e-08 3.34136748749766e-08 -4.07499104925091e-08 -4.7316321391621e-08 -1.63550199313454e-08 3.22469181343096e-09 2.28207688774151e-08 4.97678560155871e-08 -1.38139009956802e-09 -4.85420655734605e-09 -4.29931180658311e-09 -6.76076818541325e-10 1.52210620883155e-08 -4.53525168672642e-08 -5.01826617590125e-09 1.1571945142967e-08 -5.34016626661925e-08 -1.40988338046694e-08 2.43178592129643e-08 3.02286403731605e-08 -4.7126365347688e-08 -3.80535276946166e-09 2.26914713584012e-08 -3.93354655271207e-09 2.57341506085781e-09 -1.65062384234466e-09 -2.13495330755727e-09 2.60823045034208e-09 -1.40450305772901e-08 2.31101993740167e-08 1.70947569818415e-08 2.5008768925822e-09 1.22260451486966e-08 -1.68533407292809e-08 -9.55308756657704e-09 1.11788103045571e-08 1.02901654631652e-08 1.11492477143909e-08 7.3816225082809e-09 3.78749575032461e-09 2.13784651451655e-09 -1.75022106944485e-08
"R1008" 2.43801179040804e-08 4.54351019591118e-09 1.01088934524592e-08 7.91174018923625e-10 -4.26055218942324e-09 5.17626668002579e-09 5.58226067636047e-07 8.86122187199476e-09 -8.92169818063511e-08 -2.8871591238199e-08 8.40149877022301e-09 -2.9279920564333e-08 -6.40465911433274e-09 -7.45930193439585e-08 -1.10492776388523e-10 4.8970045584047e-08 -7.80429947553256e-09 -7.47774200553105e-09 -5.88213287400932e-09 5.56630001230427e-08 1.02184506500616e-07 -1.75919258291624e-08 -3.88925513676211e-08 -2.53866780324487e-08 1.66556220394046e-08 -8.44583648225337e-09 -1.0988157331859e-08 -2.10612766530078e-07 4.75179897039321e-08 -3.14663153462483e-07 4.26109356882934e-09 2.07191965444585e-09 6.84200875678344e-08 -1.87681494777336e-08 -1.58573456796159e-08 -3.37791144265037e-09 -2.85675535275491e-09 -2.32936377739289e-08 -7.66446593510972e-09 6.25570786691023e-09 -1.41041041566782e-08 -1.07802094469443e-08 6.05108931969913e-08 1.42263694269784e-09 1.49730229203229e-08 1.40429694731651e-09 -6.21331978227701e-09 8.02723809019375e-09 1.07080040970346e-08 -1.89259048565329e-08 -1.8303778753902e-09 1.03627287812534e-09 -3.61984269373218e-09 3.94136391647382e-09 3.53835477718671e-09 6.03901728170591e-09 -2.48177882770868e-08 -4.44023048025978e-08 -9.38602122689154e-09 2.42007649324516e-08 1.39933986317838e-08 6.03731395279762e-08 1.19312854952075e-08 6.57134627618887e-09 -1.22422901146438e-08 9.13882131067234e-10 -2.85344908483247e-09 -3.20261589748458e-09
"R1009" 4.76067755436134e-09 -6.11792661425325e-10 -3.0298361600696e-09 3.36742758489086e-09 3.99858256482684e-08 -2.42213475595279e-07 8.86122187200682e-09 5.91164102818752e-07 -2.11801985605175e-08 -1.17784932362768e-08 8.88418359637255e-08 7.47227478963377e-08 -3.43448554770026e-08 -5.15136095164077e-07 2.68362162079463e-08 5.18703212097483e-09 -1.13031180583766e-08 -2.26778589230124e-08 -1.89030359621666e-08 -2.73909703756674e-08 -8.53303247015423e-08 -5.52362115548621e-09 5.76246418870254e-08 -5.37825746222102e-09 -1.84932884382444e-08 -1.27434208895755e-09 -1.32806930019492e-08 6.80512029100277e-09 1.53333079473277e-07 7.76644476237993e-08 1.58629609564463e-08 -6.58797900940509e-08 -3.08204830713266e-09 -8.84449788597879e-08 1.1486443684735e-09 1.43059622088056e-08 3.80949242572327e-09 4.40136598108258e-09 -3.01333963556475e-08 4.79051210867049e-08 1.47999171677572e-08 -1.53509413968717e-08 -2.51635589599305e-09 -7.79201458164138e-09 -2.78374047344619e-08 -1.0469369173283e-08 6.39374849037557e-08 -7.49559005915404e-09 -1.70875057305694e-08 -4.59144720178089e-09 1.34942450569919e-09 2.8802544501388e-09 5.56347874539187e-09 1.25133916359136e-09 8.34501462516333e-09 1.26891926245177e-08 -1.1206016094407e-08 1.48137685221407e-09 -1.09506268602452e-08 7.359644494836e-09 -3.91307610301843e-09 -3.11038178767647e-09 5.04543959798374e-09 1.60111820866552e-09 -1.37230228916288e-08 4.64545904796534e-09 -5.09882144097918e-09 1.14532687243005e-08
"R1010" -5.72933295838532e-09 7.31486020963457e-09 1.78992191306193e-09 2.31231003907736e-08 5.94259133537594e-09 7.35876397286098e-08 -8.92169818063523e-08 -2.11801985605153e-08 2.79000992078235e-07 8.77583851111573e-09 3.51757338443675e-08 -6.38750643454483e-08 -2.08877115250616e-08 2.09036511049447e-08 -4.42871469399809e-08 -2.04740258108655e-08 -1.87992547726026e-09 -1.15498488683475e-08 1.71864827991512e-08 -1.76981168503599e-08 -1.88242961822534e-09 -3.86620677021916e-08 2.01500429084648e-08 -1.5012064685816e-07 1.50504827117614e-09 -1.00703143843068e-09 9.73157285025242e-09 3.37990137323653e-08 6.62603975146796e-09 3.6321935330287e-08 5.27139227323325e-09 -1.33572604970157e-08 1.51103335277521e-09 -6.70536975351035e-08 8.74938358684464e-09 -2.69612255916768e-09 6.91174723008889e-09 -1.72435326675289e-08 -5.66481923782921e-09 1.18061051195942e-08 1.26856626606205e-08 6.68859028153098e-09 -2.1036700139673e-07 -1.46032911683249e-09 -7.34972477244186e-09 5.50555809769557e-10 1.79548247929138e-08 -1.26424905765666e-08 -1.06170303562917e-08 2.71188854734348e-08 -2.44568761745515e-09 -2.17531762442162e-09 1.58876980508344e-09 2.05054075007851e-08 -9.13516116745076e-09 6.23038866039686e-08 -2.2781444289795e-08 7.69416702356046e-08 1.76382899434716e-10 -2.62053647292489e-09 -1.75576534236215e-08 -3.67328961135482e-08 -7.02827495046769e-09 2.78354834995416e-08 5.54089185720576e-09 9.19162759259728e-10 1.37875369726936e-08 7.91460513360479e-09
"R1011" -6.71217852644029e-09 -1.36634149632376e-11 -1.94884594714809e-09 -1.20016363974674e-09 5.26924310184921e-09 -1.49118837269704e-08 -2.88715912381998e-08 -1.17784932362734e-08 8.77583851111532e-09 1.2281856716123e-07 -9.969864619042e-10 -1.78193755420056e-08 4.13230626350347e-09 1.50381165751498e-08 1.04515474993946e-08 -4.68813645990103e-09 8.82226074164905e-09 8.14085857946142e-10 -2.91622200699532e-09 1.78929779124865e-09 3.37950279893333e-08 -1.26044176692642e-09 -2.38313471611173e-08 3.04552404363075e-11 -2.30590107490783e-09 -5.73393996640923e-10 5.8540544967296e-09 -2.57277325847523e-08 -1.32084361369304e-10 1.74658153228441e-08 -1.10747731005071e-09 -1.93204358642337e-10 -4.86367359299388e-09 1.31972234137108e-09 3.9719101751097e-09 -1.83288674628036e-09 -4.61299631518667e-09 1.9675935386107e-09 -1.90785421891687e-09 1.92072836772591e-08 1.25126535466557e-09 -1.84509926479495e-08 -2.8370724286948e-08 -3.60254280177583e-08 -1.66565615200969e-09 1.37362195050654e-08 6.61186211948843e-10 1.25295945661334e-08 -8.77861947806648e-09 -3.9138062743231e-09 -2.49087230289942e-09 -6.33356148986292e-09 -3.09530961693791e-10 -8.22546631924197e-09 -6.31374664845733e-10 1.15233602111768e-08 5.45513240109048e-10 1.24829211225607e-08 4.71906817248411e-10 2.38889438406195e-09 1.63628464141866e-09 -1.65241578685432e-08 -1.26133626806407e-08 4.82543736192126e-10 -1.16696057105633e-09 -4.35386351324441e-09 1.05371527409948e-09 9.50032733361813e-09
"R1012" -2.05574985991275e-08 2.65304702067199e-08 1.02820854587949e-08 6.60988557743629e-09 5.47171438937865e-08 -2.71710228350364e-08 8.40149877022242e-09 8.88418359637255e-08 3.51757338443684e-08 -9.96986461903153e-10 5.33901202864521e-07 -1.53456540331203e-08 -3.25475542437638e-07 -8.09914182876026e-08 2.75655574905614e-08 -7.9928504537422e-09 3.70862971114137e-08 -1.71442531121876e-07 -2.5533386561519e-08 5.57831958891918e-09 7.89260862694174e-08 2.55132614298757e-08 -4.55273815385266e-09 -2.09840520799509e-08 -1.09487592683743e-07 -1.11753799022912e-08 -1.57410291247681e-08 -1.33363007165101e-08 1.24536705153876e-07 -3.40323199126139e-08 6.0801375630549e-08 -1.82021670267297e-07 7.28303901653037e-08 -3.69929921986038e-07 -8.49103815263433e-10 5.00144698801114e-09 5.81114758629647e-09 -2.15980781103008e-09 -3.21475083587085e-08 2.35191614862042e-08 -3.65894535016045e-09 -2.49162291997124e-08 -8.79661405943851e-09 -6.30880050193206e-09 -6.83360460231646e-08 -3.66673137584927e-09 2.26609510517878e-07 1.71037581061088e-08 -2.80249137277545e-09 8.6532734547969e-09 8.80746870395125e-10 1.63651524384082e-08 4.92550800320821e-10 4.36480464715947e-09 1.01924230013262e-08 -1.44178923251857e-08 3.22523774882147e-09 -8.17212622749228e-09 9.25491518930673e-08 1.71075137248885e-11 -3.60897747744517e-08 2.15414133404413e-08 2.91247618559988e-08 7.14195583258194e-09 4.93168131830221e-08 -3.05764021805787e-09 -1.48931414840528e-08 -8.239721882627e-09
"R1013" 6.7281961609293e-09 -2.74127942331011e-09 1.4429648457034e-09 1.95127919369826e-08 2.05376523261466e-08 -7.61407774262661e-08 -2.927992056433e-08 7.47227478963377e-08 -6.38750643454479e-08 -1.78193755420041e-08 -1.53456540331207e-08 1.08842657233836e-07 -2.59229768413721e-09 -3.61369538369601e-08 -1.28180612588241e-08 -2.05597873252084e-09 1.54037269578698e-09 9.75470208485271e-09 -3.15322558576153e-09 -4.37198206701709e-08 -3.7121620262183e-09 1.79895836294773e-08 -6.06357119650926e-09 2.23027191859952e-08 3.19179202861346e-09 4.42330015960412e-09 -7.38621595601073e-09 1.35893383065828e-08 5.88469909120256e-09 8.24363249768665e-09 4.5846666449419e-09 5.56549489428217e-10 1.91220363253065e-09 -1.22271655287317e-09 -2.49615329408385e-10 3.17005645522789e-09 7.13993314306312e-10 -6.02645754120047e-09 -1.432840270408e-08 3.46953161463614e-08 3.65081987896287e-09 -1.28555481472334e-08 4.69691733686015e-08 1.42254395177374e-08 2.63104122042518e-09 -3.73513695815529e-08 1.67209220790083e-08 -7.87798824867539e-10 -2.27362825039273e-09 -1.50356023042258e-09 -1.12903584350176e-09 -2.3524544678657e-09 1.86091310955069e-09 6.74732023756489e-09 1.44997802702385e-08 -1.99092361788516e-08 7.61459734682338e-09 3.26993998900258e-10 -1.10548685557617e-08 1.43417055064223e-10 8.18718558721038e-09 -1.84126399236144e-08 9.18067891306261e-09 -1.59262854214818e-08 -5.57052620386393e-09 -4.69818119613786e-09 -1.03373175750437e-08 -2.72756010629947e-10
"R1014" 1.71772550975973e-08 5.20714714625545e-08 -7.15537525846588e-08 -9.11359151168867e-09 -2.6063784776977e-08 1.89393233534508e-08 -6.40465911433401e-09 -3.43448554769985e-08 -2.0887711525057e-08 4.13230626350491e-09 -3.25475542437632e-07 -2.59229768413784e-09 6.80198956795344e-07 5.24738442510176e-08 -2.00536263990082e-08 -1.30332404539805e-09 -1.39478301093185e-08 5.41048984187811e-08 4.12446048281866e-08 -3.17474714171862e-09 -6.85383366172402e-08 5.73310883535087e-09 4.95130198267552e-08 1.53981838214899e-08 -1.92300794911862e-07 3.86705952065269e-08 -7.3639335101321e-09 1.28405145496706e-08 -1.05582335803192e-07 -1.30116713204062e-09 -1.3083908578963e-07 9.25080095230799e-08 -4.32324963875869e-08 2.74893745065487e-07 5.1915274589373e-09 2.34845732003863e-08 -7.677521896936e-09 1.49715008990075e-08 1.24241029933395e-07 -1.46422954098049e-07 1.01847262665082e-08 5.12628572354673e-08 8.95085760027197e-10 6.01419766316614e-09 7.68390884528472e-08 2.70805426401025e-08 -4.33982081197093e-07 9.82917725720477e-09 3.10712630210996e-08 1.07210001085729e-08 -2.02542319292283e-08 -1.57900017172436e-09 -2.08447348121977e-10 -1.45302919984961e-08 -4.4467156703644e-09 -8.97912298996935e-09 2.88069421481084e-08 5.96440829427765e-09 4.88208352698755e-08 -6.35295780839026e-09 -4.50982590335241e-08 -2.59264924001595e-08 -6.44112343528298e-08 -1.07277198023681e-08 -1.30550171371233e-07 -4.76774818501617e-09 1.96807978122881e-08 3.64613678881701e-08
"R1015" -8.82835813338244e-08 -9.31684968810114e-09 -2.73977158545986e-08 -2.25168178738163e-09 -2.35259746165479e-08 1.39693098525028e-07 -7.45930193439615e-08 -5.15136095164099e-07 2.09036511049461e-08 1.50381165751489e-08 -8.09914182876053e-08 -3.61369538369595e-08 5.24738442510215e-08 7.56355743061806e-07 -2.72251647851394e-08 -1.39987045124533e-08 4.46270606740591e-08 3.53738202947332e-09 1.78210672686635e-08 2.09641857536042e-08 3.70931393294939e-08 4.61232002759745e-09 -3.76672802751135e-08 1.25178941097363e-08 -1.53469872209122e-08 -6.88085386783e-09 3.21022844849952e-08 3.3348826794957e-09 -3.48169075880462e-07 3.95518838215337e-08 -1.480464815955e-08 5.7093973123788e-08 6.93406958964567e-09 1.73952881300266e-07 1.90161143845266e-09 -3.12766307971693e-10 6.21079996881823e-09 -1.33836255928668e-08 2.76306583257343e-08 -3.87097856940172e-08 -7.08053615889127e-09 1.49638140092407e-08 1.54784957975416e-08 2.26996892763484e-08 3.3609419800274e-08 -8.05281640702757e-09 -8.61561493321643e-08 -6.24970046078146e-09 1.49752815211316e-08 3.95644302941753e-09 -4.39521199722483e-09 -8.87433075509891e-09 -5.83143472186613e-09 4.74774839473451e-09 2.20549785391407e-09 -9.33782199925534e-09 4.89119181217047e-09 -4.60372574823082e-09 3.44562638221008e-08 -1.36321057056919e-08 -3.10145644824555e-08 -1.16273587258234e-08 6.10553106975836e-10 -1.79814677570487e-08 1.24027582884712e-08 -2.9608498853079e-09 2.81345833844761e-09 -5.71305661531654e-09
"R1016" -1.91660031188647e-08 5.23925805762746e-10 -2.92727747890246e-09 -9.46566953224855e-09 -1.11636152732165e-08 -9.93418496082027e-08 -1.10492776391487e-10 2.68362162079445e-08 -4.428714693998e-08 1.04515474993961e-08 2.75655574905596e-08 -1.28180612588244e-08 -2.00536263990104e-08 -2.72251647851421e-08 9.03136833742093e-08 1.42987550480955e-09 8.11164430644685e-09 -1.41815769078634e-08 -5.81209646344048e-10 2.68987624362224e-08 2.65386283555933e-08 8.78286736571788e-09 -6.93755553795182e-09 2.27553951305258e-08 -4.11256093684952e-09 1.78385700654451e-09 8.74607860451632e-10 -2.30864197599232e-08 2.69329438613504e-09 3.00399415281616e-08 8.37092492124607e-09 7.73823209665724e-09 -1.73217160793625e-08 -2.31921506710867e-08 1.37999627970053e-09 -3.03029332274524e-09 1.47679855946906e-09 2.20891090841189e-10 -1.6218543079694e-09 1.51679070225492e-08 -2.38984560520185e-09 -3.11315812692227e-09 4.27380001715772e-08 2.56182615973744e-09 -1.4525939364532e-08 -2.17784202765261e-09 2.10376972532287e-08 2.70686157684982e-09 -1.65801920332651e-08 1.68568211391004e-09 -4.43177867591223e-09 6.04929408109359e-09 -2.1712411677956e-09 -2.63042591537077e-09 -5.01160092817307e-09 -1.68407525654986e-08 -7.43618026076297e-09 -1.50836280942416e-08 1.79119262249409e-09 8.02046547024278e-09 7.00937117020446e-09 1.03452867662448e-08 -1.56286897707058e-08 1.15637656231147e-09 -1.70064125027932e-10 -2.53770658348284e-09 3.42505887569e-09 1.59359050139408e-08
"R1017" 6.9353079595444e-09 -2.57690290651488e-10 3.41037780048355e-09 1.98638024712495e-08 -5.53535350845511e-09 1.75534936894437e-09 4.89700455840459e-08 5.18703212097341e-09 -2.0474025810864e-08 -4.68813645990248e-09 -7.99285045374115e-09 -2.05597873251969e-09 -1.30332404539708e-09 -1.39987045124542e-08 1.42987550480819e-09 1.76853795771504e-07 -1.05381121281306e-08 -1.84285558471609e-09 7.13329107465726e-09 9.10500008380212e-09 1.07061216788962e-08 -1.22656241027475e-07 2.01728596145437e-08 -3.81137428497855e-09 6.79646544331541e-09 1.96920271374922e-09 -2.04614792635241e-09 -1.41313131236985e-07 -7.79002304451685e-09 -6.9749337649564e-10 3.50632992134193e-09 7.96523917988546e-09 6.67156076124122e-09 1.324076991737e-09 2.1886292467311e-09 1.39191834633488e-08 -1.6653755260627e-08 -2.00429152756569e-08 -1.29402344586603e-09 1.4617550931662e-08 -8.97240926563176e-09 -8.06792492376079e-09 3.72540448113181e-08 1.40491656675169e-08 -9.91824805027598e-10 -6.60740395202057e-09 9.16193999495851e-09 1.37072650774621e-08 -5.43998015328593e-09 -1.78133870631095e-07 2.68699445663105e-09 1.00959308655854e-09 -1.75051107748951e-09 -3.22389523456317e-09 -6.07756914715194e-09 8.83460930203124e-08 3.13708862485617e-08 8.73003755521695e-09 -1.26774167077096e-08 7.83459865997661e-09 -3.75385210493957e-09 5.50654973610018e-08 -3.57443429835821e-09 -1.51982180110607e-09 -6.93688026978728e-09 -3.89973688253489e-09 -9.10613339102626e-09 -6.52093892586269e-09
"R1018" -1.23255164446721e-08 -3.34585322831823e-08 -5.48692419262333e-08 -9.49733121393523e-10 -1.94997252938484e-09 -8.69107787003546e-09 -7.80429947553573e-09 -1.13031180583842e-08 -1.87992547726036e-09 8.82226074164618e-09 3.70862971114121e-08 1.54037269578983e-09 -1.39478301093203e-08 4.46270606740684e-08 8.11164430644552e-09 -1.05381121281321e-08 1.71333577166659e-07 8.18147183243518e-09 -9.73468586769034e-08 -3.26810337313035e-10 8.00427570514146e-08 2.64278636138413e-08 -1.32250336123521e-07 -7.63709146593885e-10 -3.52263662808533e-08 1.39167523455754e-08 6.78673414920057e-08 -5.5861587459246e-09 -5.00910289104794e-08 -5.58900625293302e-09 -1.6627855387659e-08 2.6790793332296e-09 2.99870044986111e-08 -2.00649228865303e-08 5.7871479607915e-09 1.8005625033942e-08 5.71684306127299e-09 4.74120955488578e-09 -2.28945275946419e-09 7.5290537987325e-09 3.61608497543498e-09 -4.16881275533386e-09 -1.18583959410754e-09 4.7115630131672e-09 5.91174216283501e-10 3.24263272069102e-09 -2.35399863513115e-09 4.16698513111512e-09 -8.45826277098818e-09 2.01108500472304e-08 -2.0614410740231e-09 2.36149410407001e-09 -7.39893392192206e-09 -6.48388486964312e-09 1.77281150103911e-08 -2.16548094399272e-08 -7.27871522761482e-09 4.84220719682146e-11 3.31194601413004e-08 -2.75536496470331e-09 -3.62476882978123e-08 -7.72239225344466e-09 -4.48992185456419e-09 -3.84845765519823e-09 1.56451926796837e-08 -1.98363212714188e-09 -1.06410668751635e-08 2.11039650239327e-08
"R1019" 9.39269060544996e-09 -1.00103110622355e-08 9.42945985063504e-09 4.08463318078652e-09 -7.68483013334883e-09 1.19467741488337e-08 -7.47774200552664e-09 -2.26778589230092e-08 -1.15498488683484e-08 8.14085857940348e-10 -1.71442531121872e-07 9.75470208485462e-09 5.41048984187803e-08 3.53738202947806e-09 -1.41815769078614e-08 -1.84285558471548e-09 8.18147183243038e-09 1.27090573853474e-07 -5.90481838628872e-08 -7.30734972206418e-09 5.63700847784681e-10 -1.54213841712143e-09 -3.90932221945311e-08 8.16078725799728e-09 4.83063718087166e-08 -9.20615741989529e-09 2.03633644470138e-08 -7.51615496894823e-10 -7.5198281476106e-09 5.69385991582023e-09 -2.87419847396222e-08 4.14991752366216e-08 -2.30812989210588e-08 9.52555581474887e-08 1.37840725429191e-09 -7.88715057277579e-09 -2.69563119799484e-09 1.34155091147805e-09 4.82434216013308e-09 8.1202861064056e-09 4.09300116855463e-09 -3.14079524637236e-10 3.68389720098943e-09 1.03544466196887e-08 7.47450136145952e-09 2.58714961421352e-11 -3.10307022362193e-08 8.17152372405043e-09 -6.07704843237343e-09 7.37976591107861e-09 8.2265935528383e-10 -4.20087349087318e-10 1.7446515823227e-09 -5.94350706454787e-09 2.24287685158437e-09 -5.45288723422558e-09 -1.17742295720122e-09 3.74790012252201e-09 -3.26338263160629e-08 -2.85198699682261e-09 1.56729971481351e-08 -1.56466463638858e-08 -1.95013007437043e-08 -7.09379069684137e-10 4.0072836683584e-09 -2.32021932780579e-09 2.97567122010171e-09 2.22644233103485e-09
"R1020" 9.53292397297101e-10 5.2241334658419e-09 -5.92916226777477e-09 1.70342439323944e-09 2.71131934608717e-08 8.14418434553299e-09 -5.88213287401347e-09 -1.89030359621707e-08 1.71864827991541e-08 -2.91622200699789e-09 -2.55333865615185e-08 -3.15322558576232e-09 4.12446048281889e-08 1.78210672686676e-08 -5.81209646343686e-10 7.13329107465897e-09 -9.73468586769068e-08 -5.90481838628836e-08 2.45520030182817e-07 3.23882090050154e-10 -4.23936619243784e-08 -1.85058169590733e-08 1.02137830132781e-07 -8.63772956899814e-09 3.69238525976227e-08 -6.89484833539831e-09 -2.68211603797246e-08 1.31955308691528e-08 -4.97431947529002e-11 1.37387099991498e-08 9.77896172321625e-09 -1.30829772457191e-08 -7.63888023136272e-09 -6.75074051068247e-08 2.20484132106752e-10 7.43948963889937e-09 -6.94248846321788e-09 -7.93105158488881e-09 1.1251989528655e-08 -2.39090694988106e-08 -3.29144388861975e-09 7.88542997003354e-09 -2.7091910234375e-09 -1.50381438052461e-08 -4.61151443575824e-10 -5.19477604946323e-09 -1.27458655361755e-08 -4.70793880449621e-09 1.33249228320516e-08 -2.29764174266547e-08 2.01668854638564e-09 -3.93882461795079e-09 -4.64592136875679e-10 1.42183768615256e-08 -1.70295033848697e-09 2.24658264594915e-08 -1.22109007131789e-09 -3.40880333477279e-09 -3.97579622120176e-08 1.46180551073616e-09 8.54197341080516e-09 1.80162685094048e-08 -6.97513771260878e-10 2.90302045843527e-10 -2.18544833296646e-08 1.49321588400967e-09 5.46601998965019e-09 -7.29380285603091e-09
"R1021" -1.98714037225176e-09 1.8206573310421e-09 5.82720958963673e-09 -5.90067400848159e-08 -5.73098629756287e-09 -1.49615683148456e-08 5.56630001230449e-08 -2.739097037567e-08 -1.76981168503599e-08 1.78929779124744e-09 5.5783195889204e-09 -4.37198206701757e-08 -3.17474714171748e-09 2.09641857536043e-08 2.68987624362226e-08 9.1050000838016e-09 -3.2681033731186e-10 -7.30734972206378e-09 3.23882090049586e-10 7.46953494802715e-08 5.14073736278753e-09 -1.61942113413513e-09 -3.03715037529414e-09 4.21580275131326e-08 1.26068938535376e-09 -8.43610766277637e-10 -4.13079577322392e-09 -7.43102870415233e-08 -7.44014737302767e-09 -1.55421347318689e-08 2.43879746784443e-09 6.29420167576996e-09 8.42075780266416e-10 1.22985250937009e-09 -1.52375571544539e-09 -1.40030484377042e-09 -1.62863135309688e-10 1.62497700124545e-08 6.07537319245532e-09 -1.26634706258058e-08 -4.74687589317778e-09 1.38222115899381e-09 7.43353394497679e-09 2.07491963669522e-08 -4.74031738306716e-10 4.13704371739043e-09 -2.71601908336199e-09 4.54739250319302e-09 4.05546971657245e-09 1.13616261250992e-09 -4.42807578408996e-09 1.57317441903713e-09 9.85378225024529e-10 -1.76278590611462e-08 -7.76018343886843e-09 -4.40553406236407e-09 -3.36576668203658e-10 -1.65215796374068e-08 1.61915397866857e-09 5.37878955550763e-09 9.23267351319832e-10 1.72918142143447e-08 -4.15197276646953e-09 7.13362492784995e-09 1.68674891512185e-09 -4.04188036096825e-10 4.75959955054121e-09 1.12451004243675e-09
"R1022" 1.67352288121105e-08 -3.29906915160325e-08 1.48583836604275e-07 3.83341681787246e-08 1.65641047549001e-08 -1.89207249337778e-08 1.02184506500608e-07 -8.53303247015395e-08 -1.88242961822544e-09 3.37950279893264e-08 7.89260862694143e-08 -3.71216202621933e-09 -6.85383366172393e-08 3.70931393294891e-08 2.65386283555982e-08 1.07061216788989e-08 8.00427570514091e-08 5.63700847783667e-10 -4.23936619243803e-08 5.14073736279286e-09 9.15014794756004e-07 -2.78762439373891e-08 -6.25725208670126e-07 3.2102716675577e-08 2.23705834136961e-08 -1.64722103437701e-08 5.27010508290082e-08 -3.46276103901961e-07 1.16634690297857e-07 -1.74359242412576e-07 2.95606942123449e-09 -1.59670591075487e-08 -1.65497922516832e-08 -1.63984409618619e-07 -2.42923790108587e-09 1.24683525281983e-08 2.96739693087621e-09 -1.21388586381476e-08 -8.11889304032181e-09 2.69906879161699e-08 2.08923361733466e-08 -3.76236007367466e-08 5.77404796981626e-09 5.07945441655368e-08 -4.19219982649487e-09 -9.8833017910662e-09 2.97898908059492e-08 3.15487977469332e-08 2.70900172887369e-09 2.93332137529306e-08 -6.39731693951922e-09 7.31287760475247e-09 -2.15316890857681e-09 -2.28041095934176e-08 -7.59902699222799e-09 -4.69505775597176e-09 -3.73007016260248e-10 -2.96484884979732e-08 4.51262751758535e-09 9.44747894825506e-10 -5.68097090903557e-09 1.78589293449716e-08 -1.21730355135387e-08 -1.1699229814918e-08 1.84047646268933e-08 -8.01693700024294e-09 -2.53928096475113e-09 1.64438049795396e-08
"R1023" 6.21587932356122e-09 6.01457322257688e-08 -2.50246806711532e-09 -1.24139940434167e-08 1.23901807284417e-08 -2.03998033453985e-08 -1.75919258291688e-08 -5.52362115549185e-09 -3.86620677021945e-08 -1.26044176692507e-09 2.55132614298771e-08 1.79895836294763e-08 5.7331088353516e-09 4.61232002759934e-09 8.78286736571861e-09 -1.22656241027482e-07 2.64278636138448e-08 -1.54213841712274e-09 -1.85058169590698e-08 -1.61942113413435e-09 -2.78762439373869e-08 2.57313395881126e-07 -5.55471176920924e-08 4.27976930146896e-09 -2.54076885293572e-08 2.16684653776455e-08 -1.06649413910234e-07 9.50815897772308e-08 3.15443014853894e-08 -5.64771512815673e-08 -8.67156642760135e-09 -1.58131538502519e-08 -1.2844215845637e-08 -1.83169596412914e-08 -1.93033589577465e-09 -7.10562201465377e-08 -6.78258087336294e-09 1.3608922171692e-08 7.74095146295297e-09 -9.59723298924201e-09 1.25047623435195e-08 -3.31334331638984e-10 -1.70658059346056e-09 -1.16975542423474e-08 -3.78546848609805e-09 4.95777186699955e-09 -7.41625245305427e-09 1.88231882168322e-09 -2.08221938487938e-09 1.91973775017706e-07 -1.19223649053752e-08 -1.23223619288777e-09 1.4137939622144e-10 -1.14959370985335e-09 2.5347808862899e-08 -2.42005814053307e-07 2.43602911888505e-08 8.05974655790059e-09 2.69488806954992e-08 7.5841639924913e-09 5.45690194501968e-08 -4.41155044852345e-08 -1.60792301638724e-08 2.39658243378722e-08 1.35038375078578e-08 4.93703683895893e-10 3.11782236543103e-09 1.27157222769428e-08
"R1024" -2.03108216933029e-09 5.11376748139459e-08 -2.34541527764796e-07 -2.54959034455412e-08 1.02586811630004e-09 1.49585388654195e-09 -3.88925513676247e-08 5.76246418870273e-08 2.01500429084668e-08 -2.38313471611144e-08 -4.55273815385072e-09 -6.06357119651153e-09 4.95130198267534e-08 -3.76672802751135e-08 -6.93755553794619e-09 2.01728596145496e-08 -1.32250336123521e-07 -3.90932221945251e-08 1.0213783013279e-07 -3.03715037529686e-09 -6.25725208670134e-07 -5.55471176920913e-08 7.45437511372293e-07 -2.15438901566789e-08 -2.589494591435e-08 3.2633262932953e-08 -5.36338112061475e-08 1.6393095617625e-07 -8.01889903357481e-08 8.18234986880569e-08 1.7497280036649e-09 -5.13788318103174e-10 3.0820670329748e-08 3.52566915681572e-08 -8.7657248959638e-09 -6.43532803241701e-09 -3.41662966351559e-09 1.64194452207321e-09 6.09685775114143e-09 -2.57102488518003e-08 -2.19432759171739e-08 2.31718395927722e-08 -3.42021658865444e-09 -4.56788287846263e-08 3.9965303366411e-10 5.58713157394711e-09 -1.55041620194826e-08 -1.93659171961245e-08 5.1348114811519e-09 -6.47482717374573e-08 1.35511614948894e-09 -2.830270482585e-09 1.84141296823257e-09 2.50188475127264e-08 -1.16427123933233e-09 5.39897666998314e-08 2.49358150399999e-09 1.64947223086543e-08 -1.07265771431843e-08 -3.91477125233252e-09 9.02914989848486e-09 -2.3815920786893e-09 4.32457214127431e-09 1.25765919843063e-08 -2.62766642263029e-08 1.04181399334989e-08 8.29441496030108e-09 -1.62274854322844e-08
"R1025" -3.6551659180893e-09 6.4459327528361e-09 -2.42260459219515e-11 -1.05262027712413e-07 -1.83470911698616e-09 -2.63651037083148e-08 -2.53866780324463e-08 -5.37825746222672e-09 -1.50120646858154e-07 3.04552404381425e-11 -2.09840520799485e-08 2.23027191859983e-08 1.53981838214932e-08 1.25178941097397e-08 2.27553951305249e-08 -3.81137428497601e-09 -7.63709146590937e-10 8.1607872579944e-09 -8.63772956899585e-09 4.21580275131294e-08 3.21027166755938e-08 4.2797693014735e-09 -2.15438901566725e-08 4.52937989012394e-07 -1.96090501033803e-09 -2.10771870402737e-09 1.92550312902369e-08 -2.82000601920339e-07 -9.45534415867262e-09 2.68193745829429e-08 -2.25415589885682e-09 6.4172044405493e-09 -5.91753973848536e-09 3.31776371089288e-08 4.12059037793628e-09 -1.05165343092916e-08 -6.59940292841583e-09 3.18973113648758e-08 1.58476187775614e-08 -7.86664823573506e-09 3.83705366657139e-08 4.74129699962263e-09 8.38384341266019e-08 -6.83640374947174e-09 -8.34388433182657e-09 -1.43291465963564e-08 -1.00513202629801e-08 -1.08184858444928e-08 -2.91157302191876e-09 -1.00269492480354e-08 -3.86601954275201e-09 1.5629292878422e-10 1.62698731400477e-08 8.40325288684941e-09 -4.97056222617983e-08 -1.95187896350312e-08 2.80378646157544e-08 -1.6078758771848e-07 2.60318466275589e-09 -5.76124709064851e-09 5.79483051561524e-09 7.98558734581242e-08 2.27277580791434e-09 -1.32916023545019e-08 -1.35578328513796e-09 -1.43345499152998e-09 9.37403753088549e-09 -1.15784285514708e-08
"R1026" 3.3002243475969e-09 -9.52499044059898e-08 6.4899211000772e-08 -4.8827129185267e-10 1.62510880656525e-09 5.10702374094639e-09 1.66556220394008e-08 -1.8493288438248e-08 1.50504827117932e-09 -2.30590107490771e-09 -1.09487592683738e-07 3.19179202861069e-09 -1.92300794911859e-07 -1.53469872209116e-08 -4.11256093684971e-09 6.79646544331747e-09 -3.5226366280848e-08 4.83063718087145e-08 3.69238525976205e-08 1.26068938535548e-09 2.23705834136929e-08 -2.54076885293555e-08 -2.58949459143495e-08 -1.96090501033602e-09 3.78386550343487e-07 -3.47276237638733e-08 1.07915377770749e-08 -2.53955727617947e-09 4.94145769892944e-08 -1.7488973263856e-08 5.23287413727044e-08 3.09037608259371e-08 1.01839678232761e-08 -4.58521643483014e-08 -5.26997269900445e-09 1.57702677785379e-08 -9.55616894663919e-09 -5.76782973972483e-09 -4.99583454436636e-09 4.19350155661835e-08 7.31661872650855e-10 -1.40303059154723e-08 -1.61219563421884e-09 6.0461040296805e-09 9.17845428075357e-08 -9.28516991860275e-09 -6.89611688703156e-09 -1.22119352814315e-08 -8.79812482240496e-09 -2.39626822483738e-08 1.59122165554805e-08 -4.09615507966918e-08 -6.21575611479924e-09 2.03563428653229e-09 -9.08877800397947e-09 3.02174847375913e-08 -1.4218797974887e-08 -1.30529353134458e-09 -2.28869412820545e-07 2.40337306445951e-08 5.85582576715343e-08 2.00386251494388e-09 3.67367096510144e-08 -1.13278165521195e-08 3.98269326372663e-08 -1.63291372200302e-08 5.31931779703881e-09 -4.30187750579508e-08
"R1027" 5.93419691903823e-09 2.43723906432809e-08 -4.13001663936714e-08 -3.03502682986338e-09 6.1718622044243e-09 -6.3446313073533e-09 -8.44583648224985e-09 -1.27434208896359e-09 -1.00703143843327e-09 -5.73393996644657e-10 -1.11753799022933e-08 4.42330015960061e-09 3.86705952065264e-08 -6.88085386783696e-09 1.78385700654892e-09 1.96920271375038e-09 1.39167523455696e-08 -9.2061574198927e-09 -6.89484833539158e-09 -8.43610766279742e-10 -1.64722103437869e-08 2.16684653776453e-08 3.26332629329586e-08 -2.10771870402948e-09 -3.47276237638756e-08 2.0541238549424e-07 -1.19093145230252e-07 2.83055431555295e-09 8.24914886452433e-09 -9.05418043619616e-09 -2.37925219068958e-08 1.04907493068686e-08 2.01192217242964e-09 -3.82129248655851e-08 5.42223290004976e-09 5.71660857574447e-10 -1.2067530425503e-08 3.54973498873645e-09 -5.92844916825267e-09 -1.20975405840771e-08 -1.04935059634725e-08 7.39995029466649e-09 -5.66130327128122e-09 -1.43249931407961e-08 -1.66760428574991e-08 1.16776187174252e-09 2.4876900071573e-08 -7.25722628758315e-09 5.32113523535176e-09 7.39665779695314e-09 -4.80679206965543e-09 2.08877235150641e-09 -5.92441291350963e-09 4.63207746506256e-09 -2.38912242405527e-08 -1.03866845381155e-08 1.7863185071729e-08 3.67936299069777e-09 -2.75537646215492e-08 -8.91871653937538e-10 2.68569332326764e-08 7.74941257357764e-09 -7.58973021243807e-09 1.45726601646054e-08 -1.37835925955023e-08 6.25992967707379e-09 3.21842001253052e-09 6.89009520122166e-09
"R1028" -9.78869677948595e-09 -1.77625981358408e-07 -1.20562637060293e-07 -1.68292202719237e-09 -1.01142795480174e-08 1.00440830892184e-08 -1.09881573318536e-08 -1.32806930019416e-08 9.73157285024936e-09 5.85405449672727e-09 -1.57410291247707e-08 -7.38621595600649e-09 -7.36393351013168e-09 3.21022844849867e-08 8.7460786045176e-10 -2.04614792634689e-09 6.7867341491999e-08 2.03633644470083e-08 -2.68211603797276e-08 -4.13079577322701e-09 5.27010508290262e-08 -1.06649413910227e-07 -5.36338112061442e-08 1.92550312902527e-08 1.07915377770713e-08 -1.19093145230213e-07 6.19228553354489e-07 -1.3199585201805e-08 -3.93628098647172e-08 1.57350292136184e-08 5.7538380928994e-09 4.32305297113509e-09 6.74272529981495e-09 3.23749245678804e-08 2.44654506202803e-09 1.52636670834886e-07 5.23646461604804e-08 -5.57485702528586e-09 -1.09877117614146e-08 3.445227032721e-08 -7.62726623780322e-09 -5.55036167318132e-09 7.94209140122584e-09 2.03712792579176e-08 3.33270077184234e-09 -3.10338411288066e-09 1.03396787130688e-08 -1.7354002650669e-08 -1.38429047887661e-08 -7.58494864604242e-08 -2.30965862573835e-08 2.65840434728518e-09 -1.43026552608279e-08 -3.45258346344876e-09 7.11126870311099e-08 9.12772823167351e-08 2.12890157075217e-10 1.02883905222025e-08 -1.6240297893484e-08 1.91137117434479e-08 -3.43479356550655e-07 -1.2327598339287e-08 3.12812468679276e-08 -3.80448826034597e-08 -2.32820392186605e-08 -6.33993369333071e-09 -2.10675868788121e-08 1.43997118378144e-08
"R1029" 7.33880854297183e-09 -1.01116020121684e-08 -5.01809833548434e-08 -2.03909731417489e-08 -2.40074496801831e-09 3.34136748749782e-08 -2.10612766530082e-07 6.80512029100761e-09 3.37990137323673e-08 -2.57277325847341e-08 -1.33363007165115e-08 1.35893383065954e-08 1.28405145496728e-08 3.3348826794888e-09 -2.30864197599241e-08 -1.4131313123698e-07 -5.58615874592076e-09 -7.51615496894223e-10 1.31955308691411e-08 -7.43102870415235e-08 -3.46276103901934e-07 9.50815897772353e-08 1.63930956176216e-07 -2.82000601920378e-07 -2.53955727618099e-09 2.83055431554716e-09 -1.31995852018e-08 8.48937073317218e-07 -4.1228783781808e-08 4.85499011740555e-08 2.30193568908468e-09 -3.20741451721119e-09 -1.68019330936184e-11 4.2683138606771e-08 4.4408726834235e-09 1.18812850192572e-08 1.27488215813043e-08 4.74946384419926e-08 9.8503900064674e-09 -4.15938204414552e-08 -2.46912984621711e-08 3.22508416861994e-08 -7.18233037486402e-09 -8.72572118411205e-08 1.31668018509171e-08 3.42218649917596e-08 -2.50957375369741e-08 -2.81175481425936e-08 4.79767754390794e-09 5.67966029739715e-08 -3.9426572855874e-09 -6.09240632359816e-09 -1.22421264945426e-09 1.44208757962651e-08 3.10549871461315e-08 -2.68607091683929e-08 9.14775434920707e-09 9.3142378640215e-08 6.44779136058102e-09 -1.37034966678826e-08 -2.2771958986788e-08 -1.0640707697811e-07 1.35229237320904e-08 -2.02058275597803e-08 -2.9322606292585e-09 6.63638980687172e-09 -1.43478691094093e-09 -4.4044175108558e-09
"R1030" 4.39421130804204e-08 1.56325245348835e-08 7.91649167872312e-08 1.08749856342192e-08 3.92362759445209e-08 -4.07499104925067e-08 4.75179897039393e-08 1.53333079473271e-07 6.62603975147248e-09 -1.32084361371156e-10 1.24536705153874e-07 5.88469909120194e-09 -1.05582335803194e-07 -3.48169075880439e-07 2.69329438613708e-09 -7.79002304452337e-09 -5.00910289104701e-08 -7.51982814760348e-09 -4.97431947512032e-11 -7.44014737302754e-09 1.16634690297854e-07 3.15443014853872e-08 -8.01889903357502e-08 -9.45534415866609e-09 4.94145769892932e-08 8.24914886452592e-09 -3.93628098647193e-08 -4.12287837817999e-08 3.67400837578635e-07 -9.34480903566699e-08 2.22774305117954e-08 -7.09950719116775e-08 -2.7078881487701e-09 -2.76751709791388e-07 -2.92960991753555e-09 -1.30789742488762e-08 -7.72160023257581e-09 4.892403127732e-09 -9.32729195551662e-09 1.11167987492711e-08 7.80165048272128e-09 -1.36249663288032e-08 -9.05831928881442e-09 -4.62807926385798e-09 -4.01015317474647e-08 3.8624563628924e-09 1.09200238757945e-07 1.1773650526338e-08 -7.00814665798744e-10 2.51231325061288e-08 4.45340391360098e-09 1.48993266364558e-08 3.94409612014732e-10 -6.94012685450837e-09 5.09878366189401e-09 -2.65301860262329e-08 -1.32752482110398e-08 -3.41689078201904e-09 -4.61808084724048e-08 2.03762921168776e-08 3.3016852264067e-08 1.18594236443738e-08 2.69843624028879e-09 8.52795232953944e-09 4.77901118221368e-09 -2.59861119204664e-09 2.26060691095727e-10 -6.95388579004741e-09
"R1031" -9.93474623413874e-08 -7.50434929833759e-09 -9.05902969940722e-09 -2.94997679834836e-09 -1.02034425299512e-08 -4.73163213916155e-08 -3.14663153462501e-07 7.76644476238068e-08 3.63219353302802e-08 1.74658153228449e-08 -3.40323199126105e-08 8.24363249768459e-09 -1.30116713203979e-09 3.95518838215463e-08 3.0039941528158e-08 -6.97493376493263e-10 -5.58900625294048e-09 5.69385991582275e-09 1.37387099991407e-08 -1.55421347318661e-08 -1.74359242412573e-07 -5.647715128157e-08 8.18234986880543e-08 2.68193745829637e-08 -1.74889732638548e-08 -9.05418043618812e-09 1.57350292136253e-08 4.85499011740409e-08 -9.34480903566484e-08 4.96061154145884e-07 -3.61097083574522e-09 1.3536541823163e-08 -1.02500639447797e-07 7.43863932987377e-08 9.84300952287641e-09 9.30493459571583e-09 3.96479154570965e-09 5.75711384137591e-09 -6.99116746372573e-09 -7.12144248389302e-09 1.30868268643305e-08 1.15733486550518e-08 -1.83274425332639e-08 9.70492293487269e-10 -2.30768926028233e-08 -4.07602485573211e-09 2.77527525247935e-08 -8.57034506647687e-09 -8.11754712811556e-10 -1.69404210696089e-08 5.72680644466563e-10 2.68781666403812e-10 3.90304582235676e-09 2.27980756165086e-09 -2.97702932962546e-08 4.89539341343376e-08 1.15980220932188e-08 -1.43365298231182e-09 5.11048244904118e-09 -2.08946208364869e-08 -8.18650979040513e-09 -9.8975961549996e-09 -4.00762449301445e-09 -1.28271468451871e-08 9.44228631911581e-09 6.46008051195577e-09 8.81686857777764e-09 2.30757596566496e-10
"R1032" -4.4242983550909e-09 -6.82994926145957e-09 1.38311490384457e-08 5.86205658346245e-10 6.26109478714414e-10 -1.63550199313466e-08 4.26109356882698e-09 1.58629609564454e-08 5.27139227323312e-09 -1.10747731004931e-09 6.08013756305495e-08 4.58466664494149e-09 -1.30839085789629e-07 -1.4804648159553e-08 8.37092492124606e-09 3.50632992134864e-09 -1.66278553876529e-08 -2.87419847396224e-08 9.77896172320862e-09 2.43879746784474e-09 2.95606942123105e-09 -8.67156642759893e-09 1.74972800366143e-09 -2.25415589885659e-09 5.23287413727055e-08 -2.37925219068878e-08 5.75383809289161e-09 2.30193568907788e-09 2.22774305117942e-08 -3.61097083573936e-09 1.93870123392437e-07 -1.58987831804353e-08 8.58044512759434e-09 -4.21834722634425e-08 -1.05351597983384e-09 -1.78645020608698e-08 1.52509660182298e-08 -6.86963373715941e-09 -2.21460004693702e-08 3.06472810733154e-08 3.59435391986237e-09 -8.56970893175225e-09 2.52020563316781e-10 -7.50483024137537e-10 5.48305529865112e-09 -1.37647446491073e-08 7.35617261948002e-08 -1.72272271301695e-08 -7.28471336369113e-09 -9.24032706805817e-09 1.03410667828828e-08 1.25176724532199e-08 -6.21305810670084e-09 5.5321039079477e-09 1.97165082332043e-08 1.30138771846626e-08 -3.87209020931237e-08 -3.48602832599783e-09 -1.96073688160983e-08 1.22470637457243e-08 6.59303314838861e-09 7.95662866675201e-09 3.73045224333352e-08 -1.0005172436734e-08 -1.04850981999034e-07 -3.30480137775186e-09 -9.52915226478276e-09 -8.37522501822137e-09
"R1033" 5.75574200876704e-10 -2.61516725030315e-09 -8.95008088496527e-09 -4.25930816967506e-09 -6.14791895133175e-08 3.22469181343156e-09 2.07191965444546e-09 -6.58797900940544e-08 -1.33572604970156e-08 -1.93204358641856e-10 -1.82021670267301e-07 5.56549489427373e-10 9.25080095230804e-08 5.709397312379e-08 7.73823209665756e-09 7.96523917988442e-09 2.67907933323008e-09 4.1499175236623e-08 -1.30829772457178e-08 6.29420167577023e-09 -1.59670591075468e-08 -1.58131538502534e-08 -5.13788318106088e-10 6.41720444054573e-09 3.09037608259401e-08 1.04907493068692e-08 4.32305297113437e-09 -3.20741451721115e-09 -7.0995071911679e-08 1.35365418231638e-08 -1.58987831804343e-08 1.19364327969941e-07 -1.76286857160433e-08 1.35342336408128e-07 2.97702416373317e-09 -1.05596231893779e-08 -9.13885158729227e-10 -2.82824720353777e-09 1.11997362013021e-08 -5.53657596772855e-09 -6.09797713606613e-09 1.18360949688259e-08 1.53859396292447e-08 4.67056969034891e-09 3.11716120255942e-08 -1.02354458247937e-09 -7.76271395314095e-08 -1.38475647936254e-08 -4.05272147111168e-09 -3.48341131900059e-09 -1.60447286294329e-09 -5.4898740915607e-09 -2.22540726545835e-09 4.72070453696446e-10 -1.4250832068371e-08 3.23593801571896e-09 -1.62004962177119e-09 -7.47473965125849e-10 -1.8857445598815e-08 3.40458050070364e-09 2.07939689704214e-08 4.18896226539849e-10 -4.49210802166287e-09 -4.86674026200765e-09 -1.44164909148442e-08 -1.14518170555692e-09 8.76070191256365e-09 3.2660412897324e-09
"R1034" -2.09187726812162e-08 1.23767321198864e-08 -1.74606685781858e-08 4.63954133903666e-09 1.42976933080408e-08 2.28207688774123e-08 6.84200875678229e-08 -3.08204830713626e-09 1.51103335277615e-09 -4.86367359298721e-09 7.28303901653037e-08 1.91220363253278e-09 -4.32324963875886e-08 6.93406958964658e-09 -1.73217160793621e-08 6.6715607612409e-09 2.99870044986138e-08 -2.30812989210545e-08 -7.63888023136229e-09 8.42075780264861e-10 -1.65497922516774e-08 -1.28442158456357e-08 3.08206703297471e-08 -5.91753973848486e-09 1.01839678232757e-08 2.01192217242937e-09 6.74272529981261e-09 -1.68019330990225e-11 -2.70788814876839e-09 -1.02500639447787e-07 8.580445127589e-09 -1.76286857160432e-08 1.15371475494556e-07 -1.13066376656515e-07 2.84789484843481e-09 -1.02595259237473e-08 3.02334408055957e-09 -7.07464735408831e-09 -2.79394060330282e-09 6.57036718534656e-09 -6.94987134474462e-09 -7.22456905583948e-09 8.00712177306195e-09 -1.45557596951545e-09 9.93961376253984e-10 -2.16063095257737e-09 2.72197389758166e-08 -1.70129574555467e-09 -5.52039275059611e-10 -6.84161824770711e-09 -4.62744176636031e-09 -3.00124358844404e-10 -5.65865075114526e-09 2.93810208050223e-09 7.67829334271749e-09 8.04292248634555e-09 -1.19012077406332e-08 -2.03476484608276e-10 -1.2699385276573e-08 1.28869745872543e-08 3.76904459381562e-10 3.39093124148709e-09 1.40968100225174e-08 1.26875034257442e-09 -2.76306169621316e-10 -5.23406141742874e-09 -8.03310863631469e-09 4.36956396100791e-09
"R1035" 1.53435622809413e-08 -4.36514361265884e-08 -4.99818359838201e-08 -1.57559269920214e-08 -1.00296977098429e-07 4.97678560155828e-08 -1.87681494777319e-08 -8.8444978859777e-08 -6.70536975351033e-08 1.31972234136677e-09 -3.69929921986048e-07 -1.22271655287032e-09 2.74893745065493e-07 1.73952881300265e-07 -2.31921506710854e-08 1.32407699173681e-09 -2.00649228865297e-08 9.52555581474929e-08 -6.75074051068162e-08 1.22985250936855e-09 -1.63984409618619e-07 -1.83169596412925e-08 3.52566915681614e-08 3.31776371089276e-08 -4.58521643483065e-08 -3.82129248655893e-08 3.237492456788e-08 4.2683138606774e-08 -2.76751709791396e-07 7.43863932987334e-08 -4.21834722634427e-08 1.35342336408124e-07 -1.13066376656524e-07 6.16555693374884e-07 -7.08496735460323e-09 2.82729106177451e-08 7.53933601999979e-09 1.11277042308086e-08 1.40194532116512e-08 -1.51829359767048e-08 -1.13766789599489e-09 2.73810778129897e-08 1.60044520536957e-08 1.18376264053018e-08 7.71886501745127e-08 1.19255938436052e-08 -2.49684440917601e-07 -2.532036378879e-08 8.73439842827744e-10 -1.73829280224751e-08 4.4093415973504e-09 -2.18476366842641e-08 1.4068008019767e-08 -1.20987363994001e-08 -8.56391340569012e-09 1.94835139572685e-08 1.35153394853963e-08 6.15927928208708e-09 6.07674177333281e-08 -3.98508475880539e-08 -2.14331186924346e-08 -2.21152793377467e-08 -1.48488340334248e-08 -1.02951946622671e-08 -2.84258312291686e-08 1.49835307471931e-08 1.12491142466503e-08 1.3397105467117e-09
"R2001" -1.83229104610221e-09 -1.4036160861492e-09 -1.77732128064391e-09 -3.61350348991948e-09 -4.76149890435089e-09 -1.38139009956888e-09 -1.58573456796115e-08 1.14864436846915e-09 8.74938358684586e-09 3.97191017511089e-09 -8.49103815263473e-10 -2.49615329406742e-10 5.19152745893552e-09 1.90161143845272e-09 1.37999627969916e-09 2.18862924673305e-09 5.78714796079307e-09 1.3784072542893e-09 2.20484132103741e-10 -1.52375571544463e-09 -2.42923790109114e-09 -1.93033589577683e-09 -8.76572489596591e-09 4.12059037792734e-09 -5.26997269900431e-09 5.42223290005469e-09 2.44654506202489e-09 4.44087268341306e-09 -2.92960991753475e-09 9.84300952287286e-09 -1.05351597983257e-09 2.97702416373422e-09 2.84789484843463e-09 -7.08496735460385e-09 1.54983736414169e-07 6.32803045336418e-09 -1.06180183633904e-08 3.01692113724645e-10 -1.18254681070317e-09 -1.98492833484945e-08 -1.78729684218891e-08 5.72557804165554e-08 -1.46726079777942e-08 -3.05487686576399e-08 -1.06478097262055e-08 5.39268679722445e-11 -9.47668033679477e-10 -1.49852839729885e-07 1.88031941152661e-09 -1.83674540414607e-08 2.76025731187221e-09 -3.32197188902027e-09 -1.30264262215898e-08 1.36755349998053e-08 1.25826161940415e-08 1.48529706235958e-08 4.59461936924827e-08 5.52889116845502e-09 2.8113655929323e-09 1.5637823759098e-08 -9.80103614646075e-09 1.09491948596962e-08 3.496330665664e-08 -6.17965694701878e-08 -8.98665703050205e-10 1.5516150180778e-08 -3.14294777304528e-08 1.14097453022302e-08
"R2002" 6.12376591755171e-09 -1.53253781464069e-07 -3.34639781522864e-08 6.06080480050408e-09 3.8758199093997e-09 -4.85420655734741e-09 -3.37791144265204e-09 1.43059622088026e-08 -2.6961225591673e-09 -1.83288674628081e-09 5.00144698801197e-09 3.17005645522716e-09 2.34845732003875e-08 -3.12766307971778e-10 -3.03029332274461e-09 1.3919183463348e-08 1.80056250339402e-08 -7.88715057277774e-09 7.43948963890309e-09 -1.40030484377304e-09 1.24683525281997e-08 -7.105622014654e-08 -6.43532803241976e-09 -1.05165343092894e-08 1.57702677785394e-08 5.71660857567181e-10 1.52636670834891e-07 1.18812850192588e-08 -1.30789742488772e-08 9.30493459571977e-09 -1.78645020608731e-08 -1.05596231893754e-08 -1.02595259237452e-08 2.82729106177442e-08 6.32803045336407e-09 2.5392069474816e-07 3.00977016130099e-08 -3.19004793866842e-09 -3.24942718523349e-09 3.47634307325748e-08 -7.19007365537872e-09 3.07986874059075e-09 2.27381098915839e-10 7.69155643142276e-09 1.87924598482351e-08 -5.54681294620101e-09 -4.59717257114279e-08 -1.65917218585549e-08 -1.99241062229312e-08 -4.62557416986191e-08 -3.67707133395887e-08 -5.03400526630437e-09 2.14201098937459e-08 -1.83702022806735e-09 6.411156208541e-09 8.04159584507465e-08 7.80031035137603e-08 9.33095378857264e-09 -1.60524407494957e-08 -3.46269036595791e-08 -3.12563506335141e-07 -1.54284270737288e-08 -5.02287427881468e-09 -2.18617609671715e-08 9.06998774098458e-09 -9.13881395000548e-10 1.06071030374767e-08 -1.23476353007567e-09
"R2003" -2.38449249713975e-09 -1.72391373331811e-08 4.20393743638787e-10 -3.16094268483514e-09 -7.77763028882113e-11 -4.29931180658167e-09 -2.8567553527485e-09 3.80949242572482e-09 6.91174723009404e-09 -4.61299631518632e-09 5.81114758629381e-09 7.13993314305609e-10 -7.67752189693513e-09 6.21079996881854e-09 1.4767985594685e-09 -1.66537552606276e-08 5.71684306127477e-09 -2.69563119799346e-09 -6.94248846321805e-09 -1.62863135306652e-10 2.96739693088192e-09 -6.78258087336358e-09 -3.41662966351211e-09 -6.59940292842066e-09 -9.5561689466396e-09 -1.20675304255059e-08 5.23646461604738e-08 1.27488215813041e-08 -7.72160023258008e-09 3.96479154571031e-09 1.52509660182256e-08 -9.13885158728726e-10 3.02334408056194e-09 7.5393360199952e-09 -1.06180183633949e-08 3.00977016130069e-08 1.59713344125533e-07 -2.6631883598337e-09 -2.09720796646817e-09 6.54436193376903e-09 5.53535247640124e-09 -1.92495401335971e-09 -1.55229857607131e-08 -1.27477885996521e-09 -1.36567810658748e-08 -8.59003253534667e-10 1.10152877395966e-08 -2.19788903743256e-08 -2.92663419900195e-09 2.80414167628066e-08 -3.44426560804212e-08 9.83717183682556e-09 1.35896883278163e-08 7.52721567821818e-09 2.34623104255996e-08 1.39584966804562e-08 -1.15571505788068e-07 2.6934763299344e-09 1.60180774543651e-08 -3.60926450585314e-09 -1.52784161489828e-07 -2.21883862606221e-08 5.52984446573474e-08 5.33775120570213e-09 -5.08655593687207e-09 -2.78323194767696e-09 -3.26573223974963e-09 4.2589570920869e-09
"R2005" 9.4685175300295e-09 2.19114015334744e-09 -5.30460432441399e-09 -9.30300953084749e-08 2.73005595346943e-09 -6.76076818540289e-10 -2.32936377739371e-08 4.40136598108081e-09 -1.72435326675285e-08 1.96759353861088e-09 -2.15980781102974e-09 -6.02645754120094e-09 1.49715008990108e-08 -1.33836255928687e-08 2.20891090838522e-10 -2.00429152756532e-08 4.74120955488469e-09 1.34155091147944e-09 -7.93105158489516e-09 1.62497700124532e-08 -1.21388586381463e-08 1.36089221716903e-08 1.64194452207023e-09 3.18973113648662e-08 -5.76782973972472e-09 3.54973498873809e-09 -5.57485702529263e-09 4.74946384419716e-08 4.89240312773095e-09 5.75711384137211e-09 -6.86963373716001e-09 -2.82824720353658e-09 -7.0746473540847e-09 1.1127704230808e-08 3.01692113733306e-10 -3.19004793866957e-09 -2.66318835983685e-09 1.30488106632827e-07 2.02483757030669e-08 -3.54734971799026e-08 1.6902845626911e-08 1.97479028753262e-08 1.61152373487914e-08 -4.25637193020673e-08 -1.23525820315623e-09 3.30097177221511e-08 -1.76164885819669e-08 -7.43964933116599e-11 -7.19799774984771e-09 2.68175796530482e-08 -1.93993287236951e-09 7.83364037214066e-09 -2.33203415171045e-09 -4.81351915697073e-08 3.33959814470669e-09 -1.24280907386309e-08 1.26819167107392e-08 -3.51532538720092e-08 6.55747186948496e-09 3.11906799816993e-09 6.66420030740374e-10 -1.18023168470802e-08 -1.38656070183561e-09 -1.57063088056448e-08 -2.38641085713545e-10 -2.87649970934152e-10 1.79324594112452e-09 -1.59174227058119e-09
"R2006" 2.55594044401334e-09 9.34496601121424e-09 -1.7464419263681e-09 -1.2464693402862e-08 -5.56289139187313e-09 1.52210620883145e-08 -7.66446593510897e-09 -3.01333963556476e-08 -5.66481923783044e-09 -1.90785421891699e-09 -3.21475083587081e-08 -1.43284027040806e-08 1.24241029933395e-07 2.76306583257304e-08 -1.62185430796961e-09 -1.29402344586587e-09 -2.28945275946501e-09 4.82434216013361e-09 1.12519895286563e-08 6.07537319245614e-09 -8.11889304032553e-09 7.74095146295386e-09 6.09685775114481e-09 1.58476187775616e-08 -4.99583454436462e-09 -5.92844916825072e-09 -1.09877117614154e-08 9.85039000646731e-09 -9.32729195551572e-09 -6.99116746372482e-09 -2.21460004693691e-08 1.11997362013021e-08 -2.79394060330276e-09 1.40194532116528e-08 -1.182546810703e-09 -3.24942718523403e-09 -2.0972079664681e-09 2.02483757030665e-08 1.92712768388373e-07 -1.94169428378564e-07 1.38488438979595e-08 1.00431825144641e-07 1.76587740236977e-08 1.54647729984752e-09 6.47490826144392e-08 4.79320137994954e-08 -1.89004825851032e-07 -9.82537603786552e-09 -1.53074698532858e-08 6.9107192234735e-09 7.18575674800637e-09 -1.52453491297364e-08 2.08997571505332e-08 -2.58121965886423e-08 -3.63004012029766e-08 -9.64459198149281e-09 1.88915692562633e-08 -2.14544661963114e-08 3.2846174721988e-08 -1.97755699620975e-08 6.15526362987673e-09 4.12947033380133e-09 1.07594427505137e-08 -1.48759144175061e-08 -5.78416859005129e-09 -5.08551946466469e-08 4.84235059123317e-08 -6.3136883481622e-08
"R2007" 5.69047845133542e-10 -4.07861600018236e-08 1.32128689276686e-08 2.53036174604778e-08 1.67996124538948e-09 -4.53525168672659e-08 6.25570786691069e-09 4.79051210867051e-08 1.18061051195938e-08 1.92072836772596e-08 2.35191614862054e-08 3.46953161463617e-08 -1.46422954098048e-07 -3.8709785694022e-08 1.5167907022549e-08 1.46175509316621e-08 7.52905379873356e-09 8.1202861064062e-09 -2.39090694988112e-08 -1.26634706258048e-08 2.69906879161688e-08 -9.59723298924072e-09 -2.57102488517963e-08 -7.86664823573235e-09 4.19350155661823e-08 -1.20975405840765e-08 3.44522703272112e-08 -4.15938204414529e-08 1.11167987492742e-08 -7.12144248389179e-09 3.0647281073314e-08 -5.53657596772855e-09 6.57036718534675e-09 -1.51829359767056e-08 -1.98492833484966e-08 3.47634307325745e-08 6.54436193376793e-09 -3.5473497179903e-08 -1.94169428378562e-07 8.00196820873358e-07 7.59320710053926e-09 -4.10846891028614e-07 4.34289073573514e-08 -3.76836825051796e-09 1.14576329339266e-08 -1.08930625037611e-07 1.7201789293848e-07 8.18330670760305e-08 -2.32002097996562e-07 -2.28210489997329e-09 2.96302572198453e-11 1.56457600714543e-08 3.1962836582063e-09 4.16062809194247e-08 1.02634517464148e-07 -1.30127193178106e-08 -5.90585465328485e-08 -3.94013028275342e-08 -4.93795067189929e-08 -2.11311215497661e-08 -2.38645366808542e-08 2.7432508216232e-08 -4.47497794177125e-08 1.11219020609728e-08 1.18481646422676e-08 -1.03679846445164e-07 -7.01127486330323e-08 5.98339714945392e-08
"R2008" -2.92587706676498e-09 6.98872579920686e-09 3.21521027491322e-09 -8.29163077986919e-09 7.50920195834190e-09 -5.01826617589902e-09 -1.41041041566932e-08 1.47999171677589e-08 1.26856626606248e-08 1.25126535465915e-09 -3.65894535015666e-09 3.65081987896444e-09 1.01847262665103e-08 -7.08053615889358e-09 -2.38984560520512e-09 -8.97240926563309e-09 3.61608497543357e-09 4.0930011685605e-09 -3.29144388861713e-09 -4.74687589317963e-09 2.08923361733473e-08 1.25047623435162e-08 -2.1943275917173e-08 3.83705366657288e-08 7.31661872651989e-10 -1.04935059634592e-08 -7.62726623780001e-09 -2.46912984621516e-08 7.80165048272009e-09 1.30868268643289e-08 3.59435391984912e-09 -6.09797713606495e-09 -6.9498713447454e-09 -1.13766789599799e-09 -1.78729684218837e-08 -7.19007365537779e-09 5.53535247640487e-09 1.69028456269129e-08 1.38488438979595e-08 7.59320710054008e-09 3.23897348159238e-07 -4.46269402700101e-08 -3.71072399178452e-08 -5.30293346996277e-08 -1.01928945087507e-08 -4.43725440388748e-09 -1.16177807100819e-08 9.69381967892325e-09 -4.93498616732171e-10 1.71269777209016e-08 3.01613434398246e-09 -6.45755848423815e-09 7.58452821798107e-09 9.17548620006521e-09 1.4314191876681e-07 6.94174682121645e-09 -5.06559975325295e-08 -3.17512034418476e-08 9.91700199934537e-09 -8.21014419673574e-09 -4.44643733541092e-09 -9.87646792418673e-08 2.02629903027191e-09 -1.59327531320953e-07 4.39184582679504e-09 -5.11573313228787e-09 -9.29939875039997e-09 4.28155158192716e-09
"R2009" -3.26953892002642e-09 6.51763199370211e-09 -1.26674669764712e-08 -1.60505842292479e-08 -9.62310716486457e-09 1.15719451429673e-08 -1.07802094469504e-08 -1.53509413968717e-08 6.6885902815295e-09 -1.84509926479576e-08 -2.49162291997142e-08 -1.28555481472311e-08 5.1262857235469e-08 1.49638140092442e-08 -3.11315812692148e-09 -8.06792492376419e-09 -4.16881275533579e-09 -3.14079524636261e-10 7.88542997002214e-09 1.38222115899252e-09 -3.76236007367484e-08 -3.31334331641081e-10 2.31718395927737e-08 4.74129699961975e-09 -1.40303059154703e-08 7.39995029467066e-09 -5.5503616731821e-09 3.22508416861966e-08 -1.36249663288061e-08 1.15733486550499e-08 -8.56970893174569e-09 1.18360949688252e-08 -7.22456905584005e-09 2.73810778129921e-08 5.72557804165663e-08 3.07986874059115e-09 -1.92495401335448e-09 1.97479028753272e-08 1.00431825144642e-07 -4.10846891028619e-07 -4.46269402700185e-08 4.30296639379609e-07 1.06975061644863e-09 -3.20507869373747e-08 -1.19206896712313e-08 4.96990022065271e-08 -6.51750413020178e-08 -2.87061830730277e-07 5.19549730342948e-08 -4.62889091091561e-09 3.69844184122653e-09 2.55351688885833e-08 -1.33356709609211e-08 -8.34092177769171e-09 -7.49378443263905e-08 1.0122707945276e-08 4.87012911370315e-08 -9.04112116747459e-09 2.25081237249295e-08 -2.08035961655912e-09 -8.31552096454771e-09 2.04390351006684e-08 7.63552603467493e-08 -1.82121199640311e-08 -5.96630069548492e-09 6.86988670389452e-08 5.30513510305632e-08 -5.14276301691007e-08
"R2010" -1.65300799025803e-08 -8.05027342898277e-09 2.05340205086858e-10 -6.84473544393144e-09 -1.69509438407364e-08 -5.34016626661906e-08 6.05108931969907e-08 -2.51635589599536e-09 -2.10367001396719e-07 -2.83707242869465e-08 -8.79661405943873e-09 4.69691733686017e-08 8.95085760029705e-10 1.54784957975461e-08 4.27380001715762e-08 3.72540448113146e-08 -1.18583959410613e-09 3.68389720098829e-09 -2.70919102343783e-09 7.4335339449751e-09 5.77404796981517e-09 -1.70658059346249e-09 -3.42021658865042e-09 8.38384341266004e-08 -1.6121956342164e-09 -5.66130327127696e-09 7.94209140123143e-09 -7.18233037487234e-09 -9.05831928881508e-09 -1.83274425332602e-08 2.52020563317386e-10 1.53859396292426e-08 8.00712177306277e-09 1.60044520536954e-08 -1.46726079777961e-08 2.27381098916797e-10 -1.55229857607132e-08 1.611523734879e-08 1.7658774023697e-08 4.34289073573497e-08 -3.71072399178371e-08 1.06975061644968e-09 3.31625976693747e-07 -1.4618566452484e-09 1.52394297665732e-08 -1.43784532809425e-08 -6.63139014612731e-09 8.7559592302317e-09 -5.02775310702854e-08 -1.39994345007828e-09 3.43379602275253e-08 1.01496415461665e-08 -6.80071104485407e-09 -1.39114834915478e-08 3.05959358253887e-08 -9.96878043478454e-08 3.61809271850065e-09 -1.73853623669291e-07 3.23618241855915e-09 -2.0585862306576e-08 3.23971205740869e-08 1.18450231587438e-07 3.36749637079733e-08 -4.1557597978723e-08 -8.78170252814844e-09 -2.12727186780953e-08 -3.84662741186017e-08 -2.9697858050208e-08
"R2011" -4.7341412728921e-09 -8.01052210761468e-09 1.58124245614226e-08 4.4533155903626e-08 -2.12851382563073e-09 -1.40988338046667e-08 1.42263694269594e-09 -7.79201458164327e-09 -1.46032911683772e-09 -3.60254280177633e-08 -6.30880050193236e-09 1.42254395177386e-08 6.01419766316758e-09 2.26996892763478e-08 2.56182615973614e-09 1.40491656675221e-08 4.71156301316488e-09 1.03544466196899e-08 -1.50381438052469e-08 2.07491963669522e-08 5.07945441655252e-08 -1.16975542423463e-08 -4.56788287846217e-08 -6.83640374947764e-09 6.04610402968553e-09 -1.43249931408035e-08 2.03712792579264e-08 -8.72572118411288e-08 -4.62807926385632e-09 9.70492293488279e-10 -7.5048302412838e-10 4.67056969035039e-09 -1.45557596951242e-09 1.18376264052972e-08 -3.05487686576393e-08 7.69155643142166e-09 -1.27477885996246e-09 -4.25637193020712e-08 1.54647729984796e-09 -3.7683682505175e-09 -5.3029334699647e-08 -3.20507869373703e-08 -1.46185664525005e-09 3.09656813932079e-07 2.05958696442969e-08 -3.81408895691041e-08 -2.50739152880789e-08 3.47977646335501e-08 2.20624103569719e-08 -9.38404422740207e-09 -1.35398274779726e-09 -3.31705236883993e-09 3.2941144173485e-09 -9.53679901953638e-08 1.68421587920925e-08 -6.08401828828636e-09 -4.98470514628454e-09 5.3574373191666e-08 4.29780002981513e-09 -1.26039817313022e-08 -5.16344971296482e-09 -6.05843098630832e-08 1.14155868778113e-08 2.28990308686607e-08 -6.60249959814664e-09 -3.36116840320458e-09 -4.11348612271314e-09 -4.03790950928921e-09
"R2012" 1.00236344326738e-08 -2.14119244102053e-08 -7.6411158115554e-09 1.41240077057305e-09 -2.09818151526592e-08 2.43178592129654e-08 1.49730229203243e-08 -2.78374047344648e-08 -7.34972477243863e-09 -1.66565615200748e-09 -6.83360460231634e-08 2.63104122042326e-09 7.68390884528461e-08 3.36094198002739e-08 -1.45259393645333e-08 -9.9182480502841e-10 5.91174216283968e-10 7.47450136145828e-09 -4.61151443586628e-10 -4.74031738306983e-10 -4.1921998264967e-09 -3.7854684860983e-09 3.99653033668422e-10 -8.34388433182481e-09 9.17845428075312e-08 -1.66760428575013e-08 3.33270077184096e-09 1.31668018509144e-08 -4.01015317474626e-08 -2.30768926028241e-08 5.48305529865642e-09 3.11716120255931e-08 9.93961376252229e-10 7.7188650174511e-08 -1.06478097262094e-08 1.87924598482349e-08 -1.36567810658683e-08 -1.23525820315585e-09 6.47490826144401e-08 1.14576329339264e-08 -1.01928945087464e-08 -1.19206896712288e-08 1.52394297665745e-08 2.05958696442967e-08 2.36066309894297e-07 -7.96556781521849e-09 -2.07268756796165e-07 1.00210927896644e-08 -1.21579338623231e-08 -5.47467159072252e-09 1.27085493061041e-08 -6.43196530333481e-08 6.94768722616744e-09 -2.56914537985853e-09 -1.35323442177552e-08 3.84675773654232e-09 2.56197270326913e-08 -6.11241444116528e-09 -6.34444783248743e-08 -5.48233305235013e-08 9.81549856745509e-09 2.78150896987142e-09 1.14143503580573e-08 -1.02926994902613e-08 -2.97914035779405e-08 -6.49854568450014e-08 9.94895348881232e-09 -3.47339035405741e-08
"R2013" 7.14878845207531e-09 5.8016855795818e-09 -6.1233597419828e-09 -1.93752777317911e-08 -6.17840925775732e-09 3.02286403731636e-08 1.4042969473183e-09 -1.046936917328e-08 5.50555809768235e-10 1.37362195050711e-08 -3.66673137584868e-09 -3.73513695815575e-08 2.70805426401034e-08 -8.0528164070275e-09 -2.17784202764997e-09 -6.6074039520189e-09 3.24263272069339e-09 2.5871496137409e-11 -5.19477604946491e-09 4.13704371738929e-09 -9.88330179107144e-09 4.95777186699993e-09 5.58713157394292e-09 -1.43291465963632e-08 -9.28516991860425e-09 1.16776187174373e-09 -3.10338411288301e-09 3.42218649917683e-08 3.86245636289099e-09 -4.07602485573082e-09 -1.37647446491096e-08 -1.02354458247943e-09 -2.16063095257805e-09 1.19255938436052e-08 5.3926867973585e-11 -5.54681294620054e-09 -8.59003253539036e-10 3.30097177221497e-08 4.79320137994944e-08 -1.08930625037614e-07 -4.43725440388978e-09 4.96990022065257e-08 -1.43784532809435e-08 -3.81408895691055e-08 -7.96556781521543e-09 7.9879575441802e-08 -3.33937852005653e-08 3.29925542570907e-09 1.18874146762591e-09 2.41713571893593e-09 -3.48603828177615e-10 9.49234730677217e-11 1.05153132902478e-09 -3.52022140172458e-08 -2.21089084032648e-08 3.77720387887508e-09 1.52575905970399e-08 1.03428427888848e-08 1.31129486418206e-08 -1.55718956006941e-09 -1.97494408228347e-09 4.05373149541468e-10 -6.95701117324137e-09 5.16123911237923e-09 5.63673459421833e-09 7.0245519037766e-09 1.58738913547884e-08 -9.75085393165217e-09
"R2014" -1.6073235911535e-08 1.37678403235088e-08 3.29335450978673e-08 8.06064457741243e-09 4.52715047123802e-08 -4.71263653476896e-08 -6.21331978227867e-09 6.39374849037566e-08 1.79548247929127e-08 6.61186211948401e-10 2.26609510517876e-07 1.67209220790093e-08 -4.33982081197086e-07 -8.61561493321648e-08 2.10376972532289e-08 9.16193999495846e-09 -2.3539986351314e-09 -3.10307022362193e-08 -1.27458655361754e-08 -2.71601908336126e-09 2.97898908059466e-08 -7.41625245305528e-09 -1.55041620194774e-08 -1.00513202629794e-08 -6.89611688702999e-09 2.48769000715683e-08 1.03396787130647e-08 -2.50957375369737e-08 1.09200238757944e-07 2.77527525247915e-08 7.35617261947999e-08 -7.76271395314091e-08 2.72197389758182e-08 -2.49684440917601e-07 -9.47668033679438e-10 -4.59717257114277e-08 1.10152877395979e-08 -1.76164885819668e-08 -1.89004825851031e-07 1.72017892938481e-07 -1.16177807100839e-08 -6.51750413020196e-08 -6.63139014612745e-09 -2.50739152880784e-08 -2.07268756796166e-07 -3.33937852005678e-08 5.24948202639627e-07 4.46958575248386e-09 -1.80915754280712e-08 -1.58439301451145e-09 1.080134617838e-08 4.70302402509479e-08 -8.00418024169017e-09 2.40177526195423e-08 2.47078735951645e-08 -3.14354199868998e-09 -4.51634097299833e-08 7.40590952884618e-09 -3.96066479001219e-08 4.78681339074898e-08 3.4571342021571e-08 1.81942239361277e-08 4.61464756657356e-08 2.71016455981308e-08 5.88380999477143e-08 3.39589805920646e-08 -4.37034258387457e-08 1.02116824551936e-08
"R2015" 1.06716758281487e-08 1.207892794548e-08 9.34592984446712e-09 8.37896429825553e-09 1.43516812693116e-08 -3.80535276945524e-09 8.02723809019079e-09 -7.49559005916196e-09 -1.26424905765673e-08 1.25295945661394e-08 1.71037581061116e-08 -7.87798824866442e-10 9.82917725720567e-09 -6.24970046078322e-09 2.70686157684699e-09 1.37072650774576e-08 4.16698513111265e-09 8.17152372405309e-09 -4.7079388044985e-09 4.54739250319418e-09 3.15487977469194e-08 1.88231882168369e-09 -1.93659171961266e-08 -1.0818485844501e-08 -1.22119352814306e-08 -7.25722628758929e-09 -1.7354002650665e-08 -2.81175481425942e-08 1.17736505263397e-08 -8.57034506647288e-09 -1.72272271301768e-08 -1.38475647936261e-08 -1.70129574555718e-09 -2.53203637887864e-08 -1.49852839729886e-07 -1.65917218585541e-08 -2.19788903743195e-08 -7.43964933096084e-11 -9.82537603786950e-09 8.18330670760258e-08 9.69381967891745e-09 -2.87061830730268e-07 8.75595923022991e-09 3.47977646335476e-08 1.0021092789656e-08 3.29925542571118e-09 4.46958575248323e-09 6.25964237766954e-07 2.07327717206248e-08 8.99552640833688e-09 2.84724647181967e-08 -3.60492508560659e-08 1.61260570939192e-08 -2.01054122454078e-08 3.76642025351553e-08 -2.18100234479646e-08 -4.296562207109e-08 1.67849048445675e-08 -5.23209232124066e-09 -7.21580465899483e-09 3.81655012068827e-08 -2.95877770228857e-08 -3.36704758793896e-07 9.86436704082851e-08 -1.24370717928737e-08 -4.53387309695471e-08 9.84130052166914e-09 3.08147289536526e-08
"R2016" 6.81189812306707e-10 1.78891640549791e-08 -2.39017494944261e-10 2.63160917747833e-09 8.19228960753956e-09 2.26914713584026e-08 1.07080040970361e-08 -1.70875057305679e-08 -1.06170303562887e-08 -8.77861947806822e-09 -2.80249137277475e-09 -2.27362825039306e-09 3.10712630210993e-08 1.49752815211297e-08 -1.65801920332647e-08 -5.43998015328565e-09 -8.45826277098834e-09 -6.07704843237494e-09 1.33249228320547e-08 4.05546971657184e-09 2.70900172887726e-09 -2.08221938487775e-09 5.13481148115117e-09 -2.91157302191758e-09 -8.7981248224053e-09 5.32113523535397e-09 -1.38429047887634e-08 4.79767754390388e-09 -7.00814665799432e-10 -8.11754712812091e-10 -7.28471336369206e-09 -4.05272147111057e-09 -5.52039275057137e-10 8.73439842828969e-10 1.88031941152493e-09 -1.99241062229296e-08 -2.92663419899853e-09 -7.19799774984965e-09 -1.53074698532893e-08 -2.32002097996563e-07 -4.93498616730336e-10 5.1954973034291e-08 -5.02775310702856e-08 2.20624103569733e-08 -1.21579338623179e-08 1.18874146762744e-09 -1.80915754280707e-08 2.07327717206228e-08 1.58063886963963e-07 -1.09969570650328e-08 2.84487781677606e-09 -1.43598883664096e-08 -1.60115136855628e-09 2.44070380462153e-09 -1.20375991790789e-08 2.31662747934639e-08 2.58837318363395e-09 5.28296297805005e-08 1.8470346626745e-09 1.37389526304194e-08 1.73390662027328e-08 -4.03978503039854e-08 4.85247751990579e-09 3.6160234868974e-09 -5.43553546224841e-09 6.08219642553427e-08 6.17739271520113e-10 -6.03288760278237e-09
"R2017" -5.22361210954285e-09 4.47931586435664e-08 1.91685077653461e-08 -1.47770355379105e-08 1.9250895099504e-09 -3.93354655271643e-09 -1.89259048565373e-08 -4.5914472017797e-09 2.71188854734264e-08 -3.91380627431869e-09 8.65327345479672e-09 -1.50356023041793e-09 1.07210001085703e-08 3.95644302942217e-09 1.68568211391194e-09 -1.78133870631082e-07 2.01108500472196e-08 7.37976591107674e-09 -2.29764174266579e-08 1.13616261250705e-09 2.93332137529298e-08 1.91973775017709e-07 -6.47482717374533e-08 -1.00269492480242e-08 -2.39626822483735e-08 7.39665779695832e-09 -7.58494864604191e-08 5.67966029739651e-08 2.51231325061273e-08 -1.69404210696079e-08 -9.24032706804695e-09 -3.48341131900118e-09 -6.84161824770001e-09 -1.73829280224724e-08 -1.83674540414586e-08 -4.62557416986202e-08 2.80414167628091e-08 2.68175796530497e-08 6.91071922347325e-09 -2.28210489997425e-09 1.71269777209041e-08 -4.62889091091744e-09 -1.39994345007719e-09 -9.38404422739618e-09 -5.47467159071925e-09 2.41713571893712e-09 -1.58439301451091e-09 8.9955264083367e-09 -1.09969570650327e-08 4.22939223390417e-07 7.69915807414225e-09 5.70655735672177e-09 -7.08726940183645e-10 6.34738313818124e-10 -2.94494432797741e-08 -2.85702883030192e-07 -7.69517334054144e-08 -4.87316580827789e-08 1.85434237034654e-08 -2.88563618333156e-08 5.07246371589478e-08 -8.98235651664091e-08 -1.72016289387623e-08 3.52958793428714e-08 1.02099297228262e-08 -2.57636669847787e-09 3.70507818465508e-08 9.37622398074258e-09
"R2018" 1.84896427108513e-09 -2.43391345853993e-09 1.93722074608885e-08 8.80736614818204e-09 -8.46027600598828e-10 2.57341506085877e-09 -1.8303778753944e-09 1.34942450569758e-09 -2.44568761745496e-09 -2.49087230289811e-09 8.80746870397244e-10 -1.12903584350122e-09 -2.02542319292335e-08 -4.39521199722508e-09 -4.43177867590819e-09 2.68699445663084e-09 -2.06144107402394e-09 8.22659355285003e-10 2.01668854638435e-09 -4.42807578408939e-09 -6.3973169395138e-09 -1.1922364905373e-08 1.35511614948616e-09 -3.86601954274918e-09 1.59122165554817e-08 -4.80679206965276e-09 -2.30965862573878e-08 -3.94265728558612e-09 4.45340391360207e-09 5.72680644467459e-10 1.03410667828844e-08 -1.60447286294506e-09 -4.62744176636255e-09 4.40934159735168e-09 2.76025731187464e-09 -3.67707133395889e-08 -3.44426560804171e-08 -1.93993287236727e-09 7.18575674800664e-09 2.96302572238594e-11 3.01613434398457e-09 3.69844184123262e-09 3.43379602275202e-08 -1.35398274779299e-09 1.27085493061033e-08 -3.48603828178421e-10 1.08013461783793e-08 2.84724647181935e-08 2.84487781677654e-09 7.69915807414032e-09 2.22147173236169e-07 -7.19075958957516e-09 -6.06116176548291e-08 -2.2827480210369e-09 1.1666043560422e-07 9.46554199216411e-09 -2.62710690424899e-07 -3.50078051291557e-08 -1.28803871128536e-08 -4.6908372311931e-08 1.27583292426297e-07 2.71640346173188e-08 1.26467671491086e-08 1.6010768919063e-08 -8.47614763593642e-09 3.48828423131931e-09 -3.33866259010454e-08 -1.04375696485409e-07
"R2019" -2.36955619165364e-09 1.01288280192704e-08 -3.87702005410202e-09 -2.037290081628e-09 2.50389705935915e-09 -1.65062384234442e-09 1.03627287812253e-09 2.88025445013603e-09 -2.17531762442156e-09 -6.33356148986711e-09 1.63651524384072e-08 -2.35245446786323e-09 -1.57900017172225e-09 -8.87433075509839e-09 6.04929408109494e-09 1.00959308656028e-09 2.36149410407351e-09 -4.20087349085825e-10 -3.93882461794596e-09 1.57317441903672e-09 7.3128776047474e-09 -1.23223619288893e-09 -2.83027048258769e-09 1.56292928790085e-10 -4.09615507966881e-08 2.08877235151846e-09 2.65840434729533e-09 -6.09240632358526e-09 1.48993266364545e-08 2.68781666405027e-10 1.25176724532109e-08 -5.48987409156042e-09 -3.00124358840418e-10 -2.18476366842632e-08 -3.32197188902638e-09 -5.03400526630585e-09 9.83717183682415e-09 7.83364037213845e-09 -1.5245349129737e-08 1.56457600714579e-08 -6.45755848425167e-09 2.55351688885716e-08 1.01496415461647e-08 -3.31705236884509e-09 -6.43196530333535e-08 9.49234730705175e-11 4.70302402509498e-08 -3.60492508560726e-08 -1.43598883664112e-08 5.70655735671952e-09 -7.19075958957245e-09 1.43672316541924e-07 -3.82006331360617e-08 -3.04138231907089e-09 1.46486790789281e-08 -6.28697740431395e-09 -2.06893663892958e-08 -5.32080061950023e-09 3.14349052674622e-08 -3.37552381065975e-08 7.47924083794169e-10 -1.66331120532498e-09 -1.49404301040806e-08 6.65024873630375e-09 -3.28013002153378e-08 5.61218450027467e-09 -7.149149162295e-09 2.81987378267464e-08
"R2020" 1.59862722534254e-09 -3.21957632368035e-09 2.69334886294667e-09 -5.08516430584722e-09 1.10290358557051e-09 -2.13495330755867e-09 -3.61984269373884e-09 5.56347874538817e-09 1.58876980508167e-09 -3.09530961695948e-10 4.92550800321254e-10 1.86091310955355e-09 -2.08447348116897e-10 -5.83143472186757e-09 -2.17124116779559e-09 -1.75051107748732e-09 -7.39893392192428e-09 1.74465158231693e-09 -4.64592136883351e-10 9.85378225024695e-10 -2.15316890858221e-09 1.41379396220571e-10 1.84141296823493e-09 1.62698731400553e-08 -6.21575611479624e-09 -5.92441291351752e-09 -1.43026552608163e-08 -1.22421264945366e-09 3.944096120141e-10 3.90304582235818e-09 -6.2130581066988e-09 -2.22540726545501e-09 -5.65865075114442e-09 1.40680080197693e-08 -1.30264262215863e-08 2.14201098937519e-08 1.35896883278264e-08 -2.33203415171348e-09 2.08997571505335e-08 3.19628365820763e-09 7.58452821798138e-09 -1.33356709609224e-08 -6.80071104485052e-09 3.29411441734792e-09 6.9476872261716e-09 1.05153132902635e-09 -8.00418024168933e-09 1.61260570939222e-08 -1.60115136855581e-09 -7.08726940191638e-10 -6.06116176548369e-08 -3.82006331360516e-08 1.8447777579613e-07 5.30060353716832e-10 -5.97685170205289e-08 1.93627617428757e-09 8.33588471700619e-08 -1.63384095356479e-09 1.19888201454266e-08 -5.96085804028431e-08 -2.34607084726141e-08 -3.87038461245516e-09 -1.96406387473882e-08 -1.07913271195788e-08 1.78704106938597e-08 -1.28955320699878e-08 5.4344460061787e-08 -4.29664553265852e-08
"R2021" -4.27003492050424e-09 3.15520527103322e-09 -4.8741921141043e-09 1.38028955768689e-09 1.18807620590263e-09 2.60823045034303e-09 3.9413639164766e-09 1.25133916359312e-09 2.05054075007869e-08 -8.22546631923996e-09 4.36480464715877e-09 6.74732023756678e-09 -1.45302919984976e-08 4.74774839473435e-09 -2.63042591537184e-09 -3.22389523456639e-09 -6.48388486963956e-09 -5.94350706455035e-09 1.42183768615324e-08 -1.76278590611436e-08 -2.28041095934132e-08 -1.14959370985464e-09 2.50188475127242e-08 8.40325288685013e-09 2.0356342865311e-09 4.63207746506149e-09 -3.45258346344525e-09 1.44208757962709e-08 -6.94012685451262e-09 2.27980756165808e-09 5.53210390794596e-09 4.72070453697146e-10 2.93810208050024e-09 -1.2098736399401e-08 1.36755349998079e-08 -1.83702022806777e-09 7.52721567822023e-09 -4.81351915697059e-08 -2.58121965886435e-08 4.16062809194231e-08 9.1754862000697e-09 -8.34092177769482e-09 -1.3911483491545e-08 -9.53679901953554e-08 -2.56914537986012e-09 -3.52022140172437e-08 2.40177526195432e-08 -2.01054122454021e-08 2.44070380462147e-09 6.34738313821675e-10 -2.28274802103662e-09 -3.04138231907296e-09 5.30060353714194e-10 1.1570414456799e-07 -8.14097161918364e-09 9.73235174731912e-09 -1.17493443696472e-08 -2.41699400007852e-08 -8.73185774715455e-09 6.92762378157355e-09 -3.41185716766426e-09 3.14511542352059e-08 4.25373018838467e-09 -1.5240642586538e-10 2.15930969005214e-09 2.51824610747164e-09 -3.10859942537271e-09 7.16342356258781e-09
"R2022" 5.02354089926818e-09 -3.42881820096205e-08 -5.63912269593726e-09 1.27795589806323e-08 1.40929734796349e-08 -1.40450305772944e-08 3.53835477717879e-09 8.34501462516896e-09 -9.13516116745376e-09 -6.31374664841114e-10 1.01924230013272e-08 1.44997802702326e-08 -4.44671567036557e-09 2.20549785390753e-09 -5.01160092817452e-09 -6.07756914715796e-09 1.77281150103923e-08 2.24287685158258e-09 -1.70295033848506e-09 -7.76018343887232e-09 -7.59902699222028e-09 2.53478088628924e-08 -1.16427123933022e-09 -4.97056222617945e-08 -9.08877800398715e-09 -2.38912242405463e-08 7.11126870311051e-08 3.10549871461127e-08 5.09878366189491e-09 -2.97702932962657e-08 1.97165082331927e-08 -1.42508320683706e-08 7.6782933427206e-09 -8.56391340569563e-09 1.2582616194057e-08 6.41115620853906e-09 2.34623104255929e-08 3.33959814470652e-09 -3.63004012029755e-08 1.02634517464145e-07 1.43141918766824e-07 -7.49378443263785e-08 3.0595935825384e-08 1.68421587920923e-08 -1.35323442177411e-08 -2.21089084032636e-08 2.47078735951733e-08 3.76642025351624e-08 -1.20375991790715e-08 -2.94494432797831e-08 1.16660435604198e-07 1.4648679078923e-08 -5.97685170205412e-08 -8.14097161917957e-09 1.17882778335353e-06 -2.00983162062485e-08 -5.99173608864247e-07 5.79369902759293e-08 9.13955158650192e-09 -4.69545872119438e-08 -1.43210566911735e-08 -2.63375412775028e-07 8.22054657701621e-08 -3.09255812675793e-07 -9.14234238504569e-09 -3.45434779437799e-08 -2.73809052061027e-07 9.43154726784245e-08
"R2023" -3.84291007310037e-10 -7.11701030377619e-08 -3.31857227789884e-10 1.33557345641378e-08 -1.23904685621733e-09 2.31101993740188e-08 6.03901728170619e-09 1.26891926245134e-08 6.23038866039694e-08 1.15233602111782e-08 -1.44178923251864e-08 -1.99092361788512e-08 -8.97912298997012e-09 -9.33782199925597e-09 -1.68407525654984e-08 8.83460930203198e-08 -2.16548094399268e-08 -5.45288723422353e-09 2.24658264594871e-08 -4.40553406236288e-09 -4.69505775597067e-09 -2.42005814053317e-07 5.39897666998307e-08 -1.9518789635031e-08 3.02174847375919e-08 -1.03866845381165e-08 9.12772823167302e-08 -2.6860709168379e-08 -2.65301860262338e-08 4.89539341343397e-08 1.30138771846639e-08 3.23593801571916e-09 8.04292248634738e-09 1.94835139572677e-08 1.48529706235965e-08 8.0415958450749e-08 1.39584966804574e-08 -1.24280907386302e-08 -9.64459198149336e-09 -1.30127193178108e-08 6.94174682121827e-09 1.01227079452754e-08 -9.96878043478575e-08 -6.0840182882791e-09 3.84675773654164e-09 3.77720387887533e-09 -3.14354199869085e-09 -2.18100234479689e-08 2.31662747934632e-08 -2.85702883030186e-07 9.46554199216256e-09 -6.28697740431346e-09 1.93627617429076e-09 9.73235174731794e-09 -2.00983162062484e-08 3.75537310769615e-07 -4.59670140416914e-08 1.62164284056399e-08 -2.08395725920507e-08 2.05710687248019e-08 -9.69744634092899e-08 5.15626722402557e-08 3.10994387900736e-08 -4.17023326451683e-08 -1.08539803746784e-08 8.92929552692982e-09 -1.11238970425089e-08 -1.53341524997929e-08
"R2024" 1.28265274737114e-08 1.44439126066968e-08 -4.61820190645662e-08 -1.94336534854502e-08 -6.68082743681577e-10 1.70947569818378e-08 -2.48177882770751e-08 -1.12060160944134e-08 -2.27814442897962e-08 5.45513240120972e-10 3.2252377488171e-09 7.6145973468196e-09 2.88069421481121e-08 4.8911918121769e-09 -7.43618026076749e-09 3.13708862485516e-08 -7.27871522762168e-09 -1.17742295719692e-09 -1.22109007131631e-09 -3.36576668204962e-10 -3.73007016266033e-10 2.43602911888527e-08 2.4935815040187e-09 2.80378646157445e-08 -1.42187979748878e-08 1.78631850717403e-08 2.12890157073568e-10 9.14775434919282e-09 -1.32752482110445e-08 1.15980220932118e-08 -3.87209020931168e-08 -1.62004962176834e-09 -1.19012077406276e-08 1.35153394853953e-08 4.59461936924877e-08 7.80031035137602e-08 -1.15571505788079e-07 1.2681916710739e-08 1.8891569256265e-08 -5.90585465328515e-08 -5.06559975325205e-08 4.87012911370205e-08 3.61809271849873e-09 -4.98470514628845e-09 2.56197270326824e-08 1.52575905970443e-08 -4.51634097299833e-08 -4.29656220710905e-08 2.58837318363261e-09 -7.69517334054234e-08 -2.62710690424869e-07 -2.06893663893072e-08 8.33588471700588e-08 -1.17493443696424e-08 -5.9917360886424e-07 -4.59670140416785e-08 1.07628123316203e-06 3.9951711210471e-08 8.74692403455729e-09 7.13123699101957e-08 -1.79458628381089e-07 3.16104616149813e-08 -9.19443563043893e-08 -1.54710132480753e-08 2.10115934728257e-08 2.08289828173928e-08 1.1523208108141e-07 -7.64961719475941e-09
"R2025" 1.15635915312437e-08 -7.51287176195132e-09 -7.58221370795275e-09 3.24538583541155e-08 8.25203607004771e-09 2.50087689258118e-09 -4.44023048026006e-08 1.48137685221658e-09 7.69416702356038e-08 1.24829211225615e-08 -8.17212622749077e-09 3.26993998901686e-10 5.96440829427816e-09 -4.60372574823338e-09 -1.50836280942418e-08 8.73003755521888e-09 4.84220719633101e-11 3.74790012251964e-09 -3.4088033347751e-09 -1.6521579637406e-08 -2.96484884979769e-08 8.05974655790097e-09 1.64947223086498e-08 -1.60787587718462e-07 -1.30529353134631e-09 3.67936299069904e-09 1.02883905221963e-08 9.31423786402052e-08 -3.41689078201992e-09 -1.43365298232052e-09 -3.48602832599487e-09 -7.47473965124652e-10 -2.03476484607278e-10 6.15927928208451e-09 5.528891168457e-09 9.33095378857086e-09 2.69347632994197e-09 -3.5153253872009e-08 -2.145446619631e-08 -3.94013028275328e-08 -3.17512034418428e-08 -9.04112116747524e-09 -1.7385362366929e-07 5.35743731916629e-08 -6.1124144411635e-09 1.03428427888872e-08 7.40590952884484e-09 1.67849048445714e-08 5.28296297805e-08 -4.87316580827837e-08 -3.50078051291545e-08 -5.32080061949572e-09 -1.63384095357109e-09 -2.4169940000777e-08 5.79369902759336e-08 1.62164284056406e-08 3.99517112104838e-08 3.07483311912624e-07 -9.61336046575083e-09 1.1179377545595e-08 -5.89439927433124e-09 -2.40982953654672e-07 -3.14461512429293e-08 1.97263745880008e-08 5.07229933698049e-09 1.57862027752123e-08 7.38529255376303e-09 3.38707301288799e-08
"R2026" -2.45503474714306e-09 4.34798045005141e-08 -1.52326300938778e-08 3.07498586374982e-09 -1.41949044155619e-08 1.22260451486966e-08 -9.38602122689211e-09 -1.09506268602432e-08 1.76382899437716e-10 4.71906817249407e-10 9.25491518930726e-08 -1.10548685557613e-08 4.88208352698742e-08 3.44562638221029e-08 1.79119262249455e-09 -1.26774167077096e-08 3.31194601412985e-08 -3.26338263160631e-08 -3.97579622120107e-08 1.61915397866962e-09 4.51262751759199e-09 2.69488806954981e-08 -1.07265771431858e-08 2.60318466275467e-09 -2.28869412820565e-07 -2.75537646215546e-08 -1.62402978934788e-08 6.44779136058326e-09 -4.61808084724063e-08 5.11048244904855e-09 -1.96073688160981e-08 -1.88574455988149e-08 -1.26993852765719e-08 6.07674177333261e-08 2.81136559292984e-09 -1.60524407494942e-08 1.60180774543637e-08 6.5574718694857e-09 3.28461747219871e-08 -4.93795067189911e-08 9.91700199934423e-09 2.25081237249305e-08 3.23618241855874e-09 4.29780002981416e-09 -6.34444783248737e-08 1.31129486418254e-08 -3.96066479001252e-08 -5.23209232123912e-09 1.84703466267491e-09 1.85434237034643e-08 -1.2880387112852e-08 3.14349052674595e-08 1.1988820145431e-08 -8.73185774715697e-09 9.13955158649988e-09 -2.08395725920506e-08 8.74692403456506e-09 -9.61336046574628e-09 2.63530598194082e-07 -5.35408989710861e-08 -4.92918770324545e-08 -2.52505092111785e-09 -3.40228964774905e-08 -1.91120442737239e-09 1.40880831150516e-08 1.33148973475083e-08 9.4920985743587e-09 2.27804916714513e-08
"R2027" -4.18965560803115e-10 3.23947976051796e-08 -5.20015091092033e-09 -6.00293332907774e-09 -9.93141718881383e-10 -1.68533407292811e-08 2.42007649324439e-08 7.35964449483219e-09 -2.62053647291941e-09 2.38889438406284e-09 1.71075137188310e-11 1.43417055067404e-10 -6.352957808396e-09 -1.36321057056866e-08 8.02046547024127e-09 7.83459865998687e-09 -2.7553649646978e-09 -2.85198699682751e-09 1.4618055107376e-09 5.37878955550937e-09 9.44747894843069e-10 7.58416399248717e-09 -3.91477125233429e-09 -5.76124709065119e-09 2.40337306445934e-08 -8.91871653932904e-10 1.91137117434444e-08 -1.37034966678716e-08 2.03762921168686e-08 -2.08946208364937e-08 1.22470637457303e-08 3.4045805007015e-09 1.28869745872601e-08 -3.98508475880497e-08 1.56378237590808e-08 -3.46269036595963e-08 -3.60926450584195e-09 3.11906799816887e-09 -1.97755699621011e-08 -2.11311215497639e-08 -8.21014419675062e-09 -2.08035961655958e-09 -2.05858623065797e-08 -1.26039817313169e-08 -5.48233305235069e-08 -1.55718956006285e-09 4.78681339074885e-08 -7.21580465899799e-09 1.37389526304236e-08 -2.8856361833315e-08 -4.69083723119456e-08 -3.37552381065751e-08 -5.9608580402836e-08 6.92762378157576e-09 -4.69545872119253e-08 2.05710687247952e-08 7.1312369910206e-08 1.11793775455923e-08 -5.35408989710945e-08 4.21955745296961e-07 -9.08197230804123e-08 1.66094441682183e-08 2.06155545384805e-08 -7.86907830179675e-09 -3.40130711400403e-08 2.56898674788201e-08 -3.40172442055431e-09 2.44883454553751e-08
"R2028" 2.27051537468819e-10 1.33884796742565e-07 8.08522559158461e-08 -1.2184103844901e-10 -5.03530966907471e-09 -9.55308756657554e-09 1.3993398631777e-08 -3.9130761030135e-09 -1.75576534236224e-08 1.63628464141525e-09 -3.60897747744541e-08 8.18718558720958e-09 -4.50982590335252e-08 -3.10145644824539e-08 7.00937117020442e-09 -3.75385210494931e-09 -3.62476882978185e-08 1.56729971481331e-08 8.54197341082076e-09 9.23267351319231e-10 -5.68097090902767e-09 5.45690194501987e-08 9.02914989849628e-09 5.79483051562301e-09 5.85582576715387e-08 2.68569332326873e-08 -3.43479356550626e-07 -2.27719589867962e-08 3.30168522640716e-08 -8.18650979040636e-09 6.59303314840054e-09 2.07939689704204e-08 3.7690445938206e-10 -2.14331186924377e-08 -9.80103614646379e-09 -3.12563506335152e-07 -1.52784161489835e-07 6.66420030741225e-10 6.1552636298763e-09 -2.38645366808551e-08 -4.4464373354088e-09 -8.31552096455617e-09 3.23971205740881e-08 -5.16344971296272e-09 9.8154985674554e-09 -1.97494408228604e-09 3.45713420215698e-08 3.81655012068916e-08 1.7339066202735e-08 5.0724637158952e-08 1.2758329242629e-07 7.47924083799901e-10 -2.34607084726104e-08 -3.41185716766046e-09 -1.43210566911867e-08 -9.69744634092893e-08 -1.79458628381089e-07 -5.89439927433123e-09 -4.92918770324515e-08 -9.08197230804529e-08 7.85702076721417e-07 2.09620606793221e-08 -3.11942625105641e-08 4.52975032781927e-08 1.17319449758541e-08 -6.57060110256652e-09 -4.11302575876729e-09 -2.28482418859622e-08
"R2029" -2.91756245206269e-09 9.95626000093666e-09 6.23781094312728e-09 -5.26367397531436e-09 -1.06348111958928e-08 1.11788103045626e-08 6.03731395279754e-08 -3.11038178767992e-09 -3.67328961135444e-08 -1.65241578685436e-08 2.1541413340441e-08 -1.84126399236161e-08 -2.59264924001548e-08 -1.16273587258389e-08 1.03452867662454e-08 5.50654973610083e-08 -7.72239225344216e-09 -1.56466463638901e-08 1.80162685094071e-08 1.72918142143512e-08 1.78589293449737e-08 -4.41155044852385e-08 -2.38159207868018e-09 7.98558734581385e-08 2.00386251494587e-09 7.74941257358082e-09 -1.23275983392915e-08 -1.06407076978119e-07 1.18594236443799e-08 -9.89759615499055e-09 7.95662866674351e-09 4.18896226539133e-10 3.39093124147852e-09 -2.21152793377403e-08 1.09491948596893e-08 -1.54284270737211e-08 -2.21883862606294e-08 -1.18023168470851e-08 4.12947033380175e-09 2.74325082162323e-08 -9.87646792418388e-08 2.0439035100659e-08 1.18450231587443e-07 -6.05843098630847e-08 2.78150896986804e-09 4.05373149538804e-10 1.81942239361285e-08 -2.95877770228951e-08 -4.03978503039926e-08 -8.98235651664095e-08 2.71640346173141e-08 -1.66331120532293e-09 -3.87038461245423e-09 3.14511542352034e-08 -2.63375412774997e-07 5.1562672240263e-08 3.16104616150005e-08 -2.40982953654691e-07 -2.52505092111677e-09 1.66094441682185e-08 2.09620606793144e-08 5.22468570008557e-07 2.11938629305608e-08 7.43065496989474e-08 -8.31329625484661e-09 -2.48944000456627e-09 2.67745088975915e-08 -3.73548021971774e-08
"R2030" -5.05821611787781e-09 -3.15335882957463e-09 8.52792623004579e-10 -7.60140075940905e-09 1.02468456052595e-09 1.02901654631628e-08 1.19312854952173e-08 5.04543959798843e-09 -7.02827495046923e-09 -1.26133626806375e-08 2.91247618560011e-08 9.18067891306096e-09 -6.44112343528376e-08 6.1055310697639e-10 -1.56286897707111e-08 -3.57443429836329e-09 -4.48992185456295e-09 -1.95013007436995e-08 -6.97513771263091e-10 -4.1519727664664e-09 -1.21730355135282e-08 -1.60792301638742e-08 4.32457214127226e-09 2.27277580792155e-09 3.67367096510177e-08 -7.58973021244361e-09 3.12812468679292e-08 1.35229237320792e-08 2.69843624029366e-09 -4.00762449300973e-09 3.73045224333288e-08 -4.49210802166319e-09 1.40968100225249e-08 -1.48488340334254e-08 3.49633066566364e-08 -5.02287427881045e-09 5.52984446573467e-08 -1.38656070183519e-09 1.07594427505142e-08 -4.47497794177114e-08 2.02629903027606e-09 7.63552603467555e-08 3.36749637079716e-08 1.14155868778032e-08 1.14143503580587e-08 -6.95701117324584e-09 4.61464756657309e-08 -3.36704758793903e-07 4.85247751990966e-09 -1.72016289387605e-08 1.2646767149104e-08 -1.49404301040709e-08 -1.96406387473991e-08 4.25373018838497e-09 8.22054657701598e-08 3.10994387900778e-08 -9.19443563043881e-08 -3.14461512429315e-08 -3.40228964774873e-08 2.06155545384703e-08 -3.11942625105602e-08 2.11938629305514e-08 5.9237401097968e-07 -9.74108001630853e-08 9.07456329113968e-09 -2.12952925973057e-08 -1.51135023899996e-07 -8.19578569111399e-08
"R2031" 3.54905790887526e-09 1.77050634774585e-08 2.61424026351738e-09 4.17605977032915e-09 2.47551425169984e-09 1.11492477143931e-08 6.57134627618618e-09 1.60111820867235e-09 2.78354834995436e-08 4.82543736199847e-10 7.14195583258072e-09 -1.59262854214856e-08 -1.07277198023663e-08 -1.79814677570444e-08 1.15637656231636e-09 -1.51982180110333e-09 -3.84845765520464e-09 -7.0937906968348e-10 2.9030204583132e-10 7.13362492785289e-09 -1.16992298149318e-08 2.39658243378757e-08 1.25765919842992e-08 -1.32916023545042e-08 -1.13278165521199e-08 1.4572660164602e-08 -3.80448826034788e-08 -2.02058275597803e-08 8.52795232954320e-09 -1.28271468451824e-08 -1.00051724367276e-08 -4.86674026200763e-09 1.26875034257453e-09 -1.02951946622615e-08 -6.17965694701853e-08 -2.18617609671724e-08 5.33775120570175e-09 -1.57063088056404e-08 -1.48759144175092e-08 1.11219020609736e-08 -1.59327531320949e-07 -1.82121199640317e-08 -4.15575979787197e-08 2.28990308686574e-08 -1.02926994902631e-08 5.16123911237876e-09 2.71016455981317e-08 9.8643670408287e-08 3.61602348689614e-09 3.52958793428697e-08 1.60107689190661e-08 6.65024873630043e-09 -1.07913271195832e-08 -1.52406425874291e-10 -3.09255812675827e-07 -4.17023326451638e-08 -1.54710132480766e-08 1.97263745880037e-08 -1.91120442737677e-09 -7.86907830179397e-09 4.52975032781905e-08 7.43065496989442e-08 -9.74108001630797e-08 3.973104524736e-07 3.66652957065504e-09 3.99840303024531e-09 5.8083428034057e-08 -6.2552223198063e-10
"R2032" -2.16981066418953e-09 -2.32301427576942e-08 2.97543968866716e-08 3.16505992649372e-10 5.63020567838772e-09 7.38162250828222e-09 -1.22422901146419e-08 -1.3723022891624e-08 5.54089185720434e-09 -1.16696057106013e-09 4.93168131830221e-08 -5.57052620386703e-09 -1.30550171371239e-07 1.24027582884698e-08 -1.70064125027163e-10 -6.9368802697874e-09 1.56451926796927e-08 4.00728366836023e-09 -2.18544833296613e-08 1.68674891512134e-09 1.84047646268949e-08 1.35038375078586e-08 -2.62766642263033e-08 -1.35578328514131e-09 3.98269326372683e-08 -1.37835925955073e-08 -2.32820392186428e-08 -2.93226062925328e-09 4.77901118221087e-09 9.44228631911321e-09 -1.04850981999046e-07 -1.44164909148451e-08 -2.76306169625257e-10 -2.84258312291683e-08 -8.98665703040901e-10 9.06998774098016e-09 -5.08655593687563e-09 -2.38641085717447e-10 -5.78416859005101e-09 1.18481646422669e-08 4.39184582679635e-09 -5.96630069548732e-09 -8.7817025281486e-09 -6.60249959814346e-09 -2.97914035779365e-08 5.63673459422169e-09 5.88380999477107e-08 -1.24370717928755e-08 -5.43553546224919e-09 1.02099297228233e-08 -8.47614763593678e-09 -3.28013002153356e-08 1.7870410693865e-08 2.1593096900555e-09 -9.14234238504693e-09 -1.08539803746818e-08 2.10115934728304e-08 5.07229933698217e-09 1.40880831150532e-08 -3.40130711400361e-08 1.17319449758583e-08 -8.31329625484557e-09 9.07456329113609e-09 3.66652957065633e-09 1.93142124162474e-07 4.50836663628259e-10 2.11679376838142e-09 -2.53617129858008e-09
"R2033" -2.10397598037092e-09 6.30908983262805e-09 -8.62317640993444e-09 -1.73692404459767e-11 -6.54470490911996e-10 3.78749575032522e-09 9.13882131067675e-10 4.64545904797066e-09 9.19162759260707e-10 -4.35386351324479e-09 -3.05764021805756e-09 -4.69818119613635e-09 -4.76774818501474e-09 -2.96084988530592e-09 -2.53770658348322e-09 -3.899736882535e-09 -1.98363212714186e-09 -2.32021932780654e-09 1.49321588400986e-09 -4.04188036096456e-10 -8.01693700024079e-09 4.93703683896363e-10 1.04181399334957e-08 -1.43345499152593e-09 -1.63291372200296e-08 6.25992967707605e-09 -6.33993369333139e-09 6.63638980687059e-09 -2.59861119204699e-09 6.46008051195804e-09 -3.30480137775178e-09 -1.14518170555751e-09 -5.23406141742911e-09 1.49835307471932e-08 1.5516150180779e-08 -9.13881395001231e-10 -2.78323194767878e-09 -2.87649970932595e-10 -5.08551946466476e-08 -1.03679846445163e-07 -5.11573313228826e-09 6.86988670389427e-08 -2.12727186780966e-08 -3.36116840320733e-09 -6.49854568450037e-08 7.02455190377554e-09 3.39589805920645e-08 -4.53387309695481e-08 6.08219642553428e-08 -2.57636669847627e-09 3.48828423131799e-09 5.61218450027778e-09 -1.28955320699879e-08 2.51824610747164e-09 -3.45434779437686e-08 8.92929552692835e-09 2.08289828173925e-08 1.57862027752098e-08 1.33148973475108e-08 2.5689867478823e-08 -6.57060110256461e-09 -2.48944000456594e-09 -2.12952925973073e-08 3.99840303024247e-09 4.50836663626903e-10 8.96269260911583e-08 2.14401595847025e-08 -3.11920592164261e-09
"R2034" -2.46069410424575e-09 3.91477779261703e-09 7.77185915732045e-10 -2.21361118474293e-09 -7.71491262025356e-09 2.13784651451678e-09 -2.85344908482854e-09 -5.09882144097934e-09 1.37875369726931e-08 1.0537152741016e-09 -1.4893141484053e-08 -1.0337317575044e-08 1.96807978122891e-08 2.81345833844836e-09 3.425058875691e-09 -9.10613339102684e-09 -1.06410668751643e-08 2.97567122009921e-09 5.46601998965158e-09 4.75959955054056e-09 -2.53928096475017e-09 3.11782236543114e-09 8.29441496029469e-09 9.37403753089042e-09 5.31931779703936e-09 3.21842001253311e-09 -2.1067586878808e-08 -1.43478691094904e-09 2.26060691098856e-10 8.81686857778102e-09 -9.52915226478104e-09 8.76070191256476e-09 -8.03310863631425e-09 1.12491142466499e-08 -3.1429477730457e-08 1.06071030374747e-08 -3.26573223975591e-09 1.79324594112480e-09 4.8423505912332e-08 -7.01127486330309e-08 -9.29939875039987e-09 5.3051351030562e-08 -3.84662741186054e-08 -4.11348612271572e-09 9.94895348881725e-09 1.58738913547909e-08 -4.37034258387443e-08 9.84130052166414e-09 6.17739271520855e-10 3.70507818465529e-08 -3.33866259010508e-08 -7.14914916229389e-09 5.43444600617898e-08 -3.10859942537076e-09 -2.73809052061031e-07 -1.11238970425082e-08 1.15232081081415e-07 7.3852925537651e-09 9.49209857436026e-09 -3.401724420554e-09 -4.11302575876695e-09 2.67745088975842e-08 -1.51135023900006e-07 5.8083428034053e-08 2.11679376838195e-09 2.14401595847011e-08 1.96954381015201e-07 -6.5056601513922e-08
"R2035" -4.35169955439514e-09 -3.96880243637032e-09 -3.99497166089569e-09 1.29708533636475e-09 -1.30552852432589e-09 -1.75022106944462e-08 -3.20261589748186e-09 1.14532687242984e-08 7.91460513360456e-09 9.50032733361727e-09 -8.23972188262673e-09 -2.7275601063328e-10 3.64613678881696e-08 -5.71305661531728e-09 1.59359050139418e-08 -6.52093892586161e-09 2.11039650239308e-08 2.22644233103417e-09 -7.29380285602798e-09 1.12451004243885e-09 1.64438049795397e-08 1.27157222769439e-08 -1.6227485432282e-08 -1.15784285514731e-08 -4.30187750579505e-08 6.89009520121984e-09 1.43997118378123e-08 -4.40441751085707e-09 -6.95388579004813e-09 2.3075759656942e-10 -8.37522501821853e-09 3.26604128973208e-09 4.36956396100923e-09 1.33971054670863e-09 1.14097453022303e-08 -1.2347635300772e-09 4.25895709208925e-09 -1.59174227058124e-09 -6.31368834816233e-08 5.98339714945376e-08 4.28155158192612e-09 -5.14276301691022e-08 -2.9697858050202e-08 -4.03790950928333e-09 -3.47339035405747e-08 -9.7508539316517e-09 1.02116824551937e-08 3.08147289536561e-08 -6.03288760278368e-09 9.37622398073857e-09 -1.04375696485417e-07 2.81987378267457e-08 -4.29664553265843e-08 7.16342356258583e-09 9.43154726784244e-08 -1.53341524997927e-08 -7.6496171947592e-09 3.38707301288816e-08 2.27804916714539e-08 2.44883454553785e-08 -2.28482418859637e-08 -3.73548021971746e-08 -8.19578569111434e-08 -6.25522231984495e-10 -2.53617129858124e-09 -3.11920592164085e-09 -6.50566015139297e-08 2.18632043679296e-07
