# Supplementary material for: NODDI and Tensor-Based Microstructural Indices as Predictors of Functional Connectivity
Source: PLoS One. 2016 Apr 14;11(4):e0153404. doi: 10.1371/journal.pone.0153404 (PMC4831788; doi:10.1371/journal.pone.0153404)
Supplement: S1 Data — a) Functional connectivity matrices, both fMRI and EEG connectomes across all subjects, in the form of precision matrices and b) structural brain connectivity matrices across all subjects and microstructural indices. Columns and rows are named according to the corresponding brain region that represent. (ZIP) [file pone.0153404.s001.zip › DATA/EEG/35/precShr_EEG_wholeTS13_30.txt]

"C1001" "C1002" "C1003" "C1005" "C1006" "C1007" "C1008" "C1009" "C1010" "C1011" "C1012" "C1013" "C1014" "C1015" "C1016" "C1017" "C1018" "C1019" "C1020" "C1021" "C1022" "C1023" "C1024" "C1025" "C1026" "C1027" "C1028" "C1029" "C1030" "C1031" "C1032" "C1033" "C1034" "C1035" "C2001" "C2002" "C2003" "C2005" "C2006" "C2007" "C2008" "C2009" "C2010" "C2011" "C2012" "C2013" "C2014" "C2015" "C2016" "C2017" "C2018" "C2019" "C2020" "C2021" "C2022" "C2023" "C2024" "C2025" "C2026" "C2027" "C2028" "C2029" "C2030" "C2031" "C2032" "C2033" "C2034" "C2035"
"R1001" 3.52843331790753e-08 -1.47611978735166e-09 -5.65278606887213e-10 3.54162547696173e-09 -2.70923991338467e-09 -3.17353510715472e-08 -6.34369011987673e-09 2.68211829046842e-08 -1.98450322112253e-09 -1.4057009263122e-09 3.11208111728454e-09 3.46834984359667e-09 -4.55169349089907e-09 -4.95631731446715e-08 1.25133732069865e-08 -8.36214252797958e-09 1.15894506210188e-09 1.99872728441019e-09 -1.15823441222867e-08 -1.34447741166588e-10 4.56883341040026e-09 1.15172827138569e-08 -7.25216820814965e-10 -7.08997119778704e-09 6.81070022357146e-10 1.59698617416497e-09 2.1041840444092e-09 1.01619912694714e-08 3.10054781447265e-08 -1.25670666861897e-08 -3.57998661162778e-11 -2.54251356314264e-09 -1.02151342454348e-08 2.44517385774401e-09 -1.09974875679792e-10 2.57120867391375e-11 -9.37652244598936e-10 2.95577791528413e-09 -8.57371066228752e-10 5.3064154935813e-10 -2.53703045815709e-09 -1.62536680557516e-09 6.20263548810163e-10 -6.69798511956494e-10 1.96306813998026e-09 7.2536060323904e-10 8.05538087091986e-10 2.1752258643928e-09 -6.27115077968014e-10 -9.51595533684824e-11 -5.33944650977973e-10 -1.62565531633728e-10 -2.28295107857718e-11 -3.09331720905665e-09 -1.33763263743346e-09 -2.6207494735815e-09 2.95161910251469e-09 2.0929278302514e-09 7.77823459149884e-10 -4.423278406434e-09 1.40656269516907e-09 -1.7550217097889e-09 -1.54416922359411e-09 9.34454792333503e-10 1.24893539793321e-09 2.34528280092449e-10 -8.5486186791148e-10 4.05698162907979e-10
"R1002" -1.47611978735163e-09 1.5717826492888e-07 1.88850083841776e-08 4.78149574622291e-09 -1.6044166495121e-11 -2.28323208001986e-09 1.74577316734468e-09 6.35944947462892e-09 5.44392918831296e-09 1.79185282627654e-09 5.43440148733274e-09 1.8432849919893e-09 7.16286228196585e-08 -1.28309152882898e-08 1.65886538104593e-09 1.51584857264971e-08 -2.1858360097791e-08 -5.59697935141983e-09 1.43690487247319e-08 -3.09909578384774e-09 -6.3164244577404e-09 -5.55237573146166e-09 9.49333881341397e-09 -8.71733583653756e-09 -6.78791488829914e-08 -2.37705546648687e-08 -1.59296189327294e-07 6.49042564568952e-09 2.04381174603745e-08 -1.1312624856233e-09 1.73867098821462e-08 -1.75085389738418e-09 7.73568889277757e-11 -1.28239111092588e-08 1.91759504080742e-09 -1.0313121072725e-07 -7.40226739629968e-12 -1.85037042448954e-09 -5.39724937774084e-09 3.20577789329377e-09 -1.07928137771793e-08 -4.37844651740365e-09 -1.14932060954863e-08 -6.04177230618914e-09 -3.28823633754134e-09 1.46270230031084e-09 8.32305075415368e-09 1.15246742574515e-08 1.22074162925852e-09 -1.7218423574601e-08 1.87917654811089e-08 2.40212701388219e-09 6.3099177993336e-09 -3.42474177376366e-10 1.54644744066473e-08 2.09952134814929e-08 -4.30609269358026e-08 1.09829247643916e-08 -4.85920216508541e-08 -2.67149234433243e-09 1.39855758085538e-07 8.92284601187323e-09 -1.14094757857636e-08 1.6283511186278e-09 -2.08605004805841e-08 1.52495561442357e-09 -3.84226097849150e-09 7.10861570677923e-10
"R1003" -5.65278606886565e-10 1.88850083841766e-08 5.97230664849487e-08 3.8931287472649e-09 -2.27341460274173e-09 -1.61280117532673e-10 2.65489531872071e-09 3.13509631495454e-09 -2.54069771287469e-11 -1.5583772193277e-09 -1.23577704332034e-08 2.47745056011094e-09 -3.46068805588896e-09 -8.01367254411772e-09 -3.20054070449914e-09 1.66671664718018e-08 -1.10582623621057e-08 9.9187035143775e-10 -1.68875853952055e-09 -3.08540163718879e-09 3.10662993032513e-08 3.05767547319833e-10 -6.28836409966678e-08 -1.60685842141238e-09 1.20882359561726e-08 1.0289233335215e-08 -9.12818858338153e-08 -6.61584077910272e-09 7.37002522782658e-09 -3.10122715962435e-09 7.48094730449334e-09 -1.76261256585474e-09 -4.50299288132059e-09 2.82764473470574e-08 -7.43186518879428e-11 -8.49970721781773e-09 -6.57213405877766e-09 3.9136011103123e-09 2.27162129432842e-09 7.0406530319494e-10 1.38360630000095e-09 1.13644107544695e-10 2.02662848583865e-09 3.17509139758185e-10 6.43363022166024e-09 4.08981851292719e-10 -6.40804283975953e-09 2.25894175034834e-09 -7.27957739085901e-10 -9.6435449009688e-09 2.38337908522059e-09 2.03857035255042e-10 -4.85590516311394e-09 1.38560849246179e-10 8.82285201193952e-10 8.4440535676668e-10 1.14124293895698e-09 -6.97283027560729e-09 -2.18690806820056e-09 -8.45780845172556e-09 4.27476751557278e-08 3.7408351874656e-09 -1.46496038851009e-09 2.3029611892341e-10 1.90442586754951e-09 -2.03034159303493e-09 -1.13179435077732e-09 -5.53221195885089e-10
"R1005" 3.54162547696205e-09 4.78149574622413e-09 3.89312874726441e-09 5.05109141714851e-07 1.1605001413428e-08 -2.23871044835116e-08 -4.50380690074312e-08 1.85935938035286e-08 -2.99622007683434e-08 2.117175549704e-08 6.16714964795981e-09 5.71286026834834e-08 -1.95334890929945e-08 -1.66314710102943e-08 -5.4092989177061e-09 7.8044028115641e-09 6.27837927495599e-09 2.12039506322621e-10 -3.61545950411485e-10 -2.67758718365066e-07 1.25272348518299e-09 1.77051750840082e-08 -1.0123828969486e-08 -1.33827946159612e-07 9.11846941650022e-09 -6.55567370532042e-10 -2.29365720472883e-08 4.46832312681122e-08 1.6174941285048e-08 8.69023312964013e-09 -2.50306239811435e-09 -9.68625004809032e-09 5.00432906766902e-10 -8.24528685374028e-09 3.65735721752436e-09 -2.77491757630634e-10 -1.15396416726007e-08 -1.15708852191508e-07 2.56538380630382e-09 -1.16913108254168e-08 -3.21579568520967e-08 1.18367535777892e-08 -4.70167992950504e-08 -2.95910047542958e-08 -4.31734792712937e-09 4.82573698873692e-08 2.09873322518317e-08 -4.67715639851883e-09 -2.00557291354701e-09 -2.04701819307667e-08 -1.01157900468976e-08 1.65380424946129e-09 3.24254806290199e-09 -1.15771352103567e-07 -2.45770209950937e-08 2.99143833497121e-09 3.24762582974031e-08 1.39008242406869e-07 -1.37092831643568e-08 4.40742616136731e-09 5.52851212649482e-09 1.64605854755347e-08 5.97715109577638e-10 7.98301916146439e-09 -8.6804946741328e-09 -2.10542475319446e-09 4.22984681472555e-09 2.83139667376003e-09
"R1006" -2.7092399133849e-09 -1.60441664949135e-11 -2.27341460274185e-09 1.1605001413428e-08 1.32159480306877e-07 1.92155205047544e-08 1.74927889571712e-09 -3.58354272117477e-09 -3.6981464538507e-09 -1.40007419272586e-08 -3.90128605576141e-08 2.95274190824522e-08 3.74037224807034e-08 1.72970673056745e-08 -6.42956080782758e-08 1.00958577178097e-09 1.19931098017354e-08 1.80620628091789e-08 2.43231891755137e-08 -1.99737178802937e-08 -1.41152506895716e-08 -1.71207118044102e-09 1.22593056471918e-08 -1.83387480286496e-08 -6.80389824508146e-09 -5.31657268864225e-09 4.09119119977017e-09 1.70240906848273e-08 -5.44966746015186e-09 -4.77104321556362e-09 3.65982188335472e-09 -6.87885453381613e-08 1.92750090295243e-08 -5.39193131904678e-08 -2.617349038444e-09 1.23780823607232e-09 2.16718201332525e-09 2.91216710520078e-09 -3.90501937264152e-08 -7.03883885759024e-10 -5.19220215766633e-09 -1.04729851789637e-09 6.73831860047601e-09 2.60159778634022e-10 -1.01497640317551e-08 3.1090920786375e-10 -1.09239544139084e-08 1.09075554592224e-08 7.25338725848233e-09 -1.56014114535795e-09 -5.10629165201383e-09 -1.41525311610489e-09 -4.33439059956601e-09 -4.55165729588922e-09 -7.33167843032501e-12 2.34622930695463e-09 -1.88060606447208e-09 4.58280350860032e-09 3.72741160773548e-09 4.02361047945182e-10 -9.37927482447511e-09 -1.12965887417268e-09 -1.18883120850022e-08 3.15058759561442e-09 4.45079155238192e-09 1.69848650635593e-08 -8.55407629353939e-10 1.95437526334049e-08
"R1007" -3.17353510715494e-08 -2.28323208002019e-09 -1.61280117532868e-10 -2.23871044835119e-08 1.9215520504755e-08 1.524067012394e-07 2.05616118394148e-08 -1.57367055658284e-07 2.22541634008366e-08 -5.83459701338403e-08 -4.80544123323335e-08 -5.85809163672372e-08 2.21404227162077e-08 1.23451518123289e-07 -4.48959713472387e-08 2.41267594644363e-09 -9.50730638064662e-09 3.53273299254533e-10 1.18405637096332e-08 4.94056469320469e-08 1.82532414968736e-09 -6.12992146712928e-09 7.15730689462946e-10 -6.61508457462767e-10 5.88468230708183e-09 9.84760127257316e-09 -2.75271680772579e-09 -1.5994084349644e-08 -3.9314775428795e-08 9.48798822949351e-09 3.29781881680455e-09 8.59342655120296e-09 -1.436374014628e-09 1.84041544641108e-08 -2.2440615378803e-09 1.97568405311186e-09 -3.98188730309372e-10 1.29907138961858e-08 -5.49932553410452e-09 -6.66004682049221e-09 7.25961634836156e-09 2.65962687891428e-09 3.20117067222998e-09 -1.1368472649887e-08 -4.38603377362929e-09 2.63913972619478e-08 -4.04705011654965e-09 -4.38872096727512e-09 6.88008456405534e-09 -2.84867145853751e-09 -5.69752924056738e-10 1.3104627611429e-09 2.01716792997297e-09 -1.35026911625569e-08 4.74951692682852e-09 3.55073791470547e-09 -2.8137603498259e-09 -1.85738701658569e-08 1.04764077965043e-09 4.48159972648776e-09 -4.20785582946059e-09 1.98407820958362e-10 2.94152157368378e-09 -2.16231099977004e-09 -7.13219526912734e-10 2.46115526273008e-09 3.54555238082125e-11 1.03312161390052e-09
"R1008" -6.34369011987803e-09 1.74577316734339e-09 2.65489531872082e-09 -4.50380690074304e-08 1.74927889571736e-09 2.05616118394153e-08 3.92349016468557e-07 -8.33072550805795e-09 -3.09318996094619e-08 -9.86151215242912e-08 1.75031792726278e-08 1.0821688436101e-08 -1.52492347938062e-08 -2.04640816481984e-08 -6.92227884154501e-09 -5.50774772608e-09 7.24651512655647e-09 -8.23400464549795e-09 1.30500418359664e-10 9.66199646808992e-09 2.05968277031884e-08 3.34102129553134e-08 -1.98914107152603e-08 -6.32707056668744e-09 -5.68912826009859e-09 -1.02987658571367e-09 -9.18483589324056e-09 -1.51094647522628e-07 2.50602587117066e-08 -1.08361076982779e-07 -3.08217161838001e-09 -1.83347223127186e-09 6.29951015119258e-09 -1.24431793176408e-08 6.97156646657441e-09 6.43959988292866e-11 -6.52542224785625e-10 5.8158521218078e-08 -1.28528132795493e-09 1.46836235444966e-09 -4.25668322578407e-08 -5.03350498919956e-09 2.18929269771772e-08 3.22681596622852e-09 -1.81239601376521e-09 -1.5039917499024e-09 1.55709126434561e-08 2.31012453410354e-09 -1.3337911711272e-09 -6.63284155348632e-09 -7.39132575483145e-10 6.43872740345895e-10 2.3841252929147e-09 -1.81510051018957e-09 -1.41842105262064e-09 -1.61358888309135e-08 2.01543365402427e-09 3.68223868220939e-09 -5.94389956536731e-09 -2.3775184883143e-08 2.38273015923813e-08 1.65554039907568e-08 -6.09642058973161e-09 2.3528697519568e-09 1.18335223474811e-09 1.2511239987088e-09 -1.96942449502826e-09 4.81120871682983e-09
"R1009" 2.68211829046843e-08 6.35944947462879e-09 3.13509631495398e-09 1.85935938035282e-08 -3.58354272117471e-09 -1.57367055658282e-07 -8.33072550805652e-09 3.58148189535198e-07 -2.58703881271697e-08 4.18313627446261e-08 5.38293705341216e-08 7.13382097648142e-08 -1.98737425717748e-08 -3.31574412761169e-07 9.18887046785935e-09 -2.99305737325008e-09 7.37570492770341e-09 1.3594962950112e-08 -2.81692428837864e-08 -5.10331751178395e-08 -5.33657960260224e-09 6.78130223603633e-09 -6.6367474298423e-09 -4.46332806101982e-09 -8.03549859259111e-09 -1.11509932200743e-08 -4.72093773381527e-09 2.19006089711237e-08 1.17072278926931e-07 -1.27806733921381e-08 -4.89173015759797e-09 -4.5901793134148e-08 8.08399768056816e-09 -2.14130476380985e-08 1.63271625120843e-09 -3.7435169483003e-09 6.16756602842988e-10 -1.3364532749586e-08 9.9499950716283e-09 8.91272573761674e-09 -8.75140539050864e-09 -7.69275024440076e-09 6.74575092874951e-09 8.68089482398284e-09 5.02492816915891e-09 -2.66874983450566e-08 -4.20621613573635e-10 -1.06243419257793e-10 -3.15847394572096e-09 3.829284778114e-09 5.19072994186096e-09 1.29737402221097e-10 -1.82198773194459e-09 1.52560807799538e-08 -6.99957145078005e-10 -3.42496996207811e-09 -6.26377737721244e-09 1.20775770958991e-08 -9.47044109893573e-10 -3.0051482199807e-09 9.25322450800386e-09 1.04602268101774e-09 3.36588825607351e-09 -6.57866953102212e-10 -1.03114153693298e-09 -4.65428825681726e-09 3.25279899205089e-10 -8.63344196729729e-09
"R1010" -1.9845032211227e-09 5.44392918831322e-09 -2.54069771289223e-11 -2.99622007683449e-08 -3.6981464538506e-09 2.22541634008358e-08 -3.0931899609462e-08 -2.58703881271692e-08 4.00206472462378e-07 5.29890320799956e-08 3.72283515594195e-10 -1.34732757317031e-07 -5.01889077518509e-09 1.16508446245156e-09 7.64303348038451e-09 4.98152036485968e-08 -8.60187233547663e-09 8.48798248575575e-10 -1.57011381101965e-09 9.0797676588242e-08 3.28478242327117e-10 -1.35211571614143e-07 1.98638186686201e-08 -2.7613600925414e-07 6.73439838001746e-09 -7.88426464296734e-09 1.34705936624337e-08 1.01482744557105e-07 2.20806028205056e-08 -2.57639065728362e-08 4.55602876403662e-10 -2.49869590193921e-09 -1.26780051461432e-08 -9.36463699332405e-10 1.52804142765194e-08 -7.69960678928724e-09 1.43468444296427e-09 9.19844370722267e-08 -5.44976043922757e-09 9.237125264928e-09 5.0114570845477e-09 -1.68496419575933e-08 -2.37764674446729e-07 -4.4379674719833e-08 -6.37116164369855e-09 7.4503164361433e-08 4.38934432397075e-09 -7.20648140597385e-09 1.48512312267249e-08 -5.33255525221659e-09 -3.67098652149613e-09 -4.69119218360827e-09 3.66688659084655e-09 -9.39958471355938e-08 -1.67187972069574e-08 5.80674568409907e-08 1.23153845586283e-08 8.20799006662567e-08 1.79938603146291e-09 1.03030029256523e-08 -5.21404794125717e-08 2.46222539223559e-08 -9.14361920154524e-09 7.85658532984183e-09 3.14263099229887e-09 8.0418583358376e-09 4.27115025353389e-09 3.68232074883614e-09
"R1011" -1.40570092631002e-09 1.79185282627778e-09 -1.55837721933287e-09 2.11717554970434e-08 -1.40007419272594e-08 -5.83459701338384e-08 -9.86151215243002e-08 4.18313627446264e-08 5.29890320799968e-08 2.70907618934768e-07 1.88343876789562e-08 -5.06611340103137e-08 -1.37571206242931e-08 -4.28815835794521e-08 3.18474703564346e-08 1.77676290612182e-08 2.18345385260337e-10 -4.96883054876373e-09 5.75812914705597e-09 -4.20486058444982e-08 -1.03320620073485e-08 -3.53249270925255e-08 6.92688556860984e-09 6.11032306116067e-09 1.33735381601273e-09 -1.03076891820136e-09 5.28319058157055e-09 1.92134786792231e-08 1.47206297978277e-08 1.04630086178083e-08 6.19383819001238e-10 1.80591666560188e-09 8.49334087348534e-09 -1.57794782623975e-08 -2.73806629300225e-09 -1.7822594058871e-09 5.13935378498801e-10 -2.78538529980649e-08 5.05195189286496e-09 1.09402543664541e-08 9.22847429398301e-09 -6.76259684334335e-09 -2.39442646250639e-08 -6.50152030371713e-08 -1.76306299189596e-09 3.60557581066176e-08 9.20128676533085e-09 4.25572369138252e-09 -6.62350813383662e-09 -2.68659836377971e-09 -1.27631024291537e-09 -2.09518368776974e-10 -5.84653315209411e-10 1.73339587559022e-08 -6.60643089679339e-09 1.29867872356578e-08 5.2142795540863e-09 -1.64116634981266e-08 -2.29774311096577e-09 8.26379177551096e-09 -1.88410768697576e-08 7.91989140694935e-11 2.14223547923934e-10 4.49098229644281e-09 -4.79772437390005e-09 -4.23936145641239e-09 1.85232930642547e-09 5.12003504128064e-10
"R1012" 3.11208111728443e-09 5.4344014873329e-09 -1.23577704332035e-08 6.16714964795945e-09 -3.90128605576132e-08 -4.80544123323333e-08 1.75031792726277e-08 5.38293705341203e-08 3.72283515593947e-10 1.88343876789564e-08 2.6152252372121e-07 5.0832935830864e-09 -2.51793742648896e-07 -5.22716132449173e-08 4.22935190010413e-08 -2.54331197423247e-08 2.75460313785801e-08 -2.36998356524364e-08 -4.25533535827486e-08 -4.52677436994736e-09 -1.54386629473802e-08 2.1022211783905e-08 2.83224163950358e-08 -1.78287963084239e-08 -1.63426171712485e-08 -4.58520100672659e-08 3.5016556509672e-08 1.55463341232482e-08 5.86240994227813e-08 -1.02147387703061e-08 -9.68671391565504e-09 -2.04001392752094e-08 -5.20477089118014e-10 -6.91799299798721e-08 -6.32979769274385e-11 -1.89993249920724e-08 -3.13496208449638e-09 1.07994447910713e-10 -1.2906638310935e-08 -8.79301378347089e-09 -4.23518339555739e-09 1.25098070249655e-08 -5.11451740839971e-09 1.47631095539059e-08 -5.87873789658884e-08 -1.22863757692686e-08 1.0431270384431e-07 -1.10095431588802e-08 3.52933187879738e-09 4.22014757399243e-09 -2.33959048575522e-08 5.9769435738943e-09 3.63767194257521e-08 1.26550095844815e-09 -1.19196512110816e-08 -1.00288628090083e-08 1.16205268076899e-08 1.32504039613089e-08 -6.4290704888972e-09 -1.35734809490816e-08 3.54822634892058e-08 1.91119133462804e-09 5.15731644873144e-09 6.5149274215488e-10 2.89103592710167e-08 1.10119545534035e-08 1.27982758748373e-09 2.0263270285958e-08
"R1013" 3.46834984359513e-09 1.84328499198962e-09 2.47745056011038e-09 5.71286026834811e-08 2.95274190824522e-08 -5.85809163672379e-08 1.08216884361035e-08 7.13382097648148e-08 -1.34732757317033e-07 -5.06611340103142e-08 5.08329358308625e-09 1.40120816995317e-07 -1.20493672240178e-09 -3.3158776142756e-08 -2.16243878027509e-08 -1.89715400633187e-08 5.61920228757178e-09 5.20227827377317e-09 -6.03056957349526e-09 -1.03410486957707e-07 -3.15608169221866e-09 5.22521775162048e-08 -7.92903691292003e-09 2.70026662443403e-08 -2.49692863965687e-09 -9.51226371605862e-10 -9.37286004729449e-09 1.70345513488906e-08 1.29637149238988e-08 2.73859305497439e-09 -3.47421128211006e-09 -2.03945287293814e-08 3.35701504437071e-09 -8.92343031418477e-09 1.17134043495735e-09 5.62479481082995e-10 9.80222484366594e-10 -3.43115453639649e-08 -1.10120961657529e-09 7.45577763826687e-09 -1.59513108259739e-08 -5.13978994522051e-09 5.94137235487365e-08 5.23165506370333e-08 1.77425783047701e-09 -7.84336199936195e-08 -1.77498903053409e-09 4.82453284728152e-09 -2.17576982411455e-09 9.17035040366746e-10 2.83587697704728e-09 -3.53460802562893e-10 -9.68573360961874e-10 4.3341408868918e-08 2.42779062214786e-09 -1.88025182394841e-08 -3.7361233812927e-09 1.60240566870606e-08 -2.32088304570405e-09 -6.48645311600486e-09 1.79489628974266e-08 -3.80345437630562e-09 -1.11858763089059e-09 -2.49967625656822e-09 2.0805103749794e-09 -3.16004501806047e-10 -1.78376329080227e-09 -1.97047465455387e-09
"R1014" -4.55169349089853e-09 7.1628622819659e-08 -3.46068805588873e-09 -1.95334890929946e-08 3.74037224807034e-08 2.21404227162078e-08 -1.52492347938069e-08 -1.98737425717745e-08 -5.01889077518500e-09 -1.37571206242927e-08 -2.51793742648897e-07 -1.20493672240171e-09 8.36032980477234e-07 7.06603152490372e-09 -2.08332780871188e-08 3.96666438068445e-09 -3.63558355881676e-08 -7.7591370082588e-09 1.12627129703795e-07 4.01494266506422e-09 4.12375617024087e-09 -9.66228410167703e-09 -9.80170742617736e-09 3.07077638721199e-08 -2.72767484779124e-07 -2.42238470288691e-08 2.28899634140921e-08 -2.70367438564134e-08 -4.85489583724742e-09 1.1059333295377e-08 -3.74858939357423e-08 -2.1573461676597e-08 -6.38614447691048e-09 4.04158267258514e-08 -9.72235367176675e-11 -6.7387192377658e-08 2.42944056812235e-08 -1.39980331613227e-08 8.7410582955174e-10 -1.50659567378774e-09 2.34147705345399e-09 3.58114043657892e-09 1.15501278826056e-08 9.49460135896879e-10 7.27414481381298e-08 3.83086728766946e-10 -4.15527963416091e-07 7.02173326801146e-09 -2.15186548552258e-10 -3.7644720934268e-09 5.37137617948642e-08 1.77615010304147e-08 -6.26663405603991e-08 1.51998755112203e-08 3.41487554394003e-08 1.26870569038597e-08 -5.74841422862066e-08 -2.19867579709548e-08 8.3387703850322e-08 3.34229925267496e-08 8.92870504654396e-09 -3.59575753786308e-09 -5.81786845253937e-09 -2.19146658101296e-09 -8.94411542763923e-08 -9.18878534766022e-09 -3.8185410413043e-09 -2.32326287262015e-08
"R1015" -4.95631731446704e-08 -1.283091528829e-08 -8.01367254411697e-09 -1.66314710102932e-08 1.72970673056742e-08 1.23451518123289e-07 -2.04640816481987e-08 -3.31574412761168e-07 1.16508446245129e-09 -4.28815835794502e-08 -5.22716132449173e-08 -3.31587761427571e-08 7.06603152490346e-09 5.15463386898852e-07 -3.19653582570681e-08 2.14040638820218e-08 -4.69935966500933e-09 -2.40521474438218e-08 7.46937747589901e-08 2.80822038877744e-08 1.08968554919576e-08 -2.65468715248115e-08 7.40558027860642e-09 2.77372628644375e-08 1.32642497022114e-08 -2.48058505086516e-09 4.49356198701759e-09 -2.56757866748572e-08 -3.47089204293844e-07 2.35095578272488e-08 4.82483338106962e-09 6.27891196198841e-08 2.6961361358702e-08 3.8712193758471e-08 -2.70499399878861e-09 9.70855361330367e-09 -1.23040845231176e-11 1.72396384827548e-09 -8.61949790647063e-09 -1.09672593261301e-08 1.10426503724619e-08 5.60099723948508e-09 6.45609148406799e-09 2.13264401373271e-09 -1.27393346253798e-08 1.53595786743677e-08 1.30506756965903e-08 -4.15338773377498e-09 5.99320690581592e-09 -4.2960125817371e-09 -9.56523695439782e-09 1.66269922133155e-09 6.43167423717781e-09 -9.8386673012488e-09 -1.97110898424595e-09 3.02897053788417e-09 6.16136655656045e-09 -1.4752571081874e-08 -1.99055622223178e-09 3.08268139158111e-09 -1.19861751063444e-08 2.28478282812608e-09 2.09728976546337e-09 -3.06795478206276e-10 -1.02551129965782e-09 4.25993558556808e-09 1.57958320148976e-10 8.43523135313664e-09
"R1016" 1.25133732069864e-08 1.65886538104568e-09 -3.2005407044994e-09 -5.40929891770614e-09 -6.42956080782751e-08 -4.48959713472393e-08 -6.92227884154528e-09 9.18887046785925e-09 7.64303348038436e-09 3.18474703564336e-08 4.22935190010414e-08 -2.16243878027508e-08 -2.08332780871189e-08 -3.19653582570677e-08 6.47624455617411e-08 -6.72348878783273e-09 6.81424301421585e-09 -8.70582519943976e-09 -1.16733463619762e-08 1.22742376624697e-08 4.79398577649785e-09 3.66097999404964e-09 3.59449665236836e-09 1.06887064318772e-08 -3.8347123014192e-09 -6.36698092103677e-09 4.32908086573548e-09 -8.02438621079584e-09 2.46275905479068e-08 8.70968964153972e-11 -1.29742778772452e-09 2.57931103506012e-08 -1.34178911449223e-08 -3.29783017632613e-09 2.00251845981093e-09 -2.23500005548253e-09 -2.0566879477282e-09 -3.80793717418619e-09 1.07318817370094e-08 6.61932705616327e-10 2.94905321983632e-10 3.87863182229088e-09 -1.52772668983396e-08 -7.79083380127202e-11 3.07784643217249e-09 -1.56106521446392e-09 5.55802815362674e-09 1.67266374620132e-09 -8.394109495069e-09 2.1242485643813e-09 -1.56087319859891e-09 -9.82569943675837e-11 -9.27008200266898e-10 2.36756498128927e-09 -4.56854978378087e-09 5.18156015544541e-10 6.26269785075131e-09 8.92772305738992e-09 -7.79549114851642e-10 -6.21168702483015e-11 2.08131229049699e-09 -9.97380027120409e-10 -2.00062725090355e-09 7.68198748697363e-10 -1.45411361024287e-09 -4.10323588784773e-09 9.2001633494286e-10 3.70213708728116e-10
"R1017" -8.36214252797957e-09 1.51584857264965e-08 1.66671664718017e-08 7.80440281156362e-09 1.0095857717807e-09 2.41267594644402e-09 -5.50774772608308e-09 -2.99305737325068e-09 4.9815203648597e-08 1.77676290612197e-08 -2.54331197423249e-08 -1.89715400633197e-08 3.96666438068551e-09 2.14040638820222e-08 -6.72348878783289e-09 2.43394181930859e-07 -1.0160682806476e-08 -1.82253519355739e-09 9.99467145756262e-09 3.22694742445179e-09 7.35508006871916e-09 -1.97447965258341e-07 -1.15071608784289e-08 -3.91266016547466e-08 1.00007294681044e-08 1.54901857568464e-08 -6.40086061793644e-08 -1.13216845459614e-08 -4.19599335259133e-08 4.69049363352002e-09 4.10576082306304e-09 9.21996592127761e-09 1.46203478299786e-08 2.01952576145497e-08 2.69858597339948e-10 4.95797224392764e-09 -2.02315911834128e-08 -1.22336509301273e-09 2.28916932992148e-09 -3.41027314718845e-09 -2.69965233971485e-08 3.93186504438882e-09 3.96627930444324e-08 1.44308755379624e-08 8.383900671535e-09 -3.52475067512986e-09 -1.97720137251845e-09 3.10507395456768e-09 -2.09554099364362e-09 -1.01732400408264e-07 -7.92532380668471e-09 -3.27131271099894e-09 1.06002406679108e-09 -1.12814565671104e-09 -1.42398484532682e-08 4.0433352620492e-08 3.31389195496704e-08 -3.80099221347207e-08 -3.85935933203592e-09 3.02363339459593e-10 -5.03687975873193e-09 5.43246010638828e-08 2.0402374024659e-09 4.78210534695568e-09 1.49031171915868e-09 -3.11898423130924e-09 -9.64073964610267e-10 -5.04859546710428e-09
"R1018" 1.15894506210249e-09 -2.18583600977911e-08 -1.10582623621067e-08 6.27837927495625e-09 1.19931098017353e-08 -9.50730638064652e-09 7.24651512655851e-09 7.37570492770462e-09 -8.60187233547656e-09 2.18345385261343e-10 2.75460313785795e-08 5.61920228757119e-09 -3.63558355881678e-08 -4.69935966500843e-09 6.81424301421599e-09 -1.0160682806477e-08 1.01230243110448e-07 2.5292947545081e-08 -6.1325890902463e-08 -6.72439040343799e-09 2.27076735101602e-08 1.62381075747345e-08 -3.47817061962826e-08 5.19090896574822e-09 2.26276852902764e-08 -5.44545167432283e-08 3.87039331177227e-08 -1.26555000281739e-08 8.33348116342062e-09 -1.0103017854767e-08 5.81586816861246e-09 -6.66408056087728e-10 9.21404679074044e-09 -5.98122438775542e-08 -6.50987336656712e-10 1.2196584474364e-08 -2.44415298610583e-09 -9.3110944507965e-10 -7.21608377598086e-09 -2.07242755696124e-09 1.12851403079924e-09 3.76176759166611e-09 -4.28241137734471e-10 5.00444903171189e-09 -7.99044794419608e-09 -4.61601512450109e-09 8.43249765276917e-09 -1.78467833224712e-10 -4.02685690447834e-10 -6.48611614990388e-09 -1.02555716037108e-08 9.75087104135342e-10 3.02453539285325e-09 5.99547061359105e-10 -7.48202661674992e-09 -1.85676197955216e-09 1.57174253315949e-08 4.90832855794799e-09 4.26346054958118e-09 -3.62881096495574e-10 -2.20465872972109e-08 3.26078423514875e-10 -2.0356306929705e-09 8.6057014580901e-10 2.62725967399495e-09 2.85870281406893e-09 1.12647412128934e-09 1.06311211126477e-08
"R1019" 1.99872728440978e-09 -5.59697935141985e-09 9.91870351436787e-10 2.12039506323053e-10 1.80620628091793e-08 3.5327329925408e-10 -8.23400464549486e-09 1.35949629501117e-08 8.48798248575251e-10 -4.96883054876389e-09 -2.36998356524372e-08 5.20227827377353e-09 -7.75913700825907e-09 -2.40521474438225e-08 -8.70582519943995e-09 -1.82253519355778e-09 2.5292947545081e-08 6.29312030535533e-08 -5.98275987227837e-08 -3.48600458813383e-09 5.6793594540103e-09 4.48053540872270e-09 -1.57872066730929e-08 8.5739747197444e-09 2.17477159948006e-08 -3.76635935565623e-08 1.49159168247652e-08 -1.62556087497594e-08 2.27076066201701e-08 6.20585786955746e-09 1.18958996624547e-08 -2.30749584927113e-08 -8.30386618570004e-09 1.23934255992217e-08 -9.49069323457947e-10 1.91905720696319e-09 3.62851858099165e-09 2.58731421209642e-09 -4.48867727867242e-09 1.08247869376836e-09 3.24971040239789e-09 -1.5990663627156e-09 -1.54509423868306e-09 -2.2979968895219e-09 7.79725868384133e-09 1.78238966648477e-09 -2.49959734244901e-09 3.49759577926659e-09 3.89031949898397e-10 7.22591764289844e-10 4.32536052398798e-09 -2.04064610980912e-10 -5.64939138250623e-09 -2.0157500611884e-09 -2.96821821091215e-10 -7.65452710965913e-10 -3.38198378356605e-09 -3.40418173779347e-09 3.41346458784516e-09 1.01518970587306e-09 -1.3182526368907e-08 -2.5854528968261e-09 -3.41856165834961e-09 1.15410467526533e-09 6.27084706175398e-10 2.96493621533614e-09 5.18883191174929e-10 -1.0190090060115e-09
"R1020" -1.1582344122286e-08 1.4369048724732e-08 -1.68875853951945e-09 -3.61545950412623e-10 2.43231891755137e-08 1.18405637096326e-08 1.30500418358272e-10 -2.81692428837859e-08 -1.57011381101984e-09 5.7581291470555e-09 -4.25533535827477e-08 -6.03056957349561e-09 1.12627129703795e-07 7.46937747589892e-08 -1.16733463619767e-08 9.99467145756182e-09 -6.13258909024625e-08 -5.98275987227848e-08 1.66292673413403e-07 5.35784299173568e-09 -2.73747424285767e-08 -2.13993415339623e-08 4.01399060534222e-08 -7.85269957879747e-09 -3.63097555706882e-08 1.06336237128183e-08 -1.76648259257334e-08 3.05133967176635e-08 -8.31707204622426e-08 -3.59926073497523e-09 -1.70096518793513e-09 -6.10381314009762e-09 2.7130268919798e-08 -2.00297332783205e-08 2.03813575479251e-09 -4.35160618303411e-09 6.02838952504465e-10 -9.06297360811397e-09 5.83796232350908e-09 4.28975054378094e-09 -1.19536212104194e-08 -5.1764041165239e-09 1.25947750737744e-09 -6.33539323506459e-09 5.98966827435905e-09 3.01435134396713e-09 -4.19723592403073e-08 3.5118301147624e-09 -3.29942182610055e-09 1.57948684032389e-09 8.4801558569872e-10 -2.80106240691098e-09 -4.43104195466791e-09 2.35857632318716e-10 -4.34220884945499e-09 7.47598954573168e-09 4.38594301528182e-11 9.70073471230528e-09 1.15267430564366e-09 4.65786858111826e-09 -2.2531983443965e-09 3.90381372437276e-09 9.34321984318136e-10 9.06849552210329e-10 -4.82120153746745e-09 -4.97958295276863e-09 -3.37107129680568e-10 -2.79336148112337e-09
"R1021" -1.34447741166968e-10 -3.0990957838485e-09 -3.08540163718878e-09 -2.67758718365069e-07 -1.99737178802939e-08 4.94056469320462e-08 9.66199646809413e-09 -5.10331751178401e-08 9.07976765882425e-08 -4.20486058444903e-08 -4.5267743699467e-09 -1.03410486957706e-07 4.01494266506457e-09 2.80822038877745e-08 1.22742376624698e-08 3.22694742445167e-09 -6.72439040343762e-09 -3.48600458813367e-09 5.35784299173647e-09 2.58652753464659e-07 -6.62652702268817e-09 -3.03508455175915e-08 1.30099384102302e-08 -1.20854439027933e-08 -5.6634279714486e-10 -8.80009096712335e-10 1.63633742765872e-08 1.19661716982358e-08 -1.67494473038334e-08 2.54415973584755e-09 3.05534782916328e-09 1.54385248846209e-08 -1.89918612868561e-09 7.24154004071269e-09 -1.99747537045314e-09 -5.91542647232776e-10 2.76318072158847e-09 8.7055253122675e-08 -2.21257285862623e-09 6.49466764383471e-09 1.38632150711739e-08 -7.33494245975369e-09 -1.47096248213755e-08 1.24852285028092e-08 -9.68692853943366e-11 -8.77011887971876e-10 -6.81808278248248e-09 1.25014442769e-09 3.5987260232175e-09 3.63166668749948e-09 3.97136071701647e-10 -6.29477847312231e-10 8.38763660178172e-10 -1.30359926821348e-08 8.75319943181446e-09 6.21089477667588e-09 -5.80505673155678e-09 -2.32938687814329e-08 7.60787230022963e-09 -1.52901014551474e-09 -7.86128676734754e-09 -1.42256242105315e-08 -2.79625998145628e-10 -3.76240173555888e-09 4.22700293229523e-09 1.90054658288147e-09 -1.57311349988125e-09 4.81208630788089e-10
"R1022" 4.56883341040196e-09 -6.31642445774047e-09 3.10662993032543e-08 1.25272348518008e-09 -1.41152506895724e-08 1.82532414968768e-09 2.05968277031928e-08 -5.33657960260286e-09 3.2847824232701e-10 -1.03320620073543e-08 -1.54386629473787e-08 -3.15608169221856e-09 4.12375617024197e-09 1.08968554919582e-08 4.79398577649751e-09 7.35508006872187e-09 2.27076735101614e-08 5.67935945401032e-09 -2.73747424285772e-08 -6.62652702268812e-09 1.78195948654556e-07 9.50961686073491e-09 -1.49011415889624e-07 4.12339713762682e-08 3.2361695981802e-09 -7.20057723022508e-09 -1.00721505252676e-08 -8.70961019682293e-08 -2.50657611058078e-08 -2.44726718786815e-08 4.91612267314934e-09 4.84954901435286e-09 -2.11730110077268e-08 6.17613718173813e-08 -1.3786027315902e-09 3.44510403700406e-09 -6.71088475734468e-09 1.76169814569453e-09 2.1875966607306e-09 -7.21572707822278e-12 7.01715425461446e-09 -1.61106815588438e-09 -2.35547855988276e-09 -1.10144971293641e-09 -6.13886011431805e-09 2.06740030398684e-09 6.73486818845221e-09 -2.95764299786286e-10 3.72898633198879e-11 -2.03541862939821e-08 -9.72221752807142e-09 6.80968824167719e-10 4.11020844324808e-09 8.79747052977264e-10 -9.45818981607212e-09 4.180454623611e-09 2.0905932789519e-08 -1.32383499786956e-08 2.79341700836879e-09 -4.61156245731618e-09 -6.9711321551734e-09 2.45924084861048e-09 1.74288306120445e-09 -2.98248551490301e-09 -8.50898614887038e-10 6.98410092328638e-10 6.2058253238628e-10 3.1686974284581e-09
"R1023" 1.15172827138566e-08 -5.55237573146201e-09 3.05767547320683e-10 1.77051750840084e-08 -1.71207118044102e-09 -6.12992146712926e-09 3.34102129553128e-08 6.78130223603692e-09 -1.35211571614143e-07 -3.53249270925258e-08 2.1022211783904e-08 5.22521775162047e-08 -9.66228410167765e-09 -2.65468715248124e-08 3.66097999404969e-09 -1.97447965258343e-07 1.62381075747345e-08 4.48053540872286e-09 -2.13993415339628e-08 -3.03508455175899e-08 9.50961686073507e-09 2.30678022581119e-07 -2.44481535197933e-08 8.05632565673931e-08 -9.1191944840906e-09 -2.70982102757647e-09 6.04454024718247e-09 -5.38152419404238e-08 4.49126469253306e-08 -9.50497687064131e-09 2.36015876265419e-10 -9.88802994317901e-09 -1.68162548460242e-08 -5.5285555662024e-09 -4.11789079512063e-09 -2.3410354103448e-09 -4.25206787904462e-09 -3.80616791818773e-09 -2.36785741279973e-10 2.9330278314175e-09 1.99900082919861e-08 -1.62119530217204e-10 1.82750094420609e-08 -3.75661702637302e-09 -4.60642767369912e-09 -1.26833386984697e-08 6.14772148387165e-09 2.37769013769513e-10 -2.77594014973093e-09 5.37147492347436e-08 -8.88531935192579e-09 5.26035944478144e-09 3.45690979779666e-09 1.45647476469612e-08 -7.36745340739885e-09 -6.91410944863809e-08 1.85306181620092e-08 1.07960898239423e-08 -6.76774648679635e-09 -1.63939325107793e-08 7.00576345407216e-08 -3.38628822744149e-08 -4.44166669344044e-09 3.40243112430748e-10 -2.28225748410612e-09 7.89096437486248e-10 3.18007134902436e-09 9.61803875010434e-09
"R1024" -7.25216820815557e-10 9.4933388134132e-09 -6.28836409966638e-08 -1.01238289694861e-08 1.2259305647192e-08 7.15730689464422e-10 -1.98914107152625e-08 -6.63674742984275e-09 1.98638186686208e-08 6.92688556861065e-09 2.8322416395035e-08 -7.92903691292007e-09 -9.80170742617685e-09 7.4055802786045e-09 3.59449665236762e-09 -1.15071608784289e-08 -3.47817061962804e-08 -1.57872066730944e-08 4.01399060534235e-08 1.30099384102323e-08 -1.49011415889621e-07 -2.44481535197932e-08 2.0033785142746e-07 -3.33345208177168e-08 -1.24506099301224e-08 1.15728579065587e-08 2.89545726269735e-08 6.21377570625602e-08 8.83296237054253e-09 1.8457291963122e-08 -7.78589908099701e-09 -2.43602803937528e-09 1.15977530019886e-08 -7.28017926031319e-08 1.22824518507436e-09 -4.9053030760008e-09 6.12169152971237e-09 6.54210659201345e-10 -3.2484502424593e-09 -1.68255017884494e-09 -6.59915687377478e-09 2.19222896238213e-10 -5.52323295763069e-09 1.8853959832541e-09 -3.51464900091211e-10 7.01299890365024e-10 2.59897464267581e-09 2.34555708208456e-10 9.94567714087569e-11 2.43316436373133e-08 6.8032272632218e-09 -1.66485421902731e-09 -5.3981988854589e-10 -2.53896127045062e-09 4.68856506847513e-09 2.84705989039769e-09 -2.13097907078489e-08 9.85808194253092e-09 -4.92725133890698e-09 6.41466359515312e-09 -4.24507928655137e-09 -2.8284311534638e-09 -1.78483499824226e-09 1.54533588126131e-09 9.68903023286917e-10 1.0752287642605e-09 8.91229776527638e-10 -1.53437033082156e-09
"R1025" -7.0899711977873e-09 -8.71733583653759e-09 -1.6068584214125e-09 -1.33827946159608e-07 -1.83387480286492e-08 -6.61508457463321e-10 -6.32707056668301e-09 -4.46332806101991e-09 -2.76136009254142e-07 6.11032306115859e-09 -1.78287963084239e-08 2.70026662443411e-08 3.07077638721197e-08 2.77372628644366e-08 1.06887064318766e-08 -3.91266016547469e-08 5.19090896574537e-09 8.57397471974387e-09 -7.85269957879627e-09 -1.20854439027916e-08 4.12339713762678e-08 8.05632565673931e-08 -3.33345208177148e-08 4.67037794827353e-07 -1.4774619201668e-08 6.73555534137345e-09 5.57970383643706e-10 -3.22345395328388e-07 -4.31931557554834e-08 2.95713845582154e-08 9.79269967642264e-09 1.24711553292619e-08 1.35018957748956e-09 2.86340555226267e-08 -1.57000988909975e-08 5.11203181505651e-09 -4.50017745164179e-09 -7.34199661202897e-08 3.60646048723917e-09 -1.57436016195229e-08 6.00994409752347e-08 1.97384008965134e-08 1.44193098102519e-07 2.36388507748957e-09 1.4149001147402e-09 -1.31598292520772e-08 -1.34164220720699e-08 -9.5442565619666e-09 -4.80745778879193e-09 1.90453244289824e-08 -1.52342684974469e-09 5.87427341746615e-09 -7.5377057443869e-10 1.09853130962516e-07 1.97089923317984e-08 -2.98518418184197e-08 -7.78639240754673e-09 -1.45223854899889e-07 8.94167426090296e-09 9.61805243417584e-09 2.47416627107326e-08 -2.98303169137308e-08 1.38485333908381e-08 -9.97442051795169e-09 -7.92141900626510e-09 -2.67770261998175e-09 1.45615883117369e-09 -5.11136424174819e-09
"R1026" 6.81070022357005e-10 -6.78791488829907e-08 1.20882359561727e-08 9.11846941649988e-09 -6.80389824508161e-09 5.88468230708201e-09 -5.68912826009911e-09 -8.03549859259074e-09 6.73439838001732e-09 1.33735381601307e-09 -1.63426171712477e-08 -2.49692863965731e-09 -2.72767484779122e-07 1.32642497022115e-08 -3.83471230141896e-09 1.0000729468104e-08 2.26276852902772e-08 2.17477159948016e-08 -3.63097555706887e-08 -5.66342797144021e-10 3.23616959818103e-09 -9.11919448409083e-09 -1.24506099301222e-08 -1.47746192016688e-08 2.81294453449736e-07 -2.97871332056316e-08 -2.6006244737329e-08 2.2598646434022e-08 -1.69093467645917e-08 -1.18824245576155e-09 2.27519949361502e-08 2.55751236690088e-08 6.82261584058388e-09 -3.35713538896374e-09 1.57486362937004e-09 6.99095221126662e-08 -1.01367212578848e-08 3.12204711934906e-09 1.62318818994229e-08 8.22366207909191e-09 -3.46529102118102e-09 -1.07343121017446e-08 -1.01725893216722e-08 -1.02478464195502e-08 5.04523517017729e-08 3.95014922846962e-09 1.41739831639815e-08 1.17538187172122e-08 -5.58550209238848e-09 4.21950943156419e-09 -9.01632320439355e-09 -1.51473865783478e-08 -5.05890461256747e-09 -5.28387852901688e-09 -1.37021610189924e-08 3.24728200715438e-09 2.78443180876814e-08 1.00625879222191e-08 -5.69697180387665e-08 2.03489594118015e-08 -6.29265573370797e-08 2.96694955430863e-09 -1.66863456292734e-08 -4.75600122579295e-11 6.2402026889123e-08 -1.25244432946928e-08 3.42992926116016e-09 -1.10280911350961e-09
"R1027" 1.59698617416667e-09 -2.37705546648693e-08 1.02892333352158e-08 -6.555673705336e-10 -5.31657268864304e-09 9.84760127257345e-09 -1.02987658570907e-09 -1.11509932200743e-08 -7.88426464296838e-09 -1.03076891819551e-09 -4.58520100672657e-08 -9.51226371604595e-10 -2.4223847028871e-08 -2.48058505086512e-09 -6.36698092103764e-09 1.54901857568471e-08 -5.44545167432282e-08 -3.76635935565613e-08 1.06336237128178e-08 -8.80009096713931e-10 -7.20057723022529e-09 -2.70982102757744e-09 1.15728579065588e-08 6.73555534137489e-09 -2.97871332056312e-08 2.24115963560489e-07 -1.02538595997142e-07 -1.19136791714869e-08 -3.09197061014568e-09 6.95320295260843e-09 -3.40666255502968e-08 1.84994554185029e-08 -6.54769244706933e-09 4.21225024124391e-08 1.48341169213246e-09 2.50668802752425e-08 -2.40155990766421e-08 5.69402686138978e-09 2.95175340434911e-09 -3.45113944092104e-09 4.70223727916772e-09 1.17426274836193e-09 9.45043577179872e-09 6.44906957410209e-09 2.4323420485497e-08 2.33842769852103e-09 1.57947724111869e-08 -3.70190386821451e-09 1.57617298363221e-09 -8.96850821925324e-09 1.30310514494383e-08 -3.53182337705221e-09 -2.81786187609947e-08 1.29004721681984e-09 1.16820833267227e-08 2.36677425281461e-10 6.99059726683133e-09 -1.24724738104685e-08 2.06743872732144e-08 -1.99988338064078e-08 5.45582372735933e-08 2.27547445725501e-09 5.80858047451141e-09 -1.20115763231478e-09 -5.65019985889669e-09 -2.30415054406178e-09 -4.85414753291312e-09 -1.0528467429573e-08
"R1028" 2.10418404441062e-09 -1.59296189327293e-07 -9.1281885833816e-08 -2.2936572047292e-08 4.09119119977006e-09 -2.75271680772863e-09 -9.18483589324737e-09 -4.72093773381619e-09 1.34705936624331e-08 5.28319058157407e-09 3.50165565096727e-08 -9.37286004729263e-09 2.28899634140931e-08 4.49356198701953e-09 4.3290808657356e-09 -6.40086061793629e-08 3.87039331177233e-08 1.49159168247645e-08 -1.76648259257334e-08 1.6363374276585e-08 -1.00721505252665e-08 6.04454024718142e-09 2.89545726269736e-08 5.57970383644358e-10 -2.60062447373301e-08 -1.02538595997143e-07 5.25395027360183e-07 1.71845511315185e-08 1.15786505859312e-09 7.53739257912561e-10 -3.48752379116435e-08 -9.63745437866969e-09 -9.91223550374944e-10 -2.18864103802026e-08 -7.97987086990477e-09 5.35965598019263e-08 7.47142088567759e-08 -7.42994569505849e-09 -4.65943340375374e-09 -1.59066220976143e-09 1.06958236095322e-08 1.4700806424256e-09 3.84067389676397e-09 3.36894307342831e-09 -4.04064069417479e-08 -5.17979659002931e-09 -3.26913384800623e-09 -9.63057005188915e-09 2.43937131197148e-09 4.74888043140742e-08 -1.92362564985028e-08 -2.89452305029444e-09 2.23310091876351e-08 1.19274281962068e-09 -2.84794331340071e-08 -2.74704854056357e-08 -7.57038307528403e-10 2.53624402579635e-09 7.08987248901978e-08 4.40888644450703e-08 -3.23573492751833e-07 -2.23641346051221e-08 6.61812196686455e-09 3.26684400994655e-09 7.86153549953408e-09 8.80980048396783e-09 1.1919224629506e-08 6.5542436335001e-09
"R1029" 1.016199126947e-08 6.49042564568833e-09 -6.61584077910359e-09 4.46832312681104e-08 1.70240906848275e-08 -1.59940843496456e-08 -1.51094647522641e-07 2.19006089711214e-08 1.01482744557104e-07 1.92134786792176e-08 1.55463341232474e-08 1.70345513488928e-08 -2.70367438564133e-08 -2.56757866748547e-08 -8.02438621079603e-09 -1.13216845459595e-08 -1.26555000281698e-08 -1.62556087497609e-08 3.05133967176629e-08 1.1966171698244e-08 -8.70961019682287e-08 -5.38152419404229e-08 6.21377570625575e-08 -3.22345395328378e-07 2.25986464340218e-08 -1.19136791714869e-08 1.71845511315196e-08 5.77004002210084e-07 2.43664147279432e-08 -3.46257609888703e-09 -1.01013302471217e-08 -5.32123154715801e-09 1.42561873245304e-08 -4.49660889121379e-08 3.59928081079277e-09 -1.20646467014621e-09 2.58163568915834e-08 -2.99863760957357e-08 -1.77065097016669e-09 1.38025972649159e-08 -2.77152645481284e-08 -1.44195902533342e-08 -2.60377508443796e-08 -2.84356913028249e-09 7.11660299744181e-09 -2.55719417356076e-08 -1.34811673361059e-09 1.71706573792146e-08 -1.38553370203094e-09 2.38261854005966e-08 2.47403955077438e-08 -8.62119632632764e-09 -7.01541061297589e-09 -1.67886692472399e-09 3.47737932055497e-09 3.13184128581426e-08 -5.14325106003695e-08 6.03801922353556e-08 -2.32738179097467e-10 -3.28006929850485e-09 -6.2942792063006e-08 -1.4956348238501e-08 -2.36779881271911e-09 3.34918092926092e-09 1.41135808747641e-08 -1.82370106321327e-09 -6.62071622328781e-09 -1.06889027481912e-08
"R1030" 3.10054781447267e-08 2.04381174603739e-08 7.37002522782678e-09 1.61749412850481e-08 -5.44966746015194e-09 -3.9314775428795e-08 2.50602587117049e-08 1.17072278926932e-07 2.20806028205049e-08 1.4720629797828e-08 5.86240994227819e-08 1.29637149238988e-08 -4.85489583724742e-09 -3.47089204293844e-07 2.46275905479068e-08 -4.19599335259132e-08 8.33348116342039e-09 2.27076066201701e-08 -8.31707204622433e-08 -1.67494473038325e-08 -2.50657611058088e-08 4.49126469253307e-08 8.83296237054147e-09 -4.31931557554829e-08 -1.69093467645917e-08 -3.09197061014643e-09 1.15786505859321e-09 2.43664147279434e-08 3.96031391240035e-07 -9.9670726384294e-09 -2.42208611946608e-09 -6.56372652777501e-08 -5.27802807538764e-08 -6.79890889926006e-08 3.74102433766542e-09 -1.49296877569364e-08 -1.53570985805907e-09 9.75010364860692e-09 6.05952912063808e-09 8.9353678509526e-09 -5.93411861810838e-09 -6.73437940180748e-09 -1.99636194605867e-08 -4.42456500645621e-09 7.80615445764675e-09 -8.52442886463512e-09 -1.75028299612585e-08 5.73956941549447e-09 -4.11286737730498e-09 2.22047592249858e-09 7.70532155187568e-09 -3.01980650423153e-09 -6.55067002306131e-09 4.34716934228208e-09 -1.26447395919368e-09 2.2482568781525e-09 2.36454685609625e-09 1.0991649464423e-08 2.68679303541337e-09 1.28092778935381e-09 3.73677958247412e-09 -2.81982104400269e-09 -5.3434240566902e-09 7.47548626392608e-10 4.70974660568173e-09 -2.62393328323868e-09 -1.10218101216481e-09 -4.56527660702475e-09
"R1031" -1.25670666861895e-08 -1.13126248562417e-09 -3.10122715962681e-09 8.69023312964281e-09 -4.77104321556396e-09 9.48798822949309e-09 -1.08361076982766e-07 -1.2780673392138e-08 -2.57639065728368e-08 1.0463008617809e-08 -1.02147387703064e-08 2.73859305497356e-09 1.10593332953764e-08 2.35095578272503e-08 8.70968964152962e-11 4.69049363352059e-09 -1.01030178547675e-08 6.2058578695557e-09 -3.59926073497468e-09 2.54415973584608e-09 -2.44726718786727e-08 -9.50497687064143e-09 1.84572919631243e-08 2.95713845582123e-08 -1.18824245575995e-09 6.95320295260978e-09 7.53739257912038e-10 -3.46257609888226e-09 -9.96707263842853e-09 9.3397346244706e-08 5.67351097423012e-10 3.03991292867766e-10 -8.25725456771768e-09 1.40074187827496e-08 -3.14055311647439e-09 3.1500573552127e-10 -5.28751825452109e-10 -1.79703097664446e-08 2.39774623274326e-09 -2.03640759627273e-09 8.30325298732266e-09 4.27567581602708e-09 1.49507149026728e-08 7.32134418671893e-09 4.20262834547838e-10 -7.97766163995798e-09 -6.92401451586025e-09 -4.51873597528258e-09 -2.02830785820447e-10 -2.3436729647663e-10 1.39114498741172e-09 1.05353834832884e-09 2.42180071761996e-10 2.52992165916673e-09 2.70461312820891e-09 4.73562642904103e-09 -3.161401974687e-09 -2.4226298323719e-09 2.18227194654768e-09 1.20016077957404e-08 -6.87176412705914e-09 -8.06113484194059e-09 4.06297505051822e-09 -3.36926845396633e-09 -1.949338535721e-09 -6.50902800417816e-10 1.29580615009797e-09 -4.08429078881906e-09
"R1032" -3.57998661177344e-11 1.73867098821455e-08 7.48094730449341e-09 -2.50306239811427e-09 3.65982188335483e-09 3.29781881680421e-09 -3.08217161838155e-09 -4.89173015759923e-09 4.5560287640393e-10 6.19383819000473e-10 -9.68671391565557e-09 -3.47421128210963e-09 -3.74858939357425e-08 4.82483338106866e-09 -1.29742778772418e-09 4.1057608230647e-09 5.8158681686114e-09 1.18958996624551e-08 -1.70096518793438e-09 3.05534782916287e-09 4.91612267314934e-09 2.36015876265454e-10 -7.78589908099659e-09 9.79269967642265e-09 2.27519949361503e-08 -3.40666255502974e-08 -3.4875237911641e-08 -1.01013302471231e-08 -2.42208611946571e-09 5.67351097422157e-10 6.06480681310591e-08 -2.23422887431903e-09 1.21487696146941e-10 -3.79808770765582e-10 -6.05342526646809e-10 -2.70748842733293e-09 -7.51679337965895e-09 -2.65140327279325e-09 1.4314944469282e-09 5.38558398898336e-09 -1.6946518297964e-09 -7.20765198967665e-09 -5.80239172371045e-09 -1.17613847403642e-08 -4.43593549108314e-09 4.00312161867057e-09 4.49300919805878e-08 7.89267413112702e-09 -1.33151117122585e-09 -3.51728576354074e-09 -5.89906337445075e-09 -7.67651932737753e-09 1.04660336029814e-08 -2.18914470425379e-09 -4.63912926983755e-09 2.87189003150335e-09 9.11483480091965e-09 5.90847956963201e-09 -2.11389387298722e-08 -4.01024536890074e-09 1.29364611763791e-08 -8.98260362638613e-09 -5.12149381494350e-09 1.06206897434638e-09 -1.27113479219147e-08 -3.62163547927306e-10 1.19971867236289e-09 4.08744520106606e-10
"R1033" -2.54251356314314e-09 -1.7508538973845e-09 -1.76261256585467e-09 -9.68625004809047e-09 -6.87885453381613e-08 8.59342655120292e-09 -1.83347223127124e-09 -4.59017931341485e-08 -2.49869590193855e-09 1.80591666560167e-09 -2.04001392752095e-08 -2.03945287293814e-08 -2.15734616765973e-08 6.27891196198837e-08 2.57931103506017e-08 9.21996592127772e-09 -6.66408056086986e-10 -2.30749584927113e-08 -6.10381314009752e-09 1.54385248846212e-08 4.84954901435298e-09 -9.88802994317882e-09 -2.43602803937575e-09 1.24711553292608e-08 2.55751236690082e-08 1.84994554185019e-08 -9.63745437867060e-09 -5.32123154715779e-09 -6.56372652777496e-08 3.03991292867182e-10 -2.2342288743187e-09 7.87486333918232e-08 5.33634871695988e-09 2.50532049682698e-08 3.11602094370062e-10 7.2964084931125e-09 -7.6191539990898e-10 -1.89535448183867e-09 1.55967824953679e-08 -2.209207724887e-09 3.76379691029676e-09 7.2138127032228e-11 -2.45099302479242e-11 4.02968945336299e-10 5.6118453885086e-09 2.93580808855805e-09 1.49348345663992e-08 -4.58980330259156e-09 -1.00694963340954e-09 7.10567344429704e-11 8.34289345388557e-10 6.57918572236854e-10 3.20448886400456e-10 1.05995468455756e-09 4.8946428200422e-09 1.36236494417554e-09 -2.66160709899582e-09 -2.32885254053144e-09 -7.76583524291172e-09 1.64619132838451e-09 -4.05896928180162e-09 1.4211881990025e-09 4.20281835646244e-09 -1.1733410152609e-09 -6.15945359147441e-09 -7.58202397941034e-09 -1.51272784961031e-10 -5.7705656569091e-09
"R1034" -1.02151342454357e-08 7.73568889279957e-11 -4.50299288131971e-09 5.00432906766016e-10 1.9275009029524e-08 -1.43637401462762e-09 6.29951015119244e-09 8.08399768056805e-09 -1.26780051461436e-08 8.49334087348773e-09 -5.20477089117858e-10 3.35701504437108e-09 -6.38614447691019e-09 2.69613613587012e-08 -1.34178911449226e-08 1.46203478299785e-08 9.21404679074067e-09 -8.30386618569964e-09 2.71302689197977e-08 -1.8991861286869e-09 -2.11730110077291e-08 -1.68162548460238e-08 1.15977530019872e-08 1.35018957748914e-09 6.82261584058399e-09 -6.54769244707043e-09 -9.91223550375061e-10 1.42561873245307e-08 -5.27802807538767e-08 -8.25725456771785e-09 1.2148769614792e-10 5.33634871695996e-09 3.32702175763456e-08 -2.99819208325676e-08 -5.95527605114232e-10 3.12122692706552e-09 1.49862487100242e-09 -6.99332713173548e-09 -5.03274341542654e-09 -1.4240715545097e-09 -5.1562176201003e-09 2.50967342778535e-09 8.01746445991022e-09 -8.96337991818124e-10 -2.23753138111555e-09 1.52639386854453e-09 3.37917983765475e-09 -2.91709705535391e-10 8.11536905399777e-10 2.12811450643791e-10 -1.96169878550396e-09 -2.26420530701254e-10 7.83017256626067e-10 -1.11340928278897e-10 1.59701725675668e-09 6.04036271178298e-10 -3.57742878786114e-09 6.33101429725865e-09 -2.54250975163925e-09 1.8524954208217e-10 -2.61165998486835e-09 1.88866503757135e-09 4.80902864344296e-11 1.19710771773254e-09 4.5155798181664e-10 7.96142120306468e-10 1.22816155181687e-10 3.53032554949971e-09
"R1035" 2.44517385774429e-09 -1.28239111092593e-08 2.82764473470572e-08 -8.24528685374083e-09 -5.39193131904674e-08 1.84041544641108e-08 -1.24431793176409e-08 -2.14130476380989e-08 -9.36463699332431e-10 -1.57794782623982e-08 -6.91799299798714e-08 -8.92343031418449e-09 4.04158267258513e-08 3.871219375847e-08 -3.2978301763259e-09 2.01952576145507e-08 -5.98122438775547e-08 1.23934255992214e-08 -2.00297332783198e-08 7.24154004071266e-09 6.17613718173807e-08 -5.52855556620301e-09 -7.28017926031336e-08 2.86340555226272e-08 -3.3571353889631e-09 4.21225024124378e-08 -2.18864103802026e-08 -4.49660889121378e-08 -6.79890889926006e-08 1.40074187827494e-08 -3.79808770765699e-10 2.50532049682695e-08 -2.9981920832567e-08 1.6784797985253e-07 -1.63839855794208e-09 1.24876207434448e-09 1.32260558405184e-09 4.04181537898263e-09 1.52963986603959e-08 2.83448738320891e-10 1.24833732762173e-08 -2.21706494806264e-09 9.44135643927726e-09 -3.68356764400869e-09 1.32830459713482e-08 6.23294198305072e-09 -9.03472751819144e-09 -6.50332193500587e-09 2.44168951539804e-09 -2.64522629401423e-09 9.52153761276474e-09 2.29903174354105e-09 -7.41886847776163e-10 2.02191351319725e-10 7.37043763044224e-09 -9.32816149802417e-09 -6.01253285914733e-09 -2.62530042994408e-08 5.1683216553205e-09 -5.34566701724182e-09 1.95949307120439e-08 -1.89809913114226e-09 6.57723246975643e-09 -4.11610694849724e-09 -6.54738473253362e-09 -4.03446008590784e-09 -3.98925056341914e-10 -1.6082800450987e-08
"R2001" -1.09974875680414e-10 1.91759504080745e-09 -7.43186518885999e-11 3.6573572175235e-09 -2.61734903844403e-09 -2.24406153788007e-09 6.97156646657477e-09 1.63271625120822e-09 1.52804142765191e-08 -2.73806629300271e-09 -6.32979769277163e-11 1.17134043495784e-09 -9.72235367178774e-11 -2.70499399878841e-09 2.00251845981073e-09 2.69858597339844e-10 -6.50987336655834e-10 -9.49069323458547e-10 2.03813575479227e-09 -1.99747537045215e-09 -1.37860273158909e-09 -4.11789079512114e-09 1.22824518507484e-09 -1.57000988909971e-08 1.57486362936957e-09 1.48341169213108e-09 -7.97987086990313e-09 3.5992808107953e-09 3.74102433766525e-09 -3.14055311647513e-09 -6.0534252664625e-10 3.11602094370214e-10 -5.9552760511393e-10 -1.63839855794202e-09 4.27507946638055e-08 -3.24058678168692e-09 -3.9371741807705e-09 -6.94383552799794e-09 5.72133105727061e-09 -1.36499307917145e-08 -4.63996465821014e-08 7.71270118828041e-09 -2.15777237389938e-08 2.78791856753337e-08 -9.67311846109267e-09 -7.74289655106082e-09 -7.58450894553994e-10 -2.8349860727985e-08 6.45400361479001e-10 -7.83619410696909e-09 1.03420045651898e-08 3.91914802906184e-09 -9.85360445297348e-09 1.85385518234618e-09 3.04042534077948e-08 9.58945213056128e-09 8.53377710922042e-10 2.72358411375651e-08 2.38278184458372e-09 1.95768207156465e-09 -9.22716673327422e-12 9.39620938358718e-09 6.00553426364331e-09 -1.90256454554082e-08 8.57710550589882e-10 5.64756998111534e-09 -1.67737206880308e-08 4.29800506867051e-09
"R2002" 2.57120867385718e-11 -1.03131210727251e-07 -8.499707217818e-09 -2.7749175763238e-10 1.23780823607252e-09 1.97568405311223e-09 6.43959988315977e-11 -3.74351694830007e-09 -7.69960678928731e-09 -1.78225940588686e-09 -1.8999324992072e-08 5.62479481082801e-10 -6.73871923776578e-08 9.70855361330298e-09 -2.23500005548253e-09 4.9579722439278e-09 1.21965844743636e-08 1.91905720696335e-09 -4.3516061830354e-09 -5.91542647232843e-10 3.44510403700377e-09 -2.34103541034527e-09 -4.9053030760016e-09 5.11203181505577e-09 6.99095221126659e-08 2.50668802752413e-08 5.35965598019234e-08 -1.20646467014582e-09 -1.49296877569364e-08 3.15005735522564e-10 -2.70748842733344e-09 7.29640849311225e-09 3.12122692706515e-09 1.24876207434402e-09 -3.24058678168636e-09 1.25252619642853e-07 -2.0541488795368e-08 5.4620326545018e-09 3.25270183060295e-09 -2.16157835904298e-09 8.95561005193406e-09 5.56604772193971e-09 1.27162176838506e-08 9.07735102819452e-10 2.1385240998944e-10 5.97262756582538e-10 4.22273889988962e-08 -1.11259018414916e-08 -2.1639604484112e-09 1.6074184085009e-08 -3.12718978461512e-08 -4.22457574368365e-09 -1.50563662155327e-09 2.77016921860879e-10 -3.54564577196179e-08 -1.99793895976074e-08 7.3699079864559e-08 -1.35078993353644e-08 -9.21340380537905e-09 1.89921538702756e-08 -1.39431961331766e-07 -3.60562519710506e-09 2.01776297593661e-08 1.78864051454502e-09 1.44296987365099e-09 -2.54580456679509e-09 5.50280273409528e-09 -5.985822472951e-09
"R2003" -9.37652244597997e-10 -7.40226739703773e-12 -6.57213405878055e-09 -1.15396416726027e-08 2.16718201332581e-09 -3.98188730309502e-10 -6.52542224786349e-10 6.16756602841937e-10 1.43468444296376e-09 5.13935378496844e-10 -3.13496208449597e-09 9.80222484367148e-10 2.42944056812233e-08 -1.23040845226632e-11 -2.05668794772778e-09 -2.02315911834146e-08 -2.44415298610614e-09 3.62851858098951e-09 6.02838952503638e-10 2.76318072158581e-09 -6.71088475734427e-09 -4.25206787904554e-09 6.12169152971241e-09 -4.50017745164165e-09 -1.01367212578848e-08 -2.40155990766412e-08 7.47142088567835e-08 2.58163568915854e-08 -1.53570985805866e-09 -5.28751825451611e-10 -7.51679337965981e-09 -7.61915399908952e-10 1.49862487100201e-09 1.32260558405194e-09 -3.93717418077118e-09 -2.05414887953673e-08 1.25516372584909e-07 5.12518946124971e-09 -5.21124039531389e-10 1.14345408558439e-09 9.22678119636163e-09 -1.24114028362368e-09 4.13892609095057e-09 -3.21157335282675e-09 -9.8030070373832e-09 7.07032339384644e-10 -1.17673738769885e-09 1.47196569727735e-09 8.60633219982087e-11 5.15301617721546e-08 2.1972605794847e-08 -1.88023145516516e-09 -2.69043568445056e-09 5.32183103030756e-09 4.77374726601999e-08 2.25035304610968e-09 -1.72576960022689e-07 -1.46439494027512e-08 1.47295608192001e-08 2.77728652733692e-08 -9.18415257979277e-08 -8.02684431567473e-09 1.03132978235306e-08 -2.22202764020712e-09 -6.00875581954667e-09 -3.34587861557495e-09 -5.58331575271632e-09 1.74940749807229e-09
"R2005" 2.9557779152852e-09 -1.8503704244899e-09 3.91360111031112e-09 -1.15708852191509e-07 2.91216710520091e-09 1.29907138961862e-08 5.81585212180798e-08 -1.33645327495854e-08 9.1984437072226e-08 -2.78538529980686e-08 1.07994447911782e-10 -3.431154536397e-08 -1.39980331613225e-08 1.7239638482741e-09 -3.80793717418646e-09 -1.22336509301303e-09 -9.31109445077087e-10 2.5873142120967e-09 -9.062973608117e-09 8.70552531226759e-08 1.76169814569392e-09 -3.80616791818785e-09 6.54210659200604e-10 -7.34199661202867e-08 3.12204711935053e-09 5.69402686139366e-09 -7.42994569506144e-09 -2.99863760957361e-08 9.75010364860673e-09 -1.79703097664476e-08 -2.65140327279152e-09 -1.89535448183864e-09 -6.99332713173445e-09 4.04181537898387e-09 -6.94383552799556e-09 5.46203265450055e-09 5.12518946125068e-09 2.54255777434795e-07 -5.46121932048668e-10 -6.62958690993524e-09 3.60308663248244e-08 6.00252985877553e-09 -1.73899660864552e-08 -3.28144239981358e-08 -2.6409689181492e-09 5.48092508358946e-08 1.41722481265219e-08 -2.45412243300166e-09 -7.43168722551502e-10 1.7797332460058e-08 2.65868352718881e-09 1.22834704142472e-09 -2.93571307216013e-09 -1.01113161838817e-07 -4.65398741370248e-10 -9.76681694691349e-09 -9.38930765768653e-09 -7.70583570214491e-08 -2.33128552514463e-09 -3.1394130625437e-09 3.29315590841466e-09 -7.24975247491463e-09 -2.31997036691951e-09 8.84874996221287e-10 -3.74028614181214e-09 2.01192637976412e-09 3.08452131369038e-09 2.49565814571673e-10
"R2006" -8.57371066228469e-10 -5.39724937774078e-09 2.27162129432905e-09 2.56538380630419e-09 -3.90501937264152e-08 -5.49932553410473e-09 -1.28528132795509e-09 9.94999507162786e-09 -5.44976043922741e-09 5.05195189286454e-09 -1.29066383109347e-08 -1.10120961657486e-09 8.74105829551872e-10 -8.6194979064706e-09 1.07318817370095e-08 2.28916932992152e-09 -7.21608377598088e-09 -4.48867727867289e-09 5.83796232350969e-09 -2.21257285862615e-09 2.18759666073074e-09 -2.36785741279734e-10 -3.24845024245919e-09 3.60646048723901e-09 1.62318818994225e-08 2.95175340435011e-09 -4.65943340375343e-09 -1.77065097016825e-09 6.05952912063802e-09 2.39774623274417e-09 1.43149444692848e-09 1.55967824953676e-08 -5.03274341542628e-09 1.52963986603963e-08 5.72133105727014e-09 3.25270183060277e-09 -5.21124039530947e-10 -5.46121932048216e-10 6.79309839473693e-08 1.98084220983963e-08 -2.19924427836817e-09 -1.20816287287857e-09 1.04722962307846e-08 -1.69072826878822e-08 1.87323476627051e-08 2.70774296262892e-09 -2.06400237404759e-08 -5.93267866017958e-09 -3.15705162198865e-08 -8.33842511599912e-10 5.96481446637469e-09 -6.57040217725912e-10 1.21915021686293e-08 1.58164147449557e-09 -1.59707931280851e-10 -2.60393127827403e-09 2.34142255224873e-09 -1.06638471773979e-08 3.34035274380441e-10 -5.79910607283568e-09 4.307442568697e-09 1.57641143807357e-09 3.06893824633271e-08 -5.55771819543105e-09 5.80370677965281e-09 -4.60991866347454e-08 7.53785957618001e-10 -3.82268120701731e-08
"R2007" 5.30641549359071e-10 3.20577789329331e-09 7.04065303194756e-10 -1.1691310825417e-08 -7.03883885758979e-10 -6.66004682049205e-09 1.46836235445041e-09 8.91272573761625e-09 9.23712526492783e-09 1.09402543664547e-08 -8.79301378347014e-09 7.45577763826537e-09 -1.50659567378822e-09 -1.09672593261295e-08 6.61932705616452e-10 -3.4102731471881e-09 -2.07242755696101e-09 1.08247869376962e-09 4.28975054378026e-09 6.49466764383493e-09 -7.21572707910618e-12 2.93302783141727e-09 -1.68255017884427e-09 -1.57436016195222e-08 8.22366207909197e-09 -3.45113944092092e-09 -1.59066220976005e-09 1.38025972649159e-08 8.93536785095288e-09 -2.03640759627213e-09 5.38558398898427e-09 -2.20920772488725e-09 -1.42407155451027e-09 2.83448738321539e-10 -1.36499307917142e-08 -2.1615783590431e-09 1.1434540855823e-09 -6.62958690993675e-09 1.9808422098396e-08 1.32074926449746e-07 -2.34739690379259e-09 -7.91636321982463e-08 -8.25985546064777e-09 -1.00313545825919e-07 -6.61864380425205e-09 -3.76053186797956e-08 4.31637716404847e-09 6.24037720762719e-08 -3.70156011088274e-08 6.79093291256574e-10 -9.07568961989994e-09 1.82084137750462e-09 1.14859652628409e-08 3.81283797784486e-08 -1.99917852537525e-08 2.46454255439129e-09 1.28165679232464e-09 5.94960718722971e-09 -6.96795809008347e-09 2.23780043284923e-09 -1.35388233023108e-09 4.9466522211715e-09 -1.28575562075175e-08 1.4874074230196e-08 6.82436058976694e-10 -2.35697990130669e-08 7.08023227181773e-09 5.04112162503781e-09
"R2008" -2.53703045815616e-09 -1.07928137771788e-08 1.38360630000085e-09 -3.21579568520991e-08 -5.19220215766639e-09 7.2596163483596e-09 -4.25668322578456e-08 -8.75140539051104e-09 5.01145708454926e-09 9.22847429399313e-09 -4.23518339555667e-09 -1.59513108259749e-08 2.34147705345438e-09 1.10426503724626e-08 2.94905321983638e-10 -2.69965233971478e-08 1.12851403079993e-09 3.24971040239636e-09 -1.19536212104212e-08 1.3863215071175e-08 7.01715425461164e-09 1.99900082919875e-08 -6.59915687377584e-09 6.00994409752363e-08 -3.4652910211817e-09 4.70223727916976e-09 1.06958236095316e-08 -2.77152645481288e-08 -5.93411861810937e-09 8.30325298732847e-09 -1.69465182979645e-09 3.76379691029762e-09 -5.15621762009928e-09 1.2483373276219e-08 -4.63996465820977e-08 8.95561005193515e-09 9.22678119636009e-09 3.6030866324824e-08 -2.19924427836806e-09 -2.34739690379187e-09 2.20699003400406e-07 1.08948438458863e-08 5.30587361051504e-09 -6.18731405610896e-08 1.18134570769977e-08 2.6226618793059e-08 -2.67471074234598e-09 -3.64988705759323e-09 1.12983844282193e-09 3.80489295730639e-08 -5.49068839781708e-09 -4.47624584686802e-09 7.79132675713412e-09 -5.49024169526465e-09 -1.38047127142789e-08 -1.57677872604966e-08 -1.15796660446382e-08 -8.5886338915838e-08 8.85537888439226e-09 -3.18908635731133e-09 -4.81131497164869e-09 -6.14125519682219e-08 1.95788124808854e-08 -2.95420111495293e-08 -1.79319428937436e-09 -2.87297096523379e-09 2.04372674756296e-08 -1.9486552986389e-08
"R2009" -1.62536680557501e-09 -4.37844651740299e-09 1.13644107544141e-10 1.18367535777872e-08 -1.04729851789588e-09 2.65962687891311e-09 -5.03350498919986e-09 -7.69275024439984e-09 -1.68496419575932e-08 -6.76259684334608e-09 1.25098070249648e-08 -5.13978994522079e-09 3.58114043657832e-09 5.60099723948454e-09 3.87863182229068e-09 3.93186504438956e-09 3.76176759166645e-09 -1.59906636271607e-09 -5.17640411652355e-09 -7.33494245975214e-09 -1.6110681558852e-09 -1.62119530217184e-10 2.19222896239536e-10 1.9738400896514e-08 -1.07343121017448e-08 1.17426274836211e-09 1.47008064242573e-09 -1.44195902533386e-08 -6.73437940180798e-09 4.27567581602798e-09 -7.20765198967742e-09 7.21381270324186e-11 2.50967342778494e-09 -2.21706494806305e-09 7.71270118828046e-09 5.56604772193964e-09 -1.24114028362455e-09 6.00252985877671e-09 -1.20816287287825e-09 -7.91636321982426e-08 1.08948438458893e-08 1.28877542822117e-07 1.57436957053676e-08 3.82331329904516e-08 1.25521767666346e-09 3.52673357462097e-08 -4.6681081209005e-09 -1.07048370331255e-07 1.04915987527752e-09 1.12234936635243e-09 -6.44391295880553e-09 -9.82177757221929e-10 -6.93811505867505e-09 -2.76499974765517e-08 5.61458277374008e-10 -5.53765580576688e-09 5.56896316581485e-09 -1.43356772241246e-08 8.27412032602916e-09 -4.94756488329179e-09 -2.10891486613648e-09 -2.946813035216e-09 4.8995566996017e-08 -1.41050593041395e-08 1.374446243752e-09 4.38669568021681e-09 8.83204328728632e-09 -6.7101688292421e-09
"R2010" 6.20263548810505e-10 -1.14932060954864e-08 2.02662848583827e-09 -4.701679929505e-08 6.73831860047601e-09 3.20117067222976e-09 2.18929269771764e-08 6.7457509287491e-09 -2.37764674446728e-07 -2.39442646250643e-08 -5.11451740839987e-09 5.94137235487361e-08 1.15501278826059e-08 6.45609148406835e-09 -1.52772668983395e-08 3.96627930444325e-08 -4.28241137734694e-10 -1.54509423868306e-09 1.25947750737778e-09 -1.4709624821376e-08 -2.35547855988296e-09 1.82750094420618e-08 -5.52323295763131e-09 1.44193098102518e-07 -1.01725893216723e-08 9.45043577179926e-09 3.84067389676319e-09 -2.60377508443779e-08 -1.99636194605862e-08 1.49507149026727e-08 -5.80239172371098e-09 -2.45099302478255e-11 8.01746445991011e-09 9.44135643927717e-09 -2.15777237389936e-08 1.27162176838501e-08 4.13892609094986e-09 -1.73899660864551e-08 1.04722962307846e-08 -8.25985546064735e-09 5.30587361051496e-09 1.57436957053677e-08 2.71494836780365e-07 4.62828610495883e-08 1.08939949646403e-08 -5.65401048425421e-08 -1.1135437862645e-08 1.92663893417996e-08 -2.19149180634732e-08 -1.93131758373043e-08 5.82454871136788e-09 1.33190906078429e-09 -6.48801848451932e-09 9.26859920941007e-08 1.44636636412265e-08 -4.53288717149377e-08 -1.90497928014062e-08 -2.24588596154153e-07 4.26420130374859e-09 -1.43800333531583e-08 3.20679936172635e-08 2.30393074338725e-08 7.64746101132095e-09 -1.15018274831935e-08 1.99740414976477e-09 -1.39739735514988e-08 -6.29132995816465e-09 -4.23164056707673e-09
"R2011" -6.69798511957607e-10 -6.04177230618971e-09 3.17509139759925e-10 -2.9591004754296e-08 2.60159778633623e-10 -1.13684726498859e-08 3.22681596623074e-09 8.6808948239846e-09 -4.43796747198329e-08 -6.50152030371722e-08 1.47631095539052e-08 5.23165506370328e-08 9.49460135897113e-10 2.13264401373194e-09 -7.79083380128823e-11 1.44308755379617e-08 5.00444903171202e-09 -2.29799688952141e-09 -6.33539323506373e-09 1.24852285028121e-08 -1.10144971293538e-09 -3.756617026374e-09 1.88539598325467e-09 2.36388507749439e-09 -1.02478464195493e-08 6.44906957410881e-09 3.368943073428e-09 -2.84356913027337e-09 -4.42456500645481e-09 7.32134418671584e-09 -1.1761384740368e-08 4.02968945336478e-10 -8.9633799181701e-10 -3.68356764400836e-09 2.78791856753323e-08 9.07735102819098e-10 -3.21157335283158e-09 -3.28144239981388e-08 -1.69072826878828e-08 -1.00313545825921e-07 -6.18731405610894e-08 3.82331329904501e-08 4.62828610495898e-08 3.43903735066124e-07 9.97885658386137e-09 -1.23271491103758e-07 -1.65669109383264e-08 -4.50910199623767e-08 3.73374572248393e-08 -2.11828347321953e-08 9.28898538748601e-09 -7.16007248063412e-09 -8.71825150453683e-09 3.6443752607453e-08 2.47170461099925e-08 -5.82553531738041e-09 4.47017989560651e-09 2.04408267185604e-08 1.29119497823251e-08 -1.25027857166437e-08 9.23140789271538e-09 2.22653312472061e-10 2.65756604755849e-09 -1.68723193883627e-08 1.03896866942559e-08 2.32126922274211e-08 -1.40335682432361e-08 -6.44279785457582e-09
"R2012" 1.96306813998102e-09 -3.28823633754205e-09 6.43363022165955e-09 -4.31734792712946e-09 -1.01497640317549e-08 -4.38603377362966e-09 -1.81239601376455e-09 5.02492816915878e-09 -6.37116164369812e-09 -1.76306299189741e-09 -5.87873789658886e-08 1.77425783047702e-09 7.274144813813e-08 -1.27393346253793e-08 3.07784643217244e-09 8.3839006715348e-09 -7.99044794419563e-09 7.79725868384024e-09 5.98966827436042e-09 -9.68692853950496e-11 -6.13886011431799e-09 -4.60642767369882e-09 -3.51464900091773e-10 1.41490011474049e-09 5.04523517017731e-08 2.43234204854968e-08 -4.04064069417463e-08 7.11660299744066e-09 7.80615445764654e-09 4.20262834546929e-10 -4.43593549108353e-09 5.61184538850815e-09 -2.23753138111572e-09 1.32830459713478e-08 -9.67311846109283e-09 2.13852409990061e-10 -9.80300703738194e-09 -2.64096891814833e-09 1.87323476627054e-08 -6.61864380425206e-09 1.18134570769963e-08 1.25521767666302e-09 1.08939949646409e-08 9.97885658386141e-09 2.18814579663306e-07 -1.25857402867353e-09 -1.91893420656705e-07 2.11060674296749e-08 1.04836227751281e-10 -2.76192751707155e-09 8.81714658921156e-08 -4.07256615558923e-08 -9.03538724060894e-08 4.9227295085371e-09 1.52802052435354e-08 2.99889153755122e-09 -2.38113163709233e-08 -1.36234575589591e-08 7.19680642302266e-09 1.66979439379118e-08 3.69512310710532e-08 -1.26022006978253e-09 -5.16856210714452e-11 1.10234265392769e-09 1.03801962068644e-08 -3.88624651198739e-08 4.1498843804877e-09 -9.92790015373616e-08
"R2013" 7.25360603238334e-10 1.46270230031001e-09 4.08981851292412e-10 4.82573698873705e-08 3.10909207863491e-10 2.63913972619482e-08 -1.50399174990316e-09 -2.66874983450564e-08 7.45031643614331e-08 3.60557581066152e-08 -1.22863757692691e-08 -7.84336199936182e-08 3.83086728767177e-10 1.53595786743687e-08 -1.56106521446358e-09 -3.52475067513149e-09 -4.61601512450136e-09 1.78238966648531e-09 3.01435134396793e-09 -8.77011887973126e-10 2.0674003039862e-09 -1.26833386984697e-08 7.01299890363545e-10 -1.31598292520769e-08 3.9501492284701e-09 2.33842769851755e-09 -5.17979659003053e-09 -2.557194173561e-08 -8.52442886463506e-09 -7.97766163995795e-09 4.00312161867035e-09 2.93580808855783e-09 1.52639386854378e-09 6.23294198305051e-09 -7.74289655106132e-09 5.9726275658164e-10 7.07032339382971e-10 5.48092508359001e-08 2.70774296262899e-09 -3.76053186797974e-08 2.62266187930591e-08 3.52673357462106e-08 -5.65401048425409e-08 -1.23271491103758e-07 -1.25857402867289e-09 1.64214684768763e-07 7.57345623106629e-09 -1.52297060538916e-08 -1.28357992406709e-09 1.26866808213248e-08 -3.75733106666841e-09 2.79705900324147e-09 4.67208409051268e-10 -1.19657013184924e-07 -8.42235411426956e-09 9.21957431441958e-09 -4.03905546669368e-10 -1.07689791868868e-08 -3.484336710219e-09 7.38706433275915e-09 -9.53845996443187e-09 2.621402856269e-09 6.6218705387536e-09 7.42333295802958e-09 -7.10796490230596e-09 -1.15836311076457e-09 6.82160222510024e-09 -5.80264594661932e-11
"R2014" 8.05538087092255e-10 8.32305075415353e-09 -6.40804283975963e-09 2.09873322518317e-08 -1.09239544139084e-08 -4.0470501165498e-09 1.55709126434553e-08 -4.20621613573576e-10 4.38934432397123e-09 9.20128676533085e-09 1.04312703844309e-07 -1.77498903053429e-09 -4.1552796341609e-07 1.30506756965911e-08 5.55802815362674e-09 -1.97720137251794e-09 8.43249765276922e-09 -2.49959734244935e-09 -4.19723592403077e-08 -6.81808278248274e-09 6.73486818845184e-09 6.14772148387126e-09 2.59897464267627e-09 -1.34164220720699e-08 1.4173983163982e-08 1.57947724111866e-08 -3.26913384800529e-09 -1.34811673361132e-09 -1.75028299612582e-08 -6.92401451586075e-09 4.49300919805865e-08 1.49348345663987e-08 3.37917983765507e-09 -9.03472751819128e-09 -7.58450894554143e-10 4.22273889988961e-08 -1.17673738769892e-09 1.41722481265212e-08 -2.06400237404761e-08 4.3163771640492e-09 -2.67471074234581e-09 -4.66810812089964e-09 -1.11354378626448e-08 -1.65669109383272e-08 -1.91893420656704e-07 7.57345623106553e-09 5.50543703083221e-07 -1.13888390625266e-08 4.063550613076e-09 1.00043056706157e-08 -6.98567185122796e-08 1.23480286578846e-08 9.20789505802742e-08 -1.72715416909876e-08 -4.07752128593978e-08 -1.28817767775561e-08 3.87813658914822e-08 1.75633384405401e-08 -1.40262254480942e-07 -2.86138687197248e-09 -4.0267185191178e-08 3.50094717137134e-10 1.65353314581272e-08 6.64165595665175e-09 -7.44176729774487e-08 2.92214826982689e-08 1.87062115593869e-09 5.04164753790996e-08
"R2015" 2.17522586439175e-09 1.15246742574521e-08 2.25894175034893e-09 -4.6771563985186e-09 1.09075554592221e-08 -4.3887209672747e-09 2.31012453410122e-09 -1.06243419258214e-10 -7.20648140597372e-09 4.2557236913827e-09 -1.10095431588804e-08 4.82453284728235e-09 7.02173326801109e-09 -4.15338773377485e-09 1.67266374620123e-09 3.10507395456843e-09 -1.78467833225199e-10 3.49759577926693e-09 3.51183011476205e-09 1.25014442768985e-09 -2.95764299786721e-10 2.37769013769826e-10 2.34555708208389e-10 -9.54425656196574e-09 1.17538187172138e-08 -3.70190386821443e-09 -9.630570051892e-09 1.71706573792161e-08 5.73956941549436e-09 -4.51873597528162e-09 7.8926741311267e-09 -4.58980330259104e-09 -2.91709705535844e-10 -6.50332193500576e-09 -2.83498607279858e-08 -1.11259018414912e-08 1.47196569727685e-09 -2.45412243300184e-09 -5.93267866017998e-09 6.24037720762707e-08 -3.64988705759074e-09 -1.07048370331256e-07 1.92663893417997e-08 -4.50910199623783e-08 2.11060674296752e-08 -1.52297060538917e-08 -1.13888390625272e-08 1.95212031972808e-07 -1.84683776587695e-08 -4.89137246390619e-09 -7.57981492300016e-09 -8.66844521376426e-10 8.10257885316302e-09 1.92547580585073e-08 -7.92107398820594e-09 5.81798398134709e-10 -6.50782057939339e-09 -2.04043862958866e-08 -2.16266638107332e-08 8.84926289037019e-10 1.59197539874303e-08 9.23340749347872e-09 -1.19986383405978e-07 2.26568706361272e-08 1.77383432945784e-10 -1.96644756420688e-08 -5.24219549408677e-09 4.27913682932951e-08
"R2016" -6.27115077967417e-10 1.22074162925822e-09 -7.27957739085833e-10 -2.00557291354801e-09 7.25338725848197e-09 6.88008456405533e-09 -1.333791171128e-09 -3.15847394572128e-09 1.48512312267248e-08 -6.62350813383696e-09 3.52933187879721e-09 -2.17576982411472e-09 -2.15186548552537e-10 5.9932069058161e-09 -8.39410949506882e-09 -2.09554099364369e-09 -4.02685690448012e-10 3.89031949898513e-10 -3.29942182610079e-09 3.59872602321782e-09 3.7289863320629e-11 -2.77594014973091e-09 9.9456771408205e-11 -4.80745778879165e-09 -5.58550209238922e-09 1.57617298363314e-09 2.43937131197096e-09 -1.38553370203053e-09 -4.11286737730476e-09 -2.02830785820358e-10 -1.33151117122572e-09 -1.00694963340967e-09 8.11536905400024e-10 2.44168951539772e-09 6.45400361479292e-10 -2.16396044841113e-09 8.60633219982348e-11 -7.43168722551575e-10 -3.15705162198868e-08 -3.70156011088271e-08 1.1298384428227e-09 1.04915987527776e-09 -2.19149180634734e-08 3.73374572248411e-08 1.04836227750845e-10 -1.28357992406746e-09 4.06355061307557e-09 -1.84683776587697e-08 3.77455470881934e-08 1.76251065334309e-09 1.21918117284138e-08 -1.28373205140462e-09 -8.46302740113809e-09 -7.01001184792248e-09 1.01384937877161e-08 4.38078594779091e-09 -6.8855500068942e-09 2.32568070328372e-08 3.27219247306721e-09 2.93459237235828e-09 -2.4459519979077e-09 -7.41761087837622e-09 -4.59772654549152e-09 2.84609210866831e-09 -2.73042818984369e-09 2.63374967213434e-08 -6.17099896926573e-09 -4.33277308042187e-10
"R2017" -9.51595533677584e-11 -1.72184235745989e-08 -9.64354490096991e-09 -2.0470181930766e-08 -1.56014114535779e-09 -2.84867145853737e-09 -6.63284155348262e-09 3.82928477811346e-09 -5.33255525221628e-09 -2.68659836378477e-09 4.2201475739929e-09 9.17035040366445e-10 -3.76447209342662e-09 -4.29601258173725e-09 2.12424856438142e-09 -1.01732400408261e-07 -6.48611614990317e-09 7.22591764289427e-10 1.57948684032422e-09 3.63166668749837e-09 -2.03541862939838e-08 5.37147492347426e-08 2.43316436373128e-08 1.90453244289835e-08 4.21950943156541e-09 -8.96850821925502e-09 4.74888043140751e-08 2.38261854005951e-08 2.22047592249748e-09 -2.34367296477736e-10 -3.51728576354107e-09 7.10567344429711e-11 2.12811450643161e-10 -2.64522629401391e-09 -7.83619410697057e-09 1.60741840850085e-08 5.1530161772151e-08 1.77973324600594e-08 -8.33842511600123e-10 6.79093291256613e-10 3.80489295730652e-08 1.12234936635276e-09 -1.93131758373041e-08 -2.11828347321982e-08 -2.76192751707226e-09 1.26866808213253e-08 1.00043056706147e-08 -4.89137246390551e-09 1.76251065334344e-09 1.30231842272864e-07 2.49514392122328e-08 1.03259633413271e-09 -7.59678491618384e-09 2.97580317640651e-09 3.12671455091499e-08 -3.50053648687441e-08 -1.07794390886762e-07 -1.29184097818341e-08 -4.35973659901785e-09 1.16405306756924e-08 -3.90806245919401e-08 -4.63959096144798e-08 3.73587794548909e-09 -5.69979246426802e-09 -4.72465212707315e-09 3.43019250950961e-10 4.94267108199622e-09 -2.65449008484759e-09
"R2018" -5.33944650978398e-10 1.87917654811089e-08 2.38337908522026e-09 -1.01157900468976e-08 -5.10629165201441e-09 -5.69752924056958e-10 -7.39132575483159e-10 5.19072994186111e-09 -3.67098652149655e-09 -1.27631024291473e-09 -2.33959048575522e-08 2.83587697704765e-09 5.37137617948642e-08 -9.56523695439795e-09 -1.56087319859834e-09 -7.92532380668377e-09 -1.02555716037116e-08 4.32536052398833e-09 8.48015585699397e-10 3.97136071701686e-10 -9.72221752807195e-09 -8.88531935192546e-09 6.80322726322202e-09 -1.52342684974487e-09 -9.01632320439385e-09 1.30310514494378e-08 -1.92362564985023e-08 2.47403955077432e-08 7.70532155187546e-09 1.39114498741224e-09 -5.89906337445015e-09 8.34289345388389e-10 -1.96169878550389e-09 9.52153761276372e-09 1.034200456519e-08 -3.12718978461512e-08 2.19726057948462e-08 2.65868352718919e-09 5.9648144663746e-09 -9.07568961989899e-09 -5.49068839781471e-09 -6.44391295880507e-09 5.82454871136802e-09 9.28898538748357e-09 8.8171465892117e-08 -3.75733106666894e-09 -6.985671851228e-08 -7.57981492300039e-09 1.21918117284137e-08 2.49514392122316e-08 1.91821190650789e-07 -1.74829225180906e-09 -1.08628031283848e-07 8.16385705143553e-09 8.13406799394271e-08 1.73090961810907e-08 -1.49054714163673e-07 -9.26534554312129e-09 1.21658291930792e-08 2.04947336974275e-08 2.42082327806258e-08 -1.43626772136818e-08 4.12490728569753e-09 -7.42456594470131e-11 -1.65469083670341e-08 2.12790610941383e-09 -2.34293698327132e-08 -9.64437174183949e-08
"R2019" -1.62565531633832e-10 2.40212701388177e-09 2.03857035255889e-10 1.65380424945913e-09 -1.41525311610509e-09 1.31046276114321e-09 6.43872740343403e-10 1.29737402222192e-10 -4.69119218360825e-09 -2.0951836877421e-10 5.97694357389439e-09 -3.53460802563239e-10 1.77615010304154e-08 1.6626992213313e-09 -9.82569943673606e-11 -3.27131271099868e-09 9.75087104135097e-10 -2.04064610981104e-10 -2.80106240691043e-09 -6.29477847312483e-10 6.80968824167529e-10 5.2603594447821e-09 -1.66485421902861e-09 5.87427341746716e-09 -1.5147386578348e-08 -3.53182337705245e-09 -2.89452305029365e-09 -8.62119632632845e-09 -3.01980650423135e-09 1.05353834833077e-09 -7.67651932737642e-09 6.57918572236539e-10 -2.26420530701381e-10 2.29903174354036e-09 3.9191480290613e-09 -4.22457574368397e-09 -1.88023145516493e-09 1.22834704142418e-09 -6.57040217726023e-10 1.82084137750431e-09 -4.47624584686671e-09 -9.82177757221091e-10 1.33190906078404e-09 -7.16007248063636e-09 -4.07256615558919e-08 2.79705900324152e-09 1.23480286578854e-08 -8.66844521377162e-10 -1.28373205140431e-09 1.03259633413083e-09 -1.7482922518071e-09 4.35825010538675e-08 -8.86966496459509e-09 -2.14663764236321e-09 2.0632524092255e-09 -2.675421833102e-09 -9.53292094943375e-10 1.3535469956272e-09 3.47920365947326e-09 -1.93667926251551e-08 1.44278817705592e-08 -4.36016839763818e-09 -3.03789651325822e-09 1.33685519710522e-09 -1.48339680790243e-08 8.89918533935208e-10 -6.49462060788053e-09 2.7290781865943e-08
"R2020" -2.28295107855647e-11 6.30991779933442e-09 -4.85590516311418e-09 3.2425480629017e-09 -4.33439059956602e-09 2.01716792997464e-09 2.38412529291596e-09 -1.8219877319443e-09 3.66688659084684e-09 -5.84653315212509e-10 3.63767194257516e-08 -9.68573360960193e-10 -6.26663405603985e-08 6.43167423717801e-09 -9.27008200267001e-10 1.06002406679048e-09 3.02453539285383e-09 -5.64939138250763e-09 -4.43104195466941e-09 8.387636601777e-10 4.11020844324636e-09 3.45690979779623e-09 -5.39819888545136e-10 -7.53770574438603e-10 -5.05890461256755e-09 -2.81786187609974e-08 2.23310091876369e-08 -7.0154106129718e-09 -6.55067002306193e-09 2.42180071759332e-10 1.04660336029833e-08 3.20448886401517e-10 7.83017256624925e-10 -7.41886847776218e-10 -9.85360445297283e-09 -1.50563662155308e-09 -2.69043568444931e-09 -2.93571307216165e-09 1.21915021686288e-08 1.14859652628396e-08 7.79132675713272e-09 -6.93811505867509e-09 -6.48801848451883e-09 -8.71825150454016e-09 -9.03538724060906e-08 4.67208409053427e-10 9.20789505802737e-08 8.10257885316269e-09 -8.46302740113772e-09 -7.59678491618555e-09 -1.08628031283851e-07 -8.86966496459641e-09 1.75781101973846e-07 -2.67435297481983e-09 -4.1957199574376e-08 -8.050148087973e-09 5.2944722660292e-08 8.27178661671016e-09 -1.82881188740558e-08 -5.98876601375419e-08 -1.85271377318544e-09 9.02243573530728e-09 -9.55674768400077e-10 -2.28256212623101e-09 1.96323296270835e-08 -2.93685776543346e-10 2.25898581413487e-08 1.32605990861485e-08
"R2021" -3.09331720905743e-09 -3.4247417737614e-10 1.38560849246045e-10 -1.15771352103562e-07 -4.55165729588958e-09 -1.35026911625569e-08 -1.81510051019534e-09 1.52560807799541e-08 -9.39958471355938e-08 1.73339587558996e-08 1.26550095844888e-09 4.33414088689206e-08 1.51998755112205e-08 -9.8386673012494e-09 2.36756498128845e-09 -1.12814565671064e-09 5.99547061359611e-10 -2.01575006118836e-09 2.35857632318274e-10 -1.30359926821378e-08 8.7974705297798e-10 1.45647476469616e-08 -2.53896127045103e-09 1.09853130962516e-07 -5.28387852901644e-09 1.29004721681895e-09 1.19274281962145e-09 -1.67886692471672e-09 4.34716934228155e-09 2.52992165916302e-09 -2.18914470425199e-09 1.05995468455812e-09 -1.11340928278709e-10 2.02191351319705e-10 1.85385518234714e-09 2.77016921861149e-10 5.32183103030828e-09 -1.0111316183883e-07 1.58164147449544e-09 3.81283797784483e-08 -5.49024169526388e-09 -2.76499974765512e-08 9.26859920941006e-08 3.64437526074503e-08 4.92272950853652e-09 -1.19657013184923e-07 -1.72715416909881e-08 1.92547580585095e-08 -7.01001184792244e-09 2.9758031764056e-09 8.16385705143648e-09 -2.14663764236285e-09 -2.67435297482119e-09 2.24004845214494e-07 9.19127959670867e-09 -1.2132858910573e-08 -1.92147825569024e-08 -1.11616094836264e-07 3.60880141882978e-09 -5.24985275526464e-09 9.29002863221631e-09 2.23566643665038e-08 -4.85483293308617e-09 -4.3442782611337e-09 7.06814324538509e-09 -3.70703872788541e-09 -5.70922634210653e-09 4.66046792093517e-10
"R2022" -1.33763263743331e-09 1.54644744066474e-08 8.82285201195876e-10 -2.4577020995091e-08 -7.33167842915198e-12 4.74951692682835e-09 -1.41842105261717e-09 -6.99957145075448e-10 -1.67187972069582e-08 -6.60643089679465e-09 -1.19196512110813e-08 2.42779062214771e-09 3.4148755439401e-08 -1.97110898424665e-09 -4.56854978378106e-09 -1.42398484532669e-08 -7.48202661675143e-09 -2.96821821091449e-10 -4.34220884945544e-09 8.75319943181626e-09 -9.45818981607433e-09 -7.36745340739632e-09 4.68856506847434e-09 1.97089923317988e-08 -1.37021610189928e-08 1.16820833267291e-08 -2.84794331340106e-08 3.4773793205615e-09 -1.26447395919558e-09 2.70461312820657e-09 -4.63912926983825e-09 4.89464282004271e-09 1.59701725675596e-09 7.37043763044132e-09 3.04042534077938e-08 -3.54564577196194e-08 4.77374726602031e-08 -4.65398741365781e-10 -1.59707931279423e-10 -1.99917852537553e-08 -1.38047127142683e-08 5.61458277372694e-10 1.4463663641226e-08 2.47170461099974e-08 1.52802052435368e-08 -8.42235411427236e-09 -4.07752128593977e-08 -7.92107398820865e-09 1.01384937877148e-08 3.1267145509149e-08 8.13406799394226e-08 2.06325240922383e-09 -4.19571995743743e-08 9.19127959670675e-09 3.26378597975062e-07 2.42855832312561e-08 -2.53979203932962e-07 5.25891729104907e-09 1.59346081280058e-08 1.25704387043959e-09 3.75163206732036e-08 -6.77212740591453e-08 -1.53604291304157e-08 -8.18179140909202e-08 1.73878469195422e-10 1.6336884196253e-09 -4.75418500748578e-08 9.21905271102554e-09
"R2023" -2.62074947358203e-09 2.09952134814916e-08 8.44405356764828e-10 2.99143833497065e-09 2.34622930695455e-09 3.55073791470629e-09 -1.61358888309105e-08 -3.42496996207818e-09 5.80674568409907e-08 1.29867872356584e-08 -1.00288628090078e-08 -1.88025182394845e-08 1.268705690386e-08 3.028970537885e-09 5.18156015544819e-10 4.0433352620494e-08 -1.85676197955316e-09 -7.65452710965444e-10 7.47598954573054e-09 6.21089477667702e-09 4.18045462361045e-09 -6.91410944863806e-08 2.84705989039799e-09 -2.9851841818418e-08 3.24728200715464e-09 2.36677425281756e-10 -2.74704854056401e-08 3.13184128581416e-08 2.24825687815266e-09 4.73562642903982e-09 2.87189003150429e-09 1.36236494417519e-09 6.04036271177918e-10 -9.32816149802415e-09 9.58945213056092e-09 -1.99793895976073e-08 2.25035304610851e-09 -9.76681694691226e-09 -2.60393127827374e-09 2.46454255439061e-09 -1.57677872604971e-08 -5.53765580576563e-09 -4.5328871714938e-08 -5.82553531738264e-09 2.99889153755112e-09 9.21957431441924e-09 -1.28817767775556e-08 5.81798398134063e-10 4.38078594779073e-09 -3.50053648687441e-08 1.73090961810905e-08 -2.67542183310258e-09 -8.05014808797182e-09 -1.21328589105727e-08 2.42855832312561e-08 7.05724174217144e-08 -2.54679805911866e-08 3.8262208845597e-08 1.03176980088833e-08 1.74853576933984e-08 -4.4456299079388e-08 7.85561448919985e-09 1.01557164866476e-09 -3.20613647085856e-09 1.0266796036329e-09 2.12587292568354e-09 -1.05207581170224e-08 -8.11079948411702e-09
"R2024" 2.95161910251474e-09 -4.30609269358031e-08 1.14124293895567e-09 3.24762582974024e-08 -1.88060606447203e-09 -2.81376034982568e-09 2.01543365402289e-09 -6.26377737721328e-09 1.23153845586279e-08 5.21427955408665e-09 1.16205268076895e-08 -3.73612338129282e-09 -5.74841422862067e-08 6.16136655656055e-09 6.26269785075115e-09 3.31389195496712e-08 1.57174253315954e-08 -3.3819837835672e-09 4.38594301534521e-11 -5.80505673155656e-09 2.09059327895198e-08 1.853061816201e-08 -2.13097907078482e-08 -7.78639240754687e-09 2.78443180876829e-08 6.99059726683023e-09 -7.57038307531632e-10 -5.14325106003686e-08 2.36454685609594e-09 -3.16140197468868e-09 9.11483480091716e-09 -2.66160709899526e-09 -3.57742878786034e-09 -6.01253285914759e-09 8.53377710922432e-10 7.36990798645614e-08 -1.72576960022691e-07 -9.38930765768553e-09 2.34142255224822e-09 1.28165679232408e-09 -1.15796660446313e-08 5.56896316581284e-09 -1.9049792801407e-08 4.47017989560384e-09 -2.38113163709253e-08 -4.03905546670985e-10 3.87813658914819e-08 -6.50782057939477e-09 -6.88555000689348e-09 -1.07794390886764e-07 -1.49054714163668e-07 -9.53292094941514e-10 5.29447226602934e-08 -1.92147825569031e-08 -2.53979203932965e-07 -2.54679805911858e-08 4.96773097943432e-07 3.66894159224365e-08 -1.14075046701647e-08 -2.51789667936335e-08 -1.0422897758216e-08 3.54934544236109e-08 1.27334218407735e-08 2.76552649859419e-08 1.29802596129553e-08 1.35023669007574e-09 2.13221986167315e-08 1.77192027659055e-08
"R2025" 2.09292783025215e-09 1.09829247643919e-08 -6.97283027560756e-09 1.39008242406871e-07 4.58280350860049e-09 -1.8573870165857e-08 3.68223868220611e-09 1.20775770959003e-08 8.20799006662553e-08 -1.64116634981198e-08 1.32504039613089e-08 1.60240566870609e-08 -2.19867579709535e-08 -1.47525710818754e-08 8.92772305739081e-09 -3.80099221347207e-08 4.90832855794804e-09 -3.40418173779355e-09 9.70073471230558e-09 -2.32938687814344e-08 -1.32383499786973e-08 1.07960898239418e-08 9.8580819425306e-09 -1.45223854899891e-07 1.00625879222183e-08 -1.24724738104693e-08 2.53624402579605e-09 6.03801922353513e-08 1.09916494644217e-08 -2.42262983237091e-09 5.90847956963545e-09 -2.32885254053047e-09 6.33101429725883e-09 -2.62530042994403e-08 2.72358411375644e-08 -1.35078993353629e-08 -1.46439494027524e-08 -7.70583570214436e-08 -1.06638471773982e-08 5.94960718722899e-09 -8.58863389158424e-08 -1.43356772241257e-08 -2.24588596154152e-07 2.04408267185615e-08 -1.36234575589587e-08 -1.07689791868853e-08 1.75633384405398e-08 -2.04043862958863e-08 2.32568070328373e-08 -1.29184097818327e-08 -9.2653455431206e-09 1.35354699562793e-09 8.27178661670894e-09 -1.11616094836267e-07 5.25891729104969e-09 3.82622088455977e-08 3.66894159224379e-08 4.28339600025954e-07 -8.0439510534165e-09 9.15661066823455e-09 -1.95325013838336e-08 -8.56758674075691e-08 -2.48938421748617e-09 1.04202086878194e-08 -2.86674547050243e-09 1.05870494192951e-08 -2.49549009439473e-09 6.37023371715247e-09
"R2026" 7.77823459149397e-10 -4.85920216508533e-08 -2.18690806820087e-09 -1.37092831643554e-08 3.72741160773589e-09 1.0476407796509e-09 -5.94389956536597e-09 -9.4704410989412e-10 1.79938603146322e-09 -2.29774311096458e-09 -6.42907048889774e-09 -2.32088304570420e-09 8.33877038503208e-08 -1.99055622223231e-09 -7.79549114851212e-10 -3.85935933203549e-09 4.26346054958046e-09 3.41346458784509e-09 1.15267430564289e-09 7.60787230022942e-09 2.79341700836711e-09 -6.76774648679629e-09 -4.92725133890559e-09 8.94167426090141e-09 -5.69697180387679e-08 2.06743872732145e-08 7.08987248901976e-08 -2.32738179098579e-10 2.6867930354135e-09 2.18227194654814e-09 -2.11389387298728e-08 -7.76583524291173e-09 -2.54250975163874e-09 5.16832165532058e-09 2.38278184458376e-09 -9.21340380537916e-09 1.47295608192007e-08 -2.33128552514483e-09 3.3403527438028e-10 -6.96795809008387e-09 8.85537888439196e-09 8.27412032602879e-09 4.26420130374868e-09 1.29119497823269e-08 7.19680642302373e-09 -3.48433671021928e-09 -1.40262254480942e-07 -2.16266638107319e-08 3.27219247306694e-09 -4.35973659901712e-09 1.21658291930784e-08 3.47920365947304e-09 -1.82881188740554e-08 3.60880141882929e-09 1.59346081280055e-08 1.03176980088829e-08 -1.14075046701647e-08 -8.04395105341676e-09 1.42162722417358e-07 -3.80489165414478e-08 -4.14187190139015e-08 -4.24624832498191e-09 2.45533922927369e-08 -5.46358157917266e-09 3.83587455685586e-08 4.69942975917148e-09 -4.41246880012644e-09 -1.60434109559783e-08
"R2027" -4.42327840643374e-09 -2.67149234433142e-09 -8.45780845172404e-09 4.40742616136698e-09 4.02361047945212e-10 4.48159972648788e-09 -2.37751848831455e-08 -3.00514821998144e-09 1.03030029256514e-08 8.26379177551623e-09 -1.35734809490809e-08 -6.48645311600568e-09 3.34229925267484e-08 3.08268139158058e-09 -6.21168702480378e-11 3.02363339461108e-10 -3.62881096493993e-10 1.01518970587422e-09 4.65786858111648e-09 -1.5290101455137e-09 -4.61156245731844e-09 -1.63939325107777e-08 6.41466359515363e-09 9.6180524341735e-09 2.0348959411801e-08 -1.99988338064052e-08 4.40888644450701e-08 -3.28006929850755e-09 1.28092778935311e-09 1.200160779574e-08 -4.0102453689026e-09 1.64619132838392e-09 1.85249542081758e-10 -5.34566701724124e-09 1.95768207156439e-09 1.8992153870274e-08 2.77728652733661e-08 -3.13941306254531e-09 -5.79910607283523e-09 2.23780043284895e-09 -3.18908635731267e-09 -4.94756488329266e-09 -1.43800333531584e-08 -1.25027857166455e-08 1.66979439379107e-08 7.38706433276113e-09 -2.86138687197193e-09 8.84926289037716e-10 2.93459237235792e-09 1.1640530675691e-08 2.04947336974283e-08 -1.93667926251577e-08 -5.98876601375432e-08 -5.24985275526495e-09 1.25704387043721e-09 1.74853576933991e-08 -2.5178966793633e-08 9.15661066823738e-09 -3.80489165414457e-08 1.64207620096737e-07 -1.19039447052733e-07 -9.86354578303493e-09 -6.70029879427192e-09 2.1825062950389e-09 -2.72262368892175e-08 3.74758259199644e-09 -8.26824074324206e-10 1.04495913635587e-09
"R2028" 1.4065626951693e-09 1.39855758085541e-07 4.27476751557264e-08 5.52851212649798e-09 -9.37927482447541e-09 -4.20785582946159e-09 2.38273015923801e-08 9.25322450800504e-09 -5.21404794125717e-08 -1.88410768697639e-08 3.5482263489205e-08 1.79489628974258e-08 8.92870504654275e-09 -1.19861751063434e-08 2.08131229049669e-09 -5.03687975873149e-09 -2.20465872972091e-08 -1.31825263689065e-08 -2.25319834439595e-09 -7.86128676734495e-09 -6.97113215517366e-09 7.00576345407219e-08 -4.24507928654891e-09 2.47416627107316e-08 -6.29265573370814e-08 5.45582372735923e-08 -3.23573492751831e-07 -6.29427920630071e-08 3.73677958247288e-09 -6.87176412706088e-09 1.29364611763787e-08 -4.05896928180133e-09 -2.6116599848688e-09 1.95949307120443e-08 -9.2271667317528e-12 -1.39431961331764e-07 -9.18415257979264e-08 3.29315590841938e-09 4.30744256869678e-09 -1.35388233023195e-09 -4.81131497165008e-09 -2.10891486613423e-09 3.20679936172628e-08 9.23140789271066e-09 3.69512310710547e-08 -9.53845996443271e-09 -4.02671851911776e-08 1.59197539874304e-08 -2.4459519979075e-09 -3.90806245919408e-08 2.42082327806279e-08 1.4427881770561e-08 -1.85271377318275e-09 9.29002863221561e-09 3.75163206732032e-08 -4.44562990793905e-08 -1.04228977582151e-08 -1.95325013838322e-08 -4.14187190139003e-08 -1.19039447052735e-07 5.43478964491935e-07 1.03058593060627e-08 -3.54347841242841e-08 -3.74425681414365e-09 8.3120584957862e-10 -6.78869236422598e-09 -1.13452732300822e-09 1.20474791917457e-08
"R2029" -1.75502170979121e-09 8.92284601187153e-09 3.74083518746578e-09 1.64605854755301e-08 -1.12965887417286e-09 1.98407820958063e-10 1.65554039907557e-08 1.04602268101895e-09 2.46222539223564e-08 7.91989140649963e-11 1.91119133462707e-09 -3.80345437630577e-09 -3.59575753786379e-09 2.28478282812679e-09 -9.97380027121242e-10 5.43246010638814e-08 3.2607842351522e-10 -2.58545289682522e-09 3.90381372437122e-09 -1.4225624210535e-08 2.45924084861082e-09 -3.3862882274414e-08 -2.82843115346245e-09 -2.98303169137316e-08 2.96694955430813e-09 2.27547445725178e-09 -2.23641346051177e-08 -1.49563482385034e-08 -2.81982104400141e-09 -8.06113484194175e-09 -8.98260362638455e-09 1.42118819900136e-09 1.88866503757063e-09 -1.89809913114313e-09 9.39620938358931e-09 -3.60562519710639e-09 -8.02684431566997e-09 -7.24975247491103e-09 1.57641143807371e-09 4.94665222117173e-09 -6.14125519682308e-08 -2.9468130352128e-09 2.30393074338721e-08 2.2265331247253e-10 -1.26022006978275e-09 2.62140285627139e-09 3.5009471713675e-10 9.23340749347917e-09 -7.41761087837605e-09 -4.63959096144756e-08 -1.43626772136846e-08 -4.36016839764348e-09 9.02243573530756e-09 2.23566643665084e-08 -6.77212740591547e-08 7.85561448920013e-09 3.54934544236177e-08 -8.56758674075689e-08 -4.24624832498327e-09 -9.86354578303242e-09 1.03058593060652e-08 1.72568902198587e-07 -8.85924430234971e-09 1.46449618905531e-08 7.22679477677929e-09 1.65816899339359e-09 8.48938307847958e-09 2.8430863817208e-09
"R2030" -1.54416922359376e-09 -1.14094757857638e-08 -1.46496038851061e-09 5.97715109578292e-10 -1.18883120850023e-08 2.94152157368348e-09 -6.09642058973405e-09 3.36588825607345e-09 -9.14361920154508e-09 2.14223547922781e-10 5.15731644873155e-09 -1.11858763089059e-09 -5.81786845253919e-09 2.09728976546303e-09 -2.00062725090373e-09 2.04023740246543e-09 -2.03563069297036e-09 -3.41856165834902e-09 9.34321984317130e-10 -2.79625998145225e-10 1.74288306120424e-09 -4.44166669344055e-09 -1.78483499824276e-09 1.38485333908395e-08 -1.66863456292739e-08 5.80858047451163e-09 6.61812196686229e-09 -2.36779881271553e-09 -5.34342405669e-09 4.06297505051814e-09 -5.12149381494287e-09 4.20281835646244e-09 4.8090286433928e-11 6.57723246975684e-09 6.00553426364374e-09 2.01776297593655e-08 1.03132978235311e-08 -2.31997036691868e-09 3.0689382463327e-08 -1.28575562075167e-08 1.95788124808874e-08 4.8995566996016e-08 7.64746101132046e-09 2.65756604755772e-09 -5.16856210701831e-11 6.62187053875278e-09 1.65353314581279e-08 -1.19986383405982e-07 -4.59772654549162e-09 3.73587794548896e-09 4.12490728569827e-09 -3.03789651325792e-09 -9.55674768399146e-10 -4.85483293308635e-09 -1.53604291304141e-08 1.01557164866567e-09 1.27334218407739e-08 -2.48938421748779e-09 2.45533922927364e-08 -6.70029879427308e-09 -3.54347841242833e-08 -8.85924430235006e-09 1.55415230680133e-07 -1.34869043375147e-08 -6.03012294000348e-09 -2.35397363879506e-08 -1.5032237533072e-10 -7.87316891827728e-08
"R2031" 9.34454792333805e-10 1.62835111862728e-09 2.30296118924026e-10 7.98301916146439e-09 3.15058759561428e-09 -2.16231099977045e-09 2.35286975195688e-09 -6.57866953101062e-10 7.85658532984233e-09 4.49098229644427e-09 6.51492742154913e-10 -2.49967625656921e-09 -2.19146658101247e-09 -3.06795478206587e-10 7.68198748697319e-10 4.78210534695656e-09 8.60570145808662e-10 1.15410467526639e-09 9.06849552210887e-10 -3.762401735558e-09 -2.98248551490153e-09 3.40243112430258e-10 1.54533588126108e-09 -9.9744205179512e-09 -4.75600122581e-11 -1.20115763231569e-09 3.26684400994888e-09 3.34918092925741e-09 7.4754862639322e-10 -3.36926845396519e-09 1.06206897434713e-09 -1.17334101526165e-09 1.19710771773271e-09 -4.11610694849820e-09 -1.90256454554067e-08 1.78864051454628e-09 -2.22202764020361e-09 8.84874996219845e-10 -5.55771819543087e-09 1.48740742301968e-08 -2.95420111495346e-08 -1.41050593041393e-08 -1.15018274831934e-08 -1.68723193883617e-08 1.10234265392775e-09 7.42333295803012e-09 6.64165595665194e-09 2.26568706361279e-08 2.84609210866864e-09 -5.69979246426536e-09 -7.42456594476717e-11 1.33685519710544e-09 -2.28256212623421e-09 -4.34427826113449e-09 -8.18179140909241e-08 -3.20613647085846e-09 2.76552649859432e-08 1.04202086878195e-08 -5.46358157917152e-09 2.18250629504024e-09 -3.74425681414458e-09 1.46449618905495e-08 -1.34869043375156e-08 8.29799359245007e-08 -3.31188139654338e-09 -1.86243457371995e-09 1.55785574714761e-09 4.86049709637972e-09
"R2032" 1.24893539793175e-09 -2.08605004805829e-08 1.90442586754915e-09 -8.68049467413257e-09 4.45079155238191e-09 -7.13219526912514e-10 1.1833522347518e-09 -1.03114153693207e-09 3.14263099229915e-09 -4.79772437390126e-09 2.89103592710172e-08 2.08051037497986e-09 -8.94411542763957e-08 -1.02551129965662e-09 -1.4541136102425e-09 1.49031171915847e-09 2.62725967399455e-09 6.27084706176006e-10 -4.82120153746685e-09 4.22700293229542e-09 -8.50898614889424e-10 -2.28225748410566e-09 9.68903023285899e-10 -7.92141900626458e-09 6.24020268891247e-08 -5.65019985889473e-09 7.86153549953417e-09 1.41135808747652e-08 4.70974660568188e-09 -1.94933853571921e-09 -1.27113479219178e-08 -6.1594535914742e-09 4.5155798181624e-10 -6.54738473253397e-09 8.57710550588709e-10 1.44296987365189e-09 -6.00875581954753e-09 -3.74028614181327e-09 5.80370677965293e-09 6.8243605897678e-10 -1.79319428937414e-09 1.37444624374899e-09 1.99740414976479e-09 1.03896866942545e-08 1.03801962068651e-08 -7.10796490230565e-09 -7.44176729774496e-08 1.77383432946542e-10 -2.73042818984407e-09 -4.72465212707292e-09 -1.65469083670349e-08 -1.48339680790229e-08 1.96323296270827e-08 7.06814324538595e-09 1.73878469197403e-10 1.0266796036333e-09 1.29802596129527e-08 -2.86674547050208e-09 3.83587455685566e-08 -2.7226236889218e-08 8.31205849579519e-10 7.22679477678126e-09 -6.03012294000203e-09 -3.31188139654188e-09 9.4801026384002e-08 -2.33950456892697e-09 1.9285581109284e-09 6.44668175230168e-09
"R2033" 2.34528280092724e-10 1.52495561442375e-09 -2.03034159303482e-09 -2.10542475319424e-09 1.69848650635595e-08 2.4611552627299e-09 1.25112399871232e-09 -4.6542882568168e-09 8.04185833583779e-09 -4.23936145641374e-09 1.10119545534034e-08 -3.16004501805679e-10 -9.18878534766047e-09 4.25993558556823e-09 -4.10323588784782e-09 -3.11898423130944e-09 2.85870281406874e-09 2.96493621533642e-09 -4.97958295276842e-09 1.90054658288198e-09 6.98410092328905e-10 7.89096437486395e-10 1.07522876426015e-09 -2.67770261998138e-09 -1.2524443294693e-08 -2.30415054406186e-09 8.80980048396843e-09 -1.8237010632155e-09 -2.62393328323858e-09 -6.50902800417199e-10 -3.62163547927504e-10 -7.58202397941019e-09 7.96142120306385e-10 -4.0344600859081e-09 5.64756998111544e-09 -2.54580456679505e-09 -3.34587861557429e-09 2.01192637976483e-09 -4.60991866347462e-08 -2.35697990130666e-08 -2.87297096523525e-09 4.38669568021622e-09 -1.39739735514988e-08 2.32126922274212e-08 -3.8862465119874e-08 -1.15836311076395e-09 2.92214826982684e-08 -1.96644756420693e-08 2.63374967213437e-08 3.43019250949944e-10 2.12790610941483e-09 8.89918533935898e-10 -2.93685776543651e-10 -3.7070387278854e-09 1.63368841962472e-09 2.12587292568378e-09 1.35023669007658e-09 1.0587049419295e-08 4.6994297591706e-09 3.74758259199815e-09 -6.78869236422587e-09 1.65816899339208e-09 -2.35397363879502e-08 -1.86243457371923e-09 -2.33950456892668e-09 5.54976850244116e-08 2.23442825818105e-09 1.97817885387426e-08
"R2034" -8.54861867911049e-10 -3.8422609784913e-09 -1.13179435077738e-09 4.22984681472532e-09 -8.55407629354046e-10 3.54555238082218e-11 -1.96942449502729e-09 3.25279899204887e-10 4.27115025353373e-09 1.85232930642486e-09 1.27982758748379e-09 -1.78376329080256e-09 -3.81854104130407e-09 1.57958320148466e-10 9.2001633494327e-10 -9.64073964609522e-10 1.12647412128913e-09 5.1888319117518e-10 -3.37107129680338e-10 -1.57311349988128e-09 6.20582532387426e-10 3.18007134902402e-09 8.91229776527752e-10 1.45615883117371e-09 3.4299292611604e-09 -4.85414753291414e-09 1.1919224629506e-08 -6.6207162232884e-09 -1.10218101216463e-09 1.29580615009771e-09 1.19971867236279e-09 -1.51272784960938e-10 1.22816155181916e-10 -3.98925056341968e-10 -1.67737206880314e-08 5.50280273409572e-09 -5.5833157527156e-09 3.08452131369159e-09 7.53785957617905e-10 7.08023227181762e-09 2.04372674756325e-08 8.83204328728628e-09 -6.29132995816509e-09 -1.40335682432367e-08 4.14988438048749e-09 6.82160222510044e-09 1.87062115593871e-09 -5.24219549408641e-09 -6.17099896926589e-09 4.94267108199663e-09 -2.34293698327133e-08 -6.49462060788055e-09 2.25898581413489e-08 -5.70922634210746e-09 -4.75418500748565e-08 -1.05207581170225e-08 2.13221986167326e-08 -2.49549009439514e-09 -4.4124688001263e-09 -8.26824074325017e-10 -1.13452732300489e-09 8.48938307848003e-09 -1.50322375329717e-10 1.55785574714702e-09 1.92855811092812e-09 2.23442825818173e-09 3.24863803175392e-08 -1.08379386287572e-08
"R2035" 4.05698162907441e-10 7.10861570677611e-10 -5.53221195885345e-10 2.83139667376108e-09 1.95437526334045e-08 1.03312161390026e-09 4.81120871683015e-09 -8.63344196729659e-09 3.68232074883583e-09 5.12003504128173e-10 2.0263270285958e-08 -1.97047465455399e-09 -2.3232628726201e-08 8.43523135313664e-09 3.70213708727587e-10 -5.0485954671042e-09 1.06311211126484e-08 -1.01900900601179e-09 -2.79336148112325e-09 4.81208630787933e-10 3.1686974284587e-09 9.61803875010433e-09 -1.534370330822e-09 -5.11136424174766e-09 -1.10280911350954e-09 -1.05284674295739e-08 6.55424363349973e-09 -1.0688902748191e-08 -4.5652766070247e-09 -4.08429078881982e-09 4.0874452010589e-10 -5.7705656569092e-09 3.53032554950028e-09 -1.60828004509869e-08 4.29800506867009e-09 -5.98582247295136e-09 1.74940749807267e-09 2.49565814572563e-10 -3.82268120701735e-08 5.04112162503727e-09 -1.94865529863895e-08 -6.71016882924173e-09 -4.23164056707684e-09 -6.44279785457602e-09 -9.92790015373608e-08 -5.8026459465797e-11 5.04164753790994e-08 4.27913682932944e-08 -4.33277308042336e-10 -2.65449008484667e-09 -9.64437174183965e-08 2.72907818659437e-08 1.32605990861496e-08 4.66046792093473e-10 9.21905271102525e-09 -8.11079948411708e-09 1.77192027659033e-08 6.37023371715173e-09 -1.60434109559777e-08 1.04495913635747e-09 1.20474791917452e-08 2.84308638171983e-09 -7.87316891827732e-08 4.86049709637939e-09 6.44668175230157e-09 1.97817885387423e-08 -1.08379386287564e-08 1.63245081875854e-07
