# Supplementary material for: NODDI and Tensor-Based Microstructural Indices as Predictors of Functional Connectivity
Source: PLoS One. 2016 Apr 14;11(4):e0153404. doi: 10.1371/journal.pone.0153404 (PMC4831788; doi:10.1371/journal.pone.0153404)
Supplement: S1 Data — a) Functional connectivity matrices, both fMRI and EEG connectomes across all subjects, in the form of precision matrices and b) structural brain connectivity matrices across all subjects and microstructural indices. Columns and rows are named according to the corresponding brain region that represent. (ZIP) [file pone.0153404.s001.zip › DATA/EEG/35/precShr_EEG_wholeTS1_4.txt]

"C1001" "C1002" "C1003" "C1005" "C1006" "C1007" "C1008" "C1009" "C1010" "C1011" "C1012" "C1013" "C1014" "C1015" "C1016" "C1017" "C1018" "C1019" "C1020" "C1021" "C1022" "C1023" "C1024" "C1025" "C1026" "C1027" "C1028" "C1029" "C1030" "C1031" "C1032" "C1033" "C1034" "C1035" "C2001" "C2002" "C2003" "C2005" "C2006" "C2007" "C2008" "C2009" "C2010" "C2011" "C2012" "C2013" "C2014" "C2015" "C2016" "C2017" "C2018" "C2019" "C2020" "C2021" "C2022" "C2023" "C2024" "C2025" "C2026" "C2027" "C2028" "C2029" "C2030" "C2031" "C2032" "C2033" "C2034" "C2035"
"R1001" 1.56252011445541e-08 4.38168579927257e-10 -6.31983466740365e-10 4.56043337179159e-09 -2.22286650585193e-09 -6.21166018234601e-09 8.84794091404268e-09 9.70980456068687e-10 1.84345410824042e-09 -8.41957145009445e-09 9.69956841684704e-11 -1.19325998551485e-09 -8.31575676323218e-11 -4.80303424409473e-09 4.07351981595867e-09 1.65445516454949e-09 2.79210600628493e-10 -8.56465510099678e-11 -1.29267820352364e-09 7.9800270140899e-10 4.14265485525436e-09 7.35966194278801e-10 5.10310060867647e-10 -5.26484271690469e-09 5.76667622877387e-10 -3.80555796641982e-10 -2.10189553070186e-09 -4.94789315110923e-09 2.05813016528594e-09 -1.00295086676178e-08 4.50053985294638e-10 1.46006643442612e-09 -3.80607530819952e-09 1.94896742637839e-09 7.18511887682293e-10 1.84519478021853e-10 -4.94098602744604e-10 4.10396777498757e-09 -1.98247003181192e-10 -1.32093767276727e-09 4.12695837370489e-10 5.74707089442592e-10 3.9582649224858e-10 8.91854969412206e-11 4.56901544684679e-11 1.77322419639354e-09 -4.29091494611253e-10 -1.81712596791964e-10 2.55900755318077e-10 -1.73906661033848e-09 3.2759567592405e-10 3.2591635145926e-10 -4.62084490847832e-10 -4.30097769085121e-09 7.49235635796895e-10 2.14433237564905e-10 -7.56330615624434e-10 -2.1318701346932e-09 -3.6219712017614e-10 -5.75391341563858e-10 9.45871254175204e-10 1.32983681523446e-09 -1.32286315293985e-09 -9.17174826786841e-10 -1.56137742705476e-10 1.40111232999032e-10 7.94334958610252e-11 7.18212674323037e-10
"R1002" 4.38168579927182e-10 1.9771970470584e-08 2.97453479410801e-09 1.1509343451437e-09 8.05531026645873e-11 3.9704940342158e-10 4.10710527114651e-10 1.37925269892239e-09 1.39676200772087e-09 -1.93292783365186e-09 -1.29215483759422e-09 5.37475289247388e-10 8.46844192762941e-09 -4.5434585358425e-09 -7.08950835566783e-10 5.58121418807258e-09 -4.11698883581623e-10 1.39257167279262e-09 -4.36521418458142e-09 -1.29485353787452e-10 -3.7850499567026e-09 -2.88332419160874e-10 5.34267385674584e-09 -1.82315999851658e-09 -6.29498638915211e-09 3.41279570935243e-09 -3.50386884444403e-08 5.59070074330047e-10 6.07768425437819e-09 -4.00895867694696e-10 7.83653882746809e-10 -8.25222318844086e-11 -6.56095500654442e-10 -3.65434945934322e-09 -8.56726789003189e-11 -1.07314888141109e-08 -3.20367595240674e-09 1.56350885515504e-10 -3.47446554538444e-10 -1.57410952637454e-10 -1.03824366455918e-09 4.96212124686742e-10 -7.74800678688111e-10 7.51892052382627e-11 1.0756411210661e-09 1.05058675782807e-09 -2.02032487906554e-09 -1.25514440705582e-09 1.36872181925577e-10 -3.01874735029107e-09 6.10159252216247e-09 -5.41462749412349e-10 -3.91893543531644e-10 4.0063320090134e-11 5.40610401634025e-09 1.76784376449407e-09 -4.95980404591961e-09 -2.09839838267485e-10 -2.42514408464243e-09 -4.17403934214508e-09 2.3493167100319e-08 6.05391929658981e-10 3.96574235638067e-09 5.28912158506146e-10 7.40496019988533e-10 -3.89852224070561e-10 -1.87953137699429e-09 -4.49407912521191e-09
"R1003" -6.31983466739556e-10 2.97453479410776e-09 2.16558571762101e-08 2.19204610372004e-10 -1.53858512589191e-09 -1.80598304301842e-09 2.37071083930282e-09 2.26126053029645e-09 -1.8993210255434e-09 1.16474567709813e-09 5.63486216130732e-10 -7.52987946967061e-10 -2.23117817187918e-09 -1.98897282576475e-09 2.03285014813427e-09 3.011155669026e-09 -1.47999542035276e-10 1.20297008125344e-10 -6.42740096789499e-10 6.60033601182545e-11 4.3277218440197e-09 3.60946777854173e-10 -1.37077219368335e-08 1.60140824720236e-09 1.60144811991198e-09 -5.98807235229242e-10 -1.32020881401288e-08 -3.52073103054825e-09 -5.05298363032533e-10 -1.11669067259487e-09 2.27919862599453e-09 2.96583435024502e-10 4.93985299008857e-11 2.23497331417297e-09 9.57691816516464e-10 -3.01842168945053e-10 -1.89556956746681e-09 -1.63402201427106e-10 2.05921677412508e-10 -8.155470954974e-10 8.78140455876481e-11 6.92297070871518e-11 3.35527843836025e-10 3.60254510358801e-10 -3.01105683216921e-10 1.97536462394664e-11 1.89143722449876e-09 -1.21434123454541e-10 -1.24407006390205e-10 -3.58412728857184e-09 1.46412940164553e-09 -2.17748425369298e-10 -4.83584080806996e-10 6.57035148692586e-10 -4.96356617980278e-10 1.99754585827466e-09 -1.65563823838715e-09 1.30364442530665e-09 -1.05282916412163e-09 4.01098336065308e-10 -1.3560704527562e-10 -1.64748374086037e-09 2.57198001383553e-09 -7.22891847920044e-10 -3.31854484271958e-10 1.29888576571579e-10 -1.00613257841024e-09 -1.58782123742447e-09
"R1005" 4.56043337179167e-09 1.15093434514412e-09 2.19204610371878e-10 1.92121512114106e-07 -2.1405740184272e-10 8.54885714657815e-10 -1.93330687523516e-08 -4.38370371100594e-09 1.05249619622352e-08 8.85269791438274e-09 2.13692625064081e-10 7.15643961786792e-09 -2.14153741126199e-09 -1.07780217627303e-10 -2.17715366239584e-09 -6.9430476827778e-09 4.14511653231292e-09 8.49338127317599e-10 -7.14668857036801e-09 -9.97070244230157e-08 9.2598771754948e-09 3.40965283451825e-09 -2.56691449841114e-09 -3.49790201387862e-08 1.30728456677765e-09 -5.86957257758563e-09 -3.64530923083019e-09 -1.46749090032912e-08 1.81235959027917e-09 2.26957803282886e-09 2.6403488249185e-09 1.08190216099199e-09 -3.33331066884967e-09 8.14871537623384e-10 -4.36728784464851e-09 3.01671583092367e-10 -3.54149834488863e-09 -6.97757593029229e-09 8.19564711115248e-10 1.24201558063963e-09 2.79660050284272e-11 4.58073304625889e-10 -5.11769367680756e-09 5.52237227233691e-09 -1.16581397899582e-09 1.66098808294766e-08 1.38788695606245e-09 2.49242066589238e-09 -1.33577747428557e-09 -1.91692156672778e-09 -3.83116561950538e-10 1.53080361078905e-09 2.88302772740609e-09 -3.62832384368405e-08 5.01555667451268e-10 -1.60241283004144e-09 8.68511534177928e-09 1.74795211911902e-08 1.23277230129351e-09 -1.03221862069583e-08 2.93279321287862e-09 -9.07051253212783e-09 3.28001818782163e-10 8.46074864315732e-10 -1.96362994944601e-09 -1.41426113854939e-09 -7.31596841470515e-10 -1.66690959275567e-09
"R1006" -2.22286650585208e-09 8.05531026647085e-11 -1.53858512589195e-09 -2.14057401842562e-10 2.73827742979292e-08 1.55880707869839e-08 -4.36135691172139e-09 -7.29696010413047e-09 -9.74534376044485e-10 -7.30198730734226e-09 -3.99173639034728e-09 4.74645331748442e-09 2.0567414386164e-09 8.30118210163854e-09 -2.55737831370609e-08 -1.56479218798337e-09 8.38377291471173e-10 1.43827876221077e-09 -4.48556440117059e-10 -2.41474423339267e-09 -2.47931348559582e-09 1.62658070290723e-09 2.57976144238238e-09 -6.39215440461893e-11 2.78730641780149e-10 4.65375990265955e-09 -1.92547413161838e-09 9.8109266339047e-10 -2.22824461331378e-09 2.766692836898e-09 -3.47443332569233e-10 -1.4999656094452e-08 1.80836933401697e-09 -1.00643323235448e-09 3.54015277768416e-10 7.02213123848824e-10 4.12051177218686e-10 1.35117826819822e-10 -3.97864372778911e-09 1.09487491309219e-09 8.46475467177908e-10 5.73382053567719e-09 -3.35362310816308e-09 -7.12758245849976e-09 2.10799393434189e-09 3.95287928605618e-09 2.82426847265193e-09 -4.95683138999558e-09 -3.55574515048636e-10 1.62287437732819e-09 -1.39770374162392e-09 1.70165697085837e-10 -2.58217340343476e-09 -5.94088968171998e-10 2.59112938604312e-09 -1.07662274411723e-09 -1.32792959884345e-09 2.26699037263661e-09 -1.83864927246884e-09 1.12483088548946e-09 -5.91388503999881e-10 -8.07517372161372e-10 1.27190763538667e-09 -2.62379269146205e-09 9.44647677299845e-10 -4.19191143541069e-10 3.06618102619937e-10 3.10637701944609e-09
"R1007" -6.21166018234581e-09 3.9704940342111e-10 -1.80598304301768e-09 8.54885714656926e-10 1.55880707869839e-08 5.54289890134787e-08 -8.97706667542609e-09 -4.05033816956644e-08 2.31710845845916e-09 -1.87085546843822e-08 -3.95565729019072e-09 2.30107370880177e-09 -1.01560990312434e-09 1.91138636679796e-08 -2.93581453310549e-08 -1.89613429086897e-09 -3.18133911109523e-09 -3.83352522709546e-10 1.83241346021718e-09 4.61720261137998e-09 -5.19444164310271e-09 3.76284331225394e-11 8.37297232287076e-09 1.87987839670853e-09 7.03615339225544e-10 5.89380601958876e-09 2.68819705009708e-10 -7.3903873851499e-09 -3.03303246405737e-10 1.32087976693284e-08 -8.94523267508336e-10 -5.57862432390951e-09 -4.27985072156961e-09 -8.30664133039161e-10 9.7984104953172e-10 -2.53956609985047e-10 1.11018695717257e-09 3.01907464227863e-10 -3.95476864081104e-09 -1.14514549526588e-09 -1.91849026458463e-10 4.39144329909584e-09 -3.60461747948555e-09 4.60532206177139e-09 -4.4177351933798e-10 -7.47054049658492e-09 1.62910140360295e-09 -3.35632825531734e-09 1.27182672406462e-09 1.25949382406344e-09 -2.1907130138237e-09 4.1384441711127e-10 -3.27409377700669e-10 -8.39627003833869e-10 -3.40145176694835e-10 -2.19035408384947e-10 -7.66125110490632e-10 3.26574570622000e-09 2.71692702625358e-10 -2.49801084183807e-09 2.07070902739494e-09 1.45317213822484e-09 4.16812079525501e-10 -3.03955563086031e-09 1.80926125058958e-09 6.11669735860231e-10 7.14547713568521e-10 2.93551707370817e-09
"R1008" 8.84794091404536e-09 4.10710527113884e-10 2.37071083930474e-09 -1.93330687523509e-08 -4.36135691172159e-09 -8.97706667542231e-09 1.48097908202229e-07 -8.18217386085266e-10 2.10867027140297e-09 -1.22905968505556e-08 -6.11512584059156e-11 -1.69544663907709e-08 2.76760172304177e-09 -6.90182711355155e-10 6.82299911835654e-09 4.68938633054772e-09 2.32899963595028e-09 -1.09057907399447e-09 8.07714825647871e-10 1.93464297717118e-08 2.80134724422168e-08 9.20765718810661e-09 -1.48785837027208e-08 -6.61268288723489e-09 -1.82768986835536e-09 -1.63964249185454e-09 3.12437770484894e-09 -5.43498530133107e-08 -2.53021230354531e-09 -7.27622936373906e-08 2.34451659932508e-09 2.48075751839666e-09 3.50818294517118e-09 1.34014110977538e-10 1.21418604152023e-09 -4.23318197909111e-10 1.36914778365546e-09 8.13811019193714e-09 1.39825033528852e-09 -8.54030216789053e-10 -6.33361385785005e-09 8.78113636663128e-10 3.49941236925514e-09 1.67248178612166e-09 1.92569409353497e-09 2.24233526523960e-09 -2.91650965237512e-09 9.40327338821502e-09 -2.16520327222597e-09 -5.87278288737401e-09 -2.60041188683423e-09 -2.28813806453386e-09 1.17243819913487e-09 1.04290936906676e-09 -4.84353735426206e-09 -5.96323518273637e-09 4.23592435855723e-09 -5.95768432498106e-09 3.67456536943991e-10 -1.5887732317513e-09 3.52835021336964e-10 8.25443196315767e-09 -1.14986591589371e-08 -2.71903768912612e-09 -3.93765469993603e-10 4.91957446498121e-10 3.68237663199478e-09 2.49680000582429e-09
"R1009" 9.70980456067907e-10 1.37925269892333e-09 2.26126053029686e-09 -4.38370371100397e-09 -7.2969601041302e-09 -4.05033816956619e-08 -8.18217386085174e-10 1.17230334833037e-07 -1.01285312953859e-09 -1.61937844146535e-08 7.04239492086965e-09 5.28496404010799e-09 1.6717286360197e-09 -7.2409949822651e-08 2.40953848630289e-09 5.36219851302648e-09 6.42122443616125e-09 1.72465364393038e-09 -2.94449635479965e-09 1.3108844773744e-10 -6.79116890476234e-09 -6.27852223348971e-10 -1.83177692320479e-09 -1.06298079421941e-08 -1.28464167073343e-09 -8.23991595510056e-09 -8.36806857259477e-09 1.24480543187527e-08 1.6940761624343e-08 -2.87150081240136e-09 1.37699461408368e-09 -4.35440218368633e-09 4.30197356409223e-09 -4.80273329283129e-09 1.23233111585531e-09 -8.91506524706958e-11 -5.94910273364175e-10 -2.36762580300594e-09 3.55140163728317e-09 1.57570551981025e-09 -4.57609006021924e-09 -4.80671752655885e-09 3.58773964122062e-09 -4.3286144117666e-09 -1.83014464999416e-10 4.23459295417192e-09 -2.26002291239785e-09 2.37323160211342e-09 -2.99731036498418e-10 -4.90109436005286e-09 3.09627966125194e-10 -3.05895195345811e-10 -6.09237318675042e-10 3.41004766197895e-09 -1.68962047560694e-09 2.07080449190693e-09 -5.74027205358161e-11 -1.70183278409239e-09 3.25003660874983e-10 3.44698194932293e-09 -2.75014469785929e-09 -7.98372614787649e-10 1.12637521704663e-09 4.21000946443601e-09 -1.64861277374875e-09 -1.14538610175975e-09 -1.65577756247226e-09 5.30035999565995e-10
"R1010" 1.84345410824076e-09 1.39676200772086e-09 -1.89932102554253e-09 1.0524961962235e-08 -9.74534376044479e-10 2.31710845845833e-09 2.1086702714032e-09 -1.01285312953806e-09 9.3956759247298e-08 4.11110861717463e-09 -4.3869942970443e-10 -1.87942990367065e-08 1.63775031118821e-09 5.17556145293796e-10 -4.57204997786667e-09 -8.07937157138844e-09 6.92735370288827e-10 -2.21916984894075e-10 -4.41995386636655e-10 3.64458785257638e-09 7.34816482541526e-09 -2.14898682914943e-08 -3.14677307551235e-09 -8.49079276317655e-08 -1.23513099848298e-09 1.07378658830748e-09 1.66548468695888e-09 3.59220049225817e-08 -1.1906810763371e-09 -1.99870745509437e-08 -7.09697768274439e-10 1.34490954570784e-09 3.3629839547699e-09 -2.49152807232975e-09 2.95271854739376e-09 -3.81604672414748e-10 1.92320811380471e-09 5.68050933472678e-09 1.52620983962157e-09 3.6045829253814e-09 1.44597101412491e-08 -2.42381359789792e-09 -5.39717169321257e-08 -2.29990579258958e-08 -3.02537057852096e-09 2.59309972715604e-08 1.91575168017116e-09 -2.80877835631641e-09 5.20573819330603e-10 1.13887168083844e-08 -3.81156199638616e-09 3.72352033786722e-10 -6.13775884685507e-11 -1.56456995776571e-08 1.2239509447184e-08 1.32523106235804e-08 -6.5213582220864e-09 1.90002696215615e-08 1.6553241527753e-09 2.11519052345844e-09 -1.0939364921159e-08 -6.11650825022214e-09 -7.92277651977769e-10 -1.84391029323009e-09 8.65434319899561e-10 1.88189873478399e-09 -5.36384244053362e-10 9.76608780029045e-10
"R1011" -8.41957145009503e-09 -1.93292783365144e-09 1.16474567710127e-09 8.85269791437592e-09 -7.30198730734307e-09 -1.87085546843822e-08 -1.2290596850557e-08 -1.61937844146524e-08 4.11110861717528e-09 1.25774601590379e-07 -2.26116101855354e-09 -6.75595296777402e-09 6.85773385964587e-10 1.25016075161851e-08 1.66531096101157e-08 -3.17405049995696e-09 -1.18916437058492e-10 9.90173387777026e-10 -1.26587299469299e-10 -2.71233460829276e-08 -6.30086986208745e-09 4.7228190042541e-09 -3.47244993373071e-09 1.44830055839517e-09 -1.60311165646201e-09 -2.41764945214327e-09 2.48885126755921e-09 1.08451280543429e-08 -5.03407381950973e-09 -8.29580029187513e-09 2.09569848503947e-09 6.58090166113449e-09 4.827468932455e-09 -4.57865913221438e-10 -1.39957651625404e-09 2.64948572050798e-10 -2.62332447894265e-10 -1.59056692471993e-09 2.36951011687481e-09 8.3147366397909e-09 6.47559573774363e-09 -7.95401458573438e-09 -9.21994203306259e-09 -1.87989760712921e-08 -2.65816492331697e-10 9.99038807404505e-09 3.9644444927413e-10 -2.33382874628606e-09 -2.36571382908581e-09 1.2062097069639e-09 2.87797398037285e-09 -3.51518810342253e-10 4.30199541732891e-10 -8.13425457767037e-09 -4.2361588910005e-09 -1.77097444031462e-09 2.50888678017814e-09 7.84335749033355e-09 1.65975317471704e-09 -4.87665773667118e-09 -1.48965472686451e-09 -3.98320735872343e-09 5.14949222833898e-09 1.29349838874757e-09 -7.60496254286913e-10 4.14751187331033e-10 1.0270897329788e-09 -4.65933120890546e-09
"R1012" 9.69956841685761e-11 -1.29215483759415e-09 5.63486216130398e-10 2.13692625064352e-10 -3.99173639034755e-09 -3.95565729019092e-09 -6.11512584076219e-11 7.04239492086928e-09 -4.38699429704499e-10 -2.26116101855506e-09 1.68953035429932e-08 2.00858956261279e-09 -5.16420549296723e-09 -1.71571737371307e-09 1.94914163619772e-09 3.79328364020988e-10 1.20660895147218e-09 -4.25073046277013e-09 3.71065764547461e-09 -9.62301460723147e-10 1.94973001952734e-09 -2.07953829982848e-09 -1.35464287368647e-09 9.41918651099873e-10 -1.22635637640488e-10 -1.41094324113581e-08 -9.53920334318182e-10 7.07971105173332e-10 -1.49226132880232e-09 -1.24786876927498e-09 1.28318698540205e-09 -1.60638208755202e-09 3.63245879725812e-10 9.25697646296555e-10 -4.11851064627384e-10 6.41412652568772e-10 4.93804460855472e-10 -2.91437985220716e-09 -7.77130102940295e-10 1.81574242490036e-10 1.90843963897947e-09 2.90279615655761e-09 1.36384802068854e-09 5.51173805194176e-11 -6.62963439159969e-09 -1.81392487833063e-09 -4.28241051765999e-09 -4.66488222029724e-09 -4.07426029088268e-10 1.22449723742662e-09 -2.51880319769311e-09 1.26290537976055e-09 3.4777058621702e-09 1.5091029276905e-09 1.12859277319459e-09 4.35536433551655e-10 -5.85926118907478e-10 -6.45027838693516e-11 3.55295564515258e-09 3.78132770218659e-09 -3.79962227358322e-10 -1.63774459443665e-09 4.45507321689444e-09 1.48407073247433e-10 2.37899880712149e-09 1.84873628999513e-09 -7.7865640886944e-10 -6.47323492100852e-10
"R1013" -1.19325998551549e-09 5.37475289247282e-10 -7.52987946965984e-10 7.15643961786818e-09 4.74645331748414e-09 2.30107370880307e-09 -1.69544663907692e-08 5.2849640401089e-09 -1.8794299036706e-08 -6.75595296777401e-09 2.00858956261232e-09 1.8809696151878e-08 -2.40905680698851e-09 -3.1919945740858e-09 -7.63495082147237e-09 9.00757940195916e-10 1.51617449614781e-09 -4.18922925744038e-10 1.02331093394293e-09 -1.16423089128099e-08 -5.19812470011643e-09 3.37731671044081e-09 4.60817536726887e-09 7.2035040647481e-09 2.0782341765232e-09 -2.30334435788811e-09 -1.57976960553169e-09 5.29877839151805e-09 2.08932605686839e-09 1.03400734175607e-08 8.4876639609417e-10 -2.91018193985182e-09 -1.12381803553128e-09 -1.66803865643655e-09 -5.47988377685464e-10 -3.78625388472885e-10 -1.15989199852871e-09 -3.91484821732405e-09 -6.32138828790479e-10 -1.6655737288921e-09 7.26338510911868e-10 2.59206300549329e-10 1.36751164383466e-08 9.31816577387774e-09 9.55093235789096e-10 -1.22848089484904e-08 -6.06440794357946e-10 -1.83849747266949e-09 7.98514876043328e-10 -2.84671174687723e-09 1.88127653330841e-09 2.27206660104899e-10 -3.13469938166264e-10 5.41006972633855e-09 2.03175859099444e-09 -1.95443536629081e-09 5.69428058049243e-10 -4.40346462945363e-09 -1.01633485197248e-09 3.14370109665677e-11 3.30664316176019e-09 -1.43400941192569e-09 3.38867630126497e-09 -5.33659456506792e-10 -9.45193311961734e-11 -1.21430291322957e-09 -8.37291489196654e-10 -1.99760625822592e-09
"R1014" -8.31575676321252e-11 8.46844192762941e-09 -2.2311781718793e-09 -2.14153741126188e-09 2.05674143861617e-09 -1.01560990312402e-09 2.76760172304151e-09 1.67172863602016e-09 1.63775031118842e-09 6.85773385963683e-10 -5.16420549296719e-09 -2.4090568069883e-09 4.95283031629123e-08 -2.96512702487282e-09 -1.0751743659732e-09 -1.02137212395401e-10 1.21251827127993e-09 3.1893905409619e-09 -4.29805433417489e-09 4.84214129192371e-09 -6.30284602985117e-09 2.19771479662199e-09 5.80252752914621e-09 -3.29535347168776e-09 -3.54672234747569e-08 1.17453007216757e-08 -2.95815571010439e-09 2.89505293526466e-10 3.00591529831369e-09 -3.4593981399252e-09 -1.45850725149221e-08 6.71600413551271e-10 3.69142689700961e-09 -7.51133591374011e-09 -1.41111008690354e-10 -5.37287530263878e-09 -1.66523159539082e-09 1.53306108101632e-10 -1.79651284010092e-10 2.53737481907741e-09 -2.27254994440392e-09 -5.0285667239038e-09 -1.86810048034303e-09 -1.91108455933509e-09 5.16010065306436e-09 -1.37265956308321e-10 -1.91783787608593e-08 6.37724778295418e-09 5.0884423670779e-11 -2.19380945021684e-09 1.721807294256e-09 -1.78832840353882e-09 -4.82882953386498e-09 1.70694122386893e-09 4.37706213567933e-09 -8.60443061814535e-10 -6.94540869211812e-10 -7.97545725120927e-10 6.84293385970664e-09 -5.28269122659821e-09 7.00481286727654e-09 2.61177208482628e-09 1.37822933126647e-09 -1.26578894128965e-09 3.83014178595477e-09 -5.36622839389624e-09 -7.97679182969827e-10 2.67214656773728e-09
"R1015" -4.8030342440958e-09 -4.54345853584281e-09 -1.98897282576496e-09 -1.0778021762875e-10 8.30118210163878e-09 1.91138636679796e-08 -6.90182711354056e-10 -7.24099498226577e-08 5.17556145294247e-10 1.25016075161853e-08 -1.71571737371319e-09 -3.19199457408571e-09 -2.96512702487243e-09 7.44490782418394e-08 -3.07381024557547e-09 -4.37485900353534e-09 -7.36073267223256e-09 -1.95390705343276e-09 9.48137513178096e-09 8.75612666549472e-10 1.49020609108947e-08 -1.54495011744923e-09 -4.56291628328004e-09 7.85115126170204e-09 2.12831359389927e-10 -6.55103405075329e-10 1.22483290258828e-08 -9.26657772240024e-09 -3.52696291256479e-08 3.70221771861263e-09 8.43805114068295e-10 -7.49174519926664e-10 1.38308055931637e-09 8.49111494691683e-09 -2.18506672282249e-09 1.60786104450885e-09 1.72196684865908e-09 1.09385381174227e-09 -1.76140214552791e-09 6.47377873992948e-10 3.53651463457765e-09 2.20823604276143e-09 -8.3584699649157e-10 2.70008834532707e-09 -8.72534379317391e-10 -2.50215629739149e-09 2.77539120443682e-09 5.13664383396815e-10 -7.9645985894818e-10 3.1824384933314e-09 -1.88669607044675e-09 4.00040611217412e-10 4.21166491726553e-10 -1.24763649982476e-09 2.75306086960747e-09 -7.59390971705005e-10 2.36631336096136e-10 -2.96845650890933e-10 6.71875607880219e-10 -7.61660632393574e-10 -4.45942023616405e-09 4.43899419182053e-10 -2.081570470863e-09 -2.94850428365743e-09 -2.98179850275727e-10 2.98342874538641e-10 1.64199309219259e-09 9.89125166070519e-10
"R1016" 4.07351981595869e-09 -7.08950835566625e-10 2.03285014813482e-09 -2.17715366239606e-09 -2.55737831370605e-08 -2.93581453310534e-08 6.82299911835571e-09 2.40953848630214e-09 -4.57204997786672e-09 1.66531096101157e-08 1.94914163619766e-09 -7.63495082147344e-09 -1.07517436597317e-09 -3.07381024557634e-09 4.00964829480878e-08 6.44537149097448e-10 -1.27448893553373e-09 1.42416838382551e-10 -2.55945155274032e-09 3.44336349071668e-09 5.05325808141174e-09 5.28260797950898e-10 -4.87572554139771e-09 5.21214734713717e-09 -7.10496597342752e-10 -2.75296668975993e-09 1.88483478599592e-09 -7.60611877488778e-10 1.38848457114957e-09 -6.03741500736582e-09 -2.05312378216396e-11 1.15367630066948e-08 -1.01306407781789e-09 1.07328560147587e-09 -1.19467162984145e-09 -3.03256230788469e-11 -9.58325441381626e-10 -2.50330500693729e-10 4.00576791201958e-09 -5.94138965959249e-10 -4.7607178288664e-10 -4.32915455346223e-09 2.89953041212923e-09 5.30379353881199e-09 -1.12461139849442e-09 -3.23923447690509e-09 -1.18813647734031e-10 5.23634529710388e-09 -6.81682072898839e-10 -2.87494328540893e-10 2.06976163519281e-09 -1.56874438579706e-10 3.07260927858111e-09 6.34258857610282e-10 -4.01358446224834e-09 -7.31917257320331e-10 2.06910354768648e-09 -2.41279919786237e-10 7.26391928683979e-10 -1.48992823814606e-09 1.34868174274656e-09 -6.13341677415122e-10 -8.84334414377404e-10 3.5248702659567e-09 -1.56938795485954e-09 -5.80486472999726e-10 -4.70363260622859e-10 -3.88314179155715e-09
"R1017" 1.65445516455025e-09 5.58121418807251e-09 3.01115566902657e-09 -6.94304768277643e-09 -1.56479218798338e-09 -1.89613429086939e-09 4.68938633055247e-09 5.36219851302624e-09 -8.07937157138729e-09 -3.17405049995624e-09 3.7932836402163e-10 9.00757940196298e-10 -1.02137212395671e-10 -4.37485900353476e-09 6.44537149098611e-10 4.69219120301908e-08 1.95294292658359e-10 -3.04427621926341e-10 -2.18512901309173e-09 1.05139229830593e-08 -8.63839907629554e-09 -9.64101515891832e-09 6.05180561439679e-09 -5.47666201339995e-09 -2.72880864096275e-10 2.26735555433175e-09 -1.32740974407622e-08 -1.51862407315017e-08 5.17572726255977e-09 -9.67651298935481e-11 1.27723114235298e-09 -2.89983820602793e-10 -3.8837606534351e-09 5.82329700075597e-10 2.03813000685959e-09 -3.37144544285608e-09 -5.25167949629724e-10 -2.45130443703447e-09 1.09002010683855e-09 2.81136779562062e-09 -2.28662812335546e-09 -2.79886037473881e-09 1.8457356050106e-08 2.76880158831645e-09 1.10260083326779e-10 -8.12757171443583e-09 -1.30998271775273e-10 6.45601160470674e-09 -2.5050508210724e-09 -2.21095217383609e-08 -1.21695879185941e-09 -4.2181346779215e-10 6.82672400676083e-10 7.40423139944902e-09 1.21099570720175e-09 -4.72182624085408e-09 3.56285699929544e-09 -1.51365805524739e-08 -6.17159784169457e-10 -8.14820100191212e-10 6.31839168643194e-09 6.38021326955847e-09 -2.86165190501463e-09 -4.45982197349543e-09 -4.54638054057078e-10 -5.89125404093374e-10 -6.98312845246951e-10 4.81462336379004e-10
"R1018" 2.7921060062842e-10 -4.11698883581967e-10 -1.4799954203643e-10 4.14511653231199e-09 8.38377291471103e-10 -3.18133911109462e-09 2.32899963595066e-09 6.42122443616112e-09 6.92735370288525e-10 -1.18916437056902e-10 1.20660895147249e-09 1.51617449614757e-09 1.21251827128016e-09 -7.36073267223147e-09 -1.27448893553414e-09 1.95294292659004e-10 2.76774988400164e-08 4.03275200850426e-09 -1.45343887317381e-08 -2.99962465721798e-09 9.6366572810507e-09 -2.41650561631264e-09 -1.41213070108605e-08 -1.06197716805154e-09 -1.13827777793043e-09 -1.09765502082671e-08 6.15550259764195e-09 -2.06988317994276e-10 7.60729352384113e-09 -5.56017450353452e-09 4.3260158069016e-10 -1.56048299566877e-09 1.9403856271925e-09 -4.74018898340146e-09 1.87955000041297e-10 -3.81065198068406e-10 9.69659734598139e-10 -3.32471799279758e-10 2.62132314136786e-10 -3.51580653131764e-10 7.38317829902553e-10 -7.60879015072276e-10 2.92192935597506e-10 -3.09745649773712e-10 -3.12480630103263e-10 7.93437048596284e-10 -1.26786577522198e-09 1.03760173059397e-09 2.24568331505058e-10 1.69365717562596e-09 2.58943527237718e-11 3.89969654397819e-10 -1.91709374351918e-09 -1.5061359054602e-09 3.23538177311687e-09 -1.5784641842279e-10 -4.43673371833122e-09 1.08950002585406e-09 3.61559573571232e-10 3.03738077691364e-09 -1.59404642607995e-09 -3.19789593837101e-09 -1.52272824728542e-09 -4.897899649467e-10 -3.47854500138146e-10 -4.33076199188888e-10 -2.94231842759041e-10 1.5540048424122e-09
"R1019" -8.56465510094769e-11 1.39257167279262e-09 1.20297008125343e-10 8.4933812731772e-10 1.4382787622109e-09 -3.8335252270956e-10 -1.09057907399531e-09 1.72465364392997e-09 -2.21916984894217e-10 9.90173387777647e-10 -4.25073046277005e-09 -4.18922925744273e-10 3.18939054096223e-09 -1.95390705343251e-09 1.42416838382604e-10 -3.04427621926292e-10 4.03275200850488e-09 6.33071267599093e-09 -9.40325228121404e-09 -1.61619541524042e-10 1.21162716034938e-11 1.71528381578032e-10 4.58177843834529e-10 -4.43930386352017e-10 -1.53055485409023e-09 1.76160052379158e-09 -4.22682175760541e-09 8.50428812843867e-10 2.58703964969401e-09 2.98910741966485e-10 -1.17808368677477e-09 -1.58077563605135e-09 1.67598445382177e-11 -9.11238501319058e-10 2.33055888015053e-10 -1.80902434527068e-10 -5.91873807417183e-10 4.32403552438768e-10 8.11682200954667e-12 -1.47131595167579e-10 1.6919433186735e-10 -1.37760223726285e-09 -5.09950247583527e-10 1.5377456397419e-10 1.93928760203969e-09 1.04066327727724e-09 5.9459697371133e-10 2.4816691459862e-10 3.18611681001758e-10 2.46032103993341e-10 6.67604615315602e-10 -7.51196018656757e-10 -1.81639980698364e-09 -6.00884941338014e-10 7.49641786164532e-10 8.94538255046896e-11 1.21457491625094e-10 4.97279793365561e-10 -1.28145406745361e-09 4.61583843032612e-10 1.94076434568584e-09 2.30860805949943e-11 1.49338617311373e-09 -3.73007274122618e-12 -4.2378560769463e-10 -7.16010662566881e-10 -5.03416655423614e-10 -2.25510722720494e-10
"R1020" -1.29267820352268e-09 -4.36521418458236e-09 -6.42740096789483e-10 -7.14668857036897e-09 -4.48556440116896e-10 1.83241346021627e-09 8.07714825648612e-10 -2.94449635479877e-09 -4.41995386636358e-10 -1.26587299469255e-10 3.71065764547511e-09 1.02331093394262e-09 -4.29805433417491e-09 9.4813751317813e-09 -2.55945155274038e-09 -2.18512901309158e-09 -1.45343887317381e-08 -9.40325228121447e-09 3.68247687586399e-08 3.88230619065562e-09 2.32869970049288e-10 1.92247564033102e-09 -2.16041274286585e-09 1.19407718751158e-09 1.6984088050157e-09 -1.157889228349e-08 6.09882399352844e-09 -3.98024300277083e-10 -1.57460444355894e-08 8.36486399086028e-10 3.17371259326088e-09 2.76388186091951e-09 3.8840221448244e-09 4.22605021405841e-10 -2.31843513631765e-10 1.71975896048197e-09 9.96413357048627e-10 -1.33991487734606e-09 -2.86983870889038e-10 1.98921853439546e-11 -8.18619020433384e-10 1.22267234373582e-09 -3.81990140447731e-10 3.86589072751323e-09 -8.10912628463362e-10 -4.6500209231497e-09 1.68301133194313e-10 -8.89722943592493e-10 2.83320461170422e-11 4.85714905468034e-10 -1.90023635831427e-09 1.67966663923357e-10 2.62363095507554e-09 1.98368034319471e-09 -3.30472144801555e-09 -7.22879603506943e-10 1.25407957473131e-09 5.06020067560643e-10 1.70610750283799e-09 -2.00283891486072e-09 -3.55999088173565e-09 9.39723496885363e-10 -3.55176328177696e-09 1.54801256647126e-09 -4.87205688581838e-10 1.24181148811065e-09 1.79507516866459e-09 6.28467997248997e-10
"R1021" 7.98002701408858e-10 -1.29485353787458e-10 6.6003360118228e-11 -9.97070244229964e-08 -2.41474423339245e-09 4.61720261137998e-09 1.93464297717092e-08 1.31088447737329e-10 3.64458785257647e-09 -2.71233460829307e-08 -9.62301460722702e-10 -1.16423089128091e-08 4.84214129192367e-09 8.75612666548987e-10 3.44336349071709e-09 1.051392298306e-08 -2.99962465721861e-09 -1.61619541524134e-10 3.88230619065505e-09 8.80847470961287e-08 1.21318950228724e-09 -5.05641439056356e-09 -1.82762183981448e-09 -5.26476162381254e-09 -3.35499646478777e-09 3.69346458751343e-09 2.24655709547739e-09 5.33132298976047e-09 -1.88126334265102e-09 -4.82899155198778e-09 -3.13352167673887e-09 1.78449576516087e-10 1.24917895262799e-09 1.64871481435211e-10 5.68557050594398e-09 -3.86764431840949e-10 1.38354480075652e-09 3.03057514929938e-09 -5.30875424644816e-10 3.52786525941228e-09 -1.02256465892766e-09 -2.19982793177156e-09 4.25220795948383e-09 2.52264984025203e-10 -1.20981097279629e-10 -2.94747437536089e-08 -8.63937117815803e-10 2.16212812971454e-09 4.60253452658763e-10 -1.97205520065501e-09 -2.50346424334965e-09 3.05598577087765e-12 -6.37993495584699e-10 2.6040895724194e-08 2.20102578836852e-09 8.98725588006932e-11 -3.81983758339052e-09 -8.94873169985084e-09 -6.51764860487517e-10 2.53997684559569e-09 -7.71658176127735e-10 4.72257781529794e-09 -6.89397773744866e-09 -2.90732715094343e-09 1.27728809086729e-09 6.55897780117191e-10 -1.80928340857603e-10 5.71923530238841e-09
"R1022" 4.14265485525372e-09 -3.78504995670327e-09 4.32772184402089e-09 9.25987717549376e-09 -2.47931348559619e-09 -5.19444164310323e-09 2.80134724422197e-08 -6.79116890476397e-09 7.34816482541443e-09 -6.30086986208934e-09 1.94973001952841e-09 -5.19812470011569e-09 -6.30284602985192e-09 1.49020609108945e-08 5.05325808141175e-09 -8.63839907629716e-09 9.6366572810468e-09 1.21162716028639e-11 2.32869970047727e-10 1.21318950228849e-09 1.22020909800496e-07 -1.01738147744949e-08 -7.3492986616183e-08 6.41898471549306e-10 1.9545131301008e-09 -1.35655160452581e-08 1.65969119110952e-08 -3.95067051431829e-08 -2.28210459514832e-08 -2.80348192307954e-08 1.59497327458624e-09 1.9386817488079e-09 5.38944204127706e-12 1.4355301410619e-08 -1.2784745217546e-09 3.41261164038079e-09 2.80158891646855e-09 -3.240171202067e-10 -5.39106899479748e-10 -2.36035094170462e-09 6.79668092913156e-10 3.203560713378e-09 -1.6289324223214e-09 2.43490193960644e-09 -1.70965222509671e-09 -8.78568300085623e-10 5.95911453535298e-09 -4.5072113493696e-09 1.4854915272142e-09 2.40046603690608e-10 3.76086034868932e-09 5.46287104721755e-10 -2.20643451953427e-09 -3.23301783597772e-10 6.52749389424118e-10 1.22663334870778e-08 -6.34086970177332e-09 3.34100198587931e-09 -7.73006528241516e-10 1.05478781493178e-08 -2.16980132162206e-08 -6.66125226372587e-09 6.55257972143061e-09 -1.72458965839501e-09 -1.63304890386162e-09 -2.68226187641768e-10 -5.82944070242917e-10 -3.63816121624334e-09
"R1023" 7.35966194277295e-10 -2.8833241916095e-10 3.60946777854108e-10 3.40965283451806e-09 1.62658070290721e-09 3.76284331230182e-11 9.20765718810389e-09 -6.27852223347931e-10 -2.14898682914945e-08 4.72281900425261e-09 -2.07953829982821e-09 3.37731671044121e-09 2.19771479662165e-09 -1.54495011744931e-09 5.28260797951146e-10 -9.64101515891842e-09 -2.41650561631262e-09 1.71528381578186e-10 1.92247564033171e-09 -5.05641439056221e-09 -1.01738147744935e-08 3.4488531898852e-08 -7.2234946042772e-10 1.30426596110162e-08 8.1639926942064e-11 2.80276414605018e-09 -2.85430398320496e-09 -1.46126993548311e-08 1.04611419095943e-09 -2.86757821363857e-09 -8.92587248977309e-10 9.21776671274848e-11 1.48296418575763e-09 -1.30764349115227e-09 2.40002385978845e-10 -1.41864728525225e-10 -4.08644627494389e-09 -3.58245942277318e-09 -6.58334012131546e-10 -2.65355749875999e-09 -3.66510836985501e-09 1.34664200358961e-09 -1.00734710062149e-09 5.54597668872975e-09 1.74813157148629e-09 -1.42782904595408e-09 -1.3782507650596e-09 -1.43655863464374e-09 1.21270123746164e-09 -9.63053913594926e-09 -2.05659464799084e-09 -4.7678084039499e-10 2.34904861289414e-09 1.16615404646887e-09 -1.23040158974919e-08 -1.13253751312679e-08 1.42074630010616e-08 8.66640208243227e-09 -1.39731607684638e-09 -6.63949575503915e-09 1.39039693018183e-08 5.95368125661434e-09 -7.4992337826932e-10 2.92041875189074e-09 9.0000795842411e-10 -1.41343413987332e-10 6.36030357967187e-10 7.67699414564156e-10
"R1024" 5.10310060868122e-10 5.34267385674613e-09 -1.37077219368317e-08 -2.56691449841121e-09 2.57976144238227e-09 8.37297232287017e-09 -1.48785837027211e-08 -1.83177692320515e-09 -3.14677307551217e-09 -3.47244993372594e-09 -1.35464287368688e-09 4.60817536726969e-09 5.80252752914567e-09 -4.5629162832788e-09 -4.87572554139814e-09 6.05180561439563e-09 -1.41213070108593e-08 4.58177843834094e-10 -2.16041274286516e-09 -1.82762183981481e-09 -7.34929866161853e-08 -7.22349460426483e-10 8.82003361183685e-08 -6.4212213715756e-10 -2.07777720534092e-09 1.30754497836611e-08 -2.2159074680777e-08 1.74052267435438e-08 1.64418500573361e-08 1.57097940711284e-08 -8.45075626847472e-10 -1.82186400295675e-09 -6.08556732415838e-09 -1.27693209451456e-08 -1.35330496812105e-11 -3.64301921056238e-09 -1.06593844595948e-09 2.87662273851481e-09 1.06119471880433e-11 1.79811303289913e-09 -4.56322332371717e-10 -1.86306143183416e-09 4.69209429884579e-09 -4.46100573649437e-09 1.74230075649828e-09 -2.2698264487007e-10 -5.25362186963256e-09 8.40523367899812e-09 -1.10733621227552e-09 7.97114367805675e-10 -2.79920776330156e-09 -2.65132365123858e-10 2.54234502836228e-09 -4.17100476774099e-10 2.84283106922133e-09 -5.66920424661674e-09 2.38528016612354e-09 -6.95682128600488e-09 1.11797337574754e-09 -1.18379459590566e-08 1.85150931991629e-08 5.66173030752635e-09 -9.01294863043505e-09 -1.12626851480591e-09 3.99893784792082e-10 -4.67482491439384e-10 5.94535371684111e-10 2.5743560599893e-09
"R1025" -5.26484271690305e-09 -1.82315999851631e-09 1.60140824720034e-09 -3.49790201387909e-08 -6.39215440456617e-11 1.87987839670899e-09 -6.61268288723397e-09 -1.06298079421958e-08 -8.49079276317644e-08 1.44830055839648e-09 9.41918651099194e-10 7.20350406474637e-09 -3.29535347168765e-09 7.85115126170197e-09 5.21214734713693e-09 -5.47666201339907e-09 -1.06197716805137e-09 -4.43930386351296e-10 1.19407718751074e-09 -5.26476162381087e-09 6.41898471549633e-10 1.30426596110146e-08 -6.42122137156398e-10 1.39102350027363e-07 9.58904765816989e-10 -1.44371314403241e-09 1.87197365516788e-09 -7.63337240522079e-08 -2.30907356951513e-09 3.24015264628662e-08 3.48028123564663e-10 -7.67400043385069e-10 -2.70320071641965e-09 4.16512861746652e-09 -7.69941254520832e-09 -2.84087269958462e-10 5.43939713281547e-10 -1.16461970821616e-08 -1.73738973649167e-09 -3.70919666013359e-09 -1.38115682896573e-08 3.16205194579876e-09 3.57131326439049e-08 1.41054969647244e-08 1.02700824538737e-09 -1.37126210446608e-08 4.41371490084561e-11 -1.52804476359831e-09 2.07947246373984e-09 5.66203058260838e-10 5.66765828422719e-09 -4.39643047078919e-10 -2.93987589193441e-10 1.91858587237968e-08 -1.18789283016771e-08 -4.11733045079294e-09 2.62582665816734e-11 -1.41216983453346e-08 -4.17799575662338e-10 1.48755254589517e-09 5.15535448617173e-09 1.12183489997934e-08 7.13447472639201e-09 2.70876399969114e-09 2.68863683005497e-10 -2.90791996211981e-10 -5.89841034025745e-10 -3.95848811777224e-09
"R1026" 5.76667622877518e-10 -6.2949863891525e-09 1.60144811991209e-09 1.30728456677713e-09 2.78730641780229e-10 7.03615339226135e-10 -1.82768986835415e-09 -1.28464167073372e-09 -1.23513099848309e-09 -1.60311165646263e-09 -1.22635637640192e-10 2.07823417652278e-09 -3.54672234747577e-08 2.12831359389717e-10 -7.10496597342618e-10 -2.72880864095988e-10 -1.13827777793056e-09 -1.53055485409035e-09 1.69840880501578e-09 -3.35499646478778e-09 1.9545131301008e-09 8.16399269421922e-11 -2.07777720534093e-09 9.58904765817303e-10 4.01890944631711e-08 -3.93403471699097e-09 -6.47144546458275e-09 6.66228601342169e-10 1.36050759476332e-09 1.6638171492657e-09 6.96420939813551e-09 -4.21223114084697e-10 -2.72445800721541e-09 2.37885186552934e-09 -2.50373372563147e-10 5.44607772313733e-09 1.13410650516787e-09 1.04617657982867e-09 1.94921698441345e-10 -3.65610957585416e-09 1.16772173364415e-09 1.95080610117659e-09 1.56023280858033e-09 1.74722732528562e-09 3.59931855790737e-09 1.89899976613027e-09 9.7560102054604e-09 -1.55291687109793e-09 7.76265242016018e-10 2.34729093682015e-09 2.44991289925582e-10 1.80615935166309e-10 -1.17296838290929e-09 -1.24160764318378e-09 -2.45124801768044e-09 5.58838302537864e-11 -3.03872537071794e-10 -1.46384653347195e-09 -1.58949817621614e-08 1.17733499482848e-08 -8.15430843537721e-10 -1.3435389303988e-09 -1.48284892036789e-10 1.02960214888018e-09 -3.04217255918885e-09 1.275287729124e-09 2.45718865714509e-10 -1.79665076213144e-09
"R1027" -3.80555796641014e-10 3.41279570935232e-09 -5.98807235228397e-10 -5.86957257758543e-09 4.65375990265973e-09 5.89380601958829e-09 -1.63964249185553e-09 -8.23991595509924e-09 1.0737865883081e-09 -2.41764945214306e-09 -1.41094324113592e-08 -2.30334435788843e-09 1.1745300721676e-08 -6.55103405075542e-10 -2.75296668976056e-09 2.26735555432865e-09 -1.09765502082679e-08 1.7616005237917e-09 -1.15788922834894e-08 3.69346458751381e-09 -1.35655160452598e-08 2.80276414605219e-09 1.30754497836583e-08 -1.44371314403394e-09 -3.93403471698981e-09 7.74828654650066e-08 -3.11172047112366e-08 6.28027951659822e-10 8.60447868203746e-09 3.06402311096105e-09 -1.26847194393759e-08 -3.43922241341273e-10 -2.61110874483474e-09 -2.01403860963332e-09 6.02509226687529e-10 1.07394178685013e-09 -3.13309241015181e-09 5.65094198684591e-09 1.23713680110249e-09 -1.67132812696118e-09 -5.33883243590976e-09 -2.42920682280932e-09 -1.97728742944578e-09 -2.592421605983e-09 1.08098015772303e-08 4.01697238949437e-09 -2.75977572682933e-09 1.07070283089595e-08 -5.57998485119735e-10 -3.96704804934931e-09 5.84820229114414e-09 -3.13299692677306e-09 -1.14874455857478e-09 -1.34006512159009e-09 -8.65292099102213e-09 1.82550334833018e-09 5.21945459888595e-09 -3.37605275150778e-10 -1.49430391586677e-09 -1.49979593127199e-08 9.11975191031448e-09 3.67696324099268e-09 -2.06436488085459e-09 1.9749233104299e-09 -2.07167146853802e-09 -4.59378858201395e-09 -1.83336715350695e-10 -5.30780333852454e-09
"R1028" -2.10189553070089e-09 -3.50386884444402e-08 -1.32020881401291e-08 -3.6453092308288e-09 -1.92547413161857e-09 2.68819705009208e-10 3.1243777048536e-09 -8.36806857259497e-09 1.66548468695809e-09 2.4888512675597e-09 -9.53920334318176e-10 -1.57976960553142e-09 -2.95815571010542e-09 1.22483290258831e-08 1.88483478599585e-09 -1.32740974407635e-08 6.15550259764234e-09 -4.22682175760594e-09 6.09882399353038e-09 2.24655709547702e-09 1.65969119110938e-08 -2.85430398320508e-09 -2.21590746807755e-08 1.87197365516899e-09 -6.47144546458245e-09 -3.11172047112345e-08 1.49778007673644e-07 -3.73669126924921e-09 -1.3040888727765e-08 -4.49406186708637e-09 -5.9682273778925e-09 3.47077794273789e-09 3.35919941813997e-09 8.08947903297362e-09 2.45625530467638e-10 1.06109138046894e-08 1.18670766091381e-08 4.81193604884004e-11 1.21544544266491e-09 6.90585909050751e-10 2.84145561385875e-09 -1.82834492857512e-09 3.72242413894823e-09 -1.3190110349352e-09 -7.14929001840762e-09 -4.17915915042343e-09 1.82712100162192e-09 3.65738192007338e-10 3.4699198454269e-10 5.59673709511442e-09 -1.14949020054961e-08 2.4591640194483e-09 -2.05033680122073e-09 1.20370746265579e-09 3.27163418275509e-10 -7.58232730851202e-09 3.99834104547494e-10 -4.6152898313172e-09 9.7376579619449e-09 1.45748648481781e-08 -6.98102080090487e-08 2.95363039656322e-10 -1.22326834400066e-08 -7.43676216138841e-09 6.32783105447452e-10 2.19237262760807e-09 4.81869471366543e-09 1.49983500594003e-08
"R1029" -4.94789315110801e-09 5.59070074330021e-10 -3.52073103054835e-09 -1.46749090032844e-08 9.81092663390451e-10 -7.39038738515171e-09 -5.43498530133181e-08 1.24480543187535e-08 3.59220049225799e-08 1.08451280543439e-08 7.0797110517428e-10 5.29877839151809e-09 2.89505293527274e-10 -9.26657772240147e-09 -7.60611877488486e-10 -1.5186240731499e-08 -2.06988317993216e-10 8.50428812843764e-10 -3.98024300279526e-10 5.33132298976317e-09 -3.95067051431817e-08 -1.46126993548328e-08 1.74052267435416e-08 -7.63337240522071e-08 6.66228601342423e-10 6.28027951657243e-10 -3.73669126924732e-09 2.31908015561916e-07 6.70599242892023e-09 -3.36843888736693e-08 -3.4760643355348e-10 -1.06077475298355e-10 5.24095584008937e-09 -7.54173625365241e-09 1.92690740811969e-09 7.73240197969898e-10 1.03908814778401e-10 -9.04367478477666e-10 3.46218524588729e-10 4.39608804085523e-09 1.45587894824718e-08 -3.6403407992314e-09 -1.86159951343821e-08 -1.54304508760218e-08 -1.31450435139566e-10 6.04957915872742e-09 -1.14864052648792e-09 -6.204082447539e-09 -1.24805325278294e-09 1.06755688880162e-08 4.45972816613932e-10 2.03687307944278e-10 -3.9631431365422e-10 -1.34043943109147e-08 4.15168803713553e-09 9.31096029603244e-09 -3.2667619604253e-09 1.24328195969511e-08 1.42231479029912e-09 9.54741892523108e-10 -9.9313439224759e-09 -3.48432169405082e-08 5.27845315508216e-09 6.83691279882041e-09 7.14461188580975e-10 6.10621531005971e-10 9.01528775989583e-10 -3.22402992597827e-09
"R1030" 2.05813016528624e-09 6.07768425437783e-09 -5.05298363032365e-10 1.81235959027832e-09 -2.22824461331361e-09 -3.03303246404872e-10 -2.53021230354558e-09 1.69407616243422e-08 -1.19068107633714e-09 -5.03407381950878e-09 -1.49226132880269e-09 2.08932605686822e-09 3.00591529831352e-09 -3.52696291256471e-08 1.3884845711497e-09 5.17572726256043e-09 7.60729352384153e-09 2.58703964969433e-09 -1.57460444355905e-08 -1.88126334265122e-09 -2.28210459514827e-08 1.04611419095972e-09 1.64418500573364e-08 -2.30907356951561e-09 1.36050759476321e-09 8.60447868203807e-09 -1.3040888727766e-08 6.70599242891979e-09 4.63603405841653e-08 1.05891477631044e-09 -4.93388327855107e-09 -3.7340841442882e-09 -7.20332343422633e-09 -1.4913750230089e-08 1.78904267084637e-09 -9.8813978211791e-10 -1.07284104498743e-09 -3.07203622604775e-09 1.13341155465328e-09 9.98728676315729e-10 -2.7001349718887e-09 -1.6862139104836e-09 4.57161457784159e-10 -5.00853559535254e-09 2.17704579305083e-09 1.03907696999162e-09 -1.25830107378584e-09 6.03030955512991e-10 1.3534581719226e-10 -1.32889038399353e-09 -1.37992021068241e-10 -7.34439488271942e-10 -6.71394401513746e-10 2.00368744129298e-09 2.59034774004646e-09 -8.79521397749791e-10 -8.98388911081958e-10 -7.79387482754612e-10 -2.42904974037719e-09 1.22397212881866e-09 4.87265940297857e-09 1.0596432986696e-09 9.56280768378239e-11 7.41113944068672e-11 1.04475917196984e-09 -7.58956557801743e-10 -2.03534359472755e-09 -2.8315505292083e-10
"R1031" -1.0029508667616e-08 -4.00895867695387e-10 -1.11669067259164e-09 2.26957803282775e-09 2.76669283689804e-09 1.32087976693274e-08 -7.27622936373929e-08 -2.87150081240169e-09 -1.99870745509447e-08 -8.29580029187128e-09 -1.24786876927564e-09 1.0340073417563e-08 -3.4593981399255e-09 3.70221771861315e-09 -6.03741500736665e-09 -9.67651298919441e-11 -5.56017450353354e-09 2.9891074196724e-10 8.36486399084717e-10 -4.82899155198682e-09 -2.80348192307997e-08 -2.86757821363886e-09 1.5709794071124e-08 3.24015264628623e-08 1.66381714926587e-09 3.06402311096121e-09 -4.49406186708583e-09 -3.36843888736697e-08 1.05891477631015e-09 1.12373624169176e-07 6.23927192946323e-11 -2.23017832036698e-09 -6.92593063874164e-09 2.4556194914122e-09 -1.1685663504463e-09 1.49047955309838e-10 -4.85502956007778e-11 -2.26522653119762e-09 -9.96537778775429e-10 -1.9628584646736e-09 -3.74067669193345e-09 2.0542068546596e-09 6.99289879556782e-09 5.31749221457449e-09 -5.62267679715213e-10 -5.10275016981896e-09 2.79737269841861e-09 -4.26913376255076e-09 1.87189598734756e-09 1.09195530026891e-09 1.59417798450818e-09 1.24175335139189e-09 -9.33582678395107e-10 6.58773718132259e-09 2.18075668056578e-09 1.83982546454079e-09 -3.46855420315814e-09 -2.42858957181347e-09 7.15224435742517e-11 -1.91670336204978e-09 2.47393606576774e-09 1.99377829871463e-09 4.78707780335343e-09 -5.04154525314691e-10 -9.52403528557452e-10 -9.92961844307975e-10 -2.59307101273878e-09 1.91670345991304e-10
"R1032" 4.50053985294642e-10 7.83653882747414e-10 2.2791986259954e-09 2.64034882491955e-09 -3.47443332569066e-10 -8.94523267509016e-10 2.3445165993279e-09 1.37699461408255e-09 -7.09697768273986e-10 2.09569848504063e-09 1.28318698540225e-09 8.48766396093301e-10 -1.45850725149248e-08 8.43805114068566e-10 -2.05312378213722e-11 1.27723114235278e-09 4.32601580690463e-10 -1.17808368677489e-09 3.17371259326138e-09 -3.13352167673947e-09 1.59497327458491e-09 -8.9258724897689e-10 -8.45075626848056e-10 3.48028123564933e-10 6.96420939813526e-09 -1.2684719439378e-08 -5.96822737789362e-09 -3.47606433553619e-10 -4.93388327855174e-09 6.2392719289668e-11 2.13359167517026e-08 6.03159828011336e-10 -6.29094046016681e-11 1.82491301378883e-09 -4.68321198018142e-10 -6.74089658624139e-10 -6.41727932857854e-10 8.68304985190619e-10 3.34452576210991e-10 4.93937987674957e-10 1.29226087665782e-09 1.79730267652288e-10 1.1798368841281e-10 1.92791791255016e-09 1.04592592534866e-09 -6.24751567364905e-10 3.01005168261524e-09 1.79774730896133e-09 -3.6094874501913e-10 3.8376779566653e-10 1.64849071133372e-09 -1.18250057803763e-09 8.36111007476393e-10 -1.38849847830379e-09 -5.61590269543627e-10 7.52939418349348e-10 -3.52908494625983e-10 1.72046896392409e-09 3.05404407216048e-10 -5.22709494372207e-09 3.58449839794624e-09 -1.77527064381435e-09 -5.05474647027188e-09 1.27463407460538e-09 -3.89351350380342e-09 1.40523301393137e-09 1.0720964602063e-09 -1.65796116376404e-09
"R1033" 1.46006643442623e-09 -8.25222318844096e-11 2.96583435024716e-10 1.08190216099224e-09 -1.49996560944517e-08 -5.57862432390958e-09 2.48075751839713e-09 -4.35440218368647e-09 1.34490954570778e-09 6.58090166113413e-09 -1.60638208755173e-09 -2.91018193985154e-09 6.71600413551414e-10 -7.49174519927226e-10 1.15367630066957e-08 -2.89983820602024e-10 -1.56048299566839e-09 -1.58077563605095e-09 2.76388186091959e-09 1.78449576516361e-10 1.93868174880832e-09 9.21776671272943e-11 -1.82186400295724e-09 -7.67400043385105e-10 -4.21223114084588e-10 -3.43922241341871e-10 3.4707779427381e-09 -1.06077475297694e-10 -3.7340841442882e-09 -2.23017832036668e-09 6.03159828011147e-10 1.40291536008232e-08 1.46526151614273e-10 1.03118773702616e-09 -1.019988897498e-09 -7.51655924366663e-10 -8.97429465906377e-11 1.9297722634984e-09 3.67813570581256e-10 -1.7843731468187e-09 5.85393045688045e-11 -2.35983357339864e-09 1.00403288925927e-09 4.55839144971067e-09 4.20628978544045e-10 -2.68949525418222e-10 -2.75699003426966e-09 2.84479740396346e-09 1.2181489155943e-09 -5.97791787726756e-10 1.84518997672442e-09 -3.53225715676886e-10 5.1141882179839e-10 -1.40895911299941e-09 -1.89724305517167e-09 3.72359358110734e-10 7.71000830999031e-10 -1.24276880698509e-09 1.06853172562e-09 -2.40669518559108e-09 -3.08270675387611e-10 6.76878150266246e-11 -1.99334632267359e-09 1.66695705402378e-09 -1.07266279218489e-09 2.53422139956495e-10 8.37175643781366e-10 -1.51696253382406e-09
"R1034" -3.80607530819971e-09 -6.56095500654553e-10 4.93985299011886e-11 -3.33331066885016e-09 1.80836933401681e-09 -4.27985072156985e-09 3.50818294517105e-09 4.30197356409342e-09 3.36298395476997e-09 4.82746893245362e-09 3.63245879725665e-10 -1.12381803553124e-09 3.69142689700997e-09 1.38308055931674e-09 -1.01306407781729e-09 -3.8837606534345e-09 1.94038562719218e-09 1.67598445382433e-11 3.88402214482447e-09 1.2491789526288e-09 5.38944204118097e-12 1.48296418575752e-09 -6.0855673241596e-09 -2.70320071641945e-09 -2.72445800721496e-09 -2.61110874483599e-09 3.35919941814002e-09 5.24095584009063e-09 -7.20332343422563e-09 -6.9259306387413e-09 -6.29094046021054e-11 1.4652615161429e-10 9.89160398426301e-09 -3.68705070662615e-09 -3.82575597764981e-10 -8.47343081283181e-10 2.10472324225305e-10 1.2873767105418e-09 -1.59973096699138e-10 3.175491770336e-10 1.98567163214562e-09 -4.80983793961159e-10 -2.56736838566611e-09 2.86629948641434e-10 -7.29036725403939e-11 3.65447824999205e-10 -1.14724473712571e-09 -1.41571846846233e-09 -9.68032130687887e-11 2.44805939653194e-09 -1.62262636594881e-10 -2.66910422542122e-10 2.7194247635212e-11 -3.24791454255568e-10 -2.04221012665796e-09 -1.40999741190749e-09 1.55711883438828e-10 4.89401053930823e-10 4.0268950172719e-10 -4.40950937524013e-10 1.27291858473965e-09 -8.70096115802121e-10 8.38015954075005e-10 1.27158584429166e-09 9.58202732254817e-11 3.78932004701762e-10 9.26442580669708e-10 1.40493856420422e-10
"R1035" 1.94896742637804e-09 -3.65434945934323e-09 2.23497331417231e-09 8.14871537624283e-10 -1.00643323235452e-09 -8.30664133039384e-10 1.340141109782e-10 -4.80273329283173e-09 -2.49152807232987e-09 -4.57865913222147e-10 9.25697646296833e-10 -1.66803865643601e-09 -7.5113359137403e-09 8.49111494691721e-09 1.07328560147567e-09 5.82329700075241e-10 -4.7401889834003e-09 -9.11238501318684e-10 4.22605021405518e-10 1.64871481435235e-10 1.43553014106199e-08 -1.30764349115167e-09 -1.27693209451444e-08 4.1651286174676e-09 2.37885186552936e-09 -2.01403860963387e-09 8.08947903297368e-09 -7.54173625365234e-09 -1.49137502300892e-08 2.45561949141295e-09 1.82491301378853e-09 1.03118773702617e-09 -3.68705070662499e-09 1.73526355493458e-08 4.34282600891496e-10 1.06141120746451e-09 3.16574620488628e-10 -1.8871286801625e-10 -2.84486020365053e-10 -9.53721150976809e-10 -1.02705426700811e-09 9.53925408100654e-10 1.42176353162517e-09 1.25652304344383e-09 -2.24814110106533e-09 6.61625507636598e-10 3.14068565569263e-09 -8.75212134426568e-10 2.07557365861949e-10 -1.82190823319304e-09 -6.44920320153475e-10 8.0301206419718e-10 -5.62386462576833e-10 -4.51604051044587e-10 -3.24970941756556e-11 1.50512806693184e-09 1.01693365291162e-09 1.10734424066263e-09 5.11384856220942e-10 4.5313302269028e-09 -5.47329123289497e-09 -4.70345030418046e-10 4.09878416987944e-10 -1.71978996312731e-09 -1.79653524970891e-11 6.22096166570303e-10 -3.64444913290204e-10 1.03662623831922e-09
"R2001" 7.18511887681963e-10 -8.56726789008336e-11 9.57691816516263e-10 -4.36728784464985e-09 3.54015277768085e-10 9.79841049532277e-10 1.2141860415211e-09 1.23233111585569e-09 2.95271854739437e-09 -1.399576516253e-09 -4.11851064627688e-10 -5.47988377685714e-10 -1.41111008690322e-10 -2.18506672282201e-09 -1.19467162984225e-09 2.03813000685988e-09 1.87955000041163e-10 2.33055888015036e-10 -2.31843513631965e-10 5.68557050594340e-09 -1.27847452175593e-09 2.40002385977489e-10 -1.35330496807075e-11 -7.69941254520909e-09 -2.5037337256353e-10 6.02509226687184e-10 2.45625530466904e-10 1.92690740811997e-09 1.78904267084648e-09 -1.16856635044704e-09 -4.68321198018277e-10 -1.01998889749776e-09 -3.82575597765088e-10 4.34282600891899e-10 3.73432589304983e-08 -6.24999997107021e-10 -3.38226943962621e-09 -3.14106538852895e-09 2.51257579726162e-09 -5.6007155002124e-09 -5.11180574782258e-10 -1.84721264241417e-09 1.2875557543571e-09 -2.16042887626521e-09 -2.50583371959094e-09 -4.70016313382331e-09 8.001814835345e-10 -1.2166289553683e-08 -2.09104070188446e-09 -4.10029166816186e-09 2.20690150618584e-09 1.66162626828845e-09 -7.92696732489598e-09 4.51066145318092e-09 2.87530672887552e-08 -9.51221680539847e-10 -1.01562053694566e-09 -2.06727332870241e-09 -2.62829152583313e-10 2.19701739302234e-09 2.98524615881393e-09 3.75990163995041e-09 -1.05730830551001e-09 -3.38117463244327e-08 2.04215586670246e-10 2.62464223344408e-09 -1.07739097194743e-08 7.46711061782191e-09
"R2002" 1.84519478022366e-10 -1.07314888141122e-08 -3.01842168945354e-10 3.01671583092037e-10 7.02213123848765e-10 -2.53956609985259e-10 -4.23318197909401e-10 -8.91506524699924e-11 -3.81604672414988e-10 2.64948572051548e-10 6.41412652568398e-10 -3.78625388473017e-10 -5.37287530263904e-09 1.60786104450891e-09 -3.03256230787191e-11 -3.37144544285617e-09 -3.81065198068183e-10 -1.80902434527014e-10 1.71975896048169e-09 -3.86764431840448e-10 3.41261164038142e-09 -1.41864728525488e-10 -3.64301921056286e-09 -2.84087269959083e-10 5.44607772313716e-09 1.07394178685089e-09 1.06109138046896e-08 7.73240197969192e-10 -9.88139782118058e-10 1.49047955309871e-10 -6.74089658624237e-10 -7.51655924366605e-10 -8.47343081283398e-10 1.06141120746493e-09 -6.24999997107046e-10 1.2994912870501e-08 2.09584105434006e-09 -1.1050789719107e-09 2.3733242933862e-10 9.55230855905668e-10 3.63882443208671e-10 5.89389875160733e-10 4.41232972400711e-10 -4.94806258807143e-10 -3.01242726715649e-10 -7.96822347860441e-11 3.04059640752525e-09 -1.14516993306564e-09 -9.14550045255265e-10 5.04330470156538e-09 -4.76523096922059e-09 -3.09493193629267e-10 7.43079418925789e-10 2.16333371728404e-10 -7.91494947080818e-09 -1.94476560412369e-09 6.63165580207704e-09 1.11812126182797e-10 -6.94119444846733e-10 6.034500512986e-09 -2.39330446320165e-08 -1.76096478502243e-09 2.99732380739353e-09 2.22420318989297e-09 -3.62156294509277e-10 1.24624691915564e-10 1.88540940258174e-09 -8.92958843839022e-10
"R2003" -4.94098602743828e-10 -3.20367595240677e-09 -1.89556956746966e-09 -3.54149834488746e-09 4.12051177218819e-10 1.11018695717245e-09 1.36914778365411e-09 -5.94910273365085e-10 1.92320811380438e-09 -2.62332447892565e-10 4.93804460855552e-10 -1.15989199852837e-09 -1.66523159539083e-09 1.72196684865857e-09 -9.5832544138162e-10 -5.25167949629673e-10 9.69659734596813e-10 -5.91873807417096e-10 9.96413357048982e-10 1.3835448007568e-09 2.80158891646882e-09 -4.08644627494358e-09 -1.0659384459617e-09 5.4393971327998e-10 1.13410650516751e-09 -3.13309241015201e-09 1.18670766091374e-08 1.03908814778971e-10 -1.0728410449876e-09 -4.85502956007352e-11 -6.41727932857538e-10 -8.9742946590591e-11 2.10472324224786e-10 3.16574620488344e-10 -3.38226943962602e-09 2.09584105434029e-09 2.84017950302026e-08 1.14729596611572e-09 -7.85123406279516e-10 -8.38288748998302e-10 2.43725240716521e-09 1.50633669137201e-09 -1.4693753119385e-10 1.91218894093861e-10 -2.41749988546314e-09 1.42594868521064e-09 2.44875337773558e-09 3.06481526975282e-09 2.75442118702926e-10 4.77348771799797e-09 -7.28417181909338e-09 2.77017002486871e-10 -1.45479911532893e-09 3.14647288342859e-10 1.33884841758521e-08 2.52720193621565e-09 -3.63654351097413e-08 -3.27356512768786e-09 5.62767079498049e-10 6.05359342664068e-09 -2.03305283375248e-08 -1.39462546978867e-09 -1.90407404369727e-09 -9.68219939123024e-10 3.94982662349743e-10 -3.60279932815761e-10 1.57872010467038e-09 5.79529583007037e-09
"R2005" 4.10396777498864e-09 1.56350885516012e-10 -1.63402201425675e-10 -6.97757593029039e-09 1.35117826819812e-10 3.01907464227383e-10 8.13811019192785e-09 -2.36762580300644e-09 5.68050933472652e-09 -1.59056692472639e-09 -2.91437985220706e-09 -3.91484821732203e-09 1.5330610810078e-10 1.09385381174199e-09 -2.50330500693745e-10 -2.45130443703438e-09 -3.32471799278795e-10 4.32403552439138e-10 -1.33991487734674e-09 3.03057514929938e-09 -3.24017120208392e-10 -3.58245942277243e-09 2.87662273851286e-09 -1.16461970821637e-08 1.04617657982846e-09 5.65094198684637e-09 4.8119360486947e-11 -9.0436747847248e-10 -3.07203622604714e-09 -2.26522653119484e-09 8.68304985189447e-10 1.92977226349881e-09 1.28737671054194e-09 -1.88712868015345e-10 -3.14106538852919e-09 -1.10507897191058e-09 1.14729596611568e-09 7.07006721605868e-08 -8.08770720230324e-10 -9.9219670199941e-09 1.19125413696951e-10 6.46405069483324e-09 2.38105823440314e-09 -1.410107244233e-08 1.12541563917585e-09 2.38532742631931e-08 8.305285010802e-10 3.02074564556246e-09 8.22407025073711e-10 3.47814275081299e-09 -2.79759554037577e-10 -3.42213242491812e-10 2.27185817093737e-09 -3.06952301814209e-08 3.49299575004226e-09 2.98167573721074e-09 -8.22802272193014e-09 -1.56480917713394e-08 -4.5484755618491e-10 -3.31404372639682e-09 -6.7607054933431e-11 -1.22489472729262e-09 -3.75336755485424e-09 -2.88520889677855e-09 -2.51430200551078e-09 1.80995002533465e-10 5.89341037338434e-10 1.32924763539471e-12
"R2006" -1.98247003180903e-10 -3.47446554538474e-10 2.05921677412192e-10 8.19564711116052e-10 -3.97864372778909e-09 -3.95476864081062e-09 1.39825033528972e-09 3.55140163728374e-09 1.52620983962162e-09 2.36951011687421e-09 -7.77130102940553e-10 -6.32138828790579e-10 -1.79651284010135e-10 -1.76140214552804e-09 4.00576791201949e-09 1.0900201068392e-09 2.62132314136542e-10 8.11682200947849e-12 -2.8698387088898e-10 -5.30875424644899e-10 -5.39106899479417e-10 -6.58334012131706e-10 1.06119471881432e-11 -1.73738973649171e-09 1.94921698441277e-10 1.23713680110221e-09 1.21544544266532e-09 3.46218524589154e-10 1.13341155465312e-09 -9.96537778775188e-10 3.34452576210915e-10 3.67813570581237e-10 -1.59973096699177e-10 -2.84486020364804e-10 2.51257579726097e-09 2.37332429338834e-10 -7.85123406278603e-10 -8.08770720230813e-10 6.53829470686996e-09 4.08510534171311e-09 9.48183736065438e-10 -7.16299859574652e-09 6.01820242168152e-10 -1.58171108840647e-09 5.95135395811515e-10 -2.29926576712199e-09 -1.84126129786799e-09 7.05901601903735e-09 -4.75086340169086e-09 -9.14687900102862e-10 4.57961689450365e-10 -4.02831464847797e-10 1.3955036214238e-09 1.5654087093394e-09 -1.18913943455134e-09 -4.06576790542099e-12 1.54940680100242e-09 -6.19696775502615e-10 8.3799585208904e-10 -7.47250733024651e-10 -8.63186258706356e-10 3.4964042008658e-10 -3.74331183463881e-09 -8.7201710188066e-10 -1.8491233528616e-10 -1.47527124481235e-10 2.53456162818382e-10 -2.88179312918489e-09
"R2007" -1.32093767276759e-09 -1.57410952637706e-10 -8.15547095497611e-10 1.2420155806372e-09 1.094874913092e-09 -1.14514549526539e-09 -8.54030216791108e-10 1.57570551981074e-09 3.60458292538071e-09 8.31473663979195e-09 1.81574242490409e-10 -1.66557372889204e-09 2.53737481907736e-09 6.47377873991263e-10 -5.94138965959033e-10 2.81136779562058e-09 -3.5158065313097e-10 -1.4713159516748e-10 1.98921853440169e-11 3.52786525941268e-09 -2.36035094170389e-09 -2.65355749875995e-09 1.7981130328997e-09 -3.70919666013455e-09 -3.65610957585376e-09 -1.67132812696034e-09 6.90585909051999e-10 4.39608804085172e-09 9.98728676316211e-10 -1.96285846467321e-09 4.93937987675127e-10 -1.78437314681874e-09 3.17549177033722e-10 -9.53721150976883e-10 -5.60071550021311e-09 9.55230855905179e-10 -8.38288748998397e-10 -9.92196701999566e-09 4.08510534171306e-09 5.24040099867023e-08 4.3443833246354e-09 -2.19409735499934e-08 -3.78290509478351e-10 -4.06270191187251e-08 -8.52952469445519e-10 -1.99255648493873e-08 -1.29564721526087e-09 1.68604145266758e-08 -1.55725839526167e-08 -1.0785643976702e-09 5.10096538939926e-10 -5.48329748248431e-10 3.26734852942007e-09 1.88005224915287e-08 -9.01524590166686e-09 -7.27459659373773e-10 5.60106800414003e-09 2.84787466509167e-09 2.89907662307066e-09 -4.54530907374838e-09 -1.39413847552026e-09 -6.26653123822914e-11 -3.44257748906899e-09 4.83537814841407e-09 4.93474326477069e-10 -3.80060735534569e-09 5.64615195278497e-09 -3.55829703601254e-09
"R2008" 4.12695837371415e-10 -1.03824366455903e-09 8.78140455867885e-11 2.7966005027998e-11 8.46475467178274e-10 -1.9184902645878e-10 -6.33361385784474e-09 -4.5760900602174e-09 1.44597101412496e-08 6.47559573774345e-09 1.9084396389795e-09 7.26338510913445e-10 -2.27254994440381e-09 3.53651463457794e-09 -4.76071782887387e-10 -2.28662812335611e-09 7.3831782990295e-10 1.69194331867741e-10 -8.18619020434735e-10 -1.02256465892818e-09 6.79668092911274e-10 -3.66510836985546e-09 -4.5632233236977e-10 -1.38115682896571e-08 1.16772173364346e-09 -5.3388324359081e-09 2.84145561385899e-09 1.45587894824699e-08 -2.70013497188793e-09 -3.74067669193545e-09 1.29226087665763e-09 5.85393045685727e-11 1.98567163214476e-09 -1.02705426700769e-09 -5.1118057478157e-10 3.63882443208899e-10 2.43725240716504e-09 1.19125413700979e-10 9.48183736065312e-10 4.34438332463686e-09 7.9959156201285e-08 -1.09495933309392e-10 -6.532259551931e-09 -1.94536435282888e-08 -3.28330893119850e-09 -7.34633426645269e-09 2.22602462543383e-09 -2.9938121787483e-08 -3.49260569567129e-09 5.29633949890987e-09 -2.38897206950426e-09 1.99411067386087e-10 -7.98716935528572e-10 6.40124530971339e-09 2.5340468395721e-09 9.75614661544735e-10 -4.58117621426176e-09 -3.46044878080714e-09 -1.18957760952067e-10 1.49407456513642e-09 -4.15977592516537e-09 -2.1708927349297e-08 2.30541322551195e-08 -2.54266888688256e-08 2.81870228800906e-10 2.56633926486997e-09 6.71669527764233e-09 -2.68943407692908e-09
"R2009" 5.74707089442268e-10 4.962121246863e-10 6.92297070859017e-11 4.58073304625024e-10 5.73382053567732e-09 4.39144329909526e-09 8.78113636660767e-10 -4.80671752655805e-09 -2.42381359789774e-09 -7.95401458573481e-09 2.902796156558e-09 2.59206300548572e-10 -5.0285667239038e-09 2.20823604276103e-09 -4.32915455346183e-09 -2.79886037473927e-09 -7.60879015072031e-10 -1.37760223726296e-09 1.22267234373601e-09 -2.19982793177134e-09 3.20356071337915e-09 1.3466420035884e-09 -1.86306143183407e-09 3.16205194579865e-09 1.95080610117596e-09 -2.42920682280733e-09 -1.82834492857596e-09 -3.64034079923222e-09 -1.68621391048391e-09 2.05420685466096e-09 1.79730267652581e-10 -2.35983357339911e-09 -4.80983793961302e-10 9.53925408100708e-10 -1.84721264241462e-09 5.89389875160582e-10 1.50633669137257e-09 6.46405069483407e-09 -7.16299859574628e-09 -2.19409735499926e-08 -1.09495933308231e-10 7.34744621250726e-08 -3.85434281496965e-10 -5.20592154370031e-09 -1.24692357994137e-09 1.82475589214686e-08 5.39412057280798e-09 -8.49834434176093e-08 2.60858619732523e-09 3.67032039686318e-09 3.07022584534876e-09 2.36621297804411e-09 -2.105878352853e-09 -1.05178887420961e-08 -1.50430923543477e-08 -5.02524814120977e-10 -1.04236441211258e-09 -3.47049034556408e-10 -1.77622633568273e-09 4.42332579734641e-09 -2.51028176546127e-09 1.62939401811506e-09 4.05051243489026e-08 3.03890200662937e-09 -1.95522254786426e-09 3.8655313087922e-09 4.0131427722617e-09 -3.82196520891951e-09
"R2010" 3.95826492248221e-10 -7.74800678688083e-10 3.35527843836204e-10 -5.11769367680618e-09 -3.35362310816305e-09 -3.60461747948551e-09 3.49941236925412e-09 3.5877396412208e-09 -5.39717169321229e-08 -9.21994203306281e-09 1.36384802068837e-09 1.36751164383467e-08 -1.8681004803429e-09 -8.35846996491882e-10 2.89953041212921e-09 1.84573560501072e-08 2.92192935597627e-10 -5.09950247583472e-10 -3.81990140447844e-10 4.25220795948252e-09 -1.62893242232044e-09 -1.00734710062128e-09 4.69209429884548e-09 3.57131326439048e-08 1.56023280858003e-09 -1.97728742944596e-09 3.72242413894857e-09 -1.86159951343806e-08 4.57161457783749e-10 6.99289879556867e-09 1.17983688412449e-10 1.00403288925905e-09 -2.56736838566606e-09 1.42176353162577e-09 1.28755575435669e-09 4.41232972400764e-10 -1.46937531193673e-10 2.38105823440213e-09 6.01820242168176e-10 -3.78290509478599e-10 -6.5322595519306e-09 -3.85434281496856e-10 6.03983988849371e-08 1.70649377501141e-08 2.00399590615774e-09 -2.56378573482983e-08 -7.46156428251906e-10 9.11493705193997e-09 -4.12433847853828e-09 -1.1197103148795e-08 1.16749257670338e-09 3.56121692657236e-10 -1.26902663476168e-09 1.49371641798582e-08 -4.98407023824417e-09 -9.01876554345102e-09 1.36319352757349e-09 -4.62619471703104e-08 -2.31037038848657e-09 1.33398788183229e-09 3.13484067107904e-09 1.0109109139835e-08 -4.69895301127507e-09 -5.69004712899876e-09 -1.55531901386217e-09 -2.10430720047574e-09 2.15211073675172e-09 1.05693614533202e-09
"R2011" 8.91854969415384e-11 7.51892052394136e-11 3.60254510358501e-10 5.52237227234059e-09 -7.12758245850024e-09 4.60532206177138e-09 1.67248178612232e-09 -4.32861441176693e-09 -2.29990579258968e-08 -1.8798976071294e-08 5.51173805192837e-11 9.31816577387598e-09 -1.91108455933478e-09 2.70008834532678e-09 5.30379353881356e-09 2.76880158831666e-09 -3.09745649773645e-10 1.5377456397305e-10 3.86589072751394e-09 2.52264984024134e-10 2.43490193960655e-09 5.5459766887306e-09 -4.46100573649372e-09 1.41054969647256e-08 1.74722732528518e-09 -2.59242160598234e-09 -1.31901103493319e-09 -1.54304508760251e-08 -5.0085355953523e-09 5.31749221457354e-09 1.92791791254881e-09 4.55839144971078e-09 2.86629948642773e-10 1.25652304344368e-09 -2.1604288762632e-09 -4.94806258806032e-10 1.91218894096408e-10 -1.4101072442333e-08 -1.58171108840695e-09 -4.06270191187254e-08 -1.94536435282894e-08 -5.20592154370217e-09 1.70649377501139e-08 1.42197171037689e-07 4.29850811485134e-10 -4.28537109057625e-08 -3.02391590511903e-09 1.81785325696086e-09 1.67413070059868e-08 -7.6574204225657e-09 -4.05923014502427e-09 -2.91701927988545e-10 -4.00503413630015e-09 -3.80031687777725e-09 -5.80513463034624e-09 -8.51319710671097e-10 4.62134496099507e-09 7.54604277837307e-10 -6.54325759849689e-10 3.99086677658005e-09 -2.66936537802592e-09 -1.13039022540242e-09 -2.26801435871672e-09 1.00631189484298e-08 5.3045636080577e-10 2.06629326878181e-09 -1.87590037932558e-09 7.05198832349067e-09
"R2012" 4.56901544688967e-11 1.07564112106589e-09 -3.01105683217257e-10 -1.1658139789955e-09 2.10799393434187e-09 -4.41773519338526e-10 1.92569409353499e-09 -1.83014464999214e-10 -3.02537057852064e-09 -2.65816492331065e-10 -6.62963439159971e-09 9.55093235789313e-10 5.16010065306434e-09 -8.7253437931793e-10 -1.12461139849449e-09 1.10260083326885e-10 -3.12480630103009e-10 1.93928760203953e-09 -8.10912628463563e-10 -1.20981097279648e-10 -1.70965222509673e-09 1.74813157148626e-09 1.74230075649776e-09 1.02700824538726e-09 3.59931855790794e-09 1.0809801577231e-08 -7.14929001840758e-09 -1.31450435140914e-10 2.17704579305072e-09 -5.62267679715007e-10 1.04592592534846e-09 4.20628978543979e-10 -7.29036725404317e-11 -2.24814110106521e-09 -2.50583371959114e-09 -3.01242726715578e-10 -2.41749988546314e-09 1.12541563917628e-09 5.95135395811396e-10 -8.52952469445935e-10 -3.28330893119862e-09 -1.2469235799424e-09 2.00399590615755e-09 4.29850811485174e-10 2.95852225599477e-08 1.41072408284955e-09 -1.19003636384503e-08 1.05537113107698e-08 -1.10316841832647e-10 -9.11715963749902e-10 1.19817272258217e-08 -4.57969729357754e-09 -9.20565033014368e-09 -1.06560344241379e-09 -4.37689527027926e-09 -2.56840701774387e-10 9.40785840088904e-10 -7.57851459027092e-10 -9.12734590347015e-09 -5.71146192225524e-09 9.73185055655235e-09 9.81983949136428e-10 -3.00177167983773e-10 2.39984829485564e-09 -1.1760791223017e-09 -1.12895859389263e-08 1.28919323991315e-09 -1.02275889985258e-08
"R2013" 1.77322419639423e-09 1.05058675782818e-09 1.97536462397577e-11 1.66098808294762e-08 3.95287928605622e-09 -7.47054049658482e-09 2.24233526524115e-09 4.23459295417321e-09 2.59309972715598e-08 9.99038807404462e-09 -1.8139248783306e-09 -1.22848089484892e-08 -1.3726595630828e-10 -2.50215629739149e-09 -3.23923447690524e-09 -8.12757171443575e-09 7.9343704859608e-10 1.04066327727732e-09 -4.65002092314964e-09 -2.94747437536075e-08 -8.78568300085279e-10 -1.4278290459534e-09 -2.26982644869852e-10 -1.3712621044661e-08 1.89899976613063e-09 4.0169723894943e-09 -4.17915915042334e-09 6.04957915872756e-09 1.03907696999139e-09 -5.10275016982068e-09 -6.24751567364656e-10 -2.68949525418284e-10 3.65447824999147e-10 6.61625507636152e-10 -4.70016313382293e-09 -7.96822347861067e-11 1.42594868521091e-09 2.38532742631945e-08 -2.29926576712147e-09 -1.99255648493841e-08 -7.34633426645187e-09 1.82475589214683e-08 -2.56378573482982e-08 -4.28537109057614e-08 1.4107240828495e-09 8.70290527798652e-08 1.47820368168195e-09 -5.12601214977429e-09 2.20520175017828e-09 9.30782977695318e-09 2.91604067369475e-09 -7.62430288058618e-10 1.33452837066064e-09 -3.943593937396e-08 2.87552027686937e-09 3.58235842044801e-09 -8.35364582861186e-09 3.20136478718424e-09 -6.87084136421214e-10 2.71165726958374e-09 -5.75286196196332e-10 7.77370880197375e-10 4.43656979035056e-09 6.54921114419214e-09 -6.80075393011674e-10 1.01671016758716e-09 -2.18420359497572e-09 -4.68538851316026e-09
"R2014" -4.29091494611518e-10 -2.02032487906567e-09 1.89143722449759e-09 1.38788695606151e-09 2.82426847265204e-09 1.62910140360192e-09 -2.91650965237283e-09 -2.26002291239712e-09 1.91575168017149e-09 3.96444449273647e-10 -4.28241051765947e-09 -6.06440794357633e-10 -1.91783787608595e-08 2.77539120443814e-09 -1.1881364773478e-10 -1.30998271775655e-10 -1.26786577522154e-09 5.94596973711484e-10 1.68301133193709e-10 -8.63937117816144e-10 5.9591145353524e-09 -1.37825076505971e-09 -5.25362186963212e-09 4.41371490088302e-11 9.75601020546034e-09 -2.75977572682961e-09 1.82712100162245e-09 -1.148640526485e-09 -1.25830107378643e-09 2.79737269841814e-09 3.01005168261433e-09 -2.75699003426963e-09 -1.14724473712571e-09 3.1406856556926e-09 8.00181483533894e-10 3.04059640752545e-09 2.44875337773505e-09 8.30528501080489e-10 -1.84126129786813e-09 -1.29564721525996e-09 2.22602462543332e-09 5.39412057280707e-09 -7.46156428251789e-10 -3.02391590511915e-09 -1.19003636384496e-08 1.47820368168263e-09 3.09505968533992e-08 -1.23403588537565e-08 9.33039285626362e-10 -2.73929795932943e-10 -3.01174684530541e-09 2.34591282494139e-09 6.60022745085899e-09 -8.17018859679082e-10 4.88177044843407e-10 1.16576172153238e-09 -1.60309304694044e-09 -2.93909534185651e-10 -4.02625427559733e-09 -3.54369959831932e-09 -7.93349679420853e-09 -1.74420892695704e-10 6.34338993742454e-09 -2.56007868486896e-10 -4.95714771758368e-09 4.98573836616216e-09 -5.47936649319792e-10 -7.85534159920643e-10
"R2015" -1.81712596792532e-10 -1.25514440705558e-09 -1.21434123454326e-10 2.49242066589338e-09 -4.9568313899957e-09 -3.35632825531644e-09 9.40327338821511e-09 2.37323160211452e-09 -2.80877835631641e-09 -2.33382874628645e-09 -4.66488222029712e-09 -1.83849747266988e-09 6.37724778295367e-09 5.1366438339627e-10 5.23634529710351e-09 6.45601160470651e-09 1.03760173059446e-09 2.48166914598774e-10 -8.89722943593107e-10 2.16212812971411e-09 -4.50721134936906e-09 -1.4365586346432e-09 8.40523367899623e-09 -1.5280447635985e-09 -1.55291687109725e-09 1.07070283089611e-08 3.65738192006867e-10 -6.20408244753784e-09 6.03030955513532e-10 -4.26913376255044e-09 1.79774730896003e-09 2.84479740396329e-09 -1.41571846846194e-09 -8.75212134427043e-10 -1.21662895536845e-08 -1.1451699330657e-09 3.06481526975282e-09 3.02074564556239e-09 7.0590160190374e-09 1.68604145266771e-08 -2.99381217874836e-08 -8.49834434176118e-08 9.11493705193997e-09 1.817853256961e-09 1.05537113107697e-08 -5.12601214977461e-09 -1.23403588537565e-08 2.29020852991886e-07 -6.88546448014705e-09 -5.33931759492012e-09 -2.25981638083273e-08 -4.18864507402826e-09 2.21927988450892e-08 5.06809114350085e-09 2.61497074835619e-08 -6.52321852339186e-10 -3.05245190226128e-09 -1.0261893965114e-08 2.06951916798302e-09 -1.16444300134503e-08 7.53424720963869e-09 7.04248934344129e-09 -1.54027682288452e-07 4.80978721320262e-09 3.50252602666437e-11 -1.17676861153258e-08 -1.41132114170581e-09 1.38225694362559e-08
"R2016" 2.55900755318048e-10 1.36872181925747e-10 -1.24407006390211e-10 -1.33577747428606e-09 -3.55574515048611e-10 1.27182672406456e-09 -2.16520327222724e-09 -2.99731036498081e-10 5.2057381933078e-10 -2.36571382908519e-09 -4.07426029088334e-10 7.98514876043553e-10 5.08844236710171e-11 -7.96459858948013e-10 -6.8168207289898e-10 -2.50505082107298e-09 2.24568331504787e-10 3.18611681001732e-10 2.83320461177143e-11 4.60253452658432e-10 1.48549152721456e-09 1.2127012374617e-09 -1.10733621227543e-09 2.07947246374037e-09 7.76265242015913e-10 -5.57998485120634e-10 3.46991984542049e-10 -1.24805325278358e-09 1.35345817192181e-10 1.8718959873482e-09 -3.60948745019072e-10 1.21814891559451e-09 -9.68032130688926e-11 2.07557365862086e-10 -2.09104070188479e-09 -9.1455004525521e-10 2.75442118702682e-10 8.224070250743e-10 -4.75086340169117e-09 -1.55725839526163e-08 -3.49260569567265e-09 2.60858619732533e-09 -4.1243384785379e-09 1.67413070059855e-08 -1.10316841832823e-10 2.20520175017823e-09 9.33039285626137e-10 -6.88546448014739e-09 1.1629443957045e-08 3.82706131658354e-10 -4.34692941130699e-10 -4.03652716771825e-11 -2.86247746262373e-09 -4.40505413441371e-09 5.24422581781621e-09 1.65803884899244e-09 -2.47855866940466e-09 3.75729527083584e-09 -1.06694177225315e-09 1.97959516090859e-09 5.5975762311169e-10 -1.53393143167262e-09 2.30069741209357e-09 3.16462670691909e-09 3.19349174896676e-10 1.15188612009759e-09 -3.5737742883081e-09 4.03453390942669e-09
"R2017" -1.73906661033803e-09 -3.01874735029055e-09 -3.5841272885728e-09 -1.91692156672936e-09 1.62287437732814e-09 1.25949382406211e-09 -5.87278288737565e-09 -4.90109436005157e-09 1.13887168083836e-08 1.20620970696178e-09 1.22449723742589e-09 -2.84671174687754e-09 -2.19380945021663e-09 3.18243849333102e-09 -2.87494328541041e-10 -2.21095217383622e-08 1.69365717562608e-09 2.46032103993582e-10 4.8571490546668e-10 -1.97205520065506e-09 2.400466036909e-10 -9.63053913595154e-09 7.97114367805184e-10 5.66203058260378e-10 2.34729093682014e-09 -3.96704804934759e-09 5.59673709511219e-09 1.06755688880178e-08 -1.32889038399377e-09 1.09195530026931e-09 3.83767795665654e-10 -5.97791787726611e-10 2.44805939653107e-09 -1.8219082331924e-09 -4.10029166816194e-09 5.04330470156516e-09 4.77348771799688e-09 3.47814275081169e-09 -9.14687900103085e-10 -1.07856439767023e-09 5.29633949890954e-09 3.67032039686388e-09 -1.11971031487951e-08 -7.6574204225645e-09 -9.11715963749954e-10 9.30782977695344e-09 -2.73929795932899e-10 -5.33931759491988e-09 3.82706131658222e-10 5.16545920855986e-08 4.36257176298332e-09 -2.37262654889163e-10 -1.36779957008139e-09 -2.49336065303959e-09 -2.83097617824177e-09 -7.17033152854179e-09 -2.0752944950324e-08 3.04743326269757e-10 -1.80937245948801e-10 5.25346809863187e-09 -7.89479323762455e-09 -1.43865434935532e-08 2.78374992373901e-09 7.40790950771859e-09 9.13288511665641e-10 1.14913225810687e-09 3.94784036411869e-09 -1.39612753619081e-09
"R2018" 3.27595675924666e-10 6.10159252216207e-09 1.46412940164449e-09 -3.83116561951476e-10 -1.3977037416239e-09 -2.19071301382458e-09 -2.60041188683769e-09 3.09627966124289e-10 -3.81156199638604e-09 2.87797398037262e-09 -2.51880319769365e-09 1.88127653330802e-09 1.72180729425592e-09 -1.88669607044576e-09 2.06976163519371e-09 -1.21695879186019e-09 2.58943527236233e-11 6.67604615315926e-10 -1.90023635831604e-09 -2.50346424334912e-09 3.7608603486895e-09 -2.05659464799084e-09 -2.79920776330057e-09 5.66765828423053e-09 2.44991289926084e-10 5.84820229114364e-09 -1.14949020054949e-08 4.45972816611887e-10 -1.37992021068243e-10 1.59417798450699e-09 1.64849071133411e-09 1.84518997672435e-09 -1.62262636595086e-10 -6.44920320153144e-10 2.20690150618582e-09 -4.76523096922071e-09 -7.28417181909403e-09 -2.79759554037831e-10 4.57961689450566e-10 5.10096538940516e-10 -2.38897206950232e-09 3.0702258453479e-09 1.16749257670331e-09 -4.05923014502361e-09 1.1981727225821e-08 2.91604067369511e-09 -3.01174684530585e-09 -2.25981638083267e-08 -4.34692941131402e-10 4.36257176298308e-09 5.3615348645147e-08 -1.51139849789965e-09 -1.52390489133489e-08 5.35791036432307e-10 -5.86265701689488e-09 1.78531120787693e-09 -1.7610883479827e-08 -6.9450346017866e-10 -4.70590907188449e-09 -3.86211066989521e-09 1.81402808189082e-08 1.08455897881778e-09 1.71192301123866e-08 1.58954676913263e-09 -1.74794283001158e-09 6.1832606094185e-11 1.56333386755532e-10 -2.45086149234569e-08
"R2019" 3.25916351458612e-10 -5.41462749412408e-10 -2.17748425368725e-10 1.53080361078884e-09 1.70165697085703e-10 4.13844417111605e-10 -2.28813806453359e-09 -3.05895195345877e-10 3.72352033786613e-10 -3.51518810342257e-10 1.2629053797604e-09 2.27206660104858e-10 -1.7883284035388e-09 4.0004061121737e-10 -1.56874438580047e-10 -4.21813467792034e-10 3.89969654398146e-10 -7.51196018656726e-10 1.67966663922922e-10 3.05598577042992e-12 5.46287104722062e-10 -4.76780840394664e-10 -2.65132365123785e-10 -4.39643047078208e-10 1.80615935166352e-10 -3.13299692677378e-09 2.45916401944713e-09 2.03687307944993e-10 -7.34439488272095e-10 1.24175335139211e-09 -1.18250057803682e-09 -3.53225715676884e-10 -2.66910422542289e-10 8.03012064197117e-10 1.66162626828895e-09 -3.09493193629566e-10 2.77017002487966e-10 -3.42213242491743e-10 -4.02831464847712e-10 -5.48329748248137e-10 1.99411067385651e-10 2.36621297804456e-09 3.56121692657392e-10 -2.91701927987919e-10 -4.5796972935781e-09 -7.62430288058853e-10 2.34591282494174e-09 -4.18864507402798e-09 -4.0365271677071e-11 -2.37262654889347e-10 -1.51139849790018e-09 6.02937421088006e-09 1.00978440775934e-09 1.66951744025849e-10 2.34218238526692e-09 -1.80000760807394e-10 -7.60249503115489e-10 -1.79000674005766e-10 1.06771342501374e-09 -4.26448614171304e-09 1.09529388796015e-09 -3.15466027500508e-10 -9.10329849782123e-10 -1.34149555709927e-09 -4.27292117209516e-10 1.41713734938807e-09 -6.68917158033671e-10 3.23813692748474e-09
"R2020" -4.62084490847956e-10 -3.91893543531587e-10 -4.83584080806867e-10 2.88302772740544e-09 -2.58217340343501e-09 -3.27409377700262e-10 1.17243819913317e-09 -6.09237318675104e-10 -6.13775884681692e-11 4.30199541731352e-10 3.47770586216991e-09 -3.13469938166328e-10 -4.8288295338658e-09 4.21166491725973e-10 3.07260927858164e-09 6.82672400676477e-10 -1.91709374351936e-09 -1.81639980698322e-09 2.62363095507668e-09 -6.37993495585161e-10 -2.20643451953414e-09 2.34904861289234e-09 2.5423450283614e-09 -2.93987589194298e-10 -1.17296838290918e-09 -1.14874455857486e-09 -2.05033680122088e-09 -3.96314313651813e-10 -6.71394401514532e-10 -9.33582678395478e-10 8.3611100747816e-10 5.11418821797963e-10 2.71942476352055e-11 -5.62386462576744e-10 -7.92696732489537e-09 7.43079418925654e-10 -1.45479911532999e-09 2.27185817093979e-09 1.395503621424e-09 3.2673485294186e-09 -7.98716935527254e-10 -2.10587835285379e-09 -1.26902663476134e-09 -4.00503413630251e-09 -9.20565033014251e-09 1.33452837066203e-09 6.6002274508581e-09 2.21927988450895e-08 -2.86247746262398e-09 -1.36779957008217e-09 -1.52390489133488e-08 1.0097844077594e-09 5.10108545861791e-08 -1.65506020432545e-09 -2.44527638816294e-08 -1.65238633474106e-09 1.41245383203656e-08 1.85771448688964e-09 5.49717936265796e-09 -3.28184152747105e-08 3.15154197172315e-09 2.24632837760957e-09 -2.13738039606057e-08 9.80833247971407e-09 1.68428149718754e-09 3.89890311387584e-09 6.94033535305409e-09 -1.06933788670313e-08
"R2021" -4.3009776908506e-09 4.00633200893468e-11 6.57035148691507e-10 -3.62832384368416e-08 -5.94088968172075e-10 -8.3962700383395e-10 1.04290936906768e-09 3.41004766197913e-09 -1.56456995776568e-08 -8.13425457767164e-09 1.5091029276905e-09 5.41006972633792e-09 1.70694122386911e-09 -1.24763649982494e-09 6.34258857610346e-10 7.40423139944901e-09 -1.50613590546032e-09 -6.00884941337757e-10 1.98368034319525e-09 2.60408957241924e-08 -3.23301783598057e-10 1.16615404646943e-09 -4.17100476772354e-10 1.9185858723798e-08 -1.24160764318389e-09 -1.34006512159156e-09 1.20370746265677e-09 -1.3404394310918e-08 2.00368744129171e-09 6.58773718132311e-09 -1.3884984783034e-09 -1.40895911299972e-09 -3.24791454255363e-10 -4.51604051044865e-10 4.5106614531816e-09 2.16333371727488e-10 3.14647288342269e-10 -3.06952301814218e-08 1.56540870933935e-09 1.88005224915298e-08 6.401245309715e-09 -1.05178887420956e-08 1.49371641798585e-08 -3.80031687777615e-09 -1.06560344241374e-09 -3.94359393739604e-08 -8.17018859679221e-10 5.06809114350162e-09 -4.40505413441354e-09 -2.49336065304043e-09 5.3579103643166e-10 1.66951744025621e-10 -1.65506020432522e-09 5.4148138110667e-08 -4.86944930161677e-10 -2.99206208829609e-09 -3.70993740841562e-10 -1.95739369184945e-08 -4.11835698192083e-10 3.55814282433324e-09 -9.7924433458335e-10 1.00879654139382e-08 -2.66684397739433e-09 -5.56812679978808e-09 8.31949252362626e-10 -6.66894997201647e-10 1.03702346366747e-09 1.14411983851447e-09
"R2022" 7.49235635796728e-10 5.40610401634095e-09 -4.96356617980203e-10 5.01555667451677e-10 2.5911293860426e-09 -3.40145176693992e-10 -4.84353735425889e-09 -1.68962047560791e-09 1.22395094471835e-08 -4.23615889100052e-09 1.12859277319299e-09 2.031758590995e-09 4.37706213567853e-09 2.75306086960854e-09 -4.01358446224866e-09 1.2109957072021e-09 3.23538177311612e-09 7.4964178616417e-10 -3.30472144801548e-09 2.20102578836894e-09 6.52749389423252e-10 -1.23040158974936e-08 2.84283106921951e-09 -1.18789283016769e-08 -2.45124801768168e-09 -8.65292099101882e-09 3.27163418274875e-10 4.15168803713202e-09 2.59034774004471e-09 2.18075668056736e-09 -5.6159026954361e-10 -1.8972430551726e-09 -2.04221012665827e-09 -3.24970941761250e-11 2.87530672887475e-08 -7.91494947080845e-09 1.338848417585e-08 3.49299575004295e-09 -1.18913943455043e-09 -9.01524590166788e-09 2.53404683957551e-09 -1.5043092354349e-08 -4.98407023824402e-09 -5.80513463034914e-09 -4.37689527028009e-09 2.875520276872e-09 4.88177044843626e-10 2.61497074835607e-08 5.24422581781585e-09 -2.83097617824062e-09 -5.86265701689403e-09 2.34218238526706e-09 -2.44527638816268e-08 -4.86944930161108e-10 2.33707491400978e-07 1.25169037143434e-08 -9.7260852787388e-08 1.45584530991144e-10 -9.35453090180273e-10 1.3767640041595e-08 4.21121417929347e-09 -1.8370124255875e-08 -2.72491135988014e-08 -8.67267467010065e-08 -1.27549256950356e-09 -1.41198183381979e-09 -2.82587564804015e-08 2.60934192424331e-08
"R2023" 2.14433237564275e-10 1.76784376449327e-09 1.99754585827421e-09 -1.6024128300412e-09 -1.07662274411724e-09 -2.19035408385281e-10 -5.96323518273457e-09 2.0708044919067e-09 1.32523106235801e-08 -1.77097444031383e-09 4.35536433551525e-10 -1.95443536629122e-09 -8.60443061814515e-10 -7.593909717044e-10 -7.31917257320297e-10 -4.72182624085462e-09 -1.57846418422458e-10 8.94538255049095e-11 -7.22879603507376e-10 8.98725588002293e-11 1.22663334870774e-08 -1.13253751312677e-08 -5.66920424661744e-09 -4.11733045079375e-09 5.58838302542989e-11 1.82550334832883e-09 -7.58232730851117e-09 9.31096029603268e-09 -8.7952139774938e-10 1.83982546454123e-09 7.52939418350303e-10 3.72359358110712e-10 -1.40999741190752e-09 1.50512806693198e-09 -9.51221680540443e-10 -1.94476560412381e-09 2.52720193621579e-09 2.98167573721068e-09 -4.06576790528683e-12 -7.27459659373399e-10 9.75614661545961e-10 -5.02524814120922e-10 -9.01876554345169e-09 -8.51319710670503e-10 -2.56840701774107e-10 3.58235842044758e-09 1.16576172153253e-09 -6.52321852338848e-10 1.65803884899216e-09 -7.17033152854257e-09 1.78531120787655e-09 -1.80000760807612e-10 -1.65238633474067e-09 -2.99206208829585e-09 1.25169037143433e-08 2.14039689478333e-08 -9.41339672831448e-09 4.50976927157594e-09 1.47779704418924e-09 5.97540022302442e-09 -1.24275335832318e-08 -9.22650940322621e-10 3.33950076185416e-09 -2.38978510927316e-09 -9.47465940347605e-10 -1.84075943372106e-10 -3.4975681900936e-09 -2.3888740779717e-09
"R2024" -7.56330615622541e-10 -4.95980404592019e-09 -1.65563823838715e-09 8.68511534177993e-09 -1.327929598843e-09 -7.66125110491119e-10 4.23592435855778e-09 -5.74027205356183e-11 -6.52135822208624e-09 2.50888678017645e-09 -5.85926118906329e-10 5.69428058048606e-10 -6.94540869211105e-10 2.36631336094786e-10 2.06910354768704e-09 3.56285699929532e-09 -4.43673371833116e-09 1.21457491625202e-10 1.25407957473265e-09 -3.81983758338909e-09 -6.3408697017727e-09 1.42074630010623e-08 2.38528016612656e-09 2.62582665827147e-11 -3.03872537071588e-10 5.2194545988866e-09 3.99834104546746e-10 -3.26676196042167e-09 -8.98388911081216e-10 -3.46855420315979e-09 -3.52908494628393e-10 7.71000830998672e-10 1.55711883438834e-10 1.01693365291175e-09 -1.01562053694716e-09 6.63165580207701e-09 -3.63654351097341e-08 -8.22802272193009e-09 1.54940680100269e-09 5.60106800413959e-09 -4.58117621425964e-09 -1.04236441211154e-09 1.36319352757337e-09 4.62134496099868e-09 9.40785840089473e-10 -8.35364582861288e-09 -1.60309304694159e-09 -3.05245190226277e-09 -2.47855866940538e-09 -2.07529449503208e-08 -1.76108834798235e-08 -7.6024950311546e-10 1.41245383203672e-08 -3.70993740841218e-10 -9.72608527873935e-08 -9.41339672831309e-09 1.41624775857944e-07 1.03284224086833e-08 2.80573098589956e-09 -1.4959484439907e-08 -2.60373442636186e-09 5.56313704456842e-09 7.77790887969045e-09 1.48972877451087e-08 1.29717699922535e-09 -1.35067189728308e-10 3.59929880600596e-09 -6.02505979909594e-09
"R2025" -2.1318701346937e-09 -2.09839838267323e-10 1.30364442530757e-09 1.74795211911898e-08 2.26699037263646e-09 3.26574570621885e-09 -5.95768432498006e-09 -1.70183278409316e-09 1.9000269621558e-08 7.8433574903343e-09 -6.45027838687667e-11 -4.40346462945439e-09 -7.97545725121004e-10 -2.96845650890455e-10 -2.41279919787027e-10 -1.51365805524733e-08 1.08950002585401e-09 4.97279793365576e-10 5.06020067561164e-10 -8.94873169985177e-09 3.34100198587727e-09 8.66640208243047e-09 -6.95682128600643e-09 -1.41216983453321e-08 -1.46384653347163e-09 -3.37605275150215e-10 -4.6152898313182e-09 1.24328195969459e-08 -7.79387482754096e-10 -2.42858957181068e-09 1.72046896392489e-09 -1.24276880698542e-09 4.89401053931075e-10 1.10734424066284e-09 -2.06727332870289e-09 1.11812126182679e-10 -3.2735651276873e-09 -1.5648091771344e-08 -6.19696775502828e-10 2.8478746650921e-09 -3.46044878080827e-09 -3.470490345584e-10 -4.62619471703089e-08 7.54604277836935e-10 -7.57851459026505e-10 3.20136478718358e-09 -2.93909534185604e-10 -1.02618939651137e-08 3.75729527083584e-09 3.04743326270191e-10 -6.94503460178625e-10 -1.79000674005832e-10 1.85771448689022e-09 -1.95739369184958e-08 1.45584530992408e-10 4.50976927157598e-09 1.03284224086829e-08 8.11420188249882e-08 2.82522596311782e-09 -5.61700494730695e-09 1.81399517405275e-09 -2.7110964576995e-08 5.38570041668454e-09 1.06068971260165e-08 1.70257953459229e-09 8.87529518172096e-10 -2.38400205944332e-09 -9.91721602384759e-10
"R2026" -3.62197120176121e-10 -2.42514408464341e-09 -1.05282916412072e-09 1.23277230129538e-09 -1.83864927246894e-09 2.71692702625045e-10 3.67456536943366e-10 3.25003660874888e-10 1.6553241527753e-09 1.65975317471727e-09 3.55295564515256e-09 -1.01633485197268e-09 6.84293385970678e-09 6.71875607879882e-10 7.26391928684023e-10 -6.17159784169853e-10 3.61559573571156e-10 -1.28145406745359e-09 1.7061075028381e-09 -6.51764860487148e-10 -7.73006528241303e-10 -1.39731607684599e-09 1.11797337574565e-09 -4.17799575662874e-10 -1.58949817621608e-08 -1.49430391586736e-09 9.73765796194423e-09 1.42231479029974e-09 -2.42904974037741e-09 7.15224435741421e-11 3.05404407215299e-10 1.06853172562019e-09 4.02689501727249e-10 5.11384856220956e-10 -2.62829152583214e-10 -6.94119444846378e-10 5.62767079497934e-10 -4.54847556186259e-10 8.37995852088897e-10 2.89907662307131e-09 -1.18957760952031e-10 -1.7762263356826e-09 -2.3103703884867e-09 -6.54325759850105e-10 -9.12734590347006e-09 -6.87084136421146e-10 -4.02625427559703e-09 2.06951916798329e-09 -1.06694177225294e-09 -1.80937245948559e-10 -4.70590907188478e-09 1.06771342501399e-09 5.49717936265775e-09 -4.11835698191257e-10 -9.35453090179526e-10 1.47779704418851e-09 2.80573098589984e-09 2.82522596311698e-09 1.69184423906678e-08 -1.10089700231356e-08 -9.33508559635117e-09 -6.09352397487286e-10 -3.39981542187232e-09 -2.02391837004269e-10 1.99780269638464e-09 2.09883876215468e-09 6.2557139416468e-10 3.19607618657772e-09
"R2027" -5.75391341563123e-10 -4.17403934214565e-09 4.01098336065962e-10 -1.03221862069596e-08 1.12483088548873e-09 -2.49801084183846e-09 -1.58877323175044e-09 3.44698194932122e-09 2.11519052345897e-09 -4.87665773667119e-09 3.78132770218706e-09 3.14370109668792e-11 -5.28269122659901e-09 -7.61660632393515e-10 -1.48992823814715e-09 -8.14820100190828e-10 3.03738077691323e-09 4.61583843032304e-10 -2.00283891485954e-09 2.53997684559471e-09 1.05478781493216e-08 -6.63949575504086e-09 -1.1837945959058e-08 1.48755254589604e-09 1.17733499482844e-08 -1.49979593127164e-08 1.45748648481782e-08 9.54741892515629e-10 1.22397212881909e-09 -1.91670336204908e-09 -5.2270949437229e-09 -2.40669518559088e-09 -4.40950937524493e-10 4.5313302269015e-09 2.19701739302388e-09 6.03450051298726e-09 6.0535934266415e-09 -3.31404372639625e-09 -7.47250733024063e-10 -4.54530907374899e-09 1.4940745651369e-09 4.42332579734838e-09 1.33398788183229e-09 3.99086677657651e-09 -5.71146192225553e-09 2.71165726958343e-09 -3.54369959831762e-09 -1.16444300134539e-08 1.97959516090788e-09 5.25346809863321e-09 -3.86211066989599e-09 -4.26448614171383e-09 -3.2818415274707e-08 3.55814282433048e-09 1.37676400415943e-08 5.97540022302473e-09 -1.49594844399028e-08 -5.6170049473058e-09 -1.10089700231343e-08 1.17419448380059e-07 -4.63279984776456e-08 -2.7944612862675e-09 5.08255212398847e-09 9.31537316738946e-11 -4.90321285227322e-09 4.33298057919532e-09 -3.1327911207542e-09 1.08097450488404e-08
"R2028" 9.45871254174892e-10 2.34931671003208e-08 -1.35607045276626e-10 2.9327932128789e-09 -5.91388504000102e-10 2.07070902739277e-09 3.52835021339664e-10 -2.75014469786021e-09 -1.09393649211583e-08 -1.48965472686807e-09 -3.7996222735807e-10 3.30664316175959e-09 7.00481286727577e-09 -4.45942023616524e-09 1.34868174274656e-09 6.31839168643289e-09 -1.59404642607964e-09 1.94076434568605e-09 -3.55999088173639e-09 -7.71658176127437e-10 -2.16980132162262e-08 1.39039693018194e-08 1.85150931991637e-08 5.15535448617274e-09 -8.15430843537501e-10 9.11975191031367e-09 -6.98102080090459e-08 -9.9313439224735e-09 4.87265940297989e-09 2.47393606576949e-09 3.58449839794733e-09 -3.08270675387535e-10 1.27291858473974e-09 -5.47329123289413e-09 2.98524615881336e-09 -2.39330446320183e-08 -2.03305283375232e-08 -6.76070549340344e-11 -8.63186258706541e-10 -1.39413847551979e-09 -4.15977592516268e-09 -2.51028176546212e-09 3.1348406710796e-09 -2.66936537802844e-09 9.731850556553e-09 -5.75286196197189e-10 -7.93349679420797e-09 7.53424720963864e-09 5.59757623111263e-10 -7.89479323762426e-09 1.81402808189068e-08 1.09529388796029e-09 3.15154197172105e-09 -9.79244334582293e-10 4.21121417929398e-09 -1.24275335832331e-08 -2.60373442636286e-09 1.81399517405227e-09 -9.33508559635153e-09 -4.63279984776456e-08 1.29958223444881e-07 3.65743639845594e-09 -5.26396198190797e-09 -1.01250721452406e-09 3.99076670975897e-10 -2.88038131867126e-09 -4.3442544236343e-09 -6.88215512284165e-09
"R2029" 1.32983681523465e-09 6.05391929658223e-10 -1.64748374086236e-09 -9.07051253212793e-09 -8.07517372161615e-10 1.45317213822609e-09 8.25443196316198e-09 -7.9837261478909e-10 -6.11650825022197e-09 -3.98320735872393e-09 -1.63774459443657e-09 -1.43400941192762e-09 2.61177208482614e-09 4.43899419179883e-10 -6.1334167741487e-10 6.38021326955546e-09 -3.19789593837116e-09 2.30860805943337e-11 9.39723496886149e-10 4.72257781529814e-09 -6.66125226372404e-09 5.95368125661718e-09 5.66173030752756e-09 1.12183489997926e-08 -1.34353893039807e-09 3.67696324099273e-09 2.95363039658178e-10 -3.4843216940517e-08 1.05964329866997e-09 1.99377829871397e-09 -1.77527064381487e-09 6.76878150272478e-11 -8.70096115801597e-10 -4.70345030418778e-10 3.75990163994981e-09 -1.76096478502241e-09 -1.39462546978735e-09 -1.22489472728879e-09 3.49640420086926e-10 -6.26653123822098e-11 -2.17089273493031e-08 1.6293940181128e-09 1.01091091398347e-08 -1.13039022540665e-09 9.81983949136728e-10 7.77370880195239e-10 -1.74420892695984e-10 7.04248934344115e-09 -1.53393143167216e-09 -1.43865434935515e-08 1.08455897881629e-09 -3.15466027499705e-10 2.24632837761042e-09 1.00879654139385e-08 -1.83701242558719e-08 -9.22650940322336e-10 5.56313704456819e-09 -2.71109645769955e-08 -6.09352397488552e-10 -2.79446128626843e-09 3.65743639845839e-09 7.80587306365809e-08 -5.1342613543421e-09 -1.25185250427456e-08 6.58860727036119e-10 -3.27428574707738e-10 2.31658724032766e-09 -1.03461626038246e-09
"R2030" -1.32286315294038e-09 3.96574235638085e-09 2.57198001383509e-09 3.28001818781784e-10 1.27190763538641e-09 4.16812079524995e-10 -1.14986591589375e-08 1.12637521704712e-09 -7.92277651978058e-10 5.14949222833985e-09 4.45507321689508e-09 3.38867630126477e-09 1.37822933126668e-09 -2.08157047086307e-09 -8.84334414377404e-10 -2.86165190501476e-09 -1.52272824728568e-09 1.49338617311357e-09 -3.55176328177701e-09 -6.89397773744886e-09 6.55257972142975e-09 -7.49923378269177e-10 -9.01294863043552e-09 7.13447472639275e-09 -1.48284892036711e-10 -2.06436488085546e-09 -1.22326834400064e-08 5.27845315508548e-09 9.56280768380045e-11 4.78707780335419e-09 -5.05474647027188e-09 -1.99334632267369e-09 8.38015954075269e-10 4.0987841698766e-10 -1.05730830551014e-09 2.99732380739353e-09 -1.90407404369688e-09 -3.75336755485441e-09 -3.74331183463861e-09 -3.44257748906911e-09 2.30541322551187e-08 4.05051243489032e-08 -4.69895301127532e-09 -2.26801435871642e-09 -3.00177167984384e-10 4.43656979035056e-09 6.34338993742390e-09 -1.54027682288448e-07 2.30069741209348e-09 2.78374992373975e-09 1.71192301123863e-08 -9.10329849782159e-10 -2.1373803960606e-08 -2.66684397739496e-09 -2.72491135988013e-08 3.33950076185387e-09 7.77790887969109e-09 5.38570041668484e-09 -3.39981542187246e-09 5.08255212398847e-09 -5.26396198190801e-09 -5.1342613543421e-09 1.61716641073318e-07 1.5601461811964e-09 -9.15642501771922e-10 -3.31300317697868e-09 -3.16390239536754e-09 -2.93051699091575e-08
"R2031" -9.17174826783942e-10 5.28912158506471e-10 -7.22891847919261e-10 8.46074864315648e-10 -2.62379269146171e-09 -3.0395556308623e-09 -2.7190376891253e-09 4.2100094644387e-09 -1.84391029323046e-09 1.29349838874665e-09 1.48407073247042e-10 -5.33659456506012e-10 -1.26578894128973e-09 -2.94850428365912e-09 3.52487026595686e-09 -4.45982197349429e-09 -4.89789964944121e-10 -3.73007274133298e-12 1.54801256647322e-09 -2.90732715094286e-09 -1.72458965839829e-09 2.9204187518917e-09 -1.1262685148056e-09 2.70876399968989e-09 1.02960214887982e-09 1.97492331042746e-09 -7.43676216138947e-09 6.83691279881448e-09 7.41113944059429e-11 -5.04154525314871e-10 1.27463407460682e-09 1.66695705402442e-09 1.27158584429046e-09 -1.71978996312799e-09 -3.38117463244311e-08 2.2242031898929e-09 -9.68219939123243e-10 -2.88520889677823e-09 -8.72017101880307e-10 4.83537814841473e-09 -2.54266888688235e-08 3.03890200663057e-09 -5.69004712899802e-09 1.00631189484358e-08 2.39984829485632e-09 6.54921114419134e-09 -2.56007868488324e-10 4.80978721320309e-09 3.16462670692041e-09 7.40790950771887e-09 1.58954676912928e-09 -1.34149555709991e-09 9.8083324797148e-09 -5.5681267997887e-09 -8.67267467010081e-08 -2.38978510927244e-09 1.4897287745105e-08 1.06068971260165e-08 -2.02391837003509e-10 9.31537316727377e-11 -1.01250721452482e-09 -1.25185250427491e-08 1.56014618119719e-09 1.13858300227641e-07 -9.56430513048467e-10 -9.62316116568729e-10 4.33502567378890e-09 -9.75083728202299e-09
"R2032" -1.5613774270525e-10 7.40496019988341e-10 -3.31854484272174e-10 -1.96362994944586e-09 9.44647677299634e-10 1.8092612505899e-09 -3.93765469992175e-10 -1.6486127737497e-09 8.65434319899365e-10 -7.60496254288189e-10 2.37899880712156e-09 -9.45193311955998e-11 3.83014178595475e-09 -2.98179850275699e-10 -1.56938795485943e-09 -4.54638054056243e-10 -3.47854500138338e-10 -4.2378560769392e-10 -4.87205688581666e-10 1.27728809086636e-09 -1.63304890386144e-09 9.00007958424305e-10 3.99893784791044e-10 2.68863683005081e-10 -3.04217255918879e-09 -2.07167146853892e-09 6.32783105446333e-10 7.14461188582287e-10 1.04475917196962e-09 -9.5240352855762e-10 -3.89351350380216e-09 -1.07266279218474e-09 9.58202732252023e-11 -1.79653524965323e-11 2.04215586670517e-10 -3.62156294509628e-10 3.94982662349005e-10 -2.51430200551158e-09 -1.84912335285982e-10 4.93474326476621e-10 2.81870228800152e-10 -1.95522254786405e-09 -1.55531901386225e-09 5.3045636080496e-10 -1.17607912230138e-09 -6.80075393011878e-10 -4.95714771758339e-09 3.50252602664027e-11 3.19349174896762e-10 9.13288511666043e-10 -1.74794283001099e-09 -4.27292117210033e-10 1.68428149718779e-09 8.31949252362724e-10 -1.27549256950395e-09 -9.47465940347815e-10 1.29717699922437e-09 1.70257953459239e-09 1.99780269638468e-09 -4.90321285227178e-09 3.99076670976202e-10 6.58860727036864e-10 -9.15642501771198e-10 -9.56430513047643e-10 1.12185419191717e-08 7.2359676740352e-10 5.04902638958778e-10 1.21048523057139e-09
"R2033" 1.40111232999021e-10 -3.89852224070712e-10 1.29888576571331e-10 -1.41426113854977e-09 -4.19191143541085e-10 6.11669735860218e-10 4.91957446498238e-10 -1.14538610176001e-09 1.88189873478395e-09 4.14751187331307e-10 1.84873628999532e-09 -1.21430291322982e-09 -5.36622839389638e-09 2.98342874539008e-10 -5.80486472999544e-10 -5.89125404093309e-10 -4.33076199188963e-10 -7.16010662566954e-10 1.24181148811059e-09 6.55897780117387e-10 -2.68226187641561e-10 -1.41343413987431e-10 -4.67482491439497e-10 -2.90791996212658e-10 1.27528772912408e-09 -4.5937885820136e-09 2.1923726276078e-09 6.10621531005813e-10 -7.58956557801487e-10 -9.92961844308189e-10 1.40523301393102e-09 2.53422139956349e-10 3.78932004701676e-10 6.22096166570323e-10 2.6246422334438e-09 1.24624691915765e-10 -3.60279932815732e-10 1.80995002533899e-10 -1.47527124481297e-10 -3.80060735534561e-09 2.56633926486958e-09 3.86553130879195e-09 -2.10430720047571e-09 2.06629326878204e-09 -1.12895859389256e-08 1.01671016758773e-09 4.98573836616258e-09 -1.17676861153254e-08 1.15188612009721e-09 1.14913225810702e-09 6.18326060943436e-11 1.41713734938833e-09 3.89890311387639e-09 -6.66894997201841e-10 -1.41198183382005e-09 -1.84075943371791e-10 -1.35067189728566e-10 8.87529518172056e-10 2.09883876215464e-09 4.33298057919665e-09 -2.88038131867063e-09 -3.27428574708097e-10 -3.31300317697925e-09 -9.62316116568003e-10 7.23596767403475e-10 9.38242088990319e-09 8.84162210208857e-10 1.13018760077619e-09
"R2034" 7.94334958606267e-11 -1.87953137699456e-09 -1.00613257840972e-09 -7.31596841471879e-10 3.06618102620132e-10 7.14547713568029e-10 3.68237663199473e-09 -1.65577756247143e-09 -5.36384244053465e-10 1.02708973297787e-09 -7.78656408869421e-10 -8.37291489196513e-10 -7.97679182969847e-10 1.64199309219237e-09 -4.70363260622905e-10 -6.98312845246868e-10 -2.94231842758738e-10 -5.03416655423896e-10 1.79507516866488e-09 -1.8092834085732e-10 -5.82944070241299e-10 6.36030357966684e-10 5.94535371683671e-10 -5.89841034025485e-10 2.45718865714374e-10 -1.83336715351198e-10 4.81869471366486e-09 9.01528775989633e-10 -2.03534359472731e-09 -2.59307101273917e-09 1.07209646020661e-09 8.37175643781532e-10 9.2644258066976e-10 -3.6444491329041e-10 -1.07739097194759e-08 1.88540940258166e-09 1.57872010466903e-09 5.89341037340145e-10 2.5345616281795e-10 5.64615195278535e-09 6.71669527764249e-09 4.01314277226243e-09 2.15211073675247e-09 -1.87590037932533e-09 1.28919323991314e-09 -2.18420359497559e-09 -5.4793664931888e-10 -1.41132114170532e-09 -3.57377428830818e-09 3.94784036411913e-09 1.56333386756094e-10 -6.68917158033523e-10 6.94033535305488e-09 1.0370234636665e-09 -2.82587564803995e-08 -3.4975681900934e-09 3.59929880600814e-09 -2.38400205944379e-09 6.25571394164682e-10 -3.1327911207535e-09 -4.34425442363335e-09 2.31658724032854e-09 -3.16390239536724e-09 4.33502567378791e-09 5.04902638958729e-10 8.84162210208934e-10 1.46950452376315e-08 -4.84901267211622e-09
"R2035" 7.18212674322966e-10 -4.49407912521226e-09 -1.58782123742474e-09 -1.66690959275653e-09 3.10637701944605e-09 2.93551707370871e-09 2.49680000582519e-09 5.30035999565145e-10 9.76608780029037e-10 -4.6593312089053e-09 -6.47323492100550e-10 -1.99760625822588e-09 2.67214656773762e-09 9.89125166069281e-10 -3.88314179155746e-09 4.81462336378893e-10 1.55400484241162e-09 -2.25510722720781e-10 6.28467997248943e-10 5.71923530238833e-09 -3.63816121624313e-09 7.67699414564799e-10 2.57435605998872e-09 -3.95848811777194e-09 -1.79665076213159e-09 -5.30780333852627e-09 1.49983500594005e-08 -3.22402992597872e-09 -2.83155052920699e-10 1.91670345991967e-10 -1.65796116376405e-09 -1.51696253382389e-09 1.40493856420104e-10 1.03662623831969e-09 7.46711061782267e-09 -8.92958843839219e-10 5.79529583007006e-09 1.32924763491285e-12 -2.88179312918491e-09 -3.55829703601148e-09 -2.68943407692885e-09 -3.82196520891971e-09 1.0569361453319e-09 7.0519883234907e-09 -1.02275889985259e-08 -4.68538851316114e-09 -7.85534159920709e-10 1.38225694362552e-08 4.03453390942706e-09 -1.39612753619071e-09 -2.4508614923458e-08 3.23813692748469e-09 -1.0693378867031e-08 1.14411983851465e-09 2.60934192424353e-08 -2.38887407797193e-09 -6.02505979909595e-09 -9.91721602384719e-10 3.19607618657808e-09 1.08097450488402e-08 -6.8821551228421e-09 -1.03461626038225e-09 -2.93051699091588e-08 -9.75083728202304e-09 1.2104852305717e-09 1.13018760077622e-09 -4.84901267211612e-09 3.77551765479291e-08
