# Supplementary material for: NODDI and Tensor-Based Microstructural Indices as Predictors of Functional Connectivity
Source: PLoS One. 2016 Apr 14;11(4):e0153404. doi: 10.1371/journal.pone.0153404 (PMC4831788; doi:10.1371/journal.pone.0153404)
Supplement: S1 Data — a) Functional connectivity matrices, both fMRI and EEG connectomes across all subjects, in the form of precision matrices and b) structural brain connectivity matrices across all subjects and microstructural indices. Columns and rows are named according to the corresponding brain region that represent. (ZIP) [file pone.0153404.s001.zip › DATA/EEG/35/precShr_EEG_wholeTS30_70.txt]

"C1001" "C1002" "C1003" "C1005" "C1006" "C1007" "C1008" "C1009" "C1010" "C1011" "C1012" "C1013" "C1014" "C1015" "C1016" "C1017" "C1018" "C1019" "C1020" "C1021" "C1022" "C1023" "C1024" "C1025" "C1026" "C1027" "C1028" "C1029" "C1030" "C1031" "C1032" "C1033" "C1034" "C1035" "C2001" "C2002" "C2003" "C2005" "C2006" "C2007" "C2008" "C2009" "C2010" "C2011" "C2012" "C2013" "C2014" "C2015" "C2016" "C2017" "C2018" "C2019" "C2020" "C2021" "C2022" "C2023" "C2024" "C2025" "C2026" "C2027" "C2028" "C2029" "C2030" "C2031" "C2032" "C2033" "C2034" "C2035"
"R1001" 4.21633596158525e-07 -2.683304160326e-08 -4.58030589039617e-09 -1.30471872779236e-08 4.97525908581028e-09 -2.28260146950229e-07 -1.59678561773357e-07 9.1097550051793e-08 2.00625168284124e-08 2.22652650164393e-09 -6.28883480706161e-08 1.4846232097378e-08 7.95333740950312e-09 -3.36572698109271e-07 9.99564055259981e-08 -1.105188899993e-07 9.90827191574762e-09 1.76940609355372e-09 -3.72064858103276e-08 5.86414185683718e-08 1.09349255758782e-07 9.04673086418843e-08 -5.19562702321382e-08 -1.70596971749338e-07 -1.33845242533883e-09 1.29843970307077e-08 2.91735836202806e-08 3.12189430969482e-07 1.98521569077757e-07 -2.17244427645348e-07 2.51543476482046e-09 2.90085999161938e-08 -8.37823130058054e-08 2.68607320772738e-08 -1.14414409297683e-08 -4.67494540606217e-10 -1.24314555053912e-08 -3.88182454290053e-08 -2.14457227798904e-08 7.19748312527211e-09 1.16088083501912e-09 8.78576226526451e-10 -6.88908927351804e-09 -1.00723169386926e-08 -1.87002275550183e-10 2.33767486979816e-09 1.07019238307927e-08 2.98703071309833e-08 -1.25721604999548e-08 1.52555301519889e-08 -9.42822325474943e-09 3.2822772195192e-09 -4.08826775037367e-09 2.07256900631101e-09 -3.22174975863596e-08 -6.66969512397313e-09 3.74183029243605e-08 1.83307322541492e-08 9.36955095913751e-09 -7.02732790200796e-10 1.08691993259175e-08 -7.45825829941187e-09 -8.39638557720446e-09 1.07354048967439e-08 -4.42803626364136e-10 -1.28758185180571e-09 -3.07003217046678e-09 1.99134521503759e-08
"R1002" -2.68330416032599e-08 1.52556690952405e-06 5.74741941968023e-08 1.36470721283155e-08 -2.44146348659204e-08 -8.17821417790254e-09 -4.68127928685417e-09 3.97542979316032e-09 4.44233285635337e-08 1.10216456339486e-08 4.41977082062465e-08 3.72018450723748e-09 2.58127886925619e-07 -2.16209462577565e-08 1.93838802549201e-08 1.25100455385128e-07 -1.92626413058763e-07 4.67140662189496e-08 3.21072937144855e-08 -2.41668318231366e-08 -7.44693711133512e-08 -1.23424278641249e-07 1.42949440331006e-07 1.82355737295697e-10 -4.30569420654108e-07 -1.35464080138534e-07 -8.09088898843131e-07 -1.33508194720978e-08 1.09119285897539e-07 2.47219881611721e-08 1.27040501037883e-07 1.66146909066421e-08 7.76996188366402e-09 -1.31203667516638e-07 1.85991539227179e-08 -1.02644058558361e-06 1.22942472600606e-07 -2.92849471944218e-09 -1.64403702555052e-08 1.88693305612386e-09 -1.68294817758218e-08 -1.4948584346461e-08 -7.92650617728169e-08 -1.65093806817436e-08 3.14747276627658e-08 1.53882661728068e-08 2.05188965571828e-07 3.78822624065322e-08 9.57954529194318e-09 -6.52484894113329e-08 2.02591106779207e-07 -7.76786246850225e-09 -1.77876989282185e-08 4.34461359458128e-09 1.30879461512549e-07 2.0840184184599e-07 -3.96110508625665e-07 3.63757455781278e-08 -5.45456834164845e-07 6.9381999607794e-08 6.85409343302033e-07 2.25059651533938e-08 -5.74888858387494e-08 -2.04014611370917e-08 -9.54910264211887e-08 -2.57775900603834e-09 -1.74663024645142e-08 -1.69783710575065e-08
"R1003" -4.58030589039678e-09 5.74741941968023e-08 3.73757531564246e-07 3.92465284489996e-09 -1.63863352519861e-09 3.49694825027081e-10 4.50961820385537e-08 -2.73871930151397e-09 -4.13273119390624e-09 -2.83750337319603e-09 -1.81157471667539e-08 1.6753499337898e-08 -1.99284569652388e-08 -2.24138636246804e-08 -1.25702747352891e-08 8.0977969403059e-08 -1.17856270593651e-07 -7.26871105961146e-08 1.09652233119508e-07 -2.49878028930651e-08 1.63467069665653e-07 -1.33832275819562e-08 -2.75376061580053e-07 1.86459373841306e-08 8.03522743135511e-08 9.46872390003796e-08 -5.68696276544584e-07 -7.5627293883539e-08 4.36408403056173e-08 -4.61121966235436e-08 4.18352999176154e-08 5.96199426232479e-09 -5.77455955658825e-09 8.03395964153875e-08 7.67662546473941e-11 -1.27902349512104e-07 9.92783851641858e-10 7.29063527221127e-08 -3.06710810888096e-09 1.72522147400126e-08 1.08200503964753e-08 -1.37689717759609e-08 3.36009542730479e-09 -1.97135585773875e-08 -7.55259807710206e-09 1.30176925580839e-08 -7.0595063248392e-08 6.99062803289823e-09 -4.37262373949478e-09 -4.1782689848104e-09 2.91111381170941e-08 7.28924004585193e-09 -2.16359613152299e-08 -1.26970363126457e-08 -3.51278351603936e-08 1.39093483658105e-08 -3.18832400298295e-08 -6.81535437817841e-08 8.04114888349657e-08 -2.55224292162046e-08 2.90810245591839e-07 1.22891914486611e-08 -1.33830819291286e-08 6.01967471951211e-09 -1.09087736902598e-08 7.51533896938054e-09 6.90803598851823e-09 1.58100273469603e-08
"R1005" -1.30471872779249e-08 1.36470721283155e-08 3.92465284489927e-09 2.88980280743522e-06 2.37665686293571e-08 -1.06199334740541e-07 -1.69999520172822e-07 4.8172148333527e-08 -9.19767602882152e-08 2.72551609595508e-07 -7.28888433356112e-09 3.33125611283549e-07 -1.39937321679383e-09 -3.02859176285086e-08 -3.64397918399871e-08 5.3763946840372e-08 1.18356816682019e-08 -8.01899698667914e-09 -1.50000353257537e-08 -1.85737697149104e-06 -6.78822209879185e-08 1.25409465735167e-07 6.84014621956883e-09 -7.32598151132493e-07 7.53973298524943e-09 3.70248626575105e-08 -1.06562667599471e-07 7.12124051525142e-09 5.11958895168617e-08 1.06391313523604e-07 -7.51562185451705e-09 4.60534631359514e-09 -2.55828978532851e-09 -1.7198533877009e-08 1.95332114598982e-08 -4.17272037252126e-10 -6.50014288787502e-08 -4.43564205788777e-07 1.26850040118783e-08 -3.09542648053517e-07 -1.46080513573732e-07 1.75739199875285e-07 -3.43478351559283e-07 1.62611034924346e-07 2.82492107336346e-08 5.60722928360968e-07 -8.53412848179647e-09 -8.71791791079426e-08 1.94867577968288e-08 -1.0335661876264e-07 -4.21816584694056e-08 1.64550347189464e-09 -2.70062432764601e-08 -1.1023795668792e-06 -9.88440995410174e-08 -1.93063857003549e-08 1.1945414803006e-07 9.24034494022322e-07 -1.7320343391423e-08 -1.8333826682846e-08 1.1639099172076e-07 2.79700427095069e-08 -8.59029833667787e-09 6.0891808352533e-08 -6.95068052079641e-09 1.18755747614109e-08 1.56554960639222e-08 3.92800812518455e-08
"R1006" 4.97525908581002e-09 -2.44146348659205e-08 -1.63863352519903e-09 2.37665686293568e-08 5.5938470586745e-07 1.75156889420782e-08 -9.42428081465508e-10 -1.14164696021157e-08 1.35370318888229e-08 -1.0422012917527e-08 -7.65146299441631e-08 1.30574720546586e-07 1.49155729302398e-08 4.95236045379707e-08 -2.66959684901238e-07 -5.56136081395019e-10 3.17522776022448e-08 6.14844392380141e-08 9.47612165648198e-08 -7.27964944645474e-08 -3.92038546274164e-08 -1.08010330494616e-08 3.52078722663576e-08 -6.57535177281035e-08 3.13979208676319e-08 -4.64440024592806e-09 2.87402950796595e-09 4.64066929572719e-08 3.42461055536973e-09 -3.70098087261179e-08 8.28402176771763e-09 -2.83783752114182e-07 8.52197082378433e-08 -2.25312959935607e-07 -1.87446794511632e-08 2.16654110647511e-08 3.93639696568526e-09 1.05893804088178e-08 -1.80988979647337e-07 2.97633813638613e-09 -4.59679941836826e-10 -3.34869326377701e-10 1.41734649041491e-08 -3.82560941396354e-09 -1.9074061013665e-08 -9.40658087097106e-09 -5.13076413404435e-09 3.93735290524658e-08 2.61287626082597e-08 6.58955630185524e-09 -4.69223298433637e-09 -9.96395208373325e-10 -2.07533835339286e-08 -6.68480125927164e-09 -1.09547869223896e-08 5.80617087486331e-09 -2.51423776726073e-09 6.45239758301106e-11 2.09994296379777e-08 6.68273421106527e-09 -3.20453219369939e-08 -6.18262192564701e-11 8.74636249666979e-09 1.18841288756387e-08 1.0478137310104e-08 5.4108631580467e-08 -4.10248711887948e-09 3.5069461783902e-08
"R1007" -2.28260146950229e-07 -8.17821417790268e-09 3.4969482502652e-10 -1.0619933474054e-07 1.75156889420782e-08 8.57919851978707e-07 1.4174247581817e-07 -6.34923806330812e-07 4.17446469657826e-08 -3.37821596872859e-07 -3.80165951698595e-08 -3.97076007358515e-07 -5.7523771816903e-09 4.71153763088975e-07 -2.27534966059139e-07 1.0402783130535e-08 -4.08328857543071e-08 -1.23476238353046e-08 2.89230942512572e-08 3.58282802790346e-07 -2.20506991369563e-08 -2.39982925749099e-09 1.47844801268203e-08 2.18785920455487e-09 1.01404732019735e-09 -2.78467961702845e-10 2.2799767444985e-08 -6.81133410456169e-08 -7.8271265036089e-08 5.21282834018375e-08 1.19320481723753e-08 -2.44949917046714e-10 -1.28939063225418e-08 5.79421213791889e-08 -4.52910996885932e-10 4.397718764442e-10 -6.00325993279434e-10 3.00883329136894e-08 -6.13553954925676e-10 -1.1454998809592e-08 4.54248648284179e-10 -7.78645508793195e-09 6.94478939022356e-08 -1.24086799797667e-08 -1.81842481424469e-08 8.5367925657238e-08 5.25905795440714e-09 -2.90890376303792e-08 3.65698689062855e-08 -2.6300355747712e-08 5.98634891927549e-09 -2.43240526102288e-10 1.7476689804005e-08 -6.25907226382527e-08 2.17103783898264e-08 -3.24401688222231e-09 5.6444367972075e-09 -1.99461113624653e-08 2.83212868024966e-09 1.41883478883659e-09 2.44659952486761e-09 -2.93649367665215e-08 1.85573636617477e-08 -6.70380260809077e-09 6.62453614862411e-10 7.2713969255753e-09 -5.97835381501766e-09 -2.85021770102345e-08
"R1008" -1.59678561773358e-07 -4.68127928685453e-09 4.50961820385541e-08 -1.69999520172819e-07 -9.42428081464643e-10 1.41742475818171e-07 1.06873473495669e-06 -4.70939790673355e-08 -3.46489478864714e-08 -2.84619954186253e-07 3.88703248320944e-08 -1.72255935799607e-08 -1.57335588674943e-08 8.31944999040905e-08 -6.14742157170284e-08 1.02042585244987e-07 4.84515895739076e-08 -4.37320319966428e-09 5.0595705575358e-09 1.27452863094683e-07 2.71367257763853e-07 7.55828308490942e-08 -2.29935383743892e-07 -1.92833663724171e-07 -2.82895560981947e-09 -1.32792596673579e-08 -1.54730861646965e-08 -4.33214237242946e-07 8.40242989649143e-09 -4.04943565294961e-07 -1.56061573222754e-09 -1.91007700011219e-08 4.04973681641814e-08 -2.77576899943191e-08 1.12089951104946e-08 2.10560365512808e-08 -3.04421957113914e-08 4.15487038291151e-07 8.68254436852502e-09 -2.04719677634956e-08 -7.93976472305269e-08 1.03093622773803e-08 5.62370241303344e-08 -3.1466319322807e-08 6.43712690628174e-09 6.38322188362747e-08 -1.07785377885707e-08 -1.35316701866008e-08 4.78660943278287e-09 -1.10478229071921e-07 -1.98656781078351e-08 -1.9466357300127e-09 -3.04562078032885e-09 -1.95358046410784e-07 -1.19461231013849e-08 -4.58764014172616e-08 6.06014786783078e-08 7.33944668654429e-08 4.73455102556632e-09 -1.58071807173994e-08 5.59990201737605e-08 1.03480480182675e-08 9.13899921703993e-09 2.32905875821799e-08 5.79978060565237e-09 -2.22851646864914e-09 -1.18455632548583e-08 2.64366827756168e-09
"R1009" 9.10975500517929e-08 3.97542979316021e-09 -2.73871930151459e-09 4.8172148333527e-08 -1.14164696021156e-08 -6.34923806330811e-07 -4.7093979067335e-08 1.12872538149628e-06 -5.06793842488804e-08 1.42781633216509e-07 7.06091338746198e-08 3.17547343256328e-07 2.17883376500995e-08 -1.00443610851192e-06 2.82239749251504e-08 5.69802837488011e-08 2.39263629385132e-08 2.60826247785732e-08 -6.2584551249578e-08 -1.98970986622116e-07 -2.62652258945541e-08 -5.55953796171411e-08 -1.72406070554219e-08 -1.50012510956063e-08 -1.77372279310339e-08 -1.57983685161603e-08 -1.09653961079666e-09 2.85062131641612e-08 2.56905676716833e-07 -1.00866651455753e-08 -2.14773040275526e-08 -7.05108417384191e-08 8.39305093402068e-08 -3.27036932572163e-08 1.3401208485504e-08 -9.708122492852e-09 3.53383306290661e-09 9.38584884986554e-09 3.73560907249095e-08 1.00926233366529e-08 -1.59741413173442e-08 -1.11838632468319e-08 -1.74088977214329e-08 2.08446549508296e-08 1.56241116376344e-08 -7.15060204840265e-08 -9.03707962095553e-10 -6.7162006418886e-09 -4.79613490512918e-09 6.61299351295863e-09 2.32699249819988e-08 -1.40007786950847e-09 -4.27094362141402e-09 1.31829746707967e-08 1.0844570997092e-08 7.04532348849563e-09 -2.58462653787572e-08 2.84604666614776e-08 -1.54668687618896e-08 -1.04312318526276e-08 1.82999177682233e-09 1.42329905818892e-08 -9.79368838435076e-09 -1.06089169353673e-09 -1.50996497325337e-08 -1.53207592744351e-08 -2.65769780618417e-11 -1.02026791496787e-08
"R1010" 2.00625168284121e-08 4.44233285635337e-08 -4.13273119390624e-09 -9.19767602882151e-08 1.35370318888231e-08 4.17446469657828e-08 -3.46489478864715e-08 -5.06793842488809e-08 2.09582547983161e-06 1.76428623715665e-07 -6.10613941049e-09 -6.53899183098615e-07 2.58673873585849e-09 1.49056473077727e-09 1.48601811912354e-08 1.08928812637318e-07 -4.98697465197498e-08 1.09375223435282e-08 -1.01666842137408e-08 3.86382259889148e-07 8.13148208514409e-08 -5.70997847690799e-07 6.15190590595279e-08 -1.27575399058634e-06 1.39965815028736e-08 -8.91679522138237e-09 1.23202084629296e-08 2.54239701213539e-07 1.03262239799881e-07 -1.53815653696208e-07 1.09111651760592e-08 -4.16922391771721e-08 -1.22666487624403e-07 2.31122206405526e-08 5.92043890583901e-08 -5.7642313210242e-08 5.32481150333798e-08 5.43879038035827e-07 -3.62948197291775e-08 1.18028424934941e-07 -1.23590720045839e-08 -1.00052193159271e-07 -1.13848348268602e-06 -1.97125271148193e-07 -3.70080412960411e-08 3.54137454839917e-07 -8.17463014248455e-09 -4.16831732348357e-08 7.79834600906157e-08 5.08427731007714e-08 7.13916994293394e-09 -4.59509589057874e-09 1.39924561407791e-08 -3.97613670090101e-07 -5.69632598235869e-08 2.74757202697713e-07 -8.2020943285248e-08 7.5537300149644e-08 3.97707580829219e-08 4.68161604125909e-08 -2.02362198619321e-07 2.77126609303147e-07 -1.09793542831403e-08 1.32211080137446e-09 8.92178666917139e-09 4.39124088939846e-08 4.55643377888207e-08 -7.96791024177642e-09
"R1011" 2.22652650164243e-09 1.10216456339498e-08 -2.83750337319909e-09 2.7255160959551e-07 -1.04220129175268e-08 -3.3782159687286e-07 -2.84619954186253e-07 1.42781633216509e-07 1.76428623715667e-07 8.81165599824616e-07 1.48199174970106e-08 -1.46128298757053e-07 7.98463147670724e-09 -1.09607786225856e-07 1.40894490122548e-07 1.28822432498387e-08 3.54681181676987e-09 -3.06819985673772e-09 3.53110792935932e-09 -5.35785965475775e-07 -9.16874965928486e-08 -7.82145034644227e-08 5.64794395296157e-08 1.61726723882271e-07 -2.46116696106418e-10 4.29009586559749e-09 -1.33221612911571e-08 -7.61871678923348e-08 4.00565080998551e-08 1.27408355270761e-07 -1.72631899242488e-08 9.61020630352015e-09 3.06878423845044e-08 -7.22332733696658e-08 -3.47734356769739e-09 1.07948957535393e-08 1.2931506737066e-08 -1.56952417129054e-07 1.80874369656883e-09 -2.64915554258398e-08 1.45444336211217e-08 3.85039493663672e-08 -6.81885790298702e-08 -1.35549443795723e-07 1.26883853934126e-08 2.48161356769106e-07 -3.55136761539057e-09 -6.89868091917155e-09 -2.92073280416016e-08 4.49703613960286e-08 8.66552063817272e-09 -2.85518635346546e-09 -2.63713737096299e-08 1.39984052551072e-07 -1.71722496419956e-08 4.86206935632465e-09 -2.39518751410629e-08 -1.78125543114555e-07 -8.89602684226066e-10 -6.3117304972743e-09 -4.5921636325773e-08 3.11820424315746e-08 -9.77221531055927e-09 9.46184912127176e-10 1.25107791735432e-08 -2.32982927860869e-09 9.43770395076807e-09 1.92156552389928e-08
"R1012" -6.28883480706162e-08 4.41977082062462e-08 -1.8115747166754e-08 -7.28888433356133e-09 -7.65146299441632e-08 -3.80165951698594e-08 3.88703248320945e-08 7.06091338746197e-08 -6.10613941049007e-09 1.48199174970104e-08 1.50139384868677e-06 -2.92895981780934e-08 -6.01328140665501e-07 -2.33224533075295e-08 9.63890037557975e-08 -4.93293907539976e-08 -3.07933391972503e-08 -3.14328593678272e-07 1.85756707929054e-07 9.6354826621668e-09 -2.5196004819711e-08 7.72812126631729e-08 5.27700405440765e-08 3.75981935496738e-08 -4.40201816208911e-07 -2.88136790196695e-07 1.79140331947674e-07 -4.95501892341625e-08 1.36377620936057e-07 1.74425078554026e-08 1.1399312355588e-07 -2.74190409993063e-07 -1.34600133220805e-08 -2.23497321938456e-07 -2.59587067261776e-08 -1.28910480689731e-07 -2.79101170910746e-08 -2.08613556314889e-08 -6.05446556195976e-08 -1.52488174149998e-08 7.94257287732653e-09 1.12946992276625e-08 1.2092251656431e-08 6.81261779169523e-09 -1.95501081922817e-07 -5.57341129085066e-09 -4.42986737849931e-08 -5.87555082698192e-09 2.44104666216622e-08 -1.50978563163549e-08 -4.43547863528717e-08 2.53823188329163e-08 8.54904936008085e-08 7.92580626314748e-09 -1.77308777963279e-08 -8.03317825299267e-08 5.00414652220121e-08 -7.81745851152069e-09 1.26749720791386e-07 -2.8236184455938e-08 1.92330149193172e-07 2.0814010719562e-09 3.91282876381125e-08 9.83177400621653e-09 9.00705847809372e-08 2.43979312164413e-08 8.1643908117111e-10 1.69214194505508e-08
"R1013" 1.48462320973786e-08 3.72018450723809e-09 1.67534993378983e-08 3.3312561128355e-07 1.30574720546586e-07 -3.97076007358515e-07 -1.72255935799602e-08 3.17547343256328e-07 -6.53899183098616e-07 -1.46128298757053e-07 -2.92895981780932e-08 1.10587854313796e-06 6.3304038473538e-09 -1.06482771933191e-07 -1.56867662494384e-07 -7.87152441596334e-08 1.26236544073221e-08 1.98707096532171e-08 -4.79485006646764e-08 -7.15403287406676e-07 -2.54253664990614e-08 2.11058468589399e-07 -3.38922467120629e-08 -2.1890721818046e-07 1.26484599333899e-08 2.37347971833384e-08 -6.74632688142476e-08 3.54158993833619e-07 3.35448831080088e-08 -3.82134021527725e-08 -9.79772470745113e-09 -2.94872930169633e-08 2.20002327090128e-08 6.51370474569054e-10 -1.89492914430587e-09 -2.62152626229991e-09 -3.8196084108808e-09 -7.60730976021334e-08 -7.34536075379707e-09 -8.49101639584482e-09 -4.96984610119623e-08 -6.48085243358681e-09 2.10199692218853e-07 2.62648633663249e-07 1.01260654866776e-08 -5.60780271832587e-07 -1.53174953644209e-09 3.01290643633304e-08 9.47309656000091e-09 8.92593496887334e-09 -1.37781815641555e-09 -7.12042630796641e-10 6.5259870133874e-09 1.70200285346305e-07 -3.23845700700379e-09 -5.87873723360008e-08 -1.02371918875844e-08 2.61711272527292e-07 -1.37011160916081e-08 -2.05001244698615e-08 7.96600351877867e-08 -2.58192408226248e-08 -1.8357235495252e-08 5.51889774353121e-09 -4.97610763568574e-09 -5.12411424566178e-09 -5.08418557191488e-09 7.25343973946715e-09
"R1014" 7.95333740950313e-09 2.58127886925619e-07 -1.99284569652389e-08 -1.3993732167936e-09 1.49155729302399e-08 -5.75237718169031e-09 -1.57335588674942e-08 2.17883376500993e-08 2.58673873585846e-09 7.98463147670656e-09 -6.01328140665501e-07 6.33040384735374e-09 2.99477808840947e-06 -2.00682613179393e-08 -9.0578394298028e-09 1.75995206659107e-08 -1.52849280610093e-08 -4.05102832400355e-08 1.7140312947943e-07 -9.90586850237606e-09 2.76283982654206e-08 -2.53378994163944e-08 -3.49130852457349e-08 1.23346986799524e-09 -1.17416021975644e-06 -8.65306527284477e-08 8.0850093758707e-08 1.8976298871049e-08 -6.50004650687362e-09 -2.21495960275739e-09 -5.46852060063892e-07 -5.21602747215277e-09 -1.13192745262959e-08 7.41049103779565e-08 -2.40285692424482e-08 -6.67015721259838e-08 3.67008930269726e-08 -1.10992130301656e-08 -2.80092114594416e-08 -4.49924610398471e-09 2.11781317193778e-08 9.13091292469015e-09 1.7908814129283e-08 -2.49638267702423e-09 -1.31253288674779e-07 1.2764035200644e-08 -1.08683421551778e-06 -1.4485155058821e-08 1.35220338781463e-08 -6.24202355916469e-09 -6.74918981225385e-08 5.68373096362466e-08 -4.62513218872006e-08 7.58818036015259e-09 9.4116104896129e-10 1.40937857260286e-08 3.42050907583741e-09 -3.52571455465416e-08 -4.84139435790603e-08 3.17865226816794e-07 -1.30978499927017e-07 2.20033948901133e-08 7.32154083000128e-08 1.63848690063873e-10 -1.20475305113617e-07 -8.12911234659111e-09 -9.54177905444134e-09 6.53268963240767e-08
"R1015" -3.36572698109271e-07 -2.16209462577562e-08 -2.24138636246804e-08 -3.02859176285081e-08 4.95236045379708e-08 4.71153763088975e-07 8.31944999040905e-08 -1.00443610851192e-06 1.49056473077781e-09 -1.09607786225858e-07 -2.33224533075296e-08 -1.06482771933191e-07 -2.00682613179392e-08 1.76552838895385e-06 -1.25097333037972e-07 -3.09718888210304e-08 2.67426271481997e-08 -3.14693240023925e-08 2.09202046921168e-07 6.50325663532399e-08 6.30580573267845e-08 -1.87419109039937e-08 1.13198242274831e-08 9.78495401207048e-08 1.06555493089285e-08 -5.03106209830757e-08 1.41139605960157e-08 -1.53196486636892e-07 -1.30891652481754e-06 1.04434694954903e-07 2.23675875756017e-08 1.05274682570525e-07 1.03732236332532e-07 1.81407951251002e-07 -6.81593557678251e-09 1.36215181898284e-08 1.9783876924529e-09 1.91962659494401e-08 -2.1727707506577e-08 -1.33650087070345e-08 1.31265910425158e-08 2.67477772967214e-09 8.32639498388109e-09 2.60428853999341e-09 -1.66255273936464e-08 2.39549251387516e-08 -1.02180516736471e-08 -6.51074702811164e-09 1.61748910008192e-08 2.81291747534756e-08 -1.19654573932053e-08 -2.10736777118173e-09 1.12535229400293e-08 -2.1846135337373e-08 -8.46325270668925e-09 -3.30618871603664e-09 4.78980553974599e-09 -9.92393898592637e-09 1.67356223525791e-08 9.16684554363726e-09 -4.69642040897848e-09 -1.26721356710909e-08 1.76966614189615e-08 3.50518468486046e-10 1.36970078929719e-08 1.20203001504642e-08 1.15687839143071e-09 -1.05636404530883e-08
"R1016" 9.99564055259979e-08 1.93838802549203e-08 -1.25702747352889e-08 -3.64397918399876e-08 -2.66959684901238e-07 -2.27534966059139e-07 -6.14742157170287e-08 2.82239749251508e-08 1.48601811912355e-08 1.40894490122547e-07 9.63890037557976e-08 -1.56867662494385e-07 -9.05783942980284e-09 -1.25097333037972e-07 3.67202742605403e-07 -4.63855933170461e-08 2.35460269930457e-08 -1.98259837361664e-08 -1.97314797658329e-08 6.38017447556364e-08 4.78193828374369e-08 3.9553281976603e-08 9.66839543613143e-09 1.2834534632612e-07 -1.63975330243234e-08 -2.05661882649874e-08 3.95914836762497e-09 -6.95463814686042e-08 7.68624748594922e-08 3.89143097219426e-08 -2.25979236958654e-09 8.57109554829169e-08 -1.07167529855948e-07 -6.40793526284828e-09 3.08783740044417e-09 -1.16990312092502e-09 -5.7171233258073e-09 -5.68535463647142e-08 2.8885588560081e-08 5.22286483448484e-09 8.59995361097794e-09 1.79708715456693e-08 -6.20395627274178e-08 -1.38842023847112e-08 1.84421590642935e-08 2.01462920937505e-08 8.80117836497355e-10 2.40147034668997e-08 -4.97896325059696e-08 1.02796275776968e-08 -1.47125306493991e-08 1.89254402217495e-09 -2.66839174933076e-08 4.08062563551131e-08 -1.32815935211812e-08 3.1043388723416e-09 1.22320067005036e-08 6.55873065058659e-09 -9.58471971222928e-09 1.57421307282801e-08 -1.09827436091498e-08 1.05921495879591e-09 -2.01027037243948e-08 2.22831180405227e-09 -7.33472763189543e-09 -1.23384037059149e-08 3.19445808071204e-09 3.66111704746123e-08
"R1017" -1.10518889999301e-07 1.25100455385128e-07 8.09779694030595e-08 5.37639468403722e-08 -5.56136081394874e-10 1.04027831305351e-08 1.02042585244986e-07 5.69802837488011e-08 1.08928812637317e-07 1.28822432498402e-08 -4.93293907539975e-08 -7.87152441596329e-08 1.7599520665911e-08 -3.09718888210306e-08 -4.6385593317046e-08 2.27677816064316e-06 -7.59817462891372e-08 -1.56006715123576e-08 4.22692213328992e-08 -2.16451492500372e-09 -2.44698280131256e-07 -1.62909294441597e-06 1.34326426311224e-07 1.98552520122457e-07 5.39528628952517e-08 9.3397229805634e-08 -5.90350106797026e-07 -7.92481462672005e-07 -8.98552095425935e-08 1.19082621641474e-07 5.11923084917239e-08 2.54571517381986e-09 1.71040303448515e-07 6.33321467602545e-08 8.34736426092866e-09 -3.95950485894887e-09 -1.87382280309668e-07 1.7359257904301e-07 1.74242955357547e-08 -3.0374292371057e-08 -6.9940102878295e-08 1.41733244404067e-08 4.30568095040234e-07 7.81660796857984e-08 7.6306654753681e-10 -3.95521464815682e-08 -1.15247896956998e-08 -5.46609136649949e-10 -1.7158197722256e-08 -1.06979525150217e-06 -1.22599882279687e-07 2.06230071091241e-09 2.67174235013737e-08 -3.36190255293569e-08 2.43243038531786e-08 2.92642299441499e-07 2.61977794066952e-07 -4.97716656409477e-07 -4.34647144187501e-08 -1.56441630910181e-08 2.22513035230756e-07 4.36848882095046e-07 -2.16846439201968e-09 -3.35217964853298e-08 -1.52244207986141e-08 -5.17178952983075e-09 -9.16148680765225e-09 3.19899816972326e-08
"R1018" 9.90827191574725e-09 -1.92626413058763e-07 -1.17856270593651e-07 1.18356816682017e-08 3.17522776022449e-08 -4.08328857543069e-08 4.84515895739081e-08 2.39263629385136e-08 -4.98697465197501e-08 3.54681181676997e-09 -3.07933391972503e-08 1.26236544073226e-08 -1.52849280610089e-08 2.67426271481998e-08 2.3546026993046e-08 -7.59817462891371e-08 8.05528973576581e-07 3.74091882957585e-07 -7.04567210929204e-07 -1.69205435069409e-08 1.85267593559117e-07 1.20306980325551e-07 -2.65375267932641e-07 3.94815663936773e-08 8.82084477872045e-08 -2.75428173065438e-07 3.22517288166491e-07 -9.54787676521678e-08 -9.10772467133629e-08 -7.86892600534561e-08 -1.70887475264181e-09 7.58589347208324e-08 1.10255042335438e-07 -3.221509021057e-07 -3.65900491702352e-10 9.08404984497544e-08 -6.79112603621622e-09 3.76865365952073e-08 -1.7868684095436e-08 -1.17351811380531e-08 9.04995853945598e-09 1.02830405578701e-08 5.5743654733122e-09 8.28991953108259e-09 -3.98276004072669e-08 1.2321961414569e-09 -2.609868050797e-08 3.60364636813293e-09 -1.36457132038324e-09 -4.53669535213259e-08 -3.21682719412436e-08 1.17599685659135e-09 1.66782738330105e-08 -1.49528412273624e-08 1.98461352900066e-08 -5.4316327348482e-09 2.47176076126653e-08 -8.95646333512388e-09 6.91722143647297e-08 7.7944148134248e-09 -1.22300303147634e-07 3.29788266421517e-09 -5.06497094278561e-10 -9.02192701671803e-09 1.11139129705308e-08 7.33071800172992e-11 -2.91868860233752e-09 3.55987848303155e-08
"R1019" 1.76940609355347e-09 4.67140662189497e-08 -7.26871105961142e-08 -8.01899698667844e-09 6.14844392380143e-08 -1.23476238353042e-08 -4.37320319966396e-09 2.60826247785733e-08 1.09375223435283e-08 -3.06819985673692e-09 -3.14328593678271e-07 1.9870709653217e-08 -4.05102832400356e-08 -3.14693240023926e-08 -1.98259837361662e-08 -1.56006715123578e-08 3.74091882957585e-07 7.469264966622e-07 -8.83650663814951e-07 -1.52115058084232e-09 2.12198478758266e-08 2.23189633521201e-08 -6.40410333079624e-08 -5.38518140431604e-09 1.21035392418876e-07 -1.93757869419627e-07 1.98761635207978e-07 -1.30976317061287e-08 4.39582620207592e-08 1.86922454774667e-08 3.18058217176361e-09 -6.89858949091634e-08 -4.24538248442453e-08 6.12097678541187e-08 7.72275249602776e-09 -3.22819048582935e-08 2.04536173924372e-08 8.78879562455568e-09 1.32406029996371e-08 7.80996807864638e-09 5.29832590229227e-10 -5.73237195094104e-09 3.29231243864345e-09 4.6787742858062e-09 4.81249817568617e-08 -1.85013038513672e-08 5.34474849418937e-08 4.60205992267874e-09 -7.44093359673795e-09 -5.61658657046822e-09 1.18472420167568e-08 2.93279831555126e-09 -1.48671285512057e-08 1.15294221439608e-08 1.34120771501093e-08 -1.22504389392077e-08 -7.89141136394336e-09 -1.79051006269396e-08 -1.68248981742746e-09 -2.41766381511337e-08 -8.73781550810422e-08 1.14978694445688e-08 -1.79155549377931e-08 -9.71576865851184e-09 1.17690304309015e-09 3.2754546680655e-09 2.4951202375057e-09 -7.35781188507937e-09
"R1020" -3.72064858103275e-08 3.21072937144857e-08 1.09652233119508e-07 -1.5000035325754e-08 9.47612165648199e-08 2.89230942512571e-08 5.05957055753742e-09 -6.25845512495778e-08 -1.01666842137412e-08 3.53110792935965e-09 1.85756707929054e-07 -4.79485006646763e-08 1.7140312947943e-07 2.09202046921168e-07 -1.97314797658329e-08 4.22692213328988e-08 -7.04567210929203e-07 -8.83650663814952e-07 1.58960222186122e-06 3.4590609642237e-08 -4.21321245166377e-08 -1.12646583608253e-07 1.27065065620039e-07 1.50967788099769e-08 -6.6303161211561e-08 6.59966777638562e-08 -2.05398334435461e-07 5.56005865353892e-08 -3.10100023532641e-07 -3.07529826455631e-08 2.93503097730868e-08 -1.33280421748011e-07 1.18906200655196e-07 -2.31395750095303e-10 2.93845925591693e-09 9.49916144535754e-09 1.99582914072051e-09 -4.93111943307142e-08 -3.70560184947807e-09 8.65809768881705e-09 -2.46717441786228e-08 -1.26099572448349e-08 9.01886605678371e-10 -7.39986212244057e-09 8.01717166953792e-09 6.13820285926922e-09 -3.06568170016299e-08 5.94326803286368e-09 -7.30606256954206e-09 4.21866261986945e-08 1.3091237387385e-08 -5.87981853787556e-09 -4.13802298393828e-08 1.18387134818086e-08 -3.00869350497807e-08 2.83486482689427e-08 9.11457421704078e-10 3.97192112643996e-08 -6.40186828349451e-08 6.74236811249788e-08 -1.52842030980189e-10 -7.65340446768949e-09 4.24402624594024e-09 1.46147588157735e-08 -3.42537611579311e-08 -2.93562051266123e-09 -4.65826379712302e-09 -8.66748629108766e-09
"R1021" 5.86414185683695e-08 -2.41668318231373e-08 -2.49878028930645e-08 -1.85737697149104e-06 -7.27964944645474e-08 3.58282802790347e-07 1.27452863094681e-07 -1.98970986622116e-07 3.86382259889148e-07 -5.35785965475773e-07 9.63548266216699e-09 -7.15403287406677e-07 -9.90586850237596e-09 6.50325663532392e-08 6.38017447556362e-08 -2.16451492500291e-09 -1.69205435069405e-08 -1.52115058084244e-09 3.45906096422373e-08 2.16361441640826e-06 -1.39706759876212e-09 -1.62176130420657e-07 4.75806172039167e-08 -9.99516080353922e-08 -1.85046704486178e-08 -3.57324737234541e-08 1.10476780457892e-07 1.58822760804611e-07 -7.41430778386525e-08 -5.99570760017499e-08 1.79141544824792e-08 9.16263900479385e-09 -4.7161589712294e-09 2.99805845529627e-08 -2.22412901047166e-09 -4.03741584858962e-10 1.69302322763887e-08 4.02630638676232e-07 -6.04186821907737e-09 2.69200335354171e-07 2.77227990094285e-08 -1.80660025325673e-07 8.82403079700766e-08 -2.52113455178644e-08 -3.11249133135419e-08 -3.70266959130461e-07 1.04961311855074e-08 8.37980577685647e-08 -2.39164334517195e-09 1.06809509617542e-08 1.82341235898048e-08 4.38069959081369e-09 1.91160901051485e-08 1.48943886346886e-07 7.35580744916089e-08 3.64479811314405e-08 -2.20346968095452e-08 -1.0407150314152e-07 2.82059507730538e-08 1.14079976677479e-08 -7.77407499676941e-08 -1.5218234441513e-07 7.08756413342697e-09 -1.60715776233626e-08 4.42440856281705e-09 -1.183892547315e-08 -3.29443417239192e-08 -2.3204979900169e-08
"R1022" 1.09349255758782e-07 -7.44693711133515e-08 1.63467069665651e-07 -6.78822209879174e-08 -3.92038546274165e-08 -2.20506991369558e-08 2.71367257763852e-07 -2.6265225894554e-08 8.13148208514409e-08 -9.16874965928422e-08 -2.51960048197109e-08 -2.54253664990619e-08 2.76283982654203e-08 6.30580573267846e-08 4.78193828374366e-08 -2.44698280131256e-07 1.85267593559116e-07 2.12198478758262e-08 -4.21321245166386e-08 -1.39706759876212e-09 1.21234777465016e-06 1.42065407936383e-07 -9.01237586892248e-07 1.80401454914027e-07 1.55914513074339e-08 -1.05838086016343e-07 4.80504309617556e-08 -3.78797909489499e-07 -1.62450873911644e-07 -2.93530339154869e-07 2.47193017751931e-08 1.19811806638561e-08 -1.73769319800671e-07 2.58800632769486e-07 -4.30539117782836e-09 -3.08011283118998e-08 -5.92720062475158e-09 2.0155394392771e-07 -4.57732537316204e-09 8.53750623337513e-09 3.15711457898517e-08 -8.98022933985785e-09 -5.0402284252269e-08 -2.80560102180607e-08 -1.31521554715473e-08 5.09276677870035e-08 -1.71644151853089e-08 2.05767637746758e-08 -6.66771797013926e-09 2.10519544906378e-08 1.36422461586828e-08 -4.9062547463093e-09 -1.61074180221332e-08 -6.21809075214612e-08 -5.60319857625046e-08 1.01256306415045e-07 7.05021504704208e-09 -1.44954929697976e-07 5.33942019552463e-08 4.97388181453809e-08 -7.0738883214094e-08 -1.19082676552776e-08 1.02501793220531e-08 9.71542822090348e-09 -1.05180009130903e-08 -3.6536636068885e-10 -7.2177218997136e-09 -2.47576986852338e-09
"R1023" 9.04673086418845e-08 -1.23424278641249e-07 -1.33832275819563e-08 1.25409465735167e-07 -1.08010330494615e-08 -2.39982925749088e-09 7.55828308490951e-08 -5.55953796171408e-08 -5.70997847690798e-07 -7.82145034644227e-08 7.72812126631728e-08 2.11058468589398e-07 -2.53378994163945e-08 -1.87419109039933e-08 3.95532819766031e-08 -1.62909294441597e-06 1.20306980325552e-07 2.23189633521201e-08 -1.12646583608253e-07 -1.62176130420658e-07 1.42065407936381e-07 1.75091459247422e-06 -1.95182038593315e-07 2.49158896284533e-07 -4.45248784888589e-08 -5.27764221103846e-08 3.01999872539776e-07 4.32553766972418e-08 2.16157150033029e-07 -1.04657465877683e-07 -4.75371756749723e-08 -1.99864520412576e-08 -1.92186252165328e-07 -5.47813015149617e-08 -6.38374742339518e-09 4.82957455514349e-08 -2.8221518058346e-08 -8.14729293523125e-08 -1.5405359136506e-08 2.57489206738949e-08 5.37525514234947e-08 -1.83931158468553e-08 -2.25991769651135e-07 -8.02220330076968e-08 2.89800757875932e-08 2.88013558702594e-08 -1.00421477754811e-08 2.5433937539304e-09 1.82305752843347e-08 4.95680016378194e-07 -6.88221890874487e-08 3.30113260871327e-09 1.36784757898915e-08 -3.70539982128823e-09 -1.53881692446083e-07 -4.91422958599666e-07 2.15300762436107e-07 3.32220776332647e-07 -2.53612650132364e-08 -7.16645750568931e-08 2.24103828729404e-07 -2.0873225162387e-07 -3.8107689840003e-08 5.40802283990189e-08 1.05936275883881e-08 2.06437754899042e-09 1.67186789970931e-08 4.55026136121948e-08
"R1024" -5.1956270232138e-08 1.42949440331006e-07 -2.75376061580053e-07 6.84014621956806e-09 3.52078722663574e-08 1.47844801268202e-08 -2.29935383743892e-07 -1.72406070554219e-08 6.15190590595279e-08 5.64794395296174e-08 5.27700405440766e-08 -3.3892246712063e-08 -3.49130852457352e-08 1.1319824227483e-08 9.66839543613105e-09 1.34326426311224e-07 -2.65375267932641e-07 -6.40410333079626e-08 1.27065065620039e-07 4.75806172039166e-08 -9.01237586892249e-07 -1.95182038593315e-07 1.00636111320527e-06 -1.29920231323041e-07 -3.76299602936943e-08 1.13666842839876e-07 -9.31099576026588e-09 2.6872303566218e-07 9.11195357327614e-08 2.57002494796423e-07 -3.1551443326639e-08 -4.8196433863571e-09 4.58687831329667e-08 -2.77313340088506e-07 -1.87814365080631e-09 2.92098818384318e-08 -5.4330323938711e-09 -1.6945857169529e-07 -5.29711609133089e-09 -2.10116937107917e-08 -1.72858052148554e-08 1.88623536150761e-08 1.36203766095326e-08 4.14569490235182e-08 2.80062417495562e-08 -4.73715105659967e-08 3.96104120158647e-08 -9.0663644368199e-09 2.32889582612257e-09 3.06234335047762e-08 -1.22997715025305e-09 1.50205398439681e-09 1.36744218321424e-08 5.33278728759163e-08 5.30393190950387e-08 -3.75385319594188e-08 -2.77127276753655e-08 1.0615873146652e-07 -9.88443726288939e-08 -5.82710194925802e-08 2.49890215994769e-08 -1.48322794488726e-08 -9.54291779395692e-09 -1.47772865347594e-08 1.48930953653173e-08 -4.78301273002898e-09 9.62151775076116e-09 -6.0289852497913e-09
"R1025" -1.70596971749337e-07 1.8235573729598e-10 1.8645937384131e-08 -7.32598151132494e-07 -6.57535177281036e-08 2.18785920455513e-09 -1.92833663724173e-07 -1.50012510956063e-08 -1.27575399058634e-06 1.61726723882272e-07 3.75981935496738e-08 -2.18907218180459e-07 1.23346986799508e-09 9.78495401207046e-08 1.2834534632612e-07 1.98552520122457e-07 3.94815663936773e-08 -5.38518140431593e-09 1.50967788099765e-08 -9.99516080353923e-08 1.80401454914027e-07 2.49158896284534e-07 -1.29920231323042e-07 3.53395715397987e-06 1.18673268577431e-08 -1.65021988560222e-08 -5.3816700553517e-08 -2.47443169292783e-06 -1.52302778304624e-07 4.83191887348027e-07 1.27007684294846e-08 8.8969800038721e-09 -2.43558150353644e-08 4.56125431111086e-08 -4.71233070408653e-08 3.50313638233507e-08 -2.45557510840574e-08 -3.39666920636423e-07 1.29781936156099e-08 -7.64662766054238e-08 3.90549911146832e-07 6.7030910855395e-08 5.31925304949075e-07 -1.00238279717317e-07 6.96120657808425e-09 2.20934077587994e-07 -1.63813133324696e-08 -7.65029130057532e-08 -1.8630104742886e-08 -9.95310475347756e-08 -3.73903022982859e-08 -7.1393192280155e-09 4.57979223585012e-08 6.09438396981906e-07 1.18255492456462e-07 -1.44890118487254e-07 2.25557223840711e-08 -1.22591567473565e-06 -4.65348670938391e-08 -8.90211587563209e-09 8.91014999251477e-08 -8.84705821234085e-09 3.335906213541e-08 -1.09200701999743e-07 -2.32367411318839e-10 1.22800888741695e-08 2.85094658034118e-08 -2.47050644672471e-08
"R1026" -1.33845242533866e-09 -4.30569420654109e-07 8.03522743135505e-08 7.53973298524974e-09 3.1397920867632e-08 1.01404732019713e-09 -2.82895560981892e-09 -1.77372279310341e-08 1.39965815028736e-08 -2.4611669610649e-10 -4.40201816208911e-07 1.26484599333901e-08 -1.17416021975644e-06 1.06555493089285e-08 -1.63975330243236e-08 5.39528628952519e-08 8.82084477872043e-08 1.21035392418876e-07 -6.63031612115609e-08 -1.85046704486172e-08 1.55914513074336e-08 -4.45248784888587e-08 -3.76299602936945e-08 1.18673268577432e-08 2.43859274026282e-06 -2.43672165996323e-07 -2.22447550655133e-07 -2.75469711671709e-08 -1.5974812712417e-08 -4.70540080743954e-09 2.45295611887613e-08 8.19063329610423e-08 3.7992085480896e-08 -6.58479273549647e-08 3.27003535455038e-08 3.11010970244268e-07 -5.42212183185213e-09 1.96784339561831e-08 4.83171063590628e-08 2.24563338916204e-08 -1.61803840962558e-08 -2.41109688200843e-08 -4.15499968636825e-08 -4.81685710907806e-09 3.70523394564069e-07 -1.7468295497077e-08 -2.97570545660712e-07 1.3500157613903e-08 -1.66216332146305e-08 1.00594958224781e-08 5.93579312065555e-10 -3.151846894713e-08 -1.29126290667241e-07 1.27901875589246e-08 6.59887204086472e-09 4.31125184016996e-08 -5.06623351275207e-09 1.02509166361136e-08 -7.19046186937453e-07 3.44004359540628e-07 -1.69138048876554e-07 -4.30095321711471e-09 -1.20132071611758e-07 -1.04171617147245e-08 1.15595186062478e-07 -5.12422751710711e-09 1.11838372530889e-08 5.71505674681793e-08
"R1027" 1.29843970307091e-08 -1.35464080138534e-07 9.46872390003799e-08 3.70248626575105e-08 -4.64440024592838e-09 -2.78467961702899e-10 -1.32792596673575e-08 -1.57983685161601e-08 -8.91679522138253e-09 4.29009586559722e-09 -2.88136790196695e-07 2.37347971833387e-08 -8.65306527284475e-08 -5.03106209830759e-08 -2.05661882649872e-08 9.3397229805635e-08 -2.75428173065438e-07 -1.93757869419627e-07 6.5996677763856e-08 -3.57324737234543e-08 -1.05838086016343e-07 -5.27764221103846e-08 1.13666842839875e-07 -1.65021988560222e-08 -2.43672165996322e-07 9.2945114353276e-07 -6.94538058567107e-07 1.21444851102266e-08 7.53630577240087e-08 2.42234975387419e-08 -3.93153664760969e-08 1.21838343541316e-07 -3.98295126612355e-08 1.38292297711293e-07 9.58219731186212e-10 1.0026790862667e-07 -9.90335104144737e-08 2.20250308859369e-08 1.19395481173707e-08 6.63583208073715e-09 7.52288588683773e-09 1.02097198668797e-08 -3.24019541711652e-08 -2.15596995374451e-08 8.34636583037183e-08 2.11227644352358e-08 1.1934656492284e-07 3.33295775619594e-09 -9.96377144485817e-09 -2.30137628478638e-08 5.18453582529069e-08 -2.05842391916501e-08 1.74867268640373e-10 -2.14868753614957e-08 2.57038302117846e-08 6.58284615468879e-08 -4.3628124633962e-08 2.39530206920361e-08 2.05918189726667e-07 -1.99516014441143e-07 3.55091852125925e-07 -7.19699981912593e-09 -1.55340358398217e-08 -4.3809286220743e-09 -2.43645208932867e-08 -9.70861504851035e-09 9.84656320598345e-09 -3.81740396358161e-08
"R1028" 2.91735836202821e-08 -8.09088898843131e-07 -5.68696276544585e-07 -1.0656266759947e-07 2.87402950796574e-09 2.27997674449852e-08 -1.54730861646956e-08 -1.09653961079632e-09 1.23202084629292e-08 -1.33221612911582e-08 1.79140331947674e-07 -6.7463268814247e-08 8.08500937587068e-08 1.41139605960155e-08 3.95914836762467e-09 -5.90350106797026e-07 3.22517288166491e-07 1.98761635207977e-07 -2.05398334435461e-07 1.10476780457892e-07 4.80504309617553e-08 3.01999872539777e-07 -9.31099576026713e-09 -5.38167005535175e-08 -2.22447550655133e-07 -6.94538058567104e-07 3.20589927202297e-06 1.73716155636998e-07 -5.09894586061732e-08 -3.17590374741822e-08 -1.8291305213186e-07 -8.00482761798736e-08 -2.652335170573e-08 -6.27689713333243e-09 -1.66772523941287e-08 4.29911646519707e-07 3.38585067971212e-07 -1.37733858765854e-07 2.18736494447487e-09 -4.78924215766517e-08 -3.19352832008607e-08 8.29233098278597e-09 1.58307082991766e-07 8.11298393681232e-08 -8.39135542633582e-08 -5.8707100205135e-08 5.33154710734167e-08 2.23537887178651e-08 8.90003989318109e-09 2.07989663513272e-07 -2.06504892266605e-07 -4.58596457795138e-08 -3.17076045991603e-09 8.4151283886138e-08 -1.33023871023662e-07 -3.20620577201205e-07 2.6120313954911e-07 -5.88725204143511e-08 1.4590580282875e-07 3.84190990807399e-07 -1.93691328524708e-06 2.62798337731509e-08 4.41842041740891e-09 2.58710044224509e-08 5.76029850735405e-08 -1.46640467105434e-08 -1.92231976223972e-08 9.57852757905121e-08
"R1029" 3.12189430969481e-07 -1.33508194720982e-08 -7.5627293883537e-08 7.12124051525523e-09 4.6406692957272e-08 -6.81133410456168e-08 -4.33214237242942e-07 2.85062131641613e-08 2.54239701213539e-07 -7.61871678923355e-08 -4.95501892341625e-08 3.54158993833618e-07 1.89762988710487e-08 -1.53196486636893e-07 -6.95463814686041e-08 -7.92481462672004e-07 -9.54787676521675e-08 -1.30976317061292e-08 5.5600586535388e-08 1.58822760804611e-07 -3.78797909489496e-07 4.32553766972431e-08 2.68723035662182e-07 -2.47443169292783e-06 -2.75469711671712e-08 1.21444851102261e-08 1.73716155636999e-07 3.60953247044565e-06 8.99417496431888e-08 -4.68346300914887e-07 -3.10626865726572e-08 2.57168043480518e-08 1.20968698090219e-07 -7.15494840503006e-08 -3.62646970616391e-08 -2.35879182029698e-08 9.77239548691268e-08 -5.79109689392773e-07 -8.59371105448882e-10 4.51824811671406e-08 -1.33041889216823e-07 4.46133446075962e-09 6.99356242334277e-08 4.75446479910773e-08 -1.15463336918044e-08 -3.34087838415144e-07 3.42341536549845e-08 6.43931984431313e-08 -3.35526807779149e-08 4.88332381825458e-07 1.13478561533894e-07 -6.43878106089667e-09 -2.86476935101168e-08 3.32309899260701e-07 -9.05530771878929e-08 1.25061816704026e-07 -1.80239411424583e-07 5.99132571726337e-07 5.18402431289563e-08 4.43035831158803e-08 -3.10489994621272e-07 -1.21198911177619e-07 2.30937972469089e-08 4.53257194405515e-08 8.40789797347027e-09 -2.8078899372933e-08 -9.05761017113503e-09 -5.20830500852742e-08
"R1030" 1.98521569077756e-07 1.09119285897539e-07 4.36408403056168e-08 5.11958895168613e-08 3.42461055536966e-09 -7.82712650360886e-08 8.40242989649149e-09 2.56905676716832e-07 1.03262239799881e-07 4.00565080998549e-08 1.36377620936057e-07 3.35448831080088e-08 -6.50004650687346e-09 -1.30891652481754e-06 7.68624748594921e-08 -8.98552095425937e-08 -9.10772467133627e-08 4.39582620207592e-08 -3.10100023532642e-07 -7.41430778386521e-08 -1.62450873911645e-07 2.16157150033029e-07 9.11195357327617e-08 -1.52302778304624e-07 -1.59748127124167e-08 7.53630577240089e-08 -5.09894586061729e-08 8.99417496431884e-08 1.9371475664905e-06 -4.99714213739206e-08 -2.75239220193358e-08 -2.35143777362323e-07 -3.67440311745156e-07 -3.90193046546302e-07 1.51155664403974e-08 -2.93368653458859e-08 -3.84122879024688e-09 3.54866509409214e-08 4.17482733252316e-08 1.88222240490111e-08 9.07149219192758e-09 -1.27140908329833e-08 -4.60441298472232e-08 -1.06894260178953e-08 2.73533634647406e-08 -1.96521110158858e-08 -4.84966357677446e-09 -1.17347871065516e-08 -1.18177186041606e-08 -5.6513672278114e-08 -5.72991728607645e-09 -3.95541334916182e-09 -4.17782808782835e-09 3.04404880963388e-08 5.72710194037594e-09 -1.47373725988793e-08 2.21595874599395e-08 -5.9560772525965e-08 -5.32832793462034e-08 1.21446211790439e-09 -8.71946694499265e-09 2.99934549588262e-08 -7.00241879962839e-09 -1.54892239500464e-08 -4.92254275414769e-09 -1.92845399439508e-08 -1.49822693280435e-09 -4.13763673491664e-09
"R1031" -2.1724442764535e-07 2.47219881611712e-08 -4.6112196623544e-08 1.06391313523604e-07 -3.70098087261179e-08 5.21282834018372e-08 -4.0494356529496e-07 -1.0086665145576e-08 -1.53815653696209e-07 1.27408355270759e-07 1.7442507855403e-08 -3.82134021527732e-08 -2.21495960275715e-09 1.04434694954903e-07 3.89143097219422e-08 1.19082621641473e-07 -7.86892600534557e-08 1.8692245477468e-08 -3.07529826455623e-08 -5.99570760017495e-08 -2.93530339154868e-07 -1.04657465877683e-07 2.57002494796423e-07 4.83191887348025e-07 -4.70540080743962e-09 2.42234975387426e-08 -3.17590374741837e-08 -4.68346300914893e-07 -4.99714213739205e-08 7.43728680547221e-07 1.1952844176864e-09 -3.43288091193429e-08 -1.15564583054766e-07 8.6048189380208e-08 6.12485802405982e-09 -1.27392616763281e-08 1.89467351623214e-08 -1.02382032261211e-07 1.2803619454573e-08 -6.29409033556073e-09 1.36686174261545e-08 -5.10677321086947e-09 5.48768885502966e-08 3.83106634106392e-08 6.20491787430012e-09 -3.19374452012885e-08 4.30538460494605e-09 6.89112789935393e-09 -3.24299587624252e-09 -6.2466219207914e-09 1.72770520026726e-08 5.33155314917003e-09 -6.7447752530123e-09 1.44184322009358e-08 5.55991889218526e-08 1.22870567645968e-08 -6.21613250219015e-08 -2.18510527302856e-08 -1.60378655531402e-08 1.79820128875338e-09 3.83869732785104e-09 -3.09089817845868e-08 -2.2574712443136e-08 -1.71617049113135e-08 -5.3984952933569e-09 1.53209197718309e-09 -7.62258641072263e-10 1.47072608320123e-09
"R1032" 2.51543476482137e-09 1.27040501037882e-07 4.18352999176153e-08 -7.515621854516e-09 8.28402176771773e-09 1.1932048172375e-08 -1.56061573222567e-09 -2.14773040275525e-08 1.09111651760598e-08 -1.72631899242498e-08 1.1399312355588e-07 -9.79772470745099e-09 -5.46852060063891e-07 2.23675875756018e-08 -2.25979236958663e-09 5.11923084917239e-08 -1.7088747526416e-09 3.18058217176349e-09 2.93503097730867e-08 1.79141544824801e-08 2.47193017751926e-08 -4.75371756749739e-08 -3.15514433266394e-08 1.27007684294853e-08 2.45295611887605e-08 -3.93153664760983e-08 -1.82913052131859e-07 -3.10626865726558e-08 -2.75239220193358e-08 1.19528441768574e-09 4.33356128076517e-07 -1.31363179398139e-08 8.41647506927085e-09 -6.42090020634865e-09 1.25948821497087e-08 -5.71607589083583e-08 1.18161695349388e-08 7.91972352609826e-09 7.68101286179509e-09 1.65940326657974e-09 -5.02276281198234e-09 -2.54743836724833e-09 -2.43846872086131e-08 -6.77905238199591e-09 1.55004003221997e-07 5.73483479759088e-09 1.40492977832891e-07 -1.17672899970559e-09 -5.4470019351383e-09 -8.54504349836999e-09 3.63472614012377e-08 -2.94410827589372e-08 -7.79079375577667e-08 -1.56713783006124e-08 1.97461675406319e-08 5.113613354436e-08 -2.90697510638005e-08 3.21453331234543e-08 9.40816262114566e-08 1.68127245375003e-08 -2.37197627262954e-08 -2.6812667283432e-08 -6.35022094208516e-10 -1.16413438153114e-08 -5.93924392913847e-08 -1.51993377728062e-08 -2.79771587449771e-09 -4.21305268694571e-08
"R1033" 2.90085999161936e-08 1.66146909066419e-08 5.96199426232482e-09 4.60534631359527e-09 -2.83783752114182e-07 -2.44949917046675e-10 -1.91007700011224e-08 -7.05108417384191e-08 -4.16922391771721e-08 9.61020630351985e-09 -2.74190409993063e-07 -2.94872930169632e-08 -5.21602747215281e-09 1.05274682570525e-07 8.57109554829168e-08 2.5457151738198e-09 7.58589347208323e-08 -6.89858949091635e-08 -1.33280421748011e-07 9.16263900479402e-09 1.19811806638559e-08 -1.99864520412576e-08 -4.81964338635705e-09 8.89698000387195e-09 8.19063329610422e-08 1.21838343541315e-07 -8.00482761798737e-08 2.57168043480517e-08 -2.35143777362323e-07 -3.43288091193433e-08 -1.31363179398138e-08 4.5925130252801e-07 9.05225837773415e-08 -1.19154670900659e-08 -1.5980044013586e-09 1.51783864457723e-08 -2.26800358937001e-09 -2.07450653780777e-09 3.98185782942592e-08 -2.01304066977915e-08 2.1898476012085e-09 8.11808672386506e-09 5.60626550242731e-09 9.11552382513612e-09 -5.1761111941036e-09 1.90527678190233e-08 1.74186785539264e-08 -3.61684231498298e-09 5.99463861289122e-09 1.87172562206348e-10 -1.05552218288037e-08 -2.72552637203927e-09 2.459131091739e-08 -1.85985878013096e-08 1.25933420756329e-08 3.31625739263395e-08 -2.1038816212869e-08 2.77769105980203e-08 1.71923261038221e-08 -3.54663423358137e-08 7.95720042585715e-09 -2.107092725069e-08 -4.29380521019391e-09 2.71212283639288e-10 1.32313251300599e-08 -2.31714122553217e-08 -1.32360703561003e-09 2.03679729824462e-08
"R1034" -8.3782313005805e-08 7.76996188366384e-09 -5.77455955658861e-09 -2.5582897853288e-09 8.52197082378434e-08 -1.28939063225422e-08 4.04973681641806e-08 8.39305093402062e-08 -1.22666487624403e-07 3.06878423845046e-08 -1.34600133220804e-08 2.2000232709013e-08 -1.1319274526296e-08 1.03732236332532e-07 -1.07167529855948e-07 1.71040303448515e-07 1.10255042335437e-07 -4.24538248442453e-08 1.18906200655196e-07 -4.71615897122932e-09 -1.73769319800671e-07 -1.92186252165328e-07 4.58687831329658e-08 -2.43558150353649e-08 3.7992085480896e-08 -3.98295126612353e-08 -2.652335170573e-08 1.20968698090218e-07 -3.67440311745157e-07 -1.15564583054767e-07 8.41647506927067e-09 9.05225837773415e-08 3.82755949429897e-07 -2.32586427070755e-07 -7.7881190117659e-09 2.06451681376664e-08 1.0780320374123e-08 -6.43719169508083e-08 -2.16104474698262e-08 -1.5916964476121e-08 -2.51479367029734e-08 1.22844836575437e-08 8.0899666289531e-08 -9.38411468264732e-09 -2.2240328199222e-08 2.48583689372033e-08 -1.18787229672531e-08 -6.54899399955753e-09 7.55580899646202e-09 -6.3553362299637e-09 1.58021384047462e-09 -1.6707996624876e-10 1.39355942245375e-08 3.12674174419598e-09 2.93247059860791e-08 2.235874289314e-08 -3.98296294622063e-08 6.80040523032535e-08 6.4494227348894e-09 -7.99842822413538e-09 -2.52402573027513e-08 -1.69661964783315e-08 1.20444900472254e-08 4.16336480481132e-09 1.12500882896716e-08 2.27634896885586e-11 -5.92835676585248e-10 5.7475978498605e-09
"R1035" 2.68607320772734e-08 -1.31203667516639e-07 8.03395964153871e-08 -1.71985338770091e-08 -2.25312959935607e-07 5.79421213791887e-08 -2.77576899943192e-08 -3.27036932572163e-08 2.31122206405526e-08 -7.22332733696661e-08 -2.23497321938456e-07 6.51370474569083e-10 7.41049103779564e-08 1.81407951251002e-07 -6.40793526284828e-09 6.33321467602542e-08 -3.221509021057e-07 6.1209767854119e-08 -2.31395750095266e-10 2.99805845529626e-08 2.58800632769485e-07 -5.47813015149616e-08 -2.77313340088506e-07 4.56125431111089e-08 -6.58479273549647e-08 1.38292297711293e-07 -6.27689713333224e-09 -7.15494840503005e-08 -3.90193046546303e-07 8.60481893802075e-08 -6.42090020634864e-09 -1.19154670900659e-08 -2.32586427070755e-07 9.76517797636667e-07 6.11856944141609e-09 -2.45115062044303e-08 -6.22811022218404e-09 3.60115487037449e-08 6.93573798380333e-08 2.23966136027187e-08 2.80023638006045e-09 -1.83329060581651e-08 7.96332175437696e-09 -1.19450949073506e-08 3.54204326760934e-08 -2.97056633083326e-09 3.93066393360176e-08 -2.86653851787163e-08 1.07408172964787e-08 1.05058350842013e-08 3.28965364501829e-08 4.88334784559806e-09 -1.97301430803607e-08 -1.53055565980136e-08 -3.80886814161757e-08 -4.78526591836849e-08 3.16514674009272e-08 -5.82186319588958e-08 4.68334996195689e-08 -7.57473578125336e-09 1.07546269143196e-07 2.35376136147993e-08 -1.42321818476301e-08 9.1108353741207e-09 -2.77970350172694e-08 1.48307951302568e-08 4.30861233393803e-09 -4.34345442728068e-08
"R2001" -1.14414409297692e-08 1.85991539227185e-08 7.67662546465086e-11 1.95332114598979e-08 -1.8744679451163e-08 -4.52910996886216e-10 1.12089951104961e-08 1.34012084855045e-08 5.92043890583896e-08 -3.47734356769765e-09 -2.59587067261775e-08 -1.89492914430656e-09 -2.40285692424481e-08 -6.81593557678285e-09 3.08783740044438e-09 8.34736426092869e-09 -3.65900491702705e-10 7.72275249602762e-09 2.93845925591654e-09 -2.22412901047213e-09 -4.30539117782748e-09 -6.38374742339451e-09 -1.87814365080608e-09 -4.71233070408664e-08 3.27003535455041e-08 9.58219731186283e-10 -1.66772523941302e-08 -3.62646970616369e-08 1.5115566440397e-08 6.12485802406046e-09 1.2594882149709e-08 -1.59800440135858e-09 -7.78811901176608e-09 6.1185694414164e-09 4.24837124098148e-07 -4.44781342185448e-08 1.72096469459356e-08 -1.51864228332647e-08 4.61462738180806e-08 -8.22755856941634e-08 -2.91222771036518e-07 -1.382311489826e-08 -9.77837211625944e-08 9.78264129742887e-08 -1.01025498078504e-07 -3.93618781300804e-08 -1.61033815763191e-08 -2.15681054043521e-07 -1.25509212943964e-08 -3.93771484041845e-08 5.13407437951654e-08 2.15658400900074e-08 -1.80746542303754e-08 1.84282441017184e-08 2.77718483049164e-07 4.15269931500685e-08 -8.29332953206965e-08 1.18628935879468e-07 2.21489063896313e-08 -2.7597613686786e-08 5.34941568979359e-09 4.79736376746594e-08 -1.46060315189865e-08 -1.94138013382034e-07 2.73813647216873e-08 1.02669794569768e-07 -1.31115203883619e-07 8.10366114229682e-08
"R2002" -4.67494540606532e-10 -1.02644058558362e-06 -1.27902349512103e-07 -4.172720372527e-10 2.16654110647511e-08 4.3977187644375e-10 2.10560365512799e-08 -9.70812249285205e-09 -5.76423132102419e-08 1.07948957535382e-08 -1.28910480689731e-07 -2.62152626229997e-09 -6.67015721259836e-08 1.36215181898285e-08 -1.16990312092516e-09 -3.95950485894882e-09 9.08404984497546e-08 -3.22819048582941e-08 9.49916144535728e-09 -4.03741584858811e-10 -3.08011283119002e-08 4.82957455514345e-08 2.92098818384314e-08 3.5031363823351e-08 3.11010970244268e-07 1.00267908626671e-07 4.29911646519706e-07 -2.35879182029698e-08 -2.93368653458858e-08 -1.27392616763271e-08 -5.71607589083578e-08 1.51783864457722e-08 2.06451681376662e-08 -2.45115062044303e-08 -4.44781342185448e-08 1.19424784598493e-06 -1.8310368813994e-07 4.47151374708951e-08 -4.70701589467383e-09 8.91161794893369e-09 4.65395108244038e-08 6.92193136751437e-09 7.34496130471304e-08 -3.58175592071321e-09 -3.23748833433455e-08 -6.01042401874203e-10 5.88912946437276e-08 -4.5587451082982e-08 -1.66254523529994e-09 8.27788638420969e-08 -3.15656153579934e-07 -2.4235696330641e-08 8.62425595491011e-08 -1.71545955615161e-08 -2.11203346809087e-07 -1.88435651459049e-07 5.54648335126853e-07 -5.79788418296588e-08 8.99479393253815e-08 5.40172954886888e-08 -9.40817475325157e-07 -4.85644585703214e-08 1.40613383349729e-07 3.39094192386631e-08 4.01255830567198e-08 -6.58076062527517e-09 3.46192902958583e-08 -5.22744635384072e-08
"R2003" -1.24314555053925e-08 1.22942472600606e-07 9.92783851642882e-10 -6.50014288787513e-08 3.93639696568542e-09 -6.00325993279132e-10 -3.04421957113924e-08 3.53383306290619e-09 5.32481150333805e-08 1.29315067370688e-08 -2.79101170910746e-08 -3.81960841088065e-09 3.67008930269721e-08 1.97838769245287e-09 -5.71712332580727e-09 -1.87382280309668e-07 -6.79112603621639e-09 2.04536173924375e-08 1.99582914072106e-09 1.69302322763884e-08 -5.92720062475043e-09 -2.82215180583458e-08 -5.43303239387114e-09 -2.45557510840574e-08 -5.42212183185256e-09 -9.90335104144743e-08 3.38585067971212e-07 9.77239548691261e-08 -3.8412287902468e-09 1.89467351623193e-08 1.18161695349395e-08 -2.26800358937002e-09 1.07803203741234e-08 -6.22811022218363e-09 1.7209646945935e-08 -1.83103688139939e-07 7.29569296738967e-07 5.91981668498248e-08 6.78649700238401e-09 3.49868411324274e-10 3.23429565607235e-08 -2.00306804636629e-08 -1.76743007405939e-08 3.66615830497442e-09 -9.50694585247137e-08 2.51011407670322e-09 5.2573901475005e-08 6.63042926999234e-09 3.50607547905492e-09 3.41336564274876e-07 1.49356010084979e-07 -3.44947471583488e-08 4.46106180319146e-08 1.79007254463572e-08 4.55459097392473e-07 8.23144232086918e-08 -1.01981032273071e-06 -6.51362381214775e-08 8.4764889075039e-08 1.69216414239792e-07 -7.43023876634425e-07 -9.62038313814016e-08 6.42433149042066e-08 -9.46680836548278e-08 2.90810511341871e-10 -3.77989685410233e-09 -5.31984504640681e-08 -2.71655839445666e-08
"R2005" -3.88182454290066e-08 -2.92849471944376e-09 7.29063527221123e-08 -4.43564205788774e-07 1.0589380408817e-08 3.00883329136884e-08 4.15487038291151e-07 9.38584884986587e-09 5.43879038035829e-07 -1.56952417129056e-07 -2.08613556314887e-08 -7.60730976021342e-08 -1.10992130301659e-08 1.91962659494398e-08 -5.68535463647144e-08 1.73592579043012e-07 3.76865365952081e-08 8.7887956245558e-09 -4.93111943307131e-08 4.0263063867623e-07 2.01553943927709e-07 -8.14729293523107e-08 -1.69458571695288e-07 -3.39666920636424e-07 1.96784339561824e-08 2.20250308859361e-08 -1.37733858765854e-07 -5.79109689392775e-07 3.54866509409216e-08 -1.02382032261213e-07 7.91972352609854e-09 -2.07450653780768e-09 -6.4371916950807e-08 3.60115487037453e-08 -1.51864228332636e-08 4.47151374708944e-08 5.91981668498259e-08 2.21823276907898e-06 -6.17515105186619e-09 7.00380939886038e-08 1.80861948507002e-07 -8.38122545311426e-08 -1.24738695496745e-08 -1.61260603223807e-07 3.38894410849541e-09 3.67089855517969e-07 1.94703858301547e-09 5.81932687953355e-08 -8.99062193537503e-09 4.11864158457327e-08 7.13479190648318e-08 7.09090076685901e-09 -2.57728824349103e-08 -1.19167626392731e-06 2.62897838671761e-07 -5.48689711086179e-08 -2.48681531186752e-07 -7.76705822966842e-07 1.33929984447882e-08 -3.34242850029042e-08 6.147257577196e-08 -5.25289157482841e-08 -4.23428976061982e-08 -1.04482592134991e-07 3.71679645472343e-09 1.10081983699639e-08 -9.89116055302397e-09 -1.65953428590506e-09
"R2006" -2.14457227798907e-08 -1.64403702555051e-08 -3.06710810888025e-09 1.2685004011878e-08 -1.80988979647337e-07 -6.13553954925599e-10 8.68254436852477e-09 3.73560907249094e-08 -3.62948197291777e-08 1.80874369656918e-09 -6.05446556195976e-08 -7.34536075379697e-09 -2.80092114594415e-08 -2.17277075065769e-08 2.8885588560081e-08 1.74242955357546e-08 -1.78686840954359e-08 1.3240602999637e-08 -3.70560184947812e-09 -6.04186821907784e-09 -4.57732537316181e-09 -1.54053591365058e-08 -5.29711609133089e-09 1.29781936156099e-08 4.83171063590629e-08 1.19395481173701e-08 2.18736494447495e-09 -8.59371105449047e-10 4.17482733252317e-08 1.28036194545731e-08 7.68101286179481e-09 3.98185782942592e-08 -2.16104474698263e-08 6.93573798380334e-08 4.61462738180804e-08 -4.70701589467396e-09 6.78649700238405e-09 -6.17515105186558e-09 4.54097697567829e-07 6.60030226203228e-08 -2.12023295887157e-08 -1.09929958609933e-08 6.51118068869557e-08 -3.85529280600765e-08 1.88231347311348e-08 3.58061332933866e-08 -4.8353545548231e-08 3.86232353834345e-08 -2.24389583386611e-07 -1.19096841247361e-08 2.81633997525394e-08 1.5084758949065e-08 1.32827468221943e-07 -1.5200050688779e-08 3.199305848364e-08 -3.55382602478331e-09 -6.00397818971686e-09 -3.19850715452191e-08 2.43981881919921e-08 -6.17017518774099e-08 2.58924909514048e-08 -3.07911972355041e-09 5.22944041744571e-08 -3.65336531579705e-08 4.00853366232498e-08 -2.25117010841588e-07 8.46432556503129e-09 -2.27014813002766e-07
"R2007" 7.19748312527277e-09 1.88693305612369e-09 1.72522147400125e-08 -3.09542648053517e-07 2.97633813638629e-09 -1.14549988095914e-08 -2.04719677634974e-08 1.00926233366529e-08 1.18028424934941e-07 -2.64915554258389e-08 -1.52488174149996e-08 -8.49101639584496e-09 -4.49924610398462e-09 -1.33650087070346e-08 5.22286483448466e-09 -3.03742923710573e-08 -1.17351811380524e-08 7.80996807864679e-09 8.65809768881725e-09 2.69200335354171e-07 8.53750623337415e-09 2.5748920673895e-08 -2.10116937107922e-08 -7.64662766054241e-08 2.24563338916205e-08 6.63583208073761e-09 -4.78924215766526e-08 4.51824811671395e-08 1.8822224049011e-08 -6.29409033556093e-09 1.6594032665799e-09 -2.01304066977913e-08 -1.5916964476121e-08 2.23966136027187e-08 -8.22755856941632e-08 8.91161794893378e-09 3.49868411324669e-10 7.00380939886012e-08 6.6003022620323e-08 8.98683281377594e-07 -1.05919835643132e-07 -4.89055947783592e-07 -1.87361616642576e-08 -5.74150353122944e-07 -6.52966446095056e-08 -2.85638978228847e-07 -9.31059360220052e-10 4.26139415107435e-07 -2.80592196751512e-07 2.47784878479485e-08 -3.49012283404227e-08 9.24517639781268e-10 6.99098271164422e-08 3.35789604724752e-07 -1.65853353430297e-07 4.9673838049038e-10 2.82776415456473e-08 -2.05004335088808e-07 1.12542289398985e-08 -1.9955980266102e-08 7.39877472648804e-10 1.76139321653194e-07 -8.68800346175062e-08 9.3806165056104e-08 1.66346638971078e-08 -8.76369008495902e-08 8.4103471324233e-08 -9.41945113624365e-09
"R2008" 1.16088083501891e-09 -1.68294817758223e-08 1.08200503964733e-08 -1.46080513573731e-07 -4.59679941836667e-10 4.54248648283299e-10 -7.93976472305225e-08 -1.59741413173451e-08 -1.23590720045842e-08 1.45444336211227e-08 7.94257287732672e-09 -4.96984610119622e-08 2.1178131719378e-08 1.31265910425155e-08 8.59995361097716e-09 -6.9940102878295e-08 9.0499585394566e-09 5.29832590228968e-10 -2.46717441786222e-08 2.77227990094282e-08 3.15711457898499e-08 5.37525514234938e-08 -1.72858052148569e-08 3.90549911146834e-07 -1.61803840962567e-08 7.52288588683897e-09 -3.19352832008605e-08 -1.33041889216825e-07 9.07149219192751e-09 1.36686174261531e-08 -5.02276281198394e-09 2.18984760120832e-09 -2.51479367029734e-08 2.80023638006061e-09 -2.9122277103652e-07 4.65395108244037e-08 3.23429565607217e-08 1.80861948507005e-07 -2.12023295887159e-08 -1.05919835643132e-07 7.37846161746467e-07 1.51220150817866e-07 2.86368854026399e-08 -3.98148190324356e-08 1.89622119186251e-08 1.33733829264551e-07 2.18010947107352e-08 -1.62447819313965e-07 5.18221474731104e-08 1.17327065443872e-07 -1.39453982487424e-08 -5.37872368457639e-09 -2.84073770317907e-08 -8.02785488043468e-08 9.50816395085446e-08 -3.90210080604394e-08 -1.04211623858085e-07 -3.84006932129288e-07 6.03489865784800e-09 5.17347795209272e-08 -2.17919144045529e-08 -2.5607815518983e-07 1.91646657872665e-07 -1.15683288890665e-07 -2.46725564726104e-08 -1.93211340292552e-08 9.56440532406721e-08 -9.67939962336305e-08
"R2009" 8.78576226526796e-10 -1.49485843464613e-08 -1.37689717759604e-08 1.75739199875284e-07 -3.34869326377637e-10 -7.78645508793202e-09 1.0309362277379e-08 -1.1183863246832e-08 -1.0005219315927e-07 3.85039493663667e-08 1.12946992276626e-08 -6.48085243358661e-09 9.1309129246902e-09 2.67477772967216e-09 1.79708715456694e-08 1.41733244404063e-08 1.02830405578699e-08 -5.73237195094098e-09 -1.2609957244835e-08 -1.80660025325674e-07 -8.9802293398572e-09 -1.83931158468546e-08 1.88623536150766e-08 6.70309108553952e-08 -2.41109688200845e-08 1.0209719866879e-08 8.29233098278574e-09 4.46133446075824e-09 -1.27140908329834e-08 -5.10677321087013e-09 -2.54743836724918e-09 8.11808672386506e-09 1.22844836575447e-08 -1.83329060581646e-08 -1.38231148982607e-08 6.92193136751425e-09 -2.00306804636627e-08 -8.38122545311426e-08 -1.09929958609929e-08 -4.89055947783591e-07 1.51220150817864e-07 7.49960942262769e-07 5.04240483488736e-08 1.98735332325461e-07 3.22529410297053e-08 2.40857957619685e-07 1.2028731927726e-08 -8.16634249179987e-07 4.04222120577782e-08 -2.24890351306001e-09 -1.36833329432671e-08 1.20931934728613e-08 -1.40852045579377e-07 -1.60650031682149e-07 -8.02048376603048e-09 -6.49679111308617e-09 -1.41284079724474e-08 6.59352231940366e-08 -5.25280308325752e-09 7.10923756578327e-08 3.90594135873212e-08 -6.99280592933929e-08 3.07061048794162e-07 -4.21290401251243e-08 -3.69516879456132e-08 5.6551438338112e-08 7.44934414680921e-08 8.12185246795189e-09
"R2010" -6.88908927351764e-09 -7.92650617728166e-08 3.36009542730506e-09 -3.43478351559284e-07 1.41734649041488e-08 6.94478939022352e-08 5.62370241303345e-08 -1.74088977214335e-08 -1.13848348268602e-06 -6.81885790298705e-08 1.20922516564309e-08 2.10199692218854e-07 1.79088141292831e-08 8.32639498388069e-09 -6.20395627274179e-08 4.30568095040234e-07 5.57436547331254e-09 3.29231243864354e-09 9.01886605678433e-10 8.82403079700768e-08 -5.04022842522684e-08 -2.25991769651136e-07 1.36203766095329e-08 5.31925304949076e-07 -4.15499968636819e-08 -3.24019541711646e-08 1.58307082991766e-07 6.99356242334269e-08 -4.60441298472235e-08 5.48768885502976e-08 -2.43846872086128e-08 5.60626550242709e-09 8.0899666289531e-08 7.96332175437674e-09 -9.77837211625945e-08 7.34496130471303e-08 -1.76743007405945e-08 -1.24738695496752e-08 6.51118068869556e-08 -1.87361616642579e-08 2.86368854026406e-08 5.04240483488733e-08 1.47749091739126e-06 2.23137786454929e-07 3.40591878980724e-08 -3.70109087318083e-07 2.76909349440858e-08 1.4247306542502e-07 -1.58929189446912e-07 -2.05683141891548e-07 1.93537989602222e-08 3.84842963145296e-09 -4.67193659799245e-08 4.45526774314539e-07 -3.51423685081432e-08 -1.6812504491785e-07 1.00075488934077e-07 -1.0330164719695e-06 -1.97692745106255e-08 -1.7972239117249e-08 7.72542124997951e-08 6.85914040735063e-09 4.26609508104089e-08 -3.34864182153146e-08 -1.92145001934358e-08 -7.96089637324764e-08 -4.47742247030864e-08 -3.62805532972333e-08
"R2011" -1.00723169386911e-08 -1.65093806817438e-08 -1.97135585773863e-08 1.62611034924345e-07 -3.82560941396324e-09 -1.24086799797658e-08 -3.14663193228042e-08 2.08446549508289e-08 -1.97125271148194e-07 -1.3554944379572e-07 6.81261779169503e-09 2.62648633663249e-07 -2.49638267702379e-09 2.60428853999321e-09 -1.38842023847105e-08 7.8166079685798e-08 8.28991953108155e-09 4.67877428580695e-09 -7.39986212244126e-09 -2.52113455178658e-08 -2.80560102180584e-08 -8.02220330076962e-08 4.1456949023517e-08 -1.00238279717317e-07 -4.81685710907827e-09 -2.15596995374466e-08 8.11298393681226e-08 4.75446479910805e-08 -1.06894260178957e-08 3.83106634106392e-08 -6.77905238199447e-09 9.11552382513602e-09 -9.38411468264663e-09 -1.19450949073502e-08 9.78264129742906e-08 -3.58175592071339e-09 3.6661583049744e-09 -1.61260603223806e-07 -3.8552928060077e-08 -5.74150353122945e-07 -3.98148190324317e-08 1.98735332325459e-07 2.2313778645493e-07 1.1891888330753e-06 1.63357252604882e-08 -5.99584273556901e-07 -6.85838113109844e-09 -1.87311221648232e-07 2.134816518189e-07 -6.63076559343044e-08 1.29842923192299e-08 8.94559480013948e-10 -2.1495896378471e-08 -1.26642847686784e-08 8.90436370097949e-08 -1.57621115434283e-08 -4.15635324331678e-09 2.82231289954405e-07 7.67351185634145e-09 6.12656030472055e-10 -1.40363963880873e-08 -1.585693267156e-07 1.9551645167029e-08 -6.34583421854939e-08 3.17556262766728e-09 6.61124029625816e-08 -7.87284931417747e-08 1.04329740209066e-08
"R2012" -1.87002275549999e-10 3.14747276627658e-08 -7.55259807710214e-09 2.82492107336348e-08 -1.90740610136648e-08 -1.8184248142447e-08 6.43712690628138e-09 1.56241116376344e-08 -3.70080412960413e-08 1.26883853934127e-08 -1.95501081922817e-07 1.01260654866775e-08 -1.31253288674778e-07 -1.66255273936465e-08 1.84421590642934e-08 7.63066547536631e-10 -3.98276004072672e-08 4.81249817568616e-08 8.01717166953799e-09 -3.11249133135419e-08 -1.31521554715471e-08 2.89800757875933e-08 2.80062417495566e-08 6.96120657808413e-09 3.70523394564069e-07 8.3463658303718e-08 -8.39135542633579e-08 -1.15463336918049e-08 2.73533634647404e-08 6.20491787430048e-09 1.55004003221997e-07 -5.17611119410376e-09 -2.22403281992221e-08 3.54204326760934e-08 -1.01025498078504e-07 -3.23748833433456e-08 -9.50694585247135e-08 3.38894410849488e-09 1.8823134731135e-08 -6.52966446095054e-08 1.89622119186249e-08 3.22529410297052e-08 3.40591878980727e-08 1.63357252604876e-08 1.58344212935009e-06 3.4608724312196e-08 -7.37784096274898e-07 2.50153454411449e-07 1.87671896519713e-08 -2.12984119749848e-08 3.84899678346451e-07 -2.60620424425426e-07 -4.85123920966377e-07 -2.98323755702152e-08 -3.57926924338461e-08 -2.8908733331381e-08 2.00170758877657e-08 -6.76756678917112e-09 -2.34236330733512e-07 3.05872675953466e-08 2.72585468123649e-07 -6.57940710940428e-09 -1.7078371860742e-07 4.09959064733823e-08 -1.70709677958544e-08 -2.52767431436181e-07 6.60481061290822e-08 -4.86229433161185e-07
"R2013" 2.33767486979798e-09 1.53882661728072e-08 1.30176925580835e-08 5.60722928360968e-07 -9.40658087097108e-09 8.53679256572385e-08 6.38322188362763e-08 -7.15060204840262e-08 3.54137454839916e-07 2.48161356769106e-07 -5.57341129085093e-09 -5.60780271832587e-07 1.27640352006439e-08 2.39549251387512e-08 2.01462920937503e-08 -3.95521464815683e-08 1.23219614145732e-09 -1.85013038513675e-08 6.13820285926913e-09 -3.70266959130461e-07 5.09276677870035e-08 2.880135587026e-08 -4.73715105659975e-08 2.20934077587993e-07 -1.7468295497077e-08 2.11227644352365e-08 -5.87071002051358e-08 -3.34087838415145e-07 -1.96521110158855e-08 -3.19374452012877e-08 5.73483479759128e-09 1.90527678190233e-08 2.48583689372032e-08 -2.97056633083345e-09 -3.93618781300806e-08 -6.01042401874348e-10 2.51011407670481e-09 3.6708985551797e-07 3.58061332933867e-08 -2.85638978228847e-07 1.33733829264551e-07 2.40857957619685e-07 -3.70109087318084e-07 -5.99584273556898e-07 3.46087243121961e-08 1.44446911370222e-06 9.93903307843161e-09 -1.40459155774087e-07 -3.43531443990141e-08 5.84445146449661e-08 -1.01416150860932e-08 -4.96333452574132e-09 -3.49791205069746e-08 -1.0103650921398e-06 5.52657565594712e-09 2.6347413298264e-08 -2.16105923763364e-08 -2.00355380887689e-07 -1.68598569292466e-08 2.40126948556155e-08 -6.40722023873317e-10 7.01706254074306e-08 3.67777858320024e-08 -3.84570990025892e-09 -1.78736147248269e-08 -8.73983525494712e-09 4.46129374579802e-08 6.77102749638372e-09
"R2014" 1.07019238307927e-08 2.05188965571828e-07 -7.05950632483924e-08 -8.53412848179671e-09 -5.13076413404415e-09 5.25905795440703e-09 -1.077853778857e-08 -9.03707962095501e-10 -8.17463014248439e-09 -3.55136761539137e-09 -4.4298673784993e-08 -1.53174953644223e-09 -1.08683421551778e-06 -1.02180516736469e-08 8.80117836497185e-10 -1.15247896957e-08 -2.60986805079702e-08 5.34474849418936e-08 -3.065681700163e-08 1.04961311855074e-08 -1.71644151853085e-08 -1.0042147775481e-08 3.96104120158652e-08 -1.63813133324695e-08 -2.97570545660712e-07 1.1934656492284e-07 5.33154710734168e-08 3.42341536549841e-08 -4.84966357677439e-09 4.30538460494565e-09 1.4049297783289e-07 1.74186785539264e-08 -1.1878722967253e-08 3.93066393360178e-08 -1.61033815763188e-08 5.88912946437274e-08 5.25739014750051e-08 1.94703858301451e-09 -4.8353545548231e-08 -9.31059360219937e-10 2.18010947107355e-08 1.20287319277259e-08 2.76909349440859e-08 -6.8583811310989e-09 -7.37784096274898e-07 9.93903307843159e-09 2.88031008460827e-06 -4.86646967143438e-08 9.86983169503817e-09 3.41192550046482e-08 -9.19882580924821e-08 3.64527112658956e-08 1.63794369320493e-07 -3.71778819881965e-09 -2.38899765002764e-08 -8.47519746710686e-09 3.8730751528874e-09 -1.99627805985523e-08 -8.31043146350693e-07 1.42353722141569e-07 -1.42632414370797e-07 -6.71366762647066e-09 1.46378390486545e-07 8.22967884158757e-09 -7.22478078180573e-07 3.14972217573339e-08 -2.45371529302954e-08 7.1960345267653e-08
"R2015" 2.98703071309837e-08 3.78822624065318e-08 6.99062803289788e-09 -8.71791791079424e-08 3.93735290524659e-08 -2.90890376303791e-08 -1.35316701866005e-08 -6.71620064188835e-09 -4.16831732348352e-08 -6.89868091917153e-09 -5.87555082698182e-09 3.01290643633304e-08 -1.44851550588208e-08 -6.51074702811134e-09 2.40147034668999e-08 -5.46609136650331e-10 3.60364636813295e-09 4.60205992267885e-09 5.94326803286364e-09 8.37980577685654e-08 2.05767637746747e-08 2.54339375393042e-09 -9.06636443681961e-09 -7.65029130057526e-08 1.35001576139031e-08 3.33295775619613e-09 2.23537887178649e-08 6.43931984431317e-08 -1.17347871065518e-08 6.89112789935312e-09 -1.17672899970516e-09 -3.61684231498313e-09 -6.5489939995576e-09 -2.86653851787161e-08 -2.15681054043522e-07 -4.55874510829821e-08 6.63042926999263e-09 5.81932687953336e-08 3.86232353834347e-08 4.26139415107434e-07 -1.62447819313965e-07 -8.16634249179986e-07 1.42473065425019e-07 -1.87311221648231e-07 2.50153454411449e-07 -1.40459155774086e-07 -4.86646967143436e-08 1.80882892798499e-06 -1.83900056570028e-07 -1.05299412606439e-08 -3.1642739289004e-08 -4.7600856069597e-08 2.16041586465977e-07 9.94012409453142e-08 -4.7369802582075e-08 -1.11866533084399e-08 2.72068078555368e-08 -1.16854851410706e-07 -1.00375024700426e-07 -1.55875272168249e-07 4.20718473899795e-08 2.92326679297042e-08 -9.30174482046708e-07 1.67849332858733e-07 3.73059479289961e-08 -3.19004812828648e-07 -8.73451764311528e-08 1.93743677461771e-07
"R2016" -1.25721604999546e-08 9.57954529194313e-09 -4.37262373949455e-09 1.94867577968282e-08 2.61287626082597e-08 3.65698689062858e-08 4.78660943278157e-09 -4.79613490512923e-09 7.7983460090616e-08 -2.92073280416008e-08 2.44104666216622e-08 9.4730965600007e-09 1.35220338781463e-08 1.61748910008188e-08 -4.97896325059695e-08 -1.71581977222562e-08 -1.36457132038279e-09 -7.44093359673803e-09 -7.30606256954207e-09 -2.39164334517258e-09 -6.66771797013973e-09 1.82305752843349e-08 2.32889582612289e-09 -1.86301047428863e-08 -1.66216332146304e-08 -9.9637714448579e-09 8.900039893181e-09 -3.35526807779159e-08 -1.18177186041606e-08 -3.24299587624227e-09 -5.44700193513893e-09 5.9946386128914e-09 7.55580899646207e-09 1.07408172964789e-08 -1.25509212943959e-08 -1.66254523530011e-09 3.50607547905541e-09 -8.99062193537376e-09 -2.24389583386611e-07 -2.80592196751513e-07 5.18221474731108e-08 4.04222120577793e-08 -1.58929189446912e-07 2.134816518189e-07 1.87671896519713e-08 -3.43531443990142e-08 9.86983169503811e-09 -1.83900056570029e-07 3.3453006855762e-07 6.70613840860285e-09 5.9743607021727e-08 -7.34228035012731e-09 -4.76653801136821e-08 -4.79306033224562e-08 6.04750719868874e-08 1.13800861984192e-08 -1.60325083695193e-08 1.77680200835498e-07 1.569594188176e-09 7.9551344490184e-09 -4.14955889847476e-08 -7.63022946911364e-08 3.7090257678897e-08 2.49457254649161e-08 -1.16369306219863e-08 1.3972647032275e-07 -7.32099522143368e-08 5.33391392591621e-09
"R2017" 1.52555301519889e-08 -6.52484894113334e-08 -4.1782689848097e-09 -1.0335661876264e-07 6.5895563018553e-09 -2.63003557477119e-08 -1.10478229071921e-07 6.61299351295906e-09 5.08427731007722e-08 4.49703613960302e-08 -1.50978563163548e-08 8.92593496887275e-09 -6.2420235591646e-09 2.81291747534751e-08 1.02796275776963e-08 -1.06979525150217e-06 -4.53669535213262e-08 -5.61658657046766e-09 4.21866261986948e-08 1.06809509617541e-08 2.10519544906353e-08 4.95680016378195e-07 3.0623433504777e-08 -9.95310475347746e-08 1.00594958224778e-08 -2.30137628478635e-08 2.07989663513272e-07 4.88332381825457e-07 -5.65136722781139e-08 -6.24662192079149e-09 -8.54504349837181e-09 1.8717256220641e-10 -6.35533622996437e-09 1.05058350842016e-08 -3.93771484041839e-08 8.27788638420961e-08 3.41336564274875e-07 4.11864158457355e-08 -1.19096841247361e-08 2.47784878479486e-08 1.1732706544387e-07 -2.24890351305845e-09 -2.05683141891549e-07 -6.63076559343029e-08 -2.12984119749849e-08 5.84445146449637e-08 3.41192550046479e-08 -1.05299412606433e-08 6.70613840860247e-09 9.96577192495633e-07 2.33134102368718e-07 5.84169522381032e-09 -1.65492581569102e-08 -4.79117783104899e-10 1.82182430969752e-07 -1.6209050059739e-07 -7.13908574653578e-07 1.25012603054752e-07 2.46025916530782e-08 -2.13322143672616e-08 -3.3010976364029e-07 -3.94970367285276e-07 -1.00045675247472e-08 -1.64341807341921e-08 2.30894002532658e-08 1.28283471076062e-08 4.2951597327416e-08 -5.31861751941402e-08
"R2018" -9.42822325474993e-09 2.02591106779207e-07 2.91111381170937e-08 -4.21816584694041e-08 -4.6922329843365e-09 5.98634891927542e-09 -1.98656781078359e-08 2.32699249819986e-08 7.13916994293327e-09 8.66552063817326e-09 -4.43547863528721e-08 -1.37781815641581e-09 -6.74918981225388e-08 -1.19654573932053e-08 -1.4712530649399e-08 -1.22599882279687e-07 -3.21682719412437e-08 1.18472420167569e-08 1.3091237387385e-08 1.82341235898049e-08 1.36422461586819e-08 -6.88221890874491e-08 -1.22997715025285e-09 -3.73903022982855e-08 5.93579312065888e-10 5.18453582529061e-08 -2.06504892266606e-07 1.13478561533895e-07 -5.72991728607621e-09 1.72770520026721e-08 3.63472614012381e-08 -1.05552218288038e-08 1.58021384047437e-09 3.28965364501829e-08 5.13407437951655e-08 -3.15656153579934e-07 1.49356010084978e-07 7.13479190648314e-08 2.81633997525396e-08 -3.4901228340423e-08 -1.39453982487434e-08 -1.36833329432677e-08 1.93537989602219e-08 1.29842923192305e-08 3.84899678346451e-07 -1.0141615086093e-08 -9.1988258092482e-08 -3.16427392890036e-08 5.97436070217268e-08 2.33134102368718e-07 1.22297173828251e-06 1.08143423304044e-07 -5.65389464361923e-07 -1.17648476619216e-08 5.7398836708633e-07 1.67275064735098e-07 -1.09359257458981e-06 4.68061907205991e-09 8.82837454785955e-08 -2.14162758720232e-07 2.70170135768149e-07 -2.02730158542877e-07 2.57884142761276e-08 -6.81379960747162e-09 -5.16321896702535e-08 6.19772477632393e-09 -1.36638485343473e-07 -5.7300191909298e-07
"R2019" 3.28227721951979e-09 -7.76786246850212e-09 7.28924004585115e-09 1.64550347189558e-09 -9.96395208373362e-10 -2.43240526102649e-10 -1.94663573001174e-09 -1.40007786950827e-09 -4.59509589057882e-09 -2.8551863534671e-09 2.53823188329162e-08 -7.12042630797074e-10 5.68373096362469e-08 -2.10736777118184e-09 1.89254402217516e-09 2.06230071091219e-09 1.17599685659131e-09 2.93279831555117e-09 -5.87981853787582e-09 4.38069959081360e-09 -4.90625474630899e-09 3.30113260871317e-09 1.50205398439691e-09 -7.13931922801474e-09 -3.15184689471296e-08 -2.05842391916511e-08 -4.5859645779514e-08 -6.43878106089817e-09 -3.95541334916181e-09 5.33155314916916e-09 -2.94410827589379e-08 -2.72552637203933e-09 -1.67079966248484e-10 4.8833478455983e-09 2.15658400900073e-08 -2.4235696330641e-08 -3.44947471583495e-08 7.09090076685999e-09 1.50847589490651e-08 9.24517639781364e-10 -5.37872368457493e-09 1.20931934728612e-08 3.8484296314532e-09 8.94559480014436e-10 -2.60620424425426e-07 -4.96333452574146e-09 3.64527112658962e-08 -4.76008560695966e-08 -7.34228035012774e-09 5.84169522381033e-09 1.08143423304043e-07 2.5110054405063e-07 -1.84461607846227e-07 -2.79068435660529e-09 1.89116632955287e-08 -4.2394931397321e-09 -3.06119722620785e-08 1.00714238102906e-08 1.11474111616035e-07 -6.46980990314831e-08 9.3412911966908e-08 -1.80545020370361e-08 3.79073886815147e-08 1.46971378989466e-08 -6.44899796951364e-08 5.19114497435591e-09 -4.75080437636655e-08 9.47409802332748e-08
"R2020" -4.0882677503736e-09 -1.77876989282183e-08 -2.16359613152303e-08 -2.70062432764602e-08 -2.07533835339288e-08 1.74766898040049e-08 -3.04562078033031e-09 -4.27094362141397e-09 1.39924561407788e-08 -2.63713737096301e-08 8.54904936008083e-08 6.52598701338775e-09 -4.62513218872007e-08 1.12535229400293e-08 -2.66839174933076e-08 2.67174235013735e-08 1.66782738330101e-08 -1.4867128551206e-08 -4.13802298393832e-08 1.91160901051481e-08 -1.61074180221309e-08 1.36784757898916e-08 1.36744218321427e-08 4.57979223585008e-08 -1.29126290667241e-07 1.74867268639947e-10 -3.17076045991648e-09 -2.86476935101164e-08 -4.17782808782843e-09 -6.74477525301051e-09 -7.79079375577667e-08 2.45913109173898e-08 1.39355942245376e-08 -1.97301430803609e-08 -1.80746542303755e-08 8.62425595491012e-08 4.46106180319155e-08 -2.5772882434908e-08 1.32827468221943e-07 6.99098271164422e-08 -2.84073770317906e-08 -1.40852045579376e-07 -4.67193659799243e-08 -2.14958963784697e-08 -4.85123920966377e-07 -3.49791205069744e-08 1.63794369320493e-07 2.16041586465977e-07 -4.76653801136824e-08 -1.65492581569109e-08 -5.65389464361924e-07 -1.84461607846226e-07 1.19104465744335e-06 4.79705596390248e-08 -5.27961936695185e-08 -4.74854871932312e-08 1.21735306472598e-07 -1.19760048881084e-08 7.93552987183242e-08 -4.22025667109143e-07 -3.85387548347378e-08 6.86813796266987e-08 -3.03511999831631e-07 -7.96771570477956e-08 2.50400945022491e-07 7.80744280561737e-08 1.88104729671003e-07 -6.74658953151304e-08
"R2021" 2.07256900631079e-09 4.3446135945808e-09 -1.26970363126455e-08 -1.1023795668792e-06 -6.68480125927144e-09 -6.2590722638253e-08 -1.95358046410782e-07 1.31829746707971e-08 -3.976136700901e-07 1.39984052551073e-07 7.9258062631474e-09 1.70200285346305e-07 7.58818036015246e-09 -2.18461353373726e-08 4.08062563551132e-08 -3.36190255293565e-08 -1.49528412273621e-08 1.15294221439612e-08 1.18387134818089e-08 1.48943886346886e-07 -6.21809075214601e-08 -3.70539982128789e-09 5.33278728759164e-08 6.09438396981905e-07 1.27901875589243e-08 -2.14868753614959e-08 8.41512838861388e-08 3.32309899260699e-07 3.04404880963385e-08 1.44184322009334e-08 -1.56713783006138e-08 -1.85985878013097e-08 3.12674174419639e-09 -1.53055565980135e-08 1.84282441017188e-08 -1.71545955615154e-08 1.79007254463594e-08 -1.1916762639273e-06 -1.52000506887794e-08 3.35789604724751e-07 -8.02785488043464e-08 -1.60650031682148e-07 4.45526774314539e-07 -1.26642847686778e-08 -2.9832375570215e-08 -1.0103650921398e-06 -3.71778819881935e-09 9.94012409453143e-08 -4.79306033224561e-08 -4.79117783104944e-10 -1.17648476619213e-08 -2.79068435660458e-09 4.7970559639025e-08 2.2357169743462e-06 -2.36136912262759e-07 -1.45888009142807e-08 1.02153477857359e-07 -7.04925176361864e-07 -1.56173276953603e-09 4.97926153794439e-10 -6.41206829624581e-08 3.79812089088811e-07 -1.08679444436971e-08 1.97000365801969e-08 1.46689006313979e-08 -8.70330437253768e-09 2.71549855015151e-08 -2.74647051070241e-08
"R2022" -3.22174975863577e-08 1.30879461512549e-07 -3.51278351603947e-08 -9.88440995410177e-08 -1.09547869223896e-08 2.17103783898263e-08 -1.19461231013847e-08 1.08445709970915e-08 -5.69632598235871e-08 -1.71722496419978e-08 -1.77308777963283e-08 -3.23845700700373e-09 9.41161048960723e-10 -8.46325270668882e-09 -1.32815935211805e-08 2.43243038531788e-08 1.98461352900076e-08 1.34120771501091e-08 -3.00869350497806e-08 7.35580744916069e-08 -5.6031985762502e-08 -1.53881692446085e-07 5.30393190950386e-08 1.18255492456462e-07 6.59887204086473e-09 2.5703830211785e-08 -1.33023871023662e-07 -9.05530771878919e-08 5.72710194037596e-09 5.55991889218528e-08 1.97461675406326e-08 1.25933420756326e-08 2.93247059860795e-08 -3.80886814161754e-08 2.77718483049164e-07 -2.11203346809086e-07 4.55459097392473e-07 2.62897838671762e-07 3.19930584836398e-08 -1.65853353430297e-07 9.50816395085436e-08 -8.02048376603011e-09 -3.51423685081438e-08 8.90436370097948e-08 -3.57926924338456e-08 5.5265756559472e-09 -2.38899765002764e-08 -4.73698025820744e-08 6.04750719868871e-08 1.82182430969751e-07 5.7398836708633e-07 1.89116632955283e-08 -5.27961936695195e-08 -2.36136912262758e-07 2.77676021177147e-06 2.26628931259557e-07 -2.30298570759908e-06 3.62610571238245e-07 -9.03941914688651e-09 -1.73078422000465e-08 1.29102933195663e-07 -9.41744765536894e-07 -1.0006222243299e-07 -8.32976445500372e-07 6.09753935084893e-09 4.52611337261557e-08 -2.90020737050031e-07 5.31759248084349e-09
"R2023" -6.66969512397295e-09 2.0840184184599e-07 1.39093483658119e-08 -1.93063857003545e-08 5.80617087486324e-09 -3.24401688222189e-09 -4.58764014172612e-08 7.04532348849568e-09 2.74757202697713e-07 4.86206935632474e-09 -8.03317825299267e-08 -5.87873723360012e-08 1.40937857260287e-08 -3.30618871603643e-09 3.10433887234192e-09 2.92642299441498e-07 -5.43163273484808e-09 -1.22504389392082e-08 2.83486482689429e-08 3.64479811314399e-08 1.01256306415045e-07 -4.91422958599666e-07 -3.75385319594186e-08 -1.44890118487254e-07 4.31125184016996e-08 6.58284615468881e-08 -3.20620577201205e-07 1.25061816704023e-07 -1.47373725988797e-08 1.22870567645971e-08 5.113613354436e-08 3.31625739263395e-08 2.23587428931396e-08 -4.78526591836851e-08 4.15269931500682e-08 -1.88435651459049e-07 8.23144232086914e-08 -5.4868971108617e-08 -3.55382602478354e-09 4.96738380490525e-10 -3.90210080604388e-08 -6.49679111308678e-09 -1.6812504491785e-07 -1.57621115434287e-08 -2.8908733331381e-08 2.63474132982642e-08 -8.47519746710678e-09 -1.11866533084395e-08 1.1380086198419e-08 -1.62090500597388e-07 1.67275064735098e-07 -4.23949313973216e-09 -4.74854871932308e-08 -1.45888009142801e-08 2.26628931259557e-07 4.84858201506274e-07 -3.70817466780349e-07 1.33803169884798e-07 7.84333485175044e-08 1.24877081777047e-07 -2.39590974760489e-07 9.41787009535621e-09 6.81493396626791e-08 -4.66715245293991e-08 -2.30542251316672e-08 7.05857956632301e-09 -6.07792915773845e-08 -9.07227292412695e-08
"R2024" 3.74183029243598e-08 -3.96110508625666e-07 -3.18832400298289e-08 1.19454148030061e-07 -2.51423776726083e-09 5.64443679720772e-09 6.06014786783054e-08 -2.58462653787576e-08 -8.20209432852477e-08 -2.39518751410651e-08 5.00414652220119e-08 -1.02371918875846e-08 3.4205090758366e-09 4.7898055397464e-09 1.22320067005036e-08 2.61977794066952e-07 2.47176076126651e-08 -7.89141136394267e-09 9.11457421705425e-10 -2.20346968095446e-08 7.05021504704162e-09 2.15300762436106e-07 -2.77127276753649e-08 2.25557223840709e-08 -5.06623351275274e-09 -4.36281246339619e-08 2.6120313954911e-07 -1.80239411424582e-07 2.215958745994e-08 -6.21613250219036e-08 -2.90697510637999e-08 -2.1038816212869e-08 -3.98296294622063e-08 3.16514674009268e-08 -8.29332953206977e-08 5.54648335126853e-07 -1.01981032273071e-06 -2.48681531186754e-07 -6.00397818971661e-09 2.82776415456466e-08 -1.04211623858087e-07 -1.41284079724473e-08 1.00075488934076e-07 -4.1563532433169e-09 2.00170758877656e-08 -2.16105923763375e-08 3.87307515288695e-09 2.72068078555371e-08 -1.60325083695205e-08 -7.13908574653578e-07 -1.09359257458982e-06 -3.06119722620792e-08 1.21735306472598e-07 1.02153477857359e-07 -2.30298570759908e-06 -3.70817466780348e-07 3.44499416007128e-06 -1.11985040359925e-07 -3.36068264990377e-08 4.83154992761882e-08 -7.6879663768373e-10 6.68940405622613e-07 1.1076682961864e-07 4.84150994849979e-07 -4.8166584557572e-09 -5.04850540842585e-08 1.07615879133065e-07 1.72927624076437e-07
"R2025" 1.83307322541499e-08 3.63757455781283e-08 -6.81535437817843e-08 9.24034494022323e-07 6.45239758298235e-11 -1.9946111362465e-08 7.33944668654449e-08 2.84604666614776e-08 7.55373001496435e-08 -1.78125543114556e-07 -7.81745851152067e-09 2.61711272527292e-07 -3.52571455465417e-08 -9.92393898592626e-09 6.55873065058669e-09 -4.97716656409477e-07 -8.95646333512387e-09 -1.79051006269399e-08 3.97192112644002e-08 -1.04071503141522e-07 -1.44954929697977e-07 3.32220776332647e-07 1.0615873146652e-07 -1.22591567473565e-06 1.02509166361136e-08 2.39530206920357e-08 -5.88725204143517e-08 5.99132571726339e-07 -5.95607725259656e-08 -2.18510527302855e-08 3.21453331234528e-08 2.77769105980202e-08 6.80040523032533e-08 -5.82186319588956e-08 1.18628935879467e-07 -5.79788418296585e-08 -6.51362381214766e-08 -7.7670582296684e-07 -3.19850715452189e-08 -2.05004335088809e-07 -3.8400693212929e-07 6.5935223194036e-08 -1.0330164719695e-06 2.82231289954403e-07 -6.76756678917086e-09 -2.00355380887689e-07 -1.99627805985522e-08 -1.16854851410706e-07 1.77680200835498e-07 1.25012603054752e-07 4.68061907205979e-09 1.00714238102906e-08 -1.19760048881081e-08 -7.04925176361866e-07 3.62610571238246e-07 1.33803169884798e-07 -1.11985040359924e-07 3.01471800560031e-06 7.68792043713733e-09 8.58035670647278e-09 3.21545807121739e-08 -1.01056329131247e-06 -3.27256346605812e-08 1.37682860223767e-07 7.75083781321328e-09 2.5948737696175e-08 -1.29176657096985e-07 9.45688737594499e-08
"R2026" 9.36955095913766e-09 -5.45456834164845e-07 8.04114888349655e-08 -1.73203433914232e-08 2.0999429637978e-08 2.83212868024964e-09 4.73455102556631e-09 -1.54668687618896e-08 3.9770758082922e-08 -8.89602684227045e-10 1.26749720791386e-07 -1.37011160916082e-08 -4.84139435790604e-08 1.67356223525791e-08 -9.58471971222932e-09 -4.34647144187504e-08 6.91722143647295e-08 -1.68248981742805e-09 -6.40186828349452e-08 2.82059507730542e-08 5.33942019552466e-08 -2.5361265013236e-08 -9.88443726288938e-08 -4.6534867093839e-08 -7.19046186937452e-07 2.05918189726667e-07 1.4590580282875e-07 5.18402431289565e-08 -5.32832793462034e-08 -1.60378655531397e-08 9.40816262114566e-08 1.71923261038222e-08 6.44942273488961e-09 4.6833499619569e-08 2.21489063896313e-08 8.99479393253817e-08 8.47648890750395e-08 1.33929984447888e-08 2.43981881919921e-08 1.12542289398987e-08 6.03489865784853e-09 -5.25280308325745e-09 -1.97692745106256e-08 7.67351185634127e-09 -2.34236330733511e-07 -1.68598569292464e-08 -8.31043146350693e-07 -1.00375024700426e-07 1.56959418817619e-09 2.46025916530784e-08 8.82837454785953e-08 1.11474111616035e-07 7.93552987183243e-08 -1.56173276953651e-09 -9.03941914688684e-09 7.84333485175046e-08 -3.36068264990376e-08 7.6879204371374e-09 1.89481209668271e-06 -8.01163585487976e-07 -3.33363083378967e-07 -7.70684308572157e-09 1.7535582960774e-07 -8.6689035074391e-11 4.28846742684066e-07 6.71851076506369e-08 -2.95283626924871e-08 -1.70876476463545e-07
"R2027" -7.02732790201964e-10 6.9381999607793e-08 -2.5522429216205e-08 -1.83338266828466e-08 6.68273421106514e-09 1.41883478883664e-09 -1.58071807174023e-08 -1.04312318526277e-08 4.68161604125909e-08 -6.31173049727419e-09 -2.82361844559384e-08 -2.05001244698612e-08 3.17865226816793e-07 9.16684554363737e-09 1.57421307282797e-08 -1.56441630910175e-08 7.79441481342486e-09 -2.41766381511335e-08 6.74236811249785e-08 1.14079976677494e-08 4.97388181453798e-08 -7.16645750568928e-08 -5.82710194925811e-08 -8.90211587563168e-09 3.44004359540627e-07 -1.99516014441143e-07 3.84190990807398e-07 4.43035831158814e-08 1.21446211790423e-09 1.79820128875428e-09 1.68127245375011e-08 -3.54663423358138e-08 -7.99842822413566e-09 -7.5747357812536e-09 -2.75976136867861e-08 5.40172954886872e-08 1.69216414239793e-07 -3.34242850029068e-08 -6.17017518774096e-08 -1.9955980266102e-08 5.17347795209268e-08 7.10923756578325e-08 -1.79722391172484e-08 6.12656030470531e-10 3.05872675953466e-08 2.40126948556156e-08 1.42353722141569e-07 -1.55875272168249e-07 7.95513444901843e-09 -2.13322143672638e-08 -2.14162758720232e-07 -6.46980990314834e-08 -4.22025667109143e-07 4.97926153793157e-10 -1.73078422000475e-08 1.24877081777048e-07 4.83154992761886e-08 8.58035670647173e-09 -8.01163585487977e-07 1.47908832296238e-06 -8.28389666208294e-07 -8.16252109669414e-09 2.85958307545093e-07 -3.73732782973517e-08 -3.97168242358832e-07 -3.73720754674055e-08 -1.15994585710366e-08 1.30867557719778e-07
"R2028" 1.08691993259184e-08 6.85409343302032e-07 2.9081024559184e-07 1.16390991720758e-07 -3.2045321936994e-08 2.44659952486732e-09 5.59990201737612e-08 1.82999177682232e-09 -2.02362198619322e-07 -4.59216363257734e-08 1.92330149193172e-07 7.96600351877872e-08 -1.30978499927016e-07 -4.69642040897837e-09 -1.098274360915e-08 2.22513035230755e-07 -1.22300303147634e-07 -8.73781550810423e-08 -1.52842030980835e-10 -7.7740749967695e-08 -7.07388832140933e-08 2.24103828729404e-07 2.49890215994757e-08 8.91014999251471e-08 -1.69138048876554e-07 3.55091852125926e-07 -1.93691328524708e-06 -3.10489994621274e-07 -8.71946694499237e-09 3.83869732785202e-09 -2.37197627262959e-08 7.95720042585711e-09 -2.52402573027515e-08 1.07546269143197e-07 5.34941568979421e-09 -9.40817475325157e-07 -7.43023876634426e-07 6.14725757719595e-08 2.58924909514053e-08 7.39877472649454e-10 -2.17919144045517e-08 3.90594135873213e-08 7.72542124997953e-08 -1.40363963880855e-08 2.72585468123649e-07 -6.40722023873145e-10 -1.42632414370797e-07 4.20718473899802e-08 -4.14955889847471e-08 -3.30109763640289e-07 2.70170135768148e-07 9.34129119669079e-08 -3.85387548347375e-08 -6.41206829624589e-08 1.2910293319566e-07 -2.39590974760488e-07 -7.68796637686395e-10 3.21545807121728e-08 -3.33363083378968e-07 -8.28389666208293e-07 3.61678648981569e-06 4.64714939266885e-09 -3.09973989833187e-07 -2.11915738076725e-08 -2.39105508123703e-08 -9.70297062943989e-09 8.20550850791164e-08 9.71849465271537e-08
"R2029" -7.45825829941228e-09 2.25059651533931e-08 1.22891914486606e-08 2.79700427095044e-08 -6.18262192564597e-11 -2.93649367665221e-08 1.03480480182689e-08 1.42329905818879e-08 2.77126609303148e-07 3.11820424315679e-08 2.08140107195631e-09 -2.58192408226243e-08 2.2003394890113e-08 -1.26721356710913e-08 1.05921495879697e-09 4.36848882095045e-07 3.29788266421467e-09 1.14978694445687e-08 -7.65340446768958e-09 -1.52182344415131e-07 -1.1908267655278e-08 -2.08732251623872e-07 -1.4832279448872e-08 -8.84705821234066e-09 -4.30095321711527e-09 -7.19699981912601e-09 2.6279833773151e-08 -1.21198911177623e-07 2.99934549588268e-08 -3.09089817845903e-08 -2.68126672834337e-08 -2.107092725069e-08 -1.69661964783314e-08 2.35376136147996e-08 4.79736376746612e-08 -4.85644585703214e-08 -9.62038313814016e-08 -5.25289157482836e-08 -3.07911972355094e-09 1.76139321653193e-07 -2.56078155189833e-07 -6.99280592933926e-08 6.85914040734952e-09 -1.58569326715602e-07 -6.57940710940437e-09 7.01706254074327e-08 -6.71366762647087e-09 2.92326679297049e-08 -7.63022946911369e-08 -3.94970367285275e-07 -2.02730158542877e-07 -1.80545020370343e-08 6.86813796266992e-08 3.79812089088811e-07 -9.41744765536891e-07 9.41787009535796e-09 6.68940405622615e-07 -1.01056329131247e-06 -7.7068430857224e-09 -8.16252109669378e-09 4.64714939267135e-09 1.48395190782407e-06 -4.89120758915069e-08 9.80200615119951e-08 4.96335782952088e-09 1.98012221462766e-08 1.81776564502416e-07 1.56119805072252e-08
"R2030" -8.39638557720366e-09 -5.74888858387493e-08 -1.33830819291291e-08 -8.59029833667790e-09 8.74636249667001e-09 1.85573636617478e-08 9.13899921703988e-09 -9.79368838435089e-09 -1.09793542831402e-08 -9.77221531055947e-09 3.91282876381124e-08 -1.83572354952521e-08 7.32154083000129e-08 1.76966614189613e-08 -2.01027037243943e-08 -2.16846439201984e-09 -5.06497094278589e-10 -1.79155549377932e-08 4.24402624594052e-09 7.08756413342679e-09 1.02501793220526e-08 -3.81076898400028e-08 -9.54291779395698e-09 3.33590621354098e-08 -1.20132071611758e-07 -1.55340358398214e-08 4.41842041740962e-09 2.30937972469087e-08 -7.00241879962833e-09 -2.25747124431363e-08 -6.35022094208415e-10 -4.29380521019389e-09 1.20444900472254e-08 -1.42321818476299e-08 -1.46060315189866e-08 1.40613383349729e-07 6.42433149042068e-08 -4.2342897606198e-08 5.22944041744574e-08 -8.68800346175061e-08 1.91646657872664e-07 3.07061048794161e-07 4.26609508104086e-08 1.95516451670296e-08 -1.70783718607421e-07 3.67777858320025e-08 1.46378390486545e-07 -9.30174482046708e-07 3.7090257678897e-08 -1.00045675247471e-08 2.57884142761272e-08 3.79073886815142e-08 -3.03511999831631e-07 -1.08679444436971e-08 -1.0006222243299e-07 6.81493396626788e-08 1.1076682961864e-07 -3.27256346605813e-08 1.7535582960774e-07 2.85958307545094e-07 -3.09973989833186e-07 -4.89120758915078e-08 1.21100758216326e-06 -3.44346151645095e-08 -1.08631530159626e-07 -5.05433421296729e-08 -5.82940383641209e-08 -4.51625062109772e-07
"R2031" 1.07354048967458e-08 -2.04014611370914e-08 6.01967471951194e-09 6.08918083525334e-08 1.18841288756387e-08 -6.70380260809056e-09 2.32905875821815e-08 -1.0608916935367e-09 1.32211080137385e-09 9.46184912128443e-10 9.83177400621671e-09 5.51889774353171e-09 1.63848690064085e-10 3.50518468485965e-10 2.2283118040524e-09 -3.35217964853298e-08 -9.02192701671701e-09 -9.71576865851175e-09 1.46147588157732e-08 -1.60715776233617e-08 9.71542822090336e-09 5.4080228399018e-08 -1.47772865347609e-08 -1.09200701999743e-07 -1.04171617147247e-08 -4.38092862207333e-09 2.58710044224509e-08 4.53257194405526e-08 -1.54892239500469e-08 -1.716170491131e-08 -1.16413438153125e-08 2.71212283639229e-10 4.1633648048109e-09 9.11083537412071e-09 -1.94138013382033e-07 3.39094192386632e-08 -9.46680836548265e-08 -1.0448259213499e-07 -3.65336531579704e-08 9.38061650561048e-08 -1.15683288890668e-07 -4.21290401251256e-08 -3.34864182153144e-08 -6.34583421854941e-08 4.09959064733824e-08 -3.8457099002576e-09 8.22967884158748e-09 1.67849332858734e-07 2.49457254649164e-08 -1.64341807341915e-08 -6.81379960747223e-09 1.46971378989465e-08 -7.96771570477959e-08 1.97000365801988e-08 -8.32976445500376e-07 -4.66715245293985e-08 4.84150994849979e-07 1.37682860223768e-07 -8.66890350744107e-11 -3.73732782973526e-08 -2.11915738076734e-08 9.80200615119999e-08 -3.44346151645093e-08 6.18785324032934e-07 1.03081646031886e-09 -6.98882337413107e-08 -5.67575353154472e-08 6.90173760014689e-08
"R2032" -4.4280362636478e-10 -9.54910264211882e-08 -1.09087736902601e-08 -6.95068052079664e-09 1.0478137310104e-08 6.62453614862373e-10 5.79978060565398e-09 -1.50996497325336e-08 8.92178666917137e-09 1.25107791735425e-08 9.00705847809371e-08 -4.97610763568594e-09 -1.20475305113617e-07 1.36970078929721e-08 -7.33472763189554e-09 -1.52244207986139e-08 1.11139129705312e-08 1.17690304309015e-09 -3.42537611579311e-08 4.4244085628177e-09 -1.05180009130904e-08 1.05936275883881e-08 1.48930953653173e-08 -2.32367411318595e-10 1.15595186062478e-07 -2.4364520893286e-08 5.76029850735413e-08 8.40789797346956e-09 -4.92254275414769e-09 -5.3984952933577e-09 -5.93924392913853e-08 1.32313251300601e-08 1.12500882896717e-08 -2.77970350172693e-08 2.7381364721687e-08 4.01255830567207e-08 2.90810511341525e-10 3.71679645472257e-09 4.00853366232499e-08 1.66346638971078e-08 -2.46725564726095e-08 -3.69516879456131e-08 -1.92145001934358e-08 3.17556262766745e-09 -1.70709677958546e-08 -1.78736147248272e-08 -7.22478078180573e-07 3.7305947928996e-08 -1.16369306219866e-08 2.30894002532664e-08 -5.16321896702534e-08 -6.44899796951367e-08 2.50400945022491e-07 1.46689006313977e-08 6.09753935084935e-09 -2.30542251316671e-08 -4.81665845575641e-09 7.75083781321247e-09 4.28846742684066e-07 -3.97168242358832e-07 -2.39105508123699e-08 4.96335782952203e-09 -1.08631530159627e-07 1.03081646031753e-09 5.3752071322046e-07 3.17225502568894e-08 3.4996069131096e-09 3.71925679576061e-08
"R2033" -1.28758185180542e-09 -2.57775900603817e-09 7.51533896938086e-09 1.18755747614109e-08 5.4108631580467e-08 7.27139692557534e-09 -2.22851646864887e-09 -1.53207592744352e-08 4.39124088939849e-08 -2.32982927860842e-09 2.43979312164412e-08 -5.12411424566157e-09 -8.12911234659121e-09 1.20203001504643e-08 -1.23384037059148e-08 -5.1717895298305e-09 7.33071800174484e-11 3.27545466806565e-09 -2.93562051266089e-09 -1.18389254731495e-08 -3.65366360688494e-10 2.06437754899086e-09 -4.78301273002898e-09 1.22800888741699e-08 -5.12422751710715e-09 -9.7086150485104e-09 -1.46640467105434e-08 -2.80788993729336e-08 -1.92845399439507e-08 1.53209197718266e-09 -1.51993377728063e-08 -2.31714122553218e-08 2.27634896886187e-11 1.48307951302569e-08 1.02669794569768e-07 -6.58076062527535e-09 -3.77989685410185e-09 1.10081983699619e-08 -2.25117010841588e-07 -8.76369008495899e-08 -1.93211340292553e-08 5.65514383381112e-08 -7.96089637324762e-08 6.61124029625813e-08 -2.52767431436181e-07 -8.73983525494706e-09 3.14972217573336e-08 -3.19004812828648e-07 1.39726470322749e-07 1.28283471076059e-08 6.19772477632408e-09 5.19114497435552e-09 7.80744280561734e-08 -8.70330437253771e-09 4.52611337261555e-08 7.05857956632291e-09 -5.04850540842589e-08 2.59487376961746e-08 6.71851076506371e-08 -3.73720754674054e-08 -9.70297062943998e-09 1.98012221462764e-08 -5.05433421296723e-08 -6.98882337413106e-08 3.17225502568892e-08 3.48758783143469e-07 5.37106799382204e-08 6.03568206565711e-08
"R2034" -3.07003217046723e-09 -1.74663024645142e-08 6.90803598851826e-09 1.56554960639223e-08 -4.10248711887952e-09 -5.97835381501769e-09 -1.18455632548586e-08 -2.65769780616526e-11 4.55643377888205e-08 9.43770395076746e-09 8.16439081171136e-10 -5.08418557191447e-09 -9.54177905444139e-09 1.15687839143047e-09 3.19445808071229e-09 -9.16148680765179e-09 -2.91868860233775e-09 2.49512023750596e-09 -4.65826379712288e-09 -3.29443417239186e-08 -7.2177218997137e-09 1.67186789970933e-08 9.6215177507619e-09 2.85094658034116e-08 1.11838372530887e-08 9.84656320598355e-09 -1.92231976223971e-08 -9.05761017113427e-09 -1.49822693280436e-09 -7.62258641072778e-10 -2.79771587449632e-09 -1.32360703561017e-09 -5.92835676585366e-10 4.3086123339379e-09 -1.31115203883618e-07 3.46192902958587e-08 -5.31984504640677e-08 -9.89116055302338e-09 8.46432556503137e-09 8.41034713242321e-08 9.56440532406721e-08 7.44934414680924e-08 -4.47742247030868e-08 -7.87284931417749e-08 6.6048106129082e-08 4.46129374579802e-08 -2.45371529302955e-08 -8.73451764311522e-08 -7.32099522143366e-08 4.29515973274163e-08 -1.36638485343472e-07 -4.75080437636652e-08 1.88104729671002e-07 2.71549855015151e-08 -2.90020737050032e-07 -6.07792915773842e-08 1.07615879133066e-07 -1.29176657096985e-07 -2.95283626924875e-08 -1.15994585710371e-08 8.20550850791162e-08 1.81776564502416e-07 -5.8294038364121e-08 -5.67575353154472e-08 3.49960691310996e-09 5.37106799382209e-08 3.36275509732571e-07 -1.59565178977481e-07
"R2035" 1.99134521503755e-08 -1.69783710575064e-08 1.58100273469603e-08 3.92800812518459e-08 3.5069461783902e-08 -2.85021770102346e-08 2.64366827756108e-09 -1.02026791496789e-08 -7.96791024177668e-09 1.9215655238993e-08 1.69214194505509e-08 7.25343973946729e-09 6.53268963240766e-08 -1.05636404530883e-08 3.66111704746124e-08 3.19899816972326e-08 3.55987848303158e-08 -7.35781188507936e-09 -8.6674862910875e-09 -2.32049799001694e-08 -2.47576986852368e-09 4.55026136121948e-08 -6.02898524979137e-09 -2.47050644672471e-08 5.71505674681793e-08 -3.81740396358162e-08 9.57852757905119e-08 -5.20830500852746e-08 -4.1376367349165e-09 1.47072608320095e-09 -4.21305268694571e-08 2.03679729824462e-08 5.74759784986053e-09 -4.3434544272807e-08 8.10366114229681e-08 -5.22744635384072e-08 -2.71655839445664e-08 -1.65953428590409e-09 -2.27014813002766e-07 -9.41945113624383e-09 -9.67939962336306e-08 8.12185246795162e-09 -3.62805532972331e-08 1.04329740209063e-08 -4.86229433161185e-07 6.77102749638369e-09 7.19603452676529e-08 1.93743677461771e-07 5.33391392591623e-09 -5.318617519414e-08 -5.73001919092981e-07 9.47409802332746e-08 -6.74658953151302e-08 -2.74647051070238e-08 5.31759248084381e-09 -9.07227292412694e-08 1.72927624076436e-07 9.456887375945e-08 -1.70876476463545e-07 1.30867557719778e-07 9.71849465271533e-08 1.56119805072253e-08 -4.51625062109771e-07 6.90173760014685e-08 3.71925679576058e-08 6.03568206565707e-08 -1.59565178977481e-07 1.21855937434582e-06
