# Supplementary material for: NODDI and Tensor-Based Microstructural Indices as Predictors of Functional Connectivity
Source: PLoS One. 2016 Apr 14;11(4):e0153404. doi: 10.1371/journal.pone.0153404 (PMC4831788; doi:10.1371/journal.pone.0153404)
Supplement: S1 Data — a) Functional connectivity matrices, both fMRI and EEG connectomes across all subjects, in the form of precision matrices and b) structural brain connectivity matrices across all subjects and microstructural indices. Columns and rows are named according to the corresponding brain region that represent. (ZIP) [file pone.0153404.s001.zip › DATA/EEG/35/precShr_EEG_wholeTS4_8.txt]

"C1001" "C1002" "C1003" "C1005" "C1006" "C1007" "C1008" "C1009" "C1010" "C1011" "C1012" "C1013" "C1014" "C1015" "C1016" "C1017" "C1018" "C1019" "C1020" "C1021" "C1022" "C1023" "C1024" "C1025" "C1026" "C1027" "C1028" "C1029" "C1030" "C1031" "C1032" "C1033" "C1034" "C1035" "C2001" "C2002" "C2003" "C2005" "C2006" "C2007" "C2008" "C2009" "C2010" "C2011" "C2012" "C2013" "C2014" "C2015" "C2016" "C2017" "C2018" "C2019" "C2020" "C2021" "C2022" "C2023" "C2024" "C2025" "C2026" "C2027" "C2028" "C2029" "C2030" "C2031" "C2032" "C2033" "C2034" "C2035"
"R1001" 2.14082162458753e-08 -1.41357017175877e-09 -2.87261728961933e-09 3.95675433883570e-09 5.14740624561479e-10 -1.76540591231932e-08 5.14677031109056e-09 1.03938318132976e-08 4.68792663284938e-09 -9.78156673883001e-09 -1.25305241420204e-09 9.45464617842195e-10 -2.37144014941377e-09 -1.39284934772893e-08 6.59533844856414e-09 7.14576142276798e-10 -1.13965532356451e-09 4.52152631578638e-10 -2.07612744404368e-09 2.34192334941676e-09 7.93107563952692e-09 1.0161024289759e-09 1.13195267135604e-09 -8.98328863633837e-09 5.69259261276147e-10 5.39028265294461e-10 4.43829892877524e-09 -6.82574112697209e-09 6.05793385484784e-09 -1.16569336854223e-08 2.16870947608425e-10 1.49737169601967e-09 -5.70952421599181e-09 9.0095793568637e-10 8.24472712958429e-10 6.21927312423658e-10 4.63024293403079e-10 3.45700811357127e-09 -1.32750328799431e-10 -2.96658644413511e-09 5.81160069896361e-10 -3.42990405444867e-10 -1.16943423448298e-11 3.71540325313148e-09 4.49612399201589e-10 -8.24053428834739e-10 8.2167886935028e-10 1.01428244544264e-09 2.67355193273091e-10 -2.58194663394023e-09 -5.40253352517891e-10 4.40051042111631e-10 -1.68885805915563e-09 -3.75394473417378e-09 1.56120804731523e-09 2.01298304082437e-09 1.05348990363841e-09 -2.5849027737423e-09 3.31661481726826e-10 1.42264133140326e-09 -3.93776776819805e-09 1.79884076634998e-09 -2.2214248871879e-09 -2.69959390705519e-09 -3.40958169673833e-10 -1.18906277600571e-10 -7.08582010679917e-10 1.31230543163122e-09
"R1002" -1.41357017175833e-09 5.44660520699716e-08 1.24617303814908e-08 1.31370060540383e-09 -1.97873011201295e-09 1.94395699379237e-09 1.19925228547549e-09 3.30692112351743e-09 5.83840016253809e-09 -6.77527406329456e-10 4.75437660498801e-09 1.21033583088007e-09 1.08608429728913e-08 -2.99721140548773e-09 -1.07053775697348e-09 6.79001102954969e-09 -2.09536933301617e-09 -1.86046675190245e-09 4.54016711307414e-09 -1.62639034475079e-09 -6.7523074064929e-09 1.99472626439778e-09 6.00253909270038e-09 -5.75164835109336e-09 -7.75438959206289e-09 -1.2748941697658e-08 -8.50323246313258e-08 -6.93287373680963e-10 4.5253463234519e-09 9.99125273893758e-10 1.1239613109495e-08 -5.84207758011103e-10 -5.30600535669002e-10 -5.69140561116095e-09 -1.69542929235419e-09 -3.27684823439036e-08 -3.01507520739599e-10 3.806844980552e-10 -2.47872680732617e-09 1.89305782109137e-09 5.0989717104079e-09 -2.99806920106097e-09 -6.3910156014232e-09 2.41669823740673e-09 4.75542370429083e-09 -9.98248745144187e-10 -7.53212393021556e-09 1.72260626909596e-09 2.11263771913214e-09 -4.48865257343266e-09 7.17296069575638e-09 -4.00401083079966e-11 -3.408693749196e-09 5.4438394855591e-10 9.15190492746604e-09 6.55923839886599e-09 -1.45955010685771e-08 3.07813684858674e-09 -7.7452856803562e-09 -4.81379206156769e-09 5.53959276722927e-08 -1.65954465202956e-10 1.09266787672858e-09 -1.22681824993882e-09 3.14349435352714e-09 7.89620597399885e-10 -3.76120263371945e-09 -4.74185828766004e-09
"R1003" -2.87261728961937e-09 1.24617303814899e-08 5.62303777482383e-08 -4.409906800973e-10 -1.92688118854272e-09 2.69935806913351e-09 7.18203929242475e-09 -1.5520134978102e-09 -3.22065496092831e-09 -2.94996069487018e-10 4.10150919523172e-09 -2.86887372092992e-09 -5.83135784703729e-09 4.12147117080885e-09 7.99026762458791e-10 -8.7112887765319e-10 3.14305829677672e-09 -5.35181632832745e-10 3.48397990164069e-10 -1.28102454188897e-09 1.32376574092508e-08 3.16774276216247e-09 -3.58177165758431e-08 4.28219648980069e-09 4.5448524466734e-09 -1.28178182620506e-08 -4.54326508266054e-08 -7.50060145386027e-09 -6.74154418367717e-09 -2.00973726624882e-09 9.09725769738605e-09 7.50537161167936e-10 1.6777574302e-09 4.2309488908341e-09 1.78218671059981e-09 -5.54695782436099e-09 -4.28431523060669e-09 -1.25359226531807e-09 -1.20221651687678e-09 -1.11008254291974e-09 6.00195483948941e-10 2.16789078498034e-09 -5.54765313516127e-10 -3.71614286014585e-09 6.186358174192e-10 4.1357256511489e-09 1.4468023878579e-09 -4.28709007605689e-09 -1.76154055225549e-10 -5.95703600891776e-09 5.17897766647551e-10 3.97534566831495e-12 -2.4387502435231e-09 3.07242782402295e-10 3.52969275316116e-09 7.50281690463866e-09 -2.46911489821044e-09 -9.24121004136589e-11 -3.84120973447935e-09 -3.8204091878691e-09 1.32177423494965e-08 1.43808972414008e-09 5.21138077857264e-09 -9.43052407449312e-10 7.76715392857088e-10 3.96742492277443e-10 -2.33623103089857e-09 -5.11219052186222e-10
"R1005" 3.95675433883557e-09 1.31370060540289e-09 -4.4099068009673e-10 3.04872456934844e-07 1.182274125011e-09 -9.81613375804152e-09 -4.08588019582975e-08 5.07726681302218e-09 1.39473198406891e-08 1.99667976878131e-08 4.72146117601846e-09 1.53389492985906e-08 -1.22420092114779e-09 -4.46518203468305e-09 -4.70692698215446e-09 -1.05561452489833e-08 2.90159515190703e-09 1.74807654478077e-09 -2.08107898669376e-09 -1.5970043515046e-07 -4.92039389124856e-09 9.3682506673237e-09 3.3460927953601e-09 -7.04735696859328e-08 3.51534231239539e-09 -1.25332388224954e-08 -2.65350835174251e-09 4.27454878994318e-08 9.23452275611302e-09 -8.88621374922441e-09 2.6812137839245e-09 -6.02234969577721e-09 -4.5170531661847e-09 -1.23981942941925e-09 -9.5772593762848e-09 2.87511878379649e-09 -7.60788042829631e-09 -1.43988585174077e-08 1.40413985070054e-09 9.20871788155306e-09 -5.612780253134e-09 -7.39263139897457e-10 -3.08476400844319e-09 -1.61907380228025e-08 6.51802773740815e-09 3.40271298186143e-08 -2.84326214238979e-09 5.53095864429801e-09 -2.03892942265922e-09 3.23492863097054e-09 -1.77336937507908e-09 1.76395779427448e-09 -4.30601131641175e-10 -5.18225970657529e-08 -9.40161965910827e-09 -1.10383906317318e-08 2.25325047215109e-08 2.33295188768597e-08 -2.81011331389623e-09 -1.40028769965457e-08 4.67249511178786e-09 -2.96774751130125e-08 2.45540792898596e-09 1.09797800324605e-08 -1.11670006392586e-08 -4.71657464717952e-09 -1.48240173417384e-09 -2.85085649524429e-09
"R1006" 5.14740624561059e-10 -1.97873011201318e-09 -1.92688118854268e-09 1.18227412501028e-09 2.09909091589672e-08 -5.56555892559641e-09 -1.0045397101353e-08 7.31518265547286e-09 -1.27935950584787e-08 -1.49170249612161e-09 -1.32862619633355e-08 9.70626404445882e-09 3.16706892835844e-09 -2.31054352954355e-09 -7.87313865504871e-09 -1.41927669711689e-09 -4.90557776744439e-09 6.57455656166132e-09 -1.01263042689862e-08 -6.06542765635381e-09 -2.4667805840572e-09 2.70338378689864e-09 1.84336304078255e-09 9.11319041987155e-09 -2.66392619852385e-09 7.66506029144764e-09 3.99557290380655e-09 1.8922660612955e-09 5.69366864700527e-09 6.1988803653705e-09 -6.03481955377425e-10 -1.22400420792873e-08 -3.13122002336036e-09 6.03610694833602e-09 1.39697287745837e-09 1.31952104004422e-09 1.74078181397898e-09 -2.73539719415037e-11 -5.72958640226816e-10 -4.59114916307302e-09 -1.43727260700340e-09 -2.22482986284678e-09 -1.58688493270437e-09 6.13107891963489e-09 -2.91303215375136e-09 -2.64346775404831e-09 5.30754866668813e-09 2.62461809850967e-09 1.7810544808717e-09 2.12437061564853e-09 -3.54415296830983e-10 3.68608475121348e-10 -2.48866276516411e-10 4.95800698782894e-10 1.98698936554556e-09 -8.78467775948979e-10 -2.85895526787589e-09 3.67937224157552e-09 1.61994837990346e-09 -5.48916308331594e-10 -3.1083722581997e-09 -6.94844294631282e-10 -2.63585492002693e-09 -1.02879923592532e-09 -3.46577972016519e-10 2.56403261490026e-09 -4.57196419816874e-10 7.20463333642371e-10
"R1007" -1.76540591231923e-08 1.94395699379287e-09 2.69935806913259e-09 -9.81613375804076e-09 -5.56555892559626e-09 1.32074121052419e-07 -5.56647061468239e-09 -1.10936368405592e-07 -1.4202947652371e-08 -2.21368681481346e-08 -2.11766150333062e-09 -2.46640052486147e-08 2.66009951671257e-09 6.94246344537486e-08 -4.18873079658856e-08 4.05057894291392e-09 -1.97398482633185e-09 -2.41951046546335e-09 3.87275381729531e-09 2.65106991747288e-08 2.10742374700294e-09 -4.61173486655091e-09 -8.93406854029658e-10 2.40011290087232e-08 -3.4112187762514e-09 -1.74063322296392e-10 8.10598509817856e-09 -2.05679054195799e-08 -1.76903770518478e-08 2.25496117579639e-08 3.74208116749323e-10 2.44124812574185e-09 -7.75222661182527e-09 9.565861658046e-09 -2.21464264904464e-09 -1.9746972170919e-09 1.4323636428864e-09 1.68120517842695e-09 2.04151400341469e-09 7.45585863847843e-09 1.06860442289834e-09 -9.21871359105933e-09 5.89109800687263e-09 -9.32421829576165e-09 -2.24309222579791e-09 -3.05396916089141e-09 -1.9690893363407e-10 8.1495207498158e-09 3.96145414327983e-09 -2.93663250503423e-09 1.73617728631425e-09 5.03686869972899e-10 -5.88509803530945e-10 -2.7351028185143e-09 2.49616625717962e-09 4.88106503490579e-09 -5.07838942596914e-09 1.09869406386372e-09 3.54313866946253e-09 -6.39193848000373e-10 -8.12178670921559e-09 7.38299128651629e-10 -8.61064449895905e-09 -6.50089048281499e-10 2.14555770779783e-09 1.77260087910586e-09 9.43053731820039e-10 4.45711271336061e-11
"R1008" 5.1467703110893e-09 1.19925228547376e-09 7.18203929242616e-09 -4.0858801958296e-08 -1.00453971013531e-08 -5.56647061468035e-09 2.14256436789294e-07 -1.4195060700448e-08 -3.12823101642932e-09 -1.69784368166739e-08 9.14770191383244e-10 -3.49438597497693e-08 -9.88168630911933e-09 1.01811577314346e-08 1.18251109118127e-08 3.24805552966835e-09 6.03985813952584e-09 -2.52090924141446e-09 2.89429097796336e-09 3.3246375324413e-08 3.62221672186227e-08 6.40703668424559e-09 -2.92822783573797e-08 -2.39710895436558e-09 7.90161625423994e-09 -7.10544059581515e-09 -2.09538501360004e-09 -8.12720873157646e-08 -1.3830171441927e-08 -6.75720166301938e-08 3.5117558829292e-10 9.32886665150140e-09 7.27126938222216e-09 3.82622243765431e-09 2.17795076878631e-09 -2.97183831431987e-10 -1.51065834437692e-09 1.80943478510311e-08 -1.48788806498978e-09 -1.70734369894922e-08 2.79893025672945e-09 -8.30895095918328e-10 3.13406936913708e-08 6.91982297683441e-09 -3.73114230771987e-09 2.0593346724275e-08 6.29959648074839e-09 -3.29033296354408e-09 6.09950824767889e-09 -1.11986682782731e-08 -1.54344519249176e-09 5.05296547240699e-10 -5.11870441600542e-09 -8.09588591396519e-09 1.0902440238812e-08 -4.17442373941337e-09 5.30668957144744e-10 -3.55606427366208e-08 -4.69862035697677e-09 1.45728313983993e-08 -3.07186931997899e-10 1.67894736757174e-08 -3.52550231862639e-09 -6.69199993597164e-09 -6.83547849601208e-10 6.18880935083865e-09 -2.21049677384129e-09 3.08880620600057e-09
"R1009" 1.03938318132971e-08 3.3069211235168e-09 -1.5520134978098e-09 5.07726681302298e-09 7.3151826554729e-09 -1.1093636840559e-07 -1.41950607004479e-08 2.34780985823304e-07 -8.43015316426042e-09 -8.71272565441561e-09 6.62959561906044e-09 3.90898684766303e-08 3.85884767525521e-09 -1.65489739880532e-07 1.13010937884798e-08 -4.3984655400725e-09 8.56161627832414e-09 7.1396865119641e-09 -2.25470643573465e-08 -2.47979637038151e-08 -6.6126457397194e-09 1.26249475394433e-08 8.70117764647442e-10 -8.25927772174388e-09 8.86723069539e-10 4.62833912715133e-09 -1.94874630571023e-08 1.63141229708977e-08 5.94296484187638e-08 -7.38301677588241e-09 -5.65400128588447e-09 -2.09867222274074e-08 2.88629008165612e-09 -1.24844003358767e-08 5.17056211969776e-09 7.84483829463921e-10 -5.93686016396223e-09 -1.29193897038131e-08 2.20093748451347e-09 -2.42073924509479e-11 -6.46687711533065e-09 5.24383500215859e-09 1.34666336100292e-10 7.31380757506824e-10 2.32339504778388e-09 -6.45630808266456e-09 -1.7660775671213e-09 -1.01334775409004e-10 -4.85453042182238e-09 -6.69049929877203e-10 1.13395403486477e-09 -4.34050722970653e-09 7.58150373654404e-09 9.17441686743566e-09 -1.04725863748097e-08 -3.03657337082767e-09 8.00846224631069e-09 3.72903247603635e-09 -3.43674658826435e-09 -4.45048152066903e-10 7.24891261636249e-09 -3.04153206051441e-09 -3.15524423403815e-10 1.40770835048311e-09 8.82220974775287e-10 -1.65392506579595e-09 8.18630145271259e-11 -2.79599046887325e-09
"R1010" 4.68792663284921e-09 5.83840016253774e-09 -3.22065496092894e-09 1.39473198406885e-08 -1.27935950584788e-08 -1.42029476523708e-08 -3.12823101642945e-09 -8.43015316426092e-09 1.85164334909942e-07 1.06849295383508e-08 1.18105074416638e-08 -3.22257605806202e-08 1.54947274730346e-09 7.91673857682435e-09 1.35756523033066e-08 -1.16561412444625e-08 2.86570749954669e-09 -4.98512096409520e-09 1.00114243361447e-08 8.8567427357905e-09 -1.30559456371429e-09 -4.08561369632873e-08 7.15943335431072e-09 -1.4845985044706e-07 6.55229776740282e-10 -2.07431045171618e-09 -3.54825056843681e-09 5.87668572479449e-08 -8.39117253379731e-09 -3.01227546652759e-08 -8.2656634050328e-12 3.83485265044923e-09 8.72229894387898e-09 -1.04694911465158e-08 5.90588157824713e-09 -6.96205077968693e-09 2.72009870137498e-09 2.55905470253654e-08 -2.2463084958408e-10 2.1928653085849e-08 -3.03589826515099e-09 -3.38091903313981e-09 -1.05894699603966e-07 -3.88274348924012e-08 4.57446518340962e-09 3.61373072912531e-08 -6.67822653289053e-09 -9.67010554867266e-09 9.83851323418955e-10 1.9751929744872e-08 2.45499778781039e-10 -2.56707421998418e-09 -7.19279358538102e-09 -1.86553973354867e-08 6.20360586536773e-09 2.62938970330732e-08 -5.07557945719766e-09 2.63984448386054e-08 -8.57975402641306e-10 8.43969702854101e-09 -6.20035005193833e-09 2.56377934351727e-09 9.13585774797847e-09 3.66938847370804e-09 -1.15705803670947e-09 -5.11417902314211e-09 -1.39532321312038e-09 -9.51788014236374e-10
"R1011" -9.78156673883224e-09 -6.77527406328774e-10 -2.94996069489962e-10 1.99667976878152e-08 -1.49170249612143e-09 -2.21368681481355e-08 -1.69784368166767e-08 -8.71272565441403e-09 1.06849295383516e-08 1.56143492532219e-07 -1.80649218473668e-10 -7.95314012720756e-09 3.71806376233723e-09 6.86029420195998e-09 1.32983110555312e-08 -6.50408599969618e-09 1.78153422928295e-09 3.48379041949347e-09 -1.04113426856872e-09 -4.7425557053437e-08 -5.17999100595357e-09 3.8874375256873e-09 -4.91461682157485e-10 3.57488325631756e-09 -2.02752821706059e-09 -3.57023778534159e-09 -6.86948426528290e-09 -2.68498973087995e-09 -2.63245292495054e-09 -3.18561761391364e-09 4.839139697643e-09 1.66059812854326e-09 5.96227225769373e-09 -3.99698681413631e-09 -2.82388019157375e-09 2.46540947408125e-09 4.68203349166941e-09 3.5557001198896e-09 -9.81334698447585e-10 6.75479869540562e-09 2.18520385186756e-09 1.14139529032732e-09 -1.7551102131198e-08 -3.60861113490122e-08 3.11107251909535e-09 2.65675982595672e-08 -3.84533922771702e-09 -4.92322510354017e-09 -3.24823215292147e-09 4.27267756021402e-09 -3.45439016701296e-09 -8.09617349376878e-10 4.80471658575758e-09 -7.3824788920312e-09 -9.45792196741397e-09 -1.59355187098078e-09 -3.1897421421318e-09 4.78928668001981e-09 8.42974164838834e-10 -1.44796421445811e-08 3.67087694376098e-09 -2.44132679729547e-09 1.0394387356975e-08 4.15838456690705e-10 -2.75556599902458e-09 -3.66762607547344e-09 3.01041235955452e-09 -8.43190180632321e-10
"R1012" -1.253052414202e-09 4.7543766049878e-09 4.10150919523175e-09 4.72146117601711e-09 -1.32862619633343e-08 -2.1176615033309e-09 9.14770191383991e-10 6.62959561906049e-09 1.18105074416638e-08 -1.80649218474201e-10 4.75021805571296e-08 3.01504725046688e-10 -1.75316471984691e-08 -7.64926235524835e-10 3.93049929478433e-09 -1.25110245230669e-09 6.15126718467907e-09 -1.45426864907514e-08 8.91182766595704e-09 -3.50737616247484e-09 1.08790536381759e-09 -2.37767088685619e-09 -2.08647415987616e-09 -1.09197910796108e-08 8.83384044507851e-09 -2.12910465569512e-08 -1.67844443263786e-08 9.0875776915075e-09 1.28313239551521e-10 -5.83188033267702e-09 7.83211115401548e-09 -2.25979800406824e-09 2.25575137936867e-09 -6.35771146412921e-09 -9.81729644324195e-10 -2.82630892615648e-09 -4.28731171829163e-09 -1.67493476419149e-09 -4.75708674429164e-09 -1.70292592151444e-10 -6.76381236631348e-11 7.92282332416313e-09 -3.88199021838073e-09 -8.04560246191177e-10 -3.55988770859668e-10 1.23039497731966e-09 -1.21582939902124e-08 -9.87888193733081e-09 1.42752428567247e-09 2.66669935725538e-11 -1.29606819973287e-09 -9.84043791969365e-11 -3.83033750671549e-10 -1.4404697998458e-09 -2.16669416388103e-10 2.50845839255658e-09 1.25808496246855e-09 1.22366904096139e-09 -4.83053724080485e-09 7.98228132298739e-09 1.10260223874341e-08 -3.51944702910484e-09 4.05422801274309e-09 5.02991782054187e-09 1.69036084552923e-09 1.4360664722312e-09 -1.72413692182212e-09 2.36546513192006e-09
"R1013" 9.45464617841882e-10 1.21033583088015e-09 -2.86887372092966e-09 1.53389492985952e-08 9.70626404445837e-09 -2.46640052486145e-08 -3.49438597497699e-08 3.908986847663e-08 -3.22257605806202e-08 -7.95314012720646e-09 3.01504725046996e-10 4.50331380879436e-08 -3.45289812808155e-10 -2.76421641418613e-08 -4.94689296240765e-09 -1.24532359501127e-09 1.30660770241e-09 2.6409145583407e-09 -7.34715079906497e-09 -2.7687592345174e-08 -7.17992815660717e-09 1.17420907172419e-08 7.47349699038719e-09 6.37266824743661e-09 -2.95115301275219e-10 -7.62716187369889e-10 -3.89196101053435e-09 1.56869821460636e-08 1.72256967913232e-08 1.2448239956273e-08 9.77823018234655e-10 -8.0828923715531e-09 -5.7975963115978e-09 -1.37913972436993e-09 5.33497513442866e-10 -7.92445399724129e-11 -2.99680840792881e-09 -1.43974846456836e-08 2.97721917408179e-09 3.2172905708059e-10 -3.02932775099636e-09 6.57018131857662e-10 1.39073010359139e-08 2.55297481638763e-08 6.43470852996786e-10 -3.0043650078491e-08 3.66458291358378e-10 6.57764961511729e-09 -4.72533010540336e-09 -2.19696125203359e-09 4.9095114420809e-10 -3.73342381835021e-10 3.41244010889694e-09 9.96210867742301e-09 -3.34348296795893e-09 -7.43408458701558e-09 4.39856725251825e-09 9.56554097293725e-09 -2.12210196576102e-09 -5.38065919628449e-10 9.76999910870565e-09 -5.71577419211975e-09 -2.22094743555114e-09 7.62851735260921e-10 -7.54377359608029e-12 -2.41953792791382e-09 -1.31899061991113e-10 -3.46576080254251e-09
"R1014" -2.3714401494143e-09 1.08608429728917e-08 -5.83135784703793e-09 -1.22420092114741e-09 3.16706892835845e-09 2.660099516713e-09 -9.88168630911992e-09 3.85884767525491e-09 1.54947274730313e-09 3.71806376233766e-09 -1.75316471984696e-08 -3.45289812809e-10 1.04219172128809e-07 -1.19159944189698e-09 -2.43188384672002e-09 -2.81881332184177e-09 1.63973561494607e-09 4.48865348307423e-09 -3.6350701703097e-10 3.47951175499691e-10 -8.11044634325003e-09 4.45901266282316e-09 1.4761082064869e-08 1.18452675692276e-09 -5.80829137230654e-08 1.75699478783753e-08 -1.20197561367265e-08 3.14514314151363e-09 3.49459187535133e-09 1.81619897590872e-09 -2.72174262795866e-08 -2.07955782827278e-09 5.1688498249484e-09 -1.21869286397205e-08 3.19639120333538e-09 -7.96653867834716e-09 -4.99910378276035e-09 -1.17838638842956e-09 5.55432314789219e-09 1.04927154372689e-08 -1.05681834205254e-08 -2.11163398483304e-08 -1.19810740887772e-08 -4.54772328914696e-09 1.23008975396023e-08 -2.17245558278058e-09 -4.92609168189942e-08 2.20826063274272e-08 -3.03168675220421e-09 5.36271667405912e-10 1.15214192027265e-08 -6.04653453392306e-10 -4.36757514958392e-09 1.52906044823155e-09 -1.19804606433285e-08 -7.02459997330546e-10 5.96432900014432e-09 9.71808960982006e-09 2.15212444335265e-08 -1.95545702590068e-08 9.74840900759858e-09 2.44256380464045e-09 -1.18025178349294e-08 4.66699656080376e-09 1.39279672233332e-08 -5.6525661061723e-09 2.34492338942295e-10 -5.46470276686872e-09
"R1015" -1.39284934772888e-08 -2.99721140548757e-09 4.12147117080922e-09 -4.46518203468031e-09 -2.31054352954372e-09 6.94246344537516e-08 1.01811577314344e-08 -1.65489739880529e-07 7.9167385768244e-09 6.86029420196082e-09 -7.64926235525561e-10 -2.76421641418617e-08 -1.19159944189686e-09 1.78888285900612e-07 -9.90865475332398e-09 2.06903226482449e-09 -6.53971090229599e-09 -3.6007667376531e-09 2.7575346997952e-08 1.54293043531648e-08 1.67209137788342e-08 -1.14133739839909e-08 -1.26528831039118e-08 5.82338477232097e-09 -9.26953413276498e-10 -1.80172384073808e-08 1.11262323443439e-08 -1.00223350190149e-08 -9.62717642933424e-08 4.98664279726107e-09 7.0734848670235e-09 9.99234447003641e-09 6.22387496823851e-09 2.03874734778639e-08 -3.20406963439551e-09 -1.05479336660045e-09 5.43451420845634e-09 7.34913044573792e-09 -2.6066448099701e-09 -1.44688942013758e-09 4.15526498072645e-09 -4.71916673214083e-09 1.58188458535599e-09 3.3622137423047e-10 -2.98554890679749e-09 7.17311013689637e-09 8.80723915723232e-11 -7.17689298597065e-09 5.65091352984666e-09 2.3855437184027e-09 -1.83533189653193e-09 3.00410792716574e-09 -4.58674746328144e-09 -5.93574396232374e-09 6.68879707383891e-09 7.85249149018122e-10 -5.78527461135555e-09 -4.51118699939483e-09 1.4486315448589e-09 1.04017334058662e-09 -3.052163790425e-09 1.52630082880261e-09 5.94701388666419e-09 9.33546212999816e-10 -4.79285175230429e-09 2.65390466608344e-09 -5.97803556186878e-10 1.88084244098235e-09
"R1016" 6.5953384485644e-09 -1.07053775697393e-09 7.99026762458699e-10 -4.70692698215384e-09 -7.87313865504874e-09 -4.18873079658841e-08 1.18251109118133e-08 1.13010937884795e-08 1.35756523033069e-08 1.3298311055532e-08 3.93049929478401e-09 -4.94689296240758e-09 -2.43188384672035e-09 -9.90865475332332e-09 3.58017859229377e-08 5.04393911419169e-10 -2.48236911792956e-09 -2.73284858265542e-09 9.26481231245989e-09 1.13340256610389e-09 1.98434432741251e-09 -2.53767890154577e-09 1.38788739554863e-09 -8.76117497284325e-09 1.39023666373919e-09 -1.09829902007551e-10 -5.74344825549323e-09 1.06208815550417e-09 -3.79256380079844e-10 -1.12891383059383e-08 3.139816212879e-10 7.84518805289265e-09 3.56943030334839e-09 -8.43997485156286e-09 -1.14235148941149e-10 1.0972831110817e-09 1.15905389719739e-09 2.72987336120642e-09 -8.02792591700717e-09 -3.58614840766236e-09 -4.95504852178286e-10 1.13820043178925e-08 -5.8378111352301e-09 2.0168168291704e-09 1.37515912312234e-09 2.85349889109395e-09 -1.10828917116757e-10 -9.84772543272605e-09 -1.16795950434356e-09 6.72891218641478e-10 -4.54948827584505e-09 6.20980376089828e-10 4.8285673697584e-10 -8.08713562848153e-10 2.57558842198153e-10 -5.45639060357961e-10 9.72017341698723e-10 -3.34943978555695e-10 -1.12280317425437e-09 -2.65831390686710e-09 7.49478993774545e-10 1.17180450099575e-09 9.64451420991501e-09 4.44451720796541e-10 -8.97092786770317e-10 -1.30670584375025e-09 -1.37448483971676e-09 4.23886466867335e-09
"R1017" 7.14576142277418e-10 6.79001102954926e-09 -8.71128877654646e-10 -1.05561452489834e-08 -1.41927669711673e-09 4.05057894291365e-09 3.24805552967146e-09 -4.39846554007298e-09 -1.16561412444628e-08 -6.50408599969515e-09 -1.25110245230662e-09 -1.24532359501198e-09 -2.81881332184158e-09 2.0690322648241e-09 5.04393911418812e-10 6.25522131129395e-08 -3.61260929836706e-09 -1.4125009133415e-09 8.97698125132149e-10 1.47559248001544e-08 -1.35229275209056e-08 -2.98546777838284e-08 1.87887193922957e-08 -1.17946831797934e-08 1.44431092301795e-09 2.50118364871487e-09 -2.11887091028006e-09 -1.2603740534354e-08 6.1556047895136e-09 3.34460914535286e-09 -7.21816776494919e-10 4.12708006495621e-10 -4.09147174207153e-09 -3.18523486037602e-09 -7.37073502550654e-10 -3.01903351428113e-09 4.53240622303521e-09 -2.83782128351009e-09 1.1213899957745e-09 -1.43268548421005e-09 1.8824238591928e-09 1.1629809912789e-09 4.00295638346728e-08 8.91899660759089e-09 -1.07718472788297e-10 -1.19062867245575e-08 2.58446819408483e-09 7.21854035111926e-11 -2.13536172340866e-09 -2.28866620310162e-08 -7.51572232217224e-09 4.35898471018078e-10 -1.20630469250364e-09 8.94895662053169e-09 3.99711380548636e-09 -6.19629876460881e-09 -1.32925094393327e-09 -2.43665098509804e-08 -1.52132417063952e-09 6.44468218591098e-09 -1.37858135308445e-09 1.27643069332217e-09 2.06622892777377e-09 -3.22540498063931e-09 -1.54865261872106e-10 -1.78643937065302e-09 -4.87530185090776e-10 2.64258935005641e-09
"R1018" -1.13965532356473e-09 -2.09536933301605e-09 3.14305829677414e-09 2.90159515190804e-09 -4.90557776744452e-09 -1.97398482633207e-09 6.03985813952398e-09 8.56161627832419e-09 2.8657074995464e-09 1.7815342292838e-09 6.15126718467936e-09 1.30660770241018e-09 1.63973561494502e-09 -6.53971090229683e-09 -2.48236911792974e-09 -3.61260929836647e-09 5.15575741353461e-08 3.22027106727306e-09 -9.13874147448377e-09 -2.11579316988997e-09 2.106750423035e-08 -5.07869962163926e-10 -3.57499850795563e-08 -1.84814366862675e-09 1.31879712205715e-09 -3.82898419092622e-08 5.89361513760544e-09 4.59627108525468e-10 -1.25068249654203e-09 -8.15821624775453e-09 7.49176678289208e-09 1.3954285022754e-09 7.87833962899108e-09 -5.73814511846575e-09 3.42771728876196e-10 8.05482461351573e-10 -7.2786277340575e-10 -9.53580636010453e-10 -1.32848944445429e-09 1.71609564749606e-09 -2.61470956570328e-09 -1.59184247519363e-09 5.15361255164091e-10 6.70922746533493e-10 3.32967517267897e-09 -1.5948838983274e-09 -4.92667988091927e-09 2.939584890539e-09 9.44337049970664e-10 1.23764488849219e-09 2.83314435037252e-09 -8.86607064027038e-10 -7.56917766183807e-09 1.04652625189592e-09 -1.2057437885916e-09 -1.56102717794435e-09 1.32422931302397e-09 1.33774361967885e-10 -1.64499959617164e-09 4.13382235658659e-09 2.48738574825799e-10 -3.97191978964254e-10 -3.20450036882254e-09 1.13952248230502e-09 1.07740264223176e-09 4.89240367979851e-10 -6.52875128201041e-10 6.55408254066116e-10
"R1019" 4.52152631578577e-10 -1.86046675190228e-09 -5.3518163283284e-10 1.74807654478168e-09 6.5745565616608e-09 -2.4195104654635e-09 -2.520909241413e-09 7.13968651196355e-09 -4.98512096409548e-09 3.4837904194928e-09 -1.45426864907509e-08 2.64091455834053e-09 4.48865348307423e-09 -3.60076673765302e-09 -2.73284858265557e-09 -1.41250091334127e-09 3.22027106727409e-09 1.93014535802267e-08 -2.14378148943394e-08 -2.90057780411434e-09 4.41043484489955e-09 7.49056988646765e-10 -3.13111505281868e-09 4.33663274202086e-09 -3.69674973102627e-09 -8.52094745399697e-10 -1.94782330452641e-09 -1.30968256817189e-09 1.1814680517798e-09 6.9170740785279e-10 -2.02010292412142e-09 -5.20995886206826e-09 -7.75867669396913e-10 5.54631307140699e-09 -7.15986782181694e-11 1.76299419191528e-09 -4.60889786307681e-10 -6.06375173313276e-10 6.94528449874226e-10 1.42273145793839e-09 1.80964817798412e-10 -4.21384469256017e-09 1.02639779577179e-09 -2.58619143788314e-11 1.58175783327853e-09 -1.07002757029999e-09 2.45283867949179e-09 6.74335651643845e-09 -3.36188503749815e-10 1.90553312236565e-09 2.96306890274038e-09 -1.5846909745221e-09 -6.44781880915099e-10 6.4455747046601e-10 1.87828829770446e-09 -7.11298687010204e-10 -7.53753758115673e-10 3.04873495835464e-10 1.24597671903731e-09 -3.9570502967562e-09 1.51780107549359e-09 9.24652071924587e-10 -4.42015215597516e-09 -8.77635521154215e-10 1.32875954855251e-09 -3.58356216490752e-11 8.13933552095963e-11 -1.77897330366289e-09
"R1020" -2.07612744404418e-09 4.54016711307403e-09 3.48397990164591e-10 -2.08107898669348e-09 -1.01263042689851e-08 3.87275381729402e-09 2.89429097796322e-09 -2.25470643573481e-08 1.00114243361452e-08 -1.04113426856853e-09 8.91182766595745e-09 -7.34715079906546e-09 -3.63507017030915e-10 2.75753469979534e-08 9.26481231245976e-09 8.97698125131525e-10 -9.13874147448578e-09 -2.1437814894337e-08 7.2254181776883e-08 5.23477237525426e-09 -8.24637073460013e-09 -4.38336035528672e-09 1.03351841947703e-08 -7.26030130857241e-09 6.17589625836441e-09 -2.62001510944707e-08 -1.13907511739197e-08 3.7460061201365e-09 -3.01214151574999e-08 -7.32624135013061e-11 5.26459272079616e-09 1.21251478424177e-08 8.54644353900229e-09 -1.51631200920034e-08 -1.22034927790762e-09 3.98412424316744e-11 -7.33895428721275e-10 4.54140911617041e-09 -1.95693793320757e-09 -2.38189447946252e-10 -7.05225466812554e-10 2.14608660971638e-09 -5.10647517064807e-09 4.89177663814216e-10 -2.69906812978986e-09 3.22867694131959e-09 -3.8619361986635e-10 -7.08173487626202e-09 3.98717446919777e-10 6.61694385104425e-10 -4.99051192849142e-09 1.38601016908152e-09 3.84347061138888e-10 -4.75811064897242e-09 1.70313059888346e-09 1.50982823428942e-09 1.52906673024624e-09 2.32239534347022e-09 -2.9153843794883e-09 5.02359331918809e-09 -7.37728754632391e-10 -2.15868980894964e-09 2.17992396957194e-09 1.485256792717e-09 -4.25328381562907e-09 1.64968568835294e-09 -8.85883598117307e-10 3.91939443698129e-09
"R1021" 2.34192334941628e-09 -1.62639034475062e-09 -1.28102454189085e-09 -1.59700435150463e-07 -6.06542765635382e-09 2.65106991747295e-08 3.32463753244124e-08 -2.47979637038145e-08 8.85674273579094e-09 -4.74255570534358e-08 -3.50737616247531e-09 -2.76875923451739e-08 3.47951175499255e-10 1.54293043531648e-08 1.13340256610441e-09 1.4755924800153e-08 -2.11579316988964e-09 -2.90057780411483e-09 5.23477237525425e-09 1.47258824562856e-07 1.40080997676909e-09 -9.38574222095347e-09 -3.05725801051796e-10 -3.77115112830996e-09 -1.28970968244831e-09 6.98401281652518e-09 4.01382867600191e-09 -1.02486206808025e-08 -1.15451068848807e-08 -2.90632320053658e-09 -8.62162272427048e-10 7.39146498012747e-09 3.0958658908857e-09 1.53662201764828e-09 8.0920490375365e-09 -1.58580960965666e-09 1.44967781717438e-09 7.57205411469762e-09 -8.46542479050954e-10 4.97946568819099e-09 6.93182335779702e-09 -8.42461803809612e-09 6.99692005751321e-09 2.07638524511433e-08 -4.11160631779347e-09 -4.91911451367327e-08 2.15175817773679e-09 -3.90807808533802e-09 4.20923960802013e-09 -6.49892756734768e-09 6.09560602106446e-10 2.68040666217099e-10 1.66322908963753e-10 2.94076902518587e-08 1.12473560914229e-08 4.31624664647789e-09 -6.31499519730248e-09 -1.02855554762541e-08 2.85668227692068e-09 5.33682626611648e-09 -5.67960281569110e-09 8.49407335879395e-09 -2.87136610411665e-09 -8.46416457923041e-09 6.201349969942e-09 2.6313955624749e-09 -1.01145729201838e-09 3.0822892117763e-09
"R1022" 7.93107563952743e-09 -6.75230740649174e-09 1.32376574092475e-08 -4.92039389124931e-09 -2.46678058405759e-09 2.10742374700367e-09 3.62221672186162e-08 -6.61264573971899e-09 -1.30559456371487e-09 -5.17999100595573e-09 1.08790536381662e-09 -7.17992815660657e-09 -8.11044634324949e-09 1.67209137788336e-08 1.98434432741275e-09 -1.3522927520906e-08 2.10675042303498e-08 4.41043484490047e-09 -8.24637073459992e-09 1.40080997676622e-09 1.72689316032764e-07 -1.01884843209699e-08 -1.14695031936702e-07 1.74196823040211e-08 -1.13407126099274e-09 -2.077274663585e-08 2.40155272578793e-08 -6.14250339140406e-08 -3.99168869541154e-08 -3.24382881364422e-08 6.41821982794726e-09 2.64981779626437e-09 -2.79362771378301e-09 2.72413568186865e-08 2.34562292182528e-09 4.87371094408302e-09 3.47267332196216e-09 3.53416950362142e-09 -1.77898330481317e-09 -5.62432803837056e-09 1.23010384557329e-09 1.56561334308897e-09 1.17319415509127e-08 -1.21586738049071e-09 -7.13244078256611e-09 4.78213645631025e-09 7.62447658598589e-09 -2.77303620221336e-10 2.07351475236745e-09 -7.04719938574139e-09 5.220090290562e-09 2.28931884138035e-09 -5.60780378279575e-09 4.13675766615091e-11 -5.17853983623503e-10 1.89118079282045e-08 -8.4826714733331e-09 -1.09821049213345e-08 1.61695423594073e-09 2.02694025166415e-08 -3.70205994087443e-08 2.58093572869613e-10 1.00139663108147e-08 -8.15968441088174e-09 -3.91844595598529e-09 2.75509610410193e-09 -2.16325793938969e-09 -4.83028809057436e-09
"R1023" 1.01610242897582e-09 1.99472626439797e-09 3.16774276216249e-09 9.3682506673231e-09 2.70338378689864e-09 -4.61173486655157e-09 6.40703668424517e-09 1.26249475394433e-08 -4.08561369632873e-08 3.88743752568786e-09 -2.37767088685578e-09 1.1742090717242e-08 4.45901266282301e-09 -1.14133739839912e-08 -2.53767890154584e-09 -2.98546777838276e-08 -5.07869962163964e-10 7.49056988646796e-10 -4.38336035528712e-09 -9.38574222095307e-09 -1.01884843209708e-08 8.05344110568952e-08 -1.28865822446453e-08 1.61042920425666e-08 -2.29902785204325e-09 1.06150918504326e-09 -1.52676338824246e-08 -1.07821064377942e-08 5.70629558528426e-09 5.35005382065938e-10 2.34632281153048e-09 4.62378004617172e-10 -1.26503362874369e-09 3.40386174710542e-09 2.57788659846266e-09 -2.01632173862119e-09 -1.18062201148238e-08 -1.13684828330671e-08 -7.68285301677272e-11 8.89055436875379e-10 -3.88146671827854e-09 -4.60154303885441e-09 -1.38195820000477e-08 4.83982241121116e-09 3.22066602805591e-10 -2.9852859210334e-09 -2.07916816092236e-09 5.86152932082496e-10 1.12789333878462e-09 -1.25979502187036e-08 3.08520073229902e-09 4.60339434130868e-11 5.16624668879164e-09 1.61438189439768e-09 -1.6603625604212e-08 -1.8434272383462e-08 2.08682143684928e-08 2.26287248699679e-08 -8.99668332258319e-10 -1.32865069764059e-08 2.62428996655138e-08 4.33989664321564e-09 -3.96545042687428e-09 4.04283443815486e-09 2.08644418923339e-09 1.95258283375319e-09 5.53497570155185e-11 -1.84369841536856e-09
"R1024" 1.13195267135581e-09 6.00253909270071e-09 -3.58177165758426e-08 3.34609279535914e-09 1.84336304078203e-09 -8.93406854029588e-10 -2.92822783573763e-08 8.70117764649434e-10 7.15943335431116e-09 -4.91461682155481e-10 -2.08647415987614e-09 7.473496990387e-09 1.4761082064869e-08 -1.26528831039113e-08 1.38788739554782e-09 1.87887193922975e-08 -3.57499850795575e-08 -3.13111505281762e-09 1.03351841947673e-08 -3.05725801052959e-10 -1.14695031936707e-07 -1.28865822446455e-08 1.59944566514307e-07 -9.61091047944988e-09 -4.59104382096570e-09 2.81398543587361e-08 -2.41079812434805e-08 2.24644167492463e-08 3.64433172821304e-08 1.97337374003023e-08 -1.02467682284072e-08 -2.02304327793146e-09 -1.02733526530208e-08 -2.99653696643225e-08 -2.94721856458643e-09 -3.87554064632207e-09 -1.11700330422217e-09 -2.33663511612154e-09 2.5570438441342e-09 4.24149693008288e-09 1.59327193708804e-09 -2.44099387064214e-09 -4.17598371519494e-09 2.66687721290246e-09 5.47610084891955e-09 -7.01143146809372e-09 -1.04373270031553e-08 3.97546424843222e-09 -2.49891717193305e-09 4.67436457017678e-09 -4.18598809471365e-09 -1.51333698863382e-10 5.15697510448025e-09 2.2934280891919e-10 -2.82798756173552e-09 -1.16048395387441e-08 3.04548694197535e-09 5.69556549099688e-09 2.02428718163572e-09 -1.42676941539629e-08 2.80978901400198e-08 -2.95057892054266e-09 -1.00260538032473e-08 4.9990113940207e-09 1.87049014388015e-09 -3.4819253241747e-09 2.69137998342528e-09 3.58613201472983e-09
"R1025" -8.98328863633804e-09 -5.75164835109327e-09 4.2821964898003e-09 -7.04735696859316e-08 9.11319041987174e-09 2.40011290087228e-08 -2.39710895436624e-09 -8.25927772174391e-09 -1.48459850447059e-07 3.57488325631977e-09 -1.09197910796102e-08 6.37266824743661e-09 1.18452675692268e-09 5.8233847723218e-09 -8.76117497284347e-09 -1.17946831797933e-08 -1.84814366862623e-09 4.33663274202107e-09 -7.26030130857371e-09 -3.7711511283117e-09 1.74196823040199e-08 1.6104292042565e-08 -9.61091047945072e-09 2.45719780004652e-07 -3.09653983484449e-09 1.28397259440435e-09 9.88256096509498e-09 -1.40572102721492e-07 -1.09838833730518e-09 5.06911836500944e-08 1.50691030850494e-09 -1.73621302637276e-09 -6.79807201995503e-09 1.01092148233801e-08 -9.16417469331974e-09 3.65338519704795e-09 6.36796009489508e-09 -3.54821568669891e-08 -1.75956850455099e-09 -1.40643236007146e-08 -2.45660064758287e-09 5.1883987027457e-09 5.26547201633364e-08 1.75576608457293e-08 -6.47908882501416e-09 -1.75596252363716e-08 5.55538429192851e-09 3.12499860861609e-09 1.2057009609397e-09 6.92270263546328e-10 7.88495065985613e-10 1.45191096148432e-09 6.82713519324305e-09 2.98851820236517e-08 -7.14122378433876e-09 -2.18591095022608e-09 -1.13020602530798e-08 -1.50733461166374e-08 3.96923951323884e-09 -6.78958659635781e-09 -1.02444162226566e-08 1.64639515273575e-08 -6.48366473995015e-10 -4.65413668179859e-10 2.10154677212838e-09 4.653469805968e-09 3.02180925392504e-09 6.9045114970389e-10
"R1026" 5.69259261276287e-10 -7.75438959206275e-09 4.54485244667374e-09 3.51534231239524e-09 -2.66392619852405e-09 -3.41121877625145e-09 7.90161625423752e-09 8.86723069539122e-10 6.55229776740457e-10 -2.02752821706106e-09 8.83384044507857e-09 -2.95115301275308e-10 -5.80829137230634e-08 -9.2695341327624e-10 1.39023666373989e-09 1.44431092301772e-09 1.31879712205734e-09 -3.69674973102654e-09 6.17589625836486e-09 -1.28970968244762e-09 -1.134071260994e-09 -2.29902785204316e-09 -4.59104382096567e-09 -3.09653983484362e-09 5.60379133722338e-08 -1.66915712642849e-08 -6.67980701313636e-10 2.09308157690965e-09 1.77200508194953e-11 -3.83299166883537e-09 4.61912468108578e-09 2.23386739222116e-09 1.34179891770135e-10 -1.14508573604935e-09 -3.12581807121003e-09 7.48844260619251e-09 3.38392455240182e-09 2.7346980657524e-09 -3.07157125222574e-09 -5.45873284934828e-09 8.77982280993076e-09 1.20429759159427e-08 5.40308191661265e-09 -9.03635260797651e-10 -7.2720319740089e-10 3.31241324076188e-09 2.5752225872325e-08 -1.3220231671869e-08 1.31795347385527e-09 7.32372863840194e-10 -6.66507609928238e-09 -4.65450689420125e-09 -2.32624009155568e-09 -1.94864353307057e-09 1.29995500045457e-08 1.50807900861759e-10 -8.33975200404951e-09 -5.25359613627348e-09 -2.82316536484361e-08 2.83699358368008e-08 -2.24155453870332e-09 -4.20373167452836e-09 4.16183585920059e-09 -2.66149961470707e-09 -7.6327599046356e-09 2.82825925129609e-09 6.80335123805723e-10 3.82323885737445e-09
"R1027" 5.39028265295652e-10 -1.27489416976572e-08 -1.28178182620475e-08 -1.25332388224959e-08 7.66506029144803e-09 -1.74063322297843e-10 -7.10544059581502e-09 4.62833912715264e-09 -2.07431045171639e-09 -3.57023778534472e-09 -2.12910465569534e-08 -7.62716187370746e-10 1.75699478783767e-08 -1.80172384073827e-08 -1.09829902008457e-10 2.50118364871851e-09 -3.82898419092654e-08 -8.52094745398386e-10 -2.6200151094468e-08 6.98401281652435e-09 -2.07727466358502e-08 1.06150918504462e-09 2.81398543587356e-08 1.28397259440395e-09 -1.66915712642842e-08 1.75905803679392e-07 -1.8614522918396e-08 9.47737375087407e-09 2.85247181054531e-08 5.19674941243266e-09 -5.21335516325598e-08 -3.57283411406592e-09 -8.13688394222596e-09 1.82152603366105e-09 3.63372487442488e-09 7.24499841402963e-09 1.36838274055262e-09 1.5924294765395e-10 3.63202228804621e-09 -2.30927782110043e-10 -7.31604054023838e-09 5.32359982891187e-09 1.41261845225462e-09 -8.5101099495859e-09 1.18256633490288e-08 3.14928713409354e-09 -6.35829433883759e-09 1.30036425500988e-09 -4.46303056702096e-09 -3.10062555042002e-09 1.49069873373368e-09 -6.2113147416395e-09 3.31548142523762e-09 2.73588670750358e-09 2.46203927806023e-09 4.49112638501594e-09 -2.03276162655186e-09 -3.13435825300975e-09 9.48739855811501e-09 -3.08769180830255e-08 3.32953627514585e-09 2.49562174416661e-09 4.63309069846213e-09 -1.5196490113907e-09 1.02937971148592e-09 -6.77034793684813e-09 2.25972789766882e-09 -5.93982495769621e-09
"R1028" 4.43829892877465e-09 -8.50323246313244e-08 -4.54326508266013e-08 -2.65350835174382e-09 3.99557290380643e-09 8.10598509817926e-09 -2.09538501360019e-09 -1.94874630571028e-08 -3.54825056843689e-09 -6.86948426528103e-09 -1.67844443263797e-08 -3.89196101053455e-09 -1.20197561367265e-08 1.11262323443452e-08 -5.74344825549310e-09 -2.1188709102818e-09 5.89361513760624e-09 -1.94782330452523e-09 -1.13907511739216e-08 4.01382867600203e-09 2.40155272578758e-08 -1.52676338824245e-08 -2.41079812434824e-08 9.88256096509558e-09 -6.67980701314116e-10 -1.86145229183978e-08 3.1107494104935e-07 -1.90361873155816e-08 -6.72133060944594e-09 1.38288230631451e-09 -1.84804433784448e-08 3.3470269353418e-09 -2.26537034946431e-09 1.9166269238894e-08 2.87588170606398e-09 3.81798076159534e-08 1.76312257254664e-08 -1.18208178925604e-09 5.3219107616347e-09 -2.06695933148675e-09 -1.3163102469201e-08 8.93391735437866e-10 1.74099568259604e-08 6.86384224478509e-10 -1.87293614652701e-08 3.15228819150155e-10 2.10120351538398e-08 3.60275561641588e-09 -2.03668185255942e-09 5.01867109789738e-09 -1.63597690170607e-08 5.72993495561104e-09 7.11115872919131e-09 -5.82238719981979e-10 -2.69577062828308e-08 -2.19191876617505e-08 2.22904168696855e-08 -1.21356338403583e-08 1.73297357097481e-08 3.13829921243776e-08 -1.64912554962338e-07 9.56026045263689e-09 -6.42112769016511e-09 3.64264654256804e-09 -1.10326061014461e-08 4.32833865631123e-10 7.77123116513913e-09 1.27912374760423e-08
"R1029" -6.82574112697007e-09 -6.93287373683369e-10 -7.50060145385862e-09 4.27454878994304e-08 1.89226606129537e-09 -2.05679054195805e-08 -8.1272087315759e-08 1.63141229708981e-08 5.87668572479449e-08 -2.68498973087981e-09 9.08757769150792e-09 1.5686982146061e-08 3.14514314151296e-09 -1.00223350190167e-08 1.06208815550464e-09 -1.26037405343486e-08 4.59627108525204e-10 -1.30968256817284e-09 3.74600612013641e-09 -1.02486206808002e-08 -6.14250339140455e-08 -1.07821064377929e-08 2.24644167492473e-08 -1.40572102721491e-07 2.09308157691018e-09 9.47737375087547e-09 -1.90361873155824e-08 3.33535122410744e-07 1.01972678044026e-08 -6.57054099495475e-08 -4.76700585335354e-09 -6.28359688471292e-09 1.31806336133293e-08 -1.41844662132194e-08 -1.68824271204464e-09 1.79693262629635e-09 -7.9341274120995e-09 1.20209314146471e-08 5.20540998518233e-10 4.33181983271732e-09 8.74390530921885e-09 6.29793443405652e-09 -3.2104023257281e-08 -2.24635106133789e-08 5.25449528064888e-09 8.72387823532215e-09 -6.66006289787133e-09 -1.70957149760389e-09 -1.16624164990481e-09 1.75595795959739e-08 8.04095865016309e-10 -3.20411292545331e-09 4.28703237728447e-09 -2.35814413994569e-08 9.23803879355172e-10 5.96194188300407e-09 3.10429933671782e-09 1.40845143017582e-08 -4.31684220261279e-10 6.99156756061783e-10 8.75256725538144e-09 -4.32495266445389e-08 4.27899605037824e-09 9.38474631878421e-09 -2.54441484241651e-09 -3.06841498868478e-09 -9.87057643893926e-10 -5.83299707858591e-09
"R1030" 6.05793385484727e-09 4.52534632345167e-09 -6.74154418367558e-09 9.23452275611288e-09 5.69366864700506e-09 -1.76903770518484e-08 -1.38301714419306e-08 5.94296484187638e-08 -8.39117253379781e-09 -2.63245292494964e-09 1.28313239551403e-10 1.7225696791324e-08 3.49459187535098e-09 -9.62717642933433e-08 -3.79256380080762e-10 6.15560478951406e-09 -1.25068249654233e-09 1.18146805177923e-09 -3.01214151575001e-08 -1.15451068848793e-08 -3.99168869541154e-08 5.70629558528451e-09 3.64433172821319e-08 -1.09838833730506e-09 1.77200508192245e-11 2.85247181054537e-08 -6.7213306094466e-09 1.01972678044027e-08 1.13947579712108e-07 4.85658731356294e-09 -1.17164401435526e-08 -1.61221091653921e-08 -1.97357039483506e-08 -2.87566427176177e-08 -7.85408488489381e-10 1.62353240098007e-09 -2.43763859865778e-09 -9.06769223083772e-09 8.05096348561619e-10 5.27936968577381e-09 -3.00921352829131e-10 -5.12923336834011e-10 1.0387001208639e-10 -6.87950512513189e-10 8.31281501698739e-09 -7.90997751946003e-09 -1.59520972471055e-09 8.80356807452418e-09 -2.9462813611963e-09 -4.84795260763939e-09 -1.47772727267949e-09 -3.43411398844747e-09 1.24995200676532e-09 5.34682668380384e-09 -7.59940396448157e-10 2.76112252768328e-09 3.10591120118612e-09 5.56672729386044e-09 -1.34359014366777e-09 -1.84196606932923e-09 -1.8837982035982e-09 -2.14841123735769e-09 -6.62378437282504e-09 2.00781175915025e-09 4.49460269846001e-09 -5.5973335664937e-09 -5.73994894356696e-10 5.24303133238973e-10
"R1031" -1.16569336854209e-08 9.99125273894383e-10 -2.00973726625101e-09 -8.88621374922527e-09 6.19888036537046e-09 2.25496117579642e-08 -6.75720166301993e-08 -7.38301677587973e-09 -3.01227546652756e-08 -3.18561761391514e-09 -5.83188033267731e-09 1.24482399562746e-08 1.81619897590983e-09 4.98664279726011e-09 -1.12891383059398e-08 3.34460914535327e-09 -8.15821624775679e-09 6.9170740785222e-10 -7.32624135005893e-11 -2.90632320053718e-09 -3.2438288136444e-08 5.3500538206522e-10 1.9733737400302e-08 5.06911836500926e-08 -3.83299166883486e-09 5.19674941243231e-09 1.38288230631529e-09 -6.57054099495435e-08 4.85658731356177e-09 1.27395253980979e-07 3.47162603192725e-09 -2.67569630013763e-09 -1.04472460904969e-08 3.48726864336821e-09 -1.70249341885246e-09 -4.41161840136558e-10 4.66730428126952e-09 -1.13137137111101e-08 3.33176618773444e-10 5.12237380548098e-09 -5.19203676535943e-09 9.02782681239887e-10 3.1843772054754e-10 1.35145354336391e-10 -7.66734064249885e-10 -1.27194620957454e-08 9.2914776855451e-10 2.59374301322083e-09 -2.81070602927324e-09 1.46955527344111e-09 -2.5006053714592e-09 -5.89024579032289e-10 1.18601989710784e-09 1.53338209504512e-08 -3.00274468620676e-09 -3.52388834155255e-09 -3.30545238516304e-09 9.50400718990357e-09 3.48811583248002e-09 -9.49769041998964e-09 -9.98923537513083e-10 4.90153423416707e-09 -4.04353904886452e-09 -3.20832076257079e-09 1.85946868145884e-09 -1.29991180254555e-09 2.12046776883471e-09 4.4334963661526e-09
"R1032" 2.16870947608965e-10 1.12396131094947e-08 9.09725769738639e-09 2.68121378392409e-09 -6.03481955377822e-10 3.74208116749782e-10 3.51175588293037e-10 -5.65400128588351e-09 -8.26566340503382e-12 4.83913969764278e-09 7.83211115401512e-09 9.77823018234338e-10 -2.72174262795865e-08 7.0734848670244e-09 3.13981621288416e-10 -7.21816776495823e-10 7.4917667828932e-09 -2.02010292412069e-09 5.26459272079703e-09 -8.62162272427288e-10 6.41821982794727e-09 2.34632281153113e-09 -1.02467682284064e-08 1.50691030850579e-09 4.61912468108629e-09 -5.21335516325674e-08 -1.84804433784433e-08 -4.76700585335354e-09 -1.17164401435534e-08 3.4716260319262e-09 6.35064057093192e-08 2.30496225317301e-09 -4.46203035912252e-10 6.35602343189426e-09 -1.41190515384486e-09 -6.66773959409822e-09 -1.37362909414893e-09 2.93785558545012e-10 -1.44276790396847e-09 1.07253107505102e-09 2.75968983629393e-09 -4.08489953089261e-10 -2.2770631396587e-09 3.12948634444378e-09 -4.4196083288341e-09 -3.42357427408992e-09 1.06856169979057e-08 6.82411574011176e-10 1.648054370716e-09 8.99196763200955e-10 2.47378113202411e-10 4.21389279381909e-11 7.63817196193419e-09 -2.02711294466778e-10 -8.2559499398812e-09 -5.64637329565983e-10 5.09593346966995e-09 1.96287164636154e-09 -6.15365539143604e-10 -1.49357735879666e-08 1.40498849148688e-08 1.4187747297888e-09 1.24103972805864e-09 -1.52787916234603e-10 -1.13334068592578e-08 1.65536843115325e-09 -1.2568283279041e-09 -1.7313830225335e-09
"R1033" 1.49737169601952e-09 -5.8420775801132e-10 7.50537161168193e-10 -6.02234969577695e-09 -1.2240042079288e-08 2.4412481257419e-09 9.32886665150128e-09 -2.09867222274079e-08 3.83485265044917e-09 1.66059812854353e-09 -2.25979800406832e-09 -8.08289237155301e-09 -2.0795578282726e-09 9.99234447003701e-09 7.84518805289277e-09 4.12708006495946e-10 1.39542850227571e-09 -5.20995886206821e-09 1.21251478424176e-08 7.39146498012792e-09 2.64981779626495e-09 4.6237800461685e-10 -2.02304327793181e-09 -1.73621302637262e-09 2.233867392221e-09 -3.57283411406539e-09 3.34702693534154e-09 -6.2835968847131e-09 -1.61221091653922e-08 -2.67569630013784e-09 2.30496225317356e-09 1.82658722904401e-08 4.22524259767902e-09 -1.59446409870641e-09 -2.23930356243459e-10 -7.38104951083072e-10 1.00201832824913e-09 3.80675776450268e-09 1.26155094127229e-09 1.14890404559206e-09 2.3657935830766e-10 -4.24347768254342e-09 4.40426462097898e-10 -1.41467241119969e-09 2.36225743491534e-09 2.02919738336781e-09 -1.68759945163011e-09 2.61041682941102e-09 -9.74916592341371e-10 -1.31233469922237e-09 2.18281834477335e-09 1.06197820802451e-09 -2.06655638115576e-09 -7.14291784737817e-10 2.95346741131278e-10 -1.46816946828563e-09 4.21552975470617e-12 -2.23585081420515e-09 -1.62532336813032e-10 -1.37785733684567e-09 3.82875769830298e-10 1.86034208131795e-09 -1.96274070147132e-13 -1.35620485915782e-09 -9.39725849033304e-10 -1.517144920081e-09 6.57027054223426e-10 -8.92327133766493e-10
"R1034" -5.70952421599273e-09 -5.30600535668393e-10 1.67775743020013e-09 -4.51705316618543e-09 -3.13122002336019e-09 -7.7522266118247e-09 7.27126938222235e-09 2.88629008165624e-09 8.72229894387903e-09 5.96227225769273e-09 2.25575137936867e-09 -5.79759631159793e-09 5.16884982494831e-09 6.22387496823846e-09 3.5694303033481e-09 -4.09147174207074e-09 7.87833962899169e-09 -7.75867669397498e-10 8.54644353900223e-09 3.09586589088592e-09 -2.793627713783e-09 -1.26503362874407e-09 -1.02733526530209e-08 -6.79807201995516e-09 1.34179891769844e-10 -8.13688394222544e-09 -2.2653703494648e-09 1.31806336133287e-08 -1.97357039483505e-08 -1.04472460904972e-08 -4.46203035913073e-10 4.22524259767905e-09 1.97011829557395e-08 -4.78866385087127e-09 -1.5434069868355e-10 -1.72938228041501e-09 -1.66374729318557e-09 5.80219647134687e-09 -4.3794666219265e-11 -1.01077095980093e-09 2.98803219535404e-10 2.35183916721098e-11 -2.71827605901967e-09 -4.4921938071025e-10 1.35608414123492e-09 4.34110006128852e-09 -5.11634189495035e-09 -2.71518427943571e-09 4.94659154820594e-10 5.65446529138434e-09 3.18733949173461e-09 -9.49762471066918e-10 -2.89661399105049e-09 -2.34120851978339e-09 -1.35455031635462e-09 -4.93774342300206e-09 4.3976098418473e-10 -3.33749949519984e-09 -1.24191203099329e-09 2.23081918170771e-10 9.35195794971384e-09 5.27135353015683e-10 5.96616554131672e-10 1.11925506177851e-09 3.32636177354316e-10 1.49304081337404e-09 9.62881744755161e-10 -1.13677674719729e-09
"R1035" 9.00957935685807e-10 -5.69140561116107e-09 4.23094889083443e-09 -1.23981942941927e-09 6.03610694833638e-09 9.56586165804631e-09 3.82622243765333e-09 -1.24844003358775e-08 -1.04694911465156e-08 -3.99698681413639e-09 -6.35771146412927e-09 -1.37913972437062e-09 -1.21869286397189e-08 2.03874734778645e-08 -8.43997485156255e-09 -3.18523486037639e-09 -5.73814511846659e-09 5.5463130714067e-09 -1.51631200920038e-08 1.53662201764831e-09 2.72413568186867e-08 3.40386174710587e-09 -2.99653696643251e-08 1.01092148233795e-08 -1.14508573604943e-09 1.82152603365939e-09 1.91662692388929e-08 -1.41844662132188e-08 -2.87566427176156e-08 3.48726864336793e-09 6.35602343189558e-09 -1.59446409870654e-09 -4.78866385087151e-09 3.43548190883467e-08 1.55368352615082e-09 -1.03147654999794e-09 1.5417564350761e-09 -1.52584786398371e-09 6.38156267370422e-10 -1.88841864502028e-09 -8.44067084905996e-10 -6.08896091079001e-10 6.03085025373350e-09 -3.69758901328882e-10 -7.80987745769246e-09 6.38367371538613e-10 1.12955955900409e-08 3.93200877901835e-10 9.62846586095452e-10 -1.3036964469725e-09 -1.87315673566027e-10 2.32564927089932e-09 2.48044700842674e-09 4.29597303920997e-10 -2.26421744968678e-10 -2.37409544251145e-10 -1.4450426724885e-09 -2.41050715535852e-09 2.04792753972406e-09 7.76588058013416e-10 -5.64108262375243e-09 1.12221317844203e-09 2.80016258624411e-09 -2.93694884527935e-09 -2.21641312703439e-09 1.92209493702851e-09 1.84873657832562e-10 -2.3693308456476e-10
"R2001" 8.2447271295773e-10 -1.69542929235423e-09 1.78218671060075e-09 -9.57725937628573e-09 1.39697287745816e-09 -2.21464264904484e-09 2.17795076878413e-09 5.17056211969734e-09 5.9058815782477e-09 -2.82388019157294e-09 -9.81729644324052e-10 5.33497513442637e-10 3.19639120333513e-09 -3.2040696343958e-09 -1.14235148940822e-10 -7.37073502551278e-10 3.42771728874996e-10 -7.15986782179896e-11 -1.22034927790778e-09 8.09204903753579e-09 2.34562292182445e-09 2.57788659846257e-09 -2.94721856458564e-09 -9.16417469331934e-09 -3.12581807120975e-09 3.63372487442557e-09 2.87588170606493e-09 -1.6882427120432e-09 -7.85408488488766e-10 -1.70249341885329e-09 -1.41190515384564e-09 -2.23930356243762e-10 -1.54340698683555e-10 1.55368352615057e-09 4.23834317416538e-08 1.40353419879352e-09 -2.21494062543935e-09 -5.12024492204011e-09 2.95708254574076e-09 -1.44250326451042e-08 -2.26559384443987e-08 2.87967974905573e-09 -3.68558202227334e-09 1.86870585255989e-08 -3.03930822348276e-09 -5.52904033189562e-09 -5.71716581364439e-10 -2.2829029719981e-08 -1.5820875344626e-09 -5.21096251898753e-09 -2.55442254224609e-09 1.36953021435414e-09 -8.8063124433141e-09 2.43849236824727e-09 2.66735437519255e-08 -1.51233473068169e-09 5.11951614965506e-09 2.64180242763873e-09 9.56631140377422e-10 -5.2309142362461e-10 1.10247812223002e-09 1.38743816575954e-08 8.60743933744735e-09 -2.73794708016696e-08 1.34646135229922e-09 2.82351615111632e-09 -1.40051406753045e-08 5.8741365990628e-09
"R2002" 6.21927312423577e-10 -3.2768482343905e-08 -5.54695782436025e-09 2.87511878379781e-09 1.31952104004431e-09 -1.97469721709174e-09 -2.97183831432193e-10 7.84483829463831e-10 -6.96205077968703e-09 2.46540947408142e-09 -2.82630892615666e-09 -7.92445399720794e-11 -7.96653867834734e-09 -1.05479336660027e-09 1.09728311108192e-09 -3.01903351428063e-09 8.05482461351339e-10 1.76299419191521e-09 3.98412424325005e-11 -1.58580960965631e-09 4.87371094408364e-09 -2.01632173862067e-09 -3.87554064632134e-09 3.65338519704788e-09 7.4884426061927e-09 7.24499841402907e-09 3.81798076159555e-08 1.7969326262952e-09 1.62353240098005e-09 -4.41161840136814e-10 -6.66773959409806e-09 -7.38104951083099e-10 -1.72938228041508e-09 -1.03147654999781e-09 1.40353419879408e-09 3.75077792535407e-08 -1.92733395110976e-09 -2.38340214219306e-09 1.13292460957415e-09 -1.7201196315529e-09 -2.54958754431075e-11 4.69103831387646e-09 6.744713040901e-09 -1.38649180770356e-09 -2.86093611874356e-09 -4.71367396690205e-10 8.83566337233824e-09 -8.16776291102643e-09 -6.78390576552979e-10 9.33042955321298e-09 -8.73883032212239e-09 -7.99395889736374e-10 2.31855610130206e-09 9.8383259740332e-10 -9.08343006496554e-09 -6.49400439318428e-09 1.88660577984087e-08 -2.56108614913004e-09 6.78826603585811e-10 1.37702963290914e-08 -6.21050595091384e-08 -2.43074887794753e-09 4.68334962137023e-09 -8.88131250992002e-10 -2.39471293277112e-09 4.57075071059898e-10 3.31184328379136e-09 -6.49263269201784e-10
"R2003" 4.63024293402247e-10 -3.01507520740277e-10 -4.28431523060428e-09 -7.60788042829538e-09 1.74078181397882e-09 1.43236364288713e-09 -1.5106583443773e-09 -5.9368601639613e-09 2.7200987013746e-09 4.68203349166714e-09 -4.28731171829257e-09 -2.99680840792854e-09 -4.99910378275996e-09 5.43451420845628e-09 1.1590538971973e-09 4.53240622303446e-09 -7.27862773405095e-10 -4.60889786307302e-10 -7.33895428722045e-10 1.44967781717524e-09 3.47267332196224e-09 -1.18062201148229e-08 -1.11700330422219e-09 6.36796009489437e-09 3.38392455240138e-09 1.36838274054915e-09 1.76312257254667e-08 -7.93412741210066e-09 -2.43763859865738e-09 4.66730428126946e-09 -1.37362909414834e-09 1.00201832824923e-09 -1.66374729318582e-09 1.54175643507599e-09 -2.2149406254396e-09 -1.92733395110955e-09 6.41744273798667e-08 3.21540573764026e-09 -2.56622703313856e-09 -3.06756510467087e-10 5.04022023295136e-09 1.67148036571038e-09 -4.07802797549787e-09 -4.55723277954567e-09 -4.76525091494166e-09 1.78166739823421e-09 6.93191003886317e-09 -2.60116901609586e-09 8.05762960840263e-10 2.734311547314e-09 -1.59442963680314e-08 5.33255443748134e-10 -4.77323966767214e-09 1.09104543466225e-09 3.5276541918095e-08 1.03708292886656e-08 -7.49549737430468e-08 2.45723314126578e-10 2.51689440738028e-09 8.64684121494992e-09 -3.42438326713052e-08 1.43728266371589e-09 5.71281994100188e-09 -6.51269273306234e-09 -1.26558426305588e-09 -5.5688000559879e-10 1.75394637185891e-11 1.23814429003848e-08
"R2005" 3.4570081135715e-09 3.80684498055745e-10 -1.2535922653181e-09 -1.43988585174058e-08 -2.73539719409097e-11 1.68120517842791e-09 1.8094347851029e-08 -1.29193897038136e-08 2.55905470253657e-08 3.55570011989159e-09 -1.67493476419214e-09 -1.43974846456859e-08 -1.17838638842896e-09 7.3491304457364e-09 2.72987336120663e-09 -2.83782128350825e-09 -9.53580636011916e-10 -6.06375173313204e-10 4.54140911617209e-09 7.57205411469729e-09 3.53416950362225e-09 -1.13684828330676e-08 -2.33663511612192e-09 -3.54821568669893e-08 2.73469806575156e-09 1.59242947652125e-10 -1.18208178925627e-09 1.20209314146481e-08 -9.06769223083811e-09 -1.13137137111112e-08 2.93785558547581e-10 3.80675776450273e-09 5.80219647134577e-09 -1.52584786398231e-09 -5.12024492203904e-09 -2.38340214219269e-09 3.21540573763955e-09 1.20110594579331e-07 -1.05605971645573e-09 -2.46292116157202e-08 5.57076559351182e-09 1.46533496049374e-08 -3.65237147215702e-09 -2.89841335938778e-08 4.04114707329635e-10 4.61092498973853e-08 -5.70961816180065e-10 -6.84263953340421e-09 2.3087644572658e-09 6.46812650667387e-09 5.96111475831136e-09 -1.50635811620452e-09 -2.71397322566878e-10 -4.82852912069998e-08 -7.72596556992176e-09 9.71721157154404e-09 -1.04098866394989e-08 -2.61547912705443e-08 -7.28300174460305e-10 6.66784759000853e-09 -3.83856842355923e-09 7.8523295010575e-10 -2.3006449551714e-09 5.08694286302005e-10 -1.90883709404369e-09 5.4523812016052e-09 2.88082205745278e-09 -4.07422899479873e-09
"R2006" -1.32750328799518e-10 -2.4787268073261e-09 -1.20221651687682e-09 1.40413985070015e-09 -5.72958640226766e-10 2.04151400341433e-09 -1.48788806499032e-09 2.20093748451326e-09 -2.24630849584276e-10 -9.81334698447799e-10 -4.75708674429184e-09 2.97721917408179e-09 5.55432314789243e-09 -2.60664480997018e-09 -8.02792591700682e-09 1.12138999577413e-09 -1.3284894444543e-09 6.94528449874033e-10 -1.95693793320763e-09 -8.46542479051613e-10 -1.77898330481337e-09 -7.68285301675356e-11 2.5570438441343e-09 -1.75956850455106e-09 -3.0715712522257e-09 3.63202228804603e-09 5.32191076163492e-09 5.205409985181e-10 8.05096348561782e-10 3.3317661877344e-10 -1.44276790396853e-09 1.26155094127255e-09 -4.37946662192226e-11 6.3815626737021e-10 2.95708254574171e-09 1.1329246095744e-09 -2.56622703313836e-09 -1.05605971645557e-09 2.08003753556136e-08 5.02298010218694e-09 -7.71113340381442e-09 -1.35876141831431e-08 3.54201201839826e-09 1.00405404969236e-09 -5.6678426178136e-09 -2.66531609395991e-10 -2.96251141675099e-09 2.6664207535053e-08 -1.24919841170402e-08 -1.01019286888558e-09 4.5096587034513e-09 1.97172840758944e-09 1.03280795795101e-08 -8.61715533684996e-11 -9.40620642419073e-09 -1.67988139289517e-09 5.27902295027412e-09 -9.03915452326814e-10 3.99750947122439e-09 -5.89033738504191e-09 6.20556257434671e-10 3.15366533284777e-09 -1.59164997779217e-08 1.30187530265563e-09 1.67072956353784e-09 -6.1689848044496e-09 2.38000358516304e-09 -6.40132732747139e-09
"R2007" -2.96658644413505e-09 1.89305782109144e-09 -1.11008254291943e-09 9.2087178815544e-09 -4.59114916307273e-09 7.45585863847848e-09 -1.70734369894925e-08 -2.42073924501448e-11 2.19286530858486e-08 6.75479869540474e-09 -1.70292592151455e-10 3.21729057081069e-10 1.04927154372679e-08 -1.44688942013693e-09 -3.58614840766251e-09 -1.43268548421018e-09 1.71609564749563e-09 1.42273145793849e-09 -2.38189447946208e-10 4.97946568818987e-09 -5.62432803836956e-09 8.89055436874433e-10 4.24149693008298e-09 -1.40643236007152e-08 -5.45873284934815e-09 -2.30927782110204e-10 -2.06695933148656e-09 4.33181983271803e-09 5.27936968577399e-09 5.12237380548076e-09 1.07253107505128e-09 1.14890404559193e-09 -1.01077095980149e-09 -1.88841864501984e-09 -1.44250326451022e-08 -1.72011963155318e-09 -3.06756510465407e-10 -2.46292116157192e-08 5.02298010218671e-09 1.12405827452308e-07 -9.89780386979093e-09 -5.69184233757671e-08 -2.66560624803537e-08 -8.87757663109231e-08 8.10278036339835e-09 -2.52722753784883e-08 -1.01977325556536e-08 6.27420115718408e-08 -2.2783084195314e-08 2.66903405035992e-09 3.77010989950118e-09 -1.51407070563121e-09 -2.46517943436135e-09 2.50043196762206e-08 -1.08993803710202e-08 1.01102472993688e-09 4.40412076168436e-09 3.15887013230761e-08 3.88358396804287e-09 -9.45546121748714e-09 8.79169102915869e-10 -9.5494032572975e-09 -2.67995429884573e-08 1.41604658510153e-08 1.45116659211148e-09 -1.79287063655127e-08 4.86702643763267e-09 6.07058981380765e-09
"R2008" 5.81160069897215e-10 5.09897171040797e-09 6.00195483948934e-10 -5.61278025313659e-09 -1.43727260700346e-09 1.06860442289767e-09 2.79893025672985e-09 -6.46687711533148e-09 -3.03589826515156e-09 2.18520385186615e-09 -6.76381236629481e-11 -3.02932775099567e-09 -1.05681834205272e-08 4.15526498072824e-09 -4.95504852177909e-10 1.88242385919194e-09 -2.61470956570549e-09 1.80964817799148e-10 -7.05225466812615e-10 6.93182335779614e-09 1.23010384557091e-09 -3.8814667182779e-09 1.59327193708999e-09 -2.4566006475817e-09 8.77982280993128e-09 -7.31604054024215e-09 -1.31631024691991e-08 8.74390530921913e-09 -3.00921352829237e-10 -5.19203676535932e-09 2.75968983629515e-09 2.36579358308e-10 2.98803219535079e-10 -8.44067084905409e-10 -2.26559384444002e-08 -2.54958754424712e-11 5.04022023295171e-09 5.57076559351259e-09 -7.71113340381289e-09 -9.89780386979246e-09 1.92075266638393e-07 2.15736238315766e-08 2.52206913635598e-08 -2.04631842542717e-08 -7.6105262500403e-10 -1.66499845941775e-08 7.10203717451632e-09 -8.3930717180384e-08 1.45628286375989e-08 3.77688559741768e-09 -4.13666175036324e-09 -7.32121459588583e-10 -2.86712034623332e-09 2.12388201810822e-08 4.88266272293479e-08 5.03791719121369e-09 -1.43970460791466e-08 -4.85306871610965e-08 -6.55725746744838e-09 9.96223125387209e-09 -2.2901768566449e-09 -4.34992417264727e-08 5.75250394921182e-08 -6.13426793003432e-08 -3.24125661790771e-09 9.0628933426072e-09 3.39247132711109e-09 -1.25728351837792e-08
"R2009" -3.42990405445078e-10 -2.99806920106093e-09 2.16789078498163e-09 -7.39263139895682e-10 -2.22482986284704e-09 -9.21871359105917e-09 -8.30895095918328e-10 5.24383500215833e-09 -3.38091903313978e-09 1.14139529032626e-09 7.92282332416319e-09 6.57018131857714e-10 -2.11163398483296e-08 -4.71916673214019e-09 1.13820043178923e-08 1.16298099127907e-09 -1.59184247519302e-09 -4.2138446925599e-09 2.14608660971619e-09 -8.42461803809715e-09 1.56561334308918e-09 -4.60154303885422e-09 -2.44099387064036e-09 5.18839870274567e-09 1.20429759159427e-08 5.32359982891339e-09 8.93391735438097e-10 6.29793443405688e-09 -5.1292333683387e-10 9.02782681241529e-10 -4.08489953091069e-10 -4.24347768254402e-09 2.35183916720468e-11 -6.08896091078814e-10 2.8796797490552e-09 4.69103831387671e-09 1.67148036570987e-09 1.46533496049375e-08 -1.35876141831438e-08 -5.69184233757668e-08 2.15736238315752e-08 1.45770140403903e-07 6.47053145494002e-09 8.65111789657675e-09 -1.80678945209611e-09 2.12435192759094e-08 1.08950571661576e-08 -1.490307929398e-07 3.16241003094849e-09 2.83253103992023e-09 -1.89157464970193e-08 -2.19815057168579e-09 3.09477968708484e-09 -1.21010948494858e-08 -6.03419614899731e-09 3.47047662854385e-10 3.83577034402089e-09 -1.23100116431476e-08 -6.71551128349412e-09 4.03302128347478e-09 -1.31365967106781e-08 -2.10762720581575e-09 5.65360879302321e-08 -8.80859151702706e-09 -2.8080927892345e-09 1.37557068549415e-08 7.15445486021938e-09 6.24599925423185e-09
"R2010" -1.16943423445524e-11 -6.39101560142351e-09 -5.5476531351643e-10 -3.08476400844237e-09 -1.58688493270409e-09 5.89109800687215e-09 3.13406936913699e-08 1.34666336099717e-10 -1.05894699603964e-07 -1.75511021311973e-08 -3.88199021838031e-09 1.39073010359136e-08 -1.19810740887776e-08 1.58188458535602e-09 -5.83781113523036e-09 4.00295638346719e-08 5.15361255164109e-10 1.02639779577173e-09 -5.10647517064880e-09 6.99692005751276e-09 1.17319415509138e-08 -1.38195820000467e-08 -4.17598371519408e-09 5.26547201633369e-08 5.40308191661281e-09 1.41261845225446e-09 1.74099568259614e-08 -3.21040232572808e-08 1.0387001208687e-10 3.18437720547639e-10 -2.27706313965919e-09 4.40426462097929e-10 -2.71827605901974e-09 6.03085025373375e-09 -3.68558202227317e-09 6.74471304090126e-09 -4.07802797549828e-09 -3.65237147215699e-09 3.54201201839836e-09 -2.66560624803538e-08 2.52206913635599e-08 6.47053145494022e-09 1.45385632258103e-07 4.80214343111572e-08 -2.51646957002899e-09 -3.60223619870082e-08 9.62221065649148e-09 3.02990517723703e-09 -3.10115047285219e-09 -2.65568453164538e-08 -4.43595213928577e-09 1.85181952366336e-09 4.37841446712072e-09 1.85415038830091e-08 7.03420725014105e-09 -1.89173058855601e-08 6.93758770036227e-09 -9.9578050762379e-08 -2.8948997067077e-09 3.0421740768846e-09 -5.42828639412657e-10 6.54580701633262e-09 -1.91280314647084e-09 -1.90037573420135e-08 -2.47987215145158e-09 2.13035599177219e-09 5.2812331606342e-10 -1.08237963575524e-09
"R2011" 3.71540325313012e-09 2.41669823740799e-09 -3.71614286014594e-09 -1.61907380227966e-08 6.13107891963473e-09 -9.32421829576041e-09 6.91982297683361e-09 7.31380757507425e-10 -3.88274348924017e-08 -3.60861113490164e-08 -8.04560246191614e-10 2.55297481638749e-08 -4.54772328914605e-09 3.36221374228807e-10 2.01681682917031e-09 8.91899660759103e-09 6.70922746533531e-10 -2.58619143787471e-11 4.89177663815436e-10 2.0763852451144e-08 -1.21586738049166e-09 4.83982241121134e-09 2.66687721290454e-09 1.75576608457313e-08 -9.03635260797405e-10 -8.51010994958980e-09 6.86384224476914e-10 -2.24635106133827e-08 -6.87950512513377e-10 1.35145354335807e-10 3.12948634444395e-09 -1.41467241119972e-09 -4.49219380708936e-10 -3.69758901330792e-10 1.86870585255972e-08 -1.38649180770364e-09 -4.55723277954598e-09 -2.8984133593881e-08 1.00405404969253e-09 -8.87757663109257e-08 -2.04631842542771e-08 8.65111789657531e-09 4.80214343111573e-08 3.0186509713744e-07 -1.09518389971923e-08 -9.54175144436971e-08 7.35697165206754e-09 -3.49090467004062e-08 2.09426137558086e-08 -1.22904456062277e-08 -9.70283092571835e-10 3.68329035502942e-09 7.94407022357568e-09 -7.16744253204283e-09 2.7701899616662e-09 -8.05216262895562e-09 6.63588695152921e-09 -1.99393370726645e-08 -1.1017253952144e-09 -1.10019996172885e-09 8.81092318538281e-09 7.2451795811052e-09 2.47243682372735e-08 -9.25889965143571e-09 -4.13232400071449e-10 1.34012711333174e-08 -3.63713326795793e-09 -1.16806184331768e-08
"R2012" 4.49612399201374e-10 4.75542370429046e-09 6.18635817419521e-10 6.51802773740753e-09 -2.91303215375148e-09 -2.24309222579798e-09 -3.7311423077194e-09 2.32339504778406e-09 4.57446518340951e-09 3.11107251909515e-09 -3.55988770859694e-10 6.4347085299702e-10 1.23008975396019e-08 -2.98554890679733e-09 1.37515912312214e-09 -1.07718472788794e-10 3.32967517267859e-09 1.58175783327865e-09 -2.69906812979021e-09 -4.1116063177934e-09 -7.13244078256591e-09 3.2206660280571e-10 5.47610084891992e-09 -6.47908882501368e-09 -7.2720319740088e-10 1.18256633490284e-08 -1.87293614652705e-08 5.25449528064885e-09 8.31281501698674e-09 -7.66734064249787e-10 -4.41960832883413e-09 2.36225743491516e-09 1.35608414123484e-09 -7.80987745769243e-09 -3.0393082234827e-09 -2.86093611874348e-09 -4.76525091494212e-09 4.04114707328867e-10 -5.66784261781369e-09 8.10278036339773e-09 -7.61052625004684e-10 -1.80678945209613e-09 -2.516469570029e-09 -1.09518389971922e-08 6.1056629161485e-08 4.43538770772102e-09 -3.23160717349714e-08 4.2517926662815e-10 -1.37165102502138e-09 5.01086928868018e-10 2.45463982252973e-08 -1.08297488151059e-08 -3.35831642762973e-08 -2.71577297734077e-09 1.8021622057534e-09 -2.24067377524372e-10 -2.94791122435523e-09 3.81891691193443e-09 -1.05430297517729e-08 -5.19347293861606e-09 2.34213993310825e-08 -2.28183193624021e-09 1.62657067800442e-08 1.1686601670193e-09 1.9059061483627e-09 -1.92918069123736e-08 4.70153820284309e-10 -1.88358022559381e-08
"R2013" -8.24053428835619e-10 -9.98248745143687e-10 4.1357256511491e-09 3.40271298186113e-08 -2.64346775404907e-09 -3.0539691608902e-09 2.05933467242736e-08 -6.45630808266395e-09 3.61373072912532e-08 2.65675982595631e-08 1.23039497731879e-09 -3.00436500784905e-08 -2.17245558278049e-09 7.17311013689587e-09 2.85349889109343e-09 -1.19062867245578e-08 -1.5948838983267e-09 -1.07002757029999e-09 3.22867694131944e-09 -4.91911451367346e-08 4.78213645630973e-09 -2.98528592103491e-09 -7.01143146809471e-09 -1.75596252363734e-08 3.31241324076254e-09 3.14928713409353e-09 3.1522881915155e-10 8.72387823532211e-09 -7.90997751946028e-09 -1.27194620957467e-08 -3.42357427409021e-09 2.02919738336785e-09 4.34110006128827e-09 6.38367371538856e-10 -5.52904033189566e-09 -4.71367396689696e-10 1.78166739823402e-09 4.61092498973816e-08 -2.66531609396039e-10 -2.52722753784863e-08 -1.66499845941798e-08 2.12435192759093e-08 -3.60223619870078e-08 -9.54175144436867e-08 4.43538770772033e-09 1.43137156840834e-07 -2.02628414868364e-09 4.55699054836291e-09 -3.93389291072388e-09 1.17828399904488e-08 3.76469185767624e-09 -1.3879889892624e-09 -6.93720798095903e-09 -5.27273728834178e-08 -7.5377787073834e-09 6.38543155287229e-09 -7.17584588594073e-09 -5.66090356789064e-09 -5.71288865495064e-10 1.32433367590148e-09 -2.24466171753741e-09 8.47431666420173e-09 -7.66662580800542e-09 1.09505731781237e-08 -9.49772754879446e-10 1.55273300774123e-09 1.62442543918389e-09 2.97806706365678e-09
"R2014" 8.21678869349942e-10 -7.5321239302154e-09 1.44680238785751e-09 -2.84326214238754e-09 5.30754866668803e-09 -1.96908933634599e-10 6.29959648074938e-09 -1.76607756712057e-09 -6.67822653289097e-09 -3.84533922771797e-09 -1.21582939902127e-08 3.66458291358317e-10 -4.92609168189946e-08 8.80723915723215e-11 -1.10828917117367e-10 2.58446819408531e-09 -4.92667988091889e-09 2.45283867949142e-09 -3.86193619866588e-10 2.15175817773656e-09 7.6244765859862e-09 -2.07916816092218e-09 -1.04373270031551e-08 5.55538429192813e-09 2.57522258723246e-08 -6.35829433883752e-09 2.10120351538397e-08 -6.66006289787203e-09 -1.59520972471098e-09 9.29147768553663e-10 1.06856169979061e-08 -1.68759945163027e-09 -5.11634189494990e-09 1.12955955900406e-08 -5.71716581364661e-10 8.83566337233878e-09 6.93191003886302e-09 -5.70961816180786e-10 -2.9625114167505e-09 -1.01977325556533e-08 7.10203717451674e-09 1.08950571661576e-08 9.62221065649125e-09 7.35697165206733e-09 -3.23160717349724e-08 -2.02628414868405e-09 5.83448377829989e-08 -1.28421395475028e-08 4.14293320777524e-09 2.71817648413016e-10 -1.65975834324943e-08 3.79548339213213e-09 1.86609901468279e-08 2.25740063632867e-09 3.24624488852337e-09 -4.34464537488504e-10 -1.98728898739905e-09 -7.23954353195226e-09 -9.24035765659674e-09 8.56155359693654e-09 -2.77976415607175e-08 1.40758496820067e-09 2.85728145706869e-09 -4.36170564227704e-09 -1.17321588309435e-08 1.18485963797397e-08 -5.47716422610149e-10 7.69014613197924e-09
"R2015" 1.01428244544255e-09 1.72260626909575e-09 -4.28709007605678e-09 5.5309586442982e-09 2.62461809850964e-09 8.14952074981526e-09 -3.29033296354479e-09 -1.0133477540897e-10 -9.67010554867274e-09 -4.92322510354065e-09 -9.87888193733089e-09 6.57764961511718e-09 2.20826063274272e-08 -7.17689298597074e-09 -9.84772543272605e-09 7.21854035110257e-11 2.93958489053871e-09 6.74335651643869e-09 -7.08173487626172e-09 -3.90807808533769e-09 -2.77303620221284e-10 5.86152932082546e-10 3.97546424843274e-09 3.12499860861715e-09 -1.32202316718696e-08 1.30036425500986e-09 3.6027556164156e-09 -1.70957149760377e-09 8.80356807452378e-09 2.59374301322022e-09 6.82411574010853e-10 2.61041682941111e-09 -2.71518427943582e-09 3.93200877902096e-10 -2.28290297199813e-08 -8.1677629110265e-09 -2.60116901609589e-09 -6.8426395334029e-09 2.6664207535053e-08 6.27420115718401e-08 -8.39307171803835e-08 -1.49030792939798e-07 3.02990517723681e-09 -3.49090467004064e-08 4.25179266627986e-10 4.55699054836303e-09 -1.28421395475026e-08 3.6823836041206e-07 -3.41940379891412e-08 -4.06011216424777e-09 1.32052291526105e-08 5.2141358673419e-09 1.17640085880723e-08 2.15594329214404e-09 -9.78591148085885e-09 -8.82251677594212e-10 -3.87718791960631e-09 6.00045463185146e-09 8.31767588752526e-09 -1.05881983542127e-08 1.05487889293307e-08 1.32605065432626e-08 -2.31301957285055e-07 3.54025546377436e-08 4.47110944789396e-09 -3.08387422702313e-08 -7.83321469427603e-10 3.1505714129261e-08
"R2016" 2.6735519327322e-10 2.11263771913217e-09 -1.76154055225291e-10 -2.03892942265984e-09 1.78105448087171e-09 3.9614541432799e-09 6.09950824767824e-09 -4.85453042182266e-09 9.8385132341904e-10 -3.24823215292238e-09 1.42752428567283e-09 -4.7253301054029e-09 -3.03168675220381e-09 5.65091352984694e-09 -1.16795950434362e-09 -2.13536172340890e-09 9.44337049970779e-10 -3.36188503750067e-10 3.98717446919765e-10 4.20923960802081e-09 2.07351475236734e-09 1.12789333878455e-09 -2.49891717193342e-09 1.2057009609402e-09 1.31795347385528e-09 -4.46303056702132e-09 -2.03668185255966e-09 -1.16624164990431e-09 -2.94628136119682e-09 -2.81070602927278e-09 1.64805437071555e-09 -9.74916592341334e-10 4.94659154820332e-10 9.62846586095611e-10 -1.58208753446299e-09 -6.78390576552773e-10 8.05762960840212e-10 2.30876445726625e-09 -1.24919841170395e-08 -2.27830841953146e-08 1.45628286375989e-08 3.16241003094911e-09 -3.10115047285222e-09 2.09426137558082e-08 -1.37165102502137e-09 -3.93389291072464e-09 4.14293320777525e-09 -3.41940379891412e-08 2.44034158106065e-08 1.47830913644887e-09 2.31223394142904e-10 -4.61127175207864e-10 -7.6858036484121e-10 -2.1430068909351e-09 7.89348524174033e-09 1.68409877040112e-09 -4.59054012918441e-09 3.23648299903252e-10 -1.82579542065086e-09 6.8020708499806e-09 1.37154351379902e-10 -4.47119300440251e-09 2.4435371078549e-08 5.58627722223605e-10 -1.57339784408522e-09 8.75574205132583e-09 -4.74971664402878e-09 -7.19320549102734e-09
"R2017" -2.58194663394148e-09 -4.48865257343398e-09 -5.95703600891701e-09 3.23492863097024e-09 2.12437061564831e-09 -2.93663250503513e-09 -1.11986682782763e-08 -6.69049929876738e-10 1.97519297448722e-08 4.27267756021158e-09 2.66669935726587e-11 -2.19696125203392e-09 5.36271667406042e-10 2.38554371840272e-09 6.72891218641392e-10 -2.2886662031016e-08 1.23764488849211e-09 1.90553312236623e-09 6.61694385104787e-10 -6.49892756734803e-09 -7.04719938574233e-09 -1.25979502187043e-08 4.67436457018002e-09 6.92270263547683e-10 7.32372863840813e-10 -3.10062555041847e-09 5.01867109789969e-09 1.7559579595977e-08 -4.84795260763895e-09 1.46955527344238e-09 8.99196763200726e-10 -1.31233469922284e-09 5.65446529138463e-09 -1.30369644697264e-09 -5.21096251898716e-09 9.33042955321319e-09 2.73431154731369e-09 6.46812650667383e-09 -1.01019286888551e-09 2.66903405035962e-09 3.77688559742174e-09 2.83253103992029e-09 -2.65568453164537e-08 -1.22904456062291e-08 5.01086928867958e-10 1.17828399904479e-08 2.7181764841266e-10 -4.06011216424811e-09 1.47830913644938e-09 7.34598584166927e-08 7.80265351559905e-09 -9.22169679967571e-10 -1.27994670284055e-09 -1.82936259857398e-09 -1.08269226183124e-08 -1.44653559678384e-08 -2.3370320765708e-08 7.22036096927586e-09 -1.57747577539962e-09 5.32594341686555e-09 -8.77076377603392e-09 -1.98972453092968e-08 -1.91749142857883e-09 9.29978705630441e-09 -1.64763020174867e-09 9.68852271922088e-10 7.22744805654889e-09 -1.44561174080441e-09
"R2018" -5.40253352518435e-10 7.17296069575614e-09 5.17897766649236e-10 -1.77336937507936e-09 -3.54415296830523e-10 1.73617728631415e-09 -1.54344519249066e-09 1.13395403486483e-09 2.45499778780456e-10 -3.45439016701302e-09 -1.2960681997335e-09 4.90951144207721e-10 1.15214192027262e-08 -1.8353318965327e-09 -4.54948827584475e-09 -7.51572232217177e-09 2.83314435037259e-09 2.96306890273977e-09 -4.99051192848971e-09 6.09560602107784e-10 5.2200902905608e-09 3.08520073229976e-09 -4.18598809471269e-09 7.88495065984838e-10 -6.6650760992821e-09 1.49069873373546e-09 -1.63597690170625e-08 8.04095865017838e-10 -1.47772727267967e-09 -2.50060537145957e-09 2.4737811320211e-10 2.18281834477343e-09 3.18733949173479e-09 -1.87315673565772e-10 -2.55442254224512e-09 -8.73883032212248e-09 -1.59442963680306e-08 5.9611147583113e-09 4.50965870345135e-09 3.77010989950119e-09 -4.13666175036384e-09 -1.89157464970196e-08 -4.43595213928625e-09 -9.70283092570722e-10 2.45463982252974e-08 3.7646918576776e-09 -1.65975834324942e-08 1.32052291526101e-08 2.31223394142234e-10 7.8026535156002e-09 9.67958123513014e-08 -6.33659805084011e-10 -3.2593314463784e-08 -2.86736738572369e-09 -2.59014067170645e-08 1.88782519288082e-09 -2.50999902693037e-08 3.68974995985526e-09 -3.04401187122213e-09 -1.22415546801019e-08 3.58565170180629e-08 2.49213036579286e-09 -4.39925075173439e-09 1.53706671842779e-08 3.521470715194e-09 -1.77586434022987e-09 1.38519090553005e-09 -4.26592656511454e-08
"R2019" 4.40051042111154e-10 -4.00401083078315e-11 3.97534566894596e-12 1.76395779427562e-09 3.68608475121339e-10 5.03686869972276e-10 5.05296547240742e-10 -4.34050722970711e-09 -2.56707421998409e-09 -8.0961734937659e-10 -9.84043791969222e-11 -3.73342381835269e-10 -6.04653453391914e-10 3.0041079271655e-09 6.20980376089329e-10 4.35898471017918e-10 -8.86607064026577e-10 -1.58469097452217e-09 1.38601016908163e-09 2.68040666217496e-10 2.28931884138058e-09 4.60339434132058e-11 -1.51333698862884e-10 1.45191096148402e-09 -4.65450689420106e-09 -6.21131474163853e-09 5.7299349556121e-09 -3.20411292545374e-09 -3.43411398844739e-09 -5.8902457903247e-10 4.21389279383028e-11 1.06197820802475e-09 -9.49762471067099e-10 2.32564927089915e-09 1.36953021435353e-09 -7.9939588973643e-10 5.33255443748322e-10 -1.50635811620404e-09 1.97172840758966e-09 -1.51407070563103e-09 -7.32121459589246e-10 -2.19815057168526e-09 1.85181952366324e-09 3.68329035503047e-09 -1.08297488151059e-08 -1.38798898926186e-09 3.79548339213184e-09 5.21413586734198e-09 -4.61127175208006e-10 -9.22169679968008e-10 -6.33659805082725e-10 1.70670067641534e-08 -4.31491858784296e-10 8.43485139981683e-10 3.59010969128799e-10 -4.32444602557395e-10 1.44831416343175e-09 -7.41721379562222e-10 5.87126636214602e-09 -1.33777585087258e-08 -2.66149162328229e-09 1.18553333665126e-09 -6.03511837526136e-09 -2.35787568406428e-10 9.84658303528766e-11 1.09418898908167e-09 -1.90052151507991e-09 5.81836068716141e-09
"R2020" -1.6888580591561e-09 -3.40869374919599e-09 -2.43875024352137e-09 -4.30601131641724e-10 -2.48866276515625e-10 -5.88509803529702e-10 -5.11870441600558e-09 7.58150373654539e-09 -7.19279358538098e-09 4.80471658575782e-09 -3.83033750671473e-10 3.41244010889671e-09 -4.36757514958267e-09 -4.58674746328199e-09 4.82856736975098e-10 -1.20630469250417e-09 -7.56917766183722e-09 -6.4478188091508e-10 3.84347061139236e-10 1.66322908964077e-10 -5.60780378279794e-09 5.16624668879198e-09 5.15697510448072e-09 6.82713519324352e-09 -2.32624009155564e-09 3.31548142523792e-09 7.11115872919016e-09 4.28703237728315e-09 1.24995200676521e-09 1.18601989710789e-09 7.63817196193424e-09 -2.06655638115632e-09 -2.89661399104945e-09 2.48044700842652e-09 -8.80631244331429e-09 2.31855610130218e-09 -4.77323966767252e-09 -2.71397322566944e-10 1.03280795795105e-08 -2.46517943436332e-09 -2.86712034623175e-09 3.09477968708616e-09 4.37841446712067e-09 7.94407022357939e-09 -3.35831642762983e-08 -6.93720798095901e-09 1.86609901468277e-08 1.17640085880743e-08 -7.68580364840735e-10 -1.27994670284108e-09 -3.25933144637875e-08 -4.314918587854e-10 1.22733891625755e-07 -1.23093873595331e-10 -6.97417712753095e-08 -5.53364987975545e-09 3.75002977006823e-08 -1.1614045763112e-10 1.0959534534875e-08 -7.65604301357106e-08 5.84434730238289e-10 6.88636047240432e-09 -1.45478513847136e-08 1.79446430555264e-08 6.04569173188358e-11 4.01629741061144e-09 1.31198844555562e-08 -1.5088661689907e-08
"R2021" -3.75394473417384e-09 5.4438394855545e-10 3.07242782403286e-10 -5.18225970657537e-08 4.95800698782804e-10 -2.7351028185152e-09 -8.09588591396679e-09 9.17441686743462e-09 -1.86553973354862e-08 -7.38247889203206e-09 -1.44046979984531e-09 9.96210867742285e-09 1.52906044823136e-09 -5.93574396232332e-09 -8.08713562848217e-10 8.94895662053282e-09 1.0465262518966e-09 6.445574704659e-10 -4.75811064897248e-09 2.94076902518581e-08 4.13675766632669e-11 1.61438189439775e-09 2.29342808917918e-10 2.98851820236526e-08 -1.94864353306977e-09 2.73588670750412e-09 -5.82238719982559e-10 -2.35814413994572e-08 5.34682668380356e-09 1.53338209504517e-08 -2.02711294466508e-10 -7.14291784737518e-10 -2.3412085197833e-09 4.29597303921412e-10 2.43849236824731e-09 9.83832597403072e-10 1.09104543466321e-09 -4.82852912070009e-08 -8.61715533685819e-11 2.50043196762192e-08 2.12388201810812e-08 -1.21010948494857e-08 1.85415038830085e-08 -7.16744253203976e-09 -2.71577297734043e-09 -5.27273728834172e-08 2.25740063632808e-09 2.15594329214378e-09 -2.14300689093501e-09 -1.82936259857463e-09 -2.86736738572352e-09 8.43485139981253e-10 -1.23093873595091e-10 7.59048206285491e-08 1.06914651958535e-08 -4.20108321843896e-09 -1.50064228231019e-09 -2.67830057169862e-08 7.08813723729923e-10 2.36556310442363e-09 -3.04840542248803e-09 8.386505314863e-09 1.37763581296735e-09 -1.24577529718372e-08 1.83309458449749e-09 -2.51749391146552e-09 -7.99299212636708e-10 2.76486496775812e-09
"R2022" 1.56120804731563e-09 9.15190492746714e-09 3.52969275316036e-09 -9.40161965910934e-09 1.98698936554525e-09 2.4961662571801e-09 1.09024402388098e-08 -1.04725863748081e-08 6.20360586536862e-09 -9.4579219674147e-09 -2.16669416388007e-10 -3.34348296795894e-09 -1.1980460643328e-08 6.68879707384023e-09 2.57558842196837e-10 3.99711380548655e-09 -1.20574378859003e-09 1.8782882977048e-09 1.70313059888435e-09 1.12473560914206e-08 -5.17853983622996e-10 -1.66036256042102e-08 -2.82798756173694e-09 -7.1412237843404e-09 1.29995500045442e-08 2.46203927806222e-09 -2.69577062828316e-08 9.2380387935666e-10 -7.59940396449014e-10 -3.00274468620529e-09 -8.25594993988185e-09 2.95346741131536e-10 -1.35455031635462e-09 -2.26421744969699e-10 2.66735437519282e-08 -9.083430064966e-09 3.52765419180952e-08 -7.72596556991909e-09 -9.40620642419124e-09 -1.08993803710202e-08 4.88266272293504e-08 -6.03419614899529e-09 7.03420725014182e-09 2.77018996166689e-09 1.80216220575191e-09 -7.53777870738511e-09 3.24624488852324e-09 -9.78591148085793e-09 7.89348524173952e-09 -1.08269226183129e-08 -2.59014067170636e-08 3.59010969128904e-10 -6.97417712753132e-08 1.06914651958542e-08 3.59400547436315e-07 2.43421247358767e-08 -1.50823244768397e-07 -1.39654123657609e-08 -1.00595498882872e-08 5.48715150588411e-08 1.29098461500711e-09 -3.05091827197125e-08 7.13483059295605e-09 -1.39373995816314e-07 2.48495541318696e-10 -1.17858433227451e-09 -3.71832332756195e-08 4.16532356130382e-08
"R2023" 2.01298304082511e-09 6.55923839886671e-09 7.50281690463994e-09 -1.10383906317317e-08 -8.78467775948751e-10 4.88106503490571e-09 -4.17442373941278e-09 -3.03657337082804e-09 2.62938970330732e-08 -1.5935518709798e-09 2.50845839255607e-09 -7.43408458701589e-09 -7.02459997330063e-10 7.85249149018252e-10 -5.456390603576e-10 -6.19629876460809e-09 -1.56102717794416e-09 -7.11298687010332e-10 1.50982823429099e-09 4.31624664647792e-09 1.89118079282067e-08 -1.84342723834607e-08 -1.16048395387436e-08 -2.18591095022791e-09 1.50807900861761e-10 4.49112638501618e-09 -2.19191876617529e-08 5.96194188300346e-09 2.7611225276833e-09 -3.52388834155554e-09 -5.64637329567038e-10 -1.46816946828581e-09 -4.9377434230021e-09 -2.3740954425106e-10 -1.51233473068185e-09 -6.49400439318406e-09 1.03708292886663e-08 9.71721157154451e-09 -1.67988139289514e-09 1.01102472993695e-09 5.03791719120976e-09 3.47047662854814e-10 -1.891730588556e-08 -8.05216262895496e-09 -2.24067377524493e-10 6.38543155287211e-09 -4.34464537488187e-10 -8.82251677594345e-10 1.68409877040083e-09 -1.44653559678392e-08 1.88782519288058e-09 -4.32444602557574e-10 -5.53364987975529e-09 -4.20108321843914e-09 2.43421247358753e-08 4.47897775600688e-08 -2.20201748341473e-08 2.25925511783414e-09 2.79230606716124e-09 1.11733932435828e-08 -2.33323851398136e-08 1.44032426659647e-09 8.31895308464000e-09 -3.01017884994845e-09 1.69527263763916e-09 -1.2833670049941e-10 -7.017111174259e-09 -2.58840563262613e-09
"R2024" 1.05348990363941e-09 -1.45955010685774e-08 -2.46911489820936e-09 2.2532504721512e-08 -2.85895526787636e-09 -5.07838942596974e-09 5.30668957151465e-10 8.00846224631128e-09 -5.07557945719704e-09 -3.18974214213412e-09 1.25808496246821e-09 4.39856725251882e-09 5.96432900014382e-09 -5.78527461135757e-09 9.72017341699278e-10 -1.32925094393439e-09 1.32422931302307e-09 -7.53753758117297e-10 1.52906673024767e-09 -6.3149951973036e-09 -8.48267147333199e-09 2.08682143684922e-08 3.04548694197092e-09 -1.13020602530792e-08 -8.33975200404947e-09 -2.03276162654698e-09 2.229041686969e-08 3.10429933671531e-09 3.1059112011867e-09 -3.30545238516415e-09 5.09593346966883e-09 4.21552975513772e-12 4.39760984185714e-10 -1.44504267248893e-09 5.11951614965454e-09 1.88660577984078e-08 -7.4954973743049e-08 -1.04098866394971e-08 5.27902295027507e-09 4.40412076168322e-09 -1.43970460791486e-08 3.83577034402133e-09 6.9375877003624e-09 6.63588695153178e-09 -2.94791122435558e-09 -7.17584588594081e-09 -1.98728898739893e-09 -3.87718791960595e-09 -4.59054012918467e-09 -2.33703207657026e-08 -2.50999902693046e-08 1.4483141634323e-09 3.75002977006812e-08 -1.50064228231045e-09 -1.50823244768401e-07 -2.20201748341465e-08 2.41643791247057e-07 5.64271346967404e-09 8.14574507796143e-09 -3.51016228942076e-08 -2.31109400142855e-08 5.184099294258e-09 -2.86365305763575e-10 1.80383569725842e-08 1.87115916590013e-09 -2.26213375934913e-10 5.28732300809102e-09 -1.05042548033235e-08
"R2025" -2.58490277374155e-09 3.07813684858724e-09 -9.24121004129711e-11 2.33295188768606e-08 3.67937224157558e-09 1.09869406386401e-09 -3.55606427366221e-08 3.72903247603674e-09 2.63984448386052e-08 4.78928668001924e-09 1.2236690409612e-09 9.56554097293836e-09 9.71808960982041e-09 -4.51118699939563e-09 -3.3494397855609e-10 -2.43665098509835e-08 1.33774361968509e-10 3.04873495834781e-10 2.32239534347043e-09 -1.02855554762542e-08 -1.09821049213347e-08 2.26287248699673e-08 5.69556549099579e-09 -1.50733461166365e-08 -5.25359613627362e-09 -3.13435825300971e-09 -1.21356338403584e-08 1.40845143017581e-08 5.56672729385977e-09 9.50400718990255e-09 1.9628716463616e-09 -2.23585081420489e-09 -3.33749949519975e-09 -2.41050715535841e-09 2.64180242763826e-09 -2.56108614912992e-09 2.45723314126651e-10 -2.61547912705466e-08 -9.03915452326957e-10 3.15887013230748e-08 -4.85306871610945e-08 -1.23100116431474e-08 -9.9578050762379e-08 -1.99393370726663e-08 3.81891691193419e-09 -5.66090356789175e-09 -7.23954353195242e-09 6.00045463185156e-09 3.2364829990307e-10 7.22036096927892e-09 3.68974995985556e-09 -7.41721379562077e-10 -1.16140457630579e-10 -2.67830057169857e-08 -1.39654123657595e-08 2.25925511783403e-09 5.64271346967351e-09 1.54394943377927e-07 1.94536471553787e-09 -9.44121467863539e-09 8.40067765554152e-09 -3.32311150921579e-08 -2.2557281724115e-09 3.01583661212619e-08 2.51292496310694e-09 -5.21279711399186e-09 -6.48195052085411e-10 8.06362704516719e-10
"R2026" 3.31661481727013e-10 -7.74528568035581e-09 -3.84120973448009e-09 -2.81011331389595e-09 1.61994837990323e-09 3.54313866946277e-09 -4.69862035697625e-09 -3.43674658826427e-09 -8.57975402641292e-10 8.4297416484028e-10 -4.83053724080459e-09 -2.12210196576079e-09 2.15212444335272e-08 1.44863154485875e-09 -1.1228031742543e-09 -1.52132417063916e-09 -1.64499959617199e-09 1.24597671903752e-09 -2.91538437948885e-09 2.85668227691961e-09 1.61695423594176e-09 -8.99668332258149e-10 2.02428718163506e-09 3.96923951323875e-09 -2.82316536484361e-08 9.48739855811648e-09 1.73297357097471e-08 -4.31684220261832e-10 -1.34359014366792e-09 3.48811583248118e-09 -6.15365539144786e-10 -1.62532336813131e-10 -1.24191203099329e-09 2.04792753972395e-09 9.56631140377369e-10 6.78826603585293e-10 2.51689440738039e-09 -7.28300174460535e-10 3.99750947122434e-09 3.88358396804263e-09 -6.55725746744834e-09 -6.71551128349434e-09 -2.8948997067078e-09 -1.10172539521426e-09 -1.05430297517727e-08 -5.71288865495107e-10 -9.24035765659698e-09 8.3176758875256e-09 -1.82579542065065e-09 -1.57747577539895e-09 -3.04401187122134e-09 5.87126636214593e-09 1.09595345348742e-08 7.08813723730103e-10 -1.00595498882883e-08 2.79230606716157e-09 8.14574507795985e-09 1.9453647155381e-09 3.09039450450347e-08 -3.39260651312698e-08 -1.81294855624743e-08 3.34421903617013e-09 -3.02497161052688e-09 2.0736523080769e-09 5.45275591309634e-09 -1.16031868959713e-09 7.27805594172795e-10 2.45180317315763e-09
"R2027" 1.42264133140533e-09 -4.81379206156856e-09 -3.82040918786873e-09 -1.40028769965477e-08 -5.48916308330341e-10 -6.39193848000122e-10 1.45728313983992e-08 -4.45048152066329e-10 8.43969702854103e-09 -1.44796421445751e-08 7.98228132298704e-09 -5.38065919629586e-10 -1.9554570259008e-08 1.04017334058782e-09 -2.65831390686721e-09 6.44468218591012e-09 4.13382235658711e-09 -3.9570502967543e-09 5.02359331918952e-09 5.33682626611597e-09 2.02694025166404e-08 -1.32865069764076e-08 -1.42676941539618e-08 -6.78958659635771e-09 2.83699358367991e-08 -3.08769180830309e-08 3.13829921243802e-08 6.99156756059224e-10 -1.84196606932915e-09 -9.49769041998756e-09 -1.49357735879651e-08 -1.37785733684481e-09 2.23081918170403e-10 7.76588058011797e-10 -5.23091423628305e-10 1.377029632909e-08 8.64684121494742e-09 6.66784759000759e-09 -5.89033738504296e-09 -9.45546121748679e-09 9.96223125387298e-09 4.03302128347495e-09 3.04217407688476e-09 -1.10019996173042e-09 -5.19347293861362e-09 1.32433367590066e-09 8.56155359693676e-09 -1.05881983542123e-08 6.80207084997997e-09 5.32594341686375e-09 -1.22415546801045e-08 -1.33777585087248e-08 -7.65604301357127e-08 2.36556310442251e-09 5.48715150588427e-08 1.1173393243584e-08 -3.51016228942027e-08 -9.44121467863581e-09 -3.39260651312717e-08 2.6260598104001e-07 -8.75927218812934e-08 -1.03441294438783e-08 -3.76207425828936e-09 -7.66522600630136e-09 -1.72663853705407e-08 1.06056218733512e-08 -2.85711708346512e-09 1.73843064273212e-08
"R2028" -3.93776776819759e-09 5.53959276722941e-08 1.32177423494953e-08 4.67249511178716e-09 -3.10837225819875e-09 -8.12178670921736e-09 -3.07186931995884e-10 7.24891261636145e-09 -6.20035005193847e-09 3.67087694376015e-09 1.1026022387433e-08 9.76999910870732e-09 9.74840900759892e-09 -3.05216379042456e-09 7.49478993775267e-10 -1.37858135308708e-09 2.4873857482409e-10 1.51780107549377e-09 -7.377287546324e-10 -5.67960281569114e-09 -3.70205994087425e-08 2.62428996655136e-08 2.80978901400203e-08 -1.02444162226575e-08 -2.2415545387031e-09 3.3295362751457e-09 -1.64912554962343e-07 8.75256725537985e-09 -1.88379820359714e-09 -9.98923537513951e-10 1.40498849148685e-08 3.82875769830757e-10 9.35195794971283e-09 -5.64108262375263e-09 1.10247812222924e-09 -6.21050595091363e-08 -3.42438326713053e-08 -3.83856842356097e-09 6.2055625743517e-10 8.79169102915425e-10 -2.29017685664162e-09 -1.31365967106792e-08 -5.42828639412294e-10 8.81092318538225e-09 2.34213993310829e-08 -2.24466171753596e-09 -2.77976415607169e-08 1.05487889293302e-08 1.37154351379255e-10 -8.77076377603489e-09 3.58565170180644e-08 -2.66149162328382e-09 5.84434730239868e-10 -3.04840542248705e-09 1.29098461500796e-09 -2.33323851398166e-08 -2.31109400142865e-08 8.40067765554052e-09 -1.81294855624754e-08 -8.75927218812923e-08 2.88434518772164e-07 -1.39461109536459e-09 -4.94404983499048e-09 4.69563685560284e-09 4.7197628619035e-09 -4.17420355062159e-09 -4.63774113050571e-09 -1.39454013667129e-08
"R2029" 1.79884076635014e-09 -1.65954465203716e-10 1.43808972414005e-09 -2.96774751130126e-08 -6.94844294631452e-10 7.38299128650954e-10 1.67894736757151e-08 -3.0415320605135e-09 2.56377934351816e-09 -2.44132679729263e-09 -3.51944702910517e-09 -5.71577419211907e-09 2.44256380464131e-09 1.52630082880259e-09 1.17180450099514e-09 1.27643069332094e-09 -3.97191978965965e-10 9.24652071923671e-10 -2.15868980894974e-09 8.49407335879246e-09 2.58093572868241e-10 4.33989664321336e-09 -2.95057892054454e-09 1.64639515273583e-08 -4.20373167452761e-09 2.4956217441663e-09 9.56026045263817e-09 -4.32495266445358e-08 -2.1484112373582e-09 4.90153423416745e-09 1.41877472978883e-09 1.86034208131785e-09 5.27135353016734e-10 1.12221317844128e-09 1.38743816575973e-08 -2.43074887794875e-09 1.43728266371712e-09 7.85232950105686e-10 3.15366533284726e-09 -9.54940325729874e-09 -4.34992417264758e-08 -2.10762720581457e-09 6.54580701633201e-09 7.24517958109906e-09 -2.28183193624003e-09 8.47431666420261e-09 1.40758496820138e-09 1.32605065432624e-08 -4.47119300440271e-09 -1.98972453093025e-08 2.49213036579405e-09 1.18553333665024e-09 6.88636047240576e-09 8.38650531486266e-09 -3.05091827197097e-08 1.44032426659835e-09 5.1840992942607e-09 -3.32311150921548e-08 3.34421903617022e-09 -1.03441294438766e-08 -1.39461109536295e-09 1.17661032985426e-07 -4.68946896570275e-09 -1.58880006293549e-08 3.92809348615283e-10 7.37684825750922e-10 2.4471413269932e-09 -3.85334927142775e-09
"R2030" -2.22142488718753e-09 1.09266787672885e-09 5.21138077857209e-09 2.4554079289862e-09 -2.63585492002715e-09 -8.6106444989603e-09 -3.52550231862691e-09 -3.1552442340323e-10 9.13585774797869e-09 1.03943873569748e-08 4.05422801274335e-09 -2.22094743555155e-09 -1.18025178349298e-08 5.94701388666387e-09 9.64451420991495e-09 2.0662289277736e-09 -3.204500368823e-09 -4.42015215597536e-09 2.17992396957264e-09 -2.8713661041178e-09 1.00139663108149e-08 -3.96545042687437e-09 -1.00260538032474e-08 -6.48366473994305e-10 4.16183585920023e-09 4.63309069846184e-09 -6.42112769016503e-09 4.27899605037758e-09 -6.623784372825e-09 -4.04353904886455e-09 1.24103972805842e-09 -1.96274069971253e-13 5.96616554131495e-10 2.80016258624422e-09 8.60743933744735e-09 4.68334962137e-09 5.7128199410018e-09 -2.30064495517147e-09 -1.59164997779217e-08 -2.67995429884569e-08 5.75250394921192e-08 5.6536087930231e-08 -1.91280314647086e-09 2.47243682372724e-08 1.62657067800437e-08 -7.66662580800583e-09 2.85728145706939e-09 -2.31301957285057e-07 2.44353710785491e-08 -1.91749142857899e-09 -4.39925075173384e-09 -6.03511837526107e-09 -1.45478513847146e-08 1.37763581296795e-09 7.13483059295441e-09 8.31895308464016e-09 -2.86365305763303e-10 -2.25572817241103e-09 -3.02497161052707e-09 -3.7620742582903e-09 -4.94404983499093e-09 -4.68946896570288e-09 2.23542304034048e-07 -2.76706118403048e-08 -3.75733434447675e-09 9.17689633754873e-10 -8.00438379916304e-09 -5.27528277897386e-08
"R2031" -2.69959390705484e-09 -1.22681824993788e-09 -9.43052407449198e-10 1.09797800324605e-08 -1.02879923592507e-09 -6.50089048281127e-10 -6.69199993596982e-09 1.40770835048392e-09 3.6693884737081e-09 4.15838456689396e-10 5.02991782054198e-09 7.6285173526057e-10 4.66699656080366e-09 9.33546213000319e-10 4.44451720796311e-10 -3.22540498063923e-09 1.13952248230587e-09 -8.77635521153794e-10 1.48525679271544e-09 -8.46416457922843e-09 -8.15968441088022e-09 4.04283443815523e-09 4.99901139401992e-09 -4.65413668180437e-10 -2.66149961470645e-09 -1.51964901139542e-09 3.64264654256661e-09 9.38474631878455e-09 2.00781175915071e-09 -3.20832076257251e-09 -1.52787916235034e-10 -1.35620485915797e-09 1.11925506177817e-09 -2.93694884527983e-09 -2.73794708016709e-08 -8.881312509931e-10 -6.51269273306393e-09 5.08694286303049e-10 1.30187530265676e-09 1.41604658510152e-08 -6.13426793003435e-08 -8.80859151702688e-09 -1.90037573420123e-08 -9.2588996514331e-09 1.16866016701963e-09 1.09505731781236e-08 -4.36170564227665e-09 3.54025546377432e-08 5.58627722223328e-10 9.29978705630585e-09 1.53706671842779e-08 -2.35787568406223e-10 1.79446430555283e-08 -1.24577529718387e-08 -1.3937399581631e-07 -3.0101788499497e-09 1.80383569725841e-08 3.01583661212607e-08 2.07365230807697e-09 -7.66522600630455e-09 4.69563685560326e-09 -1.58880006293547e-08 -2.76706118403053e-08 1.51984429875748e-07 1.71302630603916e-10 -3.90432456873711e-09 5.79881342282367e-09 -7.20964685779856e-09
"R2032" -3.40958169673411e-10 3.14349435352722e-09 7.76715392857262e-10 -1.11670006392585e-08 -3.46577972016393e-10 2.14555770779797e-09 -6.83547849600302e-10 8.82220974775206e-10 -1.15705803670951e-09 -2.7555659990291e-09 1.6903608455288e-09 -7.54377359551242e-12 1.39279672233336e-08 -4.79285175230417e-09 -8.97092786770422e-10 -1.54865261871201e-10 1.07740264223238e-09 1.32875954855335e-09 -4.25328381562884e-09 6.2013499699424e-09 -3.91844595598253e-09 2.08644418923363e-09 1.87049014388022e-09 2.10154677212855e-09 -7.63275990463587e-09 1.02937971148555e-09 -1.10326061014457e-08 -2.54441484241693e-09 4.49460269845966e-09 1.85946868145895e-09 -1.13334068592559e-08 -9.39725849033191e-10 3.32636177354518e-10 -2.2164131270347e-09 1.34646135229961e-09 -2.39471293277122e-09 -1.26558426305668e-09 -1.90883709404266e-09 1.67072956353778e-09 1.45116659211152e-09 -3.24125661790828e-09 -2.80809278923492e-09 -2.47987215145137e-09 -4.13232400071287e-10 1.90590614836238e-09 -9.4977275488008e-10 -1.17321588309425e-08 4.47110944789449e-09 -1.57339784408544e-09 -1.64763020174857e-09 3.52147071519412e-09 9.84658303526422e-11 6.04569173188626e-11 1.83309458449739e-09 2.48495541316485e-10 1.69527263763885e-09 1.87115916590138e-09 2.51292496310705e-09 5.45275591309608e-09 -1.72663853705439e-08 4.71976286190373e-09 3.92809348615361e-10 -3.75733434447645e-09 1.713026306037e-10 2.67010793979882e-08 -5.80385920591533e-10 2.10160759391108e-10 -9.77615367780341e-10
"R2033" -1.18906277600299e-10 7.89620597400106e-10 3.96742492277531e-10 -4.71657464717859e-09 2.56403261490026e-09 1.77260087910581e-09 6.18880935083872e-09 -1.65392506579623e-09 -5.11417902314217e-09 -3.66762607547318e-09 1.43606647223126e-09 -2.41953792791397e-09 -5.65256610617239e-09 2.6539046660836e-09 -1.30670584375008e-09 -1.78643937065286e-09 4.89240367979966e-10 -3.5835621648964e-11 1.6496856883529e-09 2.63139556247487e-09 2.75509610410164e-09 1.95258283375336e-09 -3.48192532417476e-09 4.6534698059677e-09 2.82825925129585e-09 -6.77034793684865e-09 4.32833865631071e-10 -3.06841498868458e-09 -5.59733356649404e-09 -1.29991180254593e-09 1.65536843115331e-09 -1.51714492008115e-09 1.49304081337402e-09 1.92209493702856e-09 2.8235161511163e-09 4.57075071060147e-10 -5.56880005598298e-10 5.45238120160453e-09 -6.16898480444985e-09 -1.79287063655115e-08 9.06289334260769e-09 1.37557068549411e-08 2.13035599177249e-09 1.34012711333161e-08 -1.92918069123739e-08 1.55273300774125e-09 1.18485963797397e-08 -3.08387422702313e-08 8.7557420513257e-09 9.68852271921294e-10 -1.77586434023045e-09 1.09418898908174e-09 4.01629741061192e-09 -2.5174939114654e-09 -1.17858433227413e-09 -1.28336700499224e-10 -2.26213375934923e-10 -5.21279711399166e-09 -1.16031868959717e-09 1.06056218733515e-08 -4.17420355062161e-09 7.37684825749799e-10 9.1768963375417e-10 -3.90432456873642e-09 -5.80385920591393e-10 2.03139122589941e-08 1.95305443608896e-09 1.96567627987232e-09
"R2034" -7.08582010679114e-10 -3.76120263371947e-09 -2.33623103089903e-09 -1.4824017341742e-09 -4.57196419817068e-10 9.43053731820009e-10 -2.21049677383977e-09 8.18630145272804e-11 -1.39532321312011e-09 3.01041235955277e-09 -1.72413692182259e-09 -1.31899061991465e-10 2.34492338942797e-10 -5.97803556186596e-10 -1.37448483971676e-09 -4.87530185091051e-10 -6.52875128202285e-10 8.13933552096476e-11 -8.85883598118178e-10 -1.01145729201808e-09 -2.16325793938905e-09 5.53497570157104e-11 2.69137998342674e-09 3.02180925392485e-09 6.80335123806237e-10 2.25972789766877e-09 7.77123116513917e-09 -9.87057643893667e-10 -5.73994894356419e-10 2.12046776883337e-09 -1.25682832790526e-09 6.57027054223325e-10 9.62881744754851e-10 1.84873657832825e-10 -1.40051406753049e-08 3.31184328379133e-09 1.75394637189049e-11 2.88082205745273e-09 2.38000358516279e-09 4.86702643763319e-09 3.39247132711434e-09 7.15445486021925e-09 5.28123316063735e-10 -3.63713326795947e-09 4.70153820284043e-10 1.62442543918399e-09 -5.47716422610656e-10 -7.83321469427837e-10 -4.74971664402846e-09 7.22744805654946e-09 1.38519090552999e-09 -1.90052151508027e-09 1.31198844555559e-08 -7.99299212636662e-10 -3.71832332756202e-08 -7.01711117425949e-09 5.28732300808891e-09 -6.48195052085788e-10 7.27805594172534e-10 -2.8571170834657e-09 -4.63774113050559e-09 2.44714132699211e-09 -8.00438379916268e-09 5.79881342282301e-09 2.10160759391741e-10 1.95305443608922e-09 2.22085308139153e-08 -6.0075139162989e-09
"R2035" 1.31230543163086e-09 -4.74185828765961e-09 -5.11219052186172e-10 -2.85085649524478e-09 7.20463333642295e-10 4.45711271337224e-11 3.08880620600059e-09 -2.79599046887365e-09 -9.51788014236525e-10 -8.43190180631272e-10 2.36546513192001e-09 -3.46576080254229e-09 -5.46470276686822e-09 1.88084244098231e-09 4.23886466867362e-09 2.64258935005653e-09 6.55408254065842e-10 -1.77897330366278e-09 3.91939443698119e-09 3.08228921177628e-09 -4.83028809057457e-09 -1.84369841536866e-09 3.58613201472947e-09 6.90451149704602e-10 3.8232388573746e-09 -5.93982495769598e-09 1.27912374760412e-08 -5.8329970785853e-09 5.2430313323914e-10 4.43349636615222e-09 -1.7313830225333e-09 -8.9232713376649e-10 -1.13677674719708e-09 -2.36933084564656e-10 5.87413659906284e-09 -6.49263269201911e-10 1.23814429003841e-08 -4.07422899479905e-09 -6.40132732747142e-09 6.0705898138075e-09 -1.25728351837801e-08 6.24599925423169e-09 -1.08237963575531e-09 -1.16806184331776e-08 -1.88358022559378e-08 2.97806706365693e-09 7.6901461319794e-09 3.15057141292617e-08 -7.19320549102749e-09 -1.44561174080391e-09 -4.26592656511455e-08 5.81836068716113e-09 -1.50886616899067e-08 2.76486496775864e-09 4.16532356130358e-08 -2.58840563262606e-09 -1.05042548033243e-08 8.06362704516657e-10 2.45180317315738e-09 1.73843064273211e-08 -1.39454013667122e-08 -3.85334927142796e-09 -5.27528277897386e-08 -7.20964685779847e-09 -9.77615367779968e-10 1.96567627987275e-09 -6.00751391629841e-09 6.35212092890688e-08
