# Supplementary material for: NODDI and Tensor-Based Microstructural Indices as Predictors of Functional Connectivity
Source: PLoS One. 2016 Apr 14;11(4):e0153404. doi: 10.1371/journal.pone.0153404 (PMC4831788; doi:10.1371/journal.pone.0153404)
Supplement: S1 Data — a) Functional connectivity matrices, both fMRI and EEG connectomes across all subjects, in the form of precision matrices and b) structural brain connectivity matrices across all subjects and microstructural indices. Columns and rows are named according to the corresponding brain region that represent. (ZIP) [file pone.0153404.s001.zip › DATA/EEG/35/precShr_EEG_wholeTS8_13.txt]

"C1001" "C1002" "C1003" "C1005" "C1006" "C1007" "C1008" "C1009" "C1010" "C1011" "C1012" "C1013" "C1014" "C1015" "C1016" "C1017" "C1018" "C1019" "C1020" "C1021" "C1022" "C1023" "C1024" "C1025" "C1026" "C1027" "C1028" "C1029" "C1030" "C1031" "C1032" "C1033" "C1034" "C1035" "C2001" "C2002" "C2003" "C2005" "C2006" "C2007" "C2008" "C2009" "C2010" "C2011" "C2012" "C2013" "C2014" "C2015" "C2016" "C2017" "C2018" "C2019" "C2020" "C2021" "C2022" "C2023" "C2024" "C2025" "C2026" "C2027" "C2028" "C2029" "C2030" "C2031" "C2032" "C2033" "C2034" "C2035"
"R1001" 3.03525890700606e-08 -7.81111298548465e-10 -2.22944534079256e-09 7.93480031522302e-10 -3.11244113165426e-09 -2.04322160998602e-08 3.84860243410748e-09 1.03825869346978e-09 -1.28343594192508e-08 -1.16070120006892e-08 2.42106547429433e-10 4.98878567299812e-10 -1.67582077129649e-09 -2.00927913893414e-08 1.43752654476698e-08 -3.06156930030159e-09 -1.14801339484926e-09 2.74947695357494e-09 -6.38971988649457e-09 5.43159421836118e-09 6.08775808767433e-09 6.47657789210745e-09 2.5576136989468e-09 -9.14835955144603e-09 1.69804082859683e-09 1.23702569868702e-09 -2.22609475515668e-09 7.20914177060385e-09 1.40381740311962e-08 -1.36690617422717e-08 1.63552819079934e-10 -2.04847323986349e-09 -9.51528620603119e-09 5.05596160560305e-09 -6.21903194363142e-10 1.20919783870281e-09 -3.55448050055952e-10 3.59270282865599e-09 1.10991176465499e-09 5.98011360608024e-09 -1.8930753599643e-09 -1.98592854964683e-09 5.15526657357075e-09 -8.25614559035077e-09 -5.72128756224061e-10 5.14171796321746e-10 2.85262299211354e-09 2.31714242388312e-09 -3.37854507240527e-09 -1.31995289388998e-09 -1.32111122831339e-09 -4.45627568508148e-10 5.7494776836947e-10 -3.20338737957837e-09 -2.15153579411182e-09 4.32223063070091e-10 -3.92638909629028e-11 1.10769170557861e-08 -2.25476702342798e-09 -1.45683465530903e-09 -8.41872581439666e-10 -2.39528824159818e-09 1.5417741841344e-09 1.59889205966611e-09 1.15744408847707e-09 -3.17475356575276e-09 -6.44424541152006e-10 1.12814975470342e-09
"R1002" -7.8111129854793e-10 9.2786530106749e-08 3.19482744721568e-08 6.12766154457497e-09 -1.34621759052477e-10 -6.24788665714335e-09 -6.52594877879157e-09 4.65358113311453e-09 3.44985946983378e-09 8.60353684693541e-09 -4.32239795280519e-09 2.28820785110425e-09 1.90665438304179e-08 -4.68810989202201e-09 5.36296087442305e-09 6.25908193301978e-09 -1.75290122644379e-08 -5.93080560289586e-09 2.12806623641474e-08 -4.97963504880515e-09 -4.45373898476464e-09 5.42080238993151e-09 3.81557462463828e-09 -1.25754058154015e-09 -8.30693676684788e-09 -6.62024952367446e-09 -1.60070593689899e-07 5.54442858559953e-09 1.13573781903874e-08 2.31661785533416e-09 5.64011543005768e-09 7.22608102482936e-10 -3.46062830382691e-10 -1.10519470611941e-08 -6.88824526594622e-10 -5.47220047637001e-08 -1.86934286943945e-08 1.23710783540873e-09 -6.07999036825665e-09 1.58714790216388e-09 -1.3158525231956e-09 -1.03119129281152e-11 -1.2502286054908e-08 -4.56983884560456e-09 1.8182277043684e-08 1.80484976004188e-09 -1.84891333078672e-08 3.28189020676294e-09 2.70847405314888e-09 -1.68104191998731e-08 9.82338102866042e-09 -3.93091363111489e-09 -6.88381336070479e-09 -3.68940297747467e-09 3.25595270287981e-09 1.2851614773631e-08 -9.29871635028074e-09 9.95291235849617e-09 -1.84948296261443e-08 -8.29123058722347e-09 1.17582054497417e-07 -9.81535964240672e-10 -2.354859698868e-12 3.99788779357215e-09 3.66940260749417e-09 7.74523090897205e-11 -3.66744784602837e-09 -5.46408305807778e-09
"R1003" -2.22944534079238e-09 3.19482744721559e-08 1.44085812249383e-07 2.02339676841839e-09 -6.27063209198469e-09 -4.41671971010472e-09 -1.31262947263859e-09 4.18639953670887e-09 -1.08700429543809e-08 7.59600445321452e-09 -6.07334179674291e-09 2.48192940568742e-10 -1.92032434450874e-08 -1.22359035485836e-08 5.82101967669073e-09 -1.37546524294637e-08 1.45244532974711e-08 4.73459538439953e-09 4.93512655685094e-10 -7.7445940664473e-10 6.25324114498472e-08 2.72490093380864e-08 -1.50751654168492e-07 9.3047917496899e-09 2.88901357603924e-08 -4.5861590481771e-08 -1.00206757613291e-07 -4.50187822141048e-09 3.55776193894757e-09 -7.49630327009295e-09 2.30425468195286e-08 9.62708677489145e-10 3.72661959454963e-09 2.16481258424412e-08 1.49853300194027e-09 -1.95258558859423e-08 -6.53802915713909e-09 -4.03355252868427e-09 8.63511239289352e-10 -2.59169863697001e-09 -2.46030342408905e-09 -5.23454726280333e-10 -3.39778892484654e-09 5.80245188541517e-09 1.07476096380322e-08 -3.64959833366113e-09 -6.05736240238707e-10 3.95013555337382e-09 8.4258681955617e-10 -8.48724815393818e-09 1.24501278340195e-09 -1.45655307873509e-09 -8.22724339605803e-09 1.68630853559985e-09 8.25846735116115e-09 2.30514912824891e-09 -6.19420622010106e-09 6.46992251691149e-09 -1.61783144269251e-08 -6.10397842180417e-10 5.12746345011458e-08 -2.48723592385734e-09 8.77311182232831e-10 -1.72773895458326e-09 1.02128803656813e-09 -4.10310294029764e-09 -3.462702684362e-09 -3.35491545932889e-10
"R1005" 7.93480031523666e-10 6.12766154457612e-09 2.02339676841835e-09 4.1948890452959e-07 9.18345748208469e-09 -4.70469866038316e-08 -4.55828363544749e-08 4.4719404694918e-08 -1.16409911852537e-07 4.4861132656232e-08 2.11345444640665e-09 8.64227206611827e-08 3.12056676440029e-08 -4.78108613266915e-09 -8.4400261598021e-10 -2.36722378648243e-09 1.00189797818297e-09 -6.54678252421155e-10 1.78340537987479e-08 -2.06271888119425e-07 -1.87962450251878e-08 2.87525195265976e-08 -3.99206037064667e-09 -6.68216241608076e-08 -1.65411824710628e-08 7.45429825113138e-09 -1.45183340806611e-08 5.21857272426825e-08 -1.29976863441379e-08 1.41376460240328e-08 -2.25398333201195e-08 -4.66102076735091e-09 9.63857399122476e-09 -1.06515545916528e-08 -7.02187296667188e-10 -3.59615651783594e-09 8.44550265286311e-09 -3.35260563406453e-08 -1.05577336770245e-08 -1.70759252451296e-09 -8.82835130812319e-09 -9.88827365128738e-10 -7.12447972933324e-11 -1.15857532656544e-08 7.45512842615258e-09 2.75746860418379e-08 -1.75457896751657e-08 3.40182437174e-09 -8.50901185767993e-10 -4.1525130828563e-09 1.57694209505307e-08 2.45958045038455e-09 -6.13573818923142e-09 -1.41790018419974e-07 -1.76049890977257e-08 3.26544933274186e-09 -4.00081070856204e-09 1.13221844383223e-07 4.96125228344494e-09 1.15483505879599e-08 -1.47581437686016e-08 -2.06379291549985e-08 -6.36424301866552e-09 7.51598434892567e-09 -1.07041197297758e-08 2.41758812974335e-09 4.89077713624471e-09 -1.14695287559492e-09
"R1006" -3.1124411316544e-09 -1.34621759052493e-10 -6.27063209198539e-09 9.183457482086e-09 1.25206401794751e-07 4.54958536539484e-08 3.47480816338588e-09 -4.37788466371012e-08 -8.85083644586091e-09 -1.79471282219241e-08 -3.38640351684142e-08 1.38048876376735e-08 2.8646263280718e-08 3.81450531172239e-08 -7.47911384616735e-08 8.41991675245122e-09 2.89300699711006e-08 1.97415309557821e-08 -8.83417268096947e-09 -2.99816641101836e-09 -2.09962313722498e-08 -5.39133376987518e-09 1.77837429340311e-08 -1.08169195395643e-08 -1.49554038912667e-09 -9.96367186447504e-09 5.3455050093074e-09 1.57766850294265e-08 -1.68892929422748e-08 -6.22978399436114e-09 -1.18112882150206e-09 -5.04354484903418e-08 2.30001848279812e-08 -5.17926854326356e-08 -3.28047423211334e-09 1.98279249026321e-09 -2.16619170590044e-09 3.72241309357642e-09 -2.99149423952221e-08 -8.2625413647847e-09 9.36884396287324e-10 -1.56871530212992e-09 1.00170929109931e-08 3.3485499026518e-09 -1.06843773559366e-08 2.80666441505289e-09 -1.15826944053325e-08 9.64296378424849e-09 1.46566005551733e-08 -3.20103313817415e-09 -8.46338087664682e-09 1.44110450226023e-09 -1.09072837470549e-09 -8.99248608442973e-09 -1.52205705810974e-09 -2.11580998120293e-10 2.00825557320239e-09 5.29795884553175e-09 4.1670152085724e-10 6.51619036625524e-09 -3.77333841564176e-09 7.55638901772008e-11 -1.32593458872279e-08 4.9880731590794e-09 6.82875072825495e-09 1.25424936681649e-08 -2.12617088793891e-09 1.90746396120226e-08
"R1007" -2.04322160998602e-08 -6.24788665714307e-09 -4.41671971010497e-09 -4.70469866038317e-08 4.54958536539468e-08 1.98855364967231e-07 2.5033989252451e-09 -1.79878744235556e-07 3.58458150371482e-08 -5.08363917475235e-08 -4.17400435286163e-08 -6.71010244111421e-08 1.27095752353489e-08 8.87288098354768e-08 -7.76689368664647e-08 4.07502029952552e-09 4.15178200885953e-09 1.58435801689968e-08 -2.96782613965772e-08 6.02975400527803e-08 -4.23842595203749e-09 -1.34189375437655e-08 7.94226103221524e-09 6.44277696066359e-09 8.66009783581459e-09 8.23775381641302e-09 1.19636255141007e-08 -8.28109856745445e-10 -1.99044964283889e-08 8.07732593608966e-09 -8.06012120557322e-10 -1.88027668968012e-09 -6.68849199376258e-09 2.09886738922903e-08 -1.46062417728421e-09 -1.17169027456375e-09 -3.92730678651559e-10 4.38604550777383e-09 -8.58941914541529e-09 -1.55777730740855e-08 7.36183040978116e-11 -1.56900806195644e-10 -1.8153095841613e-09 7.09854879779002e-09 1.48576257891796e-09 1.73284181680729e-08 -9.25370942689067e-09 1.57048738965235e-09 1.37430052492969e-08 -9.9362299012715e-09 -8.33870713898185e-09 1.92800323903792e-09 5.58920547439931e-09 -3.43975583782313e-09 3.53175048181413e-09 6.98901373858829e-09 1.51340656134682e-09 -9.28455165786169e-09 2.1392161515515e-09 2.72491486690987e-09 -9.69036398739269e-09 3.59363430559434e-09 -4.28871536380357e-09 -4.5121163528149e-09 8.33673220051296e-09 4.12456290116983e-09 7.9963928919391e-10 5.03464434309047e-09
"R1008" 3.84860243411109e-09 -6.52594877879195e-09 -1.31262947264494e-09 -4.55828363544697e-08 3.47480816338589e-09 2.50339892524573e-09 2.83785767598897e-07 -6.45060450465039e-09 2.23657340173527e-08 -6.59024658566438e-08 5.32075315988589e-09 -8.50233888723591e-09 -8.30364220019787e-09 -2.951778944295e-09 -2.96286013406854e-09 -5.08485433889484e-09 2.46503859809111e-08 -2.34759101322787e-11 -2.07129626021803e-08 -8.12505255884902e-09 6.89137592683908e-08 6.32401424230739e-09 -5.07488917767585e-08 2.39469960239109e-08 3.39461759290009e-09 -5.43893211016632e-09 2.01821589237036e-08 -1.31199058840722e-07 -3.26812549110991e-09 -1.06138372659142e-07 -1.65681017665658e-09 -6.26198674494629e-09 -2.18404268221753e-10 8.47267014220453e-09 2.65482559764364e-09 2.20398112400015e-09 1.03632676220712e-09 1.79164078335501e-08 2.29962086396216e-09 4.53690396384655e-09 -2.14702397248533e-08 2.59870027082599e-10 -1.00089268661047e-08 -5.7538492858089e-09 1.28670838995044e-09 1.2506098455881e-08 5.54349468689001e-09 -1.03492921925854e-08 -3.16319315555925e-10 4.18351764699594e-09 4.13112032216475e-09 -1.76347372360198e-09 6.2677771538643e-10 2.92697861397831e-08 -5.09826458459887e-09 -3.11340511542697e-09 -2.49418774691591e-09 -2.46390456055335e-08 -3.88360608096274e-09 2.14983532203559e-09 -9.84781832863464e-09 1.38356062710299e-08 1.57386665709808e-08 1.20160914384162e-08 2.11929070474448e-09 -3.9061909512893e-09 -2.32861015305084e-10 -8.88084411088499e-09
"R1009" 1.03825869347044e-09 4.65358113311568e-09 4.18639953671236e-09 4.47194046949198e-08 -4.37788466371008e-08 -1.79878744235557e-07 -6.45060450465462e-09 3.51497972078225e-07 -2.93872083240279e-08 4.84805887620297e-08 4.98582586272111e-08 7.4740228901906e-08 -1.28597219001056e-08 -2.00447280688368e-07 2.41668085243019e-08 2.93551886060314e-09 -1.18978341734236e-09 -7.03147725764531e-09 2.62419258094753e-08 -7.48906459224547e-08 -1.15736851964594e-08 3.15174355601491e-10 -2.5566746993978e-09 -5.9382591689743e-10 -1.27915150840445e-08 -2.46818570538319e-08 -3.55554403677689e-09 -8.60461360129732e-09 6.29601961091435e-08 -4.42594634908619e-10 -2.99988835590933e-09 -1.66866549850802e-08 1.47277683655059e-08 -3.8524051321675e-08 3.84756267920551e-09 3.66676439690955e-09 7.93268878582489e-09 -5.8151113203658e-09 1.84128741924792e-08 5.39324084491256e-09 2.24491554538544e-10 4.51496922852157e-09 1.55592242739676e-08 1.54569392880729e-10 1.20293170248724e-09 -1.16066553745936e-08 3.39443997179576e-09 -8.86356033524703e-09 -8.91964737750664e-09 1.14475359743797e-08 1.45290340542481e-08 -2.06703294026235e-09 -9.83112377229834e-09 1.13969606234453e-08 1.25210341577768e-08 -2.34616713808839e-09 -1.65740799572991e-08 -1.28023060361755e-08 7.27157152347795e-09 -2.27907888439616e-09 -8.86065964058543e-09 3.6658853365691e-09 1.58040779134085e-08 -2.17489296096024e-09 -6.78188792056266e-09 -1.11018011157454e-08 -4.84792038077575e-09 -1.09790558920752e-08
"R1010" -1.28343594192499e-08 3.44985946983407e-09 -1.0870042954382e-08 -1.16409911852541e-07 -8.85083644586107e-09 3.58458150371487e-08 2.23657340173522e-08 -2.93872083240281e-08 4.1676568170848e-07 5.48697067592751e-08 -1.41401805064889e-09 -1.48922580910588e-07 5.0032825511781e-08 -4.00088385392039e-09 6.28408687118997e-09 6.82052145033068e-08 -1.42251535729725e-08 -2.0942953996952e-09 -5.91277354936324e-10 7.6020797441755e-08 -2.6506090851863e-08 -1.83973744409382e-07 5.52146751486076e-08 -1.70564916863388e-07 -3.37937436961947e-08 1.03040921754429e-08 2.02073884635383e-08 8.69198223775148e-08 2.70293389395066e-08 -5.20108638928719e-08 -1.0447721406143e-08 5.48276086255156e-09 -1.13437210724907e-08 -3.75197159178506e-09 1.17480854573488e-08 -8.55747538297513e-09 1.34777233849015e-09 4.78793171472416e-08 -7.09588797510407e-09 -1.65281087312835e-09 1.05813158496229e-08 5.13796516189156e-09 -2.32081796009042e-07 -1.69788348674504e-08 2.36930505659617e-09 7.19619583273287e-08 -3.01898479079629e-08 -2.1435286478615e-08 1.81959468212587e-08 1.25732539501494e-08 1.64165459648475e-09 1.88817927216037e-09 1.12432640159377e-09 -9.22460533565282e-09 2.09831409339798e-09 6.98286441100371e-08 3.45929931385843e-09 -1.4101662922593e-08 1.9865656287266e-08 1.4810522866433e-08 -5.5872153983144e-08 1.53511149785908e-08 -2.80367443260642e-09 -5.5477609466633e-09 3.85347984187435e-09 1.02737952872632e-08 5.65520543467498e-09 -7.95915419326124e-09
"R1011" -1.16070120006924e-08 8.60353684693591e-09 7.59600445321699e-09 4.48611326562285e-08 -1.79471282219249e-08 -5.08363917475248e-08 -6.59024658566383e-08 4.84805887620296e-08 5.48697067592793e-08 3.03810744148846e-07 1.85295459606154e-08 -4.54651039252838e-08 -4.78196844711681e-09 -5.73577702674226e-08 2.92262078980171e-08 1.07990684755138e-08 -7.04894772793466e-09 -2.99849500977864e-09 -4.95132600004819e-09 -6.58379245405101e-08 -2.10123909349669e-08 -2.37932403853696e-08 5.86757434779972e-09 -3.23805466693937e-08 -9.14849265751868e-09 8.153208460782e-09 -2.32931949425647e-08 1.78338628146146e-08 4.30558134351275e-08 1.05172705312476e-08 -1.62407926375549e-09 -4.01731416450465e-09 3.21299551405797e-09 -9.48652015631788e-09 -3.53184234617347e-09 -3.26204349856602e-10 -1.24305976913897e-09 -7.18763363114035e-09 5.71002166696847e-09 1.5455726618726e-08 1.37046955312803e-08 -1.22936079549156e-08 -2.05622754396481e-08 -7.97800646747719e-08 -2.10325754764162e-09 3.3126584499645e-08 3.78620009806817e-09 -1.65199562707082e-09 -4.52614143397616e-09 6.46991542236791e-09 9.61865488636441e-09 1.58090696223241e-09 3.49690090384548e-09 4.88853268402548e-10 1.61193955121365e-09 4.78155872651221e-09 -7.81777706421186e-09 -9.42376052602213e-09 -7.13099723058379e-10 7.89758122432008e-10 5.75836762583179e-09 -1.6042337444576e-08 4.72030989976017e-09 6.95565689621401e-10 -8.31273361596584e-09 -2.00532081925243e-09 9.65274925302157e-10 -9.55266338978503e-09
"R1012" 2.42106547429156e-10 -4.32239795280566e-09 -6.07334179674269e-09 2.11345444640747e-09 -3.38640351684153e-08 -4.17400435286172e-08 5.3207531598854e-09 4.9858258627214e-08 -1.41401805064833e-09 1.85295459606144e-08 1.47078080871198e-07 8.05881278457809e-10 -8.49750858374574e-08 -3.44713931053651e-08 3.83009158833377e-08 1.38102188237223e-09 4.45790208042976e-10 -2.6646116596722e-08 1.29122818154031e-08 -6.81224835943208e-09 -2.51161029610114e-08 4.0308627716548e-10 3.35889468907124e-08 -7.62982683867879e-09 -5.09255938920807e-08 7.02848676651003e-09 2.84635809816281e-10 1.15585965385739e-08 3.85342263654964e-08 -5.85210177700421e-09 -2.50976414359799e-09 -3.27185783479166e-08 4.40287504680981e-10 -4.11531636962351e-08 -1.77352908637753e-10 -7.93289816312624e-10 -3.94747107866773e-09 7.75776184398015e-10 -7.68727663300877e-09 -7.98696820911252e-09 -2.29373699262687e-09 8.44800375490847e-09 5.29700242574427e-09 2.4848501304619e-10 -3.13362951520194e-08 8.93730006466131e-10 5.05774200287968e-08 -4.63768755727178e-09 1.29459845943387e-09 3.95149751360521e-09 -3.52876381149603e-09 9.16358823976598e-09 1.27830589908436e-08 -9.64226022067955e-10 2.12087580541749e-09 -1.07379428488009e-08 -4.42379739145833e-09 -1.95375209642684e-09 7.21623681146817e-09 -1.06250199150015e-08 3.8165720649384e-08 1.65023508272281e-10 1.25061290890351e-09 2.15935860359083e-09 -1.56960785677389e-08 7.87988937775762e-09 1.40442087166048e-10 6.92612788891684e-09
"R1013" 4.98878567299439e-10 2.28820785110386e-09 2.48192940568859e-10 8.64227206611814e-08 1.38048876376734e-08 -6.71010244111438e-08 -8.50233888723519e-09 7.47402289019058e-08 -1.48922580910588e-07 -4.54651039252888e-08 8.05881278456346e-10 1.35947143107685e-07 -1.98498101232557e-09 -1.5366072618987e-08 -1.50007529883625e-08 -1.0625960360308e-08 7.57694025069717e-09 4.03329078008662e-09 -5.53547407995047e-09 -7.8511350666482e-08 3.17770714178441e-09 6.08424419736762e-08 -1.36810327141962e-08 1.79786805910515e-08 2.84256389437454e-09 -3.97620948608535e-09 -9.63106579485102e-09 -9.64481385941678e-09 -2.03174149488529e-09 1.46771641211802e-08 -3.67453539877181e-09 -8.32036483192038e-09 4.26881834562499e-09 -2.98345848924673e-09 -2.18254933906875e-09 2.37015384845369e-10 1.48241580398657e-09 -1.77683806739803e-08 6.30763025749151e-10 2.34834314119084e-09 -1.55634397261086e-09 7.59373776914265e-10 6.2854437854943e-08 3.29977793668336e-08 -1.82897987659739e-09 -5.27250255251637e-08 1.93558155156778e-09 3.91321218605163e-09 -5.34565947168183e-09 -8.83389894374408e-09 4.50617611235510e-09 -1.44631611588028e-09 -1.90029184438432e-09 -1.02248724238131e-08 -4.35900277101509e-09 -2.14681117991493e-08 -6.406480875558e-10 3.09610127900608e-08 -2.60572348398741e-09 -3.98040963387094e-09 1.62692824195299e-08 -4.51197981454516e-09 -4.79853405336516e-09 3.10578136208704e-09 3.79900680967624e-10 2.49598145663618e-10 8.9565537788672e-10 1.78510050516752e-09
"R1014" -1.67582077129681e-09 1.90665438304192e-08 -1.92032434450859e-08 3.12056676440042e-08 2.86462632807181e-08 1.27095752353486e-08 -8.3036422001966e-09 -1.28597219001053e-08 5.00328255117816e-08 -4.78196844711811e-09 -8.49750858374578e-08 -1.98498101232583e-09 4.03291284207961e-07 1.20254000420565e-08 -1.8784639684933e-08 -1.545551621258e-09 8.67730202636839e-09 1.15766959107698e-08 -8.75961500445848e-09 -2.36682116642125e-08 1.79577778147569e-08 -1.70174131600324e-08 -2.87875202930392e-09 -3.22753448195176e-08 -1.64708169273333e-07 -1.91027146956567e-08 4.67949418572858e-08 4.05872183416451e-09 -1.04210914287071e-08 3.77703262623073e-09 -7.36795439946656e-08 1.66899389912634e-09 -6.23138896662326e-09 9.62903306546563e-09 1.28381579211788e-09 -2.76117725014924e-08 1.08985197520124e-08 1.32134279254454e-08 -6.73922747907023e-09 9.38191577330686e-09 -3.95899960210449e-09 -3.38437329770639e-09 -3.42808284127495e-08 -2.17826536204135e-08 3.0505570025138e-08 1.68058064492744e-08 -2.41736753718203e-07 -3.12271285276487e-09 2.74369784683821e-09 -8.6184392201806e-09 5.97856189813993e-09 -2.78963677306446e-09 -2.51169235422751e-08 -1.12495684515684e-08 6.82573686593703e-09 2.04627512039534e-08 -1.34811573433612e-08 -7.66191655240149e-09 7.30278892170747e-08 1.64771153612683e-09 -4.08954967046444e-08 9.26955860116904e-10 -3.09669349586047e-09 -6.98317097003365e-09 5.60138087611854e-08 -1.68345116420998e-09 3.55555053058145e-09 5.78773018818772e-09
"R1015" -2.00927913893428e-08 -4.68810989202203e-09 -1.22359035485842e-08 -4.78108613266849e-09 3.81450531172228e-08 8.87288098354779e-08 -2.95177894429465e-09 -2.00447280688365e-07 -4.00088385392058e-09 -5.73577702674265e-08 -3.44713931053658e-08 -1.53660726189856e-08 1.20254000420568e-08 2.88715212983066e-07 -3.68086378277912e-08 5.80701062704645e-09 -8.08826545813403e-09 -1.3934980861658e-08 5.08926691472439e-08 2.67299594260972e-08 5.55917212010815e-09 -8.15707479597494e-10 4.5469633586066e-09 2.83536998887097e-09 5.64580232301701e-09 6.92618571895814e-09 1.04617335317983e-08 6.276070410894e-09 -2.21605966949023e-07 -1.24484662649526e-09 2.37864590519642e-09 3.00982188869763e-08 2.71881998802092e-08 2.51342622454929e-08 -4.09981224955713e-09 -3.32631361357905e-09 2.15752062771745e-09 4.66460503832481e-09 -1.61958033461759e-08 -1.26503138110698e-08 2.79242675655942e-09 -1.62291718746654e-08 -6.22526388913966e-09 9.65572460918252e-09 -8.71256932364177e-09 4.80640865314016e-09 -6.72334112707829e-10 1.15609485113199e-08 1.49914810587576e-08 -3.3071654818861e-09 -1.21215675375739e-08 7.43893442644865e-09 1.11469043431911e-08 -1.42380535140198e-08 -1.69122467982294e-08 -3.89228542777598e-09 1.0670973954989e-08 1.44573254075706e-08 1.80288745181162e-10 -2.90765336564942e-09 5.49698666984647e-10 -9.1273535501172e-11 -1.45641261953661e-08 3.69446748855069e-09 1.51016890809482e-09 1.27502925615966e-08 3.11378339542886e-09 1.10061728088181e-08
"R1016" 1.43752654476696e-08 5.36296087442289e-09 5.8210196766909e-09 -8.44002615979176e-10 -7.47911384616745e-08 -7.76689368664625e-08 -2.96286013406875e-09 2.41668085243015e-08 6.28408687118988e-09 2.92262078980173e-08 3.83009158833375e-08 -1.50007529883614e-08 -1.8784639684933e-08 -3.68086378277893e-08 9.92731381438276e-08 -1.0145587176419e-08 -7.47557684218733e-09 -2.06314235054272e-08 2.68132311164612e-08 4.12008616808713e-09 1.28327424184733e-08 7.29858350852428e-09 -4.27532284433636e-09 6.32033744784033e-09 -3.69205622694598e-09 5.88699030159055e-10 -1.33857909972942e-08 -5.93156238017747e-09 2.55373882133447e-08 -1.62288245453177e-10 3.84242939909465e-09 2.12956500238011e-08 -1.44331191866402e-08 -7.37766245128136e-09 2.36168094876444e-09 -1.37202500483568e-09 -2.50772468691436e-09 -2.67251005086717e-09 8.50036383895685e-09 1.29953189929742e-08 -1.18305362909545e-09 7.25320764506658e-09 -1.77872256244308e-08 -1.20389615766723e-08 4.25742083674884e-09 -1.78086990945425e-09 1.00014548261714e-08 -3.01463159837387e-09 -1.77739900352892e-08 5.07390937191941e-09 9.01756596857189e-10 -1.83997001506191e-09 -4.21304304440022e-09 2.64138427243119e-09 -3.33512190294886e-09 2.88372522031563e-10 2.89768804662396e-09 5.1804355591963e-09 -3.11260584882415e-09 -2.61715682667016e-09 1.17793395790648e-08 -4.04777646455954e-09 3.14607389938874e-09 -4.06909127239741e-12 -7.46965298272632e-09 -4.64245360430587e-09 2.2904707438367e-09 -2.41835529535735e-09
"R1017" -3.061569300302e-09 6.25908193302043e-09 -1.37546524294638e-08 -2.36722378648156e-09 8.41991675245109e-09 4.07502029952562e-09 -5.08485433889386e-09 2.93551886060082e-09 6.82052145033062e-08 1.07990684755094e-08 1.38102188237264e-09 -1.06259603603085e-08 -1.54555162125754e-09 5.8070106270473e-09 -1.01455871764196e-08 1.39192457256787e-07 -1.58823482093294e-08 -8.75025493484116e-10 6.79485326458221e-09 1.05507302870946e-08 -4.48720864196026e-08 -9.07954836767684e-08 5.21182736405353e-08 -1.03361334747568e-07 -4.18223077590154e-09 9.64313385412488e-09 -2.92721007379953e-09 3.38635609111509e-08 -7.23514163847444e-09 -1.97096229164502e-09 -3.40848095533904e-09 -5.17847023560435e-09 3.32396442125442e-09 -2.63854627341391e-09 2.97161693146532e-09 -3.77139539586417e-10 -8.60672243265002e-09 1.13279616637614e-08 -4.43161062396505e-10 -3.26556790879043e-10 -9.31142924500871e-09 -8.55363096260193e-10 1.12665139193799e-08 8.79926083792891e-09 -8.79650790866492e-09 -5.71408694356827e-09 9.78768322886639e-09 8.31335475986488e-09 -1.9512970038328e-09 -6.41572477772655e-08 -1.09861689839477e-08 1.96165888310859e-09 7.1677105482195e-09 -5.79800784323259e-09 -6.27130824318982e-09 4.65583911507069e-09 3.07518562110379e-08 -6.95245652275714e-09 -2.18259839709279e-09 -4.94494941225822e-10 -7.99321403942203e-09 1.64324357568802e-08 -6.08059387764367e-09 -2.78719852865939e-09 -7.43710281751658e-10 1.02583182109356e-09 -2.58590837406504e-09 4.96095679688631e-09
"R1018" -1.14801339485088e-09 -1.75290122644367e-08 1.45244532974698e-08 1.00189797817856e-09 2.89300699711009e-08 4.15178200885895e-09 2.46503859809123e-08 -1.18978341734234e-09 -1.42251535729723e-08 -7.0489477279311e-09 4.457902080432e-10 7.57694025069696e-09 8.67730202636849e-09 -8.08826545813397e-09 -7.47557684218782e-09 -1.58823482093283e-08 1.39201320841128e-07 2.60251008896924e-08 -7.2963652816699e-08 -6.35182089050469e-09 4.8108431417818e-08 1.95637430747795e-08 -8.84529912050077e-08 3.91367159856481e-09 -3.45943111568415e-10 -6.02030158866609e-08 4.18134175209461e-08 -5.4549606459624e-09 3.12038383043753e-08 -1.91297933232745e-08 1.29036043920526e-08 -1.67895504153777e-08 1.10785199159994e-08 -6.16332334862739e-08 -2.42505654630237e-09 7.24110708428165e-09 6.64428433995157e-09 1.32734486649788e-09 -4.80232702867929e-09 1.52507692536748e-09 2.31777943140856e-10 4.03926621879105e-09 7.04920116742188e-09 1.91638478295962e-09 1.129376894014e-09 -1.49924866937066e-09 -8.86775299154384e-09 -4.62630164584367e-09 -8.76777377995964e-10 3.3434747566171e-09 -9.80320301125114e-10 -4.047737648338e-10 -2.39811088430786e-09 2.52006554026854e-09 7.14232700211755e-10 -4.89932001046316e-09 -1.80321439458331e-09 -1.18095830035731e-09 8.70924832798707e-09 5.6724084012466e-09 -1.99760456324056e-08 -1.12483631205721e-09 -1.13429300279422e-09 -7.51955424366327e-10 -2.71645733878403e-09 4.63725365373007e-10 2.87232654167455e-09 4.39876358899292e-09
"R1019" 2.74947695357595e-09 -5.93080560289587e-09 4.7345953843999e-09 -6.5467825242155e-10 1.97415309557827e-08 1.58435801689954e-08 -2.34759101315298e-11 -7.0314772576462e-09 -2.09429539969546e-09 -2.99849500977965e-09 -2.66461165967217e-08 4.03329078008604e-09 1.15766959107705e-08 -1.39349808616583e-08 -2.0631423505428e-08 -8.75025493484149e-10 2.60251008896931e-08 5.39427487513016e-08 -8.4135991005613e-08 -1.62536100243979e-09 1.48588852489462e-08 2.91214326200303e-09 -2.4227593074324e-08 1.40381552811897e-09 -6.86176978293296e-09 -9.52323936213835e-09 1.5670087038425e-08 -7.75529635662378e-09 1.7639120788287e-08 1.79050570681125e-09 1.06146175577946e-09 -1.19640606473653e-08 -9.01548221665331e-09 2.49774288616829e-08 6.61387663204205e-10 1.57628112572896e-09 2.30728678063948e-09 2.44818880169467e-09 -2.2159762746363e-09 9.31593581162175e-10 -7.3687894106123e-10 9.21147681940037e-10 2.41065528321054e-09 1.44967857531182e-09 -1.4608653681242e-09 -1.30459201866345e-10 -1.4224357024921e-09 3.95434241117979e-10 3.49329639956591e-10 -2.5122855399778e-09 7.19687043856269e-10 -2.63989456335386e-09 2.16538484812179e-09 -7.37080395513666e-10 1.50655029882673e-09 1.36406603246148e-09 2.69214227324116e-09 1.80125638996001e-09 6.53924614076765e-09 -2.56640805611656e-09 -1.16139677309412e-08 -1.62350725823365e-09 -6.29064285833788e-09 -1.18355092962789e-09 1.64721941011659e-09 4.20866326465572e-09 6.19992462245999e-10 5.92425663987716e-10
"R1020" -6.38971988649501e-09 2.12806623641473e-08 4.93512655686958e-10 1.78340537987477e-08 -8.83417268096907e-09 -2.96782613965778e-08 -2.07129626021811e-08 2.62419258094716e-08 -5.91277354936859e-10 -4.95132600005266e-09 1.29122818154028e-08 -5.53547407994911e-09 -8.75961500445906e-09 5.08926691472487e-08 2.68132311164635e-08 6.79485326458344e-09 -7.29636528167023e-08 -8.41359910056137e-08 2.93835413141035e-07 1.95750180942943e-09 -3.28718219877088e-08 -1.03985993198992e-08 4.15442532901347e-08 -8.05526795769419e-09 2.4620293227725e-08 -7.48957453607748e-08 -1.45122927772293e-08 2.41630773079383e-08 -1.20998575113373e-07 -8.65580182938116e-10 2.33717079075573e-08 1.97664231520041e-08 4.38885163889866e-08 -6.0524582652701e-08 1.69464069416325e-09 -9.75301174450715e-09 5.79811431919588e-09 -3.78037850770911e-09 1.23833713456874e-10 -4.91587258662782e-09 -5.61895632813307e-10 -9.00589030476368e-09 -6.75402808985402e-09 1.04938829789953e-09 2.08178961534124e-09 5.38903794593627e-10 4.38680749380422e-09 8.07405686659996e-09 1.50492043776629e-09 4.55001083260685e-09 -3.66408453888069e-09 -2.43971810328427e-09 -1.56065526960546e-09 -5.7984172932949e-09 -5.99737599760494e-09 -3.49953431697266e-09 -7.01018320545666e-09 7.49658449830494e-10 -1.36501048774416e-08 -3.96675100513288e-09 8.71694402171565e-09 3.8261665773888e-09 2.01145396698754e-09 2.54859471820626e-09 -4.82343363341656e-09 -6.49772235449376e-10 -1.09479696822734e-09 3.5519021143151e-10
"R1021" 5.43159421836040e-09 -4.97963504880653e-09 -7.7445940664504e-10 -2.06271888119419e-07 -2.99816641101787e-09 6.02975400527792e-08 -8.12505255885095e-09 -7.48906459224565e-08 7.60207974417558e-08 -6.58379245405152e-08 -6.81224835943237e-09 -7.85113506664817e-08 -2.36682116642123e-08 2.6729959426097e-08 4.12008616808709e-09 1.05507302870959e-08 -6.35182089050476e-09 -1.62536100243928e-09 1.95750180942995e-09 2.00867331527551e-07 1.80838566453534e-09 -2.8927700865298e-08 1.14679276829099e-08 -2.62170999805241e-08 1.53302506374713e-08 -1.40738613411140e-09 8.90726888018545e-09 1.66586220522064e-08 -7.13092857351503e-09 6.44012784086438e-10 1.57215021481585e-08 7.03867167094291e-09 -4.92463275088742e-09 6.33603147987318e-09 3.92643249377435e-09 1.84504257692588e-09 -7.47054129198565e-09 2.94613010733573e-08 2.19248519296039e-09 -3.03359820168267e-09 1.14149798719362e-09 1.44623860996842e-09 -1.58346733933626e-08 2.57749678255548e-08 -4.55335641373542e-09 -2.66852972279056e-08 1.4500195558934e-08 -3.33545352929704e-09 2.62532543772915e-09 -8.0967757050901e-09 -1.24297253970596e-08 2.64892951967063e-11 3.58896158227542e-09 1.59526845978101e-08 7.29476277291534e-09 4.53963454724133e-09 1.34398530976627e-08 1.48031398562087e-08 -4.14297627881728e-09 -6.76837609046377e-09 2.38073753219586e-09 -5.98389389601569e-09 3.90205873877216e-09 -7.05113041456881e-09 5.51312240240122e-09 2.06607178316353e-10 -3.19664550584242e-09 3.03703847429886e-09
"R1022" 6.0877580876701e-09 -4.45373898476297e-09 6.2532411449848e-08 -1.87962450251876e-08 -2.09962313722483e-08 -4.23842595203877e-09 6.89137592683931e-08 -1.1573685196462e-08 -2.65060908518624e-08 -2.10123909349635e-08 -2.51161029610117e-08 3.17770714178543e-09 1.79577778147563e-08 5.55917212010468e-09 1.28327424184744e-08 -4.48720864196014e-08 4.81084314178188e-08 1.48588852489494e-08 -3.28718219877107e-08 1.80838566453446e-09 2.55920976482315e-07 4.26737089146569e-08 -2.37674535902927e-07 5.34616121026804e-08 9.98476442504236e-09 -3.8281991929598e-08 1.66553466207468e-08 -8.48736696568283e-08 -2.37888365392305e-08 -5.43302519517244e-08 6.84066622599852e-09 9.17478786830483e-09 -1.29946748877632e-08 5.93761844754952e-08 1.35239385666908e-09 3.6216934933506e-10 -9.50579739656904e-09 -7.36893449051178e-09 6.90323608827426e-09 -1.16919916711321e-09 -2.41633207939741e-09 4.57472201344329e-09 -3.59773666122255e-10 1.46136103785623e-08 8.66166652007677e-09 -8.45798449435479e-09 -1.00737926965185e-08 -9.27449157784736e-09 -1.7750738739046e-09 -1.20470879524896e-08 -4.4433515375192e-09 -2.42622053587124e-09 -1.79096613303503e-10 1.18653547099505e-08 -1.44866803230137e-08 9.21860891429195e-09 2.24128947841567e-08 9.71734225078541e-09 -1.72397791702166e-09 1.10958965518499e-08 -1.91938835733004e-08 -2.9391798868178e-09 1.76471726843367e-08 -7.44573454872548e-09 7.39404555899042e-10 -6.1461036433326e-09 -7.38551841041942e-10 -1.04116780497071e-08
"R1023" 6.47657789210834e-09 5.42080238993157e-09 2.72490093380851e-08 2.87525195265976e-08 -5.39133376987518e-09 -1.34189375437656e-08 6.32401424230745e-09 3.15174355602006e-10 -1.83973744409379e-07 -2.37932403853697e-08 4.0308627716554e-10 6.08424419736764e-08 -1.70174131600327e-08 -8.15707479597494e-10 7.29858350852524e-09 -9.07954836767634e-08 1.95637430747785e-08 2.91214326200303e-09 -1.03985993198982e-08 -2.89277008652964e-08 4.2673708914657e-08 1.72160660116097e-07 -7.67040846470626e-08 8.76124621158682e-08 1.47521506524237e-08 -1.12053759032559e-08 -3.8505277907556e-08 -3.72083419516705e-08 3.61702427161518e-09 7.10708048821653e-09 9.62217130100038e-09 5.38103777006469e-10 -3.96101620549467e-09 1.0447185889408e-08 -2.35456047604772e-09 2.87807599612828e-10 -7.24122654396216e-09 -1.73146883509848e-08 3.95180172389295e-09 -6.20394621560535e-10 -4.47084968406644e-09 4.71849911415671e-09 7.24330074098865e-08 6.12046340084399e-10 7.43354880453692e-09 -2.36351981978098e-08 3.35543061127905e-09 -3.80098293619477e-09 -6.65819794784188e-09 -3.96636122523588e-09 -1.22630015291742e-09 -8.82114024894895e-10 -2.22883421122534e-10 1.69852021149712e-08 -1.13595996934942e-08 -6.12311401896355e-08 1.7886540595814e-08 3.26245854566117e-09 -1.39498572451247e-08 -1.9992140112309e-08 7.7429872009969e-08 -7.24789803940807e-09 4.97877432682152e-09 6.07439360076272e-09 -1.60223518005877e-09 -5.08252915305053e-09 2.38838175710802e-09 3.22863791670686e-10
"R1024" 2.55761369894522e-09 3.81557462463761e-09 -1.50751654168499e-07 -3.99206037064173e-09 1.77837429340313e-08 7.94226103221473e-09 -5.07488917767598e-08 -2.55667469939663e-09 5.52146751486067e-08 5.86757434779802e-09 3.35889468907121e-08 -1.36810327141954e-08 -2.87875202930355e-09 4.54696335860891e-09 -4.27532284433715e-09 5.21182736405355e-08 -8.84529912050015e-08 -2.42275930743211e-08 4.15442532901313e-08 1.14679276829099e-08 -2.37674535902935e-07 -7.6704084647065e-08 3.88391795164956e-07 -3.89116633269151e-08 -2.65000608915873e-08 8.07734007077312e-08 -1.34620354578109e-08 4.74090936814919e-08 2.2028739542694e-08 4.18480594549694e-08 -2.21880323931551e-08 -1.04631330236905e-08 -1.15744443615878e-08 -6.91321923444384e-08 -1.43146452561637e-09 3.96569829919178e-10 3.50511034391026e-09 1.17716596637672e-08 -8.42269319858049e-09 1.22569875737519e-09 2.84417669415514e-09 -1.40005501924388e-09 -1.08731474917385e-08 -1.50127221732186e-08 -8.202321008476e-09 1.17324893687563e-08 5.6462351418526e-10 4.14492963846624e-09 2.00706458407257e-09 1.13500162846556e-08 2.2014093130873e-09 5.42462456983259e-09 -3.88439424097434e-10 -1.15576543702296e-08 2.13012213554532e-09 6.86170600510288e-09 -1.65970357396612e-08 -1.2622970493465e-08 9.27232962534531e-09 -2.92408454413135e-09 1.06042519976144e-08 5.84741946518451e-09 -1.62160628977533e-08 5.9088740648681e-09 -8.10592243347882e-10 7.76512878923498e-09 2.56279846658353e-09 1.04921851204228e-08
"R1025" -9.14835955144758e-09 -1.2575405815406e-09 9.30479174969456e-09 -6.68216241608103e-08 -1.08169195395637e-08 6.44277696066386e-09 2.3946996023914e-08 -5.93825916899255e-10 -1.70564916863389e-07 -3.23805466693972e-08 -7.62982683867758e-09 1.79786805910518e-08 -3.22753448195171e-08 2.83536998887083e-09 6.32033744784072e-09 -1.03361334747565e-07 3.91367159856327e-09 1.40381552811909e-09 -8.05526795769363e-09 -2.62170999805234e-08 5.34616121026818e-08 8.76124621158659e-08 -3.89116633269133e-08 3.71549940144407e-07 2.23791582315135e-08 -7.25956396540042e-09 -8.17538163263576e-09 -2.4988249409755e-07 -2.1022351348547e-09 4.859555264501e-08 2.00124292932241e-08 2.88355679421154e-09 -5.99784825425876e-09 1.09318484754071e-08 -1.68780788382642e-09 6.7206315779255e-10 -9.31571393459878e-09 -5.74902335833427e-08 6.92021572907111e-09 -9.75295504534639e-09 -8.25077744139196e-09 9.30126311541687e-10 6.05666910155052e-08 9.93267807017986e-09 -7.03565210257565e-10 -1.06657187525594e-08 1.9244221062759e-08 -3.00725625262054e-10 -2.55823822356281e-10 3.04576007802081e-08 -1.14238653801864e-08 -2.22209898913692e-09 -8.65204314111614e-10 7.08491874277872e-08 1.10845100461651e-08 -9.28963056628928e-09 7.80414814154687e-09 -7.07513187267704e-08 -6.23612239033754e-09 -4.18562513643966e-09 1.3782425166644e-08 1.98022678926405e-08 8.89086411618824e-09 -4.61102971599569e-09 -2.12177959652326e-09 -3.59670948137392e-09 -9.493013889777e-09 3.11601726531961e-09
"R1026" 1.6980408285972e-09 -8.30693676684756e-09 2.88901357603939e-08 -1.65411824710634e-08 -1.49554038912648e-09 8.66009783581372e-09 3.39461759289854e-09 -1.2791515084045e-08 -3.37937436961945e-08 -9.14849265751937e-09 -5.09255938920825e-08 2.84256389437492e-09 -1.64708169273329e-07 5.64580232301591e-09 -3.69205622694573e-09 -4.18223077590177e-09 -3.45943111567983e-10 -6.86176978293207e-09 2.4620293227726e-08 1.53302506374715e-08 9.98476442504247e-09 1.47521506524236e-08 -2.65000608915863e-08 2.23791582315145e-08 1.98360411038e-07 -2.36649671428016e-08 -6.88620322085217e-08 -5.6293901377057e-09 -7.49994927376741e-09 -2.35525794092365e-09 4.96998799175888e-08 2.34018715844479e-08 5.38742392456623e-09 3.92016020522364e-09 -1.30061817039742e-09 2.36110404427105e-08 -1.00160955889624e-08 -1.03038630793048e-08 1.29986652519926e-08 7.65174406653111e-10 2.12867952120628e-09 -1.81249758939221e-09 1.73076647302041e-08 1.07295024240556e-08 4.35203176020194e-08 -1.11783863074788e-08 4.84178281283437e-08 5.94685259422572e-09 -6.55211705178285e-09 7.36296949455585e-09 3.51353416031191e-09 -1.42145361558255e-08 -1.25853260729156e-08 8.71940817570495e-09 -2.36875732151119e-10 -4.9554710528662e-09 3.44458817818862e-09 7.21447251045922e-09 -7.41517316346141e-08 2.84795032635316e-08 1.54313081623231e-08 -2.02163943178287e-09 1.09281181074546e-09 -3.46598887590439e-11 -7.63628643284097e-09 -1.44635936964591e-08 6.18846405398137e-10 -1.28799945423967e-08
"R1027" 1.237025698688e-09 -6.62024952367491e-09 -4.58615904817774e-08 7.45429825112853e-09 -9.96367186447539e-09 8.23775381641124e-09 -5.43893211016595e-09 -2.46818570538309e-08 1.03040921754414e-08 8.15320846078127e-09 7.02848676651266e-09 -3.97620948608284e-09 -1.91027146956591e-08 6.92618571896219e-09 5.88699030157748e-10 9.64313385412229e-09 -6.02030158866608e-08 -9.52323936213935e-09 -7.48957453607812e-08 -1.40738613410679e-09 -3.82819919295932e-08 -1.1205375903256e-08 8.07734007077232e-08 -7.25956396539889e-09 -2.36649671427986e-08 3.17705644624103e-07 -1.13172716456681e-07 -1.35219208729709e-09 1.78456716635163e-08 1.73947660254261e-08 -9.50949453483773e-08 -5.93919778060192e-09 -1.90132155105426e-08 3.68842650299091e-08 1.8735683065502e-09 1.63895173783473e-08 -9.72624361113626e-09 -7.96579724893983e-10 1.12406211403548e-08 9.72681649867609e-09 2.59506814234147e-09 5.54788230875049e-09 -1.48051214651126e-08 -1.54977943036429e-08 5.21091514796069e-09 1.01833580814482e-08 -7.12071032741633e-10 -7.54206304474788e-09 -8.59693859006251e-09 -4.88206184552302e-09 -2.93643637691398e-09 -9.26694388409316e-09 -3.33849953240178e-09 -7.71893038188873e-09 7.02337765076529e-09 1.93032210249664e-08 1.42301157752016e-08 9.39750296056803e-09 9.05949443924598e-09 -2.26332047458823e-09 1.04332175800948e-08 -1.9601200677679e-09 1.52315064373242e-08 -2.69599596024603e-09 1.61027017645793e-08 -8.98255992367896e-09 -3.11718185925829e-09 -6.90950583850933e-09
"R1028" -2.2260947551573e-09 -1.60070593689902e-07 -1.00206757613288e-07 -1.45183340806612e-08 5.34550500930796e-09 1.19636255141009e-08 2.01821589237049e-08 -3.55554403677734e-09 2.02073884635383e-08 -2.32931949425657e-08 2.84635809815613e-10 -9.63106579485114e-09 4.67949418572852e-08 1.04617335317977e-08 -1.33857909972935e-08 -2.9272100737998e-09 4.18134175209436e-08 1.56700870384243e-08 -1.45122927772308e-08 8.90726888018371e-09 1.6655346620745e-08 -3.8505277907557e-08 -1.34620354578075e-08 -8.175381632634e-09 -6.88620322085246e-08 -1.13172716456682e-07 5.81708464430666e-07 -3.57870189655101e-09 -2.16714153146549e-08 -1.44300906920859e-08 -1.08047695239571e-08 1.78497091694009e-09 6.10099350842694e-09 6.11164773979083e-09 -3.341762376594e-09 5.75148135364836e-08 6.61591108024794e-08 -2.80742510627478e-09 -3.9677635591326e-09 -1.50925534664355e-08 -1.85845174871898e-09 2.48580383264494e-09 2.60807745174736e-08 2.61440317630706e-08 -5.19705775253446e-08 -5.5888105443607e-09 2.83262209280076e-08 1.43384472886181e-09 5.07727268745767e-09 2.81406395719887e-08 -1.85867775167007e-08 5.03177170324389e-09 2.92948297074332e-08 7.10444277372837e-09 -2.61773398034878e-08 -3.10272812911658e-08 5.39934291012438e-09 -3.69950593276981e-08 6.72140643736486e-08 8.37189163490564e-09 -3.32328716612656e-07 1.10634027856984e-08 -2.21369639598388e-08 -2.26166475237777e-09 -1.21651534594967e-08 1.35256659546338e-08 1.49028131822469e-08 2.39542695391836e-08
"R1029" 7.20914177060462e-09 5.54442858559974e-09 -4.50187822140426e-09 5.21857272426769e-08 1.57766850294258e-08 -8.28109856742881e-10 -1.31199058840721e-07 -8.60461360129945e-09 8.69198223775142e-08 1.78338628146136e-08 1.15585965385729e-08 -9.64481385941423e-09 4.05872183416572e-09 6.27607041089474e-09 -5.93156238017913e-09 3.38635609111477e-08 -5.454960645965e-09 -7.7552963566231e-09 2.4163077307946e-08 1.66586220522056e-08 -8.48736696568261e-08 -3.72083419516715e-08 4.74090936814891e-08 -2.4988249409755e-07 -5.62939013770775e-09 -1.3521920873017e-09 -3.57870189655398e-09 4.13171822492326e-07 -9.25370767509964e-09 -4.01625972140067e-08 -8.11980023854044e-09 -2.91441183665528e-09 1.43191774972142e-08 -2.35889432761315e-08 -2.01655192523491e-09 -6.63499131176008e-09 5.21108197196828e-09 3.16677295956143e-09 -6.35719061239963e-09 5.48977109686309e-09 1.40444417855918e-08 5.05734093485197e-09 -2.05679878867676e-08 -3.51963528259374e-08 -4.99762293107541e-11 1.42316871749946e-08 -6.89636364895264e-09 3.96244744415327e-09 -2.37257618480926e-09 -9.18054527197883e-09 4.65100988311927e-10 9.17667882459587e-10 3.29880332475237e-09 -3.85412842892849e-08 -1.35478939862862e-08 5.69551521615278e-09 -8.98102271747745e-09 2.14133476069348e-08 -1.62432012364146e-10 -4.15557856976409e-09 1.04635373729652e-08 -3.28032409180707e-08 -4.2265314898307e-09 7.9132169257315e-09 9.16959177518569e-10 -6.1286940239975e-10 5.22425732953009e-09 3.80565007102421e-09
"R1030" 1.40381740311965e-08 1.13573781903878e-08 3.55776193894872e-09 -1.29976863441399e-08 -1.68892929422751e-08 -1.99044964283883e-08 -3.26812549110842e-09 6.29601961091457e-08 2.70293389395063e-08 4.30558134351256e-08 3.85342263654957e-08 -2.03174149488527e-09 -1.04210914287071e-08 -2.21605966949037e-07 2.55373882133447e-08 -7.23514163847495e-09 3.12038383043757e-08 1.76391207882874e-08 -1.2099857511337e-07 -7.13092857351381e-09 -2.37888365392271e-08 3.61702427161526e-09 2.20287395426944e-08 -2.10223513485519e-09 -7.49994927376684e-09 1.78456716635171e-08 -2.16714153146559e-08 -9.25370767509944e-09 3.31726492250863e-07 1.52952235178193e-08 -8.11439771229029e-09 -4.62542156317833e-08 -6.53125435081393e-08 -5.10731922181766e-08 1.52974151701252e-09 -3.40150099705329e-09 -1.17822314948186e-08 -1.11710851849834e-09 1.00418186478239e-08 1.1676286637563e-08 1.65516483657586e-09 1.14915712501281e-09 -3.44767292990653e-09 -8.74319061639044e-09 3.83266858135155e-09 -4.43092109741733e-09 -3.02028968109673e-09 -9.06262349805802e-09 -7.60064291254467e-09 -1.34123490028217e-08 6.35670441963257e-09 -7.27177180832565e-09 -2.1280350831499e-09 1.33689548504968e-08 1.51285116433182e-08 1.47047424448664e-08 -6.18757260993741e-10 -1.30694641812006e-08 -4.97096997942849e-09 7.27128208606256e-09 8.22562706176601e-09 -4.4268374969313e-09 9.35404072694212e-09 -1.65642373003786e-09 2.69674160539341e-09 -9.23599100169024e-09 -1.98003253691842e-09 -6.54376287111498e-09
"R1031" -1.36690617422766e-08 2.31661785533454e-09 -7.49630327009353e-09 1.41376460240307e-08 -6.22978399436154e-09 8.07732593608932e-09 -1.06138372659127e-07 -4.42594634906984e-10 -5.20108638928719e-08 1.05172705312533e-08 -5.85210177700425e-09 1.46771641211796e-08 3.77703262623053e-09 -1.24484662649577e-09 -1.62288245454167e-10 -1.97096229164397e-09 -1.91297933232742e-08 1.79050570681215e-09 -8.65580182935986e-10 6.44012784084191e-10 -5.43302519517297e-08 7.10708048821592e-09 4.18480594549688e-08 4.85955526450121e-08 -2.35525794092304e-09 1.73947660254255e-08 -1.44300906920845e-08 -4.01625972140098e-08 1.52952235178199e-08 1.29519917919202e-07 -1.87194442285948e-09 4.28648604303413e-09 -6.00411289701479e-09 -6.48924954171568e-10 -9.99210985729591e-10 1.51917351511966e-09 1.46425688346227e-09 -1.0163289577233e-08 -1.44963767705368e-12 -7.80431948326268e-09 3.45124376255043e-09 -1.42748505629486e-09 2.02495060220244e-08 1.35460246228019e-08 -1.64094405978497e-09 -1.18905199838105e-08 -9.18652558837687e-10 6.09684568332975e-09 1.90059573213547e-09 -4.92611811476645e-10 2.44004587984768e-10 4.94151050598872e-10 -4.50718506700399e-10 -4.8811229864691e-09 3.30580373477463e-09 1.67645416215912e-09 -1.16489406103141e-09 2.08808049080848e-09 3.20501076830624e-09 2.30813199918667e-09 -2.04805628398287e-09 1.28076141086405e-09 -1.00343389826065e-08 -1.21364628033083e-08 -2.06126694381873e-10 4.60990935240368e-09 1.8777986405045e-10 2.45251453875517e-09
"R1032" 1.63552819080129e-10 5.64011543005733e-09 2.3042546819527e-08 -2.25398333201181e-08 -1.18112882150278e-09 -8.06012120556872e-10 -1.65681017665723e-09 -2.99988835591041e-09 -1.04477214061432e-08 -1.62407926375988e-09 -2.5097641435976e-09 -3.6745353987724e-09 -7.36795439946656e-08 2.37864590519747e-09 3.84242939909368e-09 -3.40848095533553e-09 1.29036043920516e-08 1.06146175578055e-09 2.33717079075591e-08 1.5721502148158e-08 6.84066622600046e-09 9.62217130100053e-09 -2.21880323931553e-08 2.00124292932239e-08 4.96998799175885e-08 -9.50949453483797e-08 -1.08047695239591e-08 -8.11980023854117e-09 -8.11439771229024e-09 -1.87194442285916e-09 1.31639363000976e-07 6.99165792717543e-09 5.96594443461651e-09 -7.98446182375148e-09 4.60788183617424e-10 4.58933290135872e-09 -4.7322772175593e-09 -6.63320986661166e-09 -1.86568414066343e-09 1.48554135197772e-09 -2.13049688836297e-09 -7.78778839160143e-09 5.69320021478084e-09 -2.75820976107108e-09 -2.52327359101461e-09 -7.47179889082199e-09 6.03529445265023e-08 6.9591292954113e-09 2.85275750762635e-09 1.02701702710724e-09 6.95413330193522e-10 1.35520125478745e-09 5.48104343134785e-09 7.46439837068155e-09 -3.30644727828221e-09 -7.1068666705621e-09 3.69688243151651e-09 -2.13035372020019e-09 -2.85203768129845e-08 -8.53495819800623e-10 6.66622751959828e-09 2.14452361377757e-09 -2.7789105427371e-09 1.94858649804396e-09 -4.94443342098802e-08 1.09479791664701e-09 -1.45969860667465e-09 -3.91750832483625e-09
"R1033" -2.04847323986477e-09 7.22608102482769e-10 9.62708677488466e-10 -4.66102076735127e-09 -5.04354484903415e-08 -1.88027668967987e-09 -6.26198674494547e-09 -1.66866549850796e-08 5.48276086255125e-09 -4.01731416450449e-09 -3.27185783479156e-08 -8.32036483191978e-09 1.66899389912688e-09 3.00982188869759e-08 2.12956500238011e-08 -5.1784702356041e-09 -1.67895504153771e-08 -1.19640606473664e-08 1.97664231520061e-08 7.03867167094135e-09 9.17478786830504e-09 5.38103777006119e-10 -1.04631330236904e-08 2.88355679421224e-09 2.34018715844484e-08 -5.93919778060221e-09 1.78497091694009e-09 -2.91441183665819e-09 -4.62542156317828e-08 4.28648604303486e-09 6.99165792717487e-09 5.63049612917399e-08 8.01809202695024e-10 3.33206656097485e-08 1.1426178406839e-10 -3.73409894954564e-10 6.06409399009023e-09 -5.42194671262175e-10 1.16271070993953e-08 4.79234072528792e-09 1.15278311213476e-09 -3.2677094332272e-09 -8.34406156199201e-09 -1.77474787863748e-09 1.38550973081057e-08 1.97890837167648e-10 -4.09487156476936e-09 6.46471177605692e-10 -4.48051188253182e-09 4.17834568654898e-09 4.68965217902183e-09 -1.23815027142891e-09 -4.30648364845456e-09 1.9790766491333e-09 -3.56514647226775e-10 2.16875320683338e-09 -4.4898811224232e-09 -2.65924096995625e-09 -2.02773326693945e-09 -1.43833449411511e-09 -1.2091140693344e-08 8.71668018925896e-10 -5.87021874103924e-10 -2.05246361585773e-09 -2.76792409307145e-10 -4.81574310467057e-09 1.92072613490439e-09 -7.26248938485554e-09
"R1034" -9.51528620603124e-09 -3.46062830382625e-10 3.7266195945492e-09 9.638573991225e-09 2.30001848279814e-08 -6.68849199376257e-09 -2.18404268223047e-10 1.47277683655039e-08 -1.13437210724902e-08 3.21299551405699e-09 4.40287504680844e-10 4.26881834562589e-09 -6.23138896662328e-09 2.71881998802104e-08 -1.44331191866404e-08 3.32396442125461e-09 1.10785199159998e-08 -9.01548221665329e-09 4.38885163889861e-08 -4.92463275088799e-09 -1.29946748877631e-08 -3.96101620549493e-09 -1.15744443615887e-08 -5.9978482542579e-09 5.38742392456595e-09 -1.90132155105425e-08 6.10099350842567e-09 1.43191774972141e-08 -6.53125435081383e-08 -6.00411289701466e-09 5.9659444346165e-09 8.01809202695038e-10 4.28875071599642e-08 -2.80444462540303e-08 -2.43447532629569e-10 2.70155393991009e-10 5.13775350659286e-09 -6.93549583801254e-10 -5.41731671797488e-09 -2.60057530852651e-09 -2.19057128210487e-09 3.55375622522232e-10 5.73018808957869e-09 -4.45019525658415e-11 6.91354741963784e-10 2.1537285972554e-09 2.79849672795163e-09 3.1136216441316e-09 2.21426943776973e-09 9.55229461904014e-09 1.40692290614059e-09 -4.14441519068142e-10 -3.31645747540073e-09 -2.72346623619193e-09 7.72398534775345e-10 -9.20822323773507e-09 -6.17550772757515e-09 -1.27833416761434e-10 -1.78141289295058e-09 -2.46257274778056e-09 4.28207611129763e-09 2.38358888470914e-09 -2.14241713479062e-09 2.54313413094845e-09 -1.95914094181899e-09 1.85180166613233e-09 -4.46576504928147e-10 2.13455463492933e-09
"R1035" 5.05596160560325e-09 -1.10519470611939e-08 2.16481258424397e-08 -1.06515545916516e-08 -5.17926854326354e-08 2.09886738922908e-08 8.47267014220558e-09 -3.85240513216748e-08 -3.75197159178488e-09 -9.48652015631838e-09 -4.11531636962352e-08 -2.98345848924681e-09 9.62903306546578e-09 2.51342622454917e-08 -7.3776624512809e-09 -2.6385462734135e-09 -6.16332334862725e-08 2.49774288616825e-08 -6.05245826527027e-08 6.33603147987491e-09 5.93761844754954e-08 1.04471858894081e-08 -6.91321923444372e-08 1.09318484754068e-08 3.92016020522362e-09 3.68842650299107e-08 6.11164773979005e-09 -2.35889432761319e-08 -5.10731922181764e-08 -6.4892495417302e-10 -7.98446182375142e-09 3.33206656097493e-08 -2.8044446254029e-08 1.59889032661174e-07 1.14041134094227e-09 -2.50844012206459e-10 -3.93580203714339e-09 -2.39940025231461e-09 1.30463960180855e-08 -5.31947051705277e-10 -1.92471221707687e-09 -1.53175785229259e-09 5.08817827376392e-10 8.08920886090033e-09 -7.43389016063675e-10 -4.3471546947906e-09 3.92900108866725e-09 -8.55226570335152e-10 7.29033202501155e-10 -5.19767811885791e-09 9.26708525220254e-10 3.86450866915739e-10 1.07845026851661e-08 4.45038875099408e-09 -5.12983235331057e-09 -3.88196270042754e-09 1.33256861131403e-08 6.11989012672743e-09 -2.00561673311783e-09 -6.80242161385858e-09 -7.44826049606883e-10 -2.1072478125179e-09 1.35599065540747e-09 -3.60689110799401e-09 4.96617828149903e-09 -1.24335791926382e-09 1.76573523052223e-10 -9.63883953929925e-09
"R2001" -6.21903194364245e-10 -6.88824526595006e-10 1.49853300194125e-09 -7.02187296663977e-10 -3.28047423211375e-09 -1.46062417728472e-09 2.6548255976438e-09 3.84756267920533e-09 1.17480854573497e-08 -3.53184234617094e-09 -1.77352908637805e-10 -2.18254933906872e-09 1.28381579211842e-09 -4.09981224955507e-09 2.36168094876481e-09 2.97161693146462e-09 -2.42505654630292e-09 6.61387663204502e-10 1.69464069416165e-09 3.92643249377254e-09 1.35239385667011e-09 -2.35456047604833e-09 -1.43146452561632e-09 -1.68780788382737e-09 -1.30061817039721e-09 1.87356830655e-09 -3.34176237659344e-09 -2.01655192523816e-09 1.52974151701245e-09 -9.99210985730088e-10 4.60788183618319e-10 1.14261784068006e-10 -2.4344753263023e-10 1.14041134094159e-09 4.89752916869911e-08 3.64584373250342e-10 2.54990847025881e-09 -7.96348411589546e-09 5.20327877304965e-09 -2.39140741926928e-08 -3.42598394548957e-08 7.59144077457421e-09 -2.68587996974827e-08 2.57341646496717e-08 -9.69361315354223e-09 -1.12066144571831e-10 5.15861198724888e-10 -3.65140071421872e-08 2.88781566951977e-09 -8.38697793952663e-09 1.50105676329176e-09 3.62436784435542e-09 -2.80879188650904e-09 -4.50650597853274e-09 1.71042689200587e-08 5.53349880517421e-09 4.44691206914917e-09 2.32916121316911e-08 3.36566760471252e-09 2.4792274609386e-09 -4.95805858253724e-09 1.45259671857326e-08 4.76217366906583e-09 -1.77482155503921e-08 -7.41133081127866e-10 8.74834466985744e-09 -1.05584278146629e-08 2.92584966519405e-09
"R2002" 1.20919783870316e-09 -5.47220047637007e-08 -1.95258558859426e-08 -3.59615651783512e-09 1.98279249026327e-09 -1.17169027456378e-09 2.20398112399994e-09 3.66676439691026e-09 -8.55747538297552e-09 -3.26204349856642e-10 -7.93289816312877e-10 2.37015384845157e-10 -2.76117725014924e-08 -3.32631361357979e-09 -1.37202500483569e-09 -3.77139539586729e-10 7.24110708428151e-09 1.57628112572941e-09 -9.75301174450633e-09 1.84504257692608e-09 3.62169349334499e-10 2.87807599612507e-10 3.96569829918944e-10 6.72063157791097e-10 2.361104044271e-08 1.63895173783496e-08 5.7514813536478e-08 -6.63499131176262e-09 -3.40150099705374e-09 1.51917351512002e-09 4.58933290135891e-09 -3.73409894954691e-10 2.70155393991194e-10 -2.50844012206243e-10 3.64584373249835e-10 7.27794165165679e-08 1.2795299352053e-08 -1.1671526902229e-09 4.76164537728916e-09 2.16910296282718e-09 5.35604771878462e-09 -1.85108913550726e-09 1.5148706597084e-08 -9.02263307165129e-10 -9.33028972726561e-09 -2.71678723595977e-09 3.05740653796286e-08 -7.2859337133782e-09 -1.87696070139355e-09 2.83365711594772e-08 -1.4246294469781e-09 1.92669011812377e-09 -3.20230628788334e-09 7.20816414194806e-09 -6.70898391554578e-09 -1.90888926882851e-08 1.05221561263674e-08 -1.2799462836253e-08 -8.65058668235827e-09 2.57618905441054e-08 -1.07884223487405e-07 -2.43457061540366e-09 1.80602509796207e-08 -2.73262595703723e-10 -1.09474186907337e-08 -3.84809144499001e-10 -1.84174303514826e-10 -1.42139582339517e-08
"R2003" -3.55448050055088e-10 -1.86934286943934e-08 -6.53802915714137e-09 8.44550265286192e-09 -2.16619170590127e-09 -3.92730678651896e-10 1.03632676220632e-09 7.9326887858238e-09 1.34777233849212e-09 -1.24305976914185e-09 -3.94747107866708e-09 1.48241580398623e-09 1.0898519752013e-08 2.15752062771852e-09 -2.50772468691532e-09 -8.60672243264796e-09 6.64428433995106e-09 2.30728678064073e-09 5.79811431919820e-09 -7.4705412919854e-09 -9.50579739656847e-09 -7.24122654395959e-09 3.50511034391052e-09 -9.31571393460067e-09 -1.00160955889614e-08 -9.72624361113495e-09 6.6159110802478e-08 5.21108197197311e-09 -1.17822314948182e-08 1.46425688346026e-09 -4.7322772175605e-09 6.06409399009056e-09 5.13775350659109e-09 -3.93580203714406e-09 2.54990847025616e-09 1.27952993520537e-08 1.68061226600622e-07 4.21950558870704e-10 2.55921474458629e-09 6.24363585837031e-09 1.20710670847895e-09 -5.36089770268254e-09 3.83649201842741e-09 -1.78820588772475e-10 -7.46395680421748e-09 1.20313166346445e-09 5.84968121816028e-09 -1.30564017167471e-09 -3.35060224948186e-09 6.59501456956624e-08 3.39426481996111e-08 5.0467616794266e-09 -2.01133333417007e-08 6.46431592526563e-09 5.96155978505834e-08 -9.14318916754242e-09 -2.18293428782714e-07 -2.24107850191679e-08 1.6225369880648e-08 8.9546083743914e-09 -1.05434106455243e-07 2.66684190482301e-09 1.27509106276952e-08 -1.39396785196229e-08 -4.37364471365023e-09 -1.92135487059917e-09 -3.1165513635341e-09 -2.41447764156184e-09
"R2005" 3.59270282865666e-09 1.23710783540912e-09 -4.03355252868236e-09 -3.35260563406421e-08 3.72241309357714e-09 4.38604550777258e-09 1.79164078335423e-08 -5.81511132036675e-09 4.78793171472438e-08 -7.18763363113927e-09 7.7577618439873e-10 -1.77683806739804e-08 1.3213427925445e-08 4.66460503832498e-09 -2.67251005086669e-09 1.13279616637614e-08 1.32734486649618e-09 2.4481888016931e-09 -3.7803785077084e-09 2.94613010733569e-08 -7.36893449051252e-09 -1.73146883509866e-08 1.17716596637664e-08 -5.74902335833439e-08 -1.03038630793056e-08 -7.96579724899609e-10 -2.80742510627901e-09 3.16677295956276e-09 -1.11710851849759e-09 -1.01632895772344e-08 -6.63320986660902e-09 -5.42194671263263e-10 -6.9354958380262e-10 -2.399400252313e-09 -7.96348411589542e-09 -1.16715269022281e-09 4.21950558870231e-10 1.29544977814069e-07 -9.66431218841098e-11 4.20059889013873e-09 8.80459115804286e-09 3.84308542667013e-09 -3.32988327543374e-09 -5.26163331542545e-08 3.70512153085729e-09 2.93641119201746e-08 -1.07623260053721e-08 4.29507616301841e-09 -5.54596281381004e-09 -3.36948497822055e-09 -1.19082057135848e-09 -2.92007705880858e-10 -2.28781716216083e-09 -3.6303709209747e-08 -6.69788235894527e-09 3.57486490025134e-09 2.72979354216875e-10 -1.84507494431604e-08 5.93296944280096e-09 1.50428201731932e-09 -3.59811812994394e-09 1.81099883255304e-09 3.19309061330631e-10 1.11337830365238e-09 3.33414939570755e-09 -4.14678877518417e-09 1.23458635792806e-09 1.09396422222203e-09
"R2006" 1.10991176465534e-09 -6.07999036825739e-09 8.63511239288218e-10 -1.05577336770241e-08 -2.99149423952221e-08 -8.58941914541505e-09 2.29962086396341e-09 1.84128741924794e-08 -7.09588797510407e-09 5.71002166696801e-09 -7.6872766330087e-09 6.30763025749528e-10 -6.73922747907087e-09 -1.61958033461758e-08 8.50036383895698e-09 -4.43161062396456e-10 -4.80232702867903e-09 -2.21597627463649e-09 1.2383371345613e-10 2.19248519296059e-09 6.90323608827352e-09 3.95180172389224e-09 -8.4226931985812e-09 6.92021572907141e-09 1.29986652519925e-08 1.12406211403568e-08 -3.96776355913279e-09 -6.35719061239886e-09 1.00418186478235e-08 -1.44963767742916e-12 -1.86568414066432e-09 1.16271070993954e-08 -5.41731671797517e-09 1.3046396018085e-08 5.20327877304895e-09 4.76164537728897e-09 2.55921474458654e-09 -9.66431218846562e-11 4.40237134034294e-08 1.73167913438683e-08 -4.65041235940199e-09 -7.70913203943741e-09 1.12928405395019e-08 -4.39185311329704e-09 1.38942175803584e-08 -3.39498068851456e-09 -9.98703513684627e-09 -9.41464121551046e-09 -2.51676094914418e-08 2.51803509035315e-11 4.62420030243881e-09 -8.90810128687005e-10 6.20838624952323e-09 1.00238911325416e-08 -9.15985373621931e-10 -4.1702404960093e-09 2.46502684224195e-09 -9.86589123857443e-09 -7.35383541074774e-11 -3.7732307012954e-09 -1.73364514297462e-09 2.63921334562976e-09 3.55883360708081e-08 -3.93192322069961e-09 4.39908497468988e-09 -3.28147737775403e-08 -6.35384958260214e-11 -2.47747938547074e-08
"R2007" 5.98011360607812e-09 1.58714790216462e-09 -2.59169863696899e-09 -1.70759252451518e-09 -8.26254136478531e-09 -1.55777730740852e-08 4.53690396384722e-09 5.39324084491267e-09 -1.65281087312771e-09 1.54557266187314e-08 -7.98696820911252e-09 2.34834314119093e-09 9.38191577330725e-09 -1.26503138110701e-08 1.29953189929745e-08 -3.26556790878177e-10 1.52507692536804e-09 9.31593581161765e-10 -4.9158725866262e-09 -3.03359820168389e-09 -1.1691991671155e-09 -6.20394621561239e-10 1.22569875737536e-09 -9.75295504534705e-09 7.65174406652379e-10 9.72681649867515e-09 -1.50925534664353e-08 5.48977109686431e-09 1.16762866375634e-08 -7.80431948326147e-09 1.48554135197861e-09 4.7923407252872e-09 -2.60057530852689e-09 -5.31947051704439e-10 -2.39140741926934e-08 2.16910296282789e-09 6.243635858372e-09 4.20059889014006e-09 1.73167913438681e-08 1.62288212202135e-07 1.70308317684218e-08 -4.17351888513317e-08 -6.09551963652806e-09 -1.38539937005926e-07 1.08496780571526e-08 -1.86735050243796e-08 -1.2794933050877e-08 1.00441611404674e-08 -4.67650319675234e-08 4.53557065593826e-09 -8.75369430286434e-09 1.53705838233397e-09 2.75145396045819e-09 2.81404873175213e-08 -5.9212636221211e-09 4.81901594885921e-09 -1.04397124769242e-08 1.96986512132879e-08 2.33596884444251e-09 -3.23507069068071e-09 -4.11519262213817e-09 -1.83449477476827e-08 3.45919799514619e-08 1.20801445292272e-08 3.33469139627029e-09 -3.47876758277101e-08 8.98886377964991e-09 -4.59127195376113e-09
"R2008" -1.89307535996301e-09 -1.31585252319694e-09 -2.46030342409043e-09 -8.82835130812427e-09 9.36884396286739e-10 7.3618304098498e-11 -2.1470239724861e-08 2.24491554538689e-10 1.05813158496234e-08 1.37046955312766e-08 -2.29373699262693e-09 -1.55634397261184e-09 -3.95899960210422e-09 2.79242675655886e-09 -1.1830536290952e-09 -9.31142924500719e-09 2.31777943140725e-10 -7.36878941062279e-10 -5.61895632814042e-10 1.14149798719513e-09 -2.41633207939829e-09 -4.47084968406635e-09 2.84417669415684e-09 -8.25077744139366e-09 2.12867952120384e-09 2.59506814233872e-09 -1.85845174871779e-09 1.4044441785593e-08 1.65516483657533e-09 3.45124376255161e-09 -2.13049688836333e-09 1.15278311213347e-09 -2.19057128210562e-09 -1.92471221707639e-09 -3.42598394549007e-08 5.35604771878462e-09 1.20710670847535e-09 8.80459115803944e-09 -4.65041235940136e-09 1.70308317684201e-08 1.90655535893202e-07 6.00310436026716e-09 1.71651774976615e-08 -5.75795815348056e-08 7.29716470999865e-09 -5.12454246896174e-09 -8.05592374129049e-10 -2.39366404969997e-08 3.21942620842513e-09 2.47399553967145e-08 2.15175380301134e-10 -4.78317927575894e-09 -5.34436357288661e-09 1.85955281093786e-08 3.81122926084477e-08 -1.05718074693409e-09 -2.53373549997858e-08 -4.1273082108708e-08 3.6633989739115e-09 -5.31440054711407e-09 -8.33613594161765e-09 -5.82374150145484e-08 3.80783342702573e-08 -5.42613076569299e-08 6.81099648364935e-10 -1.88042522117696e-09 7.76012476642107e-09 -1.51381574652095e-08
"R2009" -1.98592854964643e-09 -1.0311912929111e-11 -5.23454726281881e-10 -9.88827365129414e-10 -1.56871530212943e-09 -1.56900806196399e-10 2.59870027082304e-10 4.51496922852347e-09 5.13796516189121e-09 -1.22936079549155e-08 8.4480037549081e-09 7.59373776912736e-10 -3.38437329770694e-09 -1.62291718746642e-08 7.25320764506661e-09 -8.55363096259759e-10 4.03926621879194e-09 9.21147681938654e-10 -9.00589030476313e-09 1.44623860996776e-09 4.5747220134464e-09 4.71849911415686e-09 -1.4000550192404e-09 9.30126311539659e-10 -1.81249758939233e-09 5.5478823087514e-09 2.48580383264521e-09 5.0573409348499e-09 1.14915712501275e-09 -1.42748505629175e-09 -7.78778839160081e-09 -3.26770943322806e-09 3.55375622521665e-10 -1.53175785229265e-09 7.59144077457429e-09 -1.85108913550783e-09 -5.36089770268614e-09 3.84308542666935e-09 -7.70913203943761e-09 -4.17351888513348e-08 6.00310436026475e-09 1.38223614252113e-07 6.55923288453553e-10 1.61931975435212e-08 4.24030498571254e-09 1.31109146301745e-08 -1.08761633003477e-09 -1.03766616654212e-07 -1.10372373201313e-08 -1.40194838970433e-09 -1.51227467854421e-08 -7.14666560497096e-09 -1.11810151237e-09 -9.54576530281829e-09 7.1633077749896e-09 -3.99499386583085e-09 -1.76187119754321e-09 -1.80680565952866e-08 -4.07929790960417e-10 -8.5011680181018e-09 4.23703730315923e-09 2.13613835226769e-09 4.05684732902124e-08 -1.4909459449563e-08 5.50489142808731e-09 -1.36043330521822e-09 1.06270970024103e-08 8.5315493796843e-09
"R2010" 5.15526657357152e-09 -1.25022860549074e-08 -3.39778892484777e-09 -7.12447972937377e-11 1.00170929109932e-08 -1.8153095841623e-09 -1.00089268661036e-08 1.55592242739668e-08 -2.32081796009041e-07 -2.05622754396463e-08 5.29700242574427e-09 6.2854437854944e-08 -3.42808284127489e-08 -6.22526388913906e-09 -1.77872256244304e-08 1.12665139193796e-08 7.04920116742195e-09 2.41065528321078e-09 -6.7540280898534e-09 -1.58346733933627e-08 -3.59773666122034e-10 7.24330074098849e-08 -1.08731474917405e-08 6.0566691015506e-08 1.73076647302042e-08 -1.48051214651113e-08 2.60807745174736e-08 -2.05679878867674e-08 -3.44767292990652e-09 2.02495060220234e-08 5.69320021478127e-09 -8.34406156199186e-09 5.73018808957847e-09 5.0881782737659e-10 -2.68587996974834e-08 1.51487065970839e-08 3.836492018427e-09 -3.32988327543413e-09 1.12928405395023e-08 -6.0955196365286e-09 1.71651774976632e-08 6.55923288453639e-10 2.74206707787272e-07 3.03152077919578e-08 2.51425820531874e-09 -6.22957005203948e-08 2.10640863558642e-08 3.22048480910748e-08 -2.15795869014594e-08 -1.60844999589918e-08 -4.21054412675888e-09 -1.96772065208763e-09 -7.81778019068431e-10 5.91820953720741e-08 1.1720086247955e-08 -7.47958196431398e-08 -9.80898263363667e-09 -1.64872742493737e-07 -1.31248373072738e-08 -1.74934195683567e-08 4.09527721566285e-08 1.69378405531111e-08 1.15257063881457e-08 -1.20499802982327e-08 -3.06068205473664e-09 -1.74294748890016e-08 -8.02869013176743e-09 3.78244358687465e-09
"R2011" -8.25614559035077e-09 -4.56983884560375e-09 5.80245188541521e-09 -1.15857532656577e-08 3.34854990265176e-09 7.09854879778863e-09 -5.75384928580556e-09 1.5456939287797e-10 -1.69788348674469e-08 -7.9780064674768e-08 2.48485013043415e-10 3.29977793668364e-08 -2.17826536204151e-08 9.65572460918301e-09 -1.20389615766712e-08 8.7992608379249e-09 1.91638478296116e-09 1.4496785753119e-09 1.04938829789905e-09 2.57749678255519e-08 1.46136103785603e-08 6.12046340084444e-10 -1.50127221732181e-08 9.93267807018253e-09 1.07295024240549e-08 -1.54977943036426e-08 2.61440317630679e-08 -3.51963528259501e-08 -8.74319061639082e-09 1.35460246228015e-08 -2.7582097610752e-09 -1.77474787863802e-09 -4.45019525664647e-11 8.08920886089936e-09 2.57341646496718e-08 -9.0226330716713e-10 -1.78820588773257e-10 -5.26163331542601e-08 -4.39185311329681e-09 -1.38539937005926e-07 -5.75795815348077e-08 1.61931975435228e-08 3.03152077919586e-08 3.57419296997819e-07 -1.31631558553256e-08 -7.69129158083145e-08 2.15253979942313e-08 -1.2711421062057e-08 3.91559613877065e-08 -1.02177501398228e-08 1.50826694587026e-08 -5.76212107545147e-09 1.61988232708056e-09 -1.71481180353827e-08 -4.49678467724723e-09 -1.12885121355554e-08 1.05027884589287e-08 -8.96622808294569e-09 -6.20680050527524e-09 8.32746265120987e-09 -1.87192412159387e-09 1.96947556551145e-08 -2.31467171151747e-08 -7.80723959312069e-10 -8.81295231868184e-10 3.12385326427293e-08 -5.56480782544282e-09 -9.63485546236935e-09
"R2012" -5.72128756224066e-10 1.81822770436841e-08 1.07476096380328e-08 7.45512842615415e-09 -1.06843773559363e-08 1.48576257891787e-09 1.28670838995135e-09 1.2029317024876e-09 2.36930505659655e-09 -2.10325754764031e-09 -3.13362951520202e-08 -1.82897987659756e-09 3.05055700251378e-08 -8.71256932364117e-09 4.25742083674912e-09 -8.79650790866481e-09 1.12937689401364e-09 -1.46086536812429e-09 2.08178961534168e-09 -4.55335641373501e-09 8.66166652007674e-09 7.43354880453745e-09 -8.20232100847664e-09 -7.03565210258424e-10 4.35203176020191e-08 5.2109151479608e-09 -5.19705775253449e-08 -4.99762293111321e-11 3.83266858135143e-09 -1.6409440597849e-09 -2.52327359101385e-09 1.38550973081061e-08 6.91354741963393e-10 -7.43389016063946e-10 -9.69361315354223e-09 -9.33028972726543e-09 -7.46395680421726e-09 3.70512153085747e-09 1.38942175803573e-08 1.08496780571532e-08 7.29716470999953e-09 4.24030498571318e-09 2.51425820531839e-09 -1.31631558553244e-08 1.4706877761369e-07 4.47401756759873e-09 -9.22842269670608e-08 -4.34916021834327e-09 -9.09415587464797e-09 9.10502754378907e-10 4.38435570143299e-08 -3.99116794569298e-08 -5.42585543494137e-08 5.37320196425537e-11 1.12702096003727e-08 4.01679105084075e-10 -1.2176200344164e-08 -1.60365415193401e-08 -3.05053140302894e-08 9.63154273352098e-09 5.52760214162237e-08 1.04653852011532e-09 3.40138556166851e-08 -1.05240882428751e-08 1.46708355711851e-08 -4.57475921980259e-08 7.48795206569115e-09 -5.96187179942055e-08
"R2013" 5.14171796322449e-10 1.80484976004212e-09 -3.64959833365951e-09 2.75746860418368e-08 2.80666441505289e-09 1.7328418168074e-08 1.25060984558758e-08 -1.16066553745928e-08 7.19619583273295e-08 3.3126584499644e-08 8.93730006466693e-10 -5.27250255251632e-08 1.68058064492741e-08 4.80640865313787e-09 -1.78086990945398e-09 -5.71408694356563e-09 -1.49924866937063e-09 -1.3045920186673e-10 5.38903794595185e-10 -2.66852972279046e-08 -8.45798449435699e-09 -2.36351981978098e-08 1.17324893687576e-08 -1.06657187525584e-08 -1.11783863074782e-08 1.01833580814451e-08 -5.58881054436012e-09 1.42316871749988e-08 -4.43092109741522e-09 -1.18905199838086e-08 -7.47179889082226e-09 1.97890837168091e-10 2.15372859725527e-09 -4.34715469479044e-09 -1.12066144570132e-10 -2.71678723596102e-09 1.20313166346533e-09 2.9364111920172e-08 -3.39498068851416e-09 -1.86735050243802e-08 -5.12454246896257e-09 1.31109146301734e-08 -6.22957005203947e-08 -7.69129158083044e-08 4.47401756759867e-09 1.06881000284424e-07 -1.40555432443384e-08 2.89442954575858e-09 3.22066735419471e-10 1.26424328279564e-08 -2.10199904872069e-09 2.16001665018373e-09 -6.1715891175485e-10 -3.84690345353173e-08 -8.12697725184489e-09 1.94004311638069e-08 -1.03771625665486e-09 -9.11041180246550e-09 5.34695856695419e-09 4.70976315791767e-09 -1.3160446638544e-08 1.08795364636433e-08 -6.52703385636503e-09 4.47638902241514e-09 6.71068141204215e-10 -1.10518518931431e-09 1.69451477865263e-09 5.57339745982753e-09
"R2014" 2.85262299211453e-09 -1.84891333078663e-08 -6.05736240237107e-10 -1.7545789675166e-08 -1.15826944053321e-08 -9.25370942689081e-09 5.54349468689182e-09 3.39443997179492e-09 -3.01898479079629e-08 3.78620009806726e-09 5.05774200287958e-08 1.93558155156731e-09 -2.41736753718207e-07 -6.72334112706976e-10 1.00014548261713e-08 9.78768322886698e-09 -8.86775299154314e-09 -1.42243570249265e-09 4.38680749380339e-09 1.45001955589329e-08 -1.0073792696519e-08 3.35543061127957e-09 5.6462351418526e-10 1.9244221062759e-08 4.84178281283412e-08 -7.12071032740584e-10 2.83262209280071e-08 -6.8963636489545e-09 -3.0202896810978e-09 -9.1865255883778e-10 6.03529445264993e-08 -4.09487156476987e-09 2.79849672795128e-09 3.92900108866683e-09 5.15861198724743e-10 3.05740653796294e-08 5.84968121816127e-09 -1.07623260053711e-08 -9.98703513684605e-09 -1.27949330508786e-08 -8.05592374129644e-10 -1.08761633003492e-09 2.10640863558635e-08 2.15253979942313e-08 -9.22842269670631e-08 -1.4055543244337e-08 2.44501056155422e-07 3.6170092443433e-09 8.94426896737847e-09 9.66004957784762e-09 -1.85575918618459e-08 1.84965690559041e-08 4.69894967099601e-08 7.10472323156837e-09 -2.39803370753413e-08 -1.66934760541501e-08 1.49501569477525e-08 8.43071813044319e-09 -4.23029962696444e-08 2.34360731365648e-10 -3.69127744172567e-08 -4.13579872017136e-10 -2.86018814245222e-09 1.45889920195003e-08 -7.39550978867964e-08 2.23950275185704e-08 -5.9222223558789e-09 1.15931044570878e-08
"R2015" 2.31714242388312e-09 3.28189020676346e-09 3.95013555337442e-09 3.40182437173807e-09 9.64296378424841e-09 1.57048738965224e-09 -1.03492921925846e-08 -8.86356033524817e-09 -2.14352864786143e-08 -1.6519956270676e-09 -4.63768755727187e-09 3.913212186052e-09 -3.12271285276523e-09 1.15609485113215e-08 -3.01463159837423e-09 8.31335475986369e-09 -4.62630164584417e-09 3.95434241117857e-10 8.07405686659971e-09 -3.33545352929781e-09 -9.27449157784229e-09 -3.80098293619363e-09 4.14492963846664e-09 -3.00725625262172e-10 5.94685259422367e-09 -7.54206304474662e-09 1.43384472886194e-09 3.96244744415047e-09 -9.06262349805744e-09 6.09684568332908e-09 6.95912929541243e-09 6.46471177606422e-10 3.11362164413092e-09 -8.55226570334495e-10 -3.65140071421871e-08 -7.28593371337821e-09 -1.30564017167504e-09 4.29507616301909e-09 -9.41464121551014e-09 1.00441611404701e-08 -2.39366404970021e-08 -1.03766616654208e-07 3.22048480910751e-08 -1.27114210620558e-08 -4.34916021834301e-09 2.89442954575862e-09 3.61700924434402e-09 2.581908217389e-07 -6.08978718370263e-09 -8.34491820252355e-09 1.3848744136049e-09 2.61709495568093e-09 -2.45619874045888e-10 -1.11928043232243e-09 -4.3793358408164e-09 1.3293881520357e-09 -4.88503762852016e-10 -1.37250174185336e-08 -6.73638506611909e-09 1.10985986655288e-08 8.93099142161865e-09 4.4475657011474e-09 -1.87182128983498e-07 2.4416553113823e-08 9.4412366810159e-10 9.51079705993241e-10 -1.02230581556376e-08 5.35113995416418e-08
"R2016" -3.37854507240495e-09 2.7084740531486e-09 8.42586819556583e-10 -8.50901185768083e-10 1.46566005551735e-08 1.37430052492978e-08 -3.16319315556851e-10 -8.91964737750802e-09 1.81959468212584e-08 -4.52614143397722e-09 1.29459845943344e-09 -5.34565947168171e-09 2.74369784683867e-09 1.49914810587561e-08 -1.77739900352891e-08 -1.95129700383329e-09 -8.76777377996824e-10 3.49329639956691e-10 1.50492043776697e-09 2.62532543772933e-09 -1.77507387390417e-09 -6.65819794784184e-09 2.0070645840727e-09 -2.55823822357309e-10 -6.55211705178308e-09 -8.59693859006374e-09 5.0772726874579e-09 -2.37257618480754e-09 -7.60064291254445e-09 1.90059573213544e-09 2.85275750762735e-09 -4.48051188253152e-09 2.21426943776987e-09 7.29033202501276e-10 2.88781566951938e-09 -1.87696070139306e-09 -3.35060224948167e-09 -5.54596281380849e-09 -2.51676094914417e-08 -4.67650319675241e-08 3.21942620842354e-09 -1.10372373201312e-08 -2.15795869014594e-08 3.91559613877051e-08 -9.09415587464807e-09 3.2206673541943e-10 8.9442689673788e-09 -6.08978718370179e-09 4.55430995999637e-08 1.86034103409212e-09 1.09063409643043e-08 1.80783225259586e-09 -3.03706912438596e-09 -7.32814584227006e-09 1.78941196542412e-09 5.47290611883955e-09 1.22922195180135e-09 1.5783136919813e-08 4.95060400642203e-10 6.32592241670136e-09 -3.66439760107052e-09 -3.10414008906713e-09 -1.54610093787177e-08 4.45300489605259e-09 -5.5566963579533e-09 2.82605507610689e-08 -7.26567307277488e-09 -2.97791590770146e-09
"R2017" -1.31995289388969e-09 -1.68104191998743e-08 -8.48724815393815e-09 -4.1525130828574e-09 -3.20103313817386e-09 -9.93622990127136e-09 4.18351764699516e-09 1.14475359743825e-08 1.257325395015e-08 6.4699154223739e-09 3.95149751360545e-09 -8.83389894374369e-09 -8.61843922018114e-09 -3.3071654818841e-09 5.07390937192016e-09 -6.41572477772607e-08 3.34347475661592e-09 -2.51228553998103e-09 4.55001083260591e-09 -8.09677570509195e-09 -1.20470879524862e-08 -3.96636122523638e-09 1.13500162846573e-08 3.04576007802062e-08 7.36296949455518e-09 -4.88206184552289e-09 2.81406395719907e-08 -9.18054527197898e-09 -1.34123490028223e-08 -4.92611811477053e-10 1.02701702710972e-09 4.17834568654897e-09 9.55229461904069e-09 -5.1976781188582e-09 -8.38697793952629e-09 2.8336571159476e-08 6.59501456956652e-08 -3.36948497822119e-09 2.51803509030164e-11 4.53557065593998e-09 2.47399553967114e-08 -1.40194838970265e-09 -1.60844999589929e-08 -1.02177501398273e-08 9.10502754378215e-10 1.2642432827957e-08 9.66004957784737e-09 -8.34491820252325e-09 1.86034103409231e-09 1.67121233157975e-07 3.1914797479885e-08 -9.76969968156164e-10 -1.42336005197729e-08 2.04427464825424e-08 3.23063293798018e-08 -2.94535583433053e-08 -1.36507870822155e-07 -5.05231051585337e-08 -4.09356901226399e-09 2.07049309795485e-08 -5.46962210433818e-08 -1.82645725248172e-08 8.29372556631716e-09 -2.12512941541258e-09 -5.26067409239251e-09 7.95019207810225e-10 8.94876579858079e-09 -1.17119176925697e-08
"R2018" -1.32111122831448e-09 9.82338102866081e-09 1.24501278339963e-09 1.57694209505292e-08 -8.46338087664666e-09 -8.33870713898048e-09 4.13112032216529e-09 1.45290340542485e-08 1.64165459648375e-09 9.61865488636517e-09 -3.52876381149525e-09 4.50617611235408e-09 5.97856189814018e-09 -1.21215675375757e-08 9.01756596857328e-10 -1.09861689839486e-08 -9.80320301125351e-10 7.19687043855882e-10 -3.6640845388798e-09 -1.24297253970604e-08 -4.44335153752003e-09 -1.22630015291732e-09 2.201409313086e-09 -1.14238653801879e-08 3.51353416031144e-09 -2.93643637691504e-09 -1.85867775167022e-08 4.6510098831256e-10 6.35670441963311e-09 2.4400458798497e-10 6.95413330197344e-10 4.68965217902239e-09 1.40692290613939e-09 9.26708525220535e-10 1.50105676329137e-09 -1.42462944697783e-09 3.39426481996121e-08 -1.19082057135693e-09 4.62420030243895e-09 -8.75369430286676e-09 2.15175380302601e-10 -1.51227467854456e-08 -4.21054412675899e-09 1.50826694587058e-08 4.38435570143313e-08 -2.1019990487194e-09 -1.85575918618463e-08 1.38487441360531e-09 1.09063409643047e-08 3.19147974798862e-08 1.65324362632982e-07 -3.70707838699476e-09 -7.52315455181056e-08 -1.2925019100661e-09 1.92270891348668e-08 1.07698774515134e-09 -1.01095877685036e-07 -2.40480184707722e-10 -1.39819186002902e-09 1.43455248646555e-08 2.21082971748381e-09 -1.24295063476381e-09 -6.85106449119258e-09 -5.70747824275947e-09 -8.17949592101198e-09 1.60315822388823e-08 2.27279217757272e-09 -9.2856106187207e-08
"R2019" -4.45627568508227e-10 -3.93091363111365e-09 -1.45655307873428e-09 2.45958045038379e-09 1.44110450226049e-09 1.92800323903929e-09 -1.76347372360155e-09 -2.06703294026056e-09 1.88817927216016e-09 1.58090696222989e-09 9.16358823976522e-09 -1.44631611588125e-09 -2.78963677306433e-09 7.43893442644552e-09 -1.83997001506197e-09 1.96165888310764e-09 -4.04773764832761e-10 -2.63989456335455e-09 -2.43971810328367e-09 2.64892951970056e-11 -2.42622053587292e-09 -8.82114024895323e-10 5.4246245698323e-09 -2.22209898913522e-09 -1.42145361558259e-08 -9.26694388409186e-09 5.03177170324556e-09 9.17667882462632e-10 -7.27177180832632e-09 4.9415105059932e-10 1.3552012547901e-09 -1.23815027142801e-09 -4.14441519068171e-10 3.86450866915852e-10 3.62436784435551e-09 1.92669011812314e-09 5.04676167942654e-09 -2.92007705880623e-10 -8.90810128686246e-10 1.53705838233484e-09 -4.78317927576121e-09 -7.14666560497199e-09 -1.96772065208683e-09 -5.76212107545035e-09 -3.99116794569296e-08 2.16001665018263e-09 1.84965690559049e-08 2.61709495568151e-09 1.80783225259607e-09 -9.76969968155804e-10 -3.70707838699124e-09 4.59140484015652e-08 -9.89762431328732e-10 -1.83697929661233e-09 -6.42977834439871e-10 7.80541737265718e-10 -4.07961987997393e-10 3.60092750952612e-09 1.25784866581799e-08 -1.64436484873525e-08 -6.98735890179434e-09 -2.72749889170993e-09 -2.70094468931385e-09 4.81011990927213e-09 -1.19273535694377e-08 6.11118920152137e-09 -7.42762150712334e-09 1.78849919721812e-08
"R2020" 5.7494776837101e-10 -6.88381336070471e-09 -8.22724339605747e-09 -6.13573818922854e-09 -1.09072837470559e-09 5.58920547439775e-09 6.26777715383196e-10 -9.83112377229951e-09 1.12432640159212e-09 3.49690090384702e-09 1.27830589908439e-08 -1.90029184438507e-09 -2.51169235422751e-08 1.11469043431922e-08 -4.21304304440048e-09 7.16771054822047e-09 -2.39811088430836e-09 2.16538484812128e-09 -1.56065526960527e-09 3.58896158227638e-09 -1.79096613305363e-10 -2.22883421121594e-10 -3.8843942409906e-10 -8.65204314111888e-10 -1.25853260729165e-08 -3.33849953240178e-09 2.92948297074316e-08 3.29880332475361e-09 -2.12803508315091e-09 -4.50718506700021e-10 5.48104343134865e-09 -4.30648364845508e-09 -3.31645747540117e-09 1.07845026851655e-08 -2.80879188650696e-09 -3.2023062878835e-09 -2.01133333416992e-08 -2.28781716216201e-09 6.20838624952361e-09 2.75145396045868e-09 -5.34436357289098e-09 -1.11810151237145e-09 -7.81778019068897e-10 1.61988232707899e-09 -5.42585543494139e-08 -6.17158911755373e-10 4.69894967099611e-08 -2.45619874046643e-10 -3.03706912438666e-09 -1.42336005197729e-08 -7.52315455181095e-08 -9.89762431329275e-10 1.37121182213064e-07 1.74592812615482e-09 -5.90623401046317e-08 -6.69812119905197e-09 7.10369683415908e-08 6.39616461323658e-09 6.36663399917718e-09 -7.77904643009718e-08 -1.0024532710836e-10 5.22495295569304e-09 -4.70277458139901e-09 1.58255358801417e-08 4.92308315520483e-09 -3.40775335617015e-09 9.31663787943518e-09 2.09028689035094e-08
"R2021" -3.20338737957996e-09 -3.68940297747627e-09 1.6863085355981e-09 -1.41790018419974e-07 -8.99248608443061e-09 -3.43975583782431e-09 2.92697861397834e-08 1.13969606234457e-08 -9.22460533565312e-09 4.88853268398325e-10 -9.64226022067444e-10 -1.02248724238122e-08 -1.12495684515682e-08 -1.42380535140197e-08 2.64138427243148e-09 -5.79800784323219e-09 2.52006554027046e-09 -7.3708039551441e-10 -5.79841729329702e-09 1.59526845978107e-08 1.18653547099538e-08 1.69852021149713e-08 -1.155765437023e-08 7.08491874277872e-08 8.71940817570551e-09 -7.71893038188982e-09 7.10444277372816e-09 -3.85412842892843e-08 1.33689548504958e-08 -4.88112298646904e-09 7.46439837068182e-09 1.97907664913399e-09 -2.72346623619079e-09 4.45038875099389e-09 -4.50650597853322e-09 7.20816414194736e-09 6.46431592526643e-09 -3.63037092097417e-08 1.00238911325411e-08 2.81404873175205e-08 1.85955281093777e-08 -9.54576530281993e-09 5.91820953720732e-08 -1.71481180353794e-08 5.37320196422234e-11 -3.84690345353172e-08 7.10472323156865e-09 -1.11928043232304e-09 -7.32814584227001e-09 2.04427464825435e-08 -1.2925019100651e-09 -1.83697929661291e-09 1.74592812615351e-09 1.74088371142975e-07 1.48955767010794e-08 -2.30909631012413e-08 -2.03084037626014e-08 -1.66065652296209e-07 -4.35754687326524e-09 -3.89646638956942e-09 1.0973596845374e-08 3.16656930555576e-08 1.51371307632922e-08 -8.87447189345589e-09 -6.26380517698709e-10 -7.60402161264869e-09 -1.14290791259105e-09 -6.30116937719946e-09
"R2022" -2.15153579411086e-09 3.25595270288148e-09 8.2584673511628e-09 -1.76049890977263e-08 -1.52205705810929e-09 3.53175048181469e-09 -5.09826458460096e-09 1.25210341577761e-08 2.09831409339821e-09 1.61193955121079e-09 2.12087580541587e-09 -4.35900277101455e-09 6.82573686593641e-09 -1.6912246798228e-08 -3.33512190294883e-09 -6.27130824319153e-09 7.14232700211871e-10 1.5065502988259e-09 -5.99737599760325e-09 7.29476277291615e-09 -1.44866803230107e-08 -1.13595996934933e-08 2.13012213554634e-09 1.10845100461637e-08 -2.36875732148679e-10 7.02337765077164e-09 -2.61773398034858e-08 -1.35478939862833e-08 1.51285116433183e-08 3.30580373477847e-09 -3.30644727828306e-09 -3.5651464722809e-10 7.72398534776305e-10 -5.12983235331119e-09 1.71042689200566e-08 -6.70898391554704e-09 5.96155978505862e-08 -6.69788235894618e-09 -9.1598537362335e-10 -5.92126362212169e-09 3.81122926084362e-08 7.16330777498732e-09 1.17200862479547e-08 -4.49678467724658e-09 1.12702096003707e-08 -8.12697725184415e-09 -2.39803370753416e-08 -4.37933584081498e-09 1.78941196542453e-09 3.23063293798039e-08 1.92270891348659e-08 -6.4297783443855e-10 -5.9062340104631e-08 1.4895576701077e-08 3.27295099251026e-07 1.27734540794217e-08 -2.52033819745647e-07 -8.31969831483467e-09 -3.68971012282921e-11 3.7622262023873e-08 2.23408043413594e-08 -4.65792379845855e-08 -1.8120229980435e-08 -1.09140068733692e-07 2.91420024272726e-09 6.75240713016819e-11 -2.59264172873227e-08 3.18227688109486e-08
"R2023" 4.3222306307135e-10 1.28516147736319e-08 2.30514912824897e-09 3.26544933274143e-09 -2.11580998120478e-10 6.98901373858855e-09 -3.11340511542979e-09 -2.34616713808906e-09 6.98286441100371e-08 4.78155872651592e-09 -1.07379428488014e-08 -2.146811179915e-08 2.04627512039534e-08 -3.89228542777701e-09 2.88372522031461e-10 4.65583911506971e-09 -4.8993200104634e-09 1.36406603246075e-09 -3.49953431697216e-09 4.53963454724097e-09 9.21860891429377e-09 -6.12311401896338e-08 6.86170600510342e-09 -9.28963056628995e-09 -4.95547105286687e-09 1.93032210249668e-08 -3.10272812911644e-08 5.69551521615526e-09 1.4704742444868e-08 1.67645416215739e-09 -7.10686667056269e-09 2.16875320683327e-09 -9.20822323773492e-09 -3.88196270042784e-09 5.53349880517457e-09 -1.90888926882849e-08 -9.14318916754358e-09 3.5748649002512e-09 -4.17024049600956e-09 4.81901594885874e-09 -1.05718074693398e-09 -3.99499386583186e-09 -7.47958196431393e-08 -1.12885121355522e-08 4.01679105084598e-10 1.9400431163807e-08 -1.669347605415e-08 1.32938815203602e-09 5.47290611883989e-09 -2.94535583433061e-08 1.0769877451512e-09 7.80541737265387e-10 -6.69812119905456e-09 -2.30909631012418e-08 1.27734540794204e-08 9.18641091890699e-08 -1.13518571064786e-08 4.94258072547871e-08 1.47675598559291e-08 2.21604598724859e-08 -4.90104924372873e-08 -2.50304880902268e-09 -1.44162779901532e-09 -1.5347180590927e-10 5.27475710108432e-09 2.58389720479737e-09 -9.02587890338812e-09 1.26409053050236e-09
"R2024" -3.92638909627299e-11 -9.29871635028221e-09 -6.19420622009897e-09 -4.00081070856413e-09 2.00825557320267e-09 1.51340656134552e-09 -2.49418774691314e-09 -1.65740799572991e-08 3.45929931385876e-09 -7.81777706421472e-09 -4.42379739145746e-09 -6.40648087553907e-10 -1.34811573433604e-08 1.06709739549882e-08 2.897688046625e-09 3.07518562110385e-08 -1.803214394582e-09 2.69214227324253e-09 -7.01018320545328e-09 1.34398530976625e-08 2.24128947841573e-08 1.78865405958123e-08 -1.65970357396652e-08 7.80414814154343e-09 3.44458817818792e-09 1.42301157751929e-08 5.39934291012782e-09 -8.98102271747644e-09 -6.18757260995308e-10 -1.164894061029e-09 3.69688243151977e-09 -4.48988112242451e-09 -6.17550772757483e-09 1.33256861131405e-08 4.4469120691516e-09 1.05221561263665e-08 -2.1829342878273e-07 2.72979354213151e-10 2.46502684224202e-09 -1.04397124769228e-08 -2.533735499979e-08 -1.76187119754453e-09 -9.80898263363729e-09 1.05027884589264e-08 -1.21762003441637e-08 -1.03771625665195e-09 1.4950156947753e-08 -4.88503762850657e-10 1.22922195180025e-09 -1.36507870822158e-07 -1.01095877685039e-07 -4.07961987997685e-10 7.10369683415924e-08 -2.03084037625999e-08 -2.52033819745651e-07 -1.13518571064809e-08 5.65385042787196e-07 3.63277976190702e-08 1.4733089268253e-09 -5.70428638920421e-08 1.84826241758484e-08 1.81208537717537e-08 5.64213089722612e-09 4.88055862393933e-08 6.32252159571341e-09 -6.85329666655722e-10 1.1368122588207e-09 -5.86194678031777e-10
"R2025" 1.10769170557862e-08 9.95291235849451e-09 6.46992251690994e-09 1.13221844383228e-07 5.29795884553231e-09 -9.28455165786064e-09 -2.46390456055314e-08 -1.28023060361732e-08 -1.41016629225954e-08 -9.42376052602671e-09 -1.95375209642534e-09 3.09610127900594e-08 -7.66191655240218e-09 1.44573254075692e-08 5.18043555919643e-09 -6.95245652275831e-09 -1.18095830035515e-09 1.80125638996048e-09 7.49658449831642e-10 1.48031398562027e-08 9.71734225078432e-09 3.26245854566244e-09 -1.26229704934631e-08 -7.07513187267723e-08 7.21447251046006e-09 9.39750296057084e-09 -3.69950593276951e-08 2.14133476069388e-08 -1.30694641812007e-08 2.0880804908071e-09 -2.13035372019933e-09 -2.65924096995609e-09 -1.27833416761515e-10 6.11989012672745e-09 2.32916121316922e-08 -1.27994628362534e-08 -2.24107850191714e-08 -1.84507494431626e-08 -9.86589123857480e-09 1.96986512132895e-08 -4.12730821087058e-08 -1.80680565952872e-08 -1.64872742493735e-07 -8.96622808294369e-09 -1.6036541519339e-08 -9.11041180246651e-09 8.43071813044225e-09 -1.37250174185336e-08 1.57831369198125e-08 -5.0523105158534e-08 -2.40480184705758e-10 3.60092750952709e-09 6.39616461323576e-09 -1.6606565229621e-07 -8.31969831483231e-09 4.94258072547876e-08 3.63277976190703e-08 4.25196032325109e-07 -2.81267964660452e-09 4.88315131398682e-09 -8.40959602657005e-09 -1.10868718703158e-07 -1.66940292584585e-08 2.92588923379493e-08 5.11541052618609e-09 1.34907185577455e-08 7.10127225034585e-10 6.73321280263156e-09
"R2026" -2.25476702342725e-09 -1.8494829626145e-08 -1.61783144269263e-08 4.96125228344375e-09 4.16701520857187e-10 2.13921615155197e-09 -3.88360608096393e-09 7.27157152347773e-09 1.98656562872661e-08 -7.1309972305543e-10 7.21623681146832e-09 -2.60572348398747e-09 7.30278892170765e-08 1.80288745180942e-10 -3.11260584882439e-09 -2.18259839709314e-09 8.70924832798809e-09 6.53924614076749e-09 -1.36501048774398e-08 -4.1429762788159e-09 -1.72397791701928e-09 -1.39498572451247e-08 9.27232962534524e-09 -6.23612239033706e-09 -7.41517316346126e-08 9.0594944392457e-09 6.72140643736476e-08 -1.6243201236024e-10 -4.97096997942763e-09 3.20501076830736e-09 -2.85203768129864e-08 -2.02773326693916e-09 -1.7814128929509e-09 -2.00561673311788e-09 3.36566760471272e-09 -8.65058668235757e-09 1.62253698806464e-08 5.9329694428e-09 -7.35383541084315e-11 2.33596884444215e-09 3.66339897391052e-09 -4.07929790961854e-10 -1.31248373072742e-08 -6.20680050527619e-09 -3.05053140302895e-08 5.34695856695497e-09 -4.23029962696462e-08 -6.73638506611993e-09 4.9506040064232e-10 -4.09356901226533e-09 -1.39819186003028e-09 1.25784866581797e-08 6.3666339991779e-09 -4.35754687326642e-09 -3.68971012290715e-11 1.47675598559288e-08 1.47330892682685e-09 -2.81267964660503e-09 7.00262522589287e-08 -3.01040222605935e-08 -5.72056448412637e-08 1.62104107993907e-09 -1.53068443650941e-09 -3.09355555234995e-09 1.85121339920126e-08 9.43352898323536e-09 -9.41047489539387e-10 8.39381314552155e-09
"R2027" -1.45683465530806e-09 -8.29123058722295e-09 -6.10397842180506e-10 1.1548350587957e-08 6.51619036625437e-09 2.72491486690974e-09 2.14983532203888e-09 -2.27907888440067e-09 1.48105228664305e-08 7.89758122432768e-10 -1.06250199150028e-08 -3.98040963386965e-09 1.64771153612344e-09 -2.90765336564858e-09 -2.61715682666912e-09 -4.94494941226292e-10 5.67240840124381e-09 -2.56640805611539e-09 -3.96675100513603e-09 -6.76837609046285e-09 1.10958965518452e-08 -1.99921401123097e-08 -2.92408454412888e-09 -4.18562513644012e-09 2.84795032635308e-08 -2.26332047459165e-09 8.3718916349007e-09 -4.15557856977119e-09 7.27128208605969e-09 2.30813199918893e-09 -8.5349581980233e-10 -1.43833449411712e-09 -2.46257274778033e-09 -6.8024216138579e-09 2.4792274609388e-09 2.57618905441024e-08 8.95460837439134e-09 1.50428201731856e-09 -3.77323070129634e-09 -3.23507069068235e-09 -5.31440054711309e-09 -8.50116801810532e-09 -1.74934195683564e-08 8.32746265121345e-09 9.63154273352134e-09 4.70976315791807e-09 2.34360731365047e-10 1.10985986655294e-08 6.32592241670292e-09 2.07049309795465e-08 1.43455248646513e-08 -1.64436484873502e-08 -7.77904643009698e-08 -3.89646638957158e-09 3.76222620238792e-08 2.21604598724854e-08 -5.70428638920456e-08 4.88315131398621e-09 -3.01040222605893e-08 2.35877740390732e-07 -9.83606276769497e-08 -1.41988915270493e-09 -3.00052601295648e-08 -4.82931950588252e-09 -2.5750167972105e-08 1.07347653023433e-08 7.47760297830293e-10 4.64637899867982e-09
"R2028" -8.41872581439329e-10 1.17582054497418e-07 5.12746345011444e-08 -1.47581437686007e-08 -3.77333841564199e-09 -9.6903639873914e-09 -9.84781832863325e-09 -8.86065964058483e-09 -5.5872153983142e-08 5.75836762583152e-09 3.8165720649385e-08 1.62692824195302e-08 -4.08954967046447e-08 5.49698666985644e-10 1.17793395790652e-08 -7.99321403942161e-09 -1.99760456324023e-08 -1.16139677309401e-08 8.71694402171242e-09 2.38073753219567e-09 -1.91938835732999e-08 7.74298720099654e-08 1.06042519976165e-08 1.37824251666414e-08 1.54313081623225e-08 1.04332175800966e-08 -3.32328716612654e-07 1.04635373729678e-08 8.22562706176597e-09 -2.04805628398442e-09 6.6662275195951e-09 -1.20911406933428e-08 4.28207611129688e-09 -7.4482604960591e-10 -4.95805858253734e-09 -1.07884223487407e-07 -1.05434106455243e-07 -3.59811812994288e-09 -1.7336451429745e-09 -4.11519262213974e-09 -8.33613594161923e-09 4.23703730315519e-09 4.09527721566291e-08 -1.87192412160107e-09 5.52760214162231e-08 -1.31604466385445e-08 -3.69127744172567e-08 8.9309914216171e-09 -3.6643976010688e-09 -5.46962210433814e-08 2.21082971748488e-09 -6.98735890179494e-09 -1.00245327107952e-10 1.09735968453732e-08 2.23408043413597e-08 -4.90104924372867e-08 1.84826241758489e-08 -8.40959602657138e-09 -5.72056448412626e-08 -9.83606276769458e-08 5.29738310233545e-07 3.12040905652662e-09 -5.80281230661775e-09 -1.25435078052878e-09 1.00826252056227e-08 -1.40020956854524e-08 -8.23561212959956e-10 4.00294433226835e-09
"R2029" -2.39528824159952e-09 -9.8153596423932e-10 -2.4872359238573e-09 -2.0637929155e-08 7.55638901784042e-11 3.59363430559453e-09 1.38356062710329e-08 3.66588533656812e-09 1.53511149785891e-08 -1.60423374445704e-08 1.65023508272191e-10 -4.51197981454505e-09 9.26955860117528e-10 -9.12735355004006e-11 -4.04777646455885e-09 1.64324357568821e-08 -1.12483631205647e-09 -1.62350725823335e-09 3.82616657738555e-09 -5.98389389601321e-09 -2.93917988681852e-09 -7.24789803940829e-09 5.84741946518346e-09 1.9802267892639e-08 -2.02163943178253e-09 -1.96012006777007e-09 1.10634027856961e-08 -3.28032409180734e-08 -4.42683749693102e-09 1.28076141086239e-09 2.14452361377638e-09 8.71668018925264e-10 2.38358888470853e-09 -2.10724781251784e-09 1.45259671857313e-08 -2.43457061540277e-09 2.66684190482241e-09 1.81099883255499e-09 2.63921334562905e-09 -1.83449477476824e-08 -5.82374150145654e-08 2.13613835226748e-09 1.69378405531124e-08 1.96947556551125e-08 1.04653852011555e-09 1.08795364636434e-08 -4.13579872016841e-10 4.44756570114961e-09 -3.10414008906696e-09 -1.82645725248157e-08 -1.24295063476416e-09 -2.72749889171281e-09 5.22495295569324e-09 3.16656930555611e-08 -4.6579237984586e-08 -2.50304880902253e-09 1.81208537717502e-08 -1.10868718703153e-07 1.62104107993668e-09 -1.41988915270008e-09 3.12040905652732e-09 1.64952198079737e-07 -7.1132213730715e-09 -1.21888939965953e-08 -1.76433462634653e-09 4.59768808120059e-09 5.32895481478964e-09 -5.2749476600568e-09
"R2030" 1.54177418413448e-09 -2.35485969754764e-12 8.77311182232902e-10 -6.36424301866637e-09 -1.32593458872285e-08 -4.28871536380283e-09 1.57386665709799e-08 1.58040779134083e-08 -2.80367443260635e-09 4.72030989975961e-09 1.25061290890342e-09 -4.79853405336535e-09 -3.09669349586096e-09 -1.45641261953653e-08 3.14607389938772e-09 -6.0805938776429e-09 -1.13429300279422e-09 -6.29064285833751e-09 2.01145396698708e-09 3.90205873877303e-09 1.76471726843381e-08 4.97877432682211e-09 -1.62160628977532e-08 8.89086411618886e-09 1.0928118107459e-09 1.52315064373275e-08 -2.21369639598405e-08 -4.22653148983109e-09 9.35404072694131e-09 -1.00343389826073e-08 -2.77891054273742e-09 -5.87021874104508e-10 -2.1424171347902e-09 1.35599065540717e-09 4.76217366906596e-09 1.80602509796216e-08 1.27509106276953e-08 3.19309061328311e-10 3.55883360708081e-08 3.45919799514632e-08 3.80783342702564e-08 4.05684732902135e-08 1.15257063881458e-08 -2.31467171151748e-08 3.40138556166858e-08 -6.52703385636438e-09 -2.86018814245162e-09 -1.87182128983495e-07 -1.54610093787171e-08 8.29372556631648e-09 -6.85106449119096e-09 -2.70094468931406e-09 -4.70277458139913e-09 1.51371307632922e-08 -1.81202299804365e-08 -1.44162779901649e-09 5.64213089722616e-09 -1.66940292584577e-08 -1.53068443650994e-09 -3.00052601295636e-08 -5.80281230661701e-09 -7.11322137307389e-09 2.77966527973158e-07 -1.14366576427684e-08 -7.64980050281508e-09 -6.43654803922169e-08 -9.33364126594249e-09 -8.80249546266652e-08
"R2031" 1.59889205966524e-09 3.99788779357163e-09 -1.72773895458237e-09 7.51598434892643e-09 4.98807315907993e-09 -4.5121163528145e-09 1.20160914384129e-08 -2.17489296096072e-09 -5.54776094666272e-09 6.95565689623825e-10 2.15935860359152e-09 3.10578136208800e-09 -6.98317097003359e-09 3.69446748855035e-09 -4.06909127213945e-12 -2.7871985286599e-09 -7.51955424367182e-10 -1.18355092962716e-09 2.5485947182058e-09 -7.05113041456787e-09 -7.44573454872806e-09 6.0743936007641e-09 5.90887406486568e-09 -4.61102971599392e-09 -3.46598887583448e-11 -2.69599596024421e-09 -2.26166475238212e-09 7.91321692573409e-09 -1.65642373003699e-09 -1.2136462803311e-08 1.94858649804522e-09 -2.05246361585825e-09 2.54313413094801e-09 -3.60689110799433e-09 -1.77482155503927e-08 -2.73262595703302e-10 -1.39396785196272e-08 1.11337830365175e-09 -3.93192322069993e-09 1.20801445292244e-08 -5.42613076569301e-08 -1.49094594495619e-08 -1.20499802982336e-08 -7.80723959310963e-10 -1.05240882428738e-08 4.47638902241434e-09 1.45889920195004e-08 2.44165531138243e-08 4.45300489605143e-09 -2.12512941541375e-09 -5.70747824276052e-09 4.81011990927185e-09 1.58255358801409e-08 -8.87447189345744e-09 -1.09140068733682e-07 -1.53471805909833e-10 4.88055862393902e-08 2.92588923379506e-08 -3.09355555235001e-09 -4.82931950588132e-09 -1.25435078052965e-09 -1.21888939965967e-08 -1.14366576427683e-08 1.12833747040179e-07 -2.97437041952328e-09 -3.25265634315113e-09 -3.92477307562832e-09 7.38576340867738e-09
"R2032" 1.15744408847781e-09 3.66940260749404e-09 1.02128803656875e-09 -1.07041197297774e-08 6.82875072825534e-09 8.33673220051348e-09 2.11929070474217e-09 -6.78188792056066e-09 3.85347984187485e-09 -8.31273361596205e-09 -1.56960785677382e-08 3.79900680967142e-10 5.60138087611834e-08 1.51016890809445e-09 -7.46965298272593e-09 -7.43710281751676e-10 -2.71645733878388e-09 1.64721941011572e-09 -4.82343363341724e-09 5.51312240240047e-09 7.39404555898412e-10 -1.60223518005823e-09 -8.10592243349362e-10 -2.12177959652382e-09 -7.63628643284138e-09 1.61027017645746e-08 -1.21651534594956e-08 9.16959177522164e-10 2.69674160539381e-09 -2.06126694382591e-10 -4.94443342098783e-08 -2.76792409307972e-10 -1.95914094181954e-09 4.96617828149861e-09 -7.41133081128369e-10 -1.0947418690734e-08 -4.37364471364888e-09 3.33414939571128e-09 4.39908497469014e-09 3.33469139627015e-09 6.81099648367295e-10 5.5048914280894e-09 -3.06068205473588e-09 -8.81295231867573e-10 1.46708355711846e-08 6.71068141204309e-10 -7.39550978867954e-08 9.44123668102916e-10 -5.55669635795290e-09 -5.2606740923918e-09 -8.17949592101086e-09 -1.19273535694412e-08 4.92308315520378e-09 -6.26380517699912e-10 2.91420024272633e-09 5.27475710108435e-09 6.32252159571272e-09 5.11541052618895e-09 1.85121339920152e-08 -2.57501679721021e-08 1.00826252056217e-08 -1.76433462634632e-09 -7.6498005028138e-09 -2.97437041952197e-09 7.39464306660091e-08 -5.70520940519168e-09 2.48419685530324e-09 9.2497502372216e-09
"R2033" -3.17475356575271e-09 7.74523090894235e-11 -4.10310294029723e-09 2.41758812974397e-09 1.25424936681651e-08 4.12456290117005e-09 -3.90619095128913e-09 -1.11018011157458e-08 1.02737952872634e-08 -2.00532081925268e-09 7.87988937775764e-09 2.49598145663677e-10 -1.68345116420985e-09 1.2750292561596e-08 -4.64245360430604e-09 1.02583182109389e-09 4.6372536537364e-10 4.20866326465645e-09 -6.49772235448794e-10 2.06607178315939e-10 -6.14610364333356e-09 -5.08252915305094e-09 7.76512878923474e-09 -3.59670948137412e-09 -1.44635936964592e-08 -8.98255992367906e-09 1.35256659546332e-08 -6.1286940239918e-10 -9.2359910016905e-09 4.60990935240284e-09 1.09479791664698e-09 -4.81574310467084e-09 1.85180166613238e-09 -1.24335791926375e-09 8.74834466985751e-09 -3.84809144499353e-10 -1.92135487059934e-09 -4.14678877518478e-09 -3.28147737775401e-08 -3.47876758277089e-08 -1.88042522117876e-09 -1.36043330521843e-09 -1.74294748890012e-08 3.12385326427298e-08 -4.57475921980257e-08 -1.10518518931439e-09 2.23950275185706e-08 9.51079705993773e-10 2.82605507610693e-08 7.95019207810274e-10 1.6031582238882e-08 6.111189201521e-09 -3.4077533561684e-09 -7.60402161264824e-09 6.75240713016025e-11 2.58389720479752e-09 -6.85329666655689e-10 1.34907185577454e-08 9.43352898323498e-09 1.07347653023425e-08 -1.40020956854524e-08 4.59768808120034e-09 -6.43654803922183e-08 -3.25265634315154e-09 -5.70520940519175e-09 6.81991855856505e-08 7.41665894053237e-09 6.15355916259639e-09
"R2034" -6.44424541152126e-10 -3.66744784602833e-09 -3.46270268436172e-09 4.89077713624545e-09 -2.12617088793912e-09 7.99639289194475e-10 -2.32861015305802e-10 -4.84792038077386e-09 5.65520543467598e-09 9.65274925300022e-10 1.40442087166268e-10 8.95655377886187e-10 3.55555053058159e-09 3.11378339542853e-09 2.29047074383695e-09 -2.5859083740652e-09 2.8723265416742e-09 6.19992462247078e-10 -1.09479696822756e-09 -3.19664550584183e-09 -7.38551841042261e-10 2.38838175710877e-09 2.56279846658508e-09 -9.49301388977808e-09 6.18846405397549e-10 -3.11718185925998e-09 1.4902813182248e-08 5.22425732952719e-09 -1.98003253691827e-09 1.87779864052289e-10 -1.45969860667436e-09 1.92072613490357e-09 -4.4657650492787e-10 1.76573523052163e-10 -1.05584278146631e-08 -1.84174303514328e-10 -3.11655136353356e-09 1.23458635792906e-09 -6.35384958259028e-11 8.98886377964926e-09 7.76012476641866e-09 1.06270970024105e-08 -8.02869013176755e-09 -5.56480782544092e-09 7.48795206569148e-09 1.69451477865142e-09 -5.92222235587821e-09 -1.02230581556383e-08 -7.26567307277596e-09 8.94876579857913e-09 2.27279217757303e-09 -7.42762150712431e-09 9.31663787943585e-09 -1.14290791259215e-09 -2.59264172873222e-08 -9.02587890338719e-09 1.13681225882061e-09 7.10127225034591e-10 -9.41047489539399e-10 7.47760297829697e-10 -8.23561212959357e-10 5.32895481478991e-09 -9.33364126594301e-09 -3.92477307562826e-09 2.48419685530356e-09 7.41665894053188e-09 3.09705279065124e-08 -1.45200362385848e-08
"R2035" 1.12814975470301e-09 -5.46408305807817e-09 -3.354915459317e-10 -1.14695287559418e-09 1.90746396120231e-08 5.03464434308999e-09 -8.88084411088521e-09 -1.09790558920749e-08 -7.95915419326115e-09 -9.55266338978479e-09 6.9261278889163e-09 1.78510050516787e-09 5.78773018818795e-09 1.10061728088178e-08 -2.41835529535681e-09 4.96095679688651e-09 4.3987635889932e-09 5.92425663988371e-10 3.5519021143205e-10 3.0370384742996e-09 -1.04116780497072e-08 3.22863791670286e-10 1.04921851204239e-08 3.11601726532008e-09 -1.28799945423966e-08 -6.90950583850939e-09 2.39542695391844e-08 3.80565007102428e-09 -6.54376287111489e-09 2.45251453875553e-09 -3.91750832483697e-09 -7.26248938485533e-09 2.13455463492961e-09 -9.63883953929918e-09 2.92584966519423e-09 -1.42139582339514e-08 -2.41447764156174e-09 1.0939642222219e-09 -2.47747938547074e-08 -4.59127195376223e-09 -1.51381574652086e-08 8.53154937968446e-09 3.78244358687483e-09 -9.63485546236817e-09 -5.96187179942049e-08 5.57339745982727e-09 1.15931044570872e-08 5.35113995416431e-08 -2.97791590770211e-09 -1.17119176925695e-08 -9.28561061872059e-08 1.78849919721815e-08 2.09028689035111e-08 -6.30116937719967e-09 3.18227688109495e-08 1.26409053050194e-09 -5.861946780321e-10 6.73321280263249e-09 8.39381314552139e-09 4.64637899867912e-09 4.00294433226696e-09 -5.27494766005842e-09 -8.8024954626665e-08 7.3857634086767e-09 9.24975023722113e-09 6.15355916259627e-09 -1.45200362385855e-08 1.35932692606179e-07
