# Supplementary material for: NODDI and Tensor-Based Microstructural Indices as Predictors of Functional Connectivity
Source: PLoS One. 2016 Apr 14;11(4):e0153404. doi: 10.1371/journal.pone.0153404 (PMC4831788; doi:10.1371/journal.pone.0153404)
Supplement: S1 Data — a) Functional connectivity matrices, both fMRI and EEG connectomes across all subjects, in the form of precision matrices and b) structural brain connectivity matrices across all subjects and microstructural indices. Columns and rows are named according to the corresponding brain region that represent. (ZIP) [file pone.0153404.s001.zip › DATA/EEG/36/precShr_EEG_wholeTS13_30.txt]

"C1001" "C1002" "C1003" "C1005" "C1006" "C1007" "C1008" "C1009" "C1010" "C1011" "C1012" "C1013" "C1014" "C1015" "C1016" "C1017" "C1018" "C1019" "C1020" "C1021" "C1022" "C1023" "C1024" "C1025" "C1026" "C1027" "C1028" "C1029" "C1030" "C1031" "C1032" "C1033" "C1034" "C1035" "C2001" "C2002" "C2003" "C2005" "C2006" "C2007" "C2008" "C2009" "C2010" "C2011" "C2012" "C2013" "C2014" "C2015" "C2016" "C2017" "C2018" "C2019" "C2020" "C2021" "C2022" "C2023" "C2024" "C2025" "C2026" "C2027" "C2028" "C2029" "C2030" "C2031" "C2032" "C2033" "C2034" "C2035"
"R1001" 3.03305509217283e-08 -2.27754088860914e-09 1.66587406733035e-10 1.54035895585121e-09 1.64127803197981e-09 -2.23614289115647e-09 4.88902659879417e-09 -9.55509154295521e-09 -5.6551869259702e-11 -1.37709687722371e-09 -5.3781402757975e-09 2.41184517992595e-09 -7.44040573240524e-09 5.51447250708698e-09 4.10391713972567e-09 -3.04495864959535e-10 -1.46745850638892e-10 1.349478174503e-09 -1.28626748295133e-09 -1.0044317457287e-09 9.17927014453326e-09 1.28270127813564e-09 -4.82262710161972e-09 -1.28247278590481e-09 7.45755510761134e-10 -1.85474719676547e-09 1.46234471828263e-09 -2.75194947516826e-09 -3.28556105357143e-08 -1.76693344550087e-09 4.88253281586214e-09 5.25096813416038e-09 -2.01197855533852e-08 2.82131146964875e-08 4.71093173710673e-11 1.26339962235092e-09 -1.29838026082736e-09 -1.8882928299883e-09 -2.29250011612932e-09 1.46506469463833e-09 4.591260954587e-10 6.37042903254728e-10 -1.27394188004555e-09 -6.02936149186079e-10 9.42670243156236e-10 -6.29493035538273e-10 3.9356238594975e-09 3.13297322763487e-10 -1.17220985777834e-09 -5.90421321125192e-09 4.13023091494001e-10 -9.57846507329405e-10 -2.33129982344164e-10 1.59806299651791e-09 -4.75536830447012e-10 3.93691667085454e-09 7.60106324216576e-10 5.02481315031868e-09 -1.97934291435105e-09 6.46659989842692e-10 -1.20974443981846e-09 -2.30008455565497e-09 -6.46526603169112e-10 4.53619305761994e-10 -1.12767293965803e-09 8.77236488729019e-10 -5.67196130472283e-10 1.05922002783562e-09
"R1002" -2.27754088860884e-09 6.68766559373081e-08 -2.86188645998741e-08 5.98601654475092e-10 -3.42804564259085e-10 1.79177509442412e-09 4.936781892158e-10 4.08467761508134e-10 5.87345754343833e-10 1.01408812586917e-09 5.87313730827434e-10 -8.69962643245757e-10 -6.26131461719764e-09 -2.70243826965717e-09 -3.49091827315942e-10 1.10965120092056e-08 -6.9497360980427e-09 -1.87420521495211e-09 4.50740303724984e-09 1.96669885703837e-10 1.77004915205871e-09 -6.97915442449396e-09 9.06453987074005e-09 -2.39026341116587e-09 -9.54175662009606e-09 8.78803011954383e-09 -3.87863913146931e-08 -8.23393238480634e-10 1.46265811255457e-08 -2.07049572056985e-09 6.45653231033744e-09 -7.12170425613713e-11 9.97595444906103e-10 -1.19572398355577e-08 1.28956182939147e-09 -5.13541338900269e-08 1.22553504286774e-08 -1.04870564309545e-10 7.61767943697023e-09 -1.71824694168544e-09 6.33123969321902e-10 1.96959958435516e-09 2.86274008623688e-09 2.47199545938812e-09 7.88809655806416e-09 -1.78725376275673e-09 4.74724583403491e-09 -1.76331521954742e-10 -1.90327727518533e-09 -9.19614829078e-09 -2.46163801296923e-09 -4.13549825279333e-09 -2.38951879028941e-09 -5.4583917274045e-10 -5.65806150323123e-11 6.84963894800236e-09 -1.22606265942459e-09 3.87560315548089e-10 1.51654402031131e-08 1.28286868305493e-08 1.3169151499357e-08 -1.03404149400559e-09 -8.000402796448e-09 -2.33204005794051e-09 -7.90173524277206e-09 -1.03143411838854e-08 1.09662753476084e-09 1.04126709972696e-08
"R1003" 1.66587406734405e-10 -2.86188645998748e-08 4.80033153916565e-08 -5.34285648200961e-10 -1.05683457586013e-09 1.16397736135002e-09 -2.32527867838789e-09 -2.00137526111298e-09 2.00858056229209e-09 -4.14103621077069e-10 3.82273243349287e-09 -1.33329116919038e-09 -9.46747209492272e-09 2.22364728267715e-09 3.90001073861215e-10 1.34466738443383e-09 -3.08420469573223e-09 1.99213164171168e-10 -1.65537377665289e-09 -3.21583209793205e-10 -1.31286095024316e-08 -1.11534997502277e-09 -1.3471818558761e-08 -4.42248321052023e-10 2.18607585765747e-08 -7.88495525864805e-09 1.19953894213246e-09 1.87643391780136e-09 -1.92947431504941e-09 5.88445078280341e-09 -1.09401085473367e-10 -1.10363066057516e-09 -1.60887038526322e-09 1.04387315709432e-08 -1.1725359668643e-09 2.31348281674204e-08 -3.44823709234771e-09 4.03617986513127e-10 3.48674748949711e-09 -4.83332875626328e-10 -1.34030347602747e-10 -5.26637655516194e-10 -2.7035237912764e-09 -1.54054879457889e-09 2.40156334608815e-09 1.21605285910805e-09 3.55922582557944e-09 -3.07986153274094e-10 1.02080879132192e-09 -8.65789587672274e-10 1.73708160646286e-09 1.24602008122353e-10 -5.48229267914856e-10 9.37998886368086e-10 4.586962317978e-10 1.76137227521384e-09 -3.36372831603515e-09 1.27139761761026e-09 -2.57685792569875e-08 -4.22122115907976e-09 1.38034396913063e-10 -1.95957651661317e-09 2.06863494537885e-09 2.53169087748123e-09 3.84240185729205e-09 -3.07905320936995e-09 -2.87203149125807e-10 -3.02631838616482e-09
"R1005" 1.54035895585180e-09 5.98601654474255e-10 -5.34285648200644e-10 4.82483518980601e-08 1.16683562487071e-09 8.87101127502009e-10 2.87971893825241e-09 -1.50098932034826e-09 6.58720308381269e-09 1.32789600572831e-09 2.46128425148665e-09 5.00993623387209e-09 -4.88504824192203e-09 2.29342599000912e-10 -2.67500000809402e-09 1.26023140050685e-09 2.11517981090843e-10 -5.17266532856988e-11 -3.96798245248041e-10 -2.36511730069431e-08 6.8928020523344e-09 2.04550166467823e-10 -2.28700339634962e-09 -1.23205718499184e-09 -1.00733151140733e-09 -1.75428061242836e-10 4.01213063431471e-10 -1.12125338171883e-08 -1.17198081269331e-10 -3.69682917663184e-09 5.41592108698879e-10 6.50270906388841e-10 3.93754732941309e-10 -2.59287777252911e-10 -2.07667807642681e-09 -8.62778580795537e-10 -1.13454401213561e-09 -2.30489567440423e-08 -1.64012824231722e-11 1.05055106359525e-09 3.18792631929623e-09 6.25004151499302e-10 -7.7267181867613e-09 6.32304506614843e-09 5.83043843797212e-10 5.14171844812388e-09 1.73297131781149e-09 -2.18767737642691e-10 -2.4779600858051e-10 -6.3783869153358e-09 -6.95108197116318e-10 -2.39828386371321e-10 -1.70943875067072e-10 -2.03932725552544e-08 -6.09978943923693e-09 1.95301787820557e-09 4.69842770106503e-09 1.05687338893525e-08 1.55697668393679e-09 6.56515106806029e-10 4.23094022901485e-10 9.88535417790702e-09 -4.51728878159976e-10 9.06527531980725e-10 -7.13537674681252e-10 -7.67342014449569e-10 1.12606371364769e-09 7.13352945731828e-10
"R1006" 1.64127803197953e-09 -3.42804564258977e-10 -1.05683457586075e-09 1.16683562487086e-09 1.0322769832983e-08 -1.14969350915081e-08 1.65989821008281e-09 5.09738808332429e-09 6.31838880662845e-10 7.45382499102111e-10 9.87452582298445e-09 9.61714653147109e-09 -1.15530275382884e-08 -5.93115764000759e-09 -4.61572492358108e-09 -4.56978541025721e-10 4.31176084998093e-09 -4.37648790879311e-10 -3.493413841788e-09 -2.79824239785774e-09 2.03982154241031e-09 4.59679419876123e-10 -1.33808626608941e-09 8.03320699952299e-10 3.99443965022793e-09 -1.51667635830112e-10 -6.82843098867883e-10 -1.86710022721692e-09 -3.77058961474284e-09 -2.90747380451677e-09 -8.4458543989167e-11 -1.47090925383075e-10 3.29615125440665e-09 -2.02442158343655e-09 -5.34654897024372e-10 4.76208112648968e-15 1.48674241611128e-10 -1.07790878739985e-09 -6.94367800613517e-09 1.34103336715513e-09 7.74972306847413e-10 -1.79839791742702e-09 -9.83437296487161e-10 -2.78188857321598e-09 5.89008239082236e-10 -1.29042160528545e-09 -4.72195379014536e-10 6.02207906448174e-09 5.74232295059852e-10 6.89867349875143e-11 -1.93492304930482e-09 7.42472150811922e-10 -4.78571510180163e-10 1.52129124185091e-09 -3.01481628441159e-10 -5.65174103393592e-11 -3.14114778126662e-10 1.41142047241915e-09 -4.21810893409135e-11 -7.42993151298448e-10 2.14852538074166e-10 -7.87713771930692e-10 -5.52417886478855e-09 9.5666268289223e-11 2.44072633922046e-10 3.79174883731352e-09 5.9680121321347e-10 6.02031522846168e-09
"R1007" -2.23614289115642e-09 1.79177509442398e-09 1.16397736135073e-09 8.87101127502069e-10 -1.14969350915079e-08 7.38666870617247e-08 -1.29327363969767e-09 -2.81448791041503e-08 8.68843035639049e-09 -1.77379496410836e-08 -2.50707583931839e-08 -2.08120504239217e-08 3.15243369937332e-08 -1.29990653538026e-08 -1.44948452217579e-08 2.73612726288996e-09 -8.06778686241704e-09 7.42943467660018e-09 6.24889603806899e-09 6.53944760435515e-09 -6.67575527647162e-09 -4.08775214143654e-10 -9.99408634599799e-10 -1.15999252607923e-08 -6.72126773179529e-09 -1.54521262031477e-09 -1.22817949826576e-09 6.26881135308455e-09 1.82360076911991e-08 4.87066440837706e-09 -1.81809270619435e-09 1.09962849651294e-09 -3.13304266095239e-10 1.93333522575568e-09 -5.71281242259433e-09 -1.94929889967749e-09 -6.54031882201953e-11 3.70785164280875e-09 -8.0402298412798e-09 1.61855807624037e-09 -1.95194377277467e-09 -9.2860099423924e-09 -3.10338911602086e-09 5.34844442763858e-09 -6.66419076824085e-10 -1.43903617122996e-09 -1.00438131882099e-08 8.94624118694709e-09 5.98193676440572e-09 2.23291949407596e-09 1.17151415800198e-10 1.70573564137587e-09 -2.54230077547041e-10 -2.91395190770729e-09 -2.16238429900916e-09 -9.77339443959257e-10 -2.14086716370693e-09 -4.16038138171775e-09 3.51185515103379e-09 -5.20658487486927e-10 7.05915091465318e-10 2.78774610855947e-09 -1.78442133680784e-09 6.50374946898685e-09 8.77682153550427e-10 5.97327823266586e-09 3.83210602088409e-10 5.61855596607575e-11
"R1008" 4.88902659879258e-09 4.93678189215909e-10 -2.32527867838757e-09 2.87971893825261e-09 1.65989821008266e-09 -1.29327363969888e-09 5.53278153446725e-08 1.97502125660155e-09 -5.06370713468193e-09 -8.24257287789788e-09 1.15015661764923e-09 -3.36983977708822e-09 -3.30655959495865e-10 -4.98676524338659e-09 -4.98768851534244e-10 -8.20401759173390e-09 -1.13365117484221e-09 3.91144734938458e-10 1.02489121773863e-09 6.58348584460478e-10 3.74545935145946e-08 3.13224364892576e-09 -4.75510250855478e-09 1.32294479409764e-08 -3.62599816578703e-09 6.07719839219632e-10 1.12463003158196e-09 -3.81632602917037e-08 -3.91067656040439e-09 -3.79617919052941e-08 5.62297952377956e-10 7.43967933744765e-10 -1.07854779183905e-10 -1.69335218063324e-10 1.05263986121779e-09 -9.37065925406772e-10 -7.30751516783178e-10 -8.73126548723041e-09 -2.50568223284163e-09 -2.87470163062822e-09 -1.65623931118293e-09 1.3541985237989e-09 7.15482689373207e-09 5.33567838842566e-09 5.98737662490194e-10 -2.31250121789665e-09 -1.76774632691686e-09 -1.38626588118015e-09 9.82110998823188e-10 6.22043618864645e-09 1.14546079573341e-09 -6.25884437336966e-11 -3.70724655994239e-10 5.60286029621024e-10 8.33713515606963e-10 -2.07349264510521e-09 -3.72993136675582e-10 -9.62412408020106e-09 4.17418909018266e-09 9.51073817174497e-10 -2.08206781853907e-09 1.49756714313685e-08 1.91668310193916e-09 -2.27816503836981e-09 -6.8780844336636e-10 2.16851787660135e-09 -2.51341642339221e-10 -1.76493365970931e-09
"R1009" -9.55509154295561e-09 4.08467761507841e-10 -2.00137526111293e-09 -1.50098932034856e-09 5.09738808332426e-09 -2.81448791041495e-08 1.97502125660069e-09 6.61916859830085e-08 7.31776098910144e-09 1.85265288888269e-10 5.41709552569908e-09 1.7435686822947e-08 2.80241947435192e-09 -3.15597256442945e-08 -2.38499641757358e-08 -2.48641410223228e-09 -8.83266265526383e-10 6.59092508041398e-10 -3.08434969563277e-09 -3.47777766377882e-09 4.18455745185684e-09 1.09773672335835e-09 6.31805299189903e-10 -2.32400593369302e-09 -5.14338043452748e-09 2.64330632827399e-09 -2.9469922759786e-11 -2.12902636458594e-09 7.9255364493948e-09 -2.02249916131056e-10 -1.44931453183314e-09 -2.57794102709218e-09 -1.93206864066648e-09 2.41077344555825e-09 4.26922874986147e-09 -1.07741202013315e-09 -2.42343210586317e-12 1.60605123019788e-09 6.67527780789153e-09 -4.23340418568224e-09 2.66116238682499e-09 1.59284315401288e-09 -2.00237101281706e-09 -1.45439983561586e-09 2.59988179930157e-09 -2.33795038131656e-09 -5.31702424636297e-09 -5.1722381724325e-09 6.70619720824320e-09 2.05025267555966e-09 7.13839243287951e-10 -3.32877499839462e-10 3.45253483160801e-10 3.13127095866467e-10 9.89404569661777e-10 -6.96536908569291e-10 1.7948716675772e-10 1.1023027989632e-09 5.20585859791483e-09 4.781928440129e-10 9.24726645375578e-11 -3.34150521598281e-09 -1.50522472762564e-10 -3.4426833170905e-09 1.75102051034605e-10 -5.04607074751038e-09 -1.05055289471902e-09 -1.77766123947193e-09
"R1010" -5.65518692601612e-11 5.87345754344075e-10 2.0085805622918e-09 6.58720308381257e-09 6.31838880662828e-10 8.68843035639043e-09 -5.06370713468168e-09 7.31776098910188e-09 5.44059733074348e-08 8.7186157388057e-09 -2.74993622709374e-09 -1.52524444307825e-08 5.36981793119111e-09 -1.15132412379877e-08 -1.05661882821962e-08 -2.97486696903444e-09 -8.40671985079074e-10 1.68451866029388e-09 -2.450896200992e-10 -5.06827224117116e-09 2.01354474229503e-09 -7.12235366262319e-10 -4.81834370563287e-09 -4.34066497543291e-08 6.85756336746991e-10 -2.30948177827773e-09 7.41209259802506e-10 1.34883525156315e-08 5.93930485217586e-09 8.0023909997963e-10 -6.42633141573997e-10 -2.26989012401167e-10 1.55291192784491e-09 3.45052275286634e-10 -1.46828177575805e-09 -1.44080469594725e-09 1.55155267767097e-09 3.39740998116295e-09 -5.01305596186166e-09 4.87865476918978e-09 8.14637456473147e-09 -2.25956667733059e-09 -4.5208705147779e-08 -4.19684063942268e-09 1.26661278794587e-09 9.96131554340207e-09 -3.27105324591659e-09 1.93838309700197e-09 5.56551344249977e-09 1.0426326952571e-08 -3.26510141258295e-09 1.48269332280793e-10 2.04695175315806e-09 -2.49295389860334e-09 2.0149257768517e-09 -4.42147922878252e-09 -4.3834569349693e-09 2.50268209686877e-08 -9.05596569971792e-10 4.54894062138581e-10 1.26256462592844e-09 -2.21140640657606e-08 -5.57742741439427e-09 2.96748702427929e-09 4.40459495155103e-10 3.28716077726736e-09 5.33719749407858e-09 2.10096934645346e-09
"R1011" -1.37709687722295e-09 1.01408812586972e-09 -4.14103621078687e-10 1.32789600573018e-09 7.45382499102603e-10 -1.77379496410833e-08 -8.24257287789536e-09 1.85265288888453e-10 8.71861573880619e-09 7.16219962618586e-08 1.09790459138626e-08 -3.16403872484382e-08 -1.81958490554457e-08 3.24720117189517e-09 1.6952156402572e-08 -1.44690219700972e-09 3.34984127090184e-09 -1.96524915386933e-09 -2.80533874667117e-09 -8.33976120518794e-09 -3.1737879772122e-09 -1.75180007594202e-09 -5.00168834674731e-10 7.85236708163065e-09 5.93333409392931e-09 5.10488911751742e-10 -1.43093811395947e-09 -1.50381033192352e-08 -2.50991420462352e-09 7.20427682067305e-09 1.02570281741311e-09 -8.78061764513027e-10 -2.19382605600156e-10 -1.80137509564672e-09 2.88287866261024e-09 -3.12127863518239e-11 5.42716032789255e-10 1.91146889292706e-09 -3.70721544643504e-09 -8.81056657455883e-09 1.64396451821581e-09 3.95564472187869e-09 -1.17838939336457e-08 -3.32329701497338e-09 -1.99618114837087e-09 1.92953256709189e-08 1.00075771385548e-08 -2.99682799353392e-09 2.30125975150629e-09 -1.2378618937378e-09 4.9531303056603e-10 -1.21869240833565e-09 -9.4530494941476e-10 -1.1134070648086e-08 -8.61698161122107e-10 2.40269343387445e-09 -7.58601085220386e-10 -5.67151508122081e-10 -4.37717879718955e-09 9.16024488335799e-10 6.83471553065558e-12 -3.00357110528773e-09 -4.27641420791132e-10 -1.73598065631863e-09 -1.51370152074083e-09 2.81524252685025e-09 5.85903527596467e-10 1.93277812805558e-09
"R1012" -5.3781402757973e-09 5.87313730827724e-10 3.82273243349299e-09 2.46128425148647e-09 9.87452582298470e-09 -2.50707583931842e-08 1.1501566176497e-09 5.41709552569901e-09 -2.74993622709379e-09 1.09790459138625e-08 1.80518450869047e-07 -7.25872687224826e-11 -1.72103425927432e-07 -5.83537899130537e-09 1.51132020272644e-08 -1.2006907035703e-09 -1.75233982424e-09 -4.28659897759728e-08 -3.78978283149216e-08 -2.65678847082764e-09 2.26493478218872e-09 5.40882672844875e-09 -2.15499421107671e-09 2.92740821019683e-09 1.98319340753432e-08 6.88679546719468e-09 -1.17657093664567e-08 -3.23218695585376e-09 1.74902601071199e-08 -4.63084380248274e-09 -4.96986779948125e-09 -2.35204115511746e-08 6.65437452396323e-09 -1.25972844534601e-08 2.75234363891049e-10 1.99865202725953e-09 8.39974579777456e-10 -1.69900580321754e-09 3.20016330438264e-08 5.40567430885779e-09 1.12711986138296e-09 -3.26194757754724e-09 1.91813270599221e-09 -2.54322177939808e-09 8.68025343432938e-09 -4.73487920641939e-11 3.16482199355921e-08 2.43942663422262e-10 -8.90914203982426e-09 4.3072005358578e-09 -2.02915386908419e-09 -3.60897476725269e-09 4.29683040123811e-09 1.16405254795464e-10 2.60502195493529e-09 -5.14211153866504e-09 -2.16682966953011e-09 -3.741545886339e-09 1.2626361569028e-08 -1.09223302769089e-08 9.77054525529906e-10 4.96458689299596e-09 -4.24092167521011e-09 -5.70792112437027e-09 -2.14653124644773e-09 -2.33474385502378e-08 4.52284423608071e-09 2.3419276610429e-09
"R1013" 2.41184517992612e-09 -8.69962643245763e-10 -1.33329116919093e-09 5.00993623387271e-09 9.6171465314716e-09 -2.0812050423921e-08 -3.36983977708931e-09 1.74356868229478e-08 -1.52524444307829e-08 -3.16403872484392e-08 -7.25872687223106e-11 5.68843336294075e-08 5.51391848801507e-09 -1.58586888562994e-09 -1.97421191759726e-08 2.44319931762737e-09 -5.70927426634022e-11 -1.13577922875889e-10 -5.18788126877589e-10 -1.01634174040289e-08 -1.20355887002873e-09 1.86145645970846e-09 7.06285346312542e-10 4.89174645983056e-09 -5.50359443994328e-09 2.07708070619401e-10 1.24597380358692e-09 9.43442540059451e-09 -6.39857423532342e-09 -6.50656533196127e-10 8.89822222457864e-11 -2.41548087995615e-10 -1.00752470821606e-09 4.52234694086862e-09 -2.27865109465349e-09 -2.83534220855094e-10 -8.11002699994169e-10 -5.0016288128452e-09 1.1612240861971e-08 1.26074727203609e-08 1.29587952836314e-09 -2.74847148810768e-09 1.30136647505536e-08 -1.31452766072172e-08 4.42452253887519e-09 -1.39298496725211e-08 -7.58146715531449e-09 4.43986082276104e-09 -8.51234855243315e-09 -3.19486821319548e-09 2.35222515736864e-11 -3.03002156642991e-10 -3.09627481496511e-10 1.02317705907734e-08 -1.4985957215782e-09 -7.85655417394852e-10 2.89427140955325e-09 4.18662535847782e-09 5.19499571537366e-09 -9.70420168610918e-10 -3.03865505639214e-10 -1.68373996932048e-09 -2.14331335830674e-09 3.32823090686235e-10 9.55611994520705e-10 -1.09830354173256e-08 -1.36878115916013e-09 1.43103991744277e-09
"R1014" -7.44040573240516e-09 -6.26131461719754e-09 -9.46747209492278e-09 -4.88504824192212e-09 -1.15530275382884e-08 3.15243369937332e-08 -3.30655959496029e-10 2.80241947435215e-09 5.36981793119103e-09 -1.81958490554457e-08 -1.72103425927432e-07 5.5139184880149e-09 4.20939220251013e-07 3.07125390508473e-09 -3.33008085589199e-08 -7.47741282476907e-09 2.52064918384595e-08 3.25487824147942e-08 2.63369542179027e-08 3.66172192498488e-09 1.03219354596839e-08 -6.61024382422871e-09 8.78228165187014e-09 -4.89806905096661e-10 -1.62593077425981e-07 -1.06473846133663e-08 3.92847872851052e-08 -4.19906556933436e-10 3.79438962236561e-08 -6.26854857903678e-09 -2.96637259684935e-08 6.60795672192492e-09 1.40883016454662e-08 -7.93008861659458e-08 -5.2949029160882e-12 -2.03296202572472e-08 1.70818659692892e-09 3.47351611039122e-09 -3.59366123474745e-08 -3.06142882284911e-09 -9.49060518838857e-10 2.7592416339457e-09 -3.29208930996551e-09 -3.39225478574243e-10 3.86839034704561e-08 -2.1404698318092e-09 -2.55127492001483e-07 3.99590081641402e-09 1.2351612927302e-08 -2.4531852739044e-09 2.21498875387376e-08 6.56914521441474e-09 -1.44520033226546e-08 1.70142145982936e-09 -1.12406248006799e-09 7.7506281294996e-09 9.90969035525002e-10 1.6153006680913e-09 1.34492160922619e-07 -4.90319679307504e-09 1.24989823003399e-08 -4.02335765150274e-09 2.71492941210799e-08 -2.42021171884803e-09 3.06939815341793e-08 2.14151933109559e-08 -6.86269790503966e-09 -4.23806077617732e-08
"R1015" 5.51447250708671e-09 -2.7024382696574e-09 2.22364728267865e-09 2.29342599000997e-10 -5.93115764000771e-09 -1.29990653538023e-08 -4.98676524338589e-09 -3.15597256442959e-08 -1.15132412379872e-08 3.24720117189626e-09 -5.83537899130533e-09 -1.58586888562941e-09 3.07125390508508e-09 5.29978987255992e-08 1.93447090290106e-08 2.02622610556482e-09 1.8753617893822e-09 -8.68124810115251e-09 5.06067406316801e-09 8.25960797010057e-10 -2.27762743692501e-09 -1.19697475654753e-09 2.82294777385993e-10 6.06849404161078e-09 3.62912566351847e-09 -4.76598174229214e-09 2.5534856222295e-09 2.76157174439702e-09 -2.55973684329141e-08 8.14263487312701e-10 1.98316044319508e-09 2.17390007025943e-09 1.58553024334026e-09 1.44021268349307e-09 -9.0135059271707e-10 3.02330071336375e-09 1.06233975081087e-10 -2.30137872833833e-10 5.68334602776393e-09 6.04450719198729e-10 -2.10879343867025e-09 2.82859426217252e-09 5.96800512754728e-09 8.52229577745602e-10 -1.96729978363017e-09 -6.82167193699113e-10 5.54646431378175e-09 -8.34173217606123e-09 -3.48053564270899e-09 -3.32406213740466e-09 1.05025857163305e-09 -1.09842667952862e-09 8.15382145259511e-10 7.89897008436793e-10 1.49086964190584e-09 1.17093478852243e-09 -1.48060696722641e-10 -2.95175151871644e-09 -8.00700039730696e-09 -5.71125780959848e-10 8.86779972601226e-11 2.70031630403854e-09 7.41458013403123e-09 9.88296296759009e-11 1.07625495922636e-09 -1.86050482173889e-09 -2.24040001394644e-10 -6.65592060283254e-09
"R1016" 4.10391713972552e-09 -3.49091827315672e-10 3.90001073860904e-10 -2.67500000809377e-09 -4.61572492358122e-09 -1.44948452217589e-08 -4.98768851534773e-10 -2.3849964175737e-08 -1.05661882821964e-08 1.69521564025721e-08 1.51132020272645e-08 -1.97421191759719e-08 -3.330080855892e-08 1.93447090290099e-08 3.59514041633529e-08 -2.08660319519147e-09 2.63268210949748e-09 -4.19643672167886e-09 -2.43208615801747e-09 3.62325188767686e-09 4.21013549141596e-09 -7.50139686942576e-10 1.26963405079462e-09 1.01429956259656e-08 1.16844490384003e-08 7.3101304511762e-10 -6.66502532073892e-10 -3.89311102239575e-09 -7.58748463767342e-09 -8.12482619208602e-10 2.44917774098656e-09 4.05432548155519e-10 -3.98346046997805e-09 -9.90435492905501e-10 1.16359382222059e-09 1.96611616575426e-09 2.75587971502839e-10 -1.93279855276308e-09 -7.48025464134791e-10 -2.72584181672104e-10 -1.36154774423973e-09 6.52066157067845e-09 2.26761660656524e-09 -1.1299759321412e-10 -4.49913455490274e-09 8.07079828217883e-09 1.9773041532869e-08 -3.84250782825326e-09 -9.72514528525452e-09 -2.78062089897271e-09 -5.97710774330122e-10 -1.16534556410893e-09 4.40617039158246e-11 -1.29390975125441e-09 1.43699950409859e-11 2.21391563468948e-09 1.6768722783203e-09 -3.18189744555541e-10 -9.00865292579382e-09 9.18355843390337e-10 -1.54167613037208e-09 1.77727775055376e-09 2.31811731187959e-09 -1.93130811034829e-09 -2.13278287101858e-09 2.02798824143214e-09 9.57648298314018e-10 1.17664498960346e-09
"R1017" -3.04495864959507e-10 1.10965120092057e-08 1.34466738443274e-09 1.26023140050628e-09 -4.56978541025086e-10 2.73612726288837e-09 -8.20401759173195e-09 -2.48641410223271e-09 -2.97486696903363e-09 -1.44690219701046e-09 -1.20069070357073e-09 2.44319931762699e-09 -7.47741282476908e-09 2.02622610556438e-09 -2.08660319519179e-09 6.88971226850807e-08 5.65532624614065e-09 1.34584659189048e-09 -4.2110541874222e-09 2.74230242413642e-09 -1.45029243266153e-08 -1.79610605446465e-08 -1.30981846304928e-08 -1.1408890238912e-08 7.95699154917446e-09 -2.33376225064818e-10 -1.32773660178067e-08 8.02423838163197e-09 -7.02110166404243e-09 3.06960739021419e-09 2.49869283415316e-09 1.19751910526978e-09 5.60533887513649e-09 7.57165019891173e-09 1.45231948140339e-09 -3.8931858145405e-10 -1.37020946783365e-09 -2.68065602861428e-09 2.45614279816904e-09 -1.92370069705322e-09 6.59580000058674e-10 1.31676992594428e-09 -2.38636550762449e-10 1.12135503380905e-11 2.06737132559024e-09 1.33294883830074e-09 6.76470183433633e-09 -2.08160165664106e-09 4.90911765296078e-10 -4.86963297970124e-08 -5.02344595568998e-09 -1.09117083622286e-09 8.27486656011339e-10 -5.30078890654704e-10 -8.63251363415653e-10 9.22878171990262e-09 1.98510711511441e-08 1.22883089375696e-08 -1.39429654132031e-08 -1.73453819848185e-09 1.07212240240677e-08 -7.64215964301798e-09 -1.95926256323983e-09 -2.38089847067433e-09 7.39810107593763e-10 -2.16516967417387e-09 1.00631420008008e-10 1.66318917444142e-09
"R1018" -1.46745850637673e-10 -6.94973609804245e-09 -3.08420469573199e-09 2.11517981091053e-10 4.31176084998089e-09 -8.06778686241717e-09 -1.13365117484286e-09 -8.83266265525998e-10 -8.40671985079003e-10 3.3498412709011e-09 -1.75233982424073e-09 -5.70927426632302e-11 2.52064918384593e-08 1.87536178938205e-09 2.63268210949808e-09 5.65532624613969e-09 6.70961434300444e-08 9.27652025490057e-09 -3.34636491327227e-08 -6.36028701282754e-11 1.8835996550884e-08 1.5106814393492e-09 -3.09354850651686e-08 -1.94843466456504e-09 -4.6293963069747e-09 -4.92620275899059e-09 9.80365303764501e-09 6.00461237856803e-10 4.50120292176456e-09 -1.4078185962616e-08 -9.46019856336871e-09 1.94002554013757e-09 2.06143185038393e-08 -4.9421727367116e-08 1.04324885010309e-09 1.55710492512162e-09 8.64075201417604e-10 -4.78575451728192e-10 -2.81681342599098e-09 -9.30856676493394e-10 -2.21302313842292e-10 2.06593462397627e-09 -2.21097240992377e-11 3.3409632665981e-10 -1.04053330011415e-09 1.65087235955188e-09 -1.18810451193773e-08 -4.88057022840775e-10 -8.89032628485672e-10 3.30021584485296e-11 -1.2864627989721e-09 7.13259680257938e-10 6.73068078601405e-10 -2.79185608098063e-10 2.9419791528051e-09 -2.74508118945221e-09 -1.31405001139416e-09 7.07329382802509e-10 4.84939035158728e-09 -2.29488628815192e-09 -5.80449885645615e-12 -5.33978358792394e-10 1.66004378191266e-09 -3.73758669713899e-10 4.43159299042192e-09 1.60776698081122e-10 -6.9646595560074e-10 6.58625044332073e-11
"R1019" 1.34947817450258e-09 -1.87420521495212e-09 1.99213164170424e-10 -5.17266532852164e-11 -4.37648790878989e-10 7.42943467660025e-09 3.91144734938001e-10 6.59092508040935e-10 1.68451866029356e-09 -1.96524915386855e-09 -4.28659897759728e-08 -1.13577922875546e-10 3.25487824147937e-08 -8.68124810115262e-09 -4.19643672167904e-09 1.34584659188944e-09 9.27652025490056e-09 2.58212329274638e-08 -3.88303627104551e-09 -1.11490591774774e-10 -1.59732549451025e-09 -8.31704404293416e-10 -4.11861039382565e-09 -1.26159257698355e-09 -2.36311697052404e-09 -4.57104114629792e-09 3.64120142712391e-09 2.73862801423973e-10 -6.92904375563441e-10 2.33542179447514e-09 -3.62057393627229e-09 4.06421337244235e-09 -2.93580907932196e-09 5.42032993764363e-09 -3.09135036048472e-10 -6.12130628873644e-10 6.77145518739199e-10 -1.93741939505074e-10 -7.31141032880557e-09 -6.91096502348409e-10 1.27708490339863e-10 -5.00252579683395e-10 -1.49514778215434e-09 6.07283594848872e-10 -3.25716011376551e-09 5.45899251029454e-10 2.92623692955829e-10 2.9931827457046e-09 1.63672953693134e-09 -9.08750982259133e-10 -6.03210478293591e-11 1.50501928210555e-09 -3.68523586964183e-10 -1.47446075387904e-11 -7.46101141944369e-10 8.19692415235974e-10 -6.89627230173941e-10 1.67116576819466e-09 -2.4849558742388e-09 2.41830231242246e-09 3.13496519647066e-11 -1.56860232331817e-09 -6.27898984871043e-10 1.18399907782346e-09 -1.5274159974771e-09 3.81669903498174e-09 -7.96957242605767e-10 1.73850947861206e-09
"R1020" -1.28626748295201e-09 4.5074030372495e-09 -1.65537377665328e-09 -3.96798245248125e-10 -3.4934138417883e-09 6.24889603806895e-09 1.02489121773669e-09 -3.08434969563251e-09 -2.45089620099131e-10 -2.80533874667079e-09 -3.78978283149214e-08 -5.18788126878385e-10 2.63369542179022e-08 5.06067406316809e-09 -2.4320861580177e-09 -4.21105418742215e-09 -3.34636491327231e-08 -3.88303627104545e-09 4.32012659554294e-08 1.13467740991779e-09 -1.10603537962962e-09 -2.10844952030197e-09 1.4467925182528e-08 1.13367486470314e-09 -1.15000550750586e-08 1.3008905252748e-09 3.23136091969201e-11 -4.18242667051824e-10 -1.77047905104416e-09 -6.08253808212217e-10 1.14602203721759e-08 3.39959992482278e-09 -2.47606916405801e-09 1.15971021155865e-08 -1.72400248266972e-10 -1.35060721293178e-10 -1.22313750767122e-09 4.70927267226902e-10 -3.41707176951973e-09 -1.69530138390224e-10 2.33092479028555e-11 5.79586583887734e-11 -3.77819804190483e-12 1.53880056080752e-10 8.01185825151517e-10 -4.12234452939188e-10 -4.11937168345154e-09 -1.04136006400493e-10 5.24738543085672e-10 -1.52320455891378e-10 6.65007527230918e-10 -2.11368611645991e-10 -1.34998234123992e-09 -3.53613500089211e-10 -1.96287650018143e-09 2.5245532189447e-09 2.23971136254762e-09 2.37769986194667e-11 -3.86608659795354e-10 2.8200291516546e-09 -2.45962376248649e-09 -1.14879959810874e-10 -2.10083999709239e-09 1.18802756918125e-09 -2.5809185764332e-09 4.20449827665175e-09 -6.94635632426132e-11 4.85191338216296e-10
"R1021" -1.00443174572887e-09 1.96669885703988e-10 -3.21583209793096e-10 -2.36511730069428e-08 -2.7982423978572e-09 6.53944760435499e-09 6.58348584460796e-10 -3.47777766377901e-09 -5.06827224117088e-09 -8.33976120518849e-09 -2.65678847082755e-09 -1.01634174040295e-08 3.66172192498475e-09 8.25960797010131e-10 3.62325188767714e-09 2.74230242413703e-09 -6.36028701288272e-11 -1.11490591774173e-10 1.13467740991758e-09 3.13772669754898e-08 2.55168944147187e-09 -9.31283906425177e-10 4.27184094330389e-10 -2.00276638323847e-08 1.28377553248022e-09 3.04860567841534e-10 -1.25152488789889e-09 1.1978667480971e-08 3.384720200269e-10 -1.55717941984881e-09 -2.95292704688884e-10 -9.688423026905e-11 3.01111104682403e-10 -1.13870827528647e-09 1.20918958157548e-09 8.3351100503706e-11 8.10641510243441e-12 9.70649757776252e-09 1.02594049375447e-09 3.00607229748437e-09 -2.76413724602295e-09 -1.34460812558277e-09 1.05646744570884e-08 3.94334335551262e-09 1.95624131988134e-11 -1.34173652361483e-08 -2.16360091420514e-09 -1.3741203238633e-09 -8.62254409504041e-10 -5.88408275643877e-10 6.58138925622358e-10 7.74895922193245e-10 1.08509311440313e-10 8.07453329859658e-09 4.53655415461025e-09 1.30149808253634e-09 -3.60066900906082e-09 4.55627244566779e-09 -1.06767262747911e-09 -1.47815834636808e-09 1.37440048660371e-09 -1.20227995233483e-08 1.99910441947315e-09 1.72346445923868e-10 7.5183835325211e-10 4.81633527010795e-11 -1.54668534324945e-09 -1.15303584756903e-09
"R1022" 9.17927014453291e-09 1.77004915205911e-09 -1.31286095024307e-08 6.89280205233476e-09 2.03982154241022e-09 -6.67575527647258e-09 3.74545935145948e-08 4.1845574518563e-09 2.01354474229587e-09 -3.17378797721037e-09 2.26493478218871e-09 -1.20355887002803e-09 1.03219354596839e-08 -2.27762743692512e-09 4.21013549141586e-09 -1.45029243266186e-08 1.88359965508846e-08 -1.59732549451068e-09 -1.10603537962977e-09 2.55168944147247e-09 2.01215024403893e-07 3.48155253234252e-09 -6.12931296650897e-08 -1.1584136283359e-08 -9.87949680604782e-09 -1.41520164793822e-09 6.89363417040678e-09 -3.07213881464546e-08 -9.93526213596176e-09 -9.16281075006413e-08 -2.46709997406826e-09 4.25573043998173e-09 1.61116276812099e-09 -2.86121112965293e-08 -1.26067782484215e-09 -3.64330801552626e-09 -2.05669388570292e-09 5.01450512431803e-11 -3.94201973501559e-09 -1.26751684047992e-09 -2.57080455475796e-09 2.44064693311893e-09 4.01235730525231e-09 5.01822188334724e-09 1.18884534571708e-09 -1.84402805321857e-09 -9.95499830862667e-09 7.39807428427397e-10 -1.45689188413627e-09 4.39609249514292e-10 8.73674869269763e-10 1.83879958003245e-10 -3.14039568422697e-10 -3.96424125048813e-09 -2.58543037001441e-09 5.94465179574751e-09 2.62720817918383e-09 -6.7518175021545e-09 1.24607135166944e-08 -8.24935622632213e-10 -1.35043855610722e-09 7.3587251054827e-09 1.62742458408087e-09 1.46805544674479e-09 1.16548469973192e-09 1.37505501754885e-09 -1.02432444732636e-10 -9.17900964937405e-10
"R1023" 1.28270127813608e-09 -6.97915442449466e-09 -1.11534997502219e-09 2.04550166468161e-10 4.59679419876122e-10 -4.08775214143478e-10 3.13224364892494e-09 1.09773672335829e-09 -7.12235366262087e-10 -1.75180007594202e-09 5.40882672844875e-09 1.86145645970818e-09 -6.61024382422862e-09 -1.19697475654748e-09 -7.50139686942735e-10 -1.79610605446469e-08 1.51068143934911e-09 -8.31704404293049e-10 -2.10844952030189e-09 -9.31283906425431e-10 3.48155253234094e-09 2.65472127976383e-08 8.33440688438253e-10 1.53441774525898e-09 1.28832942601162e-08 3.12252781067139e-09 -5.45574518618766e-09 1.43801660607177e-09 2.0377905254205e-09 -4.90597607785757e-09 -3.59954553784097e-09 -2.03158445841921e-10 -9.15607172357704e-10 -2.40322960432513e-09 1.41923159743674e-09 -7.31104639227768e-09 -5.30478324370738e-09 -1.92376766691515e-09 7.06931536861627e-10 2.86262108845752e-10 4.21923211641313e-10 6.86072661317056e-10 -5.87228706550932e-10 -7.61140719164535e-10 2.50218925601235e-09 5.58163580586347e-10 -4.09862819854187e-09 -1.95837762671126e-09 -1.01446746845023e-10 2.32886073828442e-08 4.00223819129529e-09 -2.75455165182181e-10 -1.48766985630789e-09 7.93713776437592e-10 8.00899366098659e-09 -2.64589243824819e-08 -5.10755707316791e-09 1.53461601113595e-09 1.56189267138272e-09 2.65219768077866e-09 5.50293180914704e-09 2.92501595109398e-09 7.53093728503188e-10 -2.34299595080972e-09 -1.11930262365044e-09 2.09861584796841e-10 -7.7628369619249e-10 -2.55434799646281e-09
"R1024" -4.82262710162018e-09 9.06453987073921e-09 -1.34718185587614e-08 -2.28700339634956e-09 -1.33808626608972e-09 -9.99408634599494e-10 -4.75510250855444e-09 6.31805299189501e-10 -4.81834370563318e-09 -5.00168834676852e-10 -2.15499421107666e-09 7.0628534631351e-10 8.78228165186989e-09 2.82294777385863e-10 1.2696340507947e-09 -1.30981846304921e-08 -3.09354850651692e-08 -4.11861039382494e-09 1.44679251825283e-08 4.27184094331525e-10 -6.12931296650869e-08 8.33440688437943e-10 7.15308634687524e-08 6.1869324330328e-09 -8.76545727126318e-09 6.02046041738418e-09 -6.22692721237208e-09 4.87151493589885e-09 1.41166951418789e-08 2.21898495946766e-08 5.29486700170877e-12 -1.76040542574188e-09 -3.89971644490183e-09 -9.31660675476817e-10 6.28698778676221e-10 -5.64238165056076e-09 1.18167846889309e-09 3.19874624015305e-10 -9.75959457210469e-10 9.67085451726319e-10 -4.58603894611357e-10 -1.00693000022548e-09 2.04316938725185e-09 -1.88580642975424e-09 -1.24715418696384e-09 -8.35863389661496e-13 -3.46915339518779e-09 9.57076573616941e-10 -3.24818611955881e-10 1.75797524079488e-09 9.23417882699705e-10 2.02650894930836e-10 -2.62892174929362e-10 6.63192168308874e-11 -6.13867435911956e-10 1.41309916116848e-09 -2.58614891061443e-09 -4.45926170555254e-10 9.60175249918182e-09 1.99888579341116e-09 -1.28367325940181e-09 -8.28052131500965e-10 1.56399939424971e-12 -3.35539711573513e-09 -1.75143518367196e-09 1.19094483388005e-09 5.88992435919393e-10 -2.95691565114707e-10
"R1025" -1.28247278590433e-09 -2.3902634111662e-09 -4.4224832105197e-10 -1.23205718499231e-09 8.03320699951993e-10 -1.15999252607937e-08 1.32294479409767e-08 -2.32400593369192e-09 -4.34066497543296e-08 7.85236708163121e-09 2.92740821019743e-09 4.89174645983068e-09 -4.8980690509587e-10 6.06849404161158e-09 1.01429956259655e-08 -1.14088902389116e-08 -1.94843466456477e-09 -1.26159257698372e-09 1.13367486470337e-09 -2.00276638323849e-08 -1.15841362833601e-08 1.53441774525857e-09 6.1869324330335e-09 1.25906013872934e-07 -7.31561503765778e-09 1.64853571549199e-09 4.43709550397645e-09 -8.32173911824076e-08 -3.54834473710092e-09 5.37973253680288e-09 2.69681855645553e-10 -1.70421901314798e-09 -2.28816250402509e-09 1.75544929131231e-09 4.91492062402731e-10 3.15215227591185e-09 -1.69520119643201e-09 -6.03385490197556e-09 -3.69367548965569e-09 -8.22199705981433e-09 -5.91917967568726e-09 4.0914562456863e-09 1.96914077377191e-08 7.07665745008485e-09 -2.25089755037913e-09 5.65651460985696e-09 2.79864704445998e-09 -3.36011812977146e-09 1.34623088220505e-09 1.85622702514718e-09 1.26117049255529e-09 -1.53393554087273e-10 -1.32726505025177e-09 -2.88687453773817e-09 -5.74957963126236e-09 -1.30154207679616e-09 6.74983496598617e-09 -6.37313335116154e-08 4.30346724437047e-09 2.96400957891104e-09 -5.8399236749177e-09 6.23215422563146e-08 2.61712675340114e-09 -5.82559210194887e-09 -1.19550947596914e-09 3.33298211861411e-09 1.5718229632715e-09 -1.7816070218864e-09
"R1026" 7.45755510760944e-10 -9.54175662009627e-09 2.18607585765749e-08 -1.00733151140741e-09 3.99443965022805e-09 -6.72126773179501e-09 -3.62599816578659e-09 -5.14338043452707e-09 6.85756336747051e-10 5.93333409392872e-09 1.98319340753434e-08 -5.50359443994346e-09 -1.62593077425981e-07 3.62912566351881e-09 1.16844490384003e-08 7.95699154917489e-09 -4.62939630697473e-09 -2.36311697052396e-09 -1.15000550750586e-08 1.28377553248028e-09 -9.87949680604764e-09 1.28832942601161e-08 -8.76545727126349e-09 -7.31561503765778e-09 2.42073771662723e-07 1.68885894501713e-08 -7.55452622661388e-08 7.12030895127496e-09 -9.16091511307597e-09 6.52726377938274e-09 -2.4477798115095e-08 3.86187333251447e-09 -3.86338884641079e-09 2.63148402087143e-08 2.97507052937344e-09 2.09647004022338e-08 -1.33343803202945e-08 -6.46707159975695e-10 2.10948151674739e-08 -3.02213835511231e-09 -8.64508018366188e-10 6.75951902303094e-10 2.71319014027965e-10 3.49855523698762e-09 -7.57931904269131e-10 2.14156722995061e-09 1.11279480441236e-07 -1.07790897197513e-08 -2.19541803768811e-09 1.73746145605713e-09 -8.03287440979824e-09 3.31630256284542e-10 -2.48296803715171e-09 -1.36497900053211e-09 5.48862159779165e-09 -1.24277312986349e-08 3.94224378175933e-09 7.57394368231548e-09 -2.0464530962985e-07 1.26512867787408e-08 2.66410636961412e-08 -5.76364067908058e-09 2.3038109304524e-09 4.25931454949639e-10 5.88975720376834e-09 -1.86355059159926e-08 -1.01243097283413e-09 9.42917656379311e-09
"R1027" -1.85474719676528e-09 8.78803011954377e-09 -7.88495525864965e-09 -1.75428061243059e-10 -1.51667635830059e-10 -1.54521262031463e-09 6.07719839219305e-10 2.64330632827319e-09 -2.30948177827795e-09 5.10488911751433e-10 6.88679546719447e-09 2.07708070619413e-10 -1.06473846133663e-08 -4.76598174229244e-09 7.31013045117193e-10 -2.33376225064874e-10 -4.92620275899161e-09 -4.57104114629752e-09 1.30089052527445e-09 3.04860567841174e-10 -1.41520164793774e-09 3.1225278106715e-09 6.02046041738739e-09 1.64853571549235e-09 1.68885894501713e-08 2.29333505475037e-08 -2.65136656061339e-08 -4.9846926842999e-10 6.64310117851165e-09 -1.16677821589729e-09 -4.55867648942752e-09 -6.84868417578888e-10 6.13966459106915e-10 -3.82069379812142e-09 3.78195067026282e-10 -4.01380939835546e-09 -2.27816361921382e-09 -8.32207771743562e-10 5.01756692580894e-09 3.20678560372957e-11 5.82602777394471e-10 -1.09744775764186e-10 1.9955613006585e-09 7.82130833271084e-10 2.82142765846459e-09 -4.90935329196195e-10 2.8006250480244e-09 -1.01571096004086e-09 -6.45471547740809e-10 4.46776468290477e-10 6.28576024015296e-10 1.93624469799263e-10 -5.81573547505252e-10 -1.74414334496502e-10 6.06534672689721e-10 -1.85845289270361e-09 1.54139533689804e-09 5.47329377690969e-10 -9.25525477042746e-09 -1.41509999741753e-09 9.96672550313716e-09 -1.64002835386665e-10 5.03586888715603e-10 -1.38246407090021e-09 1.35284695737101e-10 -4.65221510492924e-09 -2.13635084328231e-10 -9.87197622057264e-10
"R1028" 1.46234471828209e-09 -3.87863913146909e-08 1.19953894213209e-09 4.0121306343004e-10 -6.82843098868309e-10 -1.22817949826504e-09 1.12463003158341e-09 -2.94699227597586e-11 7.41209259801743e-10 -1.43093811395917e-09 -1.17657093664568e-08 1.24597380358703e-09 3.92847872851053e-08 2.55348562222936e-09 -6.66502532073469e-10 -1.32773660178064e-08 9.80365303764523e-09 3.64120142712421e-09 3.23136091965551e-11 -1.25152488789857e-09 6.8936341704077e-09 -5.45574518618755e-09 -6.22692721237313e-09 4.43709550397673e-09 -7.55452622661384e-08 -2.65136656061376e-08 1.21913309096591e-07 -4.11968376788653e-09 -9.53437546346024e-09 -4.25376142118269e-09 -2.28891513357888e-09 8.01543909866599e-12 2.52052312905212e-09 -5.16768456921534e-11 -1.07398429273345e-09 1.87871752844949e-08 2.54481596731643e-09 6.2772163923421e-10 -1.77481630336775e-08 1.84223268444018e-09 -1.33894060612875e-09 -1.42190387296849e-09 -1.30834073582842e-09 -3.09384846415579e-09 -1.48656381440299e-08 -3.06477120393545e-10 -9.88165532093833e-09 5.22072456396206e-09 1.24106667197027e-09 6.18425002485365e-09 -5.31005504038529e-09 2.18160700728309e-09 4.26114947026601e-09 1.13166621935435e-09 -4.16819368541811e-10 2.27600003819454e-09 4.93819478266498e-09 -5.67105541301082e-09 5.49019188346134e-08 -2.56870778967304e-09 -6.14476724387735e-08 6.08267823185818e-09 -4.3910281513626e-10 -1.32090557819895e-09 1.5353638076577e-09 1.71533538016653e-08 3.41917959905259e-10 1.46287525677896e-09
"R1029" -2.75194947516826e-09 -8.23393238479835e-10 1.87643391780301e-09 -1.12125338171888e-08 -1.86710022721709e-09 6.26881135308424e-09 -3.81632602917059e-08 -2.12902636458531e-09 1.34883525156306e-08 -1.5038103319237e-08 -3.2321869558534e-09 9.43442540059508e-09 -4.19906556933755e-10 2.76157174439841e-09 -3.89311102239609e-09 8.02423838163186e-09 6.00461237857061e-10 2.73862801424174e-10 -4.18242667051658e-10 1.1978667480973e-08 -3.07213881464577e-08 1.43801660607257e-09 4.87151493590229e-09 -8.3217391182403e-08 7.12030895127501e-09 -4.98469268430035e-10 -4.11968376788712e-09 1.23061547828304e-07 3.08329296679927e-09 1.54791162475499e-08 -2.76972377543136e-10 6.39607734077214e-10 2.72429837340297e-09 8.2037958727849e-10 -1.44165358972165e-09 -3.36994808406942e-10 6.94252532164615e-10 1.0683289943216e-08 3.85656232599652e-09 7.1724927083492e-09 3.58020968324725e-09 -4.17596905943773e-09 -7.50275901744682e-09 -1.8776403936429e-08 1.55472244335956e-09 -1.42598121451379e-09 -9.75249201506637e-10 5.28428205837782e-09 -3.01985496898018e-09 -3.15627639962531e-09 -8.26409704375668e-10 -4.85884843517581e-10 1.47763221176214e-10 1.1125314604247e-08 9.16144737308706e-10 -5.369009312469e-10 -1.05966454580277e-09 4.20321382284585e-08 -4.36111420894955e-09 -2.16682755570063e-09 2.92049964470191e-09 -5.09908090049872e-08 -3.47417348621062e-09 4.34604251705677e-09 1.29494784323722e-09 -3.53766856647283e-09 -2.01442952484522e-09 2.33521914701964e-09
"R1030" -3.2855610535715e-08 1.46265811255456e-08 -1.92947431504868e-09 -1.17198081268585e-10 -3.77058961474262e-09 1.82360076911987e-08 -3.91067656040386e-09 7.92553644939459e-09 5.93930485217593e-09 -2.50991420462376e-09 1.749026010712e-08 -6.39857423532256e-09 3.79438962236558e-08 -2.55973684329126e-08 -7.58748463767338e-09 -7.0211016640416e-09 4.50120292176362e-09 -6.92904375562939e-10 -1.7704790510441e-09 3.38472020027029e-10 -9.93526213596169e-09 2.03779052542028e-09 1.41166951418773e-08 -3.54834473710081e-09 -9.16091511307591e-09 6.64310117851142e-09 -9.53437546346081e-09 3.08329296679907e-09 1.08244700913676e-07 -1.92528764595248e-09 -1.71978314929636e-08 -1.53788729388116e-08 2.35884297471925e-08 -8.82370330389494e-08 1.90573175064418e-09 -1.17821323043917e-08 7.27274286882991e-10 1.87362721665906e-10 5.85033491148586e-09 -1.45586087228297e-09 1.93092539544466e-09 -9.8921917419137e-10 -4.25174927322591e-09 3.02749376956272e-10 3.75242871822537e-09 2.80230478683533e-09 -3.03506013330936e-08 2.77127208801572e-09 1.56873251567463e-10 5.44257733501435e-09 -7.01410594868704e-10 2.27257714010445e-09 -1.90607096446068e-09 -2.16865160927845e-09 -4.89253518629805e-10 -1.17390216078659e-09 3.38408938645832e-09 2.7663668726013e-09 1.92115919076847e-08 3.42420042661305e-10 -6.36708341069271e-11 -2.29999513654354e-09 -2.47808857649043e-09 -2.06062004160494e-09 3.82834360527893e-09 -6.12923570415337e-09 4.29347592059097e-11 1.76878230533492e-09
"R1031" -1.76693344550157e-09 -2.07049572056988e-09 5.8844507828049e-09 -3.69682917663235e-09 -2.90747380451639e-09 4.87066440837674e-09 -3.7961791905296e-08 -2.02249916130289e-10 8.00239099979606e-10 7.20427682067486e-09 -4.63084380248283e-09 -6.50656533196024e-10 -6.26854857903666e-09 8.14263487312856e-10 -8.12482619208752e-10 3.06960739021541e-09 -1.40781859626145e-08 2.33542179447598e-09 -6.08253808212782e-10 -1.55717941984858e-09 -9.16281075006398e-08 -4.90597607785754e-09 2.21898495946766e-08 5.37973253680218e-09 6.52726377938276e-09 -1.16677821589642e-09 -4.25376142118416e-09 1.54791162475526e-08 -1.92528764595215e-09 8.23472346001569e-08 3.5363420729446e-09 -2.49497945507171e-09 -2.40440938841301e-08 3.56020838595475e-08 9.29516947430044e-10 4.3033575583943e-09 1.33736232186011e-09 3.59001384848666e-09 4.46576960123165e-09 -1.65031295891143e-10 1.75455443357358e-09 -7.66238067110317e-10 -2.29707390582501e-09 -1.6661166478565e-09 -3.02228089027555e-10 7.43839632381712e-10 5.47171943544631e-09 -1.33841753719754e-09 1.03085829965672e-10 -5.02248711838824e-10 -1.18611608643464e-09 1.32353084384273e-10 4.71042266168674e-10 1.64657851990811e-09 1.03735732462059e-09 1.81411969740696e-09 -2.82375923332586e-09 1.03569068328821e-10 -9.76173901063251e-09 -1.12356815725901e-09 1.32325386590858e-09 -4.37805318405512e-09 -1.7260228574191e-09 -1.89447550988435e-09 -7.37943265850969e-11 -2.17092037445601e-09 1.11066282293138e-09 1.44475869259187e-09
"R1032" 4.88253281586177e-09 6.45653231033782e-09 -1.09401085473183e-10 5.41592108699169e-10 -8.44585439889289e-11 -1.81809270619447e-09 5.62297952377101e-10 -1.44931453183323e-09 -6.42633141573752e-10 1.02570281741261e-09 -4.96986779948127e-09 8.89822222457347e-11 -2.96637259684938e-08 1.98316044319486e-09 2.44917774098664e-09 2.49869283415289e-09 -9.46019856336854e-09 -3.62057393627258e-09 1.14602203721744e-08 -2.95292704689419e-10 -2.467099974068e-09 -3.5995455378415e-09 5.29486700098486e-12 2.69681855645539e-10 -2.44777981150957e-08 -4.55867648942732e-09 -2.28891513358039e-09 -2.76972377542873e-10 -1.71978314929634e-08 3.53634207294515e-09 3.31398040969137e-08 4.02742140033716e-09 -6.85751218996541e-09 2.39961503873272e-08 1.03606901231224e-09 4.25276188438679e-09 1.1924254466523e-09 -4.61599390737905e-11 2.41909038425499e-09 2.00714720153736e-10 7.38878927948669e-10 2.56233002868675e-09 6.70384389230195e-10 -3.76212929842869e-10 -9.01729266509135e-09 -1.33217658956246e-10 2.76865561620759e-08 -3.71798250457761e-09 -2.08365256593497e-09 -1.10540997757727e-09 -2.994053942008e-09 -4.42892260302256e-09 1.91427798512345e-09 3.05132780332979e-10 -2.05786167748824e-09 2.28044023184562e-09 2.27057378017208e-10 -6.54678215286684e-10 5.21907138801427e-09 4.11135925158899e-09 -9.10234965122763e-09 -4.54725813290538e-10 -4.96793506452352e-09 2.27591071110786e-09 -8.92211916588287e-09 8.09922998092604e-10 1.66049346737733e-10 7.00580472020027e-09
"R1033" 5.25096813416058e-09 -7.12170425615402e-11 -1.10363066057519e-09 6.50270906388811e-10 -1.47090925383158e-10 1.09962849651323e-09 7.43967933744954e-10 -2.57794102709231e-09 -2.26989012401248e-10 -8.780617645129e-10 -2.35204115511745e-08 -2.41548087995389e-10 6.60795672192456e-09 2.17390007025926e-09 4.05432548155757e-10 1.1975191052704e-09 1.94002554013797e-09 4.06421337244291e-09 3.39959992482247e-09 -9.68842302693342e-11 4.25573043998188e-09 -2.03158445841968e-10 -1.76040542574065e-09 -1.70421901314779e-09 3.86187333251467e-09 -6.84868417579357e-10 8.01543909887728e-12 6.39607734076548e-10 -1.53788729388121e-08 -2.49497945507172e-09 4.02742140033715e-09 1.13534425295654e-08 -5.76789449913619e-10 6.64526152971705e-09 -1.19837221233365e-09 3.53909625562112e-10 7.03818876187941e-10 1.67564933511014e-10 -1.09456148624271e-08 -2.13901169205871e-09 -1.40705799954476e-09 1.89635938786916e-09 9.57938660048005e-10 1.34192558343914e-09 -1.19564870360538e-09 -6.74170800384945e-11 2.23746322679772e-09 -1.03825599512712e-09 3.08204070136898e-09 1.16984084124051e-10 -1.00921828267376e-10 -2.0742795210434e-10 -6.1649991933293e-10 -8.48349944416816e-10 -1.32138639068802e-09 -4.67873466883556e-10 -6.03850529031332e-10 -4.13362843352307e-10 -4.11746265561566e-09 3.33170438971586e-10 -8.7709211082146e-10 5.19763863524363e-10 8.26409185726602e-10 3.28716990332987e-09 1.8524250376191e-10 6.76547716415311e-09 -1.38639407160879e-09 1.60684177107983e-09
"R1034" -2.01197855533882e-08 9.97595444906439e-10 -1.60887038526266e-09 3.93754732940867e-10 3.29615125440626e-09 -3.1330426609523e-10 -1.07854779183914e-10 -1.9320686406662e-09 1.5529119278447e-09 -2.19382605600208e-10 6.65437452396316e-09 -1.00752470821645e-09 1.40883016454662e-08 1.5855302433396e-09 -3.98346046997787e-09 5.60533887513554e-09 2.0614318503839e-08 -2.93580907932201e-09 -2.47606916405833e-09 3.01111104682015e-10 1.61116276812074e-09 -9.1560717235796e-10 -3.89971644490236e-09 -2.28816250402427e-09 -3.86338884641076e-09 6.1396645910755e-10 2.52052312905231e-09 2.72429837340347e-09 2.35884297471928e-08 -2.40440938841301e-08 -6.85751218996591e-09 -5.76789449913786e-10 4.32166169354013e-08 -5.50303887578237e-08 -1.07540072815031e-09 -1.09790532745888e-09 2.0039196889217e-09 1.33629153029857e-09 -2.2827338089754e-09 2.18785166276745e-10 -1.69903231192496e-09 -9.4083805890663e-10 3.25654641217075e-10 3.3379126753227e-10 -1.33699555975638e-09 7.4150361972142e-10 -7.35071713786942e-09 1.98692307346075e-09 8.24717259565255e-10 7.35958833796516e-09 -1.21196599277767e-09 1.05988449696529e-09 6.92555187309904e-10 -2.52809269633937e-09 1.01678959398459e-09 -7.64031103448114e-09 -4.88790124785374e-10 -4.3991770904017e-09 5.0161813983772e-09 -1.13423366614269e-09 3.60794411601957e-10 2.91837047442363e-09 9.85524007987418e-10 1.88360213063478e-09 2.0359169665041e-09 5.41852830616332e-10 -5.18723444071309e-10 -9.8886177333142e-11
"R1035" 2.82131146964871e-08 -1.19572398355575e-08 1.04387315709437e-08 -2.59287777252885e-10 -2.02442158343634e-09 1.93333522575563e-09 -1.69335218064167e-10 2.41077344555834e-09 3.45052275286844e-10 -1.8013750956474e-09 -1.25972844534603e-08 4.5223469408684e-09 -7.93008861659456e-08 1.44021268349324e-09 -9.9043549290545e-10 7.57165019891157e-09 -4.94217273671156e-08 5.42032993764369e-09 1.15971021155869e-08 -1.13870827528649e-09 -2.86121112965291e-08 -2.403229604325e-09 -9.31660675478141e-10 1.755449291312e-09 2.63148402087143e-08 -3.82069379812106e-09 -5.16768456928134e-11 8.20379587278546e-10 -8.82370330389495e-08 3.56020838595472e-08 2.39961503873271e-08 6.64526152971689e-09 -5.50303887578239e-08 1.44632256557868e-07 -1.44123117897755e-09 1.22449940315424e-08 -2.51320396718938e-09 -8.11963935880019e-10 1.39247947993276e-09 1.79205059103833e-09 1.01209468019848e-09 -2.51919354101431e-09 3.47616902054231e-10 -8.82220524046044e-10 -3.53841447424080e-09 -3.67714048577408e-09 5.17575889188048e-08 -1.20286847331916e-09 1.38655808857541e-09 -6.35104293518742e-09 1.59819067417842e-09 -3.11718287538786e-09 1.34018199487981e-09 3.56015112881196e-09 -1.19346733294766e-09 2.49473262794368e-09 -2.20451256186667e-09 1.41471385541072e-09 -3.29349040852848e-08 1.50494457966405e-09 4.14064088000923e-10 -8.7606513172939e-10 -3.32662201538282e-09 1.8753440336497e-09 -8.38759317816493e-09 4.39114615150359e-09 1.16536032037249e-09 4.73510393842679e-10
"R2001" 4.71093173705903e-11 1.28956182939132e-09 -1.17253596686446e-09 -2.07667807642741e-09 -5.34654897024605e-10 -5.71281242259421e-09 1.05263986121875e-09 4.26922874986132e-09 -1.46828177575828e-09 2.88287866261080e-09 2.75234363890983e-10 -2.27865109465408e-09 -5.29490291622162e-12 -9.01350592716204e-10 1.16359382222068e-09 1.45231948140336e-09 1.04324885010312e-09 -3.09135036048922e-10 -1.72400248267571e-10 1.20918958157517e-09 -1.26067782484171e-09 1.41923159743662e-09 6.28698778675833e-10 4.91492062403616e-10 2.97507052937325e-09 3.78195067025989e-10 -1.07398429273407e-09 -1.44165358972269e-09 1.90573175064353e-09 9.2951694742939e-10 1.03606901231232e-09 -1.19837221233363e-09 -1.07540072815035e-09 -1.44123117897771e-09 3.94228278337796e-08 -1.29036445247981e-09 1.94219918288259e-09 3.45084551490525e-10 5.33371843073479e-09 -1.49617228338024e-08 9.22484608506398e-10 3.58513456395006e-08 4.3785800518753e-09 5.53455165153053e-09 -2.84190391027439e-09 1.44103244663447e-09 9.14420813821124e-10 -7.7509746493374e-08 1.7586765053334e-10 -4.63295055355097e-09 1.15034924853249e-09 1.03480488430798e-09 -2.92739144329672e-09 -1.45919347879566e-09 2.42591181742455e-08 -1.32357436296244e-09 2.95748492814598e-09 -6.02587197499209e-10 -1.70834145599653e-09 7.39263317063795e-10 -1.32039434251197e-09 1.21355833593683e-09 3.12578702452943e-08 -3.50796546627077e-08 -1.1822849129314e-09 1.68809491320409e-09 -1.00299708071261e-08 -5.30791244778891e-09
"R2002" 1.26339962235064e-09 -5.13541338900275e-08 2.31348281674208e-08 -8.62778580795485e-10 4.76208123010819e-15 -1.94929889967733e-09 -9.37065925407115e-10 -1.07741202013376e-09 -1.44080469594703e-09 -3.12127863520635e-11 1.99865202725967e-09 -2.83534220854831e-10 -2.03296202572472e-08 3.02330071336403e-09 1.96611616575436e-09 -3.89318581453535e-10 1.55710492512156e-09 -6.12130628873821e-10 -1.35060721293568e-10 8.33511005043852e-11 -3.64330801552599e-09 -7.3110463922778e-09 -5.64238165056122e-09 3.15215227591215e-09 2.09647004022342e-08 -4.01380939835611e-09 1.87871752844974e-08 -3.36994808406884e-10 -1.17821323043914e-08 4.30335755839478e-09 4.25276188438673e-09 3.53909625562334e-10 -1.09790532745894e-09 1.22449940315422e-08 -1.29036445248024e-09 7.82500195208081e-08 -1.61699956713691e-08 1.709812258041e-09 -8.81035443700367e-09 1.41868121457882e-09 6.39364988781232e-10 -2.86017815848093e-09 -2.55916379961977e-09 -2.36828870797743e-09 -1.56652237505328e-08 1.78963432080001e-09 2.80515349594052e-08 -2.83346947075887e-09 3.71966424960161e-09 5.00709254125141e-09 -4.60673071096532e-09 3.28318272032026e-09 4.8853902652523e-09 1.76407556944463e-10 -7.53248678814549e-09 1.28110522352537e-09 1.63390373869249e-08 -2.22512370614733e-09 -5.30054043824242e-08 -8.64710387893634e-09 -4.1270901144648e-08 -1.25802602976057e-09 1.42340976447605e-08 3.02400972192985e-09 1.09546819922363e-08 1.22633580573884e-08 -1.10817418791845e-09 -1.2711517349857e-08
"R2003" -1.29838026082776e-09 1.22553504286774e-08 -3.44823709235013e-09 -1.13454401213492e-09 1.48674241611353e-10 -6.54031882195245e-11 -7.30751516784506e-10 -2.42343210514782e-12 1.55155267767042e-09 5.42716032788692e-10 8.39974579777437e-10 -8.11002699994462e-10 1.70818659692898e-09 1.06233975080456e-10 2.75587971503439e-10 -1.37020946783333e-09 8.64075201417066e-10 6.77145518739855e-10 -1.22313750767054e-09 8.10641510256075e-12 -2.05669388570229e-09 -5.30478324370585e-09 1.18167846889209e-09 -1.69520119643249e-09 -1.33343803202952e-08 -2.27816361921398e-09 2.54481596731727e-09 6.94252532163715e-10 7.27274286882513e-10 1.33736232186e-09 1.19242544665353e-09 7.03818876187998e-10 2.00391968892166e-09 -2.51320396718978e-09 1.94219918288189e-09 -1.61699956713695e-08 4.32636535580814e-08 5.80587925256274e-09 3.09971116885767e-09 4.13404169159555e-10 6.68354165060348e-11 2.21460791052646e-09 8.18767653396214e-10 -1.67768206002855e-09 -3.21725666244535e-09 1.03368074310046e-09 -2.60352839751056e-09 -8.06668125474893e-09 -2.3840025791513e-09 1.34307768994743e-08 -1.05476509949892e-08 1.23221307955014e-09 5.11111089534109e-09 -4.90842822502279e-10 1.95799643786803e-08 -2.85302858293827e-10 -4.71035601383411e-08 -9.13609262248219e-09 2.25288147462617e-08 4.37294162998738e-10 -1.1977016127168e-08 -2.83655055150083e-10 1.03227301984181e-08 -3.83624648570164e-09 -2.71663643729026e-09 -5.62668654206428e-09 -2.95874530182305e-09 8.41275606794469e-09
"R2005" -1.88829282998933e-09 -1.04870564309607e-10 4.03617986511882e-10 -2.30489567440435e-08 -1.07790878740035e-09 3.70785164280864e-09 -8.73126548722996e-09 1.60605123019772e-09 3.39740998116319e-09 1.91146889292659e-09 -1.69900580321768e-09 -5.00162881284571e-09 3.47351611039127e-09 -2.30137872833138e-10 -1.93279855276352e-09 -2.6806560286153e-09 -4.78575451728399e-10 -1.93741939505278e-10 4.70927267227485e-10 9.70649757776218e-09 5.01450512449207e-11 -1.92376766691505e-09 3.19874624015523e-10 -6.03385490197598e-09 -6.4670715997586e-10 -8.32207771744227e-10 6.27721639234334e-10 1.0683289943216e-08 1.87362721665237e-10 3.590013848488e-09 -4.61599390745332e-11 1.67564933510973e-10 1.33629153029857e-09 -8.11963935879751e-10 3.4508455149025e-10 1.70981225804125e-09 5.80587925256217e-09 6.13574952342258e-08 3.54994650139382e-09 -5.40070936228643e-09 -3.49160749056059e-09 -1.80098969555977e-10 2.85708602790991e-09 1.12601681382352e-09 6.38284446967733e-11 8.19161688538101e-09 -1.28471081711061e-09 1.28769830292262e-09 -5.77519882341113e-10 2.08311643671864e-08 -1.54317449264014e-09 2.24809692710415e-10 1.13764971433243e-09 -1.77061431060957e-08 9.68417265433085e-09 -6.41856633748232e-09 -9.19421336945373e-09 -4.49040813543388e-08 -5.90607580951481e-10 -1.13560402811366e-09 -3.65325634123349e-09 -1.12837361652576e-08 6.20517284608508e-10 -2.27889654945285e-09 9.90971853193904e-10 -2.71091165096385e-09 -1.53083504269074e-10 2.93139651514329e-10
"R2006" -2.29250011612927e-09 7.61767943697026e-09 3.48674748949741e-09 -1.64012824230685e-11 -6.94367800613524e-09 -8.04022984127961e-09 -2.50568223284161e-09 6.67527780789148e-09 -5.01305596186166e-09 -3.70721544643481e-09 3.20016330438265e-08 1.16122408619708e-08 -3.59366123474747e-08 5.6833460277644e-09 -7.48025464134778e-10 2.45614279816867e-09 -2.81681342599095e-09 -7.31141032880574e-09 -3.41707176951996e-09 1.02594049375466e-09 -3.94201973501588e-09 7.06931536861585e-10 -9.75959457210467e-10 -3.69367548965625e-09 2.10948151674741e-08 5.01756692580903e-09 -1.77481630336777e-08 3.85656232599712e-09 5.85033491148568e-09 4.46576960123157e-09 2.41909038425514e-09 -1.09456148624271e-08 -2.2827338089753e-09 1.39247947993277e-09 5.33371843073507e-09 -8.81035443700366e-09 3.09971116885754e-09 3.54994650139381e-09 2.02727366356498e-07 3.8292790905278e-08 2.5128918681766e-09 -1.09632723762299e-08 1.43443057377547e-08 -1.35864088927743e-08 6.2597487568082e-08 -4.00893900806874e-09 -6.39347213725068e-09 -2.41301494901893e-08 -6.28435491562877e-08 8.21137928082783e-10 4.30581281024404e-09 -1.40121201870933e-08 7.73530877570308e-09 4.36811697530176e-10 1.09106158910536e-08 -5.98327129772717e-10 -1.08208037339223e-08 -5.68859136027612e-09 -1.84184690558663e-08 -1.20620347821262e-08 1.42396232524127e-08 -1.74539056305827e-10 4.92839378321677e-08 -1.40601777313037e-08 -1.22382436399365e-09 -1.8486652941742e-07 1.73124839009761e-10 -3.03886612659903e-08
"R2007" 1.46506469463836e-09 -1.71824694168546e-09 -4.8333287562687e-10 1.05055106359535e-09 1.34103336715533e-09 1.61855807624036e-09 -2.87470163062815e-09 -4.23340418568241e-09 4.8786547691894e-09 -8.81056657455849e-09 5.40567430885767e-09 1.26074727203607e-08 -3.06142882284898e-09 6.04450719198503e-10 -2.72584181671925e-10 -1.92370069705349e-09 -9.30856676492778e-10 -6.91096502348342e-10 -1.69530138389475e-10 3.0060722974846e-09 -1.26751684047945e-09 2.86262108845238e-10 9.67085451726468e-10 -8.22199705981463e-09 -3.0221383551125e-09 3.20678560370803e-11 1.84223268443962e-09 7.17249270835031e-09 -1.45586087228267e-09 -1.65031295891599e-10 2.00714720154175e-10 -2.1390116920588e-09 2.18785166277263e-10 1.79205059103871e-09 -1.49617228338023e-08 1.41868121457753e-09 4.13404169159626e-10 -5.40070936228606e-09 3.8292790905278e-08 8.69852294336605e-08 5.17035827423264e-09 -3.65927934851125e-08 1.47400435977398e-09 -5.71231785761141e-08 1.2610809846828e-08 -2.48611761991613e-08 -8.86099784608833e-09 3.19999937144552e-08 -4.64548507819997e-08 4.47603543139807e-10 -1.02587139586942e-09 -1.67759840393391e-09 7.14843043980825e-10 2.48269075844853e-08 -2.76957581870923e-09 5.98554417844973e-10 -1.98422635462612e-09 7.47686453893524e-09 3.55872183997114e-09 -3.52915828547676e-09 -1.67905228380409e-09 -2.35455116492384e-09 -4.91163481111008e-09 9.57758744728966e-09 2.59763541821351e-09 -3.56025661055154e-08 2.41006984072802e-09 9.23798330223871e-10
"R2008" 4.59126095457959e-10 6.33123969321363e-10 -1.34030347602985e-10 3.18792631929426e-09 7.74972306847402e-10 -1.95194377277498e-09 -1.65623931118224e-09 2.66116238682499e-09 8.14637456473089e-09 1.643964518214e-09 1.12711986138281e-09 1.29587952836258e-09 -9.49060518838629e-10 -2.10879343867058e-09 -1.36154774423954e-09 6.59580000058923e-10 -2.2130231384381e-10 1.27708490339819e-10 2.3309247901997e-11 -2.76413724602399e-09 -2.57080455475755e-09 4.21923211640759e-10 -4.58603894612826e-10 -5.91917967568661e-09 -8.64508018365754e-10 5.82602777396631e-10 -1.3389406061282e-09 3.58020968324893e-09 1.93092539544463e-09 1.75455443357472e-09 7.38878927949048e-10 -1.4070579995447e-09 -1.69903231192507e-09 1.01209468019864e-09 9.22484608505736e-10 6.39364988781404e-10 6.6835416505321e-11 -3.49160749055952e-09 2.51289186817652e-09 5.17035827423376e-09 4.83365999344665e-08 -6.31624127589547e-09 -1.14462553657614e-08 -2.87421185812508e-08 1.54993376117747e-09 3.47447315542464e-09 -8.82924714735149e-10 1.87595311437288e-10 3.0278837206127e-10 1.27865149978436e-09 -2.33426591105403e-09 -3.46148393707743e-10 1.60424295680856e-09 8.83603472465678e-09 8.46800019203556e-09 -1.77016932148899e-09 3.00949966204376e-09 1.08492394100712e-08 1.00115406458541e-09 8.71631308367495e-10 -2.98188657844829e-09 -3.1528553130118e-08 2.31065893806931e-09 -2.06598712843032e-08 -1.16093964604521e-10 -7.90825029921832e-10 4.72077915176533e-09 -3.91621041365924e-09
"R2009" 6.37042903254932e-10 1.9695995843547e-09 -5.26637655516418e-10 6.25004151499048e-10 -1.79839791742696e-09 -9.28600994239244e-09 1.35419852379875e-09 1.59284315401262e-09 -2.25956667733044e-09 3.95564472187931e-09 -3.26194757754725e-09 -2.74847148810826e-09 2.75924163394574e-09 2.82859426217201e-09 6.52066157067855e-09 1.3167699259439e-09 2.06593462397633e-09 -5.00252579683062e-10 5.79586583886151e-11 -1.34460812558332e-09 2.4406469331192e-09 6.86072661317556e-10 -1.00693000022542e-09 4.09145624568657e-09 6.75951902302738e-10 -1.09744775764902e-10 -1.42190387296764e-09 -4.17596905943892e-09 -9.89219174191272e-10 -7.6623806711013e-10 2.56233002868659e-09 1.89635938786923e-09 -9.408380589066e-10 -2.51919354101424e-09 3.58513456395007e-08 -2.8601781584804e-09 2.21460791052682e-09 -1.80098969555647e-10 -1.09632723762297e-08 -3.65927934851121e-08 -6.31624127589606e-09 8.90803734251623e-08 2.35249604460141e-09 1.88690949780127e-08 -1.09737159136792e-08 9.51598056540466e-09 4.50270670661442e-09 -1.25303750499223e-07 -2.95738722744148e-09 -2.61314111443534e-09 -8.0592641050658e-09 3.30446288862449e-09 1.63752330793207e-10 -6.87859214120651e-09 1.75817442380022e-08 -1.65430821968131e-09 2.27734777550001e-09 -5.38196728320686e-09 3.30271913904657e-10 2.95141405347869e-09 2.29064828275923e-10 9.59091701327008e-09 2.92521259193143e-08 -3.20731405607251e-08 -3.5017457692111e-09 1.50911206368919e-08 1.44726270815322e-09 7.9844557592368e-09
"R2010" -1.27394188004586e-09 2.8627400862369e-09 -2.70352379127664e-09 -7.72671818676091e-09 -9.8343729648721e-10 -3.10338911602114e-09 7.15482689373231e-09 -2.00237101281692e-09 -4.52087051477778e-08 -1.17838939336452e-08 1.91813270599226e-09 1.3013664750553e-08 -3.29208930996563e-09 5.96800512754754e-09 2.26761660656529e-09 -2.38636550762465e-10 -2.21097240992176e-11 -1.49514778215428e-09 -3.77819804212156e-12 1.05646744570879e-08 4.01235730525228e-09 -5.87228706551049e-10 2.04316938725194e-09 1.96914077377193e-08 2.71319014028044e-10 1.99556130065822e-09 -1.30834073582795e-09 -7.50275901744631e-09 -4.25174927322611e-09 -2.29707390582429e-09 6.70384389230034e-10 9.57938660048036e-10 3.25654641217183e-10 3.47616902054142e-10 4.37858005187533e-09 -2.55916379961949e-09 8.18767653396461e-10 2.85708602790975e-09 1.43443057377547e-08 1.47400435977402e-09 -1.14462553657616e-08 2.35249604460184e-09 6.28359899466092e-08 8.4847933020699e-09 7.39197889117323e-10 -2.92350049666514e-08 1.58837247124325e-10 -5.13081858410974e-09 -1.14503435450365e-08 1.34392901479198e-09 6.85378477928794e-09 3.65240076430769e-10 -3.12793782140968e-09 6.71549385907458e-09 2.4315166979231e-09 2.17639653023456e-09 -5.28269582452047e-09 -3.55250221954536e-08 8.45522479412077e-10 -1.2452936324485e-09 3.63441990341228e-10 2.52615335024641e-08 1.091980169877e-08 -2.74174454654087e-09 -2.34923171851618e-10 -1.08738685000598e-08 -1.02701401071494e-08 -4.0001124236816e-09
"R2011" -6.02936149185294e-10 2.47199545938654e-09 -1.54054879457892e-09 6.32304506614655e-09 -2.78188857321505e-09 5.34844442763857e-09 5.33567838842556e-09 -1.45439983561793e-09 -4.19684063942148e-09 -3.32329701497226e-09 -2.54322177939861e-09 -1.31452766072172e-08 -3.39225478574626e-10 8.5222957774622e-10 -1.12997593213683e-10 1.12135503366944e-11 3.3409632665899e-10 6.07283594848183e-10 1.53880056081069e-10 3.94334335551354e-09 5.01822188334574e-09 -7.61140719164779e-10 -1.88580642975038e-09 7.07665745008725e-09 3.4985552369879e-09 7.82130833271184e-10 -3.09384846415338e-09 -1.87764039364309e-08 3.02749376955694e-10 -1.66611664785409e-09 -3.76212929843653e-10 1.34192558344003e-09 3.33791267532076e-10 -8.8222052404668e-10 5.53455165153085e-09 -2.36828870797702e-09 -1.67768206002831e-09 1.12601681382343e-09 -1.35864088927748e-08 -5.71231785761134e-08 -2.8742118581252e-08 1.88690949780139e-08 8.4847933020698e-09 1.33790148329294e-07 -2.57315490955427e-09 -4.93838308038195e-09 3.81869340858688e-09 -3.11926218896027e-08 3.25090705470107e-08 -3.45508210157728e-09 5.20542958938873e-09 -3.45620384315161e-10 -3.59716824760045e-09 -4.81668073874211e-08 -4.63563439571041e-09 2.6022541945205e-09 -4.17663575709898e-09 3.85925957172047e-09 -2.44919356128236e-09 2.70514585952114e-09 3.52060197001537e-09 2.74526583282266e-09 1.7201030339947e-08 4.38930453508968e-09 -1.85707387957179e-09 1.37639208483738e-08 -3.63922104463747e-09 -8.18204296922292e-09
"R2012" 9.42670243156255e-10 7.88809655806406e-09 2.40156334608847e-09 5.83043843796986e-10 5.89008239082138e-10 -6.66419076824123e-10 5.98737662490233e-10 2.59988179930148e-09 1.26661278794589e-09 -1.99618114837119e-09 8.68025343432941e-09 4.42452253887525e-09 3.86839034704559e-08 -1.96729978362994e-09 -4.4991345549026e-09 2.06737132558996e-09 -1.04053330011434e-09 -3.25716011376535e-09 8.01185825152003e-10 1.95624131992594e-11 1.18884534571694e-09 2.50218925601252e-09 -1.24715418696385e-09 -2.25089755037886e-09 -7.57931904268951e-10 2.82142765846484e-09 -1.48656381440296e-08 1.55472244335861e-09 3.75242871822536e-09 -3.0222808902788e-10 -9.01729266509186e-09 -1.19564870360539e-09 -1.3369955597566e-09 -3.53841447424079e-09 -2.84190391027426e-09 -1.56652237505331e-08 -3.21725666244524e-09 6.38284446968536e-11 6.25974875680828e-08 1.26108098468283e-08 1.54993376117798e-09 -1.09737159136794e-08 7.39197889117445e-10 -2.57315490955383e-09 1.11472517984407e-07 -3.66617299014503e-09 -1.06902738738192e-07 4.39667231823914e-09 -1.18110498084078e-08 -2.83268667355788e-09 2.21338851757582e-08 -3.22537920681622e-08 -1.8808477481689e-08 9.59299664641069e-10 -1.12385154777013e-09 -7.2966981428375e-10 3.79661508945931e-09 4.01077213371466e-10 1.49975320955464e-08 -1.7792019468713e-08 2.17582572838023e-08 3.23426658526152e-10 2.26318947703936e-08 -5.41099558540105e-09 2.36412127812658e-08 -7.34841589275623e-08 1.85894936359487e-09 -3.87479489810414e-08
"R2013" -6.29493035538164e-10 -1.78725376275688e-09 1.21605285910869e-09 5.14171844812497e-09 -1.29042160528573e-09 -1.43903617123004e-09 -2.31250121789718e-09 -2.33795038131663e-09 9.96131554340251e-09 1.92953256709187e-08 -4.73487920641812e-11 -1.3929849672521e-08 -2.14046983180933e-09 -6.8216719369889e-10 8.07079828217938e-09 1.33294883830083e-09 1.65087235955213e-09 5.45899251029254e-10 -4.12234452939028e-10 -1.34173652361481e-08 -1.84402805321887e-09 5.58163580586405e-10 -8.35863389449573e-13 5.65651460985798e-09 2.14156722995054e-09 -4.9093532919568e-10 -3.06477120393931e-10 -1.42598121451285e-09 2.80230478683526e-09 7.43839632381601e-10 -1.33217658955948e-10 -6.74170800384307e-11 7.41503619721284e-10 -3.67714048577433e-09 1.44103244663439e-09 1.78963432080006e-09 1.03368074310068e-09 8.19161688538114e-09 -4.00893900806896e-09 -2.4861176199161e-08 3.47447315542488e-09 9.51598056540484e-09 -2.92350049666503e-08 -4.9383830803803e-09 -3.66617299014478e-09 5.13994084529056e-08 5.74879623458261e-09 -5.55938550598332e-10 2.03456973811397e-09 7.30002883497866e-12 -6.36755572834272e-09 -2.81081208686068e-10 1.63670118294311e-09 -2.65797089892618e-08 6.23219060993345e-11 -1.80964212318981e-09 4.88803934103909e-09 -4.55164027523281e-09 -3.64200967414945e-09 2.04497602825714e-09 -7.92365239641291e-10 8.67613142134008e-10 -4.88386606708625e-09 -5.41986589857588e-09 -7.00763344493692e-10 3.28750730518102e-09 5.92560166681787e-09 6.12682361847395e-09
"R2014" 3.93562385949774e-09 4.74724583403517e-09 3.559225825579e-09 1.73297131781123e-09 -4.72195379014491e-10 -1.00438131882099e-08 -1.76774632691669e-09 -5.31702424636282e-09 -3.27105324591647e-09 1.00075771385548e-08 3.16482199355925e-08 -7.58146715531459e-09 -2.55127492001483e-07 5.54646431378172e-09 1.9773041532869e-08 6.76470183433634e-09 -1.18810451193773e-08 2.92623692955877e-10 -4.11937168345128e-09 -2.16360091420506e-09 -9.95499830862687e-09 -4.09862819854179e-09 -3.46915339518752e-09 2.79864704445993e-09 1.11279480441237e-07 2.80062504802448e-09 -9.88165532093842e-09 -9.75249201507395e-10 -3.03506013330939e-08 5.47171943544628e-09 2.76865561620759e-08 2.23746322679767e-09 -7.35071713786966e-09 5.17575889188046e-08 9.14420813821269e-10 2.80515349594052e-08 -2.60352839750998e-09 -1.284710817111e-09 -6.39347213725079e-09 -8.86099784608834e-09 -8.8292471473511e-10 4.50270670661431e-09 1.5883724712432e-10 3.81869340858644e-09 -1.06902738738193e-07 5.74879623458252e-09 3.11101010710864e-07 -3.18133029407022e-09 1.59466423009871e-09 -3.06264745939266e-09 -3.36961968013555e-08 8.91105471605972e-09 2.07637137445918e-08 -3.13535275732258e-09 -5.11117883545886e-09 1.99494346515648e-09 2.032466750529e-09 -7.12593910654746e-10 -1.64247021240155e-07 3.36462392229636e-08 -2.19699877124447e-08 1.79648643055951e-09 -2.14801537989911e-08 9.54280127288367e-09 -4.81070344986713e-08 6.16155311898904e-09 -5.56174632638194e-10 5.74200370261972e-08
"R2015" 3.13297322764446e-10 -1.76331521954524e-10 -3.07986153273312e-10 -2.18767737643141e-10 6.02207906448187e-09 8.9462411869467e-09 -1.3862658811794e-09 -5.17223817243247e-09 1.938383097002e-09 -2.99682799353385e-09 2.43942663422541e-10 4.43986082276129e-09 3.9959008164139e-09 -8.34173217606095e-09 -3.84250782825369e-09 -2.08160165664045e-09 -4.88057022840313e-10 2.99318274570486e-09 -1.04136006400305e-10 -1.37412032386317e-09 7.3980742842574e-10 -1.95837762671174e-09 9.57076573616035e-10 -3.36011812977126e-09 -1.07790897197515e-08 -1.01571096003915e-09 5.2207245639621e-09 5.28428205837719e-09 2.77127208801521e-09 -1.33841753719763e-09 -3.71798250457833e-09 -1.03825599512683e-09 1.98692307346095e-09 -1.20286847331923e-09 -7.75097464933749e-08 -2.83346947075786e-09 -8.06668125474937e-09 1.287698302922e-09 -2.41301494901901e-08 3.19999937144547e-08 1.87595311437354e-10 -1.25303750499221e-07 -5.13081858410859e-09 -3.11926218896015e-08 4.39667231823878e-09 -5.55938550598993e-10 -3.1813302940703e-09 3.05690487187565e-07 2.30734064044205e-09 5.97469244529559e-09 2.53705045926622e-09 -2.51723377747802e-09 6.14700883989203e-09 7.36417220943011e-09 -4.32468141594433e-08 1.47360998317162e-09 4.91286418303468e-09 1.50174903771934e-09 7.52205591159146e-09 -6.21380521958418e-09 4.82488568352514e-09 -5.59148363571343e-09 -1.45489219261778e-07 6.75957784665174e-08 2.70706410870293e-09 1.27861236928007e-09 1.07323225610583e-08 3.42700925162018e-08
"R2016" -1.17220985777843e-09 -1.90327727518548e-09 1.02080879132192e-09 -2.47796008580329e-10 5.74232295059955e-10 5.98193676440539e-09 9.82110998822858e-10 6.7061972082428e-09 5.56551344250016e-09 2.30125975150682e-09 -8.90914203982414e-09 -8.51234855243305e-09 1.23516129273021e-08 -3.48053564270944e-09 -9.72514528525475e-09 4.90911765295778e-10 -8.89032628485744e-10 1.63672953693142e-09 5.24738543085733e-10 -8.62254409504303e-10 -1.45689188413601e-09 -1.01446746844881e-10 -3.24818611956035e-10 1.34623088220528e-09 -2.19541803768817e-09 -6.45471547741086e-10 1.24106667196997e-09 -3.01985496897972e-09 1.56873251566956e-10 1.03085829965307e-10 -2.0836525659349e-09 3.08204070136889e-09 8.24717259565157e-10 1.38655808857561e-09 1.75867650532965e-10 3.71966424960227e-09 -2.38400257915111e-09 -5.77519882340963e-10 -6.28435491562875e-08 -4.64548507820001e-08 3.02788372061429e-10 -2.9573872274408e-09 -1.14503435450367e-08 3.25090705470103e-08 -1.18110498084081e-08 2.03456973811449e-09 1.59466423009888e-09 2.30734064044168e-09 5.85811844414427e-08 -1.32441660150654e-09 9.26357002724613e-09 1.7259256553233e-09 -3.11339019034386e-09 -6.41593931622528e-09 -8.81369821449578e-09 1.0777604370584e-09 3.73075405997241e-09 6.48061063640228e-09 8.81266298979368e-10 1.71498795735916e-09 -1.31845887808861e-09 -5.88340579960868e-09 -2.59682897958572e-09 1.04101585638763e-08 8.34745302136596e-11 5.48737493421449e-08 -6.54398898787665e-09 -1.02074956368687e-08
"R2017" -5.90421321125226e-09 -9.19614829078006e-09 -8.65789587672419e-10 -6.37838691533734e-09 6.8986734987135e-11 2.23291949407609e-09 6.22043618864607e-09 2.05025267555979e-09 1.04263269525715e-08 -1.23786189373662e-09 4.30720053585787e-09 -3.19486821319532e-09 -2.4531852739046e-09 -3.32406213740423e-09 -2.78062089897266e-09 -4.86963297970114e-08 3.30021584475885e-11 -9.08750982259927e-10 -1.52320455891587e-10 -5.88408275643793e-10 4.39609249515254e-10 2.32886073828436e-08 1.7579752407946e-09 1.85622702514772e-09 1.73746145605642e-09 4.46776468289793e-10 6.18425002485545e-09 -3.15627639962602e-09 5.44257733501476e-09 -5.02248711837492e-10 -1.10540997757815e-09 1.16984084124093e-10 7.35958833796427e-09 -6.35104293518742e-09 -4.6329505535506e-09 5.00709254125109e-09 1.34307768994718e-08 2.08311643671875e-08 8.21137928082504e-10 4.47603543139829e-10 1.27865149978359e-09 -2.6131411144346e-09 1.34392901479186e-09 -3.45508210157797e-09 -2.83268667355747e-09 7.30002883537067e-12 -3.06264745939264e-09 5.97469244529551e-09 -1.32441660150674e-09 1.48614816549892e-07 5.45739734478034e-09 1.53454541533849e-09 -7.67878356047188e-10 1.12192518116958e-09 1.32351489176397e-08 -7.37445775014612e-08 -5.95629104928571e-08 -4.06103992713718e-08 5.22383439415278e-09 3.76991107648683e-09 -2.48897371523676e-08 7.93753736876776e-09 1.69872235587241e-09 9.63954693524602e-09 1.23386900828938e-09 -1.054769796595e-09 1.62148235623586e-09 1.30263455722786e-09
"R2018" 4.13023091493941e-10 -2.46163801296909e-09 1.73708160646302e-09 -6.95108197116795e-10 -1.93492304930483e-09 1.17151415799758e-10 1.14546079573366e-09 7.13839243288554e-10 -3.26510141258322e-09 4.95313030566042e-10 -2.02915386908416e-09 2.3522251574165e-11 2.21498875387374e-08 1.05025857163258e-09 -5.97710774329882e-10 -5.02344595568982e-09 -1.2864627989718e-09 -6.03210478287811e-11 6.65007527230163e-10 6.58138925621218e-10 8.73674869271154e-10 4.00223819129528e-09 9.23417882700271e-10 1.26117049255481e-09 -8.03287440979788e-09 6.28576024015427e-10 -5.31005504038565e-09 -8.26409704376556e-10 -7.01410594868542e-10 -1.18611608643456e-09 -2.99405394200817e-09 -1.0092182826737e-10 -1.21196599277796e-09 1.59819067417876e-09 1.15034924853271e-09 -4.60673071096489e-09 -1.054765099499e-08 -1.54317449264093e-09 4.3058128102437e-09 -1.0258713958699e-09 -2.33426591105408e-09 -8.05926410506507e-09 6.85378477928797e-09 5.20542958938765e-09 2.21338851757583e-08 -6.3675557283429e-09 -3.36961968013555e-08 2.53705045926688e-09 9.26357002724659e-09 5.45739734478035e-09 6.90486910898049e-08 -4.31821868563928e-09 -3.02006638214579e-08 8.88139672501012e-10 -3.64649327227659e-09 5.42342743118156e-10 -2.59415112651703e-08 7.5467946538502e-10 1.4975947784028e-08 -1.30575706633289e-08 1.95520059069202e-08 9.48888449666275e-10 1.52805826952652e-08 1.1354358746972e-08 3.49470461498412e-09 4.52167864667331e-09 -1.28900243676146e-08 -4.8917591022948e-08
"R2019" -9.5784650732952e-10 -4.13549825279276e-09 1.24602008120822e-10 -2.39828386371417e-10 7.42472150811806e-10 1.70573564137577e-09 -6.2588443733298e-11 -3.32877499838949e-10 1.48269332280661e-10 -1.2186924083369e-09 -3.60897476725261e-09 -3.03002156642495e-10 6.56914521441484e-09 -1.09842667952859e-09 -1.16534556410879e-09 -1.09117083622203e-09 7.13259680257279e-10 1.50501928210573e-09 -2.11368611646314e-10 7.74895922193042e-10 1.83879958002697e-10 -2.75455165181699e-10 2.02650894930852e-10 -1.53393554087692e-10 3.31630256285292e-10 1.93624469800058e-10 2.18160700728306e-09 -4.85884843516017e-10 2.27257714010467e-09 1.32353084384635e-10 -4.42892260302274e-09 -2.07427952103619e-10 1.05988449696548e-09 -3.11718287538804e-09 1.03480488430778e-09 3.28318272032077e-09 1.2322130795499e-09 2.24809692711527e-10 -1.40121201870936e-08 -1.67759840393377e-09 -3.46148393707178e-10 3.3044628886239e-09 3.65240076430767e-10 -3.4562038431564e-10 -3.22537920681613e-08 -2.8108120868575e-10 8.91105471606012e-09 -2.51723377747886e-09 1.72592565532342e-09 1.53454541533701e-09 -4.31821868563888e-09 2.76233833004958e-08 5.73690644430835e-09 2.86262507459325e-10 1.63950872108071e-09 -9.36990085140047e-11 -2.45744211320897e-09 -2.46336432268984e-10 5.64259939194596e-09 -7.03027727461002e-09 -4.12578864436326e-10 -1.89835364876357e-10 -8.09548025579468e-09 6.24241661619246e-10 -5.23393231202546e-09 1.78092479895109e-08 -6.69629913929791e-10 1.19429951262281e-08
"R2020" -2.33129982344166e-10 -2.38951879028943e-09 -5.48229267915402e-10 -1.7094387506828e-10 -4.7857151018044e-10 -2.54230077546641e-10 -3.70724655994056e-10 3.45253483160672e-10 2.04695175315812e-09 -9.45304949415522e-10 4.29683040123839e-09 -3.0962748149682e-10 -1.44520033226547e-08 8.15382145258182e-10 4.4061703915856e-11 8.27486656011252e-10 6.73068078602046e-10 -3.68523586964653e-10 -1.34998234123971e-09 1.08509311440334e-10 -3.14039568422527e-10 -1.48766985630818e-09 -2.62892174928856e-10 -1.32726505025232e-09 -2.48296803715197e-09 -5.81573547505407e-10 4.26114947026557e-09 1.4776322117681e-10 -1.90607096446125e-09 4.71042266167882e-10 1.91427798512314e-09 -6.16499919332779e-10 6.92555187309308e-10 1.34018199487962e-09 -2.92739144329613e-09 4.88539026525206e-09 5.11111089534143e-09 1.13764971433246e-09 7.73530877570374e-09 7.14843043980424e-10 1.60424295681057e-09 1.63752330791772e-10 -3.12793782140991e-09 -3.59716824759954e-09 -1.88084774816883e-08 1.63670118294308e-09 2.0763713744592e-08 6.14700883989265e-09 -3.11339019034404e-09 -7.67878356046571e-10 -3.02006638214573e-08 5.73690644430886e-09 3.3966191483378e-08 5.41031444460236e-10 8.09599122971177e-09 -5.12813688966522e-10 1.52812467110341e-09 -1.21107423276737e-11 1.4066504244624e-09 -4.45517904001091e-09 -6.25568300606004e-09 -2.12514100319949e-09 -9.72575331370154e-09 -8.32258768853161e-09 -3.64626756233534e-09 -4.31563513501755e-09 1.01896013569038e-08 9.2877717376453e-09
"R2021" 1.59806299651759e-09 -5.45839172740723e-10 9.37998886367842e-10 -2.0393272555253e-08 1.52129124185069e-09 -2.91395190770811e-09 5.602860296209e-10 3.13127095866874e-10 -2.49295389860315e-09 -1.11340706480851e-08 1.16405254795778e-10 1.02317705907733e-08 1.70142145982924e-09 7.89897008437252e-10 -1.29390975125463e-09 -5.30078890655475e-10 -2.79185608098825e-10 -1.47446075392368e-11 -3.53613500088627e-10 8.07453329859731e-09 -3.96424125048934e-09 7.93713776437661e-10 6.63192168306951e-11 -2.88687453773677e-09 -1.36497900053203e-09 -1.74414334496162e-10 1.13166621935308e-09 1.11253146042463e-08 -2.16865160927835e-09 1.64657851990835e-09 3.05132780333494e-10 -8.48349944416768e-10 -2.52809269633916e-09 3.56015112881199e-09 -1.45919347879605e-09 1.76407556944318e-10 -4.90842822502112e-10 -1.77061431060967e-08 4.36811697530373e-10 2.48269075844851e-08 8.83603472465552e-09 -6.87859214120649e-09 6.71549385907466e-09 -4.81668073874186e-08 9.59299664641132e-10 -2.65797089892619e-08 -3.13535275732259e-09 7.36417220942882e-09 -6.41593931622496e-09 1.12192518116878e-09 8.88139672500348e-10 2.86262507459806e-10 5.41031444460644e-10 6.49301219638665e-08 2.6675797910269e-09 -1.51843493589668e-09 -9.36952045139104e-10 8.45781004175773e-09 1.89401049731378e-09 -8.69321498491072e-10 -1.21644483147219e-09 -2.51287258318883e-09 -4.790848407767e-09 6.86150373476096e-10 5.47544312815376e-10 -6.58271159668511e-10 -9.79497023312977e-11 3.11283629320112e-10
"R2022" -4.7553683044603e-10 -5.6580615030686e-11 4.58696231796698e-10 -6.09978943923711e-09 -3.01481628441316e-10 -2.16238429900924e-09 8.3371351560685e-10 9.89404569661368e-10 2.01492577685144e-09 -8.61698161121907e-10 2.60502195493523e-09 -1.49859572157832e-09 -1.12406248006797e-09 1.49086964190515e-09 1.43699950414059e-11 -8.63251363415048e-10 2.94197915280697e-09 -7.46101141944612e-10 -1.96287650018208e-09 4.53655415461112e-09 -2.58543037001283e-09 8.00899366098482e-09 -6.13867435911002e-10 -5.74957963126352e-09 5.48862159779142e-09 6.06534672692718e-10 -4.16819368544897e-10 9.1614473730851e-10 -4.89253518630907e-10 1.03735732462048e-09 -2.05786167748844e-09 -1.32138639068824e-09 1.01678959398405e-09 -1.19346733294775e-09 2.42591181742392e-08 -7.53248678814486e-09 1.95799643786792e-08 9.68417265433231e-09 1.09106158910535e-08 -2.76957581870887e-09 8.4680001920339e-09 1.75817442380027e-08 2.43151669792358e-09 -4.63563439570631e-09 -1.12385154777021e-09 6.23219060999746e-11 -5.11117883545904e-09 -4.32468141594449e-08 -8.81369821449602e-09 1.3235148917643e-08 -3.6464932722782e-09 1.63950872108021e-09 8.09599122971121e-09 2.6675797910274e-09 1.54190103179817e-07 -1.97863231170414e-08 -9.04588172846904e-08 -7.7045134335661e-09 3.94438457742199e-09 -3.26587917151702e-09 1.17923731731165e-09 -8.68295374862456e-09 2.39646879289748e-08 -8.56538270795318e-08 4.84844622923876e-10 7.02570427557991e-10 6.49357703867002e-09 -1.44389075594344e-08
"R2023" 3.93691667085399e-09 6.84963894800212e-09 1.76137227521368e-09 1.9530178782053e-09 -5.65174103392002e-11 -9.77339443958964e-10 -2.07349264510594e-09 -6.9653690856974e-10 -4.42147922878237e-09 2.40269343387394e-09 -5.14211153866468e-09 -7.85655417394386e-10 7.75062812949966e-09 1.17093478852264e-09 2.2139156346897e-09 9.22878171989927e-09 -2.74508118945299e-09 8.19692415236509e-10 2.52455321894544e-09 1.30149808253609e-09 5.94465179574587e-09 -2.64589243824816e-08 1.41309916116912e-09 -1.30154207679557e-09 -1.24277312986349e-08 -1.85845289270375e-09 2.27600003819388e-09 -5.36900931246602e-10 -1.17390216078588e-09 1.81411969740688e-09 2.28044023184544e-09 -4.67873466883765e-10 -7.64031103448124e-09 2.49473262794375e-09 -1.32357436296243e-09 1.28110522352554e-09 -2.85302858294013e-10 -6.41856633748181e-09 -5.98327129772836e-10 5.98554417844545e-10 -1.77016932148901e-09 -1.65430821968111e-09 2.17639653023429e-09 2.60225419452051e-09 -7.29669814284044e-10 -1.80964212319007e-09 1.99494346515672e-09 1.47360998317164e-09 1.07776043705843e-09 -7.37445775014542e-08 5.42342743118221e-10 -9.36990085139042e-11 -5.12813688966881e-10 -1.51843493589767e-09 -1.97863231170409e-08 6.39593766920942e-08 1.59358830858955e-08 1.43832822916261e-08 2.76258662563973e-09 -3.18802707808103e-09 6.0691954317747e-09 -7.72114940094511e-09 9.68359050271383e-11 5.02146251087279e-09 -8.32142040848576e-10 -5.41423995597017e-10 -2.00839509720605e-09 4.13163871210508e-10
"R2024" 7.60106324216095e-10 -1.22606265942473e-09 -3.36372831603402e-09 4.69842770106715e-09 -3.14114778125734e-10 -2.14086716370707e-09 -3.72993136676515e-10 1.79487166758074e-10 -4.38345693497006e-09 -7.5860108521983e-10 -2.16682966952996e-09 2.89427140955189e-09 9.90969035525029e-10 -1.48060696722584e-10 1.67687227832055e-09 1.98510711511437e-08 -1.31405001139381e-09 -6.8962723017362e-10 2.23971136254608e-09 -3.60066900906034e-09 2.62720817918523e-09 -5.10755707316749e-09 -2.58614891061483e-09 6.74983496598582e-09 3.94224378175993e-09 1.54139533689856e-09 4.93819478266262e-09 -1.05966454580521e-09 3.38408938645787e-09 -2.82375923332338e-09 2.27057378016562e-10 -6.03850529031058e-10 -4.88790124786613e-10 -2.20451256186652e-09 2.95748492814495e-09 1.63390373869258e-08 -4.71035601383417e-08 -9.19421336945591e-09 -1.08208037339227e-08 -1.98422635462628e-09 3.00949966204303e-09 2.27734777550094e-09 -5.28269582452042e-09 -4.17663575710101e-09 3.79661508945761e-09 4.88803934103936e-09 2.03246675052881e-09 4.91286418303501e-09 3.73075405997201e-09 -5.95629104928574e-08 -2.59415112651712e-08 -2.4574421132082e-09 1.52812467110436e-09 -9.36952045137297e-10 -9.04588172847012e-08 1.59358830858953e-08 2.04566232799734e-07 9.86826350397725e-09 -1.44177756367125e-08 5.54391283011527e-09 -1.64185292232189e-08 7.70973489853914e-09 -1.55749175608587e-08 -4.97690865866473e-09 2.91938385514423e-09 8.41270932300835e-09 2.65305128420638e-09 2.3395873181869e-09
"R2025" 5.02481315031863e-09 3.87560315547124e-10 1.2713976176109e-09 1.05687338893551e-08 1.41142047241839e-09 -4.16038138171762e-09 -9.62412408020262e-09 1.10230279896298e-09 2.50268209686881e-08 -5.67151508122201e-10 -3.74154588633923e-09 4.18662535847718e-09 1.61530066809099e-09 -2.95175151871657e-09 -3.18189744555182e-10 1.22883089375705e-08 7.07329382803687e-10 1.67116576819407e-09 2.37769986188661e-11 4.55627244566672e-09 -6.75181750215536e-09 1.5346160111372e-09 -4.45926170555716e-10 -6.37313335116124e-08 7.57394368231557e-09 5.47329377690843e-10 -5.6710554130102e-09 4.20321382284574e-08 2.76636687260162e-09 1.03569068328921e-10 -6.54678215286281e-10 -4.13362843352426e-10 -4.39917709040198e-09 1.41471385541098e-09 -6.02587197499878e-10 -2.22512370614761e-09 -9.1360926224835e-09 -4.49040813543349e-08 -5.68859136027572e-09 7.47686453893521e-09 1.08492394100729e-08 -5.3819672832071e-09 -3.55250221954544e-08 3.85925957172239e-09 4.01077213371449e-10 -4.55164027523296e-09 -7.12593910655152e-10 1.5017490377193e-09 6.48061063640293e-09 -4.06103992713728e-08 7.54679465384606e-10 -2.46336432268746e-10 -1.21107423274831e-11 8.45781004175808e-09 -7.70451343356365e-09 1.43832822916258e-08 9.86826350397714e-09 1.32429273399693e-07 -5.82363899463146e-09 -3.67676200583494e-10 1.14406024624049e-08 -8.61705164765151e-08 -4.07519823546062e-09 9.26981307882598e-09 7.07476167213801e-11 5.09780539683973e-09 2.8752976662288e-10 -8.21838222034503e-11
"R2026" -1.97934291435145e-09 1.51654402031131e-08 -2.57685792569869e-08 1.55697668393685e-09 -4.21810893410668e-11 3.51185515103369e-09 4.17418909018227e-09 5.20585859791515e-09 -9.05596569971633e-10 -4.37717879718965e-09 1.26263615690282e-08 5.19499571537367e-09 1.34492160922619e-07 -8.00700039730732e-09 -9.00865292579379e-09 -1.39429654132028e-08 4.84939035158714e-09 -2.48495587423908e-09 -3.86608659795323e-10 -1.06767262747904e-09 1.24607135166942e-08 1.56189267138256e-09 9.60175249918159e-09 4.30346724437088e-09 -2.04645309629851e-07 -9.25525477042754e-09 5.49019188346125e-08 -4.36111420894998e-09 1.92115919076844e-08 -9.76173901063261e-09 5.21907138801438e-09 -4.11746265561563e-09 5.01618139837706e-09 -3.2934904085285e-08 -1.70834145599676e-09 -5.30054043824235e-08 2.2528814746262e-08 -5.90607580951334e-10 -1.84184690558665e-08 3.55872183997124e-09 1.00115406458552e-09 3.30271913904567e-10 8.45522479412043e-10 -2.44919356128218e-09 1.49975320955461e-08 -3.64200967414958e-09 -1.64247021240155e-07 7.52205591159133e-09 8.81266298979433e-10 5.22383439415317e-09 1.49759477840278e-08 5.64259939194598e-09 1.40665042446215e-09 1.89401049731357e-09 3.9443845774232e-09 2.76258662563959e-09 -1.44177756367129e-08 -5.82363899463134e-09 2.53254749759815e-07 -2.3145878761558e-08 -1.4459791549919e-08 5.68850316425243e-09 -6.29002613929685e-09 -5.97196756083991e-09 -7.00036553810622e-09 2.41363947203133e-08 3.53673972538134e-09 -1.50362974387672e-08
"R2027" 6.46659989842016e-10 1.28286868305489e-08 -4.22122115907566e-09 6.56515106804816e-10 -7.42993151297508e-10 -5.20658487486634e-10 9.51073817173438e-10 4.7819284401197e-10 4.5489406213805e-10 9.16024488337647e-10 -1.09223302769089e-08 -9.70420168610497e-10 -4.9031967930753e-09 -5.71125780958844e-10 9.18355843389997e-10 -1.73453819848115e-09 -2.29488628815184e-09 2.41830231242388e-09 2.82002915165506e-09 -1.47815834636897e-09 -8.24935622630733e-10 2.65219768077852e-09 1.99888579340914e-09 2.96400957891124e-09 1.2651286778741e-08 -1.41509999741809e-09 -2.56870778967469e-09 -2.16682755570011e-09 3.42420042661824e-10 -1.12356815725892e-09 4.11135925158945e-09 3.33170438971661e-10 -1.13423366614288e-09 1.50494457966358e-09 7.39263317062658e-10 -8.64710387893678e-09 4.37294163002187e-10 -1.13560402811408e-09 -1.20620347821263e-08 -3.52915828547634e-09 8.71631308368418e-10 2.95141405347875e-09 -1.24529363244884e-09 2.70514585952037e-09 -1.77920194687132e-08 2.04497602825692e-09 3.36462392229634e-08 -6.21380521958374e-09 1.71498795735897e-09 3.76991107648593e-09 -1.30575706633286e-08 -7.03027727460984e-09 -4.45517904001226e-09 -8.69321498489194e-10 -3.26587917151758e-09 -3.18802707808097e-09 5.54391283011397e-09 -3.67676200583584e-10 -2.31458787615573e-08 6.54165886290311e-08 -2.53504308589711e-08 1.83281133523121e-09 3.02013725307923e-09 -8.63988096141496e-09 -1.37624182586107e-08 1.05571088215999e-08 3.10600568488305e-09 1.01669368445912e-08
"R2028" -1.20974443981828e-09 1.3169151499355e-08 1.38034396913751e-10 4.23094022899086e-10 2.14852538074569e-10 7.05915091464603e-10 -2.08206781853693e-09 9.24726645378181e-11 1.26256462592807e-09 6.83471553239983e-12 9.7705452552992e-10 -3.03865505639261e-10 1.24989823003393e-08 8.86779972578855e-11 -1.54167613037187e-09 1.07212240240657e-08 -5.80449885599017e-12 3.13496519642756e-11 -2.45962376248652e-09 1.37440048660421e-09 -1.35043855610492e-09 5.50293180914624e-09 -1.28367325939904e-09 -5.83992367491871e-09 2.66410636961414e-08 9.96672550313503e-09 -6.14476724387739e-08 2.92049964470215e-09 -6.36708341082966e-11 1.32325386590806e-09 -9.10234965122747e-09 -8.77092110821509e-10 3.60794411601682e-10 4.1406408800064e-10 -1.32039434251123e-09 -4.12709011446458e-08 -1.19770161271688e-08 -3.65325634123271e-09 1.42396232524127e-08 -1.67905228380378e-09 -2.9818865784501e-09 2.29064828274618e-10 3.63441990341214e-10 3.5206019700162e-09 2.17582572838011e-08 -7.9236523964163e-10 -2.1969987712445e-08 4.82488568352578e-09 -1.31845887808812e-09 -2.48897371523678e-08 1.95520059069201e-08 -4.12578864435922e-10 -6.25568300606016e-09 -1.21644483147172e-09 1.17923731731274e-09 6.06919543177527e-09 -1.64185292232163e-08 1.14406024624041e-08 -1.44597915499185e-08 -2.5350430858974e-08 1.41685287547219e-07 -3.36504301995962e-09 -1.0254091164241e-08 7.14458518263028e-09 -1.86696072865509e-09 -1.60627570714891e-08 7.94582175852589e-11 -1.66095919645539e-09
"R2029" -2.30008455565386e-09 -1.03404149400504e-09 -1.95957651661424e-09 9.88535417790888e-09 -7.87713771930717e-10 2.78774610855922e-09 1.49756714313666e-08 -3.34150521598204e-09 -2.21140640657599e-08 -3.00357110528938e-09 4.96458689299577e-09 -1.68373996932074e-09 -4.02335765150239e-09 2.70031630403612e-09 1.77727775055454e-09 -7.64215964301609e-09 -5.33978358792267e-10 -1.56860232331769e-09 -1.14879959810141e-10 -1.20227995233469e-08 7.3587251054787e-09 2.92501595109276e-09 -8.28052131498633e-10 6.23215422563164e-08 -5.76364067908059e-09 -1.64002835385648e-10 6.08267823185869e-09 -5.09908090049837e-08 -2.29999513654584e-09 -4.37805318405535e-09 -4.54725813290326e-10 5.19763863523778e-10 2.91837047442416e-09 -8.76065131729015e-10 1.21355833593828e-09 -1.25802602976061e-09 -2.83655055149841e-10 -1.12837361652576e-08 -1.7453905630627e-10 -2.35455116492404e-09 -3.15285531301151e-08 9.59091701327053e-09 2.52615335024639e-08 2.74526583282331e-09 3.23426658527164e-10 8.67613142133302e-10 1.79648643055988e-09 -5.59148363571552e-09 -5.88340579960743e-09 7.93753736876685e-09 9.48888449666497e-10 -1.89835364875037e-10 -2.12514100320025e-09 -2.51287258318937e-09 -8.68295374862236e-09 -7.72114940094542e-09 7.70973489853917e-09 -8.61705164765158e-08 5.68850316425256e-09 1.83281133523083e-09 -3.36504301995981e-09 1.4942081110259e-07 2.64038515701008e-09 -7.39416641234121e-09 -1.48405633990568e-09 -1.21951734568619e-09 8.93059442136176e-10 4.84456597703063e-10
"R2030" -6.46526603169532e-10 -8.00040279644793e-09 2.06863494537955e-09 -4.51728878158936e-10 -5.52417886478827e-09 -1.78442133680792e-09 1.91668310193839e-09 -1.50522472762824e-10 -5.57742741439402e-09 -4.27641420789519e-10 -4.24092167521003e-09 -2.14331335830707e-09 2.71492941210802e-08 7.41458013403165e-09 2.31811731187952e-09 -1.9592625632397e-09 1.66004378191209e-09 -6.27898984871063e-10 -2.10083999709189e-09 1.99910441947298e-09 1.62742458408073e-09 7.53093728503083e-10 1.56399939394726e-12 2.61712675340209e-09 2.30381093045266e-09 5.03586888715759e-10 -4.39102815136491e-10 -3.47417348621092e-09 -2.47808857649146e-09 -1.72602285741883e-09 -4.96793506452405e-09 8.2640918572661e-10 9.85524007987352e-10 -3.32662201538272e-09 3.12578702452949e-08 1.42340976447598e-08 1.03227301984187e-08 6.20517284609056e-10 4.92839378321676e-08 -4.91163481111003e-09 2.31065893806929e-09 2.92521259193135e-08 1.09198016987701e-08 1.72010303399477e-08 2.26318947703937e-08 -4.88386606708666e-09 -2.1480153798991e-08 -1.45489219261781e-07 -2.59682897958541e-09 1.69872235587224e-09 1.52805826952659e-08 -8.09548025579469e-09 -9.72575331370059e-09 -4.79084840776621e-09 2.39646879289738e-08 9.68359050273510e-11 -1.55749175608584e-08 -4.07519823546040e-09 -6.29002613929688e-09 3.02013725307828e-09 -1.02540911642408e-08 2.64038515700957e-09 1.58960217161961e-07 -4.05931473280067e-08 3.68501762979378e-09 -3.89290283642893e-08 -1.50573594141602e-08 -7.83808898567497e-08
"R2031" 4.53619305761959e-10 -2.33204005794159e-09 2.53169087748185e-09 9.06527531980647e-10 9.5666268288114e-11 6.50374946898704e-09 -2.27816503836831e-09 -3.44268331709094e-09 2.96748702427992e-09 -1.73598065631829e-09 -5.70792112436995e-09 3.32823090686948e-10 -2.42021171884754e-09 9.88296296752808e-11 -1.93130811034841e-09 -2.38089847067328e-09 -3.73758669713874e-10 1.18399907782332e-09 1.18802756918098e-09 1.72346445924156e-10 1.468055446745e-09 -2.3429959508098e-09 -3.35539711573397e-09 -5.82559210194853e-09 4.25931454949586e-10 -1.38246407089969e-09 -1.32090557819967e-09 4.3460425170563e-09 -2.06062004160457e-09 -1.89447550988518e-09 2.27591071110749e-09 3.28716990332997e-09 1.88360213063523e-09 1.87534403365016e-09 -3.50796546627102e-08 3.0240097219285e-09 -3.83624648570175e-09 -2.27889654945198e-09 -1.40601777313031e-08 9.57758744728856e-09 -2.06598712842979e-08 -3.20731405607231e-08 -2.74174454654065e-09 4.38930453509182e-09 -5.41099558540132e-09 -5.41986589857614e-09 9.54280127288388e-09 6.75957784665198e-08 1.04101585638766e-08 9.63954693524549e-09 1.13543587469711e-08 6.24241661619489e-10 -8.32258768853104e-09 6.86150373476402e-10 -8.56538270795308e-08 5.02146251087395e-09 -4.97690865867013e-09 9.26981307882688e-09 -5.97196756084032e-09 -8.63988096141268e-09 7.14458518263121e-09 -7.39416641234498e-09 -4.05931473280076e-08 1.39186475995131e-07 1.10063057693527e-09 5.87558981903586e-10 -2.34416136082563e-08 2.92835507831406e-08
"R2032" -1.1276729396576e-09 -7.90173524277235e-09 3.84240185729058e-09 -7.13537674681481e-10 2.44072633922047e-10 8.77682153550507e-10 -6.87808443366782e-10 1.75102051034261e-10 4.40459495155111e-10 -1.51370152073985e-09 -2.14653124644734e-09 9.55611994520519e-10 3.06939815341792e-08 1.07625495922571e-09 -2.13278287101872e-09 7.39810107594032e-10 4.4315929904216e-09 -1.5274159974764e-09 -2.58091857643281e-09 7.51838353252362e-10 1.16548469973252e-09 -1.11930262364991e-09 -1.7514351836706e-09 -1.19550947596917e-09 5.88975720376806e-09 1.35284695736655e-10 1.53536380765822e-09 1.2949478432359e-09 3.82834360527894e-09 -7.37943265841433e-11 -8.92211916588345e-09 1.85242503761836e-10 2.03591696650412e-09 -8.38759317816517e-09 -1.18228491293121e-09 1.09546819922356e-08 -2.71663643729082e-09 9.90971853194438e-10 -1.22382436399347e-09 2.59763541821323e-09 -1.16093964604832e-10 -3.50174576921113e-09 -2.34923171851499e-10 -1.85707387957185e-09 2.36412127812662e-08 -7.00763344493203e-10 -4.81070344986705e-08 2.70706410870264e-09 8.34745302136215e-11 1.23386900828936e-09 3.49470461498381e-09 -5.23393231202445e-09 -3.64626756233452e-09 5.47544312815024e-10 4.84844622923022e-10 -8.32142040848121e-10 2.91938385514476e-09 7.0747616720674e-11 -7.00036553810693e-09 -1.37624182586108e-08 -1.86696072865292e-09 -1.48405633990491e-09 3.68501762979367e-09 1.10063057693517e-09 2.54478735173268e-08 -1.4141922564932e-10 -9.22238906404491e-10 -8.35557886782926e-09
"R2033" 8.77236488729098e-10 -1.03143411838853e-08 -3.07905320937037e-09 -7.67342014449527e-10 3.79174883731338e-09 5.97327823266606e-09 2.16851787660117e-09 -5.04607074751006e-09 3.28716077726714e-09 2.81524252685031e-09 -2.33474385502374e-08 -1.09830354173256e-08 2.14151933109557e-08 -1.86050482173876e-09 2.02798824143213e-09 -2.16516967417417e-09 1.60776698081335e-10 3.81669903498174e-09 4.20449827665175e-09 4.81633527011602e-11 1.3750550175486e-09 2.09861584796734e-10 1.19094483387973e-09 3.33298211861452e-09 -1.86355059159928e-08 -4.65221510492931e-09 1.71533538016656e-08 -3.53766856647311e-09 -6.12923570415350e-09 -2.17092037445583e-09 8.09922998092585e-10 6.765477164153e-09 5.418528306162e-10 4.3911461515038e-09 1.68809491320359e-09 1.22633580573882e-08 -5.62668654206449e-09 -2.71091165096368e-09 -1.8486652941742e-07 -3.56025661055153e-08 -7.90825029922166e-10 1.50911206368918e-08 -1.08738685000599e-08 1.37639208483737e-08 -7.34841589275623e-08 3.28750730518111e-09 6.16155311898904e-09 1.27861236927988e-09 5.48737493421446e-08 -1.05476979659495e-09 4.52167864667347e-09 1.78092479895108e-08 -4.31563513501765e-09 -6.58271159668633e-10 7.02570427557578e-10 -5.41423995596896e-10 8.41270932300876e-09 5.09780539683956e-09 2.41363947203132e-08 1.05571088216e-08 -1.60627570714883e-08 -1.21951734568596e-09 -3.89290283642889e-08 5.87558981903399e-10 -1.41419225649461e-10 1.92847109112479e-07 3.56740353078552e-09 7.62966453972787e-09
"R2034" -5.67196130472512e-10 1.09662753476078e-09 -2.87203149126217e-10 1.1260637136478e-09 5.9680121321332e-10 3.83210602088519e-10 -2.51341642339523e-10 -1.0505528947193e-09 5.33719749407845e-09 5.85903527597016e-10 4.52284423608072e-09 -1.36878115915995e-09 -6.8626979050398e-09 -2.24040001394122e-10 9.57648298314165e-10 1.00631420007449e-10 -6.96465955600588e-10 -7.96957242606102e-10 -6.94635632428961e-11 -1.54668534324943e-09 -1.02432444732475e-10 -7.76283696192459e-10 5.8899243591944e-10 1.57182296327145e-09 -1.01243097283411e-09 -2.13635084328151e-10 3.41917959904852e-10 -2.01442952484426e-09 4.29347592061938e-11 1.11066282293105e-09 1.66049346737676e-10 -1.38639407160897e-09 -5.18723444071727e-10 1.16536032037279e-09 -1.00299708071261e-08 -1.10817418791868e-09 -2.95874530182229e-09 -1.53083504268772e-10 1.73124839009758e-10 2.41006984072833e-09 4.72077915176509e-09 1.44726270815289e-09 -1.02701401071499e-08 -3.63922104463681e-09 1.8589493635948e-09 5.92560166681773e-09 -5.56174632638311e-10 1.07323225610586e-08 -6.54398898787648e-09 1.62148235623548e-09 -1.28900243676145e-08 -6.69629913929952e-10 1.01896013569032e-08 -9.79497023318227e-11 6.49357703866779e-09 -2.00839509720628e-09 2.65305128420604e-09 2.87529766622889e-10 3.53673972538123e-09 3.10600568488332e-09 7.94582175859888e-11 8.93059442136229e-10 -1.50573594141598e-08 -2.34416136082577e-08 -9.22238906404345e-10 3.56740353078545e-09 2.65001098895305e-08 -9.94149096385999e-10
"R2035" 1.05922002783557e-09 1.04126709972691e-08 -3.02631838616487e-09 7.1335294573153e-10 6.02031522846165e-09 5.61855596604154e-11 -1.7649336597093e-09 -1.77766123947207e-09 2.1009693464534e-09 1.93277812805632e-09 2.34192766104278e-09 1.43103991744264e-09 -4.23806077617731e-08 -6.65592060283246e-09 1.17664498960342e-09 1.66318917444161e-09 6.58625044332325e-11 1.73850947861204e-09 4.85191338216638e-10 -1.15303584756908e-09 -9.17900964936975e-10 -2.55434799646289e-09 -2.95691565114945e-10 -1.7816070218858e-09 9.429176563793e-09 -9.87197622057068e-10 1.46287525677897e-09 2.3352191470194e-09 1.76878230533463e-09 1.44475869259241e-09 7.00580472020039e-09 1.60684177107982e-09 -9.8886177333146e-11 4.73510393842922e-10 -5.30791244778847e-09 -1.27115173498571e-08 8.4127560679447e-09 2.93139651514544e-10 -3.03886612659902e-08 9.23798330223662e-10 -3.91621041365952e-09 7.98445575923689e-09 -4.00011242368151e-09 -8.18204296922249e-09 -3.87479489810411e-08 6.12682361847402e-09 5.74200370261969e-08 3.42700925162008e-08 -1.02074956368686e-08 1.30263455722794e-09 -4.89175910229479e-08 1.19429951262278e-08 9.28777173764543e-09 3.11283629319863e-10 -1.44389075594338e-08 4.13163871210699e-10 2.33958731818713e-09 -8.21838222037383e-11 -1.50362974387671e-08 1.0166936844591e-08 -1.66095919645501e-09 4.84456597701565e-10 -7.83808898567478e-08 2.92835507831422e-08 -8.35557886782937e-09 7.62966453972751e-09 -9.94149096386474e-10 1.06442440642449e-07
