# Supplementary material for: NODDI and Tensor-Based Microstructural Indices as Predictors of Functional Connectivity
Source: PLoS One. 2016 Apr 14;11(4):e0153404. doi: 10.1371/journal.pone.0153404 (PMC4831788; doi:10.1371/journal.pone.0153404)
Supplement: S1 Data — a) Functional connectivity matrices, both fMRI and EEG connectomes across all subjects, in the form of precision matrices and b) structural brain connectivity matrices across all subjects and microstructural indices. Columns and rows are named according to the corresponding brain region that represent. (ZIP) [file pone.0153404.s001.zip › DATA/EEG/36/precShr_EEG_wholeTS1_4.txt]

"C1001" "C1002" "C1003" "C1005" "C1006" "C1007" "C1008" "C1009" "C1010" "C1011" "C1012" "C1013" "C1014" "C1015" "C1016" "C1017" "C1018" "C1019" "C1020" "C1021" "C1022" "C1023" "C1024" "C1025" "C1026" "C1027" "C1028" "C1029" "C1030" "C1031" "C1032" "C1033" "C1034" "C1035" "C2001" "C2002" "C2003" "C2005" "C2006" "C2007" "C2008" "C2009" "C2010" "C2011" "C2012" "C2013" "C2014" "C2015" "C2016" "C2017" "C2018" "C2019" "C2020" "C2021" "C2022" "C2023" "C2024" "C2025" "C2026" "C2027" "C2028" "C2029" "C2030" "C2031" "C2032" "C2033" "C2034" "C2035"
"R1001" 2.51221867276274e-08 -1.36445910660676e-09 9.30031200538016e-10 3.29848055372469e-09 -4.07661450660968e-10 3.07459023212407e-10 -6.32378560533496e-11 -1.32286446365193e-08 1.07783093815051e-09 -3.26780798471505e-09 8.83337653679186e-10 5.03611345098485e-10 -5.436907336417e-09 1.08802336988471e-08 4.35799361999807e-09 1.23577663004411e-09 -4.85141240493615e-09 1.35920261399478e-09 -2.40808105016038e-09 -1.38064049060224e-09 -6.93027069841261e-09 1.35281263909462e-09 5.01442877875693e-09 -4.58273753486145e-11 4.27104470313172e-09 -4.81574828438209e-10 -2.40740823056022e-09 -3.85115471283279e-09 -2.74362597258215e-08 5.57150879253609e-09 8.08241096301823e-10 2.09450549067405e-09 -1.31358179447732e-08 1.83712588891029e-08 -1.72770344490527e-09 1.47427373558781e-09 -1.19467231581008e-09 -3.29231774911052e-09 -6.48893181554292e-10 1.53607933928157e-09 9.52752092302272e-10 -2.77217628824775e-10 -7.19784253343127e-10 -9.34226692453491e-11 -1.65345936699338e-09 -3.03203988952387e-10 2.96840565465291e-09 1.74365934181415e-09 -2.21471896450904e-09 -1.10503743599199e-09 6.17551471733805e-12 4.54942187385835e-10 -4.50698754898936e-10 1.27946060578342e-10 4.08484421208023e-10 -2.6240867039875e-10 -2.12798781127558e-09 1.92510365587212e-09 -3.52071871238446e-09 -4.62621028124265e-12 8.55985683862441e-10 2.95945559344588e-09 1.43023711754697e-09 6.92697425479199e-11 -1.81044991448296e-10 -1.45768842611015e-11 -7.78137225471218e-11 1.63455224161222e-09
"R1002" -1.36445910660686e-09 2.90773164847363e-08 -8.56741171002703e-09 -8.18651840370638e-10 -2.20544539392122e-10 1.88642779434024e-09 8.1117959411728e-10 -1.40101460562341e-10 1.54738764743541e-09 -5.3963742962549e-10 -2.86363109441535e-11 -7.71177548444635e-10 -1.2219126359826e-09 -2.57143895587988e-09 -9.75312488295199e-10 -2.17711874968848e-10 -1.42698478192402e-09 1.30671234554803e-10 -1.24684316937643e-09 5.65843424570541e-10 2.22605157644616e-09 -5.55595308496454e-09 8.10502643785628e-10 -1.21475318228287e-10 -1.51620767905731e-09 5.05073710233958e-09 -1.65839917125708e-08 -2.83085107181407e-09 7.9287492534291e-09 -7.48923170506346e-10 5.17396505934474e-10 9.88846448965071e-10 2.23049579451738e-10 -5.71610548605869e-09 6.01594265956105e-10 -1.98533259134206e-08 6.94299320432357e-09 2.11872331743862e-09 3.5390740418433e-10 1.25483235406375e-09 -2.02055533503988e-11 -2.40186382031119e-09 -1.53970061662196e-09 9.00792151665235e-10 2.15537270619143e-09 -1.55416185841616e-09 -9.36770883689906e-10 3.03001206546718e-09 7.72991049966544e-10 -1.35514403084392e-09 1.60182070993344e-09 -9.15143803430339e-10 1.24663184590792e-09 -2.87589450875679e-10 2.79179061849909e-09 7.79737193655223e-09 -9.1452322793147e-09 1.46113943541147e-09 4.61281609631768e-09 -1.6986496669016e-09 9.34684673108122e-09 -4.60182089359517e-09 -3.76581691541575e-09 1.45669670778035e-09 -3.44363345180661e-10 -1.05263157750076e-09 -1.54686978484394e-09 1.73956265498592e-09
"R1003" 9.30031200537775e-10 -8.56741171002763e-09 4.01847405935552e-08 4.60488605746255e-10 5.43725464543348e-10 -2.25620215892863e-09 -7.37820709224167e-10 4.15203439248899e-10 8.36754118555454e-10 8.63730142788582e-10 3.65540113467181e-10 6.76550160898035e-10 -3.43518037509185e-09 6.80458388188561e-11 8.67074625437516e-11 5.94010249949803e-09 2.38552369871737e-10 8.20301264652677e-10 -5.66017986443698e-11 6.1151159048349e-10 1.71528545706505e-08 3.86255684433374e-10 -3.71005402127821e-08 -4.60995657274419e-09 1.07797667003625e-08 -1.13049810377192e-08 -1.58193090472837e-08 8.91050787069289e-10 -4.81514473068211e-09 -1.07364216463552e-09 2.28730221929203e-09 2.30342865029951e-10 -2.92732161198923e-11 6.35428784493743e-09 1.05269398610748e-09 8.93929867558216e-09 -2.2012409305504e-09 1.97021505385412e-09 1.11957556950896e-09 -6.27910821853071e-10 5.40131444051584e-10 9.36878764820335e-10 9.4557627063153e-10 7.64401112283331e-10 1.02305601014639e-11 4.10493923009045e-11 1.9799500163089e-10 -1.35049492819801e-09 -3.84091355631797e-10 -4.27615114116261e-10 1.17318119893387e-09 1.36379765085236e-11 -9.70583683277825e-10 -1.55698742422655e-09 1.48949769878389e-10 3.96770626681174e-10 1.80123480185400e-09 -3.70895398113874e-10 -7.8161893570851e-09 -1.14609127282318e-09 3.03819577788384e-09 -4.20005489360273e-09 2.12149402169241e-09 8.51996547829136e-10 7.20945208582723e-11 -3.79820225030933e-10 -1.33177644511059e-09 -2.45108918042451e-09
"R1005" 3.29848055372428e-09 -8.18651840370605e-10 4.60488605748274e-10 6.71760194241708e-08 3.96400106670973e-09 -9.3266908001935e-09 -3.41418137632782e-09 4.1157480234234e-09 -2.44070571983769e-09 1.0370997713936e-08 -4.26592752982561e-10 1.58644306440249e-08 -5.31108291984856e-10 -2.68309378419103e-09 -1.84891081486193e-09 -2.99643365393848e-09 -1.33863771612605e-09 9.61168029414519e-10 3.96698269885649e-10 -4.36496682948957e-08 -8.14658430212712e-09 1.52881541093159e-09 6.33999091298173e-09 2.12996575249642e-08 2.38060836785431e-09 -3.87593127840304e-10 -2.00737493928073e-09 -1.50749279497043e-08 2.09386803886868e-10 1.58306441788494e-09 2.6914311754619e-10 -1.77602604358056e-09 -1.01614160897788e-09 6.55463993908565e-10 -3.13297547788363e-09 1.23942931003177e-09 -3.47251852817953e-09 -4.65696858854294e-08 2.03727167707651e-09 4.21018111950956e-09 -1.05414703253209e-08 -3.4784026935984e-09 4.14352960014625e-09 1.69687943519572e-08 -6.52460126382137e-11 -2.85457591833057e-09 6.35277941963846e-10 1.46030473939521e-09 -3.08687846490626e-09 -1.28661384283467e-08 4.17276596417975e-10 -9.64106528835769e-10 -7.98321008182419e-10 -2.70762687978895e-08 -1.20809488807242e-08 3.1510805733915e-09 8.01820045568917e-09 1.57221048729385e-08 -1.75235054748649e-09 -2.31877497685962e-11 -8.75122130223743e-10 3.62234437297672e-08 2.76371101827149e-09 1.46950817091201e-09 -2.51482648705488e-11 -1.66788828952647e-09 1.91401013345185e-09 -1.37260583719056e-09
"R1006" -4.07661450661242e-10 -2.20544539392162e-10 5.43725464543629e-10 3.96400106670915e-09 8.72189547276261e-09 -1.18982701884063e-08 -9.76809728131785e-10 5.690961394283e-09 -1.56334705579835e-09 5.37437408167675e-09 6.79508563313538e-09 8.33386062795994e-09 -6.57000992581755e-09 -5.18121365401735e-09 -1.3669053160005e-09 1.76107818123385e-09 2.9021141126863e-09 -1.47365762622815e-09 -7.20990433717361e-10 -5.67017917824653e-09 1.05163195263909e-09 -1.83435991951907e-11 -1.41032153800521e-09 1.10563068464838e-09 1.30381719792912e-09 -1.81931714250356e-09 3.95269396228404e-10 -8.61822716821984e-11 3.68248038491724e-09 -4.81548449351825e-10 8.6680904943001e-10 -5.79357711626179e-09 8.83804368647807e-10 -2.78622911016865e-09 7.44331635108342e-10 4.90893272401921e-10 1.28107740467437e-10 -1.55019716333097e-09 -6.93986846069649e-10 1.52853624483766e-09 -1.89686590742069e-09 -8.94642519115464e-11 1.87814572083329e-09 9.80890102938355e-10 -8.27774966815157e-10 -2.08365489156665e-09 2.72076190665328e-09 -2.49905950061748e-10 -1.24802557088736e-09 -2.65797009502132e-09 -1.93494455118001e-09 5.54105331175842e-11 -1.81050200253407e-10 -9.87473251003535e-10 1.92657338249267e-09 9.19173186818934e-10 2.91989875493563e-10 1.10128110101765e-10 -9.18216487533563e-10 5.10104525405235e-10 -6.61884222270951e-10 1.5584915248292e-09 1.04520076551862e-10 -2.03481819505244e-09 -4.36431965822231e-10 -1.04871155081637e-09 1.19209495010891e-10 3.87978936685684e-09
"R1007" 3.07459023212651e-10 1.8864277943403e-09 -2.2562021589286e-09 -9.3266908001939e-09 -1.1898270188406e-08 4.60981458234961e-08 2.975909493476e-09 -2.70687602181014e-08 4.66675461309706e-09 -1.64576257037461e-08 -2.3203385963666e-09 -1.92189997899678e-08 5.52071611365335e-09 3.99855755541079e-09 -3.69778012253911e-09 -2.24657666090079e-09 -4.00935745120665e-09 -4.02507332770005e-10 1.23099740929639e-09 1.23469629838346e-08 -1.60066804675052e-08 1.03754880148268e-09 8.17646205683800e-09 -1.75007620477866e-09 -2.22697990450355e-09 3.01176169690435e-09 -1.63197645736229e-09 1.04465672966197e-09 6.93696694694969e-09 2.26498169823238e-09 -1.59133609165898e-09 2.38761425695678e-09 1.44239531232916e-09 -2.72294347937231e-11 -2.52231339185096e-09 -2.32127769599434e-09 1.26785231571042e-10 2.83816695955127e-09 7.95287828027414e-10 -2.60136774695664e-09 4.55775079483558e-09 -2.72826465819899e-10 -6.76518249152444e-09 -3.77958855227439e-09 1.28206155586573e-09 5.81687910554274e-09 -2.13051817083359e-09 1.62428781749194e-09 2.79487239219985e-09 3.92591721122659e-09 9.79252105981736e-10 -9.35722349362532e-10 -4.65445269266792e-11 4.28932211431302e-09 3.71562317706688e-10 -2.43668427682401e-09 -3.3562875251804e-09 1.02433804329586e-09 2.0439569235842e-09 -8.48489596523734e-10 3.11459970121633e-09 -2.38638815541334e-09 1.23757561722331e-09 1.9923515185446e-09 -7.44986664178103e-11 -2.58282866668956e-09 4.35993244878217e-10 -6.15200199286725e-10
"R1008" -6.32378560558333e-11 8.11179594117833e-10 -7.3782070922481e-10 -3.41418137632647e-09 -9.76809728132511e-10 2.97590949347667e-09 4.00944506834229e-08 3.77391203540349e-10 -6.0602451694671e-09 -1.36250369123053e-08 -4.83924274657618e-10 -8.43410200410781e-09 1.11406194294332e-09 -2.79481031867883e-09 -1.39954224041487e-10 -6.62316567254308e-09 -8.396979787627e-10 3.04225460928859e-10 4.79781932981495e-10 7.14467257526333e-09 1.28182481781465e-08 1.61435950966074e-09 -2.36252948153307e-09 2.04125044643165e-08 -1.93894535951807e-09 -3.9205342666089e-10 2.50479606089279e-09 -3.83586362055348e-08 -1.03574935326494e-10 -1.98619228813075e-08 1.7317497182162e-10 1.78900096139917e-09 3.10120857525809e-09 -1.23840569569291e-09 2.11581495518469e-09 -1.5749775071392e-09 -1.14592545289414e-10 -5.4384690620671e-09 -6.3155204495881e-10 -4.2213255707488e-09 -1.31336144968937e-10 2.85838098824136e-09 2.62393264948461e-09 1.128968765577e-10 6.20147574312043e-10 2.63884585813787e-09 -1.24090723371372e-09 -2.96735043764696e-09 1.79900139650999e-09 6.21177094355388e-09 3.46309956314247e-10 -2.40003149446642e-10 5.27772318642584e-10 1.72739842513393e-09 4.75229256847285e-09 -3.5685333638849e-09 -9.75382521690653e-10 -8.16592576392627e-09 1.88363584221475e-09 -6.56467026547816e-10 -6.1208398080523e-10 1.24279810346144e-08 4.41331173617056e-10 -3.65440660924599e-09 2.0593034525134e-10 4.07261487625319e-10 -3.17660271410351e-10 -2.5331187163027e-10
"R1009" -1.32286446365197e-08 -1.40101460562134e-10 4.15203439249755e-10 4.11574802342327e-09 5.69096139428236e-09 -2.70687602180993e-08 3.77391203539537e-10 5.32405308625725e-08 9.21580599794233e-10 4.27314707419683e-09 -3.21296565599265e-09 1.9264541111554e-08 4.89526186673147e-09 -2.74189084223958e-08 -1.11747949032236e-08 2.45287338976581e-09 -7.95878243440383e-10 7.87351891123721e-10 7.83859061573187e-10 -8.22202995109253e-09 1.30137140785886e-08 -5.65697792240986e-10 -7.9798730872247e-09 -3.5320918314303e-09 -1.67572650411849e-09 -1.84153067084156e-10 1.28482634342188e-09 2.87510367664749e-09 1.19003979017332e-08 -3.6524956783363e-09 1.41562014282489e-10 -5.38251275449462e-10 2.05831243313218e-09 -2.34722219059549e-09 3.08082441290138e-09 4.97504863524768e-10 -3.42593581859774e-10 -1.09857199849442e-09 3.25483731921699e-09 -1.28927261276642e-09 -1.74048587957387e-09 1.78445765867702e-09 3.55312577605219e-09 2.62973847812731e-09 3.48312419737584e-09 -7.60493872194194e-09 -4.12815237519069e-09 -2.84681899760444e-09 2.77508892691907e-09 -3.78723428478978e-09 4.79623409857983e-10 -1.88005385197493e-10 6.21774715999105e-10 -3.37160496615208e-10 3.01737109961583e-09 2.51714732908157e-09 3.16822572628395e-09 3.01661679185605e-10 1.10195946918558e-09 -1.50260238080228e-09 -2.23209507946758e-09 -2.65512204159313e-09 -2.38000937870928e-09 -4.02545985640246e-09 8.08608489881428e-10 -9.72280183514066e-10 2.99393820430097e-10 -3.3395170228375e-09
"R1010" 1.07783093815048e-09 1.54738764743467e-09 8.36754118554835e-10 -2.4407057198391e-09 -1.56334705579825e-09 4.66675461309684e-09 -6.06024516946684e-09 9.21580599794321e-10 6.15274518320393e-08 6.31193747737311e-09 -2.29623861601636e-09 -7.82766675402673e-09 3.92861441075616e-09 -1.01390675452033e-09 -3.48368734436927e-09 3.98752661234635e-09 3.42494346724386e-10 3.91919669622802e-10 -3.32204887683617e-10 -7.72227132524389e-10 1.29595533858765e-08 -1.00668739881572e-09 -9.87173739770062e-09 -9.54685884117856e-08 -2.1221503545902e-09 -4.85269541309819e-10 -7.97631859606719e-11 4.52701059933736e-08 -6.67343727490074e-10 -2.33990902663153e-09 -4.74046142270506e-10 6.26580922877381e-10 9.11750251991828e-11 -1.78177583815947e-11 -3.46224386568319e-09 -1.38229626370456e-09 2.15858290378669e-09 3.04324381870251e-09 5.87753768849774e-09 3.24371292677759e-09 2.53194336031688e-08 8.74625640578459e-09 -3.93031896971961e-08 -9.82614195851835e-09 1.92364360586791e-09 1.33397671059681e-08 -3.06055012323429e-09 -9.15423991522883e-09 -7.76562760977239e-09 9.01400389363514e-09 2.70517674310889e-10 -9.69594692661186e-10 -1.87585963478108e-11 1.07856885194951e-09 -3.7535643506887e-09 4.22562837094513e-10 -2.51314153628045e-09 3.24823684939785e-08 2.70069623286381e-09 -2.62020012328483e-09 -7.4287022830971e-10 -3.06857120605462e-08 4.98630559697652e-09 -4.86965942460674e-11 9.06265983686152e-10 -4.58216206550811e-09 4.78665477974462e-09 -2.43618596548581e-09
"R1011" -3.26780798471444e-09 -5.39637429626916e-10 8.63730142787763e-10 1.03709977139389e-08 5.37437408167747e-09 -1.64576257037473e-08 -1.3625036912311e-08 4.27314707419734e-09 6.31193747737361e-09 6.88024302177875e-08 5.36662999207996e-09 -5.71990302310199e-09 -7.07598001973437e-09 -3.00248109744313e-09 6.09060632110461e-09 3.08630881826656e-09 4.01832353409949e-09 -8.21686232242848e-10 -2.29421544513197e-09 -2.74137479421549e-08 5.78397230619634e-09 -3.96797061452285e-09 -2.72539099830794e-09 4.940808993449e-09 1.96305652675322e-09 -3.30535691277639e-09 6.06663078778109e-10 -7.6755910949588e-09 1.53358373951895e-09 6.14292784998391e-09 1.19679566188872e-09 -1.8184657626134e-09 -1.4998690568826e-09 -2.27501592972824e-09 -7.08658000681207e-10 7.35989379179169e-10 -2.527260088421e-10 6.95211048480513e-09 -1.72771341210562e-09 -1.07932319176926e-09 -1.11514823440084e-09 2.09616634110012e-09 -7.9022424786914e-09 -6.83749669527227e-09 -1.02909092021905e-09 1.59450083718489e-08 2.6750619040118e-09 -1.92623239806431e-09 -2.23279542772173e-09 -5.8351982634308e-09 1.14744661505902e-09 -2.01087852527805e-10 -5.28014236389036e-10 -1.45036252850845e-08 -4.56578035825464e-09 6.04143975151350e-09 2.77435833069251e-09 -3.93408241634066e-09 -1.33439233983902e-09 -2.600874403741e-10 6.12209591570996e-11 -8.76659613299796e-10 -1.51172429521318e-09 -2.56499342491838e-09 -1.17333741174077e-10 2.15499502008217e-09 3.29322383004319e-09 2.03404225428188e-10
"R1012" 8.83337653679106e-10 -2.86363109439816e-11 3.65540113467432e-10 -4.2659275298289e-10 6.79508563313575e-09 -2.32033859636653e-09 -4.83924274657962e-10 -3.21296565599324e-09 -2.2962386160167e-09 5.36662999208006e-09 3.69848660578662e-08 3.05473859934818e-10 -3.54946540840276e-08 -2.04692492255886e-09 1.08186177584439e-09 1.65857190459381e-09 2.29907915068621e-09 -1.19310198998137e-08 -1.27550644704686e-08 -2.58777761401329e-09 1.18442059727038e-09 1.68268402917855e-09 -6.42667028814942e-09 3.43506026254997e-09 2.3164592747361e-09 7.17331853310042e-10 -1.72194911906533e-09 -1.60471330982015e-09 -3.96577130973091e-09 1.27389723634899e-09 3.51404132864528e-09 -8.1801426822384e-09 -1.24755772742459e-09 8.17764835269947e-09 5.7816597551542e-10 -1.36223820550297e-10 1.5524898039067e-09 -5.53854142366016e-10 6.08659967040356e-10 -2.3852981566505e-09 2.43066605800078e-10 -2.51447367611389e-09 -2.92905069529452e-09 3.64255813727031e-10 -1.24048868941725e-10 3.04067692462172e-09 8.56199425693399e-09 3.12690556422679e-09 2.61251478411851e-09 -9.06058255968286e-10 -1.37805591316648e-09 -1.66557623675843e-09 -1.06866426496661e-09 -4.72935395032141e-11 2.46958404870857e-09 -6.21252020462562e-10 -4.07210899073561e-09 4.58324903397674e-09 1.86753309736419e-09 1.56595091396138e-09 -6.97790221139772e-10 -2.06002876000587e-09 -1.67684151833219e-09 2.78992924535208e-09 -6.86654204600055e-11 -6.71420364289633e-10 -2.79552501254839e-09 3.35618052965565e-09
"R1013" 5.0361134509845e-10 -7.71177548443889e-10 6.76550160899038e-10 1.58644306440246e-08 8.33386062795962e-09 -1.92189997899679e-08 -8.43410200410829e-09 1.92645411115548e-08 -7.82766675402567e-09 -5.71990302310419e-09 3.05473859935185e-10 3.6558306236957e-08 1.22031453483307e-09 -8.9962575508923e-09 -9.01396085195347e-09 8.67601779854797e-10 -1.12285795213112e-09 1.78920992450279e-10 9.31345492253344e-10 -1.84818785189396e-08 -6.89980172704349e-10 1.39472621725461e-09 -8.20501537176031e-10 -7.12727804421875e-10 7.56627758799524e-11 2.19856026080343e-10 -1.97235009597698e-10 1.07099314528095e-08 4.4473510033576e-09 1.90056468530729e-09 -3.19191285270783e-10 -4.77392967126245e-09 -1.2586614933463e-09 6.95820501953026e-11 8.73272136469053e-10 5.55448138021612e-10 -6.70139042597613e-10 -6.67555254115482e-09 5.31376922807673e-09 4.51347501055129e-09 -4.1005215044401e-09 -4.39355580366412e-09 1.24912633074103e-08 5.66660821769751e-09 2.45677851941571e-09 -1.49157662512685e-08 -1.78962678916555e-09 3.04457528954693e-09 -2.7966801262331e-09 -1.70087500670791e-09 -2.81439401613974e-11 -4.20844222079271e-10 -9.74342415464606e-10 -8.58486768529397e-10 3.37086324138665e-09 -1.45792607314329e-09 -5.92289895711309e-11 4.6160413698613e-09 -1.18660918322779e-10 -8.02262713483646e-10 -1.28343684825475e-09 -3.92953576335827e-09 4.79269543523262e-10 -9.00712098914717e-10 4.71585217893032e-10 -4.62681805290597e-09 -2.08017029317987e-09 3.51763056808113e-10
"R1014" -5.43690733641705e-09 -1.22191263598273e-09 -3.43518037509138e-09 -5.31108291984842e-10 -6.57000992581758e-09 5.52071611365333e-09 1.11406194294341e-09 4.89526186673111e-09 3.92861441075596e-09 -7.07598001973424e-09 -3.54946540840265e-08 1.22031453483281e-09 6.96596625527893e-08 2.92184685973577e-10 -5.29495393897069e-09 -5.18465814480798e-09 2.92981378599536e-09 8.60067990763981e-09 1.08556840184737e-08 2.76306720005517e-09 -4.88098622770326e-10 -3.18041449261733e-09 9.33093095328648e-09 -6.66815074235007e-09 -2.72299511377127e-08 -5.36188660981105e-09 1.82764424869755e-08 4.22727280073214e-09 1.81623378622545e-08 -4.22232354309873e-09 -7.7864787141678e-09 2.57611239088972e-09 6.16915228781664e-09 -2.3937844332268e-08 -9.53181557952403e-10 -5.90596545462749e-09 1.1358082186971e-09 -8.02557311841242e-11 -1.0074170631516e-08 5.63908903744035e-09 -1.22643294293887e-09 1.66127510504279e-09 9.36777981145764e-10 -1.3290004076274e-09 9.44500931887262e-09 -5.49116427961238e-09 -3.65655056067019e-08 -2.088875147529e-09 -8.24146526332289e-10 3.61480448871342e-09 5.7460991516793e-09 2.49959963736238e-09 -2.26991332132616e-10 1.74250506331243e-09 -5.57094870324287e-09 1.65210681124233e-09 3.8341172959253e-09 1.07755036194045e-09 2.1033292438932e-08 -4.64373311702176e-09 -1.39364888637723e-09 -5.27431518706372e-09 -1.79679217359491e-09 4.70245002571066e-10 2.33086052826e-09 8.62792922224566e-09 3.04487565923599e-09 -6.80551481108126e-09
"R1015" 1.08802336988462e-08 -2.57143895587999e-09 6.80458388188226e-11 -2.68309378418998e-09 -5.18121365401723e-09 3.99855755541019e-09 -2.79481031867782e-09 -2.74189084223936e-08 -1.01390675452068e-09 -3.00248109744364e-09 -2.04692492255881e-09 -8.9962575508913e-09 2.9218468597328e-10 3.70956883477503e-08 9.40380692776927e-09 -2.45004266061014e-09 -7.60130273627843e-10 6.40517992880077e-10 8.60254049154172e-11 4.56737372461635e-09 -8.62279307437427e-10 -1.24514203609074e-11 1.25871768773176e-09 -7.61584974140521e-11 8.42304222723233e-10 -9.56669514005671e-11 1.92088400358183e-09 7.8413132027488e-10 -3.34614056028157e-08 2.86994300167161e-09 -5.67867572423342e-10 -7.22508835821888e-11 -2.83298880571946e-09 1.17649803138311e-08 -2.22560930887643e-09 1.51535095703982e-09 2.28546542969464e-10 2.21270557401998e-09 -1.25540639768727e-09 4.72063849108906e-10 1.04232946166606e-09 -1.59406056271794e-09 -2.3779578360839e-10 -4.90590854637494e-10 -3.22545683873909e-09 2.6989332067169e-09 3.42204342639449e-09 1.06162802091528e-09 -1.18027363660539e-09 5.90787539833402e-09 6.58342209313345e-10 1.04800664792693e-09 -6.06004972096498e-11 1.84127293745334e-10 -6.14253199256272e-09 -3.08104635152363e-09 -2.0323308936942e-09 -1.58312563628678e-09 -2.45418058519308e-09 1.60067729032557e-09 6.1628590250787e-10 3.1167723092193e-10 1.15876991334249e-09 6.68138670371220e-09 -1.18427096863121e-09 2.9685123726316e-09 -1.06866401614529e-09 -1.90360032899504e-09
"R1016" 4.35799361999806e-09 -9.75312488295595e-10 8.67074625436323e-11 -1.84891081486185e-09 -1.36690531600045e-09 -3.69778012253887e-09 -1.39954224041817e-10 -1.11747949032237e-08 -3.48368734436985e-09 6.09060632110435e-09 1.0818617758445e-09 -9.01396085195365e-09 -5.29495393897072e-09 9.40380692776945e-09 1.09381493722453e-08 -2.17837468431055e-09 1.22570445174254e-09 1.03123354466569e-10 -1.11660066672098e-09 3.28389218830385e-09 5.78137303483895e-09 -4.10775911039473e-10 8.34215211398046e-10 5.69280084451167e-09 2.06577124917925e-09 -3.04606517700551e-10 -4.18795519765542e-10 -5.36861940594913e-09 -9.67008560436314e-09 6.59536141349189e-10 8.92091819616955e-10 2.31367622967665e-09 -4.00447206196995e-09 2.33127609705933e-09 -3.63574873681255e-10 1.51256718221519e-09 1.07545880915443e-10 6.32034232930811e-10 -3.8868616492715e-09 2.4920767145772e-09 -6.31036087275037e-10 -3.404028959148e-11 2.40768008634847e-10 -2.22781456360354e-09 -3.69113868365728e-09 4.17605982255585e-09 3.94206160397592e-09 -1.66807802189252e-10 -3.34951611791113e-09 6.08363851729562e-10 -6.67799017271583e-10 5.82437485021484e-10 7.14099740722393e-11 -1.06598931930459e-09 -2.27059015836542e-09 5.73586322469477e-10 -1.39112536093188e-10 -3.39918685631014e-09 -1.74670466873975e-09 1.56890705277681e-09 -9.69441187027666e-10 4.73593102015092e-09 6.95180111313136e-10 1.52631899781593e-09 -3.51012264964943e-10 3.93979587352455e-09 -3.62976728575876e-10 1.83521823922685e-09
"R1017" 1.23577663004478e-09 -2.1771187496908e-10 5.94010249949724e-09 -2.99643365393796e-09 1.76107818123414e-09 -2.24657666090011e-09 -6.62316567254443e-09 2.45287338976599e-09 3.98752661234561e-09 3.08630881826548e-09 1.65857190459357e-09 8.67601779853785e-10 -5.18465814480779e-09 -2.45004266061043e-09 -2.17837468431054e-09 7.18508981006135e-08 2.52140283399303e-09 -5.28299625061984e-10 -1.21855882167079e-09 3.11972641467838e-09 -1.42536532149508e-08 -1.26873762185035e-08 -1.19206150088321e-08 -1.51562565468534e-08 3.54136049254868e-09 2.21712357551134e-09 -6.28860987119858e-09 9.63142815196164e-09 1.1586110199561e-09 -7.64002417989598e-09 5.48018631913466e-10 -1.57646217328233e-09 6.5149138448564e-09 1.09896777819749e-09 2.35729689933762e-09 7.97884060824603e-09 -5.46485306719801e-09 1.34918079721536e-09 2.32994021224828e-09 2.24063733360534e-09 7.19972689593755e-10 -2.56804503919626e-09 -3.88022295722549e-09 -3.78854733855421e-09 -7.12387690058598e-10 4.4124581904966e-10 5.03403931667157e-09 3.08398106375507e-10 1.59293583356832e-10 -6.95502061272164e-08 -5.85618897447843e-09 -4.05346704007736e-10 1.32819810070047e-09 2.00358300470497e-09 -4.64277565609101e-09 1.97314523585412e-08 3.63856509929618e-08 9.8807365122114e-09 -6.16805031722533e-09 -4.96096758025525e-09 1.49747880342752e-09 -1.39593559399256e-08 1.39469916416797e-09 -2.22963026067447e-09 8.41201696673151e-11 -2.30082902204143e-09 -3.19041160237973e-10 -2.21766278722669e-09
"R1018" -4.85141240493468e-09 -1.42698478192497e-09 2.38552369871092e-10 -1.33863771612391e-09 2.90211411268593e-09 -4.00935745120697e-09 -8.39697978761682e-10 -7.95878243440186e-10 3.42494346723622e-10 4.01832353409832e-09 2.29907915068652e-09 -1.12285795213116e-09 2.92981378599531e-09 -7.60130273626671e-10 1.22570445174257e-09 2.52140283399263e-09 3.55273090759013e-08 7.95256694590312e-10 -9.16776754169617e-09 7.09633990202953e-10 2.86076786854659e-08 1.25393304501973e-09 -2.87241551400401e-08 -3.42312815486326e-09 -5.34294027076534e-09 -4.5719482807905e-09 8.21985289538742e-09 -1.10813243143205e-09 1.27733347318724e-08 -1.39142882023376e-08 1.97801749289407e-10 -8.96961831057722e-10 1.13119962237126e-08 -2.70153656809536e-08 -1.64862479742288e-09 -6.92724036582241e-10 2.78829291945998e-10 3.19431728813102e-09 -1.13523481205978e-09 -1.33926858729808e-09 -1.55388317773849e-09 1.14532013862126e-10 -1.59900415685789e-09 -1.65027024918654e-09 5.43626119312344e-10 2.66897901856964e-09 -2.70123321163818e-09 7.48636753893675e-10 3.08491310218999e-10 1.17796301396309e-09 1.02420900502276e-09 -3.6561222004775e-11 -9.23437842353124e-10 -2.41457747708525e-10 1.269067702488e-09 -1.0933926676632e-09 -6.94290793501167e-10 -1.71835036834665e-09 4.61942155827698e-09 7.45768714354767e-10 -3.23840300174265e-09 3.00590266965028e-10 1.8407564197295e-10 2.24043653507373e-09 6.65098052163601e-11 7.31863300316584e-10 -6.78327965039624e-10 -2.88384381448701e-10
"R1019" 1.35920261399507e-09 1.30671234554613e-10 8.20301264653449e-10 9.61168029414635e-10 -1.47365762622825e-09 -4.02507332769925e-10 3.04225460928187e-10 7.87351891123747e-10 3.9191966962255e-10 -8.2168623224268e-10 -1.19310198998131e-08 1.78920992450574e-10 8.60067990763981e-09 6.40517992879967e-10 1.03123354466401e-10 -5.28299625062269e-10 7.95256694590730e-10 8.86914545491407e-09 1.64463806426125e-09 -6.6408472445668e-11 1.37793718063279e-09 -4.98244569291301e-10 -1.02568577037068e-09 3.09338041149842e-10 -7.28464858943789e-10 -3.22783278919714e-09 1.71043300140529e-09 -1.36237819103516e-09 -1.95154741875293e-09 4.10555497257561e-10 -2.24975042842563e-10 2.73178320552291e-09 -9.49567161727159e-10 -1.99760222927395e-10 -2.04868175551436e-10 3.35080728058981e-10 -4.22779131125692e-10 5.56814384079118e-11 -8.61393878736511e-10 -2.73031621088257e-10 -5.05103051391445e-10 7.07856588178003e-10 1.23998218959198e-09 3.28412461788093e-10 -1.12737179388224e-09 -5.38390737625334e-10 -8.94120921589832e-10 -5.58200618436744e-10 -5.96800128803899e-10 4.49614684325838e-10 3.64483408294112e-10 -4.26470884357133e-10 8.59827515066364e-11 -2.31846972397929e-10 -1.00187574900226e-09 5.13080993357427e-10 1.42742459919938e-09 -3.02062088621984e-09 -4.2635267545955e-10 1.93362679606841e-10 -1.57844006567944e-09 2.37412566928854e-09 3.70784783043598e-10 -1.45926289808155e-09 -5.1484227919333e-10 9.69065027065222e-10 1.17601486134921e-09 -4.48261895037075e-10
"R1020" -2.40808105015916e-09 -1.2468431693762e-09 -5.66017986431445e-11 3.96698269886218e-10 -7.20990433717154e-10 1.23099740929632e-09 4.79781932982544e-10 7.83859061571957e-10 -3.3220488768314e-10 -2.29421544513184e-09 -1.27550644704683e-08 9.31345492253706e-10 1.0855684018474e-08 8.60254049144456e-11 -1.11660066672141e-09 -1.21855882167039e-09 -9.1677675416986e-09 1.64463806426094e-09 2.11636620336511e-08 5.70123876960934e-10 -9.45817261965511e-09 -7.17436774847026e-10 1.19783442790991e-08 5.42442103251719e-10 2.48310908484318e-09 -5.83834311856307e-09 1.56709973825279e-09 2.82422821641985e-09 7.28102414410961e-09 9.38340409719398e-10 -1.63525152228121e-09 -1.79560447477573e-09 5.23721296276661e-10 -3.05722317568589e-09 -6.38235434655203e-11 5.28300002973676e-10 -1.76030616455977e-10 -6.81007232082242e-10 -1.04981462496456e-09 8.62142491486761e-10 -1.6568383650989e-09 1.89432343561093e-09 1.74070844125792e-09 7.1451560376098e-10 1.49939378627795e-09 -1.502460321975e-09 -2.28547785371604e-09 -1.44286576638502e-09 -9.18065344632067e-10 -1.87950772417578e-09 1.01181411726652e-09 -8.77483340284399e-10 -1.0388798654741e-09 -2.2693681621555e-10 -1.60532132316391e-10 1.30171353930264e-09 -3.91615083442596e-10 -1.98091431085366e-09 -3.48524494995022e-09 6.09256338528087e-10 3.68691746531295e-10 3.15986476767933e-09 -7.5696755855538e-10 -6.86459653581659e-10 1.28306254856695e-10 2.70018673081612e-10 1.30796302804303e-09 2.611900720497e-10
"R1021" -1.38064049060249e-09 5.65843424570862e-10 6.11511590483743e-10 -4.36496682948996e-08 -5.67017917824671e-09 1.23469629838366e-08 7.14467257526238e-09 -8.22202995109212e-09 -7.72227132523988e-10 -2.74137479421507e-08 -2.58777761401314e-09 -1.84818785189373e-08 2.76306720005501e-09 4.56737372461679e-09 3.2838921883034e-09 3.1197264146776e-09 7.09633990203041e-10 -6.6408472445999e-11 5.70123876960429e-10 5.77993056426176e-08 1.3805548642399e-08 5.26897669426761e-10 -9.47642824575277e-09 -2.55289589286998e-08 -2.30971877689411e-09 1.93266731149048e-09 3.29962287580511e-10 8.16353609763876e-09 -2.30405230239021e-09 -5.76125664933159e-09 -6.55706871075678e-10 3.29245485389526e-09 1.08170929822366e-09 -6.72920654838988e-10 8.66507627601894e-11 -8.75782747441204e-10 2.76907221698503e-09 2.14169517805361e-08 -3.51844597040144e-09 3.18295707995297e-09 4.28212911806517e-09 -2.11747702857448e-09 3.53971776407466e-09 -1.66311264210987e-09 -5.16781913837523e-10 -1.26854792593197e-08 -6.69061417841907e-10 2.74599835038237e-09 2.85520365800065e-09 1.0200044151855e-08 -1.90455807536643e-09 6.73224269380435e-10 1.48909653830556e-09 1.66860834486771e-08 6.2858150115856e-09 -4.67930557915559e-09 -4.67690419773057e-09 -3.54660465904276e-09 1.77867316540684e-09 5.96619552413401e-10 1.95299083302341e-10 -1.68839194536073e-08 -2.31827970225184e-09 3.25862158071147e-09 7.39666534536142e-11 2.3048190757921e-09 -2.08932213455228e-09 1.43455957029902e-09
"R1022" -6.93027069841515e-09 2.22605157644514e-09 1.71528545706495e-08 -8.14658430212784e-09 1.05163195263947e-09 -1.60066804675054e-08 1.2818248178147e-08 1.30137140785905e-08 1.29595533858768e-08 5.78397230619808e-09 1.18442059726984e-09 -6.89980172701965e-10 -4.8809862277085e-10 -8.62279307438258e-10 5.78137303483895e-09 -1.42536532149521e-08 2.86076786854641e-08 1.37793718063227e-09 -9.45817261965199e-09 1.38055486423985e-08 3.03861574997382e-07 8.76974296138761e-09 -1.9597580554542e-07 -3.30334595106015e-08 -1.15488364352519e-08 -4.0738968015326e-09 1.32469042081688e-08 -3.33514312067035e-08 -2.10528937914597e-08 -6.56881815154887e-08 1.55937901011079e-09 5.96064932141961e-09 -5.07140019582321e-09 -1.36647613710761e-08 -2.43617111036519e-09 -5.9739885660741e-09 1.72405501950478e-09 2.70517709032193e-08 -2.48589824269746e-09 -7.95564590811097e-10 9.28598447701113e-09 4.26849904909698e-09 -1.36955508858993e-09 -3.71674567999787e-09 -4.11999478247827e-09 1.51676119113277e-09 1.57785866023817e-09 -4.90095368520813e-09 -3.05322393388332e-09 1.4687261389605e-08 1.80166723528399e-09 -9.72384307015643e-10 8.38515973880139e-10 -4.35609254998017e-09 1.50478645404607e-08 9.64704476037334e-10 -1.54004683553964e-08 -2.86147805460997e-08 1.14757498150251e-08 7.00463746494936e-10 -1.1034128730907e-08 -4.90054015257588e-09 6.5431859162755e-09 -5.69841686897897e-09 -3.47823436522914e-10 2.12728221919766e-09 -1.67146015690179e-09 -8.94836755185707e-10
"R1023" 1.35281263909433e-09 -5.55595308496383e-09 3.86255684433264e-10 1.52881541093092e-09 -1.83435991953903e-11 1.03754880148216e-09 1.61435950966138e-09 -5.65697792240487e-10 -1.0066873988166e-09 -3.96797061452382e-09 1.68268402917862e-09 1.39472621725516e-09 -3.18041449261751e-09 -1.245142036147e-11 -4.10775911039692e-10 -1.26873762185038e-08 1.25393304502014e-09 -4.98244569291202e-10 -7.17436774846558e-10 5.26897669428258e-10 8.76974296138803e-09 2.45549148171525e-08 -6.40198831536671e-09 -1.18754578321758e-09 5.45928219984015e-09 3.64945578136261e-09 -4.00071451417661e-09 1.83818493880827e-09 -1.00412509991895e-09 -3.35841005352752e-09 -9.7251962479148e-10 3.6951441354115e-10 -2.43105969145554e-09 1.15596091924766e-09 -7.34576121214163e-12 -4.04679153112658e-09 -5.75763107415851e-09 -9.17848209555839e-09 1.3980746597233e-09 9.79890133353338e-10 3.73598341063813e-09 8.51813693505165e-11 -9.76238825435645e-10 -1.71902574667851e-09 6.03881590863547e-10 -1.67910100507873e-11 -6.35486098300009e-10 -1.02647187859598e-09 -6.0334592084514e-10 1.51136839810174e-08 2.21230223648426e-09 -5.93627083254085e-10 1.61792413758619e-10 2.33757603298737e-09 8.36409913141568e-09 -2.75287831336647e-08 -6.04291020714549e-09 1.37594569854935e-08 -1.04602168057544e-10 -1.18117371281884e-10 4.32317546094203e-09 2.52048185416942e-09 2.73083259568279e-09 -4.05808044395951e-09 -1.79924713103222e-11 -9.19296258964009e-10 1.18599987629012e-10 -2.45782143836812e-09
"R1024" 5.01442877875581e-09 8.1050264378461e-10 -3.71005402127793e-08 6.33999091298462e-09 -1.41032153800509e-09 8.176462056838e-09 -2.36252948152923e-09 -7.97987308722523e-09 -9.8717373977005e-09 -2.72539099830447e-09 -6.42667028814901e-09 -8.20501537175039e-10 9.33093095328695e-09 1.25871768773068e-09 8.34215211398607e-10 -1.1920615008827e-08 -2.87241551400408e-08 -1.02568577036852e-09 1.19783442790981e-08 -9.47642824575331e-09 -1.95975805545406e-07 -6.40198831536536e-09 2.02015991013669e-07 2.7880716129476e-08 2.60045145226051e-09 9.76102809773105e-09 -7.43334554551647e-09 9.54316981079868e-09 1.91501499667527e-08 3.50006640429007e-08 -2.58645717280457e-09 -1.7676815592748e-09 -5.31165451377306e-09 -2.51187369035649e-09 4.75679855645373e-10 2.78758089660927e-09 -1.73978158847637e-09 -1.5215549311746e-08 -2.61673369782145e-09 2.94964863227088e-09 -5.32316698444071e-09 -3.32112289084779e-09 2.64848398200316e-09 6.11216159167498e-10 3.30044954725566e-09 -1.29980137822163e-09 -3.99879256523509e-09 4.43065000798397e-09 1.05981922981014e-10 -2.23380235510304e-09 -1.83828700454683e-09 1.32623795667618e-10 -3.82283403893912e-10 2.2097652244485e-09 -6.94769559215537e-09 1.86288551924984e-09 1.92633651114229e-09 2.97542980907022e-09 -4.22713260966008e-09 1.13991558263649e-09 5.55873368027365e-09 1.63009857441667e-08 -5.18023730686844e-09 2.88247129036124e-09 3.67375898064566e-10 3.01745042514483e-10 1.03831551046471e-09 4.88307074454648e-09
"R1025" -4.58273753473752e-11 -1.2147531822708e-10 -4.60995657274666e-09 2.12996575249649e-08 1.10563068464863e-09 -1.75007620477847e-09 2.04125044643132e-08 -3.5320918314334e-09 -9.54685884117889e-08 4.94080899345202e-09 3.43506026255024e-09 -7.12727804422071e-10 -6.66815074235026e-09 -7.61584974140563e-11 5.69280084451158e-09 -1.51562565468542e-08 -3.42312815486156e-09 3.09338041149858e-10 5.42442103250998e-10 -2.55289589287027e-08 -3.30334595105986e-08 -1.18754578321693e-09 2.78807161294761e-08 2.32765288649373e-07 2.48381317951579e-09 -3.65264880280997e-09 2.3539550060928e-09 -1.50928804949417e-07 1.10964872888138e-09 6.69212162833778e-09 1.96621545477416e-09 -5.46863679383164e-10 -8.28602444439642e-10 2.30174503345822e-09 2.6575181333899e-09 4.62119399871904e-10 -7.45435753930621e-09 -1.5662676652793e-08 -5.86974263363254e-09 -7.61695015502652e-09 -3.67874706374977e-08 6.35659312271768e-10 4.75525260286037e-08 1.37038164181382e-08 -1.20536260849817e-09 -6.39294833523298e-09 5.36505905428339e-09 -1.0673137652791e-09 8.69375468043224e-09 -2.90040842294836e-08 3.49042686387691e-09 -8.30840278308809e-10 -3.10116426490311e-10 -9.23932330164937e-09 -1.07464539663135e-08 8.90364619434814e-09 1.34235025432111e-08 -6.78121271422033e-08 -4.19284683099922e-09 4.5026583296693e-09 2.83166527015174e-09 8.6472061015491e-08 1.60944536309016e-09 -6.61715301189046e-09 -2.40020449051104e-09 4.6009830918524e-09 5.36930468708081e-10 -3.26626501663858e-09
"R1026" 4.27104470313188e-09 -1.51620767905675e-09 1.07797667003619e-08 2.38060836785437e-09 1.30381719792894e-09 -2.2269799045037e-09 -1.93894535951842e-09 -1.67572650411858e-09 -2.12215035458999e-09 1.96305652675336e-09 2.31645927473666e-09 7.5662775879823e-11 -2.7229951137713e-08 8.42304222723402e-10 2.06577124917933e-09 3.5413604925486e-09 -5.34294027076556e-09 -7.28464858943826e-10 2.48310908484241e-09 -2.30971877689377e-09 -1.15488364352522e-08 5.45928219984025e-09 2.6004514522606e-09 2.48381317951598e-09 5.34039499434815e-08 -6.7441721601819e-11 -4.21832578814073e-08 1.42293387868237e-09 -1.22733039285863e-08 5.13024683423874e-09 1.05180812860831e-09 1.49585666306806e-09 -4.43731308866667e-09 1.6377263683529e-08 1.34405892477895e-09 7.93867394540321e-09 -7.70110826330076e-09 -1.09004484028378e-09 1.01861542241374e-08 -2.66239588858576e-09 3.1678003276815e-09 2.2361202135943e-09 -3.68817912789938e-10 4.35369831292532e-10 6.1484209306172e-09 2.52976091271129e-09 1.24743190085116e-08 -2.58710287307038e-09 -4.43204254608286e-10 -2.69932052012043e-09 -3.88424154891754e-10 -2.70635792657557e-09 -7.17979451404103e-10 -2.28486431783329e-09 5.82823443857126e-09 -3.78136697595213e-09 -5.52514997954707e-09 2.65560582781205e-09 -4.54347981028552e-08 4.23905451945491e-10 2.24916240124877e-08 8.63013661541737e-10 3.57710223691969e-09 1.90286779223431e-09 1.19706234813865e-09 -1.01331798774588e-08 -4.56961395020677e-09 -1.78263268398116e-09
"R1027" -4.81574828438494e-10 5.05073710234129e-09 -1.13049810377205e-08 -3.87593127840855e-10 -1.81931714250352e-09 3.01176169690571e-09 -3.92053426661505e-10 -1.84153067084572e-10 -4.85269541309421e-10 -3.30535691277417e-09 7.1733185331036e-10 2.19856026079827e-10 -5.36188660980996e-09 -9.56669514018784e-11 -3.04606517700036e-10 2.21712357551156e-09 -4.57194828078968e-09 -3.22783278919702e-09 -5.8383431185627e-09 1.9326673114901e-09 -4.07389680153298e-09 3.64945578136177e-09 9.76102809773081e-09 -3.65264880281204e-09 -6.74417216022549e-11 5.52777180492375e-08 -2.55028360683476e-08 4.35971313345511e-09 4.99257923678716e-09 -2.33164521580413e-09 -4.71368635432263e-09 6.53796440937125e-10 -5.40279334727038e-10 -3.46884157700127e-09 6.03153524403036e-10 -7.01756951608116e-10 -2.23887613846394e-09 -1.41409467741344e-09 3.11248508365481e-09 -1.36128908435449e-10 1.5029809090398e-09 -2.61311665115764e-09 6.58283264680127e-10 -1.43676301530759e-09 -3.26084100153263e-09 -6.01606859662568e-10 6.75274525192117e-09 1.61828605064678e-09 -4.10638566744213e-11 -6.87795156626516e-09 1.01670860631674e-10 1.22488001085446e-09 1.54301981898026e-09 6.92437938201792e-10 3.02483358546807e-09 3.84782129132852e-10 6.67290836299857e-10 3.76260991583981e-09 7.83358095266287e-10 -4.31522762334278e-09 8.2080883678215e-09 -2.22456824929254e-09 9.34371099304727e-10 -4.88819239477073e-09 -4.94036821473195e-11 -2.22147758693853e-09 2.32708410092886e-11 -7.9300249959912e-10
"R1028" -2.40740823055707e-09 -1.65839917125699e-08 -1.58193090472842e-08 -2.00737493928081e-09 3.9526939622868e-10 -1.63197645736128e-09 2.50479606089433e-09 1.28482634342374e-09 -7.97631859608638e-11 6.0666307877377e-10 -1.72194911906557e-09 -1.97235009597233e-10 1.82764424869751e-08 1.92088400358239e-09 -4.18795519766116e-10 -6.2886098711993e-09 8.21985289538564e-09 1.71043300140526e-09 1.56709973825287e-09 3.29962287580171e-10 1.32469042081678e-08 -4.00071451417641e-09 -7.43334554551505e-09 2.35395500609114e-09 -4.21832578814082e-08 -2.55028360683384e-08 9.92405276891113e-08 -2.08009334405082e-09 -1.54902599999471e-09 -4.85164302693473e-09 -2.52047133297191e-09 -2.5602923139412e-09 4.25232268171734e-09 -5.84549777830702e-09 -1.07761044295446e-09 5.79883838038034e-10 4.67610519810894e-09 -1.13091511079976e-09 -6.39887918331194e-09 8.14300133327152e-10 -3.17637982828189e-09 1.07050803909868e-09 6.57019314567943e-10 -9.58602128287031e-10 -3.22310390276085e-09 1.07347771297886e-09 -4.47027944631928e-09 -1.22542258382741e-10 -1.09547451492342e-09 8.38971921990374e-09 -3.9385658215094e-09 4.02143634704207e-10 -6.98498638094422e-10 2.08818847363709e-09 -5.85031530761206e-09 -3.83079237864069e-09 6.90113413131566e-09 -3.66775492292236e-09 2.68968040955737e-08 6.82627198400626e-09 -4.2499889089837e-08 2.61543437603364e-09 -2.10061446635649e-09 -8.50149760446081e-10 9.11515041808259e-11 4.94761392029933e-09 3.92846800300405e-09 5.1839865988323e-09
"R1029" -3.85115471283314e-09 -2.83085107181229e-09 8.91050787069992e-10 -1.50749279497039e-08 -8.61822716822566e-11 1.04465672966172e-09 -3.83586362055368e-08 2.87510367664868e-09 4.52701059933752e-08 -7.67559109495863e-09 -1.60471330981982e-09 1.07099314528058e-08 4.22727280073195e-09 7.84131320273752e-10 -5.36861940594958e-09 9.63142815196016e-09 -1.10813243143129e-09 -1.36237819103497e-09 2.82422821642165e-09 8.16353609763935e-09 -3.33514312067106e-08 1.83818493880645e-09 9.54316981080012e-09 -1.50928804949428e-07 1.42293387868374e-09 4.35971313345151e-09 -2.08009334404869e-09 1.77311669707694e-07 3.86051643653834e-09 1.20260219984622e-08 -2.50576593252111e-09 -1.98509056381405e-09 4.40739153659138e-09 -2.02312142548848e-10 -7.53505729476591e-10 1.8355885400422e-09 5.98294594683679e-09 1.66275431851332e-09 2.22617974703859e-09 7.919348340543e-09 1.30149796911884e-08 -6.96660052333775e-09 -2.13598879112036e-08 -1.21310015975805e-08 1.49266784375555e-09 2.16358429239847e-09 -3.47040271657617e-09 6.5234036456786e-09 -3.43792518567638e-09 1.32117514249328e-08 -1.662746579148e-09 7.39153906506201e-10 -1.04296530482356e-09 1.36932042944631e-08 1.38335241250362e-09 -6.01853196806279e-09 -7.68476657140467e-09 4.93385782312202e-08 5.26136080384388e-10 -3.64184409706791e-09 -2.77256060535056e-09 -5.73219120096756e-08 -4.04867762539585e-09 9.94538077221108e-09 1.93246563529028e-09 -2.32053673023575e-09 -2.31024224280133e-09 2.67944415443498e-09
"R1030" -2.74362597258247e-08 7.92874925342868e-09 -4.81514473068287e-09 2.09386803887128e-10 3.68248038491708e-09 6.9369669469497e-09 -1.03574935326905e-10 1.19003979017322e-08 -6.67343727490288e-10 1.53358373951923e-09 -3.96577130973037e-09 4.44735100335754e-09 1.81623378622543e-08 -3.3461405602816e-08 -9.67008560436442e-09 1.15861101995537e-09 1.27733347318745e-08 -1.95154741875273e-09 7.28102414410846e-09 -2.30405230239105e-09 -2.10528937914612e-08 -1.00412509991943e-09 1.9150149966754e-08 1.10964872888118e-09 -1.22733039285866e-08 4.99257923678772e-09 -1.54902599999393e-09 3.86051643653991e-09 9.82485190426244e-08 -6.52643712581178e-09 -2.91641685369289e-09 -7.14865238848559e-09 1.51819415268291e-08 -6.05901906724966e-08 9.54237816902819e-10 -6.37662390499336e-09 7.66772668468726e-10 -4.46129174747701e-10 6.3499167612397e-10 1.85865519414919e-10 -3.21680128759433e-09 -2.61173439821015e-09 -1.71893442241407e-09 8.11852512638445e-10 5.16312217393495e-09 -1.87660745310121e-09 -1.10406271455643e-08 2.51360416201572e-09 2.95612560505369e-09 -1.0000043972164e-08 1.06006947266264e-09 -1.06995461038373e-09 -3.28783812208311e-10 1.02870567308075e-09 4.63701053966013e-09 6.32867096996749e-09 3.02173551997657e-09 5.42567939879762e-09 1.21188506729961e-08 -1.48929387606507e-09 1.14408356815147e-09 -5.73916910428616e-09 -1.95261798261772e-09 -3.72327910570565e-09 7.5030910676174e-10 -2.89838026361841e-09 8.82770868962186e-10 -2.21202676128272e-11
"R1031" 5.57150879253757e-09 -7.4892317050631e-10 -1.07364216463588e-09 1.58306441788503e-09 -4.81548449351946e-10 2.26498169823226e-09 -1.98619228813042e-08 -3.6524956783356e-09 -2.33990902663082e-09 6.14292784998024e-09 1.27389723634857e-09 1.90056468530819e-09 -4.22232354309889e-09 2.86994300167341e-09 6.59536141348588e-10 -7.64002417989503e-09 -1.39142882023378e-08 4.10555497257271e-10 9.38340409718733e-10 -5.76125664933271e-09 -6.56881815154864e-08 -3.35841005352767e-09 3.5000664042901e-08 6.6921216283374e-09 5.13024683423846e-09 -2.33164521579997e-09 -4.85164302693458e-09 1.20260219984561e-08 -6.52643712581116e-09 5.16244652656699e-08 7.16636943778299e-10 -3.12126223632707e-09 -1.49561562559832e-08 2.01677797692709e-08 1.91811287439241e-10 2.18990875844733e-09 1.18968806121394e-09 -6.74195003804902e-10 2.1745063970659e-10 -6.09079119598238e-10 -2.57820435115808e-09 1.33398978459928e-09 2.16773643163801e-09 2.5913221554058e-09 -1.74060512346448e-10 -1.18527519484241e-09 1.4552824781468e-09 -1.39403844465371e-09 -9.66336120438042e-12 4.98234097406659e-09 -8.41776917585084e-10 3.0850960377677e-10 -8.43637177795499e-10 1.83772229054893e-10 -3.32130667016069e-09 1.41821831274736e-09 -2.38607162821245e-09 9.35503548465198e-11 -4.84094762042153e-09 7.89222083962491e-10 3.84578375571977e-09 -6.98785319483498e-10 -1.77200612748933e-09 1.62170681847755e-09 2.50223784949206e-11 5.30121180320807e-10 8.75458136201996e-10 2.13395170341397e-09
"R1032" 8.08241096301373e-10 5.1739650593473e-10 2.28730221929268e-09 2.69143117546538e-10 8.66809049430176e-10 -1.59133609165879e-09 1.73174971821346e-10 1.41562014282845e-10 -4.74046142270609e-10 1.19679566188838e-09 3.51404132864498e-09 -3.19191285271052e-10 -7.78647871416819e-09 -5.67867572423467e-10 8.92091819616859e-10 5.48018631913635e-10 1.97801749289354e-10 -2.24975042842649e-10 -1.63525152228154e-09 -6.5570687107598e-10 1.55937901011204e-09 -9.72519624791468e-10 -2.58645717280468e-09 1.96621545477435e-09 1.05180812860854e-09 -4.71368635432253e-09 -2.52047133297138e-09 -2.50576593252192e-09 -2.9164168536932e-09 7.16636943778643e-10 5.27876208682685e-09 5.028622600081e-10 -9.29181084655589e-10 3.21994649896575e-09 7.21401741110884e-10 2.24325259241778e-09 -6.57630369528785e-11 1.06255312415021e-09 2.21895256445671e-09 -4.12320378540679e-10 1.38973908986899e-10 5.37878678825675e-10 5.032135710023e-11 -2.53559757394009e-11 -8.18127662901134e-10 7.21618378941665e-10 3.64192216739559e-09 -1.49663575135341e-09 -5.50018308069609e-10 -2.17849540611609e-10 -7.87212597161185e-10 -1.11771231063569e-09 -7.47865456813224e-10 -4.93728704594745e-10 -1.58338142949968e-09 8.94656560891773e-10 2.07892022885948e-09 -2.12578881652319e-09 -1.50346568174251e-09 2.32071911449238e-09 -2.44133471773775e-09 1.98014895545825e-09 1.5361547106182e-09 -5.28207153101686e-10 -1.48141521193102e-09 -1.54792545900858e-09 4.11347415080723e-11 -4.65726520280868e-11
"R1033" 2.09450549067485e-09 9.88846448965198e-10 2.30342865030432e-10 -1.77602604358052e-09 -5.79357711626138e-09 2.38761425695723e-09 1.78900096139991e-09 -5.3825127544972e-10 6.26580922877124e-10 -1.81846576261372e-09 -8.18014268223782e-09 -4.77392967126195e-09 2.57611239088965e-09 -7.22508835799083e-11 2.31367622967667e-09 -1.5764621732823e-09 -8.9696183105582e-10 2.73178320552234e-09 -1.79560447477527e-09 3.29245485389489e-09 5.96064932141948e-09 3.69514413540933e-10 -1.76768155927353e-09 -5.46863679383392e-10 1.49585666306823e-09 6.53796440937412e-10 -2.56029231394165e-09 -1.98509056381389e-09 -7.14865238848586e-09 -3.12126223632733e-09 5.02862260008188e-10 1.17857530830393e-08 -4.75344849746611e-10 2.44552061786886e-09 -5.88501010507541e-10 -6.75989732237533e-10 -3.20676706270787e-10 7.3151615863464e-10 -6.61064555034392e-10 -1.68828845297981e-09 1.75500856644934e-09 7.68735279770138e-10 -1.3113430894862e-09 -6.21198573362622e-10 -3.62771398983315e-10 1.57339060911477e-09 -1.08800824607689e-09 -7.33455980322854e-10 8.76635610893701e-10 2.81292644668469e-09 6.17913947281277e-11 1.03869833360587e-10 5.86076692182421e-10 -3.66695782341555e-10 4.62226708129511e-10 -1.66841030202739e-09 -8.9629325009895e-10 3.19663203203036e-10 -2.22923123541101e-10 -7.6585773551465e-10 3.08698743448496e-10 -5.16381940312306e-10 6.71044727409209e-10 8.02637218496152e-10 6.54793801032632e-10 9.66895957606312e-10 -4.85353489947098e-10 -8.19280747868994e-10
"R1034" -1.31358179447739e-08 2.23049579451818e-10 -2.92732161192691e-11 -1.01614160897823e-09 8.83804368647999e-10 1.44239531232927e-09 3.10120857525704e-09 2.05831243313263e-09 9.11750251994111e-11 -1.49986905688279e-09 -1.24755772742462e-09 -1.2586614933465e-09 6.16915228781653e-09 -2.8329888057198e-09 -4.00447206196888e-09 6.51491384485564e-09 1.13119962237132e-08 -9.49567161727038e-10 5.23721296276733e-10 1.08170929822371e-09 -5.0714001958238e-09 -2.43105969145484e-09 -5.31165451377233e-09 -8.28602444440136e-10 -4.43731308866672e-09 -5.40279334726448e-10 4.25232268171804e-09 4.40739153659324e-09 1.51819415268279e-08 -1.4956156255982e-08 -9.29181084655709e-10 -4.75344849746079e-10 2.06024111959409e-08 -1.94514637428755e-08 5.93849193056685e-10 -6.46105663711897e-10 5.73518954816947e-10 -3.82692075606605e-10 1.76181086038952e-09 -1.44370257376228e-09 -1.49855796368192e-09 1.27210523554915e-10 -6.59302617732958e-10 -3.92780375939827e-10 1.70027683702172e-09 1.14873057478857e-09 -2.74116208622096e-09 -7.03910584301263e-10 1.59863640406424e-09 -7.12732775040974e-10 1.27639394563008e-10 5.81901670484564e-11 3.88819830206121e-10 -2.60430773136171e-10 -2.34176533049876e-09 -1.43606435053469e-09 5.26442996106613e-09 1.47900372647131e-09 3.21093960390764e-09 -7.79533525341272e-10 -1.32966568303865e-09 -2.82274070096325e-12 -4.93947525983992e-10 7.89498491931335e-10 1.00524857813569e-10 -1.6061114100574e-09 4.34270550058608e-10 -2.34103149510337e-09
"R1035" 1.8371258889103e-08 -5.71610548605858e-09 6.35428784493604e-09 6.55463993908381e-10 -2.78622911016878e-09 -2.72294347934102e-11 -1.23840569569413e-09 -2.34722219059654e-09 -1.78177583817154e-11 -2.27501592972812e-09 8.17764835269919e-09 6.95820501951963e-11 -2.39378443322678e-08 1.17649803138315e-08 2.33127609705989e-09 1.09896777819797e-09 -2.70153656809516e-08 -1.99760222927175e-10 -3.05722317568666e-09 -6.72920654838866e-10 -1.36647613710769e-08 1.15596091924788e-09 -2.51187369035676e-09 2.30174503345859e-09 1.6377263683529e-08 -3.46884157700123e-09 -5.84549777830635e-09 -2.02312142549195e-10 -6.05901906724964e-08 2.01677797692711e-08 3.2199464989659e-09 2.44552061786945e-09 -1.9451463742875e-08 6.11329359265399e-08 7.01482798028003e-10 5.60162286922938e-09 -5.778303121488e-10 -2.19615550850849e-09 2.58481790719828e-09 -8.48044857457733e-10 3.11619467749603e-09 1.15447360858719e-09 1.40601762689293e-09 1.50991375089263e-09 -3.11269669402725e-09 -6.89969165685043e-10 1.12820981689973e-08 -1.58169904953622e-09 -5.63142366276334e-10 3.00052688794909e-09 -1.18129401656583e-09 3.56055644549837e-11 1.14042215612236e-10 3.88172172096733e-10 -2.11025983833132e-09 -3.43586169164613e-09 -1.32272308665047e-09 9.83678196730998e-10 -1.39120090832726e-08 7.77685801639879e-11 2.19935573991092e-09 -2.48752320088404e-10 1.21411549841649e-09 -4.95431808929858e-11 -1.73399343393388e-10 -9.85155056768924e-11 -1.83067440322765e-10 9.36570296193794e-12
"R2001" -1.72770344490622e-09 6.01594265956346e-10 1.05269398610889e-09 -3.13297547788301e-09 7.443316351084e-10 -2.52231339185169e-09 2.11581495518422e-09 3.08082441290105e-09 -3.46224386568327e-09 -7.08658000681333e-10 5.78165975515677e-10 8.73272136469405e-10 -9.53181557952087e-10 -2.22560930887661e-09 -3.63574873681303e-10 2.35729689933586e-09 -1.64862479742294e-09 -2.04868175551601e-10 -6.38235434648862e-11 8.6650762759965e-11 -2.436171110366e-09 -7.34576121228514e-12 4.75679855646095e-10 2.65751813339037e-09 1.34405892477908e-09 6.03153524402846e-10 -1.07761044295583e-09 -7.53505729474529e-10 9.54237816902588e-10 1.91811287438576e-10 7.21401741110438e-10 -5.88501010508013e-10 5.93849193056835e-10 7.01482798028863e-10 4.21791012407243e-08 -1.48752116163252e-10 -4.93025845421796e-09 6.36872449921835e-09 6.16069080463776e-09 -5.91610502035789e-09 3.37988864529864e-09 1.03827853740317e-08 6.4820008798391e-09 -2.89486544106443e-09 4.35338192523697e-10 1.11070600094978e-09 3.19237169795145e-10 -4.13877723714597e-08 -9.63628992584131e-11 -2.4149582193664e-09 6.66662214563243e-09 1.25401857986916e-09 -1.75516604770863e-09 2.85437106509348e-10 3.99495774316194e-08 4.45330728768951e-14 -3.63460074712312e-09 -8.67360774287637e-09 -1.59597641139197e-09 2.33071136587165e-09 3.05222702203163e-09 -1.05085458766854e-08 2.50929578763165e-08 -4.10936925986411e-08 -7.27068628488808e-10 -1.81298244904622e-09 -1.56706606461062e-08 -1.22474803922372e-08
"R2002" 1.47427373558734e-09 -1.98533259134206e-08 8.93929867558144e-09 1.23942931003131e-09 4.90893272402006e-10 -2.32127769599455e-09 -1.57497750713938e-09 4.97504863524691e-10 -1.38229626370455e-09 7.35989379179258e-10 -1.36223820550259e-10 5.55448138021944e-10 -5.90596545462751e-09 1.5153509570398e-09 1.51256718221528e-09 7.97884060824692e-09 -6.92724036582108e-10 3.35080728059091e-10 5.28300002974104e-10 -8.75782747441929e-10 -5.97398856607514e-09 -4.04679153112696e-09 2.78758089660922e-09 4.62119399872078e-10 7.93867394540314e-09 -7.0175695161021e-10 5.79883838038619e-10 1.83558854004278e-09 -6.37662390499329e-09 2.18990875844754e-09 2.24325259241771e-09 -6.75989732237556e-10 -6.46105663711975e-10 5.60162286922922e-09 -1.48752116161983e-10 3.1559527973915e-08 -9.25075287367286e-09 1.63161649613956e-10 5.58064804171359e-10 3.54465831954161e-11 -1.82775478911644e-10 1.84897391302269e-09 1.89918908165397e-09 -1.03096551464793e-09 -4.803861342953e-09 4.18282091432351e-10 8.76957667986578e-09 -4.54162761226912e-09 -7.07630873753768e-10 -3.486578772155e-09 -3.64650646826763e-09 1.05356303090522e-09 -5.68742426385645e-10 2.71354588684048e-10 -9.4405851252795e-09 -4.20103939456473e-10 2.04287501284486e-08 -3.98872441686871e-09 -1.55865788379389e-08 2.98726253002225e-09 -1.8085308314955e-08 4.64490942063507e-09 6.92438783596904e-09 -9.67643742557133e-10 3.70400775073592e-10 8.28024543407817e-10 1.24561275418402e-09 -5.09590698320724e-09
"R2003" -1.1946723158099e-09 6.94299320432387e-09 -2.20124093054831e-09 -3.47251852817844e-09 1.28107740467559e-10 1.26785231570535e-10 -1.14592545288351e-10 -3.42593581859755e-10 2.15858290378684e-09 -2.5272600884171e-10 1.55248980390618e-09 -6.70139042597175e-10 1.13580821869747e-09 2.28546542968825e-10 1.07545880915907e-10 -5.46485306719799e-09 2.7882929194728e-10 -4.22779131125891e-10 -1.76030616456584e-10 2.76907221698341e-09 1.72405501950402e-09 -5.75763107415984e-09 -1.73978158847631e-09 -7.45435753930678e-09 -7.70110826330046e-09 -2.23887613846174e-09 4.67610519810865e-09 5.98294594683922e-09 7.66772668468593e-10 1.18968806121455e-09 -6.57630369523726e-11 -3.2067670627098e-10 5.73518954816451e-10 -5.77830312148328e-10 -4.9302584542171e-09 -9.25075287367269e-09 3.93032745539861e-08 8.23439948776066e-09 -1.20287497093904e-09 3.44379933658669e-09 6.16283042352224e-10 -1.8293472318531e-09 7.71701260979485e-10 -1.73031891192004e-09 -2.22589942124923e-09 -9.82186113452743e-10 -2.25375513495848e-09 6.98460817322061e-09 -1.93740204606917e-09 1.40791086018233e-08 -8.20442610059086e-09 1.68179928738663e-09 2.33420474362623e-09 5.28036505484714e-10 -4.1455145356627e-09 5.24715060584089e-09 -3.70507736133157e-08 -8.70151604516588e-09 1.1105750701053e-08 1.35827837925392e-09 -1.19177261561819e-08 -6.75529564369181e-09 -6.36098845854400e-09 1.09572263762134e-08 5.7677965319059e-10 -2.30281354229835e-10 -3.62595352132984e-10 1.00651563941173e-08
"R2005" -3.29231774911066e-09 2.11872331743863e-09 1.97021505385092e-09 -4.6569685885432e-08 -1.55019716333195e-09 2.83816695955244e-09 -5.43846906206561e-09 -1.0985719984929e-09 3.04324381870303e-09 6.95211048480555e-09 -5.5385414236641e-10 -6.67555254115606e-09 -8.02557311846475e-11 2.21270557401946e-09 6.3203423293037e-10 1.34918079721377e-09 3.19431728813111e-09 5.5681438407666e-11 -6.81007232081457e-10 2.14169517805383e-08 2.70517709032218e-08 -9.17848209555706e-09 -1.52155493117479e-08 -1.56626766527938e-08 -1.09004484028392e-09 -1.41409467741329e-09 -1.13091511079729e-09 1.66275431851633e-09 -4.46129174748075e-10 -6.74195003804312e-10 1.06255312415018e-09 7.31516158635846e-10 -3.8269207560636e-10 -2.19615550850852e-09 6.36872449921917e-09 1.63161649613833e-10 8.23439948776015e-09 1.09518886012602e-07 -4.980264158906e-10 -1.17894392442159e-08 -1.2390687885046e-09 6.02634292022159e-09 1.02429038769685e-08 -3.02862176468938e-09 -2.35152944263058e-09 4.80438048852707e-09 1.21203548804029e-09 -3.41869946239688e-09 1.65976809796787e-09 2.2866297346219e-08 2.40309593719696e-09 1.75590333646843e-09 -1.5203319829841e-09 -1.1771183415894e-08 2.40955572103389e-08 9.49449706469644e-09 -2.57542384079976e-08 -8.86736030575395e-08 -1.80239465840197e-10 2.85705025643888e-09 -1.31573856597437e-09 -3.93109113537117e-08 -1.505573577483e-09 -4.29418965884574e-09 -5.65804917993312e-10 1.78643541362098e-09 -5.85330877127809e-09 3.62533197086694e-09
"R2006" -6.48893181554105e-10 3.53907404184218e-10 1.11957556950872e-09 2.03727167707671e-09 -6.93986846069689e-10 7.95287828027519e-10 -6.31552044959328e-10 3.2548373192167e-09 5.87753768849758e-09 -1.7277134121051e-09 6.08659967040422e-10 5.31376922807652e-09 -1.0074170631516e-08 -1.25540639768735e-09 -3.88686164927169e-09 2.32994021224822e-09 -1.13523481205967e-09 -8.6139387873663e-10 -1.04981462496458e-09 -3.51844597040166e-09 -2.48589824269748e-09 1.39807465972313e-09 -2.61673369782107e-09 -5.86974263363243e-09 1.01861542241373e-08 3.11248508365485e-09 -6.39887918331189e-09 2.22617974703849e-09 6.34991676123999e-10 2.17450639706705e-10 2.21895256445671e-09 -6.61064555034471e-10 1.7618108603896e-09 2.58481790719832e-09 6.16069080463745e-09 5.58064804171178e-10 -1.20287497093947e-09 -4.98026415890817e-10 6.59536897232354e-08 8.42711080270159e-09 3.19024074859577e-09 -7.68652815739552e-09 5.85199404929259e-09 1.49360354506414e-11 1.59041568888659e-08 -2.50748495282349e-09 3.58787039843146e-09 -6.66583325995507e-09 -1.54160276060689e-08 -2.833211272219e-09 9.63475317604924e-09 -7.54332930597974e-09 1.57891930958034e-09 -2.54883118274328e-10 1.46795454525135e-08 7.38418309203227e-10 -2.58786010571613e-09 -1.07337695918088e-08 -1.05006320691104e-08 -6.17990143990228e-09 5.77127692085735e-09 6.80951336605242e-09 3.22758979663236e-08 -1.12676500683937e-08 7.56382934050934e-10 -5.99032825405361e-08 -8.06104021386229e-09 -2.68848451433991e-08
"R2007" 1.53607933928161e-09 1.25483235406322e-09 -6.27910821853512e-10 4.21018111950851e-09 1.52853624483731e-09 -2.60136774695666e-09 -4.22132557074828e-09 -1.28927261276817e-09 3.24371292677767e-09 -1.07932319176938e-09 -2.38529815664999e-09 4.51347501055110e-09 5.63908903744014e-09 4.72063849109161e-10 2.49207671457739e-09 2.24063733360503e-09 -1.33926858729835e-09 -2.73031621087938e-10 8.62142491486825e-10 3.1829570799524e-09 -7.95564590812492e-10 9.79890133353141e-10 2.94964863227134e-09 -7.61695015502684e-09 -2.66239588858576e-09 -1.36128908433611e-10 8.14300133328568e-10 7.91934834054454e-09 1.8586551941454e-10 -6.09079119598196e-10 -4.12320378540575e-10 -1.68828845298023e-09 -1.4437025737627e-09 -8.48044857458991e-10 -5.91610502035817e-09 3.54465831951389e-11 3.44379933658697e-09 -1.17894392442162e-08 8.42711080270145e-09 7.19372057322534e-08 4.92149625547747e-09 -3.4081574805647e-08 6.47640739694114e-09 -3.38581378123775e-08 4.21084449852233e-09 -2.98963666257974e-08 -5.18064314881575e-09 2.09566496948278e-08 -2.63588808386883e-08 -2.89513285704392e-09 -2.19546944083237e-09 -3.05774275540159e-09 -1.13572038032626e-09 1.84898167071233e-08 2.0934044317415e-09 -1.09148453079815e-09 -6.32137497148133e-10 8.71668260701378e-09 2.64451160577048e-09 2.09790175845611e-09 -3.66871990589617e-09 1.09564174490625e-09 8.28273878554344e-09 6.41361152017206e-09 8.47597193221924e-10 -1.22475403277912e-08 -7.46787710521973e-09 -6.57743258127913e-10
"R2008" 9.5275209230318e-10 -2.02055533495846e-11 5.40131444049288e-10 -1.0541470325322e-08 -1.89686590741974e-09 4.55775079483581e-09 -1.31336144970817e-10 -1.74048587957475e-09 2.53194336031702e-08 -1.11514823439865e-09 2.43066605799852e-10 -4.10052150443869e-09 -1.22643294293906e-09 1.04232946166636e-09 -6.31036087275757e-10 7.19972689593833e-10 -1.55388317773816e-09 -5.05103051390236e-10 -1.65683836509798e-09 4.28212911806314e-09 9.2859844770133e-09 3.73598341063869e-09 -5.32316698444105e-09 -3.67874706374972e-08 3.1678003276817e-09 1.50298090904397e-09 -3.17637982828438e-09 1.30149796911885e-08 -3.21680128759313e-09 -2.57820435115712e-09 1.38973908987082e-10 1.7550085664491e-09 -1.49855796368248e-09 3.1161946774957e-09 3.37988864529803e-09 -1.8277547891305e-10 6.1628304235177e-10 -1.23906878850422e-09 3.19024074859592e-09 4.92149625547659e-09 6.64496804511262e-08 -4.99638100256361e-09 -3.00011806875547e-08 -3.73511951880206e-08 9.43287715360816e-10 1.0969495107663e-08 -1.50771108077263e-09 2.076914450855e-11 -2.36184947260109e-09 7.83712066895263e-09 -3.51448942080246e-09 1.59223005500332e-11 -1.74716499656375e-10 2.05310703421513e-08 1.25020598453112e-08 -8.39806339895342e-09 -7.14752799365802e-09 4.15958247215349e-08 -1.58338430885479e-09 -5.4552029156311e-10 1.76053760214701e-09 -6.53999144449248e-08 3.72807539697713e-09 -1.82671608514551e-08 3.73419418170468e-10 -2.28865855228128e-09 7.70517066429252e-10 1.72523920511018e-10
"R2009" -2.77217628825403e-10 -2.40186382031128e-09 9.36878764817972e-10 -3.4784026935986e-09 -8.94642519119138e-11 -2.72826465819344e-10 2.85838098824162e-09 1.78445765867754e-09 8.74625640578312e-09 2.09616634109977e-09 -2.51447367611371e-09 -4.3935558036647e-09 1.66127510504286e-09 -1.59406056271853e-09 -3.40402895915156e-11 -2.5680450391967e-09 1.14532013861753e-10 7.07856588177316e-10 1.89432343561141e-09 -2.11747702857516e-09 4.26849904909604e-09 8.51813693497833e-11 -3.32112289085036e-09 6.35659312273118e-10 2.2361202135938e-09 -2.61311665115763e-09 1.07050803909709e-09 -6.96660052333944e-09 -2.61173439821021e-09 1.33398978460002e-09 5.37878678825673e-10 7.68735279769781e-10 1.27210523555127e-10 1.15447360858713e-09 1.0382785374033e-08 1.84897391302332e-09 -1.82934723185069e-09 6.02634292022028e-09 -7.68652815739555e-09 -3.40815748056468e-08 -4.99638100256246e-09 8.95150832483559e-08 -9.64600627372822e-09 6.3632285343365e-09 3.97784774654165e-09 1.81827722811559e-08 2.72603947791873e-09 -9.21924735709536e-08 -2.92304095661728e-09 7.87113841939729e-09 5.82198255365036e-10 8.90866200125088e-10 -2.04218443355366e-09 -4.54124330352856e-09 -1.17499895812493e-08 -3.19710473159073e-09 -4.25322702675148e-10 -7.94281908825332e-09 -5.29010963125202e-09 5.34284968347159e-10 1.08182280474947e-09 1.18830027530129e-08 1.51221007674948e-08 -2.31634013960075e-09 -1.7215792415313e-09 4.87187991767778e-09 8.17317305238377e-09 1.48710556323719e-09
"R2010" -7.19784253342819e-10 -1.53970061662232e-09 9.45576270631659e-10 4.14352960014443e-09 1.87814572083341e-09 -6.76518249152524e-09 2.62393264948417e-09 3.55312577605312e-09 -3.93031896971943e-08 -7.90224247869106e-09 -2.92905069529479e-09 1.24912633074099e-08 9.36777981145659e-10 -2.3779578360815e-10 2.40768008634893e-10 -3.88022295722579e-09 -1.59900415685912e-09 1.23998218959171e-09 1.7407084412583e-09 3.53971776407469e-09 -1.36955508858948e-09 -9.76238825435796e-10 2.64848398200316e-09 4.75525260286035e-08 -3.68817912789741e-10 6.58283264679554e-10 6.57019314568769e-10 -2.13598879112029e-08 -1.71893442241406e-09 2.16773643163895e-09 5.03213571000912e-11 -1.31134308948632e-09 -6.59302617732969e-10 1.40601762689311e-09 6.48200087983954e-09 1.89918908165421e-09 7.71701260979393e-10 1.02429038769675e-08 5.85199404929265e-09 6.4764073969411e-09 -3.00011806875549e-08 -9.64600627372858e-09 5.81542376705736e-08 1.626710567233e-08 -1.60520885452797e-09 -3.56719636602315e-08 1.7027153349634e-09 5.55367093821226e-09 -2.16272631119303e-09 4.83987526406397e-09 1.9287187643121e-09 1.2425667032445e-09 2.09622237101388e-10 -3.84950682905641e-10 1.9025763968692e-08 1.08729843114349e-09 -9.94603553235083e-09 -6.73031642292389e-08 -6.00983115703954e-10 -1.10574490791964e-09 -1.62798865565254e-09 4.07610163468561e-08 7.45968961938564e-11 6.6269875740114e-10 2.76672330651636e-11 -4.26900706497555e-09 -1.11356907254052e-08 -1.93596496691774e-11
"R2011" -9.34226692446446e-11 9.00792151666117e-10 7.64401112286193e-10 1.69687943519582e-08 9.80890102937915e-10 -3.77958855227499e-09 1.12896876558816e-10 2.62973847812729e-09 -9.82614195851782e-09 -6.83749669527202e-09 3.64255813727887e-10 5.66660821769489e-09 -1.32900040762769e-09 -4.90590854638659e-10 -2.22781456360373e-09 -3.78854733854898e-09 -1.65027024918657e-09 3.28412461787877e-10 7.14515603760501e-10 -1.66311264210586e-09 -3.71674567999801e-09 -1.71902574667834e-09 6.11216159165839e-10 1.37038164181408e-08 4.35369831292027e-10 -1.43676301530493e-09 -9.58602128283714e-10 -1.21310015975819e-08 8.11852512640853e-10 2.59132215540574e-09 -2.53559757392294e-11 -6.21198573362265e-10 -3.92780375939066e-10 1.50991375089322e-09 -2.89486544106323e-09 -1.03096551464814e-09 -1.73031891192018e-09 -3.0286217646894e-09 1.49360354508089e-11 -3.38581378123779e-08 -3.7351195188025e-08 6.36322853433584e-09 1.62671056723317e-08 9.22187822090339e-08 -5.06315399315451e-10 -1.34985891065669e-08 2.29748246907846e-09 4.70720465658375e-10 1.49682530779571e-08 1.80205481537657e-09 3.90872571795506e-09 4.02434358972921e-10 1.03303724099399e-10 -3.8611038222976e-08 -1.08261470515477e-08 1.6106621681572e-09 4.38567988769573e-09 -2.31865100179437e-09 -8.82176658259356e-10 -3.17601440571012e-09 2.91977992756447e-09 1.2481495653607e-08 -5.78463532721649e-09 7.03570910232621e-09 -2.31071058362656e-10 2.6436018837239e-09 3.99542434753343e-09 -3.82533891799767e-09
"R2012" -1.65345936699342e-09 2.15537270619168e-09 1.02305601018501e-11 -6.52460126380573e-11 -8.2777496681492e-10 1.28206155586594e-09 6.20147574312062e-10 3.48312419737608e-09 1.92364360586792e-09 -1.02909092021927e-09 -1.24048868941665e-10 2.4567785194161e-09 9.44500931887297e-09 -3.22545683873952e-09 -3.6911386836574e-09 -7.12387690059072e-10 5.43626119312391e-10 -1.12737179388236e-09 1.49939378627823e-09 -5.1678191383769e-10 -4.11999478247818e-09 6.03881590863712e-10 3.30044954725498e-09 -1.20536260849883e-09 6.14842093061787e-09 -3.2608410015334e-09 -3.22310390276083e-09 1.49266784375619e-09 5.16312217393553e-09 -1.7406051234692e-10 -8.18127662901264e-10 -3.62771398983308e-10 1.70027683702185e-09 -3.11269669402734e-09 4.35338192524093e-10 -4.80386134295325e-09 -2.22589942124895e-09 -2.3515294426305e-09 1.59041568888656e-08 4.21084449852208e-09 9.43287715360963e-10 3.97784774654237e-09 -1.60520885452819e-09 -5.0631539931589e-10 3.09421682773888e-08 -3.02820185890895e-09 -1.95929593114045e-08 -4.00791575602363e-09 -2.45635110630689e-09 -1.30526308729202e-09 1.07320811254458e-08 -1.18839413007254e-08 -5.94663741560952e-09 1.87114667903687e-09 2.9679427930214e-09 6.62316034551689e-10 4.47736950341632e-10 4.90279562559184e-09 -4.83012177552951e-09 -4.24750747862e-09 7.62801877195985e-09 -3.70094375622215e-09 1.63611569153197e-09 2.88182058725108e-09 2.67605233766835e-09 -1.82378290311508e-08 -2.57867886758482e-09 -1.44463206300856e-08
"R2013" -3.03203988951977e-10 -1.55416185841529e-09 4.10493923013035e-11 -2.85457591832986e-09 -2.08365489156676e-09 5.81687910554323e-09 2.63884585813871e-09 -7.60493872194307e-09 1.33397671059672e-08 1.5945008371849e-08 3.04067692462147e-09 -1.4915766251268e-08 -5.49116427961249e-09 2.6989332067168e-09 4.17605982255599e-09 4.41245819050252e-10 2.6689790185702e-09 -5.38390737625314e-10 -1.50246032197466e-09 -1.26854792593202e-08 1.51676119113242e-09 -1.67910100507739e-11 -1.29980137822242e-09 -6.39294833523397e-09 2.52976091271151e-09 -6.01606859663723e-10 1.07347771297786e-09 2.16358429240001e-09 -1.87660745310156e-09 -1.18527519484271e-09 7.21618378941557e-10 1.57339060911491e-09 1.14873057478871e-09 -6.89969165685e-10 1.11070600095015e-09 4.18282091431206e-10 -9.82186113452678e-10 4.80438048852702e-09 -2.50748495282361e-09 -2.98963666257949e-08 1.09694951076621e-08 1.81827722811565e-08 -3.56719636602321e-08 -1.34985891065678e-08 -3.02820185890873e-09 5.9682285857255e-08 3.31865263246277e-09 -1.16465469138507e-08 9.85890319033494e-10 -4.40770753779077e-09 -2.25024273901681e-09 1.1332398495473e-09 -9.53244678163908e-10 -1.79887540311874e-08 -7.04876282056639e-09 2.00199370703238e-09 4.03293415904721e-09 6.89521963608937e-09 -1.99752857469007e-09 2.19117615166689e-09 -6.99281893160859e-10 -1.37925690317742e-10 1.90048805914438e-10 -3.30457426730388e-09 -3.17470667556392e-10 3.38669331595694e-09 5.70148083472537e-09 5.55518387368365e-09
"R2014" 2.96840565465239e-09 -9.36770883689319e-10 1.97995001631504e-10 6.35277941964169e-10 2.72076190665329e-09 -2.13051817083353e-09 -1.240907233714e-09 -4.12815237519045e-09 -3.06055012323423e-09 2.67506190401206e-09 8.56199425693375e-09 -1.78962678916581e-09 -3.65655056067017e-08 3.42204342639443e-09 3.94206160397592e-09 5.03403931667164e-09 -2.70123321163788e-09 -8.94120921589753e-10 -2.28547785371588e-09 -6.69061417841943e-10 1.57785866023893e-09 -6.35486098300131e-10 -3.99879256523504e-09 5.36505905428303e-09 1.24743190085115e-08 6.75274525192101e-09 -4.47027944631963e-09 -3.47040271657579e-09 -1.10406271455643e-08 1.45528247814675e-09 3.64192216739566e-09 -1.08800824607682e-09 -2.74116208622099e-09 1.12820981689971e-08 3.19237169795051e-10 8.76957667986567e-09 -2.25375513495842e-09 1.21203548804025e-09 3.58787039843141e-09 -5.18064314881526e-09 -1.50771108077303e-09 2.72603947791837e-09 1.70271533496329e-09 2.29748246907807e-09 -1.95929593114043e-08 3.31865263246248e-09 3.94741931609399e-08 -2.72812548388631e-09 7.53053105082483e-10 -4.61945634783915e-09 -7.06112143621919e-09 3.08695321964824e-09 3.55425303104737e-09 -1.8050333464842e-09 1.5344695662281e-09 5.88109166068303e-10 -1.91282957809025e-10 -5.07726879074286e-09 -1.8463790376758e-08 6.72708110138928e-09 -2.05182458476914e-09 6.10787841635163e-09 5.87068353612767e-09 -3.22933983964692e-09 -6.1335963419852e-09 -4.94681090649603e-09 2.27468613602938e-10 7.03804115391643e-09
"R2015" 1.74365934181413e-09 3.03001206546826e-09 -1.3504949281974e-09 1.46030473939554e-09 -2.49905950061545e-10 1.62428781749195e-09 -2.96735043764662e-09 -2.84681899760498e-09 -9.15423991522879e-09 -1.9262323980647e-09 3.12690556422704e-09 3.0445752895471e-09 -2.08887514752889e-09 1.06162802091538e-09 -1.66807802189432e-10 3.08398106375075e-10 7.48636753893056e-10 -5.58200618437051e-10 -1.44286576638434e-09 2.74599835038281e-09 -4.90095368520786e-09 -1.02647187859607e-09 4.43065000798517e-09 -1.067313765279e-09 -2.58710287307045e-09 1.61828605064573e-09 -1.22542258384382e-10 6.52340364567887e-09 2.51360416201741e-09 -1.39403844465327e-09 -1.49663575135358e-09 -7.33455980322946e-10 -7.03910584301075e-10 -1.58169904953611e-09 -4.13877723714597e-08 -4.54162761226906e-09 6.98460817322053e-09 -3.4186994623974e-09 -6.66583325995517e-09 2.09566496948303e-08 2.07691445098122e-11 -9.21924735709538e-08 5.55367093821232e-09 4.70720465656757e-10 -4.00791575602334e-09 -1.16465469138507e-08 -2.72812548388656e-09 1.54247106386768e-07 9.61886544611654e-09 -9.01415384378611e-09 -8.19730516495988e-09 -1.91967608877429e-09 4.15484812337672e-09 7.01273049409902e-10 4.67825719715852e-09 6.33230916688063e-09 -8.47750888913204e-09 8.58478574698358e-09 6.16753869417154e-09 -2.40141768381306e-09 -1.97398579179506e-09 -9.43743112475872e-09 -6.75586064093973e-08 2.90174733377065e-08 2.30902253280787e-09 3.61248181557486e-09 -1.50979897237559e-09 2.25635124337616e-08
"R2016" -2.21471896450906e-09 7.72991049965891e-10 -3.84091355632028e-10 -3.08687846490572e-09 -1.24802557088724e-09 2.79487239220006e-09 1.79900139651049e-09 2.77508892691958e-09 -7.76562760977219e-09 -2.23279542772198e-09 2.61251478411812e-09 -2.79668012623315e-09 -8.24146526332289e-10 -1.18027363660584e-09 -3.34951611791128e-09 1.5929358335638e-10 3.08491310218638e-10 -5.96800128803617e-10 -9.18065344632649e-10 2.85520365800139e-09 -3.05322393388351e-09 -6.03345920845071e-10 1.05981922981111e-10 8.69375468043183e-09 -4.43204254608078e-10 -4.10638566746791e-11 -1.09547451492385e-09 -3.43792518567585e-09 2.95612560505415e-09 -9.66336120407683e-12 -5.50018308069645e-10 8.76635610893872e-10 1.59863640406402e-09 -5.63142366276106e-10 -9.63628992583543e-11 -7.07630873753877e-10 -1.93740204606909e-09 1.65976809796801e-09 -1.54160276060684e-08 -2.63588808386885e-08 -2.36184947260183e-09 -2.923040956618e-09 -2.16272631119273e-09 1.49682530779573e-08 -2.45635110630699e-09 9.85890319034523e-10 7.53053105082491e-10 9.61886544611695e-09 2.72198005814903e-08 -1.89657046461846e-09 2.65797700433532e-09 1.92369136083393e-09 2.49997407762722e-09 -2.00544838153158e-09 -4.57004369606068e-09 1.40712457776325e-09 4.2117141281399e-09 7.51633442059485e-09 1.18204939381089e-09 -1.11125410269085e-09 2.55203709609282e-09 -1.06866880061438e-08 -1.47932452013944e-08 -1.76631743338784e-09 -7.68488675498628e-10 1.58000551501531e-08 5.12898417512754e-09 -4.7372462089923e-09
"R2017" -1.10503743599065e-09 -1.35514403084527e-09 -4.27615114116721e-10 -1.28661384283476e-08 -2.65797009502046e-09 3.92591721122726e-09 6.21177094355824e-09 -3.78723428479134e-09 9.01400389363612e-09 -5.83519826343023e-09 -9.06058255968345e-10 -1.70087500670764e-09 3.61480448871375e-09 5.90787539833518e-09 6.08363851729284e-10 -6.95502061272136e-08 1.17796301396224e-09 4.49614684325862e-10 -1.87950772417566e-09 1.02000441518558e-08 1.46872613896087e-08 1.51136839810195e-08 -2.23380235510128e-09 -2.90040842294875e-08 -2.69932052011977e-09 -6.87795156626551e-09 8.38971921990255e-09 1.32117514249297e-08 -1.00000439721647e-08 4.98234097406747e-09 -2.17849540611542e-10 2.81292644668448e-09 -7.12732775041274e-10 3.00052688794879e-09 -2.41495821936702e-09 -3.48657877215606e-09 1.40791086018228e-08 2.28662973462177e-08 -2.83321127221898e-09 -2.89513285704358e-09 7.83712066895154e-09 7.87113841939586e-09 4.83987526406373e-09 1.80205481537825e-09 -1.30526308729181e-09 -4.4077075377913e-09 -4.61945634783932e-09 -9.01415384378673e-09 -1.8965704646185e-09 1.58374512203729e-07 1.4973912261597e-09 2.73826264206836e-09 4.06852590663587e-10 1.66114804177014e-09 -1.80706332645642e-10 -6.68088821008489e-08 -5.00408651747302e-08 -1.74499288474904e-08 6.13529979227396e-09 3.1876538666068e-09 -1.39547540888391e-08 -1.09759951239598e-08 -4.1347806956558e-09 1.03556079966443e-08 1.03206925197239e-09 4.11480016336528e-09 5.51725706653415e-09 6.34145350976277e-09
"R2018" 6.17551471692606e-12 1.60182070993313e-09 1.17318119893327e-09 4.17276596418412e-10 -1.93494455117979e-09 9.79252105981317e-10 3.46309956315344e-10 4.79623409858344e-10 2.70517674310695e-10 1.14744661505891e-09 -1.37805591316678e-09 -2.81439401614483e-11 5.74609915167943e-09 6.58342209314586e-10 -6.67799017271558e-10 -5.85618897447904e-09 1.0242090050211e-09 3.64483408294309e-10 1.01181411726653e-09 -1.90455807536524e-09 1.80166723528392e-09 2.21230223648415e-09 -1.83828700454495e-09 3.49042686387776e-09 -3.88424154891735e-10 1.01670860630887e-10 -3.93856582151082e-09 -1.66274657914809e-09 1.06006947266232e-09 -8.41776917585024e-10 -7.87212597160972e-10 6.17913947282086e-11 1.27639394562931e-10 -1.18129401656582e-09 6.66662214563235e-09 -3.646506468268e-09 -8.20442610059051e-09 2.40309593719585e-09 9.63475317604905e-09 -2.19546944083267e-09 -3.51448942080299e-09 5.8219825536598e-10 1.92871876431176e-09 3.90872571795495e-09 1.07320811254456e-08 -2.25024273901671e-09 -7.06112143621920e-09 -8.19730516496001e-09 2.65797700433457e-09 1.49739122615985e-09 3.75788134155945e-08 -3.55937035688283e-09 -1.14780060734587e-08 -1.15827852792161e-09 1.81220065253452e-08 2.69155068641704e-09 -1.80085691734995e-08 -4.26736279741549e-09 1.31307902869574e-09 -4.9303044789862e-09 1.21072895858246e-08 -8.46035285823882e-10 1.1318943910087e-08 -5.80406956665701e-09 -2.65759079758892e-10 -5.15778499176292e-09 -4.48176704701787e-09 -2.82844778616728e-08
"R2019" 4.54942187386904e-10 -9.15143803430408e-10 1.36379765092347e-11 -9.64106528835059e-10 5.5410533117717e-11 -9.35722349362858e-10 -2.40003149445747e-10 -1.88005385197536e-10 -9.69594692661361e-10 -2.01087852526774e-10 -1.66557623675836e-09 -4.20844222079789e-10 2.49959963736265e-09 1.04800664792692e-09 5.82437485021228e-10 -4.05346704007923e-10 -3.6561222005581e-11 -4.26470884357998e-10 -8.77483340284318e-10 6.73224269379733e-10 -9.72384307016344e-10 -5.93627083254376e-10 1.32623795667393e-10 -8.30840278308451e-10 -2.70635792657663e-09 1.2248800108547e-09 4.02143634705299e-10 7.39153906504926e-10 -1.06995461038324e-09 3.08509603777822e-10 -1.11771231063572e-09 1.03869833359861e-10 5.81901670481696e-11 3.56055644550821e-11 1.25401857986956e-09 1.05356303090492e-09 1.68179928738575e-09 1.75590333646915e-09 -7.5433293059798e-09 -3.05774275540099e-09 1.59223005507361e-11 8.90866200125753e-10 1.24256670324477e-09 4.02434358973011e-10 -1.18839413007249e-08 1.13323984954746e-09 3.08695321964859e-09 -1.91967608877385e-09 1.92369136083405e-09 2.73826264206932e-09 -3.55937035688215e-09 1.38879439328316e-08 2.77214651684597e-09 -4.46867633994545e-10 -3.47354459208912e-09 -8.57813631863716e-10 6.95231002510586e-10 -1.58944235074643e-09 2.94167069832025e-09 -3.51516192935565e-09 -1.25755134083986e-09 -1.90022291953868e-09 -2.94100882823984e-09 -4.0922610985457e-11 -1.18486308739412e-09 9.21530448229021e-09 8.3869125897518e-10 5.43588496998546e-09
"R2020" -4.50698754898626e-10 1.24663184590769e-09 -9.70583683276544e-10 -7.98321008182225e-10 -1.81050200253431e-10 -4.65445269265745e-11 5.27772318642634e-10 6.2177471599845e-10 -1.87585963473842e-11 -5.28014236390544e-10 -1.06866426496658e-09 -9.7434241546409e-10 -2.26991332133098e-10 -6.06004972096016e-11 7.14099740718327e-11 1.32819810069811e-09 -9.23437842353445e-10 8.59827515066359e-11 -1.03887986547331e-09 1.48909653830533e-09 8.38515973881167e-10 1.6179241375896e-10 -3.82283403895484e-10 -3.10116426489779e-10 -7.17979451404176e-10 1.54301981898022e-09 -6.98498638093834e-10 -1.04296530482434e-09 -3.28783812208011e-10 -8.43637177794342e-10 -7.47865456812369e-10 5.86076692182628e-10 3.88819830206046e-10 1.14042215612115e-10 -1.75516604770938e-09 -5.68742426385531e-10 2.33420474362466e-09 -1.52033198298524e-09 1.57891930958064e-09 -1.13572038032585e-09 -1.7471649965644e-10 -2.04218443355292e-09 2.09622237101844e-10 1.0330372409999e-10 -5.94663741560967e-09 -9.53244678163709e-10 3.55425303104717e-09 4.15484812337767e-09 2.49997407762767e-09 4.06852590663276e-10 -1.14780060734584e-08 2.77214651684645e-09 1.53554150098258e-08 1.28367451000567e-09 -2.26025799738196e-09 -1.64435601243923e-09 4.26676378587273e-09 6.12443371355445e-11 3.10692368214616e-10 -5.53736074568874e-09 -1.88272205986296e-11 2.03705986726413e-09 -4.95813283025709e-09 -2.99656648373375e-09 7.79613272320817e-10 -1.13111369251568e-09 2.84334272210962e-09 2.45056806572852e-09
"R2021" 1.27946060578411e-10 -2.87589450875049e-10 -1.55698742422632e-09 -2.70762687978892e-08 -9.87473251003282e-10 4.28932211431267e-09 1.72739842513543e-09 -3.37160496615018e-10 1.07856885194994e-09 -1.45036252850838e-08 -4.72935395029654e-11 -8.58486768529484e-10 1.74250506331254e-09 1.84127293745634e-10 -1.06598931930481e-09 2.00358300470514e-09 -2.41457747708711e-10 -2.31846972397975e-10 -2.26936816215438e-10 1.66860834486766e-08 -4.35609254997799e-09 2.33757603298698e-09 2.20976522445052e-09 -9.23932330164881e-09 -2.28486431783344e-09 6.92437938200606e-10 2.08818847363515e-09 1.3693204294458e-08 1.02870567308011e-09 1.83772229055588e-10 -4.93728704594617e-10 -3.66695782342299e-10 -2.60430773135563e-10 3.88172172096704e-10 2.85437106507002e-10 2.71354588684175e-10 5.28036505485215e-10 -1.17711834158949e-08 -2.54883118274416e-10 1.84898167071241e-08 2.05310703421502e-08 -4.54124330352895e-09 -3.84950682906071e-10 -3.86110382229767e-08 1.87114667903717e-09 -1.79887540311875e-08 -1.80503334648417e-09 7.0127304940919e-10 -2.00544838153193e-09 1.66114804176987e-09 -1.15827852792152e-09 -4.46867633994474e-10 1.28367451000549e-09 5.74858743600297e-08 7.82108393434205e-09 -5.76066679181311e-09 -7.90061573237967e-10 1.67284003861735e-08 1.70990237129587e-09 -1.31136111911058e-09 1.28249963193403e-10 -2.06189055534233e-08 2.65277162704431e-09 -4.36602717131828e-09 8.82241908541631e-11 -1.42639677447629e-09 -1.47597398103546e-09 -2.28796848689175e-09
"R2022" 4.08484421207768e-10 2.79179061849963e-09 1.48949769880408e-10 -1.20809488807254e-08 1.92657338249233e-09 3.71562317706548e-10 4.75229256847401e-09 3.01737109961683e-09 -3.75356435068876e-09 -4.56578035825491e-09 2.46958404870914e-09 3.37086324138688e-09 -5.57094870324382e-09 -6.14253199256265e-09 -2.27059015836554e-09 -4.64277565609207e-09 1.2690677024874e-09 -1.00187574900339e-09 -1.60532132317074e-10 6.28581501158603e-09 1.50478645404587e-08 8.36409913141451e-09 -6.94769559215318e-09 -1.07464539663108e-08 5.82823443857206e-09 3.02483358546499e-09 -5.85031530761072e-09 1.38335241250214e-09 4.63701053965948e-09 -3.32130667016159e-09 -1.58338142949845e-09 4.62226708130301e-10 -2.34176533049907e-09 -2.11025983833228e-09 3.9949577431619e-08 -9.44058512528035e-09 -4.14551453566e-09 2.40955572103373e-08 1.46795454525136e-08 2.09340443174021e-09 1.2502059845308e-08 -1.17499895812492e-08 1.90257639686924e-08 -1.08261470515495e-08 2.96794279302185e-09 -7.04876282056585e-09 1.53446956622804e-09 4.67825719715712e-09 -4.57004369605984e-09 -1.80706332650507e-10 1.8122006525345e-08 -3.47354459208877e-09 -2.26025799738029e-09 7.82108393434288e-09 2.66732633468947e-07 -3.10792825271424e-09 -1.33738149635718e-07 -2.6103408322945e-08 -3.79651284881263e-09 -1.32366766644787e-08 2.54661219537882e-08 -5.07357108889674e-08 2.34696716624296e-08 -1.0628901787962e-07 2.00629954648617e-09 -1.93897669226998e-08 -5.29466078616198e-08 2.41902802870661e-09
"R2023" -2.62408670397947e-10 7.79737193655254e-09 3.96770626681319e-10 3.15108057339137e-09 9.19173186818904e-10 -2.43668427682417e-09 -3.5685333638857e-09 2.51714732908134e-09 4.22562837094434e-10 6.0414397515148e-09 -6.21252020462476e-10 -1.45792607314423e-09 1.65210681124222e-09 -3.08104635152355e-09 5.73586322469739e-10 1.97314523585436e-08 -1.09339266766344e-09 5.13080993357103e-10 1.30171353930241e-09 -4.67930557915532e-09 9.64704476034144e-10 -2.75287831336641e-08 1.8628855192498e-09 8.9036461943482e-09 -3.78136697595172e-09 3.84782129133154e-10 -3.83079237864068e-09 -6.01853196806319e-09 6.32867096996755e-09 1.41821831274709e-09 8.94656560891997e-10 -1.66841030202746e-09 -1.43606435053465e-09 -3.43586169164638e-09 4.4533073215303e-14 -4.20103939457004e-10 5.24715060584023e-09 9.49449706469754e-09 7.3841830920329e-10 -1.09148453079818e-09 -8.39806339895173e-09 -3.19710473159126e-09 1.08729843114375e-09 1.61066216815648e-09 6.62316034551792e-10 2.0019937070327e-09 5.88109166068178e-10 6.33230916688092e-09 1.40712457776303e-09 -6.68088821008524e-08 2.69155068641708e-09 -8.57813631863743e-10 -1.64435601244012e-09 -5.7606667918131e-09 -3.10792825271496e-09 6.43531903825607e-08 1.42878289932011e-09 -2.3303382639595e-08 4.11838293539465e-10 1.03281248987186e-09 4.65290864986189e-09 4.29441055349356e-09 -9.14623918956478e-10 3.61249455208931e-09 -7.61368238186649e-10 -1.30102852337956e-09 -5.52790646009889e-09 -5.31247083403276e-10
"R2024" -2.12798781127716e-09 -9.1452322793131e-09 1.80123480185595e-09 8.01820045568659e-09 2.91989875493837e-10 -3.35628752517953e-09 -9.75382521688576e-10 3.16822572628357e-09 -2.51314153628185e-09 2.77435833069206e-09 -4.07210899073441e-09 -5.92289895720019e-11 3.83411729592544e-09 -2.03233089369445e-09 -1.39112536093129e-10 3.63856509929591e-08 -6.94290793501986e-10 1.42742459919834e-09 -3.91615083441838e-10 -4.67690419773008e-09 -1.54004683553959e-08 -6.04291020714547e-09 1.92633651114291e-09 1.3423502543211e-08 -5.5251499795481e-09 6.67290836299666e-10 6.90113413131519e-09 -7.6847665714063e-09 3.02173551997674e-09 -2.38607162821451e-09 2.07892022885959e-09 -8.96293250098517e-10 5.26442996106747e-09 -1.32272308665067e-09 -3.63460074712344e-09 2.04287501284502e-08 -3.70507736133148e-08 -2.57542384079962e-08 -2.58786010571533e-09 -6.3213749714851e-10 -7.14752799365988e-09 -4.25322702671938e-10 -9.94603553235179e-09 4.38567988769671e-09 4.47736950339541e-10 4.03293415904692e-09 -1.91282957809528e-10 -8.47750888913247e-09 4.21171412814047e-09 -5.00408651747301e-08 -1.80085691735017e-08 6.95231002511466e-10 4.26676378587522e-09 -7.90061573235614e-10 -1.33738149635716e-07 1.42878289932242e-09 1.8969142062241e-07 2.93582738529207e-08 3.12193388917284e-10 2.98661020682253e-09 -2.48091518614004e-08 2.41378360017798e-08 3.50449282819405e-10 8.97926359668838e-09 -5.90433947437113e-10 8.15173289671851e-09 2.72292230599767e-08 -1.90844594198018e-08
"R2025" 1.92510365587299e-09 1.46113943541298e-09 -3.708953981144e-10 1.57221048729409e-08 1.10128110101831e-10 1.02433804329605e-09 -8.16592576392832e-09 3.01661679184878e-10 3.24823684939797e-08 -3.93408241633925e-09 4.58324903397534e-09 4.61604136986173e-09 1.0775503619397e-09 -1.58312563628767e-09 -3.39918685631119e-09 9.8807365122106e-09 -1.71835036834758e-09 -3.02062088622003e-09 -1.98091431085181e-09 -3.54660465904366e-09 -2.86147805460986e-08 1.37594569854952e-08 2.97542980907156e-09 -6.78121271422053e-08 2.65560582781212e-09 3.7626099158381e-09 -3.66775492292083e-09 4.93385782312163e-08 5.42567939879763e-09 9.35503548495903e-11 -2.12578881652314e-09 3.19663203204089e-10 1.4790037264718e-09 9.83678196731232e-10 -8.67360774287714e-09 -3.98872441686855e-09 -8.7015160451658e-09 -8.8673603057539e-08 -1.07337695918086e-08 8.71668260701413e-09 4.15958247215387e-08 -7.94281908825424e-09 -6.73031642292406e-08 -2.31865100179547e-09 4.9027956255914e-09 6.89521963608765e-09 -5.07726879074306e-09 8.58478574698356e-09 7.51633442059584e-09 -1.74499288474878e-08 -4.26736279741632e-09 -1.58944235074732e-09 6.12443371352798e-11 1.67284003861706e-08 -2.61034083229474e-08 -2.33033826395956e-08 2.93582738529143e-08 2.33387184644816e-07 -4.12995604543702e-10 -1.04559112982044e-09 8.78302810349613e-09 -1.26737792978075e-07 -5.57108196913327e-09 4.92338877778554e-09 5.38436058749118e-10 6.4383059778025e-09 1.08825530048271e-08 -1.79637661918725e-09
"R2026" -3.52071871238511e-09 4.61281609631773e-09 -7.81618935708517e-09 -1.75235054748623e-09 -9.18216487533361e-10 2.04395692358425e-09 1.88363584221515e-09 1.10195946918559e-09 2.7006962328638e-09 -1.33439233983865e-09 1.86753309736409e-09 -1.18660918322688e-10 2.10332924389318e-08 -2.45418058519294e-09 -1.7467046687397e-09 -6.1680503172253e-09 4.61942155827693e-09 -4.26352675459806e-10 -3.48524494994982e-09 1.7786731654073e-09 1.14757498150249e-08 -1.04602168057305e-10 -4.22713260965995e-09 -4.19284683099979e-09 -4.54347981028563e-08 7.83358095265702e-10 2.68968040955739e-08 5.26136080384479e-10 1.21188506729961e-08 -4.84094762042181e-09 -1.50346568174263e-09 -2.22923123541089e-10 3.21093960390762e-09 -1.39120090832727e-08 -1.59597641139163e-09 -1.5586578837939e-08 1.11057507010537e-08 -1.8023946584023e-10 -1.05006320691103e-08 2.64451160577057e-09 -1.58338430885514e-09 -5.29010963125236e-09 -6.00983115703904e-10 -8.82176658258315e-10 -4.83012177552967e-09 -1.99752857468996e-09 -1.84637903767577e-08 6.16753869417195e-09 1.18204939381072e-09 6.13529979227361e-09 1.31307902869543e-09 2.94167069832066e-09 3.10692368214487e-10 1.70990237129548e-09 -3.79651284881219e-09 4.11838293539289e-10 3.1219338891688e-10 -4.12995604543449e-10 5.10577854018858e-08 -2.05211606027836e-09 -1.98466757492275e-08 -6.20009246356699e-10 -6.36253561205107e-09 -1.61237378441186e-09 3.76232105806122e-10 1.19701784320554e-08 3.99808361801267e-09 2.22981118986645e-09
"R2027" -4.62621028309458e-12 -1.69864966690245e-09 -1.1460912728239e-09 -2.31877497688782e-11 5.10104525404788e-10 -8.48489596522966e-10 -6.56467026547793e-10 -1.50260238080091e-09 -2.62020012328515e-09 -2.60087440374647e-10 1.56595091396286e-09 -8.02262713483728e-10 -4.6437331170217e-09 1.6006772903258e-09 1.56890705277661e-09 -4.96096758025616e-09 7.45768714355959e-10 1.93362679606347e-10 6.09256338527227e-10 5.96619552413648e-10 7.00463746494789e-10 -1.18117371281176e-10 1.139915582638e-09 4.50265832966851e-09 4.23905451946257e-10 -4.31522762334072e-09 6.82627198400716e-09 -3.64184409707119e-09 -1.48929387606542e-09 7.89222083961624e-10 2.32071911449223e-09 -7.65857735514238e-10 -7.79533525341526e-10 7.77685801636024e-11 2.33071136587178e-09 2.98726253002234e-09 1.35827837925303e-09 2.85705025643848e-09 -6.17990143990228e-09 2.09790175845611e-09 -5.45520291560804e-10 5.34284968347264e-10 -1.10574490792025e-09 -3.17601440570854e-09 -4.24750747862025e-09 2.19117615166619e-09 6.72708110138905e-09 -2.40141768381274e-09 -1.11125410269097e-09 3.18765386660705e-09 -4.93030447898484e-09 -3.51516192935682e-09 -5.53736074569049e-09 -1.31136111910808e-09 -1.32366766644826e-08 1.03281248987169e-09 2.98661020682519e-09 -1.04559112981888e-09 -2.05211606027833e-09 3.90270227557976e-08 -2.18173409628952e-08 9.07931738148564e-10 9.33077039811324e-10 6.07294856886543e-09 -5.31352458010098e-09 5.56714047461141e-09 -2.31962406856639e-09 5.05963998451792e-09
"R2028" 8.55985683862595e-10 9.34684673108092e-09 3.03819577788564e-09 -8.75122130223738e-10 -6.61884222270767e-10 3.11459970121443e-09 -6.12083980804868e-10 -2.23209507946699e-09 -7.42870228310907e-10 6.12209591553144e-11 -6.97790221138197e-10 -1.28343684825533e-09 -1.39364888637573e-09 6.16285902507965e-10 -9.69441187027247e-10 1.49747880342771e-09 -3.23840300174347e-09 -1.57844006567991e-09 3.68691746531202e-10 1.95299083301936e-10 -1.10341287309034e-08 4.32317546094321e-09 5.55873368027381e-09 2.83166527015378e-09 2.24916240124871e-08 8.2080883678219e-09 -4.24998890898401e-08 -2.77256060535028e-09 1.1440835681515e-09 3.84578375571967e-09 -2.44133471773867e-09 3.08698743448164e-10 -1.32966568303866e-09 2.19935573991108e-09 3.05222702202942e-09 -1.80853083149567e-08 -1.19177261561826e-08 -1.31573856597418e-09 5.7712769208574e-09 -3.66871990589623e-09 1.76053760214727e-09 1.08182280474966e-09 -1.62798865565193e-09 2.91977992756354e-09 7.62801877195914e-09 -6.99281893161781e-10 -2.05182458476951e-09 -1.97398579179679e-09 2.55203709609306e-09 -1.39547540888396e-08 1.2107289585824e-08 -1.2575513408393e-09 -1.88272205989906e-11 1.28249963193937e-10 2.54661219537875e-08 4.65290864986213e-09 -2.48091518614058e-08 8.78302810349744e-09 -1.98466757492262e-08 -2.1817340962897e-08 8.53892388647823e-08 -8.8747293346432e-09 5.16133105038386e-10 -3.61583165652957e-09 -2.7220200568422e-10 -6.62652964737656e-09 -4.20928462420883e-09 -2.54773401096843e-09
"R2029" 2.95945559344557e-09 -4.60182089359669e-09 -4.20005489360428e-09 3.62234437297642e-08 1.55849152482822e-09 -2.3863881554173e-09 1.24279810346191e-08 -2.65512204159283e-09 -3.06857120605459e-08 -8.76659613307682e-10 -2.06002876000515e-09 -3.92953576335728e-09 -5.27431518706352e-09 3.11677230919753e-10 4.73593102015156e-09 -1.39593559399265e-08 3.00590266966425e-10 2.37412566928784e-09 3.15986476768006e-09 -1.68839194536013e-08 -4.90054015257509e-09 2.52048185417172e-09 1.63009857441674e-08 8.64720610154947e-08 8.63013661542488e-10 -2.2245682492921e-09 2.61543437603422e-09 -5.73219120096762e-08 -5.73916910428562e-09 -6.98785319485741e-10 1.98014895545854e-09 -5.1638194031164e-10 -2.82274070175907e-12 -2.48752320089312e-10 -1.05085458766851e-08 4.64490942063553e-09 -6.7552956436893e-09 -3.93109113537147e-08 6.80951336605187e-09 1.09564174490686e-09 -6.53999144449233e-08 1.18830027530134e-08 4.07610163468566e-08 1.24814956536048e-08 -3.70094375622168e-09 -1.37925690318044e-10 6.10787841635234e-09 -9.43743112475593e-09 -1.06866880061438e-08 -1.09759951239642e-08 -8.46035285826122e-10 -1.90022291953696e-09 2.03705986726492e-09 -2.0618905553424e-08 -5.0735710888965e-08 4.29441055349275e-09 2.41378360017776e-08 -1.2673779297807e-07 -6.20009246357059e-10 9.07931738150502e-10 -8.87472933464274e-09 2.65919788928115e-07 5.43480474236159e-09 1.75764760710926e-08 -7.15872099202075e-10 -4.29553480510165e-09 1.01424018788859e-08 -1.29411609813373e-09
"R2030" 1.43023711754606e-09 -3.76581691541518e-09 2.12149402169172e-09 2.76371101827132e-09 1.04520076551348e-10 1.23757561722309e-09 4.41331173618084e-10 -2.38000937870923e-09 4.98630559697648e-09 -1.51172429521361e-09 -1.67684151833215e-09 4.7926954352324e-10 -1.79679217359478e-09 1.15876991334258e-09 6.95180111313154e-10 1.39469916416815e-09 1.84075641971321e-10 3.70784783043059e-10 -7.56967558554697e-10 -2.31827970225038e-09 6.54318591627602e-09 2.73083259568196e-09 -5.18023730686827e-09 1.60944536309194e-09 3.57710223691931e-09 9.34371099304843e-10 -2.10061446635639e-09 -4.04867762539713e-09 -1.95261798261691e-09 -1.77200612749047e-09 1.536154710618e-09 6.71044727409026e-10 -4.93947525983881e-10 1.21411549841658e-09 2.50929578763181e-08 6.92438783596931e-09 -6.36098845854348e-09 -1.50557357748217e-09 3.22758979663245e-08 8.28273878554211e-09 3.72807539697758e-09 1.51221007674937e-08 7.45968961940245e-11 -5.78463532721633e-09 1.63611569153128e-09 1.90048805914111e-10 5.87068353612772e-09 -6.75586064093982e-08 -1.47932452013943e-08 -4.13478069565381e-09 1.13189439100875e-08 -2.94100882823998e-09 -4.95813283025771e-09 2.65277162704593e-09 2.34696716624269e-08 -9.14623918956945e-10 3.50449282820715e-10 -5.57108196913196e-09 -6.36253561205107e-09 9.33077039811259e-10 5.16133105039096e-10 5.43480474235857e-09 8.40745525956924e-08 -3.38646199264265e-08 -1.99193171280957e-09 -3.11581288445357e-08 -1.23255384193445e-08 -3.26329990627806e-08
"R2031" 6.92697425477998e-11 1.45669670778065e-09 8.51996547828591e-10 1.46950817091222e-09 -2.03481819505263e-09 1.9923515185446e-09 -3.65440660924369e-09 -4.02545985640211e-09 -4.86965942487475e-11 -2.56499342491558e-09 2.78992924535199e-09 -9.00712098915081e-10 4.70245002571249e-10 6.68138670371188e-09 1.52631899781599e-09 -2.22963026067283e-09 2.24043653507588e-09 -1.45926289808079e-09 -6.86459653583397e-10 3.25862158071321e-09 -5.69841686897583e-09 -4.05808044395873e-09 2.88247129035981e-09 -6.61715301189123e-09 1.90286779223462e-09 -4.8881923947739e-09 -8.50149760443492e-10 9.94538077221081e-09 -3.72327910570556e-09 1.62170681847656e-09 -5.28207153101372e-10 8.02637218497008e-10 7.89498491931869e-10 -4.95431808922544e-11 -4.10936925986411e-08 -9.67643742556123e-10 1.09572263762155e-08 -4.29418965884829e-09 -1.12676500683943e-08 6.4136115201724e-09 -1.82671608514552e-08 -2.31634013960112e-09 6.6269875740116e-10 7.03570910232463e-09 2.88182058725133e-09 -3.30457426730461e-09 -3.22933983964679e-09 2.9017473337707e-08 -1.76631743338753e-09 1.03556079966463e-08 -5.80406956665722e-09 -4.09226109862863e-11 -2.99656648373386e-09 -4.36602717131935e-09 -1.06289017879612e-07 3.61249455208931e-09 8.97926359668644e-09 4.92338877778552e-09 -1.61237378441228e-09 6.07294856886687e-09 -3.61583165653296e-09 1.75764760710945e-08 -3.38646199264273e-08 1.30717422571605e-07 1.80911494150066e-10 9.42540763882475e-09 2.22759567895621e-09 1.47435855883425e-08
"R2032" -1.81044991448172e-10 -3.44363345180824e-10 7.20945208581571e-11 -2.51482648711175e-11 -4.36431965822089e-10 -7.44986664178365e-11 2.05930345251495e-10 8.0860848988124e-10 9.06265983686311e-10 -1.1733374117386e-10 -6.86654204604625e-11 4.71585217892955e-10 2.33086052826020e-09 -1.18427096863115e-09 -3.51012264965176e-10 8.41201696669941e-11 6.65098052164652e-11 -5.14842279193103e-10 1.28306254856893e-10 7.39666534540243e-11 -3.47823436523515e-10 -1.79924713103373e-11 3.67375898064879e-10 -2.40020449051098e-09 1.19706234813867e-09 -4.94036821468223e-11 9.11515041795e-11 1.93246563529077e-09 7.50309106762014e-10 2.50223784947738e-11 -1.48141521193128e-09 6.5479380103275e-10 1.00524857813569e-10 -1.73399343393203e-10 -7.27068628488922e-10 3.70400775073356e-10 5.76779653190942e-10 -5.65804917993868e-10 7.56382934050912e-10 8.47597193221725e-10 3.73419418169644e-10 -1.72157924153124e-09 2.76672330652338e-11 -2.31071058362273e-10 2.67605233766841e-09 -3.17470667556204e-10 -6.13359634198515e-09 2.30902253280771e-09 -7.68488675498682e-10 1.03206925197187e-09 -2.65759079759455e-10 -1.18486308739426e-09 7.79613272321094e-10 8.82241908543733e-11 2.00629954648612e-09 -7.61368238186406e-10 -5.90433947437028e-10 5.38436058749069e-10 3.76232105806252e-10 -5.31352458010004e-09 -2.7220200568459e-10 -7.15872099201738e-10 -1.99193171280971e-09 1.80911494149734e-10 4.81241147226183e-09 -1.68296765887419e-11 -3.16533776262949e-10 3.7993203762394e-10
"R2033" -1.45768842609107e-11 -1.05263157750078e-09 -3.79820225031674e-10 -1.66788828952679e-09 -1.04871155081653e-09 -2.58282866668981e-09 4.072614876248e-10 -9.72280183514331e-10 -4.58216206550819e-09 2.15499502008228e-09 -6.71420364289747e-10 -4.62681805290614e-09 8.62792922224566e-09 2.96851237263147e-09 3.93979587352462e-09 -2.30082902204153e-09 7.31863300316619e-10 9.69065027065338e-10 2.70018673081656e-10 2.30481907579181e-09 2.12728221919837e-09 -9.19296258964065e-10 3.01745042515131e-10 4.60098309185217e-09 -1.0133179877459e-08 -2.22147758693842e-09 4.94761392029981e-09 -2.32053673023531e-09 -2.8983802636185e-09 5.3012118032066e-10 -1.54792545900838e-09 9.66895957606569e-10 -1.60611141005747e-09 -9.85155056768525e-11 -1.81298244904653e-09 8.28024543407827e-10 -2.30281354229846e-10 1.78643541362063e-09 -5.99032825405356e-08 -1.22475403277914e-08 -2.28865855228103e-09 4.87187991767727e-09 -4.26900706497557e-09 2.64360188372376e-09 -1.82378290311511e-08 3.38669331595691e-09 -4.94681090649594e-09 3.61248181557471e-09 1.58000551501532e-08 4.11480016336501e-09 -5.15778499176295e-09 9.21530448229002e-09 -1.13111369251559e-09 -1.42639677447581e-09 -1.93897669226992e-08 -1.30102852337964e-09 8.15173289671828e-09 6.43830597780223e-09 1.19701784320554e-08 5.56714047461123e-09 -6.62652964737637e-09 -4.29553480510099e-09 -3.11581288445361e-08 9.42540763882556e-09 -1.68296765886937e-11 6.26630709663437e-08 8.73912668774324e-09 1.73246515123653e-08
"R2034" -7.78137225470936e-11 -1.54686978484485e-09 -1.33177644511042e-09 1.914010133452e-09 1.19209495010915e-10 4.35993244878526e-10 -3.17660271410754e-10 2.99393820430038e-10 4.78665477974532e-09 3.29322383004375e-09 -2.79552501254871e-09 -2.08017029317955e-09 3.04487565923585e-09 -1.06866401614555e-09 -3.6297672857568e-10 -3.190411602382e-10 -6.78327965039874e-10 1.17601486134954e-09 1.30796302804391e-09 -2.08932213455247e-09 -1.6714601569027e-09 1.18599987629206e-10 1.03831551046346e-09 5.3693046870828e-10 -4.56961395020644e-09 2.32708410078073e-11 3.9284680030054e-09 -2.31024224279924e-09 8.82770868962342e-10 8.7545813620298e-10 4.11347415077228e-11 -4.85353489947753e-10 4.34270550058811e-10 -1.83067440322713e-10 -1.5670660646106e-08 1.2456127541842e-09 -3.62595352133639e-10 -5.85330877127688e-09 -8.06104021386236e-09 -7.46787710521933e-09 7.70517066429768e-10 8.17317305238436e-09 -1.11356907254052e-08 3.99542434753556e-09 -2.57867886758477e-09 5.70148083472426e-09 2.27468613602825e-10 -1.5097989723758e-09 5.12898417512768e-09 5.51725706653359e-09 -4.48176704701853e-09 8.38691258975179e-10 2.84334272210996e-09 -1.47597398103609e-09 -5.29466078616228e-08 -5.52790646009757e-09 2.72292230599736e-08 1.08825530048279e-08 3.99808361801301e-09 -2.31962406856751e-09 -4.20928462420842e-09 1.01424018788853e-08 -1.23255384193454e-08 2.22759567895517e-09 -3.16533776262427e-10 8.73912668774319e-09 2.88638331172719e-08 2.09983620318452e-09
"R2035" 1.63455224161183e-09 1.73956265498626e-09 -2.45108918042407e-09 -1.37260583719075e-09 3.87978936685692e-09 -6.15200199286402e-10 -2.53311871629839e-10 -3.33951702283771e-09 -2.43618596548576e-09 2.03404225427792e-10 3.35618052965573e-09 3.51763056808108e-10 -6.8055148110812e-09 -1.90360032899505e-09 1.83521823922685e-09 -2.21766278722744e-09 -2.88384381448581e-10 -4.48261895037117e-10 2.61190072049917e-10 1.43455957029899e-09 -8.94836755186157e-10 -2.45782143836762e-09 4.88307074454705e-09 -3.26626501663878e-09 -1.78263268398118e-09 -7.93002499599662e-10 5.18398659883225e-09 2.67944415443511e-09 -2.21202676123843e-11 2.1339517034141e-09 -4.65726520282665e-11 -8.19280747868741e-10 -2.34103149510319e-09 9.36570296140764e-12 -1.22474803922379e-08 -5.09590698320756e-09 1.00651563941165e-08 3.62533197086685e-09 -2.68848451433996e-08 -6.57743258126921e-10 1.72523920511389e-10 1.48710556323747e-09 -1.93596496688751e-11 -3.82533891799786e-09 -1.44463206300852e-08 5.55518387368292e-09 7.03804115391664e-09 2.25635124337612e-08 -4.73724620899188e-09 6.34145350976302e-09 -2.82844778616714e-08 5.43588496998543e-09 2.45056806572862e-09 -2.28796848689169e-09 2.41902802870764e-09 -5.31247083403061e-10 -1.90844594198024e-08 -1.79637661918798e-09 2.22981118986601e-09 5.05963998451758e-09 -2.5477340109687e-09 -1.29411609813429e-09 -3.26329990627804e-08 1.47435855883424e-08 3.79932037623844e-10 1.73246515123647e-08 2.09983620318447e-09 5.15701582037872e-08
