# Supplementary material for: NODDI and Tensor-Based Microstructural Indices as Predictors of Functional Connectivity
Source: PLoS One. 2016 Apr 14;11(4):e0153404. doi: 10.1371/journal.pone.0153404 (PMC4831788; doi:10.1371/journal.pone.0153404)
Supplement: S1 Data — a) Functional connectivity matrices, both fMRI and EEG connectomes across all subjects, in the form of precision matrices and b) structural brain connectivity matrices across all subjects and microstructural indices. Columns and rows are named according to the corresponding brain region that represent. (ZIP) [file pone.0153404.s001.zip › DATA/EEG/36/precShr_EEG_wholeTS30_70.txt]

"C1001" "C1002" "C1003" "C1005" "C1006" "C1007" "C1008" "C1009" "C1010" "C1011" "C1012" "C1013" "C1014" "C1015" "C1016" "C1017" "C1018" "C1019" "C1020" "C1021" "C1022" "C1023" "C1024" "C1025" "C1026" "C1027" "C1028" "C1029" "C1030" "C1031" "C1032" "C1033" "C1034" "C1035" "C2001" "C2002" "C2003" "C2005" "C2006" "C2007" "C2008" "C2009" "C2010" "C2011" "C2012" "C2013" "C2014" "C2015" "C2016" "C2017" "C2018" "C2019" "C2020" "C2021" "C2022" "C2023" "C2024" "C2025" "C2026" "C2027" "C2028" "C2029" "C2030" "C2031" "C2032" "C2033" "C2034" "C2035"
"R1001" 8.0441435105474e-08 -3.30766094609166e-09 -7.87925064736027e-09 4.3436482126471e-09 -4.72264997686191e-09 2.58679101647747e-08 2.54544071896275e-08 -4.02257781599899e-08 2.12427525125949e-08 -2.60576897388349e-08 -1.6125830227268e-08 6.01259873431006e-09 -2.84616208088238e-08 2.554566891197e-08 1.07003756864141e-08 -1.25804540131375e-09 3.78283783243421e-09 6.14964886074647e-09 1.18957440420854e-08 -1.14986868243817e-08 3.05169002613873e-08 1.47784644423522e-08 5.64983129054937e-10 -1.53830122215884e-08 2.75981023895646e-10 -9.13449455009517e-10 1.43094492832763e-09 -3.56481082261665e-09 -8.19563544099805e-08 -4.01414479524537e-08 4.9983932750938e-09 1.01990106321286e-08 -3.27491866201545e-08 3.79583717368571e-08 -5.45600510610114e-09 -1.76241383036121e-09 1.60232103584564e-09 -9.556888266431e-09 -4.81280651053379e-09 7.44458529523891e-09 2.24897261453768e-09 -4.37426136555431e-09 -8.60084997030984e-09 4.15636273743598e-09 1.3518747300179e-09 -1.5439001911813e-08 2.06003593935152e-08 1.11382456652418e-08 -2.9985416172462e-09 -7.0441359709083e-09 2.98699559124695e-09 -3.37711390213838e-09 -1.06429894950416e-09 7.51904060762424e-09 8.99951768719441e-10 -1.03479394946618e-08 -2.19201951587071e-09 1.76685534464298e-08 1.1503478065982e-09 -1.01243531265455e-09 8.88724418115128e-10 -5.45153334561547e-09 -4.15887084003946e-09 -2.94991619343774e-09 -1.40042496149002e-09 3.45042675680659e-09 6.39026477828421e-09 -2.4307214641151e-09
"R1002" -3.30766094609125e-09 3.17071930056677e-07 -1.230002842897e-07 5.2066247732764e-09 7.01789508021253e-09 -1.25285388228879e-08 4.8602710626062e-09 5.82029715069267e-09 8.13440361772439e-10 3.95578702629718e-09 -8.35541075276261e-09 1.37899576839007e-09 -3.10168706754419e-08 -1.21030503584234e-08 6.360255731301e-09 2.63434257775116e-08 -1.78314404980656e-08 -8.42193363117808e-09 1.80776816220247e-08 6.91755215295945e-09 -1.54928953815979e-08 -4.00987151095837e-08 5.02229908998286e-08 -2.70742770826168e-08 -1.79484588244175e-08 3.65437090770029e-08 -1.76969250546506e-07 1.0517260997378e-08 2.21735094725506e-08 -2.2731896713366e-08 2.89429576150988e-08 2.50709641423079e-09 1.34777436319365e-08 -3.00928416579766e-08 5.8732235447011e-10 -2.42856776016484e-07 1.27001471185562e-08 2.32768034649862e-08 -1.27140490404688e-09 5.72989134197522e-09 -1.09405080040889e-08 1.19163472441454e-09 -6.59274356653104e-09 1.14045667544896e-08 1.92515208899454e-08 2.41565363735538e-09 2.64130982719483e-08 5.17059648851375e-09 -8.87360812934028e-09 -2.95633535603236e-08 7.23937670915616e-09 -1.39998121689323e-08 -1.40578446430787e-08 -1.63855071196052e-08 -2.95636533003853e-08 8.7551029020893e-08 1.20061226700023e-08 -4.35501196390697e-08 3.68750990955317e-08 5.89115182277312e-08 5.67834847621842e-08 2.33559437162105e-08 -3.48057187157431e-08 -2.02538853588995e-09 -2.41378670610091e-08 -8.84163345749803e-09 1.64009255650862e-08 4.05006571279691e-08
"R1003" -7.87925064736114e-09 -1.23000284289701e-07 1.45860121165559e-07 -2.65477080273454e-09 6.52968950383728e-10 6.5237417778442e-09 -6.41547043559205e-09 1.78518659062834e-09 7.54351584428725e-09 1.79548602412478e-09 1.26501986554095e-08 -1.1967160247138e-09 6.60013490153888e-10 -1.40604504656225e-08 -8.21166664699126e-09 1.62070790775219e-09 -1.64919179386184e-08 1.72895261861915e-09 3.74674777923996e-09 -6.11149351749749e-10 3.3813986837924e-08 3.20318120331353e-08 -1.09043363855361e-07 -6.89112886301342e-09 2.12893053158372e-08 -2.65198118777342e-08 2.98981187758575e-08 2.47789968328224e-09 1.62372795344021e-08 2.91589262308681e-08 -1.71445159971702e-09 5.05674148763988e-10 -1.02442691631267e-08 1.65571819598282e-08 -6.90625171925229e-10 7.10771444716343e-08 -3.52832601574984e-09 -1.02415012106676e-08 1.00869214963021e-08 -3.43417481816109e-09 3.05675906470317e-09 3.21330353093565e-09 -2.66152841967808e-09 -6.11879526505212e-09 4.80936844558517e-09 2.21748473536954e-09 -8.82952032893586e-09 -3.27679671146062e-09 -1.39935606270975e-10 -1.01733655880277e-09 2.87009121256054e-09 3.16838412316802e-09 -8.82714690215191e-10 5.05589592727268e-09 5.75343743074883e-09 -4.31067640371376e-08 -7.38056792631814e-09 3.57089179749307e-08 -2.6054917117593e-08 -1.61659536089896e-08 1.38021546972165e-08 -1.53723420727012e-08 4.19796660255105e-09 6.21036953165318e-09 7.23243968545407e-10 -8.97457948809848e-09 -6.94512699660076e-09 -4.83597800536192e-09
"R1005" 4.34364821264775e-09 5.20662477327625e-09 -2.65477080273321e-09 7.22388550702394e-07 3.65842373061952e-09 4.67291958595431e-08 6.17769231716505e-08 -3.75062804423684e-08 3.77153264453267e-09 -8.71897803451803e-09 6.10615433782005e-09 1.31483840911384e-07 3.67292884522688e-09 -3.11182080440068e-08 -2.71893292781103e-08 1.36684681997957e-08 8.84825705243063e-09 4.62182900988487e-09 -9.73853535758991e-09 -3.96806278843222e-07 5.42193567602009e-08 1.12171964973248e-08 -9.80213982708595e-09 1.85776262656285e-08 4.09428973495103e-10 -3.43286243319779e-09 -7.99884681951336e-09 -7.57599923720015e-08 5.54440767830172e-08 -4.81770271493314e-08 -1.88163627857033e-09 -9.1752782963969e-09 -1.30912083994404e-08 -1.00476486995962e-08 -2.72819666180242e-08 -3.72333304622335e-09 6.42271703117591e-09 -5.39222492549792e-07 3.65150389674037e-09 4.52924978857829e-08 3.65010594895292e-08 -4.61339518919923e-09 8.83424332504143e-08 7.00336253207557e-08 3.73280772772505e-09 -5.6479263448868e-08 -3.71080259895209e-09 6.45679672064672e-09 -3.88028354010559e-08 -2.6940858007641e-08 -6.9600188030665e-10 -2.03145982433348e-09 -4.3604259917592e-09 -1.77287560774138e-07 -1.14690857970505e-07 -3.86557341889974e-08 1.3154255908351e-08 1.47688168691256e-07 2.43962568720821e-09 5.36655260575918e-09 -5.57217989473392e-09 2.19830548761887e-07 7.53143095537893e-09 4.88024182067867e-08 1.95860626351682e-10 -8.64332939617813e-09 1.39663187902612e-08 4.46868195766061e-09
"R1006" -4.7226499768618e-09 7.0178950802127e-09 6.52968950384015e-10 3.65842373061907e-09 3.808875969473e-08 -4.90504585496004e-08 2.7620661013899e-09 2.95572119039864e-08 -9.21039343273095e-10 1.80889023062957e-08 4.47442263801052e-09 4.17589711738242e-08 -1.97868081834141e-08 -3.96917183421026e-08 -2.05494551974944e-08 -5.74448941987841e-09 -3.25342664982854e-09 -7.39264397944614e-10 1.90028704155439e-09 -1.8097837140044e-08 1.30542128505686e-08 1.69617416988679e-09 2.92926072766151e-09 3.55929720300891e-09 1.39831522545992e-08 -1.37423959231547e-10 -1.24460055122041e-08 -8.33637592568143e-09 2.65093130458387e-08 -1.42511591871298e-08 2.83635613163563e-09 5.70602202553363e-09 1.85030227488109e-08 -2.27145152279593e-08 -2.25077533871388e-09 -3.96629272746574e-09 1.34442134166679e-09 1.32484246726292e-08 -4.79424987096741e-09 1.28581906979896e-08 5.08908334737923e-09 -1.00252347553648e-08 8.56244078597386e-09 -3.66875221950157e-09 -6.19767900483325e-09 -2.10095646127345e-08 5.26876285958727e-09 5.7336693615629e-09 6.24936333956817e-11 4.97098589375183e-09 -4.36647139815311e-09 2.05279694707081e-09 -2.2908123526121e-09 -6.77521725835383e-09 4.16960411233714e-09 -5.38694023445436e-09 -3.08941886623868e-09 -1.37144978815436e-09 -3.16891416359125e-10 -1.07603433210415e-10 -1.52919442479857e-09 -1.0640215596845e-08 5.08518969013585e-10 -2.88945173607274e-10 -1.96617018028909e-09 4.71171949406456e-10 -4.45757920107016e-09 1.4250638099519e-08
"R1007" 2.58679101647752e-08 -1.25285388228879e-08 6.52374177784306e-09 4.67291958595432e-08 -4.90504585496003e-08 3.52910763691775e-07 4.60143557864135e-08 -1.88138118498565e-07 5.88761848483315e-08 -1.13490721489296e-07 1.60364285645239e-08 -1.03099151777467e-07 2.65300623294912e-08 -6.63892896886725e-09 -7.33009072592432e-08 -1.12635278433697e-10 -2.99059073324711e-09 -9.27892524453853e-10 -4.42737104855808e-09 -1.62728521821572e-09 -1.42145215506896e-10 7.67145515959341e-09 -1.53152859761944e-08 -2.62602872426139e-08 -2.0985664470111e-08 -1.91722159024793e-09 1.80701257942704e-08 -1.98200427181751e-08 7.12101248831366e-08 -3.53200530240762e-08 -7.43822276694127e-09 -3.39370971472084e-08 2.21145459530764e-08 -2.36562280658861e-09 -1.03021262475699e-08 4.23986533053962e-09 -4.20870600383846e-09 -8.49474411967751e-08 -3.36976062284905e-09 -3.90257343200661e-08 2.02095904076335e-09 1.2351916463759e-08 -5.1423351834666e-08 -7.99291336649895e-09 -2.1832348073076e-09 5.61695733444993e-08 -8.01139835854311e-09 -6.69648309566522e-09 1.87707747510451e-08 -2.45566576748978e-09 -3.98371330535865e-09 -3.94309953755945e-11 3.80530959397843e-09 3.64028014164302e-08 -4.23978499823053e-08 -3.59776283093078e-09 1.43967467877219e-08 3.32589369788796e-08 8.05603474315559e-09 2.27480173884729e-10 1.65765621008411e-09 2.7682287248363e-08 -4.8553240814936e-09 2.79081339484138e-08 1.31555422803975e-09 8.94489551689673e-09 1.34914399108238e-08 -3.05539141640965e-09
"R1008" 2.54544071896287e-08 4.86027106260621e-09 -6.41547043559007e-09 6.17769231716511e-08 2.76206610139003e-09 4.60143557864142e-08 3.46924445946267e-07 -3.12375222600705e-08 -6.25652044408804e-08 -8.95182533354308e-08 -8.33683372477448e-09 -2.68792094677808e-08 -3.41467221113239e-09 -4.92983339471441e-08 -3.60044095498661e-09 -3.82931330227623e-08 -1.48748518897222e-08 1.94071386200868e-09 7.68243060743275e-09 6.18549830021447e-10 1.26252869645876e-07 2.96833065007913e-08 -3.4307995871398e-09 1.82861351995321e-07 8.31544386017291e-09 -5.17509060414581e-09 5.14550251419197e-09 -3.32196622875559e-07 4.99895436587272e-08 -1.42581986910123e-07 1.94408471225735e-09 6.6958935018522e-09 -4.94088042200315e-08 1.27193224318166e-08 -4.22479738482508e-09 -1.27504273401308e-08 -6.3237760408964e-10 -7.24036878293151e-08 -4.31084943831362e-09 -1.67990838807808e-08 9.5884426220251e-09 -1.42785834496764e-09 4.33895173121781e-08 3.7397757885919e-08 -3.45485669232701e-09 -1.31964556225165e-09 1.15909198791337e-09 4.10178268825995e-09 8.4771901110661e-09 -1.53899368368047e-08 -2.12164867490172e-09 3.67562107419716e-09 -7.50930041045086e-10 -1.3693144386802e-08 9.15584844138872e-09 -4.81282600043945e-09 6.56177047183881e-09 -4.69144182803728e-08 7.54906618956369e-11 2.1751513317834e-10 1.21580413317487e-10 3.65231113704967e-08 -1.72706909786917e-09 2.70242079999121e-09 -2.51921832003184e-09 6.72348421044523e-10 -1.14336156471572e-08 1.04390487147051e-08
"R1009" -4.02257781599893e-08 5.82029715069278e-09 1.78518659062807e-09 -3.75062804423681e-08 2.95572119039866e-08 -1.88138118498563e-07 -3.12375222600705e-08 2.44566959253674e-07 -5.07828635800542e-09 4.46052423799006e-08 -3.16313511405029e-08 5.21109478551333e-08 -3.37556021145219e-09 -1.158633012262e-07 -2.64822009021158e-08 1.09603806686516e-08 -4.64207729565824e-09 1.39330157487501e-08 2.68274418212747e-09 1.3645565941233e-08 6.05567817332765e-09 -3.50127436346246e-09 -2.53795844500578e-08 -1.33969151091666e-08 1.25625002020412e-08 -6.1477536616358e-09 -9.08300484966534e-09 2.28913807601033e-08 -2.33100973360844e-08 5.02995653675691e-08 6.94521627203471e-09 3.33353129276979e-08 -3.60673587076899e-08 4.8030008846842e-08 1.20169547266571e-08 -4.16918467886219e-10 4.61751874862137e-09 5.44228091978122e-08 8.15711998409229e-09 -1.76338216748414e-08 7.59910715876352e-09 -3.86163611091611e-09 2.13737017302951e-08 1.42419732608896e-08 7.88757015598126e-09 -2.6535127302775e-08 -5.80294448691949e-09 -1.03802133236246e-08 3.4522017561878e-08 5.09663641084085e-09 3.77626273599877e-09 7.57183583631419e-10 -1.07414264008766e-09 -2.04666353096565e-08 2.72787987303601e-08 3.76707359468141e-10 -1.46876370821733e-08 -3.19583147038037e-08 -2.17812035267008e-09 -2.62473391491957e-10 -5.51031435594266e-09 -1.49747574900914e-08 1.07199754845467e-08 -8.71293884629285e-09 -2.77191578558982e-09 -1.01262512424181e-08 -2.28528242765965e-08 -6.13062909710132e-09
"R1010" 2.12427525125947e-08 8.13440361772271e-10 7.54351584428747e-09 3.77153264453237e-09 -9.21039343273252e-10 5.88761848483314e-08 -6.25652044408815e-08 -5.0782863580054e-09 4.69523776822575e-07 2.85264989853567e-08 -2.73656215108359e-09 -5.50033257238132e-08 1.5747454760102e-08 4.57723998333377e-09 -5.00326487913779e-08 3.17840383129408e-08 -1.28586235183914e-08 -3.16600088266966e-09 9.44855452106483e-09 -2.10542997938857e-09 5.75724214444445e-08 -3.08776786461173e-08 -5.20605229914937e-08 -5.64451562492751e-07 -1.24552217871568e-08 2.31687681387237e-09 -6.97634994409656e-09 1.97989338572642e-07 -3.86814504078993e-08 1.3181437661975e-08 2.05769008046222e-09 -9.26622245076712e-10 -1.31526274477118e-08 2.38214430595699e-08 -4.88545982473817e-09 1.50296466811127e-08 -1.1533622578083e-08 9.37326048983118e-08 -4.434077503313e-09 2.18945236780417e-08 8.07772119868857e-08 1.14629504179514e-08 -3.48343716530992e-07 -3.00538106457075e-08 5.96627148579533e-09 8.31907392253955e-08 -9.26630065666604e-09 -7.1387196700908e-09 -1.23747826569739e-10 1.68943584941203e-07 8.20064657001694e-09 -2.59284287365072e-09 3.95260808174361e-09 -2.38590480104934e-08 1.62556758104912e-08 -7.48550674336535e-08 -2.07317423438346e-08 1.42059819517276e-07 3.08010962425754e-09 -1.21578953968788e-09 -7.31428104184888e-09 -1.56826010761345e-07 -2.73191493359411e-08 -1.95789444868188e-08 3.91198102133991e-10 1.11692224964463e-08 6.03107018024766e-08 -9.52809689606797e-09
"R1011" -2.60576897388366e-08 3.95578702629779e-09 1.79548602412331e-09 -8.7189780345183e-09 1.80889023062957e-08 -1.13490721489297e-07 -8.95182533354315e-08 4.4605242379901e-08 2.85264989853557e-08 2.30786564525241e-07 6.11574584877055e-09 -6.05584620978699e-08 -2.05443349740291e-08 -1.5205989817094e-08 5.31878159979742e-08 1.85634116630739e-08 2.13330875150505e-09 -1.71910870259482e-10 -4.22009785197093e-09 7.37886688649542e-09 -2.15424279686275e-09 -6.61476841992794e-09 3.13295662943582e-10 -2.69381348209074e-10 1.43157483954439e-08 1.84069830272921e-09 -1.22915518792132e-08 -1.23547450313742e-08 2.924793246479e-08 3.33666644521074e-08 1.03002946806321e-09 4.75095779858087e-09 -5.90945728621614e-09 -2.20773988158832e-08 3.61081712158742e-09 1.33347603665249e-09 -3.99717628535188e-10 2.23788605339774e-08 -1.57235131631101e-08 1.08865867980731e-09 -8.56727602941117e-09 -1.32282715176001e-09 -4.00492319156557e-08 -4.21883023326183e-08 -2.43098791937937e-09 5.46503757791095e-08 5.78000438508676e-09 2.60888307574562e-09 -6.19901950260004e-09 4.43476227272207e-11 -1.94670377929022e-10 -1.50254478880851e-09 -2.07091432689498e-09 -4.21758264845691e-08 1.43720812683123e-08 -8.89916558949985e-09 -2.33245957832858e-09 -1.2759995851084e-08 -3.03527681559367e-09 -1.7052930781149e-09 -4.96627026056772e-10 2.29837866670084e-08 5.83676785310029e-09 -1.55573010770177e-08 4.92629189967498e-10 8.04327483530968e-09 3.57822855587475e-09 3.18995611004784e-09
"R1012" -1.61258302272679e-08 -8.35541075276255e-09 1.26501986554093e-08 6.10615433781949e-09 4.47442263801061e-09 1.60364285645239e-08 -8.33683372477433e-09 -3.16313511405028e-08 -2.73656215108351e-09 6.11574584877046e-09 3.75179218114255e-07 -9.65539340758462e-09 -2.22169091297426e-07 4.44127822995259e-08 4.93297476639533e-09 -6.19617826191567e-09 -3.2363016253909e-08 -7.69191729261269e-08 -4.9310135075878e-08 -2.89834737244807e-09 -1.69327653961276e-08 1.37523960173274e-08 9.04317192457893e-09 8.7846190650247e-09 -4.58078546397636e-08 1.34742092026802e-08 -5.14472624141689e-09 3.04777876490157e-09 2.79581175552958e-08 1.07097563797629e-08 -2.69589564648206e-08 -9.70781143334491e-08 7.33303115634454e-09 -1.16764596022205e-08 1.12129623209253e-08 -9.99633235820574e-09 -9.96027446184781e-09 -9.85393736764633e-09 5.75489812594996e-08 -3.8690674921695e-09 -8.05034299979438e-09 -8.35796988660079e-09 1.39672553635767e-08 1.02873758351123e-08 3.90010510055005e-08 3.50130382266025e-09 -5.96816583827036e-08 9.98413595754746e-09 -5.41228009098016e-09 7.28569308198526e-09 -8.6907168908655e-09 -1.14693004288764e-08 3.21103722244484e-09 -6.92088953456191e-09 -2.19542724910675e-10 -1.34383318231075e-08 2.3151335267004e-08 -9.55760188210533e-09 1.00214380066032e-07 -1.62959084406377e-08 1.21536651489807e-08 1.31698917848365e-08 -1.68240317128736e-08 -1.05066958189029e-08 2.85770725163066e-08 -4.14796483098765e-08 -2.11608882774989e-09 7.27447328509795e-09
"R1013" 6.01259873431007e-09 1.37899576838981e-09 -1.19671602471399e-09 1.31483840911385e-07 4.17589711738244e-08 -1.03099151777467e-07 -2.68792094677793e-08 5.21109478551336e-08 -5.50033257238132e-08 -6.05584620978706e-08 -9.65539340758476e-09 3.24175626334696e-07 1.33947361994279e-08 -3.51558178290618e-09 -8.34648895526763e-08 -2.85647050708925e-09 -2.4746557947963e-09 1.62781544968997e-09 5.5177819227514e-09 -2.19400732189779e-07 -1.03714049720084e-08 -1.49157397785853e-09 7.83288420171690e-09 -6.43341206001743e-09 -7.56554452037647e-09 -8.81855949199234e-09 3.08443062254375e-09 7.75616569207124e-08 -2.02201460059467e-08 6.12889328010805e-09 4.57193128215705e-09 2.85269863136953e-09 -4.92981330806663e-09 2.14502996705907e-08 1.49056473320234e-09 -1.68746825132115e-09 6.3310153351909e-09 2.6364940687471e-09 2.45952940223565e-08 8.32031004539247e-08 1.61363452092791e-08 -2.90945589227242e-08 1.13104829984552e-07 -1.6381880256179e-08 9.04746716148546e-09 -1.57087900760952e-07 -1.34766352616866e-08 1.62121318090734e-08 -2.50781070294121e-08 -6.13657707953039e-09 3.42372032281713e-09 -1.64113761605058e-09 -3.77251127932982e-09 -1.34942014499628e-08 5.26127951342212e-09 -1.00615472076687e-09 -8.87702067112442e-09 1.45143914984509e-08 7.52775016923433e-09 1.7642322953154e-09 -6.68700567106959e-09 -4.78302009774008e-08 -4.53567849854141e-11 -1.24904261787275e-08 -2.07282114465178e-09 -1.85693416520209e-08 -9.26806543464528e-09 -3.92886438446893e-09
"R1014" -2.84616208088238e-08 -3.10168706754418e-08 6.60013490153808e-10 3.6729288452269e-09 -1.9786808183414e-08 2.65300623294911e-08 -3.41467221113225e-09 -3.375560211452e-09 1.57474547601021e-08 -2.0544334974029e-08 -2.22169091297426e-07 1.33947361994279e-08 5.29766608674504e-07 8.12649100349829e-09 -3.02176127617581e-08 6.64479902446018e-09 4.36792084428832e-10 3.81351462870212e-08 1.75779611570826e-08 -8.25730801236297e-09 7.46203051822859e-10 -3.05766298651681e-08 3.08633246378159e-08 -2.03777609218112e-08 -1.41571831516611e-07 -6.04897637102712e-09 4.79853628674309e-08 1.81492300185299e-09 7.99983662888731e-08 -9.23896963108907e-09 -1.9863438215696e-08 3.04273939283803e-08 3.34051395037647e-08 -1.15250926634167e-07 -2.18861248193103e-08 1.84485834721532e-08 -6.88137680602926e-09 1.48344585841072e-09 -1.16310762488691e-07 -4.95424494721897e-10 7.66292080186313e-09 2.1457268123954e-08 -7.7780759299777e-09 -1.30839405208347e-08 5.76895478861241e-08 1.84352191399208e-09 -2.73856590707843e-07 -1.339666045271e-08 1.3021438040273e-08 -1.14103556443412e-08 4.19700157340096e-08 1.04184106996681e-08 -2.48350698721972e-08 8.05311255936636e-09 -3.00512728207552e-08 2.89839165378588e-08 -7.26334550906838e-09 -2.21847475392586e-09 6.80092223312433e-08 -9.73931429749741e-10 1.5541077837042e-08 -1.79734139016887e-09 3.74849573528416e-08 3.93995517254141e-08 8.26518233707468e-10 6.9162762103353e-08 -1.78126124609513e-08 -4.38319267738953e-08
"R1015" 2.55456689119703e-08 -1.21030503584236e-08 -1.4060450465622e-08 -3.11182080440074e-08 -3.96917183421027e-08 -6.63892896886701e-09 -4.92983339471433e-08 -1.158633012262e-07 4.57723998333346e-09 -1.52059898170944e-08 4.44127822995258e-08 -3.51558178290622e-09 8.12649100349836e-09 2.99068353095077e-07 4.34935599157305e-08 -1.75944935512711e-08 2.33089988645549e-08 -3.03944093891171e-08 7.39216004103452e-09 2.25516926869835e-08 1.82259792852147e-08 -3.76708456287932e-09 1.59484781468944e-08 -1.99144377024174e-08 -3.89936269473307e-08 9.97206242277829e-09 1.68358951601024e-08 4.67833135371174e-08 -2.18785386503809e-07 -2.14439628803711e-08 -4.69863709308331e-09 -3.91038200649796e-08 4.75474884025231e-08 -1.301867533713e-08 -6.98038951653476e-09 5.56551461895269e-09 -8.15700177483656e-09 2.31385880935933e-08 2.46782725508804e-08 2.23869820571086e-08 -1.05747368015797e-08 -1.2644006142432e-10 -4.99567858620342e-09 -4.3986762462475e-09 -3.30734748504351e-09 -2.59871740633863e-09 6.692893148099e-09 1.16081306325671e-08 -3.25080793283059e-08 4.05234567905795e-09 4.39723047311662e-09 -3.68134780941206e-09 3.19654454207306e-09 7.62730600137888e-09 -8.14221777476269e-09 9.10876198494726e-09 3.70535076477655e-09 -3.81026933137421e-09 9.97256119198573e-09 3.29814772861845e-09 1.14433060394592e-08 -1.7164820165809e-09 -1.10257034217947e-08 -6.89880817193632e-09 1.53558922268404e-09 -2.95973335925496e-09 2.79139477760467e-08 -2.25461307379882e-08
"R1016" 1.07003756864142e-08 6.36025573130092e-09 -8.21166664699181e-09 -2.71893292781096e-08 -2.05494551974945e-08 -7.33009072592437e-08 -3.60044095498742e-09 -2.64822009021159e-08 -5.00326487913779e-08 5.31878159979736e-08 4.93297476639540e-09 -8.34648895526766e-08 -3.02176127617581e-08 4.34935599157303e-08 1.36977438085442e-07 1.70673012845183e-09 6.69522520221106e-09 -1.94004093827543e-09 -4.09891007174174e-09 5.42167242383734e-08 -4.07803550116909e-09 1.55943575956718e-09 2.35598459167939e-08 4.10273595229095e-08 1.51622870273337e-08 1.01623324374349e-08 -9.60597660889753e-09 -1.39619907884933e-08 -2.26287080954821e-08 1.5479817525275e-08 -2.20836612021996e-09 8.92717999961249e-09 -4.04893799273019e-08 -1.07508128498166e-08 -2.4357630878555e-09 -3.1722394052951e-09 9.40260647812335e-10 -5.40818654150928e-09 -2.3070366074475e-08 1.9107199788488e-08 -1.43890823442028e-08 1.08261178431377e-08 -5.35198464025387e-09 -1.38954252843342e-09 -6.25942212263539e-09 3.52647055085154e-08 2.23374390347744e-08 6.30349816164643e-09 -4.30382985612482e-08 -2.27742094965406e-08 9.73842947439414e-10 1.99129222959552e-10 -2.327196366401e-09 1.55987659647554e-09 9.04138926438599e-10 1.42007892089143e-08 3.63612587757413e-09 1.3174628564129e-08 -1.24822524902447e-08 -2.24484575436599e-09 3.21166429394173e-09 6.40670213637536e-09 -8.01123306377439e-09 -5.0419499777729e-09 3.31508002622304e-09 1.05397896947036e-08 9.40146072478643e-09 1.5496033025053e-08
"R1017" -1.25804540131378e-09 2.63434257775113e-08 1.62070790775406e-09 1.36684681997967e-08 -5.74448941987833e-09 -1.12635278434088e-10 -3.82931330227623e-08 1.09603806686513e-08 3.17840383129407e-08 1.85634116630775e-08 -6.19617826191547e-09 -2.85647050709078e-09 6.64479902446021e-09 -1.75944935512714e-08 1.7067301284512e-09 3.19720137598592e-07 -3.08163768532084e-08 -3.38069933711666e-09 1.26956326469193e-08 2.57166137941967e-08 -1.8082532409562e-07 -1.45238703199677e-07 5.06717526126925e-08 -1.40619886540547e-07 -2.5205764097873e-08 -1.6905870836155e-09 -2.52508247977508e-08 1.42502977618948e-08 2.3064737371068e-09 9.0617024542347e-08 1.49404656823879e-08 3.28638977580992e-09 -3.17719240829024e-08 5.47120741312879e-08 8.50319678701023e-09 6.40184145671777e-08 2.22534512100451e-08 -2.83189561815232e-08 -8.01617198727888e-09 -3.61594745563239e-10 -5.5183739945929e-09 -1.33656912371977e-08 -4.39013861957813e-08 2.20425946009206e-08 -4.26955407353997e-09 -5.26673462922225e-09 1.00304727234138e-08 8.58881424187587e-09 1.88928082761332e-08 -1.82423701114426e-07 -2.71923951235962e-08 -6.6671750227438e-10 6.47575446050256e-09 -2.18300484025789e-08 7.42378211858646e-10 6.05555955050465e-08 3.57369469627282e-08 2.09288678794736e-07 -1.72647417907216e-08 5.28604758074234e-10 -4.63767082113038e-08 -1.09412926129851e-07 7.86501854173394e-09 -3.43487620601356e-08 3.60963786582365e-09 -1.48543765892266e-10 4.23838237495846e-09 4.83054233437463e-10
"R1018" 3.78283783243422e-09 -1.78314404980656e-08 -1.64919179386187e-08 8.84825705243091e-09 -3.25342664982818e-09 -2.99059073324737e-09 -1.48748518897236e-08 -4.64207729565841e-09 -1.28586235183913e-08 2.13330875150508e-09 -3.23630162539092e-08 -2.474655794797e-09 4.36792084428918e-10 2.3308998864555e-08 6.69522520221085e-09 -3.08163768532091e-08 1.19583882679171e-07 4.65901781202893e-08 -7.86471352318834e-08 3.46045275027985e-09 1.95669314865624e-07 4.55065065929766e-08 -1.52491913894036e-07 -5.32993955684372e-09 -3.05541965296077e-09 -9.38557634056405e-09 3.13929756885303e-08 -1.26802539862893e-09 -3.84552571887966e-08 -5.09098047105309e-08 -7.07111997698375e-09 -2.22458265865658e-09 1.56048798641455e-08 -1.26601939907566e-08 2.28053141881443e-09 -9.2036858362168e-09 -3.58030234009984e-09 1.93704907009065e-09 -1.01949674052981e-08 2.67407487817394e-09 -3.12273491170036e-09 -1.23038334307255e-09 5.3330896127676e-09 -4.75348388215024e-09 -8.93164019472061e-09 4.84516499839156e-09 1.46270070216368e-08 5.21293522722528e-10 -3.49708244033079e-09 1.26822271301428e-08 4.17543846120644e-09 -1.66482203287245e-09 3.00405392080066e-10 -7.6846000771041e-09 1.66745873526436e-08 -3.26336308928152e-08 -6.08410169439663e-09 7.47077319360765e-09 7.449237938034e-09 3.91581457840529e-10 2.2181555822346e-09 1.44353947825353e-09 -2.34737372434262e-09 -1.10894311476768e-08 1.5916178238559e-09 1.62111542021012e-08 3.67843583150984e-09 -3.96791617960047e-09
"R1019" 6.14964886074643e-09 -8.42193363117789e-09 1.72895261861923e-09 4.62182900988434e-09 -7.39264397944706e-10 -9.27892524453804e-10 1.94071386200886e-09 1.39330157487499e-08 -3.16600088266979e-09 -1.71910870259903e-10 -7.69191729261267e-08 1.62781544968997e-09 3.81351462870213e-08 -3.03944093891169e-08 -1.94004093827547e-09 -3.38069933711687e-09 4.65901781202896e-08 7.54657044781365e-08 -5.09909639559754e-08 -1.61054486790253e-09 2.51747304259876e-08 9.68632016479473e-09 -2.9422805430754e-08 -8.60976621546743e-10 1.74323243837556e-08 -2.79221550376716e-08 1.19011286743407e-08 -1.77792711342693e-09 -5.18857522874143e-09 -3.78336974425056e-09 -1.64578080504805e-08 1.34625519718451e-08 -5.54537151201154e-09 1.13362014996073e-08 -1.08651641262594e-09 -7.02974965518796e-09 2.367825952284e-09 -1.43461113209346e-09 -1.0011661955098e-08 2.57463689918182e-09 2.16130608525645e-10 -9.29346346388819e-10 1.19804771501295e-09 -7.37941222957214e-10 -1.3017866876112e-08 2.26597188082842e-12 2.03561750866709e-08 -1.10970079897126e-10 2.45136099774907e-10 1.25612374793178e-09 2.76895120731147e-09 3.46473482858571e-09 1.52662849338009e-09 -2.84690601807151e-09 6.60101827065096e-10 -6.83358114126888e-09 -5.06733947772465e-09 4.42208041059734e-09 -1.47626870402773e-08 3.42216465468365e-09 6.66959104261571e-09 -8.78524996010897e-10 4.66192223451483e-09 8.1160715196485e-10 -2.11391784484721e-09 6.55679356494835e-09 -1.04627326037926e-09 -2.0040925912108e-09
"R1020" 1.18957440420856e-08 1.80776816220248e-08 3.74674777923905e-09 -9.73853535759004e-09 1.90028704155431e-09 -4.42737104855775e-09 7.68243060743207e-09 2.6827441821275e-09 9.44855452106475e-09 -4.22009785197156e-09 -4.93101350758781e-08 5.51778192275122e-09 1.75779611570826e-08 7.39216004103483e-09 -4.09891007174153e-09 1.26956326469195e-08 -7.86471352318827e-08 -5.09909639559754e-08 1.18574679930347e-07 1.85435418365367e-09 -5.6207175824573e-08 -2.53392671088867e-08 5.64096695450606e-08 -2.67341938603833e-09 -2.17419641052038e-08 1.1491793898227e-08 -2.50047227209379e-08 1.82777345518276e-09 -3.27308682647603e-08 6.94381840927657e-09 2.97484039031742e-08 1.95584067468176e-08 -7.00465776723275e-09 2.28219566108926e-08 -1.90247958314506e-09 1.14544421043623e-08 1.63949467224815e-09 3.50540949887417e-09 2.64949017595284e-10 2.3000310470602e-09 2.79400456810781e-09 -2.94623431606371e-09 -2.14611373742664e-09 1.95414869669805e-09 -8.61902183782137e-10 -8.32165609664353e-09 1.22248819547478e-08 3.94311905743198e-09 3.09381948776523e-10 -1.31046552349044e-09 5.68737042344396e-09 1.84388587854413e-09 -3.03013475055276e-09 6.12705733614074e-09 -3.07722201403414e-09 1.27208937088554e-08 -3.87847424704725e-09 -1.84729346407993e-09 -4.74873720071623e-09 -2.06384822881997e-10 -3.04545575215672e-09 -4.8567416936504e-09 -2.17021161270484e-09 5.73714699027913e-09 -1.18834839324835e-08 1.63919941093654e-09 -1.43932669249361e-09 -2.39683010292516e-09
"R1021" -1.14986868243815e-08 6.9175521529595e-09 -6.11149351747816e-10 -3.96806278843223e-07 -1.80978371400439e-08 -1.6272852182157e-09 6.1854983002059e-10 1.36455659412326e-08 -2.10542997938828e-09 7.37886688649595e-09 -2.89834737244808e-09 -2.19400732189778e-07 -8.25730801236298e-09 2.25516926869835e-08 5.4216724238373e-08 2.57166137941959e-08 3.46045275027964e-09 -1.61054486790226e-09 1.85435418365353e-09 3.97659657778742e-07 4.01821105517967e-08 -1.44521939914343e-08 -3.37272037298844e-08 -1.24847222389678e-07 4.42897827003162e-09 6.47603590363767e-09 -4.49969694133745e-09 1.25712167993543e-08 -3.12745074292671e-08 -1.19469599110817e-08 -5.78478711269718e-12 5.45340174791567e-09 2.41946277287822e-08 -1.36781987731895e-08 -2.9040291146477e-09 -7.22804898924477e-10 -2.44269945981262e-09 2.48894219208254e-07 -1.22303174362789e-08 -4.82106936121215e-08 -3.02201009205752e-08 6.12755492347287e-09 -6.20056643690886e-08 2.74363231488766e-08 -5.30789140182237e-09 5.01585085108048e-08 9.63837957121532e-09 -3.87906319142333e-09 3.98426901701068e-08 -3.80273553385461e-10 2.54089928588817e-09 2.52635162305972e-09 1.97767073210931e-09 4.88809154746395e-08 1.4161396319652e-08 4.11766591019269e-08 -9.23839107849415e-09 1.22164999101061e-08 -5.52375151788557e-09 -2.56708731137904e-09 2.5975870975014e-09 -1.34292796733034e-07 -3.87549705401204e-09 2.32443984804033e-08 1.2930974570393e-10 8.56995034746536e-09 -1.14524579071458e-08 2.54816821203917e-09
"R1022" 3.05169002613883e-08 -1.54928953815973e-08 3.38139868379248e-08 5.42193567601999e-08 1.30542128505689e-08 -1.421452155063e-10 1.26252869645876e-07 6.05567817332877e-09 5.7572421444444e-08 -2.15424279686131e-09 -1.69327653961271e-08 -1.03714049720086e-08 7.46203051822688e-10 1.82259792852152e-08 -4.07803550116864e-09 -1.80825324095621e-07 1.95669314865625e-07 2.51747304259882e-08 -5.62071758245733e-08 4.01821105517968e-08 2.08956578962742e-06 2.54543102647355e-07 -1.14952599373657e-06 -1.43073332228991e-07 5.2173278699777e-10 2.63490534128063e-08 3.79833229104964e-08 -2.35772695838794e-07 -7.12168531074464e-08 -6.95550316922396e-07 -2.65519677548519e-08 2.12193651261475e-08 3.23076770280355e-08 -1.94070886835396e-07 -3.05989265535747e-09 -7.78336251121647e-08 -1.09727641143911e-08 5.2781201001731e-08 -2.06436653606834e-10 4.67115822348079e-09 3.19424315454873e-08 2.28047394187721e-08 -1.34612873591837e-08 1.18404797435396e-08 1.70435083190765e-08 -2.13827482161191e-08 2.22271174690839e-09 -2.09148003173526e-08 -1.83213331902249e-09 -1.98166541015356e-08 7.21728287913232e-09 -4.20204524021127e-09 -4.09839850664572e-09 -5.38171452775347e-08 8.3111341960206e-08 -1.35693560797049e-07 -1.20267121044094e-08 7.54459691928421e-08 3.67277408059233e-08 -3.4515087862134e-09 2.6147884139685e-08 -7.7529788777123e-08 5.7566574692471e-09 -9.01415328514417e-09 -8.69186870484304e-10 -7.91450879278929e-09 -2.39734672341158e-08 -8.59028550099145e-09
"R1023" 1.47784644423523e-08 -4.00987151095837e-08 3.20318120331353e-08 1.12171964973243e-08 1.69617416988692e-09 7.67145515959353e-09 2.96833065007925e-08 -3.50127436346274e-09 -3.08776786461169e-08 -6.61476841992925e-09 1.37523960173273e-08 -1.49157397785872e-09 -3.05766298651682e-08 -3.76708456287939e-09 1.55943575956746e-09 -1.45238703199679e-07 4.55065065929769e-08 9.68632016479432e-09 -2.53392671088869e-08 -1.44521939914346e-08 2.54543102647353e-07 2.04816741589299e-07 -1.9600064683598e-07 9.28343160630789e-08 4.54854144156619e-08 -2.87242488737923e-09 1.50507362670221e-08 -5.66086116257772e-08 7.84284456761614e-09 -7.88112342304695e-08 -1.45896358098277e-08 -3.58072301942152e-09 -2.33156357281428e-08 -1.66465838114136e-08 1.12217626060174e-08 -7.99477813916509e-08 -1.45516574794557e-08 -7.28380225069446e-08 9.85053915085341e-09 4.26365466477376e-09 1.26791822787755e-08 5.98720376134058e-09 4.00457801796818e-10 -1.40391623297813e-08 1.44179351084783e-08 4.06088630959697e-09 -9.7898092574033e-09 -4.43622768364935e-09 -1.15813956626062e-08 -1.19396615648398e-08 2.22309573956825e-08 -3.20731309104726e-09 -6.70425461201923e-09 1.99875032477465e-08 7.17998378209929e-08 -1.07068410737568e-07 -2.87679979158689e-08 9.99693832115679e-08 1.95820530781535e-08 5.63022556235434e-10 6.22865954918147e-08 -2.24913926657116e-08 -6.03106638402766e-09 -4.23932667119425e-08 -7.84057048353885e-09 -2.04321409158646e-09 -7.52713446628408e-10 -1.00222851853623e-08
"R1024" 5.64983129055394e-10 5.02229908998285e-08 -1.09043363855367e-07 -9.80213982708614e-09 2.92926072766171e-09 -1.53152859761945e-08 -3.43079958713913e-09 -2.5379584450058e-08 -5.20605229914932e-08 3.13295662941159e-10 9.04317192457893e-09 7.83288420171665e-09 3.08633246378162e-08 1.59484781468949e-08 2.35598459167946e-08 5.0671752612691e-08 -1.52491913894036e-07 -2.94228054307537e-08 5.64096695450604e-08 -3.37272037298843e-08 -1.14952599373657e-06 -1.9600064683598e-07 9.83652726750051e-07 1.17778915910367e-07 1.64569422622645e-08 1.39793759912163e-08 -7.39518062815355e-08 6.14680274172336e-08 6.62782258102043e-08 2.14469291289219e-07 8.47712675225529e-09 -1.20297515609819e-08 3.10189513133373e-08 -1.29763238141677e-08 -9.38540740527802e-09 4.27894749889945e-08 7.60554090482127e-09 5.70538567311436e-09 -8.11940220994116e-09 -4.71275206873034e-09 -1.48828287438072e-08 -1.45339654925428e-08 3.13640411416691e-08 7.13902790539055e-09 -1.6599883548428e-08 1.44865540071385e-09 -2.02928147020118e-08 1.4560629560738e-08 2.54368820819188e-09 2.23821992599692e-08 -6.75708280835342e-09 5.48211707264131e-09 1.8388282919125e-09 1.00658963944775e-08 -8.82077860927922e-08 1.34954706857671e-07 1.36264727235765e-08 -1.30033655762103e-07 -2.50807362220646e-08 1.9928460485618e-09 -1.3416637097613e-08 6.81522497715233e-08 1.00042483133753e-09 3.30901428653299e-08 5.33617249946707e-09 6.03602968010629e-09 1.19395492184187e-08 1.17193800981863e-08
"R1025" -1.53830122215884e-08 -2.7074277082617e-08 -6.8911288630126e-09 1.85776262656278e-08 3.55929720300887e-09 -2.6260287242614e-08 1.82861351995318e-07 -1.33969151091661e-08 -5.64451562492753e-07 -2.69381348208012e-10 8.78461906502462e-09 -6.43341206001738e-09 -2.0377760921811e-08 -1.99144377024177e-08 4.10273595229097e-08 -1.40619886540546e-07 -5.32993955684437e-09 -8.60976621546854e-10 -2.67341938603818e-09 -1.24847222389679e-07 -1.43073332228992e-07 9.28343160630793e-08 1.17778915910368e-07 1.4716426115471e-06 1.38818446349991e-08 -4.94653719181713e-09 2.8558922841215e-08 -8.77617423597081e-07 6.04693263251046e-08 2.83738484978847e-09 -4.05075395812778e-09 1.78453481561784e-10 -4.22223847600958e-09 -1.17729466243671e-08 5.98018174122226e-08 -1.81296891203694e-08 1.12121203088483e-08 -3.04107101711237e-07 1.26467839260342e-08 -2.47450034457369e-08 -7.56088086290405e-08 -1.41493957929055e-08 3.75219231103928e-07 3.72951253172741e-08 -6.19087740525463e-09 -4.73809905842473e-08 -1.74138369491409e-09 7.85587244219186e-11 -1.06059249798662e-08 -2.0641634177826e-07 -3.39630154386968e-08 2.93825936124505e-09 1.09986013366356e-08 7.97589864878599e-08 1.4884757630372e-07 -8.52925951406182e-09 3.40814745964567e-08 -5.76031376133836e-07 8.91524234245068e-09 -8.07520938122536e-09 2.37141791292488e-08 6.49398848482802e-07 2.4602211032999e-08 -1.27090200004755e-07 -7.43568727001994e-10 -5.50757817342612e-09 -4.85743900841732e-08 7.8555448114414e-10
"R1026" 2.75981023895512e-10 -1.79484588244175e-08 2.12893053158372e-08 4.09428973495006e-10 1.39831522545994e-08 -2.0985664470111e-08 8.31544386017314e-09 1.25625002020412e-08 -1.24552217871567e-08 1.43157483954439e-08 -4.58078546397635e-08 -7.56554452037651e-09 -1.41571831516611e-07 -3.89936269473307e-08 1.51622870273336e-08 -2.52057640978728e-08 -3.05541965296081e-09 1.74323243837557e-08 -2.17419641052039e-08 4.42897827003173e-09 5.21732786997665e-10 4.5485414415662e-08 1.64569422622648e-08 1.38818446349991e-08 5.7063205591282e-07 2.05043609398601e-08 -1.83404665691494e-07 -8.36882123604375e-09 2.73131398433442e-08 1.30371681320089e-10 -3.31246693724111e-08 1.93166966989853e-08 -1.04058539962703e-08 7.06699192564713e-09 -6.56153168392341e-09 3.30721242982569e-08 -3.87765997033685e-08 -1.09332700283477e-08 5.15404796852932e-08 7.18668507246415e-09 -4.76289944095877e-09 -1.86315786910803e-08 4.26112691727293e-10 1.68564970394938e-09 7.26893337819591e-08 1.16692756565107e-11 4.211123663083e-08 2.70221493251474e-08 -9.35199603219013e-09 -1.97814636234232e-08 -8.26853185338104e-09 -6.34552429861466e-09 -1.0655569033879e-08 2.94773262648689e-09 -1.50444575260987e-09 -8.55735147246134e-09 3.71371656973274e-08 2.41575692507619e-08 -4.6496739486789e-07 2.73820886191701e-08 7.518317433636e-08 -4.52424462737332e-09 -1.71735582761708e-08 -2.6938241849843e-10 1.7563008297568e-08 -5.05908192431225e-08 9.34315407743864e-09 -3.39817795030299e-09
"R1027" -9.13449455009879e-10 3.65437090770031e-08 -2.65198118777342e-08 -3.43286243319736e-09 -1.37423959231344e-10 -1.91722159024744e-09 -5.17509060414524e-09 -6.14775366163567e-09 2.3168768138723e-09 1.84069830272864e-09 1.34742092026799e-08 -8.8185594919921e-09 -6.04897637102723e-09 9.97206242277839e-09 1.01623324374349e-08 -1.69058708361495e-09 -9.38557634056393e-09 -2.79221550376714e-08 1.14917938982266e-08 6.4760359036382e-09 2.63490534128066e-08 -2.87242488737901e-09 1.3979375991216e-08 -4.94653719181642e-09 2.05043609398599e-08 9.3224980898918e-08 -8.7730573387421e-08 -3.710541997709e-09 2.04761926345234e-08 -2.32864849981423e-08 -1.25671989625758e-08 -3.1149189536407e-09 2.52547650357323e-08 -6.46954215269868e-08 4.37948374051913e-10 -7.41926023259258e-09 -1.3635841985804e-08 -1.57747641963391e-09 -1.3155773611191e-09 -6.32218614159887e-10 3.47690903969511e-10 5.41926040067503e-09 -4.41978550339367e-09 -3.51539460501401e-09 3.26163309627359e-09 6.73179925251308e-09 4.74636297403444e-09 -4.41351744326507e-09 -3.97775713908569e-09 5.41879593376868e-09 -4.80622750630483e-09 7.56328942586756e-10 -1.21623810204581e-09 1.86039154992063e-09 -1.81456180520403e-09 -2.46277362465159e-09 1.79066182641544e-08 8.77192686034505e-09 -1.26709498663533e-08 -8.63540300383056e-09 2.75155608429666e-08 -6.00319716642631e-09 -1.51328691166711e-09 -1.82586351902142e-09 3.72596176152395e-09 -2.312081698514e-09 1.17399062327616e-09 3.97489758390426e-09
"R1028" 1.43094492832762e-09 -1.76969250546506e-07 2.98981187758563e-08 -7.9988468195127e-09 -1.24460055122043e-08 1.80701257942705e-08 5.1455025141914e-09 -9.08300484966508e-09 -6.97634994409688e-09 -1.22915518792135e-08 -5.14472624141657e-09 3.08443062254446e-09 4.79853628674309e-08 1.68358951601027e-08 -9.6059766088978e-09 -2.52508247977503e-08 3.13929756885308e-08 1.19011286743404e-08 -2.50047227209379e-08 -4.49969694133735e-09 3.79833229104956e-08 1.50507362670223e-08 -7.39518062815355e-08 2.85589228412157e-08 -1.83404665691494e-07 -8.77305733874202e-08 4.27910343212443e-07 -1.41830320571148e-08 -2.77346862092739e-08 -3.16243708552357e-10 -2.42379989465842e-08 -1.76986334467912e-10 -1.35718020319452e-08 4.83167476598238e-08 1.64349482042727e-09 9.91631551077625e-08 4.71866238344709e-08 5.09849485463041e-09 -2.65642087515857e-08 -4.41318369857949e-09 1.18116818464302e-08 3.4305439627071e-09 6.69187793677734e-09 -1.19250145385995e-08 -4.36179843543619e-08 -1.06837175331483e-09 2.87571018337255e-08 -1.55716494183124e-08 9.15429338018248e-09 3.38654059643109e-08 -2.96347146448509e-08 -6.69960512279526e-10 1.20667947551102e-08 9.22491850063193e-09 6.58382393556086e-09 -4.0152112714342e-08 -2.92158887251752e-08 -1.04798173179426e-08 1.00934806078752e-07 2.12116796654936e-08 -2.37521335364864e-07 -6.68176442782473e-09 3.22873455952259e-08 1.73734234494337e-09 1.23559745573461e-08 2.0247301265978e-08 -1.01378554806801e-08 2.13384632059083e-09
"R1029" -3.56481082261822e-09 1.05172609973788e-08 2.47789968328174e-09 -7.57599923720026e-08 -8.33637592568115e-09 -1.98200427181756e-08 -3.32196622875558e-07 2.28913807601028e-08 1.97989338572641e-07 -1.23547450313753e-08 3.0477787649017e-09 7.75616569207139e-08 1.81492300185277e-09 4.67833135371172e-08 -1.39619907884932e-08 1.42502977618939e-08 -1.26802539862877e-09 -1.77792711342639e-09 1.82777345518313e-09 1.2571216799355e-08 -2.35772695838796e-07 -5.66086116257772e-08 6.14680274172356e-08 -8.77617423597082e-07 -8.36882123604439e-09 -3.71054199770945e-09 -1.41830320571138e-08 1.06372802350409e-06 -6.86917014282665e-08 1.73429096007196e-07 3.87968330762264e-09 -6.17432029908538e-09 1.47526297971254e-08 3.5387882950037e-08 -3.12624124457732e-08 6.86830571370352e-09 -7.79377876881929e-09 1.90241760783996e-07 1.00408635646581e-08 9.37953332680073e-09 -4.59471634230484e-09 1.6200247531595e-08 -1.20018841251805e-07 -9.46366049398959e-08 5.64860666797891e-09 2.4256248234818e-08 2.67720764851517e-09 -1.19586760733462e-08 -1.32375780620415e-08 1.3758202705637e-07 2.73593119825281e-08 -4.66581991597797e-09 -1.14240461385373e-08 4.05690030689798e-08 -1.56332579908479e-07 4.00673760134778e-08 -1.43624324421371e-08 3.26822737346151e-07 -4.56128801256851e-09 1.10395730248094e-08 -1.07842360847358e-08 -3.79379567906337e-07 -8.64832395844152e-10 9.41189007080589e-08 -6.85360507382867e-10 -5.87463396352168e-09 3.47886762765905e-08 -9.30558600650747e-09
"R1030" -8.1956354409981e-08 2.21735094725504e-08 1.62372795344024e-08 5.54440767830173e-08 2.65093130458387e-08 7.1210124883137e-08 4.99895436587272e-08 -2.33100973360852e-08 -3.86814504078995e-08 2.92479324647898e-08 2.79581175552956e-08 -2.02201460059471e-08 7.99983662888729e-08 -2.18785386503811e-07 -2.26287080954821e-08 2.30647373710621e-09 -3.84552571887966e-08 -5.18857522874150e-09 -3.27308682647602e-08 -3.12745074292669e-08 -7.12168531074473e-08 7.84284456761605e-09 6.62782258102038e-08 6.04693263251052e-08 2.7313139843344e-08 2.04761926345238e-08 -2.77346862092736e-08 -6.86917014282675e-08 4.60368899595987e-07 1.38070009222205e-08 -2.0153230652343e-08 -2.23394087407728e-08 7.12123352044219e-10 -1.79754600426512e-07 1.03319499564553e-08 -1.43710731890335e-08 2.06844940704499e-09 -4.62333853198848e-08 -2.72207780652362e-08 -1.68728555864078e-08 6.75169787481551e-09 8.30690777618514e-09 1.07628495430213e-08 -9.35612041504415e-09 -6.41385437237571e-10 3.34149514802398e-08 -6.86927091668272e-08 -1.96326696923476e-08 9.52296374731456e-09 -2.90515039782372e-08 -9.01942011091024e-09 7.54570555606753e-09 -3.93562535150999e-09 -1.1515697759812e-08 5.15763379941691e-09 1.71553136301443e-08 -8.90674704471704e-10 5.23628054326691e-09 2.68626056790727e-09 -7.22121928085553e-11 -9.00267341758998e-09 1.40072120367064e-08 9.14989860930151e-09 6.55659978492662e-09 6.42576928309639e-09 5.64293412005447e-09 -2.79956210217738e-08 3.52368825667741e-08
"R1031" -4.01414479524529e-08 -2.27318967133657e-08 2.91589262308681e-08 -4.81770271493329e-08 -1.42511591871295e-08 -3.5320053024076e-08 -1.4258198691012e-07 5.02995653675697e-08 1.31814376619748e-08 3.33666644521055e-08 1.07097563797631e-08 6.12889328010791e-09 -9.23896963108914e-09 -2.14439628803708e-08 1.54798175252753e-08 9.0617024542348e-08 -5.09098047105306e-08 -3.78336974425087e-09 6.94381840927732e-09 -1.19469599110817e-08 -6.955503169224e-07 -7.88112342304691e-08 2.14469291289219e-07 2.83738484978859e-09 1.30371681320116e-10 -2.32864849981424e-08 -3.16243708552341e-10 1.73429096007198e-07 1.38070009222201e-08 4.59017352785801e-07 1.05317100726083e-08 -9.27012056589826e-09 -1.20276585810647e-07 1.43450488261809e-07 2.50364826620933e-09 4.09030907976039e-08 1.31727569565839e-09 -8.20390894480479e-09 4.72746383298445e-09 1.39764121439715e-08 -1.61965822194678e-08 -1.23919550817057e-08 -9.02015502361619e-09 -1.53719698250878e-08 -3.2121455048678e-09 5.23990058511176e-09 -1.82001795191646e-10 1.17650194835118e-08 -7.5512593119018e-09 -2.41211588398567e-09 4.01817029924602e-09 1.89619785085702e-09 4.10601755907344e-10 3.16490089826501e-08 -2.06683331635257e-08 5.12109367183491e-08 -9.2508002148661e-09 -5.91451706820494e-08 -1.41316057343532e-08 -5.85928549150649e-09 -5.30571345416621e-09 5.01375948697828e-08 -6.1622673346256e-09 -2.32198317541711e-09 -2.48784942566263e-10 9.94291535521574e-10 1.40015302604315e-08 -1.06203357530652e-09
"R1032" 4.99839327509397e-09 2.89429576150989e-08 -1.71445159971697e-09 -1.88163627857068e-09 2.8363561316356e-09 -7.43822276694135e-09 1.94408471225733e-09 6.94521627203453e-09 2.05769008046218e-09 1.03002946806339e-09 -2.69589564648207e-08 4.57193128215721e-09 -1.98634382156961e-08 -4.69863709308326e-09 -2.20836612022e-09 1.49404656823882e-08 -7.07111997698328e-09 -1.64578080504804e-08 2.97484039031741e-08 -5.7847871125158e-12 -2.6551967754852e-08 -1.45896358098278e-08 8.47712675225448e-09 -4.05075395812714e-09 -3.31246693724108e-08 -1.25671989625751e-08 -2.42379989465848e-08 3.87968330762285e-09 -2.01532306523429e-08 1.05317100726087e-08 5.34403192083529e-08 1.12886387568019e-08 -1.24230114438407e-08 3.47565736604316e-08 4.29061239102733e-09 1.02659299800349e-09 7.00407659420681e-09 3.80971313232919e-09 1.62130790145468e-08 1.26689783056883e-09 -8.440660425269e-10 6.32943802603559e-10 -1.85417621830736e-09 8.10125126188169e-10 -5.72922801342408e-09 -1.05808618177882e-09 2.0717275716053e-08 -4.7307020462376e-09 -4.40639449401033e-09 -2.10679048376367e-09 -1.51944036787414e-09 -3.28151908734911e-09 -3.7207824317707e-09 -1.29309831424617e-09 5.52319464750492e-09 7.07863634717455e-09 -1.02015560893665e-08 -4.88192099768496e-09 9.05874471095918e-09 1.09304014214823e-08 -1.67455472780213e-08 3.12801021683127e-09 -4.36825780895197e-09 -5.70226870054984e-09 -1.6148269901347e-08 -5.9468011566459e-09 4.72110127860111e-09 5.14909877013929e-09
"R1033" 1.01990106321287e-08 2.50709641423079e-09 5.05674148763772e-10 -9.17527829639704e-09 5.70602202553359e-09 -3.39370971472083e-08 6.69589350185201e-09 3.33353129276977e-08 -9.26622245076521e-10 4.75095779858018e-09 -9.7078114333449e-08 2.85269863136974e-09 3.04273939283803e-08 -3.91038200649802e-08 8.92717999961273e-09 3.28638977581001e-09 -2.2245826586566e-09 1.34625519718452e-08 1.95584067468174e-08 5.4534017479155e-09 2.12193651261477e-08 -3.58072301942165e-09 -1.20297515609814e-08 1.78453481561857e-10 1.93166966989853e-08 -3.11491895364038e-09 -1.76986334467888e-10 -6.17432029908507e-09 -2.23394087407729e-08 -9.27012056589832e-09 1.12886387568021e-08 4.97893612489739e-08 -6.69246648731521e-09 1.84417916706757e-08 -8.94707109760685e-09 8.90636153210519e-10 5.11715509839479e-09 8.32757814475437e-09 -1.16298684143013e-08 -3.89472115149349e-09 5.29176302395087e-09 6.85680737337077e-09 -1.43317258350278e-08 -3.53989828645246e-09 3.92005639956478e-09 -4.03265684000553e-09 1.55139001416465e-08 -5.8906196825303e-09 9.7221742705828e-09 -7.90600595891356e-09 -2.84125445317689e-09 -1.66387048885668e-09 1.49510211105984e-09 5.53944918135636e-09 -4.66995076337612e-09 4.67314385482387e-09 -1.60014631237083e-09 1.44601079447084e-08 -2.35863207446269e-08 -1.49643662592783e-09 -3.42502374792037e-09 -1.39998293439785e-08 9.66235316051238e-09 5.56244791562313e-09 -4.32481421899534e-09 -1.31800586834669e-09 3.5766402209697e-09 -5.23928741172027e-09
"R1034" -3.2749186620155e-08 1.34777436319368e-08 -1.02442691631267e-08 -1.30912083994396e-08 1.85030227488108e-08 2.21145459530763e-08 -4.94088042200309e-08 -3.606735870769e-08 -1.31526274477114e-08 -5.9094572862157e-09 7.33303115634454e-09 -4.92981330806716e-09 3.34051395037647e-08 4.75474884025232e-08 -4.04893799273019e-08 -3.17719240829025e-08 1.56048798641457e-08 -5.5453715120115e-09 -7.00465776723285e-09 2.41946277287823e-08 3.23076770280353e-08 -2.3315635728143e-08 3.10189513133379e-08 -4.22223847601038e-09 -1.04058539962705e-08 2.52547650357328e-08 -1.35718020319454e-08 1.47526297971256e-08 7.12123352043404e-10 -1.20276585810647e-07 -1.24230114438406e-08 -6.69246648731528e-09 1.95085724254935e-07 -1.3131675392376e-07 -4.68942933034697e-09 -4.72248172691272e-09 -5.47068546718886e-09 2.65925236590561e-08 1.38435928703984e-09 -1.69462748241272e-08 -5.68875160544472e-09 1.03706570886843e-08 1.21091735701711e-08 -5.74340528795678e-10 -5.82505483625874e-10 7.08568877978647e-09 -1.05234291358133e-08 -1.3196636786164e-08 8.40096217833692e-09 4.61701909480153e-08 -8.14942683009804e-09 1.16671567824495e-10 3.75768593875876e-09 -5.83884662772049e-09 -2.36450739921048e-08 -1.01318624266862e-08 1.8541980597717e-08 2.27277667929366e-10 5.06192055643621e-09 3.01310853319605e-09 8.9618809627573e-09 -1.12815395868339e-08 9.86841976656978e-09 1.84032531306367e-08 2.73858303768896e-09 -1.62119126120972e-09 -5.0352157948504e-10 -6.16474068476436e-09
"R1035" 3.79583717368567e-08 -3.00928416579768e-08 1.6557181959828e-08 -1.0047648699596e-08 -2.27145152279587e-08 -2.36562280658831e-09 1.2719322431817e-08 4.8030008846842e-08 2.38214430595703e-08 -2.20773988158814e-08 -1.16764596022206e-08 2.14502996705903e-08 -1.15250926634167e-07 -1.30186753371303e-08 -1.07508128498166e-08 5.47120741312879e-08 -1.26601939907566e-08 1.13362014996072e-08 2.28219566108927e-08 -1.36781987731897e-08 -1.94070886835396e-07 -1.66465838114133e-08 -1.29763238141679e-08 -1.17729466243658e-08 7.06699192564727e-09 -6.46954215269865e-08 4.83167476598238e-08 3.5387882950037e-08 -1.79754600426512e-07 1.43450488261809e-07 3.47565736604317e-08 1.84417916706753e-08 -1.31316753923759e-07 2.79977141341674e-07 4.93104974677839e-09 2.5052822055638e-08 7.49633103823113e-09 -1.18286809323379e-08 2.43453103272608e-08 3.0643015653242e-09 -4.50606926797037e-10 -1.48132206690774e-08 -1.14671917718493e-08 4.66761561333528e-09 3.72468581772034e-10 -1.44128029078301e-08 5.83732762280906e-08 1.44304289826326e-08 8.26668487384054e-09 2.43657625380582e-09 5.9494750673024e-09 -5.30234190529902e-09 2.02133127067729e-09 1.31793045484283e-08 1.16040499252526e-08 -1.12005837395276e-08 -6.14292831253915e-09 4.64433073386413e-09 -1.9760362512029e-08 -6.26320035813169e-11 -1.77038051595856e-08 2.74550040030329e-09 -1.14850006210831e-08 -1.68834465143087e-08 -6.85027107435037e-09 -3.99648399247373e-09 1.01447142094319e-08 -1.40435046361541e-08
"R2001" -5.45600510610031e-09 5.87322354470024e-10 -6.90625171924578e-10 -2.72819666180252e-08 -2.25077533871363e-09 -1.03021262475698e-08 -4.22479738482455e-09 1.20169547266574e-08 -4.88545982473846e-09 3.61081712158749e-09 1.12129623209255e-08 1.49056473320219e-09 -2.18861248193106e-08 -6.98038951653459e-09 -2.43576308785544e-09 8.50319678700886e-09 2.28053141881509e-09 -1.08651641262591e-09 -1.90247958314475e-09 -2.90402911464789e-09 -3.05989265535696e-09 1.12217626060171e-08 -9.38540740527773e-09 5.98018174122216e-08 -6.56153168392359e-09 4.3794837405153e-10 1.64349482042704e-09 -3.12624124457747e-08 1.03319499564551e-08 2.50364826620975e-09 4.29061239102769e-09 -8.94707109760681e-09 -4.68942933034711e-09 4.9310497467776e-09 2.76291841297599e-07 -6.18300262360981e-09 1.05071556249143e-08 5.7068257462194e-08 8.91367849418193e-09 -2.75763511768363e-08 1.44237782698788e-08 2.091811080353e-08 -1.14492306108243e-08 -1.23227196372234e-08 -2.14478742380104e-08 2.26330349018841e-08 1.21736623378721e-08 -1.89365016406437e-07 1.45261232606388e-08 -1.324419653382e-08 -1.81934977511622e-08 -2.92155077757855e-09 -1.06587846803217e-08 4.12122349564237e-09 3.87381210689286e-07 -5.97073702094411e-09 -5.4131474352978e-08 -8.40800953052279e-08 1.1020545157197e-08 3.04241389709856e-09 -3.75538912159928e-09 -1.0850839303332e-08 1.02512964857296e-07 -3.71468831183146e-07 1.13898791224883e-10 1.34806069731169e-08 -1.00619857717233e-07 1.6832907832946e-08
"R2002" -1.7624138303615e-09 -2.42856776016483e-07 7.10771444716344e-08 -3.72333304622324e-09 -3.9662927274656e-09 4.23986533053981e-09 -1.27504273401305e-08 -4.16918467886043e-10 1.50296466811128e-08 1.33347603665255e-09 -9.99633235820592e-09 -1.6874682513212e-09 1.84485834721533e-08 5.56551461895249e-09 -3.17223940529508e-09 6.40184145671777e-08 -9.2036858362171e-09 -7.0297496551878e-09 1.14544421043623e-08 -7.22804898924429e-10 -7.78336251121648e-08 -7.99477813916514e-08 4.2789474988994e-08 -1.81296891203694e-08 3.30721242982571e-08 -7.41926023259271e-09 9.91631551077623e-08 6.86830571370363e-09 -1.43710731890333e-08 4.09030907976035e-08 1.02659299800315e-09 8.90636153210733e-10 -4.72248172691275e-09 2.50528220556382e-08 -6.18300262360964e-09 3.75480739128461e-07 -2.15179584053106e-08 -1.12882507939436e-09 3.6912729901424e-09 -7.20108711104942e-09 4.59128290268453e-09 -8.44372123646476e-09 1.24528046975878e-09 3.65047315416689e-09 -1.77649125951463e-08 -5.67470486846293e-09 2.42145660420974e-08 -4.08885212857897e-10 2.00387854342699e-08 2.02502769800825e-08 -2.45014890994696e-08 1.0694550813156e-08 1.99896581590294e-08 3.28332737896974e-09 3.43289998678232e-08 -3.35412420489824e-08 -8.02673273320559e-10 2.38609649428773e-08 -1.59271005156509e-07 -5.20556783214434e-08 -1.63487470263295e-07 -2.43390785162999e-08 6.71221831587049e-08 8.91745861677953e-12 4.16708267918356e-08 -1.10061258107222e-09 -1.69113593776233e-08 -7.16881940431042e-08
"R2003" 1.60232103584683e-09 1.27001471185553e-08 -3.52832601574673e-09 6.42271703117594e-09 1.34442134166674e-09 -4.20870600383859e-09 -6.32377604089413e-10 4.61751874862126e-09 -1.15336225780838e-08 -3.99717628533635e-10 -9.96027446184806e-09 6.33101533519126e-09 -6.88137680602949e-09 -8.1570017748377e-09 9.40260647812114e-10 2.22534512100444e-08 -3.58030234010002e-09 2.36782595228433e-09 1.63949467224845e-09 -2.4426994598127e-09 -1.09727641143899e-08 -1.45516574794576e-08 7.60554090482067e-09 1.12121203088478e-08 -3.87765997033684e-08 -1.36358419858036e-08 4.71866238344708e-08 -7.793778768814e-09 2.06844940704497e-09 1.31727569565802e-09 7.00407659420638e-09 5.11715509839436e-09 -5.47068546718862e-09 7.49633103823115e-09 1.05071556249142e-08 -2.15179584053106e-08 2.4358408171705e-07 7.09988734267305e-09 9.81938701115973e-09 1.08773735378321e-08 1.11165530366252e-08 -1.92206838107923e-08 -9.22596409528651e-09 5.92676119783148e-10 -3.3595014757206e-08 -2.12909400247875e-10 1.5987356564629e-08 -1.70212292120715e-08 6.65863923643762e-09 -9.03210983609513e-08 -5.50294380881683e-08 -5.31661527929051e-10 2.82962384394826e-08 -5.58638814368847e-09 1.70806251931753e-07 6.69515748590612e-08 -2.83285117365462e-07 -5.86684031149863e-09 6.32492145258364e-08 9.76725947721096e-09 -1.18939748168823e-07 -6.05347020444014e-09 7.54086527614344e-08 -6.29714051391093e-08 1.46352093860978e-09 -7.90863624595524e-09 -6.67191304171955e-09 -2.71833056554961e-09
"R2005" -9.5568882664303e-09 2.3276803464986e-08 -1.02415012106683e-08 -5.39222492549788e-07 1.32484246726289e-08 -8.49474411967752e-08 -7.24036878293159e-08 5.44228091978125e-08 9.37326048983117e-08 2.23788605339793e-08 -9.85393736764659e-09 2.63649406874733e-09 1.48344585841074e-09 2.31385880935927e-08 -5.40818654150872e-09 -2.83189561815222e-08 1.93704907009044e-09 -1.43461113209354e-09 3.50540949887349e-09 2.48894219208255e-07 5.27812010017311e-08 -7.28380225069453e-08 5.70538567311245e-09 -3.04107101711238e-07 -1.09332700283476e-08 -1.57747641963426e-09 5.09849485463054e-09 1.90241760783995e-07 -4.6233385319885e-08 -8.20390894480422e-09 3.80971313232889e-09 8.32757814475412e-09 2.65925236590568e-08 -1.18286809323385e-08 5.70682574621945e-08 -1.12882507939423e-09 7.09988734267299e-09 1.10210358766298e-06 5.92059018274182e-09 -7.71441093959852e-08 -4.03434246169821e-09 8.97327571400572e-09 -7.07754917766062e-08 4.98418844870448e-09 -5.75958989737448e-09 7.47041946072926e-08 4.77131599908884e-09 -1.70211649676066e-08 3.42928969581227e-08 2.1564711051931e-07 3.22373057019188e-08 -8.56892642244608e-10 -3.88694782846519e-09 -1.34444756809537e-07 3.75181353816834e-07 1.0340491511491e-07 -1.4759291728687e-07 -6.70295252506215e-07 2.87213858785599e-09 -9.01389205945018e-09 -1.55036385513105e-08 -2.98996860839718e-07 1.61838335878644e-08 -2.11091463032672e-07 4.13857325420991e-09 1.02498473159094e-08 -1.65050126308555e-08 -2.83939770925295e-08
"R2006" -4.81280651053371e-09 -1.27140490404686e-09 1.00869214963018e-08 3.65150389674049e-09 -4.79424987096719e-09 -3.36976062284888e-09 -4.31084943831409e-09 8.15711998409228e-09 -4.43407750331307e-09 -1.57235131631106e-08 5.75489812594996e-08 2.45952940223565e-08 -1.16310762488691e-07 2.46782725508805e-08 -2.30703660744748e-08 -8.01617198727896e-09 -1.01949674052982e-08 -1.0011661955098e-08 2.64949017595329e-10 -1.22303174362789e-08 -2.06436653606875e-10 9.85053915085345e-09 -8.1194022099414e-09 1.26467839260344e-08 5.15404796852934e-08 -1.31557736111931e-09 -2.65642087515856e-08 1.00408635646584e-08 -2.72207780652364e-08 4.72746383298444e-09 1.62130790145467e-08 -1.16298684143013e-08 1.38435928703984e-09 2.43453103272608e-08 8.91367849418198e-09 3.69127299014249e-09 9.81938701115931e-09 5.92059018274162e-09 3.89629382659699e-07 5.75108384441468e-08 -3.50386555256251e-09 -6.30947215728216e-08 4.26604418600982e-08 -1.60604457031579e-08 9.55901907749971e-08 -6.89381910679485e-09 1.14875754857065e-08 2.46905417058616e-08 -8.19202635129683e-08 1.91901608411828e-08 4.22045612711286e-09 -1.37111047903095e-08 3.03463942868742e-08 -6.12609853637429e-09 3.85461141308054e-08 -1.00521744523964e-08 -2.87272894645523e-08 -6.26765418907594e-08 -2.49722422447881e-08 -1.78425321142901e-08 7.0628676610943e-09 3.58710337610581e-08 1.00366766090078e-07 -6.03988988353509e-08 -6.32749971544022e-09 -3.45822295443028e-07 1.78720151035713e-08 -1.25748178631948e-07
"R2007" 7.44458529523872e-09 5.72989134197539e-09 -3.4341748181607e-09 4.52924978857832e-08 1.28581906979894e-08 -3.90257343200661e-08 -1.67990838807807e-08 -1.76338216748417e-08 2.18945236780416e-08 1.08865867980678e-09 -3.86906749216971e-09 8.32031004539243e-08 -4.9542449472193e-10 2.23869820571085e-08 1.91071997884881e-08 -3.61594745563945e-10 2.67407487817386e-09 2.57463689918206e-09 2.30003104706023e-09 -4.82106936121214e-08 4.67115822348075e-09 4.26365466477361e-09 -4.71275206873011e-09 -2.47450034457378e-08 7.18668507246416e-09 -6.32218614159973e-10 -4.41318369857921e-09 9.37953332680046e-09 -1.68728555864077e-08 1.39764121439712e-08 1.26689783056891e-09 -3.89472115149333e-09 -1.69462748241273e-08 3.06430156532442e-09 -2.75763511768359e-08 -7.20108711104933e-09 1.08773735378321e-08 -7.71441093959858e-08 5.75108384441468e-08 3.61225335791331e-07 -1.33977491951381e-08 -1.90433285510838e-07 9.66790114746513e-09 -1.18146347094028e-07 1.35478753501069e-08 -1.51426319126279e-07 -3.02706208914985e-08 1.70304146671573e-07 -1.50250077358043e-07 -1.62796186174762e-08 -1.34620240755843e-08 3.96214816399159e-09 3.63003245700971e-09 9.66854139083343e-08 -2.54874934189149e-08 -4.57813519842986e-10 -7.32633613456802e-09 6.35802353744415e-08 6.97584221709285e-09 -5.3189340508768e-09 -3.09693839243907e-09 9.97205475609064e-09 -7.47111327430758e-08 3.14862285611889e-08 5.07757650432758e-09 -5.08868505566498e-08 2.17455701672572e-08 4.07397138094295e-08
"R2008" 2.24897261453729e-09 -1.0940508004089e-08 3.05675906470334e-09 3.65010594895315e-08 5.08908334738048e-09 2.02095904076238e-09 9.58844262202732e-09 7.59910715876309e-09 8.07772119868859e-08 -8.56727602941188e-09 -8.05034299979467e-09 1.61363452092788e-08 7.66292080186335e-09 -1.05747368015795e-08 -1.43890823442025e-08 -5.51837399459419e-09 -3.12273491169982e-09 2.16130608525532e-10 2.79400456810745e-09 -3.02201009205752e-08 3.19424315454875e-08 1.26791822787762e-08 -1.48828287438048e-08 -7.56088086290404e-08 -4.76289944095899e-09 3.47690903969321e-10 1.18116818464304e-08 -4.59471634231265e-09 6.75169787481547e-09 -1.61965822194671e-08 -8.44066042527014e-10 5.29176302395068e-09 -5.68875160544513e-09 -4.50606926796678e-10 1.44237782698786e-08 4.59128290268455e-09 1.11165530366252e-08 -4.03434246169673e-09 -3.5038655525625e-09 -1.33977491951383e-08 2.87917561739133e-07 -1.75775077616131e-08 -1.43975014732667e-07 -1.59923383134996e-07 -5.10900856791525e-09 5.9152720696394e-08 6.05020314362771e-10 -9.90232328779697e-09 3.31174748121219e-08 -2.80587825727447e-09 6.8366214375118e-10 2.99896642532396e-09 -1.22911586445346e-09 4.52765087044971e-08 1.38995670296191e-07 -6.17590752207386e-09 -4.72327131534902e-08 1.55105743797216e-07 4.74358904806416e-09 2.84311102635065e-10 -9.92090968159256e-09 -3.07485100118315e-07 2.50135686360139e-08 -1.46190426209283e-07 7.89728777118355e-10 4.09318182611024e-09 1.16429201615075e-08 -1.52334525514557e-08
"R2009" -4.3742613655541e-09 1.19163472441448e-09 3.21330353093552e-09 -4.61339518919898e-09 -1.00252347553648e-08 1.23519164637592e-08 -1.42785834496718e-09 -3.86163611091629e-09 1.14629504179517e-08 -1.32282715175923e-09 -8.35796988660072e-09 -2.90945589227241e-08 2.14572681239539e-08 -1.26440061424467e-10 1.08261178431378e-08 -1.33656912371975e-08 -1.23038334307233e-09 -9.29346346388714e-10 -2.94623431606379e-09 6.12755492347323e-09 2.28047394187715e-08 5.98720376134066e-09 -1.45339654925429e-08 -1.41493957929053e-08 -1.86315786910805e-08 5.41926040067515e-09 3.43054396270731e-09 1.6200247531595e-08 8.30690777618509e-09 -1.2391955081706e-08 6.32943802603523e-10 6.85680737337073e-09 1.03706570886843e-08 -1.48132206690776e-08 2.09181108035294e-08 -8.44372123646463e-09 -1.92206838107924e-08 8.97327571400572e-09 -6.30947215728217e-08 -1.90433285510839e-07 -1.75775077616134e-08 4.40834868447093e-07 -1.31732900356303e-08 5.26067686785561e-08 -8.41417589252788e-09 8.07648203464216e-08 4.54318974207331e-08 -4.87664633038233e-07 -2.08297868232226e-08 1.14517437143918e-08 -6.9706888209778e-09 -6.85142034386613e-09 -1.15514281797361e-08 -2.7870735927707e-08 -6.07099422927264e-08 -8.92477484392402e-10 5.02868178939392e-08 -1.0729173585884e-08 -8.56614424602806e-09 1.06356398443551e-08 1.15010176570305e-08 1.96238982814056e-08 1.32181703314981e-07 6.13699317777305e-08 -1.43582173751225e-08 2.04728839319376e-08 -2.24084645269833e-08 3.67249979725732e-08
"R2010" -8.60084997030977e-09 -6.59274356653103e-09 -2.66152841967829e-09 8.83424332504138e-08 8.56244078597375e-09 -5.14233518346661e-08 4.33895173121767e-08 2.13737017302948e-08 -3.48343716530992e-07 -4.00492319156559e-08 1.39672553635766e-08 1.13104829984552e-07 -7.77807592997766e-09 -4.99567858620347e-09 -5.35198464025374e-09 -4.39013861957817e-08 5.33308961276792e-09 1.19804771501296e-09 -2.14611373742641e-09 -6.20056643690878e-08 -1.34612873591841e-08 4.00457801796606e-10 3.13640411416684e-08 3.75219231103926e-07 4.26112691727254e-10 -4.41978550339368e-09 6.69187793677728e-09 -1.20018841251805e-07 1.07628495430212e-08 -9.02015502361622e-09 -1.85417621830719e-09 -1.4331725835028e-08 1.21091735701709e-08 -1.14671917718489e-08 -1.14492306108243e-08 1.24528046975869e-09 -9.22596409528642e-09 -7.07754917766065e-08 4.26604418600982e-08 9.66790114746433e-09 -1.43975014732668e-07 -1.31732900356306e-08 5.80612320112662e-07 1.70669768869595e-07 -3.64534348719138e-09 -3.0292046265419e-07 5.40939960747548e-09 1.72695115717197e-08 -2.49498771139187e-08 1.11558335778011e-07 7.10612201570944e-09 1.97570877398123e-09 -1.21807354286993e-08 -2.02488829597e-08 -1.65934687801348e-08 -8.00863823414615e-08 2.30948981484425e-08 -4.14451732321135e-07 2.25350397005182e-10 1.17015675138902e-08 -8.45601504938542e-09 3.0992034144409e-07 3.64340070683689e-08 6.33073997762199e-08 -2.65521052666883e-09 -3.9805546093011e-08 -1.0978879297202e-07 4.70854065938886e-09
"R2011" 4.1563627374362e-09 1.14045667544904e-08 -6.1187952650514e-09 7.00336253207579e-08 -3.66875221950096e-09 -7.99291336649925e-09 3.73977578859208e-08 1.42419732608889e-08 -3.00538106457092e-08 -4.21883023326201e-08 1.02873758351122e-08 -1.63818802561782e-08 -1.30839405208345e-08 -4.39867624624708e-09 -1.38954252843265e-09 2.2042594600919e-08 -4.75348388215044e-09 -7.37941222957008e-10 1.95414869669773e-09 2.74363231488738e-08 1.18404797435413e-08 -1.40391623297828e-08 7.13902790539197e-09 3.72951253172749e-08 1.68564970394916e-09 -3.51539460501642e-09 -1.19250145386002e-08 -9.46366049398919e-08 -9.35612041504436e-09 -1.5371969825087e-08 8.10125126188261e-10 -3.53989828645227e-09 -5.74340528795098e-10 4.66761561333471e-09 -1.23227196372229e-08 3.65047315416656e-09 5.92676119781002e-10 4.98418844870555e-09 -1.60604457031581e-08 -1.18146347094029e-07 -1.59923383134994e-07 5.26067686785561e-08 1.70669768869594e-07 5.77762093172581e-07 6.51128124942521e-09 -1.6117535369313e-07 8.64209781935649e-09 -7.0424809370031e-08 6.12449742638913e-08 3.16284266441274e-08 1.33802104336384e-08 -7.82906210993585e-09 -8.4370788982309e-09 -2.46854003137278e-07 -2.89146804443203e-08 -4.33484494936405e-08 -5.06375279819314e-09 -7.94686346078094e-08 -2.83176291253903e-09 3.37500016857991e-09 -8.0464498421557e-09 1.07710505300016e-07 4.93834661717283e-08 4.29663994602765e-08 -6.36469904625127e-10 1.71240449346527e-08 -1.4176337246284e-08 -3.45395223170764e-08
"R2012" 1.35187473001796e-09 1.92515208899453e-08 4.80936844558534e-09 3.73280772772498e-09 -6.19767900483318e-09 -2.18323480730775e-09 -3.45485669232698e-09 7.88757015598112e-09 5.96627148579544e-09 -2.43098791937939e-09 3.90010510055004e-08 9.04746716148561e-09 5.7689547886124e-08 -3.30734748504355e-09 -6.25942212263548e-09 -4.26955407354017e-09 -8.93164019472072e-09 -1.3017866876112e-08 -8.61902183782026e-10 -5.30789140182222e-09 1.70435083190765e-08 1.44179351084785e-08 -1.65998835484279e-08 -6.19087740525475e-09 7.26893337819592e-08 3.26163309627363e-09 -4.36179843543621e-08 5.6486066679791e-09 -6.41385437237785e-10 -3.21214550486749e-09 -5.72922801342415e-09 3.92005639956487e-09 -5.82505483626007e-10 3.72468581772046e-10 -2.14478742380104e-08 -1.77649125951464e-08 -3.35950147572062e-08 -5.75958989737469e-09 9.55901907749972e-08 1.35478753501068e-08 -5.10900856791507e-09 -8.41417589252798e-09 -3.64534348719143e-09 6.51128124942563e-09 3.10475114405813e-07 -1.11529623007149e-08 -2.15352657495222e-07 1.36383512706989e-08 -4.05606154824992e-10 -1.62662311359269e-09 8.9541435265257e-08 -7.88117001091775e-08 -6.58497379794451e-08 2.19046721034457e-09 -2.71023978117172e-08 -4.79387424350381e-09 3.72959368110069e-08 1.26308128835368e-08 -6.21726963312451e-08 1.73205792808273e-09 3.38801247427974e-08 -4.87792925301577e-10 6.39993130405708e-08 1.32261288156732e-08 1.9848352789381e-08 -1.37322570482903e-07 -4.28017306729964e-10 -1.68654435836161e-07
"R2013" -1.54390019118135e-08 2.41565363735569e-09 2.21748473536993e-09 -5.64792634488671e-08 -2.10095646127347e-08 5.61695733444996e-08 -1.31964556225172e-09 -2.6535127302775e-08 8.31907392253959e-08 5.46503757791097e-08 3.50130382266002e-09 -1.57087900760953e-07 1.84352191399206e-09 -2.59871740633914e-09 3.52647055085153e-08 -5.26673462922294e-09 4.84516499839147e-09 2.26597188106575e-12 -8.32165609664351e-09 5.01585085108048e-08 -2.13827482161189e-08 4.06088630959675e-09 1.44865540071302e-09 -4.73809905842465e-08 1.16692756564615e-11 6.73179925251312e-09 -1.06837175331496e-09 2.42562482348177e-08 3.34149514802397e-08 5.23990058511182e-09 -1.05808618177897e-09 -4.03265684000565e-09 7.08568877978621e-09 -1.44128029078297e-08 2.26330349018842e-08 -5.67470486846283e-09 -2.12909400247543e-10 7.47041946072925e-08 -6.89381910679477e-09 -1.51426319126279e-07 5.91527206963947e-08 8.07648203464213e-08 -3.02920462654191e-07 -1.6117535369313e-07 -1.11529623007151e-08 4.28204401598408e-07 4.62671114611256e-09 -5.81965477923213e-08 -1.32699956623074e-08 -6.59404836237476e-08 -3.26045663229006e-09 2.12634195118398e-09 1.35667851850558e-09 -9.21605119214291e-08 1.76783372529405e-08 8.39784197926038e-08 -1.38210457066003e-08 3.66656127923731e-08 -5.46232387614357e-09 -4.79521150647746e-09 1.28852996624534e-08 -1.30949400456398e-08 -2.57507907560626e-09 -4.92916040194414e-08 2.34342516699376e-09 1.59705467389033e-08 4.86036382092613e-08 2.07234703024201e-08
"R2014" 2.0600359393515e-08 2.64130982719482e-08 -8.82952032893563e-09 -3.71080259895183e-09 5.26876285958738e-09 -8.01139835854314e-09 1.15909198791347e-09 -5.80294448691948e-09 -9.26630065666593e-09 5.78000438508697e-09 -5.96816583827035e-08 -1.34766352616865e-08 -2.73856590707843e-07 6.69289314809906e-09 2.23374390347744e-08 1.00304727234138e-08 1.46270070216366e-08 2.03561750866709e-08 1.22248819547478e-08 9.63837957121535e-09 2.22271174690845e-09 -9.78980925740325e-09 -2.02928147020119e-08 -1.74138369491422e-09 4.211123663083e-08 4.7463629740345e-09 2.87571018337256e-08 2.67720764851555e-09 -6.86927091668273e-08 -1.82001795191808e-10 2.0717275716053e-08 1.55139001416465e-08 -1.05234291358134e-08 5.83732762280906e-08 1.21736623378722e-08 2.42145660420974e-08 1.59873565646291e-08 4.77131599908866e-09 1.14875754857065e-08 -3.02706208914983e-08 6.0502031436266e-10 4.54318974207332e-08 5.40939960747543e-09 8.64209781935651e-09 -2.15352657495221e-07 4.62671114611261e-09 4.84106955005204e-07 -5.43686574389078e-08 3.78095653284349e-09 1.82872950830139e-09 -8.06992599566269e-08 2.69172541738823e-08 3.9357843710418e-08 -6.85170613617362e-09 5.82132565162686e-09 -1.27954400146428e-09 -7.66136088315391e-09 4.9166820482979e-09 -1.51351059325202e-07 4.81415202171991e-08 -5.85642865051578e-08 -8.68194000115996e-09 5.31511761980892e-09 -8.82391118511377e-09 -4.81345593526965e-08 -3.39530122973994e-08 -1.18327801421233e-09 1.16042999601625e-07
"R2015" 1.11382456652421e-08 5.1705964885138e-09 -3.27679671146077e-09 6.45679672064779e-09 5.7336693615627e-09 -6.69648309566538e-09 4.10178268826019e-09 -1.03802133236246e-08 -7.1387196700904e-09 2.60888307574636e-09 9.9841359575473e-09 1.62121318090735e-08 -1.33966604527101e-08 1.16081306325672e-08 6.30349816164624e-09 8.58881424187661e-09 5.21293522722698e-10 -1.10970079897282e-10 3.94311905743159e-09 -3.87906319142282e-09 -2.09148003173527e-08 -4.43622768364955e-09 1.45606295607382e-08 7.85587244216741e-11 2.70221493251474e-08 -4.41351744326466e-09 -1.55716494183119e-08 -1.19586760733463e-08 -1.96326696923478e-08 1.17650194835123e-08 -4.73070204623752e-09 -5.89061968253036e-09 -1.31966367861645e-08 1.44304289826324e-08 -1.89365016406436e-07 -4.08885212857875e-10 -1.70212292120719e-08 -1.70211649676065e-08 2.46905417058617e-08 1.70304146671573e-07 -9.902323287798e-09 -4.87664633038232e-07 1.72695115717196e-08 -7.04248093700303e-08 1.36383512706991e-08 -5.8196547792322e-08 -5.43686574389079e-08 9.01304208361598e-07 -1.15339119985918e-08 -1.84314659299145e-09 4.88333665865073e-08 1.29529895615631e-08 4.05070529620561e-08 1.83631968612347e-08 -2.47046404604414e-08 -3.59404225340108e-09 -2.58570481205405e-08 1.44922616905433e-08 -3.05122801722606e-09 -3.68941974739123e-08 1.76099998381741e-08 1.16355834365892e-08 -4.59507871813796e-07 5.16853834049079e-08 1.95707311876323e-08 -4.40404497430203e-09 7.5273573180927e-08 3.43435559236805e-08
"R2016" -2.99854161724638e-09 -8.87360812934028e-09 -1.39935606271183e-10 -3.88028354010562e-08 6.24936333957876e-11 1.87707747510449e-08 8.47719011106589e-09 3.45220175618781e-08 -1.23747826569933e-10 -6.19901950260042e-09 -5.41228009098021e-09 -2.50781070294123e-08 1.3021438040273e-08 -3.25080793283061e-08 -4.30382985612483e-08 1.88928082761325e-08 -3.49708244033078e-09 2.45136099775058e-10 3.09381948776544e-10 3.98426901701064e-08 -1.83213331902188e-09 -1.15813956626061e-08 2.54368820819207e-09 -1.06059249798667e-08 -9.35199603219009e-09 -3.97775713908565e-09 9.15429338018325e-09 -1.32375780620407e-08 9.52296374731475e-09 -7.55125931190150e-09 -4.40639449401044e-09 9.72217427058275e-09 8.40096217833694e-09 8.26668487384067e-09 1.45261232606392e-08 2.00387854342701e-08 6.65863923643741e-09 3.42928969581226e-08 -8.19202635129684e-08 -1.50250077358043e-07 3.31174748121218e-08 -2.08297868232221e-08 -2.4949877113919e-08 6.12449742638911e-08 -4.05606154824892e-10 -1.32699956623068e-08 3.78095653284371e-09 -1.15339119985918e-08 1.90521939512599e-07 -2.7165830857444e-08 1.35444444965459e-08 -2.78812124258726e-09 -2.19670756975374e-09 -2.82879040429033e-09 2.01251853055241e-08 1.34989031121503e-08 -3.49207893822621e-09 4.84986436142541e-08 4.20832248476522e-09 6.49707004392165e-09 -1.65621721594771e-08 -8.03362888846952e-08 5.23748087405406e-08 -1.55782440885596e-09 -5.7607878471157e-10 6.99479809751282e-08 -3.73379705214498e-08 -7.67926004151221e-08
"R2017" -7.04413597090834e-09 -2.95633535603226e-08 -1.01733655880342e-09 -2.69408580076391e-08 4.9709858937512e-09 -2.45566576748989e-09 -1.53899368368011e-08 5.09663641084152e-09 1.68943584941204e-07 4.43476227271386e-11 7.28569308198516e-09 -6.13657707952953e-09 -1.14103556443414e-08 4.05234567905716e-09 -2.27742094965394e-08 -1.82423701114423e-07 1.26822271301424e-08 1.25612374793136e-09 -1.31046552349035e-09 -3.80273553385161e-10 -1.98166541015338e-08 -1.19396615648392e-08 2.23821992599679e-08 -2.06416341778261e-07 -1.97814636234233e-08 5.41879593376816e-09 3.38654059643117e-08 1.37582027056367e-07 -2.90515039782367e-08 -2.41211588398624e-09 -2.10679048376389e-09 -7.90600595891391e-09 4.61701909480146e-08 2.43657625380495e-09 -1.32441965338198e-08 2.02502769800829e-08 -9.03210983609534e-08 2.15647110519312e-07 1.91901608411826e-08 -1.62796186174754e-08 -2.80587825727436e-09 1.14517437143918e-08 1.11558335778011e-07 3.16284266441265e-08 -1.6266231135929e-09 -6.59404836237475e-08 1.82872950830131e-09 -1.84314659299195e-09 -2.71658308574441e-08 9.38184829235568e-07 7.00291495606276e-08 -5.23825216053149e-09 -1.86542356375583e-08 -2.79131484884684e-08 1.43685659486695e-07 -4.42621688591519e-07 -9.23398488901108e-08 -4.74886593894357e-07 1.42223572520702e-08 2.25594337951718e-08 -2.80198430531457e-08 1.03753847861839e-07 -1.05316194602957e-08 -8.05794499810517e-08 -1.11502870574619e-09 8.46380162159576e-09 4.40625106914471e-08 -3.29064757988219e-08
"R2018" 2.98699559124694e-09 7.23937670915652e-09 2.87009121256021e-09 -6.96001880306954e-10 -4.3664713981534e-09 -3.98371330535873e-09 -2.12164867490218e-09 3.77626273599916e-09 8.20064657001688e-09 -1.94670377929059e-10 -8.69071689086543e-09 3.42372032281686e-09 4.19700157340097e-08 4.39723047311651e-09 9.73842947439588e-10 -2.71923951235969e-08 4.17543846120643e-09 2.76895120731117e-09 5.687370423444e-09 2.54089928588886e-09 7.21728287913307e-09 2.22309573956833e-08 -6.75708280835309e-09 -3.39630154386966e-08 -8.26853185338112e-09 -4.80622750630513e-09 -2.96347146448512e-08 2.73593119825282e-08 -9.01942011090979e-09 4.01817029924564e-09 -1.51944036787404e-09 -2.84125445317696e-09 -8.14942683009818e-09 5.94947506730221e-09 -1.81934977511624e-08 -2.45014890994696e-08 -5.50294380881674e-08 3.22373057019181e-08 4.22045612711299e-09 -1.34620240755841e-08 6.83662143751786e-10 -6.97068882097816e-09 7.10612201570905e-09 1.33802104336383e-08 8.95414352652569e-08 -3.26045663229066e-09 -8.06992599566268e-08 4.88333665865073e-08 1.35444444965457e-08 7.00291495606276e-08 2.75934672274185e-07 -7.70107632085764e-09 -1.09449258402617e-07 -7.27641458671707e-09 1.1922365187669e-07 -2.9624221654963e-09 -1.8308586859431e-07 -5.86593607432073e-08 2.73765119865757e-08 -2.05731050499209e-08 5.31574135709422e-08 -2.8880809193945e-09 -1.72085059501352e-08 -4.94172796957617e-08 -1.40922130921073e-09 1.73893170900096e-08 2.29225178614323e-08 -1.65625667145805e-07
"R2019" -3.37711390213888e-09 -1.3999812168932e-08 3.16838412316865e-09 -2.03145982433436e-09 2.05279694707088e-09 -3.94309953757243e-11 3.67562107419583e-09 7.57183583631275e-10 -2.59284287365068e-09 -1.50254478880691e-09 -1.14693004288764e-08 -1.64113761605058e-09 1.04184106996682e-08 -3.68134780941178e-09 1.99129222959428e-10 -6.66717502274321e-10 -1.66482203287231e-09 3.46473482858542e-09 1.84388587854404e-09 2.52635162305928e-09 -4.20204524021066e-09 -3.2073130910474e-09 5.48211707264294e-09 2.93825936124402e-09 -6.34552429861446e-09 7.56328942586243e-10 -6.69960512280136e-10 -4.66581991597901e-09 7.5457055560675e-09 1.89619785085684e-09 -3.28151908734925e-09 -1.66387048885641e-09 1.16671567824332e-10 -5.30234190529845e-09 -2.92155077757836e-09 1.06945508131561e-08 -5.31661527928027e-10 -8.56892642244959e-10 -1.37111047903096e-08 3.9621481639916e-09 2.99896642532355e-09 -6.8514203438663e-09 1.97570877398161e-09 -7.82906210993556e-09 -7.88117001091781e-08 2.12634195118443e-09 2.69172541738825e-08 1.29529895615631e-08 -2.78812124258724e-09 -5.23825216053135e-09 -7.70107632085711e-09 5.29517603709989e-08 1.54944884066626e-08 3.49204269757866e-09 1.02768916533477e-09 5.66919854990837e-09 -2.6518975589006e-09 -1.86088192108715e-09 1.98635319728177e-08 -3.25207812553142e-08 1.15270722136542e-08 -2.65434755012311e-10 -2.52384389528138e-08 6.39564752927638e-09 -1.08597007233824e-08 2.64428961931324e-08 -2.80998212912106e-09 3.54212390119319e-08
"R2020" -1.06429894950512e-09 -1.40578446430787e-08 -8.82714690215824e-10 -4.36042599175951e-09 -2.2908123526117e-09 3.80530959397851e-09 -7.50930041045008e-10 -1.07414264008771e-09 3.95260808174352e-09 -2.07091432689514e-09 3.2110372224448e-09 -3.77251127932995e-09 -2.48350698721971e-08 3.1965445420729e-09 -2.32719636640092e-09 6.47575446050156e-09 3.00405392080207e-10 1.52662849338006e-09 -3.03013475055265e-09 1.97767073210902e-09 -4.09839850664527e-09 -6.70425461202003e-09 1.83882829191169e-09 1.09986013366353e-08 -1.06555690338792e-08 -1.21623810204623e-09 1.20667947551102e-08 -1.14240461385383e-08 -3.93562535150965e-09 4.10601755907859e-10 -3.7207824317705e-09 1.49510211105963e-09 3.75768593875918e-09 2.02133127067769e-09 -1.06587846803215e-08 1.99896581590297e-08 2.82962384394824e-08 -3.88694782846463e-09 3.03463942868741e-08 3.63003245700946e-09 -1.22911586445105e-09 -1.15514281797363e-08 -1.21807354286993e-08 -8.43707889823031e-09 -6.5849737979445e-08 1.356678518506e-09 3.93578437104181e-08 4.05070529620568e-08 -2.196707569754e-09 -1.86542356375584e-08 -1.09449258402617e-07 1.5494488406663e-08 1.09316283411954e-07 4.84992970002035e-09 -1.22536812567511e-08 4.2891573405507e-10 2.71724148637662e-08 1.16330772444087e-08 1.62812895306852e-08 -3.60649543871509e-08 -1.04076233941774e-08 2.19827045085734e-09 -4.92043641760485e-08 3.23462569288329e-09 9.27998244733678e-09 -2.08344988980308e-08 1.76227386841958e-08 4.91757183903042e-08
"R2021" 7.51904060762332e-09 -1.63855071196049e-08 5.0558959272729e-09 -1.77287560774138e-07 -6.77521725835403e-09 3.64028014164305e-08 -1.36931443867999e-08 -2.0466635309656e-08 -2.38590480104928e-08 -4.21758264845712e-08 -6.92088953456175e-09 -1.34942014499627e-08 8.05311255936659e-09 7.62730600137916e-09 1.55987659647579e-09 -2.18300484025781e-08 -7.68460007710441e-09 -2.8469060180714e-09 6.12705733614115e-09 4.88809154746396e-08 -5.38171452775354e-08 1.99875032477461e-08 1.00658963944758e-08 7.97589864878614e-08 2.94773262648669e-09 1.86039154992232e-09 9.22491850063182e-09 4.05690030689811e-08 -1.1515697759812e-08 3.16490089826502e-08 -1.29309831424612e-09 5.53944918135662e-09 -5.8388466277203e-09 1.31793045484288e-08 4.12122349564233e-09 3.28332737896959e-09 -5.58638814368853e-09 -1.34444756809535e-07 -6.12609853637407e-09 9.66854139083344e-08 4.52765087044948e-08 -2.78707359277076e-08 -2.02488829597002e-08 -2.46854003137283e-07 2.1904672103443e-09 -9.21605119214286e-08 -6.85170613617333e-09 1.83631968612344e-08 -2.82879040428982e-09 -2.79131484884679e-08 -7.27641458671693e-09 3.4920426975785e-09 4.8499297000201e-09 4.01061496837723e-07 -1.44774606629327e-08 -1.13950828833384e-08 2.78111722719091e-08 1.33176048918488e-07 -2.12041058644798e-10 -2.89134974758686e-09 8.80841407188021e-09 -9.59729624368066e-08 -2.32067512429476e-08 1.41832723443142e-08 -1.29759185540402e-09 -1.2934455234844e-09 -3.96964039926225e-09 6.91998584681391e-09
"R2022" 8.99951768719002e-10 -2.95636533003854e-08 5.75343743074759e-09 -1.14690857970504e-07 4.16960411233741e-09 -4.23978499823046e-08 9.15584844138986e-09 2.72787987303596e-08 1.6255675810491e-08 1.43720812683085e-08 -2.19542724911076e-10 5.26127951342216e-09 -3.00512728207554e-08 -8.14221777476318e-09 9.04138926438583e-10 7.42378211860523e-10 1.66745873526441e-08 6.60101827064764e-10 -3.07722201403302e-09 1.41613963196507e-08 8.3111341960206e-08 7.17998378209919e-08 -8.82077860927944e-08 1.48847576303721e-07 -1.50444575260957e-09 -1.81456180520427e-09 6.58382393556096e-09 -1.56332579908474e-07 5.15763379941716e-09 -2.06683331635251e-08 5.52319464750435e-09 -4.66995076337623e-09 -2.36450739921047e-08 1.16040499252529e-08 3.87381210689284e-07 3.43289998678227e-08 1.7080625193175e-07 3.75181353816831e-07 3.85461141308052e-08 -2.54874934189147e-08 1.3899567029619e-07 -6.07099422927247e-08 -1.65934687801349e-08 -2.891468044432e-08 -2.71023978117175e-08 1.76783372529406e-08 5.82132565162691e-09 -2.47046404604411e-08 2.01251853055242e-08 1.43685659486695e-07 1.1922365187669e-07 1.02768916533425e-09 -1.22536812567508e-08 -1.44774606629332e-08 2.03684280587158e-06 -9.66233325019646e-08 -9.21245390823802e-07 -4.37499463172299e-07 2.35102963741291e-08 -7.30390950864454e-08 -5.95956804661398e-08 -2.42818992549171e-07 1.25844903545555e-07 -1.30937969991246e-06 2.33936276866998e-08 -1.06058948224842e-09 -1.60402881465676e-07 -8.88566108028375e-08
"R2023" -1.03479394946623e-08 8.75510290208923e-08 -4.31067640371373e-08 -3.86557341889983e-08 -5.38694023445432e-09 -3.59776283093083e-09 -4.81282600044044e-09 3.76707359467826e-10 -7.48550674336525e-08 -8.89916558950094e-09 -1.34383318231075e-08 -1.00615472076702e-09 2.89839165378588e-08 9.10876198494696e-09 1.42007892089145e-08 6.05555955050456e-08 -3.26336308928156e-08 -6.8335811412687e-09 1.27208937088558e-08 4.11766591019266e-08 -1.3569356079705e-07 -1.07068410737568e-07 1.34954706857669e-07 -8.52925951406133e-09 -8.5573514724615e-09 -2.46277362465085e-09 -4.01521127143423e-08 4.0067376013477e-08 1.71553136301443e-08 5.12109367183493e-08 7.07863634717464e-09 4.67314385482417e-09 -1.01318624266854e-08 -1.12005837395278e-08 -5.97073702094433e-09 -3.35412420489828e-08 6.69515748590599e-08 1.0340491511491e-07 -1.00521744523968e-08 -4.57813519843279e-10 -6.17590752207382e-09 -8.92477484392272e-10 -8.0086382341461e-08 -4.334844949364e-08 -4.79387424350377e-09 8.39784197926039e-08 -1.27954400146415e-09 -3.59404225340093e-09 1.34989031121505e-08 -4.42621688591521e-07 -2.96242216549687e-09 5.66919854990853e-09 4.28915734054844e-10 -1.13950828833377e-08 -9.66233325019636e-08 4.61970759460029e-07 -5.82998115143471e-08 -8.48618726453041e-08 -3.97986933123039e-09 -1.06394984976593e-08 3.72141520413027e-09 3.44020037258844e-08 8.39381249089999e-09 9.59394275326048e-08 1.05203703475836e-09 -7.44856117978755e-09 -2.41305464044017e-08 2.46348578201564e-08
"R2024" -2.19201951586968e-09 1.20061226700025e-08 -7.38056792631677e-09 1.31542559083503e-08 -3.08941886623861e-09 1.43967467877226e-08 6.56177047183931e-09 -1.46876370821727e-08 -2.07317423438368e-08 -2.33245957832853e-09 2.31513352670042e-08 -8.87702067112452e-09 -7.26334550906806e-09 3.70535076477658e-09 3.63612587757393e-09 3.57369469627259e-08 -6.084101694396e-09 -5.06733947772548e-09 -3.87847424704797e-09 -9.23839107849403e-09 -1.20267121044093e-08 -2.87679979158687e-08 1.36264727235754e-08 3.40814745964588e-08 3.7137165697327e-08 1.79066182641551e-08 -2.92158887251761e-08 -1.43624324421336e-08 -8.90674704471424e-10 -9.25080021486711e-09 -1.02015560893658e-08 -1.60014631237074e-09 1.85419805977177e-08 -6.14292831253869e-09 -5.41314743529795e-08 -8.02673273320829e-10 -2.83285117365463e-07 -1.47592917286869e-07 -2.8727289464552e-08 -7.32633613456753e-09 -4.72327131534901e-08 5.02868178939393e-08 2.30948981484419e-08 -5.06375279818967e-09 3.72959368110066e-08 -1.38210457066001e-08 -7.66136088315392e-09 -2.58570481205399e-08 -3.49207893822601e-09 -9.23398488901115e-08 -1.83085868594312e-07 -2.65189755890053e-09 2.71724148637668e-08 2.78111722719088e-08 -9.21245390823799e-07 -5.82998115143467e-08 1.01362681337126e-06 2.32294517330285e-07 -5.76756259682696e-08 2.80541933544612e-08 9.39778368119735e-08 2.82849234658124e-08 -8.95533988060228e-08 4.37550108109285e-07 -1.0141458984399e-08 6.46808793937255e-09 -1.12587846846262e-08 8.1100659221465e-08
"R2025" 1.76685534464303e-08 -4.35501196390703e-08 3.57089179749287e-08 1.47688168691255e-07 -1.37144978815464e-09 3.32589369788787e-08 -4.69144182803738e-08 -3.19583147038029e-08 1.42059819517276e-07 -1.27599958510833e-08 -9.55760188210542e-09 1.45143914984506e-08 -2.21847475392556e-09 -3.81026933137368e-09 1.31746285641289e-08 2.09288678794737e-07 7.47077319360762e-09 4.42208041059743e-09 -1.84729346407956e-09 1.22164999101079e-08 7.54459691928424e-08 9.99693832115693e-08 -1.30033655762103e-07 -5.76031376133835e-07 2.41575692507619e-08 8.7719268603454e-09 -1.04798173179437e-08 3.26822737346148e-07 5.23628054326709e-09 -5.91451706820494e-08 -4.88192099768486e-09 1.44601079447081e-08 2.27277667929158e-10 4.64433073386478e-09 -8.40800953052289e-08 2.3860964942877e-08 -5.86684031149791e-09 -6.70295252506213e-07 -6.26765418907593e-08 6.35802353744416e-08 1.55105743797213e-07 -1.07291735858845e-08 -4.14451732321135e-07 -7.94686346078089e-08 1.2630812883537e-08 3.66656127923724e-08 4.91668204829807e-09 1.44922616905432e-08 4.84986436142541e-08 -4.74886593894358e-07 -5.86593607432067e-08 -1.86088192108743e-09 1.16330772444088e-08 1.33176048918489e-07 -4.37499463172301e-07 -8.48618726453064e-08 2.32294517330285e-07 1.9087416682672e-06 -2.0774429976401e-08 2.40641476910765e-09 1.31487778255272e-08 -9.93536740475117e-07 -3.46368084943579e-08 2.3463102405321e-07 -1.71388109671069e-09 2.23224999689185e-08 6.00606574788147e-08 2.17933983663787e-08
"R2026" 1.15034780659819e-09 3.68750990955316e-08 -2.60549171175928e-08 2.43962568720834e-09 -3.16891416359185e-10 8.05603474315555e-09 7.54906618957026e-11 -2.17812035267001e-09 3.08010962425755e-09 -3.03527681559369e-09 1.00214380066032e-07 7.52775016923427e-09 6.80092223312433e-08 9.97256119198586e-09 -1.24822524902447e-08 -1.72647417907216e-08 7.44923793803392e-09 -1.47626870402772e-08 -4.74873720071619e-09 -5.52375151788555e-09 3.6727740805923e-08 1.95820530781537e-08 -2.50807362220645e-08 8.91524234245066e-09 -4.6496739486789e-07 -1.26709498663532e-08 1.00934806078752e-07 -4.56128801256826e-09 2.68626056790747e-09 -1.41316057343531e-08 9.05874471095915e-09 -2.35863207446268e-08 5.06192055643626e-09 -1.97603625120293e-08 1.10205451571971e-08 -1.59271005156509e-07 6.32492145258364e-08 2.87213858785589e-09 -2.49722422447881e-08 6.97584221709279e-09 4.74358904806402e-09 -8.56614424602825e-09 2.25350397005082e-10 -2.83176291253887e-09 -6.21726963312453e-08 -5.4623238761437e-09 -1.51351059325202e-07 -3.05122801722617e-09 4.20832248476529e-09 1.42223572520701e-08 2.73765119865758e-08 1.98635319728177e-08 1.62812895306851e-08 -2.12041058644629e-10 2.35102963741292e-08 -3.9798693312302e-09 -5.76756259682695e-08 -2.07744299764011e-08 5.89617515591378e-07 -5.70969240064215e-08 -6.12241188421674e-09 8.07539476230952e-09 -5.44409353883549e-09 -1.57674560245453e-08 -2.75778330041061e-08 7.1365942892637e-08 4.02028156654254e-09 -2.37743385047532e-08
"R2027" -1.01243531265436e-09 5.89115182277311e-08 -1.61659536089901e-08 5.36655260575857e-09 -1.07603433210241e-10 2.2748017388474e-10 2.17515133178046e-10 -2.62473391492226e-10 -1.21578953968794e-09 -1.7052930781126e-09 -1.62959084406375e-08 1.76423229531529e-09 -9.73931429749656e-10 3.29814772861833e-09 -2.24484575436597e-09 5.28604758073817e-10 3.91581457840964e-10 3.42216465468368e-09 -2.06384822881897e-10 -2.56708731137944e-09 -3.4515087862135e-09 5.63022556235146e-10 1.9928460485614e-09 -8.07520938122579e-09 2.73820886191704e-08 -8.63540300383113e-09 2.12116796654938e-08 1.10395730248058e-08 -7.22121928084768e-11 -5.859285491507e-09 1.09304014214822e-08 -1.49643662592802e-09 3.01310853319602e-09 -6.26320035814496e-11 3.0424138970994e-09 -5.20556783214428e-08 9.7672594772107e-09 -9.01389205945073e-09 -1.78425321142902e-08 -5.31893405087671e-09 2.84311102634836e-10 1.06356398443548e-08 1.17015675138904e-08 3.37500016858067e-09 1.73205792808313e-09 -4.79521150647766e-09 4.8141520217199e-08 -3.68941974739119e-08 6.49707004392189e-09 2.25594337951722e-08 -2.05731050499207e-08 -3.25207812553128e-08 -3.60649543871505e-08 -2.89134974758645e-09 -7.30390950864473e-08 -1.06394984976587e-08 2.80541933544612e-08 2.40641476910732e-09 -5.70969240064212e-08 1.78315190161731e-07 -9.27582278043602e-08 1.57121740166627e-08 3.81041545736458e-08 3.25931659894755e-08 -3.00991885443415e-08 5.46414333830338e-09 -8.69990955842348e-09 1.31253370223391e-08
"R2028" 8.88724418115149e-10 5.67834847621842e-08 1.38021546972153e-08 -5.57217989473232e-09 -1.52919442479871e-09 1.65765621008417e-09 1.21580413317479e-10 -5.5103143559424e-09 -7.31428104184868e-09 -4.96627026056827e-10 1.21536651489806e-08 -6.68700567106939e-09 1.55410778370417e-08 1.14433060394592e-08 3.21166429394193e-09 -4.63767082113058e-08 2.21815558223476e-09 6.66959104261577e-09 -3.04545575215705e-09 2.59758709750149e-09 2.61478841396847e-08 6.22865954918147e-08 -1.34166370976118e-08 2.3714179129249e-08 7.51831743363598e-08 2.75155608429667e-08 -2.37521335364861e-07 -1.07842360847382e-08 -9.00267341759034e-09 -5.30571345416638e-09 -1.67455472780211e-08 -3.42502374792017e-09 8.96188096275763e-09 -1.77038051595855e-08 -3.7553891215993e-09 -1.63487470263295e-07 -1.18939748168823e-07 -1.55036385513119e-08 7.06286766109398e-09 -3.09693839243861e-09 -9.92090968159243e-09 1.15010176570302e-08 -8.45601504938566e-09 -8.04644984215596e-09 3.38801247427973e-08 1.28852996624526e-08 -5.85642865051577e-08 1.76099998381734e-08 -1.65621721594764e-08 -2.8019843053145e-08 5.31574135709429e-08 1.15270722136538e-08 -1.04076233941777e-08 8.80841407188068e-09 -5.959568046614e-08 3.72141520413105e-09 9.39778368119708e-08 1.31487778255264e-08 -6.12241188421685e-09 -9.27582278043613e-08 4.3966170686322e-07 6.32722087761467e-09 -8.4588491764206e-08 1.27630215409222e-08 -1.26482650302799e-08 -4.56989602930457e-09 2.13996694343035e-08 3.6495559332741e-08
"R2029" -5.45153334561561e-09 2.33559437162114e-08 -1.53723420726994e-08 2.19830548761885e-07 -1.0640215596846e-08 2.76822872483642e-08 3.65231113704964e-08 -1.49747574900905e-08 -1.56826010761345e-07 2.29837866670102e-08 1.31698917848366e-08 -4.78302009774029e-08 -1.79734139016891e-09 -1.71648201658024e-09 6.4067021363756e-09 -1.09412926129852e-07 1.44353947825253e-09 -8.78524996009748e-10 -4.85674169365118e-09 -1.34292796733036e-07 -7.75297887771265e-08 -2.249139266571e-08 6.8152249771522e-08 6.49398848482804e-07 -4.52424462737365e-09 -6.00319716642666e-09 -6.68176442782552e-09 -3.79379567906337e-07 1.40072120367062e-08 5.01375948697817e-08 3.12801021683115e-09 -1.39998293439789e-08 -1.12815395868348e-08 2.74550040030327e-09 -1.08508393033328e-08 -2.43390785162999e-08 -6.05347020443943e-09 -2.98996860839725e-07 3.58710337610579e-08 9.97205475609284e-09 -3.07485100118311e-07 1.96238982814054e-08 3.09920341444089e-07 1.07710505300019e-07 -4.87792925301518e-10 -1.30949400456397e-08 -8.68194000116021e-09 1.1635583436589e-08 -8.0336288884695e-08 1.0375384786184e-07 -2.88808091939342e-09 -2.65434755011787e-10 2.19827045085722e-09 -9.59729624368069e-08 -2.42818992549175e-07 3.44020037258839e-08 2.8284923465818e-08 -9.93536740475117e-07 8.07539476230914e-09 1.57121740166628e-08 6.32722087761253e-09 1.43952410064407e-06 -2.06383651024787e-08 1.92943815113002e-07 -4.3860977378318e-09 -2.37613336764715e-08 -1.59602826681706e-08 3.38032506015781e-08
"R2030" -4.15887084003956e-09 -3.48057187157429e-08 4.1979666025506e-09 7.53143095537898e-09 5.08518969013434e-10 -4.855324081494e-09 -1.72706909786930e-09 1.07199754845469e-08 -2.73191493359408e-08 5.83676785310058e-09 -1.68240317128738e-08 -4.53567849852496e-11 3.74849573528417e-08 -1.10257034217947e-08 -8.01123306377453e-09 7.86501854173487e-09 -2.34737372434258e-09 4.66192223451491e-09 -2.17021161270487e-09 -3.875497054012e-09 5.75665746924665e-09 -6.03106638402743e-09 1.00042483133775e-09 2.46022110329989e-08 -1.71735582761708e-08 -1.51328691166705e-09 3.22873455952261e-08 -8.64832395844426e-10 9.14989860930139e-09 -6.16226733462555e-09 -4.36825780895181e-09 9.66235316051243e-09 9.86841976656966e-09 -1.14850006210828e-08 1.02512964857296e-07 6.7122183158705e-08 7.5408652761434e-08 1.61838335878646e-08 1.00366766090079e-07 -7.47111327430758e-08 2.50135686360134e-08 1.32181703314981e-07 3.64340070683688e-08 4.93834661717286e-08 6.39993130405709e-08 -2.57507907560633e-09 5.31511761980893e-09 -4.59507871813798e-07 5.23748087405407e-08 -1.05316194602957e-08 -1.72085059501346e-08 -2.52384389528136e-08 -4.92043641760486e-08 -2.32067512429476e-08 1.25844903545555e-07 8.39381249089958e-09 -8.95533988060238e-08 -3.46368084943575e-08 -5.4440935388354e-09 3.81041545736459e-08 -8.45884917642057e-08 -2.06383651024784e-08 5.39514603051428e-07 -1.21957045954802e-07 -9.40520350368521e-09 -1.19489538581078e-07 -6.66051973835769e-08 -2.47277093474382e-07
"R2031" -2.94991619343749e-09 -2.02538853588972e-09 6.21036953165416e-09 4.88024182067883e-08 -2.88945173607011e-10 2.79081339484137e-08 2.7024207999932e-09 -8.71293884629294e-09 -1.95789444868186e-08 -1.55573010770189e-08 -1.0506695818903e-08 -1.24904261787277e-08 3.93995517254142e-08 -6.89880817193618e-09 -5.04194997777242e-09 -3.43487620601351e-08 -1.10894311476774e-08 8.11607151964997e-10 5.73714699027881e-09 2.32443984804028e-08 -9.01415328514496e-09 -4.23932667119433e-08 3.30901428653306e-08 -1.27090200004756e-07 -2.69382418498443e-10 -1.82586351902099e-09 1.73734234494339e-09 9.41189007080595e-08 6.55659978492654e-09 -2.32198317541678e-09 -5.70226870055008e-09 5.56244791562347e-09 1.84032531306366e-08 -1.68834465143081e-08 -3.71468831183148e-07 8.91745861696077e-12 -6.29714051391084e-08 -2.1109146303267e-07 -6.03988988353505e-08 3.14862285611883e-08 -1.46190426209281e-07 6.13699317777304e-08 6.3307399776219e-08 4.29663994602777e-08 1.32261288156727e-08 -4.92916040194418e-08 -8.82391118511384e-09 5.16853834049074e-08 -1.55782440885634e-09 -8.05794499810505e-08 -4.94172796957623e-08 6.39564752927551e-09 3.23462569288308e-09 1.41832723443139e-08 -1.30937969991247e-06 9.59394275326038e-08 4.37550108109284e-07 2.34631024053212e-07 -1.57674560245454e-08 3.25931659894753e-08 1.27630215409222e-08 1.92943815112999e-07 -1.21957045954801e-07 1.14529772434391e-06 -9.91255833131409e-09 8.07164061130065e-09 1.76861407295275e-08 1.02948083775114e-07
"R2032" -1.40042496148993e-09 -2.4137867061009e-08 7.23243968545657e-10 1.95860626352047e-10 -1.96617018028906e-09 1.31555422803975e-09 -2.51921832003112e-09 -2.77191578558985e-09 3.91198102133995e-10 4.92629189967291e-10 2.85770725163066e-08 -2.07282114465217e-09 8.26518233707505e-10 1.53558922268415e-09 3.3150800262229e-09 3.60963786582419e-09 1.5916178238557e-09 -2.11391784484727e-09 -1.18834839324835e-08 1.29309745704284e-10 -8.69186870484057e-10 -7.84057048353875e-09 5.33617249946679e-09 -7.43568727002028e-10 1.7563008297568e-08 3.72596176152367e-09 1.23559745573459e-08 -6.85360507383003e-10 6.42576928309646e-09 -2.4878494256667e-10 -1.61482699013471e-08 -4.32481421899532e-09 2.73858303768912e-09 -6.85027107435019e-09 1.13898791225063e-10 4.16708267918356e-08 1.463520938609e-09 4.13857325421002e-09 -6.3274997154403e-09 5.07757650432771e-09 7.89728777117816e-10 -1.43582173751223e-08 -2.65521052666855e-09 -6.3646990462458e-10 1.98483527893811e-08 2.34342516699383e-09 -4.81345593526963e-08 1.95707311876323e-08 -5.76078784711736e-10 -1.11502870574638e-09 -1.40922130921093e-09 -1.08597007233826e-08 9.27998244733664e-09 -1.29759185540468e-09 2.33936276867002e-08 1.05203703475829e-09 -1.01414589843995e-08 -1.71388109671022e-09 -2.7577833004106e-08 -3.00991885443404e-08 -1.264826503028e-08 -4.38609773783101e-09 -9.40520350368524e-09 -9.9125583313139e-09 4.3556195941295e-08 8.92943338668369e-09 -2.20331579788574e-09 -8.93851704845686e-10
"R2033" 3.45042675680673e-09 -8.841633457498e-09 -8.97457948809841e-09 -8.64332939617783e-09 4.71171949406501e-10 8.94489551689685e-09 6.72348421044259e-10 -1.0126251242418e-08 1.11692224964463e-08 8.04327483530961e-09 -4.14796483098767e-08 -1.85693416520211e-08 6.91627621033529e-08 -2.95973335925475e-09 1.05397896947036e-08 -1.48543765892312e-10 1.62111542021009e-08 6.55679356494852e-09 1.63919941093657e-09 8.56995034746521e-09 -7.91450879278914e-09 -2.04321409158651e-09 6.03602968010639e-09 -5.50757817342613e-09 -5.05908192431226e-08 -2.31208169851416e-09 2.0247301265978e-08 -5.87463396352176e-09 5.64293412005428e-09 9.94291535521631e-10 -5.94680115664596e-09 -1.31800586834667e-09 -1.62119126120974e-09 -3.99648399247378e-09 1.3480606973117e-08 -1.10061258107222e-09 -7.90863624595534e-09 1.02498473159092e-08 -3.45822295443028e-07 -5.08868505566499e-08 4.09318182611031e-09 2.04728839319377e-08 -3.9805546093011e-08 1.71240449346526e-08 -1.37322570482903e-07 1.59705467389034e-08 -3.39530122973993e-08 -4.40404497430225e-09 6.99479809751283e-08 8.46380162159603e-09 1.73893170900095e-08 2.64428961931324e-08 -2.08344988980309e-08 -1.29344552348438e-09 -1.06058948224839e-09 -7.4485611797874e-09 6.46808793937295e-09 2.23224999689185e-08 7.13659428926369e-08 5.46414333830371e-09 -4.56989602930425e-09 -2.37613336764712e-08 -1.19489538581078e-07 8.07164061130084e-09 8.92943338668369e-09 3.91350262775821e-07 1.91064208841135e-08 7.22525838851765e-08
"R2034" 6.3902647782835e-09 1.64009255650865e-08 -6.94512699660021e-09 1.39663187902611e-08 -4.45757920107058e-09 1.3491439910824e-08 -1.14336156471575e-08 -2.28528242765963e-08 6.03107018024766e-08 3.57822855587477e-09 -2.11608882775002e-09 -9.26806543464504e-09 -1.78126124609513e-08 2.79139477760472e-08 9.40146072478612e-09 4.23838237495748e-09 3.67843583150986e-09 -1.04627326037907e-09 -1.43932669249334e-09 -1.14524579071456e-08 -2.39734672341156e-08 -7.52713446627726e-10 1.19395492184185e-08 -4.85743900841723e-08 9.34315407743868e-09 1.17399062327616e-09 -1.01378554806803e-08 3.47886762765894e-08 -2.7995621021774e-08 1.40015302604318e-08 4.72110127860107e-09 3.57664022096927e-09 -5.03521579485132e-10 1.01447142094323e-08 -1.00619857717235e-07 -1.69113593776232e-08 -6.67191304171965e-09 -1.65050126308533e-08 1.78720151035712e-08 2.17455701672572e-08 1.1642920161507e-08 -2.2408464526983e-08 -1.0978879297202e-07 -1.41763372462846e-08 -4.28017306729707e-10 4.86036382092617e-08 -1.18327801421235e-09 7.52735731809264e-08 -3.73379705214494e-08 4.4062510691448e-08 2.29225178614316e-08 -2.8099821291213e-09 1.76227386841966e-08 -3.9696403992629e-09 -1.60402881465673e-07 -2.41305464044022e-08 -1.12587846846263e-08 6.00606574788154e-08 4.02028156654259e-09 -8.69990955842365e-09 2.13996694343025e-08 -1.59602826681717e-08 -6.66051973835773e-08 1.76861407295281e-08 -2.20331579788576e-09 1.91064208841134e-08 2.03050380198385e-07 -5.70030680510433e-08
"R2035" -2.43072146411534e-09 4.0500657127969e-08 -4.83597800536189e-09 4.46868195766057e-09 1.42506380995189e-08 -3.05539141640971e-09 1.04390487147051e-08 -6.13062909710132e-09 -9.52809689606795e-09 3.18995611004776e-09 7.27447328509782e-09 -3.92886438446903e-09 -4.38319267738953e-08 -2.25461307379883e-08 1.54960330250531e-08 4.83054233437967e-10 -3.96791617960063e-09 -2.004092591211e-09 -2.39683010292523e-09 2.5481682120391e-09 -8.59028550099176e-09 -1.0022285185362e-08 1.17193800981863e-08 7.85554481144012e-10 -3.39817795030297e-09 3.97489758390414e-09 2.13384632059103e-09 -9.3055860065074e-09 3.52368825667742e-08 -1.06203357530667e-09 5.14909877013931e-09 -5.23928741172038e-09 -6.16474068476427e-09 -1.40435046361541e-08 1.68329078329461e-08 -7.16881940431042e-08 -2.71833056554958e-09 -2.83939770925299e-08 -1.25748178631948e-07 4.07397138094291e-08 -1.52334525514561e-08 3.67249979725731e-08 4.70854065938861e-09 -3.45395223170769e-08 -1.68654435836161e-07 2.07234703024201e-08 1.16042999601625e-07 3.434355592368e-08 -7.67926004151219e-08 -3.29064757988214e-08 -1.65625667145804e-07 3.5421239011932e-08 4.91757183903038e-08 6.91998584681362e-09 -8.8856610802838e-08 2.46348578201563e-08 8.11006592214649e-08 2.17933983663788e-08 -2.37743385047532e-08 1.31253370223394e-08 3.64955593327412e-08 3.38032506015782e-08 -2.47277093474382e-07 1.02948083775115e-07 -8.93851704845435e-10 7.22525838851764e-08 -5.7003068051043e-08 4.30685182450551e-07
