# Supplementary material for: NODDI and Tensor-Based Microstructural Indices as Predictors of Functional Connectivity
Source: PLoS One. 2016 Apr 14;11(4):e0153404. doi: 10.1371/journal.pone.0153404 (PMC4831788; doi:10.1371/journal.pone.0153404)
Supplement: S1 Data — a) Functional connectivity matrices, both fMRI and EEG connectomes across all subjects, in the form of precision matrices and b) structural brain connectivity matrices across all subjects and microstructural indices. Columns and rows are named according to the corresponding brain region that represent. (ZIP) [file pone.0153404.s001.zip › DATA/EEG/36/precShr_EEG_wholeTS4_8.txt]

"C1001" "C1002" "C1003" "C1005" "C1006" "C1007" "C1008" "C1009" "C1010" "C1011" "C1012" "C1013" "C1014" "C1015" "C1016" "C1017" "C1018" "C1019" "C1020" "C1021" "C1022" "C1023" "C1024" "C1025" "C1026" "C1027" "C1028" "C1029" "C1030" "C1031" "C1032" "C1033" "C1034" "C1035" "C2001" "C2002" "C2003" "C2005" "C2006" "C2007" "C2008" "C2009" "C2010" "C2011" "C2012" "C2013" "C2014" "C2015" "C2016" "C2017" "C2018" "C2019" "C2020" "C2021" "C2022" "C2023" "C2024" "C2025" "C2026" "C2027" "C2028" "C2029" "C2030" "C2031" "C2032" "C2033" "C2034" "C2035"
"R1001" 4.50812394877126e-08 -1.64932862470377e-09 1.82135783034247e-09 6.58368808160026e-11 1.11964730792298e-09 -3.09340356473856e-09 -4.19989244719094e-09 -1.76659704688144e-08 1.85851590972497e-09 -2.73019894219583e-09 -1.11717593409475e-09 2.83810478948719e-09 -6.1963957276893e-09 1.41865344734617e-08 4.43760107064048e-09 -3.36817020440582e-09 -2.55142650525217e-09 3.66190073712395e-09 -6.01185431880518e-09 3.44125596710978e-10 3.49375433185109e-09 3.26760264651019e-09 6.31170092515771e-10 -4.90266347915809e-09 3.62318902214243e-09 -1.61237608564276e-09 1.89232246259378e-09 2.44094351920635e-09 -3.90596344017399e-08 -6.02932399846908e-10 2.06392744147301e-09 1.70639394452052e-09 -2.21047264143358e-08 2.63660629311165e-08 -5.28231045339754e-12 -1.21827692182502e-09 -9.74787048159465e-10 -2.20378338011202e-09 1.32134592164015e-09 8.67372922273226e-10 4.15592595855656e-09 -7.46358046366059e-10 -2.63900423268623e-09 4.15630151551422e-10 -2.84799228688346e-09 -2.58706842903662e-09 3.80067672423848e-09 3.57272912203487e-10 -1.7004748438709e-10 -2.60979790717692e-09 4.70470920366621e-10 1.24316606777925e-09 3.27390824495437e-10 3.02521862873546e-09 -5.13658431137133e-09 1.96850367233759e-09 1.56122571050698e-09 1.27768486704027e-08 -2.23769849801115e-09 2.02046393953193e-09 -4.57436523173052e-11 -1.06177421476922e-08 -5.46090943357357e-10 2.19069474068966e-09 -1.48812128439998e-09 5.51215816349592e-10 7.01529397930669e-11 1.16857115151396e-10
"R1002" -1.64932862470543e-09 4.33119545804883e-08 -2.0332772904795e-08 7.80949966781434e-10 1.26621663436458e-09 -2.19756520245019e-09 -1.14743481748631e-09 -8.33249183019560e-10 -1.44780001233073e-10 -5.15869613766911e-10 -1.34187104098312e-09 1.41074321352975e-09 9.15154058375697e-10 -1.12250289236225e-09 6.52917064951046e-10 9.95393422068138e-09 -2.72942668188701e-09 -8.46022425083239e-11 1.39362016267644e-09 1.0720557091944e-09 -2.91377945316696e-09 -3.04159704153379e-09 3.50944007901406e-09 -7.27864866292183e-09 -6.56687093482446e-09 1.39463718065733e-08 -4.29729203353442e-08 3.98137015407296e-09 1.26473042779193e-08 3.33566628708555e-09 1.65480014703789e-09 -4.95880554714697e-10 9.03254914664795e-10 -1.19336503241579e-08 -9.65726907909235e-10 -2.79713276823958e-08 8.55457237723133e-09 1.79207406726055e-09 -5.7555778210817e-10 -6.2790726801792e-10 -1.44452902839815e-09 7.30745262754374e-10 3.95943464997643e-09 2.94172665785157e-09 4.00400664310677e-09 -1.99498883875738e-09 -2.97991273988446e-09 1.69423905259555e-09 4.79659270835792e-10 -4.20319877835259e-09 4.36977570656829e-09 -3.27754732226503e-09 -6.19392645597224e-10 -1.50623770035415e-09 9.37651397552729e-09 5.76705624607979e-09 -2.23102796878349e-08 -1.27459519343551e-09 1.31653468016113e-08 4.7920148023044e-09 1.62609903651535e-08 -2.63711759843458e-09 -4.47414489498418e-09 2.41306861707465e-09 -2.72362553979832e-09 -1.39940255797127e-09 -1.52959467734916e-09 3.23188003757614e-09
"R1003" 1.82135783034013e-09 -2.03327729047962e-08 7.89409749659632e-08 -2.60793095215857e-10 -5.36768103178736e-10 1.26114446140318e-09 -3.44293480293919e-09 6.78826072422637e-10 1.61150079560973e-09 -7.94540498870561e-11 5.73574454144401e-10 2.7230483301945e-10 -5.48575007085449e-09 -1.68086565730959e-09 -5.90877286420805e-10 1.38166358156324e-09 -6.56715769115352e-09 -8.18493707205199e-10 6.62417219792819e-09 6.5218576316339e-10 -4.99099290899997e-09 -2.77232707893026e-09 -2.66045501585591e-08 -3.13916559692971e-09 2.3271112554644e-08 -1.84085544779597e-08 -1.11584281771178e-08 1.42577232203e-09 -3.47331072742173e-09 1.14351323364154e-08 -8.89709550223033e-11 -3.45481366309357e-10 -5.65375228284823e-09 1.35189892811146e-08 3.94196897002782e-10 1.39375660718063e-08 -3.55617191658763e-09 1.74197332835909e-09 2.70455023309513e-09 1.86365674872679e-09 1.38629027776231e-11 -1.15308065382732e-09 -2.43695946914171e-09 -4.5382624998516e-09 2.75610243321702e-10 6.10428645133227e-10 1.65925585729465e-09 -9.46030273908622e-10 -5.93890553585677e-10 9.13758168607912e-10 -3.13099790013353e-09 1.85800052983064e-09 8.85864718496025e-10 1.24458526992002e-09 9.3674811044774e-10 3.33530693726049e-09 1.20203969059593e-09 1.84472350846759e-09 -1.82907630476716e-08 -4.48479854375503e-09 2.32002273877044e-09 -1.27937212063679e-09 3.21635243243687e-09 -2.30734306276403e-09 1.71403754739142e-09 -2.12581636649524e-09 1.21184675529585e-09 -1.35119463142918e-09
"R1005" 6.58368808163892e-11 7.8094996678208e-10 -2.60793095216652e-10 1.01253533481618e-07 1.17444299361608e-09 9.24923787491563e-10 2.10155274891025e-09 4.16902524608437e-10 9.51866951773945e-09 9.69392544596916e-09 2.22356609429847e-09 1.72756443475372e-08 -1.14678581376331e-09 -1.98332562047914e-09 -6.92827762979179e-09 3.73135919427673e-09 1.51447483757848e-09 -3.74305968123751e-10 -3.30197736613145e-09 -5.96569628391401e-08 2.46107247109075e-09 -5.95167971388765e-10 -2.27333055053589e-09 -6.43594391892122e-09 1.73885242140314e-09 1.86551031727217e-10 -4.30234142545985e-09 -4.41156196701646e-09 1.96560565696022e-09 -6.32920073585648e-09 6.26099788145806e-10 -1.72358693015862e-10 3.07816145864555e-09 -5.83599686162333e-10 5.17279546707669e-10 1.59702942532282e-09 -3.30518408220798e-09 -5.09336573840172e-08 3.31135752381811e-09 -4.94230138291592e-09 2.22281467748962e-09 1.27096391554014e-09 -4.85311682596569e-09 1.90401044963773e-08 2.36941471119089e-09 1.2800995370795e-08 -3.7499816307208e-10 -5.00934311028928e-09 -1.61536825869906e-09 -1.51470866997874e-08 3.60579025285932e-10 -2.16145859420761e-09 -3.81737042987165e-10 -4.69908296334507e-08 -1.1650603999566e-08 5.94777199119887e-09 1.0080803228603e-08 1.70662992402491e-08 -2.06315265955421e-09 -1.66227215017926e-09 7.71749285094753e-10 3.60620325748474e-08 6.29177939677411e-09 -6.76236475794819e-09 -4.46879059927302e-10 -3.88424612282236e-09 1.97066136574136e-09 -2.86272763243509e-09
"R1006" 1.1196473079231e-09 1.26621663436534e-09 -5.36768103178194e-10 1.17444299361685e-09 8.93527553682027e-09 -1.35730029844552e-08 4.35908123228586e-11 6.03311442832244e-09 -2.22477466150243e-09 1.10260834796773e-09 7.24837396525006e-09 7.74078964365652e-09 -9.77733402131971e-09 -5.96777637499957e-09 -1.85155909817511e-09 3.87238115858434e-10 4.4744544152941e-09 -1.04379160296989e-09 -3.18654254198732e-09 -1.79199664795572e-09 2.47391444500796e-09 6.18021112370334e-11 -7.89182406993295e-10 8.09475752783932e-10 3.70605115117563e-09 -1.2247728679874e-09 -3.21802404519343e-09 1.0295737804535e-10 3.82372901513283e-10 -2.3053518108897e-09 2.16331688410841e-09 -1.69051433952225e-09 1.83130488596881e-09 -3.00661969269835e-09 1.2733290740579e-09 -8.90557814467045e-10 6.3448213321657e-10 -1.42397953354654e-09 1.78769434210109e-09 -1.58977710545368e-09 5.79688247312221e-10 1.45061041720026e-09 2.22370845719203e-09 2.75992675449123e-09 8.50727344660148e-10 -3.16680720702477e-09 2.51456772566209e-09 -3.28393070641004e-09 1.0764955076251e-09 -1.33140504601028e-09 -8.16454666748613e-10 -8.60634369414569e-11 -2.31947563283627e-11 7.59115053915567e-10 3.3904292418971e-09 8.52104726522758e-10 -4.13051964525166e-09 1.99227357435627e-09 -1.18347759002443e-09 -3.38189547670569e-10 6.01399825625798e-10 -1.44724686807094e-09 2.41484732860589e-09 -1.90776828247042e-09 -7.49102884175005e-10 -2.8251639326793e-09 -9.52344480876193e-10 1.51306269147489e-09
"R1007" -3.09340356473775e-09 -2.19756520245034e-09 1.26114446140318e-09 9.24923787491067e-10 -1.35730029844552e-08 8.3090264122637e-08 1.17438429491358e-08 -4.2448045041449e-08 1.75890219440397e-08 -1.6688134014668e-08 -4.42646965909844e-09 -1.76316137648285e-08 1.01884933736561e-08 4.67425829896594e-09 -1.86959930925376e-08 -2.7644196606968e-09 -6.37241735029195e-09 1.64057994255357e-09 2.46348019739283e-09 9.90412891081854e-10 -5.47215224408882e-09 1.48104840290368e-09 -1.44791522019281e-09 -1.128770999768e-08 -7.65188268025101e-09 2.84411650206567e-09 3.57185197479935e-09 -6.0538320360946e-09 1.21309222919205e-08 -3.37934281525943e-09 -1.82408441653339e-09 -3.8465493464634e-09 3.11603967039116e-09 9.76650197491107e-10 1.367756694005e-09 1.19599960698777e-09 3.53182644722832e-10 5.16091812229757e-09 4.37858990145829e-09 2.01723522020392e-09 -6.65802056963715e-10 -1.01328815980338e-08 -9.08367437231905e-09 1.14159493361674e-09 3.9347752912274e-09 7.17543632799181e-09 -6.15601621556274e-09 7.85335246915665e-09 6.56205948067786e-10 5.25486776862555e-09 -2.80695033905788e-10 4.03179223010587e-10 3.85272598287067e-10 -8.12468381842636e-09 4.41300529631877e-09 -2.7834163034242e-09 2.79177782355784e-09 -1.20431621531603e-08 6.10849958201967e-09 -1.89204734994319e-09 -2.98451235939328e-09 1.31112266812103e-08 -1.11833630789685e-09 -3.03090711635624e-09 1.64404074610083e-10 -5.40067480613077e-09 -2.95308195752608e-10 -1.30397634114158e-09
"R1008" -4.19989244719286e-09 -1.14743481748583e-09 -3.44293480294607e-09 2.10155274891591e-09 4.35908123223837e-11 1.17438429491348e-08 8.66897515395733e-08 -3.82228465297812e-09 -1.36692965663073e-08 -1.86675169170607e-08 -1.84056086783862e-09 -1.07168357670056e-08 6.43021481540148e-09 -9.8127398160359e-09 -3.14315798580952e-09 -9.33550398517233e-09 -1.36940046121339e-09 -3.91816938164541e-12 4.95090606627698e-09 2.09501680546861e-09 2.48454682011043e-08 1.69257918397238e-09 1.20696973492104e-08 2.75649194948943e-08 -2.19143218846254e-09 6.46988072255224e-10 1.97626342150653e-09 -5.76733189770592e-08 1.36125379224766e-08 -5.80351800336446e-08 -1.86565038461146e-09 -5.74429485322185e-11 9.83592014914586e-09 -1.26289396686579e-08 -8.34807798251962e-10 -4.56806545394529e-10 -1.50385353512998e-09 -1.66035493638708e-08 -7.48883602931797e-10 -1.07789751988457e-08 -5.81193586808679e-09 3.01683586605221e-09 1.47385671505657e-08 1.27422149279709e-08 2.23526240584625e-09 -9.23059949759545e-11 -4.80449559790178e-09 2.01843537437148e-09 4.96217985277690e-09 5.14628786504345e-09 -9.07649020994576e-10 2.04212742884421e-09 -4.51799741614835e-10 6.74235796578791e-11 -3.71315681774612e-09 -2.04384776378235e-09 -6.6741002461546e-10 -1.99660285561351e-08 2.18645377919687e-09 -4.34769145603043e-09 1.20960603909398e-09 3.07272177993578e-08 -6.98703266063124e-10 2.30343860951456e-09 2.55172910796675e-09 -1.16917127565979e-09 -7.1598639583038e-10 1.39159369218531e-09
"R1009" -1.76659704688161e-08 -8.3324918302067e-10 6.78826072423746e-10 4.16902524607921e-10 6.03311442832243e-09 -4.24480450414504e-08 -3.82228465297737e-09 9.24137905532078e-08 -2.10555380893713e-09 2.46996026320523e-09 -2.1770927645803e-09 2.13988406051203e-08 7.76576015603448e-09 -5.14090551650943e-08 -1.65012106889619e-08 4.43694074349054e-09 -2.55080901190429e-09 -2.16155545774307e-09 3.05665690057196e-09 -3.53096367678995e-09 1.45801470254029e-10 -1.79378514603726e-10 1.20700595396475e-09 -4.64832994589288e-09 -2.24127152708849e-09 -5.07759451314270e-09 1.07389368022134e-09 8.02500642461752e-09 2.15620606080118e-08 1.91388243233245e-09 -1.78158047304448e-09 3.35110115276956e-09 2.26132326439181e-09 -4.42202762619416e-09 -2.73577951283532e-09 1.07123729493488e-09 -7.02347749364725e-10 2.26381557534068e-09 -6.41684997776895e-09 -3.82953226445866e-09 7.02283084616367e-10 3.62735132068696e-09 4.08665598687947e-09 3.41392231887549e-09 1.85425824969487e-09 -6.21986966223798e-09 -3.43847305416288e-09 -1.92364754395245e-09 7.21966882742435e-09 -5.62160654254631e-09 -4.1603388631139e-10 -1.61925312090919e-09 -5.45137884514767e-11 9.00846465809297e-10 6.06883173437997e-09 1.88507059497216e-09 -3.62404955001303e-09 2.40183943075214e-09 6.09707670219149e-10 -1.22212863136457e-09 -1.23620293761773e-09 -8.2650527175998e-09 -2.20281285721478e-09 7.17118921000996e-10 1.92694069074049e-09 6.11755532401786e-09 -7.15920834656962e-10 -2.20806433760338e-10
"R1010" 1.85851590972447e-09 -1.44780001233254e-10 1.61150079561087e-09 9.5186695177391e-09 -2.22477466150253e-09 1.75890219440401e-08 -1.36692965663076e-08 -2.10555380893725e-09 1.12514817104615e-07 1.65697545449671e-08 -2.05713075107972e-11 -2.07991111237011e-08 5.67766847816528e-09 -2.35804062077166e-09 -1.17287312852271e-08 -8.30960604051762e-10 8.24826465621011e-10 3.49455839907109e-10 -9.1705423629617e-10 -8.10120205096565e-09 2.5566578326143e-08 -3.75246925272702e-09 -1.15652262982857e-08 -1.40814939959117e-07 -4.67956557421986e-09 -2.07851425010826e-09 3.73141418909576e-09 5.8237642858288e-08 7.02830167241226e-10 -1.65983357575948e-08 -1.32575971771778e-09 -1.59234737977658e-09 3.23791683059116e-09 -2.43121253645905e-10 -7.13865769433456e-09 1.57964932055318e-09 4.54867144279804e-09 3.9205993597705e-09 -1.04873889971083e-09 7.14143657923506e-09 2.67528257817349e-08 -2.46847446219643e-09 -8.08391703379135e-08 -1.39611206077588e-08 3.93224524736471e-09 2.51847386716233e-08 -4.00844056668112e-09 8.87307066074756e-09 1.03875879110439e-10 3.57288540358031e-08 -1.71802867239644e-09 4.38618413211164e-10 1.54736467398276e-09 -5.17261508432935e-09 1.20580480921973e-08 -1.72787107780343e-08 -7.61530839164544e-09 7.65805590371155e-08 2.76064132547757e-09 -3.50157675005876e-09 -3.71160026984908e-09 -7.14628811533679e-08 5.75748280353026e-10 -3.24630494868764e-09 7.08008481252972e-11 -2.37412430380477e-09 3.34484721296204e-09 5.49381409852745e-11
"R1011" -2.73019894219541e-09 -5.15869613766911e-10 -7.94540498901319e-11 9.69392544597066e-09 1.10260834796737e-09 -1.66881340146682e-08 -1.86675169170647e-08 2.46996026320465e-09 1.65697545449658e-08 1.11756110618927e-07 3.70122139285896e-09 -3.45254300990454e-08 -9.57271547019251e-09 1.33716378980594e-09 1.45189930896673e-08 -2.45472923549001e-09 2.8502646871789e-09 -1.2315299869298e-09 3.28366553306232e-10 -2.88869285683842e-08 -8.32655734307673e-11 2.01345609484548e-09 -2.29600216389299e-09 7.14771262848947e-09 4.87169504931236e-09 -8.14384586421068e-10 -1.37649607261133e-09 -2.00536573691596e-08 -2.81530361115461e-09 9.96158706678573e-09 1.24241930880003e-09 7.17676405349065e-10 -8.13479342892496e-10 -8.85977979831541e-10 1.49694793183024e-09 2.64788880700223e-10 1.47421460355232e-09 1.52247925376934e-09 -3.60646401124494e-09 -1.20650569166483e-08 5.55759793186618e-09 6.54231828907424e-09 -2.42401248971533e-08 -9.1555400324208e-09 -4.5849816888987e-13 3.45465327554266e-08 5.49583695344493e-09 -8.67202709725004e-09 3.88200398291606e-09 -3.0855305805628e-09 2.10296410846474e-09 -3.42244919978822e-09 -1.24333975083666e-09 -1.83749039840731e-08 -5.36560083842423e-09 -1.45887148261034e-09 1.00767571388364e-09 1.56996494810019e-08 -3.47647428670933e-09 1.80567093107075e-10 1.03820315935436e-09 -1.74250640904422e-08 6.76726071884633e-09 -2.36332298164262e-09 -6.03552316165979e-10 2.04273929881203e-09 -5.38340818451879e-10 -1.26942288788563e-09
"R1012" -1.11717593409438e-09 -1.34187104098242e-09 5.73574454145624e-10 2.22356609429807e-09 7.24837396524987e-09 -4.42646965909828e-09 -1.84056086783873e-09 -2.17709276458066e-09 -2.05713075108329e-11 3.70122139285842e-09 5.45401359645655e-08 -2.9744939923451e-10 -6.47152451061617e-08 -3.40596498226195e-10 2.46841452990569e-09 1.496371076075e-09 9.10487739164553e-09 -1.90136990178527e-08 -2.20872444956392e-08 -3.10260867096016e-09 6.50228736896194e-09 3.14571849509112e-09 -8.64880334657429e-09 1.93116369890933e-09 7.9351648780892e-09 4.11759145946598e-09 -7.59514436814364e-09 -6.87169212931326e-11 -3.22611300867351e-09 -5.11238834387986e-09 8.92767885003255e-09 -7.54783077096653e-09 5.15645689981141e-11 7.40925925128575e-09 -2.10929073029341e-09 5.30239776567635e-09 1.78671783644367e-09 -1.83276666944595e-09 -6.36526701371761e-09 -1.95067098001196e-09 -1.56971857073062e-09 3.12329892354289e-09 -3.45047654705266e-09 1.5368373696398e-09 -6.48543249367813e-09 1.95652975151646e-09 2.35700097891844e-08 -1.19464880110864e-09 2.97458433748659e-09 -1.07394908868982e-09 -5.12357314664818e-09 -1.18302471105244e-09 2.30288082804077e-09 -7.18162431372232e-10 2.5229295319181e-09 -2.85299484925644e-09 -2.39321568661099e-09 3.24643665394847e-09 5.3444438555971e-10 -1.95439041782141e-09 -5.63224268669911e-09 3.65317211112437e-09 -5.70505673169654e-09 2.03187201567636e-09 -3.74358467284195e-09 6.23254475978588e-09 6.37611460975932e-10 9.23099281145745e-09
"R1013" 2.83810478948753e-09 1.41074321353043e-09 2.72304833018982e-10 1.72756443475357e-08 7.74078964365629e-09 -1.76316137648295e-08 -1.07168357670031e-08 2.13988406051206e-08 -2.07991111237015e-08 -3.4525430099051e-08 -2.97449399234414e-10 6.43972103553925e-08 5.65950934483479e-09 -1.26911571382792e-08 -1.81176309221657e-08 4.66353964066593e-09 -1.22047566317008e-09 2.97210364147213e-10 -2.55608724063498e-09 -1.94505774216195e-08 -9.05132076094377e-09 2.33028914180704e-10 1.6102941795803e-10 5.73914186545517e-09 -1.63580972571858e-09 -9.37853654143605e-10 -2.55237643296321e-09 2.14140090531711e-08 4.24906355599305e-09 5.0495956552215e-09 -5.72373398080165e-10 1.44364961533171e-10 -1.45564393418542e-09 1.7143485544206e-09 1.77124802133716e-09 -1.16245851455245e-09 -1.73065858936048e-09 -9.6957015744927e-09 5.64823352214019e-09 1.16389019017405e-08 -2.91445641227454e-09 -2.85794753848582e-09 2.37354669072646e-08 3.71277667314514e-09 2.69665243201221e-09 -2.77061519715546e-08 -4.66371300628777e-09 -3.21008936045668e-09 -5.36123088545174e-09 -1.01555570043366e-08 2.69694015600138e-09 -1.55984326758843e-09 -3.59850625291343e-10 6.97444603792698e-09 4.80729300403567e-10 5.73783261792312e-09 -4.21211445053977e-09 -1.13798257560246e-09 8.10235031490176e-10 3.57644913810527e-10 7.27580641408176e-10 5.70345801189078e-09 8.09080204187138e-10 -1.19050758273712e-09 5.93465310876271e-10 -4.15832151889092e-09 -7.79848546779006e-10 -2.61293532516109e-09
"R1014" -6.19639572768920e-09 9.15154058375647e-10 -5.48575007085476e-09 -1.14678581376343e-09 -9.77733402131943e-09 1.01884933736555e-08 6.43021481540085e-09 7.76576015603504e-09 5.67766847816504e-09 -9.57271547019265e-09 -6.471524510616e-08 5.65950934483512e-09 1.45441291884813e-07 -7.60958005942431e-09 -1.08261946578188e-08 -2.52238789502198e-09 -2.78700906084886e-09 1.50844161166322e-08 2.54368331273064e-08 2.02143613533625e-09 2.0699746328471e-09 -3.22894913111556e-09 1.40225070594213e-08 -5.8265999065502e-09 -5.85060800183034e-08 -7.95349429773313e-09 2.53082277543394e-08 -2.65944285440764e-09 3.1832225465777e-08 -8.08333942924273e-09 -2.07998164263101e-08 8.91624682879252e-09 9.3328629600182e-09 -4.10856288078832e-08 -2.84894746542862e-09 -1.71100230358982e-08 6.87419906421244e-10 3.15501805460876e-09 2.713101614862e-09 6.51342639159972e-09 -1.07642480819106e-09 -5.49062984315318e-09 3.20679384047364e-09 -2.25009578835364e-09 3.20965555986821e-08 -5.79886464162147e-09 -8.939127680163e-08 1.12172345778794e-08 -4.88950140959669e-09 4.47049411639387e-10 1.33438384908701e-08 3.29493433779053e-09 -7.54894448007021e-09 1.79797638650482e-09 -2.66019211717954e-09 3.11661967224593e-09 -3.85208647229591e-09 -1.10995181955887e-08 4.38446065822464e-08 -1.40377383258739e-09 1.09237559184056e-08 5.09260672253486e-09 9.84152234587358e-09 -1.44993709621491e-10 1.31996062632912e-08 -1.09872055406086e-08 -9.95981785532596e-10 -1.73547239486026e-08
"R1015" 1.41865344734621e-08 -1.1225028923622e-09 -1.68086565730644e-09 -1.98332562047973e-09 -5.96777637499912e-09 4.67425829896641e-09 -9.812739816038e-09 -5.1409055165095e-08 -2.35804062077163e-09 1.33716378980506e-09 -3.40596498226834e-10 -1.26911571382777e-08 -7.60958005942387e-09 6.77078722201522e-08 1.87976586398712e-08 -1.24712150187001e-10 1.38308380822478e-09 1.836081283968e-09 -4.85596778977797e-09 4.14034740731053e-09 -2.43061034052059e-09 -1.59899947600603e-09 -3.16267640382725e-09 4.09972153461228e-09 3.23335626300617e-09 4.61112721990272e-09 2.18235004478345e-09 1.59136081367122e-09 -4.81034383101566e-08 7.60741656041963e-09 8.87468445266701e-10 -4.96431278772013e-09 -3.8977164572844e-09 1.6180214637624e-08 3.16436494273204e-09 1.18550578302021e-09 -1.44929473306562e-09 -1.5594074520067e-09 1.09664407481045e-09 4.56806410874932e-09 -4.05945750366053e-10 -4.17646520702421e-09 -1.15138880858999e-09 -4.4750727894903e-09 -4.72529044917173e-09 1.96922936496756e-09 4.8910436248376e-09 -1.52521156010655e-09 -5.06526759109703e-09 1.6894539943242e-09 3.36886387089404e-10 1.01641818433773e-09 -1.46658973844086e-09 3.12818919107491e-09 -9.86127486262145e-09 -5.14552696210835e-10 1.00943882436058e-08 2.25503285368765e-09 -2.93598212865838e-09 3.18489067516659e-09 -2.2553254668201e-09 9.35594381636618e-10 -1.23487156386361e-09 4.50934179157313e-10 -1.55043777678705e-09 2.19939146349152e-09 1.53424695003219e-09 5.62576125853757e-10
"R1016" 4.43760107064069e-09 6.52917064950678e-10 -5.90877286420544e-10 -6.92827762979239e-09 -1.85155909817522e-09 -1.86959930925366e-08 -3.14315798581037e-09 -1.65012106889615e-08 -1.17287312852271e-08 1.45189930896696e-08 2.46841452990589e-09 -1.81176309221657e-08 -1.08261946578187e-08 1.87976586398707e-08 2.78134872187891e-08 -3.22078987975603e-09 3.11338426177059e-09 -2.15887164328444e-10 -8.42803734538615e-10 7.68334371074406e-09 8.28658831158281e-09 -4.49885975077955e-10 6.05293458962352e-10 1.68603567866603e-08 6.69088550868386e-09 6.2709822255286e-10 -1.67521214606671e-09 -7.72245179132167e-09 -1.34237276614471e-08 1.91783371432647e-09 1.87392793655764e-09 1.46620337148387e-09 -6.03459633964562e-09 1.79467541733972e-09 2.85974534330243e-10 7.94587930543736e-11 7.26058268170543e-10 -1.21404402207077e-09 1.30855459599687e-10 -3.16487120394358e-10 -7.235627710176e-10 6.5580946278265e-09 -4.1965369070965e-10 -6.49082276815133e-09 -5.53376119162447e-09 7.68051423998031e-09 8.28899377928942e-09 -3.20668046709453e-09 -6.79128499315736e-09 1.94432356162244e-09 -1.23837549287429e-09 7.08756229515243e-10 5.09341476212405e-10 3.33340325762264e-09 -6.48685745981362e-09 -9.13342476739977e-10 1.9869296333594e-09 3.73339577737994e-09 -5.5773643996314e-09 1.71223990128304e-09 1.18236328515129e-09 -2.75985141027857e-09 4.95700719179058e-10 1.01779372471439e-09 -1.32533712424993e-09 1.30512471668509e-09 2.34217086582344e-09 1.84002995766948e-09
"R1017" -3.36817020440092e-09 9.95393422067925e-09 1.38166358156645e-09 3.73135919427633e-09 3.87238115860189e-10 -2.76441966069593e-09 -9.33550398517328e-09 4.43694074349056e-09 -8.3096060405121e-10 -2.45472923548702e-09 1.4963710760749e-09 4.6635396406663e-09 -2.52238789502123e-09 -1.24712150186338e-10 -3.22078987975672e-09 9.33962115666774e-08 3.93974151698544e-09 8.94573389673867e-10 -6.77497024278959e-09 7.20510450306323e-09 -3.40129428960536e-08 -1.20830617543413e-08 -1.95242704762097e-08 -3.38408063094545e-08 2.5251354236072e-09 -4.08951499283682e-09 -8.69931835724514e-09 2.41765316433531e-08 -6.71013815722293e-10 7.01152256077075e-09 2.10053526687509e-09 -5.79116463541626e-10 7.86843059490324e-09 6.01167872508923e-09 4.22753501299451e-09 -4.38981272705539e-09 -1.28270831062919e-08 7.60051700912365e-10 -4.96048543843021e-10 -9.41918408025708e-10 -1.95909061577344e-09 -5.05689522073809e-11 -1.72980324353482e-09 -1.03965057320851e-09 3.41825466150563e-09 4.99333987537972e-09 -3.52509092817708e-10 -1.34427096073859e-09 4.96763212928372e-10 -8.45363395888956e-08 -5.11525349469128e-09 -3.07568665233678e-09 1.98200856477579e-09 -5.36230926584361e-09 3.37649686352745e-09 2.47155179205648e-08 4.42692145307071e-08 1.12448247325057e-08 -2.14415166338958e-09 3.66756549038543e-09 5.05882599692247e-09 -6.25082228978726e-09 -5.23932224584951e-09 -4.87947147763350e-09 -1.89638267213817e-09 7.99931642855875e-10 -1.37575445536934e-09 1.33842706116515e-10
"R1018" -2.55142650525033e-09 -2.72942668188707e-09 -6.56715769115577e-09 1.51447483757814e-09 4.4744544152949e-09 -6.3724173502891e-09 -1.36940046121362e-09 -2.55080901190411e-09 8.24826465621321e-10 2.85026468717632e-09 9.10487739164664e-09 -1.22047566317002e-09 -2.78700906084893e-09 1.38308380822413e-09 3.11338426177075e-09 3.93974151698835e-09 6.96780843281199e-08 1.95536864598422e-09 -3.73032688527736e-08 2.84275210490453e-10 3.85617770535143e-08 3.06231881945634e-10 -4.47695126752202e-08 -1.85705709803984e-09 -5.30588745578521e-09 7.56811031604508e-10 8.35381313018612e-09 -2.31941988871376e-09 1.01774764135093e-08 -1.41186773817507e-08 6.57497728369894e-10 -1.47354954569097e-09 1.25248605959538e-08 -3.76556209387148e-08 2.81639740891464e-10 2.9751869960421e-09 3.17419007818274e-10 2.39010815084058e-10 7.12862599162113e-10 1.45955547531719e-09 1.37363494796669e-09 1.11537121628195e-09 -9.51790681180645e-10 2.33530173031562e-10 -1.56961905544795e-09 -2.57932720746103e-10 4.42687158300924e-10 -1.98697268743852e-09 -1.10764263539264e-09 -9.23643548316502e-10 -2.68114617627756e-09 1.14474307769349e-09 1.25591397590073e-09 -1.27608462079263e-10 9.32196228783239e-09 -1.19908586838983e-09 -1.28130596673093e-09 -3.12855386570504e-09 4.26963620272345e-09 5.58962950754128e-10 -6.27183655404683e-09 2.99338347516702e-09 1.9511901753458e-09 -6.72308497822405e-10 -1.05834351121412e-09 -1.44836760680636e-09 -1.04190913926331e-09 1.53357401414297e-09
"R1019" 3.66190073712581e-09 -8.46022425089844e-11 -8.18493707204404e-10 -3.7430596812344e-10 -1.04379160296995e-09 1.64057994255361e-09 -3.91816937985553e-12 -2.16155545774345e-09 3.4945583990732e-10 -1.23152998693003e-09 -1.90136990178528e-08 2.97210364147522e-10 1.5084416116632e-08 1.83608128396754e-09 -2.15887164328334e-10 8.94573389672825e-10 1.95536864598624e-09 1.80862334679679e-08 -3.42352154793837e-09 7.5080035696436e-10 -3.48806950467964e-09 -1.99106796476332e-09 -1.21200309457907e-09 -1.13524159776669e-09 -2.26170668852604e-09 -4.9724783047807e-09 5.93650430118696e-09 3.74000416880264e-10 -8.58210542716983e-09 4.19042109491908e-09 -7.75335421462394e-10 1.43263869333485e-09 -1.68101578656016e-09 5.00365401530630e-09 2.42958384006756e-09 -1.3144348367928e-09 -1.84731042771707e-10 5.16833424443366e-10 4.32774451124234e-09 8.24349289481707e-10 1.64621516792725e-09 -9.96216801589553e-10 6.14918280860186e-10 -2.33225089036299e-10 -2.07362976079043e-10 1.18675565831733e-10 -3.64376441394252e-09 -5.33379612196086e-10 -2.37108045381217e-09 6.72158039808402e-11 7.09930405059338e-10 7.8154715135077e-10 -1.89197075105033e-10 -9.07777244283576e-11 1.5217399189422e-09 1.52664151689166e-09 1.08360676958343e-09 -1.61857370289515e-09 -1.1529461563165e-09 -5.0682464766104e-10 2.72464219140619e-10 -1.46284192790042e-09 2.18080987428952e-10 -1.06886697114805e-09 -8.68436974769473e-10 -2.77327581687351e-09 -5.24112791308417e-10 -9.701813094645e-10
"R1020" -6.01185431880644e-09 1.39362016267658e-09 6.62417219792639e-09 -3.30197736612999e-09 -3.18654254198716e-09 2.46348019739273e-09 4.95090606627572e-09 3.05665690057195e-09 -9.17054236296656e-10 3.28366553309347e-10 -2.20872444956389e-08 -2.55608724063539e-09 2.54368331273055e-08 -4.85596778977589e-09 -8.42803734538217e-10 -6.774970242789e-09 -3.73032688527795e-08 -3.4235215479385e-09 7.51430648012055e-08 2.72188865026145e-09 -3.01256778377134e-09 -2.54001782841806e-09 2.61978047243311e-08 3.12546580639603e-09 2.8840267545876e-09 -2.8731206397698e-08 3.80631898477749e-09 -5.58732065526859e-09 1.59522737910666e-08 -4.61084655783538e-09 -4.39232116557201e-09 2.87758429852632e-09 3.32715552080222e-09 -1.09911411761494e-08 1.68548019557529e-10 -2.38832353567144e-09 -1.79963282068319e-09 2.45462614473536e-09 7.21532323352768e-10 4.45256608816958e-11 -2.2805115282318e-09 -2.198902103611e-09 2.4954071444259e-09 -1.77617249026068e-09 4.94616233555861e-09 -5.20059113594784e-10 -1.11262020803142e-08 2.45747100770944e-09 -9.23243502770381e-10 3.41735989331472e-10 1.94062862777564e-09 -1.75413214959389e-09 -2.38491014911085e-09 1.15076750951267e-09 -6.44902147632971e-09 3.49394952222362e-09 5.58377847162724e-09 -4.25865500431197e-09 -3.37579508111796e-09 -2.95983057009517e-11 3.29772171773977e-09 1.820054534852e-09 3.5641980924334e-11 -3.57800262935453e-09 4.45252411570059e-09 -1.75487437324184e-09 1.61515509766835e-09 -2.97897464361456e-09
"R1021" 3.44125596710773e-10 1.07205570919383e-09 6.5218576316567e-10 -5.96569628391428e-08 -1.79199664795587e-09 9.90412891080901e-10 2.09501680547163e-09 -3.53096367678939e-09 -8.10120205096570e-09 -2.88869285683829e-08 -3.10260867095986e-09 -1.94505774216175e-08 2.02143613533549e-09 4.1403474073099e-09 7.68334371074355e-09 7.20510450306323e-09 2.84275210490422e-10 7.50800356964805e-10 2.72188865026255e-09 7.90298215218339e-08 5.86209792248174e-09 -3.27803080798801e-09 -1.74678728410106e-09 -2.8114930890045e-08 -1.50580658468683e-09 -6.3766642862473e-10 7.35827288179169e-10 1.1457984248785e-08 -4.04813003217783e-09 9.53076323632259e-10 -2.14861388976772e-10 8.81500663139701e-10 -1.66344164822543e-09 -3.75514902552749e-10 -2.08660644920213e-09 -8.52066224831483e-10 1.15922066361968e-09 2.58056351752204e-08 -3.75913779244701e-09 6.75039182719075e-09 -4.35766672936106e-09 -2.6631123450579e-09 9.49024988764899e-09 2.20322784386624e-09 -2.6251122288519e-09 -2.06447461383165e-08 -2.32934693790677e-10 6.89287307942038e-09 -3.61455059458299e-11 7.02672410036122e-09 -2.31599358921708e-09 2.06815849867515e-09 1.1282666423638e-09 1.70728322280749e-08 6.93262856273102e-09 -4.52148981238717e-10 -4.97501235898829e-09 1.04488250833488e-09 1.52679561653014e-09 1.94114760714418e-09 -7.61498515298001e-10 -2.63055814840393e-08 -9.45881701728631e-09 7.3992111506945e-09 4.58803536212622e-10 4.95811074228072e-09 1.77225993443063e-10 4.70047381786496e-09
"R1022" 3.49375433185158e-09 -2.91377945316923e-09 -4.99099290900254e-09 2.46107247108459e-09 2.47391444500726e-09 -5.4721522440896e-09 2.48454682011002e-08 1.45801470253674e-10 2.5566578326143e-08 -8.32655734353345e-11 6.50228736896174e-09 -9.05132076094493e-09 2.06997463284712e-09 -2.43061034052006e-09 8.28658831158278e-09 -3.40129428960509e-08 3.85617770535176e-08 -3.4880695046809e-09 -3.01256778377612e-09 5.86209792248688e-09 4.88382194587082e-07 -4.34343114832458e-10 -1.80252527213407e-07 -3.99580432214744e-08 -3.39408845761179e-09 -5.30651794311399e-09 5.80328158801422e-09 -2.75735757368997e-08 -1.35529291180712e-08 -1.54586223834813e-07 -2.05987715875278e-09 1.78663325262078e-09 -2.28594107753025e-08 -3.53455325954527e-08 -6.38188351893052e-09 2.35645986403472e-09 9.26526942954952e-09 1.21784695310258e-08 -1.88094597716624e-09 5.53664540868003e-09 5.90024687385622e-09 -8.61518337483326e-10 -7.45367176664215e-09 3.36142183784348e-09 -5.19481406077431e-09 -3.85349615412379e-09 -6.55730236897567e-10 1.03958045791258e-08 -3.95089308088469e-09 6.53710070431784e-09 -4.18517590884782e-09 7.21115438155712e-09 5.79835305870568e-10 -1.30775820547373e-09 -2.85469765971269e-09 9.31602390880648e-09 -1.29412546428861e-08 -9.60559826512496e-09 2.95083759523131e-09 5.33313526441454e-09 -3.63414153040054e-09 -2.14617769823928e-08 -7.05051324960458e-09 7.57582088716815e-09 -1.84182816933929e-09 -2.77120482369879e-10 -3.34864703227197e-10 6.34500175125824e-09
"R1023" 3.26760264651074e-09 -3.04159704153472e-09 -2.77232707893064e-09 -5.95167971389104e-10 6.18021112366645e-11 1.48104840290399e-09 1.69257918397176e-09 -1.79378514603643e-10 -3.75246925272666e-09 2.01345609484573e-09 3.1457184950915e-09 2.33028914181506e-10 -3.22894913111538e-09 -1.59899947600623e-09 -4.49885975077896e-10 -1.20830617543401e-08 3.06231881946238e-10 -1.99106796476397e-09 -2.54001782841873e-09 -3.27803080798778e-09 -4.34343114830501e-10 3.98441995083501e-08 6.18660647139819e-09 1.55875846065451e-08 6.50556316264555e-09 1.18607182345326e-08 -1.70018621501181e-08 -5.71133134518694e-09 1.40750735600648e-09 -6.5069322319252e-09 -2.753247688431e-09 -4.45284667917917e-11 -5.33420856179068e-09 6.83678577606385e-10 4.51282720392608e-09 -8.46441553958501e-09 -1.52511334286548e-09 -6.82133376132627e-09 7.23017104590379e-10 -1.52771672453546e-11 2.08556606276603e-09 -9.87705782713599e-10 -6.72817841706684e-10 8.73634456767429e-10 6.95592449439413e-10 7.06522672416124e-10 -3.05579861530155e-09 -7.12886248052692e-09 7.65870751204563e-10 2.71550383277829e-08 4.19289268423082e-09 1.48434999555835e-09 -1.6606128252495e-09 1.51243180970396e-09 3.45228237096523e-08 -5.24543431554673e-08 -2.36876697474382e-08 5.37084068834139e-09 3.88788880930138e-09 -6.17813899874434e-10 1.04753603631941e-08 3.42510011480341e-09 6.24825811697825e-09 -8.39922796575984e-09 2.72051665814787e-10 9.16321385904204e-10 -4.57915310073778e-09 -2.98018069253175e-09
"R1024" 6.31170092516481e-10 3.50944007901322e-09 -2.66045501585589e-08 -2.27333055053515e-09 -7.89182406993514e-10 -1.44791522019248e-09 1.20696973492146e-08 1.20700595396576e-09 -1.15652262982869e-08 -2.29600216389327e-09 -8.64880334657402e-09 1.61029417956785e-10 1.40225070594216e-08 -3.16267640382685e-09 6.05293458963068e-10 -1.95242704762111e-08 -4.4769512675215e-08 -1.21200309457836e-09 2.61978047243311e-08 -1.74678728409984e-09 -1.80252527213414e-07 6.18660647139866e-09 1.74577934069553e-07 2.3281594632217e-08 -9.29891185402621e-09 6.6736084118047e-09 1.37389180992737e-09 -6.01740311980632e-10 1.68059175272388e-08 1.37749328192576e-08 -3.34212287218354e-09 1.02624162862804e-09 7.10594452636281e-09 -4.13604098718156e-09 2.25188642068837e-09 -3.57415959093036e-09 -2.52291138123117e-09 -7.38720813126355e-09 -4.14751572291631e-09 -5.02436135881e-09 -3.94525755839087e-09 -2.40760954848146e-09 3.37051998006553e-09 6.70173108371928e-10 4.9868645040045e-11 1.9467740682908e-09 -5.16271460447862e-09 -2.04065186617855e-09 3.05124449112245e-09 1.02538003234315e-08 5.39081733347812e-09 -1.89184531630199e-09 -2.27648572282039e-09 8.3925939922301e-10 -3.18035527810317e-09 -7.51083840163088e-09 -6.10674076234937e-09 2.51882914242138e-09 6.82319061514167e-09 -2.00541246307436e-09 1.2040539480966e-09 9.92754363134288e-09 4.40402351001996e-09 -1.13586959410202e-09 2.57565388051791e-09 3.81809149717294e-09 1.00647326393597e-10 -2.96287574005219e-09
"R1025" -4.90266347915637e-09 -7.2786486629193e-09 -3.13916559692957e-09 -6.43594391892225e-09 8.0947575278413e-10 -1.12877099976778e-08 2.75649194948916e-08 -4.64832994589299e-09 -1.40814939959121e-07 7.14771262848643e-09 1.9311636989096e-09 5.73914186545579e-09 -5.82659990655064e-09 4.0997215346114e-09 1.68603567866598e-08 -3.38408063094557e-08 -1.8570570980401e-09 -1.13524159776708e-09 3.12546580639676e-09 -2.81149308900486e-08 -3.99580432214762e-08 1.55875846065453e-08 2.32815946322178e-08 3.11856082139355e-07 5.04023440040598e-09 3.55280157607854e-09 1.88115543186397e-09 -1.90462792416675e-07 1.63402395982315e-09 2.22401670322631e-08 -1.59493909009659e-10 1.19869067262953e-09 6.49716309092406e-10 -2.68009761016626e-09 9.59982588358579e-09 -6.39841752140759e-10 -5.75642783745787e-09 -1.02628567169986e-08 2.3383341729958e-09 -4.48388680380923e-09 -2.41504562970829e-08 4.01305846287983e-09 7.44503216202188e-08 1.85578456980716e-09 -9.90329680525409e-10 -9.36609390299509e-09 2.07930381465632e-09 -1.87626071634143e-08 -2.342940845054e-09 -3.96205256669528e-08 1.89759224954155e-09 -5.03277888849525e-10 -3.24790711348445e-09 9.18046311461991e-09 -2.64748024917362e-08 1.01867222038396e-08 2.30230419462728e-08 -1.40938326872164e-07 -2.70741725288329e-09 2.86929013964473e-09 7.9301011992734e-09 1.55375058669928e-07 9.66712364811771e-09 -1.47368198560077e-08 -2.31538826863628e-11 -2.72113733327152e-10 6.95108835033187e-10 -3.330456384049e-09
"R1026" 3.62318902214269e-09 -6.56687093482483e-09 2.32711125546439e-08 1.73885242140356e-09 3.70605115117564e-09 -7.65188268025115e-09 -2.19143218846315e-09 -2.24127152708849e-09 -4.67956557421956e-09 4.87169504931213e-09 7.93516487808853e-09 -1.63580972571863e-09 -5.85060800183031e-08 3.23335626300626e-09 6.69088550868372e-09 2.52513542360625e-09 -5.30588745578475e-09 -2.26170668852615e-09 2.88402675458782e-09 -1.50580658468696e-09 -3.39408845761219e-09 6.5055631626461e-09 -9.2989118540256e-09 5.04023440040601e-09 9.48998523098175e-08 4.94792650209928e-09 -5.8472646648462e-08 5.93878364793607e-10 -1.40048213769198e-08 7.28884504992361e-09 -1.26427189866227e-09 -2.2904113218776e-09 -6.03858499033873e-09 2.12102266794875e-08 2.18381300418252e-09 2.0117521200506e-08 -1.00586034305128e-08 -3.93247427786667e-09 8.60489869538452e-09 -1.16426581979561e-09 3.60765004483084e-09 2.45079749219738e-09 -1.58445866659408e-09 -4.63136819503258e-09 -3.70349738286396e-09 5.09133921952273e-09 3.99265550383494e-08 -1.17635983644818e-08 1.8350444651699e-10 3.69039857420043e-09 -3.83486146223892e-09 -6.08663009313565e-09 1.26098824335934e-09 -1.18799777231437e-09 -4.53601490103202e-09 -8.08285739825378e-09 9.92052290872911e-09 9.1244763058655e-09 -7.90840448423555e-08 -9.20042800376106e-10 1.57490935089598e-08 -2.13461515066312e-09 1.32182388724201e-08 -4.43278425929306e-09 2.12789996250036e-09 -5.41909343670140e-09 9.25206105297922e-10 -7.35234605696899e-09
"R1027" -1.61237608564162e-09 1.3946371806572e-08 -1.84085544779605e-08 1.86551031726347e-10 -1.22477286798738e-09 2.84411650206749e-09 6.46988072252809e-10 -5.07759451314519e-09 -2.07851425010705e-09 -8.14384586418872e-10 4.11759145946676e-09 -9.37853654145421e-10 -7.9534942977334e-09 4.61112721990069e-09 6.27098222551405e-10 -4.08951499283611e-09 7.56811031604677e-10 -4.97247830478111e-09 -2.87312063976969e-08 -6.37666428622774e-10 -5.30651794311156e-09 1.18607182345325e-08 6.67360841179864e-09 3.55280157607703e-09 4.94792650209902e-09 1.08704506147577e-07 -5.8615111600314e-08 6.65794118648114e-10 7.96348639987712e-09 -9.57822625622725e-10 -1.32743640795909e-08 -2.73670069935985e-09 1.6918484304142e-10 -6.53230409270905e-09 5.21577182318848e-10 -8.390537630733e-09 -1.39983362660976e-09 -2.22740681236008e-09 9.96436102151808e-10 -2.23469092686681e-09 1.32409046188344e-10 2.60432095333035e-09 7.63526829218924e-10 2.07041962704916e-09 -9.78484415850821e-10 1.28364431047905e-09 6.51325338368442e-09 -3.64981763726607e-09 5.84686261240865e-10 6.6952393430818e-09 5.41924966624273e-09 -9.81664325261608e-10 -2.84160805723046e-10 -1.62793108238515e-09 1.31270163002847e-08 -1.11354167942792e-08 -1.83318342463538e-08 6.43853092356523e-09 3.65134946680766e-09 -5.29587059901103e-09 1.90270010514006e-08 -4.60076636413501e-09 -3.00449017942836e-09 1.42869339066283e-09 7.62171885019754e-10 -3.50769786808532e-10 -1.78554190784924e-09 8.33986424626179e-10
"R1028" 1.89232246259496e-09 -4.29729203353446e-08 -1.11584281771222e-08 -4.30234142545893e-09 -3.21802404519373e-09 3.571851974799e-09 1.97626342150209e-09 1.07389368022235e-09 3.73141418909698e-09 -1.37649607261116e-09 -7.59514436814341e-09 -2.55237643296409e-09 2.53082277543402e-08 2.18235004478285e-09 -1.67521214606684e-09 -8.69931835724389e-09 8.35381313018727e-09 5.93650430118709e-09 3.80631898477438e-09 7.35827288176278e-10 5.80328158801002e-09 -1.70018621501165e-08 1.37389180992679e-09 1.88115543186557e-09 -5.84726466484623e-08 -5.86151116002993e-08 1.75270572105074e-07 -3.04768688177123e-09 -1.52675594618158e-08 -7.58951068661148e-09 3.24886507629518e-09 2.85072395015182e-09 3.7727076403906e-09 4.76106380164647e-09 -1.66622942703884e-09 1.90799175394323e-08 1.91472847856929e-09 4.24850984249739e-09 -5.94995187949357e-09 -7.78407071923086e-10 -7.24098938727279e-10 -1.85003229365977e-09 -1.1104764049645e-09 -1.40652889974538e-09 -3.55016749276494e-09 -1.33165625507344e-09 -3.23045425838856e-09 1.21963983324943e-08 1.87297671411503e-10 -6.28074893526149e-09 -1.04994646464546e-08 3.34061989970756e-10 1.68998571192121e-09 4.13526167944627e-09 -1.78939027163663e-08 1.35918837971582e-08 3.4175091239825e-08 -1.32068271103296e-08 2.3340406289599e-08 5.34607917439308e-09 -6.66098791189403e-08 4.37525610375107e-09 -6.31044378090724e-09 5.19791985230078e-10 4.57906836226575e-10 1.71170303791748e-09 1.14866664367996e-09 6.47017892260129e-09
"R1029" 2.44094351921014e-09 3.9813701540719e-09 1.42577232202713e-09 -4.41156196701425e-09 1.02957378046661e-10 -6.05383203609753e-09 -5.76733189770578e-08 8.0250064246153e-09 5.82376428582885e-08 -2.0053657369161e-08 -6.87169212913904e-11 2.14140090531676e-08 -2.65944285440783e-09 1.5913608136682e-09 -7.72245179132133e-09 2.41765316433612e-08 -2.31941988871305e-09 3.74000416879429e-10 -5.58732065526866e-09 1.14579842487875e-08 -2.75735757369029e-08 -5.71133134518749e-09 -6.01740311975835e-10 -1.90462792416666e-07 5.93878364794231e-10 6.65794118645705e-10 -3.04768688177132e-09 2.34137991891238e-07 -6.32362824451018e-09 1.4503624520697e-08 1.4696057550478e-09 -2.69318974425963e-12 -6.61722326768036e-09 1.28845785071159e-08 -4.80542992589181e-09 6.97211258747606e-10 4.55248432533443e-09 1.18948211958991e-08 4.58167539979915e-10 7.28188434141551e-09 1.14466340940854e-08 -3.41040067238842e-09 -2.67072564596953e-08 -1.29372550831079e-08 -4.91835674235247e-10 -3.86982072115587e-09 2.54034840338399e-09 1.09325111811882e-08 -1.68122929608966e-09 1.16093541042487e-08 -5.44594929993537e-10 -2.05486785423844e-09 2.21454431173533e-09 8.48205178446325e-09 1.71477616080433e-08 -3.49723841765811e-09 -1.36604967332095e-08 8.63304956873467e-08 -1.14164460132332e-10 -1.0868064104885e-09 -7.40443198589401e-09 -1.13884863734823e-07 -5.2489148318647e-09 1.05612114972907e-08 -5.7300302475137e-10 -6.93553009065158e-10 -1.79481951030699e-09 5.37267546464433e-10
"R1030" -3.90596344017387e-08 1.26473042779203e-08 -3.47331072742437e-09 1.96560565695976e-09 3.8237290151314e-10 1.21309222919198e-08 1.36125379224775e-08 2.15620606080133e-08 7.02830167242163e-10 -2.815303611153e-09 -3.22611300867379e-09 4.24906355599126e-09 3.1832225465777e-08 -4.8103438310155e-08 -1.34237276614468e-08 -6.71013815721706e-10 1.01774764135108e-08 -8.58210542716993e-09 1.59522737910638e-08 -4.0481300321783e-09 -1.35529291180671e-08 1.40750735600656e-09 1.68059175272402e-08 1.63402395982419e-09 -1.40048213769192e-08 7.96348639987533e-09 -1.5267559461815e-08 -6.3236282445091e-09 1.20439406813122e-07 -1.35308765780564e-08 -7.92169271528876e-09 -1.69855578683066e-09 2.24206852654022e-08 -8.05458425705345e-08 -2.45408337571699e-09 -5.22921153369214e-09 5.31204804200285e-10 4.87920766651901e-10 -2.08302351840093e-11 -4.94726695223318e-09 -2.21541373299044e-09 6.21540950493849e-09 1.99178485671667e-09 2.87246628307407e-09 1.16144780333041e-08 2.83484638412063e-09 -2.0810671564969e-08 -1.4216707250161e-09 1.05453088638824e-09 -3.10513679591957e-10 2.19067789311537e-10 -3.40422082789502e-09 -1.73320131395935e-10 -3.66545260118724e-09 7.9130313924427e-09 -1.51006575469586e-10 -8.94670063397139e-09 -7.37773537243469e-09 1.39197073975906e-08 -2.26224403163843e-09 1.85427121767876e-09 7.38524083615242e-09 4.78327955529173e-09 -1.93352331568134e-09 5.93262027186616e-09 -6.21820119393386e-09 -6.37895627419608e-10 -2.09549677686644e-09
"R1031" -6.02932399841414e-10 3.33566628708387e-09 1.14351323364169e-08 -6.32920073585583e-09 -2.30535181088884e-09 -3.37934281525987e-09 -5.80351800336501e-08 1.91388243233241e-09 -1.65983357575928e-08 9.96158706678809e-09 -5.11238834387867e-09 5.0495956552227e-09 -8.08333942924273e-09 7.60741656041612e-09 1.91783371432665e-09 7.01152256076574e-09 -1.41186773817534e-08 4.19042109492054e-09 -4.61084655783581e-09 9.5307632363258e-10 -1.54586223834816e-07 -6.50693223192742e-09 1.37749328192532e-08 2.22401670322621e-08 7.28884504992282e-09 -9.57822625625644e-10 -7.58951068661196e-09 1.45036245206986e-08 -1.35308765780551e-08 1.44862993416248e-07 4.18799765601582e-09 -6.28127403831282e-10 -1.19851019345864e-08 3.40816648918853e-08 3.62607747712743e-09 7.42835302112853e-10 4.88917987562096e-10 2.52349404696248e-09 2.04613285164991e-09 9.73032525805561e-10 -7.6371693456237e-10 -1.49034796913785e-09 5.12580962541168e-09 -6.11801047588359e-09 -1.89523871006728e-09 -1.33610735827609e-10 6.92537917911197e-09 -3.916193555326e-09 -6.2692499060922e-10 4.84075644400827e-09 -2.32308757152547e-11 -3.6892986642162e-09 6.80931236739867e-10 3.2011335179812e-09 -3.74943291856463e-09 1.14504744354451e-09 2.0057861168878e-09 1.79729571991351e-11 -6.37667917690159e-09 2.54156707769051e-09 -3.04995999882992e-09 -6.51055896687746e-11 -1.61832954109476e-09 -7.59261161526256e-11 -1.85329543951537e-09 1.06834192219478e-09 1.1653145141987e-09 -3.02916841383384e-10
"R1032" 2.06392744147206e-09 1.65480014703757e-09 -8.89709550246918e-11 6.260997881449e-10 2.16331688410897e-09 -1.82408441653337e-09 -1.86565038461041e-09 -1.78158047304618e-09 -1.32575971771803e-09 1.24241930880015e-09 8.92767885003233e-09 -5.72373398080237e-10 -2.07998164263095e-08 8.87468445266772e-10 1.87392793655756e-09 2.10053526687714e-09 6.57497728369037e-10 -7.75335421462787e-10 -4.39232116557284e-09 -2.14861388976374e-10 -2.05987715875312e-09 -2.7532476884315e-09 -3.34212287218501e-09 -1.59493909010182e-10 -1.26427189866158e-09 -1.32743640795946e-08 3.24886507629849e-09 1.46960575505166e-09 -7.92169271528845e-09 4.18799765601542e-09 1.79933634546107e-08 -8.99585793157778e-10 -2.88577706438952e-09 9.95787910223326e-09 2.10835124535834e-09 3.6773420123436e-09 2.70877677589215e-10 -3.41955480206364e-10 -5.05895947269697e-10 -4.52591332255904e-10 1.77770840926229e-10 -3.39455629111096e-10 1.36416886107187e-10 1.18712683386119e-09 -7.27607880486124e-09 -1.37980963163581e-10 1.27212775925859e-08 -3.55897502015469e-09 7.99769387968389e-10 -1.57927190280017e-10 -2.20437034155465e-09 9.9772904267931e-10 3.83131778987061e-10 -2.95764050177974e-10 -5.21318580716359e-09 1.99447637567414e-09 4.27979275599839e-09 2.04810355461069e-09 -2.15127818851376e-09 5.19197682511458e-09 -9.05714628156044e-09 -2.14084191222634e-09 -2.06284696189785e-09 1.62972832682556e-09 -7.65947941021268e-09 2.81433308733702e-09 -9.08825963302535e-11 4.03545806224857e-09
"R1033" 1.70639394452053e-09 -4.95880554715158e-10 -3.4548136630996e-10 -1.72358693016463e-10 -1.6905143395225e-09 -3.84654934646299e-09 -5.74429485314727e-11 3.35110115276919e-09 -1.59234737977675e-09 7.17676405349094e-10 -7.54783077096656e-09 1.44364961533138e-10 8.91624682879204e-09 -4.96431278772028e-09 1.46620337148391e-09 -5.79116463541356e-10 -1.47354954569101e-09 1.43263869333514e-09 2.87758429852675e-09 8.81500663139797e-10 1.78663325262025e-09 -4.45284667923098e-11 1.02624162862766e-09 1.19869067262923e-09 -2.29041132187755e-09 -2.73670069935889e-09 2.85072395015222e-09 -2.69318974550244e-12 -1.69855578683068e-09 -6.28127403831242e-10 -8.99585793157799e-10 6.00321911918618e-09 -1.40713991689853e-09 1.47703475838428e-09 -1.76769764166379e-09 -7.61532445501955e-10 3.55943394679599e-10 4.31485789724372e-10 -2.85001681595007e-09 9.51470868113333e-10 7.14631321244613e-11 -3.85034486927941e-09 2.74705068811987e-10 -3.64884659311976e-10 -1.19353570624865e-09 -1.05258037680615e-09 -1.9750618795557e-09 5.85196261292012e-09 9.6895502116862e-10 -2.98438966519832e-10 4.8997433453944e-10 7.30864726308824e-10 3.62126879144039e-10 2.16323414800488e-10 -1.78552715686451e-09 5.3305314781327e-10 2.05885258050364e-10 2.34556925267233e-10 7.29896507537243e-10 3.60936664730136e-10 7.43056397680907e-10 -1.76672633032198e-09 -1.45452366252353e-09 1.09533724793965e-09 1.63841282659061e-10 2.38778857621432e-09 4.85428458082396e-10 -9.72719683773701e-10
"R1034" -2.21047264143341e-08 9.03254914664075e-10 -5.6537522828477e-09 3.07816145864673e-09 1.83130488596873e-09 3.11603967039152e-09 9.83592014914664e-09 2.26132326439114e-09 3.23791683059126e-09 -8.13479342893483e-10 5.15645689984583e-11 -1.45564393418488e-09 9.33286296001795e-09 -3.89771645728395e-09 -6.03459633964569e-09 7.868430594905e-09 1.25248605959534e-08 -1.68101578655993e-09 3.32715552080346e-09 -1.66344164822667e-09 -2.2859410775302e-08 -5.33420856178995e-09 7.1059445263658e-09 6.49716309091386e-10 -6.03858499033834e-09 1.69184843041453e-10 3.77270764039254e-09 -6.61722326768032e-09 2.24206852654028e-08 -1.19851019345883e-08 -2.88577706439039e-09 -1.40713991689869e-09 3.05782747417607e-08 -2.95106830093499e-08 -4.5443254358486e-10 -5.69108401804368e-11 -5.89554006463845e-10 8.13941973674079e-10 -5.66709692957892e-10 -5.90877843479372e-10 -4.55790731125444e-09 2.95427287002922e-10 2.4708870349053e-09 2.69307564055676e-09 2.37328457776218e-09 1.23659319137248e-10 -5.29798439026564e-09 -7.67356833116036e-10 7.02951458064017e-10 2.95760023129246e-09 -5.21329478894136e-10 3.48742995463957e-10 -2.56111002653934e-10 -4.12521561291176e-09 3.54365155266511e-09 -1.59589104354324e-09 4.03665713816248e-09 -1.54636485506342e-08 4.1449955039493e-09 -1.05404419272962e-09 3.67681473441463e-10 1.65678501132658e-08 2.71807635234411e-09 -3.04246166297218e-09 1.52792260204466e-09 -1.2832754689232e-09 1.93341794311818e-10 -1.31988482742841e-09
"R1035" 2.63660629311181e-08 -1.19336503241587e-08 1.35189892811158e-08 -5.83599686163121e-10 -3.00661969269854e-09 9.76650197491238e-10 -1.26289396686562e-08 -4.42202762619534e-09 -2.43121253645591e-10 -8.85977979831416e-10 7.40925925128486e-09 1.71434855442058e-09 -4.10856288078835e-08 1.61802146376242e-08 1.79467541734063e-09 6.01167872508961e-09 -3.76556209387147e-08 5.00365401530684e-09 -1.09911411761542e-08 -3.75514902552252e-10 -3.53455325954529e-08 6.83678577606377e-10 -4.13604098718212e-09 -2.68009761016603e-09 2.12102266794873e-08 -6.53230409270939e-09 4.76106380164667e-09 1.28845785071143e-08 -8.05458425705326e-08 3.40816648918845e-08 9.95787910223370e-09 1.47703475838405e-09 -2.95106830093493e-08 9.47124400344695e-08 1.23180403028525e-09 6.30300060886438e-09 -9.65794140528435e-10 -9.15308699361338e-10 7.62004348508179e-10 2.32824879142639e-09 2.0671199593426e-09 -2.76274594434053e-09 -2.97520757160210e-09 -2.56373808237443e-09 -7.34504654942375e-09 -4.7456960257208e-10 2.37356760518021e-08 1.3975212210472e-09 9.09504535792416e-10 -2.13862252711372e-09 -5.3483562134255e-10 -1.28785483748261e-10 1.13604421540464e-09 1.64858796235949e-09 -7.22407631736382e-09 -8.0092812377697e-10 7.00316452872749e-09 1.10805083663215e-08 -1.91457899945816e-08 -1.58231911131358e-09 1.09004839017259e-09 -8.8469903872412e-09 -6.87232825645954e-09 2.71160990103245e-09 -5.22006765027055e-09 4.91562230655066e-09 7.75623342581733e-10 2.25033958905956e-09
"R2001" -5.28231045479647e-12 -9.65726907909594e-10 3.9419689700352e-10 5.17279546706852e-10 1.27332907405749e-09 1.36775669400534e-09 -8.34807798251282e-10 -2.73577951283416e-09 -7.13865769433402e-09 1.4969479318267e-09 -2.10929073029309e-09 1.77124802133852e-09 -2.8489474654288e-09 3.16436494273256e-09 2.85974534330583e-10 4.22753501299673e-09 2.81639740892029e-10 2.42958384006677e-09 1.68548019557961e-10 -2.08660644920155e-09 -6.38188351893036e-09 4.51282720392556e-09 2.25188642068994e-09 9.59982588358638e-09 2.1838130041825e-09 5.21577182319837e-10 -1.66622942703809e-09 -4.80542992588978e-09 -2.45408337571594e-09 3.62607747712665e-09 2.108351245359e-09 -1.76769764166343e-09 -4.54432543586811e-10 1.23180403028538e-09 6.2731124288272e-08 1.3146280442411e-10 8.15702054008693e-10 3.76633731415343e-09 1.47217554497972e-08 9.06412060013173e-09 1.33000555423299e-09 -1.11641758631602e-08 1.04824443203458e-08 -1.03698630394344e-08 -3.03338734732043e-09 -1.65994498169956e-09 2.9921741417526e-09 -6.37351822331627e-08 -6.93417997173639e-09 -1.19582786799101e-08 5.87966797651304e-09 2.16536358319834e-09 -6.42351958747563e-09 2.20392955004991e-10 6.86081928679106e-08 -2.23428039621745e-09 -7.0098307795124e-09 -1.67430886842252e-08 -6.95989385127704e-10 2.61169218059415e-09 -8.77966099168987e-10 1.33488321971383e-08 3.7116017553475e-08 -6.1962550936597e-08 -1.23351868037321e-09 -5.02749462205843e-09 -2.33541761113015e-08 -7.42088968010149e-09
"R2002" -1.21827692182519e-09 -2.79713276823924e-08 1.39375660718072e-08 1.59702942532321e-09 -8.90557814467096e-10 1.19599960698802e-09 -4.56806545396307e-10 1.07123729493588e-09 1.57964932055316e-09 2.64788880700211e-10 5.30239776567714e-09 -1.1624585145528e-09 -1.71100230358983e-08 1.18550578302052e-09 7.94587930542301e-11 -4.38981272705503e-09 2.97518699604235e-09 -1.31443483679351e-09 -2.38832353567211e-09 -8.52066224832456e-10 2.35645986403367e-09 -8.46441553958479e-09 -3.57415959093028e-09 -6.39841752139155e-10 2.01175212005057e-08 -8.39053763073344e-09 1.90799175394389e-08 6.97211258748946e-10 -5.2292115336913e-09 7.42835302112591e-10 3.6773420123432e-09 -7.61532445501825e-10 -5.69108401813056e-11 6.3030006088645e-09 1.31462804425642e-10 4.53322471977779e-08 -1.17732901617609e-08 -2.79589857156236e-09 1.6687541893323e-09 6.41710974525042e-10 2.91321243618474e-09 1.31647621123211e-09 -6.24887879141071e-09 -2.93436070167026e-09 -8.35416699412542e-09 4.28919346378517e-09 1.83815039508062e-08 -7.46575635782095e-09 -2.43454597263271e-10 5.08861128253874e-09 -8.06456604635905e-09 5.09118841943735e-11 2.77905394651749e-09 -3.87816990402007e-10 -2.5378704016838e-08 2.38891163178137e-09 3.69154749773133e-08 7.53392971935771e-09 -3.3796166513765e-08 -1.21267476859029e-10 -3.73863238670153e-08 -4.99649285993394e-10 1.10813402755812e-08 2.05535112770035e-09 2.73307769742819e-09 8.67283382895696e-10 1.74050336954944e-09 -6.56249603675204e-09
"R2003" -9.74787048159472e-10 8.55457237723146e-09 -3.55617191658845e-09 -3.30518408220916e-09 6.34482133216773e-10 3.53182644723723e-10 -1.50385353513079e-09 -7.02347749363773e-10 4.54867144279688e-09 1.47421460355111e-09 1.78671783644343e-09 -1.73065858936133e-09 6.87419906420933e-10 -1.44929473306598e-09 7.26058268169976e-10 -1.28270831062934e-08 3.17419007818597e-10 -1.84731042771108e-10 -1.79963282068377e-09 1.15922066362117e-09 9.26526942955097e-09 -1.52511334286679e-09 -2.52291138123056e-09 -5.7564278374578e-09 -1.00586034305129e-08 -1.39983362660963e-09 1.91472847857003e-09 4.5524843253335e-09 5.31204804198203e-10 4.88917987562683e-10 2.70877677588562e-10 3.55943394679426e-10 -5.89554006463484e-10 -9.65794140528027e-10 8.15702054008102e-10 -1.17732901617622e-08 5.9222199337865e-08 1.25976217674709e-08 1.28464951469437e-09 1.10450834343881e-09 4.71713348703755e-10 -6.64123131698349e-10 -3.12418655515694e-10 -1.0394300909223e-09 5.95471793631533e-10 -8.68858982178294e-10 -1.98375039124222e-09 6.96673745345465e-10 4.48247041072407e-10 2.47562462333875e-08 -5.96368519133968e-09 5.76765034737282e-10 4.06032142789207e-09 2.3266568597054e-10 4.27548073500927e-08 -1.77701217540703e-09 -8.38256453446315e-08 -1.26224354714688e-08 1.37283482106162e-08 -8.37781575687335e-10 -9.92425550246764e-09 -9.50157978647263e-09 1.21513905817311e-08 -4.50015999257336e-09 -2.31107508049031e-10 -6.47513278570239e-09 -1.04235599528692e-08 5.69382976831017e-09
"R2005" -2.20378338011353e-09 1.79207406726059e-09 1.74197332835931e-09 -5.09336573840209e-08 -1.42397953354674e-09 5.16091812229605e-09 -1.6603549363867e-08 2.26381557534098e-09 3.92059935977109e-09 1.52247925376896e-09 -1.83276666944524e-09 -9.69570157449215e-09 3.15501805460892e-09 -1.55940745200699e-09 -1.21404402206915e-09 7.60051700913014e-10 2.39010815082545e-10 5.16833424442429e-10 2.45462614473901e-09 2.58056351752145e-08 1.21784695310247e-08 -6.82133376132634e-09 -7.38720813126371e-09 -1.02628567169985e-08 -3.93247427786635e-09 -2.22740681235977e-09 4.24850984249825e-09 1.18948211958997e-08 4.87920766654338e-10 2.52349404696173e-09 -3.41955480205751e-10 4.31485789724297e-10 8.13941973673064e-10 -9.15308699361549e-10 3.76633731415381e-09 -2.79589857156207e-09 1.2597621767468e-08 1.25676343052692e-07 9.3687752457044e-10 -5.70196519853292e-09 -2.80280426015518e-09 2.48751963320852e-09 8.66233525644712e-09 -5.79255438678351e-09 -5.90658588181776e-10 4.10095967296156e-09 -5.27201705079099e-10 2.21884999442325e-09 4.29125338500212e-10 1.97411703905963e-08 -6.53705928600778e-10 1.45266506861957e-09 4.9759699766713e-10 -1.77398294394428e-08 3.15620302520885e-08 3.25015977252696e-09 -1.9353259548936e-08 -9.42463865899024e-08 3.5331723505474e-09 3.18429941787631e-09 -4.06425351761424e-09 -4.75738691998025e-08 -1.83068906500986e-09 -6.44745708696452e-09 -1.48272979112581e-09 -8.2640678703779e-10 -6.2777603154026e-09 1.23800358590135e-09
"R2006" 1.32134592163957e-09 -5.75557782108204e-10 2.70455023309546e-09 3.31135752381818e-09 1.78769434210113e-09 4.37858990145823e-09 -7.48883602932622e-10 -6.41684997776857e-09 -1.04873889971019e-09 -3.60646401124443e-09 -6.36526701371815e-09 5.64823352213994e-09 2.71310161486188e-09 1.09664407481051e-09 1.30855459599796e-10 -4.9604854384361e-10 7.12862599161762e-10 4.32774451124206e-09 7.2153232335382e-10 -3.75913779244726e-09 -1.88094597716469e-09 7.23017104590392e-10 -4.14751572291648e-09 2.33833417299629e-09 8.60489869538495e-09 9.96436102151351e-10 -5.94995187949391e-09 4.58167539981521e-10 -2.08302351841254e-11 2.04613285165084e-09 -5.05895947269444e-10 -2.85001681595016e-09 -5.66709692958037e-10 7.62004348507992e-10 1.47217554497974e-08 1.66875418933244e-09 1.28464951469435e-09 9.36877524571101e-10 6.41708210742906e-08 2.22738613160384e-08 -2.7123200746594e-09 -1.63271897141854e-08 7.05892353866014e-09 -9.87628862011532e-09 3.0431603993153e-08 -4.79245346368723e-09 -7.46643560248096e-09 -1.26760795675528e-08 -2.35127826062215e-08 7.9041968076823e-10 8.9134530604804e-09 -1.44068979026717e-08 5.9818877038399e-09 2.1690407201111e-09 2.75915742186703e-08 -8.6665447797547e-10 -1.36838300585342e-08 -1.15666375382551e-08 -7.5954697269821e-09 -7.18361352940988e-09 2.19924216764818e-09 9.62902816258884e-09 3.80644252402247e-08 -2.45639124927116e-08 1.3563141626093e-09 -6.11394433702502e-08 -1.96894884635668e-09 -3.28503916192354e-08
"R2007" 8.67372922273915e-10 -6.27907268017701e-10 1.8636567487252e-09 -4.94230138291423e-09 -1.5897771054534e-09 2.01723522020414e-09 -1.07789751988474e-08 -3.82953226445828e-09 7.1414365792351e-09 -1.20650569166509e-08 -1.95067098001121e-09 1.16389019017414e-08 6.51342639160019e-09 4.5680641087494e-09 -3.16487120394749e-10 -9.41918408025712e-10 1.4595554753168e-09 8.24349289482278e-10 4.45256608826141e-11 6.75039182719111e-09 5.53664540867763e-09 -1.52771672445156e-11 -5.02436135880999e-09 -4.48388680381188e-09 -1.16426581979517e-09 -2.23469092686736e-09 -7.78407071924368e-10 7.28188434141812e-09 -4.94726695223367e-09 9.73032525807199e-10 -4.52591332255449e-10 9.51470868113431e-10 -5.90877843478578e-10 2.32824879142593e-09 9.06412060013301e-09 6.41710974524232e-10 1.10450834343886e-09 -5.7019651985353e-09 2.22738613160379e-08 8.68648729232539e-08 4.99214972839665e-09 -2.03124829979387e-08 7.47810603879093e-10 -5.39491119899655e-08 4.56891564955004e-09 -3.83241657077115e-08 -5.03181302171569e-09 -2.3956364900927e-08 -3.73191307595985e-08 -9.20585107927666e-09 -2.67340514018844e-09 -1.21055986022744e-09 1.53776942824189e-09 3.39595016220834e-08 1.34926409518584e-08 5.23218151772005e-09 -1.71463578141049e-09 3.9158781894607e-09 1.45250222599643e-10 2.08036142608856e-09 -2.20155614036518e-09 6.30217564463788e-09 1.35045092356857e-08 -1.44073423064821e-08 -2.77901775079809e-10 -1.95119172688479e-08 2.34994337058971e-09 -3.29104963148705e-09
"R2008" 4.15592595855792e-09 -1.44452902839874e-09 1.38629027785799e-11 2.22281467749228e-09 5.79688247312305e-10 -6.65802056962747e-10 -5.81193586808608e-09 7.02283084615348e-10 2.6752825781736e-08 5.55759793186141e-09 -1.56971857072987e-09 -2.91445641227691e-09 -1.07642480819026e-09 -4.05945750364919e-10 -7.23562771018594e-10 -1.95909061577503e-09 1.37363494796597e-09 1.6462151679269e-09 -2.28051152822687e-09 -4.35766672936461e-09 5.90024687385268e-09 2.08556606276453e-09 -3.94525755838712e-09 -2.41504562970842e-08 3.60765004482999e-09 1.32409046183743e-10 -7.24098938728515e-10 1.14466340940838e-08 -2.21541373298987e-09 -7.63716934559598e-10 1.77770840924917e-10 7.1463132124724e-11 -4.55790731125468e-09 2.06711995934152e-09 1.33000555423692e-09 2.91321243618522e-09 4.717133487048e-10 -2.80280426015682e-09 -2.71232007465919e-09 4.99214972839289e-09 9.70894027689109e-08 -6.67918638941392e-09 -3.37921552408196e-08 -4.73396551288892e-08 -1.11578442795962e-10 1.44999904353111e-08 1.05110835307991e-09 2.12364771941587e-09 1.07929214921598e-09 1.13740855373068e-08 -5.78326975609091e-09 1.94573057440338e-09 2.18985541883542e-09 1.31358614716355e-08 1.17212643262741e-08 -8.02116831480063e-09 2.57830765294596e-09 3.54147990958659e-08 -3.41336829520029e-09 3.87446815399494e-10 -4.08169475000295e-09 -8.197331052172e-08 3.83001210142108e-10 -3.45852242238922e-08 5.40266339340667e-10 1.56162683762214e-09 6.86970169689467e-09 2.90008296884922e-11
"R2009" -7.46358046364184e-10 7.30745262754453e-10 -1.15308065382633e-09 1.27096391554223e-09 1.45061041719999e-09 -1.01328815980349e-08 3.01683586605169e-09 3.62735132068659e-09 -2.46847446219717e-09 6.54231828907188e-09 3.12329892354336e-09 -2.8579475384864e-09 -5.49062984315292e-09 -4.17646520702382e-09 6.55809462782628e-09 -5.05689522073274e-11 1.11537121628111e-09 -9.96216801588692e-10 -2.19890210360816e-09 -2.6631123450594e-09 -8.61518337483861e-10 -9.87705782713088e-10 -2.4076095484814e-09 4.01305846287916e-09 2.45079749219751e-09 2.60432095332697e-09 -1.85003229365966e-09 -3.41040067238416e-09 6.21540950493941e-09 -1.49034796913701e-09 -3.39455629111771e-10 -3.85034486928042e-09 2.95427287002468e-10 -2.76274594434175e-09 -1.116417586316e-08 1.31647621123308e-09 -6.64123131698032e-10 2.48751963320852e-09 -1.63271897141852e-08 -2.03124829979417e-08 -6.67918638941452e-09 8.45305728404497e-08 2.14789555972512e-09 9.60589958179259e-09 -1.30044391209365e-08 1.06853343446754e-08 5.85328900013376e-09 -8.18182833063668e-08 -3.30236845798941e-09 6.45403878696346e-09 2.51571571450778e-09 4.41884198848399e-09 -7.51187348440617e-09 -7.11406336446395e-09 -2.98992327814362e-08 -1.38979530509925e-09 4.05572946327111e-09 -8.39187568667196e-09 -2.02780453326555e-09 -1.15239068155947e-09 2.91733567816381e-10 5.20240069297342e-09 1.65355030047601e-08 2.85523672418442e-08 -2.4420346100947e-10 2.48919789689373e-08 8.49648509192719e-10 5.74607279791918e-09
"R2010" -2.63900423268638e-09 3.95943464997663e-09 -2.43695946914178e-09 -4.85311682596511e-09 2.22370845719194e-09 -9.08367437231966e-09 1.47385671505671e-08 4.08665598687913e-09 -8.08391703379158e-08 -2.42401248971495e-08 -3.45047654705303e-09 2.37354669072643e-08 3.20679384047348e-09 -1.15138880859011e-09 -4.19653690709476e-10 -1.72980324353356e-09 -9.5179068118061e-10 6.14918280860094e-10 2.49540714442616e-09 9.49024988764933e-09 -7.45367176663996e-09 -6.72817841706919e-10 3.37051998006463e-09 7.44503216202209e-08 -1.58445866659437e-09 7.63526829219176e-10 -1.11047640496422e-09 -2.67072564596931e-08 1.99178485671676e-09 5.1258096254114e-09 1.36416886106831e-10 2.74705068812088e-10 2.47088703490474e-09 -2.97520757160233e-09 1.04824443203455e-08 -6.24887879141061e-09 -3.12418655516358e-10 8.662335256448e-09 7.05892353866037e-09 7.47810603879433e-10 -3.37921552408198e-08 2.14789555972467e-09 1.04817488592614e-07 2.90306712268512e-08 -4.0039736139568e-09 -5.91414656066594e-08 8.5211428921937e-11 -1.43113201249952e-08 -2.76060228689748e-09 -1.54641007289075e-08 5.51559872663544e-09 2.2771163779951e-09 -2.75394022553349e-09 7.83762113666997e-09 5.42203887580494e-09 1.62208024170229e-08 -1.06785907287761e-08 -1.04313644731553e-07 2.39667091028992e-09 3.06664211086169e-09 3.29823064794366e-09 7.56792361658696e-08 3.87341873503531e-09 5.12607978652595e-09 -2.33251960825126e-10 -1.60343896039452e-09 -1.04544210190328e-08 -2.56657334626521e-09
"R2011" 4.15630151550166e-10 2.94172665785249e-09 -4.53826249985243e-09 1.90401044963785e-08 2.75992675449185e-09 1.14159493361416e-09 1.27422149279717e-08 3.4139223188764e-09 -1.39611206077584e-08 -9.15554003242115e-09 1.53683736963826e-09 3.71277667314239e-09 -2.25009578835365e-09 -4.47507278948825e-09 -6.49082276815206e-09 -1.03965057321211e-09 2.33530173030807e-10 -2.33225089036856e-10 -1.77617249026106e-09 2.2032278438682e-09 3.36142183784251e-09 8.73634456769623e-10 6.70173108373526e-10 1.85578456980698e-09 -4.63136819503156e-09 2.07041962705353e-09 -1.40652889974889e-09 -1.29372550831151e-08 2.87246628307276e-09 -6.11801047588073e-09 1.18712683385951e-09 -3.64884659311587e-10 2.69307564055849e-09 -2.5637380823741e-09 -1.03698630394388e-08 -2.93436070167072e-09 -1.03943009091992e-09 -5.79255438677626e-09 -9.87628862011595e-09 -5.39491119899588e-08 -4.73396551288969e-08 9.6058995817841e-09 2.9030671226851e-08 1.66780439992501e-07 -3.00371926976202e-09 -1.89215912944334e-08 3.10210169979139e-10 -1.50911306153343e-09 2.3328215071069e-08 1.32666713705384e-09 4.90007121353485e-09 -1.41470858814759e-10 -3.08022504275621e-09 -6.64044941004599e-08 -1.8631447715326e-08 6.36823214414562e-10 -6.08866362579262e-09 2.87097598211147e-09 5.71652665873873e-09 -5.69258263011897e-10 1.68986199509777e-09 8.73826058653468e-09 3.74429701111034e-09 2.45858209283195e-08 2.48054314626533e-10 1.32357740584869e-08 -1.18023142751805e-09 -3.20404791905367e-09
"R2012" -2.84799228688352e-09 4.00400664310717e-09 2.75610243319665e-10 2.36941471119237e-09 8.50727344660062e-10 3.93477529122804e-09 2.23526240584591e-09 1.85425824969401e-09 3.9322452473644e-09 -4.58498165690498e-13 -6.48543249367872e-09 2.69665243201165e-09 3.20965555986825e-08 -4.72529044917116e-09 -5.53376119162467e-09 3.41825466150577e-09 -1.56961905544734e-09 -2.07362976079027e-10 4.94616233555766e-09 -2.62511222885272e-09 -5.19481406077598e-09 6.95592449439208e-10 4.98686450397258e-11 -9.90329680526022e-10 -3.70349738286406e-09 -9.78484415850734e-10 -3.55016749276443e-09 -4.91835674236448e-10 1.16144780333039e-08 -1.89523871006879e-09 -7.27607880486071e-09 -1.1935357062494e-09 2.37328457776235e-09 -7.34504654942341e-09 -3.03338734732069e-09 -8.35416699412536e-09 5.95471793632526e-10 -5.90658588182886e-10 3.04316039931534e-08 4.56891564954912e-09 -1.11578442794852e-10 -1.30044391209357e-08 -4.003973613956e-09 -3.00371926976316e-09 7.16887812584563e-08 7.80877899317839e-10 -4.90217772446916e-08 1.88975814846968e-08 -3.37707879377693e-09 -3.17463632296733e-09 8.61081805937338e-09 -2.64518271702579e-08 -1.39617607758838e-09 -3.88725487552748e-11 2.38408003037942e-09 -3.0243546324865e-10 1.90510830746922e-09 -1.03898706357185e-09 5.89019450094737e-09 -1.89567267792822e-08 1.31637282986589e-08 5.96426623399734e-09 8.7319212488645e-09 -5.40128869245092e-09 1.02480789288921e-08 -5.04618854875162e-08 5.60250529933387e-10 -1.86901320491731e-08
"R2013" -2.58706842903533e-09 -1.99498883875781e-09 6.1042864513342e-10 1.28009953707956e-08 -3.16680720702467e-09 7.17543632799125e-09 -9.2305994975203e-11 -6.21986966223897e-09 2.51847386716244e-08 3.45465327554295e-08 1.95652975151666e-09 -2.77061519715545e-08 -5.79886464162165e-09 1.96922936496668e-09 7.68051423998108e-09 4.99333987538075e-09 -2.57932720746044e-10 1.18675565831683e-10 -5.20059113594462e-10 -2.0644746138316e-08 -3.8534961541248e-09 7.06522672416372e-10 1.94677406829019e-09 -9.36609390299097e-09 5.09133921952205e-09 1.28364431047823e-09 -1.3316562550719e-09 -3.86982072115919e-09 2.83484638412129e-09 -1.33610735826041e-10 -1.37980963163121e-10 -1.05258037680607e-09 1.23659319136609e-10 -4.74569602572529e-10 -1.65994498169941e-09 4.28919346378582e-09 -8.68858982178762e-10 4.10095967296209e-09 -4.79245346368757e-09 -3.832416570771e-08 1.44999904353108e-08 1.06853343446739e-08 -5.91414656066578e-08 -1.89215912944293e-08 7.80877899317498e-10 8.47996008347677e-08 4.57384665243064e-09 9.27827327486285e-09 8.58062724404748e-09 7.47489054130812e-10 -3.75272212233951e-09 -2.65102048118647e-09 1.87903862427009e-09 -3.5006364759269e-08 -6.37251517752018e-09 -6.79178535807073e-09 1.55379022736318e-08 2.62676421285605e-08 -5.56578670501952e-09 -1.5754710920168e-09 -6.29708327254194e-10 -1.74878282872144e-08 -3.55478406201288e-09 -6.17977777051627e-09 -1.42281850446406e-10 1.21114574549017e-09 3.76422848559259e-09 1.86639657433119e-09
"R2014" 3.80067672423872e-09 -2.97991273988465e-09 1.65925585729626e-09 -3.74998163071812e-10 2.51456772566183e-09 -6.15601621556379e-09 -4.80449559790254e-09 -3.43847305416225e-09 -4.00844056668137e-09 5.49583695344559e-09 2.3570009789184e-08 -4.66371300628788e-09 -8.93912768016295e-08 4.8910436248375e-09 8.28899377928959e-09 -3.52509092817309e-10 4.42687158301244e-10 -3.64376441394257e-09 -1.11262020803142e-08 -2.32934693791037e-10 -6.55730236898394e-10 -3.05579861530171e-09 -5.16271460447909e-09 2.07930381465608e-09 3.99265550383486e-08 6.51325338368371e-09 -3.23045425838704e-09 2.54034840338406e-09 -2.08106715649695e-08 6.92537917911247e-09 1.27212775925868e-08 -1.9750618795557e-09 -5.29798439026544e-09 2.37356760518015e-08 2.99217414175234e-09 1.83815039508063e-08 -1.98375039124186e-09 -5.27201705078821e-10 -7.46643560248093e-09 -5.03181302171557e-09 1.05110835308076e-09 5.85328900013433e-09 8.52114289218621e-11 3.10210169979204e-10 -4.90217772446921e-08 4.57384665243125e-09 9.24903729497071e-08 -1.00997022205596e-08 2.78286532552459e-09 1.02078312066149e-10 -1.25153072363556e-08 5.07296807044063e-09 7.87495918812951e-09 -1.68827746553423e-09 1.34678064596269e-09 2.35799439948382e-09 -1.06291213189649e-10 5.11890347218099e-09 -4.82150176826059e-08 1.41545751029158e-08 -1.27209787353052e-08 -6.30990949619361e-09 -3.15524004212699e-10 -1.06542848536299e-10 -1.84311919502696e-08 1.34618089662264e-08 -2.19303640185697e-10 1.43154120782323e-08
"R2015" 3.57272912203071e-10 1.694239052594e-09 -9.46030273907232e-10 -5.00934311029224e-09 -3.28393070640983e-09 7.85335246915811e-09 2.01843537437324e-09 -1.92364754395089e-09 8.8730706607479e-09 -8.67202709725352e-09 -1.1946488011087e-09 -3.21008936045699e-09 1.12172345778797e-08 -1.52521156010756e-09 -3.20668046709442e-09 -1.3442709607386e-09 -1.98697268743972e-09 -5.33379612197612e-10 2.45747100770714e-09 6.89287307942239e-09 1.03958045791272e-08 -7.12886248052745e-09 -2.04065186618061e-09 -1.87626071634113e-08 -1.17635983644828e-08 -3.6498176372602e-09 1.21963983324946e-08 1.09325111811836e-08 -1.42167072501456e-09 -3.9161935553265e-09 -3.55897502015648e-09 5.85196261292032e-09 -7.67356833117925e-10 1.39752122104727e-09 -6.37351822331621e-08 -7.4657563578212e-09 6.96673745346019e-10 2.21884999442737e-09 -1.26760795675518e-08 -2.39563649009232e-08 2.12364771941515e-09 -8.18182833063591e-08 -1.43113201249965e-08 -1.50911306153105e-09 1.88975814846961e-08 9.278273274861e-09 -1.00997022205599e-08 3.03369406805738e-07 1.47568876955835e-08 6.11642264110176e-09 -1.19803791544171e-08 -9.79035988142113e-09 1.90485313828337e-08 9.90477890562455e-10 -3.09584388607786e-08 4.52918661067711e-09 5.91596240684787e-09 1.65955077094646e-08 7.49214770561846e-09 -5.03245155073971e-09 4.36442507217364e-09 -1.63858191505431e-08 -1.62386802294211e-07 3.39882647230188e-08 1.30602525236346e-09 -2.18259353381406e-08 2.21310403670946e-08 3.59940478825152e-08
"R2016" -1.70047484386672e-10 4.79659270835445e-10 -5.93890553583272e-10 -1.61536825869882e-09 1.07649550762514e-09 6.56205948065943e-10 4.96217985277698e-09 7.21966882742355e-09 1.03875879110689e-10 3.88200398291609e-09 2.97458433748612e-09 -5.36123088545139e-09 -4.88950140959711e-09 -5.06526759109582e-09 -6.79128499315675e-09 4.96763212928344e-10 -1.10764263539136e-09 -2.37108045381225e-09 -9.23243502770207e-10 -3.61455059450686e-11 -3.95089308088538e-09 7.6587075120389e-10 3.05124449112247e-09 -2.34294084505388e-09 1.83504446516639e-10 5.84686261241734e-10 1.87297671412322e-10 -1.68122929609064e-09 1.05453088638719e-09 -6.26924990608274e-10 7.99769387968229e-10 9.68955021168533e-10 7.02951458064008e-10 9.09504535792496e-10 -6.93417997173694e-09 -2.43454597262685e-10 4.48247041073017e-10 4.29125338500169e-10 -2.35127826062218e-08 -3.73191307595992e-08 1.07929214921538e-09 -3.30236845798964e-09 -2.76060228689759e-09 2.33282150710692e-08 -3.3770787937767e-09 8.58062724404685e-09 2.78286532552458e-09 1.47568876955826e-08 3.35983534871429e-08 4.08197442996516e-09 3.27251038804894e-09 1.32083946716564e-09 -1.56223620946139e-09 -8.14572265406656e-09 -9.98678815990156e-09 -2.86281122229565e-09 1.54053641191863e-09 8.06756404506888e-09 1.10801870876191e-09 -6.94599720532696e-10 2.39627024818967e-10 -1.13368378081787e-08 -5.04848487491273e-09 1.54335298416508e-08 2.25597051553344e-10 1.82044582313176e-08 -6.09055903729247e-09 5.43165697004575e-10
"R2017" -2.60979790717771e-09 -4.20319877835368e-09 9.13758168612126e-10 -1.51470866997892e-08 -1.33140504601001e-09 5.25486776862474e-09 5.14628786504526e-09 -5.62160654254507e-09 3.57288540358041e-08 -3.08553058056052e-09 -1.07394908869092e-09 -1.01555570043391e-08 4.47049411638855e-10 1.68945399432279e-09 1.94432356162198e-09 -8.45363395889015e-08 -9.23643548315095e-10 6.7215803982299e-11 3.41735989330811e-10 7.02672410036162e-09 6.53710070431722e-09 2.71550383277798e-08 1.0253800323433e-08 -3.96205256669546e-08 3.69039857419959e-09 6.69523934308408e-09 -6.28074893526488e-09 1.16093541042493e-08 -3.1051367959085e-10 4.8407564440044e-09 -1.57927190278872e-10 -2.98438966520041e-10 2.95760023129178e-09 -2.13862252711455e-09 -1.19582786799117e-08 5.08861128253839e-09 2.47562462333829e-08 1.97411703905964e-08 7.90419680768561e-10 -9.20585107927464e-09 1.13740855373059e-08 6.45403878696238e-09 -1.5464100728906e-08 1.32666713705602e-09 -3.17463632296682e-09 7.47489054129514e-10 1.02078312067345e-10 6.11642264110491e-09 4.08197442996572e-09 3.00564028419482e-07 8.15876962272382e-09 6.1412578349748e-09 -3.63161162049728e-10 5.55715996399256e-09 1.68018926911097e-08 -1.58360907763527e-07 -1.10702246711186e-07 -4.01341836068798e-10 -1.66563856145124e-09 -3.71080758310628e-09 -1.73527258037896e-08 -3.61441362072514e-08 1.44177241913685e-09 1.92289053109763e-08 1.80010825663205e-09 -1.22511538922138e-09 6.11715416494596e-09 1.42773019371659e-09
"R2018" 4.70470920365748e-10 4.36977570656798e-09 -3.13099790013388e-09 3.60579025285957e-10 -8.16454666748543e-10 -2.8069503390676e-10 -9.07649020993585e-10 -4.16033886310374e-10 -1.71802867239564e-09 2.10296410846506e-09 -5.12357314664921e-09 2.69694015600248e-09 1.33438384908693e-08 3.36886387087969e-10 -1.23837549287434e-09 -5.11525349469109e-09 -2.68114617627804e-09 7.09930405059338e-10 1.94062862777605e-09 -2.31599358921801e-09 -4.18517590884573e-09 4.19289268423091e-09 5.39081733347706e-09 1.89759224954232e-09 -3.83486146223967e-09 5.41924966623947e-09 -1.04994646464567e-08 -5.44594929995907e-10 2.19067789313229e-10 -2.32308757155274e-11 -2.20437034155544e-09 4.899743345397e-10 -5.21329478895108e-10 -5.3483562134176e-10 5.87966797651392e-09 -8.06456604635792e-09 -5.96368519133885e-09 -6.53705928601121e-10 8.91345306047997e-09 -2.67340514018932e-09 -5.78326975609383e-09 2.51571571450717e-09 5.51559872663532e-09 4.90007121353580e-09 8.61081805937457e-09 -3.7527221223399e-09 -1.25153072363556e-08 -1.19803791544184e-08 3.27251038804942e-09 8.15876962272022e-09 7.93105310271081e-08 -5.15797960049658e-09 -3.24066258456189e-08 -1.77501364688296e-10 -1.35339152780104e-08 1.14966972377143e-09 -4.28883625059955e-08 -6.96409432700512e-10 5.87516709226452e-09 -2.15906689024641e-08 2.65271418459054e-08 2.87684148151419e-09 9.57562991975999e-09 2.54054798001618e-08 3.58271812912559e-09 1.8834092589402e-09 -1.44760944061168e-08 -3.61621326404808e-08
"R2019" 1.24316606777854e-09 -3.27754732226638e-09 1.85800052982593e-09 -2.1614585942061e-09 -8.60634369418213e-11 4.03179223010992e-10 2.04212742884515e-09 -1.61925312090785e-09 4.38618413211208e-10 -3.42244919978889e-09 -1.18302471105358e-09 -1.55984326758875e-09 3.29493433779092e-09 1.01641818433772e-09 7.08756229515532e-10 -3.07568665233887e-09 1.14474307769266e-09 7.81547151349759e-10 -1.75413214959342e-09 2.06815849867552e-09 7.21115438155764e-09 1.48434999555859e-09 -1.89184531629885e-09 -5.03277888849836e-10 -6.08663009313657e-09 -9.81664325261028e-10 3.34061989969676e-10 -2.0548678542427e-09 -3.40422082789581e-09 -3.68929866421790e-09 9.97729042678972e-10 7.30864726308921e-10 3.48742995464429e-10 -1.28785483749187e-10 2.16536358319742e-09 5.09118841947841e-11 5.76765034739642e-10 1.45266506862143e-09 -1.44068979026714e-08 -1.21055986022743e-09 1.94573057439906e-09 4.41884198848469e-09 2.27711637799554e-09 -1.41470858813866e-10 -2.64518271702556e-08 -2.65102048118765e-09 5.07296807044049e-09 -9.79035988142175e-09 1.3208394671668e-09 6.14125783497314e-09 -5.15797960049492e-09 5.05847470017086e-08 -6.02951492144434e-09 2.70816055202539e-09 4.89303151850496e-09 -3.44764135043207e-09 -4.83010917931455e-09 -2.96511504633461e-09 8.01049364279658e-09 -2.20438716213703e-09 -9.28464900296144e-11 -1.66550708799973e-09 -2.31741813386163e-09 -3.23886176520248e-09 -7.05776268577038e-09 1.94109877257048e-08 -2.03848294253242e-09 1.31975055690675e-08
"R2020" 3.27390824496948e-10 -6.19392645597469e-10 8.85864718495643e-10 -3.81737042988299e-10 -2.31947563280784e-11 3.85272598287138e-10 -4.51799741615807e-10 -5.45137884503112e-11 1.54736467398248e-09 -1.24333975083641e-09 2.30288082804092e-09 -3.59850625290593e-10 -7.5489444800704e-09 -1.46658973844082e-09 5.09341476212731e-10 1.98200856477545e-09 1.25591397590067e-09 -1.89197075104855e-10 -2.38491014910984e-09 1.12826664236493e-09 5.79835305871699e-10 -1.66061282524898e-09 -2.2764857228219e-09 -3.24790711348465e-09 1.26098824336048e-09 -2.84160805723299e-10 1.68998571192338e-09 2.21454431173365e-09 -1.73320131395371e-10 6.80931236740241e-10 3.83131778986646e-10 3.62126879143572e-10 -2.56111002653124e-10 1.13604421540516e-09 -6.42351958747788e-09 2.77905394651718e-09 4.06032142788502e-09 4.97596997667117e-10 5.98188770383986e-09 1.53776942824326e-09 2.18985541883958e-09 -7.511873484406e-09 -2.75394022553324e-09 -3.08022504275455e-09 -1.39617607758754e-09 1.8790386242702e-09 7.87495918812947e-09 1.90485313828325e-08 -1.56223620946149e-09 -3.6316116204751e-10 -3.24066258456246e-08 -6.02951492144277e-09 4.43846476492776e-08 1.09522558048893e-09 1.90503822642321e-08 -1.02020099896194e-09 -3.55251744527101e-10 6.70436675529192e-10 -2.4968180622601e-09 -1.10216440995307e-09 -4.60630637400087e-09 -2.85838609973481e-09 -6.3083471470373e-09 -1.61670450663924e-08 -1.37663790669346e-09 -7.53039982544231e-09 1.16519474032875e-08 -2.04965460213548e-10
"R2021" 3.02521862873533e-09 -1.50623770035296e-09 1.24458526992012e-09 -4.69908296334512e-08 7.59115053915491e-10 -8.12468381842494e-09 6.7423579660821e-11 9.00846465808111e-10 -5.17261508432868e-09 -1.83749039840762e-08 -7.18162431372185e-10 6.97444603792669e-09 1.79797638650544e-09 3.12818919107539e-09 3.33340325762343e-09 -5.36230926584589e-09 -1.27608462079024e-10 -9.07777244289797e-11 1.1507675095111e-09 1.70728322280712e-08 -1.30775820547496e-09 1.51243180970207e-09 8.39259399223678e-10 9.18046311461596e-09 -1.18799777231441e-09 -1.62793108238684e-09 4.1352616794454e-09 8.48205178446755e-09 -3.66545260118598e-09 3.20113351798364e-09 -2.95764050178029e-10 2.16323414799775e-10 -4.12521561291289e-09 1.64858796235962e-09 2.20392955004841e-10 -3.8781699040216e-10 2.32665685971319e-10 -1.77398294394498e-08 2.16904072011095e-09 3.39595016220786e-08 1.31358614716399e-08 -7.11406336445921e-09 7.83762113667085e-09 -6.64044941004622e-08 -3.8872548755048e-11 -3.50063647592667e-08 -1.68827746553418e-09 9.90477890561588e-10 -8.14572265406646e-09 5.5571599639902e-09 -1.77501364693103e-10 2.70816055202558e-09 1.09522558048951e-09 9.94062316091954e-08 8.61342554476009e-09 -3.29048337726892e-09 -6.24138264536123e-09 2.06958572953214e-09 1.37994203111631e-09 7.83113270344661e-10 -1.19931066265843e-09 -7.09155356887932e-10 -1.54780474925318e-09 -7.05596674023761e-10 5.20128026127989e-10 -2.21941888557788e-09 2.46168520052007e-10 4.11153988528181e-10
"R2022" -5.13658431137099e-09 9.37651397552864e-09 9.36748110444327e-10 -1.16506039995648e-08 3.3904292418962e-09 4.41300529631835e-09 -3.71315681774044e-09 6.06883173438216e-09 1.20580480921989e-08 -5.36560083842019e-09 2.52292953191983e-09 4.80729300400325e-10 -2.66019211718004e-09 -9.86127486262187e-09 -6.48685745981233e-09 3.3764968635249e-09 9.32196228783169e-09 1.52173991894235e-09 -6.4490214763288e-09 6.93262856272556e-09 -2.85469765970503e-09 3.45228237096517e-08 -3.1803552781022e-09 -2.64748024917356e-08 -4.53601490102993e-09 1.3127016300281e-08 -1.7893902716371e-08 1.714776160804e-08 7.91303139244368e-09 -3.74943291857104e-09 -5.21318580716438e-09 -1.78552715686476e-09 3.54365155266199e-09 -7.22407631736654e-09 6.86081928679053e-08 -2.53787040168361e-08 4.27548073500881e-08 3.1562030252096e-08 2.75915742186709e-08 1.34926409518563e-08 1.17212643262706e-08 -2.98992327814318e-08 5.42203887580406e-09 -1.86314477153223e-08 2.38408003037975e-09 -6.37251517751924e-09 1.34678064596077e-09 -3.09584388607843e-08 -9.98678815990147e-09 1.68018926911184e-08 -1.35339152780078e-08 4.89303151850768e-09 1.90503822642328e-08 8.61342554475778e-09 6.50428079704005e-07 -6.29860341770749e-08 -3.53253749397518e-07 -3.12309736971763e-08 1.40334055099917e-08 -4.46270673757115e-10 2.80371236338399e-08 -4.07458904744111e-08 4.97166212533168e-08 -2.21428315873503e-07 -2.88723091868349e-09 -2.42647761135809e-08 -5.28410773715608e-08 -4.42059670509513e-09
"R2023" 1.96850367233804e-09 5.76705624607993e-09 3.3353069372606e-09 5.94777199119928e-09 8.52104726522445e-10 -2.78341630342441e-09 -2.04384776378073e-09 1.88507059497226e-09 -1.72787107780342e-08 -1.45887148261055e-09 -2.85299484925665e-09 5.73783261792075e-09 3.11661967224569e-09 -5.14552696210152e-10 -9.13342476739732e-10 2.47155179205631e-08 -1.19908586839044e-09 1.52664151689062e-09 3.49394952222372e-09 -4.5214898123977e-10 9.31602390880672e-09 -5.24543431554656e-08 -7.51083840162876e-09 1.01867222038418e-08 -8.08285739825383e-09 -1.11354167942787e-08 1.35918837971589e-08 -3.49723841766088e-09 -1.51006575470867e-10 1.14504744354393e-09 1.99447637567458e-09 5.33053147813051e-10 -1.59589104354311e-09 -8.00928123776813e-10 -2.23428039621816e-09 2.38891163178126e-09 -1.77701217540498e-09 3.25015977252685e-09 -8.66654477975604e-10 5.23218151771995e-09 -8.0211683148012e-09 -1.38979530509857e-09 1.62208024170229e-08 6.36823214415043e-10 -3.02435463247197e-10 -6.79178535807003e-09 2.35799439948331e-09 4.52918661067768e-09 -2.86281122229535e-09 -1.58360907763525e-07 1.1496697237727e-09 -3.44764135043212e-09 -1.02020099896304e-09 -3.29048337726903e-09 -6.29860341770737e-08 1.47140086840631e-07 4.97800170415114e-08 -1.68064953915861e-08 -6.85348546718018e-12 -3.38830103351032e-10 2.13143326801869e-09 1.29534761691487e-08 -3.43876214608802e-09 1.15315796236056e-08 -7.46229254587815e-10 -4.51970905032852e-10 1.07064325755737e-09 6.42412730816394e-10
"R2024" 1.56122571050436e-09 -2.23102796878327e-08 1.20203969059879e-09 1.00808032286046e-08 -4.13051964525122e-09 2.79177782355677e-09 -6.67410024612903e-10 -3.62404955001588e-09 -7.61530839164327e-09 1.00767571388077e-09 -2.39321568661022e-09 -4.21211445053454e-09 -3.85208647229619e-09 1.00943882436029e-08 1.98692963335989e-09 4.42692145307009e-08 -1.28130596673123e-09 1.08360676958252e-09 5.58377847162785e-09 -4.97501235898835e-09 -1.29412546428883e-08 -2.36876697474355e-08 -6.10674076235214e-09 2.30230419462698e-08 9.92052290873018e-09 -1.83318342463519e-08 3.41750912398264e-08 -1.36604967332082e-08 -8.94670063396976e-09 2.00578611688954e-09 4.27979275599871e-09 2.058852580503e-10 4.03665713816297e-09 7.00316452872904e-09 -7.0098307794996e-09 3.69154749773136e-08 -8.38256453446269e-08 -1.93532595489393e-08 -1.36838300585352e-08 -1.71463578140629e-09 2.57830765294518e-09 4.05572946327966e-09 -1.06785907287784e-08 -6.08866362579029e-09 1.90510830746876e-09 1.55379022736347e-08 -1.06291213188409e-10 5.91596240685072e-09 1.54053641191787e-09 -1.10702246711194e-07 -4.2888362505998e-08 -4.83010917931595e-09 -3.55251744531489e-10 -6.24138264536344e-09 -3.53253749397467e-07 4.97800170415226e-08 4.69990377149289e-07 6.1883807017601e-09 -1.92180087636678e-08 1.51944862024191e-08 -5.18912774714557e-08 4.12402100457752e-08 -3.76796743270116e-08 3.5225082235709e-08 3.11491938567303e-09 1.71093076235208e-08 3.20634275275116e-08 1.46689493170153e-09
"R2025" 1.27768486704026e-08 -1.27459519343475e-09 1.84472350846728e-09 1.70662992402517e-08 1.9922735743559e-09 -1.20431621531603e-08 -1.99660285561362e-08 2.4018394307502e-09 7.65805590371144e-08 1.56996494809991e-08 3.24643665394639e-09 -1.13798257560552e-09 -1.10995181955884e-08 2.25503285368897e-09 3.7333957773802e-09 1.12448247325038e-08 -3.12855386570459e-09 -1.6185737028955e-09 -4.25865500431078e-09 1.04488250833441e-09 -9.60559826512439e-09 5.37084068834181e-09 2.51882914242162e-09 -1.40938326872164e-07 9.12447630586578e-09 6.43853092356647e-09 -1.32068271103297e-08 8.63304956873604e-08 -7.37773537243546e-09 1.79729572000557e-11 2.04810355461085e-09 2.34556925267507e-10 -1.54636485506324e-08 1.10805083663231e-08 -1.67430886842269e-08 7.53392971935824e-09 -1.26224354714684e-08 -9.42463865898898e-08 -1.15666375382542e-08 3.91587818946004e-09 3.54147990958696e-08 -8.3918756866716e-09 -1.04313644731552e-07 2.87097598210609e-09 -1.0389870635729e-09 2.62676421285621e-08 5.11890347218059e-09 1.65955077094662e-08 8.06756404506736e-09 -4.01341836066342e-10 -6.96409432698704e-10 -2.96511504633321e-09 6.70436675529204e-10 2.06958572953188e-09 -3.123097369717e-08 -1.68064953915873e-08 6.18838070176542e-09 3.13643388959575e-07 -7.13243113838668e-09 -3.35298998357079e-09 2.73946971917111e-10 -2.11420365660485e-07 -1.02268106755937e-08 2.82575461552805e-08 1.18165892850905e-09 9.30138109843024e-09 1.09784850698296e-08 4.27462430776697e-09
"R2026" -2.2376984980103e-09 1.31653468016108e-08 -1.82907630476721e-08 -2.0631526595548e-09 -1.18347759002422e-09 6.10849958202007e-09 2.18645377919587e-09 6.09707670218956e-10 2.76064132547793e-09 -3.47647428670845e-09 5.34444385559871e-10 8.10235031489996e-10 4.38446065822466e-08 -2.93598212865853e-09 -5.57736439963173e-09 -2.14415166338949e-09 4.26963620272396e-09 -1.15294615631645e-09 -3.37579508111832e-09 1.52679561653051e-09 2.95083759523162e-09 3.8878888093018e-09 6.82319061514247e-09 -2.70741725288349e-09 -7.90840448423548e-08 3.65134946680723e-09 2.33404062895996e-08 -1.14164460131522e-10 1.39197073975906e-08 -6.37667917690092e-09 -2.15127818851361e-09 7.29896507536681e-10 4.14499550394907e-09 -1.91457899945814e-08 -6.95989385128065e-10 -3.37961665137644e-08 1.37283482106169e-08 3.53317235054782e-09 -7.59546972698223e-09 1.45250222600037e-10 -3.41336829520129e-09 -2.02780453326505e-09 2.39667091028959e-09 5.71652665873774e-09 5.89019450094793e-09 -5.56578670501975e-09 -4.82150176826066e-08 7.49214770561764e-09 1.10801870876195e-09 -1.66563856145065e-09 5.8751670922642e-09 8.01049364279693e-09 -2.49681806225936e-09 1.37994203111596e-09 1.40334055099935e-08 -6.85348546720599e-12 -1.92180087636684e-08 -7.13243113838694e-09 9.18100389362729e-08 -3.56712536209151e-09 -5.4824335455997e-09 3.23333787917141e-10 -1.29133596794801e-08 2.196850877298e-09 -4.11826053651418e-10 8.59586959002786e-09 -1.54754711633793e-09 5.95477839930538e-09
"R2027" 2.02046393953223e-09 4.79201480230272e-09 -4.48479854374943e-09 -1.66227215018058e-09 -3.38189547670902e-10 -1.89204734994305e-09 -4.34769145603322e-09 -1.22212863136512e-09 -3.50157675005749e-09 1.80567093105088e-10 -1.95439041782311e-09 3.57644913812629e-10 -1.40377383258985e-09 3.18489067516843e-09 1.71223990128287e-09 3.66756549038155e-09 5.58962950754515e-10 -5.06824647661758e-10 -2.95983056989543e-11 1.94114760714355e-09 5.33313526441471e-09 -6.17813899873526e-10 -2.00541246307331e-09 2.86929013964428e-09 -9.20042800376688e-10 -5.29587059900789e-09 5.34607917439353e-09 -1.08680641048506e-09 -2.26224403163732e-09 2.54156707769105e-09 5.19197682511349e-09 3.60936664729684e-10 -1.05404419272934e-09 -1.58231911131468e-09 2.61169218059818e-09 -1.21267476858104e-10 -8.37781575687314e-10 3.18429941787546e-09 -7.18361352940938e-09 2.08036142608937e-09 3.8744681540394e-10 -1.15239068156058e-09 3.06664211086113e-09 -5.69258263010257e-10 -1.8956726779283e-08 -1.57547109201436e-09 1.41545751029143e-08 -5.03245155074447e-09 -6.94599720532269e-10 -3.71080758310574e-09 -2.15906689024646e-08 -2.20438716214225e-09 -1.10216440995191e-09 7.83113270344999e-10 -4.46270673762403e-10 -3.38830103351139e-10 1.51944862024235e-08 -3.35298998357551e-09 -3.56712536209022e-09 1.05769065834386e-07 -4.3362632797223e-08 -1.23111847464239e-09 3.8538553523299e-09 -1.86227221246949e-08 -1.54073064041866e-08 9.24615592441369e-09 5.58498807952082e-09 6.76799803192875e-09
"R2028" -4.57436523154978e-11 1.62609903651488e-08 2.32002273876676e-09 7.71749285095199e-10 6.01399825626264e-10 -2.98451235939242e-09 1.20960603909793e-09 -1.23620293761627e-09 -3.71160026984852e-09 1.03820315935636e-09 -5.63224268669961e-09 7.27580641406519e-10 1.09237559184072e-08 -2.25532546682148e-09 1.18236328515128e-09 5.05882599692084e-09 -6.27183655404798e-09 2.7246421914061e-10 3.29772171774132e-09 -7.61498515298595e-10 -3.63414153039529e-09 1.04753603631975e-08 1.20405394809891e-09 7.93010119927192e-09 1.57490935089595e-08 1.90270010514009e-08 -6.66098791189472e-08 -7.40443198589118e-09 1.85427121767733e-09 -3.04995999883083e-09 -9.05714628156186e-09 7.43056397681117e-10 3.67681473440677e-10 1.09004839017193e-09 -8.77966099169278e-10 -3.73863238670141e-08 -9.92425550246971e-09 -4.0642535176139e-09 2.19924216764653e-09 -2.20155614036746e-09 -4.08169474999702e-09 2.91733567818163e-10 3.29823064794403e-09 1.68986199509862e-09 1.31637282986603e-08 -6.29708327255007e-10 -1.27209787353046e-08 4.36442507217831e-09 2.39627024819978e-10 -1.73527258037918e-08 2.65271418459025e-08 -9.28464900309069e-11 -4.60630637399911e-09 -1.19931066265665e-09 2.8037123633834e-08 2.13143326801766e-09 -5.18912774714553e-08 2.73946971918107e-10 -5.48243354560138e-09 -4.33626327972307e-08 1.4599314244777e-07 7.20197898840702e-09 -1.09716324171989e-08 2.01948876371171e-09 -1.28551746978311e-10 -2.48722008067393e-09 5.52300260715251e-10 -2.87567615202785e-09
"R2029" -1.06177421476956e-08 -2.63711759843258e-09 -1.27937212064068e-09 3.60620325748489e-08 -1.44724686806876e-09 1.31112266812083e-08 3.07272177993577e-08 -8.26505271759986e-09 -7.14628811533688e-08 -1.74250640904383e-08 3.65317211112574e-09 5.70345801189087e-09 5.09260672253455e-09 9.35594381636694e-10 -2.75985141027905e-09 -6.25082228978044e-09 2.99338347516471e-09 -1.4628419279e-09 1.82005453484647e-09 -2.63055814840336e-08 -2.14617769823907e-08 3.42510011480216e-09 9.92754363134745e-09 1.55375058669919e-07 -2.1346151506645e-09 -4.60076636414029e-09 4.37525610375305e-09 -1.13884863734837e-07 7.38524083614967e-09 -6.51055896752693e-11 -2.14084191222415e-09 -1.76672633032074e-09 1.65678501132691e-08 -8.8469903872407e-09 1.33488321971428e-08 -4.99649285994482e-10 -9.50157978647743e-09 -4.75738691998055e-08 9.62902816258931e-09 6.30217564463952e-09 -8.19733105217301e-08 5.20240069297025e-09 7.56792361658702e-08 8.73826058654446e-09 5.96426623399911e-09 -1.74878282872138e-08 -6.30990949619211e-09 -1.63858191505406e-08 -1.13368378081804e-08 -3.61441362072492e-08 2.87684148151325e-09 -1.66550708800063e-09 -2.85838609973645e-09 -7.0915535690072e-10 -4.07458904744114e-08 1.2953476169145e-08 4.12402100457772e-08 -2.11420365660476e-07 3.23333787916831e-10 -1.2311184746362e-09 7.20197898840331e-09 4.13797948490536e-07 1.10185133748346e-08 -2.61157467089377e-08 1.16604363838185e-09 -1.00320809136078e-08 1.55636961313537e-09 -4.99084353083625e-09
"R2030" -5.46090943358989e-10 -4.47414489498372e-09 3.21635243243583e-09 6.29177939677519e-09 2.4148473286059e-09 -1.11833630789746e-09 -6.98703266065822e-10 -2.2028128572166e-09 5.75748280353884e-10 6.76726071884848e-09 -5.70505673169638e-09 8.09080204186761e-10 9.84152234587376e-09 -1.23487156386107e-09 4.95700719179137e-10 -5.23932224584771e-09 1.95119017534792e-09 2.1808098742902e-10 3.56419809236317e-11 -9.45881701728479e-09 -7.05051324960545e-09 6.24825811697917e-09 4.40402351001768e-09 9.66712364811642e-09 1.32182388724201e-08 -3.00449017942996e-09 -6.31044378090702e-09 -5.24891483186415e-09 4.78327955529108e-09 -1.61832954109345e-09 -2.06284696189864e-09 -1.45452366252351e-09 2.71807635234589e-09 -6.87232825645926e-09 3.71160175534743e-08 1.10813402755812e-08 1.21513905817275e-08 -1.830689065008e-09 3.8064425240224e-08 1.35045092356865e-08 3.83001210142596e-10 1.65355030047596e-08 3.87341873503444e-09 3.74429701110958e-09 8.73192124886309e-09 -3.55478406201223e-09 -3.15524004212525e-10 -1.62386802294202e-07 -5.04848487491368e-09 1.44177241913729e-09 9.57562991975484e-09 -2.31741813385805e-09 -6.30834714703603e-09 -1.54780474925238e-09 4.97166212533238e-08 -3.43876214608791e-09 -3.76796743270091e-08 -1.0226810675593e-08 -1.29133596794807e-08 3.8538553523304e-09 -1.0971632417201e-08 1.10185133748378e-08 1.97767564083948e-07 -4.97248563865156e-08 -1.53753244825613e-09 -3.32260435880259e-08 -1.88834465826509e-08 -7.19087299195202e-08
"R2031" 2.19069474069101e-09 2.41306861707308e-09 -2.30734306275985e-09 -6.76236475794883e-09 -1.90776828246902e-09 -3.03090711635525e-09 2.30343860951517e-09 7.17118920998967e-10 -3.24630494868956e-09 -2.36332298164173e-09 2.03187201567628e-09 -1.19050758273434e-09 -1.44993709621863e-10 4.50934179156172e-10 1.01779372471502e-09 -4.87947147763617e-09 -6.72308497821344e-10 -1.06886697114597e-09 -3.57800262935557e-09 7.39921115069694e-09 7.57582088716515e-09 -8.39922796575938e-09 -1.13586959410074e-09 -1.47368198560085e-08 -4.43278425929417e-09 1.42869339066345e-09 5.19791985230496e-10 1.05612114972983e-08 -1.9335233156807e-09 -7.59261161456081e-11 1.62972832682524e-09 1.09533724793962e-09 -3.04246166297434e-09 2.71160990103141e-09 -6.19625509365946e-08 2.05535112770112e-09 -4.50015999257862e-09 -6.44745708695936e-09 -2.4563912492711e-08 -1.44073423064782e-08 -3.45852242238834e-08 2.85523672418393e-08 5.12607978652543e-09 2.45858209283122e-08 -5.40128869244887e-09 -6.17977777051727e-09 -1.0654284853563e-10 3.39882647230208e-08 1.5433529841649e-08 1.92289053109707e-08 2.54054798001584e-08 -3.2388617652019e-09 -1.61670450663973e-08 -7.05596674019725e-10 -2.21428315873499e-07 1.15315796236017e-08 3.52250822357079e-08 2.82575461552813e-08 2.19685087729674e-09 -1.86227221246917e-08 2.01948876371731e-09 -2.61157467089405e-08 -4.97248563865139e-08 2.38360384292615e-07 2.70134685634953e-09 1.62153888155192e-08 -1.31174637490629e-08 2.47980781639424e-08
"R2032" -1.48812128440035e-09 -2.7236255397971e-09 1.71403754739097e-09 -4.46879059926997e-10 -7.49102884175224e-10 1.64404074609605e-10 2.55172910796829e-09 1.92694069074039e-09 7.08008481254215e-11 -6.03552316165372e-10 -3.74358467284264e-09 5.93465310876258e-10 1.31996062632906e-08 -1.55043777678778e-09 -1.32533712424965e-09 -1.89638267213824e-09 -1.05834351121349e-09 -8.68436974768934e-10 4.45252411569973e-09 4.58803536213125e-10 -1.84182816933938e-09 2.72051665814132e-10 2.57565388051704e-09 -2.3153882685429e-11 2.12789996250048e-09 7.62171885020439e-10 4.57906836222726e-10 -5.73003024751778e-10 5.93262027186629e-09 -1.85329543951567e-09 -7.65947941021161e-09 1.63841282658994e-10 1.5279226020443e-09 -5.22006765027041e-09 -1.23351868037258e-09 2.73307769742801e-09 -2.31107508048455e-10 -1.48272979112626e-09 1.35631416260912e-09 -2.77901775080024e-10 5.40266339342162e-10 -2.44203461010784e-10 -2.33251960825343e-10 2.48054314626108e-10 1.02480789288927e-08 -1.42281850446349e-10 -1.84311919502695e-08 1.30602525236466e-09 2.25597051553523e-10 1.80010825663237e-09 3.5827181291254e-09 -7.05776268577178e-09 -1.37663790669271e-09 5.20128026127725e-10 -2.88723091868335e-09 -7.4622925458758e-10 3.11491938567158e-09 1.18165892850958e-09 -4.11826053651753e-10 -1.54073064041874e-08 -1.28551746979307e-10 1.16604363838247e-09 -1.53753244825512e-09 2.70134685634933e-09 1.72907533900141e-08 -4.98667337378735e-10 -7.30726622837959e-10 -3.73992463382151e-09
"R2033" 5.51215816349676e-10 -1.3994025579712e-09 -2.12581636649575e-09 -3.88424612282279e-09 -2.82516393267947e-09 -5.40067480612998e-09 -1.16917127565951e-09 6.11755532401734e-09 -2.37412430380399e-09 2.04273929881203e-09 6.23254475978584e-09 -4.15832151889078e-09 -1.09872055406087e-08 2.19939146349114e-09 1.30512471668509e-09 7.99931642856104e-10 -1.44836760680634e-09 -2.77327581687354e-09 -1.75487437324148e-09 4.9581107422809e-09 -2.77120482369109e-10 9.16321385904271e-10 3.81809149717363e-09 -2.72113733328489e-10 -5.41909343670136e-09 -3.50769786808238e-10 1.71170303791673e-09 -6.93553009065268e-10 -6.21820119393399e-09 1.06834192219496e-09 2.81433308733731e-09 2.38778857621414e-09 -1.28327546892332e-09 4.91562230655077e-09 -5.02749462205796e-09 8.67283382895876e-10 -6.47513278570138e-09 -8.26406787036961e-10 -6.11394433702498e-08 -1.95119172688486e-08 1.56162683762037e-09 2.48919789689368e-08 -1.60343896039467e-09 1.32357740584874e-08 -5.04618854875171e-08 1.21114574549013e-09 1.34618089662264e-08 -2.18259353381432e-08 1.8204458231317e-08 -1.22511538922124e-09 1.88340925893902e-09 1.94109877257055e-08 -7.53039982544324e-09 -2.2194188855779e-09 -2.42647761135793e-08 -4.51970905032785e-10 1.7109307623521e-08 9.30138109843052e-09 8.59586959002764e-09 9.24615592441321e-09 -2.48722008067289e-09 -1.00320809136086e-08 -3.32260435880257e-08 1.62153888155193e-08 -4.98667337378758e-10 8.39165829615503e-08 5.1947527335239e-09 1.81939641061465e-08
"R2034" 7.01529397940204e-11 -1.52959467734931e-09 1.21184675529582e-09 1.9706613657422e-09 -9.52344480876212e-10 -2.95308195752038e-10 -7.15986395830315e-10 -7.15920834657273e-10 3.34484721296223e-09 -5.38340818452248e-10 6.37611460976275e-10 -7.79848546779717e-10 -9.95981785532596e-10 1.53424695003204e-09 2.34217086582244e-09 -1.37575445536957e-09 -1.04190913926563e-09 -5.24112791308314e-10 1.61515509766826e-09 1.77225993443156e-10 -3.34864703225937e-10 -4.57915310073743e-09 1.00647326394154e-10 6.95108835031601e-10 9.25206105298054e-10 -1.78554190784782e-09 1.14866664367875e-09 -1.79481951030685e-09 -6.37895627420182e-10 1.16531451419728e-09 -9.08825963304525e-11 4.85428458081981e-10 1.9334179431251e-10 7.756233425818e-10 -2.33541761113019e-08 1.74050336954901e-09 -1.04235599528712e-08 -6.2777603154008e-09 -1.9689488463566e-09 2.34994337058919e-09 6.86970169689322e-09 8.49648509190494e-10 -1.04544210190326e-08 -1.18023142751762e-09 5.60250529933136e-10 3.76422848559318e-09 -2.19303640185806e-10 2.21310403670937e-08 -6.09055903729222e-09 6.11715416494545e-09 -1.44760944061188e-08 -2.03848294253294e-09 1.16519474032866e-08 2.46168520051828e-10 -5.28410773715747e-08 1.07064325755788e-09 3.20634275275157e-08 1.09784850698269e-08 -1.5475471163373e-09 5.58498807952255e-09 5.52300260716988e-10 1.55636961313425e-09 -1.88834465826539e-08 -1.31174637490623e-08 -7.30726622838537e-10 5.19475273352436e-09 4.07717214467176e-08 -3.91234914435361e-09
"R2035" 1.16857115151615e-10 3.23188003757626e-09 -1.3511946314311e-09 -2.86272763243505e-09 1.51306269147472e-09 -1.30397634114096e-09 1.3915936921847e-09 -2.20806433760333e-10 5.49381409849899e-11 -1.26942288788623e-09 9.23099281145702e-09 -2.61293532516149e-09 -1.73547239486023e-08 5.62576125854036e-10 1.84002995766962e-09 1.33842706115463e-10 1.53357401414306e-09 -9.70181309464169e-10 -2.97897464361356e-09 4.70047381786529e-09 6.34500175126026e-09 -2.98018069253131e-09 -2.96287574005061e-09 -3.33045638404807e-09 -7.35234605696946e-09 8.33986424625991e-10 6.47017892260031e-09 5.37267546465828e-10 -2.09549677686634e-09 -3.02916841383675e-10 4.03545806224885e-09 -9.72719683773332e-10 -1.31988482742844e-09 2.25033958905865e-09 -7.42088968010305e-09 -6.56249603675187e-09 5.69382976830974e-09 1.23800358589958e-09 -3.28503916192355e-08 -3.29104963148785e-09 2.90008296894123e-11 5.74607279791822e-09 -2.56657334626486e-09 -3.20404791905506e-09 -1.86901320491729e-08 1.86639657433084e-09 1.43154120782327e-08 3.5994047882519e-08 5.43165697004736e-10 1.42773019371702e-09 -3.61621326404814e-08 1.3197505569067e-08 -2.04965460213107e-10 4.11153988528795e-10 -4.42059670509605e-09 6.42412730815958e-10 1.46689493170226e-09 4.27462430777028e-09 5.95477839930525e-09 6.76799803192887e-09 -2.87567615202865e-09 -4.99084353083812e-09 -7.19087299195216e-08 2.47980781639421e-08 -3.73992463382189e-09 1.81939641061467e-08 -3.91234914435295e-09 7.42732812135318e-08
