# Supplementary material for: NODDI and Tensor-Based Microstructural Indices as Predictors of Functional Connectivity
Source: PLoS One. 2016 Apr 14;11(4):e0153404. doi: 10.1371/journal.pone.0153404 (PMC4831788; doi:10.1371/journal.pone.0153404)
Supplement: S1 Data — a) Functional connectivity matrices, both fMRI and EEG connectomes across all subjects, in the form of precision matrices and b) structural brain connectivity matrices across all subjects and microstructural indices. Columns and rows are named according to the corresponding brain region that represent. (ZIP) [file pone.0153404.s001.zip › DATA/EEG/36/precShr_EEG_wholeTS8_13.txt]

"C1001" "C1002" "C1003" "C1005" "C1006" "C1007" "C1008" "C1009" "C1010" "C1011" "C1012" "C1013" "C1014" "C1015" "C1016" "C1017" "C1018" "C1019" "C1020" "C1021" "C1022" "C1023" "C1024" "C1025" "C1026" "C1027" "C1028" "C1029" "C1030" "C1031" "C1032" "C1033" "C1034" "C1035" "C2001" "C2002" "C2003" "C2005" "C2006" "C2007" "C2008" "C2009" "C2010" "C2011" "C2012" "C2013" "C2014" "C2015" "C2016" "C2017" "C2018" "C2019" "C2020" "C2021" "C2022" "C2023" "C2024" "C2025" "C2026" "C2027" "C2028" "C2029" "C2030" "C2031" "C2032" "C2033" "C2034" "C2035"
"R1001" 2.30119205528284e-08 -1.53275839192565e-09 1.48896247802374e-09 -6.01390326666837e-10 7.05609302903465e-10 -1.04858186378859e-10 -5.34158082707761e-09 -7.47362967177395e-09 1.97357217189887e-09 -1.15205217704817e-09 -3.91834208840633e-09 2.41884534982209e-10 -2.60965437194519e-09 3.96729572843675e-09 1.58733961352666e-09 9.04505549913611e-10 -2.74291886009154e-09 8.5127118120118e-10 -9.50517743693079e-10 -1.57158056260839e-10 1.63760584164221e-09 1.97846170777169e-10 1.25497681762817e-09 2.14317979534478e-10 4.9267786309354e-09 -1.41313023499867e-09 -6.09480496277032e-10 3.02616878876399e-09 -2.32329594969376e-08 2.83258347593821e-09 2.18714191263517e-09 2.65542341768565e-09 -1.25382780423598e-08 1.95148819535791e-08 4.7008364790244e-11 4.39275947128396e-10 -1.20424244923678e-09 5.64574172677365e-10 -2.12495053361639e-12 8.30337964017039e-11 1.06865488467483e-09 -2.12482398287582e-10 -1.95410311152154e-09 2.71595570690138e-10 -5.0817759412701e-10 -5.96966497412814e-10 2.97194789074279e-09 1.90168692071129e-10 1.30861274921145e-10 -8.95455673517573e-09 1.64954152242595e-09 1.55779152055032e-10 3.65433682367689e-10 9.75095969598629e-10 2.82941619447282e-09 7.17959420435511e-09 -3.54047389046421e-09 8.99178021046888e-11 -5.37544736796121e-09 4.36521744402601e-10 2.65294859828092e-09 -1.61515530306981e-09 3.12412942644393e-10 -2.36471861134497e-09 -9.61246648520857e-10 1.47206741928726e-10 7.56845677112535e-10 -8.91628772567512e-10
"R1002" -1.53275839192609e-09 7.29351556264298e-08 -1.76806992368554e-08 5.65766692593595e-10 1.09367654824746e-09 -3.7846236645203e-10 3.09541319004886e-10 3.00201612086715e-10 1.53151080626218e-09 -3.35273039359654e-11 1.49255783793673e-09 -4.34749159613901e-10 -1.52505412594478e-08 -4.30777834279602e-09 5.55666226970631e-10 2.74003107397474e-08 -4.71427676498917e-09 -3.44020216799927e-09 1.83475265466204e-09 4.60826484631797e-11 3.31926532186552e-10 -9.49847366953438e-09 -2.51183375959521e-09 -2.91433411306003e-09 1.36596129787698e-08 1.99023408924124e-08 -8.89184775664009e-08 -1.36230591322224e-10 1.4088259726326e-08 1.09253893658059e-09 4.00685988667669e-09 1.6968052417602e-09 8.88977753659705e-10 -1.08351221719665e-08 4.72440967452918e-10 -4.31943841832612e-08 1.10296453103338e-08 1.75468500541446e-09 3.06799973025784e-09 -1.51726828635881e-10 -1.88367313891578e-09 -2.10557600910309e-09 1.75922388423796e-09 1.27532510812657e-09 5.26664411059668e-09 -3.02280157595805e-10 2.52205295761074e-09 3.42534517677397e-09 -1.84798003827313e-10 -1.06326940333084e-08 -4.3820685769354e-10 -3.39843310851051e-09 -1.1255552200954e-09 -1.05239068894321e-09 1.90175894946816e-09 2.99234802889727e-09 -8.24699864472835e-09 -4.13887257718484e-09 4.0509504346451e-09 5.89518785959365e-09 3.75572336831537e-08 1.70286907916254e-09 -8.28784724517109e-09 -5.45611814289451e-10 -4.56061572153142e-09 -4.08342288150974e-09 4.72848782378854e-10 7.30983812016239e-09
"R1003" 1.48896247802222e-09 -1.7680699236855e-08 7.10129958641396e-08 -1.18299977203262e-09 -1.11461197117094e-09 3.05716859056312e-09 -1.9365814276157e-09 -2.376565809449e-09 4.49646420630378e-09 -1.50649157814132e-09 3.07332025352397e-09 -1.07109236460608e-09 -8.28323498874342e-09 4.98286492184381e-10 -1.15394979056889e-09 2.57861657467559e-09 -2.75865830193673e-09 1.39894229188751e-09 -4.75550352059446e-10 2.56682895768868e-10 -1.83547589569288e-08 -2.31377426656518e-09 -1.5434055480238e-08 -3.65531663461782e-09 2.21682736832322e-08 -1.81732522311704e-08 -3.23461805499748e-09 3.02183959580238e-09 -3.97297235240081e-10 7.22678121722137e-09 7.18329634609509e-10 -1.44018576878916e-09 -2.43750562094756e-09 1.05532517526468e-08 5.53896851596673e-10 9.99005790615766e-09 -1.86705136768364e-09 8.27632240955859e-10 1.41629850731828e-09 -1.43795683334281e-09 1.84683335938638e-09 1.88235947877247e-09 -3.19186383000183e-09 -2.25454952293463e-09 4.41079496869634e-09 9.32849955836898e-10 -3.47385833147668e-10 -3.25745154506385e-09 2.25294513245138e-09 -2.36005224690556e-09 1.80514538982088e-09 -1.40672228472232e-10 -9.74010479197086e-10 -9.56532594777565e-11 3.76194556491249e-09 4.489315884616e-09 -6.28317624153696e-09 -9.43347315939525e-10 -1.78652744328796e-08 -6.44014991314646e-09 3.18281074627256e-09 8.08212866706642e-10 -1.25339675485862e-09 3.1800867633006e-09 1.88836849256905e-09 -1.67192469512196e-09 -1.99604139185114e-10 3.36203266928303e-10
"R1005" -6.01390326666825e-10 5.65766692593413e-10 -1.18299977203157e-09 1.50131354807368e-08 5.48839004907911e-10 -3.58757372953222e-11 5.15854377756617e-09 1.33607987608734e-10 2.62979627667489e-09 3.35201414889725e-09 8.07509928751095e-10 2.68797359115919e-09 8.41017005546917e-10 -9.73117496343945e-10 -1.26248499498365e-09 2.34493832206071e-10 5.65413565282952e-10 -1.54835770194337e-10 9.84633036725326e-11 -6.13835318595594e-09 7.26611120008777e-09 1.08789638685693e-09 -4.01312243604037e-09 -3.81496936344542e-09 -4.78411371711787e-10 3.54490328934583e-10 -1.83862434049647e-09 -7.28011822810834e-09 4.70983203689539e-10 -3.65563541800186e-09 -5.0882448367831e-10 -2.57018253084806e-10 9.86084962253777e-10 -9.81733668651887e-10 -2.66858602760176e-10 -8.13583546903211e-10 -3.7370321480289e-11 -7.6963680947033e-09 1.9824436075589e-09 1.75610872417595e-09 1.8175192835953e-09 5.3468672434583e-10 3.08736207993022e-10 2.75026570875608e-10 2.108764289046e-09 -1.15074247323424e-09 -2.06043647555068e-09 -2.36477950468013e-09 -1.20200523087476e-09 -9.4576493469162e-10 1.89458715405245e-09 -3.65209047619898e-10 -8.17450332671587e-10 -3.0375558123446e-09 1.84092197007583e-09 -5.81874050550957e-10 -1.69504790646394e-09 4.24265404325594e-09 1.15084310046827e-09 -6.09120402981735e-11 2.7612914788625e-10 -1.5939305641987e-09 2.7493885986355e-09 -1.74013770823624e-09 1.33249928962898e-10 -1.82099018331094e-09 -1.13391532326339e-09 -2.17045126048093e-09
"R1006" 7.05609302903046e-10 1.09367654824771e-09 -1.11461197117104e-09 5.48839004908271e-10 5.3352188533134e-09 -7.88400623737466e-09 -4.90488607328228e-10 2.80567228553601e-09 -7.13469280390274e-10 4.16648651544944e-09 5.60620583489678e-09 2.35198731456152e-09 -7.70411375910166e-09 -4.04119986462289e-09 -4.48779199412417e-10 4.97197820649889e-10 2.42037097380797e-09 -1.17857064347084e-09 -1.91354255847449e-09 -7.78094426917287e-10 -1.25807864548963e-10 -2.53470496724733e-10 -8.85660329635343e-10 1.12008252779135e-09 2.15775919944673e-09 -1.08378485808077e-09 -1.97322284938698e-09 -8.59719223728047e-10 -1.05525851273321e-09 -5.91472530332282e-10 1.14591309560482e-09 7.10135280990742e-10 2.09973530978203e-09 -1.2998390934782e-09 -3.35246110464295e-10 -6.97079607528518e-10 1.01015646825959e-09 -2.92925298712351e-12 -1.1823430870748e-09 8.13780569083662e-10 1.49291456684054e-10 -1.49607112317585e-09 6.66947231732062e-10 -2.17506343703519e-10 -1.00645126759128e-09 -8.47387223250528e-10 2.21890475833545e-09 3.48863005229635e-09 -6.6695167269763e-10 -2.28048946507267e-09 -2.75939921061644e-09 1.15525208754252e-09 5.51674820059173e-10 1.67149358709852e-10 -2.28396238858402e-10 1.72857107518367e-09 -6.40933085353141e-10 -9.27038810238e-10 -1.91728407668908e-10 -3.63348015965939e-10 -2.1754678524678e-10 5.88430521675347e-10 -3.2246219044841e-09 1.38578147435428e-09 -8.55803220889358e-10 -2.76755139247812e-10 8.64431573551134e-11 4.82020600324852e-09
"R1007" -1.04858186378801e-10 -3.78462366451904e-10 3.05716859056285e-09 -3.58757372951306e-11 -7.88400623737415e-09 4.79316354655472e-08 6.95048985720079e-09 -3.1373328807687e-08 3.19152937110849e-09 -2.29494815160355e-08 1.95863279341344e-09 -8.32469510601936e-09 2.41097112498235e-09 8.97235270371682e-09 -1.196271010708e-09 -2.94515122760665e-09 -3.15531479006614e-09 3.69254158969193e-10 2.63415336233281e-09 2.5730406726612e-09 3.79399472397591e-09 3.95938235933635e-09 -1.09040166995846e-09 -5.99824629215285e-09 -2.89352416919547e-09 3.82187862208477e-10 -3.5091054967149e-10 2.498395169286e-09 3.5616595096114e-09 6.9123470170971e-10 -2.05355968025578e-09 -5.59447183177058e-09 -5.62605633952026e-09 1.90599174015709e-09 -2.21268122056425e-09 -3.702597134691e-10 -1.33186517978581e-09 -2.71469469129464e-10 -4.40198977491478e-09 2.77807090346916e-09 -4.56366411140085e-10 -6.67898523766332e-09 -2.05534325710314e-09 -2.06087395088692e-09 -1.71942621652833e-09 2.63639100896778e-11 3.63199802543816e-10 7.28328672506544e-09 1.41575323561191e-09 9.80932882068941e-09 3.40334531966607e-09 1.79295101964663e-09 -7.26552197524748e-10 1.16039995111315e-09 4.2445698783677e-09 -8.08838871285366e-09 -1.84773803129066e-09 2.16797268192736e-09 2.83206979610592e-09 8.08662527077306e-10 4.80294662754725e-10 -1.4945331682582e-09 8.85005160662575e-10 -4.32687262234673e-09 -9.82802380906369e-10 4.85750406119241e-09 -8.79375820167272e-10 -4.41906761337515e-09
"R1008" -5.34158082707645e-09 3.09541319005849e-10 -1.93658142761477e-09 5.15854377756661e-09 -4.90488607328656e-10 6.95048985719937e-09 6.34663728547052e-08 5.69975157409232e-10 -5.29034721871013e-09 -7.50651446697974e-09 3.20415763121686e-09 -4.95212947911918e-09 -5.08130658595239e-09 -6.28225997316159e-09 -7.08068372934886e-10 3.55479957760252e-09 -2.42032380617866e-09 9.43736103702028e-11 1.04762966826423e-09 1.52102535417935e-09 2.53081266703127e-08 4.04539495997674e-10 -4.29286721895941e-10 1.48483354327307e-10 -1.25486547194333e-09 -1.60149364144992e-09 2.23328482965988e-09 -3.69259542631646e-08 4.45367391005778e-09 -4.1398175563705e-08 7.3062849036168e-10 4.18894971001016e-10 2.646987915002e-09 -2.27985865588807e-09 -2.55504107306324e-09 -9.26767924106154e-11 -3.23297243161659e-10 -5.85698596086849e-09 -1.20829566743723e-09 -6.78928934456174e-10 -2.0376317329342e-09 -1.90310804794891e-10 4.56969920078324e-09 1.38429554370782e-09 -9.47457541621146e-10 2.03378730436291e-10 1.70279999891858e-09 6.22694649316814e-10 -1.37554710237739e-09 7.7985573761652e-11 3.08452171111181e-10 -1.92557230551459e-11 -1.04361783313609e-10 9.27067137712981e-10 -9.79492494225753e-09 -1.57091461187792e-09 6.86508767431529e-09 2.70389148757034e-09 2.6364607371623e-09 -6.38245011607425e-10 -3.9902262232128e-09 3.42556269678834e-09 -1.37193961215299e-09 7.79169237484062e-09 -4.74368679439586e-10 2.59367553422644e-09 5.63699039321262e-10 -7.07042519037076e-10
"R1009" -7.47362967177188e-09 3.00201612085412e-10 -2.37656580944833e-09 1.3360798760794e-10 2.80567228553552e-09 -3.13733288076848e-08 5.69975157407955e-10 6.02994394025842e-08 5.19805136180538e-10 1.08684199425143e-08 -7.03684688469972e-09 8.41084749314243e-09 6.46885028856403e-09 -2.96217169495486e-08 -1.31697923092473e-08 3.54674050994157e-09 -3.73911800513921e-09 2.88402513629271e-09 -1.61462459393609e-10 -2.30605668013245e-09 -2.30871028985187e-09 -2.25942127769991e-09 2.16326294494455e-09 7.70170330754308e-10 -1.52882421852507e-09 9.95932839931572e-10 -9.58106624116522e-10 -2.72461354650115e-09 6.47541352654942e-09 -2.18553755623907e-09 1.0306538690344e-09 2.52185101488969e-09 1.56228408591155e-09 2.64683289441699e-09 2.87952989830485e-09 7.85435790677152e-10 4.54185643657965e-10 7.23557363726535e-10 4.82527187006608e-09 -2.34431325439276e-09 9.81987197155805e-10 3.65552488263018e-09 1.18932599718034e-09 1.72617088705539e-09 1.3426748675811e-09 -1.67723079444458e-09 -2.26154534293023e-09 -8.25547903880635e-09 3.051451623941e-09 -7.37211428790821e-09 -1.28903128464354e-09 -6.7566726367573e-10 -1.0059225741234e-09 -9.70863974034903e-10 7.86424946277282e-12 5.29287796948199e-09 3.29223383844583e-10 -1.81807030934113e-09 -5.71472527419279e-10 -1.39622955485679e-09 -3.69678168381379e-10 -1.6678657648866e-11 -8.04413335553972e-10 3.14744019635615e-09 1.30138337317093e-09 -4.33604371110752e-09 -1.84690466145611e-09 3.64161004421263e-09
"R1010" 1.97357217189868e-09 1.53151080626194e-09 4.49646420630366e-09 2.62979627667588e-09 -7.13469280390027e-10 3.19152937110829e-09 -5.29034721870984e-09 5.19805136180699e-10 6.39906884995511e-08 9.53086363605872e-09 -5.30091274051028e-09 -1.39752425378251e-08 8.3936417022513e-09 -2.72871872779684e-10 -3.55786487562879e-09 5.41369624640908e-09 8.79932273592362e-10 1.58041357661626e-09 -3.67802256574023e-10 -1.94775158095492e-09 8.28246109296962e-09 -5.30850409589333e-10 -1.21433651734612e-08 -5.80141958794922e-08 -1.57981082782416e-09 -1.30309015181888e-09 -6.36581598307069e-09 2.28093066100491e-08 2.07646323390342e-10 -2.95277472290053e-09 -8.44880587914166e-10 -7.77143731535092e-10 -6.50805604219066e-10 4.09788993299751e-10 2.88899102360449e-09 -5.08183022728677e-10 -4.83125407916801e-10 6.09119278108939e-09 -6.18477262808987e-09 5.47426076538538e-09 1.72530749633807e-08 -9.33815713743454e-10 -5.56546130967279e-08 -8.83778923106792e-09 1.20856357111929e-09 1.48882225910863e-08 -4.3373321703292e-09 -3.60185764226995e-09 3.25234413036698e-09 -2.92455809689711e-09 -1.87151594206409e-09 -8.88609998807141e-10 1.24700190450309e-09 -1.35973327653683e-09 1.39848910680528e-08 2.74780324328639e-09 -5.784404635992e-09 1.65646069632612e-08 1.74170785625415e-09 1.7442999381202e-09 1.89271344379449e-09 -1.58966638962887e-08 -2.34156828264475e-09 -1.20150059019766e-08 8.553459954157e-10 6.24505360918888e-09 1.04684546975192e-08 -2.04630532395002e-09
"R1011" -1.15205217704684e-09 -3.35273039360336e-11 -1.50649157813984e-09 3.35201414889733e-09 4.16648651544882e-09 -2.29494815160359e-08 -7.50651446697541e-09 1.08684199425148e-08 9.53086363605802e-09 5.53731829525976e-08 1.38106129891292e-09 -3.90802019405958e-09 -4.79414851879401e-09 -2.75692581083388e-09 2.2548763048109e-09 -1.73108844442753e-09 3.12467048646465e-09 -8.59636365442869e-10 -2.28818856290243e-09 -1.04958928570109e-08 4.57928928191866e-09 -5.72254269181389e-10 -4.36875513060437e-09 -2.06846188386974e-10 -1.57883199369777e-10 -1.48684177904029e-09 1.25991059345456e-09 -8.2118978856194e-09 -3.99122697885073e-10 1.14480324703679e-09 1.2521787611626e-09 2.54786390731103e-09 8.30770003867622e-10 -1.83035702292544e-09 1.08364207209988e-09 5.30003301709724e-10 1.40275657388543e-09 -2.89550518498517e-10 1.50556955044971e-09 9.60674777430388e-10 5.9993250794652e-09 2.06648436063363e-09 -8.64277438557807e-09 -1.78691165208043e-08 2.04689496984243e-10 1.00796783449837e-08 1.84487503435353e-09 -4.38584964529032e-09 -2.22166213774173e-09 -8.49490522146919e-10 -5.06899546767043e-10 -1.88190614911895e-09 -8.59390805091478e-10 4.45679731773743e-10 7.24984086992725e-10 1.65484876791072e-09 -6.01674240912666e-10 1.64014804592916e-09 6.31568119898445e-10 1.47596897398915e-09 -4.1547723740104e-09 -8.03974761951387e-09 1.47305134717837e-09 -6.20799394089038e-10 2.99437872443847e-10 -1.93402215604294e-09 -1.45854361312869e-10 1.48510216038435e-09
"R1012" -3.91834208840626e-09 1.49255783793784e-09 3.07332025352309e-09 8.07509928751144e-10 5.60620583489668e-09 1.95863279341381e-09 3.20415763121806e-09 -7.03684688470075e-09 -5.30091274051047e-09 1.38106129891287e-09 1.41470557126713e-07 1.63796157876737e-09 -1.08482245613417e-07 -3.98643765103143e-09 4.40184701644849e-09 -1.50177221306152e-09 4.23252289009568e-10 -4.32364521587516e-08 -2.38547458696194e-08 -1.42960660269099e-09 -2.67771378378222e-10 5.89665402810502e-09 -6.94213811805033e-09 1.72000915707037e-09 -1.70543865815564e-08 -1.33570817529019e-09 -2.88409791662855e-09 1.75190102116337e-09 1.07779994410092e-08 -3.69070145661024e-09 -1.62982555994036e-09 -3.27377662164377e-08 2.12948172398157e-09 4.95906133746579e-09 5.24223539788448e-10 1.37918821652082e-10 2.98861126891634e-09 -6.61921628497313e-10 1.86297926547236e-08 4.38505728821345e-09 -7.97865372342148e-10 2.78530733578953e-09 2.28684475783625e-09 -4.09929228299071e-09 5.44135489277307e-09 1.27675957664903e-09 1.81724924272067e-08 -3.67786585861166e-09 -8.06630853210427e-09 1.69634151266984e-09 -4.35883722357802e-09 -3.45331117584469e-09 4.07271111510149e-09 4.07602733736511e-10 2.82570907884451e-09 -4.40568163629459e-09 -2.52790149787908e-09 1.7539658813031e-09 2.97881516503039e-08 -6.51349818750413e-09 -6.99401015549498e-09 -6.99460725620751e-10 -5.14456588849223e-09 -2.00384142102391e-09 -2.43240056784827e-09 -1.4680679929842e-08 1.59223886169933e-09 7.87495961410735e-09
"R1013" 2.41884534982829e-10 -4.34749159613381e-10 -1.07109236460648e-09 2.68797359115982e-09 2.35198731456122e-09 -8.32469510601915e-09 -4.95212947911982e-09 8.41084749314148e-09 -1.39752425378246e-08 -3.90802019406003e-09 1.63796157876736e-09 2.11862562109359e-08 5.02908854141111e-09 -5.47642719139879e-09 -3.13342983134726e-09 -1.92637951629731e-09 7.20821421050494e-10 -6.23846206361547e-10 1.83718128220578e-10 -4.80326742670699e-09 -4.45437051828721e-09 2.00759047274945e-09 3.09379078752868e-09 7.75909422436962e-09 -2.01572188255736e-09 -1.04889783591075e-10 8.88587351227113e-10 2.51249298543069e-09 8.3758061159635e-10 1.6546252883592e-09 -8.30350989994972e-10 -1.69244092717591e-09 1.75001063859588e-09 -1.88215990072187e-09 7.98358130656189e-10 -8.80019709143533e-10 -1.55993907725873e-09 -3.0625173817632e-09 4.25527501972254e-09 4.72084540953547e-09 -1.86083454687062e-09 -7.97390245130899e-10 1.42774124249045e-08 3.3632445699943e-09 2.21297562867348e-09 -1.3000757623586e-08 -4.98053137871963e-09 -1.3496722791361e-09 -2.19309819300332e-09 5.34105095900683e-11 -1.28985608036584e-10 5.69701779693846e-10 -7.94144959470254e-10 2.56685505277311e-09 9.17505337221951e-10 -2.27905913442787e-09 6.31069647633352e-10 3.74085716782061e-09 1.38805632716884e-09 -8.25030225058297e-10 1.14821728541275e-09 -1.95665232189901e-09 1.13625060043899e-10 -7.26160416909133e-10 6.36375139558673e-10 -4.62942852314316e-09 -1.57317429176389e-09 1.47086768070944e-09
"R1014" -2.60965437194524e-09 -1.52505412594474e-08 -8.28323498874411e-09 8.41017005547383e-10 -7.70411375910158e-09 2.41097112498272e-09 -5.08130658595243e-09 6.46885028856345e-09 8.39364170225134e-09 -4.7941485187942e-09 -1.08482245613417e-07 5.02908854141099e-09 2.44123449199488e-07 1.23137566612143e-08 -9.2634884556897e-09 -5.74889898089731e-09 1.4437762480949e-08 2.86458728532902e-08 1.7965043645172e-08 5.02928960100613e-10 8.20630826375258e-09 -5.25636099349155e-09 1.41895819999333e-08 -7.34991984845696e-09 -1.03938787280151e-07 -1.87633849340643e-09 5.39141551799732e-08 5.61746934925354e-10 1.65895152654239e-08 -1.27674302437496e-10 -2.13092303247194e-08 5.91666344090048e-09 6.21160560545375e-09 -5.77914674599801e-08 -2.25861782859084e-09 -1.25979727838104e-08 1.46526751348285e-10 -3.8076801721745e-13 -2.22218782582087e-08 1.02647294160932e-09 -4.57461149331122e-10 2.1536419570663e-09 -5.51296376336322e-10 3.69157832562986e-09 2.68546094179657e-08 -5.23069587945572e-09 -1.47812116161475e-07 2.90947752331052e-09 3.10942371652591e-09 1.43182486114933e-09 1.68604536006499e-08 5.24243806435609e-09 -1.14120694653325e-08 -1.03022992452037e-10 5.41310560844281e-09 1.85913857257213e-09 -3.28601109972926e-09 -1.14287016382666e-09 7.73120885052814e-08 -5.99320524819589e-09 1.29310565648981e-08 3.40176535421379e-11 2.17716774118413e-08 -3.73289765816527e-09 2.16034226714361e-08 1.56637692251212e-08 -3.87161259012091e-09 -2.71257211169846e-08
"R1015" 3.96729572843725e-09 -4.3077783427965e-09 4.98286492182751e-10 -9.73117496343366e-10 -4.04119986462302e-09 8.97235270371521e-09 -6.28225997316318e-09 -2.96217169495514e-08 -2.72871872778901e-10 -2.75692581083547e-09 -3.98643765103107e-09 -5.47642719139928e-09 1.23137566612148e-08 3.9986529597941e-08 6.30690137499027e-09 -1.89898794302084e-09 1.62527293190219e-09 -2.3460910108547e-09 3.67056983952386e-09 2.1977161557415e-09 -3.51128878596915e-09 8.1216048702532e-10 -7.03891221125346e-10 3.78473893608099e-10 -3.34370174079225e-09 4.17034834543085e-10 7.11327570344635e-09 2.44446750600397e-09 -2.01951517570391e-08 4.09071218046995e-09 -2.72633743250544e-09 -5.5943113403992e-09 1.14756601796417e-09 3.18256769398279e-09 -9.88031821640022e-10 1.11680013664649e-09 -1.38753654220273e-09 6.22705981668779e-11 3.81096161378643e-09 -6.87058911526491e-10 -5.65143531580458e-10 5.85172810582386e-10 -1.14145287700386e-09 3.47776814692913e-10 1.83057658339316e-09 1.68210308108472e-09 -4.0353711967814e-09 -2.80864626173818e-09 -7.75125254338921e-10 5.69415697398602e-09 2.41615082665622e-09 -1.38996008938561e-09 3.04475218987118e-10 1.53966315176789e-10 -1.00155019178603e-09 -3.83011020597438e-09 1.4396276598383e-09 6.08428749750488e-10 -3.12921259924151e-10 7.76842299191181e-10 2.18237936405509e-10 2.71811536099337e-10 5.06710297953518e-09 -1.4806965694399e-09 7.50301940897345e-10 -1.75013445659673e-09 1.33864366540932e-09 -7.22692386897052e-09
"R1016" 1.58733961352648e-09 5.55666226970424e-10 -1.15394979056908e-09 -1.26248499498355e-09 -4.48779199412021e-10 -1.19627101070814e-09 -7.08068372935115e-10 -1.31697923092484e-08 -3.55786487562905e-09 2.25487630481036e-09 4.40184701644833e-09 -3.13342983134645e-09 -9.26348845568928e-09 6.30690137498909e-09 1.05557751520143e-08 -3.57837491016912e-09 2.38012463440685e-09 -1.67580928340928e-09 -1.19545000882767e-09 6.51816931518124e-10 5.8750658741434e-09 -1.09766668405117e-09 3.97951837342626e-10 4.32328570267805e-09 4.13352469499108e-09 -8.56349883933474e-10 5.05537859431374e-10 -1.35975096533735e-09 -1.44116001965309e-09 -2.79025962406752e-09 4.36809594653354e-10 1.35530774270149e-09 1.81262775434449e-11 -2.42012950481961e-09 -9.74319122401942e-10 -1.045667275784e-10 6.00417285335813e-10 -1.27042281324157e-10 -1.77803428797644e-09 8.46910239750836e-10 -9.58663175283193e-10 2.35981702993336e-09 4.98800348986837e-11 -1.4301619635223e-09 -1.13690705128371e-09 3.70929518643009e-09 4.21799037147121e-09 1.36110564783912e-09 -5.12232065028842e-09 1.17102247394366e-09 2.20962772178155e-10 -8.5159653109519e-10 4.68061749210843e-10 -8.54605463033528e-11 -2.62516112080762e-09 1.07092181713112e-09 5.20530504500561e-11 4.76312401752044e-10 -2.37885231562839e-09 1.24823544093934e-09 -5.85004524419248e-10 3.13520617113775e-10 3.43674623184015e-10 -2.51914081115869e-10 -3.59257691491606e-10 2.15787161356083e-09 2.1373896762774e-09 -9.52908796708625e-10
"R1017" 9.04505549916601e-10 2.74003107397498e-08 2.57861657467561e-09 2.34493832206994e-10 4.97197820649346e-10 -2.94515122760717e-09 3.55479957760482e-09 3.54674050994099e-09 5.4136962464094e-09 -1.73108844442713e-09 -1.50177221306067e-09 -1.92637951629794e-09 -5.74889898089746e-09 -1.89898794302154e-09 -3.5783749101697e-09 1.35984953861068e-07 1.02116121735774e-09 4.5238864790476e-10 -3.97188191246097e-09 2.31443462203585e-09 -3.83359125123665e-08 -3.52506814391447e-08 -9.00935807923188e-09 -1.12689818023828e-08 1.21391585179017e-08 4.19383501822556e-09 -3.75503376682518e-08 4.20714940523876e-09 3.81910322552438e-10 -5.34685708509414e-09 2.53867529348494e-09 1.98245936427435e-09 6.42979273788819e-09 7.16501243260031e-09 -1.71377180463483e-10 -1.03263762691677e-08 -2.73742366441166e-09 2.79540434504183e-09 6.83984984951904e-10 -5.17874335681709e-10 -8.70791458268998e-11 -3.11535727791116e-09 -5.79479381896251e-11 -1.7066435759562e-09 3.78264409476795e-09 -1.11343505781163e-09 1.6168992765681e-09 3.65353798083951e-09 3.32165634812085e-09 -1.07647309493307e-07 -7.28490707288966e-10 1.05904851453963e-09 -1.05565827633551e-09 8.36945048155874e-10 3.37493096012646e-09 3.04692159651418e-08 1.66179509818175e-08 -1.3846848118927e-08 -1.11212705715429e-08 -5.98321958101231e-09 3.2262334026499e-08 1.01521567036571e-08 -5.07280760968886e-09 6.31534393545791e-09 -8.66368392477286e-10 -2.17874265256751e-09 -3.29749031840983e-09 2.90101592872771e-09
"R1018" -2.74291886008815e-09 -4.714276764989e-09 -2.75865830193649e-09 5.65413565283277e-10 2.42037097380893e-09 -3.15531479006678e-09 -2.42032380617647e-09 -3.73911800513708e-09 8.79932273592713e-10 3.12467048646513e-09 4.23252289008691e-10 7.20821421049606e-10 1.4437762480949e-08 1.62527293190081e-09 2.38012463440676e-09 1.02116121735798e-09 6.14012509499371e-08 7.74910876351246e-09 -2.14525503485459e-08 -4.95243435973336e-10 1.39079461215757e-08 1.65732907856903e-09 -2.73161047925227e-08 -1.55843828424726e-09 -8.48923945783984e-09 -9.95766506462346e-09 1.7423363120491e-08 -1.09516634724949e-09 1.44329152953078e-08 -8.47186432791345e-09 -6.1349931702589e-09 7.51434609446705e-10 1.61287875933474e-08 -4.84734240250321e-08 -1.47459861919908e-09 9.55212645313124e-10 1.8938394470071e-09 1.36756390638678e-09 -4.15951943824681e-10 -4.48123208074429e-10 -1.85533955906318e-10 2.35808065782735e-09 -7.9540472439099e-10 1.49998259898121e-09 1.41835924892155e-09 9.93191330023715e-10 -9.57342836372238e-09 -8.16299613449687e-10 -1.83500283907683e-09 4.36572029928364e-09 -2.09582717866423e-09 -4.33377869982404e-10 6.17156838819868e-10 -1.69830630456229e-09 3.21268051151413e-09 -3.84208245527355e-09 -9.49098373697864e-10 2.10513633399798e-10 8.11052561176844e-09 -1.03884832426717e-09 -7.46323951038124e-09 7.53389442597597e-10 2.78965746569895e-09 1.00990918887539e-09 3.01503375428118e-09 -1.04770920312534e-09 -2.13029387253704e-10 -8.8685214524551e-11
"R1019" 8.51271181201875e-10 -3.44020216799861e-09 1.39894229188627e-09 -1.54835770194468e-10 -1.17857064346988e-09 3.69254158969783e-10 9.43736103727551e-11 2.88402513629248e-09 1.58041357661654e-09 -8.59636365444646e-10 -4.32364521587534e-08 -6.23846206362057e-10 2.86458728532905e-08 -2.34609101085263e-09 -1.67580928341011e-09 4.52388647903602e-10 7.74910876351248e-09 2.7909740220442e-08 -3.05512815295734e-09 4.06061593322699e-10 -2.41869755060839e-09 -2.49056108631149e-09 -2.14327648532506e-09 5.59039840258494e-11 3.99314492566962e-09 -9.59522467790087e-09 9.67766128042133e-09 -1.58803479106094e-09 -2.06377185051926e-09 2.06360127393802e-09 -9.85694173213973e-10 8.49700104704735e-09 -5.92355859852702e-10 -9.39292186931696e-10 4.57460318604286e-10 7.73623782373155e-10 -4.61066527577526e-10 1.56994855954674e-10 -4.52347088182056e-09 -1.16093856001022e-09 1.69845392792768e-11 -3.31872109364364e-10 -2.81640291220797e-10 1.05560038156561e-09 -2.9757295930274e-09 -7.38086618410952e-10 -1.47396216002117e-10 6.6173356653676e-10 1.87568646909139e-09 -1.69339266003126e-09 1.00207173765345e-09 2.97600936010528e-09 -7.35699973849663e-10 -1.07139413430622e-11 5.7674881900799e-10 2.7464525050872e-09 -5.93290069575416e-10 -1.19612467074932e-09 -8.88612606511645e-09 2.86444543145173e-09 3.1110008573818e-10 1.13423079617572e-09 9.10792977208349e-10 3.98991392752188e-10 -2.4806103023583e-09 2.9442809987319e-09 -4.61037786257849e-10 -7.53861399446806e-10
"R1020" -9.50517743693481e-10 1.83475265466315e-09 -4.75550352061909e-10 9.84633036725654e-11 -1.91354255847403e-09 2.63415336233332e-09 1.04762966826447e-09 -1.61462459393242e-10 -3.67802256574344e-10 -2.28818856290235e-09 -2.38547458696149e-08 1.83718128220736e-10 1.79650436451725e-08 3.67056983952206e-09 -1.19545000882758e-09 -3.97188191246558e-09 -2.14525503485458e-08 -3.05512815295753e-09 4.10246874830035e-08 5.65160009869511e-10 6.03965979495324e-09 -8.40288481941033e-10 1.1909895233711e-08 3.35020018314462e-10 1.50035287602888e-09 2.19439445150994e-09 -4.39735951317e-09 -4.54002788008477e-10 -3.16055900389014e-10 -4.59298086756128e-09 5.28902994096961e-09 2.34185000241513e-10 -2.93150641669665e-10 6.65190471616974e-10 3.92624359137283e-10 6.88714896323628e-10 -3.33518573609199e-09 2.36473941858987e-10 -1.07086096415375e-09 5.61511108565308e-10 -2.60980452743473e-10 -1.41585150216426e-09 1.75955014787987e-09 1.43797343950289e-11 5.38893138659818e-10 -1.47668632546013e-09 -4.36784094695527e-09 1.80840327151104e-09 -2.65534078210922e-10 1.95974226304078e-10 1.16589026534131e-09 -5.62979661421551e-10 -2.51858232763349e-09 2.85255644550209e-11 -5.30047433492602e-09 2.78031301741499e-09 4.53704619950221e-09 -1.40805881035384e-09 -5.36085476166619e-09 1.23236847262457e-09 9.31858657558971e-11 9.09036492460768e-10 -2.49182565774708e-09 1.66233749002337e-09 -9.00198970262493e-10 2.15266185950776e-09 1.32595875591745e-10 -3.24385963484542e-10
"R1021" -1.57158056261087e-10 4.60826484628832e-11 2.56682895769457e-10 -6.13835318595592e-09 -7.78094426917425e-10 2.57304067266189e-09 1.52102535417912e-09 -2.30605668013325e-09 -1.94775158095462e-09 -1.04958928570109e-08 -1.4296066026911e-09 -4.80326742670641e-09 5.02928960100743e-10 2.19771615574142e-09 6.51816931518548e-10 2.31443462203569e-09 -4.95243435973355e-10 4.06061593322143e-10 5.65160009869415e-10 1.32715007616921e-08 1.94921860752303e-09 -1.04097793223278e-09 1.68379258874571e-10 -1.0809532351877e-08 5.90937112654281e-10 1.25642506786017e-10 2.19005956018836e-10 5.01284331567205e-09 -6.74555926867963e-10 -8.04603206621949e-10 -7.53787838481025e-11 1.31518412988528e-10 -9.89047477742816e-11 2.17243549754886e-10 -3.00832050167467e-10 2.12374179128698e-10 -6.19918753164817e-10 3.09727260679989e-09 -1.75880721235684e-09 -1.1504269029852e-09 -7.68725575180108e-10 -7.04395190992598e-10 2.66896315412048e-09 3.21097358004526e-09 -1.53563831181309e-09 -3.8928092015011e-09 1.15270544125551e-09 1.64745372320698e-09 1.5302044458353e-09 1.47756714614291e-09 -3.15811340439164e-10 5.9032776068363e-10 6.89016015130282e-10 -9.8732688660829e-10 -3.0251835604978e-09 -2.96955798513355e-10 1.09948231615992e-09 2.91466065902498e-09 -9.95969103750507e-10 -1.99810582096543e-10 1.59419093027568e-09 -2.66699087587452e-09 -8.37891025886629e-10 3.70245836103506e-09 -4.86168707002021e-11 1.91448352999396e-09 -1.85789420677937e-10 3.08032472351368e-10
"R1022" 1.63760584164191e-09 3.31926532185379e-10 -1.83547589569346e-08 7.26611120008857e-09 -1.25807864549361e-10 3.79399472397804e-09 2.53081266703101e-08 -2.30871028984733e-09 8.28246109297041e-09 4.57928928191813e-09 -2.6777137837718e-10 -4.45437051828667e-09 8.2063082637545e-09 -3.51128878596882e-09 5.87506587414222e-09 -3.83359125123658e-08 1.39079461215757e-08 -2.41869755060805e-09 6.03965979495132e-09 1.94921860752342e-09 3.389684586745e-07 5.82650828027593e-09 -9.85907694402499e-08 -1.82827642592975e-08 -7.76130166823004e-09 -5.0839047758551e-10 -9.5066096054685e-10 -3.16767909708382e-08 -6.75241791551402e-09 -1.08331430072939e-07 -2.67689875866096e-10 2.97926684432895e-09 -1.36542687881559e-08 -2.91568027943719e-08 1.38760349473442e-09 3.08906353795347e-09 -2.15861605695075e-09 4.04712517163302e-09 -1.31056388272377e-09 -2.25966166796424e-09 -3.11747678157682e-10 3.39955505387896e-09 -5.08802813051219e-09 2.29304546490375e-09 -1.09951375265997e-10 4.42040958527804e-09 -3.61342975871202e-09 -8.05157019757713e-10 -3.44244881231184e-09 8.82763563812541e-09 1.55880071798141e-09 -1.53218028523071e-09 -1.75793960015116e-09 -5.78264812424762e-09 6.54941467118014e-09 6.19099970647319e-09 -4.35529027784462e-09 -1.11145377249803e-09 3.83117768498256e-09 -4.68608997402863e-10 -3.98515767226324e-09 -2.04349002681801e-09 8.22734732124883e-10 -7.37157252343935e-09 1.16985770143383e-09 1.5885086844693e-09 3.71852146040049e-09 -2.61425305802595e-09
"R1023" 1.97846170777104e-10 -9.49847366953402e-09 -2.31377426656463e-09 1.087896386856e-09 -2.53470496724722e-10 3.95938235933611e-09 4.04539495999299e-10 -2.25942127770012e-09 -5.30850409589736e-10 -5.72254269183096e-10 5.89665402810525e-09 2.00759047274933e-09 -5.25636099349248e-09 8.12160487025577e-10 -1.09766668405181e-09 -3.52506814391459e-08 1.6573290785708e-09 -2.4905610863117e-09 -8.40288481941687e-10 -1.04097793223251e-09 5.82650828027616e-09 3.95411332824791e-08 3.23238044961643e-09 -1.80932116119278e-09 6.55551068380336e-09 5.75565223326522e-09 -5.22569859960011e-09 2.50163815280706e-09 1.03732290544067e-09 -2.67944655865164e-09 -4.99999492320876e-09 -1.03808749381587e-09 -1.3079783738109e-09 -2.11187065950243e-09 1.94089591255391e-09 -7.46123307853661e-09 -9.86311939291288e-09 -6.28070420195534e-09 -5.22664258076279e-10 2.15539364621741e-09 2.17979692977286e-09 1.13135557570983e-09 -4.71205603871978e-10 -4.41292481366164e-10 9.19170360610356e-10 -2.2555462347115e-09 -1.78427685631414e-09 -4.32490530214645e-09 -9.66089447642994e-11 3.1641998159135e-08 -2.1465755728477e-10 -1.0763219895691e-09 4.65982919753651e-10 1.6290883547307e-09 3.68879184839377e-09 -3.58242183268333e-08 1.02649762076131e-08 1.7604487179122e-08 5.25827628209465e-09 3.7637229450683e-09 3.92495511693526e-09 -7.94407435744713e-09 3.1933165896088e-09 -7.05808265715615e-09 -2.35125690176709e-10 7.65845408468165e-10 -1.14005952640398e-09 -2.82799537082641e-09
"R1024" 1.25497681762759e-09 -2.51183375959721e-09 -1.54340554802424e-08 -4.01312243604346e-09 -8.85660329635536e-10 -1.0904016699607e-09 -4.29286721895634e-10 2.16326294494467e-09 -1.21433651734606e-08 -4.36875513060256e-09 -6.94213811805104e-09 3.09379078753027e-09 1.41895819999332e-08 -7.03891221124408e-10 3.97951837341751e-10 -9.009358079236e-09 -2.73161047925132e-08 -2.14327648532348e-09 1.19098952337068e-08 1.68379258874405e-10 -9.85907694402625e-08 3.23238044961689e-09 1.10232938215702e-07 1.55843892638936e-08 -9.17175672683699e-09 5.52593141778043e-09 5.70137585964152e-09 5.83031651589543e-09 1.08257355637643e-08 1.15144819822277e-08 -1.49515382121609e-09 6.36020633805165e-10 -2.41858313451733e-09 -2.97217804972047e-09 -4.9278414749702e-10 5.51354922056167e-10 -2.93916625456753e-09 -1.83810584344778e-09 -1.75245201515398e-10 1.1371811306797e-09 -2.04468020984397e-09 -3.77322064243719e-09 5.3993132497394e-09 2.81237681104213e-10 3.13047649662678e-11 -1.35358015261386e-09 -6.47844835596505e-09 1.25383736066664e-09 7.13257043053345e-10 -7.25266766136014e-09 1.50021055539705e-09 2.52106355179591e-10 -1.64401727562107e-09 3.16415760717304e-09 -3.63040648817334e-09 4.40298275400459e-09 2.76832501711598e-09 1.18243015887803e-09 7.1965418519315e-09 1.74994582804071e-09 -4.06213792703068e-09 -2.40319349692639e-09 4.66991665864826e-09 -2.18919565217359e-09 8.95740591750676e-10 -8.7343989776916e-10 -1.57142598652963e-09 -2.87536751633931e-09
"R1025" 2.14317979534803e-10 -2.91433411306108e-09 -3.65531663461708e-09 -3.81496936344558e-09 1.12008252779115e-09 -5.99824629215451e-09 1.48483354327181e-10 7.7017033075562e-10 -5.80141958794899e-08 -2.06846188385172e-10 1.72000915707051e-09 7.75909422436916e-09 -7.34991984845733e-09 3.78473893610016e-10 4.32328570267792e-09 -1.12689818023824e-08 -1.55843828424872e-09 5.59039840252985e-11 3.35020018313174e-10 -1.08095323518763e-08 -1.82827642593003e-08 -1.80932116119334e-09 1.55843892638947e-08 1.1400639232966e-07 1.70398642693558e-10 1.37598539053849e-09 8.1521713631527e-09 -5.52485722233741e-08 -9.60737626052739e-10 7.35198539304852e-09 2.32994158421962e-09 1.56183166262286e-09 -2.33973953631698e-09 1.65907578172169e-09 3.15375571736952e-10 3.26653784987105e-09 9.12625877324718e-10 -5.96238899926418e-09 3.89600978473916e-09 -6.41980710553834e-09 -1.32071318040172e-08 3.51152671895535e-09 3.85226620870525e-08 6.02290084789566e-09 -1.58923708734933e-09 -1.94765825008666e-09 4.03086198294364e-09 -1.04467172435863e-09 -3.40153627940671e-09 -9.82580767798291e-09 -4.33439408468857e-10 -6.37051383598339e-11 2.31366946688003e-10 2.18230631430682e-10 -2.86010106806133e-09 9.78303439645347e-09 3.4022270552258e-09 -5.06671337564414e-08 -5.14787809774368e-10 1.73007523028552e-09 -6.93255512795751e-09 4.4539206266879e-08 2.04863959429765e-09 -8.65274459020127e-09 -1.65037968497589e-09 -2.41344372966574e-09 -4.7216066468275e-10 -9.55666446178377e-12
"R1026" 4.92677863093415e-09 1.36596129787704e-08 2.21682736832327e-08 -4.78411371712667e-10 2.15775919944710e-09 -2.89352416919574e-09 -1.25486547194266e-09 -1.52882421852513e-09 -1.57981082782418e-09 -1.57883199370566e-10 -1.70543865815565e-08 -2.01572188255769e-09 -1.03938787280151e-07 -3.3437017407921e-09 4.13352469499102e-09 1.21391585179027e-08 -8.48923945783988e-09 3.99314492566907e-09 1.50035287602943e-09 5.90937112654384e-10 -7.76130166823077e-09 6.55551068380296e-09 -9.17175672683662e-09 1.70398642693445e-10 1.971671963596e-07 1.04112593616417e-08 -1.20435614857979e-07 2.618255202871e-09 -1.63766103652586e-08 4.10445695962186e-09 -3.92160595519393e-09 1.33749931520656e-08 -6.02994722884937e-09 3.53586571297919e-08 7.04207976195717e-10 1.54120489224115e-08 -1.67785977419926e-08 -1.78835575306971e-09 1.36940773375294e-08 9.00212269583435e-11 4.37712887693094e-10 -5.84846327684117e-09 -3.87127120257292e-10 1.32012868433656e-09 6.52356727616401e-09 -1.10182527543646e-11 7.61379985412089e-08 -3.5157609255346e-10 1.84651412771055e-09 -1.05030322485102e-08 -7.1487955551797e-09 -4.75622134493428e-09 -2.46408093988104e-09 -1.41973201438818e-10 -3.73490457399757e-10 -1.14331442588043e-10 1.31573703575553e-08 3.75536176375038e-09 -1.6404006407605e-07 8.00836084596612e-09 3.56280927189118e-08 3.14568184117144e-10 -4.57403301028604e-09 -8.62847947956862e-10 3.78690388552196e-09 -1.4669437666173e-08 1.67730029641912e-09 4.39302499499846e-09
"R1027" -1.41313023499937e-09 1.99023408924116e-08 -1.81732522311772e-08 3.54490328935856e-10 -1.08378485808242e-09 3.82187862207315e-10 -1.60149364145358e-09 9.95932839929428e-10 -1.30309015181844e-09 -1.48684177904173e-09 -1.33570817528942e-09 -1.04889783590351e-10 -1.87633849340627e-09 4.17034834543149e-10 -8.56349883933226e-10 4.19383501822883e-09 -9.95766506462692e-09 -9.59522467790078e-09 2.19439445150461e-09 1.25642506786675e-10 -5.08390477585106e-10 5.7556522332653e-09 5.52593141778013e-09 1.37598539053724e-09 1.04112593616427e-08 7.3664741028762e-08 -6.43772705937664e-08 -7.97843716451524e-10 4.75383945990228e-09 -3.00347029410254e-10 -1.51014195967157e-08 3.70395440156149e-10 1.07044386837763e-09 -4.26659709138952e-09 4.6745118800038e-11 -1.03442419684258e-08 -2.2981138111307e-09 -8.43705891065536e-10 -1.56040235120547e-10 8.2216731227525e-11 1.71126740166939e-09 -9.31169621725367e-10 9.12358538444862e-10 1.95480040580127e-09 -4.55895980036423e-09 -1.03632776517585e-09 3.87514889294777e-09 3.42259807753729e-10 2.22639240031458e-10 -6.42665717115347e-10 -9.23506638717422e-10 1.70573372760141e-09 1.79618384619373e-09 -1.45210282305786e-11 1.74841520372399e-09 -3.92828991820552e-09 3.64431168183602e-09 2.17505079797414e-09 3.47883323098204e-09 -6.53695422781638e-09 2.36012087281568e-08 -2.00585680295791e-09 8.22902224662751e-10 -4.12046551817555e-09 3.12391273976928e-09 1.53505123165883e-09 -4.49640100732906e-10 -1.11458589140148e-09
"R1028" -6.09480496278005e-10 -8.89184775663971e-08 -3.23461805500143e-09 -1.83862434049687e-09 -1.97322284938742e-09 -3.50910549671969e-10 2.23328482966066e-09 -9.58106624115535e-10 -6.36581598307129e-09 1.2599105934535e-09 -2.88409791662609e-09 8.88587351229712e-10 5.39141551799743e-08 7.11327570344583e-09 5.05537859431818e-10 -3.75503376682509e-08 1.74233631204892e-08 9.6776612804187e-09 -4.39735951317195e-09 2.19005956018676e-10 -9.50660960544280e-10 -5.22569859959873e-09 5.70137585964184e-09 8.15217136314989e-09 -1.20435614857981e-07 -6.43772705937704e-08 2.74128266448032e-07 -5.06874007402378e-09 -1.01053349351476e-08 -3.33911233995142e-09 2.06447479909277e-09 -4.70651494382107e-09 4.22574738927399e-09 -6.11435177409612e-09 -8.15898086332608e-10 3.91988885380879e-08 9.01363738274248e-09 2.08753797591941e-09 -5.12459477790761e-09 -2.75293106207718e-09 -3.05018952027878e-09 4.7881796023126e-09 1.93950514530495e-09 -6.8217743128201e-10 -1.11155573420128e-08 2.59399748506626e-09 -9.07639795821838e-09 -2.12390814763494e-09 -1.06298868182784e-09 2.75659062980357e-08 -1.65144077041299e-10 6.68145101031992e-10 1.17003441131008e-09 -2.32161491429779e-11 -2.16007706574835e-09 -4.73781820592775e-09 -6.52334862968212e-09 -1.38037902584001e-09 5.91208205507732e-08 7.26940386747529e-09 -1.14987568703098e-07 -1.44584160121969e-09 8.77259690000882e-09 8.0470878141324e-10 -1.39827185431992e-10 3.8156405169469e-09 -1.80756157396859e-09 -3.37627507782976e-09
"R1029" 3.02616878876562e-09 -1.36230591323034e-10 3.02183959580511e-09 -7.28011822810814e-09 -8.59719223727998e-10 2.49839516928691e-09 -3.69259542631637e-08 -2.72461354650356e-09 2.28093066100481e-08 -8.21189788562022e-09 1.75190102116338e-09 2.51249298543224e-09 5.61746934926159e-10 2.44446750600389e-09 -1.359750965337e-09 4.20714940524104e-09 -1.09516634724861e-09 -1.58803479106033e-09 -4.54002788004637e-10 5.01284331567168e-09 -3.16767909708367e-08 2.50163815280989e-09 5.83031651590129e-09 -5.52485722233785e-08 2.61825520287152e-09 -7.97843716455774e-10 -5.0687400740273e-09 9.20523094380748e-08 -7.84006793465951e-10 1.83554337897505e-08 -8.47030172252117e-10 -1.41915722020103e-09 -5.8933742067934e-10 4.35995163591493e-09 3.27914925278654e-10 -6.3073079823194e-10 -6.31790343614183e-10 7.40924488254689e-09 6.63685121363522e-10 4.13333050391124e-09 4.37258877169613e-09 -4.60842514377455e-09 -1.65186697413677e-08 -8.11351677145822e-09 2.5933367841387e-09 1.82773802052312e-09 -1.11191265676249e-09 3.91588121715432e-09 1.633704971799e-09 -9.44534636492415e-10 -1.40553793768979e-09 -4.33003878178666e-10 1.49818523222521e-09 2.98571146152765e-09 7.74727046337922e-09 -3.06715928504489e-09 3.45588304249263e-10 2.35353226543291e-08 -2.26507463507319e-09 -1.61383663813057e-09 4.10198457996113e-09 -3.00381194129942e-08 6.44208810581771e-10 -3.06557957148748e-09 5.8902455824904e-10 -3.00689962801424e-09 -1.91911274109644e-09 -4.87593003737166e-12
"R1030" -2.32329594969419e-08 1.40882597263254e-08 -3.97297235239839e-10 4.70983203689195e-10 -1.05525851273289e-09 3.56165950960989e-09 4.45367391005838e-09 6.47541352654894e-09 2.0764632339031e-10 -3.99122697885717e-10 1.07779994410086e-08 8.37580611595441e-10 1.65895152654235e-08 -2.0195151757042e-08 -1.44116001965327e-09 3.81910322551644e-10 1.4432915295307e-08 -2.06377185051937e-09 -3.16055900388752e-10 -6.74555926867929e-10 -6.75241791551369e-09 1.03732290544158e-09 1.08257355637653e-08 -9.60737626053136e-10 -1.63766103652587e-08 4.75383945990535e-09 -1.01053349351504e-08 -7.84006793465943e-10 8.5861664050426e-08 -9.24692032452312e-09 -8.74226957789399e-09 -4.34966501950627e-09 1.46662344808696e-08 -7.32373878703948e-08 1.01130508090644e-10 -7.5490551208116e-09 3.39450719690942e-09 -1.32180793478037e-09 -1.78970850605829e-09 1.0508722236665e-09 -3.90411297412744e-10 5.75440564353405e-10 3.58152989641373e-10 -8.30749413664368e-10 1.26770015126006e-09 9.27860166293605e-10 -1.74179748140878e-08 9.00544271736681e-10 -7.16160804311966e-10 -6.6496247713608e-10 -3.53294614902009e-09 7.94971193189052e-10 -1.05721288350366e-09 -1.32060394498867e-09 1.02415495477517e-09 4.5627581660706e-10 2.09031096391476e-09 2.17182301214352e-09 2.23817257297539e-08 -2.06639817741635e-09 -3.99925601567441e-09 1.94336362872774e-10 5.55873976074284e-10 6.82359074199371e-11 4.61996102643437e-09 -3.10600992146681e-10 -2.43773145403442e-09 3.06436620435875e-09
"R1031" 2.83258347593875e-09 1.09253893658143e-09 7.22678121722174e-09 -3.65563541800203e-09 -5.91472530332492e-10 6.91234701709211e-10 -4.13981755637053e-08 -2.18553755624028e-09 -2.95277472290193e-09 1.14480324703922e-09 -3.69070145660985e-09 1.65462528835884e-09 -1.27674302438003e-10 4.09071218047166e-09 -2.79025962406674e-09 -5.34685708509372e-09 -8.4718643279157e-09 2.06360127393816e-09 -4.59298086755917e-09 -8.04603206622732e-10 -1.0833143007295e-07 -2.67944655865067e-09 1.15144819822209e-08 7.35198539304988e-09 4.10445695962229e-09 -3.00347029411217e-10 -3.33911233994998e-09 1.8355433789756e-08 -9.24692032452178e-09 9.38920096566962e-08 1.13804629155876e-09 -1.05558597606316e-09 -8.65226622219513e-09 2.71117498756237e-08 8.57192931187778e-10 -1.82093644381078e-09 4.05184576308229e-09 -9.00848422809837e-10 3.48898707463e-09 1.11740519975081e-09 -1.34756441829075e-09 -9.11767151471285e-10 3.87134506582376e-09 -1.75090970384196e-09 7.48846133543534e-10 -1.83988852883784e-09 5.33474342878255e-10 -7.78044447836577e-10 2.11982795490215e-10 1.27758732368964e-08 -7.0386339633654e-10 1.41733448034187e-09 1.17688248465883e-10 2.11400742053038e-09 -1.07139574958495e-09 -4.07884552075266e-09 -7.49735150111782e-09 -1.71900711316814e-09 -4.11715654679183e-09 1.65904114445443e-09 3.43378231039886e-09 2.14405189982075e-09 -2.82630425536625e-10 3.51529503203004e-09 -8.14160780044512e-10 -3.55855939791264e-09 -2.52993534988873e-09 2.7111723550713e-09
"R1032" 2.18714191263812e-09 4.00685988667929e-09 7.1832963461097e-10 -5.08824483677729e-10 1.14591309560557e-09 -2.05355968025547e-09 7.30628490361584e-10 1.03065386903308e-09 -8.44880587914081e-10 1.25217876116348e-09 -1.62982555994022e-09 -8.30350989994109e-10 -2.13092303247182e-08 -2.72633743250477e-09 4.36809594652937e-10 2.53867529348452e-09 -6.13499317025845e-09 -9.8569417321509e-10 5.28902994097238e-09 -7.537878384866e-11 -2.67689875863531e-10 -4.99999492320795e-09 -1.49515382121773e-09 2.32994158421918e-09 -3.92160595519135e-09 -1.51014195967151e-08 2.06447479909536e-09 -8.47030172253242e-10 -8.74226957789528e-09 1.13804629155932e-09 2.87571027527573e-08 4.98372622353853e-09 -2.94329955858968e-09 1.54541353903658e-08 1.4590575041587e-09 4.96198855721544e-09 3.04010662167214e-10 8.71406912879245e-10 1.78671376447488e-09 -1.40261894642053e-09 4.46060056125084e-10 1.37705327287228e-09 -3.96696548559551e-10 -1.32319870345472e-09 -1.57527189341313e-09 1.40397604424152e-09 1.33847116909483e-08 -3.48762205914051e-09 8.44081262579253e-10 -8.32250370672037e-10 1.04271052923537e-09 -5.46662270595119e-09 -2.02321209777152e-11 5.93296958388061e-11 -5.39104203588993e-09 3.53383628708415e-09 1.92837017194711e-09 -3.25965508211316e-09 -4.90929866381122e-09 5.47779806125869e-09 -1.17538335130052e-08 2.37007546589042e-09 -2.73666398220746e-09 2.11559560967097e-09 -9.54954417942903e-09 -3.83297622719738e-10 6.03410300827538e-10 1.67593029484647e-09
"R1033" 2.65542341768581e-09 1.69680524176038e-09 -1.44018576878867e-09 -2.57018253084987e-10 7.10135280991207e-10 -5.59447183176991e-09 4.18894971000688e-10 2.52185101488974e-09 -7.77143731534964e-10 2.54786390731058e-09 -3.27377662164386e-08 -1.69244092717627e-09 5.91666344090099e-09 -5.59431134039802e-09 1.35530774270159e-09 1.98245936427494e-09 7.51434609447182e-10 8.49700104704704e-09 2.34185000240817e-10 1.31518412988529e-10 2.97926684433001e-09 -1.03808749381606e-09 6.36020633804465e-10 1.56183166262396e-09 1.33749931520658e-08 3.70395440156987e-10 -4.70651494382173e-09 -1.41915722020218e-09 -4.34966501950697e-09 -1.05558597606279e-09 4.98372622353827e-09 1.85111127092521e-08 -6.07170142362596e-10 2.08630458303873e-09 -1.76238750874424e-09 7.19430933532081e-10 1.2450247666582e-09 -4.34616316606769e-10 -1.0851880288279e-08 -2.52217259426425e-09 7.72491002300788e-10 -3.66213933002252e-09 -2.11906018000218e-09 4.12101271777535e-10 -2.94361728675362e-09 1.96864152688246e-09 5.23685390890787e-09 5.92860043750751e-09 4.8068972000745e-09 4.11205240228508e-11 -7.32638333081265e-10 -7.07529984270892e-10 6.66868968940102e-11 -1.86194544318489e-10 -2.67381885884032e-09 -7.599690129116e-10 1.02899352869985e-09 1.27065754020666e-09 -1.16007401828667e-08 1.30068638591984e-09 -1.23531770530547e-09 -5.42753036444355e-10 -1.99654626717376e-09 3.56803441181052e-09 2.60362338289822e-10 7.44061575619445e-09 -1.08925096468619e-09 1.30785741158493e-09
"R1034" -1.25382780423593e-08 8.88977753660365e-10 -2.43750562094753e-09 9.86084962252863e-10 2.0997353097829e-09 -5.62605633952095e-09 2.6469879150012e-09 1.5622840859106e-09 -6.50805604219127e-10 8.30770003867853e-10 2.12948172398158e-09 1.75001063859639e-09 6.21160560545362e-09 1.1475660179639e-09 1.8126277543526e-11 6.42979273788473e-09 1.61287875933482e-08 -5.92355859852342e-10 -2.93150641668352e-10 -9.89047477743244e-11 -1.36542687881565e-08 -1.30797837381148e-09 -2.41858313451652e-09 -2.33973953631682e-09 -6.02994722884983e-09 1.07044386837638e-09 4.22574738927323e-09 -5.89337420679676e-10 1.46662344808696e-08 -8.65226622219398e-09 -2.94329955858907e-09 -6.07170142362444e-10 2.41298719002827e-08 -3.04715824708894e-08 -1.50740510313059e-09 -7.48137649241986e-10 1.08314174690673e-09 7.58802980231176e-10 -2.39852669940419e-09 2.10144057551986e-10 -7.79549849265855e-10 -9.47070276700971e-10 1.31225131284781e-09 6.39734804277467e-10 2.7203431117012e-10 -9.91661144632043e-10 -4.25098338047554e-09 2.00990879629669e-09 6.19706888041506e-10 1.06264037951823e-08 -2.79739691696869e-09 -4.81048234956691e-10 2.70246452773013e-10 -1.41976973361687e-09 -3.69165875580331e-09 -1.06089215894211e-08 6.77699462996715e-09 -7.71858056691888e-10 5.74846532552113e-09 -2.28564413897302e-10 -2.46543761030249e-09 1.94555738585981e-09 -5.54760611992096e-11 3.66989547894812e-09 1.38712023925119e-09 1.13610962366396e-09 -5.06697372199869e-10 1.01112335758109e-09
"R1035" 1.95148819535767e-08 -1.08351221719669e-08 1.05532517526449e-08 -9.81733668651525e-10 -1.29983909347833e-09 1.90599174015686e-09 -2.27985865588749e-09 2.64683289441718e-09 4.09788993299869e-10 -1.8303570229259e-09 4.9590613374659e-09 -1.8821599007218e-09 -5.77914674599803e-08 3.18256769398356e-09 -2.42012950482026e-09 7.16501243259997e-09 -4.84734240250322e-08 -9.392921869311e-10 6.65190471618166e-10 2.17243549755039e-10 -2.91568027943697e-08 -2.11187065950227e-09 -2.97217804972231e-09 1.65907578172139e-09 3.53586571297919e-08 -4.26659709138962e-09 -6.11435177409558e-09 4.35995163591478e-09 -7.32373878703926e-08 2.71117498756242e-08 1.5454135390365e-08 2.0863045830392e-09 -3.04715824708909e-08 1.12714721201412e-07 2.4319836050109e-09 8.42708400703797e-09 -3.47237840925365e-09 -6.47076038848271e-10 4.47205324443618e-09 -3.59613558640321e-10 1.82660316710402e-09 -9.98074117134435e-10 -3.49361354952184e-10 -1.93350198503067e-09 -3.67757962054113e-09 -9.49281528612899e-10 3.76210154135986e-08 -2.35091817575716e-09 1.9462438830545e-09 -7.11618574975515e-09 4.76219402414082e-09 1.86238517647184e-10 9.98112962709304e-10 2.26134195729529e-09 -8.57848967233762e-10 2.88989730994576e-09 -4.57517121799052e-09 -7.86450617275418e-10 -3.51866781106563e-08 4.46099271310251e-10 8.03814342111372e-09 -4.80877150520328e-10 -6.32052493299322e-09 -1.75011597655597e-10 -8.84385382376289e-09 -2.51430312314089e-10 1.76066795589651e-09 9.25580924259202e-10
"R2001" 4.70083647906299e-11 4.72440967452565e-10 5.53896851593828e-10 -2.6685860275926e-10 -3.35246110463985e-10 -2.21268122056479e-09 -2.55504107306435e-09 2.87952989830448e-09 2.8889910236041e-09 1.08364207209886e-09 5.24223539788347e-10 7.98358130655397e-10 -2.25861782859078e-09 -9.88031821640255e-10 -9.74319122401859e-10 -1.71377180465311e-10 -1.47459861920017e-09 4.57460318605227e-10 3.92624359137549e-10 -3.00832050168057e-10 1.38760349473305e-09 1.94089591255439e-09 -4.92784147497411e-10 3.15375571736041e-10 7.04207976196696e-10 4.67451188017801e-11 -8.15898086332248e-10 3.27914925277318e-10 1.01130508089572e-10 8.57192931191126e-10 1.45905750415988e-09 -1.76238750874454e-09 -1.5074051031312e-09 2.43198360501091e-09 3.43357002866347e-08 -1.54635457726141e-09 -4.02805252297192e-09 1.08136021794346e-09 7.48145853281053e-09 2.9160088154729e-09 3.93738260636803e-09 5.44559270917945e-09 -3.8286507526069e-09 -3.35444647158479e-09 -5.42859103460266e-09 1.18784155067197e-10 4.30854852985319e-09 -4.50403771480134e-08 4.3045184510937e-10 -2.93667913549541e-09 1.22766308300265e-09 1.09029061692021e-09 -6.63149683561264e-10 1.15534888607962e-09 4.60678553716724e-08 -3.25644739584691e-09 -4.45658283829979e-09 -1.35457686821431e-09 -3.35654177178695e-10 6.82409449664853e-10 3.423839237156e-09 -4.38786965237929e-10 1.94212682631673e-08 -5.25072840520891e-08 -3.10242984711783e-09 -1.55307405492817e-09 1.42412655552324e-10 -5.5191396402531e-09
"R2002" 4.39275947128541e-10 -4.31943841832614e-08 9.99005790615639e-09 -8.13583546902807e-10 -6.97079607528996e-10 -3.70259713469243e-10 -9.26767924088228e-11 7.85435790677043e-10 -5.08183022728839e-10 5.30003301710689e-10 1.37918821652428e-10 -8.80019709143021e-10 -1.25979727838104e-08 1.11680013664694e-09 -1.04566727577768e-10 -1.03263762691698e-08 9.55212645311948e-10 7.73623782372911e-10 6.88714896322938e-10 2.12374179127898e-10 3.08906353795498e-09 -7.4612330785347e-09 5.51354922055162e-10 3.26653784986996e-09 1.54120489224118e-08 -1.03442419684253e-08 3.91988885380808e-08 -6.30730798232947e-10 -7.54905512081139e-09 -1.82093644381045e-09 4.96198855721403e-09 7.19430933531659e-10 -7.48137649242636e-10 8.42708400703817e-09 -1.54635457726226e-09 5.98776992239239e-08 -1.30453698404539e-08 4.1190894068652e-10 -3.10258785868261e-10 1.12137615392122e-09 3.36585693938164e-09 8.70899572257507e-10 -3.21537827259167e-09 -2.48715277268964e-09 -9.81095359177569e-09 1.86121374122429e-09 2.12681461483837e-08 -3.47402122020793e-09 -4.27360961870429e-10 4.60229823774217e-09 -6.27319709898422e-09 2.08791762458466e-09 3.09205664485785e-09 4.76391586794681e-10 -8.99067231079185e-09 7.63304866324537e-09 2.02702624511288e-08 -1.76420302016044e-09 -3.77338236982417e-08 2.6715234059695e-09 -6.03513759574105e-08 2.73383039204053e-10 1.04602974523637e-08 2.3790302689235e-10 5.14954349048909e-09 2.49732461807807e-09 1.12838970391501e-09 -8.04689046521393e-09
"R2003" -1.20424244923731e-09 1.10296453103318e-08 -1.86705136768679e-09 -3.73703214802093e-11 1.01015646825976e-09 -1.33186517978713e-09 -3.23297243161244e-10 4.54185643659212e-10 -4.83125407917095e-10 1.4027565738857e-09 2.98861126891595e-09 -1.55993907725738e-09 1.46526751349176e-10 -1.38753654220409e-09 6.00417285335624e-10 -2.73742366441188e-09 1.89383944700585e-09 -4.6106652757827e-10 -3.33518573609411e-09 -6.19918753163622e-10 -2.15861605694765e-09 -9.86311939291094e-09 -2.93916625456688e-09 9.12625877326696e-10 -1.67785977419922e-08 -2.29811381112458e-09 9.01363738274558e-09 -6.31790343611117e-10 3.3945071969081e-09 4.05184576308064e-09 3.04010662166382e-10 1.2450247666566e-09 1.08314174690656e-09 -3.47237840925368e-09 -4.02805252297635e-09 -1.30453698404541e-08 8.13477758648079e-08 5.80408526793514e-09 1.50924520726598e-09 -1.63150018852425e-09 -2.52121351917904e-09 3.190173798368e-09 2.68847644053472e-09 -2.51882777482637e-09 -5.27142220987172e-09 2.4111835968616e-09 -1.55447711573743e-09 -3.01662824128994e-09 -2.34874895873594e-09 6.61329881467781e-09 -1.71041834965158e-08 4.20865064354511e-09 9.99250863567423e-09 -1.12287353401601e-09 2.09447800967365e-08 1.07591287908495e-08 -7.51558094834767e-08 -1.33378533429513e-08 2.37005681396589e-08 -3.66538778609438e-09 -2.24717417766704e-08 3.55215471511934e-09 1.48332973959069e-08 1.48481556779191e-09 -9.85304625630418e-10 -4.01306030640176e-09 -2.07536961555452e-09 6.26474793671991e-09
"R2005" 5.64574172676725e-10 1.75468500541485e-09 8.27632240955455e-10 -7.69636809470334e-09 -2.92925298725781e-12 -2.71469469128039e-10 -5.85698596087064e-09 7.23557363726606e-10 6.09119278108857e-09 -2.89550518500466e-10 -6.61921628497182e-10 -3.0625173817624e-09 -3.80768016437674e-13 6.22705981677336e-11 -1.27042281325167e-10 2.79540434504148e-09 1.36756390638687e-09 1.56994855954853e-10 2.36473941859269e-10 3.09727260679929e-09 4.04712517163167e-09 -6.28070420195499e-09 -1.83810584344778e-09 -5.9623889992641e-09 -1.78835575307002e-09 -8.43705891065781e-10 2.08753797592042e-09 7.40924488254912e-09 -1.32180793477992e-09 -9.00848422806432e-10 8.71406912878848e-10 -4.34616316606985e-10 7.58802980231102e-10 -6.47076038847801e-10 1.08136021794352e-09 4.11908940685989e-10 5.80408526793358e-09 3.44592939640078e-08 2.06669673016594e-09 -3.92130838528175e-09 -3.77510978047898e-09 6.15274792259386e-10 5.51487601212145e-10 1.93995476139998e-09 -2.25933086418673e-09 3.87512455255115e-09 2.07763584399593e-09 4.97914490100589e-10 -6.22909014330908e-10 3.0075914452621e-09 -1.55654851345611e-09 1.3601490387564e-09 1.10065958779266e-09 -1.12173295064796e-08 9.45605205351139e-09 5.24728330818623e-09 -1.03134347593088e-08 -3.06511810822182e-08 4.12263911639531e-10 -8.14121123883419e-10 -1.23497293136685e-09 -3.03492099709564e-09 7.2031816064373e-11 -3.23063979087564e-09 -4.80680545354326e-10 -1.58119207469096e-09 5.1006092966228e-10 1.78523574096418e-09
"R2006" -2.12495053397121e-12 3.06799973025758e-09 1.4162985073175e-09 1.98244360755941e-09 -1.1823430870749e-09 -4.40198977491462e-09 -1.20829566743684e-09 4.8252718700656e-09 -6.18477262809009e-09 1.50556955044971e-09 1.86297926547236e-08 4.25527501972222e-09 -2.22218782582092e-08 3.81096161378667e-09 -1.77803428797614e-09 6.83984984952806e-10 -4.15951943825051e-10 -4.52347088182093e-09 -1.07086096415366e-09 -1.75880721235662e-09 -1.31056388272342e-09 -5.22664258076312e-10 -1.75245201515561e-10 3.89600978473922e-09 1.36940773375295e-08 -1.56040235120659e-10 -5.12459477790777e-09 6.63685121363549e-10 -1.78970850605811e-09 3.48898707462936e-09 1.78671376447444e-09 -1.08518802882788e-08 -2.39852669940401e-09 4.47205324443662e-09 7.48145853281053e-09 -3.10258785868297e-10 1.50924520726589e-09 2.06669673016606e-09 9.7468377381422e-08 6.34894910374828e-09 -2.49719772940555e-09 3.07662540119648e-09 1.48007458615632e-08 -2.46787981070458e-09 3.78778997561751e-08 1.10648379713623e-09 5.14945925779735e-09 -3.94244859409694e-08 -2.23001062863812e-08 -1.40860904994252e-09 7.3978519816994e-09 -1.67380341340918e-08 7.31688557771556e-09 -3.41362882207345e-09 1.39241485834618e-08 9.3580469103449e-10 -8.84832211435345e-09 -1.20101100951045e-08 -1.63020844377392e-08 -5.09212980511392e-09 3.59558637352506e-09 6.22683373553529e-09 5.22247509395228e-08 -1.6866091325287e-08 -4.00000318860384e-09 -9.18100144700882e-08 -3.05564825851282e-09 -3.12646586571204e-08
"R2007" 8.30337964018426e-11 -1.51726828635179e-10 -1.43795683334329e-09 1.7561087241765e-09 8.13780569083573e-10 2.77807090346838e-09 -6.78928934455158e-10 -2.34431325439273e-09 5.47426076538627e-09 9.60674777429821e-10 4.38505728821397e-09 4.72084540953518e-09 1.02647294160915e-09 -6.87058911525191e-10 8.46910239750809e-10 -5.17874335681369e-10 -4.48123208073088e-10 -1.16093856000955e-09 5.61511108563741e-10 -1.15042690298517e-09 -2.25966166796406e-09 2.15539364621692e-09 1.13718113067826e-09 -6.41980710553716e-09 9.00212269585553e-11 8.22167312264093e-11 -2.75293106207643e-09 4.13333050391109e-09 1.0508722236666e-09 1.11740519975097e-09 -1.40261894642059e-09 -2.52217259426483e-09 2.10144057551873e-10 -3.59613558640472e-10 2.91600881547277e-09 1.12137615392088e-09 -1.63150018852361e-09 -3.92130838528237e-09 6.34894910374835e-09 6.61007311271672e-08 3.83857660192835e-09 -3.99532908456713e-08 1.02048446892561e-09 -3.19799133416613e-08 1.416476188913e-08 -1.63565897828373e-08 -1.02202533557823e-08 1.42933190463339e-08 -2.57066114482478e-08 -1.43767272664167e-09 1.2306208451783e-09 -5.33512575551996e-09 -7.72406836251459e-10 1.23925088435578e-08 1.40100734137606e-08 -1.69960627121125e-09 -2.77006216599592e-09 3.08102768555152e-09 2.11281334048338e-09 -5.32189663749822e-11 -1.14396977249478e-09 2.45629318844946e-09 3.86749368954075e-09 -1.5130486901575e-08 2.55069384555867e-09 -8.21706669936547e-09 1.890001711195e-09 -6.4185397875493e-09
"R2008" 1.06865488468003e-09 -1.88367313891673e-09 1.8468333593855e-09 1.81751928359488e-09 1.492914566842e-10 -4.56366411142096e-10 -2.03763173293437e-09 9.81987197155398e-10 1.72530749633809e-08 5.9993250794669e-09 -7.9786537234218e-10 -1.86083454686976e-09 -4.57461149331663e-10 -5.65143531581713e-10 -9.58663175282713e-10 -8.70791458247877e-11 -1.85533955904541e-10 1.69845392797998e-11 -2.60980452743063e-10 -7.68725575178824e-10 -3.11747678159163e-10 2.17979692977047e-09 -2.04468020984243e-09 -1.32071318040155e-08 4.37712887693366e-10 1.7112674016728e-09 -3.05018952027715e-09 4.37258877169636e-09 -3.90411297413726e-10 -1.34756441829144e-09 4.4606005612564e-10 7.72491002300978e-10 -7.79549849265321e-10 1.82660316710386e-09 3.93738260636912e-09 3.36585693938326e-09 -2.52121351917713e-09 -3.77510978047973e-09 -2.49719772940553e-09 3.83857660193024e-09 6.35588634990224e-08 -5.19835127782986e-09 -2.41926413090129e-08 -3.31325964719384e-08 8.55449056424616e-10 7.52284241439608e-09 -6.42248670828131e-10 -7.39922581293691e-09 3.18500921930544e-09 -3.22264211706301e-09 1.16376659654452e-09 -1.26251887025524e-09 -2.49275196917451e-09 4.9515937174133e-09 1.07232604889024e-08 -1.00838900881018e-10 -8.36536043405213e-10 1.40079712390062e-08 -5.70685318077664e-10 3.23466763806274e-09 -4.99396754781265e-09 -2.62568137926143e-08 6.6509296338184e-09 -2.0311912269954e-08 8.93801641605108e-10 2.13367302127871e-09 1.46854669926614e-09 -3.17928946984629e-09
"R2009" -2.12482398288198e-10 -2.10557600910419e-09 1.88235947876961e-09 5.34686724344884e-10 -1.49607112317651e-09 -6.67898523766301e-09 -1.90310804795954e-10 3.65552488262888e-09 -9.33815713743596e-10 2.06648436063551e-09 2.78530733578909e-09 -7.9739024513196e-10 2.15364195706658e-09 5.85172810582124e-10 2.35981702993405e-09 -3.11535727790841e-09 2.35808065782666e-09 -3.318721093657e-10 -1.41585150216314e-09 -7.04395190992344e-10 3.39955505388388e-09 1.1313555757103e-09 -3.77322064243664e-09 3.51152671895587e-09 -5.84846327684175e-09 -9.31169621726085e-10 4.78817960231263e-09 -4.60842514377322e-09 5.7544056435268e-10 -9.11767151471146e-10 1.37705327287098e-09 -3.6621393300217e-09 -9.47070276700487e-10 -9.98074117133663e-10 5.44559270917949e-09 8.7089957225699e-10 3.19017379837078e-09 6.15274792261488e-10 3.07662540119677e-09 -3.99532908456693e-08 -5.19835127783037e-09 1.12283925359651e-07 1.14643984122939e-09 1.35173768238166e-08 -1.76594106018704e-08 1.04650094296197e-08 5.84522599328788e-09 -1.11143251737742e-07 -6.00851497690480e-09 8.51674195655946e-09 -6.98522593831706e-09 6.95131718980823e-09 -1.58059410382729e-09 -6.43216662170682e-09 -9.34042956052129e-09 -3.70941216880994e-09 4.42736572017866e-09 -5.30164348245121e-09 3.09627595395781e-09 5.25385218809533e-09 -3.68220703518073e-09 2.81628255444347e-09 2.34343977531338e-08 7.00794760751265e-09 -4.36546384639962e-09 6.82268990317697e-09 2.57279712673127e-09 7.49687766583265e-09
"R2010" -1.95410311152149e-09 1.75922388423845e-09 -3.19186383000231e-09 3.0873620799268e-10 6.66947231731935e-10 -2.05534325710299e-09 4.56969920078279e-09 1.18932599718007e-09 -5.56546130967271e-08 -8.6427743855779e-09 2.28684475783638e-09 1.42774124249048e-08 -5.51296376336151e-10 -1.1414528770038e-09 4.98800348988569e-11 -5.79479381886518e-11 -7.95404724391316e-10 -2.81640291221093e-10 1.75955014787963e-09 2.66896315412035e-09 -5.0880281305109e-09 -4.71205603871754e-10 5.39931324973902e-09 3.85226620870527e-08 -3.87127120257173e-10 9.12358538445027e-10 1.93950514530505e-09 -1.65186697413675e-08 3.58152989641628e-10 3.87134506582356e-09 -3.96696548559521e-10 -2.11906018000194e-09 1.31225131284822e-09 -3.49361354952283e-10 -3.82865075260701e-09 -3.21537827259171e-09 2.68847644053476e-09 5.51487601212403e-10 1.4800745861563e-08 1.02048446892597e-09 -2.41926413090132e-08 1.14643984123006e-09 7.56880257218312e-08 1.40736930823284e-08 1.15728022112397e-09 -3.26305057489711e-08 1.11882306105839e-10 5.2786672331863e-09 -9.21022060590324e-09 6.68496590319034e-09 6.65181357376244e-09 2.18333121598158e-09 -3.71086911329953e-09 1.48335915544505e-09 -6.40556088808071e-09 -3.07716848005382e-09 -7.14163989809220e-09 -3.52073110541359e-08 4.45348494177709e-10 -6.09592017067188e-09 2.64886899291529e-09 2.53462210280846e-08 5.65198197627776e-09 1.86706164394433e-08 -4.43711508585052e-10 -1.40605018643649e-08 -1.85589229976183e-08 1.67618518884677e-09
"R2011" 2.71595570690275e-10 1.27532510812633e-09 -2.25454952293289e-09 2.7502657087641e-10 -2.17506343704297e-10 -2.06087395088664e-09 1.38429554370686e-09 1.72617088705771e-09 -8.83778923106652e-09 -1.78691165208094e-08 -4.09929228299103e-09 3.36324456999557e-09 3.69157832562892e-09 3.47776814694072e-10 -1.43016196352365e-09 -1.70664357595906e-09 1.49998259897986e-09 1.05560038156513e-09 1.43797343939947e-11 3.21097358004534e-09 2.29304546490695e-09 -4.41292481366332e-10 2.81237681102405e-10 6.02290084789072e-09 1.32012868433523e-09 1.95480040579847e-09 -6.82177431282424e-10 -8.11351677145727e-09 -8.3074941366398e-10 -1.75090970383954e-09 -1.32319870345567e-09 4.12101271776006e-10 6.39734804277473e-10 -1.93350198502929e-09 -3.35444647158728e-09 -2.48715277268885e-09 -2.51882777482366e-09 1.93995476139896e-09 -2.46787981070481e-09 -3.19799133416638e-08 -3.31325964719353e-08 1.35173768238187e-08 1.40736930823278e-08 8.69769564865614e-08 -6.22279307297272e-09 -1.53608176296915e-08 3.34936345295123e-09 -2.4186222281061e-09 1.54169819016557e-08 7.68281974189998e-10 3.34785410262386e-09 3.47245273326198e-09 1.13274106460152e-10 -1.57866765610149e-08 -8.77109683213481e-09 1.14631386206341e-09 -4.85119273617163e-09 1.76353141854334e-09 -2.07262527865912e-09 -3.00520593204508e-09 7.94352437418854e-09 -1.7249190219282e-09 -1.59502967023652e-09 1.22964574965386e-08 -6.08861734667923e-10 4.01632809732243e-09 5.41131471872011e-10 1.83886573081547e-10
"R2012" -5.08177594127173e-10 5.26664411059721e-09 4.41079496869551e-09 2.10876428904529e-09 -1.0064512675911e-09 -1.71942621652918e-09 -9.47457541622275e-10 1.34267486758219e-09 1.20856357111954e-09 2.04689496984295e-10 5.44135489277415e-09 2.21297562867411e-09 2.68546094179666e-08 1.83057658339317e-09 -1.13690705128341e-09 3.78264409476689e-09 1.41835924892138e-09 -2.97572959302751e-09 5.38893138659222e-10 -1.53563831181315e-09 -1.09951375263767e-10 9.19170360610709e-10 3.13047649658556e-11 -1.58923708735027e-09 6.52356727616329e-09 -4.55895980036332e-09 -1.1115557342015e-08 2.5933367841405e-09 1.26770015126015e-09 7.48846133544784e-10 -1.57527189341333e-09 -2.94361728675312e-09 2.72034311169923e-10 -3.67757962054083e-09 -5.42859103460366e-09 -9.81095359177631e-09 -5.27142220987273e-09 -2.25933086418639e-09 3.78778997561759e-08 1.41647618891302e-08 8.55449056424576e-10 -1.76594106018721e-08 1.15728022112466e-09 -6.22279307297236e-09 9.01431521401705e-08 -1.73157632259264e-09 -6.86615371246235e-08 1.45179950194961e-08 -9.77227802706469e-09 -3.74823913862725e-09 1.94706711591963e-08 -3.86183968915495e-08 -1.3596544918184e-08 1.49853426422032e-09 -8.53647270263787e-09 -8.79850315383352e-10 8.10090719126297e-09 -1.10738591301959e-10 -3.0594109654107e-09 -1.74171589471291e-08 2.12134293637084e-08 2.86956635457271e-09 1.40499820809228e-08 4.44171970338447e-09 1.44865102365981e-08 -5.05879909403185e-08 -2.78387070810779e-09 -2.57948749094293e-08
"R2013" -5.9696649741369e-10 -3.02280157594822e-10 9.32849955837987e-10 -1.15074247323414e-09 -8.47387223250676e-10 2.63639100896025e-11 2.03378730436199e-10 -1.67723079444515e-09 1.48882225910852e-08 1.00796783449832e-08 1.27675957664912e-09 -1.30007576235858e-08 -5.23069587945561e-09 1.68210308108493e-09 3.7092951864299e-09 -1.11343505781129e-09 9.93191330024195e-10 -7.38086618410849e-10 -1.47668632546051e-09 -3.8928092015011e-09 4.42040958527794e-09 -2.25554623471149e-09 -1.35358015261413e-09 -1.94765825008729e-09 -1.10182527544006e-11 -1.03632776517631e-09 2.59399748506589e-09 1.82773802052239e-09 9.27860166293577e-10 -1.83988852883894e-09 1.40397604424197e-09 1.96864152688221e-09 -9.91661144631667e-10 -9.49281528612677e-10 1.18784155067748e-10 1.86121374122423e-09 2.41118359686223e-09 3.87512455255126e-09 1.10648379713616e-09 -1.63565897828374e-08 7.52284241439725e-09 1.04650094296193e-08 -3.26305057489712e-08 -1.5360817629694e-08 -1.73157632259337e-09 4.07722395763345e-08 4.18703227624349e-09 -5.22728084013432e-09 -4.75106803384834e-10 -1.40399477120422e-09 -5.22018814509886e-09 -1.42109687569987e-09 2.62364748627345e-09 -9.88370902042857e-09 -2.05098365298271e-09 2.9071219879841e-09 4.95805093978805e-09 3.73255272983306e-10 -1.05495415510881e-09 3.32361865887885e-09 -4.15282360990126e-09 -1.40460115429453e-09 -7.0853939856681e-10 -5.66521896449039e-09 -4.91598583413371e-10 -1.36832536287046e-10 7.6085566928954e-09 6.54181752100828e-10
"R2014" 2.97194789074266e-09 2.52205295761016e-09 -3.47385833146494e-10 -2.06043647555074e-09 2.21890475833507e-09 3.63199802543838e-10 1.70279999891872e-09 -2.26154534292982e-09 -4.33733217032909e-09 1.84487503435394e-09 1.8172492427206e-08 -4.98053137871949e-09 -1.47812116161474e-07 -4.03537119678118e-09 4.21799037147154e-09 1.61689927656804e-09 -9.57342836372210e-09 -1.47396216002149e-10 -4.3678409469556e-09 1.15270544125572e-09 -3.6134297587122e-09 -1.78427685631403e-09 -6.47844835596489e-09 4.03086198294365e-09 7.61379985412081e-08 3.8751488929502e-09 -9.07639795821731e-09 -1.11191265676179e-09 -1.74179748140883e-08 5.3347434287883e-10 1.33847116909477e-08 5.23685390890802e-09 -4.25098338047550e-09 3.76210154135992e-08 4.30854852985382e-09 2.1268146148384e-08 -1.55447711573923e-09 2.07763584399614e-09 5.14945925779742e-09 -1.02202533557819e-08 -6.42248670828368e-10 5.84522599328758e-09 1.11882306106049e-10 3.34936345295083e-09 -6.86615371246227e-08 4.18703227624344e-09 1.71972154054824e-07 -1.01802776442864e-08 5.84447382499289e-09 -7.54018060123015e-10 -2.07342016554177e-08 1.02889496696708e-08 1.41686180811834e-08 -1.1922057011195e-09 -7.04815277788638e-10 2.73966378084582e-09 -1.41405522731793e-09 4.64488471341054e-11 -9.10660941019236e-08 2.61201855209629e-08 -2.18249973980537e-08 -2.42603164120874e-09 -7.08309769452615e-09 -1.32178290262748e-09 -3.13197500903338e-08 -3.32796471222506e-09 2.03214050346193e-10 2.6441016730624e-08
"R2015" 1.90168692071324e-10 3.42534517677443e-09 -3.25745154505974e-09 -2.36477950468238e-09 3.48863005229518e-09 7.2832867250657e-09 6.22694649317165e-10 -8.25547903880394e-09 -3.60185764226967e-09 -4.38584964528946e-09 -3.67786585860954e-09 -1.34967227913705e-09 2.90947752331047e-09 -2.80864626173696e-09 1.36110564783824e-09 3.65353798084002e-09 -8.16299613447818e-10 6.61733566536193e-10 1.80840327150975e-09 1.64745372320699e-09 -8.05157019759371e-10 -4.32490530214675e-09 1.2538373606667e-09 -1.04467172435704e-09 -3.51576092553645e-10 3.42259807752555e-10 -2.12390814763367e-09 3.91588121715602e-09 9.00544271738028e-10 -7.78044447836279e-10 -3.48762205914087e-09 5.92860043750755e-09 2.0099087962974e-09 -2.3509181757569e-09 -4.50403771480057e-08 -3.47402122020728e-09 -3.01662824128922e-09 4.97914490102751e-10 -3.94244859409695e-08 1.42933190463333e-08 -7.39922581293593e-09 -1.11143251737748e-07 5.27866723318723e-09 -2.41862222810761e-09 1.45179950194912e-08 -5.22728084013357e-09 -1.01802776442865e-08 2.65918460334242e-07 6.52975107955665e-09 -3.93663561959006e-09 -1.70617088497848e-09 -3.65232804592553e-09 4.22187088203494e-09 2.33587071289644e-09 -3.42898596229148e-08 4.4578374189853e-09 -1.11245730040429e-10 3.14168745928558e-09 1.94680245202263e-09 -5.70242792831264e-09 3.87729522072986e-10 -1.50883783234684e-09 -1.34392938614363e-07 5.36308724227985e-08 7.57967472969518e-09 1.49619202694037e-08 -4.60176261533308e-09 3.61564804556623e-08
"R2016" 1.30861274920755e-10 -1.8479800382647e-10 2.25294513245191e-09 -1.20200523087469e-09 -6.66951672698028e-10 1.41575323561195e-09 -1.37554710237697e-09 3.05145162394203e-09 3.25234413036703e-09 -2.22166213774098e-09 -8.06630853210396e-09 -2.19309819300351e-09 3.10942371652576e-09 -7.75125254337832e-10 -5.1223206502889e-09 3.32165634812041e-09 -1.83500283907695e-09 1.87568646909137e-09 -2.65534078210176e-10 1.53020444583579e-09 -3.44244881231379e-09 -9.66089447642456e-11 7.13257043053803e-10 -3.40153627940793e-09 1.84651412771069e-09 2.22639240032018e-10 -1.06298868182798e-09 1.63370497179878e-09 -7.1616080431165e-10 2.11982795491377e-10 8.44081262579389e-10 4.806897200075e-09 6.19706888041519e-10 1.94624388305449e-09 4.30451845110305e-10 -4.27360961870709e-10 -2.3487489587363e-09 -6.22909014331359e-10 -2.23001062863803e-08 -2.57066114482465e-08 3.18500921930508e-09 -6.00851497690411e-09 -9.21022060590394e-09 1.54169819016564e-08 -9.77227802706437e-09 -4.75106803384915e-10 5.84447382499318e-09 6.52975107955695e-09 3.23297111897123e-08 -4.13288886771156e-09 4.45367613591062e-09 3.19900901932447e-09 -1.43913389558761e-09 -1.03885397747556e-09 -6.62139342105486e-09 1.46668635225952e-09 5.34727869322683e-09 9.91187201873203e-09 -2.36445882675314e-09 -4.40341840891366e-10 2.72085487132742e-09 -7.87717460392183e-09 -5.76440905402718e-09 9.21231361367208e-09 -1.41582464267e-09 1.79610808678742e-08 -6.63196142384649e-09 1.19123628263644e-09
"R2017" -8.95455673517516e-09 -1.06326940333092e-08 -2.36005224690842e-09 -9.45764934693745e-10 -2.28048946507309e-09 9.80932882068935e-09 7.79855737592411e-11 -7.37211428790895e-09 -2.92455809689757e-09 -8.49490522146835e-10 1.69634151267013e-09 5.34105095919898e-11 1.43182486114875e-09 5.69415697398685e-09 1.17102247394347e-09 -1.07647309493329e-07 4.36572029928341e-09 -1.69339266002874e-09 1.95974226304499e-10 1.47756714614295e-09 8.82763563812638e-09 3.16419981591292e-08 -7.25266766136085e-09 -9.82580767798244e-09 -1.05030322485106e-08 -6.42665717114982e-10 2.7565906298039e-08 -9.44534636491864e-10 -6.64962477135319e-10 1.27758732369002e-08 -8.32250370671667e-10 4.11205240224976e-11 1.06264037951807e-08 -7.11618574975544e-09 -2.93667913549397e-09 4.60229823774171e-09 6.61329881467771e-09 3.00759144526229e-09 -1.40860904994219e-09 -1.43767272664074e-09 -3.22264211706646e-09 8.51674195655803e-09 6.6849659031899e-09 7.68281974192684e-10 -3.74823913862732e-09 -1.40399477120408e-09 -7.540180601223e-10 -3.93663561959172e-09 -4.13288886771277e-09 2.3585923347544e-07 -7.61886914905797e-10 4.75236891863786e-10 -2.65471621701348e-09 -2.67549719051968e-09 -4.17828002026137e-08 -1.14210358096191e-07 -4.63575509474015e-09 2.39314419485777e-08 1.12802984093871e-08 1.17113890894015e-08 -4.2982510897059e-08 -3.13405685329805e-08 -8.0439994069645e-10 2.67947817787148e-08 6.15267747097613e-10 1.58403826552112e-09 -6.76529981510453e-12 4.98149294733519e-09
"R2018" 1.64954152242517e-09 -4.3820685769297e-10 1.80514538982137e-09 1.89458715405371e-09 -2.75939921061654e-09 3.40334531966649e-09 3.08452171111091e-10 -1.28903128464083e-09 -1.8715159420639e-09 -5.06899546766788e-10 -4.3588372235777e-09 -1.2898560803594e-10 1.68604536006507e-08 2.41615082665479e-09 2.20962772178218e-10 -7.28490707288272e-10 -2.09582717866465e-09 1.00207173765274e-09 1.16589026534172e-09 -3.15811340439856e-10 1.55880071798196e-09 -2.14657557283263e-10 1.50021055539945e-09 -4.3343940846707e-10 -7.14879555517942e-09 -9.23506638719153e-10 -1.65144077039405e-10 -1.40553793769293e-09 -3.53294614902079e-09 -7.03863396337832e-10 1.04271052923695e-09 -7.32638333081627e-10 -2.79739691696975e-09 4.76219402414196e-09 1.22766308300387e-09 -6.27319709898501e-09 -1.7104183496513e-08 -1.55654851345759e-09 7.3978519816998e-09 1.23062084517816e-09 1.16376659654151e-09 -6.98522593831592e-09 6.65181357376235e-09 3.3478541026259e-09 1.94706711591978e-08 -5.22018814509917e-09 -2.07342016554182e-08 -1.70617088498036e-09 4.45367613591015e-09 -7.61886914906708e-10 9.32431595495968e-08 -9.76207788586859e-09 -4.08977253205445e-08 -4.26553460258821e-10 1.5729479248499e-08 5.54365880233979e-09 -5.19386059693394e-08 1.43270332745797e-09 7.76935580891862e-09 -1.31091292328277e-08 2.59791062913581e-08 -8.6364791963165e-10 1.38524538932134e-08 -5.20889661904702e-10 -1.96420737703131e-09 2.70932685049825e-09 -1.02100392529298e-08 -4.84720464760476e-08
"R2019" 1.5577915205572e-10 -3.39843310851123e-09 -1.40672228476378e-10 -3.65209047620278e-10 1.15525208754411e-09 1.79295101964711e-09 -1.92557230535831e-11 -6.75667263675557e-10 -8.88609998806819e-10 -1.88190614912027e-09 -3.45331117584595e-09 5.69701779692894e-10 5.24243806435696e-09 -1.38996008938628e-09 -8.51596531096595e-10 1.05904851453723e-09 -4.33377869982739e-10 2.97600936010385e-09 -5.62979661418956e-10 5.90327760683488e-10 -1.53218028523054e-09 -1.07632198956961e-09 2.52106355180459e-10 -6.37051383579911e-11 -4.75622134493291e-09 1.7057337276015e-09 6.68145101034446e-10 -4.33003878182715e-10 7.94971193189493e-10 1.41733448034361e-09 -5.46662270594917e-09 -7.07529984272571e-10 -4.81048234955669e-10 1.86238517646973e-10 1.09029061692313e-09 2.0879176245837e-09 4.20865064355235e-09 1.36014903875465e-09 -1.67380341340916e-08 -5.33512575551824e-09 -1.26251887025449e-09 6.95131718980931e-09 2.18333121598135e-09 3.47245273326114e-09 -3.8618396891549e-08 -1.42109687569914e-09 1.02889496696704e-08 -3.65232804592534e-09 3.19900901932444e-09 4.75236891864681e-10 -9.76207788586811e-09 5.42507880929976e-08 5.50926531040401e-09 -5.85448623809293e-10 8.27988195612485e-09 5.30856734147121e-10 -8.42485838173338e-09 -1.80688311938962e-09 8.06971248269479e-09 -8.6600168436415e-09 -3.0940428048263e-10 5.6678469050148e-10 -9.282518630756e-09 -1.32707194921333e-09 -5.52036488348825e-09 2.08333620524176e-08 -1.84239343903003e-09 1.68945297302351e-08
"R2020" 3.65433682368446e-10 -1.12555522009429e-09 -9.74010479198707e-10 -8.17450332671227e-10 5.51674820058764e-10 -7.26552197524603e-10 -1.04361783312174e-10 -1.00592257412328e-09 1.24700190450324e-09 -8.59390805090567e-10 4.07271111510098e-09 -7.94144959470902e-10 -1.14120694653329e-08 3.04475218988381e-10 4.68061749210706e-10 -1.05565827633437e-09 6.17156838818534e-10 -7.35699973848645e-10 -2.51858232763143e-09 6.89016015130645e-10 -1.75793960015053e-09 4.6598291975302e-10 -1.64401727562397e-09 2.31366946688566e-10 -2.46408093988079e-09 1.79618384619525e-09 1.17003441130741e-09 1.49818523222233e-09 -1.05721288350338e-09 1.17688248466945e-10 -2.02321209796408e-11 6.6686896894218e-11 2.70246452774712e-10 9.98112962709872e-10 -6.63149683561721e-10 3.09205664485684e-09 9.99250863567617e-09 1.1006595877931e-09 7.316885577715e-09 -7.72406836251379e-10 -2.49275196917402e-09 -1.5805941038295e-09 -3.71086911330036e-09 1.1327410646005e-10 -1.35965449181847e-08 2.62364748627358e-09 1.41686180811842e-08 4.2218708820314e-09 -1.43913389558681e-09 -2.65471621701207e-09 -4.08977253205409e-08 5.50926531040245e-09 5.62187439973433e-08 -9.99197390408186e-10 3.67775840382648e-10 1.51813484509312e-09 6.98921266359601e-09 -1.34065177594669e-09 3.52004491392259e-09 -1.40233771578674e-08 -6.50670788613856e-09 1.37641757630254e-09 -4.5216276004215e-09 -6.542754797909e-09 -1.1347855400869e-09 -4.56533230754586e-09 1.33292709407992e-08 2.90049512893277e-09
"R2021" 9.7509596959861e-10 -1.05239068894332e-09 -9.56532594768811e-11 -3.03755581234527e-09 1.67149358710008e-10 1.16039995111271e-09 9.27067137711895e-10 -9.70863974035487e-10 -1.3597332765364e-09 4.45679731774524e-10 4.07602733736623e-10 2.56685505277263e-09 -1.03022992452463e-10 1.5396631517638e-10 -8.54605463030964e-11 8.3694504815618e-10 -1.69830630456102e-09 -1.07139413422998e-11 2.85255644548933e-11 -9.87326886609711e-10 -5.78264812424622e-09 1.62908835473102e-09 3.16415760717407e-09 2.18230631432087e-10 -1.41973201439725e-10 -1.45210282300356e-11 -2.32161491438359e-11 2.98571146152743e-09 -1.3206039449897e-09 2.11400742053066e-09 5.93296958390238e-11 -1.86194544318246e-10 -1.41976973361679e-09 2.26134195729494e-09 1.1553488860799e-09 4.76391586795201e-10 -1.12287353401766e-09 -1.12173295064803e-08 -3.41362882207305e-09 1.23925088435577e-08 4.95159371741404e-09 -6.43216662170829e-09 1.48335915544459e-09 -1.57866765610088e-08 1.49853426422027e-09 -9.88370902042917e-09 -1.19220570111973e-09 2.33587071289612e-09 -1.03885397747463e-09 -2.67549719052102e-09 -4.2655346025708e-10 -5.85448623808559e-10 -9.99197390407402e-10 2.40955996865193e-08 2.32330230842203e-09 -6.38970163553493e-10 3.33788135372256e-09 8.00418803166938e-09 2.83088414106948e-10 5.10102960670535e-10 -1.36879856130924e-09 -1.12074651251892e-10 -1.39469354743747e-09 -1.99893297360564e-09 4.00248898203408e-10 2.08970353209726e-09 -1.45867449759326e-09 7.71252663855496e-10
"R2022" 2.82941619447528e-09 1.9017589494665e-09 3.76194556490782e-09 1.84092197007668e-09 -2.28396238858189e-10 4.24456987836665e-09 -9.79492494225507e-09 7.86424946130354e-12 1.39848910680512e-08 7.24984086988669e-10 2.82570907884434e-09 9.17505337218279e-10 5.41310560844355e-09 -1.00155019178581e-09 -2.62516112080577e-09 3.3749309601271e-09 3.21268051151404e-09 5.76748819007647e-10 -5.300474334923e-09 -3.02518356049588e-09 6.54941467116879e-09 3.68879184839253e-09 -3.63040648817614e-09 -2.86010106805652e-09 -3.73490457400065e-10 1.74841520372396e-09 -2.16007706574956e-09 7.74727046337607e-09 1.02415495477471e-09 -1.07139574958873e-09 -5.39104203588603e-09 -2.67381885884172e-09 -3.69165875579961e-09 -8.57848967234185e-10 4.60678553716813e-08 -8.9906723107922e-09 2.09447800967498e-08 9.45605205351139e-09 1.39241485834613e-08 1.40100734137598e-08 1.07232604888979e-08 -9.34042956051786e-09 -6.40556088808022e-09 -8.77109683213044e-09 -8.53647270263386e-09 -2.05098365298222e-09 -7.04815277789031e-10 -3.4289859622923e-08 -6.62139342105208e-09 -4.17828002026182e-08 1.57294792484941e-08 8.27988195612044e-09 3.67775840383561e-10 2.32330230842015e-09 3.63555074905218e-07 1.21300867102007e-08 -1.89956107384889e-07 -2.55649762736176e-08 4.82056468044003e-09 -6.2541878704354e-09 1.83235214096063e-08 -4.68090924810097e-09 4.720035151247e-08 -1.95531661472466e-07 8.57504442071278e-11 -6.34431834280137e-09 -1.4241402240619e-08 -2.28500185761459e-08
"R2023" 7.17959420435468e-09 2.99234802889674e-09 4.48931588461741e-09 -5.81874050550455e-10 1.72857107518371e-09 -8.08838871285239e-09 -1.57091461187631e-09 5.2928779694814e-09 2.74780324328560e-09 1.65484876791074e-09 -4.40568163629402e-09 -2.2790591344268e-09 1.85913857257201e-09 -3.83011020597459e-09 1.07092181713136e-09 3.04692159651418e-08 -3.84208245527374e-09 2.74645250508729e-09 2.78031301741439e-09 -2.96955798513348e-10 6.19099970647464e-09 -3.58242183268327e-08 4.40298275400289e-09 9.78303439645192e-09 -1.14331442587766e-10 -3.92828991820807e-09 -4.73781820592581e-09 -3.06715928504379e-09 4.56275816605997e-10 -4.07884552075369e-09 3.53383628708312e-09 -7.59969012910971e-10 -1.06089215894207e-08 2.88989730994492e-09 -3.25644739584754e-09 7.63304866324655e-09 1.075912879085e-08 5.24728330818671e-09 9.35804691034719e-10 -1.69960627121078e-09 -1.00838900880607e-10 -3.7094121688094e-09 -3.07716848005333e-09 1.14631386206275e-09 -8.79850315383488e-10 2.90712198798315e-09 2.73966378084557e-09 4.45783741898723e-09 1.46668635225938e-09 -1.14210358096202e-07 5.54365880233987e-09 5.30856734146737e-10 1.51813484509298e-09 -6.38970163553294e-10 1.21300867102041e-08 9.67900003947948e-08 -2.97619727720747e-08 -3.08912255855388e-08 -6.45840715270523e-09 -8.91075338952504e-09 6.94119629688978e-09 2.31048327693326e-08 1.32439986468291e-09 -8.04657895622745e-09 7.07375883476937e-11 7.32400520964613e-11 4.46442561261739e-09 -3.59729624411198e-09
"R2024" -3.54047389046786e-09 -8.24699864473076e-09 -6.2831762415336e-09 -1.69504790646581e-09 -6.40933085353364e-10 -1.84773803129188e-09 6.86508767431409e-09 3.29223383846972e-10 -5.78440463599182e-09 -6.01674240916165e-10 -2.52790149787832e-09 6.31069647631625e-10 -3.28601109973088e-09 1.43962765983718e-09 5.20530504496097e-11 1.66179509818192e-08 -9.49098373698682e-10 -5.93290069577032e-10 4.53704619950429e-09 1.09948231616072e-09 -4.35529027784504e-09 1.0264976207616e-08 2.76832501711629e-09 3.40222705522411e-09 1.31573703575555e-08 3.64431168183331e-09 -6.52334862967738e-09 3.45588304253629e-10 2.09031096391972e-09 -7.4973515011207e-09 1.92837017194449e-09 1.02899352869833e-09 6.77699462996575e-09 -4.57517121799031e-09 -4.4565828382981e-09 2.02702624511292e-08 -7.51558094834784e-08 -1.03134347593079e-08 -8.84832211435379e-09 -2.77006216599712e-09 -8.36536043406144e-10 4.42736572018046e-09 -7.14163989809036e-09 -4.8511927361673e-09 8.10090719126076e-09 4.9580509397908e-09 -1.41405522731626e-09 -1.11245730035814e-10 5.3472786932255e-09 -4.6357550947388e-09 -5.19386059693319e-08 -8.42485838173133e-09 6.98921266359087e-09 3.33788135372175e-09 -1.89956107384865e-07 -2.97619727720753e-08 3.15279074658368e-07 1.70710054908919e-08 -1.80589537644081e-08 1.16673463285427e-08 -1.92575804324566e-08 5.32719147690507e-09 -2.63291540100843e-08 5.11628486330427e-08 3.9201089043292e-09 4.26014332618301e-09 2.2556099463785e-09 1.53198035495516e-08
"R2025" 8.99178021063696e-11 -4.13887257718506e-09 -9.43347315940009e-10 4.24265404325699e-09 -9.27038810237865e-10 2.16797268192656e-09 2.70389148757186e-09 -1.81807030934132e-09 1.65646069632598e-08 1.64014804592881e-09 1.75396588130311e-09 3.74085716782086e-09 -1.1428701638264e-09 6.08428749749531e-10 4.76312401753278e-10 -1.38468481189269e-08 2.10513633399401e-10 -1.1961246707483e-09 -1.40805881035331e-09 2.91466065902492e-09 -1.11145377249574e-09 1.76044871791222e-08 1.18243015887659e-09 -5.06671337564421e-08 3.75536176375015e-09 2.17505079797404e-09 -1.38037902584158e-09 2.35353226543307e-08 2.17182301214337e-09 -1.71900711316977e-09 -3.25965508211282e-09 1.27065754020653e-09 -7.71858056693032e-10 -7.86450617275537e-10 -1.35457686821544e-09 -1.76420302016131e-09 -1.33378533429493e-08 -3.0651181082218e-08 -1.20101100951049e-08 3.08102768555115e-09 1.40079712390032e-08 -5.30164348245141e-09 -3.52073110541379e-08 1.76353141854359e-09 -1.10738591301996e-10 3.73255272984834e-10 4.64488471341759e-11 3.14168745928477e-09 9.91187201873156e-09 2.39314419485737e-08 1.4327033274566e-09 -1.80688311939045e-09 -1.34065177594722e-09 8.00418803167153e-09 -2.5564976273615e-08 -3.08912255855405e-08 1.70710054908914e-08 1.2199560806839e-07 -1.445295050154e-09 4.44799604978284e-09 5.08769466090689e-09 -8.69446227790591e-08 -8.00001238536376e-09 1.97122178003168e-08 7.79648266043764e-10 8.85605238242385e-09 6.3088786720799e-10 2.26624846754263e-09
"R2026" -5.37544736796147e-09 4.05095043464398e-09 -1.78652744328764e-08 1.15084310046824e-09 -1.91728407668693e-10 2.83206979610533e-09 2.6364607371625e-09 -5.71472527418724e-10 1.74170785625452e-09 6.31568119898173e-10 2.97881516503045e-08 1.38805632716824e-09 7.73120885052818e-08 -3.12921259923903e-10 -2.37885231562835e-09 -1.11212705715426e-08 8.11052561176682e-09 -8.88612606511623e-09 -5.36085476166616e-09 -9.95969103750432e-10 3.83117768498254e-09 5.258276282095e-09 7.19654185193175e-09 -5.14787809775084e-10 -1.6404006407605e-07 3.47883323098168e-09 5.91208205507736e-08 -2.26507463507415e-09 2.23817257297541e-08 -4.11715654679229e-09 -4.90929866381164e-09 -1.1600740182866e-08 5.74846532552053e-09 -3.5186678110656e-08 -3.35654177178977e-10 -3.77338236982413e-08 2.37005681396592e-08 4.12263911639326e-10 -1.6302084437739e-08 2.11281334048393e-09 -5.70685318076436e-10 3.0962759539567e-09 4.45348494177836e-10 -2.07262527865996e-09 -3.05941096541228e-09 -1.05495415510935e-09 -9.10660941019218e-08 1.94680245202278e-09 -2.36445882675301e-09 1.12802984093863e-08 7.76935580891881e-09 8.06971248269507e-09 3.5200449139241e-09 2.83088414107092e-10 4.82056468044074e-09 -6.4584071527057e-09 -1.8058953764409e-08 -1.44529505015449e-09 1.80300794134651e-07 -1.71026875636198e-08 -1.69115502232406e-08 3.24052626389863e-10 -1.01035245743762e-09 6.61110228681154e-10 -1.94104604490961e-09 2.09422796943413e-08 -9.26457145673333e-11 -2.70074362106122e-09
"R2027" 4.36521744403743e-10 5.89518785958969e-09 -6.44014991315115e-09 -6.09120402967799e-11 -3.63348015963571e-10 8.08662527078005e-10 -6.38245011607259e-10 -1.39622955485689e-09 1.7442999381199e-09 1.4759689739826e-09 -6.51349818750507e-09 -8.25030225056705e-10 -5.99320524819647e-09 7.76842299194643e-10 1.24823544093853e-09 -5.98321958101486e-09 -1.03884832426517e-09 2.8644454314567e-09 1.23236847262373e-09 -1.99810582096744e-10 -4.68608997404407e-10 3.76372294507067e-09 1.74994582804285e-09 1.73007523028653e-09 8.00836084596577e-09 -6.53695422782e-09 7.26940386747628e-09 -1.61383663813314e-09 -2.06639817741785e-09 1.65904114445351e-09 5.47779806126311e-09 1.3006863859176e-09 -2.28564413895737e-10 4.46099271310615e-10 6.82409449662811e-10 2.67152340596652e-09 -3.66538778609237e-09 -8.14121123884405e-10 -5.09212980511329e-09 -5.32189663747042e-11 3.23466763806618e-09 5.25385218809137e-09 -6.09592017067169e-09 -3.00520593204697e-09 -1.74171589471254e-08 3.32361865887779e-09 2.61201855209636e-08 -5.70242792831237e-09 -4.40341840892876e-10 1.17113890894047e-08 -1.31091292328283e-08 -8.66001684364208e-09 -1.40233771578704e-08 5.10102960672205e-10 -6.25418787042915e-09 -8.91075338952551e-09 1.16673463285377e-08 4.44799604978312e-09 -1.71026875636198e-08 1.18363773903715e-07 -5.03192864814203e-08 -2.26539371223599e-09 2.64764092740917e-09 -1.12922975700279e-08 -1.69265019552143e-08 3.71601952826755e-09 3.33155080962546e-10 1.03434245692881e-08
"R2028" 2.65294859827961e-09 3.75572336831541e-08 3.1828107462798e-09 2.76129147885852e-10 -2.1754678524625e-10 4.80294662753606e-10 -3.99022622320904e-09 -3.69678168382671e-10 1.89271344379372e-09 -4.15477237400701e-09 -6.99401015549657e-09 1.14821728541275e-09 1.29310565648993e-08 2.1823793640532e-10 -5.8500452441919e-10 3.22623340265022e-08 -7.46323951037807e-09 3.11100085737256e-10 9.31858657590327e-11 1.59419093027502e-09 -3.98515767226462e-09 3.92495511693222e-09 -4.06213792702795e-09 -6.93255512795717e-09 3.56280927189109e-08 2.36012087281563e-08 -1.1498756870309e-07 4.10198457996149e-09 -3.99925601567162e-09 3.43378231040161e-09 -1.17538335130005e-08 -1.23531770530442e-09 -2.46543761030201e-09 8.03814342111361e-09 3.4238392371558e-09 -6.03513759574056e-08 -2.24717417766735e-08 -1.234972931369e-09 3.59558637352444e-09 -1.14396977249594e-09 -4.99396754780834e-09 -3.68220703517696e-09 2.64886899291562e-09 7.94352437419181e-09 2.12134293637053e-08 -4.15282360989985e-09 -2.18249973980533e-08 3.87729522072847e-10 2.7208548713261e-09 -4.29825108970558e-08 2.59791062913574e-08 -3.09404280480629e-10 -6.50670788613554e-09 -1.36879856131049e-09 1.83235214096168e-08 6.9411962968934e-09 -1.92575804324724e-08 5.0876946609089e-09 -1.69115502232394e-08 -5.03192864814277e-08 2.20170326727111e-07 -1.37769545503334e-09 -1.14622834427356e-08 -2.59865098373524e-09 -2.63201882105663e-09 -3.93315501106526e-09 -2.49422156447067e-10 -2.88050052804658e-09
"R2029" -1.61515530307116e-09 1.70286907916431e-09 8.08212866708285e-10 -1.59393056419938e-09 5.88430521674927e-10 -1.4945331682581e-09 3.42556269678599e-09 -1.66786576493337e-11 -1.58966638962868e-08 -8.03974761951552e-09 -6.99460725620987e-10 -1.95665232189569e-09 3.40176535414714e-11 2.7181153609916e-10 3.13520617115888e-10 1.01521567036601e-08 7.53389442596689e-10 1.13423079617269e-09 9.09036492459067e-10 -2.66699087587493e-09 -2.04349002682068e-09 -7.94407435744753e-09 -2.40319349692206e-09 4.45392062668781e-08 3.1456818411789e-10 -2.00585680295963e-09 -1.44584160121797e-09 -3.00381194129898e-08 1.94336362872769e-10 2.14405189982111e-09 2.37007546588907e-09 -5.42753036444336e-10 1.94555738586198e-09 -4.80877150520477e-10 -4.38786965237654e-10 2.7338303920343e-10 3.5521547151196e-09 -3.03492099709254e-09 6.22683373553541e-09 2.45629318844948e-09 -2.6256813792614e-08 2.81628255444497e-09 2.53462210280839e-08 -1.7249190219268e-09 2.86956635457358e-09 -1.40460115429457e-09 -2.42603164120844e-09 -1.50883783234908e-09 -7.87717460392174e-09 -3.13405685329829e-08 -8.63647919632372e-10 5.66784690499679e-10 1.37641757630286e-09 -1.12074651250633e-10 -4.68090924809172e-09 2.31048327693331e-08 5.32719147690006e-09 -8.69446227790511e-08 3.24052626390803e-10 -2.26539371223571e-09 -1.37769545502625e-09 1.41436924930704e-07 3.98578142641811e-09 -1.35779936296921e-08 -8.48309055523724e-10 -4.03138941121050e-09 4.11050838526683e-09 -3.72490648848067e-09
"R2030" 3.12412942644246e-10 -8.28784724517166e-09 -1.25339675485859e-09 2.74938859863503e-09 -3.22462190448317e-09 8.8500516066212e-10 -1.37193961215383e-09 -8.04413335552904e-10 -2.34156828264523e-09 1.47305134717871e-09 -5.14456588849299e-09 1.13625060044069e-10 2.17716774118412e-08 5.06710297953582e-09 3.43674623183461e-10 -5.07280760968704e-09 2.78965746569887e-09 9.10792977207287e-10 -2.49182565774582e-09 -8.37891025886618e-10 8.22734732126319e-10 3.19331658960898e-09 4.66991665864901e-09 2.04863959429781e-09 -4.57403301028738e-09 8.22902224665772e-10 8.77259690000694e-09 6.4420881058466e-10 5.55873976074636e-10 -2.82630425536851e-10 -2.73666398220669e-09 -1.99654626717266e-09 -5.54760612000933e-11 -6.32052493299297e-09 1.9421268263166e-08 1.04602974523638e-08 1.48332973959078e-08 7.20318160653607e-11 5.2224750939521e-08 3.86749368954032e-09 6.65092963381996e-09 2.34343977531304e-08 5.65198197627841e-09 -1.59502967023783e-09 1.4049982080922e-08 -7.08539398566574e-10 -7.08309769452675e-09 -1.34392938614363e-07 -5.76440905402647e-09 -8.04399940694227e-10 1.38524538932168e-08 -9.28251863075544e-09 -4.52162760042531e-09 -1.39469354743725e-09 4.72003515124732e-08 1.32439986468279e-09 -2.63291540100835e-08 -8.00001238536449e-09 -1.01035245743832e-09 2.64764092740846e-09 -1.1462283442734e-08 3.98578142641611e-09 1.70368260708998e-07 -5.65203971800278e-08 -3.85814340004215e-09 -4.88091407957945e-08 -1.29822065308538e-08 -6.97157520314131e-08
"R2031" -2.36471861134527e-09 -5.45611814291533e-10 3.1800867632968e-09 -1.74013770823819e-09 1.38578147435399e-09 -4.32687262234578e-09 7.79169237484212e-09 3.14744019635623e-09 -1.20150059019759e-08 -6.20799394091667e-10 -2.0038414210231e-09 -7.26160416908325e-10 -3.73289765816485e-09 -1.48069656943736e-09 -2.51914081116084e-10 6.31534393545502e-09 1.0099091888746e-09 3.98991392752039e-10 1.66233749002526e-09 3.70245836103537e-09 -7.37157252343261e-09 -7.05808265715916e-09 -2.18919565217227e-09 -8.65274459020204e-09 -8.62847947958423e-10 -4.12046551817109e-09 8.04708781410551e-10 -3.06557957148743e-09 6.82359074193618e-11 3.51529503202574e-09 2.11559560967097e-09 3.56803441181168e-09 3.6698954789471e-09 -1.75011597657469e-10 -5.250728405209e-08 2.37903026892417e-10 1.484815567801e-09 -3.23063979087528e-09 -1.68660913252865e-08 -1.51304869015744e-08 -2.03119122699553e-08 7.00794760751295e-09 1.86706164394427e-08 1.22964574965408e-08 4.44171970338278e-09 -5.66521896449186e-09 -1.3217829026275e-09 5.36308724228014e-08 9.21231361367092e-09 2.67947817787182e-08 -5.20889661905885e-10 -1.32707194921575e-09 -6.54275479790205e-09 -1.99893297360628e-09 -1.95531661472495e-07 -8.04657895622703e-09 5.11628486330598e-08 1.97122178003137e-08 6.61110228682489e-10 -1.12922975700294e-08 -2.59865098373681e-09 -1.35779936296932e-08 -5.65203971800296e-08 2.28337601434647e-07 3.41930094388572e-09 5.04769944511277e-09 -2.78053367517737e-08 3.55959645231539e-08
"R2032" -9.61246648521618e-10 -4.56061572153052e-09 1.88836849256972e-09 1.33249928962027e-10 -8.55803220889301e-10 -9.82802380906755e-10 -4.74368679440712e-10 1.30138337316994e-09 8.55345995416057e-10 2.99437872443795e-10 -2.43240056784802e-09 6.36375139559451e-10 2.16034226714363e-08 7.50301940896498e-10 -3.59257691491098e-10 -8.66368392479297e-10 3.01503375428121e-09 -2.48061030235827e-09 -9.00198970261129e-10 -4.8616870699466e-11 1.16985770143384e-09 -2.35125690176801e-10 8.95740591751535e-10 -1.65037968497597e-09 3.78690388552143e-09 3.1239127397667e-09 -1.39827185432212e-10 5.89024558249311e-10 4.61996102643368e-09 -8.14160780045079e-10 -9.5495441794272e-09 2.60362338289748e-10 1.38712023925184e-09 -8.84385382376322e-09 -3.10242984711772e-09 5.14954349049034e-09 -9.85304625631074e-10 -4.80680545354284e-10 -4.00000318860388e-09 2.55069384555787e-09 8.93801641602705e-10 -4.36546384639979e-09 -4.43711508584963e-10 -6.08861734670292e-10 1.44865102365983e-08 -4.91598583413269e-10 -3.13197500903326e-08 7.57967472969442e-09 -1.41582464266915e-09 6.15267747096457e-10 -1.96420737702986e-09 -5.52036488348843e-09 -1.13478554008999e-09 4.00248898203353e-10 8.57504442053308e-11 7.07375883482974e-11 3.92010890432999e-09 7.79648266043078e-10 -1.94104604490937e-09 -1.69265019552088e-08 -2.63201882105888e-09 -8.4830905552226e-10 -3.85814340004315e-09 3.41930094388351e-09 2.40856160153271e-08 3.91752548286698e-09 6.3741397070109e-10 -1.38233465995376e-09
"R2033" 1.47206741928616e-10 -4.08342288150984e-09 -1.67192469512267e-09 -1.82099018331087e-09 -2.7675513924799e-10 4.85750406119277e-09 2.59367553422676e-09 -4.33604371110739e-09 6.24505360918912e-09 -1.93402215604319e-09 -1.46806799298425e-08 -4.62942852314345e-09 1.56637692251207e-08 -1.75013445659674e-09 2.15787161356095e-09 -2.17874265256746e-09 -1.04770920312576e-09 2.9442809987318e-09 2.15266185950752e-09 1.9144835299939e-09 1.58850868446924e-09 7.6584540846823e-10 -8.73439897769875e-10 -2.41344372966552e-09 -1.46694376661733e-08 1.53505123165818e-09 3.8156405169456e-09 -3.00689962801522e-09 -3.10600992146832e-10 -3.55855939791285e-09 -3.83297622719436e-10 7.44061575619451e-09 1.13610962366403e-09 -2.51430312313883e-10 -1.55307405492827e-09 2.49732461807812e-09 -4.01306030640356e-09 -1.58119207469104e-09 -9.18100144700861e-08 -8.2170666993653e-09 2.13367302127904e-09 6.82268990317735e-09 -1.40605018643648e-08 4.01632809732269e-09 -5.05879909403198e-08 -1.3683253628705e-10 -3.32796471222484e-09 1.49619202694025e-08 1.79610808678746e-08 1.58403826552112e-09 2.70932685049799e-09 2.08333620524186e-08 -4.56533230754593e-09 2.08970353209677e-09 -6.34431834280153e-09 7.32400520968012e-11 4.26014332618439e-09 8.85605238242443e-09 2.0942279694341e-08 3.7160195282663e-09 -3.93315501106697e-09 -4.03138941120995e-09 -4.88091407957964e-08 5.04769944511188e-09 3.91752548286664e-09 1.0601641563424e-07 1.31007587559624e-08 1.44347638033994e-08
"R2034" 7.56845677113524e-10 4.72848782379888e-10 -1.99604139183179e-10 -1.13391532326405e-09 8.644315735487e-11 -8.79375820167171e-10 5.63699039322845e-10 -1.84690466145555e-09 1.04684546975189e-08 -1.45854361312268e-10 1.59223886169821e-09 -1.57317429176331e-09 -3.87161259012147e-09 1.33864366540907e-09 2.13738967627786e-09 -3.29749031840675e-09 -2.13029387253444e-10 -4.61037786257859e-10 1.32595875590079e-10 -1.85789420676406e-10 3.71852146040022e-09 -1.14005952640423e-09 -1.57142598653042e-09 -4.72160664682929e-10 1.67730029641944e-09 -4.49640100733545e-10 -1.80756157397083e-09 -1.91911274109577e-09 -2.43773145403472e-09 -2.52993534988834e-09 6.03410300828055e-10 -1.08925096468585e-09 -5.06697372198776e-10 1.7606679558971e-09 1.42412655552586e-10 1.1283897039158e-09 -2.0753696155561e-09 5.10060929662709e-10 -3.05564825851278e-09 1.8900017111942e-09 1.46854669926634e-09 2.57279712672867e-09 -1.85589229976186e-08 5.4113147187357e-10 -2.78387070810941e-09 7.60855669289642e-09 2.03214050346059e-10 -4.60176261533097e-09 -6.63196142384678e-09 -6.76529981599742e-12 -1.02100392529305e-08 -1.84239343902766e-09 1.33292709408012e-08 -1.45867449759297e-09 -1.42414022406229e-08 4.464425612618e-09 2.25560994637729e-09 6.30887867207642e-10 -9.26457145662867e-11 3.33155080960155e-10 -2.49422156447502e-10 4.11050838526836e-09 -1.29822065308533e-08 -2.78053367517777e-08 6.37413970702345e-10 1.31007587559628e-08 4.49424398437281e-08 -8.16385873379454e-09
"R2035" -8.91628772567033e-10 7.30983812016213e-09 3.36203266928285e-10 -2.17045126048022e-09 4.82020600324832e-09 -4.41906761337482e-09 -7.07042519038054e-10 3.64161004421176e-09 -2.04630532395019e-09 1.4851021603849e-09 7.87495961410777e-09 1.47086768070982e-09 -2.71257211169842e-08 -7.22692386897072e-09 -9.52908796708645e-10 2.90101592872823e-09 -8.86852145238473e-11 -7.53861399446685e-10 -3.24385963485046e-10 3.08032472351069e-10 -2.61425305802647e-09 -2.82799537082633e-09 -2.8753675163394e-09 -9.55666446235902e-12 4.39302499499885e-09 -1.11458589140178e-09 -3.37627507782949e-09 -4.87593003673012e-12 3.064366204359e-09 2.71117235507089e-09 1.67593029484583e-09 1.30785741158466e-09 1.01112335758072e-09 9.25580924258894e-10 -5.51913964025076e-09 -8.04689046521377e-09 6.26474793672033e-09 1.78523574096425e-09 -3.12646586571207e-08 -6.41853978754951e-09 -3.17928946984605e-09 7.49687766583312e-09 1.67618518884671e-09 1.83886573082171e-10 -2.57948749094299e-08 6.54181752100901e-10 2.64410167306245e-08 3.61564804556614e-08 1.19123628263636e-09 4.98149294733545e-09 -4.84720464760499e-08 1.68945297302341e-08 2.90049512893208e-09 7.71252663855373e-10 -2.28500185761443e-08 -3.59729624411198e-09 1.53198035495518e-08 2.26624846754261e-09 -2.70074362106063e-09 1.0343424569287e-08 -2.88050052804553e-09 -3.72490648848141e-09 -6.97157520314138e-08 3.55959645231526e-08 -1.3823346599529e-09 1.44347638033993e-08 -8.16385873379467e-09 8.13951326389737e-08
