# Supplementary material for: NODDI and Tensor-Based Microstructural Indices as Predictors of Functional Connectivity
Source: PLoS One. 2016 Apr 14;11(4):e0153404. doi: 10.1371/journal.pone.0153404 (PMC4831788; doi:10.1371/journal.pone.0153404)
Supplement: S1 Data — a) Functional connectivity matrices, both fMRI and EEG connectomes across all subjects, in the form of precision matrices and b) structural brain connectivity matrices across all subjects and microstructural indices. Columns and rows are named according to the corresponding brain region that represent. (ZIP) [file pone.0153404.s001.zip › DATA/EEG/37/precShr_EEG_wholeTS13_30.txt]

"C1001" "C1002" "C1003" "C1005" "C1006" "C1007" "C1008" "C1009" "C1010" "C1011" "C1012" "C1013" "C1014" "C1015" "C1016" "C1017" "C1018" "C1019" "C1020" "C1021" "C1022" "C1023" "C1024" "C1025" "C1026" "C1027" "C1028" "C1029" "C1030" "C1031" "C1032" "C1033" "C1034" "C1035" "C2001" "C2002" "C2003" "C2005" "C2006" "C2007" "C2008" "C2009" "C2010" "C2011" "C2012" "C2013" "C2014" "C2015" "C2016" "C2017" "C2018" "C2019" "C2020" "C2021" "C2022" "C2023" "C2024" "C2025" "C2026" "C2027" "C2028" "C2029" "C2030" "C2031" "C2032" "C2033" "C2034" "C2035"
"R1001" 1.77731692731516e-07 5.49333370079142e-09 -5.96853807471927e-09 -5.97417855698163e-09 2.23165529263849e-08 3.79959526101418e-09 6.84935021396024e-08 -1.98434969071532e-08 -1.30467967960035e-09 -1.92328229850444e-08 1.35437233072092e-08 1.22224881868021e-08 -2.39819808449256e-08 -5.6608195507625e-08 -4.90624421780194e-08 -3.56591629841834e-08 -1.2778231298347e-08 2.77042609632788e-09 1.61828050116085e-09 -1.33706153618311e-08 9.40470382514551e-08 -8.29406766614593e-09 4.62587540489937e-09 1.05529018067448e-08 6.71958485395033e-09 -1.37507773460893e-09 4.55649553465222e-09 -1.46303102260388e-08 2.5090865656327e-08 -2.55590166878381e-07 1.46907984880501e-09 -7.02538436847694e-09 3.82750828841338e-08 -1.21944847503101e-08 -2.1544657882091e-09 -4.99459477897979e-09 1.87142171730524e-10 -1.40518360083389e-08 7.15895499672435e-09 -3.26097526063895e-08 6.69822988205811e-09 1.61325403261254e-08 -5.46212639700882e-09 5.75451653611598e-09 4.13152139851175e-09 -3.08505686926078e-10 2.98958688776826e-10 6.16485367712802e-09 1.34517536233844e-08 1.68772094541881e-08 1.60139350808534e-10 -2.49703344675798e-09 9.43980241184503e-10 2.26988565682742e-08 5.36195517165144e-09 9.23401968448759e-09 -5.76370298597449e-09 8.40843843332219e-09 1.30455614274849e-10 3.73344814283821e-09 -3.12853595106858e-09 -1.42599058469835e-08 -9.83639307746316e-10 6.76128045409133e-09 1.88023147950775e-09 -3.43549568985675e-09 -7.00408655873035e-09 3.7412290315591e-09
"R1002" 5.49333370079026e-09 1.36145432013157e-07 -2.2875158453605e-08 5.19311275494479e-09 -5.52321850172648e-11 5.75665510006683e-09 -2.32755021024893e-09 2.13590819722302e-09 -1.22257079283606e-08 9.70974407911503e-10 -2.98014130558939e-08 1.60051988297574e-09 4.6699375565289e-08 -1.79555574983514e-08 -3.70657660345918e-09 -2.43566994606238e-08 -1.49013034834864e-08 6.27885470809701e-09 -8.06692706503379e-09 2.84004681162445e-11 -1.07653814807166e-08 2.99729456508071e-08 4.53635245448452e-08 1.25750211565246e-08 -5.0694903424082e-08 1.94234788922137e-08 -8.51707615540138e-08 -1.53745202673029e-08 2.90993664694525e-08 -8.5739739883618e-09 1.13107499161735e-08 8.16675788678125e-09 4.89867941707258e-09 -3.75611081714049e-08 -1.90531578838869e-09 -1.20356406100998e-07 -3.67036741048129e-09 3.50144891689074e-09 -7.39381379644164e-09 1.47799308167783e-08 6.59054143382299e-10 -1.02810095297603e-08 2.44685039613428e-09 -5.55448017713215e-09 -8.83841654175749e-09 5.39311502085362e-09 1.11266334555564e-08 2.70337526371999e-08 -1.1623658439071e-08 -7.92148290788059e-09 8.52368334974275e-09 -3.22363054094242e-09 -2.90052590651964e-09 -8.27446537085487e-09 6.81434035231578e-09 1.52735306879727e-08 -1.1706714944099e-08 -9.6939781221775e-09 -2.89078943039878e-09 3.1046659263842e-08 5.96509845775591e-08 6.35926338853089e-09 -1.77278565159586e-08 2.74683961160097e-09 -5.51047357810889e-10 -5.86081902941955e-09 -1.39333400268729e-08 3.62285534637294e-08
"R1003" -5.96853807471887e-09 -2.28751584536051e-08 1.0243547812502e-07 1.87776696109353e-09 4.53487865335262e-10 -5.01026116063287e-09 1.31077516212927e-08 7.24297202782949e-09 5.60729682953198e-10 1.21500833895003e-09 1.07257345893535e-08 -2.31567321002086e-09 -1.5771165028884e-08 -1.34063034809813e-08 -5.29617979499981e-10 -4.21619445077598e-08 4.38869352830496e-09 -3.24966402977783e-09 6.01608457978486e-09 2.64546633171775e-09 1.22607733687694e-07 2.51344030745371e-08 -2.17806078760014e-07 4.79499617044965e-09 8.03696716415373e-09 -5.10406451498812e-09 8.51509646720513e-10 -2.58023699453928e-08 3.15239458464523e-08 -7.47275573645661e-09 -2.65615454457473e-09 -8.85667398326124e-09 7.7620034484927e-09 1.29788869113221e-08 2.95636025215572e-09 1.15758066837546e-08 1.37689355254952e-09 2.06780055880317e-09 -3.8743915639842e-10 -2.79708197709705e-10 -2.23909100923704e-09 3.85323083960696e-11 -1.23841829447674e-09 -1.85419618522374e-09 1.69965383025028e-09 1.4202488619594e-09 2.25658656997476e-09 -1.74358395995442e-09 -2.18118305520986e-09 4.41076004845386e-08 -1.30832275118264e-09 -4.77501956239614e-09 1.90822080942749e-09 -4.70360736938198e-09 9.95865674083359e-09 -2.23977391329858e-08 -1.16699969834976e-08 -9.66257606485638e-10 4.53569697832951e-09 -1.01593933058828e-09 -9.1538326631758e-09 1.39175724391264e-08 -3.47098847069832e-10 -2.97921607514093e-09 1.06735792664631e-09 2.91929879347513e-09 -7.63468950734722e-10 1.91285132607175e-09
"R1005" -5.97417855698123e-09 5.19311275494519e-09 1.87776696109449e-09 6.03919137154556e-07 -5.58262379543888e-10 -1.011234333156e-08 1.02309353905057e-07 -2.08066802815987e-08 -3.88419587660063e-08 -9.65180169785707e-08 9.99506951996594e-09 6.78483239472315e-08 -1.93901112590519e-09 3.24555444876735e-08 1.90244973951662e-08 -1.13092015204027e-10 1.58902706373421e-08 -8.7082078615807e-09 -1.25416807425829e-09 -3.90641519537523e-07 1.60002985022086e-07 1.84297164759443e-08 -8.58393464732071e-08 8.90373593499424e-08 -3.17144524728711e-09 3.23483381395519e-09 -5.78634424228808e-09 -2.27295156678898e-07 -3.33621489262799e-08 -4.96504388962102e-08 -7.09621506059123e-10 1.11953425876965e-08 2.15841996538961e-08 -1.67715489562289e-08 4.51607592964448e-09 -6.24637411413461e-09 -3.35993664523739e-09 -1.9493757499004e-07 1.5371092007781e-08 -5.51008765994636e-08 -2.23288039022603e-08 9.73695281978027e-09 -2.82952092073012e-09 3.19576803336329e-08 5.4280558932015e-10 4.26351404939003e-08 -7.81584402638881e-09 2.33210022037218e-08 6.21053270905118e-09 -1.55431991558786e-08 -2.46475156468135e-09 4.1266854898239e-09 -3.73458713360702e-09 4.04623651521741e-08 -3.50526196161094e-08 -1.22743078255521e-08 2.71711855505311e-08 1.98030337122923e-08 1.36833127188824e-09 1.33308392134483e-09 9.57069148920026e-09 1.72547851064205e-08 -7.85416136285572e-09 1.61564879302017e-08 1.74354847968208e-09 6.06423041054698e-10 1.0580563194479e-09 -1.0157256484664e-09
"R1006" 2.23165529263851e-08 -5.52321850175781e-11 4.53487865335756e-10 -5.5826237954369e-10 3.81257162953547e-08 -4.99464676146301e-08 -1.17319788749649e-08 3.56159294150713e-08 2.71302607323497e-09 2.09586157833981e-08 2.41274451875331e-08 -8.33301442887282e-09 -3.09098507928025e-08 -4.9089784288029e-08 -1.06215890885446e-09 1.31234906504604e-09 4.32774391440968e-09 2.99703304358497e-09 5.65224994013571e-10 2.9644429871243e-09 -1.31683902309476e-08 -2.40999192596671e-09 5.53570684172487e-09 -1.43029224583055e-09 1.49649128442525e-08 -6.65562571486708e-09 2.13699217872991e-09 1.55309125694554e-08 2.69553756192069e-08 -2.16298832023323e-08 -7.18891394215415e-10 -1.50356235995974e-08 1.19843143284629e-08 -2.41271824346364e-08 -2.80789990594762e-09 -1.70984612798314e-09 1.91723212359604e-09 -2.28915524082085e-09 -1.09251893581481e-08 9.32923962417485e-10 -2.90003300328187e-10 1.24484532428476e-09 7.42545222069806e-10 4.70223364203686e-10 9.50473632936058e-09 3.92134384666575e-09 -1.83057966361387e-08 1.06582776207495e-08 -4.02946381110555e-09 2.13396997478236e-09 -2.48514830139387e-09 -6.32172653301922e-10 -6.56044224609419e-10 -3.45109443032548e-09 -6.95145426742628e-10 -1.31696549057661e-09 3.5865994760554e-10 -2.57476309699676e-09 7.34505251671188e-09 -3.51216080462956e-09 -6.13616085291693e-10 7.61587534621835e-10 1.96445629428787e-09 4.36077611051393e-09 2.83915814900003e-09 3.78114032209275e-09 -5.73333783993377e-09 9.72840660127346e-09
"R1007" 3.79959526101554e-09 5.75665510006754e-09 -5.01026116063249e-09 -1.01123433315612e-08 -4.99464676146291e-08 2.68084897044189e-07 7.65838124547976e-08 -1.80644017357392e-07 -2.33375485006797e-08 -3.64641281307586e-08 -5.43725079739303e-08 4.96507820507449e-08 6.39970189148705e-08 3.98299082588278e-08 -8.02830768884738e-08 -1.94841791850729e-09 -2.79097101399016e-09 2.04729539009124e-08 -1.07516118613228e-08 -2.22504937471742e-08 5.23648699356584e-08 7.04442199140244e-09 -1.18841397796365e-08 1.53082597365373e-09 -9.98095476926298e-09 1.17129279023785e-09 -2.41312788665202e-09 -6.59697837839637e-08 -3.92227506490334e-08 -3.11355044149052e-11 -6.00441997011862e-10 2.12264761931765e-08 -1.02242481429724e-08 3.17643493390937e-08 9.094481278644e-09 -6.25527019989829e-09 -5.47126033017813e-09 4.14251135551594e-09 3.90632754288554e-09 -1.44930180003709e-08 8.30125326502196e-09 4.77538790195538e-09 5.27309319070451e-09 1.16121614598095e-09 1.39747610467222e-09 -2.51514960159156e-08 -1.66935098799758e-08 -1.55765336831767e-08 2.02998737021113e-08 -2.02435831952745e-08 -3.38629843477201e-09 -1.15291075210403e-09 -8.66530218417936e-10 2.76477204663095e-08 9.91293529520535e-09 7.85779717781173e-09 1.60119003618543e-08 1.11320879874451e-08 -5.90959600464451e-09 -1.19157325185116e-09 4.28266102222004e-09 -1.33536503877231e-08 -2.37827725997529e-09 -8.20230361800197e-09 4.6233554741987e-10 1.90381921586688e-09 -8.11346014325114e-09 1.33153261746611e-09
"R1008" 6.84935021395987e-08 -2.32755021024827e-09 1.31077516212896e-08 1.02309353905049e-07 -1.17319788749641e-08 7.65838124547966e-08 8.19051415621928e-07 -6.98008372330127e-08 -4.83517034797469e-08 -1.44337606420298e-07 -1.04819902568635e-08 5.16528667501487e-09 3.76753737128303e-08 3.5711903886978e-08 -3.65091155390361e-08 2.40640853459062e-08 2.03438300689825e-08 5.89631725723138e-10 3.19352364366572e-09 -4.06723328960259e-08 4.2959997836705e-07 5.34634536730364e-09 -1.87407767280722e-07 9.51309231002983e-08 -5.47466037250049e-09 -5.80337759736671e-09 1.61121551123151e-08 -6.85797450863728e-07 -1.01825410934783e-07 -4.06254419283031e-07 -7.3007318742436e-09 2.92721601412752e-08 1.21269082887173e-07 -2.89998190657043e-08 -1.39934810559762e-10 -2.02208372770416e-09 -6.37564167280451e-09 2.8690578017722e-08 1.1479468615614e-08 5.62547666703442e-10 1.05356814821337e-08 1.38183388756458e-09 2.6293208643179e-08 -9.01644230962737e-09 1.58746724877729e-10 -6.72780787849257e-09 -2.64302947747779e-08 -1.64390760657481e-08 7.10478324035185e-09 -3.82623378774099e-08 2.42746713957557e-09 1.21622066398064e-08 -1.35905951128111e-08 -9.03737385830561e-09 -3.63013051214005e-09 6.21430539417432e-09 3.95670112276465e-08 1.01671167454619e-08 -1.78944815935668e-10 -6.98636907053225e-10 1.57766594221726e-09 -1.10690002401753e-07 2.11104361120519e-09 -6.44304917472447e-10 3.70731863354782e-09 -7.39397494703361e-09 -8.56468340639571e-09 -4.68418124941124e-09
"R1009" -1.98434969071539e-08 2.13590819722302e-09 7.24297202783005e-09 -2.08066802815985e-08 3.56159294150715e-08 -1.80644017357395e-07 -6.98008372330158e-08 3.03451863565235e-07 7.05582402191356e-09 3.79886367174937e-09 6.65212155508115e-08 -3.72075570565686e-08 -5.93325090089618e-08 -1.75340417250695e-07 1.47226085955684e-08 1.50712224624764e-08 -2.87014176185511e-08 -3.19927849500701e-08 9.16086757221805e-09 3.94758556150233e-08 -7.60173474862388e-08 -1.09594630198644e-09 2.75227631627799e-08 -5.73198347533177e-09 4.45345227073322e-10 -1.36814676044053e-09 -4.80925581605383e-09 6.7220889721638e-08 1.00881362534737e-07 6.29055425016977e-08 2.36109329613996e-09 -4.70835061943616e-08 -3.6566614003689e-08 1.79478151799818e-08 -2.81172420063221e-09 -2.27281986968725e-09 3.37258206440184e-10 -2.73013769158955e-09 -4.08092524312339e-09 -2.32980823412695e-09 -6.22516029751366e-09 -3.73472710535984e-10 -5.60990119820085e-09 -4.9702051069674e-09 1.45620407941169e-09 1.4601663152141e-08 1.29750672520493e-08 -5.34987970744881e-09 4.65595603606937e-10 -1.51238033944515e-08 -2.27200527493041e-09 -1.39809623197443e-09 -3.39845246632256e-10 -8.0028056006115e-09 -1.21183663270016e-08 4.50818936942308e-09 4.46527187922243e-09 -6.61891311906384e-09 5.10564198316075e-09 4.11023939735216e-09 3.16546075038993e-09 9.12043683384946e-09 7.84559934111724e-09 3.30903047916288e-09 -1.09425991442777e-09 1.04520190272615e-09 2.89910701945003e-09 3.51418958269056e-10
"R1010" -1.30467967960017e-09 -1.22257079283606e-08 5.60729682953076e-10 -3.88419587660071e-08 2.71302607323512e-09 -2.33375485006794e-08 -4.83517034797477e-08 7.05582402191318e-09 3.03063690530652e-07 4.36637225248803e-08 1.30149623470455e-08 -1.12103491457698e-07 -1.41302691664663e-08 4.55546943489603e-09 1.50648881318321e-08 6.21043548361483e-08 -1.32096076609608e-08 -4.01054289320962e-09 3.68504544090418e-09 3.66719624564855e-08 -9.00205484865023e-08 -5.75863733423461e-08 6.35092376095944e-08 -2.96938341354737e-07 2.085468338143e-09 5.08528221026812e-09 7.77941636126718e-09 9.24198417973894e-08 1.73855758099206e-08 3.29864102990452e-08 -3.78588353818576e-10 -4.68267315790145e-09 -2.68220297396454e-08 4.05452867349903e-09 -9.42782059701538e-09 1.34072293837028e-08 -1.57733691318279e-09 1.24646507605638e-08 4.81732777094398e-09 -5.2903865710594e-08 2.63892475893424e-08 -2.49975625450149e-09 -2.05861059667372e-07 -1.82785031846901e-09 -5.63575917127459e-09 7.33057386188119e-08 2.81739354313362e-09 6.35101147262904e-09 4.8396418946203e-08 -1.79065818066994e-08 -9.29632357225255e-09 -2.45217002096101e-11 1.54136797621719e-08 -1.76067633623902e-08 -6.77643439645545e-08 3.26459390917661e-08 3.18071279340776e-08 1.2923075155791e-07 4.522011385897e-09 1.02315415887218e-10 -8.15574585559665e-09 -2.28521076924603e-08 -7.10586777854547e-09 2.15758392092496e-08 1.13251394738704e-09 7.22219030391673e-09 2.64861927299535e-08 -1.62689274095693e-08
"R1011" -1.92328229850423e-08 9.70974407910834e-10 1.21500833894699e-09 -9.6518016978571e-08 2.09586157833968e-08 -3.64641281307574e-08 -1.44337606420296e-07 3.79886367174973e-09 4.36637225248802e-08 2.14941823519112e-07 2.68649705239973e-09 -6.24308727007276e-08 -4.27334678693499e-09 -1.46831677338768e-08 -2.80411312130215e-09 -2.44236659655997e-08 -1.81941985339957e-09 3.384069331425e-09 3.93821175347779e-09 6.40702869978484e-08 -2.81905596371485e-08 5.33818936931785e-09 -1.71201110802003e-09 1.14537749891841e-08 5.45393329491477e-09 -1.45053231243544e-09 -8.56211079159934e-10 6.84348632677072e-08 5.60273801437962e-09 2.90010362657287e-08 -1.03821350346318e-09 -5.78914007084284e-09 1.28926226583701e-08 -6.55543897494762e-09 -1.17399510327947e-09 -9.01875686037921e-10 5.01180930100889e-09 7.67318242742138e-09 -3.11082165994561e-09 9.24725993628886e-10 7.23588259041085e-12 -1.08704334515088e-08 -1.72652710038478e-08 -1.42878788744016e-08 2.81978549378338e-09 2.00695552185391e-08 -1.06142446791379e-08 1.39108157079366e-08 5.77336175082213e-09 3.00043100613331e-08 2.41281591720272e-09 -3.44404816386496e-09 3.65125461227391e-09 -4.68214608783499e-09 2.05818134682083e-08 -8.00304851774437e-09 -2.67411924129725e-08 -3.66290626295828e-08 2.7613779637425e-09 5.89315592846561e-10 -8.14221691824815e-09 3.68715767986033e-08 -7.84113363401557e-09 3.13476913537521e-09 1.63128416545407e-09 -7.9454186398792e-10 -6.16800120475382e-09 7.26929368156419e-09
"R1012" 1.35437233072092e-08 -2.98014130558942e-08 1.07257345893533e-08 9.99506951996541e-09 2.41274451875334e-08 -5.43725079739298e-08 -1.04819902568632e-08 6.65212155508123e-08 1.30149623470456e-08 2.68649705239854e-09 2.75525860103781e-07 -2.19621744033351e-09 -3.34837764839648e-07 -3.31440523559844e-08 2.44459866993018e-09 9.91555582447188e-09 -2.26209277887686e-08 -5.84020377056282e-08 8.7940510106216e-09 -9.45195239014417e-09 -5.84350001084465e-08 4.740682064658e-09 5.51536082781233e-08 -2.55407987262211e-08 1.05112446482238e-07 1.28378316943953e-08 -3.14996052235952e-08 2.78422649111559e-08 5.25576170083752e-08 -1.20176915170796e-08 -2.20214742820268e-08 -6.32835619676602e-08 5.11741613177628e-09 -4.39001029664161e-08 2.2377303924527e-09 3.60220135849529e-08 1.91632467738783e-09 -1.56657939841808e-08 -4.72370554318815e-10 -1.23572216443371e-09 4.5678016959052e-09 -1.83622151318933e-09 1.74550300262437e-09 4.14456670046427e-09 -1.23975569628023e-08 -5.38231605202458e-09 7.63709149817499e-08 4.99434478635975e-09 1.9182630768933e-09 7.46168025832442e-10 -1.14251162567172e-08 2.20074046361498e-08 4.79912656863278e-10 1.05704137072046e-08 3.17910599297204e-08 -1.44249736349738e-08 -1.72986888416354e-08 1.03497060362106e-08 7.46179794471455e-09 -1.27943032327343e-08 8.61153840512499e-09 -1.40745093354308e-08 -6.8851936571061e-09 4.64738427351517e-09 2.43987622072599e-09 -9.18650272073167e-09 -1.45421952649828e-08 2.02631146898719e-08
"R1013" 1.22224881868018e-08 1.60051988297548e-09 -2.31567321001991e-09 6.78483239472316e-08 -8.33301442887274e-09 4.9650782050744e-08 5.16528667501255e-09 -3.7207557056568e-08 -1.12103491457697e-07 -6.24308727007275e-08 -2.19621744033368e-09 1.14928430246523e-07 -2.62907066701124e-09 1.35586559969216e-08 -2.4228440517692e-08 -1.41097392894303e-09 2.06117995708396e-09 6.85536879013281e-10 -3.24427910599003e-09 -8.42916337255972e-08 -3.63078379786706e-09 8.02189134720915e-09 -3.06229407519977e-09 4.12207576634214e-08 8.7781946381466e-11 -1.14345542446009e-09 1.54994385954358e-10 2.03280035498632e-08 -2.18942063744971e-08 7.9716722164174e-10 6.62527433144736e-10 3.67765568992911e-09 7.49690787197729e-09 9.40708557596025e-09 8.05952754277879e-09 -3.82824135898815e-09 -2.70743586442068e-09 -1.55127405030672e-08 -3.28640019991896e-09 2.02883591606386e-08 9.47078857636909e-10 1.68459350560889e-08 6.12893078578026e-08 7.67114722723467e-09 3.6179287723817e-10 -4.72117036282833e-08 3.10927282505614e-09 -2.05868006727534e-08 -2.64464094572e-08 -1.61637913836936e-08 -4.42329869637287e-09 -1.55090503012274e-09 -5.06692611850833e-10 3.24080147254063e-08 -7.09465781665353e-09 1.16246554235456e-09 1.84337753619792e-08 1.52162943851247e-08 -3.02919562166587e-10 1.48743465410414e-09 2.71074347960194e-09 -2.91811859662898e-08 6.77856987358956e-09 -1.16977113909595e-08 -2.44783628193728e-10 1.95859968096609e-09 1.00062583655815e-09 4.3511164914284e-09
"R1014" -2.39819808449254e-08 4.66993755652886e-08 -1.57711650288838e-08 -1.93901112590553e-09 -3.09098507928022e-08 6.39970189148708e-08 3.76753737128313e-08 -5.93325090089623e-08 -1.41302691664665e-08 -4.27334678693544e-09 -3.34837764839648e-07 -2.62907066701114e-09 7.92084788320576e-07 2.0167966676309e-08 -8.78092917954991e-10 9.03764079001926e-09 3.28736733938021e-08 5.39748484148657e-08 7.74828931344139e-09 7.24323896506622e-09 6.50940990956956e-08 -1.38838352530539e-08 -5.61091769011428e-08 2.75770401882872e-08 -2.64476950850544e-07 -3.56222542832834e-08 8.16917958600913e-08 -5.40908015247178e-08 -7.39689095073472e-08 2.34939601751626e-09 -2.30579510014684e-08 9.35982669166141e-08 3.2157859519775e-08 -1.18559321858167e-08 7.44008182354664e-09 -6.54107186203968e-08 1.30092775470935e-08 1.58595324383208e-08 1.56685400307979e-08 -2.93500004216364e-08 -4.05078914490256e-10 2.1507338035972e-08 -2.6572022933139e-09 -6.2752072133982e-09 4.29426497021671e-08 1.59236695355261e-08 -4.51590586106057e-07 -2.34917565841642e-08 3.1662471233603e-09 -2.89934010049284e-08 1.00114382239528e-08 -3.81468612268962e-08 -3.32041397875745e-09 -1.26354470931827e-08 8.34594812144571e-09 2.48315380704565e-08 4.07516544905241e-09 -1.15325054439944e-08 4.31006739351564e-08 3.39648222470023e-08 -1.63059809840028e-08 7.89797170049141e-09 -2.03989447064705e-08 -6.01404000445865e-09 5.37776434143694e-08 4.52646284641275e-08 7.82572244733828e-09 -1.06959932103886e-08
"R1015" -5.6608195507625e-08 -1.79555574983502e-08 -1.34063034809811e-08 3.24555444876737e-08 -4.90897842880289e-08 3.98299082588283e-08 3.5711903886977e-08 -1.75340417250691e-07 4.5554694348967e-09 -1.46831677338756e-08 -3.31440523559838e-08 1.35586559969223e-08 2.01679666763093e-08 3.34128791245896e-07 3.43707858749848e-08 -1.89306913202968e-08 5.98001056527629e-08 1.00918774836969e-08 -1.2051279155707e-08 -2.92551942837722e-08 8.72643664400135e-08 5.29612996075493e-10 -3.8615542005377e-08 2.28477174295028e-08 -6.83124322212666e-09 -8.09494600910914e-09 1.45692640970505e-08 -8.1789768860586e-08 -2.39966830540918e-07 1.58218041831887e-08 9.29361001119563e-10 5.49793735716539e-08 4.46528025356288e-08 -5.36201050163805e-09 1.19306831408088e-09 1.57874307163222e-08 1.46512133423774e-09 3.60401195448388e-09 2.22814302737125e-08 1.07593243257559e-09 5.22176464194051e-09 1.6967619967577e-09 -1.0151292454015e-09 2.02808421587936e-09 -1.41652541031846e-08 2.21956176759979e-09 2.1216583544383e-08 -1.14899703047996e-08 -4.39879186631295e-09 2.3477929110143e-08 5.84106550684435e-09 9.06630304214114e-09 -4.68811242013313e-09 -8.2592461371486e-09 3.6928678819823e-09 -8.98407804475624e-09 -1.1327029394844e-08 -5.91790451856664e-09 -2.14983483663047e-09 -2.85957353637081e-09 -1.05717080374495e-08 2.89601669208894e-09 -7.32584325306806e-09 -3.90696191081746e-09 -2.32298611859311e-09 -1.18292945534993e-08 7.68191730336732e-09 -9.76533606397526e-09
"R1016" -4.90624421780205e-08 -3.70657660345891e-09 -5.29617979500601e-10 1.90244973951667e-08 -1.06215890885452e-09 -8.02830768884772e-08 -3.6509115539034e-08 1.47226085955697e-08 1.50648881318323e-08 -2.80411312130155e-09 2.44459866993018e-09 -2.42284405176921e-08 -8.78092917955107e-10 3.43707858749871e-08 7.17888831674624e-08 8.10877320099015e-09 1.14573393600402e-08 -5.11317650215125e-09 3.97502159597211e-09 4.23032914436979e-09 -3.15179145291557e-08 -7.37100536192679e-09 1.48784903336518e-08 2.67579630359836e-09 1.97222141223298e-09 3.21060293058436e-09 3.30041319371775e-10 1.2111229506952e-08 4.18009802302895e-09 4.68139179887953e-08 -2.44790120607314e-09 8.61675636032406e-09 -6.58287065985956e-09 -2.68388271671988e-08 -4.83013855977847e-09 5.60102355473719e-09 2.39499768737226e-09 6.56539498803414e-09 -1.2471098270165e-08 3.44664550821203e-08 -8.78871296000687e-09 -1.44482114285574e-08 1.53509342203832e-09 -2.42064114613304e-09 -4.73912448181654e-09 1.10042811031499e-08 6.82910607398186e-09 1.16686400347677e-08 -2.26916010640741e-08 1.28548876836373e-08 4.44944440614938e-09 1.95521089193812e-09 -1.19427446041661e-09 -2.69551708698115e-08 -4.51444516331419e-09 -6.53541695016085e-09 -1.08518130182928e-08 -1.33093763238011e-08 -3.82798643862081e-10 -1.9246515126802e-09 -6.76898433785227e-10 1.27840723657642e-08 -6.40865946019971e-10 7.50965531052367e-10 -1.26574954931453e-09 5.74251095751331e-09 8.73394296918835e-09 -3.16054677908387e-09
"R1017" -3.56591629841848e-08 -2.43566994606228e-08 -4.2161944507759e-08 -1.13092015201169e-10 1.31234906504639e-09 -1.94841791850565e-09 2.40640853459032e-08 1.50712224624774e-08 6.21043548361496e-08 -2.44236659656003e-08 9.91555582447272e-09 -1.41097392894252e-09 9.03764079001934e-09 -1.89306913203001e-08 8.1087732009879e-09 4.19645166709391e-07 -3.16954435525801e-08 -8.99501167849631e-10 1.87175364178428e-08 1.29242706206149e-08 -4.8347723197682e-07 -1.12893891590841e-07 3.35591824808381e-07 -1.76888813417024e-07 4.47677301593425e-09 1.59828736045312e-09 -1.14717428847177e-08 9.4295379196073e-08 5.04418964127319e-08 1.32810926638284e-07 -3.89618519941101e-09 -1.06652372912349e-08 -4.4975178478421e-08 -7.62957997804164e-09 4.79318110029814e-09 4.26564458886349e-08 -2.02366274402382e-08 2.48967441328204e-08 9.84334087504506e-09 -7.54458402645403e-10 -5.4462423795931e-10 6.3924773594173e-09 -2.17304898386084e-08 7.5984757511422e-09 1.10868861970192e-08 -7.18715957491063e-09 -1.55180687568883e-08 -2.23237397227263e-08 -1.04996447728101e-09 -3.56528246634109e-07 -5.08580710415277e-08 -5.28306953763433e-10 3.46754624496695e-08 -7.58454672743595e-09 -1.02684980523559e-07 7.74509535855269e-08 1.9407396463442e-07 2.17481465284608e-08 -9.00920524087641e-09 -2.52785299514907e-08 2.99733445320525e-08 3.86352390034256e-09 1.35299872002936e-08 -1.25690687513926e-08 2.05211680318004e-09 -4.26957223049601e-09 2.49928489272631e-08 -2.55280158284501e-08
"R1018" -1.27782312983485e-08 -1.49013034834863e-08 4.38869352830456e-09 1.58902706373404e-08 4.32774391440959e-09 -2.79097101399042e-09 2.03438300689802e-08 -2.87014176185513e-08 -1.3209607660961e-08 -1.81941985339939e-09 -2.26209277887676e-08 2.06117995708533e-09 3.28736733938024e-08 5.9800105652762e-08 1.14573393600402e-08 -3.16954435525807e-08 1.07458221607678e-07 -1.57541397959304e-10 -1.59051176004595e-08 -8.37141419311261e-09 9.84069859461568e-08 2.31870332376908e-08 -1.35485086898362e-07 2.95539935535224e-08 -1.7936725337836e-08 -1.58509092878304e-08 3.79118307541265e-08 -6.21637626030619e-08 -7.16147275464594e-08 -4.40833734258337e-09 2.12939161484473e-09 3.14302732800423e-08 6.20644218217795e-08 -8.08460407840653e-08 -3.46331990648989e-09 9.95846661619161e-09 3.42593174196606e-09 -2.05516448221745e-09 -3.07577761057813e-09 -5.28295368661502e-09 6.58167513679145e-10 5.30094508768408e-09 4.08277190034636e-09 4.20924243628634e-10 4.59863936249157e-10 1.11230585238974e-09 -9.1236281629609e-09 3.47797413353563e-09 6.36566025978994e-10 3.51394008985534e-08 -5.36666704721783e-10 8.26655247655077e-10 -3.50296990286426e-09 -2.14731731899559e-09 1.88126787693314e-09 -2.69982920389977e-08 2.70151644206506e-10 1.73415014203338e-10 4.97535171195165e-09 -5.11790859338034e-09 -2.20168367538086e-08 7.01864088005939e-09 -1.25371641600871e-09 3.00543781971832e-09 1.18780840530251e-09 -4.29256570775917e-10 -5.16279906070687e-09 7.60157384390213e-09
"R1019" 2.77042609632751e-09 6.2788547080975e-09 -3.24966402977735e-09 -8.7082078615816e-09 2.99703304358419e-09 2.04729539009124e-08 5.89631725723539e-10 -3.19927849500704e-08 -4.01054289320928e-09 3.38406933142427e-09 -5.84020377056275e-08 6.85536879013409e-10 5.39748484148656e-08 1.0091877483698e-08 -5.11317650215073e-09 -8.99501167848673e-10 -1.57541397959941e-10 7.09077215207009e-08 -3.95357589549826e-08 4.75155129551361e-09 2.14406863042872e-09 -2.25951512837167e-09 3.64010115621685e-09 4.5192967915407e-09 -1.1195293666318e-08 -1.79318261538181e-08 2.01162214690604e-08 2.53109326912828e-09 -3.20399334529098e-09 1.00453842473423e-09 2.88891247846404e-09 -7.93211887051579e-09 -8.17802889396868e-09 1.52418546828969e-08 -9.9407945406611e-10 -9.95242359084964e-09 -1.02604640097163e-10 4.58710116970107e-09 7.92281537619264e-10 -3.38097268756849e-09 1.28960000236394e-09 5.37541961590381e-09 -2.38778501380396e-09 -3.1873647036862e-09 -5.57102841366826e-09 4.22865195153848e-09 -6.54069632131031e-09 -1.3967307278903e-09 -1.18113460040341e-09 -3.96132635821517e-09 3.17137467228618e-10 -7.1454909727563e-10 1.28615103144799e-09 -2.19316869916441e-09 -4.62288981827054e-09 4.35894099324936e-09 6.00948513137612e-09 9.82731467898551e-10 -1.49839865637681e-09 3.34530309145807e-09 -9.13534100591198e-09 -1.49084130775343e-09 -1.10844916563422e-09 -1.95058501532601e-09 -1.76805206040298e-09 -4.52587440481057e-10 -8.63699069350711e-10 4.41843052586437e-09
"R1020" 1.61828050115964e-09 -8.06692706503386e-09 6.0160845797857e-09 -1.25416807425672e-09 5.65224994014559e-10 -1.07516118613234e-08 3.19352364366811e-09 9.16086757221692e-09 3.68504544090388e-09 3.93821175347953e-09 8.79405101062142e-09 -3.24427910598986e-09 7.74828931344196e-09 -1.20512791557076e-08 3.9750215959721e-09 1.87175364178424e-08 -1.59051176004605e-08 -3.95357589549827e-08 7.0054226529065e-08 5.39286541360029e-10 -4.41850536387704e-08 -9.7230725561315e-09 3.15679829027006e-08 -8.11819429760293e-09 7.42149774780253e-09 -1.76249258105746e-08 -1.40659145779891e-08 1.53836801279895e-08 1.44623367873504e-08 -1.78660495726524e-08 -7.77356513854293e-09 2.28064022048803e-09 6.39252725848658e-09 -4.81069728350819e-09 3.63775797075639e-09 1.07746802113728e-08 1.46296519141276e-09 1.02907702869205e-09 3.40794988180866e-09 1.03752473510967e-09 -2.09755160678337e-09 -2.87707428460013e-10 9.9874316112952e-10 9.00123592747292e-11 1.10051217837029e-08 4.81291875677251e-10 -1.29494293765402e-08 -9.30906995719815e-09 -1.63006256154109e-09 -1.21160344675901e-08 -1.95028589807278e-09 -3.0817343975207e-09 -1.06232934801347e-10 1.67241222875931e-10 -5.79528017335947e-09 5.7969115147639e-09 1.3398500298811e-09 -2.89461689291294e-09 -6.70084248683259e-09 -4.44717031817038e-09 7.33276315944522e-09 2.07625361174262e-09 7.74141496424019e-09 -6.78992763224178e-10 4.22573015918381e-09 -1.92958059818916e-09 1.26542505877824e-09 -4.54792075331448e-09
"R1021" -1.33706153618315e-08 2.84004681157743e-11 2.64546633171658e-09 -3.9064151953753e-07 2.96444298712423e-09 -2.22504937471738e-08 -4.06723328960259e-08 3.94758556150237e-08 3.66719624564855e-08 6.40702869978469e-08 -9.45195239014406e-09 -8.42916337255946e-08 7.2432389650661e-09 -2.9255194283772e-08 4.23032914437e-09 1.29242706206149e-08 -8.37141419311134e-09 4.75155129551277e-09 5.39286541359426e-10 4.00403449104751e-07 -8.67695413669563e-08 -5.91932795646776e-09 3.71796327856822e-08 -1.32646480838813e-07 -3.26424946603871e-09 -7.77675224403203e-10 -1.38657934487957e-10 1.44818122027768e-07 3.29295341265564e-08 3.79872914773059e-08 6.11246090586454e-10 -6.4369386176654e-09 -1.38952912101387e-08 4.42844213239703e-09 -2.43980530312062e-09 1.62589892848487e-09 -3.57218439798436e-10 1.48355210389878e-07 -4.82368410968793e-08 1.15816915368457e-07 1.24990056702361e-08 -6.83528444831489e-08 1.77196089251313e-08 1.40214938993226e-08 -1.21735811505933e-09 -9.19802162671693e-08 8.72602338634322e-09 2.83934128322796e-08 5.26272851503957e-10 7.43873773295545e-09 2.12464226391051e-09 -7.02409439139059e-10 -3.51437146981501e-10 -1.35579832652301e-07 1.83051144068099e-08 -1.59922302819201e-09 -7.73878399771445e-09 2.87372387958245e-08 -1.19316979845979e-09 -2.71698849382501e-09 -8.52130198364927e-10 -5.39427771798183e-08 -7.34769299843974e-09 -9.42707542046216e-09 -9.29578438004192e-10 7.44596396130813e-09 -6.74807045790789e-09 1.08276813238539e-08
"R1022" 9.4047038251455e-08 -1.07653814807169e-08 1.22607733687696e-07 1.60002985022089e-07 -1.31683902309463e-08 5.23648699356595e-08 4.29599978367042e-07 -7.60173474862399e-08 -9.00205484865023e-08 -2.81905596371489e-08 -5.84350001084472e-08 -3.63078379786853e-09 6.50940990956967e-08 8.72643664400143e-08 -3.1517914529154e-08 -4.83477231976818e-07 9.84069859461552e-08 2.14406863043074e-09 -4.41850536387749e-08 -8.67695413669588e-08 1.94134678759363e-06 1.13033184863254e-07 -1.28590140093786e-06 5.06610000094553e-07 -3.03573221353221e-08 5.54795907610961e-09 8.10241827838334e-08 -1.06961391523966e-06 -2.23320513528221e-07 -5.02577629531874e-07 2.83546023012214e-09 4.64003314540103e-08 1.59074230405426e-07 6.32403898186065e-08 -9.91773488304247e-09 -1.93602344216244e-08 9.29134633298756e-09 6.20574137268171e-09 5.02950390935672e-09 -1.17810055010383e-08 -5.3155721206663e-09 -9.23829979793331e-09 2.81809304731583e-08 1.47946113787319e-08 -1.30507797628472e-08 3.39179554568306e-08 -2.53852552152142e-08 1.91543855784491e-08 3.46178793256064e-09 3.29272182942157e-07 3.53319700148892e-08 1.20665680106951e-08 -3.29389628172445e-08 -3.54264001940961e-08 1.76712118471424e-08 -7.33720311641541e-08 -8.29021711934652e-08 -1.69010501191369e-07 1.92990663264828e-08 1.29459995399275e-08 -6.15145564912956e-08 9.17924409396063e-08 -8.69149234851991e-09 1.57934346029689e-08 4.54386424295145e-09 -7.14608599559365e-10 -1.25041287830975e-08 1.06962339949304e-08
"R1023" -8.29406766614597e-09 2.99729456508061e-08 2.51344030745361e-08 1.84297164759425e-08 -2.4099919259672e-09 7.044421991402e-09 5.34634536730765e-09 -1.09594630198533e-09 -5.75863733423463e-08 5.33818936931956e-09 4.74068206465825e-09 8.02189134720836e-09 -1.38838352530538e-08 5.29612996075018e-10 -7.3710053619263e-09 -1.12893891590839e-07 2.3187033237691e-08 -2.25951512837241e-09 -9.72307255613081e-09 -5.91932795646789e-09 1.13033184863257e-07 1.4576248983787e-07 -1.56517290708005e-07 9.748040400741e-08 -5.51072244117278e-09 6.77142628898051e-09 -5.53438999018315e-08 -9.41161336811046e-08 -1.55664719108535e-09 -1.77615016038208e-08 8.14911510843642e-09 2.38732455562868e-09 2.92945855733124e-08 -1.21378279754499e-08 -8.25450443924793e-09 -3.00454154900824e-08 3.310717928681e-09 -2.08299278208224e-08 -8.90249563515318e-09 1.50582871277598e-08 -1.18085095073411e-08 -2.28231558175459e-09 1.49797354783483e-08 -8.76186144246907e-09 -3.78349479990067e-10 6.72660940101923e-10 9.91504878192068e-09 1.16278072738072e-08 -7.98867088725105e-09 1.02254469027306e-07 1.58575900711452e-08 -5.807590300899e-10 -1.54753066165597e-08 2.97214023596697e-09 6.26561990518792e-08 -1.24578036106414e-07 -6.84117921569029e-08 2.19377452978322e-08 1.43449369592279e-09 9.66601408917121e-09 3.3298177435083e-08 -3.90595941696524e-09 -1.81144784426579e-08 1.839511143886e-08 -3.23001957292087e-09 6.52335525854679e-10 -7.76998126855062e-09 2.27805471240831e-08
"R1024" 4.62587540490079e-09 4.53635245448451e-08 -2.17806078760016e-07 -8.58393464732071e-08 5.53570684172528e-09 -1.18841397796371e-08 -1.8740776728072e-07 2.75227631627788e-08 6.35092376095943e-08 -1.71201110802092e-09 5.51536082781225e-08 -3.06229407519939e-09 -5.61091769011429e-08 -3.86155420053764e-08 1.48784903336523e-08 3.35591824808384e-07 -1.35485086898364e-07 3.64010115621817e-09 3.15679829027007e-08 3.71796327856821e-08 -1.28590140093787e-06 -1.56517290708003e-07 1.30726302873382e-06 -2.53390189087988e-07 4.02362055383507e-08 -2.29450254859355e-08 -6.61654304915484e-08 5.36213833721587e-07 8.47260853042778e-08 1.78896795407262e-07 -3.58920576612849e-09 -1.80291416219657e-08 -1.33913609068543e-07 -4.92992367566244e-08 1.16683352823041e-08 -1.14897419093493e-08 -8.63843761475574e-09 5.52792166018154e-09 3.69527776728824e-09 9.52355251778299e-09 1.47315652565855e-08 5.25140114404133e-09 -1.57993715612602e-08 3.20787105091376e-10 6.43391506548914e-09 -1.22694888586829e-08 1.11202857791787e-08 -2.01265772414091e-08 -3.47003554426667e-09 -2.91760202865231e-07 -1.98589763494489e-08 2.87388222257861e-09 1.06761276706112e-08 1.88530517815711e-08 -1.25362105254927e-08 1.3840651416969e-07 5.2439164162027e-08 5.0027372131905e-08 -2.45767400660254e-08 3.43918520601204e-10 5.23436317079607e-08 -7.68199701029553e-08 7.26668754368846e-09 -1.80426569198663e-08 -3.95713053411593e-09 -8.87613088042991e-09 -4.46259730122725e-09 3.57409057087873e-09
"R1025" 1.05529018067424e-08 1.25750211565241e-08 4.79499617044965e-09 8.90373593499428e-08 -1.43029224583095e-09 1.53082597365278e-09 9.51309231002923e-08 -5.73198347533109e-09 -2.96938341354741e-07 1.14537749891803e-08 -2.55407987262207e-08 4.12207576634226e-08 2.75770401882882e-08 2.28477174295025e-08 2.67579630359934e-09 -1.76888813417022e-07 2.95539935535221e-08 4.51929679154111e-09 -8.11819429760475e-09 -1.32646480838815e-07 5.06610000094555e-07 9.74804040074092e-08 -2.53390189087985e-07 8.23371221640998e-07 9.44944393335578e-10 -6.45643109197723e-09 -5.91716089743405e-09 -6.78932983571205e-07 -7.017711182458e-08 -1.38255502739833e-07 -3.54419778746633e-10 1.62885823830206e-08 3.81937697620922e-08 2.95131229880769e-09 -1.07045732939125e-10 -1.71129753040289e-08 1.1610928999759e-08 -1.72500569469473e-08 2.46352682226646e-08 9.93870501523472e-09 -5.92344618459798e-08 4.28467601949872e-09 1.51182727161266e-07 -1.14081790118375e-08 3.14959918063298e-09 9.22109579319951e-08 -1.29797360929309e-08 5.92901640712058e-09 -6.62969050794673e-08 1.03438272628753e-07 1.77451203269604e-08 4.46822417978228e-09 -1.95428781631804e-08 -7.21529063701463e-09 6.45515772394589e-08 -6.79328032432986e-08 -9.01818589836385e-08 -4.27078987430004e-07 -4.16372048093663e-09 3.02996076877613e-09 3.85044472203464e-09 2.85254006007279e-07 3.67600129306018e-09 4.87101010931329e-09 -8.30143116100262e-10 -2.36621720400503e-08 -1.99466919403085e-08 2.80587430917102e-08
"R1026" 6.71958485394986e-09 -5.06949034240818e-08 8.03696716415411e-09 -3.17144524728731e-09 1.49649128442524e-08 -9.98095476926324e-09 -5.47466037250061e-09 4.45345227073012e-10 2.08546833814321e-09 5.45393329491473e-09 1.05112446482238e-07 8.77819463815449e-11 -2.64476950850544e-07 -6.83124322212644e-09 1.972221412233e-09 4.47677301593527e-09 -1.79367253378354e-08 -1.11952936663174e-08 7.42149774780222e-09 -3.26424946603837e-09 -3.03573221353227e-08 -5.51072244117276e-09 4.02362055383499e-08 9.44944393336392e-10 3.34689462549952e-07 -3.00418589935924e-08 -2.71456419931946e-08 1.41952825838758e-08 1.42194901140389e-08 -8.01401160965872e-09 -6.40085519844217e-08 -2.19325588285163e-08 -6.21518483274399e-09 4.4566648979965e-09 2.14740511855156e-09 5.24930313544202e-08 -1.0649127757282e-08 3.54969445687809e-10 1.11479161787545e-08 -2.22992789749644e-09 2.29771444335047e-09 4.29712024315788e-09 -2.57010705470212e-09 -2.27123238607844e-09 5.1855271456539e-08 3.71432633604882e-09 7.47732104947667e-08 -3.04866713648526e-09 -5.20471892664302e-09 1.35819015747106e-08 -8.1325815524425e-09 -2.40921074504396e-08 1.18841879299954e-08 1.27914230002447e-09 -6.86861132675976e-10 -1.03313795437339e-08 -5.87962608235258e-09 2.49262869485501e-09 -1.497119654611e-07 1.08080399760652e-08 1.67380588666867e-09 -5.06421967862476e-09 -1.39021995966909e-09 -4.1490639397905e-09 -4.59252774876725e-08 -1.39910189011982e-08 -2.70948106564286e-09 1.67278280018001e-08
"R1027" -1.37507773460969e-09 1.94234788922139e-08 -5.10406451499048e-09 3.23483381395543e-09 -6.65562571486686e-09 1.17129279023835e-09 -5.8033775973662e-09 -1.36814676044097e-09 5.0852822102674e-09 -1.45053231243692e-09 1.28378316943942e-08 -1.14345542445802e-09 -3.56222542832828e-08 -8.09494600910804e-09 3.21060293058419e-09 1.59828736045344e-09 -1.58509092878297e-08 -1.79318261538188e-08 -1.76249258105733e-08 -7.77675224402836e-10 5.54795907610999e-09 6.77142628897938e-09 -2.29450254859364e-08 -6.45643109197668e-09 -3.00418589935928e-08 1.14694359833566e-07 -8.8973790057795e-08 8.20568539179512e-09 7.16807911425178e-09 -2.12743449030083e-09 1.10950431171834e-08 2.34605021276904e-10 -3.81831707757966e-09 1.27641008116333e-08 -1.31653515644232e-09 -3.71827697129093e-09 -6.91522917216212e-09 1.64650339172623e-10 -1.8472581716606e-09 2.65444255222734e-09 -3.79545539414952e-09 -4.57295166266884e-09 -2.33580159694458e-09 1.93904883167691e-09 -1.43341821920063e-08 1.91033669360798e-09 3.920150619869e-08 -1.35275488697718e-09 4.50223311359405e-10 1.14996140674546e-08 6.79345381165907e-09 1.08404522951815e-08 -8.44608697336133e-09 -3.79058932971137e-09 -7.7390387363952e-09 -7.18758165770122e-09 -2.48630474760605e-09 -3.76941814515186e-11 1.559607599495e-08 -5.34281950525259e-09 4.40197051667645e-08 6.7473133950204e-09 5.16288810454307e-09 3.43135068026532e-09 -3.22228301691857e-09 1.08237619888013e-09 9.50110240535188e-09 -1.59613799374671e-08
"R1028" 4.55649553465143e-09 -8.51707615540133e-08 8.51509646718869e-10 -5.78634424228639e-09 2.13699217873011e-09 -2.41312788665285e-09 1.61121551123134e-08 -4.80925581605287e-09 7.77941636126684e-09 -8.56211079161987e-10 -3.14996052235956e-08 1.5499438595734e-10 8.16917958600911e-08 1.45692640970494e-08 3.30041319370346e-10 -1.14717428847172e-08 3.79118307541264e-08 2.01162214690601e-08 -1.40659145779891e-08 -1.38657934486943e-10 8.10241827838335e-08 -5.53438999018289e-08 -6.61654304915488e-08 -5.91716089742941e-09 -2.71456419931942e-08 -8.89737900577917e-08 3.21120084191266e-07 -4.85653784273374e-09 -2.97971202460234e-08 -1.33612006136692e-08 -1.16217111348351e-08 4.41048800514939e-09 1.08083215833108e-08 4.51682472745022e-09 5.00301665898385e-09 3.56025967741177e-08 1.14105902004835e-08 2.32452439603097e-09 -2.82679116476638e-09 -1.08985324967214e-08 9.54124473679198e-09 4.12088834616487e-09 -3.31381003642583e-09 -1.9286482381032e-09 -9.20449433166349e-09 -2.52133325504276e-09 -4.88137178799841e-08 -6.21823953698408e-09 8.2302973755451e-09 -1.37718440456707e-08 -9.6898457639679e-09 -4.54319929493631e-10 7.46248888419144e-09 4.94698976301951e-09 -3.87841663237538e-08 4.41323064828645e-08 5.46722575133936e-08 -3.63985833691265e-09 2.10799621278569e-08 1.1111252747571e-09 -1.85041402738258e-07 -8.05961229388002e-09 1.97379377896277e-09 -1.13123652348429e-08 9.74808008643093e-09 9.97109506706719e-09 -3.2905718974937e-09 5.76817518474009e-10
"R1029" -1.46303102260337e-08 -1.53745202673027e-08 -2.5802369945392e-08 -2.27295156678904e-07 1.55309125694568e-08 -6.59697837839647e-08 -6.85797450863715e-07 6.72208897216408e-08 9.24198417973894e-08 6.84348632677049e-08 2.78422649111555e-08 2.03280035498615e-08 -5.40908015247179e-08 -8.17897688605892e-08 1.21112295069517e-08 9.42953791960833e-08 -6.21637626030598e-08 2.53109326912627e-09 1.5383680127992e-08 1.44818122027763e-07 -1.06961391523966e-06 -9.41161336811044e-08 5.36213833721593e-07 -6.78932983571189e-07 1.4195282583875e-08 8.20568539179525e-09 -4.8565378427287e-09 1.5083741872551e-06 1.83254938970572e-07 3.48506972263998e-07 1.65289889218517e-09 -4.85288441212494e-08 -1.10980807715491e-07 1.5225127350454e-08 2.60832789387319e-10 2.52727278030476e-08 6.79740407156775e-09 -2.32175209997169e-08 -2.16583695660964e-08 9.1203993437782e-09 1.55683540001191e-08 -4.80544146863649e-09 -2.30105109903389e-08 -1.47242376148011e-08 7.86920396989394e-10 -8.3895288285519e-08 3.5031562179579e-08 2.23670525973772e-08 1.71939518786442e-08 -1.54922630186507e-08 -4.84277856354602e-09 -1.51226852384241e-08 1.79614592395583e-08 4.02833003680981e-08 4.04264904337208e-10 4.98052370006178e-08 -2.69410132693243e-08 3.0253603581482e-07 -3.71114499809546e-09 -2.03689856791099e-09 -1.52367849190488e-08 -1.8394384953883e-07 6.29716063621084e-10 -8.16561039588011e-10 -3.52401045598585e-09 1.32622321068417e-08 3.82273353539032e-09 -8.85723169282562e-09
"R1030" 2.50908656563253e-08 2.90993664694527e-08 3.15239458464524e-08 -3.33621489262797e-08 2.69553756192057e-08 -3.92227506490314e-08 -1.01825410934784e-07 1.00881362534738e-07 1.7385575809921e-08 5.6027380143798e-09 5.25576170083749e-08 -2.18942063744969e-08 -7.39689095073476e-08 -2.39966830540917e-07 4.18009802303031e-09 5.04418964127333e-08 -7.16147275464589e-08 -3.20399334529097e-09 1.44623367873497e-08 3.29295341265567e-08 -2.23320513528222e-07 -1.55664719108465e-09 8.47260853042788e-08 -7.01771118245791e-08 1.42194901140394e-08 7.16807911425187e-09 -2.97971202460249e-08 1.83254938970571e-07 3.43888235148428e-07 4.13994605231428e-08 8.88546092749719e-10 -7.59033746538157e-08 -1.07579528472724e-07 -6.60567031995778e-09 3.98431115942472e-09 -1.58193762950538e-08 2.61411905128099e-09 -8.12578073808011e-09 -1.10850900950711e-09 -1.28177189769996e-08 -6.11519268383015e-09 1.51955449626017e-08 -5.83004270137604e-09 -2.19369318203349e-09 8.53360534088198e-09 5.36468877251648e-09 3.83065005248244e-08 -1.56551033443429e-08 -1.62160822477799e-09 -2.89393621596071e-08 -6.41714241579139e-09 -7.1942181576798e-09 6.24390352981092e-10 2.43647981132074e-09 -1.84089688244231e-08 4.09513314308046e-10 2.11178874887911e-08 2.19623549657882e-08 -7.38752667722282e-09 -2.78223269882732e-09 1.17820815667067e-08 -4.02541695593632e-09 1.28182441160772e-08 1.05347093800264e-08 -2.96194401794589e-09 -4.44240420564985e-09 -1.01219994752381e-08 1.35267137075162e-08
"R1031" -2.5559016687838e-07 -8.57397398836357e-09 -7.47275573646006e-09 -4.96504388962085e-08 -2.16298832023332e-08 -3.113550441424e-11 -4.06254419283024e-07 6.29055425016969e-08 3.29864102990447e-08 2.90010362657286e-08 -1.20176915170782e-08 7.97167221639782e-10 2.34939601751614e-09 1.5821804183191e-08 4.68139179887958e-08 1.3281092663828e-07 -4.40833734258281e-09 1.00453842473476e-09 -1.78660495726533e-08 3.79872914773067e-08 -5.02577629531876e-07 -1.77615016038202e-08 1.78896795407266e-07 -1.38255502739831e-07 -8.01401160966003e-09 -2.12743449030022e-09 -1.3361200613669e-08 3.48506972263997e-07 4.13994605231392e-08 6.93803434854732e-07 7.23094105150653e-09 -1.84784596516553e-08 -1.7954888596529e-07 7.36965799220826e-08 8.16127034334812e-09 7.80117976688026e-09 -3.93718245448612e-09 8.97483623870837e-09 -1.01013509952825e-08 2.81056368090301e-08 -5.97993889787239e-09 -9.687185320271e-09 -2.10819119127005e-09 4.50347982753201e-09 5.92592130413737e-10 -1.59934473321102e-08 1.26851277483327e-08 -2.05716536800628e-08 -1.09167020134949e-08 -8.68544944011264e-08 -6.3186128994622e-09 -1.63934744473847e-09 2.45556840351859e-09 -7.1850300287987e-09 -1.31378282502093e-08 1.4372158106588e-08 2.92909303249786e-08 5.78090270007434e-09 1.89168329472926e-09 -8.47252671349928e-09 1.41674785448606e-08 3.36008480304524e-08 7.49861955016607e-09 -1.29197502859923e-08 -4.60971884347351e-09 9.10372556117504e-09 1.23534126201977e-08 -1.17979995110786e-08
"R1032" 1.46907984880411e-09 1.13107499161739e-08 -2.65615454457533e-09 -7.0962150605979e-10 -7.1889139421549e-10 -6.00441997012719e-10 -7.30073187424424e-09 2.361093296141e-09 -3.78588353817608e-10 -1.03821350346446e-09 -2.20214742820281e-08 6.62527433143575e-10 -2.30579510014674e-08 9.293610011187e-10 -2.44790120607327e-09 -3.89618519940968e-09 2.1293916148452e-09 2.88891247846428e-09 -7.77356513854435e-09 6.11246090584868e-10 2.83546023012431e-09 8.149115108437e-09 -3.58920576612682e-09 -3.54419778746776e-10 -6.40085519844239e-08 1.10950431171848e-08 -1.16217111348327e-08 1.65289889218889e-09 8.88546092749802e-10 7.23094105150816e-09 7.3139076229953e-08 2.73041482127578e-09 -7.02494288943117e-09 1.03258006056522e-08 -4.01833817855508e-09 -2.06309438697514e-09 2.80266711406285e-09 -9.07175089633615e-10 -7.78701178691576e-09 6.39847102904607e-09 -3.12173844600013e-10 -4.88947823916418e-09 2.17038993034221e-09 6.60211831955484e-10 -8.11432642090015e-09 -3.65445656419317e-09 5.34744344755464e-08 9.79624650944171e-09 -2.73513930848035e-10 5.70341222820781e-09 -2.54684947968539e-10 -2.27119139586428e-10 7.33600844446287e-10 1.30580584325021e-09 4.26453421347902e-09 -7.25305103076827e-09 -8.77286265955336e-09 -1.27831326384309e-10 1.68500062487365e-08 7.50721349908896e-10 5.31789713475579e-10 2.18639105867401e-09 2.81381516878239e-09 4.1220695247392e-09 -1.87790362706617e-08 -2.36020542951558e-09 -2.7667165629041e-09 7.43142383760603e-10
"R1033" -7.0253843684769e-09 8.16675788678075e-09 -8.85667398326104e-09 1.11953425876966e-08 -1.50356235995973e-08 2.12264761931765e-08 2.92721601412749e-08 -4.70835061943605e-08 -4.68267315790164e-09 -5.78914007084288e-09 -6.32835619676597e-08 3.6776556899296e-09 9.35982669166142e-08 5.49793735716532e-08 8.61675636032441e-09 -1.06652372912341e-08 3.14302732800419e-08 -7.93211887051557e-09 2.28064022048811e-09 -6.43693861766597e-09 4.64003314540105e-08 2.38732455562837e-09 -1.80291416219668e-08 1.62885823830208e-08 -2.19325588285164e-08 2.34605021277662e-10 4.41048800514851e-09 -4.85288441212476e-08 -7.59033746538157e-08 -1.84784596516561e-08 2.73041482127518e-09 6.20307233372616e-08 4.40564285192614e-08 -4.43865766976058e-08 -2.28226399670785e-10 -7.8298717951088e-09 -2.43145363009548e-10 4.87363437224003e-09 -2.58043533115351e-09 1.00503757140084e-08 -3.13263875829808e-10 -9.76510396187292e-09 1.02915060359171e-09 9.49574635404986e-11 2.58721160778882e-09 -2.99084353759459e-09 -4.21121746023373e-08 4.04898856248425e-09 7.12865594494632e-10 8.13778670682884e-09 4.22280768301053e-09 -3.41184788020159e-10 -2.77473503580994e-09 -5.43713981664329e-09 4.26611080282939e-09 -7.03563600498318e-10 -6.73995835552892e-09 -4.24673578240244e-09 1.69164567192304e-09 1.49848918628773e-09 5.41847345903236e-10 3.67853837351942e-09 -3.8095169926545e-09 -3.8742236014817e-09 1.0816828623469e-09 4.11875232728878e-09 2.2649893598958e-09 -2.51278782140208e-09
"R1034" 3.82750828841343e-08 4.8986794170726e-09 7.76200344849281e-09 2.15841996538966e-08 1.19843143284626e-08 -1.02242481429726e-08 1.21269082887175e-07 -3.65666140036891e-08 -2.6822029739646e-08 1.289262265837e-08 5.11741613177639e-09 7.4969078719771e-09 3.21578595197747e-08 4.46528025356277e-08 -6.58287065985893e-09 -4.49751784784225e-08 6.20644218217799e-08 -8.17802889396892e-09 6.39252725848645e-09 -1.38952912101382e-08 1.59074230405425e-07 2.92945855733123e-08 -1.33913609068546e-07 3.81937697620936e-08 -6.21518483274371e-09 -3.81831707757995e-09 1.08083215833109e-08 -1.10980807715489e-07 -1.07579528472723e-07 -1.79548885965293e-07 -7.02494288943136e-09 4.40564285192616e-08 1.57727227618497e-07 -1.12981731517456e-07 -3.86538363077729e-09 -3.9813785719355e-09 2.9059281123716e-09 -4.32716993214021e-10 -6.61167799389949e-09 -2.20462025141212e-09 1.21922879496067e-09 -3.52943777440631e-09 8.27426076153581e-09 -3.71592358701618e-09 -9.24476417816713e-10 -4.48193404331985e-09 -3.34885054365184e-08 1.73212558429023e-08 5.15857164850279e-09 3.61881890683471e-08 -8.66446692386933e-10 2.91644853973733e-09 8.62481783363695e-10 1.7283636700947e-09 1.71367290835465e-08 -2.43094450058895e-08 -1.45222949489738e-08 7.58952097664545e-09 2.47281458196286e-09 1.88852163478588e-09 -7.84138377745517e-09 -7.4457366511298e-09 -9.07788526804743e-09 2.06357175716287e-09 4.38928223332381e-09 3.04706255890449e-09 -5.89178490962061e-09 9.67803398640485e-09
"R1035" -1.21944847503103e-08 -3.75611081714054e-08 1.29788869113223e-08 -1.67715489562284e-08 -2.41271824346365e-08 3.17643493390932e-08 -2.89998190657034e-08 1.79478151799807e-08 4.05452867349947e-09 -6.55543897494678e-09 -4.3900102966416e-08 9.40708557596048e-09 -1.1855932185817e-08 -5.36201050163657e-09 -2.68388271671985e-08 -7.62957997804187e-09 -8.08460407840644e-08 1.52418546828965e-08 -4.81069728350776e-09 4.428442132397e-09 6.32403898186067e-08 -1.21378279754499e-08 -4.92992367566235e-08 2.95131229880782e-09 4.45666489799605e-09 1.27641008116344e-08 4.51682472745029e-09 1.52251273504519e-08 -6.60567031995698e-09 7.36965799220838e-08 1.03258006056527e-08 -4.43865766976069e-08 -1.12981731517454e-07 2.2475207084038e-07 -3.31079890679531e-10 1.85088769588958e-08 -8.18687809750359e-09 3.65023196433054e-09 9.15432866476154e-09 1.36620397141521e-09 -2.04440341629936e-09 -5.23847631812028e-09 -2.79995607126659e-09 1.13361901166993e-09 -1.79845866126428e-09 -3.63697749497e-09 3.20784798362331e-08 -7.44303051610623e-09 4.90746785101304e-09 -2.5898002362247e-09 7.44044576377217e-09 -6.90779172657056e-09 5.405505702033e-09 5.56767119414861e-09 -1.23208741124193e-08 1.42746176129539e-08 3.47254136198536e-09 -8.56063792062075e-09 3.15531788043646e-09 2.63455451357396e-09 2.56052832414241e-09 5.39510206951933e-09 3.84629482987317e-09 -7.58661637536822e-09 -4.60264000861301e-09 1.80829677898405e-09 2.04472563428942e-08 -3.19208730196332e-08
"R2001" -2.15446578820851e-09 -1.90531578838986e-09 2.95636025215676e-09 4.51607592964333e-09 -2.80789990594745e-09 9.09448127864364e-09 -1.39934810562931e-10 -2.81172420063436e-09 -9.42782059701435e-09 -1.17399510328319e-09 2.23773039245411e-09 8.05952754277955e-09 7.44008182354712e-09 1.19306831408249e-09 -4.83013855977915e-09 4.79318110029679e-09 -3.46331990649085e-09 -9.94079454065821e-10 3.63775797075422e-09 -2.43980530312056e-09 -9.91773488304034e-09 -8.25450443924756e-09 1.1668335282304e-08 -1.07045732937771e-10 2.14740511855069e-09 -1.31653515644134e-09 5.00301665898424e-09 2.60832789388266e-10 3.98431115942383e-09 8.16127034334998e-09 -4.01833817855556e-09 -2.28226399669927e-10 -3.86538363077752e-09 -3.31079890680107e-10 1.23995170001816e-07 -7.67256583712289e-09 -7.37603267466762e-09 -1.11805700764061e-08 3.48203636629342e-08 3.4172304307674e-08 5.97912893342183e-09 3.62173082513909e-08 2.17649697674101e-08 -1.24207199701744e-08 4.54179873905007e-10 -3.22013464627466e-08 -1.79529704274113e-08 -1.62175460071928e-07 -3.35632785415744e-08 -2.61545244720682e-08 -2.07830099363516e-09 1.96985835822852e-09 -9.09229324141151e-09 1.9569646537915e-08 3.15161557921018e-08 1.98195618670861e-08 2.51227939033629e-08 -1.87078814671473e-08 7.64820466708517e-09 3.79353205285858e-09 3.5424843050774e-09 1.63452309092958e-08 6.80380818773051e-08 -4.57476114021075e-08 1.43345109019711e-09 -4.01240567381766e-08 -8.90841361193454e-08 5.57393754220306e-08
"R2002" -4.99459477898087e-09 -1.20356406100996e-07 1.15758066837545e-08 -6.2463741141344e-09 -1.70984612798276e-09 -6.25527019989797e-09 -2.0220837277056e-09 -2.27281986968675e-09 1.34072293837025e-08 -9.01875686036954e-10 3.60220135849532e-08 -3.82824135898897e-09 -6.54107186203965e-08 1.57874307163215e-08 5.60102355473761e-09 4.2656445888634e-08 9.95846661619096e-09 -9.95242359084977e-09 1.07746802113729e-08 1.62589892848465e-09 -1.93602344216232e-08 -3.00454154900823e-08 -1.1489741909349e-08 -1.71129753040297e-08 5.24930313544199e-08 -3.71827697129004e-09 3.56025967741187e-08 2.52727278030463e-08 -1.58193762950544e-08 7.80117976688087e-09 -2.06309438697535e-09 -7.82987179510848e-09 -3.98137857193582e-09 1.85088769588958e-08 -7.67256583712323e-09 1.54983139293667e-07 1.34795143013175e-08 -1.10725631045482e-08 8.04339609604508e-09 -1.95288709818209e-08 -5.53836434032132e-09 9.60072829620994e-09 4.52357406330028e-09 1.38544204519648e-08 1.51491789488004e-08 -1.42964747330668e-08 2.19982591907192e-08 -3.00446056940983e-08 2.18638134414331e-08 2.24996415676698e-08 -5.34177924774034e-09 4.56808127120132e-09 3.6597880038453e-09 1.5229529479899e-08 -2.48220209964617e-08 -3.44338437164827e-08 9.00453490214981e-09 1.39241295512904e-08 -3.00885616462229e-08 -3.49857677767646e-08 -7.75653379791551e-08 -6.53506313445849e-09 3.43649677923999e-08 1.01647587942687e-08 -2.95836498653109e-09 8.20824610844056e-09 3.57165672702205e-08 -8.27121657841081e-08
"R2003" 1.87142171730186e-10 -3.67036741047991e-09 1.37689355255233e-09 -3.35993664523784e-09 1.91723212359639e-09 -5.47126033017917e-09 -6.37564167280303e-09 3.37258206440103e-10 -1.57733691318282e-09 5.01180930100971e-09 1.9163246773875e-09 -2.70743586442125e-09 1.30092775470932e-08 1.46512133423714e-09 2.39499768737202e-09 -2.02366274402413e-08 3.42593174196627e-09 -1.02604640097443e-10 1.46296519141233e-09 -3.57218439797419e-10 9.29134633298603e-09 3.31071792868166e-09 -8.63843761475530e-09 1.16109289997586e-08 -1.06491277572815e-08 -6.91522917216351e-09 1.14105902004807e-08 6.7974040715707e-09 2.61411905128146e-09 -3.93718245448532e-09 2.80266711406395e-09 -2.43145363009765e-10 2.90592811237213e-09 -8.1868780975034e-09 -7.37603267466832e-09 1.34795143013169e-08 8.38565950601621e-08 2.2908408885726e-09 -8.92024439314682e-10 -1.28976133217533e-10 -6.26163117202517e-09 -2.67907177984671e-09 4.0037290559167e-09 2.21717720260284e-09 9.96160506736725e-10 2.07304251799858e-09 -1.50902780373523e-08 9.76726219621383e-10 2.03879433617133e-10 8.18847252946568e-08 2.38168672648605e-08 1.4908796603929e-09 -1.23154829569225e-08 -9.69483749762152e-10 3.8700886726565e-08 -2.25165978879791e-08 -1.68419808690784e-07 -1.45232849891253e-08 5.80688991972669e-09 1.36952607896543e-09 -5.68180563295854e-08 1.64372213901004e-08 7.12100559622577e-09 2.02741428817401e-08 2.33154978338796e-09 2.37244451803325e-10 1.798087453391e-09 9.71691976508841e-10
"R2005" -1.40518360083388e-08 3.50144891689046e-09 2.06780055880182e-09 -1.94937574990046e-07 -2.28915524082027e-09 4.14251135551727e-09 2.8690578017729e-08 -2.73013769159094e-09 1.24646507605637e-08 7.67318242741867e-09 -1.56657939841813e-08 -1.55127405030677e-08 1.58595324383202e-08 3.60401195448237e-09 6.56539498803711e-09 2.48967441328206e-08 -2.05516448221781e-09 4.58710116970158e-09 1.02907702869217e-09 1.48355210389873e-07 6.20574137268063e-09 -2.08299278208246e-08 5.52792166018382e-09 -1.72500569469467e-08 3.54969445687674e-10 1.64650339172429e-10 2.32452439602762e-09 -2.32175209997214e-08 -8.12578073808006e-09 8.97483623870479e-09 -9.0717508963439e-10 4.87363437223954e-09 -4.32716993213652e-10 3.65023196433071e-09 -1.11805700764069e-08 -1.10725631045487e-08 2.29084088857262e-09 3.13742052583382e-07 -8.22998398010886e-09 3.60077558918986e-08 1.23960469789101e-08 -1.21235203091563e-08 -1.75343307487074e-08 -1.19867415673273e-08 -2.9578199198179e-09 3.08592566606435e-08 -1.88064552704543e-09 3.43049707671546e-09 -2.4493989421194e-08 -2.39266346423354e-08 -4.21516245441452e-10 1.71206509535438e-09 -8.91567735686976e-11 -2.17826482331079e-07 5.46534325399677e-09 3.90900213759547e-08 -1.83075995588999e-08 -7.45440009022198e-08 1.1445299102309e-09 2.96607418483649e-09 4.13769266724936e-09 5.94403182420219e-09 -4.79411895978257e-09 -5.07314440464815e-09 -1.12719170570745e-09 -1.95928996297182e-10 7.45627698749892e-09 1.09500670365866e-08
"R2006" 7.15895499672434e-09 -7.39381379644147e-09 -3.87439156398893e-10 1.53710920077811e-08 -1.09251893581483e-08 3.90632754288534e-09 1.14794686156129e-08 -4.08092524312283e-09 4.81732777094425e-09 -3.11082165994553e-09 -4.72370554319035e-10 -3.28640019991883e-09 1.56685400307979e-08 2.22814302737132e-08 -1.2471098270165e-08 9.84334087504602e-09 -3.07577761057798e-09 7.92281537619352e-10 3.40794988180864e-09 -4.82368410968791e-08 5.02950390935757e-09 -8.90249563515318e-09 3.69527776728764e-09 2.46352682226644e-08 1.11479161787544e-08 -1.84725817166056e-09 -2.82679116476743e-09 -2.16583695660959e-08 -1.10850900950695e-09 -1.01013509952829e-08 -7.78701178691593e-09 -2.58043533115348e-09 -6.61167799389972e-09 9.1543286647615e-09 3.4820363662935e-08 8.04339609604529e-09 -8.9202443931472e-10 -8.22998398010914e-09 3.89646594226018e-07 -3.22630556080085e-07 -1.72134278992585e-08 1.99360297175373e-07 -3.68025013431956e-08 1.3448154852518e-08 4.16961871976679e-08 1.50377074849168e-07 -3.1502993202443e-08 -1.81314912305151e-07 -2.12104826079232e-08 -1.5549376907785e-08 2.09589366733305e-08 3.29108005196096e-08 -3.81811781822575e-09 1.438086344618e-08 -6.55551904920702e-08 1.84263156524799e-08 3.41900733995351e-08 -2.23414030370936e-09 -2.80107127781792e-09 -3.44996440747917e-08 2.08758338442797e-09 7.53400375241621e-09 6.68684270338019e-08 4.87331589429729e-09 6.35791202508412e-09 -2.44660509756431e-07 3.55195689560247e-08 -8.59873448747009e-08
"R2007" -3.26097526063895e-08 1.47799308167787e-08 -2.79708197709791e-10 -5.51008765994631e-08 9.32923962417596e-10 -1.44930180003707e-08 5.62547666701906e-10 -2.32980823412748e-09 -5.29038657105949e-08 9.24725993629167e-10 -1.23572216443374e-09 2.02883591606391e-08 -2.93500004216361e-08 1.07593243257533e-09 3.44664550821203e-08 -7.54458402645128e-10 -5.28295368661468e-09 -3.38097268756827e-09 1.0375247351099e-09 1.15816915368456e-07 -1.17810055010395e-08 1.50582871277595e-08 9.52355251778254e-09 9.93870501523553e-09 -2.22992789749638e-09 2.65444255222755e-09 -1.08985324967214e-08 9.12039934377777e-09 -1.28177189769997e-08 2.81056368090301e-08 6.39847102904602e-09 1.00503757140084e-08 -2.2046202514126e-09 1.3662039714151e-09 3.41723043076732e-08 -1.95288709818208e-08 -1.28976133217308e-10 3.60077558918982e-08 -3.22630556080085e-07 1.06762526118158e-06 4.08772175308358e-08 -5.53789831588551e-07 1.38530281104469e-07 -5.33811986582627e-08 3.89706357033094e-09 -2.91728770633994e-07 5.85530893205752e-08 2.5464266272963e-07 -3.3658217747571e-07 2.51504730252199e-09 -6.38704597713735e-08 -2.72649833788048e-08 3.28115388957822e-08 -7.04974094653332e-08 7.89635293940871e-08 -3.86763321522034e-08 -4.42122884534221e-09 -4.38343726164435e-08 -1.32673509755074e-08 -2.30216653488712e-10 1.28963326803456e-08 -6.37482081753923e-09 -6.05916217869409e-08 -8.19241357953483e-08 -3.73115539481414e-09 -2.1757151090339e-08 -8.41767344263156e-08 2.60186321581125e-07
"R2008" 6.69822988205605e-09 6.59054143382456e-10 -2.23909100923883e-09 -2.23288039022596e-08 -2.9000330032777e-10 8.30125326502286e-09 1.05356814821349e-08 -6.22516029751292e-09 2.63892475893426e-08 7.23588259060633e-12 4.56780169590596e-09 9.4707885763652e-10 -4.05078914490464e-10 5.2217646419375e-09 -8.78871296000597e-09 -5.44624237956686e-10 6.58167513678251e-10 1.28960000236415e-09 -2.09755160678181e-09 1.24990056702345e-08 -5.31557212066721e-09 -1.18085095073423e-08 1.47315652565859e-08 -5.92344618459784e-08 2.29771444334948e-09 -3.79545539414831e-09 9.54124473679012e-09 1.55683540001164e-08 -6.11519268382992e-09 -5.97993889787036e-09 -3.12173844601626e-10 -3.13263875829448e-10 1.21922879496219e-09 -2.04440341629802e-09 5.97912893342251e-09 -5.53836434032345e-09 -6.26163117202657e-09 1.2396046978906e-08 -1.72134278992582e-08 4.08772175308366e-08 2.02204187377361e-07 -3.46069927978543e-08 -2.27401685646992e-08 -8.06110052789944e-08 9.24466035267704e-10 -2.26822511897061e-08 -6.14093577477567e-09 3.27167289430438e-08 3.8216033360258e-09 -4.06739587344509e-08 -9.48300470506902e-09 -1.39303610087276e-09 -1.08261660119512e-09 1.57241706530903e-08 8.85137129588201e-08 2.89762027816603e-08 1.11812181328288e-08 6.85634462960918e-08 -2.005057196271e-09 1.77616324575812e-11 3.17597202677165e-09 -1.36176172228232e-07 -4.11752929981344e-08 -9.75157836460808e-08 -6.19343407945882e-10 1.44453985797866e-10 -3.54364420485106e-08 4.35418497437644e-08
"R2009" 1.61325403261252e-08 -1.02810095297597e-08 3.85323083959065e-11 9.73695281978125e-09 1.24484532428498e-09 4.77538790195502e-09 1.38183388756635e-09 -3.73472710535468e-10 -2.4997562545002e-09 -1.0870433451509e-08 -1.83622151318981e-09 1.68459350560884e-08 2.15073380359721e-08 1.69676199675621e-09 -1.44482114285573e-08 6.39247735941694e-09 5.30094508768417e-09 5.3754196159035e-09 -2.8770742845989e-10 -6.83528444831505e-08 -9.23829979793159e-09 -2.28231558175435e-09 5.25140114404181e-09 4.28467601950067e-09 4.29712024315775e-09 -4.57295166266981e-09 4.12088834616469e-09 -4.80544146864122e-09 1.51955449626008e-08 -9.68718532027060e-09 -4.8894782391631e-09 -9.76510396187337e-09 -3.52943777440622e-09 -5.23847631812044e-09 3.62173082513897e-08 9.60072829620976e-09 -2.67907177984723e-09 -1.21235203091586e-08 1.99360297175372e-07 -5.53789831588551e-07 -3.46069927978554e-08 5.95294753496492e-07 -1.64628735165637e-08 1.09921610846841e-09 -7.9518697052257e-09 1.21866019376754e-07 -4.01963892325541e-08 -5.17963232661731e-07 6.97704596802196e-08 1.57004361055613e-09 1.30620966426072e-08 6.8965780046544e-09 -6.07260711596763e-09 7.3023679490288e-08 2.14502082078624e-09 7.01325722177224e-09 -1.53087517427723e-08 -1.02104615238638e-08 1.06398072587005e-08 2.67011698068986e-09 -7.07764940066608e-10 1.6402913833807e-08 1.07749134485583e-07 2.70206787826046e-08 1.32059944471255e-09 8.61931205248718e-09 2.6953279508131e-08 -1.00005135811048e-07
"R2010" -5.46212639700915e-09 2.44685039613424e-09 -1.23841829447647e-09 -2.82952092072947e-09 7.42545222069727e-10 5.27309319070452e-09 2.62932086431788e-08 -5.60990119820056e-09 -2.05861059667371e-07 -1.72652710038488e-08 1.74550300262426e-09 6.12893078578024e-08 -2.65720229331406e-09 -1.01512924540138e-09 1.53509342203807e-09 -2.17304898386084e-08 4.08277190034665e-09 -2.38778501380431e-09 9.98743161129476e-10 1.7719608925131e-08 2.81809304731594e-08 1.49797354783483e-08 -1.5799371561261e-08 1.51182727161267e-07 -2.57010705470223e-09 -2.33580159694483e-09 -3.31381003642346e-09 -2.30105109903393e-08 -5.83004270137538e-09 -2.1081911912691e-09 2.17038993034175e-09 1.02915060359145e-09 8.27426076153645e-09 -2.79995607126641e-09 2.17649697674102e-08 4.52357406329988e-09 4.00372905591667e-09 -1.75343307487071e-08 -3.68025013431959e-08 1.3853028110447e-07 -2.2740168564699e-08 -1.64628735165628e-08 2.48846805715634e-07 4.04791250469738e-08 5.63038158954552e-09 -1.80119430427017e-07 4.53492025102557e-09 -1.74840089752415e-08 -5.93112350623236e-08 4.22342531596959e-08 1.17549332859514e-08 -3.6653882252274e-10 -1.5743278217343e-08 3.78998196732128e-08 1.23152382615524e-07 -3.23006218720405e-08 -6.10366993059632e-08 -1.6187432611642e-07 -5.98310991254295e-09 -3.62392358263546e-09 -1.46159943274474e-09 4.30026109582499e-08 1.02882203755059e-08 -4.22319141546739e-08 -7.39075017885695e-10 1.27838603240459e-09 -3.71245727479577e-08 1.48247970023163e-08
"R2011" 5.75451653611843e-09 -5.55448017713189e-09 -1.85419618522203e-09 3.19576803336345e-08 4.70223364204035e-10 1.16121614598166e-09 -9.01644230962672e-09 -4.97020510696809e-09 -1.8278503184709e-09 -1.42878788743991e-08 4.14456670046361e-09 7.6711472272365e-09 -6.2752072133985e-09 2.02808421588017e-09 -2.42064114613285e-09 7.59847575114042e-09 4.209242436295e-10 -3.18736470368605e-09 9.00123592744949e-11 1.4021493899323e-08 1.47946113787296e-08 -8.76186144247075e-09 3.20787105091689e-10 -1.14081790118382e-08 -2.27123238607959e-09 1.93904883167424e-09 -1.92864823810731e-09 -1.47242376148003e-08 -2.19369318203459e-09 4.5034798275326e-09 6.60211831958001e-10 9.49574635395185e-11 -3.71592358701596e-09 1.13361901167061e-09 -1.24207199701751e-08 1.38544204519649e-08 2.21717720260163e-09 -1.19867415673277e-08 1.34481548525169e-08 -5.33811986582627e-08 -8.06110052789884e-08 1.09921610846865e-09 4.04791250469732e-08 2.94817129840441e-07 7.54372308179675e-10 -1.01669822710098e-07 6.25475429068109e-09 -4.30622298287688e-08 5.93387306866495e-08 2.08012532521118e-08 6.40562067510685e-09 2.2508010322805e-09 3.73178991641034e-09 -1.94403386646844e-08 -4.71113207856988e-08 -8.58522538064833e-09 1.04040692882357e-08 -2.4734594495963e-08 -4.03435064204564e-10 -3.42151751058802e-10 -8.11986866925583e-09 1.98896675090663e-08 3.83484906125653e-08 3.34584234919696e-08 1.29515377576294e-09 7.46833374526818e-09 3.8351619015327e-08 -6.88643770742152e-08
"R2012" 4.13152139851201e-09 -8.83841654175727e-09 1.6996538302506e-09 5.4280558932003e-10 9.50473632936018e-09 1.39747610467312e-09 1.58746724881776e-10 1.45620407941265e-09 -5.63575917127445e-09 2.81978549378092e-09 -1.23975569628024e-08 3.61792877237906e-10 4.29426497021671e-08 -1.41652541031855e-08 -4.73912448181653e-09 1.10868861970191e-08 4.59863936248908e-10 -5.57102841366814e-09 1.10051217837032e-08 -1.21735811505911e-09 -1.30507797628448e-08 -3.7834947998955e-10 6.43391506548989e-09 3.14959918063174e-09 5.18552714565382e-08 -1.43341821920072e-08 -9.204494331663e-09 7.86920396988850e-10 8.53360534088175e-09 5.92592130414849e-10 -8.11432642089874e-09 2.58721160778961e-09 -9.24476417817124e-10 -1.79845866126412e-09 4.54179873904128e-10 1.51491789488002e-08 9.96160506738114e-10 -2.95781991981815e-09 4.16961871976673e-08 3.8970635703309e-09 9.24466035268278e-10 -7.95186970522573e-09 5.63038158954549e-09 7.54372308179774e-10 8.9235624551523e-08 9.3098880811882e-10 -8.34931319441122e-08 -4.37824990580349e-10 -8.5023335364726e-09 -1.17753034793776e-08 -1.05679196074504e-08 -4.85234620428885e-08 2.40538542546612e-08 2.90690713302532e-09 3.13727331941944e-10 -2.34963070666085e-09 9.81564645647147e-09 -4.44268669159299e-11 -4.17018871822133e-08 -2.15933124724754e-08 1.98513795282928e-09 -2.10358505172436e-09 1.19400764456937e-08 3.90504808054257e-10 2.83660626181609e-09 -4.21445397960134e-08 -2.72313399826739e-09 -5.81750238069617e-10
"R2013" -3.08505686926137e-10 5.39311502085417e-09 1.42024886195849e-09 4.2635140493898e-08 3.92134384666593e-09 -2.51514960159158e-08 -6.72780787849371e-09 1.46016631521418e-08 7.33057386188115e-08 2.00695552185386e-08 -5.38231605202413e-09 -4.72117036282834e-08 1.5923669535526e-08 2.21956176759981e-09 1.10042811031507e-08 -7.18715957491007e-09 1.11230585238997e-09 4.22865195153882e-09 4.81291875677603e-10 -9.1980216267167e-08 3.39179554568304e-08 6.72660940100447e-10 -1.22694888586828e-08 9.22109579319927e-08 3.71432633604876e-09 1.91033669360895e-09 -2.52133325504027e-09 -8.38952882855209e-08 5.36468877251592e-09 -1.59934473321122e-08 -3.65445656419366e-09 -2.99084353759482e-09 -4.48193404332011e-09 -3.63697749497036e-09 -3.22013464627472e-08 -1.42964747330661e-08 2.07304251799817e-09 3.08592566606424e-08 1.50377074849168e-07 -2.91728770633995e-07 -2.26822511897075e-08 1.21866019376753e-07 -1.80119430427018e-07 -1.016698227101e-07 9.3098880811839e-10 3.70403025398555e-07 -2.35072818230043e-08 1.10101311641859e-08 -1.41583154443131e-08 -3.38874925408191e-08 -4.8146711745763e-09 6.13227786118143e-09 4.51928888632754e-09 -8.3673776677809e-08 -8.12341855811367e-08 3.69048179612225e-08 9.6484585025721e-09 -2.06970740530623e-08 5.47049962579382e-09 2.46584272189025e-09 2.8686687305513e-09 7.42797155275935e-08 -3.41966290155217e-09 5.25171795717267e-08 6.41110915463895e-10 -5.24015406052089e-08 2.70685923415024e-08 -6.70526075942688e-09
"R2014" 2.98958688777099e-10 1.11266334555565e-08 2.25658656997505e-09 -7.8158440263895e-09 -1.83057966361387e-08 -1.66935098799765e-08 -2.64302947747775e-08 1.29750672520499e-08 2.81739354313395e-09 -1.06142446791381e-08 7.63709149817497e-08 3.10927282505615e-09 -4.51590586106057e-07 2.12165835443832e-08 6.82910607398181e-09 -1.5518068756889e-08 -9.12362816296079e-09 -6.5406963213099e-09 -1.29494293765405e-08 8.7260233863427e-09 -2.53852552152141e-08 9.91504878192081e-09 1.11202857791782e-08 -1.29797360929312e-08 7.47732104947673e-08 3.92015061986902e-08 -4.8813717879983e-08 3.50315621795785e-08 3.83065005248244e-08 1.26851277483319e-08 5.34744344755463e-08 -4.21121746023371e-08 -3.3488505436518e-08 3.20784798362329e-08 -1.79529704274112e-08 2.1998259190719e-08 -1.50902780373521e-08 -1.88064552704425e-09 -3.15029932024429e-08 5.85530893205752e-08 -6.1409357747768e-09 -4.01963892325541e-08 4.53492025102523e-09 6.25475429068067e-09 -8.34931319441122e-08 -2.35072818230044e-08 5.29084791560572e-07 3.47666143538098e-08 -7.00885971928419e-09 2.88218404055705e-08 1.52179486030575e-09 3.31882305091437e-08 3.48494123949491e-09 -9.23776084250696e-10 -7.74017131656697e-08 -9.10838790330745e-09 2.94034482049317e-08 8.2322639088504e-09 -9.16456019860679e-08 5.20527760751399e-09 1.50373759958563e-09 5.76316506315299e-09 4.85122115398604e-08 1.19955197063513e-08 -6.88727395294615e-08 -4.93540471869911e-08 1.23838703458244e-08 -2.66561885012417e-08
"R2015" 6.16485367712923e-09 2.70337526371996e-08 -1.743583959954e-09 2.33210022037213e-08 1.06582776207494e-08 -1.55765336831772e-08 -1.64390760657471e-08 -5.34987970744956e-09 6.35101147262914e-09 1.39108157079355e-08 4.9943447863599e-09 -2.05868006727532e-08 -2.34917565841639e-08 -1.14899703048008e-08 1.16686400347679e-08 -2.23237397227282e-08 3.47797413353387e-09 -1.39673072789087e-09 -9.30906995719844e-09 2.83934128322815e-08 1.91543855784519e-08 1.16278072738079e-08 -2.01265772414083e-08 5.92901640712171e-09 -3.04866713648554e-09 -1.35275488697725e-09 -6.21823953698168e-09 2.23670525973768e-08 -1.56551033443438e-08 -2.05716536800618e-08 9.79624650944199e-09 4.04898856248424e-09 1.73212558429024e-08 -7.44303051610658e-09 -1.62175460071928e-07 -3.00446056940981e-08 9.76726219621742e-10 3.43049707671433e-09 -1.81314912305151e-07 2.54642662729628e-07 3.27167289430432e-08 -5.17963232661732e-07 -1.74840089752415e-08 -4.30622298287664e-08 -4.37824990580683e-10 1.10101311641853e-08 3.47666143538105e-08 9.04983833749251e-07 -5.50850531179416e-09 2.46897500352575e-08 1.91409960102861e-08 1.31581804488438e-08 -2.12786198437508e-08 -9.94271251021044e-08 3.98279799027635e-08 -1.98383560936051e-08 -4.55208422252886e-08 1.57151340865129e-08 -1.27550339913435e-08 -1.63935286145851e-08 1.77677592794941e-08 -1.47643804691658e-08 -3.31980873637213e-07 3.31316260752296e-09 -6.0103118090747e-09 4.55616057999439e-08 3.53269468388344e-08 8.91242234989599e-08
"R2016" 1.3451753623384e-08 -1.16236584390709e-08 -2.18118305521056e-09 6.21053270905137e-09 -4.02946381110564e-09 2.02998737021115e-08 7.10478324035087e-09 4.65595603606586e-10 4.83964189462029e-08 5.77336175082188e-09 1.91826307689315e-09 -2.64464094571999e-08 3.16624712336009e-09 -4.39879186631258e-09 -2.26916010640742e-08 -1.04996447728116e-09 6.36566025979047e-10 -1.18113460040293e-09 -1.63006256154138e-09 5.26272851503408e-10 3.46178793255931e-09 -7.98867088725171e-09 -3.47003554426717e-09 -6.62969050794668e-08 -5.2047189266435e-09 4.50223311359245e-10 8.2302973755441e-09 1.71939518786437e-08 -1.62160822477835e-09 -1.0916702013495e-08 -2.73513930848408e-10 7.12865594494522e-10 5.15857164850241e-09 4.90746785101317e-09 -3.35632785415744e-08 2.18638134414332e-08 2.03879433617777e-10 -2.44939894211945e-08 -2.12104826079226e-08 -3.3658217747571e-07 3.82160333602545e-09 6.97704596802188e-08 -5.93112350623237e-08 5.93387306866498e-08 -8.5023335364723e-09 -1.41583154443131e-08 -7.00885971928422e-09 -5.50850531179378e-09 2.6694247377153e-07 1.74194723225251e-09 4.48117666733371e-08 6.82893853255989e-09 -2.07736283956102e-08 5.04178054350022e-08 -1.97472891735522e-09 1.41344770114166e-08 -3.46022237155238e-09 6.53265264293362e-08 5.35888943596774e-09 2.49029427660635e-09 -1.39203329299511e-08 -3.35076239489936e-08 5.58487152221361e-09 3.40618307313378e-08 2.136338624476e-09 1.01999318531936e-07 3.24966356846693e-08 -1.5142976680067e-07
"R2017" 1.6877209454187e-08 -7.92148290788015e-09 4.41076004845399e-08 -1.55431991558801e-08 2.13396997478253e-09 -2.0243583195275e-08 -3.82623378774092e-08 -1.51238033944496e-08 -1.79065818066995e-08 3.00043100613329e-08 7.46168025832451e-10 -1.61637913836937e-08 -2.89934010049284e-08 2.3477929110147e-08 1.28548876836369e-08 -3.56528246634114e-07 3.51394008985533e-08 -3.96132635821418e-09 -1.21160344675914e-08 7.43873773295610e-09 3.29272182942157e-07 1.0225446902731e-07 -2.9176020286523e-07 1.03438272628753e-07 1.3581901574711e-08 1.14996140674552e-08 -1.37718440456682e-08 -1.54922630186436e-08 -2.89393621596052e-08 -8.68544944011248e-08 5.70341222820728e-09 8.13778670682958e-09 3.61881890683465e-08 -2.58980023622449e-09 -2.61545244720691e-08 2.24996415676702e-08 8.18847252946584e-08 -2.39266346423367e-08 -1.55493769077843e-08 2.51504730252295e-09 -4.06739587344486e-08 1.57004361055562e-09 4.22342531596958e-08 2.08012532521179e-08 -1.17753034793778e-08 -3.38874925408198e-08 2.88218404055705e-08 2.46897500352586e-08 1.7419472322523e-09 6.96712428966349e-07 9.54236977682361e-08 -6.0122971972457e-10 -5.71688476305032e-08 8.97373105925822e-09 1.32151340965175e-07 -2.49843177205472e-07 -4.88533135118577e-07 -1.28541097525095e-08 -1.19259728906737e-08 3.4623964037548e-08 -7.75630345196847e-08 -1.19757896607046e-08 -3.26495120688306e-09 1.13136608078038e-07 -2.77203928249931e-09 2.39716532260576e-09 -1.34536631050623e-08 3.60552974217459e-08
"R2018" 1.60139350808952e-10 8.52368334974273e-09 -1.30832275118111e-09 -2.4647515646822e-09 -2.48514830139412e-09 -3.38629843477219e-09 2.42746713957419e-09 -2.27200527493069e-09 -9.29632357225203e-09 2.41281591720423e-09 -1.14251162567167e-08 -4.42329869637288e-09 1.00114382239527e-08 5.84106550684362e-09 4.44944440614966e-09 -5.0858071041528e-08 -5.36666704721606e-10 3.17137467229154e-10 -1.95028589807277e-09 2.12464226391079e-09 3.5331970014887e-08 1.58575900711452e-08 -1.98589763494505e-08 1.77451203269608e-08 -8.13258155244205e-09 6.7934538116596e-09 -9.68984576396778e-09 -4.84277856354566e-09 -6.41714241579115e-09 -6.31861289946208e-09 -2.54684947968488e-10 4.22280768301096e-09 -8.66446692386633e-10 7.4404457637722e-09 -2.07830099363425e-09 -5.34177924774057e-09 2.38168672648607e-08 -4.21516245442215e-10 2.09589366733305e-08 -6.38704597713731e-08 -9.48300470507132e-09 1.30620966426073e-08 1.17549332859515e-08 6.40562067510714e-09 -1.05679196074518e-08 -4.81467117457616e-09 1.52179486030575e-09 1.91409960102847e-08 4.48117666733374e-08 9.54236977682362e-08 1.48109007638832e-07 4.3100348357925e-08 -1.17218651518216e-07 2.6914027684846e-09 8.71685830279669e-08 -2.19923947022121e-08 -1.61859621003335e-07 -1.0529188362709e-08 9.03680317728298e-09 -1.09915014203982e-09 -8.33080643022575e-09 -2.4931016568907e-09 -1.93979115141529e-08 8.23036550666932e-09 -5.51415248633498e-11 1.82030728820015e-08 3.15829361546087e-08 -1.02472910603109e-07
"R2019" -2.49703344675825e-09 -3.22363054094202e-09 -4.77501956239707e-09 4.1266854898236e-09 -6.32172653301554e-10 -1.15291075210451e-09 1.2162206639802e-08 -1.39809623197388e-09 -2.45217002101266e-11 -3.44404816386568e-09 2.20074046361498e-08 -1.55090503012295e-09 -3.81468612268964e-08 9.06630304214087e-09 1.955210891938e-09 -5.28306953763676e-10 8.26655247655336e-10 -7.14549097275903e-10 -3.08173439752014e-09 -7.02409439138737e-10 1.20665680106967e-08 -5.80759030090823e-10 2.87388222257784e-09 4.46822417978464e-09 -2.40921074504405e-08 1.0840452295182e-08 -4.54319929493857e-10 -1.51226852384246e-08 -7.19421815767941e-09 -1.63934744473861e-09 -2.27119139586919e-10 -3.41184788020658e-10 2.91644853973593e-09 -6.90779172657084e-09 1.96985835822622e-09 4.5680812712024e-09 1.49087966039197e-09 1.71206509535273e-09 3.29108005196092e-08 -2.72649833788044e-08 -1.39303610087313e-09 6.89657800465426e-09 -3.66538822523358e-10 2.25080103228159e-09 -4.85234620428871e-08 6.13227786118142e-09 3.31882305091434e-08 1.31581804488432e-08 6.82893853256016e-09 -6.01229719724317e-10 4.31003483579256e-08 1.42939959087818e-07 -9.93017093185773e-08 -5.17472446854553e-09 7.17430338259224e-09 -3.38358206685141e-10 -5.95892851003786e-09 -8.27789259384364e-10 3.58031855772867e-08 -4.49016202894389e-08 5.94508439822576e-09 -1.80424953408871e-09 -2.95982571225286e-09 3.37905281391062e-09 4.45657986575451e-09 -3.39158954609071e-08 4.70562436395461e-09 -2.74761571864681e-08
"R2020" 9.43980241185095e-10 -2.90052590652025e-09 1.90822080942735e-09 -3.7345871336066e-09 -6.56044224609438e-10 -8.66530218417859e-10 -1.35905951128113e-08 -3.3984524663317e-10 1.54136797621721e-08 3.65125461227482e-09 4.79912656863434e-10 -5.06692611850958e-10 -3.32041397875759e-09 -4.68811242013227e-09 -1.19427446041714e-09 3.46754624496686e-08 -3.50296990286469e-09 1.28615103144822e-09 -1.06232934801761e-10 -3.5143714698172e-10 -3.29389628172443e-08 -1.54753066165595e-08 1.06761276706126e-08 -1.954287816318e-08 1.18841879299952e-08 -8.44608697335984e-09 7.46248888419242e-09 1.79614592395602e-08 6.2439035298101e-10 2.45556840351832e-09 7.33600844445775e-10 -2.7747350358101e-09 8.62481783363691e-10 5.40550570203266e-09 -9.0922932414131e-09 3.65978800384514e-09 -1.23154829569227e-08 -8.91567735689716e-11 -3.81811781822598e-09 3.28115388957823e-08 -1.08261660119567e-09 -6.0726071159672e-09 -1.57432782173438e-08 3.73178991641187e-09 2.40538542546607e-08 4.51928888632694e-09 3.48494123949476e-09 -2.12786198437516e-08 -2.07736283956105e-08 -5.71688476305036e-08 -1.17218651518218e-07 -9.930170931858e-08 1.68328755372375e-07 2.50414861935726e-09 -7.68749423738742e-08 2.09903430443185e-08 1.00344872296872e-07 7.91156796814008e-09 -1.83362191117042e-08 2.31899864398471e-09 3.25869599405467e-09 1.33885079852068e-08 -2.89183830591552e-09 -1.78982293383333e-08 -4.79351447796507e-11 -7.22208663887806e-09 2.276652497335e-08 3.19826090464042e-08
"R2021" 2.26988565682736e-08 -8.27446537085495e-09 -4.7036073693824e-09 4.04623651521675e-08 -3.45109443032594e-09 2.76477204663086e-08 -9.03737385831143e-09 -8.00280560060953e-09 -1.760676336239e-08 -4.68214608783461e-09 1.05704137072056e-08 3.24080147254078e-08 -1.26354470931821e-08 -8.25924613714885e-09 -2.69551708698118e-08 -7.58454672743865e-09 -2.14731731899675e-09 -2.19316869916424e-09 1.67241222876646e-10 -1.35579832652299e-07 -3.54264001940952e-08 2.97214023596664e-09 1.88530517815711e-08 -7.21529063701107e-09 1.279142300024e-09 -3.79058932971234e-09 4.94698976302316e-09 4.02833003681023e-08 2.43647981132176e-09 -7.18503002879865e-09 1.30580584324844e-09 -5.43713981664352e-09 1.72836367009673e-09 5.56767119414887e-09 1.95696465379143e-08 1.52295294798986e-08 -9.69483749762122e-10 -2.17826482331081e-07 1.43808634461802e-08 -7.0497409465333e-08 1.57241706530906e-08 7.30236794902882e-08 3.78998196732134e-08 -1.94403386646867e-08 2.90690713302377e-09 -8.36737766778102e-08 -9.23776084250722e-10 -9.9427125102104e-08 5.04178054350023e-08 8.97373105925589e-09 2.6914027684846e-09 -5.17472446854621e-09 2.50414861935772e-09 3.18453594593753e-07 2.36226296032829e-08 -1.64291225947324e-08 1.398860963021e-08 4.35097756955415e-08 1.25589395957546e-09 -1.93269144826759e-09 -1.06315332713564e-08 -2.49988413614894e-08 3.16699340201037e-08 -1.97968039245409e-08 8.35753639115693e-10 1.00687669354265e-08 -4.23761422208385e-09 -3.65690819834686e-08
"R2022" 5.36195517165503e-09 6.81434035231638e-09 9.95865674083577e-09 -3.50526196161086e-08 -6.95145426743066e-10 9.91293529520617e-09 -3.63013051213967e-09 -1.21183663269996e-08 -6.77643439645525e-08 2.05818134682099e-08 3.17910599297209e-08 -7.09465781665309e-09 8.3459481214453e-09 3.6928678819792e-09 -4.51444516331484e-09 -1.0268498052356e-07 1.88126787693376e-09 -4.62288981827042e-09 -5.79528017336008e-09 1.83051144068089e-08 1.76712118471318e-08 6.26561990518785e-08 -1.25362105254968e-08 6.45515772394599e-08 -6.8686113267467e-10 -7.73903873639672e-09 -3.87841663237482e-08 4.0426490433585e-10 -1.84089688244259e-08 -1.31378282502118e-08 4.26453421347797e-09 4.266110802828e-09 1.71367290835469e-08 -1.23208741124189e-08 3.15161557921009e-08 -2.48220209964607e-08 3.8700886726562e-08 5.46534325399872e-09 -6.55551904920699e-08 7.89635293940889e-08 8.85137129588185e-08 2.14502082078704e-09 1.23152382615522e-07 -4.71113207857002e-08 3.13727331942438e-10 -8.12341855811355e-08 -7.74017131656695e-08 3.98279799027635e-08 -1.9747289173559e-09 1.32151340965171e-07 8.71685830279685e-08 7.1743033825901e-09 -7.68749423738753e-08 2.36226296032795e-08 1.28318629339595e-06 -7.90399177673203e-08 -8.77504872767024e-07 -1.21963760886669e-07 1.86068819228311e-08 -1.18524750645728e-09 1.06109365916482e-07 1.50200070030169e-08 -1.75403273682671e-07 -1.99672638712411e-07 -2.82537585874606e-10 3.19479567965758e-08 -2.35407274923765e-07 1.93697782316597e-07
"R2023" 9.2340196844868e-09 1.52735306879733e-08 -2.23977391329869e-08 -1.22743078255496e-08 -1.31696549057678e-09 7.85779717781187e-09 6.21430539417441e-09 4.50818936942283e-09 3.26459390917655e-08 -8.00304851774479e-09 -1.44249736349739e-08 1.16246554235427e-09 2.48315380704567e-08 -8.98407804475598e-09 -6.5354169501612e-09 7.7450953585528e-08 -2.69982920389967e-08 4.3589409932496e-09 5.79691151476409e-09 -1.59922302819151e-09 -7.3372031164154e-08 -1.24578036106413e-07 1.38406514169691e-07 -6.79328032432999e-08 -1.03313795437336e-08 -7.18758165770049e-09 4.41323064828622e-08 4.98052370006157e-08 4.09513314308818e-10 1.43721581065869e-08 -7.25305103076744e-09 -7.03563600498065e-10 -2.43094450058897e-08 1.42746176129545e-08 1.98195618670849e-08 -3.44338437164823e-08 -2.25165978879781e-08 3.90900213759542e-08 1.84263156524798e-08 -3.86763321522035e-08 2.89762027816598e-08 7.01325722177276e-09 -3.23006218720405e-08 -8.58522538064783e-09 -2.34963070666075e-09 3.69048179612239e-08 -9.1083879033075e-09 -1.9838356093605e-08 1.41344770114168e-08 -2.49843177205474e-07 -2.19923947022122e-08 -3.38358206685458e-10 2.09903430443182e-08 -1.6429122594733e-08 -7.90399177673236e-08 2.29265780299356e-07 1.64157839050903e-07 -4.59000670038048e-08 1.21642222669686e-08 -2.39489953802694e-09 -4.56709804432695e-09 2.64596336351756e-08 1.9815372002264e-08 -6.18406346031203e-08 2.91710570342445e-09 2.3261195733145e-09 6.63057178216841e-09 -3.88138816046439e-08
"R2024" -5.76370298597442e-09 -1.17067149440991e-08 -1.16699969834995e-08 2.71711855505332e-08 3.58659947604466e-10 1.60119003618541e-08 3.95670112276502e-08 4.46527187922452e-09 3.1807127934078e-08 -2.67411924129779e-08 -1.72986888416343e-08 1.84337753619799e-08 4.07516544905274e-09 -1.13270293948438e-08 -1.08518130182912e-08 1.94073964634419e-07 2.70151644208369e-10 6.00948513137681e-09 1.33985002988122e-09 -7.73878399771391e-09 -8.29021711934679e-08 -6.84117921569037e-08 5.24391641620285e-08 -9.01818589836393e-08 -5.87962608235362e-09 -2.48630474760848e-09 5.46722575133963e-08 -2.69410132693309e-08 2.1117887488792e-08 2.92909303249797e-08 -8.77286265955087e-09 -6.73995835552863e-09 -1.4522294948973e-08 3.47254136198442e-09 2.51227939033645e-08 9.0045349021499e-09 -1.68419808690793e-07 -1.83075995588993e-08 3.41900733995356e-08 -4.42122884534313e-09 1.11812181328289e-08 -1.53087517427708e-08 -6.10366993059637e-08 1.04040692882346e-08 9.81564645647117e-09 9.64845850257076e-09 2.94034482049326e-08 -4.55208422252875e-08 -3.46022237155274e-09 -4.88533135118574e-07 -1.61859621003334e-07 -5.9589285100377e-09 1.00344872296874e-07 1.39886096302065e-08 -8.77504872767013e-07 1.64157839050903e-07 1.20307734437278e-06 1.14612831755264e-07 3.84738413533439e-09 -2.81758531740932e-08 -4.18973614806181e-08 -5.42362458980316e-08 8.95100096932818e-08 -6.44338051963525e-08 3.35663468860426e-09 -1.41755591952102e-08 1.38200394250585e-07 -1.4639377538711e-07
"R2025" 8.40843843332213e-09 -9.69397812217667e-09 -9.66257606484906e-10 1.98030337122921e-08 -2.5747630969969e-09 1.1132087987444e-08 1.01671167454676e-08 -6.61891311906291e-09 1.2923075155791e-07 -3.66290626295797e-08 1.03497060362116e-08 1.52162943851243e-08 -1.15325054439949e-08 -5.91790451856551e-09 -1.33093763238014e-08 2.17481465284652e-08 1.7341501420276e-10 9.82731467898511e-10 -2.89461689291340e-09 2.87372387958264e-08 -1.6901050119137e-07 2.19377452978309e-08 5.00273721319054e-08 -4.27078987430007e-07 2.49262869485509e-09 -3.76941814519549e-11 -3.6398583369126e-09 3.02536035814814e-07 2.19623549657899e-08 5.78090270007336e-09 -1.27831326385325e-10 -4.24673578240135e-09 7.5895209766456e-09 -8.56063792062034e-09 -1.87078814671482e-08 1.39241295512899e-08 -1.45232849891267e-08 -7.45440009022209e-08 -2.23414030370828e-09 -4.38343726164437e-08 6.85634462960917e-08 -1.02104615238647e-08 -1.61874326116421e-07 -2.47345944959651e-08 -4.4426866917011e-11 -2.06970740530601e-08 8.23226390884975e-09 1.57151340865152e-08 6.53265264293357e-08 -1.28541097525095e-08 -1.05291883627069e-08 -8.27789259386039e-10 7.91156796813853e-09 4.35097756955431e-08 -1.21963760886669e-07 -4.59000670038061e-08 1.14612831755261e-07 5.1853942030363e-07 -2.38891538436055e-09 -1.93137189632905e-09 5.05731422406694e-09 -4.15501622699288e-07 -8.78408192749654e-09 2.71095866576442e-08 -9.32215426306119e-11 7.84067394430047e-09 2.88150061455006e-08 -2.09817741865799e-08
"R2026" 1.30455614275122e-10 -2.89078943039864e-09 4.53569697833016e-09 1.36833127188755e-09 7.3450525167116e-09 -5.90959600464439e-09 -1.78944815934423e-10 5.1056419831603e-09 4.5220113858974e-09 2.76137796374253e-09 7.46179794471463e-09 -3.02919562165942e-10 4.31006739351574e-08 -2.1498348366296e-09 -3.82798643861472e-10 -9.00920524087569e-09 4.97535171195234e-09 -1.4983986563757e-09 -6.70084248683263e-09 -1.1931697984592e-09 1.92990663264824e-08 1.43449369592255e-09 -2.45767400660247e-08 -4.16372048093551e-09 -1.49711965461098e-07 1.559607599495e-08 2.10799621278584e-08 -3.71114499809515e-09 -7.38752667722335e-09 1.89168329472864e-09 1.6850006248736e-08 1.69164567192276e-09 2.47281458196277e-09 3.15531788043553e-09 7.64820466708549e-09 -3.00885616462225e-08 5.80688991972702e-09 1.14452991022943e-09 -2.80107127781798e-09 -1.32673509755074e-08 -2.00505719627057e-09 1.06398072587013e-08 -5.98310991254302e-09 -4.03435064203598e-10 -4.1701887182214e-08 5.47049962579372e-09 -9.16456019860684e-08 -1.27550339913424e-08 5.35888943596787e-09 -1.19259728906728e-08 9.03680317728279e-09 3.58031855772875e-08 -1.83362191117042e-08 1.25589395957741e-09 1.86068819228308e-08 1.21642222669681e-08 3.84738413533511e-09 -2.38891538436067e-09 1.79526094066447e-07 -4.73507117354936e-08 6.4195970076211e-09 2.46609115726182e-09 -1.1264701590264e-08 -8.42423715699083e-09 4.53477676759441e-08 1.69266781394128e-08 -1.03656613974194e-09 5.06188891477036e-10
"R2027" 3.73344814283778e-09 3.1046659263841e-08 -1.01593933058941e-09 1.33308392134405e-09 -3.51216080463024e-09 -1.19157325185151e-09 -6.98636907059503e-10 4.11023939735221e-09 1.02315415887196e-10 5.89315592848771e-10 -1.27943032327337e-08 1.48743465410389e-09 3.39648222470026e-08 -2.85957353636962e-09 -1.92465151267971e-09 -2.52785299514901e-08 -5.11790859337989e-09 3.34530309145787e-09 -4.44717031817112e-09 -2.7169884938245e-09 1.29459995399249e-08 9.66601408917038e-09 3.43918520602198e-10 3.0299607687771e-09 1.08080399760659e-08 -5.34281950525348e-09 1.11112527475808e-09 -2.03689856791244e-09 -2.78223269882779e-09 -8.47252671349935e-09 7.50721349909269e-10 1.49848918628811e-09 1.88852163478621e-09 2.63455451357414e-09 3.79353205285968e-09 -3.49857677767647e-08 1.36952607896481e-09 2.96607418483608e-09 -3.44996440747909e-08 -2.30216653488481e-10 1.77616324599884e-11 2.67011698069098e-09 -3.62392358263502e-09 -3.42151751060429e-10 -2.15933124724756e-08 2.46584272188951e-09 5.20527760751413e-09 -1.63935286145838e-08 2.49029427660638e-09 3.46239640375471e-08 -1.09915014203893e-09 -4.49016202894348e-08 2.31899864398301e-09 -1.93269144826722e-09 -1.18524750646009e-09 -2.39489953802568e-09 -2.81758531740943e-08 -1.93137189632912e-09 -4.73507117354919e-08 1.41671482213725e-07 -1.955181687956e-08 -2.5530042521388e-09 2.44588647122529e-09 5.45771352454547e-09 -2.10339717565916e-08 4.18442282103895e-08 -1.32982181637623e-08 2.9385524052174e-08
"R2028" -3.12853595107027e-09 5.96509845775584e-08 -9.15383266317454e-09 9.57069148920079e-09 -6.13616085291816e-10 4.28266102221816e-09 1.57766594221918e-09 3.16546075038944e-09 -8.15574585559635e-09 -8.14221691825268e-09 8.61153840512538e-09 2.71074347960007e-09 -1.63059809840028e-08 -1.05717080374487e-08 -6.76898433784894e-10 2.99733445320535e-08 -2.20168367538089e-08 -9.13534100591e-09 7.33276315944528e-09 -8.52130198365035e-10 -6.15145564912973e-08 3.32981774350828e-08 5.23436317079589e-08 3.85044472203465e-09 1.67380588666791e-09 4.40197051667628e-08 -1.85041402738251e-07 -1.52367849190416e-08 1.17820815667053e-08 1.4167478544861e-08 5.31789713479369e-10 5.41847345901477e-10 -7.84138377745513e-09 2.56052832414144e-09 3.54248430507566e-09 -7.75653379791536e-08 -5.68180563295852e-08 4.13769266725212e-09 2.08758338442852e-09 1.28963326803477e-08 3.17597202676657e-09 -7.07764940069652e-10 -1.4615994327443e-09 -8.11986866924696e-09 1.98513795282929e-09 2.86866873055124e-09 1.5037375995843e-09 1.77677592794906e-08 -1.39203329299507e-08 -7.75630345196858e-08 -8.33080643022368e-09 5.94508439822265e-09 3.25869599405536e-09 -1.06315332713551e-08 1.06109365916483e-07 -4.56709804433036e-09 -4.18973614806212e-08 5.05731422406612e-09 6.41959700762135e-09 -1.95518168795554e-08 2.86626841084513e-07 -6.73742407418945e-09 -3.42987003380527e-08 -1.34612806119032e-08 -6.03513505568787e-09 -1.37994504807402e-08 -2.83479247000409e-08 5.59609671402536e-08
"R2029" -1.42599058469802e-08 6.3592633885305e-09 1.39175724391327e-08 1.72547851064199e-08 7.61587534622551e-10 -1.33536503877227e-08 -1.10690002401752e-07 9.12043683384867e-09 -2.28521076924603e-08 3.68715767986067e-08 -1.40745093354314e-08 -2.91811859662947e-08 7.8979717004896e-09 2.8960166920877e-09 1.27840723657643e-08 3.86352390033635e-09 7.01864088005705e-09 -1.49084130775251e-09 2.07625361174478e-09 -5.39427771798158e-08 9.17924409396064e-08 -3.90595941696498e-09 -7.68199701029552e-08 2.85254006007268e-07 -5.06421967862442e-09 6.74731339502467e-09 -8.05961229387637e-09 -1.83943849538818e-07 -4.02541695593708e-09 3.36008480304555e-08 2.18639105867604e-09 3.67853837351859e-09 -7.44573665113023e-09 5.39510206951891e-09 1.63452309092918e-08 -6.53506313445813e-09 1.64372213900958e-08 5.94403182421151e-09 7.5340037524184e-09 -6.37482081753829e-09 -1.36176172228239e-07 1.64029138338084e-08 4.30026109582493e-08 1.98896675090739e-08 -2.10358505172446e-09 7.42797155275915e-08 5.76316506315296e-09 -1.47643804691689e-08 -3.35076239489944e-08 -1.19757896607059e-08 -2.49310165689328e-09 -1.80424953408896e-09 1.33885079852043e-08 -2.49988413614895e-08 1.50200070030186e-08 2.64596336351775e-08 -5.423624589802e-08 -4.15501622699271e-07 2.46609115726143e-09 -2.55300425213992e-09 -6.73742407420083e-09 7.33256375131848e-07 1.1647079301314e-08 -4.95632605546448e-08 9.06674755000336e-11 -2.46064450941097e-09 2.45946285755597e-08 -9.28542872936144e-09
"R2030" -9.83639307746283e-10 -1.77278565159587e-08 -3.47098847069105e-10 -7.85416136285544e-09 1.96445629428822e-09 -2.37827725997549e-09 2.11104361121192e-09 7.84559934111709e-09 -7.10586777854646e-09 -7.84113363401598e-09 -6.8851936571061e-09 6.7785698735896e-09 -2.03989447064702e-08 -7.32584325306869e-09 -6.40865946019648e-10 1.35299872002955e-08 -1.25371641600991e-09 -1.1084491656349e-09 7.74141496424101e-09 -7.347692998438e-09 -8.69149234852108e-09 -1.81144784426578e-08 7.26668754368995e-09 3.67600129305966e-09 -1.39021995966955e-09 5.16288810454253e-09 1.97379377896331e-09 6.29716063621526e-10 1.28182441160773e-08 7.49861955016543e-09 2.81381516878139e-09 -3.80951699265452e-09 -9.07788526804728e-09 3.84629482987294e-09 6.80380818773033e-08 3.43649677924006e-08 7.12100559622762e-09 -4.79411895978339e-09 6.68684270338014e-08 -6.05916217869408e-08 -4.11752929981373e-08 1.07749134485583e-07 1.02882203755059e-08 3.83484906125663e-08 1.19400764456931e-08 -3.41966290154919e-09 4.85122115398606e-08 -3.3198087363721e-07 5.58487152221369e-09 -3.26495120688303e-09 -1.93979115141537e-08 -2.95982571225215e-09 -2.89183830591601e-09 3.16699340201028e-08 -1.75403273682669e-07 1.98153720022639e-08 8.95100096932826e-08 -8.7840819274971e-09 -1.12647015902641e-08 2.44588647122697e-09 -3.42987003380538e-08 1.1647079301318e-08 2.93631631381424e-07 6.26905232393288e-08 -5.92623986765711e-09 -6.9389954001168e-08 -7.01310772977696e-08 -4.0321559102122e-08
"R2031" 6.76128045409071e-09 2.74683961160057e-09 -2.9792160751435e-09 1.61564879302027e-08 4.36077611051386e-09 -8.20230361800236e-09 -6.44304917478715e-10 3.30903047916171e-09 2.15758392092488e-08 3.13476913537543e-09 4.64738427351509e-09 -1.16977113909592e-08 -6.01404000445769e-09 -3.90696191081738e-09 7.50965531052353e-10 -1.25690687513929e-08 3.00543781971843e-09 -1.95058501532587e-09 -6.7899276322379e-10 -9.42707542045917e-09 1.57934346029688e-08 1.83951114388604e-08 -1.80426569198646e-08 4.87101010931271e-09 -4.14906393979079e-09 3.43135068026481e-09 -1.13123652348463e-08 -8.165610395855e-10 1.05347093800273e-08 -1.2919750285993e-08 4.12206952473845e-09 -3.87422360148252e-09 2.06357175716297e-09 -7.58661637536754e-09 -4.57476114021054e-08 1.01647587942692e-08 2.02741428817407e-08 -5.07314440465264e-09 4.87331589429709e-09 -8.19241357953495e-08 -9.75157836460816e-08 2.70206787826049e-08 -4.22319141546741e-08 3.34584234919736e-08 3.90504808055331e-10 5.25171795717272e-08 1.19955197063513e-08 3.31316260752553e-09 3.40618307313374e-08 1.13136608078039e-07 8.23036550666997e-09 3.37905281390917e-09 -1.78982293383333e-08 -1.97968039245412e-08 -1.99672638712412e-07 -6.18406346031192e-08 -6.44338051963539e-08 2.71095866576429e-08 -8.42423715699059e-09 5.45771352454779e-09 -1.34612806119018e-08 -4.95632605546468e-08 6.26905232393264e-08 2.85597331703912e-07 -3.63950518330305e-10 -1.83708502686575e-09 -2.31561357278848e-08 5.54521229656009e-09
"R2032" 1.88023147950763e-09 -5.51047357810956e-10 1.06735792664648e-09 1.74354847968214e-09 2.83915814900011e-09 4.62335547420333e-10 3.70731863354569e-09 -1.0942599144279e-09 1.13251394738703e-09 1.63128416545371e-09 2.43987622072579e-09 -2.44783628193468e-10 5.37776434143687e-08 -2.3229861185928e-09 -1.26574954931352e-09 2.05211680317949e-09 1.18780840530143e-09 -1.7680520604027e-09 4.22573015918432e-09 -9.29578438005427e-10 4.54386424295032e-09 -3.23001957292151e-09 -3.95713053411534e-09 -8.30143116100004e-10 -4.59252774876736e-08 -3.22228301692014e-09 9.74808008643024e-09 -3.52401045598594e-09 -2.96194401794645e-09 -4.60971884347361e-09 -1.87790362706615e-08 1.08168286234667e-09 4.38928223332424e-09 -4.60264000861331e-09 1.43345109019747e-09 -2.95836498653106e-09 2.33154978338645e-09 -1.12719170570706e-09 6.35791202508395e-09 -3.73115539481426e-09 -6.193434079442e-10 1.32059944471247e-09 -7.39075017885504e-10 1.29515377576018e-09 2.83660626181724e-09 6.41110915464048e-10 -6.88727395294617e-08 -6.01031180907493e-09 2.13633862447613e-09 -2.77203928249949e-09 -5.51415248637568e-11 4.45657986575464e-09 -4.79351447809172e-11 8.3575363911566e-10 -2.82537585874908e-10 2.91710570342444e-09 3.35663468860365e-09 -9.32215426309621e-11 4.53477676759452e-08 -2.10339717565903e-08 -6.03513505568825e-09 9.0667475501001e-11 -5.92623986765758e-09 -3.639505183302e-10 4.37505965481301e-08 3.03724336331664e-09 4.21780005988457e-09 -4.63609504042451e-09
"R2033" -3.43549568985694e-09 -5.86081902941967e-09 2.91929879347499e-09 6.06423041054984e-10 3.7811403220924e-09 1.90381921586693e-09 -7.39397494703512e-09 1.0452019027265e-09 7.222190303917e-09 -7.94541863988297e-10 -9.18650272073185e-09 1.95859968096587e-09 4.52646284641275e-08 -1.18292945534994e-08 5.74251095751343e-09 -4.26957223049586e-09 -4.29256570775957e-10 -4.52587440481279e-10 -1.92958059818907e-09 7.44596396130858e-09 -7.14608599557781e-10 6.52335525854743e-10 -8.87613088042896e-09 -2.36621720400504e-08 -1.39910189011981e-08 1.08237619888033e-09 9.97109506706638e-09 1.3262232106842e-08 -4.44240420565009e-09 9.10372556117472e-09 -2.36020542951547e-09 4.11875232728894e-09 3.0470625589043e-09 1.80829677898404e-09 -4.01240567381762e-08 8.20824610844053e-09 2.37244451803444e-10 -1.95928996297635e-10 -2.44660509756431e-07 -2.17571510903387e-08 1.44453985797458e-10 8.61931205248829e-09 1.27838603240458e-09 7.46833374526735e-09 -4.21445397960136e-08 -5.24015406052083e-08 -4.93540471869919e-08 4.55616057999446e-08 1.01999318531936e-07 2.39716532260572e-09 1.82030728820009e-08 -3.39158954609066e-08 -7.22208663887809e-09 1.00687669354263e-08 3.19479567965759e-08 2.32611957331444e-09 -1.41755591952108e-08 7.84067394430053e-09 1.69266781394132e-08 4.18442282103898e-08 -1.379945048074e-08 -2.46064450940986e-09 -6.93899540011679e-08 -1.83708502686584e-09 3.03724336331572e-09 2.79150644865205e-07 6.42717456992059e-08 -8.58884794546739e-08
"R2034" -7.00408655873088e-09 -1.3933340026873e-08 -7.63468950734634e-10 1.05805631944706e-09 -5.73333783993358e-09 -8.11346014325127e-09 -8.56468340639533e-09 2.89910701945016e-09 2.64861927299538e-08 -6.16800120475331e-09 -1.45421952649826e-08 1.00062583655816e-09 7.82572244733838e-09 7.68191730336752e-09 8.73394296918824e-09 2.49928489272633e-08 -5.16279906070693e-09 -8.63699069350798e-10 1.26542505877942e-09 -6.74807045790784e-09 -1.25041287830974e-08 -7.76998126855078e-09 -4.46259730122708e-09 -1.99466919403086e-08 -2.70948106564342e-09 9.50110240535213e-09 -3.29057189749498e-09 3.8227335353893e-09 -1.01219994752383e-08 1.23534126201976e-08 -2.76671656290336e-09 2.26498935989572e-09 -5.89178490962062e-09 2.04472563428943e-08 -8.90841361193454e-08 3.57165672702208e-08 1.79808745339008e-09 7.45627698749919e-09 3.55195689560243e-08 -8.41767344263173e-08 -3.543644204851e-08 2.69532795081303e-08 -3.71245727479581e-08 3.83516190153261e-08 -2.72313399826665e-09 2.70685923415017e-08 1.23838703458242e-08 3.53269468388342e-08 3.24966356846697e-08 -1.34536631050614e-08 3.15829361546083e-08 4.70562436395456e-09 2.27665249733494e-08 -4.23761422208421e-09 -2.35407274923763e-07 6.63057178216843e-09 1.38200394250583e-07 2.88150061455011e-08 -1.03656613974222e-09 -1.3298218163762e-08 -2.83479247000407e-08 2.45946285755595e-08 -7.0131077297769e-08 -2.31561357278845e-08 4.21780005988501e-09 6.42717456992064e-08 2.85532386228386e-07 -2.7356586827988e-07
"R2035" 3.74122903155898e-09 3.62285534637294e-08 1.91285132607212e-09 -1.01572564846708e-09 9.72840660127364e-09 1.33153261746603e-09 -4.68418124941181e-09 3.51418958269281e-10 -1.62689274095694e-08 7.26929368156407e-09 2.0263114689872e-08 4.35111649142743e-09 -1.06959932103887e-08 -9.76533606397495e-09 -3.16054677908376e-09 -2.55280158284501e-08 7.60157384390198e-09 4.41843052586477e-09 -4.54792075331436e-09 1.08276813238539e-08 1.06962339949313e-08 2.27805471240833e-08 3.57409057087946e-09 2.80587430917094e-08 1.67278280017995e-08 -1.59613799374673e-08 5.7681751847286e-10 -8.85723169282608e-09 1.35267137075162e-08 -1.17979995110788e-08 7.43142383760957e-10 -2.51278782140217e-09 9.67803398640457e-09 -3.19208730196332e-08 5.57393754220307e-08 -8.27121657841085e-08 9.71691976508402e-10 1.09500670365886e-08 -8.59873448747011e-08 2.60186321581125e-07 4.35418497437639e-08 -1.00005135811048e-07 1.48247970023164e-08 -6.88643770742151e-08 -5.81750238069183e-10 -6.70526075942765e-09 -2.66561885012421e-08 8.91242234989597e-08 -1.5142976680067e-07 3.60552974217473e-08 -1.02472910603109e-07 -2.74761571864682e-08 3.19826090464042e-08 -3.65690819834689e-08 1.93697782316599e-07 -3.88138816046442e-08 -1.4639377538711e-07 -2.09817741865795e-08 5.06188891477209e-10 2.93855240521739e-08 5.59609671402533e-08 -9.28542872936109e-09 -4.03215591021224e-08 5.54521229655972e-09 -4.63609504042454e-09 -8.58884794546742e-08 -2.7356586827988e-07 4.55677022449225e-07
