# Supplementary material for: NODDI and Tensor-Based Microstructural Indices as Predictors of Functional Connectivity
Source: PLoS One. 2016 Apr 14;11(4):e0153404. doi: 10.1371/journal.pone.0153404 (PMC4831788; doi:10.1371/journal.pone.0153404)
Supplement: S1 Data — a) Functional connectivity matrices, both fMRI and EEG connectomes across all subjects, in the form of precision matrices and b) structural brain connectivity matrices across all subjects and microstructural indices. Columns and rows are named according to the corresponding brain region that represent. (ZIP) [file pone.0153404.s001.zip › DATA/EEG/37/precShr_EEG_wholeTS1_4.txt]

"C1001" "C1002" "C1003" "C1005" "C1006" "C1007" "C1008" "C1009" "C1010" "C1011" "C1012" "C1013" "C1014" "C1015" "C1016" "C1017" "C1018" "C1019" "C1020" "C1021" "C1022" "C1023" "C1024" "C1025" "C1026" "C1027" "C1028" "C1029" "C1030" "C1031" "C1032" "C1033" "C1034" "C1035" "C2001" "C2002" "C2003" "C2005" "C2006" "C2007" "C2008" "C2009" "C2010" "C2011" "C2012" "C2013" "C2014" "C2015" "C2016" "C2017" "C2018" "C2019" "C2020" "C2021" "C2022" "C2023" "C2024" "C2025" "C2026" "C2027" "C2028" "C2029" "C2030" "C2031" "C2032" "C2033" "C2034" "C2035"
"R1001" 8.93590976798161e-08 4.3677801162278e-10 -1.39081513422023e-09 9.45059152418236e-09 5.55108512995952e-09 -2.41739781803549e-09 2.51325574024605e-08 -6.40704084924461e-09 3.14560916458772e-09 -2.12873363052454e-08 1.15664782323491e-09 1.0368069228498e-08 -4.21204668382495e-09 -1.83707051612291e-08 -1.88663573676489e-08 -1.74230189529648e-08 -5.44791968286434e-09 -6.91425635454947e-10 -1.30467969041303e-09 -1.25674786690925e-08 6.75837440086819e-08 -2.71814096976862e-09 -2.9677508347877e-09 8.93708570380156e-09 6.32680132736493e-09 -3.32435123139227e-10 -1.95874656186694e-10 -9.90534353076555e-09 2.77927466892033e-09 -1.28540904772579e-07 -1.37795753489292e-09 -3.40836126672892e-10 7.8846832286725e-09 3.29737859606576e-09 1.14518182601592e-09 -5.64708367941277e-10 1.65424604438216e-10 -6.66848907299226e-09 -8.72668451948871e-10 5.22946974103924e-10 4.18469278860685e-09 1.84245500077523e-09 -3.30369576156312e-09 8.58419889109473e-10 1.24884115242026e-10 4.25849693346745e-09 1.7447117716041e-09 -2.39896017317468e-09 -2.33770935499997e-09 1.12506858635685e-08 -2.77047813671975e-09 9.21867775278509e-10 7.52443544146657e-10 -7.42969672405696e-10 7.26414268055336e-09 6.56885226125788e-10 -6.28506237126361e-09 -1.45433552330913e-09 -2.89378164644683e-09 2.65808761439476e-09 -1.8544027140879e-09 6.95472370846023e-09 3.65752831885161e-09 -1.52679319918567e-09 2.15898865003881e-10 -1.78106405177253e-09 -4.63290204658536e-09 5.90247550048933e-09
"R1002" 4.36778011621672e-10 3.2651275355904e-08 -1.52914114000729e-09 4.91899355744176e-09 7.83803294826319e-11 -9.91397473556355e-12 4.31144462294683e-10 9.01496775937733e-10 -4.12684171437508e-09 -1.3213893617934e-09 -3.30647043947450e-09 6.47830482488286e-10 4.35300187304842e-09 -4.19352234447987e-09 1.77413834929002e-11 -1.09241317498058e-08 -5.28426597820749e-09 3.91999771707647e-10 -2.73814293058487e-09 -4.22733535653629e-10 1.03279266476424e-08 1.26104555649327e-08 3.4830626515059e-09 5.01322003537932e-09 -7.19256726403558e-09 7.3041976067883e-09 -3.34995448769265e-08 -1.07301052820288e-08 1.13374148732191e-08 -9.73507302149048e-10 1.0219292422614e-10 4.29211262325196e-10 -7.24189418484286e-11 -1.13858132701654e-08 -2.98274857610378e-11 -2.15197648444776e-08 -3.7334553479858e-09 3.73856283178868e-10 -8.11472483897752e-09 8.12669403362555e-09 -4.63665036125736e-09 -4.31966269603721e-09 3.66000303308270e-09 2.96464833277741e-09 -1.6985415466855e-09 -1.15311181837575e-09 4.80424073887669e-09 8.03099982412255e-09 -2.7150024940014e-09 3.72041761792847e-09 5.72989172229978e-10 -1.62873480783808e-09 -2.18696482043963e-09 -4.32695447664932e-09 9.7224097886386e-09 -2.61216479220976e-09 -5.58454175788628e-09 -2.50043348771659e-09 -2.27442270808674e-09 9.92778326610902e-09 1.37100867722402e-08 1.0472552644258e-09 -4.86924903561128e-09 4.77695615592326e-10 4.48519169154388e-10 2.41743464583115e-09 -6.73950807283124e-09 1.27799625480744e-08
"R1003" -1.39081513422071e-09 -1.52914114000659e-09 6.21622005489959e-08 -1.06056499399915e-09 1.03603456500642e-09 6.99377043744838e-11 -2.02625167774142e-09 -9.78190626889363e-10 -2.78558137268439e-09 1.74105407697887e-09 -8.67599502736598e-10 2.41334710203749e-10 -9.00491519248663e-10 -1.11637418328415e-08 -1.85243880153106e-10 -2.39587138788028e-08 -3.98193852086599e-09 -2.97239738573758e-12 6.32064576229935e-09 -5.77194022203841e-10 -1.16729934657327e-08 1.70467088360349e-08 -6.01700769366591e-08 4.59091649761962e-10 7.13403423828311e-09 3.7500192466963e-10 -2.07954091679394e-08 9.83471194062196e-09 2.3071719368526e-08 2.35811505316331e-09 -6.95823972021387e-10 -1.46753218448111e-09 -9.68474226774036e-10 5.57967461945389e-10 -3.78371506976252e-10 -3.76005994115792e-10 1.17926731152743e-10 -4.17197633713321e-10 -1.75282357428204e-09 -4.26118697366823e-10 -3.59668417539574e-09 -2.74690723951234e-09 2.97207498776971e-11 6.31136059758955e-10 1.24525653208578e-09 1.32464210993808e-09 -3.54949549954369e-09 8.25037853016472e-09 1.63562268724357e-09 2.68795471826852e-08 3.71624322821693e-09 -9.39181937655413e-10 -2.53905773657835e-09 -5.34142321370311e-10 4.88033100541686e-10 -1.3475504817608e-08 -9.14950795284991e-09 5.06725315110163e-09 -1.7135265647514e-10 -2.01578015700366e-09 8.35469314506439e-09 -3.82017999393874e-09 -2.22758568209969e-09 3.095064392006e-09 -1.27443294328929e-10 9.49690970860141e-10 -1.51645909392139e-09 1.96245542126894e-09
"R1005" 9.45059152418196e-09 4.91899355744079e-09 -1.06056499399893e-09 3.13004540484704e-07 -5.11771773390001e-09 1.1115004426634e-08 4.62291089071365e-08 1.13931786508065e-08 9.94440964677702e-09 -7.58059561085679e-08 3.37201793046575e-09 3.91415922075095e-08 -6.72309555402011e-10 -2.6901235400075e-09 -1.52365317088387e-08 -1.05407421901888e-08 -1.74176045891884e-09 -3.2162853842046e-09 -4.85398003761591e-09 -1.81396150510243e-07 6.4257754283168e-08 1.30700810557044e-08 -2.75277859451372e-08 7.44449437059503e-09 3.27111161334286e-10 6.29731941637324e-09 -3.83899231257668e-09 -1.05939871588089e-07 7.10199123635152e-09 -3.39263853788553e-08 -1.84906270691754e-09 -6.82030962756601e-10 7.45594560506391e-10 -2.30613792388117e-09 -1.62288017743573e-08 -2.17031304201972e-09 8.12453677671007e-10 -5.99796955893892e-08 5.94016788438233e-09 4.08229987681532e-09 2.41658591390177e-08 -1.55705617673672e-08 -2.19266135247011e-08 1.10101183977619e-08 9.91551147621826e-10 5.65779414415486e-08 1.96762328084369e-09 2.08737784885951e-08 -1.71444245678166e-08 9.87276455923568e-10 -5.08611553678538e-09 2.07783143272233e-10 2.09938205230689e-09 -5.75178469589859e-08 1.61826574403395e-08 -6.31191572731013e-09 -9.71592155628577e-09 3.53502046030901e-08 -2.67082511064689e-09 -3.2122356659339e-09 7.2320650128279e-10 -3.73189796899807e-08 -2.00017419695401e-09 -3.5192721524504e-09 -1.90402664659047e-09 -7.05161066118139e-09 -2.45248343064701e-09 9.28925127901399e-09
"R1006" 5.55108512995934e-09 7.83803294825027e-11 1.03603456500646e-09 -5.11771773389989e-09 1.03100844029986e-08 -1.11457141865227e-08 -1.55271739089744e-09 -7.60367109580555e-09 -2.29065223974478e-09 1.10480360328408e-08 3.50553879286582e-09 -3.23297529671607e-09 -2.80370713410551e-09 -2.57025316076987e-09 1.91793337779718e-09 -2.73729710632587e-09 1.79487560934629e-09 -9.77713755930701e-10 1.64687559967627e-09 4.14136017577993e-09 6.02258629620664e-09 6.71981066141064e-10 -3.33004403750164e-09 5.71929992603427e-09 2.35516420577772e-09 3.84090518889646e-10 -1.51596431148364e-09 -2.14919617895015e-09 8.00019618784978e-09 -7.21863152580009e-09 -2.63188580738268e-10 -2.95296457923982e-09 1.93214946571991e-09 -6.62552660804953e-09 -1.47884937694982e-09 2.3850134984546e-10 7.49507515136876e-11 3.00825599041056e-10 -8.40454505474118e-09 8.70217620423447e-10 -1.52671836236061e-09 -1.02071977749834e-09 2.59581493812361e-09 3.63523051739368e-10 4.9407038861108e-10 -2.60554848286253e-09 -3.55921253499943e-09 4.97132961045815e-09 2.23317954529392e-09 4.04739280145403e-09 9.47688457272532e-10 -1.81225040705584e-09 -6.20401495333724e-10 5.43344138683158e-10 -1.46336548922284e-09 -1.1785729678006e-09 3.85119508580134e-10 -4.13305111713481e-09 1.39298878116919e-09 7.68247339916947e-10 3.13272415427141e-10 1.38761380848848e-09 1.27079644026029e-09 2.38935495807256e-09 9.17133145398585e-10 5.08980743679807e-09 -1.12935064350969e-09 3.73743525066376e-10
"R1007" -2.41739781803657e-09 -9.91397473573777e-12 6.99377043744932e-11 1.11150044266341e-08 -1.11457141865229e-08 1.26419934248519e-07 1.02279069328041e-08 -9.84839424509456e-08 -1.14657157115796e-09 4.73349947299630e-10 -3.36855794088754e-09 2.18734744175728e-08 3.05572011441075e-09 2.36336175438454e-08 -4.10672411156414e-08 1.06711598343238e-08 -3.31484827533746e-09 3.46849654602291e-09 -4.47442355156788e-10 -1.83345587359527e-08 -1.14668732074062e-08 2.01720528405802e-09 7.02770398175894e-09 -1.71712978520755e-08 -4.120325964198e-09 8.44962556182999e-10 2.76061154914936e-09 -1.22186379880649e-09 -7.40328733454289e-09 1.44173534810755e-08 -1.14805319161266e-09 -4.61983686574767e-10 -4.44565917917245e-09 6.2084412989244e-09 4.20289799120435e-09 4.75434663090265e-10 -2.03671055459613e-09 -5.50256978659029e-09 6.99624540910592e-09 -1.33554665555917e-08 -2.40972515939689e-09 5.09773818485582e-09 -7.82128793279609e-10 -1.03679085250817e-09 -2.21378995815141e-10 -4.48225138741158e-09 -4.19434512997147e-10 5.14781871123264e-09 2.44398937523621e-09 -1.47593184191784e-08 -4.45114176440655e-09 4.08812188991981e-09 1.46658750680047e-09 1.15346739404052e-08 3.59710395010623e-09 -2.06763525240053e-09 1.28420451638601e-08 6.68066093012377e-09 9.04541310150319e-10 -3.88635981921788e-09 -3.24846502103428e-10 1.06564890676817e-09 -2.78127788727026e-09 1.28407992711566e-10 2.392891641963e-09 -5.84374134766003e-09 -6.33801063404095e-09 6.05255767527199e-09
"R1008" 2.51325574024677e-08 4.31144462294607e-10 -2.02625167774122e-09 4.62291089071334e-08 -1.55271739089755e-09 1.02279069328067e-08 6.18115540375202e-07 -2.9865343505809e-08 -1.45911626857058e-08 -9.08941005098374e-08 5.60443015384273e-09 -1.12068865943327e-08 -2.19669335220601e-09 3.13616505986561e-08 3.22116487859914e-09 1.9586904646907e-08 2.41700480187467e-08 2.02697952458527e-09 -2.93955800185233e-09 1.17083515927628e-08 2.44967027496774e-07 5.89094179799476e-09 -1.13974065016455e-07 -1.90385500703319e-08 -8.16345292796285e-09 -9.13340270528039e-09 1.87748438359128e-08 -4.04427459230685e-07 -1.9899790301486e-08 -2.82727970282831e-07 6.44780507334166e-10 2.17436058157436e-09 6.34278842258861e-08 -2.11267888657771e-08 1.14114726327685e-08 -5.08300985406625e-09 -1.89962435269958e-09 4.57840398278561e-08 5.14095022316963e-09 5.5347758269311e-09 -1.31718999042561e-09 9.00573946603846e-09 1.91874215215621e-08 -2.98375649514564e-09 1.09329474564605e-09 -5.90799117047413e-09 -2.43960612686023e-09 -2.67405389496915e-08 -2.95001494138555e-09 -2.62305703268618e-08 -6.91253966868877e-09 -2.8998071571565e-09 4.35380935572281e-09 -3.43098968257734e-08 2.66874255836054e-08 3.71829266136412e-09 1.8408778131083e-08 -5.33431249458933e-09 1.02073703404774e-08 -7.08756807096400e-09 -3.82412498626742e-09 -2.66967458614233e-08 1.04234719307548e-08 -6.33802739220882e-09 4.07073481931199e-09 -5.81456024777028e-09 -2.10939237233933e-08 6.84281123913828e-09
"R1009" -6.40704084924429e-09 9.01496775937799e-10 -9.78190626888369e-10 1.13931786508065e-08 -7.60367109580598e-09 -9.84839424509486e-08 -2.98653435058071e-08 2.11364603550003e-07 4.38338371759833e-10 -5.61913169467391e-08 5.58160810229306e-09 1.20981719099563e-08 -2.84504070050772e-09 -1.01969986622319e-07 9.34066877669488e-09 -3.41048525962089e-10 -7.63194604605846e-09 -7.6457419275521e-09 -1.35270743531624e-09 -2.23069770771336e-09 -1.5399923119787e-08 -4.53177879096347e-09 9.79095277886713e-09 -1.69777666468132e-09 5.65247894845162e-09 -2.38681144643139e-09 -4.66965469766284e-09 1.68793469998762e-08 3.30151457970283e-08 2.55453163173117e-08 -3.39359468277654e-09 -5.21772568032413e-09 -1.72585485269993e-08 8.68163618821891e-09 -1.67532450798914e-10 2.33694652765799e-09 2.33008955928037e-09 5.18403874723562e-09 -2.99008999833434e-09 1.56095024975045e-08 6.0075546965405e-09 -1.52689470309856e-09 -3.9319259237425e-09 2.779836433041e-09 2.56834112278003e-11 1.91192818895218e-09 9.41363739678087e-09 -2.35876188306331e-08 -3.57171224273985e-09 2.19441763629668e-09 2.77381554388955e-10 -6.04170322551371e-09 1.87682152666302e-09 -1.22383185443992e-08 -8.56169748815149e-09 7.24608390593423e-09 -1.34571519628111e-08 8.32408930814898e-09 -9.3382191994174e-09 2.92271455141385e-09 -3.85722271277256e-09 -9.10186672084605e-09 9.47258637292823e-09 -9.70703008083737e-10 -2.88340274209131e-09 3.0351631320602e-09 5.85015003475780e-09 -4.46823534260126e-09
"R1010" 3.14560916458707e-09 -4.12684171437487e-09 -2.78558137268472e-09 9.94440964677715e-09 -2.29065223974465e-09 -1.14657157115803e-09 -1.45911626857039e-08 4.38338371760306e-10 1.36539214863766e-07 -8.12349253090408e-10 -1.48294984909873e-09 -2.75575894321822e-08 1.16480230806001e-09 -4.1227748602521e-10 6.49324145914584e-09 2.70871904206298e-08 -1.04549693882074e-08 -3.95736655161974e-10 -8.17487899717712e-10 -3.29307558676552e-09 -1.64773321069287e-08 -3.38105583830921e-08 2.36733626895698e-08 -1.53959868713174e-07 2.00940069328595e-09 2.86817022610885e-09 4.38529935835326e-09 3.88314877027394e-08 -5.95792357918519e-09 1.18980626685229e-08 -6.22638198166645e-10 1.23314824634627e-09 -1.01759631993446e-08 1.01085959897439e-08 -1.02186037705444e-08 3.49537711527137e-09 -4.63871703859464e-09 1.80742612172084e-08 1.24330850963539e-08 -3.08919279155923e-08 1.61071614576802e-08 7.01819950895618e-09 -1.133699538049e-07 -2.18104781719324e-09 -4.01042421738958e-10 4.52214370664497e-08 -2.22930706132389e-09 -1.98957532570008e-09 1.01860125024216e-08 -1.55570002817748e-08 -7.03662896823133e-09 2.01555847755946e-09 2.8514856995788e-09 -2.82022915031151e-08 -4.35752234376125e-08 2.68023484632694e-08 2.15712589111986e-08 8.67630906257713e-08 -6.68599379281364e-10 5.09238815478225e-10 -1.293102922123e-09 -1.3859954620459e-08 -7.48732445902868e-10 7.02863803307422e-09 1.42358935514002e-09 -4.53066818811002e-10 2.51804657003989e-08 -8.01928444287709e-09
"R1011" -2.12873363052456e-08 -1.32138936179344e-09 1.74105407697874e-09 -7.58059561085648e-08 1.10480360328425e-08 4.73349947299745e-10 -9.08941005098424e-08 -5.61913169467377e-08 -8.12349253090946e-10 1.73333749937179e-07 -5.75094741293817e-09 -4.62790828560821e-08 3.34361907663241e-09 1.46435308973349e-09 1.329383719644e-08 1.47457167470391e-09 1.09754240690184e-09 3.26770666690083e-09 4.62555510678468e-09 3.20395777597542e-08 -3.83343565635363e-08 4.97171737476932e-09 -2.82740327242971e-09 3.15515047467932e-08 1.46555231162606e-09 1.59185232394648e-09 -3.34192364480219e-09 4.73519265101502e-08 1.08452470866319e-09 3.83140941222472e-08 2.82139094079488e-09 3.70481731944931e-09 5.19141265948053e-09 -3.62534148030472e-09 -2.43362826990932e-09 3.45589439056736e-11 1.86082774529129e-10 -1.02572297697389e-09 -7.68262187928568e-10 -1.34203646935685e-08 -2.83418861410469e-09 2.23844833557458e-09 3.15672478491214e-10 -1.84552099852319e-08 1.11985119799988e-09 2.28402231373866e-08 -6.94479205364939e-09 1.3766026279112e-08 1.4796841188502e-09 -1.06990515116897e-08 -2.43673550477947e-10 3.59784978769783e-09 -3.44248860452468e-09 1.59688342321861e-08 -7.000686056768e-09 1.77747141243345e-09 1.69946568415768e-08 -2.74398949060409e-08 3.11924703006378e-09 -1.15086590499393e-09 -1.71347264118701e-09 2.01252287636325e-08 7.71431689694568e-10 2.72944019781404e-10 -2.26938188119762e-09 -4.63257059098716e-10 -4.41262219314429e-09 1.27508307037311e-09
"R1012" 1.15664782323456e-09 -3.30647043947478e-09 -8.67599502736952e-10 3.37201793046571e-09 3.50553879286592e-09 -3.36855794088773e-09 5.6044301538441e-09 5.58160810229303e-09 -1.48294984909873e-09 -5.75094741293822e-09 2.72785849139877e-08 3.29955651592251e-09 -3.29726586094305e-08 5.01558355999674e-11 -1.55030304943042e-09 2.24337057602363e-09 3.19896051053131e-09 -3.14925889380914e-09 -6.00161873427763e-09 3.70963730634164e-11 4.13860170725811e-09 2.10920575006572e-09 2.40240019892485e-09 -9.90119898783371e-10 6.91153182658891e-09 -7.18807674636024e-09 3.19903674863669e-09 -6.69374164340086e-09 6.16272462263470e-09 -6.53466544440388e-09 -1.07381177669515e-10 -9.68837970966159e-09 4.90037546653583e-09 -8.45731945555026e-09 -3.76618204625739e-09 3.75270605021459e-09 -7.52019180463482e-10 -1.00098879745795e-09 -5.11812862519015e-09 -2.07739990230404e-09 -3.74390125553253e-09 -4.31404313829093e-10 2.79154037333209e-09 1.62987185591457e-09 -1.36243503952432e-09 -5.10065042511704e-09 1.66106249240656e-08 1.04514796290796e-08 3.88363424493944e-09 -1.58178299372697e-09 -7.64808233736728e-10 -6.18235235659761e-10 1.3478124477385e-09 7.62032143941444e-10 -9.98794389614802e-09 -2.81017440410664e-09 8.4615838936628e-09 9.15340834096936e-10 -5.24323231239029e-10 -4.05539773813672e-09 -1.91648296400751e-09 1.4370296221512e-09 -1.26310731349165e-09 3.18554353881279e-09 1.66478924896155e-09 1.20645831341677e-09 4.72343969391107e-09 -4.85666030540816e-09
"R1013" 1.03680692284995e-08 6.47830482488625e-10 2.41334710204409e-10 3.914159220751e-08 -3.23297529671573e-09 2.18734744175727e-08 -1.12068865943339e-08 1.20981719099558e-08 -2.75575894321828e-08 -4.62790828560822e-08 3.29955651592234e-09 5.80301535308568e-08 -2.57971879970475e-09 -6.30805026664331e-09 -2.91107547357577e-08 1.22146143628443e-09 -1.9796293475019e-09 -1.37743758022383e-09 -7.18612679338023e-10 -3.41087218912825e-08 -1.0600101468029e-08 1.79248733552867e-09 6.98790371589371e-09 -5.53816476369367e-09 5.57981852141878e-10 -2.46118892519383e-09 1.24838786513522e-09 2.13471463708865e-08 2.93956454563883e-09 2.98688995628236e-09 -1.27460770303519e-09 -3.66398779096993e-09 -1.0349859847294e-09 2.53949701564327e-09 9.98956068693053e-09 6.0015170644678e-10 -6.79187864597749e-10 -9.43748837170461e-09 -6.97388645419315e-09 1.99037083440507e-08 -1.19478064951819e-09 1.18645321144784e-10 2.2482813211638e-08 1.04313725641278e-08 -2.64653448728506e-10 -3.885895331059e-08 4.03768275533273e-09 -1.2918479133368e-08 -5.09208433114202e-09 2.14590499338603e-09 -7.91408269979298e-10 -3.35993782656416e-10 6.37055389967198e-10 1.2061896676176e-08 -9.62064364109186e-10 -5.16482107013387e-09 2.45626724197819e-09 1.45800290028982e-08 -2.53163972536289e-09 -1.12606273529061e-09 1.6002910555863e-10 -1.90153967341339e-08 4.47144670827581e-09 -2.95433067502945e-09 2.11998173089554e-10 1.08679234495436e-09 -3.23595971432562e-09 3.079466432898e-09
"R1014" -4.21204668382504e-09 4.35300187304852e-09 -9.00491519248694e-10 -6.72309555401656e-10 -2.8037071341055e-09 3.05572011441064e-09 -2.19669335220474e-09 -2.84504070050756e-09 1.16480230806003e-09 3.34361907663334e-09 -3.29726586094306e-08 -2.57971879970454e-09 7.74509698161483e-08 2.23800749763339e-10 1.07822053769216e-09 -9.98363865275168e-10 8.66299632792448e-10 2.37448460384177e-09 7.6636447418136e-09 -1.42454058786326e-09 -4.51344859759607e-09 -3.54197016160332e-09 -1.97863037800466e-09 1.10851223579075e-09 -2.79721202707368e-08 -1.78008533164285e-09 1.2343114294731e-08 2.1167961687563e-09 -2.5969777898359e-09 8.27941776945455e-09 -1.21397001049967e-08 9.51927166251216e-09 -2.05303434376993e-09 -1.86711311702661e-09 3.58353463701156e-09 -1.06291905848462e-08 3.3457154679493e-09 2.89225429901188e-09 9.15877016487965e-09 -1.67352891118922e-09 7.57912881784201e-09 3.41304208321629e-09 -3.47404192187591e-09 -9.59826376231484e-10 6.91028464877181e-09 8.78376084300306e-09 -5.36173121716113e-08 -1.54957949288802e-08 -4.497448811912e-09 -3.24285807521954e-09 -1.33398673162204e-09 -4.38808634438565e-09 -8.33942779145526e-10 -4.16121700574627e-09 2.08030805312586e-08 6.83900328688709e-09 -1.12413374190732e-08 -2.11916758174857e-09 1.55859663775637e-08 7.01604245538054e-09 -4.50734956448923e-10 -4.96936157432713e-09 8.33109803258539e-10 -6.82651591935822e-09 4.21274050049662e-09 -8.93485557492828e-10 -8.45532120318492e-09 1.05028756834692e-08
"R1015" -1.8370705161228e-08 -4.19352234448015e-09 -1.11637418328412e-08 -2.69012354000825e-09 -2.57025316076986e-09 2.36336175438447e-08 3.13616505986586e-08 -1.01969986622323e-07 -4.12277486025703e-10 1.46435308973212e-09 5.01558355998372e-11 -6.30805026664234e-09 2.23800749763498e-10 1.78163882552285e-07 5.84300776884551e-09 -1.48172459145119e-09 1.75854016984856e-08 7.19727754700519e-09 -4.25513515379048e-09 1.51909974782079e-09 2.63603024998202e-08 -6.10832132967261e-09 5.18726145387385e-09 7.92520829376219e-09 -1.30452399136922e-08 -7.87939459249717e-09 1.29769834731334e-08 -3.5237121223342e-08 -1.18169064594773e-07 -1.94274546508383e-09 5.0581799886234e-09 5.28583289295046e-09 2.82114537833465e-08 5.16290762378185e-09 -4.59627565951236e-09 -2.94685089139271e-09 -3.64146726468325e-10 2.11382846873445e-09 7.57877537851273e-09 -1.03644723935516e-08 -7.30311026276134e-10 8.17993911553962e-09 2.83043250530256e-09 1.71431426952681e-09 -2.8220601535787e-09 -5.58323042287528e-09 -1.8524222317524e-09 -3.64750572764349e-09 3.6789023823471e-09 1.14627653369567e-09 1.36873979065928e-09 3.76759214414872e-09 -1.41927938545619e-10 6.50064509238451e-09 1.16560133150576e-08 8.32486494874779e-10 -3.09195402845706e-09 -6.00404127489675e-09 1.18868650947215e-08 -2.25512201217393e-09 2.92560040550537e-09 -1.12298269144762e-09 -9.14637226833702e-09 8.63296707679971e-10 1.10423151475484e-09 -1.73470447310551e-09 3.59884720403627e-09 -2.0046383567874e-09
"R1016" -1.88663573676501e-08 1.77413834929312e-11 -1.85243880153413e-10 -1.52365317088387e-08 1.91793337779747e-09 -4.10672411156406e-08 3.2211648785997e-09 9.34066877669439e-09 6.49324145914596e-09 1.32938371964402e-08 -1.55030304943016e-09 -2.91107547357563e-08 1.0782205376923e-09 5.8430077688461e-09 3.52617713150618e-08 -4.17900266544042e-09 3.40312218916615e-09 3.68920002937266e-10 1.04771512160048e-09 2.01543586529387e-08 1.11835789755436e-09 -1.45499136781868e-09 4.24901340531242e-10 7.02893349232917e-09 -1.05582143705001e-09 -4.81394153385206e-10 -1.08603488868534e-09 -8.51809063388297e-09 1.88718673060858e-09 1.08929896069889e-08 1.6046143829817e-09 3.19275645208078e-09 -2.21758783072358e-09 -5.87703072689962e-09 -3.43680947544861e-09 -6.78031741175891e-10 1.51906829730941e-09 4.03499204056008e-09 -6.32391426605609e-10 2.11471218540029e-09 -1.47123537593573e-10 -1.57030223189999e-09 -1.12350666476754e-09 -1.3475572653843e-09 4.63991598450026e-10 6.93000125069392e-09 -2.02870556652303e-09 2.30729910362228e-09 -1.31907166814694e-09 9.22459771698811e-09 3.74707235180099e-09 -1.49008855788357e-09 -1.39740991809653e-09 -5.9108039857273e-09 4.23637768759142e-09 -8.60013250228235e-10 -9.41537480500832e-09 -6.26303991450923e-09 2.33871206316929e-09 6.64585076009447e-10 -1.40009622683727e-10 9.18355610748669e-10 -1.55885987245621e-09 -4.52020523199882e-10 -7.58524102689334e-10 1.97815463613036e-09 2.88136526468361e-09 -3.66854772135216e-09
"R1017" -1.74230189529632e-08 -1.09241317498059e-08 -2.3958713878802e-08 -1.05407421901877e-08 -2.73729710632591e-09 1.06711598343242e-08 1.95869046468995e-08 -3.41048525961513e-10 2.70871904206299e-08 1.47457167470145e-09 2.2433705760233e-09 1.22146143628441e-09 -9.98363865275005e-10 -1.48172459144991e-09 -4.17900266543998e-09 2.02184561371132e-07 -1.02142329515376e-08 2.30502885913329e-09 7.14254114244809e-09 1.12206392898756e-08 -2.33029450233597e-07 -4.83519112838815e-08 1.66651760194232e-07 -1.01123877993311e-07 -3.69371871842029e-09 -8.31633722577904e-09 2.54290007035852e-08 6.29979787929555e-08 -8.29830664927325e-09 5.97097158293729e-08 -2.4968626517499e-09 -1.30251309199987e-09 -8.05412536554712e-09 2.65797295755356e-09 2.15772975509114e-09 8.44649624947167e-09 -1.761852797466e-08 2.15649617086912e-08 1.11991295296e-08 -1.78255717199244e-08 3.25515985708626e-09 1.40463153471452e-08 -1.57215169305226e-08 -9.77163195962881e-10 1.39285104880811e-09 8.87746722752963e-09 2.33795748408029e-09 -2.36097391167395e-08 3.80557481443519e-09 -2.0294166178163e-07 -3.32630079290491e-08 -1.59140615235926e-10 1.96593212492036e-08 -8.66562616685771e-09 -7.89977072889375e-08 5.43165103883402e-08 1.43635003731105e-07 6.95634462567488e-09 -1.69084862064556e-10 -8.54239553203533e-09 9.45673564160712e-10 5.07957314490011e-09 1.52213554068083e-08 3.0101402178524e-09 1.84830089698953e-09 -4.87520376585999e-09 3.98058790571807e-09 -1.05237067606361e-08
"R1018" -5.4479196828618e-09 -5.28426597820773e-09 -3.98193852086457e-09 -1.74176045891881e-09 1.79487560934592e-09 -3.31484827533756e-09 2.41700480187467e-08 -7.63194604605909e-09 -1.04549693882077e-08 1.09754240690115e-09 3.19896051053148e-09 -1.97962934750155e-09 8.66299632792475e-10 1.75854016984855e-08 3.40312218916649e-09 -1.02142329515381e-08 4.12595042296523e-08 5.73782792161252e-10 -7.0900293506132e-09 3.31455121061799e-09 2.94734450067432e-08 5.38325000952481e-09 -4.04826361679728e-08 2.04475599435889e-08 -6.32197986029872e-09 -1.54643601443501e-08 1.67115259519366e-08 -2.96992585821601e-08 -1.59185870582516e-08 -1.65973906864903e-08 1.38814401776815e-09 3.13377299569525e-09 2.62116270676769e-08 -2.27765392637966e-08 2.53478747141996e-09 2.97238014153478e-09 4.76052656929861e-09 3.53628910086091e-09 -2.16591617729339e-09 4.48069233404212e-09 1.29160265003147e-09 -2.45762285442843e-09 5.58073949073284e-09 -1.58684845052769e-09 -1.42289564380877e-10 -1.61991112695291e-09 -4.27901782575489e-10 -1.02489354480235e-09 -4.32469861773648e-10 1.630826478931e-08 2.05053180111366e-09 2.32113166160356e-09 2.56778496296892e-10 -1.11199059111485e-09 3.29554433286786e-09 -7.07121832608814e-09 -8.25105684049085e-09 -8.33520087168473e-09 4.9628064462462e-09 -2.76960495010815e-09 -8.82287463464282e-09 1.5508266289197e-11 -2.60029191737529e-09 -1.41411344406217e-09 7.34537071776451e-10 2.38402296653331e-10 2.29098548484108e-10 -8.2135738920517e-10
"R1019" -6.91425635454562e-10 3.91999771707491e-10 -2.97239738408641e-12 -3.21628538420428e-09 -9.77713755930827e-10 3.46849654602285e-09 2.02697952458668e-09 -7.64574192755219e-09 -3.95736655162345e-10 3.26770666690091e-09 -3.14925889380929e-09 -1.37743758022397e-09 2.37448460384178e-09 7.19727754700507e-09 3.68920002937602e-10 2.30502885913304e-09 5.73782792160709e-10 1.12090680028145e-08 1.77618476595375e-09 2.21832388583112e-09 -1.76834092295785e-09 -1.23083010817023e-09 3.12342123572722e-09 -7.39482547899646e-11 -2.50428009081276e-09 -1.2496742142621e-08 4.52567645190131e-09 1.57145412706281e-09 -1.12081882135334e-08 -1.7255003383987e-09 9.64023601147542e-10 1.7584745505524e-09 4.01265461422222e-09 -2.09103351600189e-10 1.17118870752935e-09 -2.15394861620668e-09 -4.61942835440884e-10 1.46164290018934e-09 4.36129940065236e-10 2.25903045191238e-09 8.95529906979077e-10 1.00634173168643e-09 1.34400413859719e-10 7.68405629302207e-11 -8.37979466935042e-10 9.9341580086146e-11 -1.5264422729613e-09 -2.32590677191556e-09 -2.43188909036464e-09 -3.43589019032571e-09 -2.89073251747912e-09 -2.02741201523033e-09 3.65136368739526e-09 -7.80935601699038e-10 7.45815109165842e-10 1.73136556761202e-09 2.08851216845492e-09 -9.29005274100221e-10 3.05977526509507e-09 3.85396493976596e-10 -7.75626474640429e-10 -7.89402988834775e-10 -4.5940885683407e-09 -1.85470413989628e-09 3.68442850878284e-10 1.09881315035045e-09 1.80040206455197e-09 1.54260050396145e-09
"R1020" -1.30467969041453e-09 -2.73814293058525e-09 6.3206457623002e-09 -4.85398003761425e-09 1.64687559967586e-09 -4.47442355156327e-10 -2.93955800185161e-09 -1.35270743531538e-09 -8.1748789971809e-10 4.62555510678517e-09 -6.00161873427807e-09 -7.18612679338477e-10 7.66364474181378e-09 -4.25513515379081e-09 1.04771512160015e-09 7.14254114244628e-09 -7.09002935061349e-09 1.77618476595293e-09 3.39642390472572e-08 1.95547222956098e-09 -3.12904823345123e-08 -3.05615762832743e-09 2.38188968266252e-08 -7.71273780253775e-10 2.70672571168807e-09 -2.33824724928812e-08 -1.57726691876166e-09 1.46639324364175e-08 7.36037721327988e-09 1.90088436557007e-09 -2.75233887104348e-09 -9.82614637754748e-10 -4.25681500863289e-09 -7.16021367489187e-10 1.22977361125361e-09 3.08796426455161e-09 1.92471047026715e-10 -1.24162118974229e-09 1.71540774310629e-09 -1.38100796679475e-09 3.99150441823834e-09 1.17407680022684e-09 4.17052132825909e-11 1.07577668735353e-11 1.17478466759799e-09 -1.07702937797949e-09 -2.63307522911531e-09 -6.6124761413133e-09 5.50890497255513e-10 -3.08862543345691e-09 -7.27048316752078e-10 9.30345910210196e-11 6.91968842131717e-10 3.35986503193093e-09 -1.88906300946908e-09 5.06620845209536e-10 2.92002860439333e-09 5.93767469869446e-10 -5.43522061517229e-09 -7.44785987747415e-10 1.2707868714997e-09 -5.05412398937709e-09 4.12657089352527e-09 -6.08290768742313e-10 -1.57853383764336e-10 -1.52917527219901e-09 -2.32457325952806e-09 3.84317185455204e-10
"R1021" -1.25674786690935e-08 -4.22733535653054e-10 -5.7719402220471e-10 -1.8139615051024e-07 4.14136017578025e-09 -1.83345587359529e-08 1.1708351592765e-08 -2.23069770771415e-09 -3.29307558676629e-09 3.2039577759757e-08 3.70963730633329e-11 -3.41087218912819e-08 -1.42454058786321e-09 1.51909974782009e-09 2.01543586529402e-08 1.12206392898756e-08 3.31455121061784e-09 2.21832388583103e-09 1.95547222956078e-09 1.68739319527768e-07 -1.62521142953865e-08 -6.06755119237746e-09 4.23559362374913e-09 -5.23008815900499e-08 -3.3649890352872e-10 -4.62449941819415e-09 1.92603736715922e-09 4.83656573573581e-08 1.63856868933396e-09 1.25938889403125e-08 1.28280957846735e-09 -1.34705141792846e-10 8.79331152380038e-11 -4.33147982672673e-09 2.26822041974352e-08 1.20378461550861e-09 -7.45448778268271e-10 4.74888679905841e-08 -1.30234896139859e-08 2.89435423323921e-08 -1.71848332135716e-08 -2.71570594653908e-09 2.16457735500257e-08 5.13986477049203e-09 -3.32374785621058e-10 -6.26217544536838e-08 1.335088860731e-09 -1.67032388384292e-08 5.52978720314325e-09 -5.56217813124398e-09 8.75450036012136e-10 -1.53945213260242e-09 1.88072288389097e-10 -6.35836993379725e-09 -1.00978326067305e-08 4.66341469021507e-09 1.02294491262514e-08 9.13747333928636e-09 1.81512890526042e-10 2.56174557751067e-09 -4.26593582783116e-09 -7.65099077389249e-09 6.95819032289153e-10 -1.90049480131931e-09 1.95437864647823e-09 5.29755903254980e-09 -5.34603812834878e-09 -1.57569356956254e-10
"R1022" 6.75837440086815e-08 1.03279266476418e-08 -1.16729934657331e-08 6.42577542831664e-08 6.02258629620513e-09 -1.14668732074077e-08 2.44967027496768e-07 -1.5399923119786e-08 -1.64773321069286e-08 -3.83343565635318e-08 4.13860170725817e-09 -1.060010146803e-08 -4.51344859759502e-09 2.63603024998199e-08 1.11835789755356e-09 -2.33029450233607e-07 2.94734450067419e-08 -1.76834092295723e-09 -3.12904823345103e-08 -1.62521142953855e-08 8.83506734073035e-07 4.86171404816025e-08 -4.69141221533785e-07 1.5306662239948e-07 -1.26299606021327e-08 -6.15774301258784e-09 2.6490127195636e-08 -4.57708940750434e-07 -2.76036429335156e-08 -2.85703790626974e-07 4.0244276316862e-09 -7.5827449870524e-11 3.49619967230447e-08 1.21489065440771e-08 2.44323696687186e-09 -1.17298669394086e-08 1.29048430542678e-08 1.26276995017817e-08 -1.15922872059501e-08 3.19957629464993e-08 -7.46406937059511e-09 -2.56901357215454e-08 6.9876359074484e-09 1.35583432786603e-08 -1.88913648987849e-09 1.75705351819167e-09 6.08932544058057e-10 1.80096569717881e-08 -1.25069391942309e-08 1.49549677234922e-07 3.17267411674385e-08 2.85667121706211e-09 -2.1269392276249e-08 -3.10910292972759e-08 3.80348174210928e-08 -2.14715716355424e-08 -9.052227613979e-08 -4.5590504940612e-08 1.29589280318772e-08 5.79663658391238e-09 -2.68759748220664e-08 4.63609339539371e-08 -2.43783858501074e-09 -3.94415808826595e-09 4.05588860532409e-10 6.6973201276204e-10 -2.07628296127296e-10 4.52473777926509e-09
"R1023" -2.71814096976871e-09 1.26104555649329e-08 1.70467088360351e-08 1.30700810557058e-08 6.71981066141163e-10 2.01720528405885e-09 5.89094179799391e-09 -4.53177879096328e-09 -3.38105583830921e-08 4.97171737476889e-09 2.10920575006582e-09 1.79248733552854e-09 -3.54197016160329e-09 -6.10832132967283e-09 -1.45499136781896e-09 -4.83519112838823e-08 5.38325000952489e-09 -1.23083010817083e-09 -3.05615762832712e-09 -6.06755119237747e-09 4.86171404815986e-08 9.35268679357662e-08 -9.00017210102339e-08 7.89873575664818e-08 3.17946471084584e-09 7.05771370776019e-09 -3.40242114796401e-08 -7.86527863220069e-08 2.30352516645775e-08 -1.33395438634189e-08 2.6223108239937e-09 -1.45547418741956e-09 8.58212657979802e-09 -8.31328057223435e-09 -3.78534520541362e-09 -8.54892945242984e-09 3.19378403998828e-09 -3.33867131180496e-09 -5.57017197031285e-09 1.1932100030021e-08 -5.43048656330288e-09 -9.20970976650995e-09 1.41111686723887e-08 2.21114733898614e-10 -2.63689333099898e-10 1.33082389995242e-09 5.19554093818644e-10 1.719117804339e-08 -2.49951931284073e-09 4.05067174565475e-08 9.97927655690501e-10 -3.46754712559901e-11 -2.38664003821934e-09 -1.98816650491391e-09 1.44289954083684e-08 -8.30948590011552e-08 7.15213596405192e-09 -1.29789344329271e-08 1.66311539103989e-10 -4.79723505474583e-10 1.30539105629509e-08 -2.70814059837907e-09 -1.2661931355438e-08 8.70251264650696e-09 -1.19589601583741e-09 1.61567408856229e-09 -3.73882855278803e-09 4.79599727489874e-09
"R1024" -2.9677508347858e-09 3.48306265150596e-09 -6.01700769366581e-08 -2.7527785945138e-08 -3.33004403750156e-09 7.02770398175942e-09 -1.13974065016456e-07 9.79095277886925e-09 2.36733626895694e-08 -2.82740327243104e-09 2.40240019892445e-09 6.98790371589322e-09 -1.97863037800421e-09 5.18726145387294e-09 4.24901340531102e-10 1.6665176019423e-07 -4.04826361679749e-08 3.12342123572775e-09 2.3818896826626e-08 4.23559362375034e-09 -4.6914122153379e-07 -9.00017210102324e-08 5.05105988389474e-07 -8.30896451700551e-08 8.43692619473416e-09 -2.50730230186055e-08 -8.56025069823236e-09 1.97920152224979e-07 -2.85309717632236e-08 1.12441867429312e-07 -1.38647180159101e-09 2.10918379247061e-09 -4.78261926061181e-08 -3.69695633709389e-09 5.86787885817236e-09 7.56115905639214e-10 -1.3300711674634e-08 -5.28950323420725e-09 7.54692302335690e-09 -1.89282201037043e-08 9.5244650122855e-09 2.67921614605301e-08 -5.45622860640197e-09 -2.80750402282429e-09 1.44963115543058e-09 -6.9966390978854e-09 3.49086659322967e-09 -4.11832400718634e-08 1.90033625449021e-09 -1.47049757055599e-07 -2.75949965013284e-08 -2.22283748993519e-09 1.48153436983942e-08 1.8817009656373e-08 -1.55684107884775e-08 6.67578986277443e-08 6.43269547407687e-08 3.07733212328844e-09 -1.26373550818892e-08 1.35517449041886e-09 1.5782290678915e-08 -1.14274844319111e-08 1.481951579491e-08 -4.22800304850189e-09 -4.60878685604952e-10 -3.25119529049527e-09 -1.03487705673781e-08 1.09335467398846e-08
"R1025" 8.93708570380248e-09 5.01322003537993e-09 4.59091649762659e-10 7.44449437059137e-09 5.71929992603448e-09 -1.7171297852077e-08 -1.903855007034e-08 -1.69777666468176e-09 -1.53959868713173e-07 3.15515047467937e-08 -9.90119898783303e-10 -5.5381647636916e-09 1.10851223579085e-09 7.92520829376356e-09 7.02893349232920e-09 -1.0112387799331e-07 2.044755994359e-08 -7.39482547903977e-11 -7.71273780253171e-10 -5.23008815900473e-08 1.53066622399482e-07 7.89873575664818e-08 -8.30896451700576e-08 4.91560310890797e-07 -4.2985194587917e-09 -1.35947483711652e-09 -1.22207003459751e-08 -3.5040643379609e-07 3.64258875772361e-09 -5.50219635779579e-08 3.5456315775244e-09 7.71770722540244e-10 1.15285440327171e-08 -1.28561515038977e-08 -1.1266731433564e-08 -8.14726717802498e-09 1.28981038063525e-08 -4.6532249422636e-08 -6.24597617694773e-09 -1.2896316238368e-10 -2.20267220144468e-09 -1.68465726149705e-08 8.98419076732667e-08 8.56905197907158e-10 -6.64192709869409e-10 2.10667572609879e-08 -1.3454770531475e-09 3.51493612036714e-08 3.75813204808074e-10 7.7265694135798e-08 1.41007727961172e-08 -1.11144007247995e-09 -3.31098741493467e-09 4.497164999722e-08 3.97912525824084e-08 -6.12706767462963e-08 -6.02673914416938e-08 -2.48766354330313e-07 5.59860174028827e-09 1.10210217573319e-09 5.43567495824876e-09 1.35615612534761e-07 -1.16134224175491e-08 5.20239261682935e-09 -3.13518282526245e-09 -4.43769161050898e-10 -1.18612458134813e-08 5.45984590492378e-09
"R1026" 6.32680132736522e-09 -7.19256726403568e-09 7.13403423828275e-09 3.2711116133469e-10 2.35516420577781e-09 -4.12032596419822e-09 -8.16345292796223e-09 5.65247894845124e-09 2.00940069328627e-09 1.46555231162635e-09 6.911531826589e-09 5.57981852142067e-10 -2.79721202707371e-08 -1.30452399136922e-08 -1.05582143705012e-09 -3.69371871842098e-09 -6.32197986029868e-09 -2.50428009081301e-09 2.70672571168794e-09 -3.36498903528704e-10 -1.2629960602133e-08 3.17946471084578e-09 8.43692619473436e-09 -4.29851945879134e-09 4.28700822892882e-08 3.50837902005614e-09 -2.77952134890376e-08 1.34345655714308e-08 1.02179888361712e-08 -2.43871955864271e-09 3.60147122172865e-09 -6.50062190595205e-10 -5.03871681092341e-09 2.76474895079702e-09 1.80832063395428e-09 1.76245805065554e-08 -5.05095660606931e-09 -5.45287500365661e-09 3.50201749935072e-09 -9.58888775943721e-09 -2.11110256511154e-09 3.55202170037258e-09 -5.67873293013826e-10 1.01681606227798e-09 1.87883948780238e-09 -2.93893089554135e-09 1.44738009269319e-08 -2.98768705264546e-09 3.44840992986749e-09 1.85889699212482e-08 9.87915670627571e-10 -1.32603331629475e-09 -6.9420224104408e-10 5.35157908685574e-09 9.66973933203175e-09 -1.28987791855034e-08 -1.25279217640725e-08 6.25839078515262e-09 -2.98842490859501e-08 6.22740527273831e-10 5.4994171307658e-09 1.16588435583669e-09 9.59633113717203e-10 1.71082703183943e-09 -7.44915603645887e-09 -7.66210564232753e-10 -1.7174933956748e-09 -1.23394144727929e-09
"R1027" -3.32435123139195e-10 7.30419760678827e-09 3.7500192467004e-10 6.29731941637128e-09 3.84090518889707e-10 8.449625561824e-10 -9.13340270527986e-09 -2.38681144643135e-09 2.86817022610992e-09 1.59185232394702e-09 -7.1880767463604e-09 -2.46118892519328e-09 -1.78008533164243e-09 -7.87939459249727e-09 -4.81394153385502e-10 -8.31633722577633e-09 -1.54643601443509e-08 -1.24967421426198e-08 -2.33824724928806e-08 -4.62449941819551e-09 -6.15774301258905e-09 7.05771370776075e-09 -2.50730230186053e-08 -1.35947483711853e-09 3.50837902005678e-09 1.12844889093955e-07 -5.42227096502945e-08 3.60981433890568e-09 1.58330355992118e-08 9.90109172144281e-09 -3.60743633598109e-09 -8.4363489420453e-10 -9.97234388652028e-09 8.44863816453206e-09 -5.30109334524587e-10 -1.21026002643924e-09 -5.05938551290401e-09 -2.22902453406511e-09 -2.02586235972391e-09 -5.41331698710517e-10 -3.58584901450303e-09 -6.83933221235551e-09 -6.18535106371406e-09 1.19386999048358e-09 -4.35905835475386e-09 5.68315018938388e-09 6.10156150348018e-09 4.26205482896394e-09 3.47332178880633e-09 2.0129392834664e-09 1.06015895678929e-08 1.28254376573763e-09 -8.01302006016379e-09 -4.73895561932837e-10 -8.32787055530718e-09 7.36708227238521e-10 -1.38969692109033e-09 4.84944746957315e-09 -1.04656058418466e-09 -2.16478504767588e-09 1.65802818683798e-08 1.93139782089558e-09 3.01721409876928e-09 3.7337289797391e-09 -1.63657973368282e-09 2.35343618342264e-09 -5.68684987512618e-10 -5.00667105427178e-09
"R1028" -1.95874656186595e-10 -3.34995448769275e-08 -2.07954091679445e-08 -3.83899231257639e-09 -1.51596431148355e-09 2.76061154914946e-09 1.87748438359127e-08 -4.669654697663e-09 4.3852993583537e-09 -3.34192364480443e-09 3.19903674863716e-09 1.24838786513601e-09 1.2343114294731e-08 1.29769834731353e-08 -1.08603488868562e-09 2.54290007035862e-08 1.67115259519357e-08 4.52567645190011e-09 -1.57726691875979e-09 1.92603736715776e-09 2.6490127195638e-08 -3.40242114796406e-08 -8.560250698234e-09 -1.22207003459735e-08 -2.77952134890384e-08 -5.42227096502927e-08 1.51914735471948e-07 6.4469030932487e-10 -2.15540710582491e-08 -1.71837635886217e-08 -2.86378875758217e-09 -2.05655019231701e-10 1.22616443748118e-08 4.12017256690972e-09 -1.040157919468e-09 7.04099160628391e-09 1.13037599615276e-08 1.6549231206332e-09 3.15336455450108e-09 6.46816200790814e-09 1.22105601084438e-08 1.48087334053821e-09 -1.63924714725562e-09 -7.13229791981995e-09 1.62945466589346e-09 -1.20083944857698e-09 -1.03560105144672e-08 -2.78256263819926e-09 -5.05995097724966e-09 -2.86322914935639e-08 -7.48689457256539e-09 1.27282094856234e-09 7.73471193200897e-09 3.69335127783382e-10 -1.47727095675178e-08 2.77288891750251e-08 1.31492265754885e-08 5.11526441849343e-09 2.16629456563477e-08 -7.43314315877158e-09 -5.73676736688466e-08 -1.60640914846646e-08 -3.9778064157714e-10 -8.76966107607063e-09 3.06212894504138e-09 -3.60831688899143e-09 9.45414246053531e-09 -4.04187928690702e-09
"R1029" -9.90534353076554e-09 -1.07301052820291e-08 9.83471194061977e-09 -1.05939871588081e-07 -2.14919617895156e-09 -1.22186379880506e-09 -4.04427459230697e-07 1.6879346999876e-08 3.88314877027406e-08 4.73519265101484e-08 -6.69374164339986e-09 2.13471463708882e-08 2.11679616875699e-09 -3.52371212233447e-08 -8.51809063388213e-09 6.29979787929519e-08 -2.96992585821545e-08 1.57145412706275e-09 1.46639324364187e-08 4.83656573573556e-08 -4.57708940750439e-07 -7.86527863220062e-08 1.97920152224993e-07 -3.50406433796098e-07 1.34345655714321e-08 3.60981433890366e-09 6.44690309323597e-10 8.66962617677178e-07 1.38749696569257e-08 1.87221596766268e-07 -3.93517832504869e-09 4.00766608569635e-11 -2.38197589111598e-08 1.37385300258331e-08 1.75720899430631e-09 1.75323211397729e-08 -5.7695990733811e-09 -3.0660134689386e-08 -2.88624536469035e-09 8.26660832542382e-09 7.60079426124679e-09 3.14370272719078e-09 -1.68480100575543e-08 -1.42559193275172e-08 1.91571649399312e-09 -3.00617358865833e-08 3.50809211376793e-09 -7.70796578454931e-09 4.22874978795288e-10 -3.04951248400494e-08 -7.55670534224715e-10 2.38433768591975e-09 -2.39298262328986e-09 3.09701968285593e-08 1.33280709562687e-08 3.61748096124575e-08 -3.64307112963916e-09 2.00830322433772e-07 -1.58982605452032e-08 1.18898807338676e-09 -1.0699775123487e-09 -1.58591068302357e-07 2.13711351180201e-09 -1.24538859855408e-08 -2.12194804130346e-09 2.7418100383951e-09 3.81061414747387e-09 -4.69847924876582e-09
"R1030" 2.77927466892037e-09 1.13374148732193e-08 2.30717193685266e-08 7.10199123635061e-09 8.00019618784963e-09 -7.40328733454372e-09 -1.98997903014895e-08 3.30151457970272e-08 -5.95792357918524e-09 1.08452470866263e-09 6.16272462263422e-09 2.93956454563822e-09 -2.59697778983556e-09 -1.18169064594774e-07 1.8871867306088e-09 -8.29830664927278e-09 -1.59185870582518e-08 -1.12081882135337e-08 7.36037721328009e-09 1.63856868933415e-09 -2.76036429335187e-08 2.30352516645778e-08 -2.85309717632233e-08 3.64258875772359e-09 1.02179888361715e-08 1.58330355992118e-08 -2.15540710582502e-08 1.38749696569253e-08 1.74310992912469e-07 1.30779732408115e-08 -4.55668417959541e-09 -1.86460179213217e-08 -4.20560818477879e-08 -3.22472096943489e-08 2.61662794733566e-09 1.31153860923015e-09 -6.31420471979647e-10 -7.50549331218579e-09 -1.221492753833e-08 2.63260993322572e-09 -4.11186524197188e-10 -1.38166340354654e-08 2.90449673188129e-10 2.56026583498898e-09 1.80752199059988e-09 -3.64549723018611e-10 4.92390619519459e-09 1.9344202229015e-08 5.0876208746619e-09 9.07667034645921e-09 1.90819394890774e-09 -5.26105070635308e-09 -2.76247436597343e-09 -3.36692464383586e-09 -1.31599970936372e-08 -1.49720206270754e-08 3.18262343351716e-09 5.89986449405723e-09 -1.21663478290364e-08 6.37054461974011e-09 -9.75117645550677e-10 -1.48558900850536e-09 -6.01074262622365e-09 1.1189126202806e-10 -1.60417314799817e-09 4.54740076059315e-09 -2.48528292986108e-09 7.05021529669656e-09
"R1031" -1.28540904772576e-07 -9.73507302149412e-10 2.35811505316377e-09 -3.39263853788558e-08 -7.21863152580009e-09 1.44173534810743e-08 -2.82727970282834e-07 2.55453163173099e-08 1.18980626685233e-08 3.83140941222468e-08 -6.53466544440343e-09 2.98688995628375e-09 8.2794177694548e-09 -1.94274546508339e-09 1.08929896069895e-08 5.97097158293726e-08 -1.65973906864924e-08 -1.7255003383985e-09 1.90088436557022e-09 1.25938889403135e-08 -2.85703790626972e-07 -1.33395438634186e-08 1.12441867429305e-07 -5.50219635779561e-08 -2.43871955864242e-09 9.90109172144198e-09 -1.71837635886213e-08 1.87221596766271e-07 1.30779732408103e-08 4.01183523531545e-07 3.81517099702382e-10 -4.60166694531109e-09 -8.04974896435788e-08 2.52122323890686e-08 -3.82669744273474e-09 3.59668906200689e-09 -6.47657022857679e-10 1.87523358123835e-11 1.27270055854836e-09 -1.07661438768604e-08 -7.01499400247302e-09 1.70443322234225e-09 -1.60328681410035e-09 -3.61794026184868e-09 -6.63779615988592e-10 -8.98010356896639e-09 -1.89718504852102e-09 8.09911321891385e-09 6.80402440600147e-09 -3.59826670424109e-08 1.19270320876897e-09 -9.09113024863736e-10 -3.55468882143255e-10 1.47437605682678e-08 -2.62950832258823e-08 1.07857223652611e-08 1.25041867303969e-08 -1.87201358494651e-10 -3.57949065255498e-09 -1.15398541618738e-09 1.00661404562482e-08 1.06381581831614e-08 -2.02077505426251e-09 9.54973470768901e-09 1.98190905947438e-10 4.97752600319725e-09 1.2329791567067e-08 -1.24288030846721e-08
"R1032" -1.37795753489326e-09 1.02192924226107e-10 -6.95823972021609e-10 -1.84906270691755e-09 -2.63188580738502e-10 -1.14805319161224e-09 6.44780507335279e-10 -3.39359468277622e-09 -6.2263819816694e-10 2.82139094079594e-09 -1.07381177669453e-10 -1.2746077030358e-09 -1.21397001049965e-08 5.05817998862271e-09 1.60461438298181e-09 -2.49686265174975e-09 1.38814401776853e-09 9.64023601148272e-10 -2.75233887104184e-09 1.2828095784673e-09 4.02442763168677e-09 2.6223108239937e-09 -1.38647180159041e-09 3.5456315775245e-09 3.60147122172859e-09 -3.60743633598262e-09 -2.86378875758307e-09 -3.93517832504801e-09 -4.55668417959623e-09 3.81517099702941e-10 1.79123516773891e-08 1.05408846951554e-09 1.78859364601732e-09 1.79167678409485e-09 -4.24671677529542e-10 1.44920264275111e-09 1.05784641322925e-09 2.1442295174961e-09 1.08873804040125e-09 1.54083261461296e-09 -8.48910373507681e-10 7.02502323288821e-11 1.34475177220493e-09 -5.14715725352697e-10 -8.3333985248152e-10 -1.66564319943709e-10 1.12744924677722e-08 4.37503345939105e-09 -1.14710632391924e-09 2.30342676981313e-09 -2.53405091027828e-10 -1.18561385432544e-09 2.35125063248602e-09 -5.9768553069523e-10 5.81686224488256e-10 -3.32354024320168e-09 2.80588435959084e-09 -3.41603919304495e-09 -3.97613476378584e-09 -4.48795204139974e-09 -1.11612478716252e-09 4.01458270372135e-09 -2.31015778289081e-09 1.12201624250337e-10 -7.30742923982677e-09 -1.82540485296854e-09 1.75023166710792e-09 -2.99169636377105e-09
"R1033" -3.40836126672469e-10 4.29211262325186e-10 -1.46753218448155e-09 -6.82030962756811e-10 -2.95296457923982e-09 -4.6198368657459e-10 2.17436058157412e-09 -5.21772568032421e-09 1.23314824634648e-09 3.7048173194488e-09 -9.68837970966177e-09 -3.6639877909699e-09 9.51927166251229e-09 5.28583289294986e-09 3.19275645208056e-09 -1.30251309199996e-09 3.13377299569505e-09 1.75847455055246e-09 -9.82614637755258e-10 -1.34705141793051e-10 -7.58274498694865e-11 -1.45547418741918e-09 2.10918379247014e-09 7.71770722540606e-10 -6.5006219059527e-10 -8.43634894204202e-10 -2.05655019230971e-10 4.00766608585272e-11 -1.86460179213218e-08 -4.60166694531131e-09 1.05408846951556e-09 1.10918350488759e-08 7.1031502103856e-09 1.26078168884716e-09 1.95824983425723e-09 -1.70651945610468e-09 1.27627241602072e-09 2.1122402490456e-09 6.69294004551605e-09 -4.77163260583482e-10 1.39173504961949e-09 4.22212908978131e-11 -1.65898568170714e-09 -9.81918428749663e-10 1.32476736043906e-09 4.14796121580668e-09 -8.85357345102374e-09 -4.00602951114797e-09 -2.15963190953781e-09 9.54009926689051e-10 2.20605128852726e-10 3.79898811177887e-10 1.87036274371384e-10 -1.81363770845459e-09 8.68948514164129e-09 1.38175468607998e-09 -5.84613081679213e-09 -1.35700756353766e-09 2.0460624909471e-09 -3.59462372819864e-10 5.7575565211633e-10 1.42998550391328e-09 -1.90176779898139e-09 -2.42706274503287e-09 2.80484647965929e-10 -3.19363608096379e-09 -1.81422043597636e-09 1.83765811268084e-09
"R1034" 7.8846832286736e-09 -7.24189418483264e-11 -9.68474226774155e-10 7.45594560506434e-10 1.93214946571985e-09 -4.44565917917249e-09 6.34278842258854e-08 -1.72585485269996e-08 -1.01759631993447e-08 5.19141265947974e-09 4.90037546653565e-09 -1.03498598472894e-09 -2.05303434377001e-09 2.82114537833487e-08 -2.21758783072342e-09 -8.05412536554699e-09 2.62116270676777e-08 4.01265461422246e-09 -4.25681500863314e-09 8.7933115238314e-11 3.49619967230467e-08 8.58212657979766e-09 -4.78261926061185e-08 1.15285440327172e-08 -5.03871681092326e-09 -9.97234388652125e-09 1.22616443748121e-08 -2.38197589111612e-08 -4.20560818477868e-08 -8.04974896435778e-08 1.78859364601757e-09 7.10315021038521e-09 6.167693315212e-08 -2.55279406177838e-08 5.21244750050104e-10 -3.40454974808468e-09 8.75139130422165e-10 3.68218590437594e-09 1.46029744463929e-09 4.35860719676448e-09 -6.00698636023278e-10 -1.79372019208383e-09 4.1336195320634e-09 -6.74249146302652e-10 -1.77072927071034e-10 1.37618355847227e-09 -7.30172968337439e-10 1.30357785559219e-10 -2.33209619863506e-09 1.0369984401634e-08 1.61787614131979e-10 1.58431855664949e-09 1.83653724557440e-09 -2.08337370004786e-09 3.31953604230949e-09 -7.13891808105902e-09 5.51033459949788e-10 3.59970228292649e-11 7.45321340706417e-09 -4.39271678858063e-09 -1.87289941556865e-09 -4.58760704316315e-09 -4.11237815158307e-09 -1.94974254328625e-09 4.39459860394568e-10 -2.64240535388603e-09 -1.43572977038646e-10 8.32753256470336e-10
"R1035" 3.29737859606594e-09 -1.13858132701646e-08 5.57967461944932e-10 -2.30613792387988e-09 -6.62552660804969e-09 6.20844129892407e-09 -2.11267888657791e-08 8.68163618821911e-09 1.0108595989744e-08 -3.62534148030265e-09 -8.45731945555021e-09 2.53949701564296e-09 -1.86711311702641e-09 5.16290762378175e-09 -5.8770307268996e-09 2.65797295755461e-09 -2.27765392637969e-08 -2.09103351600354e-10 -7.16021367489263e-10 -4.33147982672702e-09 1.2148906544073e-08 -8.31328057223492e-09 -3.69695633709342e-09 -1.28561515038972e-08 2.76474895079697e-09 8.44863816453218e-09 4.1201725669103e-09 1.37385300258333e-08 -3.22472096943486e-08 2.52122323890688e-08 1.79167678409428e-09 1.26078168884728e-09 -2.55279406177815e-08 5.7653402899445e-08 -2.49845183767267e-09 3.59558263217098e-09 -6.37951358305594e-10 -1.16367970924788e-09 7.75023175260752e-09 -5.14352771184097e-09 -3.05119818783381e-10 7.45572952708038e-09 -4.33795950248561e-09 -3.13036820923855e-09 -3.97631091328852e-10 1.54472451947219e-09 -5.25149067570241e-10 -8.71649122562135e-09 -1.49831000941663e-09 -4.21369235485749e-09 5.62423936737824e-10 6.13127482114519e-10 -1.07206843935234e-09 3.92936610330352e-09 -3.67258427627894e-09 5.14639319548278e-09 -3.14953533005644e-10 3.80935857453028e-09 -1.13242717411355e-09 -1.93614681877272e-10 2.68568596102689e-09 3.10073256545833e-09 6.97032486888299e-09 1.45437926700633e-09 -1.3566199103533e-10 -6.01863827766222e-10 4.68435592065531e-09 -7.56986284166393e-09
"R2001" 1.14518182601552e-09 -2.98274857610763e-11 -3.78371506977339e-10 -1.62288017743574e-08 -1.47884937694948e-09 4.20289799120474e-09 1.14114726327712e-08 -1.67532450798195e-10 -1.02186037705446e-08 -2.43362826990695e-09 -3.76618204625741e-09 9.98956068693076e-09 3.58353463701161e-09 -4.59627565951201e-09 -3.43680947544846e-09 2.15772975509195e-09 2.53478747142038e-09 1.17118870752936e-09 1.22977361125342e-09 2.26822041974355e-08 2.44323696687008e-09 -3.78534520541427e-09 5.86787885817145e-09 -1.12667314335617e-08 1.80832063395421e-09 -5.30109334524184e-10 -1.040157919468e-09 1.75720899430555e-09 2.6166279473353e-09 -3.82669744273424e-09 -4.24671677529211e-10 1.95824983425677e-09 5.21244750050753e-10 -2.49845183767268e-09 1.10925324130023e-07 -1.65617291639924e-09 -4.99567912990227e-09 -8.70318742693083e-09 -1.57602077673829e-08 8.76581281427287e-08 -1.80852981064835e-08 -3.16458316217059e-08 2.93628994390541e-08 1.2257156879743e-08 1.41288336997729e-10 -6.32625596797373e-08 -1.9208584338194e-09 -8.76259768867605e-08 -2.53946098075072e-08 -1.29563447065191e-08 5.41312372485108e-09 2.27872092096327e-09 -1.68057813970512e-08 1.59825558986467e-08 3.35786730151859e-08 6.89361776073275e-09 7.93403562548121e-09 -4.86946744121352e-09 -1.40850324213998e-09 3.23524175233257e-10 2.18824671948194e-09 2.01827097958551e-08 5.29129338240926e-08 -3.26931203319068e-08 8.26105385384872e-10 -5.66570407982814e-09 -7.58187595604841e-08 3.39749178196235e-08
"R2002" -5.6470836794104e-10 -2.15197648444777e-08 -3.76005994115603e-10 -2.17031304201957e-09 2.3850134984568e-10 4.75434663090298e-10 -5.08300985406763e-09 2.33694652765783e-09 3.49537711527126e-09 3.45589439059271e-11 3.75270605021456e-09 6.00151706446531e-10 -1.06291905848464e-08 -2.94685089139296e-09 -6.78031741175799e-10 8.44649624947161e-09 2.9723801415349e-09 -2.15394861620643e-09 3.08796426455176e-09 1.20378461550873e-09 -1.17298669394084e-08 -8.54892945242987e-09 7.56115905638439e-10 -8.14726717802599e-09 1.76245805065556e-08 -1.21026002643886e-09 7.04099160628328e-09 1.75323211397733e-08 1.31153860923009e-09 3.59668906200781e-09 1.44920264275109e-09 -1.70651945610461e-09 -3.40454974808469e-09 3.59558263217089e-09 -1.65617291639899e-09 3.62241806226685e-08 1.56039072990776e-09 -4.71180551889789e-09 7.51121131554632e-09 -8.80821824070165e-09 1.49664584557008e-09 3.67999509124371e-09 -1.57770093396806e-09 4.56812346533825e-11 3.39558782972722e-09 -2.41225083948685e-09 7.41168788345774e-09 -7.93576765049325e-09 4.80593087186006e-09 1.75071835312146e-08 2.01651955392324e-09 1.43305835015317e-09 1.75879221126154e-09 5.41702374289749e-09 -1.01460279121829e-08 -1.25626632106073e-08 1.36987564238807e-09 8.43440060015511e-09 -2.01073705207845e-08 -8.73506828125327e-09 -1.97985703031185e-08 -4.2331300088493e-09 8.98138964476228e-09 3.98561169832552e-09 -2.62240116134057e-09 -2.89926230298264e-09 9.58664826104999e-09 -2.12678464035346e-08
"R2003" 1.65424604437277e-10 -3.73345534798584e-09 1.17926731152554e-10 8.12453677671121e-10 7.49507515141355e-11 -2.03671055459554e-09 -1.89962435270033e-09 2.3300895592808e-09 -4.63871703859455e-09 1.86082774528605e-10 -7.52019180463568e-10 -6.79187864598119e-10 3.34571546794924e-09 -3.64146726468964e-10 1.51906829730888e-09 -1.7618527974661e-08 4.76052656929852e-09 -4.61942835440895e-10 1.92471047027309e-10 -7.45448778267257e-10 1.29048430542648e-08 3.19378403998754e-09 -1.33007116746341e-08 1.28981038063528e-08 -5.05095660606898e-09 -5.05938551290461e-09 1.13037599615271e-08 -5.76959907338187e-09 -6.31420471980132e-10 -6.47657022857982e-10 1.05784641322908e-09 1.27627241602079e-09 8.75139130422809e-10 -6.37951358305301e-10 -4.99567912990175e-09 1.56039072990719e-09 4.73479214368346e-08 2.44224328681139e-09 -2.43571831846513e-09 9.45717901817051e-09 2.98773792459377e-09 -5.26484581185369e-09 5.5911670127916e-09 -6.07639089624881e-10 9.68781918200308e-10 -1.40502333470824e-09 -4.87829782002753e-09 2.95038377965935e-09 -4.42544762242356e-09 4.96156516328399e-08 8.1218146838975e-09 -2.80807289758353e-10 -1.81361406866375e-09 -2.09977254109423e-09 2.26445291799675e-08 -8.71083663909459e-09 -9.92537113296659e-08 -1.22190388027057e-08 6.89401293752937e-09 -1.9717805251488e-09 -2.25648966076829e-08 9.1108173667157e-09 2.67887238196073e-09 -7.60466794411308e-10 1.72708461376052e-09 -7.65758429965622e-10 6.23132137098162e-09 1.36964756269171e-09
"R2005" -6.66848907299232e-09 3.73856283179246e-10 -4.17197633713661e-10 -5.9979695589394e-08 3.00825599040836e-10 -5.50256978658849e-09 4.57840398278575e-08 5.18403874723607e-09 1.80742612172078e-08 -1.02572297697239e-09 -1.00098879745719e-09 -9.43748837170451e-09 2.89225429901184e-09 2.11382846873206e-09 4.03499204055926e-09 2.15649617086937e-08 3.53628910086153e-09 1.46164290018896e-09 -1.24162118974241e-09 4.74888679905812e-08 1.26276995017813e-08 -3.33867131180377e-09 -5.28950323420435e-09 -4.65322494226354e-08 -5.4528750036564e-09 -2.22902453406582e-09 1.65492312063496e-09 -3.06601346893838e-08 -7.50549331218595e-09 1.87523358119541e-11 2.14422951749652e-09 2.11224024904565e-09 3.68218590437698e-09 -1.16367970924808e-09 -8.70318742692948e-09 -4.71180551889765e-09 2.44224328680996e-09 1.54796485898346e-07 -4.62301561750062e-09 3.22879496587504e-08 -1.00220630257091e-08 -2.09892530832269e-09 -1.5365256244647e-08 -4.88943471970873e-09 -1.35487151209688e-09 2.55204772475754e-08 -3.0520965672024e-09 -6.73637817956144e-09 -1.94965371900297e-08 -2.84809977190866e-09 5.12032922821717e-10 2.11169935613295e-10 -5.9936620811976e-10 -1.02158916325243e-07 7.39445606643127e-09 3.04047787539272e-09 -1.58212929566875e-08 -2.05978214062064e-08 6.01914022558079e-09 8.58691711714473e-10 3.59345531419994e-09 2.796447032578e-09 -2.81269048034081e-09 6.94887038919552e-09 1.84082407457534e-09 -8.72624301423405e-10 6.91496256748276e-09 6.82333902371e-09
"R2006" -8.72668451948794e-10 -8.11472483897742e-09 -1.75282357428235e-09 5.94016788438215e-09 -8.40454505474121e-09 6.99624540910589e-09 5.14095022316989e-09 -2.99008999833425e-09 1.2433085096354e-08 -7.68262187928454e-10 -5.11812862519022e-09 -6.97388645419317e-09 9.15877016487973e-09 7.57877537851264e-09 -6.32391426605622e-10 1.11991295295999e-08 -2.1659161772934e-09 4.36129940065144e-10 1.71540774310628e-09 -1.30234896139859e-08 -1.15922872059497e-08 -5.57017197031276e-09 7.54692302335649e-09 -6.24597617694748e-09 3.50201749935064e-09 -2.02586235972361e-09 3.15336455450089e-09 -2.88624536469089e-09 -1.22149275383299e-08 1.27270055854844e-09 1.08873804040119e-09 6.6929400455161e-09 1.46029744463931e-09 7.75023175260767e-09 -1.57602077673829e-08 7.51121131554628e-09 -2.43571831846521e-09 -4.62301561750058e-09 1.07069751266558e-07 -1.34642342692498e-07 8.42297251568553e-09 6.39196797000675e-08 -2.18432641634395e-08 -2.03305950423049e-09 9.05670022448323e-09 4.66968528605451e-08 -1.34144440905499e-08 -5.73994598109226e-09 1.17462892027303e-08 -1.66278402444044e-08 -2.07366028136909e-09 9.70297995554757e-09 1.57165558371746e-08 5.59624522156047e-09 -2.53784628044384e-08 8.09732447235917e-09 2.8862401177328e-08 7.24388357376431e-09 -1.65952018024556e-09 -1.5122532856046e-08 -9.98934489709232e-10 6.14618016231459e-09 -1.66940340420726e-08 -6.05554585132637e-09 2.22301223159517e-10 -5.07913788763343e-08 3.85112096460342e-08 -4.17952832142427e-08
"R2007" 5.22946974104188e-10 8.12669403362551e-09 -4.26118697366974e-10 4.08229987681534e-09 8.70217620423388e-10 -1.33554665555918e-08 5.53477582693136e-09 1.56095024975048e-08 -3.0891927915592e-08 -1.34203646935679e-08 -2.07739990230395e-09 1.99037083440507e-08 -1.67352891118925e-09 -1.03644723935519e-08 2.11471218540019e-09 -1.78255717199243e-08 4.48069233404192e-09 2.25903045191257e-09 -1.38100796679489e-09 2.89435423323921e-08 3.19957629464992e-08 1.19321000300206e-08 -1.89282201037045e-08 -1.28963162384112e-10 -9.58888775943734e-09 -5.41331698710192e-10 6.46816200790826e-09 8.26660832542311e-09 2.63260993322583e-09 -1.07661438768603e-08 1.54083261461291e-09 -4.77163260583416e-10 4.35860719676437e-09 -5.14352771184111e-09 8.76581281427284e-08 -8.80821824070187e-09 9.45717901817085e-09 3.2287949658751e-08 -1.34642342692498e-07 4.60013657544154e-07 -4.74677753270559e-09 -1.83549141043339e-07 7.65471834603205e-08 9.44203727549505e-09 -3.88640068094518e-09 -1.11551973894796e-07 1.67878545342574e-08 -6.96213381502253e-08 -1.4969587378129e-07 2.98253359300543e-08 -2.11815397888224e-08 2.66699785453742e-09 -6.79557678918727e-09 -5.59173060246439e-08 5.61449702563812e-08 -2.61773702435615e-08 -2.97880177946834e-08 -2.82724050119312e-08 1.78555551709386e-10 1.84925290112464e-09 -7.6983847184266e-09 7.05455511283295e-10 4.84828495085975e-08 -3.99108967230823e-08 -3.49033112158214e-09 2.57761765062386e-09 -7.3907480024065e-08 1.07279784272005e-07
"R2008" 4.18469278860993e-09 -4.63665036125772e-09 -3.59668417539694e-09 2.41658591390187e-08 -1.52671836236118e-09 -2.40972515939652e-09 -1.31718999043012e-09 6.00755469654035e-09 1.61071614576807e-08 -2.83418861410192e-09 -3.74390125553144e-09 -1.19478064951985e-09 7.57912881784261e-09 -7.3031102627855e-10 -1.47123537593998e-10 3.25515985708495e-09 1.29160265003091e-09 8.95529906979477e-10 3.99150441823825e-09 -1.71848332135693e-08 -7.46406937059551e-09 -5.43048656330191e-09 9.52446501228477e-09 -2.20267220144571e-09 -2.11110256511208e-09 -3.58584901450158e-09 1.22105601084447e-08 7.60079426124915e-09 -4.11186524197526e-10 -7.01499400247465e-09 -8.48910373507511e-10 1.39173504961828e-09 -6.0069863602223e-10 -3.05119818782497e-10 -1.80852981064821e-08 1.49664584556988e-09 2.98773792459314e-09 -1.00220630257077e-08 8.42297251568534e-09 -4.74677753270575e-09 1.49754798019918e-07 3.09802851478947e-08 -2.89006290065452e-08 -5.65645643279222e-08 -1.86169873141685e-09 2.49823904694123e-08 -5.6919876920177e-09 -5.25772322293963e-08 -4.83387676252177e-09 -2.92433034928856e-08 -1.31703414288462e-08 2.88246130401844e-09 4.08335673561496e-09 -6.86723432660708e-09 5.33108026500655e-08 1.90813885547947e-08 7.02385918137778e-09 2.19112887520688e-08 2.07624940463801e-09 1.33167839695814e-09 -8.71550808640059e-09 -9.15555177006011e-08 5.78222252432427e-09 -6.72681075074009e-08 1.14978974741064e-09 -1.60982311509527e-10 -1.43135103901009e-09 5.02952283183529e-09
"R2009" 1.84245500077566e-09 -4.31966269603677e-09 -2.74690723951248e-09 -1.55705617673652e-08 -1.0207197774981e-09 5.09773818485545e-09 9.00573946603621e-09 -1.52689470309868e-09 7.01819950895583e-09 2.2384483355752e-09 -4.31404313829389e-10 1.18645321145631e-10 3.41304208321582e-09 8.17993911554026e-09 -1.57030223190008e-09 1.40463153471435e-08 -2.45762285442838e-09 1.00634173168606e-09 1.17407680022675e-09 -2.71570594653883e-09 -2.56901357215462e-08 -9.20970976650979e-09 2.67921614605298e-08 -1.68465726149704e-08 3.55202170037275e-09 -6.83933221235314e-09 1.48087334053674e-09 3.14370272718938e-09 -1.38166340354648e-08 1.70443322234239e-09 7.02502323297342e-11 4.22212908976915e-11 -1.79372019208301e-09 7.45572952708041e-09 -3.16458316217048e-08 3.67999509124399e-09 -5.26484581185382e-09 -2.09892530832201e-09 6.39196797000673e-08 -1.8354914104334e-07 3.09802851478941e-08 2.24428506735535e-07 -3.62299788850769e-09 -2.70811945239898e-08 1.75103479389059e-11 2.58927479495634e-08 -1.18901842102667e-08 -1.38020389546529e-07 1.19915298920951e-08 -1.61086069868717e-08 3.09447983528973e-09 3.54055791911969e-10 2.5949339800148e-10 2.55871764582337e-08 -2.31085180098318e-08 8.89427170901289e-09 2.75177256429235e-08 2.16712440865679e-09 3.91518850242432e-10 2.57614573559898e-10 3.97040748448919e-09 -7.35840178085558e-09 1.05410397454474e-08 -2.91031976258482e-09 1.14820862041377e-09 4.78959162856424e-09 3.51541690892431e-08 -3.860881085188e-08
"R2010" -3.30369576156333e-09 3.66000303308243e-09 2.9720749877953e-11 -2.19266135247013e-08 2.5958149381236e-09 -7.8212879328012e-10 1.9187421521564e-08 -3.93192592374259e-09 -1.13369953804899e-07 3.156724784915e-10 2.79154037333209e-09 2.24828132116382e-08 -3.47404192187581e-09 2.83043250530303e-09 -1.12350666476764e-09 -1.57215169305228e-08 5.58073949073291e-09 1.34400413859917e-10 4.17052132823196e-11 2.16457735500254e-08 6.98763590745011e-09 1.41111686723889e-08 -5.45622860640227e-09 8.98419076732688e-08 -5.67873293013539e-10 -6.18535106371471e-09 -1.63924714725607e-09 -1.6848010057552e-08 2.90449673187822e-10 -1.60328681410051e-09 1.34475177220474e-09 -1.65898568170714e-09 4.13361953206296e-09 -4.33795950248575e-09 2.93628994390539e-08 -1.57770093396835e-09 5.59116701279155e-09 -1.53652562446466e-08 -2.18432641634396e-08 7.65471834603201e-08 -2.8900629006544e-08 -3.62299788850735e-09 1.46064888854538e-07 1.06636355844412e-08 1.6404189244568e-09 -8.48710778195159e-08 3.29987483493221e-09 -2.17774118258156e-08 -3.65649845457278e-08 3.14955656494897e-08 9.5636401838291e-09 -2.84748092272469e-09 -6.45984798030902e-09 2.9592678695356e-08 6.33348488957938e-08 -2.59647979094296e-08 -3.25168898123552e-08 -1.04416543399117e-07 -1.30619325348277e-09 -6.26374663652651e-10 -2.40718480222643e-11 4.03741904730622e-08 1.23456854123001e-08 -1.54814466283259e-08 -1.84907675120396e-09 -1.19205003995528e-09 -3.8392181714077e-08 1.61376216872053e-08
"R2011" 8.58419889109218e-10 2.96464833277816e-09 6.31136059756484e-10 1.10101183977643e-08 3.63523051739407e-10 -1.03679085250818e-09 -2.98375649514084e-09 2.77983643303768e-09 -2.18104781719302e-09 -1.84552099852285e-08 1.62987185591485e-09 1.04313725641269e-08 -9.59826376231458e-10 1.71431426952788e-09 -1.34755726538403e-09 -9.77163195963115e-10 -1.58684845052638e-09 7.68405629303388e-11 1.07577668743975e-11 5.13986477049202e-09 1.35583432786621e-08 2.21114733899031e-10 -2.80750402282562e-09 8.56905197907554e-10 1.01681606227773e-09 1.19386999048403e-09 -7.13229791981793e-09 -1.4255919327517e-08 2.56026583498875e-09 -3.61794026184883e-09 -5.14715725353523e-10 -9.81918428749232e-10 -6.7424914630299e-10 -3.13036820923826e-09 1.22571568797406e-08 4.56812346534683e-11 -6.07639089623793e-10 -4.88943471970797e-09 -2.03305950423073e-09 9.44203727549438e-09 -5.65645643279211e-08 -2.70811945239901e-08 1.06636355844407e-08 1.08864516839873e-07 1.48416484751151e-09 -3.30067088646206e-08 1.58089691553954e-10 9.92695269652821e-09 2.50143261104155e-09 9.67932982171356e-09 -5.37404307023429e-10 -3.05994493555178e-09 2.42458985105272e-09 -5.84684242814593e-09 -3.42212517105053e-08 -7.34264941650759e-09 1.25011459025787e-08 -3.19722166933514e-09 -1.43275774527524e-09 3.26328065693123e-10 -8.40404844804682e-10 1.15677623512271e-08 2.05138921142156e-09 2.25645111399607e-08 4.63643415842711e-10 -3.99926956057643e-10 3.60651180762471e-09 -8.13980591281334e-10
"R2012" 1.24884115242079e-10 -1.69854154668541e-09 1.24525653208618e-09 9.9155114762196e-10 4.94070388611033e-10 -2.21378995815012e-10 1.09329474564607e-09 2.56834112276971e-11 -4.01042421738993e-10 1.11985119799947e-09 -1.36243503952429e-09 -2.64653448728824e-10 6.91028464877175e-09 -2.8220601535796e-09 4.63991598450104e-10 1.39285104880811e-09 -1.42289564380776e-10 -8.3797946693536e-10 1.17478466759787e-09 -3.32374785620903e-10 -1.88913648987816e-09 -2.63689333099988e-10 1.44963115543115e-09 -6.64192709869468e-10 1.87883948780228e-09 -4.35905835475298e-09 1.62945466589342e-09 1.91571649399419e-09 1.8075219905995e-09 -6.63779615988656e-10 -8.33339852481572e-10 1.32476736043918e-09 -1.770729270711e-10 -3.97631091329013e-10 1.41288336997684e-10 3.39558782972718e-09 9.68781918200779e-10 -1.35487151209656e-09 9.05670022448317e-09 -3.88640068094521e-09 -1.8616987314165e-09 1.75103479383976e-11 1.64041892445684e-09 1.48416484751106e-09 1.03840301745616e-08 1.02287976398701e-09 -1.07963535792263e-08 1.85964490559844e-09 -1.45089039989616e-09 -1.37446942360573e-09 -3.10341461229652e-09 -7.04546169199063e-09 5.98378985189662e-09 2.61300834658456e-10 1.96038507975233e-09 -1.60785209524208e-09 4.74774808355854e-09 -4.79338122529926e-10 -2.16358287806689e-09 -8.29727045287444e-09 -1.59109849102996e-09 -7.83912100127436e-11 1.30374202468391e-09 5.66426388365604e-10 -1.16080719017008e-09 -6.94685107358931e-09 6.86599126141485e-10 -2.87055158743096e-09
"R2013" 4.25849693346796e-09 -1.15311181837571e-09 1.32464210993807e-09 5.6577941441547e-08 -2.60554848286246e-09 -4.48225138741139e-09 -5.90799117047563e-09 1.91192818895304e-09 4.52214370664496e-08 2.28402231373846e-08 -5.10065042511707e-09 -3.88589533105901e-08 8.7837608430028e-09 -5.58323042287392e-09 6.93000125069443e-09 8.87746722753079e-09 -1.61991112695354e-09 9.93415800865145e-11 -1.07702937797919e-09 -6.26217544536847e-08 1.75705351819343e-09 1.33082389995227e-09 -6.99663909788649e-09 2.10667572609888e-08 -2.93893089554182e-09 5.68315018938416e-09 -1.20083944857829e-09 -3.00617358865798e-08 -3.64549723019058e-10 -8.98010356896797e-09 -1.66564319943578e-10 4.14796121580654e-09 1.37618355847209e-09 1.54472451947226e-09 -6.32625596797369e-08 -2.41225083948639e-09 -1.40502333470866e-09 2.55204772475759e-08 4.66968528605451e-08 -1.11551973894796e-07 2.49823904694112e-08 2.58927479495628e-08 -8.48710778195163e-08 -3.30067088646197e-08 1.02287976398688e-09 1.76430505951496e-07 -9.40665474305816e-09 5.08995866005199e-08 5.17254415112963e-09 -3.13165714564224e-08 -5.47101539992518e-09 1.88505867700263e-09 4.25768657777421e-09 -7.15830988937754e-08 -3.13121654446174e-09 1.5859208312983e-08 2.48606973612999e-09 -2.16682787535001e-09 4.75900642748128e-09 -2.56224830130028e-09 3.79131658473523e-09 1.37318304404297e-08 -1.57518443619473e-08 1.00869143166639e-08 1.03216748521489e-10 -1.32542947614088e-08 2.75133404076437e-08 -1.15123183219565e-08
"R2014" 1.74471177160423e-09 4.80424073887686e-09 -3.5494954995436e-09 1.9676232808438e-09 -3.55921253499927e-09 -4.19434512997287e-10 -2.43960612685939e-09 9.41363739678076e-09 -2.22930706132398e-09 -6.9447920536494e-09 1.66106249240656e-08 4.03768275533261e-09 -5.36173121716108e-08 -1.85242223175229e-09 -2.0287055665231e-09 2.33795748408013e-09 -4.27901782575497e-10 -1.52644227296139e-09 -2.6330752291155e-09 1.33508886073103e-09 6.08932544057794e-10 5.19554093818601e-10 3.49086659322951e-09 -1.34547705314743e-09 1.4473800926932e-08 6.10156150348029e-09 -1.03560105144679e-08 3.50809211376795e-09 4.92390619519464e-09 -1.89718504852139e-09 1.12744924677721e-08 -8.85357345102375e-09 -7.30172968337374e-10 -5.25149067570383e-10 -1.92085843381933e-09 7.41168788345787e-09 -4.87829782002773e-09 -3.05209656720217e-09 -1.34144440905499e-08 1.67878545342575e-08 -5.69198769201765e-09 -1.18901842102667e-08 3.29987483493224e-09 1.58089691554181e-10 -1.0796353579226e-08 -9.40665474305807e-09 6.58849146515613e-08 1.47200134643221e-08 4.66630545812319e-10 4.81530622827636e-09 4.24396605352584e-09 1.13849518773302e-08 -2.29463888343775e-09 1.46258254962901e-09 -2.10352809111492e-08 -4.47932381001822e-09 2.8702849989769e-09 4.38085654699759e-09 -2.70664389032991e-08 1.30418195053832e-09 1.90982323838798e-09 7.94825140679554e-10 3.10766704732198e-09 7.94610725493682e-09 -1.03303206134968e-08 -3.10701089841357e-09 4.46341130641843e-09 -6.54658701938561e-09
"R2015" -2.39896017317484e-09 8.03099982412209e-09 8.2503785301643e-09 2.08737784885966e-08 4.97132961045845e-09 5.1478187112327e-09 -2.6740538949689e-08 -2.35876188306329e-08 -1.98957532570058e-09 1.37660262791108e-08 1.04514796290796e-08 -1.29184791333685e-08 -1.54957949288803e-08 -3.64750572764446e-09 2.30729910362233e-09 -2.36097391167415e-08 -1.0248935448033e-09 -2.32590677191549e-09 -6.61247614131316e-09 -1.67032388384288e-08 1.80096569717859e-08 1.71911780433901e-08 -4.11832400718625e-08 3.51493612036722e-08 -2.98768705264525e-09 4.26205482896368e-09 -2.78256263819911e-09 -7.70796578455263e-09 1.93442022290154e-08 8.09911321891455e-09 4.37503345939146e-09 -4.00602951114799e-09 1.30357785559585e-10 -8.71649122562136e-09 -8.76259768867591e-08 -7.93576765049299e-09 2.95038377965834e-09 -6.7363781795606e-09 -5.73994598109251e-09 -6.96213381502249e-08 -5.25772322293931e-08 -1.38020389546528e-07 -2.17774118258164e-08 9.92695269652805e-09 1.85964490559826e-09 5.08995866005202e-08 1.47200134643221e-08 3.74370389071855e-07 6.05699301883245e-08 3.10311540389783e-08 6.2376025607717e-09 -8.95352331560634e-09 2.0022763309664e-08 -1.75028740553664e-08 2.25098174855233e-08 -1.7127800554952e-08 -4.17070023068353e-08 4.43598983369706e-10 2.39542858876972e-09 -7.39005329450837e-09 3.44750997950418e-09 3.26960335992984e-09 -1.42457902398517e-07 4.57108591635749e-08 -3.2264379500888e-09 -1.00868484271781e-08 3.05105467226918e-08 1.98072020347063e-09
"R2016" -2.33770935499963e-09 -2.71500249400127e-09 1.6356226872433e-09 -1.71444245678162e-08 2.23317954529352e-09 2.44398937523625e-09 -2.95001494138698e-09 -3.57171224273964e-09 1.0186012502422e-08 1.47968411885022e-09 3.88363424493962e-09 -5.09208433114241e-09 -4.49744881191199e-09 3.6789023823463e-09 -1.31907166814702e-09 3.80557481443578e-09 -4.32469861773705e-10 -2.43188909036459e-09 5.50890497254943e-10 5.52978720314285e-09 -1.25069391942309e-08 -2.49951931284026e-09 1.90033625449066e-09 3.7581320480772e-10 3.44840992986757e-09 3.47332178880631e-09 -5.05995097724925e-09 4.2287497879534e-10 5.08762087466198e-09 6.80402440600113e-09 -1.14710632391912e-09 -2.15963190953791e-09 -2.33209619863502e-09 -1.49831000941676e-09 -2.53946098075071e-08 4.80593087185976e-09 -4.42544762242288e-09 -1.94965371900301e-08 1.17462892027303e-08 -1.4969587378129e-07 -4.83387676252234e-09 1.19915298920953e-08 -3.6564984545728e-08 2.5014326110405e-09 -1.45089039989605e-09 5.17254415112926e-09 4.66630545812442e-10 6.05699301883234e-08 1.00952551431905e-07 -1.15240576725133e-08 1.9702094253913e-08 -1.63822667924227e-09 -3.87560453836691e-09 4.09778746549401e-08 -2.37102354654084e-08 1.33058535866414e-08 3.09310941460383e-09 2.46565566836626e-08 1.85098971759193e-10 2.30448381688367e-09 2.21141464368213e-09 -1.16293154523742e-08 -2.1128448656279e-08 2.95864148613619e-08 1.86960434038113e-09 2.09518964312935e-08 1.76487957568908e-08 -5.12767504436616e-08
"R2017" 1.12506858635684e-08 3.72041761792802e-09 2.68795471826855e-08 9.87276455922432e-10 4.04739280145338e-09 -1.47593184191772e-08 -2.62305703268615e-08 2.19441763629689e-09 -1.5557000281775e-08 -1.06990515116888e-08 -1.58178299372676e-09 2.14590499338562e-09 -3.24285807521931e-09 1.14627653369462e-09 9.22459771698854e-09 -2.02941661781624e-07 1.6308264789311e-08 -3.43589019032622e-09 -3.08862543345948e-09 -5.56217813124351e-09 1.49549677234926e-07 4.05067174565471e-08 -1.47049757055597e-07 7.72656941358e-08 1.85889699212474e-08 2.01293928346666e-09 -2.86322914935646e-08 -3.04951248400533e-08 9.07667034645819e-09 -3.59826670424112e-08 2.30342676981233e-09 9.54009926689643e-10 1.03699844016342e-08 -4.21369235485825e-09 -1.29563447065206e-08 1.75071835312143e-08 4.96156516328417e-08 -2.84809977190895e-09 -1.66278402444044e-08 2.98253359300541e-08 -2.92433034928858e-08 -1.61086069868709e-08 3.14955656494901e-08 9.67932982171573e-09 -1.37446942360539e-09 -3.13165714564242e-08 4.81530622827646e-09 3.10311540389788e-08 -1.15240576725133e-08 5.06159330801701e-07 7.37428399921471e-08 2.37114630356498e-09 -3.87808706620111e-08 2.59377979341107e-09 1.01915814216342e-07 -1.70269708226037e-07 -3.53780682739081e-07 -1.3408515114411e-08 -2.1864033309683e-08 1.34973795472958e-08 -2.73723859047706e-08 -5.52060399761877e-09 -1.24227791519239e-08 4.99844871280664e-08 -3.397224652903e-09 4.69296488820539e-09 1.09840038857972e-08 1.18335146050472e-08
"R2018" -2.77047813672037e-09 5.7298917223015e-10 3.71624322821678e-09 -5.08611553678442e-09 9.47688457272366e-10 -4.4511417644069e-09 -6.9125396686876e-09 2.77381554388689e-10 -7.03662896823154e-09 -2.43673550477848e-10 -7.64808233736508e-10 -7.91408269979329e-10 -1.3339867316221e-09 1.36873979065967e-09 3.74707235180078e-09 -3.32630079290501e-08 2.05053180111304e-09 -2.89073251747947e-09 -7.27048316751394e-10 8.75450036012036e-10 3.17267411674385e-08 9.97927655690409e-10 -2.75949965013296e-08 1.4100772796117e-08 9.87915670627426e-10 1.06015895678935e-08 -7.48689457256547e-09 -7.5567053422587e-10 1.9081939489079e-09 1.19270320876959e-09 -2.53405091027465e-10 2.20605128852764e-10 1.61787614131989e-10 5.62423936737771e-10 5.41312372485091e-09 2.01651955392289e-09 8.12181468389739e-09 5.12032922822688e-10 -2.07366028136898e-09 -2.11815397888222e-08 -1.31703414288465e-08 3.09447983528912e-09 9.5636401838292e-09 -5.37404307024912e-10 -3.10341461229636e-09 -5.4710153999258e-09 4.24396605352581e-09 6.23760256077142e-09 1.97020942539132e-08 7.37428399921489e-08 1.04150304917832e-07 1.79629959345232e-08 -7.72604794340898e-08 3.99890968100512e-09 2.59961522523506e-08 -8.62671386020653e-09 -1.0484770738079e-07 -8.80091142601356e-09 -7.43545839985918e-10 -7.82294132855235e-09 -1.85970424199632e-09 3.59441494238421e-09 1.37488612862188e-08 2.41504027755427e-08 1.86149553932211e-09 1.18288748718788e-08 -1.10783129691061e-08 -4.16461389941993e-08
"R2019" 9.21867775278986e-10 -1.62873480783776e-09 -9.39181937654841e-10 2.07783143272947e-10 -1.81225040705546e-09 4.08812188992009e-09 -2.89980715715839e-09 -6.04170322551472e-09 2.01555847755926e-09 3.59784978769701e-09 -6.18235235660046e-10 -3.35993782656589e-10 -4.38808634438555e-09 3.76759214414848e-09 -1.49008855788333e-09 -1.59140615236262e-10 2.32113166160345e-09 -2.02741201522976e-09 9.30345910212208e-11 -1.53945213260176e-09 2.85667121706287e-09 -3.46754712557339e-11 -2.22283748993566e-09 -1.11144007248044e-09 -1.32603331629456e-09 1.28254376573792e-09 1.27282094856317e-09 2.38433768591832e-09 -5.26105070635308e-09 -9.09113024864531e-10 -1.18561385432541e-09 3.79898811177634e-10 1.58431855664944e-09 6.13127482114194e-10 2.27872092096358e-09 1.43305835015295e-09 -2.80807289758481e-10 2.11169935613204e-10 9.70297995554754e-09 2.6669978545374e-09 2.88246130401921e-09 3.54055791912603e-10 -2.84748092272479e-09 -3.05994493555176e-09 -7.04546169199051e-09 1.88505867700212e-09 1.13849518773301e-08 -8.95352331560649e-09 -1.63822667924194e-09 2.3711463035645e-09 1.79629959345234e-08 4.64414761494424e-08 -2.77971157154363e-08 -1.33173127977031e-09 -1.54252684021242e-08 -7.94763623456351e-10 1.72134342338345e-09 3.6287398017008e-09 1.76010105793778e-10 -2.02202360774074e-08 8.76600397936814e-10 5.44804020816241e-10 6.17236773369209e-09 -8.23750327272916e-10 2.49328933525084e-09 -1.43566267847881e-08 2.46401403685328e-09 -6.75141575265533e-09
"R2020" 7.52443544144992e-10 -2.18696482043964e-09 -2.53905773657842e-09 2.09938205230719e-09 -6.204014953338e-10 1.46658750680087e-09 4.3538093557219e-09 1.87682152666338e-09 2.85148569957949e-09 -3.44248860452506e-09 1.3478124477386e-09 6.37055389966539e-10 -8.33942779145471e-10 -1.41927938545059e-10 -1.39740991809656e-09 1.96593212492028e-08 2.56778496296651e-10 3.65136368739571e-09 6.91968842131279e-10 1.88072288388723e-10 -2.12693922762515e-08 -2.38664003821963e-09 1.48153436983957e-08 -3.31098741493477e-09 -6.94202241044286e-10 -8.01302006016464e-09 7.73471193200926e-09 -2.39298262329157e-09 -2.76247436597367e-09 -3.55468882142801e-10 2.35125063248591e-09 1.87036274371646e-10 1.83653724557439e-09 -1.07206843935245e-09 -1.680578139705e-08 1.75879221126198e-09 -1.81361406866379e-09 -5.99366208120194e-10 1.57165558371749e-08 -6.7955767891872e-09 4.08335673561667e-09 2.59493398001417e-10 -6.45984798030843e-09 2.42458985105295e-09 5.98378985189623e-09 4.25768657777426e-09 -2.29463888343795e-09 2.00227633096633e-08 -3.87560453836673e-09 -3.87808706620111e-08 -7.726047943409e-08 -2.77971157154352e-08 8.96040123206236e-08 -6.16493403164352e-11 -1.68623089517453e-08 7.02909383775699e-09 5.24097675919601e-08 3.29540992669878e-09 3.67476735359804e-11 3.21986947597709e-09 -2.05849448869039e-09 5.67641168051207e-10 -3.53315414431007e-08 -1.21808911682102e-08 -3.31468666463813e-09 -1.37689413040595e-08 3.39618914690763e-08 7.55539026621951e-09
"R2021" -7.42969672406658e-10 -4.3269544766492e-09 -5.34142321369903e-10 -5.75178469589882e-08 5.43344138682768e-10 1.15346739404051e-08 -3.43098968257742e-08 -1.2238318544399e-08 -2.82022915031163e-08 1.59688342321877e-08 7.62032143941602e-10 1.20618966761766e-08 -4.16121700574571e-09 6.50064509238406e-09 -5.91080398572744e-09 -8.66562616685768e-09 -1.11199059111464e-09 -7.80935601698947e-10 3.35986503193119e-09 -6.3583699338002e-09 -3.10910292972776e-08 -1.98816650491414e-09 1.88170096563738e-08 4.49716499972191e-08 5.351579086855e-09 -4.73895561933427e-10 3.69335127783762e-10 3.09701968285601e-08 -3.36692464383584e-09 1.47437605682676e-08 -5.9768553069596e-10 -1.81363770845486e-09 -2.08337370004754e-09 3.92936610330352e-09 1.59825558986466e-08 5.41702374289766e-09 -2.09977254109411e-09 -1.02158916325245e-07 5.5962452215605e-09 -5.5917306024644e-08 -6.86723432660607e-09 2.55871764582348e-08 2.95926786953565e-08 -5.84684242814658e-09 2.61300834658432e-10 -7.15830988937762e-08 1.46258254962966e-09 -1.7502874055366e-08 4.09778746549401e-08 2.59377979341131e-09 3.99890968100544e-09 -1.33173127977039e-09 -6.1649340315537e-11 1.62126312189692e-07 -1.79770711096682e-08 -1.10663400852474e-09 1.90485931661847e-08 -1.23245406323926e-08 -3.41658966502997e-09 1.6518464727029e-09 -9.88870156079511e-10 2.14445656572102e-08 5.20343833536577e-09 1.90679551751772e-09 -1.43317251853477e-09 7.50113824446466e-09 1.1688567875276e-10 -2.00720213810037e-08
"R2022" 7.26414268055232e-09 9.72240978863855e-09 4.88033100541625e-10 1.61826574403374e-08 -1.46336548922255e-09 3.59710395010618e-09 2.66874255836013e-08 -8.56169748815095e-09 -4.35752234376127e-08 -7.00068605676973e-09 -9.9879438961482e-09 -9.62064364108775e-10 2.08030805312582e-08 1.16560133150566e-08 4.2363776875902e-09 -7.89977072889372e-08 3.29554433286846e-09 7.45815109165652e-10 -1.8890630094688e-09 -1.00978326067296e-08 3.80348174210964e-08 1.44289954083678e-08 -1.55684107884764e-08 3.97912525824117e-08 9.66973933203148e-09 -8.32787055530956e-09 -1.47727095675171e-08 1.33280709562656e-08 -1.31599970936351e-08 -2.62950832258816e-08 5.81686224487938e-10 8.68948514164127e-09 3.31953604230987e-09 -3.67258427627919e-09 3.35786730151852e-08 -1.01460279121827e-08 2.26445291799648e-08 7.39445606643132e-09 -2.53784628044385e-08 5.61449702563809e-08 5.33108026500636e-08 -2.3108518009832e-08 6.33348488957938e-08 -3.42212517105084e-08 1.9603850797524e-09 -3.13121654446109e-09 -2.10352809111491e-08 2.25098174855225e-08 -2.37102354654083e-08 1.01915814216347e-07 2.59961522523504e-08 -1.54252684021232e-08 -1.68623089517441e-08 -1.79770711096695e-08 7.91017622810406e-07 -1.92584511206162e-08 -4.96963369362647e-07 -5.86491201269104e-08 -1.17389686316568e-08 6.15904929336614e-09 2.22899979008413e-08 -3.35133560532646e-08 -6.52424762869379e-08 -1.50685906879987e-07 -5.60490842297369e-10 -5.15560295803568e-11 -1.57035339657949e-07 1.14085771587867e-07
"R2023" 6.56885226124778e-10 -2.61216479220908e-09 -1.34755048176073e-08 -6.31191572731061e-09 -1.17857296780043e-09 -2.06763525240131e-09 3.71829266136218e-09 7.24608390593389e-09 2.680234846327e-08 1.7774714124328e-09 -2.81017440410656e-09 -5.16482107013355e-09 6.83900328688704e-09 8.32486494875011e-10 -8.60013250227749e-10 5.43165103883387e-08 -7.07121832608778e-09 1.73136556761172e-09 5.0662084520969e-10 4.66341469021535e-09 -2.14715716355445e-08 -8.30948590011545e-08 6.6757898627743e-08 -6.12706767462969e-08 -1.28987791855032e-08 7.36708227238902e-10 2.77288891750254e-08 3.61748096124592e-08 -1.49720206270753e-08 1.07857223652619e-08 -3.32354024320158e-09 1.38175468607996e-09 -7.13891808105847e-09 5.1463931954829e-09 6.8936177607338e-09 -1.25626632106075e-08 -8.71083663909434e-09 3.04047787539291e-09 8.09732447235931e-09 -2.61773702435619e-08 1.9081388554793e-08 8.89427170901273e-09 -2.59647979094296e-08 -7.34264941650806e-09 -1.60785209524196e-09 1.58592083129824e-08 -4.47932381001832e-09 -1.71278005549524e-08 1.33058535866416e-08 -1.70269708226041e-07 -8.62671386020618e-09 -7.94763623456562e-10 7.02909383775677e-09 -1.10663400852419e-09 -1.92584511206161e-08 1.51768217546854e-07 3.87687589837576e-08 5.48966872230149e-09 1.50706535504872e-08 3.02357167134227e-09 -2.12229210400881e-09 1.39157846024268e-08 1.29687820803297e-08 -3.23547936379688e-08 3.47266399521504e-09 1.75419731516626e-09 2.1633373713262e-09 -1.40519913860944e-08
"R2024" -6.28506237126129e-09 -5.58454175788673e-09 -9.14950795285205e-09 -9.71592155628675e-09 3.85119508580037e-10 1.28420451638602e-08 1.84087781310847e-08 -1.34571519628112e-08 2.1571258911199e-08 1.69946568415767e-08 8.46158389366297e-09 2.45626724197856e-09 -1.12413374190728e-08 -3.09195402845653e-09 -9.41537480500841e-09 1.43635003731108e-07 -8.25105684049075e-09 2.08851216845462e-09 2.9200286043935e-09 1.02294491262515e-08 -9.05222761397877e-08 7.15213596405392e-09 6.43269547407693e-08 -6.02673914416924e-08 -1.25279217640729e-08 -1.38969692109128e-09 1.31492265754892e-08 -3.64307112964126e-09 3.18262343351773e-09 1.25041867303933e-08 2.80588435958939e-09 -5.84613081679228e-09 5.510334599495e-10 -3.14953533006066e-10 7.93403562548061e-09 1.36987564238906e-09 -9.92537113296652e-08 -1.58212929566871e-08 2.8862401177328e-08 -2.97880177946836e-08 7.02385918137691e-09 2.75177256429233e-08 -3.25168898123544e-08 1.25011459025773e-08 4.7477480835579e-09 2.48606973613063e-09 2.87028499897696e-09 -4.17070023068374e-08 3.0931094146038e-09 -3.53780682739081e-07 -1.04847707380791e-07 1.72134342338273e-09 5.24097675919618e-08 1.90485931661838e-08 -4.96963369362648e-07 3.87687589837576e-08 7.55416280911144e-07 5.32661375886706e-08 1.76882703118189e-08 -1.77591350070337e-08 3.43533117845141e-09 -2.39198929310405e-08 2.60921318469768e-08 3.28676871147537e-09 7.26039897627754e-11 -8.07399945031685e-09 6.04815843207942e-08 -5.59504014894867e-08
"R2025" -1.45433552331062e-09 -2.50043348771623e-09 5.06725315110285e-09 3.53502046030932e-08 -4.13305111713449e-09 6.68066093012366e-09 -5.33431249459575e-09 8.32408930814957e-09 8.67630906257714e-08 -2.74398949060414e-08 9.1534083409705e-10 1.45800290028988e-08 -2.1191675817486e-09 -6.00404127489663e-09 -6.26303991450984e-09 6.95634462567443e-09 -8.3352008716844e-09 -9.29005274099713e-10 5.93767469870393e-10 9.13747333928527e-09 -4.55905049406113e-08 -1.29789344329276e-08 3.07733212328648e-09 -2.48766354330307e-07 6.25839078515225e-09 4.84944746957381e-09 5.11526441849411e-09 2.00830322433773e-07 5.89986449405797e-09 -1.87201358489654e-10 -3.41603919304516e-09 -1.35700756353767e-09 3.59970228282005e-11 3.80935857452893e-09 -4.86946744121472e-09 8.43440060015472e-09 -1.22190388027055e-08 -2.05978214062067e-08 7.2438835737644e-09 -2.82724050119313e-08 2.19112887520694e-08 2.16712440865722e-09 -1.04416543399118e-07 -3.19722166933588e-09 -4.79338122529597e-10 -2.1668278753497e-09 4.38085654699778e-09 4.43598983370607e-10 2.46565566836634e-08 -1.34085151144098e-08 -8.8009114260135e-09 3.62873980170038e-09 3.29540992669704e-09 -1.23245406323911e-08 -5.86491201269116e-08 5.48966872230174e-09 5.32661375886698e-08 2.7839811162264e-07 -8.15372457170436e-09 -1.76089896533214e-09 -8.7434323219027e-09 -2.06589754783595e-07 -5.91244838172151e-09 -1.42812404746042e-09 9.80929872579866e-10 2.89400836633649e-09 2.44014730253085e-08 -1.1331828552127e-08
"R2026" -2.89378164644667e-09 -2.27442270808686e-09 -1.71352656475028e-10 -2.67082511064726e-09 1.3929887811694e-09 9.04541310149943e-10 1.02073703404766e-08 -9.3382191994178e-09 -6.68599379281553e-10 3.11924703006408e-09 -5.24323231239077e-10 -2.53163972536319e-09 1.55859663775632e-08 1.18868650947219e-08 2.3387120631694e-09 -1.69084862063894e-10 4.96280644624658e-09 3.05977526509493e-09 -5.43522061517239e-09 1.81512890526401e-10 1.29589280318772e-08 1.66311539103734e-10 -1.26373550818888e-08 5.59860174028907e-09 -2.98842490859496e-08 -1.04656058418469e-09 2.16629456563476e-08 -1.58982605452024e-08 -1.21663478290367e-08 -3.57949065255598e-09 -3.97613476378608e-09 2.04606249094741e-09 7.45321340706404e-09 -1.13242717411327e-09 -1.40850324214015e-09 -2.01073705207844e-08 6.89401293752955e-09 6.01914022558063e-09 -1.65952018024564e-09 1.78555551709449e-10 2.0762494046392e-09 3.91518850242384e-10 -1.30619325348278e-09 -1.43275774527543e-09 -2.16358287806694e-09 4.75900642748147e-09 -2.70664389032993e-08 2.39542858876947e-09 1.85098971759336e-10 -2.18640333096832e-08 -7.43545839986067e-10 1.76010105793641e-10 3.67476735363383e-11 -3.41658966503001e-09 -1.17389686316574e-08 1.50706535504872e-08 1.76882703118194e-08 -8.15372457170507e-09 4.64900314950871e-08 -6.83141555836492e-09 -4.81785455476848e-09 2.81595870132496e-09 -3.54770044802095e-09 -3.70428178747526e-09 1.1112742486127e-08 5.33953251577778e-09 4.90677783638007e-09 -2.55170368422732e-09
"R2027" 2.6580876143955e-09 9.92778326610904e-09 -2.01578015700403e-09 -3.21223566593367e-09 7.68247339916863e-10 -3.8863598192178e-09 -7.08756807096808e-09 2.92271455141375e-09 5.09238815478059e-10 -1.15086590499353e-09 -4.05539773813664e-09 -1.12606273529057e-09 7.01604245538072e-09 -2.25512201217457e-09 6.64585076009326e-10 -8.54239553203516e-09 -2.76960495010699e-09 3.85396493975861e-10 -7.44785987746981e-10 2.5617455775109e-09 5.79663658391333e-09 -4.79723505475253e-10 1.35517449041719e-09 1.10210217573377e-09 6.22740527273503e-10 -2.16478504767669e-09 -7.43314315877045e-09 1.1889880733899e-09 6.37054461973965e-09 -1.15398541618473e-09 -4.48795204139921e-09 -3.59462372819739e-10 -4.39271678858063e-09 -1.93614681876887e-10 3.23524175233855e-10 -8.73506828125354e-09 -1.97178052514939e-09 8.58691711714916e-10 -1.51225328560462e-08 1.84925290112452e-09 1.33167839695798e-09 2.57614573560413e-10 -6.26374663652175e-10 3.26328065692189e-10 -8.29727045287451e-09 -2.56224830130055e-09 1.30418195053824e-09 -7.39005329450859e-09 2.30448381688371e-09 1.34973795472958e-08 -7.82294132855214e-09 -2.02202360774079e-08 3.21986947597713e-09 1.65184647270151e-09 6.15904929336602e-09 3.02357167134163e-09 -1.77591350070344e-08 -1.76089896533138e-09 -6.8314155583649e-09 6.24223155922542e-08 -2.65120828770814e-09 9.5432629251413e-10 5.79313367766816e-10 -1.77729524213642e-09 -3.09820679247409e-09 1.62029641254703e-08 -5.0827628202807e-09 1.38641965183435e-08
"R2028" -1.85440271408661e-09 1.37100867722413e-08 8.35469314506615e-09 7.23206501283283e-10 3.13272415426785e-10 -3.24846502103407e-10 -3.82412498626403e-09 -3.85722271277301e-09 -1.29310292212264e-09 -1.71347264118867e-09 -1.9164829640076e-09 1.60029105558934e-10 -4.50734956449157e-10 2.92560040550632e-09 -1.40009622683727e-10 9.45673564161985e-10 -8.82287463464278e-09 -7.75626474640261e-10 1.27078687149849e-09 -4.26593582783232e-09 -2.68759748220678e-08 1.30539105629518e-08 1.57822906789167e-08 5.43567495824781e-09 5.4994171307661e-09 1.65802818683799e-08 -5.73676736688478e-08 -1.06997751234582e-09 -9.75117645551025e-10 1.00661404562482e-08 -1.11612478716228e-09 5.75755652116371e-10 -1.872899415568e-09 2.68568596102662e-09 2.18824671948213e-09 -1.97985703031188e-08 -2.25648966076848e-08 3.59345531420095e-09 -9.98934489709161e-10 -7.69838471842704e-09 -8.71550808639825e-09 3.97040748448935e-09 -2.40718480218574e-11 -8.40404844803117e-10 -1.59109849102958e-09 3.7913165847358e-09 1.90982323838771e-09 3.44750997950378e-09 2.21141464368227e-09 -2.73723859047703e-08 -1.85970424199666e-09 8.76600397937093e-10 -2.05849448869067e-09 -9.88870156078614e-10 2.22899979008416e-08 -2.12229210400851e-09 3.43533117845077e-09 -8.74343232190305e-09 -4.8178545547687e-09 -2.65120828770829e-09 8.78694043406062e-08 1.1437722271694e-08 -6.7544733231912e-09 6.87127325016145e-09 -3.31931626267329e-09 1.30404233533692e-09 -1.32644575545964e-08 1.32072321649881e-08
"R2029" 6.9547237084595e-09 1.04725526442631e-09 -3.82017999394016e-09 -3.73189796899776e-08 1.38761380848834e-09 1.06564890676721e-09 -2.66967458614182e-08 -9.10186672084508e-09 -1.38599546204605e-08 2.01252287636346e-08 1.43702962215146e-09 -1.9015396734135e-08 -4.96936157432738e-09 -1.1229826914465e-09 9.18355610749409e-10 5.07957314489844e-09 1.5508266288778e-11 -7.89402988834592e-10 -5.05412398937551e-09 -7.65099077389282e-09 4.63609339539331e-08 -2.70814059838045e-09 -1.14274844319096e-08 1.35615612534761e-07 1.16588435583718e-09 1.93139782089104e-09 -1.60640914846665e-08 -1.58591068302364e-07 -1.48558900850524e-09 1.06381581831577e-08 4.01458270371982e-09 1.4299855039135e-09 -4.58760704316225e-09 3.10073256546053e-09 2.01827097958524e-08 -4.23313000884991e-09 9.11081736671435e-09 2.79644703257475e-09 6.14618016231452e-09 7.05455511284118e-10 -9.1555517700602e-08 -7.35840178085511e-09 4.03741904730622e-08 1.15677623512245e-08 -7.83912100127606e-11 1.37318304404295e-08 7.94825140678735e-10 3.26960335992996e-09 -1.16293154523758e-08 -5.5206039976152e-09 3.59441494238521e-09 5.44804020813344e-10 5.67641168051156e-10 2.14445656572131e-08 -3.35133560532646e-08 1.39157846024264e-08 -2.39198929310386e-08 -2.06589754783582e-07 2.81595870132522e-09 9.5432629251926e-10 1.14377222716925e-08 3.88470345983647e-07 1.15871677083406e-08 1.37939084939311e-08 -3.17307809051413e-09 -8.10432758864296e-09 5.20388151990245e-10 -9.25169469046076e-10
"R2030" 3.65752831885242e-09 -4.86924903561174e-09 -2.22758568209993e-09 -2.00017419695533e-09 1.27079644026058e-09 -2.78127788727021e-09 1.04234719307512e-08 9.47258637292858e-09 -7.48732445903077e-10 7.71431689694714e-10 -1.26310731349184e-09 4.47144670827541e-09 8.33109803258545e-10 -9.14637226833783e-09 -1.55885987245614e-09 1.52213554068078e-08 -2.60029191737535e-09 -4.59408856834102e-09 4.12657089352558e-09 6.95819032289879e-10 -2.43783858500971e-09 -1.26619313554375e-08 1.48195157949109e-08 -1.1613422417548e-08 9.59633113717208e-10 3.0172140987697e-09 -3.97780641575839e-10 2.13711351180385e-09 -6.01074262622395e-09 -2.02077505426159e-09 -2.31015778289116e-09 -1.90176779898125e-09 -4.11237815158258e-09 6.97032486888316e-09 5.29129338240926e-08 8.98138964476216e-09 2.67887238196061e-09 -2.81269048034109e-09 -1.66940340420726e-08 4.84828495085975e-08 5.7822225243249e-09 1.05410397454479e-08 1.23456854123002e-08 2.05138921142075e-09 1.30374202468376e-09 -1.57518443619472e-08 3.10766704732193e-09 -1.42457902398518e-07 -2.11284486562794e-08 -1.24227791519242e-08 1.37488612862191e-08 6.17236773369151e-09 -3.53315414430998e-08 5.20343833536566e-09 -6.52424762869394e-08 1.29687820803305e-08 2.60921318469772e-08 -5.91244838172146e-09 -3.54770044802105e-09 5.79313367766968e-10 -6.7544733231909e-09 1.15871677083413e-08 1.4043655710855e-07 1.04727795809226e-08 -4.5886557989906e-10 2.03130236459265e-09 -5.32631543700355e-08 -6.50517492128711e-09
"R2031" -1.52679319918486e-09 4.77695615592529e-10 3.09506439200711e-09 -3.51927215245082e-09 2.38935495807293e-09 1.28407992712278e-10 -6.33802739221162e-09 -9.70703008082959e-10 7.02863803307361e-09 2.72944019781386e-10 3.18554353881302e-09 -2.95433067502919e-09 -6.82651591935815e-09 8.63296707678663e-10 -4.52020523199942e-10 3.01014021785093e-09 -1.41411344406337e-09 -1.85470413989579e-09 -6.08290768742324e-10 -1.90049480131845e-09 -3.94415808826197e-09 8.70251264650672e-09 -4.22800304850268e-09 5.20239261682802e-09 1.71082703183958e-09 3.73372897974025e-09 -8.76966107606933e-09 -1.24538859855419e-08 1.11891262027886e-10 9.5497347076869e-09 1.12201624251043e-10 -2.42706274503276e-09 -1.94974254328628e-09 1.45437926700636e-09 -3.26931203319089e-08 3.98561169832563e-09 -7.60466794410982e-10 6.94887038919509e-09 -6.05554585132616e-09 -3.99108967230824e-08 -6.72681075073988e-08 -2.91031976258473e-09 -1.5481446628326e-08 2.25645111399615e-08 5.6642638836544e-10 1.00869143166626e-08 7.94610725493689e-09 4.57108591635753e-08 2.95864148613622e-08 4.99844871280682e-08 2.41504027755435e-08 -8.23750327273757e-10 -1.21808911682094e-08 1.90679551751728e-09 -1.50685906879988e-07 -3.23547936379695e-08 3.28676871147775e-09 -1.42812404745978e-09 -3.70428178747556e-09 -1.77729524213735e-09 6.87127325016041e-09 1.37939084939317e-08 1.04727795809226e-08 1.27498297111628e-07 -1.28781937951835e-09 6.96915570360629e-09 1.86491743543712e-08 -2.45113074119914e-08
"R2032" 2.15898865004667e-10 4.48519169154196e-10 -1.27443294329079e-10 -1.90402664658977e-09 9.17133145398514e-10 2.39289164196311e-09 4.07073481931175e-09 -2.88340274209066e-09 1.42358935514022e-09 -2.26938188119871e-09 1.66478924896125e-09 2.11998173089641e-10 4.21274050049709e-09 1.10423151475539e-09 -7.58524102689259e-10 1.84830089699022e-09 7.34537071776652e-10 3.68442850878146e-10 -1.57853383764828e-10 1.95437864647767e-09 4.05588860534646e-10 -1.19589601583761e-09 -4.60878685605549e-10 -3.13518282526208e-09 -7.44915603645862e-09 -1.63657973368297e-09 3.06212894504057e-09 -2.12194804130406e-09 -1.60417314799779e-09 1.98190905948534e-10 -7.30742923982656e-09 2.8048464796565e-10 4.39459860394824e-10 -1.35661991035358e-10 8.26105385384863e-10 -2.62240116134069e-09 1.72708461376077e-09 1.84082407457424e-09 2.22301223159585e-10 -3.49033112158199e-09 1.14978974741015e-09 1.1482086204145e-09 -1.84907675120395e-09 4.63643415841811e-10 -1.16080719017038e-09 1.03216748520976e-10 -1.03303206134967e-08 -3.22643795008862e-09 1.86960434038151e-09 -3.3972246529042e-09 1.86149553932219e-09 2.49328933525106e-09 -3.31468666463877e-09 -1.43317251853439e-09 -5.60490842297541e-10 3.47266399521495e-09 7.26039897629918e-11 9.80929872580971e-10 1.11127424861269e-08 -3.09820679247393e-09 -3.31931626267285e-09 -3.17307809051535e-09 -4.5886557989954e-10 -1.28781937951862e-09 1.70884806050759e-08 2.5622899046335e-09 3.1066209341783e-10 2.20125008659136e-10
"R2033" -1.78106405177246e-09 2.41743464583121e-09 9.49690970860025e-10 -7.0516106611815e-09 5.08980743679806e-09 -5.84374134766027e-09 -5.81456024776951e-09 3.03516313206025e-09 -4.53066818811046e-10 -4.632570590987e-10 1.20645831341685e-09 1.0867923449544e-09 -8.93485557493011e-10 -1.73470447310538e-09 1.97815463613037e-09 -4.87520376585965e-09 2.38402296653155e-10 1.0988131503505e-09 -1.52917527219871e-09 5.29755903255007e-09 6.69732012762603e-10 1.6156740885624e-09 -3.25119529049545e-09 -4.43769161050701e-10 -7.66210564232682e-10 2.3534361834223e-09 -3.60831688899097e-09 2.74181003839553e-09 4.54740076059315e-09 4.97752600319732e-09 -1.82540485296866e-09 -3.19363608096371e-09 -2.64240535388599e-09 -6.01863827766154e-10 -5.66570407982774e-09 -2.89926230298268e-09 -7.65758429965887e-10 -8.72624301423355e-10 -5.07913788763342e-08 2.57761765062396e-09 -1.6098231150903e-10 4.78959162856428e-09 -1.19205003995544e-09 -3.99926956057734e-10 -6.94685107358943e-09 -1.32542947614088e-08 -3.10701089841355e-09 -1.00868484271775e-08 2.09518964312937e-08 4.69296488820526e-09 1.18288748718788e-08 -1.43566267847882e-08 -1.37689413040595e-08 7.50113824446473e-09 -5.15560295803028e-11 1.75419731516625e-09 -8.07399945031741e-09 2.8940083663366e-09 5.33953251577779e-09 1.62029641254708e-08 1.30404233533706e-09 -8.10432758864312e-09 2.03130236459283e-09 6.96915570360643e-09 2.56228990463346e-09 5.16193518382811e-08 3.10000255598697e-09 -9.79132430109425e-09
"R2034" -4.63290204658549e-09 -6.73950807283108e-09 -1.51645909392075e-09 -2.45248343064761e-09 -1.12935064350962e-09 -6.33801063404099e-09 -2.10939237233933e-08 5.85015003475784e-09 2.5180465700399e-08 -4.41262219314448e-09 4.72343969391105e-09 -3.23595971432512e-09 -8.45532120318485e-09 3.59884720403534e-09 2.88136526468374e-09 3.98058790571889e-09 2.29098548484162e-10 1.80040206455173e-09 -2.32457325952788e-09 -5.3460381283489e-09 -2.07628296126577e-10 -3.73882855278794e-09 -1.0348770567378e-08 -1.18612458134808e-08 -1.71749339567508e-09 -5.68684987513321e-10 9.45414246053613e-09 3.8106141474743e-09 -2.48528292986140e-09 1.23297915670669e-08 1.75023166710773e-09 -1.81422043597645e-09 -1.43572977038533e-10 4.68435592065544e-09 -7.58187595604848e-08 9.58664826104979e-09 6.23132137098122e-09 6.91496256748269e-09 3.85112096460342e-08 -7.39074800240651e-08 -1.43135103900975e-09 3.51541690892428e-08 -3.83921817140765e-08 3.60651180762529e-09 6.86599126141481e-10 2.75133404076434e-08 4.46341130641841e-09 3.05105467226911e-08 1.76487957568903e-08 1.09840038857965e-08 -1.10783129691064e-08 2.4640140368534e-09 3.39618914690768e-08 1.16885678752809e-10 -1.57035339657953e-07 2.16333737132641e-09 6.04815843207946e-08 2.44014730253075e-08 4.90677783638013e-09 -5.08276282027968e-09 -1.32644575545966e-08 5.20388151990875e-10 -5.32631543700348e-08 1.86491743543709e-08 3.10662093418095e-10 3.10000255598687e-09 1.51591660150202e-07 -9.22476318148111e-08
"R2035" 5.90247550048986e-09 1.27799625480746e-08 1.9624554212691e-09 9.28925127901354e-09 3.73743525066208e-10 6.05255767527218e-09 6.84281123913867e-09 -4.46823534260085e-09 -8.01928444287704e-09 1.27508307037352e-09 -4.85666030540806e-09 3.07946643289805e-09 1.05028756834692e-08 -2.00463835678775e-09 -3.66854772135215e-09 -1.05237067606358e-08 -8.21357389205037e-10 1.54260050396129e-09 3.84317185455143e-10 -1.57569356956684e-10 4.52473777926618e-09 4.7959972748986e-09 1.09335467398843e-08 5.45984590492377e-09 -1.23394144727902e-09 -5.0066710542717e-09 -4.04187928690683e-09 -4.69847924876626e-09 7.05021529669677e-09 -1.2428803084673e-08 -2.99169636377135e-09 1.83765811268077e-09 8.32753256470299e-10 -7.56986284166363e-09 3.39749178196233e-08 -2.12678464035344e-08 1.36964756269164e-09 6.82333902371034e-09 -4.17952832142429e-08 1.07279784272005e-07 5.02952283183511e-09 -3.86088108518798e-08 1.61376216872052e-08 -8.13980591282175e-10 -2.87055158743108e-09 -1.15123183219564e-08 -6.54658701938553e-09 1.98072020347025e-09 -5.12767504436616e-08 1.18335146050475e-08 -4.16461389942001e-08 -6.75141575265558e-09 7.55539026621976e-09 -2.00720213810027e-08 1.14085771587866e-07 -1.40519913860946e-08 -5.5950401489486e-08 -1.13318285521275e-08 -2.55170368422745e-09 1.38641965183443e-08 1.32072321649882e-08 -9.25169469045945e-10 -6.50517492128723e-09 -2.45113074119904e-08 2.2012500865911e-10 -9.7913243010943e-09 -9.22476318148107e-08 1.36224201471521e-07
