# Supplementary material for: NODDI and Tensor-Based Microstructural Indices as Predictors of Functional Connectivity
Source: PLoS One. 2016 Apr 14;11(4):e0153404. doi: 10.1371/journal.pone.0153404 (PMC4831788; doi:10.1371/journal.pone.0153404)
Supplement: S1 Data — a) Functional connectivity matrices, both fMRI and EEG connectomes across all subjects, in the form of precision matrices and b) structural brain connectivity matrices across all subjects and microstructural indices. Columns and rows are named according to the corresponding brain region that represent. (ZIP) [file pone.0153404.s001.zip › DATA/EEG/37/precShr_EEG_wholeTS30_70.txt]

"C1001" "C1002" "C1003" "C1005" "C1006" "C1007" "C1008" "C1009" "C1010" "C1011" "C1012" "C1013" "C1014" "C1015" "C1016" "C1017" "C1018" "C1019" "C1020" "C1021" "C1022" "C1023" "C1024" "C1025" "C1026" "C1027" "C1028" "C1029" "C1030" "C1031" "C1032" "C1033" "C1034" "C1035" "C2001" "C2002" "C2003" "C2005" "C2006" "C2007" "C2008" "C2009" "C2010" "C2011" "C2012" "C2013" "C2014" "C2015" "C2016" "C2017" "C2018" "C2019" "C2020" "C2021" "C2022" "C2023" "C2024" "C2025" "C2026" "C2027" "C2028" "C2029" "C2030" "C2031" "C2032" "C2033" "C2034" "C2035"
"R1001" 9.37655584538911e-07 3.97412528327391e-09 -4.36092143233479e-08 9.30438742112623e-09 1.2779639841598e-08 3.11382493416752e-07 -2.23485686713318e-07 -4.13626450031576e-07 5.1631052950598e-08 -1.81220958766992e-07 -1.12471147793158e-08 1.43953762071148e-07 2.4979862300811e-08 5.00841238453807e-08 -2.21054293586915e-07 -1.56484935840319e-07 -3.2817667827962e-09 2.40586645824177e-08 2.24186100656997e-09 -7.58711351371298e-08 1.83792062404684e-07 -1.47963921386606e-08 1.33081293022354e-07 -1.8393521697756e-07 -1.11812086590591e-08 -2.3507365302656e-08 -5.5209837757294e-09 4.26960195556177e-07 -5.98187901925044e-08 -8.76500739955434e-07 1.08579671238388e-09 -1.60104536317669e-08 -7.36701916578922e-09 5.48328760863561e-08 1.12614360778938e-08 -4.99457966726892e-09 6.84706667608063e-09 2.6855887145348e-09 -9.32449979556702e-09 3.43726371835541e-08 -1.02281157417915e-08 -3.55091941094035e-09 -6.93928419962572e-08 2.38276154522094e-09 -4.40678857989635e-09 1.95055257560777e-08 -1.00701445055141e-08 -2.95530252576657e-08 -1.03807314103217e-08 5.39411835556124e-08 1.43369098860465e-08 -7.2741249742938e-10 -4.01537992692225e-09 -3.96559353770875e-08 9.10558576661459e-09 3.93120659926157e-08 -7.09827629081129e-08 1.3802176957682e-07 5.86507263592514e-09 7.89235726687857e-09 5.09673335415732e-09 -7.14569935429628e-08 6.31493206250622e-09 6.40663679971148e-09 -1.64990407675696e-09 1.32596803057139e-08 1.27685956725001e-08 -1.71145143715425e-08
"R1002" 3.97412528327341e-09 2.41018931044376e-07 -5.19140874156069e-08 -1.71346944142093e-08 -1.23492778853717e-09 -1.43473794985261e-08 -1.15954271618348e-08 1.37308250764014e-08 -2.00868644991642e-08 7.19322242797541e-09 -4.48574049716382e-08 9.3318888525212e-09 4.31768594923286e-08 -1.76565724326989e-08 2.17767194315268e-09 -7.21254461035787e-08 -6.63999937877149e-08 1.27760475947711e-08 1.04889057520213e-09 -7.31733661272738e-11 -5.97262992845219e-08 7.66788053900074e-08 1.14325547169159e-07 1.90112442258079e-08 -6.75533467336708e-08 4.97723047066426e-08 -1.60862138499238e-07 6.18323599884337e-09 2.67124818843007e-08 3.29438608726691e-09 8.98091617275154e-09 5.7268527416572e-09 -2.39171398130343e-08 7.50937457228712e-09 -7.89780279330881e-10 -2.23706802395149e-07 3.84812591734089e-08 3.34928274014972e-08 -1.56672960566038e-08 2.25018352633749e-08 -1.38039873138025e-08 -1.50563865098005e-08 4.58837599401702e-09 8.95494364507683e-09 1.50000828910978e-09 4.81704050679859e-09 -6.97865971699989e-09 1.54546694779962e-08 -1.39369628568225e-08 4.78037978383347e-08 6.01948718068062e-08 -6.18540248326943e-09 -3.07306532511525e-08 -1.32867759061907e-08 -5.52927124461366e-08 2.8275344587166e-08 -6.52446032308119e-08 -5.68382084966729e-08 2.91047861244576e-08 2.21640404912792e-08 6.83078460693506e-08 2.12026128396847e-08 -5.18340329206026e-09 2.30322275941227e-08 8.38760219997314e-09 1.72528051376847e-09 -7.09996223714396e-09 3.4940409803733e-08
"R1003" -4.36092143233486e-08 -5.19140874156076e-08 2.11983471586247e-07 -1.62176665018333e-08 -1.0597642255878e-08 1.90641656243356e-09 -5.09218780564192e-08 2.19528024549032e-08 4.65769916064084e-09 1.01245545874957e-09 1.94202751031851e-08 4.79700645561295e-09 -1.65826854546489e-08 -1.7297543537026e-08 -5.72274775032673e-09 -1.75652738146801e-08 -9.75857460247024e-09 -1.93370622337981e-08 4.04957679726213e-08 6.14617455021571e-09 2.18460308646549e-07 2.93621101440226e-08 -4.1622781476995e-07 -3.49555297971331e-09 5.60667404245371e-10 -5.62103085694115e-08 -2.61926976505482e-09 2.1946717238307e-08 -6.75504112208336e-09 1.0814498351027e-07 6.4724166331175e-09 -8.40122367573302e-09 -1.26754436694075e-08 8.32663468766737e-08 8.5751399145712e-10 1.53729294562682e-08 -1.89169921117476e-08 1.17413505859877e-08 5.14428203190706e-09 7.38510989857138e-11 1.64635312597397e-09 3.36638852425237e-09 2.36499781403699e-09 6.45583962084609e-09 1.32167542273019e-09 -2.47925379872085e-09 -5.96060464582451e-10 -7.24337772244716e-09 -4.08903966302794e-09 1.6514267996426e-08 -1.91571747852791e-08 -5.87567756551025e-09 1.10656332862516e-08 -3.04871887978770e-09 -1.51302252731362e-08 -3.08828037282746e-08 5.06264960657445e-08 -2.4567779170073e-08 1.05677040764276e-08 5.42892666955035e-09 2.42570155027975e-08 2.56538634350578e-08 -2.68313983783811e-09 -1.21183547075652e-08 -2.31890575702302e-09 -2.91387807675186e-09 3.46640763779828e-09 8.12132864056516e-09
"R1005" 9.30438742112561e-09 -1.71346944142094e-08 -1.62176665018345e-08 2.63178044832163e-06 -7.59129626178651e-09 -6.36243617952731e-08 4.98574669171815e-07 1.68098052588074e-07 -4.63538597161206e-08 -2.96309727366131e-07 1.18298606864646e-09 5.88058455022908e-07 -8.12342682502512e-09 -8.54324728154854e-08 -1.78285041045736e-07 1.61730922056619e-07 8.55246199736716e-09 -1.46450570372267e-08 1.36198625590517e-08 -2.05060563278742e-06 3.16637134985952e-07 3.91636399355285e-08 -1.08766547637057e-07 -1.40132112871149e-07 1.63722543798007e-08 3.22037939910049e-08 -3.28615294287985e-08 -8.44118411388284e-07 -5.25089748769659e-08 -1.4723340872203e-07 -3.70460022811277e-09 1.84787725224506e-08 9.15469620924209e-08 -3.02905588388837e-08 -4.0326485316638e-08 3.0991257548167e-08 1.03618180450121e-08 -4.13793534628193e-07 3.92819821885638e-08 -6.45114760707501e-08 1.93516377656974e-08 1.16691679554191e-08 2.81113315869819e-08 4.76478866628148e-08 2.1597226974489e-09 -7.41950899096913e-08 4.15657634355098e-09 4.50908487732146e-08 3.10687170139948e-08 -9.88840156896959e-08 4.53587362145892e-08 -1.34179121088674e-09 -1.93419182762641e-08 1.15063385547824e-07 -2.68361653180438e-08 -7.27873132566911e-08 -5.38384968962628e-08 3.54100790351118e-07 -1.11312872424357e-08 -6.12254614481326e-09 1.00148792185132e-08 -1.22398062771502e-07 -2.24727029450736e-08 5.73425800515396e-08 -1.03316706754177e-09 -1.09476342132077e-08 3.03555970506162e-10 -2.56419101265295e-08
"R1006" 1.27796398415977e-08 -1.23492778853744e-09 -1.05976422558773e-08 -7.59129626178663e-09 6.95877864533237e-08 -9.22517881869219e-08 -2.96086170461074e-08 1.99325516264235e-08 1.65938506252929e-08 6.18776592547701e-08 3.81988448396357e-08 5.94930021395054e-09 -4.37370781086637e-08 -2.80265197533671e-08 5.9201125251264e-09 4.96569572091513e-09 1.70858596868356e-09 7.34973511464036e-09 2.05861535691116e-09 -8.81527885033393e-09 -6.51345973047335e-08 -4.40747924691276e-11 5.23269303345932e-08 -1.95244539848461e-08 2.10144028102743e-08 5.22445930165636e-09 -5.96885642343667e-09 4.64044314412493e-08 4.1204069174186e-08 -1.57169372391345e-08 -4.87221028537509e-09 -3.73179124960824e-08 1.85342359732173e-08 -4.95667501317714e-08 1.49061281375151e-08 2.26001020322213e-09 1.70669375165604e-09 4.41565134725018e-09 -1.37622501835031e-08 2.56803466151667e-08 3.37871426383184e-09 2.41608082366537e-08 -2.85427994559419e-09 -1.06610747412278e-08 -1.50892027188827e-09 -8.54485457801751e-09 -2.25988666644153e-09 -2.90835445868467e-08 -3.06704644119094e-08 -9.1985705222859e-09 -2.89590165574154e-09 7.52440923782838e-10 -1.74727769686045e-09 7.77801331519015e-09 -1.30143681703864e-09 3.64658984018275e-09 1.72625573907397e-09 -9.1674614962422e-10 1.33018967799431e-09 -1.83277108975371e-09 -1.85113870623003e-09 -1.53822207076723e-09 2.8679320698108e-09 -4.14328306432458e-09 2.39232188687666e-09 9.24707219419707e-09 -4.45435917133553e-09 1.49677896941802e-08
"R1007" 3.11382493416751e-07 -1.43473794985257e-08 1.90641656243406e-09 -6.36243617952718e-08 -9.22517881869218e-08 1.08540716056312e-06 2.17375055036615e-07 -5.74058489837016e-07 7.23763334220978e-09 -4.57830954072825e-07 1.98908203649932e-08 1.30633461576544e-07 1.04112700479027e-09 1.71871646964184e-07 -5.10919893528293e-07 -5.05945486217083e-08 2.73261714489255e-08 4.03604211429594e-08 -3.14718036304801e-08 1.14896715893165e-07 1.285744409631e-07 4.74381641696592e-08 -6.48621789381668e-08 -6.46967523788309e-08 -9.89509930022288e-09 -4.60069034514531e-08 3.22275242962239e-08 -5.7271452981056e-08 -1.10769701236634e-07 -2.98487567858254e-07 -2.26793884552179e-09 -6.14106342490142e-08 5.22098672873707e-08 9.46608197893758e-08 -5.04380265524015e-09 7.25039684412229e-09 -8.64644419711457e-09 -8.51071208567096e-08 2.74994662534091e-08 1.25235645105582e-08 1.75434099858283e-08 -2.97460502304423e-08 1.49917233022562e-08 3.27092342735665e-08 -1.13916003838972e-08 -8.08080698960933e-08 9.3935650704213e-09 -6.64369122682819e-09 4.04299371197411e-08 6.49884356405605e-09 -1.45072114830733e-08 -1.09443186690667e-09 9.24590990366840e-09 2.53666067348679e-08 -1.30020159654883e-08 -3.11820445534197e-08 3.12633292375753e-08 4.7872902923269e-08 4.5519606053932e-10 7.6173978605926e-09 -1.6339673297974e-08 8.71649566181013e-09 -2.8721108091753e-09 2.50564860389575e-09 9.77452852206454e-10 -2.47742527936421e-08 -2.1610269878715e-08 1.81211286535945e-08
"R1008" -2.23485686713318e-07 -1.15954271618342e-08 -5.09218780564173e-08 4.98574669171818e-07 -2.96086170461075e-08 2.17375055036614e-07 1.75665283349864e-06 7.78319396690494e-08 -1.81340720418357e-07 -4.28416552160091e-07 1.17422596990824e-08 1.87810476805258e-07 -2.884465171896e-08 4.29274161724169e-09 -2.27958307868465e-07 2.68421661959422e-07 1.71202196267072e-08 -1.12751943780418e-09 -5.75353217406949e-09 -2.12568908130356e-07 6.59335101646257e-07 5.4865249090383e-08 -8.61566156035034e-08 2.75793690306845e-07 9.29937943138291e-09 -3.05686614327838e-08 6.58628793409494e-09 -1.93770395466308e-06 -1.32001057517558e-07 -5.51405079966107e-07 1.28980531749278e-08 4.88725475734433e-09 2.18181828348497e-07 -4.56014175919184e-09 -1.97107301934243e-08 1.66886305970048e-08 -2.10758598092071e-08 3.48372430442249e-08 1.78697279115472e-08 1.06823777410626e-08 1.45640298443873e-08 -2.58772043030952e-08 8.97527195936817e-08 1.26311092665218e-08 -9.3865794281713e-11 -5.34836389627475e-08 1.40097940352244e-08 1.86363335740531e-08 1.70322218067686e-08 -2.43746305563142e-07 -2.99388311980525e-08 4.46742045535796e-09 1.42872281590547e-08 -5.26649184144883e-08 -5.17299077666439e-08 -1.09552611322081e-08 1.33375838971166e-07 9.47657518809505e-09 -2.72476007368048e-09 -4.98469737234717e-09 7.59085478686859e-09 -4.64526127075569e-08 4.62650995641578e-09 3.45767632680578e-10 -6.22279980585874e-09 -2.29617837706577e-08 -1.06191332452368e-08 2.23210472474346e-10
"R1009" -4.13626450031575e-07 1.37308250764009e-08 2.19528024549042e-08 1.6809805258807e-07 1.99325516264244e-08 -5.74058489837018e-07 7.78319396690512e-08 7.84151497537437e-07 -6.49872093528981e-08 1.84033655018972e-08 6.58668114927427e-09 1.45509228685712e-07 1.42573352946026e-08 -3.4787785972979e-07 8.66017390482656e-08 6.12488248433049e-08 -5.47318463043852e-08 -3.10934278520105e-08 1.66351188274725e-08 -2.08866563068508e-07 -3.081717764458e-08 -1.61844211498717e-08 -9.88515089564434e-09 1.25533505098822e-07 5.05109802258052e-09 3.49597675710787e-08 -2.13738840268878e-08 -2.2532594580641e-07 1.26721485811862e-07 3.7457610969727e-07 -6.10527901362974e-09 -1.28227052358767e-08 -5.34439396241356e-08 1.62226661543375e-08 -1.39600285388533e-08 -1.46981396385668e-08 9.16812497427218e-09 3.33173660793992e-08 -3.948652840021e-08 -1.71871487642945e-08 -2.35521933801593e-08 -4.21647276897537e-09 1.85154993804918e-08 -1.63195493837758e-11 8.39269180416997e-09 2.26062430621151e-08 -2.33393230219077e-08 4.09057977935112e-08 9.47902164107745e-09 -1.71086142700156e-08 1.15049380910076e-08 3.931727377171e-09 -7.18551311604301e-09 -2.68162256400742e-08 -5.31077010839899e-09 3.81060409508797e-09 -6.96851087226668e-09 -5.42812053175231e-08 -2.30472233731666e-09 -7.41082663768577e-09 1.42762677753275e-08 3.33423725659217e-08 -1.25477391992761e-09 5.69723226943362e-09 2.57525815129646e-09 2.42392365802429e-08 -1.54437441394128e-09 4.81249995574725e-09
"R1010" 5.16310529505972e-08 -2.00868644991641e-08 4.65769916064124e-09 -4.635385971612e-08 1.65938506252931e-08 7.2376333422095e-09 -1.81340720418356e-07 -6.49872093528983e-08 1.21694281185863e-06 1.3861611528462e-07 3.06276471149432e-09 -3.66685212686719e-07 -1.20638625855437e-09 5.39350384415257e-08 2.20195886734417e-08 3.04668963071304e-07 -1.10456334492341e-09 1.03688838159196e-09 5.15640716124970e-09 8.36640848053314e-08 -3.31908839158106e-07 -2.37773877890253e-07 1.90210015208249e-07 -1.38351124394149e-06 2.00792471714379e-08 9.06638947316e-09 2.07516812463791e-08 5.73937746974905e-07 8.72242337845726e-09 -1.02964589644524e-08 -8.01321686892356e-09 1.16350707745687e-08 -2.66352867927468e-08 -5.21756395748488e-08 -4.11768667738994e-08 3.19491728341596e-08 9.15227187508391e-09 -2.68301383299536e-08 2.71239485755071e-08 -4.71239962668133e-08 9.42573646887728e-08 -1.50091931283264e-08 -6.76707718036228e-07 -2.58142187006908e-08 3.92877731791955e-09 3.00096833578972e-07 -7.61979165531102e-09 4.58439951395793e-08 1.41153321109523e-08 -5.41177470301053e-08 -9.55062013018304e-09 -5.85223813235899e-09 1.54668049860817e-08 -1.32215871581341e-07 -9.59670044134359e-09 1.0977928176003e-07 -1.57732519688684e-08 4.78744269675975e-07 -1.2714803777777e-08 -8.07061364708266e-09 -2.02971567041789e-08 -7.26299592135597e-08 -2.14542475305655e-08 2.70132978281622e-09 1.70449761548075e-09 -8.22945915211279e-09 4.37689953913555e-08 -1.32644753319241e-08
"R1011" -1.81220958766989e-07 7.19322242797556e-09 1.01245545874855e-09 -2.96309727366132e-07 6.18776592547685e-08 -4.57830954072826e-07 -4.28416552160088e-07 1.84033655019018e-08 1.38616115284618e-07 6.60641407973346e-07 -6.74473929560282e-09 -2.90261091905741e-07 -6.64200761396742e-09 2.79029420696961e-08 3.17589329366872e-07 -1.25572657234481e-08 4.47441134815195e-09 -1.08987644498922e-08 7.49433587157243e-09 2.0826200970846e-07 -1.95440151969395e-07 -3.8122214750092e-08 4.06817995872726e-08 -9.80979628395325e-08 -1.82225752557273e-09 1.81396230955636e-08 -9.30342874049889e-09 3.99324740076007e-07 4.38009809526532e-08 2.0999780827572e-07 1.537763898081e-09 3.81675888562805e-08 2.93697470506356e-09 -7.94660146317998e-08 1.77370137416895e-08 -2.59684911102336e-09 1.94763944615818e-09 8.48306626644905e-08 1.47260990811858e-08 -1.53726895849304e-08 -9.50774564016978e-10 3.14063148760709e-08 -4.7631325377734e-08 -4.92079683396709e-08 3.38372890119016e-09 9.15678374516722e-08 -1.05878328395661e-09 -2.936242128413e-08 -3.82778668380499e-08 6.52355767692381e-08 1.6211129074357e-08 -1.61525288896169e-09 -1.52901122266124e-08 -3.15071014435069e-08 1.38132157329219e-08 8.42937836452005e-09 -3.2778539951481e-08 -4.66089550657019e-08 4.80963641981821e-09 -8.94469670694081e-10 -2.86297126101521e-09 -1.90241747325244e-08 5.99907468316513e-09 -4.5289710496941e-09 -3.11408050800138e-10 6.27793385734609e-11 9.78303287090556e-09 -9.47324081778973e-09
"R1012" -1.12471147793154e-08 -4.48574049716383e-08 1.94202751031856e-08 1.18298606864656e-09 3.81988448396349e-08 1.98908203649931e-08 1.17422596990824e-08 6.58668114927484e-09 3.06276471149414e-09 -6.74473929560391e-09 2.00309268183705e-07 1.0258386547188e-08 -1.3170091347935e-07 -2.48615288692844e-08 -2.98415187500483e-08 2.57947220895936e-08 -3.47561617844471e-08 -5.40767889701485e-08 2.71710275036196e-08 8.0955443566941e-10 -9.66983825647353e-09 -8.11012399682765e-09 -5.6332687198844e-09 4.5315456681206e-09 5.00913942100547e-08 -2.43107817139247e-08 -6.36214741702286e-09 -1.80026821310817e-08 1.64070446205663e-08 2.08772974297176e-08 -2.39295210752511e-08 -6.9144738126493e-08 -3.50209014006688e-09 3.69532286455757e-08 6.14195047505626e-09 2.56969770720631e-08 -8.76263475219982e-09 -1.39253936617626e-08 2.10788290230704e-08 2.32196754519232e-08 7.25780848153078e-09 -1.26240661743949e-08 -6.32846844760664e-09 -2.97710706288364e-09 -1.6647861397512e-08 -1.4051877099195e-08 -1.86976986045501e-08 5.54730318568313e-09 -5.6456529929099e-09 -2.47195194041129e-08 1.63387895864682e-09 3.01184801169237e-08 -1.47938851512562e-08 1.34088055052309e-08 2.10509421270084e-10 -6.54925168480266e-09 3.83974563580696e-09 1.5784596224838e-08 1.2579331063144e-08 -1.24939707655797e-08 1.56848568064333e-08 -4.78300022434135e-09 3.55242081221102e-09 -2.16949708173985e-09 1.70450984244717e-08 -5.4538983286731e-08 -3.7678464630431e-08 6.03949848999659e-08
"R1013" 1.43953762071148e-07 9.33188885252127e-09 4.79700645561272e-09 5.88058455022908e-07 5.94930021395033e-09 1.30633461576543e-07 1.87810476805259e-07 1.45509228685712e-07 -3.6668521268672e-07 -2.90261091905739e-07 1.02583865471881e-08 8.97125637850701e-07 -4.86170635162451e-09 -1.25957948588735e-07 -4.55057492141676e-07 -4.50933587160218e-08 -6.02054195613392e-09 2.59214014152646e-09 -8.99351349549315e-09 -8.91815062173424e-07 1.08052542582872e-07 6.15328614322195e-08 -5.50218053541997e-08 1.41459660918849e-07 -5.65637414088331e-09 -9.96225883000037e-09 -8.15545228485209e-09 -1.44659170765865e-07 1.7660022552932e-08 -1.91356416012028e-07 3.58544751567499e-09 -3.53717699456696e-08 7.79457083602276e-08 4.8236634519888e-08 6.15967933814786e-09 -2.05391192735353e-08 -4.78827739831811e-09 1.35600644812638e-07 -3.6225952304505e-08 6.66340892019035e-08 5.2219988351434e-09 -2.63527937982024e-08 8.17599328277568e-08 3.63022069961969e-08 -1.07077268015186e-09 -1.25949684689309e-07 -2.21481277642443e-10 -9.05212321706383e-09 -6.83230975139095e-10 -3.94638051450156e-08 -3.17505452589869e-10 -6.04868393968208e-09 3.15585860783121e-10 -4.81451071987169e-08 -4.20084722004352e-08 -2.69314022414679e-09 2.37674239231071e-08 1.36291942663596e-07 6.63485275212867e-09 4.07419555803447e-09 1.27258915532802e-08 -9.57935342115992e-08 -1.40899525283875e-09 6.93661615450244e-09 -3.30850967472407e-09 8.15994617865587e-09 -1.60904121265107e-08 3.4744029513553e-08
"R1014" 2.49798623008111e-08 4.31768594923289e-08 -1.65826854546492e-08 -8.12342682502405e-09 -4.37370781086639e-08 1.04112700479015e-09 -2.88446517189602e-08 1.42573352946025e-08 -1.20638625855448e-09 -6.64200761396661e-09 -1.3170091347935e-07 -4.86170635162477e-09 4.9148655902722e-07 -1.8405242403701e-08 1.36890798833339e-08 -1.03996037201966e-08 2.03727314958074e-08 3.01866732298393e-08 7.26661850366391e-09 1.74873730684179e-09 3.30024844773915e-09 -1.09181534034043e-08 3.76958856494058e-09 3.68443107296636e-09 -2.5322052993981e-07 -6.47150963360973e-08 1.01010181543622e-07 2.90335734996454e-08 -1.67754850178716e-08 1.26028650610165e-08 -9.94369832588876e-09 5.51724627980728e-08 -3.24639431990982e-08 -1.30022476977635e-09 6.70931010443401e-09 -5.74964675588851e-08 4.72022682964021e-08 2.09262930994958e-08 4.31431416533188e-09 -3.85017761111388e-08 -2.07305894167955e-08 2.77993328037028e-09 -3.84573818066598e-09 9.93281389231246e-09 4.96807241476849e-08 3.23357632998092e-08 -3.94894999275303e-07 3.8566307210886e-09 3.38012633691356e-09 7.42868227545602e-09 9.44607121534386e-09 -2.51085369203975e-08 3.29121278815233e-09 -2.72241483634849e-08 5.06616634944867e-08 2.89500795199174e-08 -8.27495741125892e-08 -2.74432903820799e-08 1.20029817453221e-07 5.53786512751865e-10 -2.95118657398711e-08 1.58177756481312e-08 -4.276813976541e-08 -1.93412659292368e-09 5.20084944403042e-08 8.52856025250205e-08 4.50035067124269e-08 -5.20747410963803e-08
"R1015" 5.00841238453821e-08 -1.76565724326991e-08 -1.72975435370259e-08 -8.54324728154876e-08 -2.80265197533673e-08 1.71871646964183e-07 4.29274161724258e-09 -3.47877859729787e-07 5.39350384415251e-08 2.79029420696975e-08 -2.48615288692846e-08 -1.25957948588735e-07 -1.8405242403701e-08 3.55401785469263e-07 6.84486239322451e-08 -2.71238585834169e-08 6.39466878383417e-08 5.86258185239071e-09 -1.56942700702722e-08 1.13372689105461e-07 -2.78688771361707e-08 3.07854770043653e-08 2.4229440415523e-08 -6.92283711821008e-08 1.5183473939988e-08 -3.75599529544051e-08 8.70427394256553e-09 6.68127132475475e-08 -1.29674153418561e-07 -5.20404893486348e-08 1.36089033736256e-08 3.47887353253589e-08 -5.28997304772023e-08 6.91246779155542e-09 -1.91263598035977e-09 1.29930987118115e-08 -7.39289717089913e-09 -2.64620560895386e-10 -3.57858857813905e-09 4.26425344967534e-09 9.42912480827642e-09 -1.76546548546818e-08 -2.47927898871441e-08 -1.68148980032388e-09 6.57437953893824e-09 -1.21501815717041e-09 4.46733599875958e-09 1.31478775249248e-08 1.08337475104183e-08 7.25141020928173e-10 -1.21085411655519e-08 -1.06210993104502e-08 1.27150410812071e-08 1.47855199550462e-09 5.88668362249601e-09 -1.82388009940843e-08 1.44305740739638e-08 1.96159639564634e-08 2.77010630912113e-09 -4.70342664563473e-09 -3.14800283474911e-09 -6.54502180105316e-09 -1.24485303387901e-08 -4.42456157869744e-09 -4.56259282228803e-09 5.46927148616316e-09 2.4205573547007e-09 1.74597671217358e-09
"R1016" -2.21054293586915e-07 2.17767194315231e-09 -5.72274775032781e-09 -1.78285041045734e-07 5.9201125251261e-09 -5.10919893528293e-07 -2.27958307868465e-07 8.66017390482659e-08 2.20195886734421e-08 3.17589329366871e-07 -2.98415187500481e-08 -4.55057492141677e-07 1.36890798833339e-08 6.84486239322441e-08 5.37015397354322e-07 2.07537962488022e-08 1.48843739590236e-08 -1.93828959617309e-08 1.87315990773149e-08 2.93910519363067e-07 -1.09386201248141e-07 -2.58588027683107e-08 4.528553085905e-08 5.17122519599477e-08 2.18056407462954e-09 2.11899855186254e-08 -1.73137750921139e-08 1.1748459296921e-07 -2.08305225509444e-08 2.8663808961147e-07 -5.52802222857859e-10 7.30574134930764e-08 -9.02969587212708e-08 -7.06990748843806e-08 -8.49749542831579e-09 5.40176769442979e-09 2.29922964141319e-09 -1.76680955409693e-08 -9.83146561952457e-09 -2.41923996025924e-08 -5.06387832422621e-09 1.95487206236052e-08 9.24623600269442e-09 -3.3609067453791e-08 1.20891936181259e-09 5.8178611351437e-08 6.88749307495029e-09 2.82521442587865e-08 -2.50182527130354e-08 -6.35320994615314e-09 5.15958494119695e-10 8.47304102328738e-10 1.63049968083882e-09 3.79437810118078e-08 3.18280187975709e-08 1.12966421016529e-08 -2.18198013098954e-08 -5.29531111651811e-08 -5.5755300724114e-09 -3.10012000443826e-09 8.11761018032021e-09 -1.0299136349909e-09 -9.41745759288957e-09 -8.96642049403531e-09 -6.65619053070208e-10 1.38040698241432e-08 2.26994829219483e-08 -1.78729000307461e-08
"R1017" -1.56484935840319e-07 -7.21254461035793e-08 -1.75652738146786e-08 1.6173092205662e-07 4.96569572091474e-09 -5.05945486217082e-08 2.68421661959422e-07 6.12488248433054e-08 3.04668963071304e-07 -1.25572657234498e-08 2.57947220895937e-08 -4.50933587160231e-08 -1.03996037201957e-08 -2.71238585834178e-08 2.07537962488026e-08 1.56961049153689e-06 -1.40588424003849e-08 1.50326800490888e-08 -2.14021929727384e-08 -2.94415490240219e-08 -7.66438552622421e-07 -6.36779589449187e-07 5.61568477070017e-07 -4.50312016110556e-07 3.4341562053236e-08 8.32409501524884e-10 -1.06907476906427e-08 -3.64867633691187e-07 4.7552695368783e-08 2.23371978792473e-07 -3.65674596049476e-09 -1.21927836865688e-08 -2.10350695625132e-08 -3.86382983165961e-08 -1.45915411804119e-08 1.3037154945868e-07 -3.09213692997967e-09 7.52338859641161e-08 1.24468097791336e-08 8.68626594929981e-09 3.76064643503256e-09 -2.23284862046819e-08 -5.73989683661421e-08 3.23151959044582e-08 1.2156769135891e-08 -7.31911100378407e-09 8.97237532613256e-09 5.46228983829944e-08 6.95376573504564e-09 -1.24072380044664e-06 -4.75400655845419e-08 1.27674900489574e-08 1.97523872500638e-08 -8.07315288051789e-08 6.07210068993737e-08 5.25994144394802e-07 4.23848527293761e-08 -1.16994551663734e-07 -5.37693730122335e-08 -3.3930636973413e-08 6.01344622396661e-08 1.57568458808685e-07 -2.48237256911781e-08 -4.24247941106893e-08 -3.52180821573398e-09 -2.36251981009679e-08 1.76006229751534e-08 -1.11360719891084e-08
"R1018" -3.28176678279604e-09 -6.63999937877147e-08 -9.7585746024699e-09 8.55246199736747e-09 1.70858596868386e-09 2.73261714489249e-08 1.71202196267082e-08 -5.47318463043844e-08 -1.10456334492323e-09 4.47441134814988e-09 -3.47561617844474e-08 -6.02054195613358e-09 2.0372731495807e-08 6.3946687838342e-08 1.48843739590238e-08 -1.40588424003853e-08 1.8086778845384e-07 1.66095910517071e-08 -5.24387787523058e-08 -1.94538119303436e-09 -6.3752239382465e-08 2.01906820380376e-08 -1.01090992058297e-08 -3.91357368455256e-08 -9.53287723099248e-10 -7.30148374664715e-09 4.29872244644807e-08 4.1020735742208e-08 -1.03055176341532e-07 -4.15547310665342e-08 4.30636320468632e-09 3.74121837593693e-08 9.39375467092718e-08 -1.23723740437487e-07 -4.23998214656328e-09 5.90695450263396e-08 -6.54599111856888e-09 -4.51901630792085e-09 -6.3089494742723e-09 7.46646030146403e-09 6.1885126338145e-09 2.68690099801018e-11 9.15806389564596e-09 -1.05034352226197e-08 1.73328851453999e-09 3.48313978004475e-09 -1.66504530716713e-09 6.68637714982457e-09 -1.33603168111741e-08 2.10319365552436e-08 -2.92497105999176e-08 -6.03867423740715e-09 1.76460076308181e-08 -5.14583966604418e-09 1.75100990491682e-08 -4.56540062351045e-08 2.76595317357553e-08 2.87194996067872e-08 -2.5185939295683e-09 9.44440804778205e-12 -2.21793964010958e-08 -6.54910212375146e-09 -4.71895039402553e-09 -6.73618734232093e-09 -3.33761357626611e-09 1.15677994858012e-08 7.84025846275858e-09 -6.67738908159464e-09
"R1019" 2.40586645824178e-08 1.27760475947713e-08 -1.93370622337975e-08 -1.46450570372273e-08 7.34973511464055e-09 4.03604211429592e-08 -1.12751943780285e-09 -3.10934278520101e-08 1.03688838159177e-09 -1.08987644498929e-08 -5.40767889701492e-08 2.5921401415262e-09 3.01866732298392e-08 5.86258185239098e-09 -1.9382895961731e-08 1.50326800490881e-08 1.66095910517076e-08 1.1639348197869e-07 -7.70496299853113e-08 6.65549533625736e-09 -7.49201539077813e-08 -1.67784342686744e-08 1.01268592758774e-07 -6.41139138425707e-09 -4.66533754726829e-09 -1.87794645671092e-08 3.90872679225349e-08 2.66527909060691e-08 -5.86906447436447e-10 -2.50592561674204e-08 -1.91087364783415e-10 -3.49742068247664e-08 1.58056619631147e-10 -1.20002769712911e-08 1.72587629904196e-09 -1.26368684923905e-08 8.53524593965845e-09 9.78197659581376e-09 -7.56664147768807e-09 -1.37814714837545e-08 -5.66415273188582e-10 1.03754825359505e-08 -2.08929425120753e-09 -3.13751936741442e-09 -1.51034296989428e-08 9.82154285858390e-09 1.18438618086285e-08 5.29010826186659e-09 -2.75273443984156e-09 -1.5165291672667e-08 5.68775449703964e-09 -3.68743242330481e-09 3.30148349537809e-09 -4.33505830257024e-09 1.6620621996343e-08 2.46461696316391e-08 -2.69738570896418e-08 -1.13505914347808e-08 -4.94002741467605e-09 4.0747263468598e-09 -2.27799736997004e-08 4.68954432877323e-09 -1.37235971824545e-08 3.90826727109786e-10 -2.39800081709467e-09 2.05979540980624e-08 3.68802176828815e-09 -2.39054073735041e-09
"R1020" 2.24186100656998e-09 1.04889057520134e-09 4.04957679726213e-08 1.36198625590513e-08 2.05861535691131e-09 -3.14718036304801e-08 -5.75353217406919e-09 1.66351188274727e-08 5.15640716125027e-09 7.49433587157462e-09 2.71710275036197e-08 -8.99351349549389e-09 7.26661850366382e-09 -1.56942700702732e-08 1.87315990773151e-08 -2.14021929727385e-08 -5.24387787523055e-08 -7.70496299853102e-08 1.45710888888125e-07 -6.52236980656266e-09 1.36122525603126e-07 2.41893425303461e-08 -1.48412719746483e-07 3.30796345298293e-09 2.26095229128451e-08 -5.15740065297223e-08 -3.93915695238398e-08 -2.53800013414203e-08 2.64545132528956e-08 6.53152211835689e-09 -1.52751628038278e-08 1.57253559192748e-08 -1.20002833156081e-08 -1.87133706121036e-09 6.25533095596454e-11 1.68695245423965e-09 4.98893736663176e-10 -6.64520188260954e-09 6.08277316534495e-09 1.82873316076305e-09 -1.91738560812102e-09 -8.67110625729489e-10 3.40238743487637e-09 2.94002055922694e-09 1.72616056788156e-08 -4.08774725921498e-10 -2.74809635883491e-08 -3.20134659253463e-09 -2.4431351728002e-09 -2.6151401377566e-09 -9.41761838056182e-09 -4.34461232575226e-09 3.81521902778371e-09 -4.18815971640866e-11 3.8859807161858e-09 -9.26672484787079e-09 5.18718150036332e-09 -4.18516443015515e-09 -1.47190830263046e-08 -8.48575217967295e-10 2.41338815453804e-08 3.7477568875703e-09 4.39865459037262e-09 1.09394889099663e-10 7.01159424872057e-09 -7.70394154296242e-09 -4.40282088143477e-09 4.49492782493157e-09
"R1021" -7.58711351371305e-08 -7.31733661266642e-11 6.14617455021611e-09 -2.05060563278741e-06 -8.81527885033386e-09 1.14896715893164e-07 -2.12568908130351e-07 -2.0886656306851e-07 8.3664084805331e-08 2.08262009708462e-07 8.09554435669615e-10 -8.91815062173424e-07 1.74873730684222e-09 1.13372689105461e-07 2.93910519363065e-07 -2.94415490240233e-08 -1.94538119303388e-09 6.65549533625779e-09 -6.52236980656264e-09 2.20944856607948e-06 -1.46412374958007e-07 -5.59420978580711e-09 4.44591412405541e-08 -5.27571167114437e-09 -5.59148248332855e-09 -1.97379079801224e-08 1.76788460621954e-08 3.69095758283427e-07 1.86783143430624e-08 1.40028462022569e-07 2.35324542656188e-09 -9.14184275778499e-09 -8.61316803555959e-08 2.10973620534386e-08 5.48722597809744e-08 -4.16053259994595e-09 -1.13180252715139e-08 -6.28044297317155e-08 -4.1876155966327e-08 2.47868504294726e-08 -4.46605045225238e-08 3.67356847938395e-09 6.1192550470074e-08 3.28707922696585e-08 -1.61645771677282e-09 -7.43845965831422e-08 -3.18065341039754e-09 -7.97192808120513e-08 3.00378278895327e-08 1.06063693180218e-08 -3.07513462480015e-08 7.2808782889469e-09 1.19723548509621e-08 1.848781953153e-08 -3.1265694246202e-09 6.65680209993828e-09 8.77818020153041e-08 -1.60364650529845e-07 8.16846031161061e-09 -3.79678017060144e-09 -1.87286354774555e-09 6.03595887120794e-08 3.86117273136242e-08 -3.06326836506358e-08 2.09259541090648e-09 2.55989488372595e-08 -4.79180632647157e-09 -1.87808166141965e-08
"R1022" 1.83792062404683e-07 -5.97262992845223e-08 2.18460308646548e-07 3.16637134985953e-07 -6.51345973047334e-08 1.285744409631e-07 6.59335101646257e-07 -3.08171776445782e-08 -3.31908839158105e-07 -1.95440151969399e-07 -9.66983825647266e-09 1.08052542582871e-07 3.3002484477394e-09 -2.78688771361711e-08 -1.09386201248141e-07 -7.66438552622418e-07 -6.37522393824648e-08 -7.49201539077812e-08 1.36122525603125e-07 -1.46412374958009e-07 3.12544227891798e-06 3.39915921065638e-07 -1.95252661653571e-06 9.88443898979698e-07 -1.59865222934507e-08 -4.86077643377746e-08 -9.32969797397549e-09 -1.83716971665683e-06 -2.728222230367e-07 -7.11270856468994e-07 1.59319170709886e-08 3.9743225125716e-08 1.79183588687974e-07 2.46026717241446e-07 -5.740150963778e-09 3.82068329414112e-08 -5.2509597933366e-08 -4.72978957459056e-08 2.9098889805642e-08 -5.3784135569768e-08 -1.44075229606995e-08 1.2651191793946e-08 9.80555580669883e-08 4.14859454812138e-08 1.07569774162961e-09 1.78276280478759e-08 7.36182297598015e-10 -3.36385901078348e-08 2.52751891894994e-08 4.08183747334114e-07 -1.11100497278463e-08 -8.86085444743086e-09 1.85721677945369e-08 3.21115154575535e-08 -3.11979509455527e-08 -2.2894010095065e-07 7.6574570258117e-08 -2.77246741491446e-07 2.00825287204297e-08 1.75322057136733e-09 7.44846558633539e-09 9.90378419050407e-08 9.92441768824112e-09 -2.58297905002442e-08 -6.11450517644357e-09 7.12684915819151e-09 4.94371155088576e-08 -7.00259056422726e-08
"R1023" -1.47963921386607e-08 7.66788053900072e-08 2.93621101440219e-08 3.91636399355279e-08 -4.4074792469637e-11 4.74381641696591e-08 5.48652490903809e-08 -1.61844211498716e-08 -2.37773877890254e-07 -3.81222147500912e-08 -8.11012399682774e-09 6.15328614322192e-08 -1.09181534034043e-08 3.07854770043647e-08 -2.58588027683106e-08 -6.36779589449188e-07 2.01906820380382e-08 -1.67784342686746e-08 2.41893425303463e-08 -5.59420978580769e-09 3.3991592106564e-07 6.07498482883277e-07 -4.03525247629393e-07 2.74850515400518e-07 -8.86153703006879e-09 1.52327499562805e-08 -8.92886817190834e-08 -2.32156059716977e-07 -8.55976528987814e-09 -1.97180908860255e-08 1.48707382881049e-09 3.56361408247721e-09 1.26596184539425e-08 6.23527610914251e-09 1.08083025506273e-08 -1.33789530204358e-07 -6.24319800989852e-09 -6.61384455365994e-08 -1.7840484257931e-08 3.02659196145187e-08 -3.06405700960737e-08 -1.6250061307792e-09 5.62705097786801e-08 -1.17625045651715e-08 -9.27036111510373e-09 6.35964824120153e-10 -9.21248202074413e-09 -1.4486185853165e-08 -3.47705500854768e-08 3.54963958159925e-07 -1.87630005800029e-08 -1.19500015206548e-08 1.36035803278225e-08 6.95618284474322e-09 -1.17713726780008e-07 -4.15186211533298e-07 1.65127545314133e-07 8.12533295109843e-08 4.65111482505424e-08 2.29845642344074e-08 5.82764736102793e-08 4.81658051063568e-08 -2.94159969583173e-09 2.88224431021023e-08 -8.75179581392252e-10 1.7468352783704e-08 -2.11484779500515e-09 3.04609865656084e-08
"R1024" 1.33081293022354e-07 1.14325547169159e-07 -4.1622781476995e-07 -1.08766547637057e-07 5.23269303345929e-08 -6.48621789381663e-08 -8.61566156035063e-08 -9.88515089564319e-09 1.90210015208249e-07 4.06817995872752e-08 -5.63326871988411e-09 -5.50218053541998e-08 3.76958856494037e-09 2.42294404155228e-08 4.52855308590503e-08 5.61568477070017e-07 -1.01090992058301e-08 1.01268592758774e-07 -1.48412719746483e-07 4.44591412405532e-08 -1.95252661653571e-06 -4.03525247629392e-07 2.05977007496533e-06 -4.14672006092303e-07 2.9891114894567e-08 2.016108132367e-08 2.87214500786957e-08 6.62870221051644e-07 9.72528663682323e-08 -7.24146699979044e-08 -9.63335070708473e-09 -2.17618754173182e-08 -1.34829957213266e-07 -2.06250998763807e-07 1.64225701783494e-09 -6.46698780600802e-08 7.31285547736289e-08 1.97180572183247e-08 -2.20744789939614e-08 2.43815494167988e-08 1.021634439902e-08 -1.05928549358241e-08 -7.52499796703577e-08 -1.74910187490181e-08 -4.28378258732133e-09 -1.04723235933417e-08 -1.93850912487814e-09 4.65735799572533e-09 8.6950005882806e-09 -3.68496349792832e-07 5.94183464422852e-08 1.87397236354878e-08 -4.79505636930968e-08 3.06190205256654e-09 8.55462151777925e-08 3.34258182250958e-07 -2.260021117267e-07 1.17556021404841e-07 -3.60190242188076e-08 1.16600862773848e-09 -3.39552145627155e-08 -1.23803063552369e-07 -9.82549304269577e-09 1.35359884651825e-08 3.1204430381866e-10 5.30566122164848e-10 -2.75859952349384e-08 4.25730739957822e-08
"R1025" -1.83935216977559e-07 1.90112442258093e-08 -3.49555297971231e-09 -1.40132112871149e-07 -1.95244539848457e-08 -6.46967523788313e-08 2.75793690306847e-07 1.25533505098821e-07 -1.38351124394149e-06 -9.80979628395357e-08 4.53154566812e-09 1.4145966091885e-07 3.68443107296576e-09 -6.92283711820979e-08 5.17122519599473e-08 -4.50312016110558e-07 -3.91357368455254e-08 -6.4113913842563e-09 3.30796345298167e-09 -5.27571167114355e-09 9.88443898979694e-07 2.74850515400517e-07 -4.14672006092303e-07 3.10795276491167e-06 -1.66093028626287e-08 -3.55124128147426e-08 7.73006597411744e-09 -2.09654385916858e-06 -9.34401090521455e-08 2.43901913454083e-07 1.24441422695853e-08 -7.08812474762433e-09 -5.97099660222929e-08 1.24878139998501e-07 5.02602210529438e-08 -3.38416827052387e-08 -1.57532678483394e-08 -3.16984441475355e-08 3.50518336429317e-08 -2.62835834666532e-08 -1.59116733552652e-07 5.05798505727175e-08 7.46675299945923e-07 3.46596268118543e-09 -4.20731336711943e-09 -8.22236967590735e-08 6.3270594616934e-10 -6.69312346008421e-08 -5.14743174073117e-08 1.36784024403891e-07 9.74726021669565e-09 1.39611246941128e-08 -2.6750236248716e-08 2.55264087635114e-07 -9.94736062060602e-09 -1.33773062894596e-07 3.98169305845195e-08 -1.66693727649764e-06 6.98580845850135e-09 1.82174703239508e-08 2.84775376577672e-09 8.82473882820926e-07 2.54555741324979e-08 -4.84983651936807e-08 -7.39134980068921e-09 -1.76139080805102e-08 -6.94381233116667e-09 2.59187123761116e-09
"R1026" -1.11812086590592e-08 -6.75533467336708e-08 5.60667404245422e-10 1.63722543798001e-08 2.10144028102742e-08 -9.8950993002228e-09 9.29937943138195e-09 5.05109802258069e-09 2.00792471714377e-08 -1.82225752557303e-09 5.00913942100546e-08 -5.65637414088328e-09 -2.5322052993981e-07 1.51834739399876e-08 2.18056407462961e-09 3.43415620532368e-08 -9.53287723099285e-10 -4.66533754726843e-09 2.26095229128453e-08 -5.59148248332864e-09 -1.59865222934502e-08 -8.8615370300686e-09 2.98911148945667e-08 -1.66093028626287e-08 4.88894875681321e-07 -3.38785429854765e-08 -5.49797321276336e-08 -1.48773747460979e-08 1.72789685794994e-08 -5.12993214526635e-09 -8.13735033748063e-08 -2.45095566980313e-08 1.1529677201711e-08 -3.30697442279867e-08 1.60571783174914e-08 7.62192415509023e-08 -3.8155254740373e-08 -9.84525201436374e-09 3.59036780467545e-08 -2.52410229851869e-08 -9.053561761848e-10 2.17603801480267e-08 -1.01472918223064e-08 6.41119936377502e-09 5.2183150349252e-08 6.69063584097373e-09 1.14703136969468e-07 -2.60068669822937e-08 -5.81632316594881e-09 -3.24123198879052e-08 -2.0008995024097e-08 -3.26941497487223e-08 1.70486220646462e-08 8.2357115152352e-11 -2.47065320602987e-09 -7.88734418105985e-09 3.87630759111851e-08 1.64378128755025e-08 -2.84670906599352e-07 3.36418431656137e-08 1.41051201393574e-08 -3.22191869416295e-09 8.51734864237782e-09 9.04361901323582e-10 -5.79892017128819e-08 -3.57250124545761e-08 -3.87814488703773e-08 5.14649066533615e-08
"R1027" -2.35073653026549e-08 4.97723047066424e-08 -5.62103085694125e-08 3.22037939910025e-08 5.22445930165676e-09 -4.60069034514532e-08 -3.05686614327796e-08 3.49597675710783e-08 9.06638947316026e-09 1.81396230955647e-08 -2.43107817139249e-08 -9.96225883000113e-09 -6.4715096336097e-08 -3.7559952954403e-08 2.11899855186264e-08 8.32409501523899e-10 -7.30148374664725e-09 -1.87794645671089e-08 -5.15740065297236e-08 -1.9737907980122e-08 -4.86077643377757e-08 1.52327499562801e-08 2.01610813236694e-08 -3.55124128147419e-08 -3.38785429854768e-08 2.63204619687961e-07 -1.79357208100683e-07 4.46154694747185e-08 3.03484909564988e-08 2.43156517306826e-08 9.32041596832856e-09 2.46765889134087e-08 3.42637103142751e-08 -6.65070379257185e-08 -5.29030185317055e-09 -1.79775905103025e-08 -1.97925010325718e-08 -2.85053942157049e-08 5.50256796528662e-10 -3.6480240179881e-09 1.24589762633971e-09 1.07479322940641e-10 1.40673398310734e-08 -3.59480639887699e-09 -1.28498053900806e-08 -1.57797268219414e-08 8.35171783701801e-08 2.14297221032613e-09 7.80643642488e-09 2.60060347820285e-08 6.59499048311638e-09 7.87134402335705e-09 -5.24308677093687e-09 1.83618289826473e-08 -3.40059081643025e-08 -3.3544078302012e-08 3.43510193126495e-08 2.43555818993624e-08 2.92154170392682e-08 -1.97999494812645e-08 7.88771528324971e-08 -9.35443616266119e-09 8.30659984112372e-09 1.10124960991242e-08 -8.08610611322421e-09 -1.28773939296009e-08 -1.53362797978839e-09 -8.7850302379349e-09
"R1028" -5.52098377572871e-09 -1.6086213849924e-07 -2.61926976505638e-09 -3.28615294287974e-08 -5.96885642343584e-09 3.2227524296224e-08 6.58628793410022e-09 -2.13738840268869e-08 2.07516812463782e-08 -9.30342874050017e-09 -6.36214741702247e-09 -8.15545228485458e-09 1.01010181543623e-07 8.70427394256709e-09 -1.73137750921134e-08 -1.06907476906435e-08 4.29872244644813e-08 3.90872679225331e-08 -3.93915695238387e-08 1.76788460621952e-08 -9.32969797397485e-09 -8.92886817190833e-08 2.87214500786956e-08 7.73006597411631e-09 -5.4979732127634e-08 -1.79357208100688e-07 5.51221732293805e-07 2.51024866123397e-08 2.49289685517369e-09 -2.78295049794606e-08 -8.27125633918267e-09 -4.07443181697718e-09 3.99511663162129e-08 -2.03199239927343e-08 5.32341125564442e-09 1.03767066878273e-07 1.39340002431814e-08 4.83142202442962e-09 -1.44608166536312e-08 1.31383018391865e-08 1.61492285027614e-08 8.00822530707319e-09 -1.5760244855192e-08 -1.25316496077001e-08 -1.65763901320506e-08 1.44030301981275e-08 -5.22814689808063e-08 -2.26535176745569e-08 -1.02616933148099e-08 4.10164765952336e-08 1.77638865479765e-08 1.31173449358687e-08 -2.5973801910689e-08 -2.38436484505845e-09 9.0438617241811e-09 3.44797382228769e-08 3.01169867759817e-09 3.77954970635208e-09 3.95741982633488e-09 3.81105513315330e-09 -3.0614587311639e-07 -2.11702022586064e-08 1.23331215052535e-08 -1.97047799502626e-08 1.21091023583019e-08 2.11224782648102e-08 -1.74447298683113e-09 -6.97167493437807e-09
"R1029" 4.26960195556172e-07 6.18323599884387e-09 2.19467172383123e-08 -8.4411841138828e-07 4.64044314412504e-08 -5.72714529810525e-08 -1.93770395466309e-06 -2.2532594580641e-07 5.73937746974908e-07 3.99324740076005e-07 -1.80026821310817e-08 -1.44659170765864e-07 2.90335734996456e-08 6.68127132475514e-08 1.1748459296921e-07 -3.64867633691189e-07 4.10207357422079e-08 2.66527909060699e-08 -2.53800013414192e-08 3.69095758283429e-07 -1.83716971665684e-06 -2.32156059716975e-07 6.62870221051644e-07 -2.09654385916859e-06 -1.48773747460978e-08 4.4615469474718e-08 2.51024866123403e-08 4.40633652063249e-06 2.56561302654199e-07 1.28825234335207e-07 -1.96367326398057e-08 -2.41370955473006e-08 -1.06931396871681e-07 -1.13704247153884e-07 3.32920169818577e-08 -2.37452357891575e-09 5.71203856290087e-08 3.74092681204339e-08 -4.46937913110681e-08 3.7678999861217e-08 7.4384868346778e-09 1.03076771988739e-08 -3.03934797058703e-07 -7.66927623874713e-08 1.90207237159684e-09 1.06677097113134e-08 -1.45145639569283e-08 -9.63667527681783e-09 -5.51586416425737e-09 4.62403558984772e-07 6.9217217402916e-08 -8.77692815364498e-09 -2.04198276884837e-08 -2.65664257166585e-08 1.01036616875884e-07 8.46788929036967e-08 -3.24288258632473e-07 1.05061250279722e-06 4.339081618589e-09 -7.90375182693392e-09 -5.1919349322017e-08 -6.61989820373682e-07 3.50922261195174e-09 7.1380036548546e-08 1.67706493540152e-08 2.48561484557912e-08 -4.32068312433201e-08 2.56375356329459e-08
"R1030" -5.98187901925038e-08 2.6712481884301e-08 -6.75504112208404e-09 -5.25089748769679e-08 4.12040691741859e-08 -1.10769701236634e-07 -1.3200105751756e-07 1.26721485811863e-07 8.72242337845806e-09 4.38009809526537e-08 1.64070446205673e-08 1.76600225529334e-08 -1.67754850178717e-08 -1.29674153418561e-07 -2.08305225509449e-08 4.75526953687829e-08 -1.0305517634153e-07 -5.86906447436583e-10 2.64545132528951e-08 1.86783143430629e-08 -2.72822223036699e-07 -8.55976528987872e-09 9.72528663682328e-08 -9.34401090521453e-08 1.72789685794992e-08 3.03484909564982e-08 2.49289685517315e-09 2.56561302654199e-07 2.61086141699253e-07 8.4562223565286e-08 -1.60406056384724e-08 -5.92662270270778e-08 -1.35771613838303e-08 -1.51413781241175e-08 1.07087338757648e-08 -2.48441397274557e-08 9.30485950803912e-09 1.08015017641817e-08 2.15543132905302e-09 -1.12655625444745e-08 -4.70737050304479e-09 1.32297622003522e-08 -1.53418523730088e-08 -6.96992652894788e-11 8.49888509702257e-09 -1.21361707606468e-08 -8.97095551490064e-09 -1.62869504955482e-08 1.14667489631919e-08 -2.88457543356615e-08 8.05379462235514e-09 2.37087900222146e-09 -1.21420580823625e-08 8.85364660268743e-09 -7.97799444318158e-09 1.92397588141162e-08 -5.21616029475751e-09 3.15239004164612e-08 -6.91976568304098e-09 -5.48138493890026e-09 -4.69138277739572e-10 -1.50647596547835e-09 -8.68213019051398e-10 9.03774671449155e-09 1.00369837293023e-08 -5.7549021141507e-09 -2.08083969253e-08 2.30051270208696e-08
"R1031" -8.76500739955436e-07 3.29438608726711e-09 1.08144983510269e-07 -1.47233408722029e-07 -1.57169372391349e-08 -2.98487567858255e-07 -5.51405079966109e-07 3.74576109697268e-07 -1.0296458964453e-08 2.09997808275723e-07 2.08772974297181e-08 -1.91356416012028e-07 1.26028650610167e-08 -5.20404893486354e-08 2.86638089611469e-07 2.23371978792474e-07 -4.15547310665346e-08 -2.50592561674204e-08 6.53152211835602e-09 1.40028462022569e-07 -7.11270856468993e-07 -1.97180908860243e-08 -7.24146699979048e-08 2.43901913454084e-07 -5.12993214526644e-09 2.4315651730682e-08 -2.78295049794592e-08 1.28825234335212e-07 8.45622235652865e-08 1.69282381838503e-06 -7.59314915346646e-09 -1.1599720777641e-08 -3.57190847370979e-07 8.05270602529449e-08 -8.182116357224e-09 -2.61091000719447e-09 -9.90375411948675e-09 -1.91243449798331e-08 5.37684934546416e-10 -2.18739309550528e-08 5.10801974910858e-10 1.10202081777493e-08 6.79715427808895e-08 1.53548258263239e-08 3.4557601868331e-10 -1.90723259252889e-08 -8.03181424271712e-09 1.57922628101919e-08 -1.23690236554571e-09 -8.30255222576394e-08 -2.33252408332174e-08 1.80709687322442e-09 3.67116595742869e-09 4.5275728148361e-08 -7.36673851121113e-09 -2.41558319031748e-08 7.36784388761223e-08 -2.73503717825735e-07 -3.77125192504832e-09 2.1221795454067e-09 1.35761212101769e-08 1.99248640886988e-07 -9.73131822719461e-09 -1.50279654608658e-08 -5.8111971552246e-10 -7.20278160453545e-09 -4.94420710107728e-09 2.5686877220887e-08
"R1032" 1.08579671238451e-09 8.98091617275201e-09 6.47241663311802e-09 -3.70460022811149e-09 -4.87221028537473e-09 -2.26793884552183e-09 1.2898053174926e-08 -6.1052790136295e-09 -8.01321686892306e-09 1.53776389808165e-09 -2.3929521075251e-08 3.5854475156743e-09 -9.94369832588925e-09 1.36089033736257e-08 -5.52802222858261e-10 -3.65674596049526e-09 4.30636320468671e-09 -1.91087364783217e-10 -1.52751628038275e-08 2.35324542656209e-09 1.59319170709883e-08 1.48707382881054e-09 -9.6333507070845e-09 1.24441422695853e-08 -8.13735033748067e-08 9.3204159683294e-09 -8.27125633918306e-09 -1.96367326398055e-08 -1.60406056384729e-08 -7.59314915346625e-09 7.63383197443067e-08 1.05453503619396e-08 -3.99771305025663e-09 2.26671079535994e-08 -1.16275961999e-09 4.6417696699877e-09 4.42275808313954e-09 2.79634675959513e-09 -1.5578133322168e-08 5.71857820081948e-09 4.05824888194016e-10 -1.91595181876541e-09 2.11943915335638e-09 -2.8452112484568e-09 -1.08238531252435e-08 -3.83132935753123e-09 4.84972168170852e-08 5.08725989629339e-09 1.0256194201932e-09 1.6063473644327e-09 -4.54175846728193e-09 -1.76492230552448e-09 3.81596968792335e-09 1.5179345157557e-09 3.82100589158527e-09 -1.47730809454719e-09 -7.08918120854993e-09 -3.95409795240678e-09 1.89088363829805e-08 8.29924510016514e-09 -6.64820480128181e-09 2.47329465417021e-09 4.93655875821457e-10 2.31408945233161e-09 -2.02976336227982e-08 7.68071533006384e-09 6.08541022795842e-10 -1.87341031621805e-09
"R1033" -1.6010453631767e-08 5.72685274165755e-09 -8.40122367573274e-09 1.84787725224516e-08 -3.73179124960826e-08 -6.14106342490144e-08 4.88725475734455e-09 -1.28227052358767e-08 1.16350707745687e-08 3.81675888562804e-08 -6.91447381264936e-08 -3.5371769945669e-08 5.51724627980728e-08 3.47887353253594e-08 7.30574134930761e-08 -1.21927836865699e-08 3.74121837593691e-08 -3.49742068247652e-08 1.5725355919275e-08 -9.14184275778463e-09 3.9743225125716e-08 3.56361408247739e-09 -2.1761875417318e-08 -7.08812474762432e-09 -2.4509556698031e-08 2.46765889134084e-08 -4.0744318169774e-09 -2.41370955473011e-08 -5.92662270270774e-08 -1.1599720777641e-08 1.05453503619397e-08 1.05925630624696e-07 5.06426123046654e-08 -8.54080626261025e-08 -1.240532170155e-09 -4.64784527486892e-09 -1.23018578760768e-09 8.16225300991491e-10 1.08594541678763e-08 6.9056414194239e-09 -2.92742369360258e-11 -1.40800581698918e-08 2.43801098020763e-09 -8.50036288849133e-10 8.50340476771555e-09 1.35870139394934e-08 4.48532666821531e-09 -3.88775252225991e-09 -4.23902583806594e-09 9.30686425362764e-09 -3.45716029608041e-09 -5.16493301746984e-09 4.23992620614013e-09 -7.81536026872375e-09 -1.33355390361938e-08 1.68675250961108e-09 1.52182542109292e-08 -3.01683725730306e-10 4.08148501897267e-10 1.06439255116897e-09 5.21768471349012e-09 -1.10405824371982e-08 1.38644534762256e-08 8.33383520741711e-10 -1.03964379155447e-08 -7.02726089227075e-09 8.51174945918479e-09 -2.2238252919461e-08
"R1034" -7.36701916578902e-09 -2.39171398130343e-08 -1.26754436694074e-08 9.15469620924227e-08 1.85342359732173e-08 5.2209867287371e-08 2.18181828348499e-07 -5.34439396241354e-08 -2.66352867927474e-08 2.93697470506531e-09 -3.50209014006606e-09 7.79457083602278e-08 -3.24639431990981e-08 -5.28997304772034e-08 -9.02969587212703e-08 -2.1035069562513e-08 9.39375467092719e-08 1.58056619631125e-10 -1.20002833156085e-08 -8.61316803555942e-08 1.79183588687973e-07 1.26596184539429e-08 -1.34829957213266e-07 -5.97099660222924e-08 1.15296772017112e-08 3.42637103142754e-08 3.99511663162138e-08 -1.0693139687168e-07 -1.35771613838303e-08 -3.57190847370979e-07 -3.99771305025667e-09 5.06426123046655e-08 3.7024997536017e-07 -2.41639153961131e-07 4.66008181693551e-09 2.08663567037819e-08 -2.34015627249514e-09 -3.57783204316662e-09 1.091738443729e-08 1.78654718905925e-08 1.10789147849578e-08 -9.58477179024082e-09 3.42116833248073e-08 -1.28529649029072e-08 -1.97031132245137e-09 -5.82430530486381e-09 3.62402046948711e-08 -2.39546182100546e-09 -1.93602622887142e-08 2.16105267949644e-08 -7.02505474286696e-09 2.00410734216446e-09 1.09722385731169e-09 -5.60869624581455e-09 -3.67649290835792e-09 -1.41365331856156e-08 3.11596339304934e-08 4.99225430866257e-08 -8.01960355071645e-09 -6.05056370431801e-09 -1.99624844307576e-08 -4.93972675810417e-08 1.1106746303241e-08 -2.06707184716491e-09 -1.39235743563083e-09 -1.44145336321555e-08 -8.05712772428976e-09 -4.95499902734863e-09
"R1035" 5.48328760863564e-08 7.50937457228726e-09 8.32663468766744e-08 -3.02905588388831e-08 -4.95667501317712e-08 9.46608197893759e-08 -4.56014175919066e-09 1.62226661543373e-08 -5.2175639574849e-08 -7.94660146317991e-08 3.6953228645576e-08 4.82366345198882e-08 -1.30022476977624e-09 6.91246779155514e-09 -7.06990748843808e-08 -3.86382983165967e-08 -1.23723740437487e-07 -1.20002769712909e-08 -1.87133706121023e-09 2.10973620534388e-08 2.46026717241444e-07 6.23527610914239e-09 -2.06250998763807e-07 1.24878139998501e-07 -3.30697442279864e-08 -6.65070379257184e-08 -2.03199239927342e-08 -1.13704247153882e-07 -1.5141378124118e-08 8.0527060252945e-08 2.26671079535989e-08 -8.54080626261017e-08 -2.41639153961131e-07 3.99664777960855e-07 -9.89751468501465e-09 -9.23678688020114e-09 -9.06171406026556e-09 2.29087833659352e-08 5.97618646625789e-09 -3.24351217504174e-08 -1.25538233146779e-08 5.22916995112174e-09 -1.75778784115654e-08 2.18024787393753e-08 -2.22993570435146e-09 8.31368910808321e-10 -1.57614476290514e-08 3.81442708206226e-09 3.60461048842037e-08 5.05140527631154e-08 1.56137018170899e-08 1.62851660971154e-09 -3.87611120268916e-09 -1.30507654941426e-08 -2.55392035433313e-08 -2.48185407577527e-08 -2.40436760338436e-09 -2.2489217020058e-08 2.04691301400296e-08 8.0718596495917e-09 1.10571722828985e-08 2.97354879302404e-08 -4.86748732299601e-09 4.83844041501378e-09 1.85881801935512e-09 2.23756059816869e-09 1.97290172922188e-08 -1.90426264583522e-08
"R2001" 1.12614360778951e-08 -7.89780279331835e-10 8.57513991459185e-10 -4.03264853166376e-08 1.49061281375153e-08 -5.04380265524109e-09 -1.97107301934239e-08 -1.39600285388534e-08 -4.11768667738982e-08 1.77370137416893e-08 6.14195047505617e-09 6.15967933814893e-09 6.70931010443368e-09 -1.91263598035917e-09 -8.49749542831535e-09 -1.45915411804114e-08 -4.23998214656362e-09 1.72587629904189e-09 6.2553309560192e-11 5.48722597809753e-08 -5.74015096377988e-09 1.08083025506271e-08 1.64225701783423e-09 5.0260221052944e-08 1.60571783174913e-08 -5.29030185316976e-09 5.32341125564574e-09 3.32920169818536e-08 1.07087338757639e-08 -8.18211635722313e-09 -1.16275961998954e-09 -1.24053217015547e-09 4.66008181693606e-09 -9.89751468501397e-09 4.02783176324289e-07 -1.5892548565539e-08 -1.86129698682505e-08 -2.5593563258403e-08 8.15935394357726e-08 -8.37761297478812e-08 -2.3408137357925e-07 1.75833323320864e-07 5.4122061856745e-08 6.22296741503432e-08 -3.24231324921092e-09 -1.51105915291439e-08 -4.7568765200602e-08 -4.06419138902093e-07 -4.55273961637337e-08 2.14184394648966e-09 2.53720267467114e-08 3.93448649497517e-09 -3.11036656838359e-08 -6.48019144528734e-09 2.22096389509169e-08 6.07572731379651e-09 -3.32065492311479e-09 -8.78618430948777e-08 3.76291312660853e-09 9.03081948076651e-10 1.37894740243476e-08 1.11841978173514e-07 1.3146708297445e-07 7.65633290861042e-08 5.03157995180079e-09 -2.99058852788121e-08 -2.62980576667509e-07 1.17487886303344e-07
"R2002" -4.99457966726917e-09 -2.23706802395149e-07 1.53729294562682e-08 3.09912575481679e-08 2.26001020322262e-09 7.2503968441225e-09 1.6688630597004e-08 -1.46981396385673e-08 3.19491728341589e-08 -2.59684911102244e-09 2.56969770720628e-08 -2.05391192735354e-08 -5.7496467558885e-08 1.29930987118113e-08 5.40176769443027e-09 1.3037154945868e-07 5.90695450263392e-08 -1.26368684923904e-08 1.68695245424063e-09 -4.1605325999465e-09 3.82068329414104e-08 -1.33789530204358e-07 -6.46698780600801e-08 -3.38416827052388e-08 7.62192415509024e-08 -1.79775905103025e-08 1.03767066878273e-07 -2.37452357891645e-09 -2.48441397274561e-08 -2.61091000719457e-09 4.64176966998725e-09 -4.64784527486914e-09 2.08663567037819e-08 -9.23678688020124e-09 -1.58925485655388e-08 3.11254915590514e-07 -3.27782483465331e-08 -5.59842097855626e-08 1.48843846199571e-08 -2.55485558314397e-08 1.30469544061389e-08 2.89239958896031e-09 6.05533729286406e-09 -8.66226557703992e-09 2.77213479264982e-08 -2.36505974335565e-08 6.45290881596232e-08 2.06412505714159e-09 4.27310437627083e-08 -6.38204121371257e-08 -6.18055013469639e-08 -1.5062576053405e-09 3.96286525299686e-08 2.81471096564556e-08 6.19987903211375e-08 -1.7490623586838e-08 5.99534363203515e-08 6.99083750643508e-08 -1.07097729304979e-07 -2.46370069518647e-08 -1.32371917168564e-07 -3.49166250121343e-08 1.36631407311421e-08 -1.57468428579465e-08 -1.1195769093848e-08 -1.17087465308885e-08 3.86052336440419e-08 -1.03733581653859e-07
"R2003" 6.84706667608139e-09 3.84812591734088e-08 -1.89169921117455e-08 1.03618180450187e-08 1.70669375165634e-09 -8.6464441971151e-09 -2.10758598092088e-08 9.16812497427158e-09 9.15227187508184e-09 1.94763944615722e-09 -8.76263475220062e-09 -4.78827739831778e-09 4.72022682964021e-08 -7.39289717090070e-09 2.29922964141328e-09 -3.09213692997418e-09 -6.54599111856844e-09 8.53524593965940e-09 4.98893736663825e-10 -1.13180252715153e-08 -5.25095979333678e-08 -6.24319800989801e-09 7.31285547736281e-08 -1.57532678483409e-08 -3.81552547403733e-08 -1.97925010325706e-08 1.39340002431839e-08 5.71203856290056e-08 9.30485950803907e-09 -9.90375411948803e-09 4.42275808314061e-09 -1.23018578760759e-09 -2.34015627249509e-09 -9.06171406026582e-09 -1.86129698682519e-08 -3.27782483465332e-08 2.43322621827744e-07 -2.25732335193899e-08 -1.14865513354959e-08 2.91197367586842e-08 -3.47198388852445e-08 -1.08480698339542e-08 1.07592232813589e-08 2.80155480188271e-09 1.35567096070102e-08 -8.04132388182317e-09 -4.2628010510137e-08 4.18663540284228e-08 -1.93743897881751e-08 9.41551396098595e-08 2.78816001431956e-08 -1.37802388562573e-08 1.67376897183742e-08 1.27769056165838e-08 1.26279062749384e-07 -2.95595731876911e-08 -4.59913953421093e-07 -9.45738607754895e-09 1.38740502406798e-08 -1.51825988293327e-08 -5.0027092188307e-08 2.68644391511353e-08 -4.22572279785936e-08 6.90698109146515e-08 7.22595105947919e-09 -2.40153326953556e-09 -4.46299007213842e-09 5.57796611456029e-08
"R2005" 2.68558871453247e-09 3.34928274014969e-08 1.17413505859889e-08 -4.13793534628203e-07 4.41565134724901e-09 -8.51071208567097e-08 3.48372430442308e-08 3.33173660793983e-08 -2.68301383299543e-08 8.48306626644918e-08 -1.39253936617615e-08 1.35600644812638e-07 2.09262930994958e-08 -2.64620560893399e-10 -1.76680955409712e-08 7.523388596411e-08 -4.51901630792125e-09 9.78197659581256e-09 -6.64520188260988e-09 -6.28044297317029e-08 -4.72978957459057e-08 -6.61384455366006e-08 1.97180572183246e-08 -3.1698444147539e-08 -9.84525201436332e-09 -2.85053942157068e-08 4.83142202443009e-09 3.74092681204411e-08 1.0801501764181e-08 -1.91243449798328e-08 2.7963467595944e-09 8.16225300992377e-10 -3.57783204316632e-09 2.29087833659359e-08 -2.55935632584026e-08 -5.59842097855636e-08 -2.25732335193931e-08 1.56691796165264e-06 4.89953046726029e-08 7.99574479494454e-08 -1.61652892581375e-08 -5.8326908227923e-08 -8.80652323949915e-08 7.57661625844937e-08 3.07907309183091e-09 3.92303428404183e-07 -1.85211630915145e-08 2.3885441186959e-08 -1.59370778141476e-07 -1.10048052058453e-08 -1.84394354768065e-09 -3.65273356473676e-09 -1.09370147363515e-08 -1.1084190798224e-06 -4.16412060911616e-08 1.63538697234781e-07 2.12059899210259e-08 -3.62963957353022e-07 1.12248127314308e-08 1.63105746055256e-08 8.78033013777569e-09 4.40922905452225e-08 3.41305931943906e-08 -2.23523479110264e-08 -1.85547056347972e-09 -4.57292555555198e-08 7.30695212546103e-09 3.74577934039262e-08
"R2006" -9.32449979556739e-09 -1.56672960566038e-08 5.14428203190672e-09 3.92819821885639e-08 -1.37622501835028e-08 2.74994662534092e-08 1.78697279115473e-08 -3.94865284002101e-08 2.71239485755072e-08 1.47260990811864e-08 2.10788290230706e-08 -3.6225952304505e-08 4.31431416533172e-09 -3.57858857813879e-09 -9.83146561952483e-09 1.24468097791336e-08 -6.30894947427257e-09 -7.56664147768804e-09 6.08277316534507e-09 -4.18761559663273e-08 2.90988898056425e-08 -1.78404842579312e-08 -2.20744789939615e-08 3.50518336429317e-08 3.59036780467545e-08 5.50256796528505e-10 -1.44608166536317e-08 -4.46937913110673e-08 2.15543132905296e-09 5.37684934545957e-10 -1.55781333221683e-08 1.08594541678763e-08 1.09173844372902e-08 5.97618646625792e-09 8.1593539435772e-08 1.48843846199569e-08 -1.14865513354968e-08 4.89953046726025e-08 6.42623729388119e-07 -5.56063062710583e-07 -1.10324366222507e-07 2.49739762950513e-07 -6.06132114963927e-08 1.0505721738915e-07 7.62164099849539e-08 2.54519573400119e-07 -1.00926072234324e-07 -1.70257503799608e-07 2.19072943450506e-09 -2.77848333163671e-10 4.51974002043856e-08 3.13238622253207e-08 -3.2121070004357e-08 -1.06938150706436e-07 -1.06882072028686e-07 2.06773104304635e-08 6.31531155793477e-08 -3.00726874397902e-08 2.42780842726471e-10 -4.63347560849692e-08 1.81334025867045e-08 4.6358074591183e-08 9.24224409796553e-08 3.34952956320893e-08 3.03874823248769e-08 -3.94729878227305e-07 1.37686662375264e-08 -1.03791649123263e-07
"R2007" 3.4372637183554e-08 2.25018352633747e-08 7.38510989849298e-11 -6.45114760707509e-08 2.56803466151665e-08 1.25235645105581e-08 1.06823777410626e-08 -1.7187148764295e-08 -4.71239962668136e-08 -1.53726895849305e-08 2.32196754519232e-08 6.6634089201903e-08 -3.8501776111139e-08 4.26425344967547e-09 -2.41923996025921e-08 8.6862659492997e-09 7.46646030146414e-09 -1.37814714837544e-08 1.82873316076271e-09 2.47868504294726e-08 -5.37841355697682e-08 3.02659196145188e-08 2.43815494167985e-08 -2.62835834666526e-08 -2.5241022985187e-08 -3.64802401798821e-09 1.3138301839186e-08 3.76789998612172e-08 -1.12655625444748e-08 -2.18739309550532e-08 5.7185782008194e-09 6.90564141942413e-09 1.78654718905926e-08 -3.24351217504175e-08 -8.37761297478817e-08 -2.55485558314401e-08 2.91197367586838e-08 7.99574479494443e-08 -5.56063062710583e-07 1.67462389444569e-06 2.70188172580182e-07 -7.71716007300905e-07 1.75993059922948e-07 -3.0437206927805e-07 -1.34083276434491e-08 -2.89127254020795e-07 7.68390706086102e-08 3.69703807102304e-07 -5.79509582267471e-07 -9.59899100500505e-09 -8.81610710920755e-08 -7.47502754234145e-09 3.24302275713895e-08 -6.48671896422412e-08 1.7605614619987e-07 -4.44412333553431e-08 -6.51624497166231e-08 -4.79759981817411e-08 -3.94010769786619e-09 3.37301829153815e-09 -2.24090864628011e-08 -9.66790924088169e-08 -1.00900455762853e-07 -1.44841786872135e-07 -7.67971822743062e-09 3.74805885087346e-08 -4.71433856930465e-08 3.2065404640076e-07
"R2008" -1.02281157417902e-08 -1.38039873138025e-08 1.6463531259771e-09 1.93516377657007e-08 3.37871426383123e-09 1.75434099858268e-08 1.45640298443801e-08 -2.35521933801601e-08 9.42573646887717e-08 -9.50774564012626e-10 7.25780848152959e-09 5.22199883514135e-09 -2.07305894167958e-08 9.42912480827556e-09 -5.06387832422647e-09 3.76064643503109e-09 6.18851263381322e-09 -5.66415273189446e-10 -1.91738560812176e-09 -4.46605045225223e-08 -1.44075229606958e-08 -3.06405700960739e-08 1.02163443990221e-08 -1.59116733552649e-07 -9.05356176183835e-10 1.24589762633995e-09 1.61492285027601e-08 7.43848683467143e-09 -4.70737050304323e-09 5.10801974913329e-10 4.05824888192214e-10 -2.92742369364797e-11 1.10789147849585e-08 -1.25538233146773e-08 -2.34081373579251e-07 1.30469544061388e-08 -3.4719838885243e-08 -1.61652892581334e-08 -1.10324366222508e-07 2.70188172580182e-07 6.93977835990133e-07 -8.23312868297472e-08 -6.06154119825024e-08 -3.03510863507518e-07 -7.3968312556358e-09 -9.62590320239957e-08 3.12609839241004e-08 3.09769550746923e-08 -4.27841814912049e-08 -7.44065644203539e-08 -8.28886160147536e-08 2.98896585474323e-09 1.81967743817455e-08 1.3090830561761e-07 2.33434119233418e-07 5.17299780625572e-08 1.11334585052632e-07 1.92952859930675e-07 -3.12274383482684e-09 1.47838155239402e-08 -8.06171382220961e-09 -4.02537543779696e-07 -2.16016057424856e-08 -3.34437765053399e-07 -3.01778404587996e-09 1.69221971550305e-08 7.83901328959571e-08 3.07447373686955e-08
"R2009" -3.55091941093973e-09 -1.50563865098003e-08 3.36638852425114e-09 1.16691679554195e-08 2.41608082366536e-08 -2.97460502304422e-08 -2.58772043030943e-08 -4.21647276897489e-09 -1.50091931283265e-08 3.14063148760704e-08 -1.26240661743947e-08 -2.63527937982032e-08 2.77993328037054e-09 -1.76546548546826e-08 1.95487206236055e-08 -2.23284862046831e-08 2.68690099797291e-11 1.03754825359509e-08 -8.67110625729379e-10 3.67356847938472e-09 1.26511917939459e-08 -1.62500613077894e-09 -1.05928549358239e-08 5.05798505727165e-08 2.17603801480268e-08 1.07479322940432e-10 8.00822530707469e-09 1.03076771988749e-08 1.32297622003525e-08 1.10202081777494e-08 -1.91595181876538e-09 -1.40800581698915e-08 -9.58477179024109e-09 5.22916995112127e-09 1.75833323320865e-07 2.89239958896049e-09 -1.08480698339541e-08 -5.83269082279222e-08 2.49739762950513e-07 -7.71716007300905e-07 -8.23312868297477e-08 8.39592870357267e-07 -3.7796139046334e-08 4.09423010093609e-08 -5.11998398146127e-09 9.59296052658404e-08 -1.19176617288702e-08 -8.27782101938165e-07 1.46661158112028e-07 2.36888802794773e-08 1.79592181372956e-08 1.02703982435435e-08 -2.40379445458779e-08 8.1255847054771e-08 -1.00626199672051e-07 2.87980258961495e-09 6.55487808763502e-08 8.0568227584521e-10 -3.15277798038964e-09 2.84673018958171e-09 5.23340834996916e-09 2.78211630461438e-08 2.23904238181735e-07 4.76194822510732e-08 -6.98939795170895e-09 -1.14481533330381e-08 -6.05994479957498e-08 -5.81799574991824e-08
"R2010" -6.93928419962572e-08 4.58837599401644e-09 2.36499781403656e-09 2.8111331586984e-08 -2.854279945594e-09 1.49917233022563e-08 8.97527195936807e-08 1.85154993804912e-08 -6.76707718036226e-07 -4.76313253777331e-08 -6.32846844760666e-09 8.17599328277574e-08 -3.84573818066605e-09 -2.47927898871441e-08 9.24623600269421e-09 -5.73989683661428e-08 9.15806389564642e-09 -2.08929425120756e-09 3.402387434877e-09 6.11925504700755e-08 9.8055558066989e-08 5.62705097786803e-08 -7.52499796703575e-08 7.46675299945925e-07 -1.01472918223066e-08 1.40673398310732e-08 -1.57602448551925e-08 -3.03934797058703e-07 -1.5341852373008e-08 6.79715427808905e-08 2.11943915335602e-09 2.43801098020783e-09 3.42116833248073e-08 -1.75778784115655e-08 5.41220618567449e-08 6.0553372928638e-09 1.07592232813601e-08 -8.8065232394995e-08 -6.06132114963932e-08 1.75993059922949e-07 -6.06154119825019e-08 -3.77961390463337e-08 7.60685837647379e-07 7.99739977576853e-08 1.31637987421123e-09 -5.17809002837174e-07 2.3220722890955e-08 -2.26956721097256e-08 -2.64788017708317e-08 1.39472990227547e-07 2.32355419051331e-08 1.11392520291942e-08 -2.27492602827979e-08 2.31919974374098e-07 1.33675474838755e-07 -9.85132213082026e-08 -1.04122645306472e-07 -6.58820937870246e-07 -2.17644511429223e-09 -1.96651639820216e-09 -6.27512705687289e-09 1.45013740605257e-07 2.06968989044143e-08 -1.65253535364836e-08 -2.53845276240527e-09 6.56855265798818e-09 -5.99979825820813e-08 -2.2913232394861e-09
"R2011" 2.38276154521904e-09 8.95494364507733e-09 6.45583962084503e-09 4.76478866628225e-08 -1.06610747412277e-08 3.27092342735671e-08 1.26311092665232e-08 -1.63195493829821e-11 -2.58142187006917e-08 -4.92079683396702e-08 -2.97710706288329e-09 3.63022069961963e-08 9.93281389231299e-09 -1.68148980032293e-09 -3.36090674537911e-08 3.2315195904466e-08 -1.05034352226193e-08 -3.13751936741285e-09 2.94002055922716e-09 3.28707922696587e-08 4.14859454812138e-08 -1.1762504565171e-08 -1.74910187490195e-08 3.465962681178e-09 6.41119936377571e-09 -3.59480639887585e-09 -1.25316496076965e-08 -7.66927623874669e-08 -6.96992652900181e-11 1.5354825826325e-08 -2.84521124845792e-09 -8.50036288849874e-10 -1.28529649029075e-08 2.18024787393759e-08 6.2229674150341e-08 -8.66226557704067e-09 2.80155480188456e-09 7.57661625844903e-08 1.05057217389151e-07 -3.04372069278051e-07 -3.03510863507517e-07 4.09423010093634e-08 7.99739977576847e-08 5.00101370430812e-07 6.60231363237104e-09 -1.33146898777715e-07 -2.22467602896813e-08 -4.5969218368973e-08 1.73624372791854e-07 2.94932571551062e-08 4.54724826651052e-08 7.68158747494643e-10 -1.6945792247588e-08 -8.8479568015299e-08 -1.38413958518619e-07 -3.50532524557862e-10 -2.8270943870566e-10 -8.67548896082288e-08 5.15912370484112e-09 -2.70452244283476e-10 7.83602749963576e-09 9.85718597383505e-08 4.95061295774682e-08 1.44184170326179e-07 1.14097147248665e-09 -1.18430550663585e-08 -8.8902631664105e-10 -9.74983704256211e-08
"R2012" -4.40678857989643e-09 1.50000828910983e-09 1.32167542273109e-09 2.15972269744749e-09 -1.50892027188836e-09 -1.13916003838974e-08 -9.38657942815001e-11 8.3926918041708e-09 3.9287773179192e-09 3.38372890119139e-09 -1.66478613975117e-08 -1.07077268015182e-09 4.9680724147685e-08 6.57437953893839e-09 1.20891936181257e-09 1.21567691358897e-08 1.7332885145404e-09 -1.51034296989427e-08 1.72616056788154e-08 -1.61645771677367e-09 1.07569774163044e-09 -9.27036111510372e-09 -4.28378258732155e-09 -4.20731336711915e-09 5.21831503492518e-08 -1.28498053900808e-08 -1.65763901320509e-08 1.9020723715975e-09 8.49888509702281e-09 3.45576018683334e-10 -1.08238531252434e-08 8.50340476771582e-09 -1.97031132245148e-09 -2.22993570435164e-09 -3.24231324921117e-09 2.77213479264985e-08 1.35567096070104e-08 3.07907309183197e-09 7.62164099849539e-08 -1.34083276434491e-08 -7.39683125563708e-09 -5.11998398146072e-09 1.316379874211e-09 6.60231363237175e-09 1.28988075340647e-07 6.81543992158135e-09 -9.01959009381881e-08 1.29749962922448e-08 -4.4396539050279e-09 -3.94652627486689e-09 6.81919703888467e-09 -6.95207791885443e-08 1.97560790855046e-08 -8.14261602239819e-09 -1.29099040048226e-08 1.73347014131652e-09 -1.06714167990623e-08 -1.97366015756566e-09 -7.3372414408064e-08 -3.22975617483995e-08 -1.21276153079618e-08 3.68719207192002e-09 8.13016060246116e-09 7.51935586955043e-09 1.87209389261993e-08 -6.56399755891115e-08 7.00497788973588e-09 -1.61445726080906e-08
"R2013" 1.95055257560773e-08 4.81704050679986e-09 -2.4792537987207e-09 -7.41950899096913e-08 -8.54485457801796e-09 -8.08080698960927e-08 -5.348363896275e-08 2.26062430621153e-08 3.00096833578972e-07 9.15678374516717e-08 -1.40518770991949e-08 -1.25949684689309e-07 3.2335763299809e-08 -1.21501815717089e-09 5.81786113514375e-08 -7.31911100378374e-09 3.48313978004433e-09 9.82154285858454e-09 -4.08774725920438e-10 -7.4384596583143e-08 1.78276280478759e-08 6.35964824120996e-10 -1.04723235933411e-08 -8.22236967590729e-08 6.69063584097353e-09 -1.57797268219419e-08 1.44030301981258e-08 1.06677097113136e-08 -1.21361707606468e-08 -1.90723259252892e-08 -3.83132935753127e-09 1.35870139394932e-08 -5.82430530486392e-09 8.31368910808558e-10 -1.51105915291446e-08 -2.36505974335563e-08 -8.04132388182133e-09 3.92303428404183e-07 2.54519573400119e-07 -2.89127254020794e-07 -9.62590320239965e-08 9.59296052658402e-08 -5.17809002837172e-07 -1.33146898777719e-07 6.81543992158168e-09 9.33967435937375e-07 -4.61261487077046e-08 5.9861499172639e-08 -1.99989843431832e-07 -8.55906263315516e-08 -1.64573180472446e-08 -7.98002978835e-09 1.14336793589798e-09 -6.51986738903946e-07 -9.66019956389418e-08 8.12212917532969e-08 6.76856897137617e-08 9.14750959741621e-08 -3.33987341616447e-10 7.80028237430559e-09 7.06487114564195e-09 1.51263336393214e-07 7.29184899828293e-09 1.32277815344892e-08 5.43922276729895e-09 -1.12768706410909e-07 1.46795756680331e-08 5.04734057134116e-08
"R2014" -1.00701445055141e-08 -6.97865971699965e-09 -5.96060464582338e-10 4.15657634355213e-09 -2.25988666644193e-09 9.3935650704211e-09 1.40097940352258e-08 -2.33393230219079e-08 -7.61979165531099e-09 -1.05878328395592e-09 -1.86976986045502e-08 -2.21481277642419e-10 -3.94894999275303e-07 4.46733599875915e-09 6.88749307495031e-09 8.97237532613285e-09 -1.66504530716705e-09 1.18438618086285e-08 -2.74809635883494e-08 -3.18065341039812e-09 7.36182297597837e-10 -9.21248202074414e-09 -1.93850912487787e-09 6.3270594616936e-10 1.14703136969467e-07 8.35171783701801e-08 -5.22814689808066e-08 -1.45145639569286e-08 -8.97095551490041e-09 -8.03181424271686e-09 4.84972168170854e-08 4.48532666821543e-09 3.62402046948711e-08 -1.57614476290513e-08 -4.7568765200602e-08 6.45290881596233e-08 -4.26280105101373e-08 -1.85211630915141e-08 -1.00926072234324e-07 7.683907060861e-08 3.12609839241009e-08 -1.19176617288705e-08 2.32207228909552e-08 -2.22467602896809e-08 -9.01959009381884e-08 -4.61261487077044e-08 5.66354602481995e-07 7.26063732064321e-09 1.56971865923172e-08 2.37442290226372e-10 -6.94661897771683e-09 2.38522472581224e-08 -2.43467109894204e-09 2.87462288954755e-08 -7.82506199681494e-08 -8.77194234267705e-09 1.01482663414584e-07 1.22355053040537e-08 -1.45684456620878e-07 3.92292704195188e-08 -2.50042538837208e-08 -2.21963845412629e-08 7.95330480914488e-08 3.7958581059977e-09 -8.72317613521501e-08 -3.21442112221572e-08 1.52788908480775e-09 -3.19300972223328e-08
"R2015" -2.9553025257666e-08 1.54546694779963e-08 -7.24337772244735e-09 4.50908487732152e-08 -2.90835445868465e-08 -6.64369122682771e-09 1.86363335740521e-08 4.09057977935113e-08 4.58439951395787e-08 -2.93624212841322e-08 5.54730318568282e-09 -9.05212321706276e-09 3.85663072108845e-09 1.31478775249241e-08 2.82521442587871e-08 5.46228983829952e-08 6.68637714982486e-09 5.29010826186636e-09 -3.20134659253465e-09 -7.97192808120515e-08 -3.36385901078346e-08 -1.4486185853166e-08 4.65735799572557e-09 -6.69312346008426e-08 -2.60068669822938e-08 2.14297221032674e-09 -2.26535176745577e-08 -9.6366752768179e-09 -1.62869504955484e-08 1.5792262810193e-08 5.0872598962941e-09 -3.88775252226044e-09 -2.39546182100526e-09 3.81442708206244e-09 -4.06419138902093e-07 2.06412505714155e-09 4.18663540284229e-08 2.38854411869604e-08 -1.70257503799608e-07 3.69703807102304e-07 3.09769550746921e-08 -8.27782101938168e-07 -2.26956721097264e-08 -4.59692183689746e-08 1.29749962922448e-08 5.98614991726386e-08 7.26063732064289e-09 1.46861278092128e-06 -6.31307938988074e-08 -2.19092741874166e-08 -3.73569796196858e-08 -1.7565536020433e-08 7.62039595365819e-08 -6.09843333307675e-08 1.40429868519266e-07 -1.40668136282619e-08 -1.74974367786189e-07 1.0133078712737e-08 1.59060277623148e-09 -2.88660406788321e-08 6.11826878579258e-09 2.01115940442113e-08 -5.51941885257693e-07 -2.86875142033246e-08 7.23264158545661e-09 2.67674669842315e-08 2.38806165956245e-07 2.05949119458023e-08
"R2016" -1.03807314103215e-08 -1.39369628568226e-08 -4.08903966302778e-09 3.10687170139967e-08 -3.06704644119093e-08 4.04299371197408e-08 1.70322218067687e-08 9.47902164107722e-09 1.41153321109524e-08 -3.82778668380499e-08 -5.64565299291007e-09 -6.83230975139161e-10 3.38012633691363e-09 1.08337475104187e-08 -2.50182527130354e-08 6.95376573504516e-09 -1.33603168111742e-08 -2.75273443984176e-09 -2.44313517280033e-09 3.00378278895327e-08 2.52751891894993e-08 -3.47705500854767e-08 8.69500058828086e-09 -5.14743174073106e-08 -5.81632316594878e-09 7.80643642487952e-09 -1.02616933148086e-08 -5.51586416425863e-09 1.14667489631922e-08 -1.23690236554608e-09 1.02561942019325e-09 -4.23902583806578e-09 -1.93602622887144e-08 3.60461048842038e-08 -4.55273961637339e-08 4.27310437627079e-08 -1.93743897881756e-08 -1.59370778141478e-07 2.19072943450485e-09 -5.79509582267472e-07 -4.27841814912057e-08 1.46661158112028e-07 -2.64788017708318e-08 1.73624372791855e-07 -4.43965390502766e-09 -1.99989843431831e-07 1.56971865923174e-08 -6.3130793898808e-08 4.93874702438644e-07 1.3680522171859e-09 7.03841369690712e-08 8.35264852243256e-09 -1.90478665317294e-08 2.44121199149395e-07 -5.45406414393694e-08 2.58375425555725e-08 7.80379557733282e-09 9.68477757476868e-08 -7.04663615565136e-10 -5.84158610386860e-09 -2.01513902434934e-09 -3.05506174135776e-08 1.98625001308356e-08 6.97678554221584e-08 -2.17860192484541e-09 1.19687114178876e-07 6.43096615717334e-08 -2.61627077726477e-07
"R2017" 5.39411835556122e-08 4.78037978383347e-08 1.65142679964262e-08 -9.88840156896951e-08 -9.19857052228581e-09 6.49884356405683e-09 -2.4374630556314e-07 -1.71086142700165e-08 -5.41177470301037e-08 6.52355767692369e-08 -2.47195194041127e-08 -3.94638051450177e-08 7.42868227545539e-09 7.25141020928434e-10 -6.35320994615262e-09 -1.24072380044666e-06 2.10319365552426e-08 -1.51652916726665e-08 -2.6151401377571e-09 1.06063693180217e-08 4.08183747334115e-07 3.54963958159929e-07 -3.6849634979283e-07 1.36784024403891e-07 -3.24123198879053e-08 2.60060347820308e-08 4.10164765952309e-08 4.62403558984765e-07 -2.88457543356598e-08 -8.30255222576387e-08 1.60634736443326e-09 9.30686425362765e-09 2.16105267949639e-08 5.05140527631154e-08 2.14184394648821e-09 -6.38204121371242e-08 9.415513960986e-08 -1.10048052058444e-08 -2.77848333164112e-10 -9.59899100500482e-09 -7.44065644203533e-08 2.36888802794779e-08 1.39472990227546e-07 2.94932571550983e-08 -3.94652627486631e-09 -8.55906263315515e-08 2.37442290225638e-10 -2.19092741874174e-08 1.36805221718635e-09 1.85165990342633e-06 1.81775693435708e-07 -1.06252731938687e-08 -8.04722291087738e-08 5.16306845774694e-08 -1.90614909638638e-07 -7.0208587378606e-07 -3.42592889185661e-07 -1.86284521386785e-08 3.41547229378207e-08 2.2689022837808e-08 -2.01614032233958e-07 -9.87058588656874e-08 3.6443575975875e-08 2.05218764919044e-07 1.00037284158735e-08 -5.18596218841339e-09 -4.26897132166049e-08 3.30066432315894e-08
"R2018" 1.43369098860462e-08 6.01948718068068e-08 -1.91571747852788e-08 4.53587362145906e-08 -2.89590165574166e-09 -1.45072114830736e-08 -2.99388311980527e-08 1.15049380910076e-08 -9.55062013018336e-09 1.62111290743561e-08 1.63387895864625e-09 -3.17505452590645e-10 9.44607121534397e-09 -1.2108541165552e-08 5.15958494119771e-10 -4.75400655845422e-08 -2.92497105999175e-08 5.68775449703958e-09 -9.41761838056169e-09 -3.07513462480017e-08 -1.11100497278461e-08 -1.8763000580003e-08 5.94183464422853e-08 9.74726021669486e-09 -2.00089950240974e-08 6.59499048311667e-09 1.77638865479761e-08 6.92172174029175e-08 8.05379462235531e-09 -2.33252408332173e-08 -4.54175846728143e-09 -3.45716029608045e-09 -7.02505474286681e-09 1.56137018170902e-08 2.53720267467123e-08 -6.18055013469637e-08 2.78816001431951e-08 -1.84394354768073e-09 4.51974002043859e-08 -8.81610710920755e-08 -8.28886160147537e-08 1.79592181372963e-08 2.32355419051328e-08 4.54724826651049e-08 6.81919703888451e-09 -1.64573180472445e-08 -6.94661897771701e-09 -3.73569796196862e-08 7.0384136969071e-08 1.81775693435708e-07 5.39425223309537e-07 1.55356198056282e-07 -4.29157220254787e-07 4.08639332218588e-09 -1.98637159137573e-07 4.56530904528555e-09 -3.66280754094413e-07 -4.07960696120002e-08 4.64950853277624e-09 -8.9157263108535e-08 -6.52168825576839e-09 7.96263938691548e-08 8.93781426678274e-08 1.50065707268645e-07 1.458675618909e-08 -2.55783259093869e-08 -2.65285817779072e-08 -1.19946190943838e-07
"R2019" -7.27412497429267e-10 -6.18540248326962e-09 -5.87567756551045e-09 -1.3417912108888e-09 7.52440923782927e-10 -1.09443186690662e-09 4.46742045535712e-09 3.93172737717125e-09 -5.85223813235882e-09 -1.6152528889627e-09 3.01184801169239e-08 -6.04868393968181e-09 -2.51085369203974e-08 -1.06210993104509e-08 8.47304102328967e-10 1.2767490048958e-08 -6.03867423740709e-09 -3.68743242330482e-09 -4.3446123257525e-09 7.28087828894632e-09 -8.86085444743165e-09 -1.19500015206544e-08 1.87397236354879e-08 1.39611246941143e-08 -3.26941497487224e-08 7.87134402335718e-09 1.31173449358679e-08 -8.77692815364503e-09 2.3708790022216e-09 1.80709687322448e-09 -1.76492230552456e-09 -5.16493301746985e-09 2.00410734216444e-09 1.62851660971149e-09 3.93448649497509e-09 -1.50625760534042e-09 -1.37802388562569e-08 -3.6527335647374e-09 3.13238622253206e-08 -7.47502754234127e-09 2.98896585474365e-09 1.02703982435436e-08 1.11392520291943e-08 7.68158747495871e-10 -6.95207791885446e-08 -7.9800297883495e-09 2.38522472581226e-08 -1.7565536020433e-08 8.35264852243251e-09 -1.06252731938672e-08 1.55356198056283e-07 2.2616610789141e-07 -2.32066556938108e-07 3.58279238880676e-09 3.89135879166301e-09 1.0844444039593e-08 -3.04376139816362e-08 -1.27036118009882e-08 4.61003349470046e-08 -6.9203907423524e-08 2.31107528647962e-08 7.59492356779719e-09 1.36765876306964e-09 -7.05444075574267e-09 6.25738471900173e-09 -4.01042854698206e-08 1.50264919142849e-08 -4.74315718606762e-08
"R2020" -4.01537992692239e-09 -3.07306532511523e-08 1.1065633286251e-08 -1.93419182762646e-08 -1.74727769686066e-09 9.24590990366839e-09 1.42872281590543e-08 -7.18551311604282e-09 1.54668049860815e-08 -1.5290112226613e-08 -1.47938851512563e-08 3.15585860782922e-10 3.29121278815239e-09 1.27150410812072e-08 1.63049968083881e-09 1.97523872500643e-08 1.76460076308181e-08 3.30148349537811e-09 3.81521902778367e-09 1.19723548509619e-08 1.85721677945366e-08 1.36035803278226e-08 -4.79505636930964e-08 -2.67502362487159e-08 1.70486220646461e-08 -5.24308677093674e-09 -2.59738019106898e-08 -2.04198276884839e-08 -1.21420580823626e-08 3.67116595742918e-09 3.81596968792365e-09 4.23992620614031e-09 1.09722385731163e-09 -3.87611120268898e-09 -3.11036656838358e-08 3.96286525299683e-08 1.67376897183744e-08 -1.09370147363525e-08 -3.21210700043567e-08 3.24302275713897e-08 1.8196774381746e-08 -2.40379445458782e-08 -2.2749260282798e-08 -1.6945792247589e-08 1.97560790855044e-08 1.14336793589796e-09 -2.43467109894235e-09 7.62039595365819e-08 -1.90478665317295e-08 -8.04722291087743e-08 -4.29157220254785e-07 -2.32066556938108e-07 4.77336719082188e-07 1.08844714839533e-08 4.14698060188779e-08 -1.14735381461201e-08 2.09189112712217e-07 4.14368495121655e-08 -4.72867648352612e-09 5.52543131085157e-08 -2.97485993928276e-09 -4.1594293266888e-08 -1.0392639665317e-07 -4.66876290836398e-08 -8.89025386675048e-09 4.53522180649978e-08 6.73178100185e-08 3.27347387582965e-08
"R2021" -3.96559353770895e-08 -1.32867759061915e-08 -3.04871887978632e-09 1.15063385547819e-07 7.77801331518934e-09 2.53666067348702e-08 -5.26649184144817e-08 -2.6816225640074e-08 -1.32215871581342e-07 -3.15071014435036e-08 1.3408805505232e-08 -4.81451071987159e-08 -2.72241483634852e-08 1.47855199550314e-09 3.79437810118077e-08 -8.07315288051826e-08 -5.14583966604409e-09 -4.33505830257175e-09 -4.18815971639061e-11 1.84878195315292e-08 3.21115154575542e-08 6.95618284474331e-09 3.06190205256754e-09 2.55264087635115e-07 8.23571151527936e-11 1.83618289826458e-08 -2.38436484506225e-09 -2.65664257166543e-08 8.85364660268577e-09 4.52757281483616e-08 1.51793451575616e-09 -7.8153602687245e-09 -5.60869624581424e-09 -1.30507654941421e-08 -6.4801914452874e-09 2.81471096564552e-08 1.2776905616584e-08 -1.1084190798224e-06 -1.06938150706436e-07 -6.48671896422412e-08 1.30908305617607e-07 8.12558470547692e-08 2.31919974374098e-07 -8.84795680152996e-08 -8.14261602239896e-09 -6.51986738903948e-07 2.87462288954752e-08 -6.09843333307686e-08 2.44121199149394e-07 5.16306845774704e-08 4.08639332218566e-09 3.58279238880621e-09 1.08844714839537e-08 1.26601293854915e-06 1.07275086065697e-07 -6.59321554914197e-08 -7.13407555498876e-08 -4.57294641520963e-10 -2.29719417982881e-09 -4.57086021584387e-09 -7.49931106565968e-09 -5.4138629812256e-08 -4.49909796233356e-08 -2.53864567463686e-08 -1.28783095663464e-09 8.17356441938726e-08 1.92711438036193e-08 -5.7987953497888e-08
"R2022" 9.10558576661382e-09 -5.5292712446136e-08 -1.513022527314e-08 -2.68361653180452e-08 -1.30143681703991e-09 -1.30020159654884e-08 -5.17299077666406e-08 -5.31077010839984e-09 -9.59670044134336e-09 1.38132157329208e-08 2.10509421270734e-10 -4.20084722004358e-08 5.06616634944857e-08 5.8866836224969e-09 3.18280187975712e-08 6.07210068993769e-08 1.75100990491695e-08 1.66206219963411e-08 3.88598071618601e-09 -3.12656942461907e-09 -3.11979509455532e-08 -1.17713726780008e-07 8.55462151777912e-08 -9.94736062060651e-09 -2.47065320603018e-09 -3.40059081643039e-08 9.04386172418205e-09 1.01036616875883e-07 -7.97799444317892e-09 -7.36673851121133e-09 3.82100589158537e-09 -1.33355390361935e-08 -3.67649290835712e-09 -2.55392035433313e-08 2.2209638950917e-08 6.19987903211379e-08 1.26279062749385e-07 -4.16412060911662e-08 -1.06882072028687e-07 1.76056146199869e-07 2.33434119233415e-07 -1.0062619967205e-07 1.33675474838755e-07 -1.38413958518617e-07 -1.29099040048227e-08 -9.660199563894e-08 -7.82506199681502e-08 1.40429868519267e-07 -5.45406414393688e-08 -1.90614909638639e-07 -1.98637159137575e-07 3.89135879166328e-09 4.14698060188773e-08 1.072750860657e-07 1.80255677134604e-06 1.51263186841444e-07 -1.10160366951333e-06 -2.38081157501566e-07 -2.95368433817207e-09 6.53089739318829e-08 4.16684638991754e-08 -1.07216396670654e-08 -2.52400139444104e-07 -4.42461434484085e-07 -6.1831641608138e-09 6.5193210205098e-08 -1.35460375713018e-07 2.35617420426509e-07
"R2023" 3.93120659926143e-08 2.82753445871654e-08 -3.08828037282755e-08 -7.27873132566892e-08 3.64658984018307e-09 -3.11820445534197e-08 -1.09552611322107e-08 3.81060409508878e-09 1.09779281760029e-07 8.42937836452128e-09 -6.54925168480309e-09 -2.69314022414723e-09 2.8950079519917e-08 -1.82388009940841e-08 1.12966421016526e-08 5.25994144394802e-07 -4.56540062351047e-08 2.4646169631639e-08 -9.26672484787064e-09 6.65680209993839e-09 -2.2894010095065e-07 -4.15186211533298e-07 3.34258182250958e-07 -1.33773062894597e-07 -7.88734418105992e-09 -3.35440783020127e-08 3.44797382228775e-08 8.46788929036981e-08 1.92397588141163e-08 -2.41558319031751e-08 -1.47730809454797e-09 1.68675250961109e-09 -1.41365331856158e-08 -2.48185407577532e-08 6.07572731379709e-09 -1.74906235868387e-08 -2.95595731876939e-08 1.63538697234781e-07 2.06773104304634e-08 -4.44412333553434e-08 5.17299780625577e-08 2.8798025896152e-09 -9.85132213082039e-08 -3.50532524558477e-10 1.73347014131645e-09 8.12212917532954e-08 -8.77194234267743e-09 -1.40668136282609e-08 2.58375425555717e-08 -7.02085873786061e-07 4.5653090452855e-09 1.08444440395931e-08 -1.14735381461201e-08 -6.59321554914215e-08 1.51263186841447e-07 5.88797555333573e-07 -7.9838370319062e-08 -1.69363415317397e-07 -1.21832107914965e-08 -5.04247389400096e-09 4.28739440396721e-08 1.05089766594142e-08 1.39107832916298e-08 -8.99865526358404e-08 -1.32285911777657e-09 -1.50538314994474e-09 2.22814805193807e-10 -4.09290422217885e-08
"R2024" -7.09827629081131e-08 -6.52446032308121e-08 5.06264960657422e-08 -5.38384968962597e-08 1.72625573907423e-09 3.12633292375753e-08 1.33375838971166e-07 -6.96851087226590e-09 -1.57732519688687e-08 -3.27785399514842e-08 3.83974563580753e-09 2.37674239231061e-08 -8.27495741125893e-08 1.44305740739661e-08 -2.18198013098954e-08 4.23848527293761e-08 2.76595317357564e-08 -2.69738570896419e-08 5.18718150036162e-09 8.77818020153083e-08 7.65745702581181e-08 1.65127545314133e-07 -2.26002111726699e-07 3.98169305845216e-08 3.87630759111846e-08 3.43510193126497e-08 3.01169867759614e-09 -3.24288258632477e-07 -5.21616029475834e-09 7.36784388761223e-08 -7.08918120855031e-09 1.52182542109292e-08 3.11596339304931e-08 -2.40436760338348e-09 -3.32065492311478e-09 5.99534363203523e-08 -4.59913953421088e-07 2.12059899210289e-08 6.31531155793477e-08 -6.51624497166224e-08 1.11334585052633e-07 6.55487808763501e-08 -1.04122645306473e-07 -2.82709438705383e-10 -1.06714167990618e-08 6.76856897137629e-08 1.01482663414584e-07 -1.74974367786189e-07 7.80379557733321e-09 -3.42592889185665e-07 -3.66280754094413e-07 -3.04376139816358e-08 2.09189112712216e-07 -7.13407555498886e-08 -1.10160366951333e-06 -7.98383703190629e-08 2.10949147151059e-06 2.40512708654625e-07 2.30347108967518e-10 1.41813419111862e-08 1.36903984346758e-10 -1.59455060436663e-07 1.74757742386052e-07 -1.98190604641668e-07 -6.23149190928556e-09 -2.67778029214926e-08 1.71512390572679e-07 -2.19265210423671e-07
"R2025" 1.38021769576818e-07 -5.68382084966728e-08 -2.45677791700736e-08 3.54100790351116e-07 -9.16746149625035e-10 4.78729029232694e-08 9.47657518809888e-09 -5.42812053175228e-08 4.78744269675974e-07 -4.66089550657009e-08 1.57845962248383e-08 1.36291942663598e-07 -2.74432903820795e-08 1.96159639564627e-08 -5.29531111651799e-08 -1.16994551663732e-07 2.87194996067869e-08 -1.1350591434781e-08 -4.18516443015607e-09 -1.60364650529846e-07 -2.77246741491446e-07 8.12533295109859e-08 1.1755602140484e-07 -1.66693727649765e-06 1.64378128755034e-08 2.43555818993608e-08 3.77954970635183e-09 1.05061250279721e-06 3.15239004164617e-08 -2.73503717825736e-07 -3.95409795240653e-09 -3.01683725730496e-10 4.99225430866263e-08 -2.24892170200574e-08 -8.78618430948777e-08 6.99083750643496e-08 -9.45738607754819e-09 -3.62963957353024e-07 -3.00726874397896e-08 -4.79759981817408e-08 1.92952859930676e-07 8.05682275844189e-10 -6.58820937870246e-07 -8.67548896082254e-08 -1.97366015756587e-09 9.14750959741631e-08 1.22355053040537e-08 1.01330787127369e-08 9.68477757476872e-08 -1.86284521386812e-08 -4.07960696120015e-08 -1.27036118009872e-08 4.14368495121651e-08 -4.57294641521053e-10 -2.38081157501568e-07 -1.69363415317397e-07 2.40512708654623e-07 2.12242901626729e-06 -6.09729749425088e-09 -2.01113469438375e-08 -1.06836818714552e-08 -1.27200866532101e-06 -6.36850715782134e-09 9.54217720319622e-08 5.30204756482311e-09 1.7595928594952e-08 2.35459615659495e-08 -3.78098147004485e-11
"R2026" 5.8650726359248e-09 2.91047861244581e-08 1.05677040764281e-08 -1.1131287242436e-08 1.33018967799426e-09 4.55196060539503e-10 -2.72476007368105e-09 -2.30472233731675e-09 -1.2714803777777e-08 4.80963641981869e-09 1.25793310631437e-08 6.63485275212901e-09 1.20029817453222e-07 2.77010630912103e-09 -5.57553007241124e-09 -5.37693730122333e-08 -2.5185939295687e-09 -4.94002741467596e-09 -1.47190830263045e-08 8.16846031161023e-09 2.00825287204303e-08 4.65111482505428e-08 -3.60190242188073e-08 6.98580845850126e-09 -2.84670906599352e-07 2.92154170392687e-08 3.9574198263354e-09 4.33908161858947e-09 -6.91976568304089e-09 -3.77125192504833e-09 1.89088363829804e-08 4.08148501897394e-10 -8.01960355071656e-09 2.04691301400294e-08 3.76291312660823e-09 -1.07097729304978e-07 1.38740502406804e-08 1.12248127314299e-08 2.42780842726523e-10 -3.94010769786631e-09 -3.12274383482772e-09 -3.15277798038956e-09 -2.17644511429219e-09 5.1591237048413e-09 -7.33724144080642e-08 -3.3398734161642e-10 -1.45684456620878e-07 1.59060277623154e-09 -7.04663615565299e-10 3.41547229378214e-08 4.64950853277637e-09 4.61003349470051e-08 -4.72867648352593e-09 -2.29719417982927e-09 -2.9536843381726e-09 -1.21832107914966e-08 2.30347108967443e-10 -6.09729749425121e-09 3.05956392415021e-07 -5.85095804062086e-08 6.29685926149895e-08 7.24234618481344e-09 -2.275548065738e-08 -1.02762675646923e-08 5.36967998855878e-08 3.18806635841767e-08 2.88236863769958e-08 -2.61629231508155e-08
"R2027" 7.89235726687887e-09 2.21640404912789e-08 5.42892666955069e-09 -6.12254614481402e-09 -1.83277108975345e-09 7.61739786059312e-09 -4.98469737234729e-09 -7.41082663768619e-09 -8.07061364708226e-09 -8.94469670695207e-10 -1.2493970765579e-08 4.07419555803414e-09 5.53786512751699e-10 -4.70342664563542e-09 -3.10012000443759e-09 -3.39306369734109e-08 9.44440804713974e-12 4.0747263468597e-09 -8.48575217967226e-10 -3.79678017060136e-09 1.75322057136759e-09 2.29845642344078e-08 1.16600862773829e-09 1.82174703239514e-08 3.36418431656139e-08 -1.97999494812638e-08 3.81105513315661e-09 -7.90375182693396e-09 -5.48138493889965e-09 2.1221795454067e-09 8.29924510016509e-09 1.06439255116896e-09 -6.05056370431844e-09 8.07185964959159e-09 9.03081948074332e-10 -2.46370069518645e-08 -1.51825988293367e-08 1.63105746055253e-08 -4.63347560849691e-08 3.37301829153783e-09 1.47838155239407e-08 2.8467301895825e-09 -1.96651639820188e-09 -2.70452244284994e-10 -3.22975617483982e-08 7.80028237430457e-09 3.92292704195186e-08 -2.8866040678832e-08 -5.84158610386822e-09 2.26890228378082e-08 -8.91572631085352e-08 -6.92039074235249e-08 5.5254313108515e-08 -4.57086021584382e-09 6.53089739318838e-08 -5.0424738940018e-09 1.41813419111871e-08 -2.0111346943838e-08 -5.85095804062076e-08 1.89363248099702e-07 -5.10414500692531e-08 -5.71614955003947e-09 2.17763726158184e-08 -2.18472173583165e-08 -3.91269727075934e-08 4.29510644061606e-08 -3.3953243957011e-08 6.39296173980111e-08
"R2028" 5.09673335415712e-09 6.83078460693485e-08 2.4257015502798e-08 1.00148792185081e-08 -1.85113870622998e-09 -1.63396732979742e-08 7.590854786871e-09 1.42762677753267e-08 -2.02971567041791e-08 -2.86297126101341e-09 1.56848568064337e-08 1.27258915532801e-08 -2.95118657398716e-08 -3.14800283474956e-09 8.11761018032043e-09 6.01344622396658e-08 -2.21793964010966e-08 -2.27799736997001e-08 2.41338815453803e-08 -1.87286354774771e-09 7.44846558633548e-09 5.82764736102794e-08 -3.39552145627181e-08 2.84775376577551e-09 1.41051201393573e-08 7.88771528324937e-08 -3.06145873116391e-07 -5.19193493220139e-08 -4.69138277739898e-10 1.35761212101784e-08 -6.64820480128231e-09 5.2176847134895e-09 -1.99624844307581e-08 1.10571722828982e-08 1.37894740243476e-08 -1.32371917168565e-07 -5.00270921883103e-08 8.78033013777657e-09 1.81334025867038e-08 -2.24090864628019e-08 -8.06171382220654e-09 5.23340834996791e-09 -6.27512705687348e-09 7.83602749963477e-09 -1.21276153079611e-08 7.06487114564432e-09 -2.50042538837211e-08 6.11826878579192e-09 -2.01513902434985e-09 -2.01614032233956e-07 -6.52168825576898e-09 2.31107528647972e-08 -2.97485993928287e-09 -7.49931106565967e-09 4.16684638991735e-08 4.28739440396717e-08 1.3690398434514e-10 -1.06836818714557e-08 6.29685926149905e-08 -5.10414500692528e-08 4.3395576280492e-07 2.68662519331749e-08 -2.70884476556351e-08 -9.34100643751897e-09 -6.58996855183612e-09 -5.89062843954941e-09 -1.62149574458642e-08 3.75583266845022e-08
"R2029" -7.14569935429634e-08 2.12026128396848e-08 2.56538634350541e-08 -1.22398062771493e-07 -1.53822207076594e-09 8.71649566180879e-09 -4.64526127075566e-08 3.33423725659193e-08 -7.2629959213556e-08 -1.90241747325303e-08 -4.78300022434205e-09 -9.57935342116029e-08 1.58177756481307e-08 -6.54502180105391e-09 -1.02991363499009e-09 1.57568458808683e-07 -6.54910212375159e-09 4.68954432877422e-09 3.7477568875725e-09 6.03595887120806e-08 9.90378419050394e-08 4.81658051063559e-08 -1.23803063552371e-07 8.82473882820928e-07 -3.22191869416318e-09 -9.35443616266242e-09 -2.11702022586032e-08 -6.61989820373693e-07 -1.50647596547761e-09 1.99248640886987e-07 2.47329465417283e-09 -1.10405824371993e-08 -4.93972675810425e-08 2.97354879302395e-08 1.11841978173512e-07 -3.49166250121359e-08 2.68644391511317e-08 4.40922905452259e-08 4.63580745911829e-08 -9.66790924088177e-08 -4.025375437797e-07 2.78211630461429e-08 1.45013740605259e-07 9.85718597383429e-08 3.68719207191936e-09 1.51263336393212e-07 -2.21963845412631e-08 2.01115940442126e-08 -3.05506174135795e-08 -9.87058588656879e-08 7.96263938691561e-08 7.59492356779712e-09 -4.15942932668887e-08 -5.41386298122647e-08 -1.07216396670676e-08 1.05089766594159e-08 -1.59455060436665e-07 -1.27200866532101e-06 7.24234618481357e-09 -5.71614955004303e-09 2.68662519331769e-08 1.55226390551299e-06 -5.24279226493546e-09 2.97794532963593e-08 -1.13002973249109e-09 -5.19443080183555e-09 3.2550033621829e-09 -1.88074363272023e-08
"R2030" 6.31493206250611e-09 -5.18340329206015e-09 -2.68313983783818e-09 -2.2472702945073e-08 2.86793206981104e-09 -2.87211080917476e-09 4.62650995641512e-09 -1.25477391992788e-09 -2.14542475305656e-08 5.99907468316445e-09 3.55242081221075e-09 -1.40899525283885e-09 -4.27681397654104e-08 -1.24485303387904e-08 -9.41745759288975e-09 -2.48237256911786e-08 -4.7189503940249e-09 -1.37235971824549e-08 4.39865459037287e-09 3.86117273136232e-08 9.92441768824077e-09 -2.94159969583187e-09 -9.82549304269578e-09 2.54555741324992e-08 8.51734864237822e-09 8.30659984112372e-09 1.23331215052542e-08 3.5092226119523e-09 -8.68213019051415e-10 -9.73131822719418e-09 4.93655875821618e-10 1.38644534762253e-08 1.1106746303241e-08 -4.86748732299563e-09 1.3146708297445e-07 1.36631407311424e-08 -4.22572279785934e-08 3.41305931943912e-08 9.24224409796552e-08 -1.00900455762853e-07 -2.16016057424848e-08 2.23904238181736e-07 2.06968989044146e-08 4.95061295774683e-08 8.13016060246164e-09 7.29184899828284e-09 7.95330480914488e-08 -5.51941885257693e-07 1.98625001308354e-08 3.64435759758754e-08 8.93781426678272e-08 1.36765876306997e-09 -1.0392639665317e-07 -4.49909796233364e-08 -2.52400139444103e-07 1.39107832916294e-08 1.74757742386053e-07 -6.36850715782106e-09 -2.27554806573802e-08 2.17763726158183e-08 -2.70884476556356e-08 -5.24279226493602e-09 4.47796567860568e-07 8.10021094732232e-08 -1.3444384950061e-08 -1.04502983815886e-07 -2.05031487700378e-07 -2.89203499834857e-08
"R2031" 6.40663679971078e-09 2.30322275941232e-08 -1.2118354707566e-08 5.73425800515355e-08 -4.14328306432517e-09 2.50564860389527e-09 3.45767632682791e-10 5.69723226943342e-09 2.70132978281501e-09 -4.52897104969414e-09 -2.16949708174017e-09 6.93661615450437e-09 -1.9341265929238e-09 -4.42456157869716e-09 -8.96642049403471e-09 -4.24247941106882e-08 -6.7361873423208e-09 3.90826727109615e-10 1.09394889099104e-10 -3.06326836506353e-08 -2.58297905002439e-08 2.88224431021017e-08 1.3535988465183e-08 -4.84983651936805e-08 9.04361901323042e-10 1.10124960991229e-08 -1.97047799502634e-08 7.13800365485459e-08 9.03774671449236e-09 -1.50279654608653e-08 2.3140894523304e-09 8.33383520741421e-10 -2.06707184716508e-09 4.83844041501411e-09 7.65633290861056e-08 -1.57468428579463e-08 6.90698109146498e-08 -2.23523479110265e-08 3.34952956320892e-08 -1.44841786872135e-07 -3.34437765053395e-07 4.76194822510724e-08 -1.65253535364839e-08 1.44184170326181e-07 7.51935586955127e-09 1.32277815344876e-08 3.79585810599784e-09 -2.86875142033256e-08 6.97678554221577e-08 2.05218764919042e-07 1.50065707268645e-07 -7.05444075574206e-09 -4.66876290836403e-08 -2.53864567463681e-08 -4.42461434484087e-07 -8.99865526358413e-08 -1.98190604641669e-07 9.54217720319627e-08 -1.02762675646927e-08 -2.1847217358319e-08 -9.34100643752062e-09 2.97794532963636e-08 8.10021094732231e-08 4.88297067130121e-07 1.90771948163836e-09 -1.87174930761802e-08 -1.48189738060886e-07 2.78398446165398e-08
"R2032" -1.64990407675652e-09 8.38760219997313e-09 -2.31890575702377e-09 -1.03316706754067e-09 2.39232188687699e-09 9.77452852206493e-10 -6.22279980585904e-09 2.57525815129658e-09 1.70449761548041e-09 -3.11408050801796e-10 1.70450984244716e-08 -3.3085096747239e-09 5.20084944403042e-08 -4.56259282228831e-09 -6.65619053070454e-10 -3.52180821573405e-09 -3.33761357626557e-09 -2.39800081709472e-09 7.01159424872064e-09 2.09259541090741e-09 -6.11450517644305e-09 -8.75179581392785e-10 3.12044303818918e-10 -7.39134980068857e-09 -5.79892017128817e-08 -8.08610611322553e-09 1.21091023583023e-08 1.67706493540145e-08 1.00369837293023e-08 -5.81119715521695e-10 -2.02976336227992e-08 -1.03964379155446e-08 -1.39235743563066e-09 1.85881801935504e-09 5.03157995180049e-09 -1.11957690938487e-08 7.22595105947806e-09 -1.85547056347961e-09 3.03874823248769e-08 -7.67971822743058e-09 -3.0177840458799e-09 -6.98939795170932e-09 -2.53845276240539e-09 1.14097147248603e-09 1.87209389261996e-08 5.43922276729773e-09 -8.72317613521501e-08 7.23264158545653e-09 -2.17860192484534e-09 1.00037284158738e-08 1.45867561890903e-08 6.25738471900134e-09 -8.8902538667502e-09 -1.28783095663509e-09 -6.18316416081425e-09 -1.32285911777578e-09 -6.23149190928585e-09 5.30204756482345e-09 5.36967998855879e-08 -3.91269727075936e-08 -6.58996855183414e-09 -1.13002973248937e-09 -1.3444384950061e-08 1.9077194816391e-09 5.25109223472523e-08 -1.49855687514881e-08 2.6412064484153e-09 -9.99129725859139e-10
"R2033" 1.3259680305714e-08 1.72528051376844e-09 -2.91387807675201e-09 -1.09476342132083e-08 9.24707219419729e-09 -2.47742527936419e-08 -2.29617837706578e-08 2.4239236580243e-08 -8.22945915211286e-09 6.27793385736341e-11 -5.45389832867309e-08 8.1599461786559e-09 8.52856025250205e-08 5.46927148616263e-09 1.38040698241433e-08 -2.36251981009679e-08 1.15677994858012e-08 2.05979540980623e-08 -7.70394154296247e-09 2.55989488372595e-08 7.12684915819166e-09 1.74683527837039e-08 5.30566122164965e-10 -1.76139080805106e-08 -3.57250124545759e-08 -1.28773939296006e-08 2.11224782648098e-08 2.48561484557915e-08 -5.754902114151e-09 -7.20278160453571e-09 7.68071533006367e-09 -7.02726089227085e-09 -1.44145336321553e-08 2.23756059816867e-09 -2.99058852788123e-08 -1.17087465308885e-08 -2.40153326953532e-09 -4.57292555555196e-08 -3.94729878227304e-07 3.74805885087341e-08 1.69221971550303e-08 -1.14481533330389e-08 6.56855265798844e-09 -1.18430550663582e-08 -6.56399755891114e-08 -1.1276870641091e-07 -3.21442112221572e-08 2.67674669842315e-08 1.19687114178876e-07 -5.18596218841339e-09 -2.55783259093868e-08 -4.01042854698208e-08 4.53522180649977e-08 8.17356441938724e-08 6.51932102050981e-08 -1.50538314994485e-09 -2.67778029214927e-08 1.75959285949521e-08 3.18806635841768e-08 4.29510644061608e-08 -5.89062843954897e-09 -5.19443080183546e-09 -1.04502983815887e-07 -1.87174930761804e-08 -1.49855687514878e-08 4.01450896082894e-07 7.90537508571053e-08 -6.60463710936906e-08
"R2034" 1.27685956725004e-08 -7.09996223714396e-09 3.46640763779947e-09 3.03555970506029e-10 -4.45435917133526e-09 -2.16102698787149e-08 -1.0619133245236e-08 -1.54437441394139e-09 4.37689953913552e-08 9.78303287090657e-09 -3.76784646304313e-08 -1.6090412126511e-08 4.50035067124271e-08 2.42055735470097e-09 2.26994829219481e-08 1.76006229751536e-08 7.84025846275877e-09 3.6880217682884e-09 -4.4028208814348e-09 -4.79180632647152e-09 4.94371155088575e-08 -2.11484779500474e-09 -2.75859952349393e-08 -6.94381233116758e-09 -3.87814488703772e-08 -1.53362797978839e-09 -1.74447298683029e-09 -4.32068312433198e-08 -2.08083969253001e-08 -4.94420710107743e-09 6.08541022795638e-10 8.51174945918492e-09 -8.0571277242902e-09 1.97290172922187e-08 -2.62980576667508e-07 3.86052336440421e-08 -4.46299007213907e-09 7.30695212546208e-09 1.3768666237526e-08 -4.71433856930461e-08 7.83901328959583e-08 -6.05994479957491e-08 -5.9997982582081e-08 -8.8902631664247e-10 7.00497788973595e-09 1.46795756680333e-08 1.5278890848079e-09 2.38806165956244e-07 6.43096615717333e-08 -4.26897132166052e-08 -2.65285817779071e-08 1.50264919142851e-08 6.73178100185001e-08 1.92711438036197e-08 -1.35460375713017e-07 2.22814805193869e-10 1.71512390572678e-07 2.35459615659496e-08 2.88236863769953e-08 -3.39532439570111e-08 -1.62149574458644e-08 3.25500336218059e-09 -2.05031487700378e-07 -1.48189738060886e-07 2.64120644841613e-09 7.90537508571053e-08 5.24529051345981e-07 -3.91412583352749e-07
"R2035" -1.71145143715423e-08 3.49404098037329e-08 8.12132864056457e-09 -2.56419101265296e-08 1.49677896941802e-08 1.81211286535942e-08 2.2321047247565e-10 4.81249995574738e-09 -1.32644753319244e-08 -9.47324081778881e-09 6.03949848999658e-08 3.47440295135529e-08 -5.20747410963804e-08 1.74597671217372e-09 -1.78729000307465e-08 -1.11360719891079e-08 -6.67738908159497e-09 -2.39054073735025e-09 4.49492782493119e-09 -1.87808166141965e-08 -7.00259056422728e-08 3.04609865656087e-08 4.25730739957828e-08 2.59187123761108e-09 5.14649066533616e-08 -8.78503023793503e-09 -6.97167493437805e-09 2.56375356329475e-08 2.30051270208695e-08 2.56868772208864e-08 -1.87341031621764e-09 -2.22382529194604e-08 -4.95499902734875e-09 -1.90426264583522e-08 1.17487886303344e-07 -1.03733581653859e-07 5.57796611456027e-08 3.74577934039288e-08 -1.03791649123264e-07 3.20654046400761e-07 3.07447373686956e-08 -5.81799574991817e-08 -2.29132323948603e-09 -9.74983704256211e-08 -1.61445726080903e-08 5.04734057134123e-08 -3.19300972223328e-08 2.05949119458021e-08 -2.61627077726477e-07 3.30066432315878e-08 -1.19946190943838e-07 -4.74315718606761e-08 3.27347387582964e-08 -5.79879534978886e-08 2.35617420426509e-07 -4.09290422217885e-08 -2.1926521042367e-07 -3.78098147010544e-11 -2.61629231508157e-08 6.39296173980107e-08 3.75583266845024e-08 -1.88074363272028e-08 -2.89203499834854e-08 2.78398446165395e-08 -9.99129725859141e-10 -6.60463710936903e-08 -3.91412583352749e-07 6.02039112836042e-07
