# Supplementary material for: NODDI and Tensor-Based Microstructural Indices as Predictors of Functional Connectivity
Source: PLoS One. 2016 Apr 14;11(4):e0153404. doi: 10.1371/journal.pone.0153404 (PMC4831788; doi:10.1371/journal.pone.0153404)
Supplement: S1 Data — a) Functional connectivity matrices, both fMRI and EEG connectomes across all subjects, in the form of precision matrices and b) structural brain connectivity matrices across all subjects and microstructural indices. Columns and rows are named according to the corresponding brain region that represent. (ZIP) [file pone.0153404.s001.zip › DATA/EEG/37/precShr_EEG_wholeTS4_8.txt]

"C1001" "C1002" "C1003" "C1005" "C1006" "C1007" "C1008" "C1009" "C1010" "C1011" "C1012" "C1013" "C1014" "C1015" "C1016" "C1017" "C1018" "C1019" "C1020" "C1021" "C1022" "C1023" "C1024" "C1025" "C1026" "C1027" "C1028" "C1029" "C1030" "C1031" "C1032" "C1033" "C1034" "C1035" "C2001" "C2002" "C2003" "C2005" "C2006" "C2007" "C2008" "C2009" "C2010" "C2011" "C2012" "C2013" "C2014" "C2015" "C2016" "C2017" "C2018" "C2019" "C2020" "C2021" "C2022" "C2023" "C2024" "C2025" "C2026" "C2027" "C2028" "C2029" "C2030" "C2031" "C2032" "C2033" "C2034" "C2035"
"R1001" 1.03013744258159e-07 -7.47059422413367e-10 5.50245167611042e-10 4.33421911669614e-10 6.58177259998353e-09 3.59994678969432e-09 -2.32169620097308e-08 1.10230839179436e-08 3.42111564198817e-09 -1.66429052446393e-08 -1.17523920659882e-09 1.68342745538377e-08 7.86468563412526e-10 -3.26246042692251e-08 -3.12133403627129e-08 -2.84255662588613e-08 -1.22474381567008e-08 7.52779308446693e-10 3.13410023163645e-09 -1.41441115989333e-08 5.1047967879016e-08 -2.12490163379724e-09 -2.06003215069e-09 -1.31770073209006e-08 6.2800114015134e-09 -1.10386990576866e-09 -3.58077858129525e-09 6.48618573898015e-08 9.1729070126148e-09 -1.31210429245989e-07 -1.56347455912467e-10 -4.61129687556078e-09 3.5652269197791e-09 1.40460657143065e-08 1.90668937394792e-09 6.74085859081947e-10 3.11975469104942e-09 -8.93050021021199e-09 6.84179175168039e-09 1.22399592868566e-09 1.22121634446185e-08 3.97202981702554e-09 -6.31441835641942e-09 -7.04632154118708e-09 -2.72434068052248e-10 -3.3569992967088e-10 -2.78599740153082e-09 -1.19942861569632e-08 -2.95890161086955e-09 1.65206964928269e-08 -3.73180840789624e-09 3.8912158103416e-09 1.09188270817923e-09 1.14472023397486e-08 1.52485342039883e-08 -1.70393088088143e-09 -1.50990328328602e-08 2.41553029612068e-08 -3.3391180042382e-09 2.7543344383549e-09 -5.39623364909004e-10 -2.41138584585263e-08 3.09230829416376e-09 -3.27007692013984e-09 2.21501791528292e-10 -7.43318918221863e-09 -2.95209952621084e-09 7.51722140625769e-09
"R1002" -7.47059422413548e-10 3.35158017626698e-08 -1.8958697652909e-09 -6.91716008903166e-10 -4.90061348188978e-10 -2.0889682086287e-09 6.81036994425416e-10 3.09471492389551e-09 -5.12613165351627e-09 -6.85319209141065e-10 -7.41194652193926e-09 1.46125410118975e-10 2.13283420690214e-08 -3.03906771864606e-09 8.81709455191382e-10 -1.00305271591069e-08 -2.30976352339726e-09 2.94209090720749e-10 -6.91941249115446e-09 -2.38160791401267e-10 5.84372901772308e-09 1.00772890895975e-08 4.72883739713173e-09 1.13234141659672e-08 -2.17289883927169e-08 9.58610840188559e-09 -4.79857830144778e-08 -1.66229415539604e-08 7.31746047507324e-09 2.71997821357637e-09 2.3578344556521e-09 5.62878744003743e-10 1.68847918445804e-09 -1.14842664878942e-08 -2.40500552405877e-09 -1.24697854075727e-08 -1.22020396542386e-08 1.45125504472482e-09 -1.31503991060086e-09 3.45485572351634e-09 -4.31198431067499e-09 -5.81389480325367e-09 2.85281188395418e-09 6.49163500425713e-10 -2.31654532999381e-10 -1.04632551482705e-09 -6.1969394457723e-09 9.68512146339258e-09 2.70775549981118e-10 4.38991847993608e-09 -6.18087578310565e-09 -2.62692357639997e-09 4.44738113047871e-09 1.59337539058339e-09 7.19442426599147e-10 -6.36305106518867e-10 5.16795942703357e-09 -6.61571447770525e-09 7.97256201711237e-09 8.98527286945668e-09 1.383163849218e-08 7.19998592566557e-09 -4.75087028562359e-09 -1.9345488186307e-09 -8.92084988297357e-10 9.19622603460676e-10 2.79263593861841e-09 -1.58271184608871e-09
"R1003" 5.50245167610648e-10 -1.89586976529092e-09 1.02327550217204e-07 -1.87562356027994e-10 2.39571110536299e-09 -6.80670907275108e-10 3.50990831900064e-08 5.2280406351877e-09 -4.57944714313663e-09 4.82309971470575e-09 -2.27934774071489e-09 -1.75966540490165e-10 -1.41407422632204e-09 -1.92441305305541e-08 -4.78335215779938e-09 -3.86843135671904e-08 7.21568396536906e-09 3.80377958074886e-10 -2.49452165364264e-09 -2.14185819868299e-09 8.83244200148331e-08 1.69383647511508e-08 -1.70915013089686e-07 1.42229900478621e-08 7.92697290094807e-09 6.82954183685933e-11 -1.49437394375734e-08 -3.7131027133783e-08 3.26144288653637e-08 -2.94483139850885e-08 1.71969727641949e-09 -3.26663331640164e-09 8.14138082671911e-09 2.47873629924271e-09 6.34817963388095e-09 -5.40191395141383e-09 2.06734098182095e-09 -1.30792088952552e-09 2.97155549037035e-09 9.53634079054487e-09 4.39932979637994e-09 -4.91246748156518e-09 1.42036872909793e-09 -4.3054831091639e-09 1.17451938168237e-09 -5.15436024247418e-10 -2.25469180496618e-09 -6.87750037153950e-09 -5.73094483099713e-09 3.65045138947742e-08 6.73176557717957e-10 5.51242499496876e-10 5.49194661937836e-10 4.57721261289711e-09 1.47174243826317e-08 -9.12344816548834e-09 -2.25999769466604e-08 -4.07791780029367e-09 -8.0469003195347e-12 -3.93028297577562e-10 5.84210143902331e-09 2.25323703781051e-09 2.71401917994617e-09 -6.41881043393724e-09 -2.59494799446035e-09 -5.38390930862833e-09 -4.1255637543172e-09 8.45156979255147e-09
"R1005" 4.33421911668746e-10 -6.91716008902991e-10 -1.87562356027297e-10 4.81098995334568e-07 -4.65866828053258e-09 3.74311128666611e-08 3.70532227453773e-08 -8.37153782851674e-09 1.90236449726129e-08 -1.06482615453347e-07 -2.79235700298642e-09 6.17382080112482e-08 -5.28227989613846e-09 1.39152975175438e-08 -2.91145147905819e-08 8.3758076442695e-09 7.06642960241296e-09 4.40321992619401e-10 -1.34284390769976e-08 -2.581202748597e-07 6.85634551139932e-08 3.15309371293524e-09 -2.97792691961639e-08 -5.15711759488897e-09 5.21623412000254e-09 3.10126175491705e-09 -8.81682221153678e-09 -1.34996243709454e-07 -1.31628055251972e-08 -1.58304926378011e-08 1.36356711156376e-08 -1.37803528811805e-09 5.97242776414093e-09 4.97319353278774e-09 8.39191914479122e-09 3.24332507530463e-09 -7.97609768497677e-09 -1.49139173821077e-07 9.63611908741788e-09 -1.07210338581587e-08 1.09679335549091e-08 -1.22246543448077e-09 -1.32887014670323e-08 1.65865343316407e-08 -1.51016822664085e-11 6.2116612652526e-09 6.44627037601116e-09 -4.69912571601246e-09 -2.78505462795663e-09 -1.60367509927861e-08 -4.50439662949549e-09 1.91921569204353e-09 3.81245181969017e-10 8.54518470437421e-09 -4.00897807974571e-08 -7.4025568073585e-09 4.10203699469223e-08 5.95696445889125e-08 -5.72167676917180e-09 -1.6942950970092e-10 6.48920443480852e-09 -4.74391705851316e-08 1.51080768713893e-08 8.94477091405431e-09 -1.36020157106425e-08 -8.39606837840339e-09 9.79205729607132e-10 -7.33310625355845e-09
"R1006" 6.58177259998351e-09 -4.9006134818895e-10 2.39571110536313e-09 -4.65866828053248e-09 1.69507457863274e-08 -2.38166389655194e-08 -9.21367632861892e-09 -1.25357239925277e-09 -1.92195309521454e-09 1.28872498798296e-08 2.34239291198501e-09 -4.28760661303908e-09 1.94117156289117e-09 -2.20676105232885e-09 3.91118534637927e-09 -5.9765409986974e-09 5.14701131784054e-09 3.35960260127681e-09 -7.66826920878498e-10 2.81618607263705e-09 4.98626158405319e-09 1.37218545920491e-09 -2.62603905506206e-09 9.74182274899752e-09 2.78759700568435e-09 -1.18230615475647e-09 -1.17210752016917e-09 2.27678853176747e-10 1.23063189669619e-08 -5.32159630823028e-09 -2.67172269577559e-09 -7.60500287327033e-09 -5.40124720263237e-10 -1.03992006041848e-08 -1.78654946470259e-09 -5.46257746491582e-10 -4.60838092526974e-10 7.47630546916723e-10 -4.68991673435812e-09 1.24105680928738e-09 -1.9115151544962e-09 2.6662170500799e-09 2.06918179195969e-10 -1.67807314739224e-09 4.89419094968456e-09 3.919646474791e-09 -1.17105962080099e-08 5.85771592233103e-09 -3.16237223428995e-09 3.99879971260072e-09 -2.59225314423315e-09 -8.66736112448357e-10 3.31299968005061e-09 -2.08024410158598e-09 -1.14649256658667e-09 -1.51729600727224e-09 -7.40113295598586e-10 -4.13411311778545e-09 2.28319607639606e-09 -3.50192970125786e-09 2.21184506630895e-09 4.57115879124567e-09 -2.50529385551294e-09 2.08778349122403e-09 2.90587071030651e-09 2.22248130582013e-09 -8.87384954916779e-10 4.58759437567957e-09
"R1007" 3.59994678969413e-09 -2.08896820862868e-09 -6.8067090727495e-10 3.74311128666612e-08 -2.38166389655191e-08 1.96616094462792e-07 3.05043364730204e-08 -1.40952535597196e-07 -4.83900218454173e-09 1.57785480025547e-09 -2.83855175065286e-09 3.81067755008148e-08 6.84550297967918e-10 3.08521211831301e-08 -7.17507015219721e-08 5.88595184150186e-09 -9.73105341987806e-09 2.37204241295129e-09 -3.96076371322966e-09 -4.21384206623524e-08 -3.16224676895579e-09 -5.75162871850129e-10 2.20436641596313e-09 -3.11938847884908e-08 -1.15159315364489e-09 -2.17960088328383e-09 6.29737199974468e-09 -7.43174346581854e-11 -2.37846373941287e-08 1.89689738910373e-09 -3.10928190135341e-09 5.16693129265832e-09 3.56028603291541e-09 2.06432026094619e-08 1.24172848923049e-09 6.43776349162818e-10 3.0496983591187e-09 -4.2720425669908e-09 -3.20000071978152e-09 -2.46127212952384e-09 8.10936180044004e-09 -4.63318667581902e-09 6.864653765573e-09 7.71952165044772e-10 -1.52547695678307e-09 -1.53778912390746e-08 2.7144837109552e-10 8.37691832670751e-10 7.52066245886856e-09 -4.79075996159861e-09 3.65290599727762e-09 1.26706482432503e-10 -5.32587374806841e-09 1.23173778927783e-08 8.15942657588595e-10 4.8623705844984e-09 6.11937724472088e-10 1.20483898108081e-08 1.16208467994652e-09 -1.13975577042185e-09 -8.01885542608811e-09 -1.70920535956895e-08 1.56844910893301e-09 -5.23737737253713e-09 5.82432759999899e-09 1.96244573602148e-09 -3.80550798472333e-09 2.02806918711505e-09
"R1008" -2.32169620097328e-08 6.81036994425399e-10 3.50990831900058e-08 3.70532227453758e-08 -9.21367632861846e-09 3.050433647302e-08 8.58724634155183e-07 -4.16116212831743e-08 1.26354036563976e-08 -6.80860698153528e-08 1.08598137900961e-08 -2.0164151104127e-08 -1.81951802037644e-08 3.97570447858939e-08 1.45302287802299e-09 8.56429103413134e-08 3.76083965001292e-08 4.11975258471398e-10 -1.99195426761183e-08 1.3244000696956e-08 3.59693142188362e-07 -3.16822170843961e-08 -2.20210774790532e-07 -1.06184652557075e-07 -8.65591572055733e-09 -8.08044639346683e-09 1.30868829069775e-08 -5.10918689826178e-07 -5.57570837342671e-08 -2.94722544582391e-07 2.69630118600031e-09 5.69508837766715e-09 8.12209647941591e-08 -8.46086817359509e-09 1.30261579687538e-09 -9.75523623781644e-09 -1.11483813494909e-08 3.50120825139117e-08 2.36330733331821e-09 -7.04909563846024e-09 1.01655235250127e-08 7.53777396194593e-09 1.58142511464991e-08 2.05990028581434e-09 8.00075794968383e-10 -1.79210755223682e-08 1.00791896441387e-08 -1.93046050080605e-08 1.06871710590204e-08 -9.95871551806259e-08 -1.17230038200837e-08 -3.10451363605422e-09 1.02498622593754e-08 -1.31478448974793e-08 -1.09834060484329e-08 5.23075293972984e-08 5.6987600357891e-08 5.86234598806651e-09 1.2320244848167e-08 -9.63126012079099e-10 -1.71386124610881e-09 -3.35058502140298e-08 8.39008790951638e-09 -6.76475293686416e-09 5.41274863774058e-09 -3.66559917804352e-09 -5.18501541067633e-09 -8.89641362157075e-09
"R1009" 1.10230839179438e-08 3.09471492389586e-09 5.22804063518781e-09 -8.37153782851672e-09 -1.2535723992526e-09 -1.40952535597196e-07 -4.16116212831738e-08 3.87820302923318e-07 -1.12785371316009e-09 -1.16369414673235e-07 -4.09007152534174e-09 7.41263108553171e-09 4.95712961376513e-09 -2.3443920772135e-07 6.65213515181485e-09 8.2854344380423e-09 -1.84668111978086e-08 -3.20412106031352e-09 4.79113736179171e-09 2.00662511019651e-08 -7.00915926949397e-08 2.97727691895749e-09 3.37454916631614e-08 -1.19034508442135e-08 7.71552534199602e-10 -6.35909488585897e-09 -5.32843954164856e-09 5.85267892610531e-08 9.86773970288084e-08 2.26890266785045e-08 2.34743117296381e-09 -2.22861047377635e-08 -3.94158871727087e-08 1.41242217232582e-08 5.67177933511473e-09 4.03382978937266e-09 -2.18870687445401e-09 -1.52786761985909e-09 9.62437192158912e-09 1.85400477268835e-09 -7.77878640065357e-11 6.84403347887794e-09 -8.74491167830606e-09 -4.01089718364252e-09 -1.73461321271705e-09 9.4999347599579e-09 9.0495620810729e-09 -4.43133905572888e-08 -4.90106650956946e-09 -1.1078480011845e-08 -3.53568876893892e-09 -4.59890491736524e-09 -1.33047326310586e-09 -1.11641090746115e-08 -2.44600800261707e-08 -3.65554466378654e-09 2.28207885457613e-08 2.50020408025611e-08 -9.31905996851366e-09 1.23534160534009e-08 -6.18945495825401e-10 -1.87085938191757e-08 2.15976302962212e-08 5.77187344074698e-09 -1.64548484273459e-08 -4.87986418682576e-09 -1.14215618113224e-09 -1.97759089086778e-09
"R1010" 3.42111564198865e-09 -5.12613165351634e-09 -4.57944714313648e-09 1.90236449726131e-08 -1.92195309521454e-09 -4.83900218454192e-09 1.26354036563979e-08 -1.12785371315995e-09 1.4206683674644e-07 3.67886159135307e-09 -4.18679743573969e-10 -3.38788128653277e-08 -1.87496158593552e-10 -1.35748652648047e-09 1.07611038649271e-08 5.87109242398542e-08 -6.66292123752607e-09 -6.77480378394604e-10 3.0926561541209e-10 -6.96466297340204e-09 -1.53053797751112e-08 -3.82800112091878e-08 1.1544112599535e-08 -1.91269746012878e-07 7.42841507423377e-10 -8.87333626634504e-10 1.77744802582216e-08 3.26097330741053e-08 -4.24394778781009e-09 4.97310563329765e-10 -5.36317721554678e-10 1.58108879409525e-09 -3.34278370868407e-09 5.4562175184942e-09 -2.0668260172973e-09 4.95331529939586e-09 -3.08460288533478e-10 4.62721490412771e-09 6.36406935908849e-09 -1.42842742952271e-08 2.56535039197584e-09 2.78925475047742e-10 -9.92293161090777e-08 -3.65130840664212e-09 -1.22518620725019e-09 3.72356536098622e-08 1.98990763664926e-09 -1.4120591700631e-09 6.87950785869868e-09 -2.99416383268203e-08 4.15895391956043e-10 7.96896807654451e-09 6.0663832459102e-10 -1.56330196175714e-08 -3.59124622649586e-08 1.86134743861211e-08 1.37524661152953e-08 9.19239537776026e-08 -2.34584286835444e-09 -3.24494118341183e-09 -4.29088185964584e-09 1.07526912859323e-08 -1.90856667084383e-09 8.11725504186103e-09 9.68963296629993e-10 -2.66785470235852e-09 1.87966683292471e-08 -6.89998081435288e-09
"R1011" -1.66429052446388e-08 -6.85319209140929e-10 4.82309971470615e-09 -1.06482615453346e-07 1.28872498798293e-08 1.57785480025576e-09 -6.80860698153522e-08 -1.16369414673236e-07 3.67886159135303e-09 2.20421505914289e-07 6.23993044209127e-09 -5.35237111603568e-08 -3.02695673112742e-09 2.11626398180616e-08 2.32172356872701e-08 -2.3836833214342e-08 1.74604917420739e-09 -1.22242433398472e-09 2.24389898614284e-09 5.23462755368402e-08 1.66152272225366e-08 4.99408839122989e-09 -2.80079428013804e-08 4.62099457851936e-08 7.97513470656931e-09 6.56636304472894e-09 -8.41604522678634e-09 -7.72893639751117e-09 9.90567772257297e-09 2.50677696096556e-08 -7.21855138376887e-10 5.99839834625125e-09 1.58360600140221e-09 -9.33049671298293e-09 5.75132291929353e-09 -8.28203767630464e-10 1.45450961307646e-09 6.25008037680788e-09 -7.24031495032812e-09 2.43032740676655e-09 9.44683698942677e-09 -2.03635051166148e-09 3.05323911993389e-09 -1.12616695667732e-08 1.9388478660275e-09 -6.52508761087582e-09 -8.47619277388732e-09 7.85299632418106e-09 6.10208901151715e-09 2.47943235621413e-08 -3.452877092922e-10 3.5806245577898e-09 3.22472981048381e-09 1.67224948087258e-08 1.2521127376192e-08 -4.46228055854294e-09 -2.40575710527912e-08 -3.2559222488298e-08 5.00730499669349e-10 -1.66176670518281e-09 1.37212395765711e-09 2.03249673380751e-08 -1.43409255772329e-08 -3.61325244447772e-09 4.62391070442753e-09 2.97418936568624e-09 -2.96516792035137e-09 9.13237003059486e-09
"R1012" -1.17523920659892e-09 -7.41194652193914e-09 -2.27934774071507e-09 -2.79235700298646e-09 2.34239291198501e-09 -2.8385517506529e-09 1.08598137900964e-08 -4.09007152534159e-09 -4.18679743573885e-10 6.23993044209152e-09 4.57752432729611e-08 -3.06902112153407e-09 -5.81354408479288e-08 -5.60248742856137e-09 3.68729143648747e-09 9.3316278242518e-09 1.65546428489441e-09 -1.3115019840302e-08 -1.67502221643485e-08 2.18897354282843e-09 -1.85419381179436e-08 -1.55370211416665e-09 2.05946082998554e-08 -8.43663240546351e-10 4.30823132252961e-09 -6.21829230229008e-09 1.11374362595664e-08 -4.87549254508606e-09 3.65176888590944e-09 -8.93715686543725e-09 3.70139800449225e-09 3.22860015127875e-09 7.15340542382705e-09 -1.03432331159398e-08 -2.00162208070607e-09 9.55449586755471e-10 3.32961153204824e-09 -2.22953572920885e-12 7.56852607730046e-10 -1.80349597157452e-09 -4.24275394502746e-09 -1.48899591301047e-09 2.27472334446453e-09 2.53107351542662e-09 -1.12892209655274e-10 -3.51500583644424e-09 1.36342417991107e-08 -3.73902663802922e-09 4.0129733588075e-09 -1.29686019479373e-08 -1.87529610070394e-09 -3.87875425298834e-09 2.6560429890682e-09 1.67060446197923e-09 -1.82220943684756e-09 4.61938134408182e-09 2.67224604393839e-09 -4.7996765863395e-09 1.57540796389106e-08 -7.41495021974633e-09 -3.5475920833784e-09 7.83916958028351e-09 5.99544359735581e-09 -1.528682162602e-09 5.38300478229492e-09 -8.7514006109577e-10 3.13520971341008e-09 -7.05508643109685e-09
"R1013" 1.68342745538381e-08 1.46125410118742e-10 -1.75966540490772e-10 6.1738208011248e-08 -4.28760661303912e-09 3.81067755008145e-08 -2.01641511041273e-08 7.41263108553203e-09 -3.38788128653281e-08 -5.35237111603565e-08 -3.06902112153421e-09 6.74206614563372e-08 -7.93118758703942e-11 -4.07066423173542e-09 -4.06135109137705e-08 -2.74926683555142e-09 -6.25401752226812e-09 1.37309326997566e-09 -8.07161486643709e-10 -5.59700294608433e-08 -2.83326704182495e-08 4.3297623564632e-09 1.22654389267344e-08 3.39253438252526e-09 -9.11257748116815e-12 1.29503142809604e-09 -3.0299938534815e-09 3.82134487975449e-08 -9.23513376365373e-10 -4.1340870733596e-09 -9.64867798940654e-11 -4.03297547276387e-09 1.89725233909454e-09 9.83606059946492e-09 -4.73740699810609e-09 3.58597955575623e-10 -5.51038794906663e-11 -5.59910384147288e-09 -3.76027879812595e-09 1.03962707024853e-08 -8.89066201183417e-10 1.5227515891741e-09 2.27817899103735e-08 5.3283511552686e-09 -1.95961138765561e-09 -1.63636826106622e-08 4.1827958326741e-09 -4.19775318995736e-09 -8.06718804647901e-09 2.23616682177718e-09 5.57145477409826e-10 1.2541784917928e-09 -3.79642622926012e-09 2.12666227092726e-09 6.07094769653536e-09 -3.46303999024692e-09 -1.82175884111067e-09 1.11264028240426e-08 -2.25739989030629e-09 -5.15604859247193e-10 1.36911028036008e-09 -2.35506857462318e-08 7.88101248358538e-09 -2.28302561728788e-09 -8.70847570462008e-10 7.552131016195e-10 -2.34218328044609e-09 2.66343132993617e-11
"R1014" 7.86468563412473e-10 2.13283420690214e-08 -1.41407422632196e-09 -5.2822798961382e-09 1.94117156289117e-09 6.84550297967964e-10 -1.81951802037642e-08 4.95712961376513e-09 -1.8749615859359e-10 -3.02695673112729e-09 -5.81354408479292e-08 -7.93118758704555e-11 1.71322615849347e-07 4.56800805956881e-09 -2.45809620599457e-09 -2.33862452363593e-09 1.95360467380181e-09 1.01352774787478e-08 2.29716687526812e-08 4.87445264228068e-09 -1.31319838644151e-08 -1.59863994171435e-09 1.21024310760234e-08 -6.22128407933694e-10 -4.94742664132459e-08 -3.56035708821317e-09 5.50647272018693e-09 1.66574291288584e-08 7.98868867563569e-09 1.12242481315082e-08 -3.99584879842248e-08 -3.03804627050512e-12 -5.19303896559291e-10 -2.43949763417631e-08 1.39482962564828e-09 -1.36284325406006e-08 -4.07362104371286e-09 4.74085295801533e-09 5.63087266318396e-09 -1.44465308134488e-09 6.96998726779023e-09 5.11658009233328e-09 -2.1782705897247e-09 -4.99147308158664e-10 2.11190855222574e-08 6.62631107191609e-09 -1.02737435405374e-07 -3.82874056556339e-09 -4.3287198642842e-09 1.9963470390976e-09 2.21756665820867e-09 -1.43962952646245e-08 -1.53137353776366e-09 -7.59610103664675e-09 6.1648961535715e-09 3.1000180042498e-09 -3.94944321662372e-09 3.69559218911189e-09 2.28519557073796e-10 1.24581714076604e-08 8.73194410119474e-10 -1.32019667988789e-08 -1.11847207769935e-08 4.03061538755713e-09 1.50244961858688e-09 6.19998361836018e-09 -4.33913973849228e-09 1.11979724625961e-08
"R1015" -3.26246042692252e-08 -3.039067718646e-09 -1.92441305305537e-08 1.39152975175433e-08 -2.20676105232885e-09 3.08521211831304e-08 3.97570447858939e-08 -2.3443920772135e-07 -1.3574865264806e-09 2.11626398180617e-08 -5.60248742856147e-09 -4.0706642317351e-09 4.56800805956885e-09 3.45968212575218e-07 2.0358331856085e-08 -1.03584658817351e-09 3.38608725578345e-08 1.04018847294387e-08 -3.57259984910378e-09 -7.7321881596386e-09 6.25850503702309e-08 -8.91131867934017e-09 -9.67372571860225e-09 1.05468433409063e-08 -1.14929156734487e-08 -5.81926932017656e-10 1.34380105947581e-08 -6.31330589571362e-08 -2.23491127338557e-07 4.23593409659486e-09 -3.16145345144918e-09 2.12418382767849e-08 6.03996500613845e-08 -1.08183762146549e-08 -3.40680887992121e-10 -3.91103630510821e-09 2.9953564599349e-09 9.70901511628495e-10 -8.74549826524253e-10 -1.57688734120236e-08 -3.05585492652195e-09 9.72320559197376e-09 4.5400651393953e-09 9.06423945976522e-09 -1.04181122545172e-09 -7.95808593003222e-09 8.99096709604045e-10 8.67707372422779e-09 6.98018612712928e-09 -5.56687069808452e-09 6.0882896146386e-09 -4.53351364739969e-09 1.32006610990794e-09 1.05945696107992e-09 1.26570910155402e-08 1.37111396002227e-08 -1.78933393807024e-08 -8.08226307899942e-09 5.34787937670026e-09 -2.87540372756431e-09 -2.50691515962515e-09 6.91586606236943e-09 -4.03693737923836e-09 -8.41163402715202e-09 9.59835557313579e-09 7.06748496994903e-09 6.23136048608566e-09 -1.29684887429119e-08
"R1016" -3.12133403627131e-08 8.81709455191254e-10 -4.78335215779921e-09 -2.91145147905813e-08 3.9111853463793e-09 -7.17507015219725e-08 1.45302287802319e-09 6.65213515181478e-09 1.07611038649271e-08 2.32172356872702e-08 3.68729143648749e-09 -4.06135109137708e-08 -2.45809620599463e-09 2.03583318560851e-08 5.73405666127283e-08 3.09924522482016e-09 1.1493113893658e-08 -2.42257209453206e-09 6.75173079398474e-10 3.33354686143225e-08 1.0878000626291e-08 -3.94681845218483e-09 1.33685271785527e-09 2.05959601677457e-08 -3.6729382996778e-09 -3.34474623231048e-10 1.31197216614928e-09 -3.28460184927133e-08 -3.33922649725943e-09 2.35047417192391e-08 1.26957587675402e-09 5.459539546848e-09 -1.82699444425904e-09 -1.72561189505366e-08 -2.83463675803738e-09 -1.20488960101208e-09 -1.51977112961859e-09 5.07729295866088e-09 -3.78150803917549e-09 1.33509260908402e-09 -7.6927803030466e-09 -1.82298401425183e-09 -3.27138182750268e-09 2.58895302942396e-09 5.22710901536e-11 7.90218396632686e-09 1.55831451644366e-09 1.25878138801472e-08 -1.01052299442205e-09 -4.37067624764402e-10 2.71676727827204e-09 -7.61248665659532e-10 1.98613909573452e-10 -7.69506592305678e-09 -5.57929703598251e-10 2.66121024034055e-10 -4.45974834554141e-10 -2.11731077028744e-08 3.77498511949933e-09 -1.42441950818714e-09 2.46708231847375e-09 2.18504456887757e-08 -5.1742746964669e-09 2.68859298529912e-09 -4.23824578764218e-10 4.16370622276323e-09 4.18655857144267e-09 -5.88359966012574e-09
"R1017" -2.8425566258861e-08 -1.00305271591069e-08 -3.86843135671906e-08 8.37580764426922e-09 -5.97654099869728e-09 5.88595184150164e-09 8.56429103413101e-08 8.285434438042e-09 5.87109242398541e-08 -2.38368332143412e-08 9.33162782425172e-09 -2.74926683555098e-09 -2.33862452363612e-09 -1.03584658817332e-09 3.09924522482e-09 4.26143608937812e-07 -1.48564324533796e-08 -7.15554013975374e-10 2.04267525631818e-08 1.41977915047962e-08 -3.58888533448482e-07 -8.816792087811e-08 2.42165705491572e-07 -1.67737382949834e-07 -1.0866397457021e-08 -2.68382477742219e-08 4.5879741483534e-08 -1.37497099388742e-08 -3.801694285258e-09 8.42898597240906e-08 -5.54274429656726e-09 7.34579072213057e-10 -7.62423425407977e-09 -1.16056074116645e-08 -6.70971010183517e-09 8.98936860314249e-09 -1.40441914555635e-08 4.88633650623929e-08 4.41691670477861e-09 -2.93480527492192e-08 -1.31624714896717e-08 9.48106828481896e-09 -4.51998607692498e-08 2.01608270614566e-10 5.39445469717565e-10 3.07010932269895e-08 5.96727481253932e-09 1.41619372137508e-08 8.30808523758843e-09 -4.4406218620003e-07 -5.10322801180515e-08 6.44046069973198e-09 2.59044373194038e-08 -4.68414942897275e-08 -1.57790129219858e-07 9.85573210010316e-08 2.57946460091576e-07 2.22429309514326e-08 -5.31393849756991e-10 -1.53342273567807e-08 6.78327692916051e-09 4.24178948366323e-08 -6.2993115931865e-10 7.09854884010021e-09 8.98382436886279e-09 4.0571429732332e-09 1.85994095266251e-08 -1.70897168509701e-08
"R1018" -1.22474381567009e-08 -2.30976352339729e-09 7.21568396536967e-09 7.06642960241324e-09 5.14701131784046e-09 -9.73105341987818e-09 3.76083965001303e-08 -1.84668111978086e-08 -6.66292123752654e-09 1.74604917420699e-09 1.65546428489449e-09 -6.25401752226823e-09 1.95360467380173e-09 3.38608725578347e-08 1.1493113893658e-08 -1.48564324533805e-08 1.0504465176486e-07 4.92306182287101e-09 -2.08244588036097e-08 2.02484996307404e-09 1.25524683840667e-07 4.91186324320747e-09 -1.5234694900809e-07 1.88770989621449e-08 5.65966440579857e-11 -3.27286562446725e-08 2.27845024847774e-08 -5.42757136703088e-08 -2.98533285038795e-08 -2.24650643457524e-08 3.62669305022655e-09 8.92777659785567e-09 4.4751079303831e-08 -5.27127333512155e-08 5.61256588044529e-09 1.45866023192466e-09 3.05102577852384e-09 -2.97760553526174e-09 -2.9802061364563e-09 4.31894603612344e-09 3.57026143748404e-09 2.15516967903468e-09 2.43869153112199e-09 6.51287210865619e-11 -2.47050887260991e-10 1.27999518528898e-09 -6.80169042944858e-10 -1.50890553726472e-08 -3.47957398371534e-09 6.45302602552209e-09 -1.11799697966916e-09 -3.80421204102904e-09 -7.36854694874578e-10 -3.89125486359669e-10 -8.49908723931341e-09 -8.05988223086877e-10 4.78812456052618e-10 -3.45162560934614e-09 -2.0209858938141e-09 7.11408673342719e-10 -7.42911129150134e-09 4.50186930088459e-09 1.1670833534541e-08 -5.91430821961788e-09 -1.41559081973331e-10 1.91515162323904e-09 -1.17369168429218e-09 1.13002250128484e-09
"R1019" 7.5277930844662e-10 2.94209090720693e-10 3.80377958074458e-10 4.40321992619622e-10 3.3596026012768e-09 2.37204241295136e-09 4.11975258471541e-10 -3.2041210603134e-09 -6.77480378394478e-10 -1.22242433398482e-09 -1.3115019840302e-08 1.37309326997564e-09 1.01352774787477e-08 1.04018847294389e-08 -2.42257209453212e-09 -7.15554013975193e-10 4.92306182287112e-09 3.23975054351614e-08 -2.58418139854186e-09 -2.03046488981509e-09 7.7949304130685e-09 -1.36909220517961e-09 -6.12413531474477e-09 1.2706709890985e-09 -2.7669592776665e-09 -2.571188062973e-08 1.22274000032286e-08 -2.41992264155621e-09 -2.50967425704537e-08 7.93835015391417e-09 -4.36308296869715e-09 -7.99111480435721e-09 4.30378603420024e-10 7.33261403153308e-09 -2.35683390668823e-09 -8.15498413863856e-10 -1.24540912812496e-09 1.72211212799268e-09 -3.60298860583775e-09 8.1292245077259e-10 -7.94357741329551e-10 3.20160504201679e-09 2.66767434958407e-10 2.03032159464147e-09 -1.79158514484675e-09 -5.99484801561932e-10 -3.32133855268675e-10 -3.60438001514401e-10 -6.79646809295942e-10 2.54443623604202e-09 -5.32352715682422e-10 2.36957094762818e-09 4.10489176212704e-10 6.83756604834663e-10 2.63574642530182e-09 5.67196735964599e-11 -5.12893150850347e-09 -1.1894590050557e-09 -1.94323124915052e-09 3.04176290491849e-09 -2.5098748802648e-09 -1.61238113757549e-09 -2.88557532428974e-09 4.01029183205447e-09 -1.37247502052289e-10 3.46199960689193e-09 1.08197100684532e-09 7.68643523072028e-10
"R1020" 3.13410023163669e-09 -6.91941249115503e-09 -2.49452165364234e-09 -1.34284390769974e-08 -7.66826920878463e-10 -3.96076371322961e-09 -1.99195426761196e-08 4.79113736179152e-09 3.09265615412129e-10 2.24389898614202e-09 -1.67502221643484e-08 -8.07161486643932e-10 2.29716687526813e-08 -3.57259984910387e-09 6.75173079398219e-10 2.04267525631817e-08 -2.08244588036097e-08 -2.58418139854205e-09 8.25662795174427e-08 7.8978779637202e-09 -9.33814962134657e-08 -8.39216970583769e-09 7.76734292834668e-08 -9.48546976049326e-09 3.79532330660358e-09 -2.37922682881872e-08 2.55294306276415e-09 4.21639368617509e-08 5.53523940825113e-09 4.46305774714163e-09 -9.9650129017712e-09 -7.29575164061296e-10 -5.75560491675535e-09 1.24289021902771e-09 2.29157662808602e-09 5.41068005466781e-09 1.24157631570505e-09 2.96291036963891e-09 -1.47543025006116e-09 2.42090369772999e-09 4.52513427311274e-09 -2.25819423897749e-09 -1.06481497191684e-09 -4.41090464688085e-09 1.69481326296361e-09 5.37302080850175e-10 -3.28424547979339e-09 7.37213222745173e-09 2.83995078606541e-10 -1.61141146956977e-08 1.92827693327781e-09 1.08091202320352e-09 -7.78674137026405e-10 -2.56439588286631e-09 -6.14905835619219e-09 4.58596872379286e-09 8.81348039417931e-09 3.10308456804928e-09 -1.5208547896836e-08 -2.22170348228309e-10 1.36758635624361e-09 -6.58319721697813e-09 -5.0538347149994e-09 -2.31974755756922e-09 -1.27196363650994e-09 -8.40322943022522e-10 -2.32191799610057e-09 3.23857146094312e-09
"R1021" -1.41441115989332e-08 -2.38160791401167e-10 -2.14185819868313e-09 -2.58120274859699e-07 2.81618607263704e-09 -4.21384206623522e-08 1.32440006969559e-08 2.00662511019657e-08 -6.96466297340217e-09 5.23462755368408e-08 2.1889735428284e-09 -5.59700294608436e-08 4.87445264228068e-09 -7.73218815963883e-09 3.33354686143224e-08 1.41977915047962e-08 2.02484996307394e-09 -2.03046488981526e-09 7.89787796371952e-09 2.2589199836585e-07 -1.63752504555921e-08 -2.69699807971291e-09 8.92371567385993e-10 -4.21138192081792e-08 -4.08404979929255e-09 -2.97216231379602e-09 7.73385996036866e-09 6.45513446603097e-08 7.60534419395515e-09 7.02283413551165e-09 -5.30379971037792e-09 1.86966886500571e-09 -6.50713835707783e-10 -9.05201631040621e-09 -2.0600193777707e-09 -1.51310326520373e-09 2.34033480488345e-09 1.07372826645713e-07 1.13708054169354e-09 -1.26898924320443e-08 -1.04509685424721e-08 7.12599447922249e-09 1.08137616163915e-09 1.000686534293e-08 1.11552301923897e-09 3.91650818754651e-09 -4.72653240416743e-09 1.29292795445467e-08 5.25583515390427e-09 -1.62569225547728e-08 -6.09561352859592e-10 -2.7627382191401e-09 -1.68199258740677e-11 -1.01357170300037e-07 6.3868272553615e-09 1.04801682588988e-08 -2.25016462360072e-09 -2.13079645622135e-10 3.27866418538645e-09 1.72298356615383e-09 -1.82519028698094e-09 -6.92262211405616e-10 -1.2693948490263e-08 -1.04846956257913e-09 5.23387120281611e-09 3.17017309070035e-09 -7.04853504326315e-10 2.85366751263639e-09
"R1022" 5.10479678790158e-08 5.84372901772382e-09 8.83244200148354e-08 6.85634551139937e-08 4.98626158405339e-09 -3.16224676895552e-09 3.59693142188361e-07 -7.00915926949395e-08 -1.53053797751112e-08 1.66152272225366e-08 -1.8541938117944e-08 -2.83326704182495e-08 -1.31319838644147e-08 6.25850503702305e-08 1.08780006262911e-08 -3.58888533448483e-07 1.25524683840668e-07 7.79493041306788e-09 -9.33814962134632e-08 -1.63752504555917e-08 1.64638221666775e-06 3.05088422345169e-08 -1.06692220956459e-06 2.13553919564722e-07 1.57930153902638e-08 1.81218689007525e-08 -1.42866593624989e-08 -6.74681847838758e-07 -5.94863174374955e-08 -3.93028703386671e-07 2.8822589551326e-08 1.99547363743173e-09 7.83799367136816e-08 4.18184854941213e-08 1.13694307771387e-09 -9.25465650793633e-09 5.08388374202417e-09 -3.13837132399865e-08 -2.99593056759579e-09 1.72205307472741e-08 2.4519996140263e-08 2.85568053477101e-11 1.97772714979648e-08 1.23777040140031e-08 4.54837171440614e-09 -9.82632589744625e-09 3.89020053939905e-09 -6.37240872278048e-08 -6.71046819142848e-09 2.32441203823011e-07 2.07553907196497e-08 -1.383251067458e-08 -7.81445265206847e-09 2.3727101884064e-08 3.60880284021361e-08 -1.35078590036326e-08 -1.11209648993726e-07 -5.55740829417655e-08 -6.33156212439193e-10 1.14798103795998e-08 -2.35618339931161e-08 2.65911890368167e-09 4.28634613044627e-08 -1.35681354329911e-08 -1.57465054020624e-08 -9.78709129525253e-10 -3.10328398003427e-10 -3.90308706552864e-09
"R1023" -2.12490163379689e-09 1.00772890895974e-08 1.69383647511509e-08 3.15309371293511e-09 1.37218545920496e-09 -5.75162871850227e-10 -3.16822170843956e-08 2.97727691895737e-09 -3.82800112091881e-08 4.99408839122978e-09 -1.55370211416663e-09 4.32976235646313e-09 -1.59863994171434e-09 -8.9113186793402e-09 -3.94681845218495e-09 -8.81679208781102e-08 4.91186324320723e-09 -1.36909220517966e-09 -8.39216970583774e-09 -2.69699807971299e-09 3.05088422345169e-08 1.05452517954425e-07 -7.87199899240146e-08 7.08682033555599e-08 4.52637989292578e-09 1.74494213250397e-08 -5.32712484908677e-08 -2.77728161793002e-08 1.06385141458352e-08 6.81980044712262e-09 6.5402229573086e-09 -1.21818683854499e-09 4.92772487958047e-09 3.41032615573425e-09 2.82161747213337e-09 -6.75852576202447e-09 -8.65634488520252e-10 -7.10465104605782e-09 -3.1008010658131e-09 8.66641351170899e-09 -5.86195090641942e-09 -7.40168634666304e-09 1.48928901412466e-08 5.04349236669718e-10 -1.07557905717812e-09 -1.00758363036802e-08 -1.99363692763537e-09 3.50844240211763e-09 2.16839035395143e-09 9.25966323096536e-08 2.93269162705853e-09 -6.19083311139727e-09 -9.35213887483977e-10 7.44317028163268e-09 3.79619778659937e-08 -9.58805858570366e-08 -2.56242047011317e-08 -2.66286625075758e-09 1.4553647780771e-09 5.20245132609308e-09 2.17204179874912e-08 2.44415514221803e-10 -7.67556528423163e-09 3.62092957471109e-09 -5.2003132331864e-09 9.04512428526939e-10 -3.7908131633314e-09 4.02056447990028e-09
"R1024" -2.06003215068938e-09 4.72883739713244e-09 -1.70915013089686e-07 -2.97792691961638e-08 -2.62603905506209e-09 2.20436641596336e-09 -2.20210774790535e-07 3.37454916631618e-08 1.15441125995356e-08 -2.80079428013801e-08 2.05946082998554e-08 1.22654389267346e-08 1.21024310760235e-08 -9.67372571860195e-09 1.33685271785527e-09 2.42165705491573e-07 -1.52346949008089e-07 -6.12413531474506e-09 7.76734292834672e-08 8.9237156738581e-10 -1.06692220956459e-06 -7.87199899240149e-08 1.14184887554291e-06 -5.05021689194091e-08 -1.76249230532441e-08 -3.99032200179619e-08 7.20297326639147e-09 2.64433772923194e-07 -2.38091616186386e-08 2.3243611012472e-07 -2.27973394112871e-08 -1.19516687656886e-10 -1.04631036967473e-07 -1.68268348836134e-08 -1.39102906794696e-08 7.88520271921867e-09 -7.9222237093707e-09 1.18204608632855e-08 -8.79139022436566e-10 -2.60335527499545e-08 -1.60469946536065e-08 6.59154224025935e-09 -9.94927498604063e-09 -5.45839086210675e-09 4.32377851477153e-10 1.3987183882e-08 -1.00835284437423e-08 6.31938169001534e-08 1.10741861383688e-08 -2.02514386781791e-07 -1.54628578416302e-08 7.84347537299795e-09 9.27566006336618e-09 -1.23182473851159e-08 -2.36653136068301e-08 5.92564604967154e-08 7.88529808735446e-08 -8.17450762231383e-09 4.96153432881579e-09 -1.00033297776312e-08 8.18325748347696e-09 6.09370817495677e-09 -4.40653429783893e-08 1.30703394571734e-08 1.50308690982634e-08 4.85629512776713e-09 4.93485147558648e-10 -1.18148836014242e-09
"R1025" -1.31770073209002e-08 1.13234141659672e-08 1.42229900478627e-08 -5.15711759488726e-09 9.74182274899761e-09 -3.11938847884911e-08 -1.06184652557073e-07 -1.19034508442134e-08 -1.91269746012879e-07 4.62099457851934e-08 -8.43663240546346e-10 3.39253438252532e-09 -6.22128407933653e-10 1.05468433409065e-08 2.05959601677456e-08 -1.67737382949834e-07 1.88770989621454e-08 1.27067098909849e-09 -9.4854697604933e-09 -4.21138192081779e-08 2.13553919564722e-07 7.08682033555595e-08 -5.05021689194103e-08 6.64221287143207e-07 8.65722754792935e-09 -1.13222016888904e-10 -4.08277728545545e-08 -4.79572308843602e-07 -4.74170465992272e-09 1.64332336282857e-08 6.43246142463185e-09 1.67902410238103e-09 -1.25431848850617e-08 -6.06301314717521e-09 6.34000454286132e-09 -8.1103481180459e-09 2.86803182710946e-09 -6.89774111702657e-08 -9.9978836210634e-09 1.91772077251688e-08 -1.7708282897132e-08 -1.94605315291562e-08 1.0868098822666e-07 -3.16682308819650e-09 1.88956584757408e-09 -5.50749433258797e-09 -8.18029904555685e-09 1.61490159026176e-08 -9.95756920802583e-09 9.96107476868671e-08 9.23734684869203e-09 -1.35384521495993e-08 -6.90438953923956e-09 7.59132793949855e-08 2.92869583758152e-08 -5.20590462458625e-08 -5.43428517357646e-08 -3.00451735369218e-07 1.89849316170882e-10 8.03434758776111e-09 8.36728988324431e-09 1.50361570101531e-07 2.98688699505415e-09 -6.39529630617571e-09 -6.2730314244888e-09 5.24014201168073e-09 -1.54234040843465e-08 1.00834835283883e-08
"R1026" 6.28001140151323e-09 -2.17289883927169e-08 7.92697290094804e-09 5.21623412000242e-09 2.78759700568436e-09 -1.15159315364473e-09 -8.65591572055749e-09 7.7155253419963e-10 7.42841507423372e-10 7.97513470656964e-09 4.30823132252972e-09 -9.11257748104853e-12 -4.94742664132456e-08 -1.14929156734487e-08 -3.67293829967783e-09 -1.0866397457021e-08 5.65966440579456e-11 -2.76695927766643e-09 3.7953233066035e-09 -4.08404979929268e-09 1.57930153902644e-08 4.52637989292567e-09 -1.76249230532442e-08 8.65722754792939e-09 8.49359273307994e-08 3.18706160005535e-09 -3.56235545233773e-08 -2.82277659968288e-09 2.32335584742723e-09 -5.91643449755479e-09 8.31198157494996e-09 9.26018714408505e-10 -3.93903282898639e-09 1.53859061323396e-08 -3.87125287503443e-10 2.60912486477027e-08 -3.31150012544199e-09 -4.75992624134514e-09 -4.41779608016689e-09 -3.00632514992171e-09 -2.79819965113691e-09 -7.6760713003813e-10 -3.01647756202721e-10 1.63071837476204e-09 -2.70276973030208e-09 -1.72663693779348e-09 2.77685683712106e-08 7.75511405477462e-09 3.95555173718863e-09 2.61379653112691e-08 -3.42050030812879e-09 6.82105684311591e-09 -1.33742819271133e-09 1.85727345985204e-09 1.75382373717418e-08 -1.83061696079755e-08 -1.34087070901204e-08 4.44469347389088e-10 -5.14395978557081e-08 4.76681332810035e-10 1.00019892110185e-08 4.93925555686524e-09 -4.91079058430025e-09 -6.52244142611249e-10 -1.16856159168566e-08 2.17670520808413e-09 -3.04243814296166e-09 4.09218317976216e-09
"R1027" -1.10386990576953e-09 9.58610840188649e-09 6.82954183695626e-11 3.10126175491777e-09 -1.18230615475629e-09 -2.17960088328379e-09 -8.08044639346495e-09 -6.35909488585876e-09 -8.87333626635005e-10 6.56636304473044e-09 -6.21829230229029e-09 1.29503142809556e-09 -3.56035708821313e-09 -5.81926932018038e-10 -3.34474623230781e-10 -2.68382477742212e-08 -3.2728656244672e-08 -2.57118806297308e-08 -2.37922682881889e-08 -2.97216231379607e-09 1.81218689007533e-08 1.74494213250405e-08 -3.99032200179629e-08 -1.13222016888931e-10 3.18706160005591e-09 1.88330090848022e-07 -9.59821409364729e-08 9.55823801409875e-09 3.44002599981895e-08 -5.98561884596631e-09 -8.38568697036238e-09 -1.75443659441236e-10 -7.51423105807429e-09 8.35513589292653e-09 -1.38279548126423e-10 -2.05667503635482e-09 -5.96687929438049e-09 -1.25679658099156e-09 1.09997688369082e-09 -3.19879298391698e-09 -2.84980997196917e-09 -4.61906932465199e-09 -8.97998220221581e-10 -9.56595878124248e-10 -6.31863795150203e-09 1.65447888728976e-09 3.45741638766786e-09 3.0586290923144e-09 1.29705751050498e-09 4.01141630464001e-08 1.28073710351006e-08 -1.80680432412013e-09 -1.36739392342569e-08 3.4051442046968e-10 5.9036519254785e-09 -1.54787592597645e-08 -1.92264152464068e-08 6.21649530711559e-09 6.62429895409011e-09 1.46828974452322e-10 2.65791216480453e-08 -8.33972204622238e-10 -1.67192330984292e-10 4.82995403466326e-09 -7.79433359567207e-10 -1.43722835242533e-09 -2.08828253398159e-09 2.52923316718685e-09
"R1028" -3.58077858129504e-09 -4.79857830144771e-08 -1.49437394375736e-08 -8.81682221153693e-09 -1.17210752016917e-09 6.29737199974431e-09 1.3086882906973e-08 -5.32843954164880e-09 1.77744802582216e-08 -8.41604522678676e-09 1.11374362595665e-08 -3.02999385348151e-09 5.50647272018681e-09 1.34380105947581e-08 1.3119721661491e-09 4.58797414835351e-08 2.27845024847782e-08 1.2227400003229e-08 2.55294306276378e-09 7.73385996036881e-09 -1.42866593625008e-08 -5.32712484908683e-08 7.20297326639181e-09 -4.08277728545545e-08 -3.56235545233778e-08 -9.59821409364715e-08 2.93054379911559e-07 3.81978132775522e-08 -2.32725577916867e-08 -5.58645365832067e-09 -9.95010410610367e-09 -2.56686321674607e-09 8.26893861717622e-09 -3.40923864806151e-09 7.05683539499713e-09 1.33497512472793e-09 2.85183539653971e-08 4.56365487537514e-09 4.65325289245402e-09 -8.35164916962626e-09 1.36349368075724e-08 1.49045578755103e-08 -9.15957905342095e-09 1.31666132098484e-09 5.24338100532336e-09 2.15570120314907e-09 -4.9285556235918e-09 -2.51079433713935e-08 -2.44489206891179e-09 -4.99297158402586e-08 -1.83423768545614e-09 -4.36364339291504e-09 4.15593879142452e-09 -5.71282439722856e-09 -2.53950522769378e-08 4.23789747567132e-08 2.58428446359032e-08 1.43923960814749e-08 1.72093624716888e-08 -6.9482808999975e-09 -1.21796134358445e-07 -2.42917488071464e-08 9.78970469091354e-09 -4.21537060094900e-09 5.73412334345086e-09 -2.49697067184511e-09 -4.39556420682486e-09 6.15640287184962e-09
"R1029" 6.48618573898027e-08 -1.66229415539602e-08 -3.7131027133783e-08 -1.34996243709452e-07 2.27678853176669e-10 -7.43174346589673e-11 -5.10918689826167e-07 5.8526789261053e-08 3.26097330741051e-08 -7.72893639750764e-09 -4.87549254508578e-09 3.82134487975453e-08 1.66574291288586e-08 -6.31330589571354e-08 -3.28460184927142e-08 -1.37497099388763e-08 -5.42757136703089e-08 -2.41992264155697e-09 4.21639368617529e-08 6.45513446603093e-08 -6.74681847838755e-07 -2.77728161793019e-08 2.64433772923194e-07 -4.79572308843596e-07 -2.82277659968271e-09 9.55823801409851e-09 3.8197813277553e-08 1.31362040857516e-06 7.03999118171305e-08 8.40605671046011e-08 -1.56779179523929e-08 -6.91811135669247e-09 -2.45921019195579e-08 -8.86869330808429e-11 -3.81208058915575e-09 1.87900149462644e-08 2.07524257572818e-08 1.9970851543755e-08 5.82859753880969e-09 1.33914057706173e-09 1.18064772714851e-08 1.4186459578199e-08 -1.45820588746258e-08 -1.1621293355892e-08 3.03010081569303e-09 -2.50615317609414e-08 -4.91253692570824e-09 9.67947278730499e-09 -5.40482498577169e-09 9.83289904057752e-08 1.26760254846005e-08 5.4371086670978e-09 -4.8920774132947e-09 -2.00784475223983e-08 7.6077664947819e-08 -1.62114199284892e-08 -8.1202053106691e-08 2.47137087183178e-07 -1.05000416870965e-08 -1.10902914435768e-08 -2.07397515686582e-08 -2.31155657348029e-07 -1.5233400929369e-08 1.51069274979759e-08 6.41371253939258e-09 -2.95962129383152e-09 -6.85840515413528e-09 9.58329292518869e-09
"R1030" 9.17290701261492e-09 7.31746047507313e-09 3.26144288653638e-08 -1.31628055251974e-08 1.23063189669619e-08 -2.37846373941287e-08 -5.57570837342666e-08 9.86773970288082e-08 -4.24394778781015e-09 9.90567772257283e-09 3.65176888590937e-09 -9.23513376365209e-10 7.98868867563561e-09 -2.23491127338557e-07 -3.33922649725957e-09 -3.80169428525816e-09 -2.98533285038796e-08 -2.50967425704536e-08 5.53523940825109e-09 7.60534419395529e-09 -5.94863174374962e-08 1.06385141458353e-08 -2.38091616186388e-08 -4.74170465992271e-09 2.32335584742721e-09 3.44002599981898e-08 -2.32725577916869e-08 7.03999118171301e-08 2.8994927907518e-07 9.84577516982657e-09 1.51474273218259e-09 -3.03265521486045e-08 -6.88575511209803e-08 -3.58780042023365e-08 5.75814278012905e-09 6.20893219547072e-09 1.56922426128287e-09 -4.65232283569469e-10 5.22765173943498e-09 5.65950788536499e-09 6.68663512541204e-09 2.54461889600365e-10 5.63957938179573e-09 -1.19780489912873e-08 9.09977315925473e-09 5.8553425884327e-09 -1.38689403017582e-08 3.33642701286263e-09 -8.29678011441519e-09 1.37866054547959e-08 3.2414120878636e-09 -2.11148621056995e-09 -1.98862241975193e-10 -4.2393998628457e-09 -7.73309993332726e-10 -1.25815979161224e-08 7.87576516814115e-09 -3.71684455140012e-09 1.60835181364087e-09 -9.84870202352879e-09 1.41772154392719e-09 4.67541045007527e-09 -6.59585965818078e-09 6.54681343186163e-10 -7.82096778215973e-09 -5.11104162334093e-09 -4.73956814205686e-09 1.49555754971228e-09
"R1031" -1.31210429245987e-07 2.71997821357588e-09 -2.94483139850887e-08 -1.58304926378028e-08 -5.32159630823029e-09 1.89689738910379e-09 -2.94722544582391e-07 2.26890266785052e-08 4.97310563329509e-10 2.50677696096549e-08 -8.93715686543758e-09 -4.13408707335962e-09 1.12242481315083e-08 4.23593409659479e-09 2.35047417192391e-08 8.42898597240885e-08 -2.24650643457528e-08 7.93835015391387e-09 4.4630577471411e-09 7.02283413551178e-09 -3.93028703386673e-07 6.81980044712357e-09 2.32436110124721e-07 1.64332336282862e-08 -5.91643449755493e-09 -5.98561884596926e-09 -5.58645365832025e-09 8.4060567104602e-08 9.8457751698263e-09 4.52013765073926e-07 -2.6554225394644e-09 -2.04136317238875e-10 -8.49943843301454e-08 7.50398152129552e-09 -5.77387612623334e-09 1.53679481876586e-09 -3.35416124118967e-09 1.99272236364065e-08 -1.01662992026474e-08 -1.57595640549956e-09 -1.57069314115779e-08 -8.68757627630292e-09 -3.93403850553658e-09 5.4207340911153e-09 -1.07039770192228e-09 1.00462691921083e-08 -2.41717219704076e-09 2.01708662809038e-08 3.15705128729262e-09 -5.08055076793339e-08 -1.23302735619199e-09 -4.238899242751e-10 -1.9544193440077e-09 -1.63747652403165e-08 -3.63682282168127e-08 -4.72757627783565e-09 3.46004153090303e-08 -4.26835616781825e-08 -2.46462506918247e-10 -3.5268735158767e-09 6.46119258903542e-09 6.39301309663503e-08 -5.05244903291739e-09 6.384302728104e-09 -1.22339729699498e-09 1.04005002250567e-08 3.6488073941476e-09 -2.11332386093627e-09
"R1032" -1.56347455912331e-10 2.35783445565188e-09 1.71969727641933e-09 1.36356711156372e-08 -2.67172269577555e-09 -3.10928190135323e-09 2.69630118599921e-09 2.34743117296394e-09 -5.36317721554566e-10 -7.21855138376464e-10 3.70139800449225e-09 -9.64867798939633e-11 -3.99584879842249e-08 -3.16145345144939e-09 1.26957587675388e-09 -5.54274429656768e-09 3.62669305022638e-09 -4.36308296869754e-09 -9.96501290177125e-09 -5.30379971037815e-09 2.8822589551326e-08 6.54022295730877e-09 -2.27973394112877e-08 6.43246142463219e-09 8.3119815749499e-09 -8.38568697036502e-09 -9.95010410610335e-09 -1.5677917952393e-08 1.51474273218259e-09 -2.65542253946471e-09 7.769917351993e-08 -1.55169908724798e-09 -1.88932557791864e-09 1.07956788071464e-08 6.61948424564331e-10 3.13770311121143e-09 9.15872409248842e-10 -7.11726460197067e-09 4.91384910393548e-09 4.50720272506173e-10 -2.49064627299295e-09 -1.37646863001102e-09 4.99398830827198e-10 3.072957035691e-09 1.15459721528911e-09 2.04618896998775e-09 3.12169466532794e-08 5.17537872027858e-09 -4.38059757291985e-09 1.69980202266437e-09 -3.52475413737529e-09 3.3182354755433e-10 4.25180652163554e-09 3.21871228082063e-09 -7.47867752655683e-09 -6.46390155530645e-09 1.18910872941297e-08 -3.03936565151511e-09 -4.1054882932229e-09 -1.05242012085895e-08 -6.2366495189268e-10 7.00863669305041e-09 -1.3670073407758e-09 -2.66926682567274e-09 -4.05839300102804e-08 -8.70702300381151e-09 2.71169138558743e-09 -4.0017332516548e-10
"R1033" -4.61129687556085e-09 5.62878744003696e-10 -3.26663331640158e-09 -1.37803528811815e-09 -7.60500287327025e-09 5.16693129265828e-09 5.69508837766712e-09 -2.22861047377634e-08 1.58108879409524e-09 5.99839834625133e-09 3.22860015127874e-09 -4.0329754727639e-09 -3.03804627050722e-12 2.1241838276785e-08 5.45953954684794e-09 7.34579072212799e-10 8.92777659785559e-09 -7.99111480435716e-09 -7.29575164061375e-10 1.86966886500566e-09 1.99547363743151e-09 -1.21818683854487e-09 -1.19516687656939e-10 1.67902410238105e-09 9.26018714408441e-10 -1.75443659441227e-10 -2.56686321674602e-09 -6.91811135669255e-09 -3.03265521486044e-08 -2.04136317239029e-10 -1.55169908724813e-09 1.81217743511888e-08 1.26528526575623e-08 -6.82264572695733e-09 -8.31007134086282e-11 -1.09597608857779e-09 -9.36195673628899e-10 7.7462750029584e-10 4.5648434059592e-09 -1.27768192918949e-09 2.45166099655557e-09 -2.62197084144863e-09 -1.62300581984094e-09 3.33354737688083e-10 -3.93263627403117e-10 4.06096915081179e-10 -3.68594310597243e-09 3.86847768392295e-10 2.23835759322616e-09 2.04234337359591e-09 -4.9971835891583e-10 -2.10325994466464e-09 2.77592344630163e-11 -2.37366130113642e-11 3.91478798150031e-09 1.99716877182852e-10 -1.59462467828362e-09 -1.88974191879263e-09 1.8885276850096e-09 1.25928803551418e-09 6.51980604046251e-10 7.24574519498377e-10 -5.80216125330435e-09 -1.38817724948342e-09 2.19746664659686e-09 -1.99540958314127e-09 2.46255903759886e-10 2.13424659518257e-09
"R1034" 3.56522691977922e-09 1.68847918445801e-09 8.14138082671899e-09 5.97242776414079e-09 -5.4012472026325e-10 3.56028603291548e-09 8.12209647941597e-08 -3.94158871727085e-08 -3.34278370868401e-09 1.58360600140254e-09 7.15340542382696e-09 1.89725233909447e-09 -5.19303896559314e-10 6.03996500613845e-08 -1.82699444425912e-09 -7.62423425407936e-09 4.4751079303831e-08 4.3037860342002e-10 -5.75560491675542e-09 -6.50713835707757e-10 7.83799367136821e-08 4.92772487958045e-09 -1.04631036967473e-07 -1.25431848850617e-08 -3.93903282898632e-09 -7.51423105807461e-09 8.26893861717601e-09 -2.45921019195582e-08 -6.88575511209804e-08 -8.4994384330146e-08 -1.88932557791849e-09 1.26528526575623e-08 7.50631452843656e-08 -3.40182537700573e-08 1.29270576903466e-09 -3.58711235912418e-09 -7.18782070930672e-10 9.16721126042989e-10 1.86423993040418e-09 4.36829216754831e-10 -1.51960572307387e-09 1.20574369686981e-09 7.78731444565901e-10 2.1143008870852e-09 -3.72168993638387e-09 -3.91488126619339e-09 1.99648774436808e-09 -5.77741163200593e-09 6.97327378039623e-10 8.8281552738102e-09 -2.44900058822302e-09 -5.7326158590775e-10 1.30941302095058e-09 4.53061259118392e-10 7.5506686873911e-10 -1.54454886350677e-09 -1.58195174822449e-09 1.28899401844751e-08 2.46639822220888e-09 4.9392324325827e-09 -2.38228953241251e-09 -9.11035130019044e-09 1.89192572692346e-09 -2.89198781650981e-09 1.49965101654354e-09 -1.28420702439627e-09 2.29088046190245e-09 -8.85991483426513e-10
"R1035" 1.40460657143066e-08 -1.14842664878942e-08 2.47873629924257e-09 4.97319353278746e-09 -1.03992006041848e-08 2.0643202609462e-08 -8.46086817359523e-09 1.4124221723258e-08 5.45621751849408e-09 -9.3304967129829e-09 -1.03432331159397e-08 9.83606059946497e-09 -2.43949763417631e-08 -1.08183762146549e-08 -1.72561189505365e-08 -1.16056074116643e-08 -5.27127333512152e-08 7.33261403153316e-09 1.24289021902766e-09 -9.05201631040613e-09 4.18184854941219e-08 3.41032615573418e-09 -1.68268348836129e-08 -6.063013147175e-09 1.53859061323397e-08 8.35513589292639e-09 -3.40923864806152e-09 -8.86869330813638e-11 -3.58780042023364e-08 7.5039815212955e-09 1.07956788071463e-08 -6.82264572695735e-09 -3.40182537700571e-08 1.01278763028613e-07 -1.79316386368446e-09 -7.0323921327283e-10 7.23845474689258e-11 -1.34599839847256e-09 -7.83859567948917e-10 -1.9032014522688e-09 -5.67200386030001e-10 -3.68959881287163e-09 -3.5952328786625e-09 2.20625086905702e-09 -1.04414914090439e-09 -5.0347399638473e-09 1.78995345424774e-08 6.98552734558933e-10 4.60698019040467e-09 4.8132964341204e-09 1.37763432793042e-09 4.26609474292115e-09 -6.38147928265454e-10 5.01237782905356e-09 9.3465678162084e-09 -3.73800376753236e-09 -1.00672209580914e-08 3.50076170686015e-09 -9.7536740524234e-09 2.40140740319875e-09 7.13438026255467e-09 -2.16345130068388e-09 8.50969605865545e-10 -1.53446477440567e-10 -1.63072964024492e-09 -7.38361120447422e-10 -7.09534440334557e-10 2.57571892218267e-09
"R2001" 1.90668937394808e-09 -2.40500552405868e-09 6.3481796338809e-09 8.39191914479117e-09 -1.78654946470254e-09 1.2417284892307e-09 1.30261579687806e-09 5.6717793351147e-09 -2.06682601729763e-09 5.75132291929258e-09 -2.00162208070604e-09 -4.73740699810626e-09 1.39482962564824e-09 -3.40680887992442e-10 -2.83463675803765e-09 -6.70971010183535e-09 5.61256588044518e-09 -2.35683390668836e-09 2.29157662808504e-09 -2.06001937777108e-09 1.13694307771332e-09 2.8216174721337e-09 -1.39102906794697e-08 6.34000454286118e-09 -3.87125287503555e-10 -1.38279548124955e-10 7.05683539499837e-09 -3.81208058915802e-09 5.75814278012887e-09 -5.77387612623334e-09 6.61948424563751e-10 -8.31007134084469e-11 1.29270576903445e-09 -1.79316386368443e-09 1.38020532535891e-07 -6.9470417280546e-09 -6.69890784934514e-09 -8.19380813977937e-09 -3.54985980818684e-09 5.23387169264505e-08 4.08724548323971e-08 -2.93720013990824e-08 -5.313513350248e-10 -4.46562904563557e-08 -6.20533185437232e-10 -6.88586037097017e-09 -2.09697512963157e-09 -6.81433185776798e-08 -1.67654490282429e-08 -2.21367661247203e-08 -1.49661034447486e-08 -3.46764798930524e-09 7.9588530261841e-10 -2.26336286207845e-09 7.03373695488684e-08 9.89765875807639e-09 2.64577949509119e-08 5.18210865051558e-09 2.21888607128387e-09 6.54996741393581e-09 3.92866235917146e-09 9.11612539624432e-09 2.39335443539759e-08 -1.07078870374414e-07 1.97091013280588e-09 -1.52860127227655e-08 -7.46708918651496e-08 5.35151002081729e-08
"R2002" 6.7408585908207e-10 -1.24697854075725e-08 -5.40191395141428e-09 3.24332507530443e-09 -5.46257746491568e-10 6.43776349162892e-10 -9.75523623781592e-09 4.0338297893725e-09 4.9533152993958e-09 -8.28203767631062e-10 9.55449586755493e-10 3.5859795557574e-10 -1.36284325406005e-08 -3.91103630510822e-09 -1.20488960101199e-09 8.98936860314302e-09 1.45866023192456e-09 -8.1549841386397e-10 5.41068005466771e-09 -1.51310326520368e-09 -9.25465650793623e-09 -6.75852576202469e-09 7.88520271921903e-09 -8.11034811804567e-09 2.60912486477024e-08 -2.05667503635542e-09 1.33497512472832e-09 1.87900149462639e-08 6.20893219547074e-09 1.53679481876619e-09 3.13770311121133e-09 -1.09597608857778e-09 -3.58711235912417e-09 -7.03239213272842e-10 -6.94704172805474e-09 3.74706376633905e-08 7.80241306381915e-09 -6.55930260574523e-09 1.02087879430643e-09 -8.34591229293806e-09 -2.88308694991908e-09 7.06192356016889e-09 -5.33338535896068e-10 5.08709286691052e-09 3.90795295641989e-09 -1.67336843799295e-09 1.59842067388934e-08 -6.29068831204994e-09 5.50879357456006e-09 1.96895608409105e-08 3.31781874513272e-09 -9.06228508445621e-10 7.59042747046464e-10 2.75326756893324e-09 -1.248015882721e-09 -1.54309651014998e-08 -1.00851162843864e-08 6.93044646690263e-09 -3.49572715139044e-08 -9.08633636466556e-09 -2.458088368433e-08 -4.04775319088458e-09 8.69269760801794e-09 9.5821384502071e-09 -2.74352032171507e-09 2.17682286455945e-09 6.9471370713434e-09 -1.85608620909156e-08
"R2003" 3.11975469104954e-09 -1.22020396542384e-08 2.06734098182098e-09 -7.97609768497614e-09 -4.60838092527057e-10 3.0496983591188e-09 -1.11483813494902e-08 -2.18870687445401e-09 -3.08460288533649e-10 1.45450961307715e-09 3.32961153204819e-09 -5.51038794908835e-11 -4.07362104371286e-09 2.99535645993455e-09 -1.51977112961838e-09 -1.40441914555632e-08 3.05102577852343e-09 -1.24540912812516e-09 1.24157631570456e-09 2.3403348048835e-09 5.08388374202361e-09 -8.65634488520359e-10 -7.92222370937062e-09 2.86803182710948e-09 -3.31150012544213e-09 -5.96687929438106e-09 2.85183539653964e-08 2.07524257572819e-08 1.56922426128273e-09 -3.35416124118959e-09 9.15872409247872e-10 -9.36195673628978e-10 -7.18782070930392e-10 7.23845474688595e-11 -6.69890784934393e-09 7.80241306381947e-09 8.01644283882561e-08 -1.80116671779189e-09 3.27949053600809e-09 -2.53676605779103e-09 3.32079265308859e-09 -1.73723989638306e-09 1.0913923996719e-09 -2.36542982555894e-09 4.08011603692332e-09 8.20964952689394e-10 -2.60576424773561e-09 -1.72942154795109e-09 -6.29476973479249e-10 6.76437336492015e-08 1.70611651822433e-08 -2.7010700188307e-09 1.25592558656305e-09 2.49288925256631e-09 4.99055272078976e-08 -1.17147275171618e-08 -1.67577300809128e-07 -2.25967024082811e-09 6.35154076533952e-09 -1.00834967936427e-08 -4.41431614413699e-08 6.02094697849057e-09 3.90902390856472e-09 6.48636263946039e-09 3.9440859114076e-09 -3.90250006026766e-09 4.86917905967982e-09 1.22126324212784e-09
"R2005" -8.93050021021154e-09 1.45125504472465e-09 -1.30792088952494e-09 -1.49139173821079e-07 7.47630546916639e-10 -4.27204256699106e-09 3.50120825139102e-08 -1.52786761985868e-09 4.62721490412737e-09 6.25008037680754e-09 -2.2295357292282e-12 -5.59910384147312e-09 4.74085295801542e-09 9.70901511628837e-10 5.07729295866099e-09 4.88633650623923e-08 -2.97760553526126e-09 1.72211212799274e-09 2.96291036963943e-09 1.07372826645713e-07 -3.13837132399862e-08 -7.104651046058e-09 1.18204608632854e-08 -6.89774111702666e-08 -4.75992624134518e-09 -1.25679658099059e-09 4.56365487537592e-09 1.99708515437554e-08 -4.6523228356956e-10 1.99272236364054e-08 -7.11726460197041e-09 7.74627500295643e-10 9.16721126042742e-10 -1.3459983984727e-09 -8.19380813978116e-09 -6.5593026057452e-09 -1.80116671779206e-09 2.87734740195944e-07 1.32507398917568e-08 -2.28426168732533e-08 -3.58335587748299e-08 1.60991452081886e-08 -1.77587242448097e-08 7.34027461396766e-09 -1.28742915232607e-09 6.02386814458929e-08 -7.84131954601007e-09 1.72140579155255e-08 -1.35302034610381e-08 -4.74935739265961e-08 -8.701563467912e-09 1.57096759542795e-09 4.03878717897434e-09 -2.08978838120309e-07 2.9530516429166e-08 2.06614153813063e-08 1.00293460826788e-09 -3.96690812717986e-08 7.39341890712773e-09 2.07474984766764e-09 2.99001745136398e-09 4.33627961718716e-08 -1.86084015478551e-08 -1.35561767317463e-08 9.25800618895593e-09 -4.25150442666316e-09 1.84117117443565e-09 8.01804633777003e-09
"R2006" 6.84179175168041e-09 -1.3150399106008e-09 2.97155549037017e-09 9.63611908741802e-09 -4.68991673435814e-09 -3.20000071978146e-09 2.36330733331799e-09 9.6243719215891e-09 6.36406935908855e-09 -7.24031495032785e-09 7.56852607730054e-10 -3.76027879812601e-09 5.63087266318392e-09 -8.74549826524357e-10 -3.78150803917549e-09 4.41691670477841e-09 -2.98020613645626e-09 -3.6029886058377e-09 -1.47543025006098e-09 1.13708054169351e-09 -2.99593056759585e-09 -3.10080106581318e-09 -8.79139022436667e-10 -9.99788362106337e-09 -4.41779608016693e-09 1.09997688369083e-09 4.65325289245403e-09 5.82859753880964e-09 5.22765173943499e-09 -1.01662992026474e-08 4.91384910393549e-09 4.56484340595922e-09 1.86423993040423e-09 -7.83859567948913e-10 -3.54985980818704e-09 1.02087879430646e-09 3.27949053600811e-09 1.32507398917568e-08 1.31080309038176e-07 -1.20957621515175e-07 1.36507911235659e-08 6.83894471190048e-08 -1.19333189505608e-08 2.54350065668014e-08 1.11665943129159e-08 3.81815817398089e-08 -1.39649767173334e-08 -5.36889548277466e-08 1.79549479058205e-09 -3.23345789644251e-09 3.10577709754697e-09 1.29862534811128e-08 9.58106923346424e-09 -2.59919351869083e-08 2.04388399126293e-09 6.29821302253258e-09 -1.43236593402739e-08 8.94513816888993e-09 6.62435404328291e-09 -1.55687734885904e-08 -1.28413208723614e-09 -2.87324276667812e-08 -3.32707040779178e-09 1.03329869501285e-08 2.5387133081746e-10 -7.49547763767697e-08 2.63793940346631e-08 -3.59944762061737e-08
"R2007" 1.22399592868557e-09 3.45485572351623e-09 9.5363407905449e-09 -1.07210338581588e-08 1.24105680928741e-09 -2.46127212952386e-09 -7.04909563846012e-09 1.85400477268833e-09 -1.4284274295227e-08 2.4303274067664e-09 -1.80349597157449e-09 1.03962707024853e-08 -1.44465308134488e-09 -1.57688734120236e-08 1.33509260908402e-09 -2.93480527492192e-08 4.31894603612337e-09 8.1292245077274e-10 2.42090369773006e-09 -1.26898924320444e-08 1.72205307472732e-08 8.66641351170887e-09 -2.60335527499544e-08 1.91772077251686e-08 -3.00632514992164e-09 -3.19879298391681e-09 -8.35164916962583e-09 1.33914057706195e-09 5.65950788536502e-09 -1.57595640549974e-09 4.50720272506015e-10 -1.27768192918943e-09 4.36829216754769e-10 -1.90320145226882e-09 5.23387169264506e-08 -8.34591229293817e-09 -2.53676605779107e-09 -2.28426168732534e-08 -1.20957621515175e-07 4.13378413856526e-07 4.27225701601262e-09 -1.94707522777286e-07 3.79074152935176e-08 -1.07559185774735e-07 -4.08435217188365e-09 -6.22955223479428e-08 1.41139307195116e-08 2.29721467983373e-08 -1.37916871153553e-07 6.27933395415853e-08 -2.1824917442216e-08 4.82206142077902e-09 3.63301976125178e-09 5.6228095309162e-08 8.66582113842823e-09 -3.20014889930967e-08 -8.3110047109135e-09 -1.96819963335861e-08 -1.45972669487081e-09 8.30069098802592e-10 1.93819168942221e-09 2.99004872379285e-08 -1.10045291073921e-09 -4.68606535400548e-08 1.85208838528471e-09 -5.66788117279991e-09 -3.30437200556821e-08 1.07425833785757e-07
"R2008" 1.22121634446186e-08 -4.31198431067477e-09 4.39932979637968e-09 1.09679335549099e-08 -1.9115151544962e-09 8.10936180044008e-09 1.01655235250124e-08 -7.77878640067251e-11 2.56535039197569e-09 9.44683698942731e-09 -4.24275394502761e-09 -8.89066201183217e-10 6.96998726779005e-09 -3.05585492652276e-09 -7.69278030304648e-09 -1.31624714896717e-08 3.57026143748358e-09 -7.94357741329469e-10 4.52513427311289e-09 -1.04509685424725e-08 2.45199961402647e-08 -5.86195090641925e-09 -1.60469946536059e-08 -1.77082828971304e-08 -2.79819965113749e-09 -2.84980997196936e-09 1.36349368075723e-08 1.18064772714837e-08 6.68663512541166e-09 -1.5706931411578e-08 -2.49064627299353e-09 2.45166099655554e-09 -1.51960572307397e-09 -5.67200386029903e-10 4.08724548323966e-08 -2.88308694991901e-09 3.32079265308975e-09 -3.58335587748308e-08 1.36507911235659e-08 4.27225701601243e-09 2.23443459656914e-07 4.05239293908932e-08 1.51888362544294e-08 -5.87063750979498e-08 -1.69637516361707e-09 -3.33059947772785e-08 -7.44389993755042e-09 -1.31575943222516e-07 -2.04910721327307e-09 -5.62443182176553e-09 -1.18776459242941e-08 7.91800598386201e-09 2.41053566815517e-09 2.17637591268903e-08 4.78794293685073e-08 1.0114355948601e-08 1.90629394761216e-08 2.80596160912046e-08 4.88268811645343e-09 3.00857633977274e-09 -1.04740066597013e-08 -1.162951840441e-07 3.12583160348035e-08 -8.77366701970148e-08 4.46172874766765e-09 -1.08733712927766e-08 -3.59796667490266e-08 2.46326592028512e-08
"R2009" 3.97202981702591e-09 -5.81389480325367e-09 -4.91246748156534e-09 -1.22246543448055e-09 2.66621705007988e-09 -4.63318667581901e-09 7.53777396194665e-09 6.84403347887771e-09 2.78925475047376e-10 -2.03635051166167e-09 -1.48899591301057e-09 1.52275158917425e-09 5.11658009233331e-09 9.72320559197381e-09 -1.82298401425182e-09 9.48106828481933e-09 2.15516967903479e-09 3.20160504201683e-09 -2.25819423897722e-09 7.125994479223e-09 2.85568053477703e-11 -7.40168634666327e-09 6.59154224025896e-09 -1.94605315291563e-08 -7.67607130038294e-10 -4.61906932465162e-09 1.49045578755095e-08 1.41864595782007e-08 2.5446188960056e-10 -8.6875762763034e-09 -1.37646863001071e-09 -2.62197084144869e-09 1.20574369686959e-09 -3.68959881287145e-09 -2.93720013990824e-08 7.06192356016856e-09 -1.73723989638299e-09 1.60991452081895e-08 6.83894471190048e-08 -1.94707522777286e-07 4.05239293908931e-08 3.05312271649441e-07 1.11779601306148e-08 2.8775543098412e-08 1.12590380520752e-09 2.79260310928038e-08 -8.07517485147473e-09 -2.49645738520279e-07 -1.63782139872731e-09 -2.03955464545028e-08 6.07730242383413e-10 -1.19189535500349e-10 -3.60590594424634e-09 -2.65753759661422e-08 7.70109628971625e-10 9.34469388748387e-09 5.86050592028913e-09 -3.21341349475564e-09 -7.18733204862306e-11 -5.15021409621215e-09 -7.9187862547413e-09 -4.61861374077586e-08 6.34525944099243e-08 3.31932299054152e-08 -8.45621519322703e-10 -1.42365696211469e-10 -6.43844598850913e-09 -2.13811067341896e-08
"R2010" -6.31441835641935e-09 2.85281188395418e-09 1.42036872909787e-09 -1.32887014670329e-08 2.06918179195934e-10 6.86465376557296e-09 1.58142511464984e-08 -8.74491167830614e-09 -9.92293161090768e-08 3.05323911993297e-09 2.27472334446451e-09 2.27817899103734e-08 -2.17827058972476e-09 4.54006513939546e-09 -3.27138182750272e-09 -4.51998607692502e-08 2.4386915311219e-09 2.66767434958291e-10 -1.06481497191682e-09 1.08137616163899e-09 1.97772714979644e-08 1.48928901412463e-08 -9.94927498604089e-09 1.08680988226661e-07 -3.01647756202599e-10 -8.97998220221494e-10 -9.15957905342063e-09 -1.45820588746259e-08 5.6395793817958e-09 -3.93403850553676e-09 4.9939883082711e-10 -1.62300581984088e-09 7.78731444565925e-10 -3.59523287866243e-09 -5.31351335024817e-10 -5.33338535895932e-10 1.09139239967226e-09 -1.77587242448099e-08 -1.19333189505608e-08 3.79074152935177e-08 1.51888362544297e-08 1.11779601306147e-08 1.19812206707646e-07 1.10674189941891e-08 9.8348085135009e-10 -6.48785481310962e-08 2.33545028553044e-09 -1.10700779514203e-08 -2.4004425452367e-08 5.29090687557211e-08 6.96441855158399e-09 -6.62742590761653e-09 -5.26783948214148e-09 2.89166304259592e-08 6.25104543370351e-08 -1.79262658667707e-08 -3.35078681432643e-08 -1.0973050064026e-07 -8.03550125807498e-10 2.81867009750979e-10 8.06816873841971e-10 2.47558306380427e-09 6.8104562259671e-09 -1.36316617387822e-08 -1.10299558379262e-09 1.89252206049516e-09 -2.59301029244701e-08 1.08237803297339e-08
"R2011" -7.04632154118754e-09 6.49163500425618e-10 -4.30548310916232e-09 1.65865343316405e-08 -1.67807314739216e-09 7.71952165044815e-10 2.05990028581095e-09 -4.01089718364258e-09 -3.65130840664281e-09 -1.12616695667747e-08 2.53107351542661e-09 5.32835115526886e-09 -4.99147308158659e-10 9.06423945976560e-09 2.58895302942427e-09 2.01608270615313e-10 6.51287210856169e-11 2.03032159464105e-09 -4.41090464688054e-09 1.00068653429295e-08 1.2377704014002e-08 5.04349236669262e-10 -5.4583908621066e-09 -3.16682308819677e-09 1.63071837476194e-09 -9.56595878124493e-10 1.31666132098583e-09 -1.16212933558899e-08 -1.1978048991287e-08 5.42073409111575e-09 3.07295703569199e-09 3.33354737688136e-10 2.11430088708504e-09 2.20625086905711e-09 -4.4656290456356e-08 5.08709286691031e-09 -2.36542982555884e-09 7.34027461396786e-09 2.54350065668014e-08 -1.07559185774735e-07 -5.87063750979489e-08 2.87755430984122e-08 1.10674189941898e-08 2.35882369908748e-07 2.3915824932051e-09 -3.44888023377844e-08 -2.04105878392854e-09 1.82763108512627e-08 4.85981269758835e-08 1.66704944184476e-09 7.69526167452943e-09 -4.48577031895466e-09 6.49030433110902e-10 -4.92059538753403e-08 -2.62797210413785e-08 -2.20762505262079e-09 4.40308853833225e-09 7.9202637171411e-11 -3.89998492090591e-09 7.25170174827401e-10 1.55939745554779e-09 -1.00631880541114e-08 -9.72540394180762e-10 3.95943211098494e-08 -2.57186976689766e-09 8.88978428302594e-09 3.02693871507354e-08 -4.67920790803371e-08
"R2012" -2.72434068052231e-10 -2.31654532999319e-10 1.17451938168237e-09 -1.51016822662112e-11 4.89419094968459e-09 -1.52547695678319e-09 8.00075794968849e-10 -1.73461321271715e-09 -1.22518620725031e-09 1.93884786602717e-09 -1.12892209655216e-10 -1.95961138765562e-09 2.11190855222574e-08 -1.04181122545156e-09 5.22710901536864e-11 5.39445469717898e-10 -2.47050887261152e-10 -1.7915851448469e-09 1.69481326296362e-09 1.11552301923894e-09 4.54837171440659e-09 -1.07557905717811e-09 4.32377851477038e-10 1.88956584757402e-09 -2.70276973030206e-09 -6.3186379515021e-09 5.2433810053231e-09 3.03010081569323e-09 9.09977315925472e-09 -1.07039770192199e-09 1.1545972152889e-09 -3.93263627403163e-10 -3.7216899363839e-09 -1.04414914090435e-09 -6.20533185437441e-10 3.90795295641995e-09 4.0801160369232e-09 -1.28742915232629e-09 1.11665943129158e-08 -4.08435217188369e-09 -1.69637516361746e-09 1.12590380520779e-09 9.83480851350105e-10 2.39158249320533e-09 3.72235759636529e-08 2.45174898230427e-09 -3.74223185464368e-08 1.33929689491266e-09 -1.20215948619675e-09 1.35063941419603e-09 -7.32541894356911e-09 -3.10445814385009e-08 2.17315455223261e-08 -5.92414768731224e-12 6.07251831798312e-09 -9.35859441372193e-10 -8.25042024698269e-09 -3.58781783567789e-09 -7.044594371679e-10 -2.51950698059685e-08 -4.0527699748077e-09 1.15901614655709e-09 -1.18667273419417e-09 1.96758088574567e-09 -2.26783084724523e-09 -1.11991847748761e-08 -2.48178800100582e-09 5.39417927842965e-09
"R2013" -3.35699929670845e-10 -1.04632551482683e-09 -5.15436024247106e-10 6.21166126525209e-09 3.91964647479092e-09 -1.53778912390748e-08 -1.79210755223691e-08 9.49993475995775e-09 3.72356536098626e-08 -6.52508761087636e-09 -3.51500583644434e-09 -1.63636826106619e-08 6.62631107191594e-09 -7.95808593003217e-09 7.90218396632677e-09 3.07010932269889e-08 1.27999518528909e-09 -5.99484801561756e-10 5.37302080850066e-10 3.9165081875469e-09 -9.82632589744603e-09 -1.00758363036803e-08 1.39871838819998e-08 -5.50749433258817e-09 -1.72663693779349e-09 1.65447888728935e-09 2.15570120314906e-09 -2.50615317609428e-08 5.85534258843272e-09 1.00462691921086e-08 2.04618896998868e-09 4.0609691508125e-10 -3.91488126619329e-09 -5.03473996384741e-09 -6.88586037097043e-09 -1.67336843799305e-09 8.2096495268953e-10 6.02386814458922e-08 3.81815817398089e-08 -6.22955223479425e-08 -3.33059947772794e-08 2.79260310928041e-08 -6.48785481310962e-08 -3.44888023377841e-08 2.45174898230436e-09 1.21353424480355e-07 -8.79358578878028e-09 1.89810879781289e-08 -1.78359078344772e-08 -4.91715983940324e-08 -5.70091772493118e-09 7.76205759876515e-10 3.94633039255408e-09 -7.45848031661957e-08 -1.86435242253394e-08 2.14139482491207e-08 8.43967949025823e-09 4.30638751787103e-10 4.45381007319739e-09 -1.70114971297354e-09 2.11093744530364e-09 2.60605436960576e-08 -1.04105318166169e-08 1.7161915298202e-08 -1.85377227632366e-10 -1.66157969277826e-08 8.55064434122813e-09 2.37583549730637e-09
"R2014" -2.78599740153078e-09 -6.19693944577236e-09 -2.2546918049661e-09 6.4462703760113e-09 -1.171059620801e-08 2.7144837109551e-10 1.00791896441387e-08 9.04956208107291e-09 1.98990763664926e-09 -8.47619277388727e-09 1.36342417991107e-08 4.18279583267410e-09 -1.02737435405374e-07 8.99096709604084e-10 1.55831451644367e-09 5.96727481253937e-09 -6.80169042944834e-10 -3.32133855268711e-10 -3.28424547979336e-09 -4.72653240416747e-09 3.89020053939899e-09 -1.99363692763539e-09 -1.00835284437423e-08 -8.18029904555682e-09 2.77685683712105e-08 3.45741638766779e-09 -4.92855562359197e-09 -4.91253692570829e-09 -1.38689403017582e-08 -2.41717219704087e-09 3.12169466532794e-08 -3.68594310597244e-09 1.99648774436804e-09 1.78995345424774e-08 -2.09697512963156e-09 1.59842067388933e-08 -2.60576424773566e-09 -7.84131954601007e-09 -1.39649767173334e-08 1.41139307195116e-08 -7.44389993755051e-09 -8.07517485147477e-09 2.33545028553053e-09 -2.04105878392846e-09 -3.7422318546437e-08 -8.79358578878026e-09 1.23044146704187e-07 9.85040878892813e-09 -2.05986060546458e-10 8.64964166213706e-10 2.97713168643336e-09 2.62398089633463e-08 -6.30111802965876e-09 8.99865896140649e-09 -8.02530726988228e-09 -4.20813380350511e-09 6.45177664559639e-09 6.96254098117592e-09 -3.32028067104836e-08 1.06790379535685e-08 1.35687907652198e-10 4.37344236573522e-10 1.35085225174462e-08 1.03007781089841e-09 -1.60652778511914e-08 -4.23360208255662e-09 3.95445029987121e-09 -1.72703595514902e-08
"R2015" -1.19942861569629e-08 9.68512146339269e-09 -6.87750037154009e-09 -4.69912571601194e-09 5.85771592233093e-09 8.37691832670751e-10 -1.93046050080605e-08 -4.43133905572891e-08 -1.41205917006326e-09 7.85299632418116e-09 -3.7390266380292e-09 -4.19775318995758e-09 -3.82874056556339e-09 8.67707372422809e-09 1.25878138801469e-08 1.41619372137515e-08 -1.50890553726474e-08 -3.60438001514573e-10 7.37213222745165e-09 1.29292795445463e-08 -6.37240872278036e-08 3.50844240211777e-09 6.31938169001534e-08 1.61490159026183e-08 7.75511405477473e-09 3.05862909231489e-09 -2.51079433713938e-08 9.67947278730527e-09 3.33642701286255e-09 2.01708662809043e-08 5.17537872027894e-09 3.86847768392127e-10 -5.77741163200581e-09 6.98552734558852e-10 -6.814331857768e-08 -6.29068831205009e-09 -1.7294215479507e-09 1.7214057915526e-08 -5.36889548277466e-08 2.29721467983368e-08 -1.31575943222517e-07 -2.49645738520279e-07 -1.10700779514205e-08 1.82763108512617e-08 1.33929689491249e-09 1.89810879781293e-08 9.85040878892814e-09 5.95534461554893e-07 3.27389418276067e-08 -7.29211955814525e-09 1.41917523002671e-08 -2.89398287062166e-08 2.54206708165652e-08 -3.45897233734929e-08 3.65966976769501e-08 -4.02158546219118e-09 -2.16332673744193e-08 -2.49041070905131e-08 -7.17399771560028e-09 1.35892816412978e-09 1.05163609431913e-08 6.64135818115271e-08 -2.44910089256221e-07 1.86943881387379e-08 -7.64555300913328e-09 2.03852891282159e-08 4.58449863361794e-08 -4.89412218793036e-09
"R2016" -2.95890161086964e-09 2.70775549981051e-10 -5.73094483099716e-09 -2.78505462795622e-09 -3.16237223428985e-09 7.52066245886845e-09 1.06871710590203e-08 -4.90106650956944e-09 6.87950785869856e-09 6.10208901151737e-09 4.01297335880751e-09 -8.06718804647898e-09 -4.32871986428419e-09 6.98018612712922e-09 -1.01052299442205e-09 8.30808523758831e-09 -3.4795739837154e-09 -6.7964680929588e-10 2.83995078606676e-10 5.25583515390413e-09 -6.71046819142901e-09 2.16839035395139e-09 1.10741861383685e-08 -9.95756920802626e-09 3.95555173718878e-09 1.29705751050529e-09 -2.44489206891203e-09 -5.40482498577163e-09 -8.29678011441519e-09 3.15705128729271e-09 -4.38059757291970e-09 2.23835759322628e-09 6.97327378039699e-10 4.60698019040467e-09 -1.67654490282427e-08 5.50879357456002e-09 -6.29476973479373e-10 -1.35302034610382e-08 1.79549479058199e-09 -1.37916871153553e-07 -2.049107213273e-09 -1.63782139872709e-09 -2.40044254523668e-08 4.85981269758841e-08 -1.20215948619688e-09 -1.78359078344773e-08 -2.05986060546468e-10 3.27389418276067e-08 1.15578487773761e-07 -2.77341893588901e-08 1.90304202995508e-08 -7.97508101371346e-10 -4.21316615539303e-09 1.21852732972218e-08 -5.3282649816776e-09 1.28010550652746e-08 9.84957884259385e-09 2.519417595123e-08 -1.96125328406384e-09 1.77821800974996e-09 -9.27186414378893e-10 -4.67949204923721e-10 -5.26107925915466e-09 1.40722424530809e-08 6.34115976271616e-10 3.06724783528176e-08 1.28796231631137e-08 -6.57853411678797e-08
"R2017" 1.65206964928268e-08 4.38991847993567e-09 3.65045138947734e-08 -1.60367509927869e-08 3.99879971260066e-09 -4.79075996159881e-09 -9.95871551806278e-08 -1.10784800118453e-08 -2.99416383268214e-08 2.47943235621413e-08 -1.29686019479372e-08 2.23616682177781e-09 1.99634703909763e-09 -5.56687069808473e-09 -4.37067624764168e-10 -4.44062186200026e-07 6.45302602552186e-09 2.54443623604228e-09 -1.61141146956969e-08 -1.62569225547729e-08 2.32441203823011e-07 9.25966323096539e-08 -2.02514386781792e-07 9.96107476868685e-08 2.61379653112693e-08 4.01141630463999e-08 -4.99297158402582e-08 9.83289904057744e-08 1.3786605454796e-08 -5.08055076793341e-08 1.69980202266482e-09 2.04234337359604e-09 8.82815527381045e-09 4.81329643412078e-09 -2.21367661247206e-08 1.96895608409102e-08 6.76437336492008e-08 -4.74935739265957e-08 -3.23345789644268e-09 6.27933395415846e-08 -5.62443182176601e-09 -2.03955464545028e-08 5.29090687557218e-08 1.66704944184638e-09 1.3506394141955e-09 -4.91715983940332e-08 8.64964166213551e-10 -7.2921195581447e-09 -2.773418935889e-08 8.62393193700932e-07 1.30844303982069e-07 -2.48638592900424e-09 -7.10272688718665e-08 5.52385234005145e-08 2.61519243894009e-07 -2.37761970444833e-07 -6.39821960024292e-07 -8.71551618502996e-09 -2.27791747577029e-08 1.38389419136053e-08 -4.71689610411017e-08 -6.51586962864214e-08 4.41737338408049e-10 7.01602710154611e-08 -9.31098360560207e-09 -1.54542457355088e-08 3.13335696741338e-09 2.73546798582016e-08
"R2018" -3.73180840789616e-09 -6.18087578310567e-09 6.7317655771798e-10 -4.50439662949537e-09 -2.59225314423310e-09 3.65290599727767e-09 -1.17230038200838e-08 -3.53568876893883e-09 4.15895391955995e-10 -3.45287709291494e-10 -1.87529610070383e-09 5.57145477409761e-10 2.21756665820867e-09 6.0882896146386e-09 2.71676727827197e-09 -5.10322801180515e-08 -1.11799697966921e-09 -5.32352715682576e-10 1.92827693327782e-09 -6.09561352859546e-10 2.07553907196492e-08 2.93269162705815e-09 -1.54628578416295e-08 9.23734684869167e-09 -3.42050030812885e-09 1.2807371035101e-08 -1.83423768545592e-09 1.26760254846014e-08 3.24141208786353e-09 -1.23302735619185e-09 -3.52475413737509e-09 -4.99718358915907e-10 -2.44900058822314e-09 1.37763432793034e-09 -1.49661034447491e-08 3.31781874513275e-09 1.7061165182243e-08 -8.70156346791181e-09 3.10577709754706e-09 -2.18249174422158e-08 -1.1877645924294e-08 6.07730242383529e-10 6.96441855158396e-09 7.69526167452917e-09 -7.32541894356923e-09 -5.7009177249312e-09 2.97713168643323e-09 1.41917523002675e-08 1.90304202995508e-08 1.30844303982071e-07 1.8211197612627e-07 2.10890782452492e-08 -1.48000114501963e-07 4.95527999054361e-09 4.17032559639682e-08 -1.56955996775489e-08 -2.06362944163638e-07 -5.41263640712543e-09 5.09145171653325e-09 -6.97326878150062e-09 -2.76191440520912e-09 1.83950179398745e-11 7.5420890061147e-09 5.70387816318666e-08 -2.24131041967457e-10 1.48769489014813e-08 8.59226089866693e-09 -5.71910368891053e-08
"R2019" 3.89121581034176e-09 -2.62692357640017e-09 5.51242499496896e-10 1.91921569204327e-09 -8.66736112448254e-10 1.26706482432624e-10 -3.10451363605484e-09 -4.59890491736517e-09 7.96896807654431e-09 3.58062455778887e-09 -3.87875425298856e-09 1.2541784917929e-09 -1.43962952646245e-08 -4.53351364739985e-09 -7.61248665659471e-10 6.44046069973269e-09 -3.80421204102885e-09 2.36957094762831e-09 1.08091202320336e-09 -2.76273821914015e-09 -1.38325106745795e-08 -6.19083311139742e-09 7.84347537299849e-09 -1.35384521495993e-08 6.82105684311597e-09 -1.80680432412108e-09 -4.36364339291469e-09 5.43710866709732e-09 -2.11148621056982e-09 -4.23889924276043e-10 3.31823547554089e-10 -2.10325994466468e-09 -5.73261585907647e-10 4.26609474292109e-09 -3.46764798930501e-09 -9.06228508445691e-10 -2.70107001883085e-09 1.57096759542848e-09 1.29862534811127e-08 4.82206142077923e-09 7.91800598386283e-09 -1.19189535500272e-10 -6.62742590761683e-09 -4.48577031895468e-09 -3.10445814385011e-08 7.76205759876649e-10 2.62398089633463e-08 -2.8939828706216e-08 -7.97508101371428e-10 -2.48638592900469e-09 2.10890782452488e-08 1.03520729728588e-07 -3.63267366344455e-08 1.31577479866375e-09 -3.92706819741452e-08 5.87883726859096e-09 1.02752339901243e-08 1.39433827734248e-08 1.47094813038735e-09 -4.03782076263259e-08 1.1403085785748e-08 -3.17526960976009e-09 7.83531323038668e-09 -9.87691183462612e-10 7.75273248371952e-09 -1.77958893582022e-08 1.76428050973511e-08 -1.73009031008875e-08
"R2020" 1.09188270817893e-09 4.44738113047892e-09 5.491946619377e-10 3.81245181969201e-10 3.3129996800505e-09 -5.32587374806854e-09 1.02498622593746e-08 -1.33047326310573e-09 6.06638324591076e-10 3.22472981048581e-09 2.65604298906811e-09 -3.79642622926009e-09 -1.53137353776366e-09 1.3200661099079e-09 1.98613909573375e-10 2.59044373194036e-08 -7.36854694874607e-10 4.10489176212838e-10 -7.78674137026565e-10 -1.68199258740122e-11 -7.81445265206918e-09 -9.35213887484006e-10 9.2756600633656e-09 -6.90438953923913e-09 -1.33742819271132e-09 -1.36739392342572e-08 4.15593879142414e-09 -4.89207741329546e-09 -1.98862241975036e-10 -1.95441934400772e-09 4.25180652163562e-09 2.77592344629808e-11 1.30941302095057e-09 -6.38147928265452e-10 7.95885302617629e-10 7.59042747046462e-10 1.25592558656266e-09 4.03878717897434e-09 9.58106923346422e-09 3.63301976125169e-09 2.41053566815569e-09 -3.60590594424638e-09 -5.26783948214163e-09 6.49030433110804e-10 2.1731545522326e-08 3.94633039255406e-09 -6.30111802965881e-09 2.54206708165652e-08 -4.21316615539284e-09 -7.10272688718663e-08 -1.4800011450196e-07 -3.63267366344454e-08 1.92790822285667e-07 7.03879648806318e-10 1.46835688918409e-08 8.06462444155877e-09 8.77008817823147e-08 2.98172417215206e-10 -1.99507949522222e-09 -2.45053283187226e-08 -5.26298485882499e-10 -8.55403213515791e-10 -4.90964302552523e-08 -3.68166312102124e-08 -2.60798541384103e-09 -2.45030436391306e-08 1.01686276407183e-08 2.87443779996473e-08
"R2021" 1.1447202339749e-08 1.59337539058313e-09 4.57721261289734e-09 8.54518470437431e-09 -2.08024410158596e-09 1.23173778927783e-08 -1.31478448974784e-08 -1.11641090746112e-08 -1.56330196175716e-08 1.67224948087255e-08 1.67060446197925e-09 2.12666227092751e-09 -7.59610103664674e-09 1.05945696107996e-09 -7.69506592305679e-09 -4.68414942897282e-08 -3.89125486359873e-10 6.83756604834716e-10 -2.56439588286619e-09 -1.01357170300038e-07 2.37271018840649e-08 7.44317028163264e-09 -1.23182473851161e-08 7.59132793949846e-08 1.85727345985177e-09 3.40514420468644e-10 -5.71282439722818e-09 -2.00784475223962e-08 -4.23939986284563e-09 -1.63747652403169e-08 3.21871228082084e-09 -2.37366130113188e-11 4.53061259118523e-10 5.01237782905359e-09 -2.26336286207871e-09 2.75326756893332e-09 2.49288925256703e-09 -2.08978838120311e-07 -2.59919351869084e-08 5.62280953091616e-08 2.17637591268899e-08 -2.65753759661421e-08 2.89166304259594e-08 -4.92059538753406e-08 -5.92414768743122e-12 -7.45848031661951e-08 8.99865896140639e-09 -3.45897233734923e-08 1.21852732972216e-08 5.52385234005153e-08 4.95527999054312e-09 1.31577479866407e-09 7.03879648806599e-10 3.02230700268386e-07 1.83918406250346e-09 -1.81186866926731e-08 -2.08148114657039e-08 -1.43317479277034e-08 -2.91417098043664e-09 -3.03405923791996e-09 -5.12553202706047e-09 -2.91988569624492e-09 2.00533082064296e-08 4.5265405901791e-09 -5.23442550137008e-09 9.01962067745495e-09 3.26799720331468e-09 -7.5665499830011e-09
"R2022" 1.52485342039885e-08 7.19442426599009e-10 1.47174243826323e-08 -4.00897807974567e-08 -1.14649256658671e-09 8.15942657588726e-10 -1.09834060484331e-08 -2.44600800261707e-08 -3.59124622649585e-08 1.25211273761905e-08 -1.82220943684782e-09 6.07094769653529e-09 6.16489615357134e-09 1.26570910155404e-08 -5.57929703598382e-10 -1.57790129219856e-07 -8.49908723931304e-09 2.63574642530208e-09 -6.14905835619224e-09 6.38682725536185e-09 3.60880284021374e-08 3.79619778659951e-08 -2.36653136068317e-08 2.92869583758138e-08 1.75382373717419e-08 5.90365192547765e-09 -2.5395052276937e-08 7.60776649478217e-08 -7.73309993332265e-10 -3.63682282168141e-08 -7.47867752655699e-09 3.91478798150032e-09 7.55066868739363e-10 9.34656781620854e-09 7.03373695488704e-08 -1.24801588272073e-09 4.99055272078977e-08 2.95305164291634e-08 2.04388399126291e-09 8.66582113842850e-09 4.78794293685082e-08 7.70109628971375e-10 6.25104543370345e-08 -2.62797210413803e-08 6.07251831798342e-09 -1.86435242253392e-08 -8.02530726988214e-09 3.65966976769502e-08 -5.32826498167686e-09 2.61519243894009e-07 4.1703255963968e-08 -3.92706819741447e-08 1.46835688918406e-08 1.83918406250431e-09 1.16183807870499e-06 -6.72105779624582e-08 -8.12714093605788e-07 -9.49076542008498e-08 -2.19719340492625e-08 6.01310652641516e-09 3.49509540325197e-08 -4.8162368029946e-08 -1.06520643870398e-07 -1.70046185628429e-07 -8.88216975577876e-09 -3.20389873938766e-08 -2.3361409773506e-07 1.55765419911225e-07
"R2023" -1.70393088088139e-09 -6.3630510651907e-10 -9.12344816548885e-09 -7.40255680735873e-09 -1.51729600727224e-09 4.86237058449835e-09 5.23075293972995e-08 -3.65554466378634e-09 1.86134743861216e-08 -4.4622805585428e-09 4.61938134408174e-09 -3.46303999024711e-09 3.10001800424981e-09 1.37111396002224e-08 2.66121024034058e-10 9.85573210010328e-08 -8.05988223086745e-10 5.67196735965113e-11 4.58596872379217e-09 1.04801682588989e-08 -1.35078590036317e-08 -9.58805858570364e-08 5.9256460496715e-08 -5.20590462458623e-08 -1.83061696079755e-08 -1.54787592597645e-08 4.2378974756713e-08 -1.62114199284904e-08 -1.25815979161225e-08 -4.72757627783543e-09 -6.46390155530631e-09 1.99716877182786e-10 -1.54454886350685e-09 -3.73800376753229e-09 9.89765875807611e-09 -1.54309651014995e-08 -1.17147275171619e-08 2.06614153813063e-08 6.29821302253254e-09 -3.20014889930967e-08 1.01143559486015e-08 9.34469388748387e-09 -1.79262658667709e-08 -2.20762505262051e-09 -9.3585944137211e-10 2.14139482491203e-08 -4.20813380350509e-09 -4.02158546219094e-09 1.28010550652747e-08 -2.37761970444833e-07 -1.56955996775489e-08 5.87883726859087e-09 8.06462444155867e-09 -1.81186866926725e-08 -6.72105779624581e-08 1.71804915154049e-07 1.04341981867484e-07 -1.63410420167362e-08 1.95633769033148e-08 1.63938574792269e-09 -9.86109382252451e-09 2.47273667829822e-08 9.78286623452086e-09 -3.13125736569671e-08 6.91031360555175e-09 3.91319292568987e-09 -4.71835297977949e-10 -1.66838233964628e-08
"R2024" -1.50990328328601e-08 5.16795942703323e-09 -2.25999769466602e-08 4.10203699469213e-08 -7.40113295598551e-10 6.11937724472252e-10 5.69876003578911e-08 2.28207885457616e-08 1.3752466115295e-08 -2.40575710527921e-08 2.67224604393849e-09 -1.82175884111046e-09 -3.94944321662381e-09 -1.78933393807021e-08 -4.45974834554262e-10 2.57946460091575e-07 4.78812456051935e-10 -5.12893150850349e-09 8.81348039417962e-09 -2.2501646236014e-09 -1.11209648993723e-07 -2.56242047011313e-08 7.88529808735454e-08 -5.43428517357644e-08 -1.340870709012e-08 -1.92264152464061e-08 2.5842844635904e-08 -8.12020531066933e-08 7.87576516814117e-09 3.46004153090293e-08 1.18910872941299e-08 -1.59462467828357e-09 -1.5819517482248e-09 -1.00672209580912e-08 2.64577949509136e-08 -1.00851162843863e-08 -1.67577300809129e-07 1.00293460826713e-09 -1.43236593402738e-08 -8.31100471091357e-09 1.90629394761208e-08 5.86050592028968e-09 -3.35078681432639e-08 4.40308853833135e-09 -8.25042024698262e-09 8.43967949025738e-09 6.45177664559631e-09 -2.16332673744192e-08 9.84957884259395e-09 -6.3982196002429e-07 -2.06362944163639e-07 1.02752339901247e-08 8.77008817823155e-08 -2.08148114657041e-08 -8.1271409360579e-07 1.04341981867484e-07 1.29170217849566e-06 6.95708685880512e-08 1.51953238021868e-08 3.83374560804862e-09 4.99606881994459e-09 6.68453685416883e-09 3.39651695552721e-08 -8.2606807117836e-08 3.54566760156141e-09 3.50003003692699e-08 8.59033181213543e-08 -7.80748181653228e-08
"R2025" 2.41553029612071e-08 -6.61571447770527e-09 -4.07791780029405e-09 5.95696445889121e-08 -4.13411311778546e-09 1.20483898108082e-08 5.86234598806695e-09 2.50020408025605e-08 9.19239537776032e-08 -3.25592224882965e-08 -4.79967658633968e-09 1.11264028240432e-08 3.69559218911204e-09 -8.0822630790007e-09 -2.11731077028741e-08 2.22429309514317e-08 -3.45162560934646e-09 -1.18945900505565e-09 3.10308456804895e-09 -2.13079645621423e-10 -5.5574082941765e-08 -2.66286625075717e-09 -8.17450762231246e-09 -3.00451735369219e-07 4.44469347389155e-10 6.21649530711405e-09 1.4392396081475e-08 2.47137087183176e-07 -3.71684455140027e-09 -4.26835616781823e-08 -3.03936565151486e-09 -1.88974191879268e-09 1.28899401844752e-08 3.5007617068604e-09 5.18210865051455e-09 6.93044646690255e-09 -2.25967024082783e-09 -3.9669081271799e-08 8.94513816888989e-09 -1.96819963335863e-08 2.8059616091206e-08 -3.21341349475598e-09 -1.09730500640259e-07 7.92026371700946e-11 -3.58781783567782e-09 4.30638751786517e-10 6.96254098117597e-09 -2.4904107090513e-08 2.519417595123e-08 -8.71551618503025e-09 -5.41263640712599e-09 1.39433827734249e-08 2.98172417215622e-10 -1.43317479277035e-08 -9.49076542008491e-08 -1.63410420167356e-08 6.957086858805e-08 3.65852713132746e-07 -6.18783423884771e-09 -5.78335569603017e-09 -2.26980063006329e-09 -2.70259385552225e-07 8.17812922620411e-09 1.07394725415932e-08 2.69338467717195e-09 -2.3808266711386e-09 2.90156266197003e-08 -1.6540004636334e-08
"R2026" -3.33911800423818e-09 7.97256201711220e-09 -8.04690031960925e-12 -5.72167676917192e-09 2.28319607639608e-09 1.16208467994661e-09 1.23202448481667e-08 -9.31905996851361e-09 -2.34584286835437e-09 5.007304996693e-10 1.57540796389106e-08 -2.25739989030620e-09 2.28519557073755e-10 5.34787937670026e-09 3.77498511949928e-09 -5.31393849757075e-10 -2.02098589381424e-09 -1.94323124915057e-09 -1.5208547896836e-08 3.27866418538654e-09 -6.33156212438863e-10 1.45536477807712e-09 4.96153432881582e-09 1.89849316170621e-10 -5.14395978557081e-08 6.62429895409009e-09 1.7209362471689e-08 -1.05000416870964e-08 1.60835181364089e-09 -2.46462506918159e-10 -4.10548829322297e-09 1.8885276850096e-09 2.46639822220884e-09 -9.75367405242347e-09 2.21888607128407e-09 -3.49572715139044e-08 6.35154076533964e-09 7.39341890712761e-09 6.62435404328294e-09 -1.45972669487068e-09 4.88268811645352e-09 -7.18733204862555e-11 -8.03550125807466e-10 -3.89998492090575e-09 -7.04459437167861e-10 4.45381007319728e-09 -3.32028067104837e-08 -7.1739977156003e-09 -1.96125328406386e-09 -2.27791747577029e-08 5.09145171653351e-09 1.47094813038721e-09 -1.99507949522217e-09 -2.91417098043671e-09 -2.19719340492621e-08 1.95633769033148e-08 1.51953238021867e-08 -6.18783423884793e-09 7.989692143072e-08 -1.45022546726872e-08 -2.72235211192486e-09 1.6170115340286e-09 1.50053021453075e-09 -2.40642196129223e-09 1.79471534970994e-08 -1.60800931815363e-09 5.07002908209488e-09 -1.97096106988435e-09
"R2027" 2.75433443835554e-09 8.98527286945623e-09 -3.9302829757743e-10 -1.69429509701003e-10 -3.50192970125796e-09 -1.13975577042208e-09 -9.63126012079347e-10 1.23534160534005e-08 -3.2449411834117e-09 -1.66176670518351e-09 -7.41495021974634e-09 -5.15604859246415e-10 1.24581714076603e-08 -2.87540372756389e-09 -1.42441950818737e-09 -1.53342273567809e-08 7.11408673343743e-10 3.04176290491878e-09 -2.22170348227961e-10 1.72298356615488e-09 1.14798103795986e-08 5.20245132609322e-09 -1.00033297776312e-08 8.03434758776126e-09 4.76681332809833e-10 1.46828974451495e-10 -6.94828089999866e-09 -1.10902914435766e-08 -9.84870202352864e-09 -3.52687351587729e-09 -1.0524201208589e-08 1.25928803551421e-09 4.93923243258248e-09 2.4014074031987e-09 6.54996741393527e-09 -9.08633636466549e-09 -1.00834967936427e-08 2.07474984766683e-09 -1.55687734885906e-08 8.30069098802853e-10 3.00857633977366e-09 -5.15021409621153e-09 2.81867009750724e-10 7.25170174825674e-10 -2.51950698059678e-08 -1.70114971297364e-09 1.06790379535686e-08 1.35892816413022e-09 1.77821800975002e-09 1.38389419136056e-08 -6.97326878149957e-09 -4.03782076263259e-08 -2.45053283187233e-08 -3.0340592379203e-09 6.01310652641581e-09 1.63938574792239e-09 3.83374560804895e-09 -5.78335569602966e-09 -1.4502254672687e-08 1.60442143671844e-07 -1.20215902570172e-08 2.66390782675576e-09 1.43784901504791e-09 -7.83673277739538e-09 -1.73768138401188e-08 2.76139042980663e-08 -4.61058741302054e-09 6.28253114465655e-09
"R2028" -5.39623364908175e-10 1.38316384921802e-08 5.8421014390229e-09 6.48920443480877e-09 2.21184506630915e-09 -8.01885542608788e-09 -1.71386124610835e-09 -6.18945495825275e-10 -4.29088185964636e-09 1.37212395765702e-09 -3.54759208337825e-09 1.36911028036005e-09 8.73194410119608e-10 -2.50691515962468e-09 2.46708231847354e-09 6.78327692916108e-09 -7.42911129150103e-09 -2.50987488026477e-09 1.36758635624364e-09 -1.82519028698019e-09 -2.35618339931159e-08 2.17204179874916e-08 8.18325748347655e-09 8.3672898832441e-09 1.00019892110184e-08 2.65791216480457e-08 -1.21796134358443e-07 -2.07397515686583e-08 1.41772154392727e-09 6.46119258903427e-09 -6.23664951893044e-10 6.51980604046293e-10 -2.382289532413e-09 7.13438026255487e-09 3.92866235917097e-09 -2.45808836843296e-08 -4.41431614413684e-08 2.99001745136418e-09 -1.28413208723632e-09 1.93819168942228e-09 -1.04740066597016e-08 -7.91878625474193e-09 8.06816873841921e-10 1.55939745554558e-09 -4.05276997480795e-09 2.11093744530464e-09 1.35687907652327e-10 1.05163609431903e-08 -9.27186414378538e-10 -4.71689610411029e-08 -2.76191440520907e-09 1.14030857857479e-08 -5.26298485881752e-10 -5.12553202706064e-09 3.49509540325191e-08 -9.86109382252561e-09 4.99606881994534e-09 -2.2698006300633e-09 -2.72235211192505e-09 -1.20215902570178e-08 1.78722980203496e-07 2.29018814136777e-09 -5.71942874853403e-09 1.71038080858307e-09 -7.35204760787225e-09 -4.72211288947364e-09 -1.29517125297459e-08 1.49030003251203e-08
"R2029" -2.4113858458527e-08 7.19998592566632e-09 2.25323703780777e-09 -4.74391705851325e-08 4.57115879124587e-09 -1.70920535956897e-08 -3.35058502140285e-08 -1.87085938191745e-08 1.07526912859298e-08 2.03249673380784e-08 7.83916958028333e-09 -2.35506857462312e-08 -1.32019667988791e-08 6.91586606236971e-09 2.18504456887754e-08 4.24178948366334e-08 4.50186930088375e-09 -1.6123811375753e-09 -6.58319721697767e-09 -6.9226221140591e-10 2.65911890368286e-09 2.44415514222272e-10 6.09370817495608e-09 1.50361570101532e-07 4.93925555686473e-09 -8.33972204618934e-10 -2.42917488071461e-08 -2.31155657348027e-07 4.67541045007512e-09 6.39301309663485e-08 7.00863669304935e-09 7.24574519498599e-10 -9.11035130019078e-09 -2.16345130068434e-09 9.11612539624223e-09 -4.04775319088453e-09 6.02094697848885e-09 4.3362796171873e-08 -2.87324276667812e-08 2.99004872379282e-08 -1.16295184044094e-07 -4.61861374077597e-08 2.47558306380517e-09 -1.00631880541003e-08 1.15901614655688e-09 2.60605436960577e-08 4.37344236573562e-10 6.64135818115261e-08 -4.67949204923928e-10 -6.51586962864212e-08 1.83950179393237e-11 -3.17526960975984e-09 -8.55403213515421e-10 -2.91988569624568e-09 -4.81623680299423e-08 2.4727366782981e-08 6.68453685417164e-09 -2.70259385552219e-07 1.61701153402788e-09 2.66390782675362e-09 2.29018814136734e-09 6.26432056656465e-07 -9.62053151551072e-09 -2.94127813407687e-08 -3.68186701750138e-09 1.4369463783038e-08 1.35935760070087e-08 -4.85424937056523e-09
"R2030" 3.09230829416398e-09 -4.75087028562361e-09 2.7140191799461e-09 1.51080768713896e-08 -2.50529385551295e-09 1.56844910893306e-09 8.39008790951563e-09 2.15976302962211e-08 -1.90856667084375e-09 -1.43409255772329e-08 5.99544359735583e-09 7.88101248358531e-09 -1.11847207769936e-08 -4.03693737923818e-09 -5.17427469646693e-09 -6.29931159318686e-10 1.16708335345409e-08 -2.88557532428998e-09 -5.05383471499955e-09 -1.26939484902632e-08 4.28634613044636e-08 -7.67556528423185e-09 -4.40653429783888e-08 2.98688699505385e-09 -4.91079058430013e-09 -1.67192330983947e-10 9.78970469091339e-09 -1.52334009293698e-08 -6.59585965818079e-09 -5.05244903291761e-09 -1.36700734077573e-09 -5.80216125330432e-09 1.89192572692348e-09 8.50969605865485e-10 2.39335443539755e-08 8.69269760801809e-09 3.90902390856505e-09 -1.86084015478554e-08 -3.32707040779163e-09 -1.10045291073937e-09 3.1258316034804e-08 6.34525944099245e-08 6.81045622596733e-09 -9.72540394180894e-10 -1.18667273419437e-09 -1.04105318166167e-08 1.35085225174463e-08 -2.44910089256221e-07 -5.26107925915511e-09 4.41737338409008e-10 7.54208900611418e-09 7.83531323038686e-09 -4.90964302552522e-08 2.00533082064296e-08 -1.06520643870398e-07 9.7828662345209e-09 3.39651695552727e-08 8.17812922620426e-09 1.50053021453073e-09 1.43784901504859e-09 -5.71942874853410e-09 -9.62053151551063e-09 2.11420590621695e-07 2.29591772601298e-08 4.71625376540315e-09 3.93085497022752e-09 -2.9619796110555e-08 -2.43343903110717e-08
"R2031" -3.27007692014045e-09 -1.93454881863048e-09 -6.41881043393768e-09 8.94477091405429e-09 2.08778349122403e-09 -5.23737737253718e-09 -6.76475293686393e-09 5.77187344074715e-09 8.11725504186127e-09 -3.61325244447803e-09 -1.5286821626018e-09 -2.28302561728824e-09 4.03061538755716e-09 -8.41163402715201e-09 2.68859298529893e-09 7.09854884009969e-09 -5.91430821961797e-09 4.01029183205445e-09 -2.31974755756903e-09 -1.04846956257855e-09 -1.35681354329918e-08 3.62092957471106e-09 1.30703394571732e-08 -6.39529630617517e-09 -6.52244142610922e-10 4.82995403466257e-09 -4.21537060095014e-09 1.510692749798e-08 6.54681343186301e-10 6.38430272810472e-09 -2.66926682567186e-09 -1.38817724948333e-09 -2.89198781650978e-09 -1.53446477440489e-10 -1.07078870374414e-07 9.58213845020738e-09 6.48636263946015e-09 -1.35561767317456e-08 1.03329869501286e-08 -4.68606535400546e-08 -8.77366701970143e-08 3.31932299054157e-08 -1.36316617387824e-08 3.95943211098493e-08 1.96758088574559e-09 1.7161915298202e-08 1.03007781089823e-09 1.86943881387374e-08 1.40722424530806e-08 7.01602710154597e-08 5.70387816318661e-08 -9.87691183462278e-10 -3.68166312102126e-08 4.52654059017913e-09 -1.70046185628428e-07 -3.13125736569671e-08 -8.26068071178357e-08 1.07394725415924e-08 -2.40642196129211e-09 -7.83673277739331e-09 1.71038080858235e-09 -2.94127813407684e-08 2.29591772601297e-08 2.39911862129589e-07 -3.54805227564264e-09 4.70166624138613e-09 5.76137528792785e-08 -4.92042095586368e-08
"R2032" 2.2150179152848e-10 -8.92084988297429e-10 -2.59494799446083e-09 -1.36020157106426e-08 2.90587071030651e-09 5.82432759999908e-09 5.41274863773919e-09 -1.64548484273458e-08 9.68963296629917e-10 4.62391070442798e-09 5.38300478229498e-09 -8.70847570462751e-10 1.50244961858681e-09 9.59835557313566e-09 -4.23824578764039e-10 8.98382436886276e-09 -1.41559081972881e-10 -1.37247502052283e-10 -1.27196363651015e-09 5.23387120281643e-09 -1.57465054020617e-08 -5.20031323318664e-09 1.50308690982631e-08 -6.27303142448903e-09 -1.16856159168566e-08 -7.79433359565612e-10 5.73412334344996e-09 6.41371253939091e-09 -7.82096778215995e-09 -1.22339729699531e-09 -4.05839300102776e-08 2.19746664659677e-09 1.49965101654373e-09 -1.63072964024492e-09 1.97091013280659e-09 -2.74352032171502e-09 3.94408591140799e-09 9.25800618895491e-09 2.53871330817496e-10 1.85208838528408e-09 4.46172874766736e-09 -8.45621519322981e-10 -1.10299558379254e-09 -2.57186976689485e-09 -2.26783084724543e-09 -1.85377227632501e-10 -1.60652778511914e-08 -7.64555300913249e-09 6.34115976271351e-10 -9.3109836056028e-09 -2.24131041967901e-10 7.75273248371989e-09 -2.60798541384122e-09 -5.23442550136995e-09 -8.88216975577916e-09 6.91031360555192e-09 3.54566760156151e-09 2.69338467717157e-09 1.79471534970992e-08 -1.73768138401171e-08 -7.35204760787242e-09 -3.68186701750094e-09 4.71625376540362e-09 -3.54805227564263e-09 7.57898772835381e-08 1.17105089733283e-09 -3.75218653288571e-10 1.35541388072287e-09
"R2033" -7.43318918221874e-09 9.19622603460644e-10 -5.38390930862857e-09 -8.39606837840331e-09 2.22248130582012e-09 1.96244573602147e-09 -3.66559917804378e-09 -4.8798641868257e-09 -2.6678547023585e-09 2.97418936568657e-09 -8.75140061095752e-10 7.55213101619533e-10 6.1999836183602e-09 7.06748496994894e-09 4.16370622276318e-09 4.05714297323296e-09 1.91515162323908e-09 3.46199960689196e-09 -8.40322943022494e-10 3.17017309070026e-09 -9.78709129525293e-10 9.0451242852697e-10 4.85629512776735e-09 5.24014201168089e-09 2.17670520808403e-09 -1.43722835242522e-09 -2.49697067184503e-09 -2.95962129383165e-09 -5.11104162334094e-09 1.04005002250567e-08 -8.70702300381163e-09 -1.99540958314129e-09 -1.28420702439622e-09 -7.38361120447391e-10 -1.52860127227656e-08 2.17682286455960e-09 -3.90250006026766e-09 -4.25150442666325e-09 -7.49547763767697e-08 -5.66788117279988e-09 -1.08733712927767e-08 -1.42365696211234e-10 1.89252206049516e-09 8.8897842830261e-09 -1.11991847748761e-08 -1.66157969277828e-08 -4.23360208255667e-09 2.0385289128216e-08 3.06724783528177e-08 -1.54542457355085e-08 1.48769489014812e-08 -1.7795889358202e-08 -2.45030436391304e-08 9.01962067745471e-09 -3.20389873938768e-08 3.91319292568996e-09 3.50003003692698e-08 -2.38082667113859e-09 -1.60800931815357e-09 2.76139042980668e-08 -4.72211288947366e-09 1.43694637830381e-08 3.93085497022749e-09 4.70166624138631e-09 1.17105089733254e-09 8.34261644685889e-08 1.11016025814296e-08 -2.62198274675244e-08
"R2034" -2.95209952621084e-09 2.79263593861833e-09 -4.12556375431699e-09 9.79205729607408e-10 -8.87384954916783e-10 -3.8055079847235e-09 -5.18501541067663e-09 -1.14215618113237e-09 1.87966683292473e-08 -2.96516792035191e-09 3.13520971341013e-09 -2.34218328044594e-09 -4.33913973849233e-09 6.23136048608572e-09 4.18655857144269e-09 1.85994095266251e-08 -1.17369168429204e-09 1.08197100684537e-09 -2.32191799610061e-09 -7.04853504326109e-10 -3.10328398004047e-10 -3.79081316333122e-09 4.93485147558362e-10 -1.54234040843464e-08 -3.04243814296169e-09 -2.08828253398149e-09 -4.39556420682488e-09 -6.85840515413533e-09 -4.73956814205686e-09 3.64880739414781e-09 2.71169138558716e-09 2.46255903759789e-10 2.29088046190245e-09 -7.09534440334526e-10 -7.46708918651496e-08 6.94713707134352e-09 4.86917905968005e-09 1.84117117443541e-09 2.63793940346631e-08 -3.30437200556823e-08 -3.59796667490267e-08 -6.43844598850944e-09 -2.59301029244701e-08 3.02693871507354e-08 -2.48178800100578e-09 8.55064434122814e-09 3.95445029987121e-09 4.58449863361792e-08 1.28796231631136e-08 3.13335696741352e-09 8.59226089866729e-09 1.76428050973507e-08 1.01686276407181e-08 3.26799720331451e-09 -2.3361409773506e-07 -4.71835297977844e-10 8.5903318121354e-08 2.90156266197002e-08 5.07002908209494e-09 -4.6105874130205e-09 -1.29517125297458e-08 1.35935760070089e-08 -2.9619796110555e-08 5.76137528792785e-08 -3.75218653288924e-10 1.11016025814296e-08 1.49429900728719e-07 -1.10054708222219e-07
"R2035" 7.51722140625763e-09 -1.58271184608883e-09 8.4515697925515e-09 -7.33310625355796e-09 4.58759437567958e-09 2.028069187115e-09 -8.89641362157071e-09 -1.9775908908677e-09 -6.8999808143528e-09 9.13237003059495e-09 -7.05508643109689e-09 2.66343132992805e-11 1.11979724625961e-08 -1.2968488742912e-08 -5.88359966012576e-09 -1.70897168509704e-08 1.13002250128491e-09 7.68643523071926e-10 3.23857146094339e-09 2.85366751263654e-09 -3.90308706552946e-09 4.02056447990028e-09 -1.18148836014264e-09 1.00834835283883e-08 4.09218317976212e-09 2.52923316718644e-09 6.15640287184952e-09 9.58329292518921e-09 1.49555754971223e-09 -2.11332386093583e-09 -4.00173325165607e-10 2.13424659518251e-09 -8.85991483426479e-10 2.57571892218264e-09 5.35151002081732e-08 -1.85608620909154e-08 1.22126324212775e-09 8.01804633776956e-09 -3.59944762061737e-08 1.07425833785757e-07 2.46326592028508e-08 -2.13811067341898e-08 1.08237803297339e-08 -4.67920790803366e-08 5.39417927842949e-09 2.37583549730628e-09 -1.72703595514902e-08 -4.89412218793062e-09 -6.57853411678798e-08 2.73546798582013e-08 -5.71910368891051e-08 -1.73009031008876e-08 2.87443779996476e-08 -7.56654998300175e-09 1.55765419911225e-07 -1.66838233964627e-08 -7.80748181653225e-08 -1.6540004636334e-08 -1.97096106988432e-09 6.28253114465695e-09 1.49030003251205e-08 -4.8542493705651e-09 -2.43343903110718e-08 -4.92042095586365e-08 1.35541388072284e-09 -2.62198274675244e-08 -1.1005470822222e-07 1.76030641032351e-07
