# Supplementary material for: NODDI and Tensor-Based Microstructural Indices as Predictors of Functional Connectivity
Source: PLoS One. 2016 Apr 14;11(4):e0153404. doi: 10.1371/journal.pone.0153404 (PMC4831788; doi:10.1371/journal.pone.0153404)
Supplement: S1 Data — a) Functional connectivity matrices, both fMRI and EEG connectomes across all subjects, in the form of precision matrices and b) structural brain connectivity matrices across all subjects and microstructural indices. Columns and rows are named according to the corresponding brain region that represent. (ZIP) [file pone.0153404.s001.zip › DATA/EEG/37/precShr_EEG_wholeTS8_13.txt]

"C1001" "C1002" "C1003" "C1005" "C1006" "C1007" "C1008" "C1009" "C1010" "C1011" "C1012" "C1013" "C1014" "C1015" "C1016" "C1017" "C1018" "C1019" "C1020" "C1021" "C1022" "C1023" "C1024" "C1025" "C1026" "C1027" "C1028" "C1029" "C1030" "C1031" "C1032" "C1033" "C1034" "C1035" "C2001" "C2002" "C2003" "C2005" "C2006" "C2007" "C2008" "C2009" "C2010" "C2011" "C2012" "C2013" "C2014" "C2015" "C2016" "C2017" "C2018" "C2019" "C2020" "C2021" "C2022" "C2023" "C2024" "C2025" "C2026" "C2027" "C2028" "C2029" "C2030" "C2031" "C2032" "C2033" "C2034" "C2035"
"R1001" 1.74051443450338e-07 1.70351390538062e-09 -1.22323063236691e-08 1.93844290874912e-08 9.19777540998272e-10 7.16646340550147e-08 -2.25775372885829e-09 -3.98236069951889e-08 -6.89456220171591e-09 -5.75516695557151e-08 4.41871046619027e-09 3.27446470493866e-08 -3.33108733728033e-09 -2.89708185030045e-08 -6.51203076157487e-08 -3.68301898736664e-08 -2.20464627755234e-08 -2.45062757791962e-09 -2.7924961166347e-09 -2.4649977066336e-08 3.81244768743608e-08 -6.46966564234253e-09 3.66352674373212e-08 -6.52960538485548e-09 -6.74561224804199e-10 5.65150584138535e-09 2.9154690634395e-09 6.89000782599342e-08 5.74934823063408e-09 -2.2686943192096e-07 -1.32871069064586e-10 -5.13103560341231e-09 2.40864874945865e-08 1.40021665276531e-08 5.38192739966699e-09 -1.42562999809325e-09 -1.60853290379381e-09 -1.35017105607055e-08 1.36473182234876e-09 -5.82141834742585e-09 4.3467316904581e-09 -3.6225931049668e-09 1.13341245870921e-09 -2.75988439259101e-09 -2.33351551494148e-09 -1.40040153694777e-09 -2.43272653804215e-09 1.08986823997954e-08 2.54651431755463e-09 2.21458076206961e-08 -7.72248384083109e-09 -3.7585988720646e-09 1.25096096629159e-08 1.16490181449025e-08 1.64919603947512e-08 6.85984865167934e-09 -9.50775500837419e-09 1.00553285034842e-08 1.46428333137918e-09 6.18678128743547e-09 -6.24900401379984e-09 -1.81392474739262e-08 -7.54637043842877e-09 -8.95320716443444e-09 2.45480714194227e-09 3.10081580404659e-10 -4.96863489422901e-09 5.85053918054127e-09
"R1002" 1.70351390538058e-09 7.37441275485666e-08 1.7862630335964e-09 2.15869653264819e-09 9.20823172268267e-10 -1.80805275144978e-10 -5.5133080694392e-09 3.91337083100715e-09 -8.77549322855528e-09 4.93470024644709e-10 4.6078140250345e-09 1.89601942507299e-09 2.55980883954497e-09 -1.35124859928429e-08 -1.31628012061242e-09 -2.31075705777861e-08 -1.17435296445533e-08 3.41637780378598e-09 -2.06909268188691e-08 4.6276249552744e-10 5.23229656384959e-09 2.39711091258388e-08 7.49587168631301e-09 9.77547913358139e-09 -2.61622710885492e-08 2.48472356678033e-08 -9.41073594049005e-08 -6.46840234243795e-09 2.52366578656793e-08 -5.41256149845705e-09 6.61097420326232e-09 2.28785356261479e-09 4.02173355587691e-09 -2.43716562157282e-08 1.75882567355728e-09 -5.68385642341558e-08 -1.10584101750187e-08 -1.020388131246e-09 -4.16912866469194e-09 5.50656879561302e-09 -3.15046883268231e-09 -6.14116007028221e-09 5.23040118125006e-09 3.59290001283721e-09 2.91534793519269e-09 -4.33282045169782e-09 -9.78829632546483e-10 1.55731798433077e-08 -1.78597355881996e-09 3.00304813481255e-09 -2.73885544420321e-09 -5.09185699104596e-09 2.14049785457606e-09 -4.82503987557319e-10 1.0658847966038e-08 -1.96001959455463e-09 -3.58335382544771e-09 -6.69210363986915e-09 1.43412256165954e-08 1.95059975523815e-08 6.1118416786429e-08 5.14554216414831e-09 -9.09531493469133e-09 -3.18105488277734e-09 -5.72280350387678e-09 -1.33690721983303e-09 -6.36631133225483e-09 1.42297337479667e-08
"R1003" -1.22323063236684e-08 1.78626303359609e-09 1.46238861718358e-07 -7.93891972304331e-09 6.35090469646463e-10 5.41646132808344e-09 3.61874935793516e-08 -1.7000298391114e-09 3.0833147334152e-09 7.9223281060166e-09 9.71226642808104e-09 -2.46460204570978e-09 -1.58550220241772e-08 -2.4935256426365e-08 -2.09665836854793e-09 6.61349173843396e-09 2.15838532725543e-08 -6.77730942718364e-09 -1.54396702084987e-09 3.56784134314396e-09 8.78895449469598e-08 1.92454859749627e-08 -2.65467424929046e-07 -1.49671246547342e-08 1.68026242918125e-08 -3.84629557165903e-09 -4.51502787685222e-08 -1.16984136293183e-08 6.05183318400267e-08 -1.5995774226455e-08 -8.71082157919011e-10 -7.31936450122846e-09 1.63894781746572e-08 -1.156845194065e-09 -2.87383067414923e-09 -6.77989944857683e-09 7.93904245818102e-10 1.44584896324633e-08 -2.09813040347834e-10 3.87463050170771e-10 -2.44332325656012e-09 6.88221883108199e-10 -2.31330536292713e-09 -3.17773474137932e-09 -6.53768428504374e-10 -1.50737483297219e-09 3.29912008445243e-09 3.4347180031282e-09 -3.56681171130075e-10 6.75967507260125e-09 -4.73181503387799e-09 9.31687377189827e-10 2.19832248737587e-09 -3.62240332520375e-10 -1.98549626069987e-08 -1.22309872318229e-08 1.095962387961e-08 -3.04584163104404e-09 -1.57342552753891e-09 7.55394893120947e-09 1.93465205297757e-08 1.38980732209748e-08 -2.64952603731158e-09 5.23355801261019e-09 -5.38056570333518e-09 1.24148467372665e-09 4.53772448995174e-09 1.81243913940682e-09
"R1005" 1.93844290874902e-08 2.15869653264797e-09 -7.93891972304295e-09 4.4769600392496e-07 -7.75231314142282e-09 5.48443780638807e-08 3.04534164792336e-08 -1.73437156458752e-08 4.67320221652402e-09 -1.27415350321364e-07 -6.76612595291122e-09 6.72999463763357e-08 2.46456436274412e-09 1.49682873393611e-08 -4.27155567308787e-08 1.43960259379158e-09 -5.44242794506526e-09 -2.24268842227386e-09 -5.97684701695895e-09 -2.39514959729981e-07 8.39162783559531e-08 -8.685874786436e-09 7.07367362299715e-09 4.10819914227749e-08 -5.67000427798305e-10 3.66829685224709e-09 -4.57934372064401e-09 -1.73096428561291e-07 -1.65984059929251e-08 -1.27405048407938e-08 2.68999717346443e-09 -5.07218375826123e-11 -8.8807944569786e-09 1.5116597461989e-08 5.85297280190246e-09 -2.16532057239657e-09 -9.51977992399251e-10 -1.44245211902224e-07 2.15501559651768e-09 -9.73134199373441e-09 1.33038673561033e-08 -1.1366025847198e-08 -2.09087806964962e-09 -5.99092822761291e-09 -8.97712566803494e-10 1.61464190224685e-08 4.91349775942582e-09 2.41456399615873e-08 -2.934229708165e-09 -1.44789796346143e-08 4.58852769694496e-09 1.77045008511605e-09 -6.06988326151909e-09 1.39278995708263e-08 -2.94089874631397e-08 4.30880890874833e-09 9.45177419359838e-09 6.83061780333284e-09 -2.36458733447704e-09 -2.7161359495375e-09 4.90671037044043e-09 3.72231933246285e-09 2.40080177075576e-09 1.2720750841099e-08 -5.17566161583261e-09 -4.54148879324606e-09 -1.08860712345325e-08 7.66214074998833e-09
"R1006" 9.19777540998449e-10 9.20823172268258e-10 6.35090469646745e-10 -7.75231314142259e-09 1.790363698593e-08 -4.16877466272193e-08 -8.39158192155599e-09 2.23058275807757e-08 -1.07389669572422e-09 2.13788189522472e-08 1.3153624054478e-08 -7.36122496118606e-09 -8.21540900113151e-09 -2.41005756439622e-08 1.06190951420268e-08 -2.9522634945521e-09 1.23326305131315e-08 -7.98950236682981e-10 3.12409202964621e-10 5.67721934753122e-09 3.01454962684557e-09 -4.68166972079648e-10 -4.84004216300065e-09 6.75760016645799e-09 5.06327517600718e-09 -4.4429333265869e-09 -2.79491314283903e-09 1.11649583745425e-09 2.35452226028998e-08 -2.75963429922558e-09 -1.87496907325387e-09 -8.84193443477846e-09 4.39986967658888e-09 -2.19253363279541e-08 -2.48369300113489e-10 -1.04543268369216e-09 6.14053470096847e-10 1.11378964825044e-09 -1.43741277247004e-09 1.72327951313073e-09 -2.4385772984546e-09 2.77849983101162e-09 3.88209607453725e-10 9.38744046473923e-10 4.35416318335803e-09 2.20829073861653e-09 -8.55882216001836e-09 -3.84214037264259e-09 -3.43970695461134e-09 4.666494287847e-09 -1.04306872259324e-10 -2.49385862747433e-09 3.67955911407773e-10 -1.28717823726061e-09 9.6069750377309e-10 -4.05459349146537e-10 -4.58429933515078e-09 -5.00979270878448e-09 2.10119002667449e-09 -4.04005064584285e-10 1.40107608108276e-09 6.91193999747014e-09 2.45819764541981e-09 1.53913132819752e-09 9.82707998661679e-10 1.69633820898447e-09 -9.11930959275347e-11 1.95432157473202e-09
"R1007" 7.16646340550143e-08 -1.8080527514503e-10 5.41646132808343e-09 5.48443780638808e-08 -4.16877466272196e-08 4.23216379488749e-07 4.72951301419758e-08 -3.64160413497144e-07 -3.66512864816872e-09 -1.02904749060112e-07 -1.64547548989963e-08 7.61420126974243e-08 2.32395743161568e-08 1.2870269101159e-07 -1.46122754914013e-07 1.63374441202752e-08 -2.89791186927359e-08 9.88538307793e-09 -1.30198509465621e-08 -4.78313100079602e-08 -1.56605680309913e-08 2.48029327397898e-09 1.61392347684693e-09 -5.19668598956328e-08 -1.63863130815985e-08 3.61857971888411e-09 5.35634105608962e-09 1.45788548942004e-08 -4.47124188867635e-08 -5.46574690432822e-08 1.11020683525637e-09 1.52681783861957e-09 9.12030144173082e-09 4.60047620639646e-08 1.19763000804067e-08 -3.740136885324e-09 -1.16453484068189e-09 -5.66622466862445e-09 -5.74655930623800e-09 -9.12730250008356e-09 5.5621234077312e-09 1.54751439340631e-08 6.08993435400572e-09 3.61656243075854e-09 2.67251385399359e-09 -2.66456048965817e-08 -1.00849372799458e-08 7.88082931984955e-09 2.2515617228247e-09 -2.19342404326862e-08 3.1581742328723e-09 -9.64733010335454e-09 -1.63159033685686e-09 8.53123623437951e-09 -1.08207093854364e-08 5.63133403034188e-09 1.69300832414861e-08 2.90647389178387e-08 8.30354962386131e-09 -1.80080205054751e-09 -1.60548539151105e-13 -2.08525806722842e-08 -7.31411703131387e-09 -9.84339908129356e-09 2.42710735828449e-09 4.85443108587525e-09 -6.6007120129868e-09 7.01655624565185e-09
"R1008" -2.25775372885882e-09 -5.51330806943937e-09 3.61874935793543e-08 3.04534164792357e-08 -8.39158192155599e-09 4.72951301419745e-08 1.01744098985081e-06 -5.01561269553542e-08 -2.45970843699377e-08 -7.23426768441927e-08 -1.59339872864041e-08 -2.76520506097294e-08 1.09641318128529e-08 1.62214692618077e-08 5.85105966598551e-10 7.476575103222e-08 2.16916189337482e-08 1.37059188726332e-08 1.15214381978591e-09 3.35319381162041e-09 4.8113048917307e-07 -3.56090841621815e-08 -2.19710242392656e-07 2.28477487938081e-09 -2.10772577204621e-09 -2.90456248929973e-08 3.33106364663571e-08 -6.9786421924927e-07 -8.21528379127673e-08 -4.06480957195574e-07 8.18832324066423e-09 2.58590096912416e-08 1.14824068913282e-07 -1.77139905405091e-08 -6.18561528188563e-09 3.716781685121e-09 -6.52404540105251e-09 3.38160572708526e-08 2.86990244744938e-10 -6.34234789560777e-09 1.49354296844416e-08 -4.29425148665612e-09 3.68454384219591e-08 8.57446035903799e-09 5.37181328816082e-09 -1.93546497883456e-08 -9.96345120417094e-09 -9.14909537813199e-09 1.59098372590581e-08 -7.85469422804341e-08 1.68525222258271e-08 6.7707796362318e-09 -3.00477578912356e-08 5.39647712384401e-09 -4.08268574317807e-08 3.73244353171745e-08 6.92326400368029e-08 -2.15411106434524e-08 5.30632190977678e-09 -1.97421249462945e-08 -2.25223308384155e-08 -4.24269351311883e-08 8.32432701017399e-09 -8.17353770650859e-09 -3.93861647818717e-09 9.94491268797986e-09 3.73486349570853e-09 -2.61055261615646e-08
"R1009" -3.98236069951904e-08 3.91337083100745e-09 -1.70002983911069e-09 -1.7343715645874e-08 2.23058275807758e-08 -3.64160413497145e-07 -5.0156126955352e-08 5.58309199238723e-07 -3.89353950696298e-09 2.29191424361552e-08 2.57636844642277e-08 -2.29075970527748e-08 -2.86002813416045e-08 -3.50662167486271e-07 6.92828772966592e-08 -1.50940327069715e-09 -1.03804447124789e-08 -1.968971297311e-08 1.24454868162177e-08 1.30213818711287e-08 -4.49670720237244e-08 -3.96159134479471e-09 2.82667349062141e-08 2.58539983209324e-08 1.12391761956785e-08 7.79524337688116e-09 -1.7717989372625e-08 2.27968269610416e-08 1.47180502959197e-07 6.15785249639578e-08 -1.41081525193698e-09 -1.58753662039912e-08 -3.59270614811681e-08 -1.10576191448095e-08 -7.18689556913559e-09 1.42286739781207e-09 -1.02643677656238e-09 -3.24907138461113e-09 6.39095269270847e-09 -9.42384276527178e-09 8.53560833121121e-10 -1.33393180137931e-08 -5.43525720214289e-09 -5.4018536800621e-09 -7.85297273083054e-09 1.51501155341224e-08 1.8978051808119e-08 -1.39359399145617e-08 1.02084047086218e-08 4.191064481597e-09 -6.84806570244516e-09 1.0743154211867e-08 5.03902664471187e-09 3.04615880014273e-09 2.39593660609079e-08 1.95157343275694e-09 -1.468803904994e-08 -9.4652466340813e-09 -7.48011279106296e-09 6.09340488632505e-09 6.17535733797826e-09 -5.41497969255076e-09 -1.74184550602952e-09 6.48134509729635e-09 -7.26259838281114e-09 -1.27704391814157e-09 3.23241266274172e-09 -4.04287880950933e-09
"R1010" -6.89456220171641e-09 -8.77549322855540e-09 3.08331473341525e-09 4.67320221652473e-09 -1.07389669572429e-09 -3.66512864816893e-09 -2.4597084369936e-08 -3.89353950696329e-09 1.85033469884785e-07 1.81444065624567e-08 -1.45462877666477e-08 -6.27424419565638e-08 1.46792079217185e-08 -3.24516813887191e-09 1.60330118930071e-08 3.90810254052621e-08 -9.94066046270175e-09 3.69931471454686e-09 1.55921146617636e-09 2.53200599703579e-09 -4.40347820123089e-08 -4.44699422285468e-08 3.30541660778447e-08 -2.08140921064372e-07 -4.63199972803526e-09 -1.13625941875268e-08 2.44285293508597e-08 2.2649182938922e-08 -7.15336188519097e-10 4.56716468823183e-08 8.52900619029358e-10 2.86496611497009e-09 -1.70190366594651e-08 1.02283941639988e-08 3.27701513274128e-09 7.57918527399276e-09 -5.01153528015702e-10 1.1566097428318e-08 6.727371985803e-09 -2.52015237224676e-08 1.40932835061899e-09 -4.99880948881309e-09 -1.20084730813157e-07 -8.89006649082798e-09 -4.1924880836961e-09 4.62708322564719e-08 -2.7246611348171e-09 -9.89238890689966e-09 1.58223310512454e-08 -2.12276714772979e-09 2.73411519399678e-09 5.12158135877136e-09 -2.71280611657111e-09 -9.81020699683526e-09 -3.39672698977879e-08 2.33150307765178e-08 -1.54699831194961e-08 1.11270982828964e-07 -6.78594331011358e-10 -7.01079379477496e-10 -1.02542840687167e-08 -1.27628222406844e-09 -4.80593490865603e-10 1.41445421825699e-08 3.99453611175281e-09 2.12117814017092e-09 1.61279687594958e-08 -3.70522978689661e-09
"R1011" -5.75516695557177e-08 4.93470024644617e-10 7.92232810601587e-09 -1.27415350321364e-07 2.1378818952247e-08 -1.02904749060112e-07 -7.23426768441944e-08 2.29191424361563e-08 1.81444065624578e-08 2.465471998307e-07 -4.9761505552951e-10 -8.13391836243152e-08 -3.84649304195204e-09 -3.81242301821125e-08 5.83784428512072e-08 -1.42108142723241e-08 1.21148577643717e-08 2.82909890709633e-09 6.89128435539981e-09 6.77929750892623e-08 1.22847729154491e-08 1.13354460782516e-08 -5.4487894428513e-08 1.92816421461235e-08 7.60048080968293e-09 -3.03348007076128e-10 -1.15147874517334e-08 3.47905604247262e-09 3.00629924487971e-08 5.8757939354056e-08 -2.8711156082285e-09 -1.37105362350039e-09 8.02016586821448e-09 -2.09199083662859e-08 -1.34807483116062e-09 -3.04650354942496e-10 4.72422273378457e-09 3.12587713169525e-08 -1.05965750877876e-09 -8.59259823914614e-09 -3.29371239238581e-09 -3.31869945629963e-09 -5.86926405560051e-09 -7.81447494220379e-09 7.505832668341e-10 1.06196452252682e-08 -2.14917948788732e-09 6.21445822087414e-09 1.07343395996124e-08 2.58498309977076e-08 1.52183463391902e-08 1.77307407172397e-09 -1.0632065767226e-08 -1.93716707499699e-09 1.96489690469541e-08 -1.12499966878653e-08 -3.17481370615947e-08 -2.86895131082195e-08 -4.95213486784725e-10 1.26394526832471e-10 1.81052226918954e-09 2.9422911903942e-08 3.43512917739911e-09 8.38188218496404e-09 2.88269542903962e-09 3.26460720010788e-09 -3.08780612930489e-09 -9.43080759403416e-09
"R1012" 4.41871046619057e-09 4.60781402503442e-09 9.71226642808084e-09 -6.76612595291109e-09 1.3153624054478e-08 -1.64547548989963e-08 -1.59339872864027e-08 2.57636844642277e-08 -1.45462877666477e-08 -4.97615055529492e-10 1.228768245559e-07 8.08649207594515e-09 -1.52899012564918e-07 -3.60385165652715e-08 -1.67065295428065e-09 2.90590534207511e-09 -1.7452278193939e-08 -2.84097100185285e-08 -2.66287252768939e-08 6.39907936984103e-09 -2.21165314849007e-08 5.3956402779021e-09 1.57117851437325e-08 8.35514907212061e-09 2.81930852183475e-08 1.4091775929566e-08 -3.71253450150836e-08 2.00457033533311e-08 7.26299772773278e-08 -1.19070118544901e-09 1.44771164908815e-08 -3.87707868471994e-08 -1.49243363713523e-08 -3.42559161057266e-09 -2.08004164951894e-09 7.26952195360906e-09 -4.76939954519239e-10 -3.35430710421418e-09 -1.30957511528016e-09 -1.54035689856735e-09 -5.3482414447723e-09 2.27977102258551e-09 8.43493209513752e-09 1.25742506809208e-09 4.48804562035977e-09 -7.96899280201778e-09 4.19391415753357e-08 7.03859196336173e-09 1.7755713734542e-09 -2.74072150895203e-09 -2.44278590795778e-09 -8.97953709586046e-09 1.82419209424002e-10 9.49232403221128e-10 -1.51070292568471e-09 -2.63576433350472e-09 2.64645484276369e-09 -3.15403964343122e-09 1.13460868769692e-08 -3.92329747601852e-09 4.73349442679526e-09 -1.19658140633823e-09 4.72848286281822e-09 3.21269499485233e-09 -5.12633313165987e-09 -4.1560974269449e-09 -2.41955462474857e-09 4.34049991244308e-10
"R1013" 3.27446470493864e-08 1.89601942507302e-09 -2.4646020457093e-09 6.72999463763358e-08 -7.36122496118589e-09 7.61420126974247e-08 -2.76520506097313e-08 -2.29075970527751e-08 -6.27424419565638e-08 -8.13391836243132e-08 8.08649207594502e-09 1.04270053423266e-07 -5.82911059379828e-09 6.52096329931493e-09 -6.64031257142515e-08 8.78125137499368e-09 -6.87693425776556e-09 -4.68799326572678e-09 -1.73328250315998e-09 -6.07460025091982e-08 -4.90911649899867e-08 4.84696135102376e-09 1.87656805876814e-08 2.02949107968498e-08 -1.86849792045405e-10 3.28094841419806e-09 -5.39228919555468e-09 6.09259241237358e-08 1.21219181632644e-10 -1.66497315762548e-08 1.18186629835234e-09 -6.13780786968329e-09 8.5531695513591e-09 1.04369164489889e-08 8.2917401310199e-09 -2.25407563608672e-09 -2.6657439909249e-09 -1.22971362020977e-08 -8.25413616198752e-09 1.23814330181816e-08 4.28398016283938e-09 9.56961652254482e-09 3.46671394229071e-08 2.81733808776682e-09 1.64186032693703e-09 -3.40436037582888e-08 2.2342921676352e-09 -3.41251642221385e-09 -9.9150855478407e-09 -2.09487096333065e-08 -6.02481316123884e-09 -4.95868778680847e-09 5.49474127582875e-09 1.10889053362208e-08 -4.86484913683139e-09 2.57456374309227e-09 2.32187105515476e-08 1.1004980222223e-08 -8.63495003796092e-10 2.27490611816288e-09 5.22240855162732e-09 -3.99444386538699e-08 -1.01261831570874e-09 -1.41911737614467e-08 -4.05040591621943e-09 2.84779603597432e-09 -2.74022961537392e-09 6.45474247360901e-09
"R1014" -3.33108733728032e-09 2.55980883954503e-09 -1.58550220241774e-08 2.46456436274399e-09 -8.21540900113158e-09 2.32395743161568e-08 1.09641318128537e-08 -2.86002813416046e-08 1.46792079217184e-08 -3.84649304195166e-09 -1.52899012564917e-07 -5.82911059379838e-09 4.05971490890077e-07 2.68162427075815e-08 -1.68199147737701e-09 -1.8352411900877e-09 3.20631430514502e-08 2.34915145394544e-08 3.15871223192065e-08 -1.90676152113295e-09 1.69057448600972e-08 -1.47332757312701e-08 -3.02538347736652e-09 -1.20335032793892e-08 -1.58658641191823e-07 -1.8568271107078e-08 1.03585777113514e-07 -9.60942652892572e-09 -9.18227309065217e-09 -1.76981291047509e-10 -8.15801570984792e-08 3.23565200962346e-08 2.08971619798739e-08 -6.44808054531026e-08 7.0582252133334e-09 -3.92677052182596e-08 6.56598288860305e-09 4.95891760796488e-09 4.41412312805877e-09 -2.65185175674314e-09 1.27946107678144e-08 5.98078073586709e-09 -9.5062963335702e-09 1.87831749760661e-09 2.94223771039939e-08 6.00532897037251e-09 -2.26419848025063e-07 -1.76045579544806e-08 -8.54979656486836e-10 2.177797462776e-10 1.13467137448902e-08 -1.98553516177283e-08 3.19472016868387e-09 -3.55278276143004e-09 3.84150432975967e-08 1.28123533704586e-08 -3.5791278012151e-08 3.49736034537557e-09 5.53299146786392e-08 8.21933212739968e-09 -4.46787117739465e-09 -1.05683758184039e-08 -3.09234764700616e-08 -6.74144845660735e-09 2.4493840889283e-08 2.10967671032426e-08 -2.84994125563571e-09 1.49860594108305e-08
"R1015" -2.89708185030031e-08 -1.35124859928428e-08 -2.49352564263655e-08 1.49682873393609e-08 -2.41005756439623e-08 1.2870269101159e-07 1.62214692618081e-08 -3.50662167486271e-07 -3.2451681388715e-09 -3.81242301821115e-08 -3.60385165652713e-08 6.52096329931543e-09 2.68162427075814e-08 5.36566667078668e-07 5.78893815327902e-09 2.63223179390578e-09 3.76829311487972e-08 2.79344777466806e-08 -1.07042800152533e-08 -1.57035560643512e-09 5.06145730780707e-08 -1.55528916230611e-09 2.35144140103645e-08 1.35060894156315e-08 -7.83375714448898e-09 -2.8373480970918e-08 3.77284266913375e-08 -5.25413208351653e-08 -3.46799395545558e-07 1.2756984187871e-08 4.43564511885285e-09 2.48883350532057e-08 3.34621105125083e-08 3.6632015335273e-08 1.19461791343969e-09 3.90025784837268e-09 -6.28940081380005e-10 1.92565956990024e-09 9.70521625914212e-10 8.86221432961075e-09 6.55228569527702e-09 1.23418511363106e-09 9.30288536712954e-10 2.72876126770216e-09 6.71055671985851e-10 -3.44959172437714e-09 2.77165781043935e-09 -9.64095301473198e-09 -3.34849914702875e-09 -2.01924698588219e-08 6.24127186942195e-09 -4.00191074270606e-09 -9.47343283736196e-09 -8.70452896838267e-09 -4.11914247253593e-08 1.52221596348816e-09 2.84386462723532e-08 5.30656676735891e-09 -3.36690499169158e-09 -1.64931835635279e-08 -1.09784054862008e-08 3.819612516973e-09 4.56447750835567e-09 -5.05525494775526e-09 1.82228255018103e-09 -7.30753869467146e-09 6.38199013437683e-10 1.91238729787363e-09
"R1016" -6.51203076157486e-08 -1.31628012061267e-09 -2.09665836854822e-09 -4.27155567308787e-08 1.06190951420267e-08 -1.46122754914013e-07 5.85105966599076e-10 6.92828772966595e-08 1.60330118930072e-08 5.83784428512068e-08 -1.67065295428053e-09 -6.64031257142512e-08 -1.68199147737686e-09 5.78893815327884e-09 9.44713641292073e-08 -6.1661182801639e-09 1.82035604850281e-08 -1.22339598889725e-10 4.09824983017119e-09 4.29503545033766e-08 2.32076516707033e-08 -2.10013273615157e-09 -5.83833117256973e-10 2.14830509369079e-08 3.13858089407866e-09 -3.76588423121848e-09 3.76735182432857e-09 -4.07252117753444e-08 -5.36509366420608e-09 5.03725510387207e-08 2.22712873387473e-10 8.91039631345873e-09 -1.29603257475914e-08 -2.48691131812159e-08 -8.59955875719723e-09 2.7740372027391e-09 1.27904449544908e-09 9.14226211787825e-09 2.64505566758104e-09 7.919345008268e-09 -6.52444785179795e-09 -2.50483844410025e-09 -6.31916737460873e-09 4.82309707619713e-10 4.47364879438949e-10 1.59477136967521e-08 1.77294057549679e-09 -6.27495482700103e-09 -5.2649027766025e-09 1.26441671655285e-08 3.08451201531749e-09 3.59945537532292e-09 -3.95610627460441e-09 -1.23327780100271e-08 -4.45480956101712e-09 -5.58113842060174e-09 -5.81717594890022e-09 -2.14681501695851e-08 -1.75156176844241e-09 -2.50397811161046e-09 -2.32152359545996e-09 2.50026761441608e-08 7.22676255834849e-09 8.04372129840674e-09 -2.40097429131262e-10 -1.82896980830581e-09 7.34854572924146e-09 -8.0769118089705e-09
"R1017" -3.68301898736672e-08 -2.31075705777861e-08 6.61349173843458e-09 1.43960259379125e-09 -2.95226349455244e-09 1.63374441202754e-08 7.47657510322165e-08 -1.50940327069751e-09 3.9081025405262e-08 -1.42108142723231e-08 2.90590534207558e-09 8.78125137499377e-09 -1.83524119008799e-09 2.63223179390592e-09 -6.16611828016413e-09 4.78888966621634e-07 -1.76629352077073e-08 -1.73125074615444e-09 3.16345643764359e-08 1.28740155562261e-08 -4.3727435667367e-07 -1.02367497744459e-07 2.50792670994314e-07 -1.38487344960509e-07 6.01931790211494e-09 -2.38973636144409e-08 1.81329442881542e-08 -2.19973938867663e-08 1.05762295377041e-08 1.10818135237005e-07 -3.04647064811952e-09 -2.2310110735489e-09 -1.68248957380353e-08 -1.1712227283318e-09 -5.4742783621489e-09 1.95095187488243e-08 -1.13251834248367e-08 2.14619133028207e-08 2.01635848118495e-09 -1.74297066693455e-08 2.01551388791281e-08 6.55215866199109e-09 -2.42482147588291e-08 6.5765102239164e-10 1.27691121118875e-09 -8.48205770293879e-09 5.83041961646988e-10 1.4747206086277e-10 1.1561526101289e-08 -5.09832630613004e-07 -5.08999980902558e-08 -2.74381018907737e-09 3.35961466148124e-08 -1.08044389567113e-08 -1.40709366249227e-07 1.07088199915784e-07 2.25027389310964e-07 8.22917803277358e-08 -4.83004031639101e-09 -1.568981358958e-08 3.82461095903359e-08 -9.27354292156158e-08 3.21012588752591e-09 8.94993855507647e-09 8.56340982377762e-11 3.72510638740836e-09 1.4014221323782e-08 -1.32467124840916e-08
"R1018" -2.20464627755233e-08 -1.17435296445543e-08 2.15838532725538e-08 -5.44242794506458e-09 1.23326305131313e-08 -2.89791186927355e-08 2.16916189337468e-08 -1.03804447124792e-08 -9.94066046270197e-09 1.21148577643697e-08 -1.74522781939392e-08 -6.87693425776578e-09 3.20631430514503e-08 3.76829311487964e-08 1.8203560485028e-08 -1.76629352077068e-08 1.66464989559656e-07 1.34781449407415e-08 -5.65098793306578e-09 4.75272612782912e-09 1.13920774380556e-07 1.84470277005989e-08 -1.98970403741199e-07 2.102400837766e-08 -2.22675552868936e-09 -6.02191896317718e-08 4.60301821423129e-08 -3.61745260052819e-08 -9.86791122945279e-09 -1.6600014986472e-08 -2.23177503829834e-09 1.37281274706084e-08 7.35223078955353e-08 -1.13938294493876e-07 1.9383825426685e-09 4.23785622691630e-09 4.57283768420167e-09 5.97247182385648e-09 -6.3564439791837e-10 3.0185310857789e-09 -6.06555919142703e-09 6.57732178872994e-09 2.50289549336952e-09 9.48638956117282e-10 -1.00977220869594e-09 1.79240816620699e-09 -1.40594260366467e-08 -1.58594656093133e-08 -5.31567318777189e-09 2.111743088019e-08 -2.84557634103204e-09 3.30324853115404e-09 -2.79379373846676e-09 -1.15249404209516e-09 -1.28061341487639e-08 -1.64236705003641e-08 6.13980820036887e-09 -4.87750938287192e-09 -1.33594190354223e-09 -3.28132784293916e-09 -2.47188927119624e-08 2.69683239566403e-08 5.44569007159403e-09 7.74065837930167e-11 7.60039892025369e-10 -1.70087374573224e-09 -2.00238250354653e-09 8.17749019101919e-09
"R1019" -2.45062757791958e-09 3.41637780378651e-09 -6.77730942718385e-09 -2.24268842227329e-09 -7.98950236683159e-10 9.88538307792977e-09 1.37059188726314e-08 -1.96897129731103e-08 3.69931471454694e-09 2.82909890709628e-09 -2.84097100185284e-08 -4.68799326572618e-09 2.34915145394545e-08 2.79344777466807e-08 -1.2233959888972e-10 -1.73125074615441e-09 1.34781449407416e-08 5.81987632147965e-08 -2.42185131004098e-08 1.70921135638558e-09 1.59910408568421e-08 8.32065276837903e-10 -1.39071953535455e-08 -4.30339716047715e-09 -1.60372832618743e-09 -4.34244309324754e-08 2.59251412516919e-08 -1.13609646399473e-08 -7.39843245832923e-08 3.42139012468314e-09 -7.37086411907613e-09 7.95205129839477e-09 1.70490026356962e-08 4.5199842307813e-09 -1.23654304646813e-09 -6.29486485941835e-09 -1.26866449725569e-09 2.58675452505487e-09 9.26971150100943e-10 8.00155912814611e-11 2.4831619900026e-09 -4.27249139040085e-09 -2.06013747880753e-09 -1.1540272163773e-09 5.39805787994935e-10 3.0563275333397e-09 -3.81333441368319e-09 6.14651216945301e-09 -8.90542142541509e-10 -5.81482982901677e-09 7.61912237186935e-10 4.28375412393946e-10 -1.15193057408441e-09 -1.45795129022598e-09 -4.90247843895926e-09 2.86425817746978e-09 6.11066143949399e-09 -1.0169173300844e-09 -4.82212682098863e-09 5.9172572285195e-09 -8.45919720095196e-09 4.99551978681519e-09 -2.61010823144375e-09 -3.3008108450169e-09 -3.14923520558478e-09 -6.31026362378261e-10 1.4965916101476e-09 1.21798927390049e-09
"R1020" -2.792496116636e-09 -2.06909268188687e-08 -1.54396702084999e-09 -5.97684701695963e-09 3.12409202964553e-10 -1.30198509465619e-08 1.15214381978843e-09 1.24454868162176e-08 1.5592114661761e-09 6.89128435540059e-09 -2.66287252768937e-08 -1.73328250315994e-09 3.15871223192059e-08 -1.07042800152537e-08 4.09824983017127e-09 3.1634564376435e-08 -5.65098793306543e-09 -2.42185131004093e-08 1.22620318292538e-07 1.23930315905316e-09 -1.03911188372231e-07 -1.47573550111097e-08 6.52144378816504e-08 -1.85079238126193e-08 -2.26721320889337e-09 -3.46463098455927e-08 1.91333293362886e-08 4.69212063330615e-08 8.48919828509648e-09 -2.00841324565753e-09 -9.49862797279932e-10 -1.99058079445017e-10 -5.17388308826792e-09 4.18715166324748e-09 -2.05683625518929e-09 1.31744969700945e-08 4.02509350502468e-09 1.73308271147309e-09 -8.46338047308327e-10 -2.35184512179798e-09 5.96415632623762e-09 -2.20420945852733e-09 -1.0016342823212e-09 -1.05107368300892e-09 -8.59785991357676e-10 1.35624341185651e-09 -6.79049006916565e-09 -1.81738833784686e-09 2.14828881117359e-09 -2.36519991764982e-08 4.47132804692742e-09 3.76704182760037e-09 -6.5577438379916e-09 -8.99007581082794e-10 -3.81386938088533e-09 9.93882886382763e-09 2.00031081262466e-10 1.10808703822134e-08 -5.42071082636412e-09 -7.9512741763417e-09 -5.210035467248e-09 -1.37409701972676e-08 3.49332189907166e-11 -1.77690418858175e-09 8.32580559059185e-10 3.31259394112928e-09 3.65973647709477e-09 -6.57028713941708e-09
"R1021" -2.46499770663357e-08 4.62762495527736e-10 3.56784134314437e-09 -2.39514959729983e-07 5.67721934753135e-09 -4.78313100079605e-08 3.35319381162034e-09 1.30213818711294e-08 2.53200599703589e-09 6.77929750892632e-08 6.39907936984118e-09 -6.07460025091984e-08 -1.90676152113301e-09 -1.57035560643531e-09 4.29503545033768e-08 1.28740155562257e-08 4.75272612782906e-09 1.70921135638539e-09 1.23930315905387e-09 2.03649002634247e-07 -3.05756912254265e-08 4.95907862893200e-09 -1.02658042197285e-08 -5.59552812452334e-08 1.89999293360743e-09 1.77686608100617e-09 2.68970452588826e-09 8.24206550608525e-08 7.52543667459385e-09 1.30712864236253e-08 -4.3965435456452e-09 8.14197908093812e-10 2.50731461283206e-09 -1.31231862164616e-08 -1.34388004076052e-09 4.67749951973109e-10 1.36331605674697e-09 5.55756052869364e-08 9.5288817188161e-10 -2.50837775102449e-10 -2.54387522258946e-09 2.21744978541001e-09 -2.1957318774326e-09 1.56184448750051e-08 3.28654584850079e-10 -2.02254307406699e-08 -4.20735670083964e-09 -1.22181527843224e-09 4.46109704725307e-09 -1.07639057128669e-08 -5.36259441487235e-09 -2.89806464323515e-09 4.83040065916373e-09 -5.0516369591287e-08 8.44794962243983e-09 -1.12516600637505e-09 2.59837189086315e-09 2.40440051754497e-08 6.15058296767125e-10 3.88919047417025e-09 -4.00325897031548e-09 -1.47503308702214e-08 -5.03162468557293e-09 -5.93819843245223e-09 4.29012587971168e-09 5.98929300625434e-10 3.70603745137606e-09 1.55069315857039e-10
"R1022" 3.81244768743617e-08 5.23229656384913e-09 8.78895449469589e-08 8.3916278355953e-08 3.01454962684646e-09 -1.5660568030993e-08 4.81130489173076e-07 -4.49670720237256e-08 -4.40347820123094e-08 1.2284772915448e-08 -2.21165314849015e-08 -4.90911649899866e-08 1.69057448600972e-08 5.06145730780703e-08 2.32076516707028e-08 -4.3727435667367e-07 1.13920774380557e-07 1.59910408568415e-08 -1.03911188372231e-07 -3.05756912254242e-08 2.15447846135874e-06 8.06061575559737e-08 -1.3895341247594e-06 3.7722610667559e-07 -1.5892906050876e-08 8.26504152321594e-09 6.36137643759659e-08 -1.0478380938878e-06 -1.25245775829217e-07 -4.45000643815697e-07 2.01754330219331e-08 1.33975802262252e-08 1.1714964373729e-07 5.36411338455802e-08 4.74314042005648e-09 -1.70850860260158e-08 2.43649281180809e-09 2.20190431886741e-09 -5.62525794362242e-09 2.68663916159569e-08 -6.92527771481703e-09 -1.33904115589101e-08 2.59065138687931e-08 1.39696909259121e-08 1.02811514231876e-08 4.80553607675783e-09 -1.25973327466466e-08 -3.69568975836972e-08 -7.09824803492616e-09 3.25771292658499e-07 3.68310845442674e-08 -6.96387159132271e-09 -3.44283232270026e-08 1.79143317287583e-08 -3.96065051146817e-08 -7.12045231101175e-08 -5.04988217358017e-08 -1.77153361074787e-07 1.03933177378169e-08 -8.74041084457572e-09 -5.6681449956848e-08 1.59617463871978e-07 2.95856483762957e-08 3.12061393229918e-09 -8.88001203332877e-09 -4.4019019118716e-09 -2.20398770555711e-09 1.00519978375124e-08
"R1023" -6.46966564234238e-09 2.3971109125839e-08 1.92454859749626e-08 -8.68587478643633e-09 -4.6816697207956e-10 2.48029327397905e-09 -3.56090841621809e-08 -3.96159134479487e-09 -4.44699422285467e-08 1.13354460782526e-08 5.39564027790214e-09 4.8469613510236e-09 -1.47332757312699e-08 -1.55528916230647e-09 -2.10013273615155e-09 -1.02367497744459e-07 1.84470277005989e-08 8.32065276838002e-10 -1.47573550111104e-08 4.95907862893158e-09 8.06061575559737e-08 1.12309255878945e-07 -1.37395812564934e-07 7.16863382338806e-08 1.25573811197293e-08 1.81527590182381e-08 -7.82953906995158e-08 3.13624987818176e-09 1.54498290178223e-08 -1.38302028589684e-08 2.52451031563483e-09 6.78367317489956e-10 2.03314581898971e-08 -1.03538075274665e-08 -2.91727258393928e-09 -1.61294867850559e-08 5.71955432889562e-09 -6.44159623841653e-09 -5.45851674766183e-10 -3.05646908216432e-11 -4.80829669673076e-09 -4.16802819210533e-09 1.87865274158224e-08 3.12434996623107e-09 1.3701148124203e-09 -5.39883182266106e-09 4.1169412485116e-09 9.31816648360351e-09 2.21723480452068e-09 1.14970637544737e-07 -2.54145156229177e-09 -3.86690205696229e-09 4.09949541133889e-09 2.86287472674994e-09 3.22679964055967e-08 -1.02544888087916e-07 -1.48125482954027e-08 -1.00400018344996e-08 -2.00763464955964e-09 -3.09305898435726e-10 2.82963155296675e-08 1.80993506581502e-09 -8.11178724815384e-09 1.82017595287418e-08 -1.72984780226016e-09 -2.17564367823424e-09 -9.98976773341573e-09 7.36765280481148e-09
"R1024" 3.66352674373204e-08 7.49587168631454e-09 -2.65467424929049e-07 7.07367362299614e-09 -4.84004216300045e-09 1.61392347684709e-09 -2.19710242392656e-07 2.82667349062144e-08 3.30541660778441e-08 -5.44878944285147e-08 1.57117851437324e-08 1.87656805876812e-08 -3.02538347736662e-09 2.35144140103635e-08 -5.83833117257164e-10 2.50792670994315e-07 -1.98970403741201e-07 -1.39071953535459e-08 6.52144378816488e-08 -1.02658042197277e-08 -1.38953412475939e-06 -1.37395812564934e-07 1.62501528364255e-06 -1.31114652213064e-07 -8.9846896523172e-09 -1.75186590498859e-08 -7.6271087273353e-09 3.94832094648229e-07 -7.4749113106435e-08 2.10011232169585e-07 -9.95958264944598e-09 8.58538419997341e-09 -1.5845211660653e-07 -9.68237077330691e-10 -2.26912561807244e-09 1.02543984409664e-08 -9.18022234437899e-09 -2.52016733571114e-08 4.57966239841231e-09 -5.70579207991824e-09 1.33444908779308e-08 -2.62687626731726e-09 -1.19269230639926e-08 -1.80685862959571e-09 2.48194098386307e-09 5.47027404566085e-09 -3.60027412092316e-09 8.90254086760948e-09 9.88565721827551e-10 -2.72599447680187e-07 -2.18936472173748e-08 -2.08932762685918e-09 2.03621751600712e-08 -9.43215734752719e-09 -8.90820070728825e-09 1.23912201629275e-07 5.44191037949687e-08 4.62925946468394e-08 1.69915645665277e-09 -1.01893805758659e-08 2.86050944252303e-08 -8.26996828431552e-08 -1.46695072360322e-09 -1.53673972723608e-08 1.32099504757728e-08 1.6507276197898e-09 4.50212412120679e-09 -1.34489831544469e-08
"R1025" -6.52960538485564e-09 9.77547913358113e-09 -1.49671246547355e-08 4.10819914227759e-08 6.757600166458e-09 -5.19668598956328e-08 2.28477487937953e-09 2.58539983209322e-08 -2.08140921064371e-07 1.92816421461217e-08 8.35514907211987e-09 2.02949107968493e-08 -1.20335032793892e-08 1.35060894156315e-08 2.14830509369082e-08 -1.38487344960511e-07 2.10240083776604e-08 -4.30339716047748e-09 -1.85079238126184e-08 -5.59552812452345e-08 3.77226106675589e-07 7.16863382338812e-08 -1.31114652213066e-07 6.72362555894513e-07 7.49571107161016e-09 1.03317898727541e-08 -1.79678923373323e-08 -5.65249102046558e-07 -3.2220065766538e-08 -4.23440261712388e-08 3.54051412383312e-09 3.33036664994788e-09 -9.5515945413997e-10 -1.81115228190494e-09 -2.52126479146401e-08 -8.45962030429319e-09 6.95221801774152e-09 -2.48293959505412e-08 -4.02228672329162e-09 3.77839830552779e-08 -1.6237700252773e-08 -2.01896679858831e-08 9.82687781484606e-08 2.0351935653866e-09 1.03048316805035e-08 1.80625623098248e-08 -1.22119722524593e-09 2.16977050240917e-08 -2.47817642202107e-08 7.50571083101101e-08 -2.82572716835995e-09 -5.26949378757442e-09 4.16306084658336e-09 5.18056916608635e-09 -4.17677915773924e-08 -6.54430084486488e-08 1.14254100434268e-08 -3.33487235464172e-07 -1.35179614278978e-09 -5.82893631848448e-09 1.00607991808183e-08 2.14564195185238e-07 5.2130710341024e-09 2.65399677680633e-08 -9.40749387014944e-09 -1.01802246150685e-08 4.12172238160407e-09 6.6714135760355e-09
"R1026" -6.74561224803577e-10 -2.61622710885495e-08 1.6802624291813e-08 -5.67000427798036e-10 5.06327517600728e-09 -1.63863130815984e-08 -2.10772577204698e-09 1.12391761956783e-08 -4.63199972803531e-09 7.60048080968236e-09 2.81930852183476e-08 -1.86849792045597e-10 -1.58658641191823e-07 -7.83375714448913e-09 3.13858089407861e-09 6.0193179021152e-09 -2.22675552868904e-09 -1.60372832618742e-09 -2.26721320889325e-09 1.89999293360731e-09 -1.58929060508762e-08 1.25573811197292e-08 -8.9846896523183e-09 7.49571107161034e-09 2.29903020132395e-07 -1.63901818641411e-08 -9.79943731176409e-08 2.80318298840584e-09 -1.17006356436605e-08 -8.66380162530316e-10 8.57799457764473e-10 1.54521176870523e-09 -1.61604224773529e-09 2.92638208386778e-08 2.68043657617745e-10 5.97490561167606e-08 -2.63398986358375e-09 -1.23869208974781e-09 -2.98437267515508e-09 -5.14828007121229e-09 1.75963437634217e-09 8.3376598048624e-09 3.44934553216555e-09 4.06701330316361e-10 1.42629100961511e-08 -2.18597263829527e-09 7.70482361031177e-08 -5.81464250186882e-10 -1.20172533673441e-09 3.25276861165322e-08 -6.69463484594456e-09 -4.73902195980744e-09 -3.56076685739851e-09 1.67798178537177e-10 1.17648036436661e-08 -3.10083717656951e-08 -8.5599094868155e-09 2.83938583677819e-10 -1.46496927301853e-07 1.84727531227333e-08 -7.31590121919925e-09 -4.66020650356969e-09 -1.70508445603594e-09 2.48475437740237e-09 -2.39601620516538e-08 1.8547898222974e-09 -6.43693686165985e-09 9.13022723569066e-09
"R1027" 5.65150584138457e-09 2.48472356678024e-08 -3.8462955716617e-09 3.66829685224766e-09 -4.44293332658647e-09 3.61857971888402e-09 -2.9045624892997e-08 7.7952433768797e-09 -1.1362594187526e-08 -3.03348007074778e-10 1.40917759295673e-08 3.28094841419866e-09 -1.85682711070776e-08 -2.83734809709172e-08 -3.7658842312194e-09 -2.38973636144405e-08 -6.02191896317728e-08 -4.34244309324781e-08 -3.4646309845596e-08 1.77686608100605e-09 8.26504152321254e-09 1.81527590182374e-08 -1.75186590498844e-08 1.03317898727525e-08 -1.63901818641412e-08 2.72087018010314e-07 -1.673665547635e-07 1.96242308071561e-08 4.83662091025959e-08 2.99949608881187e-09 -1.02589699219274e-09 -1.42823907973102e-09 -1.6865964053706e-08 1.66605944775733e-08 2.34636819584727e-09 -4.14794013980837e-09 -3.54382657765634e-09 -4.31847460835417e-09 -3.34777059608725e-09 4.22471054791347e-09 -2.19447195953814e-09 -5.90638486817251e-10 4.43915166950743e-09 3.24531082637349e-09 -5.86369075194725e-09 -2.54320214043287e-09 1.29175850016692e-08 -9.7632383142575e-09 1.86967814171349e-09 4.0658810970414e-08 6.80676979139277e-09 -4.41616859745683e-09 -1.52923025557102e-09 -1.30367080322607e-10 4.25448051319749e-08 -1.24054296278425e-08 -4.47851757286669e-08 -1.99816717334806e-09 1.57258194790267e-08 -2.85221020489914e-09 5.59264941720777e-08 -7.8423586987405e-09 9.68815826198707e-09 4.98337755351334e-10 -5.29201154177097e-09 -7.80039038174807e-10 -7.19377940643939e-09 -3.60850673028917e-09
"R1028" 2.91546906344012e-09 -9.41073594049001e-08 -4.51502787685179e-08 -4.57934372064329e-09 -2.79491314283886e-09 5.35634105608988e-09 3.33106364663599e-08 -1.77179893726251e-08 2.44285293508598e-08 -1.15147874517337e-08 -3.71253450150839e-08 -5.39228919555492e-09 1.03585777113514e-07 3.77284266913377e-08 3.76735182432959e-09 1.81329442881553e-08 4.60301821423156e-08 2.59251412516918e-08 1.91333293362889e-08 2.68970452588782e-09 6.36137643759624e-08 -7.82953906995155e-08 -7.62710872733419e-09 -1.79678923373324e-08 -9.79943731176397e-08 -1.67366554763498e-07 5.22999317943816e-07 -2.85911504050576e-08 -7.0129310671738e-08 -1.83918454678554e-08 -8.34333541362709e-09 4.56373511688372e-09 1.55306535706092e-08 4.13969054979205e-09 -1.39151805092422e-10 2.25123693700812e-08 1.38788343397006e-08 2.48658079743805e-09 -3.16464604453848e-10 2.16046125868583e-09 3.73627980815828e-09 -8.54005313926443e-10 -1.30833479883971e-08 -9.44729614779649e-09 -2.72714841820938e-09 9.17080778067827e-09 -3.98285771689506e-08 4.49500026872179e-09 -4.89563352348299e-09 -5.37730579788058e-08 -7.39214569829812e-09 -2.05886239059433e-10 6.62705611442319e-10 -8.34449294891367e-10 -5.45779207332024e-08 5.71424651689706e-08 6.30507835250951e-08 4.51147934630795e-09 3.79790596240062e-08 -2.62543911126292e-09 -2.24551023608312e-07 6.75218476332867e-09 -4.2680899550866e-09 -1.50305383106443e-08 7.54318908658792e-09 1.01731916415637e-09 6.79892498808854e-09 4.64782296884976e-09
"R1029" 6.89000782599335e-08 -6.46840234243765e-09 -1.16984136293158e-08 -1.73096428561291e-07 1.116495837454e-09 1.45788548942002e-08 -6.97864219249272e-07 2.27968269610422e-08 2.26491829389208e-08 3.47905604246632e-09 2.0045703353331e-08 6.09259241237371e-08 -9.60942652892555e-09 -5.25413208351637e-08 -4.07252117753439e-08 -2.19973938867677e-08 -3.61745260052824e-08 -1.13609646399485e-08 4.69212063330598e-08 8.24206550608509e-08 -1.04783809388779e-06 3.13624987818291e-09 3.94832094648226e-07 -5.65249102046563e-07 2.80318298840688e-09 1.96242308071589e-08 -2.85911504050588e-08 1.661137291082e-06 1.33059715943324e-07 1.52336858797036e-07 -1.48772667240392e-08 -2.6276906761453e-08 -3.41563334385071e-08 -1.62746094707433e-08 1.21377479138316e-08 8.89301965485123e-09 5.46568291428848e-10 1.45296330976334e-09 -1.67633326673685e-10 -1.7499618664928e-08 9.47996858033787e-09 2.19411072080487e-08 -9.20110219970546e-09 -1.72479234188213e-08 -1.51481084654129e-08 -2.64327489938477e-08 1.05535577622472e-08 2.58478012112439e-08 1.72397597157554e-09 1.00781959987949e-07 -5.56635637028235e-09 -4.2569349255835e-09 2.60860480541702e-08 -1.22434648566375e-08 1.81896991717752e-07 -5.95965650935978e-09 -1.1855485835637e-07 2.74426184562899e-07 -4.51712884028768e-09 2.95228839805377e-08 4.23964165783047e-09 -2.84657135421073e-07 -3.3350552523745e-08 -2.38844258618567e-08 1.01953379968192e-08 4.90354431787358e-09 -2.34734699997072e-08 1.07781119110169e-08
"R1030" 5.7493482306342e-09 2.52366578656793e-08 6.0518331840026e-08 -1.65984059929253e-08 2.35452226028998e-08 -4.47124188867635e-08 -8.21528379127675e-08 1.47180502959197e-07 -7.15336188519038e-10 3.00629924487964e-08 7.26299772773276e-08 1.2121918163298e-10 -9.18227309065236e-09 -3.46799395545557e-07 -5.36509366420593e-09 1.05762295377037e-08 -9.86791122945295e-09 -7.39843245832924e-08 8.489198285097e-09 7.52543667459393e-09 -1.25245775829218e-07 1.54498290178221e-08 -7.47491131064352e-08 -3.22200657665386e-08 -1.17006356436603e-08 4.83662091025951e-08 -7.01293106717377e-08 1.33059715943325e-07 4.83632780956533e-07 3.5629050564929e-08 -1.53911376145926e-08 -5.54067471890615e-08 -8.03818937424648e-08 -1.00120479972358e-07 5.65877351687401e-10 -1.00821213658747e-08 3.00261653724962e-09 -2.19812761222877e-09 3.29744664642639e-09 1.85327539178405e-09 -1.00016061126341e-08 -6.04681319808447e-10 -1.8840046488025e-10 3.58850448738514e-10 -1.45315908878316e-09 -1.05150410293934e-09 -2.33402120508697e-08 1.794758765512e-09 -3.07764586809118e-09 1.17735498208885e-08 -3.47452854052787e-09 5.11783424748425e-09 1.00960786406965e-08 2.875078363683e-09 4.10258325464082e-08 -4.3926021951164e-09 -4.27370655091543e-08 4.74309088018527e-09 1.63392299861641e-08 1.11921685462155e-08 2.89525788755501e-08 -1.46606298041193e-09 -2.50497789336917e-09 7.09459413447693e-09 1.67074792174869e-08 6.16137387162439e-10 -3.49194542025763e-09 4.07330570762491e-09
"R1031" -2.26869431920962e-07 -5.41256149845763e-09 -1.5995774226454e-08 -1.27405048407931e-08 -2.75963429922531e-09 -5.46574690432824e-08 -4.06480957195575e-07 6.15785249639561e-08 4.56716468823182e-08 5.87579393540579e-08 -1.19070118544898e-09 -1.66497315762549e-08 -1.76981291047589e-10 1.27569841878718e-08 5.03725510387203e-08 1.10818135237007e-07 -1.66000149864719e-08 3.42139012468372e-09 -2.00841324565568e-09 1.30712864236248e-08 -4.45000643815701e-07 -1.38302028589674e-08 2.10011232169584e-07 -4.23440261712393e-08 -8.66380162530245e-10 2.99949608881091e-09 -1.83918454678558e-08 1.52336858797034e-07 3.56290505649284e-08 6.97707813313959e-07 -4.1859303522637e-09 -1.34587613135273e-08 -1.66286524142552e-07 3.56726298909651e-08 -4.25943906866834e-09 6.63744140267029e-09 2.29905843658338e-10 4.98942633124802e-10 -3.55711336452881e-09 5.96578547960585e-09 -6.05960813589003e-09 6.76130370943579e-09 -2.45536704674689e-08 -1.1840372529552e-09 2.55130005437924e-09 5.52570024831488e-09 5.73063877339394e-09 -5.8125257638859e-09 -6.64896061144428e-09 -7.50059380254258e-08 -1.51001245613387e-09 3.58869556744696e-09 -3.91542145986813e-09 -1.04920822377693e-08 -2.28657030652093e-08 4.98276203287724e-09 1.35195184803514e-08 -1.41367334768837e-09 -2.41317351970272e-09 -6.97676161167428e-09 1.98743285944465e-08 4.45941299477649e-08 5.48530287470964e-09 1.67374137540324e-08 1.29668260900827e-09 -3.22913414840741e-09 3.58703597097582e-09 3.43139287254399e-09
"R1032" -1.32871069065095e-10 6.6109742032621e-09 -8.71082157919507e-10 2.68999717346465e-09 -1.87496907325345e-09 1.11020683525629e-09 8.18832324066055e-09 -1.41081525193657e-09 8.52900619029979e-10 -2.87111560822696e-09 1.44771164908811e-08 1.18186629835252e-09 -8.15801570984795e-08 4.43564511885286e-09 2.22712873387781e-10 -3.04647064811897e-09 -2.23177503829988e-09 -7.37086411907625e-09 -9.49862797280481e-10 -4.39654354564495e-09 2.01754330219314e-08 2.52451031563467e-09 -9.95958264944543e-09 3.54051412383235e-09 8.57799457764743e-10 -1.02589699219155e-09 -8.3433354136274e-09 -1.48772667240398e-08 -1.53911376145928e-08 -4.18593035226401e-09 1.05237257352315e-07 3.7448953202414e-10 -2.63631402231776e-09 1.93107790249863e-08 7.64330134049233e-10 3.80599830338543e-09 -1.14560348193945e-09 2.27491269094383e-09 4.96334351277754e-10 -4.6522979203999e-10 -1.50753237982122e-09 3.79858932767235e-09 -9.56613909638729e-10 -3.73470296981046e-09 4.61413158171059e-09 3.03787750571094e-09 5.32839742731332e-08 -5.57970186088312e-09 -1.64772798459546e-09 4.51608627860542e-10 -1.69855997422109e-08 -1.37448516510064e-08 6.65872767268926e-09 -7.2434970005173e-11 -9.97603104099434e-09 -1.32452306604351e-09 1.31594030493333e-08 -4.28255976289118e-09 9.27079334588747e-10 -4.1097207604288e-09 -1.13503913564323e-08 1.11127590682642e-08 1.14432959681757e-08 -1.93976685600552e-09 -4.30998105773979e-08 -6.12477363704855e-09 -9.03745658246554e-10 7.01293952087716e-10
"R1033" -5.13103560341209e-09 2.28785356261475e-09 -7.31936450122838e-09 -5.07218375826618e-11 -8.84193443477868e-09 1.52681783861933e-09 2.58590096912414e-08 -1.58753662039914e-08 2.86496611496998e-09 -1.37105362350069e-09 -3.87707868471999e-08 -6.13780786968321e-09 3.23565200962346e-08 2.48883350532059e-08 8.91039631345895e-09 -2.23101107354922e-09 1.37281274706082e-08 7.95205129839456e-09 -1.99058079444992e-10 8.14197908093781e-10 1.33975802262241e-08 6.78367317489764e-10 8.5853841999734e-09 3.3303666499484e-09 1.54521176870545e-09 -1.42823907973125e-09 4.56373511688392e-09 -2.6276906761452e-08 -5.54067471890617e-08 -1.34587613135272e-08 3.74489532024235e-10 3.62714972999418e-08 2.68896487385841e-08 -1.79067961592957e-08 1.51167817117628e-09 -2.48422905742947e-09 -8.21824566104586e-10 2.23324533832634e-09 3.1170714869061e-10 -7.9383202407585e-10 1.21486870791149e-09 -5.23471570522955e-10 -1.75181882392844e-09 -7.7708249528365e-10 3.00872075569834e-10 2.12077613392634e-09 -7.34952082096777e-09 -1.34012843127947e-09 1.41486624858003e-09 4.13489460988317e-10 7.2953467008365e-11 -7.27903042886703e-10 -6.00569743498726e-10 -9.24532724757136e-10 -2.56951054527276e-10 -1.02641043568546e-09 2.41642705287042e-09 -1.54832940809244e-09 -6.76261925131274e-09 1.63462336716193e-10 -2.00412244027531e-09 3.11563255307384e-09 -2.52583651885121e-09 -1.31398435152295e-09 -2.54578750453504e-09 1.20490114308844e-09 -1.04721490549003e-09 1.62880401995481e-09
"R1034" 2.40864874945864e-08 4.02173355587711e-09 1.63894781746563e-08 -8.88079445697887e-09 4.39986967658889e-09 9.12030144173075e-09 1.14824068913283e-07 -3.59270614811682e-08 -1.70190366594652e-08 8.02016586821483e-09 -1.49243363713521e-08 8.55316955135918e-09 2.0897161979874e-08 3.34621105125081e-08 -1.29603257475914e-08 -1.68248957380354e-08 7.35223078955351e-08 1.70490026356966e-08 -5.17388308826764e-09 2.50731461283198e-09 1.1714964373729e-07 2.03314581898968e-08 -1.58452116606531e-07 -9.55159454140007e-10 -1.61604224773533e-09 -1.68659640537057e-08 1.55306535706099e-08 -3.41563334385074e-08 -8.03818937424653e-08 -1.66286524142552e-07 -2.63631402231805e-09 2.68896487385839e-08 1.42964829103765e-07 -7.75338982271003e-08 1.92257845265841e-09 -6.52316145091956e-09 2.18277567310506e-09 7.31662645776205e-09 -2.51195157381513e-09 -5.97162574105469e-09 2.00411637084918e-10 3.56023358056835e-09 7.21195503461888e-09 2.14775965452955e-09 1.51215001095424e-09 -6.25583934633668e-09 -1.14101593559207e-08 3.80112885114541e-09 3.90862054738256e-09 1.99454424435319e-08 1.0466878584213e-09 -3.89913914854583e-09 -2.07801809193103e-09 2.44846239226335e-09 -6.8201055249943e-10 -1.49869268970387e-08 3.15114313452857e-09 1.29112439376474e-08 5.33208081997185e-10 1.4371855549664e-09 -8.92254668280595e-09 -1.02809786461974e-08 -7.68994767091045e-09 -3.72136733554095e-09 -2.76172148006552e-09 3.10705141931629e-09 -3.49005445303319e-09 6.39802837945221e-09
"R1035" 1.40021665276529e-08 -2.43716562157283e-08 -1.15684519406531e-09 1.51165974619889e-08 -2.19253363279541e-08 4.60047620639643e-08 -1.77139905405084e-08 -1.10576191448095e-08 1.02283941639989e-08 -2.09199083662855e-08 -3.42559161057269e-09 1.04369164489891e-08 -6.44808054531027e-08 3.6632015335273e-08 -2.48691131812158e-08 -1.17122272833234e-09 -1.13938294493874e-07 4.51998423078144e-09 4.18715166324725e-09 -1.31231862164615e-08 5.36411338455804e-08 -1.03538075274666e-08 -9.68237077330592e-10 -1.81115228190535e-09 2.92638208386775e-08 1.66605944775737e-08 4.13969054979217e-09 -1.62746094707444e-08 -1.00120479972358e-07 3.56726298909646e-08 1.93107790249861e-08 -1.79067961592958e-08 -7.75338982271006e-08 2.01168859945641e-07 -2.62694307390623e-09 1.63255431783738e-08 -3.06608940373474e-09 -3.67407534955112e-09 1.50433037356741e-09 -3.20350024536916e-09 5.83065798303832e-09 -7.33401706286378e-09 -2.84588854769695e-09 -4.67051778005324e-09 -2.75822316339269e-09 -7.16051923828077e-12 4.71189716088984e-08 1.213347858167e-08 5.24427273516382e-09 -1.26347695850373e-09 1.3454545702357e-09 2.49699377432151e-10 -1.52966274958445e-10 3.37006951115096e-09 -4.43656158223388e-09 1.80865448968769e-09 1.26137890941159e-08 -1.75364614702684e-09 -1.6112321523877e-08 2.22885532848344e-10 -3.67007208928913e-09 -1.32748252988847e-08 1.14636813870226e-09 2.60387085127906e-10 -1.04891757258342e-08 -1.99156495551057e-09 4.76527625613761e-09 -1.26104296873343e-08
"R2001" 5.38192739966637e-09 1.75882567355714e-09 -2.87383067414836e-09 5.85297280190278e-09 -2.48369300113645e-10 1.19763000804065e-08 -6.18561528188419e-09 -7.18689556913675e-09 3.27701513274096e-09 -1.34807483116063e-09 -2.08004164951884e-09 8.29174013101924e-09 7.05822521333362e-09 1.19461791343953e-09 -8.59955875719722e-09 -5.47427836214811e-09 1.93838254266847e-09 -1.23654304646861e-09 -2.05683625518937e-09 -1.34388004076091e-09 4.74314042005831e-09 -2.91727258393919e-09 -2.26912561807208e-09 -2.52126479146391e-08 2.68043657617607e-10 2.34636819584718e-09 -1.39151805092934e-10 1.21377479138327e-08 5.65877351687842e-10 -4.25943906866913e-09 7.6433013404852e-10 1.51167817117644e-09 1.92257845265839e-09 -2.62694307390575e-09 1.75452483477822e-07 -5.73363008569927e-09 -5.4257917468372e-09 -8.18628417473086e-09 -4.31267611422622e-09 7.71115590387402e-08 -9.41868731871042e-09 -3.45563052826996e-08 1.32128360822792e-08 -1.9956004326109e-08 8.27328144153641e-09 -4.67189115728281e-08 -8.969596785305e-09 -1.05994515543917e-07 -2.23146548299347e-08 -3.8942698991561e-08 -1.3307081545126e-08 -1.08500741597285e-08 -6.49365205184498e-09 2.0613313360215e-08 1.25844002085158e-07 2.07945011397965e-08 1.46332735623982e-08 8.96671851930975e-09 -3.85056004140711e-10 -1.0513769003653e-08 4.24016185662813e-09 1.053105069733e-08 5.82558467338697e-08 -1.06634089246034e-07 -2.69931906120326e-10 -2.04839583411252e-08 -1.00718171647054e-07 5.17868490416818e-08
"R2002" -1.42562999809359e-09 -5.68385642341554e-08 -6.77989944857695e-09 -2.16532057239624e-09 -1.04543268369182e-09 -3.74013688532374e-09 3.71678168512084e-09 1.42286739781152e-09 7.57918527399267e-09 -3.04650354942299e-10 7.26952195360897e-09 -2.25407563608677e-09 -3.92677052182597e-08 3.90025784837245e-09 2.77403720273908e-09 1.95095187488244e-08 4.23785622691691e-09 -6.29486485941883e-09 1.31744969700947e-08 4.6774995197276e-10 -1.70850860260155e-08 -1.61294867850559e-08 1.02543984409673e-08 -8.45962030429314e-09 5.97490561167603e-08 -4.14794013980781e-09 2.25123693700815e-08 8.89301965485145e-09 -1.00821213658747e-08 6.63744140267116e-09 3.8059983033853e-09 -2.4842290574294e-09 -6.52316145091962e-09 1.63255431783738e-08 -5.73363008569895e-09 8.38117259296138e-08 9.4991386452666e-09 -6.02088538745032e-10 6.1631973865135e-09 -1.12876757466854e-08 6.2237824150444e-10 1.12272416522569e-08 -3.83349327770343e-09 6.39466057918644e-10 5.89593014961582e-09 4.10826976481017e-09 2.81031057083974e-08 -2.43421050968085e-08 4.82497981498704e-09 2.75699140531996e-08 4.79216929797126e-10 -5.20385251406866e-09 6.05146603683493e-09 7.27509044504421e-11 -1.71344666199103e-08 -1.60469200141615e-08 5.64974655484859e-09 9.02429152516401e-09 -5.2215318465315e-08 -1.66792220728824e-08 -7.40149788054539e-08 -6.65399236159007e-09 2.31813076022757e-08 9.11090003784652e-09 -9.80591561271562e-10 1.92076374283562e-09 1.58981365653361e-08 -3.69284442229326e-08
"R2003" -1.60853290379315e-09 -1.10584101750195e-08 7.93904245817953e-10 -9.51977992399215e-10 6.14053470096714e-10 -1.16453484068218e-09 -6.52404540105173e-09 -1.02643677656306e-09 -5.01153528015907e-10 4.72422273378355e-09 -4.76939954519303e-10 -2.66574399092287e-09 6.56598288860298e-09 -6.28940081379882e-10 1.27904449544877e-09 -1.13251834248374e-08 4.57283768420095e-09 -1.26866449725581e-09 4.02509350502312e-09 1.36331605674788e-09 2.43649281181034e-09 5.71955432889543e-09 -9.18022234437794e-09 6.95221801774177e-09 -2.63398986358365e-09 -3.54382657765411e-09 1.38788343396996e-08 5.46568291425566e-10 3.00261653724979e-09 2.29905843660145e-10 -1.14560348194022e-09 -8.21824566104359e-10 2.18277567310485e-09 -3.06608940373451e-09 -5.42579174683806e-09 9.49913864526655e-09 1.16208983589281e-07 7.27096684149601e-10 -1.83824321943853e-09 4.32427577460785e-09 -2.4926270694703e-09 -4.19755875342286e-10 2.13233766466839e-09 -1.738830408899e-09 1.11616477244446e-09 2.2025261060309e-09 -9.73748713414407e-09 -1.5892185605636e-08 -1.87969456603494e-09 1.01305781055674e-07 2.61059968047688e-08 -6.75364703539377e-09 -7.72434644253011e-09 -1.04486810341923e-09 1.173392808062e-07 -2.3713174152567e-08 -2.63674785052468e-07 -1.12779134119491e-08 9.69177757570775e-09 -6.19869300175973e-09 -6.04467523982911e-08 2.87490530896883e-08 1.3386207967859e-08 1.13028530246977e-08 6.32531095355265e-09 -1.56438112290846e-09 -9.16452866687235e-09 1.16901679948801e-08
"R2005" -1.35017105607038e-08 -1.02038813124593e-09 1.44584896324656e-08 -1.44245211902225e-07 1.11378964825032e-09 -5.66622466862405e-09 3.38160572708487e-08 -3.24907138461089e-09 1.15660974283182e-08 3.12587713169542e-08 -3.35430710421356e-09 -1.22971362020979e-08 4.95891760796487e-09 1.92565956990006e-09 9.14226211787814e-09 2.14619133028218e-08 5.97247182385658e-09 2.58675452505478e-09 1.73308271147412e-09 5.55756052869366e-08 2.2019043188749e-09 -6.44159623841645e-09 -2.52016733571115e-08 -2.48293959505414e-08 -1.2386920897476e-09 -4.31847460835507e-09 2.48658079743619e-09 1.45296330976389e-09 -2.19812761222979e-09 4.98942633124353e-10 2.27491269094377e-09 2.23324533832582e-09 7.31662645776195e-09 -3.67407534955093e-09 -8.18628417473097e-09 -6.02088538744484e-10 7.27096684152648e-10 1.64219648671564e-07 -3.09142392865255e-09 1.73658411552541e-08 -2.49892601055862e-09 9.24069751844584e-09 -2.01367290844949e-08 -5.64080874711354e-09 1.46504194102016e-09 1.28850666433432e-08 -3.00039635001779e-09 -3.18874572717301e-08 -1.10536653092049e-08 -1.02363298612786e-08 -7.16138062611068e-09 2.45448221235139e-09 3.3975168410887e-09 -4.13583451069875e-08 -6.05413341423844e-09 1.25733295285797e-08 -5.51140390076941e-10 -1.90385891984045e-08 1.47822028886448e-09 8.93558906397876e-10 -7.30425069180842e-09 6.78479683051654e-09 7.69513074981732e-09 -5.58448313486210e-09 -2.167409305899e-09 2.1608718396516e-09 1.50142394861566e-08 -3.72571264288151e-10
"R2006" 1.36473182234877e-09 -4.16912866469186e-09 -2.09813040347675e-10 2.15501559651826e-09 -1.43741277247001e-09 -5.74655930623786e-09 2.86990244745232e-10 6.39095269270869e-09 6.727371985803e-09 -1.05965750877865e-09 -1.30957511528006e-09 -8.25413616198751e-09 4.41412312805883e-09 9.70521625914196e-10 2.64505566758104e-09 2.01635848118509e-09 -6.35644397918367e-10 9.26971150100932e-10 -8.46338047308327e-10 9.5288817188183e-10 -5.62525794362282e-09 -5.45851674766095e-10 4.57966239841206e-09 -4.02228672329178e-09 -2.98437267515506e-09 -3.34777059608719e-09 -3.16464604454028e-10 -1.67633326674068e-10 3.29744664642622e-09 -3.55711336452912e-09 4.9633435127791e-10 3.11707148690559e-10 -2.51195157381506e-09 1.50433037356745e-09 -4.3126761142262e-09 6.16319738651342e-09 -1.83824321943852e-09 -3.09142392865269e-09 1.16855121472616e-07 -1.08592869637598e-07 6.21461679980828e-09 5.35297445474231e-08 -6.76779570212679e-09 3.21547810026287e-08 1.6086697146593e-08 2.616396132102e-08 -1.01209605197811e-08 -4.74018561649016e-08 4.14371077358739e-09 -6.19701448918275e-09 1.76439278291303e-09 2.12151718739824e-08 2.05930063740974e-08 -9.66827655303505e-09 -4.08566493331132e-08 1.89561905186278e-09 2.84150129980344e-08 7.11347074855234e-09 5.03198084626272e-09 -3.29962785072784e-08 -4.88587919975489e-10 -7.61549299086272e-09 1.96665352286782e-08 3.67199905886361e-09 1.3110355747222e-09 -7.4354347914157e-08 3.14955158672121e-08 -4.75467173070977e-08
"R2007" -5.82141834742605e-09 5.506568795613e-09 3.87463050170942e-10 -9.73134199373406e-09 1.72327951313091e-09 -9.12730250008359e-09 -6.34234789560789e-09 -9.42384276527163e-09 -2.52015237224675e-08 -8.59259823914594e-09 -1.54035689856751e-09 1.23814330181819e-08 -2.65185175674292e-09 8.86221432961071e-09 7.9193450082677e-09 -1.74297066693454e-08 3.01853108577939e-09 8.00155912815764e-11 -2.35184512179815e-09 -2.50837775102336e-10 2.68663916159563e-08 -3.05646908221668e-11 -5.70579207991843e-09 3.77839830552776e-08 -5.14828007121219e-09 4.22471054791287e-09 2.16046125868544e-09 -1.74996186649305e-08 1.85327539178408e-09 5.96578547960529e-09 -4.65229792039153e-10 -7.93832024075807e-10 -5.97162574105460e-09 -3.20350024536894e-09 7.71115590387413e-08 -1.12876757466855e-08 4.32427577460747e-09 1.73658411552539e-08 -1.08592869637598e-07 4.27162565159271e-07 -3.02166047375367e-08 -2.10998755824171e-07 2.87450317766292e-08 -1.15177990314096e-07 -4.20071565960109e-09 -2.24402546627939e-08 1.43264912350058e-08 3.90370317348638e-10 -1.40979146915306e-07 1.32448551519828e-08 -3.84077229744398e-08 -6.47492838001095e-09 1.5542085947257e-08 2.66337736226451e-09 6.15949846184371e-09 -1.30767850420828e-09 1.8777054763971e-09 -4.43766196785234e-08 -2.92927363929668e-09 6.27850642614869e-09 4.20137250753867e-09 5.72544796479334e-08 3.61070484841031e-08 -4.71759693317311e-08 1.00276342094491e-09 -1.55433365079694e-08 -5.17355511062132e-08 1.04219645308593e-07
"R2008" 4.34673169045643e-09 -3.15046883268291e-09 -2.4433232565594e-09 1.33038673561051e-08 -2.43857729845421e-09 5.56212340773021e-09 1.49354296844386e-08 8.535608331208e-10 1.40932835061961e-09 -3.29371239238793e-09 -5.3482414447726e-09 4.28398016283937e-09 1.27946107678142e-08 6.55228569527721e-09 -6.5244478517986e-09 2.01551388791249e-08 -6.06555919142885e-09 2.48316199000255e-09 5.96415632623882e-09 -2.54387522259034e-09 -6.92527771481093e-09 -4.80829669673161e-09 1.33444908779328e-08 -1.62377002527722e-08 1.75963437634333e-09 -2.19447195953554e-09 3.73627980816007e-09 9.4799685803425e-09 -1.00016061126344e-08 -6.05960813589216e-09 -1.50753237982165e-09 1.21486870791161e-09 2.00411637084969e-10 5.83065798303834e-09 -9.41868731871045e-09 6.22378241504607e-10 -2.4926270694655e-09 -2.49892601056085e-09 6.2146167998088e-09 -3.02166047375356e-08 2.56244220163808e-07 2.13922854493773e-08 -5.1858671144525e-09 -5.92146754811126e-08 3.39129014805791e-09 -9.70860358446583e-09 -9.54169114575225e-09 -1.79068851216488e-08 1.70026991947068e-08 -3.30882235351092e-08 -1.2969880239356e-08 -2.03397803417038e-09 3.29288969656288e-09 -2.43041040554263e-09 2.26778895210653e-09 7.22628722043146e-09 4.43010344977043e-08 4.27617146294142e-08 -5.63045691057983e-09 5.98072537896535e-09 -7.88143553236514e-10 -1.88393905572662e-07 -1.96320110510747e-08 -2.06179616739055e-08 -3.79804929099783e-09 -1.52863688044612e-09 -3.80863713520116e-08 2.55528188011716e-08
"R2009" -3.62259310496583e-09 -6.14116007028209e-09 6.88221883108519e-10 -1.13660258471989e-08 2.77849983101173e-09 1.54751439340634e-08 -4.29425148665679e-09 -1.33393180137937e-08 -4.99880948881306e-09 -3.31869945629871e-09 2.27977102258541e-09 9.56961652254526e-09 5.98078073586713e-09 1.23418511363083e-09 -2.50483844410021e-09 6.55215866199068e-09 6.57732178873023e-09 -4.27249139040118e-09 -2.20420945852782e-09 2.21744978541055e-09 -1.33904115589115e-08 -4.16802819210561e-09 -2.62687626731601e-09 -2.01896679858832e-08 8.33765980486221e-09 -5.9063848681759e-10 -8.54005313926946e-10 2.1941107208046e-08 -6.04681319807994e-10 6.76130370943516e-09 3.79858932767195e-09 -5.2347157052285e-10 3.56023358056816e-09 -7.33401706286412e-09 -3.4556305282699e-08 1.12272416522564e-08 -4.1975587534206e-10 9.24069751844546e-09 5.35297445474234e-08 -2.10998755824171e-07 2.13922854493773e-08 4.83508116677798e-07 2.38173911283113e-08 4.27504527000462e-08 7.53994225188651e-09 1.10253646483383e-08 -1.55288684981591e-08 -4.52894981602598e-07 -2.96642740622757e-08 2.12136940940645e-08 4.92745864343357e-09 -1.0975926837507e-08 -1.51755728796693e-08 -1.37031904541826e-09 2.0542144337162e-09 -3.33553600594225e-09 -3.69452767796687e-08 -1.2053173121471e-08 -3.8576475823839e-09 6.83977353544531e-09 -1.06114365493351e-08 -2.83247087236926e-08 1.07536574327608e-07 3.26479595526171e-08 -1.56373322878168e-08 2.55482248845718e-08 2.27993741111784e-08 -2.74030643601652e-08
"R2010" 1.13341245870922e-09 5.23040118124976e-09 -2.31330536292702e-09 -2.09087806964931e-09 3.88209607453687e-10 6.08993435400588e-09 3.68454384219582e-08 -5.43525720214298e-09 -1.20084730813157e-07 -5.86926405559971e-09 8.43493209513746e-09 3.4667139422907e-08 -9.50629633357009e-09 9.30288536713114e-10 -6.31916737460859e-09 -2.42482147588289e-08 2.50289549336968e-09 -2.06013747880745e-09 -1.0016342823211e-09 -2.19573187743308e-09 2.59065138687928e-08 1.87865274158224e-08 -1.19269230639932e-08 9.826877814846e-08 3.44934553216536e-09 4.43915166950676e-09 -1.30833479883964e-08 -9.20110219970475e-09 -1.88400464880015e-10 -2.45536704674683e-08 -9.56613909638347e-10 -1.75181882392836e-09 7.21195503461898e-09 -2.84588854769707e-09 1.32128360822787e-08 -3.83349327770321e-09 2.13233766466857e-09 -2.01367290844952e-08 -6.76779570212668e-09 2.87450317766295e-08 -5.18586711445167e-09 2.38173911283107e-08 1.26587971259605e-07 1.54174485534157e-08 2.32741308269299e-09 -6.63936290078062e-08 4.85085772056476e-09 -1.75550222582247e-08 -1.93823733998066e-08 2.50801080682871e-08 6.43510527816735e-09 -3.10533098377884e-09 -5.22949595013304e-09 2.59051498597432e-08 7.1403737218619e-08 -1.78010620869232e-08 -1.35212656251757e-08 -1.13991787144673e-07 -1.2557198899691e-09 -4.68734960190696e-09 3.73169502784082e-09 2.39419545519813e-08 9.59514878770399e-09 -2.2781898249099e-08 -2.20948615293478e-09 -1.49502727160562e-09 -2.76812983310632e-08 2.87377368358403e-09
"R2011" -2.75988439259032e-09 3.59290001283737e-09 -3.17773474137973e-09 -5.9909282276108e-09 9.38744046473816e-10 3.61656243075946e-09 8.5744603590391e-09 -5.40185368006133e-09 -8.89006649082812e-09 -7.81447494220362e-09 1.25742506809203e-09 2.81733808776668e-09 1.87831749760619e-09 2.72876126770256e-09 4.82309707619802e-10 6.57651022390814e-10 9.48638956116841e-10 -1.1540272163767e-09 -1.0510736830072e-09 1.56184448750059e-08 1.39696909259101e-08 3.12434996623094e-09 -1.8068586295958e-09 2.03519356538509e-09 4.06701330316394e-10 3.24531082637307e-09 -9.44729614779501e-09 -1.72479234188225e-08 3.58850448738488e-10 -1.18403725295501e-09 -3.73470296981151e-09 -7.77082495283904e-10 2.14775965452978e-09 -4.67051778005352e-09 -1.995600432611e-08 6.3946605791864e-10 -1.73883040889942e-09 -5.64080874711243e-09 3.21547810026283e-08 -1.15177990314096e-07 -5.92146754811095e-08 4.27504527000467e-08 1.54174485534158e-08 2.06517483534521e-07 5.13486394663352e-10 -2.54205885229955e-08 -2.47888455077783e-09 -8.26435831868446e-09 3.98417184567648e-08 3.76001340166796e-09 1.27744955626983e-08 -2.58966259108527e-10 -3.17186711637484e-09 -2.21699874625562e-08 -1.85785883190207e-08 -5.79068379565915e-09 5.07834206280177e-09 -1.26188787107629e-08 1.82123074336838e-09 -1.07535278377405e-10 3.21334594356707e-09 7.88950067399254e-09 6.3868921547088e-09 1.75968652178525e-08 1.33519369750465e-09 2.70066485433208e-09 2.57805726856381e-08 -3.93849643835118e-08
"R2012" -2.33351551494142e-09 2.91534793519269e-09 -6.53768428504521e-10 -8.9771256680352e-10 4.35416318335798e-09 2.67251385399359e-09 5.37181328816051e-09 -7.85297273083018e-09 -4.19248808369598e-09 7.50583266833381e-10 4.48804562035967e-09 1.64186032693722e-09 2.94223771039939e-08 6.71055671986108e-10 4.47364879439013e-10 1.27691121118902e-09 -1.00977220869572e-09 5.39805787994852e-10 -8.59785991357543e-10 3.28654584849579e-10 1.02811514231863e-08 1.37011481242008e-09 2.48194098386308e-09 1.03048316805045e-08 1.42629100961511e-08 -5.86369075194687e-09 -2.72714841820838e-09 -1.51481084654118e-08 -1.45315908878313e-09 2.55130005437904e-09 4.61413158171201e-09 3.00872075569842e-10 1.512150010954e-09 -2.75822316339268e-09 8.27328144153657e-09 5.89593014961595e-09 1.11616477244429e-09 1.4650419410206e-09 1.6086697146593e-08 -4.20071565960126e-09 3.39129014805798e-09 7.53994225188684e-09 2.32741308269279e-09 5.13486394662571e-10 8.18595002162316e-08 4.0057382231157e-10 -6.22175675355815e-08 -9.51419567509149e-09 -4.39733325386629e-09 8.6418597890753e-10 -1.52043028576586e-08 -8.41929877351202e-08 3.75273897473428e-08 2.92564082332735e-10 1.05342456763433e-08 -5.37278811274072e-09 5.65791299462209e-09 -8.63824362083678e-09 -1.93560432725791e-08 -9.15212249222214e-09 -1.06657804802527e-08 1.82952243711913e-09 -6.04641218852658e-10 -4.77847625215379e-09 -3.86338896319541e-08 -9.60382848741429e-09 -5.44412601844497e-09 8.43755293202102e-09
"R2013" -1.40040153694811e-09 -4.33282045169787e-09 -1.50737483297247e-09 1.61464190224677e-08 2.2082907386163e-09 -2.66456048965815e-08 -1.9354649788347e-08 1.51501155341227e-08 4.62708322564713e-08 1.06196452252687e-08 -7.96899280201802e-09 -3.40436037582892e-08 6.00532897037250e-09 -3.44959172437734e-09 1.59477136967522e-08 -8.48205770293783e-09 1.79240816620672e-09 3.05632753334004e-09 1.35624341185617e-09 -2.02254307406694e-08 4.80553607675727e-09 -5.39883182266116e-09 5.47027404566102e-09 1.80625623098236e-08 -2.18597263829513e-09 -2.54320214043351e-09 9.17080778067858e-09 -2.64327489938485e-08 -1.0515041029391e-09 5.525700248316e-09 3.03787750571121e-09 2.12077613392649e-09 -6.25583934633643e-09 -7.16051923820086e-12 -4.67189115728276e-08 4.10826976480994e-09 2.20252610603073e-09 1.28850666433437e-08 2.616396132102e-08 -2.24402546627939e-08 -9.70860358446522e-09 1.10253646483373e-08 -6.63936290078064e-08 -2.54205885229947e-08 4.00573822311817e-10 1.27085456428086e-07 -3.99538644002348e-09 1.20422613984836e-08 -3.03946241972152e-08 1.42487780888959e-08 -9.50982482576393e-09 4.8300687357674e-09 8.28577556671001e-09 -4.56245809186364e-08 -3.73924776208963e-08 4.04183403250265e-09 -1.57611947194257e-08 -2.13265476186246e-09 1.42498553005045e-09 2.06382448463736e-09 -5.89412065287979e-09 3.27473088233493e-08 -2.03229832646176e-09 3.06897999835648e-08 -3.38344677877726e-12 -1.42542875859959e-08 2.796528989054e-08 -8.53550425518456e-10
"R2014" -2.43272653804212e-09 -9.78829632546532e-10 3.29912008445285e-09 4.9134977594255e-09 -8.55882216001835e-09 -1.00849372799458e-08 -9.96345120417123e-09 1.89780518081187e-08 -2.72466113481713e-09 -2.14917948788742e-09 4.19391415753356e-08 2.234292167635e-09 -2.26419848025063e-07 2.77165781043965e-09 1.77294057549676e-09 5.83041961647102e-10 -1.40594260366468e-08 -3.81333441368305e-09 -6.79049006916578e-09 -4.20735670083952e-09 -1.25973327466467e-08 4.11694124851168e-09 -3.60027412092278e-09 -1.22119722524645e-09 7.70482361031185e-08 1.29175850016695e-08 -3.98285771689507e-08 1.05535577622478e-08 -2.33402120508698e-08 5.73063877339426e-09 5.32839742731334e-08 -7.34952082096779e-09 -1.14101593559207e-08 4.71189716088985e-08 -8.96959678530519e-09 2.81031057083974e-08 -9.73748713414412e-09 -3.00039635001799e-09 -1.01209605197811e-08 1.43264912350057e-08 -9.54169114575201e-09 -1.55288684981592e-08 4.85085772056471e-09 -2.47888455077763e-09 -6.22175675355818e-08 -3.99538644002354e-09 2.14523186245461e-07 1.97831848100405e-08 -7.55850353273949e-10 -8.77389758144486e-10 -3.61728252193078e-09 5.58615204076135e-08 -8.83758166765511e-09 2.41013780451487e-09 -5.78605348777632e-08 -5.11595297086201e-09 4.52910108456886e-08 4.01161455493189e-09 -6.20666379707727e-08 6.39986307385267e-09 -4.44253148409361e-10 7.7990196704997e-09 3.44019451030568e-08 7.17672826107971e-09 -1.02869863254574e-08 -2.02030945181978e-08 1.19010810249625e-08 -3.01286937432999e-08
"R2015" 1.08986823997959e-08 1.5573179843308e-08 3.4347180031283e-09 2.41456399615864e-08 -3.84214037264268e-09 7.88082931984922e-09 -9.14909537813146e-09 -1.39359399145625e-08 -9.89238890689949e-09 6.21445822087342e-09 7.03859196336203e-09 -3.41251642221331e-09 -1.76045579544805e-08 -9.64095301473158e-09 -6.27495482700078e-09 1.47472060861377e-10 -1.58594656093138e-08 6.14651216945225e-09 -1.81738833784711e-09 -1.22181527843186e-09 -3.69568975836983e-08 9.31816648360398e-09 8.90254086760952e-09 2.16977050240915e-08 -5.81464250186803e-10 -9.76323831425799e-09 4.49500026872219e-09 2.58478012112442e-08 1.79475876551246e-09 -5.81252576388575e-09 -5.57970186088354e-09 -1.34012843127934e-09 3.80112885114588e-09 1.21334785816702e-08 -1.05994515543917e-07 -2.43421050968089e-08 -1.58921856056359e-08 -3.18874572717299e-08 -4.74018561649017e-08 3.90370317348691e-10 -1.79068851216532e-08 -4.52894981602599e-07 -1.75550222582247e-08 -8.26435831868446e-09 -9.51419567509151e-09 1.20422613984845e-08 1.97831848100406e-08 9.94749782456083e-07 8.22240237823526e-08 -2.30637309933948e-08 -5.86693940094927e-09 -4.6058641592923e-09 5.96492469320043e-08 -1.27292433173235e-08 6.85869632190722e-08 -8.26545844829737e-09 3.13806388325595e-08 5.15176368669968e-09 -3.13508557777708e-09 -2.676406347231e-09 2.56941688190873e-08 -1.3123490670311e-08 -4.35970213406884e-07 -3.79010701919929e-09 8.31334494792893e-09 6.22035152696526e-09 2.28010150645291e-08 3.73727683356478e-08
"R2016" 2.5465143175544e-09 -1.78597355882013e-09 -3.56681171129602e-10 -2.93422970816489e-09 -3.43970695461138e-09 2.25156172282467e-09 1.59098372590574e-08 1.02084047086216e-08 1.58223310512456e-08 1.07343395996128e-08 1.77557137345403e-09 -9.91508554784085e-09 -8.54979656486775e-10 -3.34849914702889e-09 -5.26490277660266e-09 1.15615261012893e-08 -5.31567318777156e-09 -8.90542142541399e-10 2.14828881117341e-09 4.46109704725284e-09 -7.09824803492645e-09 2.21723480452064e-09 9.88565721827747e-10 -2.47817642202111e-08 -1.2017253367345e-09 1.86967814171366e-09 -4.89563352348257e-09 1.72397597157521e-09 -3.07764586809085e-09 -6.64896061144412e-09 -1.6477279845953e-09 1.41486624857978e-09 3.90862054738258e-09 5.24427273516381e-09 -2.23146548299343e-08 4.824979814987e-09 -1.87969456603473e-09 -1.10536653092048e-08 4.14371077358747e-09 -1.40979146915307e-07 1.70026991947072e-08 -2.96642740622751e-08 -1.93823733998068e-08 3.98417184567647e-08 -4.39733325386614e-09 -3.03946241972158e-08 -7.55850353273921e-10 8.22240237823523e-08 1.20304257369175e-07 -2.23099873988708e-08 4.10599456112613e-08 6.01936269842251e-09 -2.2841316222914e-08 2.1106918032271e-08 1.48896742071586e-08 3.5021820194356e-09 1.52418413978015e-09 3.6978183826024e-08 4.37996976777488e-09 -6.47045646042281e-09 7.75224676080154e-10 -3.49798671595718e-08 -3.18784126835381e-08 2.11165619809579e-08 5.57112935165408e-09 2.82005596335883e-08 8.79443224074726e-09 -6.3379357992765e-08
"R2017" 2.21458076206952e-08 3.00304813481218e-09 6.75967507260176e-09 -1.44789796346125e-08 4.66649428784675e-09 -2.19342404326866e-08 -7.85469422804326e-08 4.19106448159665e-09 -2.12276714772933e-09 2.58498309977055e-08 -2.74072150895216e-09 -2.09487096333064e-08 2.17779746278151e-10 -2.01924698588214e-08 1.26441671655286e-08 -5.09832630613012e-07 2.111743088019e-08 -5.81482982901651e-09 -2.36519991764987e-08 -1.07639057128672e-08 3.25771292658494e-07 1.14970637544739e-07 -2.72599447680183e-07 7.50571083101096e-08 3.25276861165324e-08 4.06588109704152e-08 -5.37730579788069e-08 1.00781959987948e-07 1.17735498208881e-08 -7.50059380254245e-08 4.51608627860554e-10 4.1348946098828e-10 1.99454424435317e-08 -1.2634769585033e-09 -3.89426989915614e-08 2.75699140531997e-08 1.01305781055673e-07 -1.0236329861278e-08 -6.19701448918222e-09 1.32448551519834e-08 -3.30882235351067e-08 2.12136940940647e-08 2.50801080682868e-08 3.76001340167034e-09 8.6418597890735e-10 1.42487780888966e-08 -8.77389758144154e-10 -2.30637309933948e-08 -2.23099873988709e-08 1.08433084310801e-06 1.6914820352346e-07 4.34673877654609e-09 -1.08083806564431e-07 3.71947558914712e-09 2.89172240688443e-07 -2.88222457634246e-07 -7.84016433325959e-07 -9.47595985522272e-08 -3.20338584205175e-08 3.68761583874637e-08 -1.09531198241739e-07 1.0575942200973e-07 1.01890655415187e-08 1.06903340311316e-07 -4.02918089150486e-10 4.59345715911971e-10 1.83214841304642e-09 2.551298663893e-08
"R2018" -7.72248384083038e-09 -2.73885544420327e-09 -4.73181503387896e-09 4.58852769694564e-09 -1.04306872259134e-10 3.15817423287256e-09 1.68525222258262e-08 -6.84806570244509e-09 2.73411519399693e-09 1.52183463391909e-08 -2.4427859079574e-09 -6.02481316123919e-09 1.13467137448902e-08 6.24127186942182e-09 3.08451201531746e-09 -5.08999980902542e-08 -2.84557634103237e-09 7.61912237187278e-10 4.47132804692693e-09 -5.36259441487254e-09 3.68310845442675e-08 -2.54145156229182e-09 -2.18936472173765e-08 -2.82572716835967e-09 -6.69463484594489e-09 6.80676979139249e-09 -7.39214569829896e-09 -5.5663563702811e-09 -3.47452854052758e-09 -1.51001245613526e-09 -1.698559974221e-08 7.2953467008936e-11 1.046687858421e-09 1.34545457023598e-09 -1.33070815451255e-08 4.79216929797747e-10 2.6105996804769e-08 -7.16138062611014e-09 1.76439278291324e-09 -3.84077229744395e-08 -1.29698802393568e-08 4.92745864343233e-09 6.43510527816761e-09 1.27744955626976e-08 -1.5204302857659e-08 -9.50982482576453e-09 -3.61728252193057e-09 -5.86693940094943e-09 4.10599456112613e-08 1.69148203523459e-07 2.95536614629892e-07 8.14118240459706e-08 -2.56188793317695e-07 9.48213942757731e-09 6.37572181708117e-08 -8.85685765270301e-09 -3.06563315600763e-07 -1.39636994971477e-08 1.34244349534088e-08 -3.44188366514432e-08 -5.10308308883062e-09 2.02947238824581e-08 1.36047143325411e-08 6.74677052042762e-08 8.07092759043446e-09 2.84016192420882e-08 2.798957177521e-08 -1.0507438386474e-07
"R2019" -3.75859887206595e-09 -5.09185699104553e-09 9.31687377189203e-10 1.77045008511588e-09 -2.49385862747457e-09 -9.64733010335488e-09 6.77077963623234e-09 1.07431542118659e-08 5.12158135877104e-09 1.77307407172312e-09 -8.97953709586051e-09 -4.95868778680882e-09 -1.98553516177284e-08 -4.00191074270604e-09 3.59945537532273e-09 -2.74381018907906e-09 3.30324853115376e-09 4.28375412393445e-10 3.76704182760057e-09 -2.89806464323443e-09 -6.96387159132407e-09 -3.86690205696187e-09 -2.08932762685972e-09 -5.26949378757452e-09 -4.73902195980778e-09 -4.41616859745629e-09 -2.05886239057512e-10 -4.25693492558295e-09 5.11783424748405e-09 3.58869556744657e-09 -1.37448516510066e-08 -7.2790304288656e-10 -3.8991391485458e-09 2.4969937743224e-10 -1.08500741597302e-08 -5.20385251406813e-09 -6.75364703539341e-09 2.45448221235186e-09 2.12151718739817e-08 -6.47492838001081e-09 -2.03397803416864e-09 -1.09759268375064e-08 -3.10533098377887e-09 -2.58966259108515e-10 -8.41929877351168e-08 4.83006873576773e-09 5.58615204076133e-08 -4.60586415929262e-09 6.01936269842307e-09 4.34673877654532e-09 8.14118240459709e-08 2.62322609425341e-07 -1.57623849170634e-07 -5.34355563115535e-10 -8.16835632746264e-08 7.9314309738896e-09 1.88693198343688e-08 6.03014166452328e-09 1.60990837131778e-08 -8.09173161514783e-08 2.46361149424711e-08 8.70975572868799e-09 3.00107051697813e-08 1.03650242484212e-08 3.95871919801266e-08 -3.73269011806077e-08 1.90149851099714e-08 -3.42890505480193e-08
"R2020" 1.25096096629168e-08 2.14049785457532e-09 2.19832248737633e-09 -6.06988326151939e-09 3.67955911407578e-10 -1.63159033685663e-09 -3.00477578912361e-08 5.03902664471204e-09 -2.71280611657129e-09 -1.06320657672259e-08 1.82419209423642e-10 5.49474127582824e-09 3.19472016868371e-09 -9.47343283736238e-09 -3.9561062746039e-09 3.35961466148118e-08 -2.79379373846665e-09 -1.15193057408458e-09 -6.55774383799176e-09 4.83040065916337e-09 -3.44283232270007e-08 4.09949541133826e-09 2.03621751600722e-08 4.16306084658422e-09 -3.56076685739898e-09 -1.52923025557173e-09 6.62705611442083e-10 2.60860480541709e-08 1.00960786406969e-08 -3.91542145986801e-09 6.65872767268931e-09 -6.00569743498425e-10 -2.07801809193115e-09 -1.5296627495884e-10 -6.49365205184467e-09 6.05146603683531e-09 -7.72434644253054e-09 3.39751684108699e-09 2.05930063740977e-08 1.55420859472572e-08 3.29288969656312e-09 -1.517557287967e-08 -5.22949595013334e-09 -3.17186711637603e-09 3.75273897473431e-08 8.28577556671019e-09 -8.8375816676549e-09 5.96492469320033e-08 -2.28413162229139e-08 -1.08083806564431e-07 -2.56188793317693e-07 -1.57623849170634e-07 3.49778857574397e-07 -7.29266316601446e-09 -2.3725822764173e-08 1.2201349720492e-09 1.89498246124434e-07 8.60738273884372e-09 -7.56183371750795e-09 2.68189322447584e-08 -5.88155194747789e-09 -1.66576398986335e-08 -6.0248270967427e-08 -4.5556346824375e-08 -9.60418705231808e-09 -3.60023267664688e-08 1.19465262650043e-08 4.99221021395202e-08
"R2021" 1.16490181449018e-08 -4.82503987557484e-10 -3.62240332521289e-10 1.39278995708265e-08 -1.28717823726077e-09 8.53123623437915e-09 5.39647712384364e-09 3.04615880014244e-09 -9.81020699683529e-09 -1.93716707499778e-09 9.49232403221255e-10 1.1088905336221e-08 -3.55278276142984e-09 -8.70452896838252e-09 -1.23327780100272e-08 -1.08044389567115e-08 -1.15249404209516e-09 -1.45795129022608e-09 -8.9900758108309e-10 -5.05163695912893e-08 1.79143317287542e-08 2.86287472675019e-09 -9.43215734752637e-09 5.18056916608776e-09 1.67798178537041e-10 -1.30367080322096e-10 -8.34449294890316e-10 -1.22434648566374e-08 2.87507836368308e-09 -1.04920822377709e-08 -7.24349700056428e-11 -9.24532724757214e-10 2.44846239226333e-09 3.3700695111512e-09 2.06133133602158e-08 7.27509044498342e-11 -1.04486810341956e-09 -4.13583451069847e-08 -9.66827655303482e-09 2.66337736226464e-09 -2.43041040554195e-09 -1.3703190454176e-09 2.59051498597431e-08 -2.21699874625537e-08 2.92564082332446e-10 -4.56245809186363e-08 2.410137804515e-09 -1.27292433173239e-08 2.11069180322708e-08 3.71947558914697e-09 9.48213942757808e-09 -5.34355563115074e-10 -7.29266316601432e-09 1.05072921575499e-07 2.58733510059741e-08 -3.41824145295427e-09 -2.67640425329397e-10 -1.69593414181049e-09 -3.33664948556834e-11 -4.46703684669096e-09 3.08388915772583e-09 -2.87929933134039e-08 3.14076563804824e-09 -8.24007141667413e-09 1.34592548297898e-09 7.17610941689824e-09 -1.37239236449602e-08 -5.88291180929292e-09
"R2022" 1.64919603947506e-08 1.06588479660376e-08 -1.98549626069989e-08 -2.94089874631381e-08 9.60697503773199e-10 -1.08207093854357e-08 -4.08268574317777e-08 2.39593660609073e-08 -3.39672698977872e-08 1.96489690469546e-08 -1.5107029256847e-09 -4.86484913683098e-09 3.84150432975964e-08 -4.11914247253597e-08 -4.45480956101646e-09 -1.40709366249226e-07 -1.2806134148765e-08 -4.90247843895949e-09 -3.81386938088439e-09 8.44794962243872e-09 -3.96065051146855e-08 3.22679964055962e-08 -8.90820070728779e-09 -4.17677915773935e-08 1.17648036436665e-08 4.25448051319743e-08 -5.45779207332061e-08 1.81896991717752e-07 4.10258325464079e-08 -2.28657030652069e-08 -9.97603104099303e-09 -2.56951054526456e-10 -6.82010552499012e-10 -4.43656158223357e-09 1.25844002085159e-07 -1.71344666199113e-08 1.17339280806203e-07 -6.05413341423734e-09 -4.08566493331131e-08 6.15949846184524e-09 2.26778895210582e-09 2.05421443371564e-09 7.14037372186187e-08 -1.85785883190204e-08 1.05342456763451e-08 -3.7392477620895e-08 -5.78605348777632e-08 6.85869632190705e-08 1.4889674207158e-08 2.89172240688445e-07 6.37572181708102e-08 -8.16835632746293e-08 -2.37258227641712e-08 2.58733510059743e-08 1.62082558631536e-06 -2.67341526341315e-08 -1.16812939857347e-06 -8.89621764433713e-08 -3.86082882294003e-09 3.71824043085482e-09 3.15257991336727e-08 -7.96750795976655e-08 -1.50941537129768e-07 -1.71758957009888e-07 1.71690572541193e-08 1.24164490959359e-08 -3.33554952384046e-07 2.10310623011264e-07
"R2023" 6.85984865168035e-09 -1.96001959455465e-09 -1.22309872318231e-08 4.30880890874864e-09 -4.05459349146512e-10 5.63133403034171e-09 3.73244353171749e-08 1.95157343275712e-09 2.33150307765179e-08 -1.12499966878667e-08 -2.6357643335048e-09 2.57456374309193e-09 1.28123533704587e-08 1.52221596348873e-09 -5.58113842060165e-09 1.07088199915786e-07 -1.64236705003636e-08 2.86425817746993e-09 9.93882886382822e-09 -1.12516600637481e-09 -7.12045231101178e-08 -1.02544888087914e-07 1.23912201629276e-07 -6.54430084486485e-08 -3.10083717656954e-08 -1.24054296278432e-08 5.71424651689698e-08 -5.95965650936176e-09 -4.39260219511638e-09 4.9827620328769e-09 -1.32452306604369e-09 -1.0264104356859e-09 -1.49869268970389e-08 1.80865448968745e-09 2.07945011397963e-08 -1.60469200141613e-08 -2.37131741525676e-08 1.2573329528579e-08 1.8956190518628e-09 -1.30767850420852e-09 7.22628722043243e-09 -3.335536005942e-09 -1.78010620869232e-08 -5.79068379565932e-09 -5.37278811274079e-09 4.0418340325026e-09 -5.11595297086177e-09 -8.26545844829696e-09 3.50218201943562e-09 -2.88222457634242e-07 -8.85685765270273e-09 7.93143097388899e-09 1.22013497204909e-09 -3.4182414529547e-09 -2.67341526341326e-08 1.85591395813712e-07 9.58811079946079e-08 1.46426462157155e-08 2.54448048035408e-08 9.65833781197507e-10 -1.19608285632916e-09 -5.58278725032107e-09 6.80380808390457e-09 -6.54149788482676e-08 2.59809252536185e-09 2.40784938933199e-09 2.08082605504026e-09 -1.38998202334266e-08
"R2024" -9.50775500837421e-09 -3.58335382544692e-09 1.0959623879611e-08 9.451774193598e-09 -4.58429933515115e-09 1.69300832414861e-08 6.92326400368041e-08 -1.468803904994e-08 -1.54699831194963e-08 -3.17481370615948e-08 2.64645484276357e-09 2.32187105515479e-08 -3.57912780121507e-08 2.84386462723511e-08 -5.81717594890052e-09 2.25027389310965e-07 6.13980820036853e-09 6.11066143949445e-09 2.0003108126277e-10 2.59837189086337e-09 -5.04988217358034e-08 -1.48125482954038e-08 5.44191037949695e-08 1.14254100434255e-08 -8.55990948681526e-09 -4.47851757286658e-08 6.30507835250944e-08 -1.18554858356368e-07 -4.27370655091542e-08 1.35195184803528e-08 1.31594030493326e-08 2.41642705287086e-09 3.15114313452911e-09 1.26137890941157e-08 1.46332735623984e-08 5.64974655484881e-09 -2.6367478505247e-07 -5.5114039007663e-10 2.84150129980343e-08 1.87770547639615e-09 4.43010344977024e-08 -3.69452767796683e-08 -1.35212656251753e-08 5.07834206280293e-09 5.65791299462185e-09 -1.57611947194268e-08 4.52910108456891e-08 3.13806388325605e-08 1.52418413977941e-09 -7.84016433325959e-07 -3.06563315600764e-07 1.88693198343674e-08 1.89498246124438e-07 -2.67640425329816e-10 -1.16812939857346e-06 9.58811079946071e-08 1.82166966787301e-06 9.88951551225049e-08 -2.89050254177176e-09 -4.14181886202694e-08 3.38213189961309e-08 -1.15491581055694e-07 3.16239176133258e-08 -1.03521576466641e-07 -1.49652490774402e-08 -1.07436313713895e-08 1.43390554017121e-07 -1.31455450909962e-07
"R2025" 1.00553285034861e-08 -6.69210363986881e-09 -3.04584163104489e-09 6.83061780333195e-09 -5.00979270878458e-09 2.9064738917839e-08 -2.15411106434508e-08 -9.46524663408013e-09 1.11270982828962e-07 -2.86895131082201e-08 -3.15403964343144e-09 1.1004980222222e-08 3.4973603453753e-09 5.30656676736032e-09 -2.14681501695847e-08 8.22917803277339e-08 -4.87750938287184e-09 -1.01691733008463e-09 1.10808703822142e-08 2.40440051754482e-08 -1.77153361074789e-07 -1.00400018345001e-08 4.62925946468391e-08 -3.33487235464172e-07 2.83938583678294e-10 -1.99816717334853e-09 4.51147934630899e-09 2.74426184562889e-07 4.74309088018474e-09 -1.41367334768861e-09 -4.28255976289049e-09 -1.54832940809263e-09 1.29112439376472e-08 -1.75364614702721e-09 8.96671851930905e-09 9.02429152516394e-09 -1.12779134119492e-08 -1.90385891984052e-08 7.11347074855271e-09 -4.43766196785236e-08 4.27617146294124e-08 -1.20531731214713e-08 -1.13991787144671e-07 -1.26188787107626e-08 -8.63824362083698e-09 -2.13265476186165e-09 4.01161455493166e-09 5.15176368669925e-09 3.69781838260242e-08 -9.4759598552228e-08 -1.39636994971475e-08 6.03014166452461e-09 8.60738273884471e-09 -1.69593414181187e-09 -8.89621764433693e-08 1.46426462157158e-08 9.88951551225046e-08 3.86271077117742e-07 -4.08819063885555e-09 6.67339651321917e-09 4.26649818871246e-09 -3.15291045530019e-07 -7.66513998037827e-09 -1.71547081839169e-08 7.11505528371943e-09 6.88789895103823e-09 2.21948864543533e-08 -1.62240598855213e-08
"R2026" 1.46428333137909e-09 1.43412256165953e-08 -1.57342552753915e-09 -2.36458733447684e-09 2.10119002667445e-09 8.30354962386166e-09 5.30632190977661e-09 -7.48011279106283e-09 -6.78594331011271e-10 -4.952134867849e-10 1.13460868769692e-08 -8.63495003796161e-10 5.53299146786393e-08 -3.36690499169204e-09 -1.7515617684424e-09 -4.83004031639098e-09 -1.33594190354222e-09 -4.82212682098848e-09 -5.42071082636381e-09 6.15058296767132e-10 1.03933177378168e-08 -2.00763464955974e-09 1.69915645665285e-09 -1.35179614278955e-09 -1.46496927301852e-07 1.57258194790273e-08 3.79790596240061e-08 -4.51712884028721e-09 1.63392299861642e-08 -2.41317351970205e-09 9.27079334589026e-10 -6.76261925131279e-09 5.33208081997162e-10 -1.61123215238771e-08 -3.85056004140804e-10 -5.22153184653148e-08 9.69177757570827e-09 1.47822028886446e-09 5.03198084626278e-09 -2.92927363929681e-09 -5.63045691057994e-09 -3.85764758238392e-09 -1.25571988996902e-09 1.82123074336803e-09 -1.93560432725791e-08 1.42498553005042e-09 -6.20666379707731e-08 -3.13508557777721e-09 4.37996976777498e-09 -3.20338584205173e-08 1.34244349534089e-08 1.6099083713178e-08 -7.56183371750816e-09 -3.33664948555745e-11 -3.86082882293979e-09 2.54448048035408e-08 -2.89050254177078e-09 -4.08819063885604e-09 1.51498002939123e-07 -4.27640539637882e-08 1.7225272520537e-08 7.31145986173842e-09 1.28958730813557e-09 -1.54050563492963e-09 3.02847400766051e-08 7.38560736057852e-11 4.64031720789584e-09 -6.57505199404473e-09
"R2027" 6.18678128743359e-09 1.95059975523802e-08 7.55394893120914e-09 -2.71613594953784e-09 -4.04005064584187e-10 -1.80080205054735e-09 -1.97421249462931e-08 6.09340488632472e-09 -7.01079379476591e-10 1.26394526831576e-10 -3.92329747601937e-09 2.27490611816421e-09 8.21933212739908e-09 -1.64931835635277e-08 -2.50397811161021e-09 -1.56898135895839e-08 -3.28132784293688e-09 5.91725722851930e-09 -7.95127417633957e-09 3.88919047416996e-09 -8.74041084457514e-09 -3.09305898435522e-10 -1.01893805758655e-08 -5.8289363184859e-09 1.84727531227338e-08 -2.85221020489992e-09 -2.62543911126477e-09 2.95228839805363e-08 1.11921685462164e-08 -6.97676161167573e-09 -4.10972076042933e-09 1.63462336715865e-10 1.4371855549658e-09 2.22885532848592e-10 -1.05137690036577e-08 -1.6679222072882e-08 -6.19869300176106e-09 8.93558906399373e-10 -3.29962785072786e-08 6.27850642614797e-09 5.98072537896855e-09 6.83977353544438e-09 -4.68734960190682e-09 -1.07535278376606e-10 -9.15212249222175e-09 2.06382448463723e-09 6.39986307385276e-09 -2.67640634722872e-09 -6.47045646042336e-09 3.68761583874609e-08 -3.44188366514422e-08 -8.09173161514793e-08 2.68189322447568e-08 -4.46703684669179e-09 3.71824043085875e-09 9.65833781197734e-10 -4.141818862027e-08 6.67339651321711e-09 -4.27640539637874e-08 2.21513800394696e-07 -2.30722474474979e-08 7.05876658046016e-09 -2.03086957286341e-08 -3.75434336242662e-09 -3.21435678387187e-08 3.59627527205077e-08 -4.06111870881843e-09 4.27369590720298e-08
"R2028" -6.24900401379846e-09 6.11184167864292e-08 1.93465205297778e-08 4.90671037044029e-09 1.40107608108278e-09 -1.60548538407939e-13 -2.25223308384168e-08 6.17535733797744e-09 -1.02542840687174e-08 1.81052226918728e-09 4.7334944267955e-09 5.22240855162596e-09 -4.4678711773947e-09 -1.09784054861991e-08 -2.32152359545893e-09 3.82461095903371e-08 -2.47188927119617e-08 -8.45919720095104e-09 -5.21003546725124e-09 -4.00325897031594e-09 -5.6681449956848e-08 2.82963155296676e-08 2.86050944252299e-08 1.00607991808189e-08 -7.31590121919944e-09 5.59264941720773e-08 -2.24551023608318e-07 4.23964165782848e-09 2.895257887555e-08 1.98743285944448e-08 -1.13503913564342e-08 -2.00412244027527e-09 -8.92254668280584e-09 -3.67007208928926e-09 4.2401618566285e-09 -7.40149788054554e-08 -6.04467523982924e-08 -7.30425069180647e-09 -4.88587919975323e-10 4.20137250753889e-09 -7.8814355323445e-10 -1.06114365493345e-08 3.73169502784097e-09 3.21334594356726e-09 -1.06657804802526e-08 -5.89412065288085e-09 -4.44253148409778e-10 2.56941688190882e-08 7.75224676080196e-10 -1.09531198241738e-07 -5.10308308883006e-09 2.46361149424723e-08 -5.88155194747717e-09 3.08388915772614e-09 3.15257991336704e-08 -1.19608285632944e-09 3.38213189961307e-08 4.26649818871382e-09 1.72252725205367e-08 -2.30722474474978e-08 3.31879324212974e-07 -2.45431522855683e-08 -2.65548302337772e-08 6.69031332221921e-09 -3.06705345013284e-09 -6.73208154939365e-09 -1.83711394580381e-08 2.81627092292997e-08
"R2029" -1.81392474739257e-08 5.14554216414791e-09 1.389807322098e-08 3.72231933246465e-09 6.91193999746939e-09 -2.08525806722854e-08 -4.24269351311897e-08 -5.41497969254751e-09 -1.27628222406737e-09 2.94229119039495e-08 -1.19658140633841e-09 -3.99444386538704e-08 -1.05683758184042e-08 3.81961251697337e-09 2.50026761441601e-08 -9.27354292156134e-08 2.6968323956641e-08 4.99551978681549e-09 -1.37409701972701e-08 -1.47503308702222e-08 1.59617463871976e-07 1.80993506581922e-09 -8.26996828431567e-08 2.14564195185233e-07 -4.66020650356997e-09 -7.84235869874263e-09 6.75218476333222e-09 -2.84657135421074e-07 -1.46606298040988e-09 4.45941299477598e-08 1.11127590682661e-08 3.11563255307449e-09 -1.02809786461976e-08 -1.32748252988844e-08 1.05310506973314e-08 -6.65399236158903e-09 2.8749053089687e-08 6.78479683051886e-09 -7.61549299086368e-09 5.72544796479328e-08 -1.88393905572671e-07 -2.83247087236921e-08 2.39419545519799e-08 7.88950067399478e-09 1.82952243712059e-09 3.27473088233478e-08 7.79901967049954e-09 -1.31234906703112e-08 -3.49798671595719e-08 1.05759422009727e-07 2.029472388246e-08 8.70975572868764e-09 -1.6657639898634e-08 -2.87929933134034e-08 -7.96750795976719e-08 -5.58278725032043e-09 -1.15491581055699e-07 -3.15291045530035e-07 7.31145986174025e-09 7.05876658045884e-09 -2.45431522855688e-08 8.65424233148842e-07 5.00282600245624e-08 6.80226401697725e-09 -8.77043800269836e-09 -1.09329410815906e-08 3.06664310282785e-08 -1.51264479335289e-09
"R2030" -7.54637043842854e-09 -9.09531493469123e-09 -2.64952603731256e-09 2.40080177075531e-09 2.45819764541978e-09 -7.31411703131359e-09 8.32432701017308e-09 -1.74184550602963e-09 -4.80593490865916e-10 3.43512917740057e-09 4.72848286281834e-09 -1.01261831570906e-09 -3.09234764700619e-08 4.56447750835682e-09 7.22676255834852e-09 3.21012588752486e-09 5.44569007159392e-09 -2.61010823144384e-09 3.49332189905782e-11 -5.03162468557313e-09 2.95856483762946e-08 -8.11178724815346e-09 -1.46695072360368e-09 5.21307103410244e-09 -1.70508445603599e-09 9.6881582619886e-09 -4.26808995508553e-09 -3.33505525237413e-08 -2.50497789336887e-09 5.4853028747098e-09 1.14432959681758e-08 -2.52583651885164e-09 -7.68994767091018e-09 1.14636813870221e-09 5.82558467338695e-08 2.31813076022756e-08 1.33862079678572e-08 7.69513074981794e-09 1.96665352286782e-08 3.61070484841024e-08 -1.96320110510761e-08 1.07536574327606e-07 9.59514878770408e-09 6.38689215470665e-09 -6.04641218851774e-10 -2.0322983264616e-09 3.44019451030567e-08 -4.35970213406886e-07 -3.18784126835384e-08 1.01890655415193e-08 1.36047143325416e-08 3.001070516978e-08 -6.02482709674274e-08 3.14076563804869e-09 -1.50941537129767e-07 6.8038080839044e-09 3.16239176133274e-08 -7.6651399803782e-09 1.28958730813571e-09 -2.03086957286355e-08 -2.65548302337773e-08 5.00282600245643e-08 3.44829609086938e-07 3.13088790670639e-08 -4.32048741931846e-09 -3.53951088549512e-08 -3.17153726409288e-08 -4.8292127407216e-08
"R2031" -8.95320716443418e-09 -3.18105488277696e-09 5.23355801260983e-09 1.2720750841098e-08 1.53913132819781e-09 -9.84339908129375e-09 -8.17353770651072e-09 6.48134509729692e-09 1.41445421825702e-08 8.381882184964e-09 3.21269499485234e-09 -1.41911737614469e-08 -6.74144845660741e-09 -5.05525494775509e-09 8.04372129840684e-09 8.94993855507587e-09 7.74065837916702e-11 -3.30081084501632e-09 -1.77690418858227e-09 -5.93819843245193e-09 3.12061393229802e-09 1.82017595287418e-08 -1.53673972723604e-08 2.65399677680629e-08 2.48475437740248e-09 4.98337755352911e-10 -1.5030538310642e-08 -2.38844258618572e-08 7.09459413447679e-09 1.67374137540335e-08 -1.93976685600439e-09 -1.31398435152272e-09 -3.72136733554053e-09 2.60387085127822e-10 -1.06634089246038e-07 9.11090003784603e-09 1.13028530246982e-08 -5.58448313486152e-09 3.67199905886347e-09 -4.7175969331731e-08 -2.06179616739047e-08 3.26479595526167e-08 -2.27818982490994e-08 1.75968652178533e-08 -4.77847625215459e-09 3.06897999835654e-08 7.1767282610796e-09 -3.79010701919913e-09 2.11165619809577e-08 1.06903340311317e-07 6.74677052042753e-08 1.03650242484221e-08 -4.55563468243747e-08 -8.24007141667454e-09 -1.71758957009886e-07 -6.54149788482684e-08 -1.03521576466638e-07 -1.7154708183918e-08 -1.5405056349293e-09 -3.75434336242613e-09 6.69031332221942e-09 6.80226401697383e-09 3.13088790670635e-08 2.31280879290353e-07 2.52203196560788e-09 6.32361948786092e-09 4.53272312934414e-08 -3.5875715653044e-08
"R2032" 2.4548071419421e-09 -5.72280350387662e-09 -5.38056570333576e-09 -5.17566161583278e-09 9.82707998661815e-10 2.42710735828458e-09 -3.93861647818433e-09 -7.26259838281133e-09 3.99453611175324e-09 2.88269542904124e-09 -5.12633313165958e-09 -4.05040591621926e-09 2.44938408892829e-08 1.82228255018005e-09 -2.40097429131373e-10 8.56340982386796e-11 7.6003989202467e-10 -3.1492352055853e-09 8.32580559059721e-10 4.29012587971196e-09 -8.88001203332871e-09 -1.72984780226095e-09 1.32099504757729e-08 -9.40749387014908e-09 -2.39601620516537e-08 -5.29201154176953e-09 7.54318908658859e-09 1.01953379968211e-08 1.6707479217487e-08 1.29668260900879e-09 -4.30998105774001e-08 -2.54578750453483e-09 -2.76172148006557e-09 -1.04891757258343e-08 -2.69931906120787e-10 -9.80591561271713e-10 6.32531095355215e-09 -2.16740930589949e-09 1.3110355747223e-09 1.00276342094506e-09 -3.79804929099823e-09 -1.56373322878158e-08 -2.20948615293466e-09 1.33519369750374e-09 -3.8633889631955e-08 -3.38344677876839e-12 -1.02869863254572e-08 8.31334494792772e-09 5.57112935165442e-09 -4.02918089150349e-10 8.0709275904357e-09 3.9587191980127e-08 -9.60418705231776e-09 1.34592548297888e-09 1.71690572541207e-08 2.59809252536159e-09 -1.49652490774399e-08 7.11505528371838e-09 3.02847400766052e-08 -3.21435678387169e-08 -3.06705345013074e-09 -8.77043800269885e-09 -4.32048741931823e-09 2.5220319656073e-09 1.26847275804762e-07 7.69565423941869e-10 1.41346811914004e-10 -5.9520911601017e-09
"R2033" 3.10081580404686e-10 -1.33690721983296e-09 1.24148467372657e-09 -4.54148879324595e-09 1.69633820898445e-09 4.85443108587527e-09 9.94491268797983e-09 -1.27704391814136e-09 2.12117814017089e-09 3.26460720010794e-09 -4.1560974269449e-09 2.84779603597435e-09 2.10967671032426e-08 -7.30753869467151e-09 -1.82896980830573e-09 3.7251063874083e-09 -1.70087374573238e-09 -6.3102636237813e-10 3.31259394112928e-09 5.98929300625644e-10 -4.40190191187162e-09 -2.17564367823428e-09 1.65072761979009e-09 -1.01802246150684e-08 1.85478982229756e-09 -7.80039038175485e-10 1.01731916415626e-09 4.90354431787332e-09 6.16137387162398e-10 -3.22913414840732e-09 -6.12477363704805e-09 1.2049011430884e-09 3.10705141931635e-09 -1.99156495551055e-09 -2.04839583411249e-08 1.92076374283568e-09 -1.56438112290844e-09 2.16087183965179e-09 -7.43543479141566e-08 -1.55433365079691e-08 -1.52863688044667e-09 2.55482248845723e-08 -1.49502727160566e-09 2.70066485433216e-09 -9.60382848741433e-09 -1.42542875859955e-08 -2.02030945181977e-08 6.22035152696539e-09 2.8200559633588e-08 4.59345715912153e-10 2.84016192420884e-08 -3.73269011806076e-08 -3.60023267664685e-08 7.1761094168982e-09 1.24164490959359e-08 2.40784938933212e-09 -1.07436313713889e-08 6.8878989510375e-09 7.38560736057519e-11 3.59627527205076e-08 -6.73208154939393e-09 -1.09329410815901e-08 -3.5395108854951e-08 6.32361948786004e-09 7.69565423941781e-10 1.01955087353367e-07 2.16466166941976e-08 -2.48858291599552e-08
"R2034" -4.96863489422952e-09 -6.3663113322551e-09 4.53772448995157e-09 -1.08860712345331e-08 -9.11930959275641e-11 -6.60071201298691e-09 3.73486349570809e-09 3.23241266274147e-09 1.61279687594955e-08 -3.0878061293049e-09 -2.41955462474858e-09 -2.74022961537425e-09 -2.84994125563574e-09 6.38199013437413e-10 7.34854572924161e-09 1.40142213237816e-08 -2.00238250354668e-09 1.49659161014764e-09 3.65973647709479e-09 3.70603745137613e-09 -2.20398770555827e-09 -9.98976773341532e-09 4.50212412120691e-09 4.12172238160432e-09 -6.43693686165974e-09 -7.19377940643871e-09 6.7989249880883e-09 -2.34734699997066e-08 -3.49194542025783e-09 3.58703597097597e-09 -9.03745658246711e-10 -1.04721490549016e-09 -3.4900544530332e-09 4.76527625613785e-09 -1.00718171647054e-07 1.58981365653361e-08 -9.16452866687208e-09 1.50142394861571e-08 3.14955158672121e-08 -5.17355511062132e-08 -3.80863713520128e-08 2.27993741111785e-08 -2.76812983310632e-08 2.57805726856381e-08 -5.4441260184449e-09 2.79652898905403e-08 1.19010810249624e-08 2.28010150645299e-08 8.79443224074736e-09 1.83214841304673e-09 2.798957177521e-08 1.90149851099698e-08 1.19465262650042e-08 -1.37239236449602e-08 -3.33554952384044e-07 2.08082605504027e-09 1.4339055401712e-07 2.21948864543537e-08 4.64031720789603e-09 -4.06111870881875e-09 -1.83711394580385e-08 3.06664310282785e-08 -3.17153726409295e-08 4.53272312934419e-08 1.41346811914345e-10 2.16466166941978e-08 2.00222987469247e-07 -1.46065581752836e-07
"R2035" 5.85053918054125e-09 1.42297337479666e-08 1.81243913940689e-09 7.66214074998765e-09 1.95432157473198e-09 7.01655624565176e-09 -2.61055261615649e-08 -4.04287880950917e-09 -3.70522978689667e-09 -9.43080759403377e-09 4.34049991244174e-10 6.45474247360893e-09 1.49860594108304e-08 1.91238729787347e-09 -8.07691180897059e-09 -1.32467124840916e-08 8.17749019101917e-09 1.21798927390033e-09 -6.57028713941694e-09 1.5506931585741e-10 1.00519978375126e-08 7.36765280481143e-09 -1.3448983154447e-08 6.67141357603526e-09 9.13022723569058e-09 -3.60850673028965e-09 4.64782296885016e-09 1.07781119110172e-08 4.07330570762482e-09 3.43139287254388e-09 7.0129395208767e-10 1.62880401995487e-09 6.39802837945226e-09 -1.26104296873345e-08 5.17868490416821e-08 -3.69284442229327e-08 1.169016799488e-08 -3.72571264287936e-10 -4.75467173070977e-08 1.04219645308593e-07 2.55528188011718e-08 -2.74030643601651e-08 2.87377368358411e-09 -3.93849643835122e-08 8.43755293202065e-09 -8.53550425518352e-10 -3.01286937433001e-08 3.73727683356485e-08 -6.33793579927647e-08 2.55129866389292e-08 -1.0507438386474e-07 -3.42890505480194e-08 4.99221021395212e-08 -5.88291180929317e-09 2.10310623011265e-07 -1.38998202334264e-08 -1.31455450909963e-07 -1.62240598855211e-08 -6.57505199404474e-09 4.27369590720293e-08 2.81627092292996e-08 -1.51264479335389e-09 -4.82921274072163e-08 -3.58757156530442e-08 -5.95209116010113e-09 -2.48858291599552e-08 -1.46065581752836e-07 2.32548860891127e-07
