# Supplementary material for: NODDI and Tensor-Based Microstructural Indices as Predictors of Functional Connectivity
Source: PLoS One. 2016 Apr 14;11(4):e0153404. doi: 10.1371/journal.pone.0153404 (PMC4831788; doi:10.1371/journal.pone.0153404)
Supplement: S1 Data — a) Functional connectivity matrices, both fMRI and EEG connectomes across all subjects, in the form of precision matrices and b) structural brain connectivity matrices across all subjects and microstructural indices. Columns and rows are named according to the corresponding brain region that represent. (ZIP) [file pone.0153404.s001.zip › DATA/EEG/38/precShr_EEG_wholeTS13_30.txt]

"C1001" "C1002" "C1003" "C1005" "C1006" "C1007" "C1008" "C1009" "C1010" "C1011" "C1012" "C1013" "C1014" "C1015" "C1016" "C1017" "C1018" "C1019" "C1020" "C1021" "C1022" "C1023" "C1024" "C1025" "C1026" "C1027" "C1028" "C1029" "C1030" "C1031" "C1032" "C1033" "C1034" "C1035" "C2001" "C2002" "C2003" "C2005" "C2006" "C2007" "C2008" "C2009" "C2010" "C2011" "C2012" "C2013" "C2014" "C2015" "C2016" "C2017" "C2018" "C2019" "C2020" "C2021" "C2022" "C2023" "C2024" "C2025" "C2026" "C2027" "C2028" "C2029" "C2030" "C2031" "C2032" "C2033" "C2034" "C2035"
"R1001" 5.63619162598635e-08 -3.8558156283886e-09 -4.83214789968681e-10 3.45968012116288e-09 -8.25662954435425e-09 -2.36110656510688e-08 6.67840610672051e-09 2.11049967853336e-08 7.97757582165797e-11 4.03789146646625e-09 -1.11721324072379e-08 1.21505002446359e-08 -1.74886368395435e-08 -3.59692074538475e-08 1.78056991971838e-08 -8.20611953831211e-09 -1.32409361282914e-08 3.99044087980121e-09 4.73907474682812e-09 -8.96146226809966e-09 5.9759149797753e-09 1.45713297777442e-08 2.80462302084543e-09 1.69866294527857e-09 3.31622333015954e-09 3.83951146916141e-10 1.55175253765018e-10 -3.26795138395316e-09 -2.68860060886275e-08 -1.01990337352659e-08 2.61453385775093e-09 2.05181765051749e-08 -5.07739394279414e-08 3.89334917354776e-08 -1.80169998791616e-10 3.69682865673695e-10 1.81109007048918e-09 -1.27824372142733e-09 3.73503766827805e-10 1.20673101239017e-09 -7.2180456822395e-10 -2.67414303343847e-10 -6.99120058765762e-09 1.46124791359198e-09 -3.63283733853069e-09 -1.68178275854418e-09 1.49764103185764e-08 -2.97678021984923e-10 -3.03940244024741e-09 -7.81714993616487e-10 -7.18999972993246e-11 2.1307984377699e-09 -2.88434451947272e-10 -5.4353188196849e-10 -3.96495336378334e-11 -6.15524289692207e-09 -2.67328312030788e-09 7.81512133122328e-09 -2.13108159055643e-09 -3.66970073049285e-09 3.04433637476908e-09 3.82038890439233e-10 -3.48725345475597e-10 1.19547788669332e-09 -1.72443581246158e-09 3.47152211871517e-10 8.20879785084786e-10 2.4721673038801e-09
"R1002" -3.85581562838876e-09 8.6324975309723e-08 -7.09391022469192e-09 -7.68348102539656e-10 -1.54939605520694e-10 9.53917135186617e-10 2.52038957974681e-09 -9.90868958558389e-10 -7.10943635456195e-09 7.17271538012711e-10 3.41526905909038e-09 5.3490768406023e-09 2.75972164830571e-09 1.46023402759053e-09 -3.71799541428656e-10 1.4926717374145e-08 1.70171255051478e-09 -3.69372395410453e-10 -3.21427753384258e-09 1.28361939394853e-09 -5.91819032506997e-09 -9.92303689841994e-09 8.57770061053056e-09 -7.80196181436188e-09 -5.24406098993861e-09 1.56953204858033e-08 -7.81494591146289e-08 1.98757862005826e-09 1.12125787275519e-08 1.25164559635373e-09 3.35441087650966e-10 -1.77599783896701e-09 3.7035651396762e-09 -1.27881928661412e-08 -4.5595227582274e-09 -4.46749785607079e-08 -1.89562508464493e-09 1.48483546715198e-09 3.5633627242183e-09 4.11852680030501e-09 -9.79831257704226e-10 3.987449267179e-09 3.48771623863356e-08 4.52657675593022e-10 2.93583114900213e-09 -1.62593270772833e-08 -1.14481348533124e-08 -2.88537755401917e-10 -5.70646201428131e-09 1.3293904575304e-08 4.30845706797739e-09 7.1471438470378e-10 -1.85708639588224e-09 3.85963318570435e-09 7.75269839250407e-09 -4.06582955633069e-08 -7.81874703830816e-10 -1.4262197050118e-08 2.3795591611085e-08 -3.8765989721278e-09 3.87954534453308e-08 -2.72596182225592e-09 -1.61747750025671e-09 3.77185524611045e-09 -1.52804516714885e-09 -1.69093641282839e-09 3.77600903541687e-09 -5.993044376591e-09
"R1003" -4.83214789969335e-10 -7.09391022469269e-09 2.97364143277007e-08 -6.55774912865577e-11 1.78918859164514e-10 -8.0571560704495e-10 -4.42659570544667e-09 1.11532688790325e-09 2.09108999079856e-09 9.4616443555262e-10 2.81967640876887e-09 1.13929348722179e-09 2.98407465066548e-10 -2.59548869651044e-09 9.36269484686485e-10 1.66052635649935e-08 -1.16883442175497e-09 1.36199105309819e-09 2.60451961615851e-10 -3.66391502483108e-10 1.62140564833849e-08 -1.46315819669353e-08 -4.10183889358599e-08 -4.86737066159947e-09 1.07536079604449e-08 -1.37691124523211e-08 4.87690750392414e-09 1.11609483860863e-09 2.97408779077602e-09 1.56762660396557e-09 1.706922562737e-09 -2.03791797722029e-09 -3.16290777824008e-10 1.38646377821583e-09 -1.20048323973571e-10 -2.94699697273438e-09 2.00954544253392e-09 1.13421809058308e-09 1.6889274518347e-10 -4.13235098919247e-10 2.01159350839108e-09 -1.00912228141095e-09 -2.09518310202026e-09 -2.61783884629302e-10 -6.0309578690298e-11 1.91801193298418e-09 -9.94286615280824e-10 1.55540935939403e-09 -6.64453176585848e-10 -1.15627770321756e-08 1.3960260186817e-09 2.16675805907828e-10 -1.71857407530353e-09 -1.61522273879881e-09 -1.36738281369475e-09 1.04254993120185e-08 -5.33086769892103e-09 -5.11651080097867e-10 -8.34345044289469e-09 3.37169988883663e-09 1.39123909962586e-09 6.09443221918021e-10 -3.14957605672992e-10 1.35632521410561e-09 -8.66586748431983e-10 -1.72624533139261e-09 -2.4476134752606e-10 4.27005509156262e-09
"R1005" 3.45968012116268e-09 -7.6834810253967e-10 -6.55774912861896e-11 8.50223676038828e-08 5.86916270024401e-12 -7.40253163223402e-09 5.94116192430129e-09 5.38212054916098e-09 2.74112009826744e-09 2.74184080633112e-08 4.77801407834459e-10 4.63953472124891e-09 -2.85755109698444e-09 -2.72365320777039e-09 1.88644127238374e-09 -8.01197317938945e-09 -1.90323644851731e-09 -5.82009723188195e-10 6.57964185312383e-10 -6.5710490949569e-08 6.57301226890544e-09 1.04048735239644e-09 -4.9229263983975e-10 9.36774668079859e-09 2.98580483769022e-09 7.82655438987777e-12 4.49810437199115e-10 -1.59523757261157e-08 -9.52470177196611e-10 -4.178681638585e-09 1.87118834712795e-10 7.19078328949501e-10 -4.76744234804941e-09 3.10109054420199e-09 1.35545286275925e-09 -1.0751207138693e-09 -8.44520232384772e-10 -5.35785592012144e-08 -4.45068189640887e-10 -4.94812317565386e-09 -1.03022089066462e-08 -1.68593693310808e-09 -1.15973929482021e-10 9.94989530381394e-09 -1.45244226622942e-10 -2.3742686125737e-10 2.5148480545511e-09 4.0367985394732e-09 1.85335095740364e-09 -4.53220274327657e-09 -4.87137833424462e-10 6.91688567645283e-11 -6.01896144709135e-10 -2.93625577809367e-10 -2.99018312763785e-09 1.01603851408984e-09 2.79622414638878e-09 7.44618423930214e-09 -4.12325152845648e-09 6.97441333511771e-10 3.53151012338632e-09 1.78271060294429e-08 -1.98884828199295e-09 -1.4076329607744e-09 2.66812240449293e-10 2.00814309857365e-10 -6.39436467797127e-10 1.54701438608516e-09
"R1006" -8.2566295443547e-09 -1.54939605520827e-10 1.78918859164511e-10 5.86916269927485e-12 2.79746745608617e-08 2.889981389301e-08 -9.00574582594211e-10 -4.23132200737272e-08 -7.98317796659057e-10 -3.279895162974e-09 2.58022333380329e-08 -4.92674382883279e-09 -3.0546245348576e-08 3.98150595318734e-08 -2.64920471691334e-08 -4.37808515916907e-11 6.44370778695142e-09 3.64957428265371e-10 -4.40705847318244e-09 2.30756531145295e-09 -1.18439073061845e-09 6.11641774546991e-10 -1.16438276906372e-09 2.09498184328519e-10 -1.67502160142661e-09 -3.63563302638201e-09 3.84351065660509e-09 2.38604126439842e-09 -1.61225944471036e-09 -1.63370387693915e-09 3.22105036288568e-09 -2.54470731833472e-08 1.06241669067368e-08 -8.36418247871314e-09 1.00843469967281e-09 1.71993438334399e-10 1.23901543302754e-09 -6.5736093110948e-11 -3.78300562759072e-09 -3.83416945086209e-09 3.23289356824047e-10 3.61841334082897e-10 3.36234919539925e-09 3.05261185585975e-09 -3.3482446078959e-09 1.89634183396337e-09 1.72308924902515e-08 -1.57704688286022e-09 5.56292018073643e-09 -1.48937833546243e-10 -2.10088142934982e-09 2.73712872766348e-10 2.07937817775153e-09 -1.45586556953559e-09 2.76882446237357e-09 -1.06355107867758e-09 -1.82821444067936e-09 -2.60051503794379e-09 -1.99035783316851e-09 -2.99113013395284e-09 3.10501052828363e-10 -1.50462907960906e-09 1.33017029222739e-09 -4.22973795309194e-10 -1.79630847053272e-09 1.17137657639542e-10 -3.02775330435348e-09 5.72105321213032e-09
"R1007" -2.36110656510685e-08 9.53917135186909e-10 -8.05715607045333e-10 -7.40253163223339e-09 2.88998138930097e-08 2.35476270870724e-07 -1.20604911154708e-08 -1.1072273016391e-07 7.81710039599816e-09 -3.44510659106347e-08 1.22638737191247e-08 -8.38468027451257e-08 1.11419701313658e-08 7.15669655234574e-08 -1.35508567465585e-07 -6.29936982243987e-09 -1.16091195134083e-08 -8.40837019982029e-10 7.63291693734374e-09 3.84208526083909e-08 8.29975708798763e-10 3.42390574209134e-09 4.53297674743722e-09 7.8811398752163e-09 -1.63065064151128e-08 -3.13225621066739e-09 2.60508378850686e-09 1.27307724180806e-09 7.06654323267043e-09 1.09164492058321e-08 -1.59203772134966e-09 -3.35535819077605e-08 9.86367548135934e-10 8.17290435418968e-09 -1.9188020161574e-10 3.06551208887636e-09 -1.02602234612117e-09 -8.23489815384128e-10 -8.01065709522349e-09 -1.6463268809871e-08 -2.32185962909648e-09 -2.37516264154617e-09 6.10293224693238e-09 3.78256735873022e-09 3.14530461804402e-09 2.38611002195814e-08 -1.26707408812923e-08 -1.86466023246392e-09 2.98241150624264e-08 5.89853331792334e-09 1.05700487653776e-09 -3.48812033810184e-09 1.1151752975428e-09 -4.75663375564475e-09 -2.37686482600175e-09 1.50192697894237e-09 4.64674223597451e-09 -1.78299511933229e-08 1.52441148041795e-08 1.29357091894976e-09 -5.14494448643273e-09 -1.61014045752307e-09 8.21771839171902e-10 6.70938024623298e-10 1.41004705487419e-09 7.46499698316968e-09 -9.37052714338989e-10 -9.25240561902213e-09
"R1008" 6.67840610671905e-09 2.52038957974852e-09 -4.42659570544745e-09 5.94116192430341e-09 -9.00574582592938e-10 -1.20604911154716e-08 1.30270003407595e-07 -4.61997308579133e-09 -4.6467852858189e-08 -1.92530144782805e-08 -2.63434701035787e-09 5.26705420217953e-09 4.1310359187732e-10 -2.89143637132048e-09 9.57381924487116e-09 -1.74806423888031e-08 1.93260380729985e-10 3.77143882778448e-10 3.09973885472789e-10 -6.88168453245746e-09 1.57423048327215e-08 7.92732315020326e-09 7.08597731508412e-09 4.03300897648396e-08 3.90325672318507e-09 1.78877124776764e-09 -4.32235198356902e-09 -8.0944150957452e-08 8.31337068750069e-09 -6.34951302993272e-08 6.7038434953764e-11 1.08451860890554e-09 -1.91427497944798e-09 -4.39791177635439e-09 -6.70014206203066e-10 -1.42353310710343e-09 -1.64286623836779e-09 -5.00707972544324e-09 -2.62422838142358e-10 -7.06607119364148e-09 -6.33320299938665e-09 -3.66571975957722e-10 3.10186319824208e-08 3.17094447007797e-09 2.11825075257309e-09 4.95330379738452e-09 -2.44984201639325e-11 2.9413672174916e-09 3.33446694520063e-09 7.00194641486455e-09 -1.76840154851755e-10 -7.10474584586813e-11 -1.9109463696777e-10 -3.07277919786973e-09 -1.25130289495029e-09 -2.83954169149028e-09 4.54612168572926e-09 -1.61180417575289e-08 -2.67948319842847e-09 -3.16115926069563e-09 5.1352082712724e-09 1.69638944692933e-08 2.03099643877758e-09 -5.36298515235346e-09 3.19616584570666e-10 -9.4648372178027e-10 -1.37740065653601e-09 -2.81231826073972e-09
"R1009" 2.11049967853336e-08 -9.90868958558582e-10 1.11532688790461e-09 5.38212054916113e-09 -4.23132200737282e-08 -1.10722730163906e-07 -4.61997308579034e-09 2.22490006640602e-07 -4.38903912338281e-09 1.56350162125058e-08 -2.66842114492381e-08 4.55568620115936e-08 1.16191501911623e-08 -2.09745208101966e-07 5.44554332294857e-08 3.79160767300561e-09 1.19230746799891e-08 1.00610922207056e-08 -9.20067227128149e-09 -2.99505298175936e-08 -5.88890265901178e-09 2.52823505668242e-09 -3.39410177479852e-09 -1.47676113851968e-09 -4.52523293323513e-10 8.7985662164457e-10 -8.81077016127438e-10 3.58129356963183e-09 1.436247337331e-08 2.58945188952056e-09 9.73913513249622e-10 4.79277914115871e-08 -3.3240576712992e-09 -3.64374618132403e-09 2.30856133244706e-09 7.11152507742728e-10 1.10189898681253e-09 2.42542206816797e-09 -2.0928168015489e-09 -3.61860437179159e-09 -3.40826810010877e-09 -2.92113686797594e-09 -7.95383907075468e-09 4.83244366952977e-09 1.08721236489758e-09 -2.82942154087911e-09 -7.2666928760914e-09 2.45572445865741e-09 4.1463676695969e-09 -5.60240925408317e-09 1.7646225658358e-09 1.40135202732336e-09 -1.42061265338967e-09 -4.56743411537913e-09 3.96879324045572e-09 -1.73787634928818e-09 -2.79916308842595e-09 6.81100862495956e-09 7.23351896949999e-09 -1.55453561349556e-09 -4.77489795681602e-10 1.05666469760563e-08 -3.14573223737892e-09 5.53461622494596e-10 8.13620372225709e-10 3.1491359902083e-09 1.19232815841994e-09 -4.62958351601452e-09
"R1010" 7.97757582167927e-11 -7.10943635456148e-09 2.09108999079851e-09 2.74112009826881e-09 -7.98317796659503e-10 7.81710039599904e-09 -4.64678528581903e-08 -4.38903912338237e-09 1.417223215468e-07 2.31508229645521e-08 3.22411374151409e-11 -6.97668534563926e-08 4.05426349102281e-09 9.50787871866695e-09 -1.29202672714165e-09 2.2043046118081e-08 2.12652337891182e-10 4.15720944862949e-10 -5.45899445045105e-10 8.04496352040152e-09 -3.12567988526751e-09 -3.45740588922483e-08 -3.83423147886215e-10 -9.81944958981759e-08 -6.59107168804594e-09 -1.5559970873755e-09 1.32614996883992e-08 4.55767604228129e-08 -3.6418922894347e-09 1.54874805673834e-08 -9.28777274205924e-10 -1.11687374115447e-09 -2.50419433994533e-09 2.22649261365063e-09 -2.38146034271579e-10 3.08910667333119e-09 -4.30862666214228e-10 -8.8553567349084e-09 -6.84286772949521e-09 -2.00954142570921e-09 1.36620250397468e-08 1.39134115345304e-10 -1.4304051790962e-07 -8.42546400638004e-09 -3.66218484003343e-09 3.85691028910262e-08 -1.85237220871499e-09 -4.62119674754541e-09 1.25879078601625e-08 -1.09143804542337e-08 3.6557900843157e-09 -4.55322307786359e-10 8.42054103192006e-10 -2.0729402648817e-09 4.25245570479915e-09 3.10974798126389e-08 -5.18770605839321e-09 1.10223562966618e-07 5.22508963241003e-09 2.67971967736466e-09 -1.43290292142701e-08 -4.19401831758743e-08 -3.17047047282607e-09 -3.83829973351017e-10 1.10250247028986e-09 9.01952178156032e-09 7.16950562101135e-09 -4.67105906222746e-09
"R1011" 4.03789146646701e-09 7.17271538012749e-10 9.46164435550431e-10 2.74184080633107e-08 -3.27989516297463e-09 -3.44510659106392e-08 -1.92530144782816e-08 1.56350162125113e-08 2.31508229645504e-08 1.30800783678253e-07 -2.94536890345428e-09 -5.5278978496526e-09 -3.90302493840289e-09 -1.08823393166021e-08 1.83473463790752e-08 6.43583566984545e-09 -2.20585932177108e-09 -1.35667688967347e-09 2.90477747318855e-09 -6.10764691242192e-08 4.58832043977401e-09 -2.09254900108778e-09 -4.0250211245319e-09 -1.54362637175936e-08 6.08523502192865e-09 -1.3625558665428e-09 -1.84104075431299e-09 1.69453932878372e-09 -7.67679727495105e-10 2.84094791388274e-09 8.07493053228635e-10 4.79302353999932e-09 -3.43795982836813e-09 2.94727518400453e-09 -4.03404772529458e-09 -1.65244577182873e-09 1.04994215169665e-09 -1.04347314078366e-08 5.93378045063854e-10 -6.63345732483586e-09 -3.44145275621126e-09 -8.19517610624778e-10 -2.32046435867185e-08 -7.93889070215359e-09 -2.10619973156732e-09 2.32284122990229e-08 5.74740202148763e-09 6.9485365712497e-09 -4.06872196760275e-10 -2.2022642236561e-09 4.65172583816975e-10 3.00566874288806e-09 -2.14921113312989e-09 -5.00517286898727e-09 4.3872569030064e-10 1.04515125377072e-10 -2.45969315432635e-09 1.25105643394152e-08 -6.01834427834498e-09 -2.53111153502543e-10 2.50513480672178e-09 -8.83855055061958e-09 -2.66871455964796e-09 4.98693743110299e-09 -1.5662660090644e-09 -3.13373563427535e-09 -1.60331821227182e-09 5.2264907075512e-09
"R1012" -1.11721324072376e-08 3.41526905909046e-09 2.81967640876932e-09 4.77801407834585e-10 2.58022333380334e-08 1.22638737191248e-08 -2.6343470103586e-09 -2.66842114492383e-08 3.22411374151479e-11 -2.94536890345407e-09 1.26508088801446e-07 -1.33112973123068e-09 -1.12201773476697e-07 4.16397416587974e-08 -1.35406431452997e-08 1.58201840754601e-09 -1.54630638135647e-08 -1.61794134092e-08 -1.27423667595237e-08 9.63038080262895e-10 -3.61107201481619e-09 -3.99097609071721e-09 -1.06838491733742e-09 -2.97522814350077e-09 -4.34897158566695e-08 -1.8450431063154e-09 1.53397619609434e-08 3.735888450602e-09 -5.93813942253929e-09 1.56783973634761e-09 9.20740585980238e-09 -4.21582730715124e-08 1.11937641724797e-08 -2.61228867491905e-09 -7.59398801800069e-10 -4.36014977842477e-10 2.77760367739213e-09 9.3888188452807e-10 7.51208124391982e-09 2.74946732301109e-09 4.34085447861938e-10 -1.26432867987331e-09 8.78578279394832e-09 2.27934334191222e-09 1.32797305428967e-08 -2.87173679169887e-09 1.64807679216029e-08 1.62318598086516e-10 -5.35451647650223e-09 1.2357786754585e-09 -2.32503306773132e-09 -5.48222565671763e-09 1.43153844959045e-09 -7.88287968785189e-10 9.614235934593e-10 -3.3208469195096e-09 -2.62659381206546e-09 -2.8580253614622e-09 3.99563060319239e-08 -8.62744765239483e-09 -9.06262299257378e-10 -5.40336435573054e-09 2.52188157946245e-09 2.2703505500523e-10 4.63444549686098e-09 -5.71236658549127e-09 -1.33249866591729e-09 3.28294814620759e-09
"R1013" 1.21505002446359e-08 5.34907684060187e-09 1.13929348722093e-09 4.63953472124838e-09 -4.92674382883202e-09 -8.3846802745124e-08 5.26705420218007e-09 4.55568620115937e-08 -6.97668534563915e-08 -5.52789784965263e-09 -1.33112973123027e-09 1.12595222138688e-07 -7.33362005779086e-09 -3.20339715980401e-08 3.50854357676768e-08 2.65302211396597e-09 1.26438283139653e-09 6.07397324195863e-10 -1.38786416609969e-09 -3.48435875235305e-08 -2.09707491622998e-10 1.3848328844402e-08 -4.06235124040924e-09 9.50583728019628e-09 2.97106238045215e-09 1.39179512589349e-09 -6.70204757349983e-09 7.08740062234767e-09 -1.55080160463135e-09 -5.67684620631796e-09 7.81938642993757e-10 8.7120846617836e-09 -4.9293280651979e-09 1.55387722257327e-09 1.52268409552034e-09 -3.46111951515716e-09 2.76431165818566e-09 9.75079621231831e-09 1.11797367601566e-08 2.42460214683291e-08 -2.78293576363473e-09 1.60422863626304e-09 6.37313703954948e-08 1.23705991528064e-09 2.11178577113814e-10 -5.72408774232299e-08 2.60251218670791e-09 -7.42594422422777e-10 -2.92193846831818e-08 -1.09921934672418e-08 -1.77839983332065e-09 1.36274282895471e-09 -5.9701206740452e-10 9.00768776681601e-09 5.44417217411674e-09 -1.87453472934878e-08 -5.25358446893346e-09 -1.62389331205989e-08 -3.27540194337123e-10 -1.45687448353264e-09 6.85413050198548e-09 1.36044774928371e-08 5.54285399547041e-10 -2.56183584480649e-09 -8.19660129124488e-10 -7.08959410999196e-09 -1.95941360937512e-09 6.32766990486594e-09
"R1014" -1.7488636839543e-08 2.75972164830571e-09 2.98407465066388e-10 -2.85755109698395e-09 -3.05462453485758e-08 1.11419701313656e-08 4.13103591877807e-10 1.16191501911628e-08 4.05426349102229e-09 -3.90302493840209e-09 -1.12201773476694e-07 -7.33362005779143e-09 2.89087683757883e-07 -1.33447005450855e-08 -4.57228749496217e-09 1.42564563944972e-09 2.8500794782854e-08 1.31584297884628e-08 -2.09016651487401e-09 4.26502685229348e-09 2.1822054287834e-10 9.36580366453594e-10 3.37269834013992e-09 -1.50312808927457e-09 -1.93215811864639e-08 1.02375284520532e-08 -1.99111183567169e-08 8.00087173017256e-10 4.98167776250007e-08 -2.71628154777557e-09 -4.05952221868428e-08 7.28479296796778e-10 2.20795750036834e-08 -6.21656867788611e-08 -1.6016853440053e-09 -1.16095023628734e-09 -8.80974562977862e-09 8.1635324153392e-10 -9.7478332712389e-09 -4.42110611208028e-09 1.52262063947718e-09 -6.69949166180487e-10 -1.18089309828623e-08 -1.28012740160145e-09 4.05511752236241e-08 7.85355406237497e-09 -2.20878705493001e-07 4.86625897928125e-09 1.14877968439696e-08 -2.25004026451164e-11 4.07461833459095e-09 -9.15427622074312e-09 -9.59734115359039e-09 -1.69605481858457e-09 -6.62475637602791e-09 4.5949382152083e-09 1.47241456637218e-08 3.47935174479848e-09 5.13878740955717e-08 3.47016568890973e-08 -6.21892259697224e-09 3.77612793586321e-09 -5.10088130385509e-09 -1.38496286638374e-10 3.41946482259613e-08 -9.3642170122913e-10 6.00665272032379e-09 -2.17483785350241e-08
"R1015" -3.59692074538459e-08 1.46023402759095e-09 -2.59548869650964e-09 -2.72365320777016e-09 3.98150595318733e-08 7.15669655234579e-08 -2.89143637132029e-09 -2.09745208101971e-07 9.50787871866632e-09 -1.08823393166002e-08 4.16397416587966e-08 -3.20339715980399e-08 -1.33447005450851e-08 2.73153326523885e-07 -4.18310860946296e-08 -2.27162419519128e-09 -5.97048950560185e-09 -1.88814570630964e-08 7.01990882873352e-09 2.12485971856218e-08 9.49410833707762e-09 -1.14594055656836e-08 5.15879830846881e-09 -8.26249395039728e-09 -1.97581052085616e-09 -8.02585198388524e-10 1.76687811798992e-09 -9.61242389204867e-10 -5.75192534893699e-08 3.34592969806385e-09 -2.39090237844116e-09 -5.42403897873196e-08 1.45163738281114e-08 1.00284244541578e-09 -1.39404154867103e-09 -4.76494882200171e-10 -1.85939054503754e-09 -1.67533854634767e-09 1.54942352859496e-09 3.11387567517498e-09 4.33214344636718e-09 1.30023934166819e-09 7.6538458767521e-09 -1.06899577884803e-09 -2.42457971515017e-09 -1.12862374086147e-09 8.09325532299115e-09 -4.58542173131959e-09 -2.12446251570191e-09 6.75092536454481e-09 -1.30199496714808e-09 -7.01730378517647e-10 1.7913462381087e-09 3.48491506093581e-09 -4.1326999178956e-09 6.55694337134872e-09 2.79053354516285e-09 -3.20811209037324e-09 -9.92617411061662e-09 3.95917979535725e-09 -2.38620572555555e-09 -1.26632852237641e-08 3.69677597115517e-09 -3.41227585023683e-09 -1.52109973602077e-10 -3.29989402921732e-09 -1.13308982364692e-09 3.74919191949663e-09
"R1016" 1.78056991971832e-08 -3.71799541428336e-10 9.36269484686208e-10 1.88644127238447e-09 -2.64920471691332e-08 -1.3550856746559e-07 9.57381924487143e-09 5.4455433229484e-08 -1.29202672714163e-09 1.83473463790744e-08 -1.35406431452995e-08 3.50854357676775e-08 -4.57228749496214e-09 -4.18310860946301e-08 1.00422297376016e-07 -4.23404128349478e-10 5.60792252881105e-09 5.09689196151382e-10 -4.89049812488858e-09 -1.40231287122944e-08 4.57521316153854e-09 1.48101400702709e-09 -1.49167223576892e-09 -8.35690792155158e-10 1.73877368463967e-08 3.25731410741365e-09 -4.97420290323785e-09 -6.5573538626335e-09 4.32263508914263e-09 -5.7349475629724e-09 9.80482716086656e-10 2.58657212455419e-08 -1.21840223785967e-08 -4.62931414617587e-09 -3.32158629183338e-09 -2.67535908635826e-09 6.7394669630985e-10 -2.16951602037872e-10 1.1063366784507e-08 1.83446387178278e-08 1.69094489508527e-09 3.85093097491442e-09 -1.05407261236232e-08 -1.20674410725461e-08 -1.87539138300644e-09 -8.9604380081114e-09 7.40311653699994e-09 3.11801350680318e-09 -3.45869396779913e-08 1.1842616791713e-10 -1.87951338580963e-09 2.83680274246723e-09 -1.22335629499276e-09 3.94134436347027e-09 -3.92276513432323e-09 -1.32874187231621e-09 -2.86611432979491e-09 1.30348144478456e-08 -1.4682475938753e-08 -5.18011523663035e-10 3.58458628074334e-09 2.35929692611401e-10 -5.04681516390155e-10 1.4961731836102e-09 -3.61540299650494e-10 -8.24777212953177e-09 3.55935000705586e-09 9.94573922655069e-09
"R1017" -8.20611953831217e-09 1.49267173741452e-08 1.66052635649932e-08 -8.01197317938985e-09 -4.37808515917973e-11 -6.29936982243917e-09 -1.74806423888021e-08 3.791607673004e-09 2.20430461180805e-08 6.43583566984491e-09 1.58201840754611e-09 2.65302211396526e-09 1.42564563944963e-09 -2.27162419519184e-09 -4.23404128349769e-10 1.10406868963472e-07 1.5805731517929e-09 1.28925772597871e-09 -3.36614449008066e-09 2.86799262842015e-09 -1.67285211294676e-08 -7.39735827468558e-08 -2.56967868836966e-08 -8.05986972492727e-08 -5.83338896385391e-09 -2.23057033757695e-09 -6.26372167816494e-09 4.44973553502222e-08 -8.84088866534313e-10 1.66448186126105e-08 7.45074466168567e-10 2.8938085123805e-11 1.40379204921863e-08 2.83140929841918e-10 3.83470546693551e-09 -3.84190437078599e-09 -1.24705350452438e-09 8.25363182305835e-09 -1.31184998502759e-09 -4.49753163640817e-09 -2.01061435769398e-10 1.0574478999674e-09 -1.43172904382367e-08 -9.28356338235473e-09 -3.09826889806562e-09 1.88994841814505e-08 1.74917537725482e-10 -7.50255244777764e-10 4.49174814714225e-09 -7.06869561125471e-08 2.38986811209259e-09 8.56765159528718e-10 9.77994743027125e-10 -1.14266602874484e-08 2.88841374840788e-08 2.4462850215679e-08 -1.05282760060754e-08 9.33010676110365e-09 6.81533058626997e-09 4.41193303748893e-10 -8.52867128608435e-09 1.77647333684061e-08 -4.48472206591583e-09 -3.59331779882161e-10 8.01267402433729e-12 -1.12070354525646e-12 -6.80989749931374e-09 1.44333873679478e-09
"R1018" -1.32409361282928e-08 1.70171255051473e-09 -1.1688344217561e-09 -1.90323644851764e-09 6.44370778695139e-09 -1.16091195134082e-08 1.93260380729615e-10 1.1923074679989e-08 2.12652337891322e-10 -2.20585932177169e-09 -1.54630638135638e-08 1.26438283139617e-09 2.8500794782854e-08 -5.97048950560312e-09 5.60792252881065e-09 1.58057315179219e-09 8.84124996533695e-08 2.2549938673274e-08 -6.36917061735094e-08 1.33441608419258e-09 1.0889104926867e-08 -1.26073143011189e-09 -1.976063764372e-08 -1.19890535952742e-09 5.23941509845531e-09 -1.24003825784729e-09 2.49912938878035e-09 2.42222083728357e-09 2.66285864359217e-09 -6.23576170814138e-09 -2.55934230881897e-09 -8.43450191864001e-09 3.16499821233637e-08 -5.47772048159143e-08 -3.66905681263015e-10 -9.87070502929167e-12 -1.96555290492031e-09 1.49059639829605e-09 -1.86490940927521e-09 -9.7878047726923e-10 1.31174721492206e-09 1.05409111810041e-09 -4.79844519262646e-09 -9.04616578084056e-10 1.71853866347636e-09 3.42085448727326e-09 -1.48200025004012e-08 3.55656749295395e-10 -3.5906681616531e-11 1.72672399213385e-09 -1.20167283262158e-09 -1.00585227238649e-09 4.16382975909355e-10 -1.25035379068929e-09 -3.27825046641216e-09 2.11371587068906e-09 4.68012251995509e-09 3.38500604225616e-09 -2.64984754551501e-09 3.12281999719686e-09 -2.81231933135883e-09 -2.93972315226781e-09 -1.34972058043351e-09 -1.29898678673877e-10 -6.11886242829916e-10 3.01490571415416e-11 1.47687447138086e-09 -5.22093488184695e-10
"R1019" 3.99044087980038e-09 -3.69372395410955e-10 1.36199105309815e-09 -5.82009723188647e-10 3.64957428265503e-10 -8.40837019982056e-10 3.7714388277829e-10 1.00610922207058e-08 4.15720944862513e-10 -1.35667688967468e-09 -1.61794134092e-08 6.07397324196045e-10 1.3158429788463e-08 -1.88814570630955e-08 5.09689196152298e-10 1.28925772597816e-09 2.25499386732746e-08 2.08809894880494e-08 -2.41017550604964e-08 1.41981148619697e-10 1.99911210150121e-09 -2.4568309635413e-10 -5.20066936011716e-09 -9.06737108525123e-10 8.67996488650667e-09 -4.34105399468652e-09 3.86618643635037e-11 8.33715203312778e-10 9.42211295018348e-10 -5.85525438173617e-10 2.23829400540722e-10 1.32590393441768e-09 -1.16069733092644e-09 -4.04156001719157e-09 -1.59451471024996e-10 -2.62865982787401e-10 -1.21110678017206e-10 5.93638218067672e-10 -1.05174932072304e-09 -1.00459644826067e-09 -4.75778733987297e-10 -6.76768980865601e-11 -1.97329915756226e-09 8.23439066483824e-10 2.73598940338706e-09 1.68601668971744e-09 -8.91378269986278e-09 -9.50523775112738e-11 1.03878236420299e-09 -1.05299368919317e-10 4.40745147819848e-11 -6.30932390144209e-10 -5.68262692322056e-10 -1.22504967248901e-09 -1.35361447962707e-09 6.94172033090475e-10 1.14244928711693e-09 3.68125144830651e-10 -3.14182210877957e-09 8.46144087241757e-10 -1.22788243907719e-09 7.94089570338495e-10 -3.1748413552126e-10 6.27060982054908e-10 -7.00750041570511e-10 2.19929342433609e-11 9.17511055021103e-10 -9.48144894163684e-10
"R1020" 4.73907474682786e-09 -3.21427753384181e-09 2.60451961615725e-10 6.57964185312044e-10 -4.40705847318261e-09 7.63291693734225e-09 3.09973885470874e-10 -9.20067227128093e-09 -5.45899445045174e-10 2.90477747318882e-09 -1.27423667595241e-08 -1.38786416610134e-09 -2.09016651487318e-09 7.01990882873281e-09 -4.89049812488878e-09 -3.36614449008049e-09 -6.36917061735112e-08 -2.41017550604956e-08 8.02872597197381e-08 -4.56450706054089e-10 -7.03342015786093e-09 1.62141038638945e-09 1.37728703146091e-08 2.25030824853656e-09 1.01779131144861e-08 -1.63629501241042e-08 2.3132646325987e-09 -2.72198959898882e-09 -2.74106113046253e-09 2.42102523152878e-09 2.934325612937e-09 8.42293735645136e-09 -1.44687570047791e-08 3.16330101418134e-08 1.45325425742487e-09 1.70013312745012e-09 1.42135661558606e-09 -1.54649670374783e-09 -9.65291913325648e-10 6.76634250138954e-10 1.65107471727346e-10 -3.5515598046168e-10 1.89583764919184e-09 -7.74681099005663e-10 -8.17001352152151e-09 -3.01007682644584e-09 2.09970635489247e-08 -1.67358594596795e-09 1.81908326366249e-09 -1.11385022806043e-10 -2.92204482476359e-10 2.54428901755748e-09 7.89011072005345e-10 2.28469930766529e-09 2.44279759132715e-09 -1.46209090221119e-10 -2.8584830647905e-09 -4.42054259788547e-10 -1.79911351202519e-08 -7.38756007436653e-10 -1.4976244906892e-09 1.87877867872212e-09 1.64356400748641e-09 -1.16231056518375e-09 -1.08556606708e-09 8.61826215789325e-10 -2.23880499512857e-09 2.56209193667622e-09
"R1021" -8.9614622680994e-09 1.28361939394824e-09 -3.66391502482418e-10 -6.57104909495708e-08 2.30756531145273e-09 3.84208526083909e-08 -6.88168453245859e-09 -2.99505298175962e-08 8.04496352040189e-09 -6.10764691242262e-08 9.6303808026243e-10 -3.48435875235303e-08 4.26502685229363e-09 2.12485971856201e-08 -1.40231287122943e-08 2.86799262842084e-09 1.33441608419189e-09 1.41981148620848e-10 -4.56450706055196e-10 1.08585527845393e-07 -5.86009759017218e-09 -4.55746231548903e-09 1.66275443632839e-09 -9.5112910050991e-09 -4.64501878386535e-09 2.9239539164212e-11 1.73612661632524e-09 8.53854085417838e-09 6.11508118952731e-10 8.45582529072341e-09 -2.11392082102635e-10 -4.48818620046895e-09 6.97626242586399e-09 -3.49931235804836e-09 1.92946288473025e-09 1.15824763698053e-09 -1.0892702638369e-09 2.39428975587234e-08 -2.40234388304687e-09 8.15788932756797e-09 7.85602624258569e-09 3.10773302713067e-10 7.44538732776468e-09 -7.10155710651685e-09 -3.50434513083684e-10 -1.71068284040735e-08 -1.88863736506776e-09 -8.91693940846248e-09 2.22731578037791e-09 5.30110191871986e-09 1.40214820105498e-09 -3.06195868624513e-10 7.38314036033049e-11 1.2120034724703e-08 1.44841787880576e-09 1.0039052616552e-09 1.25583227388405e-09 -7.45131782526098e-09 3.61650446887348e-09 -1.30171735352874e-10 -3.21075449657352e-09 -1.28348074874507e-08 3.74381815319217e-09 -2.28359852822225e-09 -4.69234687198658e-10 3.63471569026432e-09 6.53574325327623e-10 -4.80114972525297e-09
"R1022" 5.97591497977302e-09 -5.91819032507006e-09 1.62140564833807e-08 6.5730122689074e-09 -1.18439073061895e-09 8.29975708799165e-10 1.57423048327216e-08 -5.88890265901e-09 -3.12567988526775e-09 4.58832043976912e-09 -3.61107201481677e-09 -2.09707491622921e-10 2.18220542877991e-10 9.49410833707799e-09 4.5752131615383e-09 -1.6728521129466e-08 1.08891049268685e-08 1.99911210150005e-09 -7.03342015786022e-09 -5.86009759017188e-09 1.351953257884e-07 -3.24428536830878e-08 -6.15437038341154e-08 2.86642500720826e-08 2.70584915812962e-09 -3.66490396816394e-09 9.09118494282938e-09 -5.13591835461917e-08 -1.18712318410409e-08 -4.25601472713581e-08 -2.68659393245036e-10 1.61526859032445e-09 -1.5472948102321e-08 7.24711100028265e-09 -2.08247472104823e-09 -3.48314596569039e-09 -3.31177298478889e-09 -4.10275096003975e-09 -1.19080821094535e-09 -5.44204610807479e-10 -1.10183270509344e-09 -6.32728268797884e-10 1.78919568195352e-09 4.83975193879699e-09 -2.70392248473338e-09 -2.18016501361042e-09 5.95549504096053e-09 3.69054443930707e-09 -1.31937160242214e-09 5.64315841043541e-09 1.93210699782908e-10 4.02523314311872e-10 -1.36198671887629e-09 -2.47222944779604e-10 -1.55842906629596e-08 3.14222252251971e-08 2.65762000617613e-09 -2.06218617500701e-09 -5.49997000520034e-09 2.3604012115745e-09 1.67569191836574e-09 9.00141043641425e-09 4.48232272910096e-10 -2.6753943240333e-10 -2.8490350498191e-09 7.33224317983381e-11 2.56409827928754e-09 3.91675875767037e-09
"R1023" 1.45713297777439e-08 -9.92303689841888e-09 -1.46315819669356e-08 1.040487352396e-09 6.11641774546734e-10 3.4239057420918e-09 7.92732315020402e-09 2.52823505668313e-09 -3.45740588922481e-08 -2.09254900108912e-09 -3.99097609071735e-09 1.38483288444025e-08 9.36580366453437e-10 -1.14594055656843e-08 1.48101400702671e-09 -7.39735827468552e-08 -1.26073143011189e-09 -2.45683096354375e-10 1.62141038638948e-09 -4.55746231548848e-09 -3.24428536830882e-08 1.55888908783535e-07 2.86511990636605e-08 3.08741011348417e-08 1.39635760991579e-08 6.493779062184e-09 -2.57626831516948e-08 -1.38112562067448e-08 1.61552813062979e-08 -5.5010081788351e-09 4.23008647298502e-10 -8.4449999607774e-10 -1.88283093117776e-08 -4.65722204904591e-09 -4.14506982766083e-09 3.67513049133025e-09 8.63139804991922e-09 4.62399517709587e-09 1.76607111556598e-09 -1.36051868465506e-10 8.2733724755259e-09 4.33816098983113e-10 -1.82596526550355e-08 3.99965058885246e-09 7.80307157999994e-09 7.37056659974048e-09 -1.36925790752301e-08 -7.69142235289146e-10 -2.57494666767716e-09 2.8330645025904e-08 -1.23194252344924e-09 1.13848015184947e-09 -1.39639214645527e-09 -7.14600937124708e-09 -4.18781886565535e-09 -9.33767183312522e-08 -1.70626965883435e-09 3.81956245068618e-08 -2.55373805751844e-10 -5.71733264131023e-09 2.88840479425512e-08 -2.75133564162146e-08 -7.73723308113085e-10 1.59070962888821e-09 5.15084925060132e-10 -8.89916919524346e-10 1.0042203098791e-08 -3.71709214393806e-09
"R1024" 2.80462302084642e-09 8.57770061053051e-09 -4.10183889358616e-08 -4.92292639838435e-10 -1.164382769064e-09 4.53297674743602e-09 7.08597731508464e-09 -3.39410177479848e-09 -3.83423147885338e-10 -4.02502112452954e-09 -1.06838491733654e-09 -4.0623512404088e-09 3.37269834013992e-09 5.15879830846874e-09 -1.49167223576939e-09 -2.56967868836964e-08 -1.97606376437219e-08 -5.2006693601167e-09 1.37728703146103e-08 1.66275443632735e-09 -6.15437038341256e-08 2.86511990636599e-08 1.07678915907217e-07 -2.44849726391099e-09 -1.37354929989123e-09 9.70872358703837e-09 -1.4672198846683e-08 6.7336165065941e-09 -1.52368468267759e-09 5.10866663742443e-09 -9.70153122117939e-10 2.47694303831936e-09 -4.8452611515587e-09 -1.84138541051613e-10 -5.19522225641927e-10 3.45417935017348e-09 -4.80986186880409e-11 -5.12334960547342e-10 1.36008290647683e-09 2.71223288129498e-09 -4.964893611116e-09 9.14874740151379e-10 9.2474453381554e-09 8.11659876918578e-10 4.31617090664612e-09 -4.87619914692591e-09 -9.31557020173964e-09 -2.05205014741452e-09 -1.94023777053597e-09 1.46108813871409e-08 -1.43032840432605e-09 -6.60344197471046e-10 3.52263168398655e-10 2.38372069653444e-09 6.49204519510947e-09 -2.10337630913576e-08 2.61507224670923e-09 -3.28056961764097e-09 5.47807259964685e-09 -3.20270736600391e-09 -1.35147295654178e-09 -3.55256322502798e-09 1.29569650989805e-09 -2.43869568425446e-09 3.97267330018297e-09 7.29849505893866e-12 -1.53996727210218e-09 -4.46399519553233e-09
"R1025" 1.69866294527877e-09 -7.80196181436349e-09 -4.86737066159887e-09 9.36774668079661e-09 2.09498184328058e-10 7.88113987521651e-09 4.03300897648384e-08 -1.4767611385184e-09 -9.81944958981791e-08 -1.54362637175905e-08 -2.97522814349872e-09 9.50583728019842e-09 -1.50312808927352e-09 -8.26249395039877e-09 -8.35690792155596e-10 -8.05986972492694e-08 -1.19890535952893e-09 -9.0673710852669e-10 2.25030824853519e-09 -9.51129100509805e-09 2.8664250072085e-08 3.08741011348421e-08 -2.44849726391262e-09 2.41096023561955e-07 1.27523067461191e-08 -1.4192439711286e-10 -2.29913183698815e-09 -1.22938166108005e-07 -3.06361786187356e-09 -1.51004206301752e-08 -4.63309883053772e-10 1.71816564519103e-09 -2.48363043212044e-09 3.89023813524574e-09 -4.27151680458174e-10 -3.50204489453655e-10 -3.38426670291007e-09 -1.77454671549729e-08 2.52481850518061e-09 2.24823615583903e-10 -1.3120436773554e-08 2.66367979116489e-09 7.55130761544911e-08 2.61014008160755e-09 2.51280372150205e-09 -2.55936800604615e-08 3.55343466405192e-09 -4.03224150568105e-09 -3.14489041345655e-09 6.13037768665904e-08 -4.57668795525002e-09 2.13978718859458e-10 5.2460255987613e-10 2.76213629980357e-08 -4.35136709922418e-08 -1.84499146552426e-09 1.6407101799219e-08 -1.38598572444525e-07 -1.37547547753381e-08 1.84176407769385e-11 9.27772604629077e-09 3.2070117509086e-08 2.98422142165794e-09 1.98207004674622e-08 -6.32994307637672e-10 -5.29061261381914e-09 7.46196530607529e-09 1.47563464460133e-09
"R1026" 3.31622333015928e-09 -5.24406098993812e-09 1.07536079604448e-08 2.98580483768975e-09 -1.67502160142682e-09 -1.63065064151122e-08 3.90325672318515e-09 -4.5252329332286e-10 -6.59107168804615e-09 6.08523502192880e-09 -4.34897158566697e-08 2.97106238045223e-09 -1.93215811864628e-08 -1.97581052085634e-09 1.73877368463973e-08 -5.83338896385424e-09 5.23941509845535e-09 8.67996488650651e-09 1.01779131144864e-08 -4.64501878386584e-09 2.70584915812972e-09 1.39635760991583e-08 -1.37354929989125e-09 1.27523067461189e-08 2.77546251912528e-07 -5.91051620598144e-08 -3.5142603578071e-08 -9.24007514947606e-09 -4.60293711975963e-09 -1.75306218124925e-09 3.74605068356816e-09 1.89479586417341e-08 -4.75357561375363e-09 2.62580550975557e-09 1.87960507436792e-09 -2.88904059037464e-08 4.93806415731844e-09 -3.89199111664469e-09 2.25812617139524e-09 1.00418120484561e-09 -2.82845757120305e-09 8.53049542824985e-09 -1.05952398301009e-09 -3.08468561740544e-09 9.24397132080468e-09 -6.70250877909587e-10 3.44515585929069e-08 -9.9926938232361e-09 -4.49149447451644e-09 -8.85825127588497e-09 3.48071978539402e-09 -4.32936211652735e-09 -7.22576551701686e-09 1.74896257979096e-09 6.73912329023299e-09 6.79217903819782e-10 -1.54989615982158e-08 -1.06395862299623e-08 -2.62208929328439e-07 2.55065685616958e-08 3.51537129712719e-08 1.77184346979537e-08 7.33511356179022e-09 1.89635537179884e-09 5.02557102643574e-09 -1.06629564129504e-08 -2.48044651181363e-09 1.9017056521313e-08
"R1027" 3.8395114691625e-10 1.56953204858038e-08 -1.37691124523196e-08 7.82655438972215e-12 -3.63563302638214e-09 -3.13225621066745e-09 1.78877124776906e-09 8.7985662164392e-10 -1.55599708737459e-09 -1.36255586654185e-09 -1.84504310631586e-09 1.39179512589176e-09 1.02375284520528e-08 -8.02585198388744e-10 3.25731410741394e-09 -2.23057033757585e-09 -1.2400382578464e-09 -4.34105399468551e-09 -1.63629501241052e-08 2.92395391642494e-11 -3.66490396816289e-09 6.49377906218416e-09 9.70872358704018e-09 -1.41924397113076e-10 -5.91051620598145e-08 6.29975200507964e-08 -2.75202805824764e-08 4.89626678527142e-10 7.05377904744961e-09 -2.88271852882712e-10 -1.04579070484242e-08 4.07291565870661e-09 -1.1439356052159e-09 -3.03056396644082e-09 -1.67734195587687e-09 -6.30184786845777e-09 -8.92347751574682e-10 -4.12570661176937e-10 6.54527361655204e-10 -1.00069629948566e-09 -8.46407690223394e-10 3.34580179779765e-10 1.05892373229214e-09 3.72884923385604e-10 2.04072764196312e-09 6.0036441376961e-10 -1.77679973946108e-08 2.7359031882464e-09 -5.79859586205364e-10 2.40461845183501e-09 3.11655857811369e-09 5.97791746371203e-10 -3.08036653144755e-09 2.94609407196588e-11 3.37460733719083e-09 -9.02826588675098e-09 -7.19205923740338e-10 6.56719718423923e-10 6.25146454972064e-08 -2.7170288216187e-09 1.05179007283291e-08 -7.72045686359295e-10 -1.83156570256879e-09 -2.05100432721125e-10 -8.13113128477265e-10 2.45655080083279e-09 1.90169577786746e-09 -7.49269609996229e-09
"R1028" 1.55175253766018e-10 -7.81494591146294e-08 4.87690750392418e-09 4.49810437199475e-10 3.84351065660502e-09 2.60508378850714e-09 -4.32235198356963e-09 -8.81077016127593e-10 1.32614996883994e-08 -1.84104075431143e-09 1.53397619609432e-08 -6.70204757349992e-09 -1.9911118356717e-08 1.76687811798992e-09 -4.97420290323817e-09 -6.26372167816521e-09 2.49912938877934e-09 3.86618643630041e-11 2.31326463259873e-09 1.73612661632509e-09 9.09118494282822e-09 -2.57626831516955e-08 -1.46721988466852e-08 -2.29913183698982e-09 -3.51426035780694e-08 -2.75202805824754e-08 1.61356701203748e-07 3.62838876726751e-09 -1.68382654638781e-08 -3.87213864851593e-10 -1.71286487572194e-09 -5.11409359510507e-09 2.34605452448141e-09 1.28994623592652e-08 1.65087160444857e-09 4.68129325633992e-08 8.10543297154136e-09 -3.14890607918539e-09 -5.55038417916134e-09 -2.48226566860288e-09 -3.99447518212537e-09 -4.03343458139733e-09 -1.482474944667e-08 1.01261057245286e-09 -2.07081644096172e-08 3.20472055597543e-09 5.62539505674123e-08 2.31519463725131e-09 4.9389688894056e-09 2.01040054961216e-09 -4.01425336429179e-09 1.16623767900163e-09 7.32602066905742e-09 1.9219268912279e-09 -1.49285818581605e-08 4.49159176497212e-08 -3.95975058495324e-09 4.75306995407457e-09 -2.57828644381455e-08 5.18031495522512e-09 -8.01205454013026e-08 2.16299413614712e-09 2.88100224880727e-10 -1.05493984436615e-09 -4.38824527496933e-09 6.00448557980709e-09 -3.44795098799987e-10 5.91260345537392e-09
"R1029" -3.26795138395295e-09 1.98757862005766e-09 1.11609483860763e-09 -1.59523757261156e-08 2.38604126439861e-09 1.27307724180677e-09 -8.09441509574489e-08 3.58129356963222e-09 4.5576760422811e-08 1.69453932878291e-09 3.73588845060225e-09 7.08740062235473e-09 8.00087173017069e-10 -9.61242389204927e-10 -6.55735386263483e-09 4.44973553502219e-08 2.42222083728225e-09 8.33715203311793e-10 -2.72198959898601e-09 8.53854085418585e-09 -5.13591835461916e-08 -1.38112562067445e-08 6.73361650659695e-09 -1.22938166107996e-07 -9.24007514947585e-09 4.8962667852772e-10 3.62838876726603e-09 1.68168337400267e-07 2.41423966733304e-09 3.17339487452704e-08 9.56575448790808e-11 -2.59412612517319e-09 1.04730135122812e-08 -6.06219311829407e-09 -9.592203087554e-10 3.83539406371724e-09 1.61802935548668e-09 1.29725418997277e-08 3.93485718222036e-10 5.2049305665355e-09 1.61541093680464e-08 -4.57962287481406e-10 -2.37131492488509e-08 -9.55051057473809e-09 -1.8724109056447e-09 -9.59374382016506e-11 -1.02784038014299e-09 3.1589555433701e-10 -3.29346770436899e-09 -3.08904800983045e-08 2.35141262289219e-09 -3.77633907792193e-10 -5.7950586780808e-10 -2.75256784267848e-09 1.25122475722641e-08 -1.12318524716123e-10 -7.40997570613422e-09 4.58673118284738e-08 6.9148388625299e-09 2.07332730750771e-09 -1.15952256979483e-08 -3.29302187680678e-08 -9.04498617193197e-10 -5.49674441794567e-10 3.38096189417452e-10 1.46321189708863e-09 -2.65134470915494e-09 -4.59383653502694e-11
"R1030" -2.68860060886273e-08 1.12125787275513e-08 2.97408779077655e-09 -9.52470177197724e-10 -1.61225944471113e-09 7.06654323267068e-09 8.31337068750113e-09 1.43624733733073e-08 -3.64189228943418e-09 -7.67679727496811e-10 -5.93813942254104e-09 -1.55080160462889e-09 4.98167776250001e-08 -5.75192534893676e-08 4.32263508914296e-09 -8.84088866533159e-10 2.66285864359134e-09 9.42211295018406e-10 -2.74106113046143e-09 6.11508118952463e-10 -1.1871231841041e-08 1.61552813062978e-08 -1.52368468267805e-09 -3.06361786187487e-09 -4.60293711975907e-09 7.0537790474503e-09 -1.68382654638794e-08 2.41423966733405e-09 1.34572198676399e-07 -5.47251611407268e-09 -5.97589238995498e-09 -2.52174719608026e-08 1.87988661047886e-08 -5.88137407885323e-08 -1.77143021149144e-09 -2.85397687578865e-09 2.56442795817379e-09 -1.20516814765672e-09 -1.93014113236543e-10 -1.77816512371234e-09 1.58712164354813e-09 1.91242525676819e-09 -9.2879522266044e-10 -3.3088251278309e-09 9.07022489243695e-09 8.75041943048607e-10 -4.17424888162837e-08 7.88012223216525e-09 -9.31335583761416e-10 -2.04750105442472e-10 -1.08959466924467e-09 -1.74588191145851e-09 -1.8191154144615e-09 2.89570159343116e-09 7.43724133350813e-09 -1.2725531879759e-08 -7.93817370933591e-09 3.75007112798168e-09 1.60798215749438e-08 2.11308058756686e-09 -5.61434399725325e-10 1.3931213016701e-09 -6.96971615297312e-09 -8.68189396863189e-10 4.84052369335648e-09 -1.53209512014246e-09 1.25973408963589e-09 1.58446826460019e-10
"R1031" -1.01990337352652e-08 1.25164559635293e-09 1.56762660396598e-09 -4.17868163858572e-09 -1.63370387693881e-09 1.0916449205832e-08 -6.34951302993239e-08 2.58945188952117e-09 1.54874805673828e-08 2.84094791388194e-09 1.56783973634772e-09 -5.67684620631823e-09 -2.71628154777482e-09 3.34592969806399e-09 -5.73494756297288e-09 1.66448186126113e-08 -6.23576170814101e-09 -5.85525438173818e-10 2.42102523152963e-09 8.45582529072196e-09 -4.25601472713575e-08 -5.50100817883467e-09 5.10866663742619e-09 -1.51004206301731e-08 -1.75306218124856e-09 -2.88271852883336e-10 -3.87213864850082e-10 3.17339487452653e-08 -5.47251611407456e-09 6.79856825478048e-08 5.11307530357256e-10 1.90199169859024e-10 1.44697463902777e-10 8.68109566740099e-09 1.31315525964518e-09 -1.08203806252116e-10 1.44028164579207e-09 2.50819585473924e-09 3.31841499992368e-10 2.31398210721005e-09 4.41502909833518e-10 -6.77193681377805e-10 -4.08098508746719e-09 -1.55205623744393e-09 -2.68722475090341e-10 -3.0855523072988e-09 6.29121228776551e-10 -1.21734132594475e-09 -7.17245850706058e-10 -4.99755193792036e-09 1.27773372650864e-10 -2.27217618560547e-10 3.71667530705357e-10 2.26184420998388e-09 5.93080692343601e-09 -1.84880127573645e-09 -4.21495146121034e-09 -5.00708622757464e-09 2.21802480367647e-09 2.66658834853022e-10 -1.80123918974801e-09 -1.47248862858416e-09 -1.29537952168107e-09 5.11209025635633e-10 2.52197243266176e-10 3.92897056511761e-10 -7.9244955772089e-10 7.80501574729788e-10
"R1032" 2.61453385775069e-09 3.35441087650586e-10 1.70692256273603e-09 1.87118834712451e-10 3.22105036288586e-09 -1.59203772135006e-09 6.70384349533882e-11 9.73913513249281e-10 -9.28777274206595e-10 8.07493053228219e-10 9.20740585980255e-09 7.81938642994086e-10 -4.0595222186842e-08 -2.39090237844192e-09 9.80482716086589e-10 7.45074466169268e-10 -2.55934230881908e-09 2.23829400540875e-10 2.93432561293684e-09 -2.1139208210227e-10 -2.68659393246285e-10 4.23008647298428e-10 -9.70153122117712e-10 -4.63309883054099e-10 3.74605068356765e-09 -1.04579070484247e-08 -1.71286487571965e-09 9.56575448805448e-11 -5.97589238995499e-09 5.1130753035695e-10 1.89452376421629e-08 2.26087083367019e-09 -3.17396274484145e-09 8.32570891907876e-09 9.27088254540843e-10 3.22774429541249e-09 -2.39351684173792e-10 6.05865495629894e-10 1.20745908417521e-09 3.03716952115116e-10 1.70272543746271e-09 -2.19602377319057e-10 1.15182547270038e-09 3.68741557337666e-11 -5.06607458634204e-09 -5.88045428780619e-10 4.10616717991959e-08 -1.12239919347375e-09 -1.03906189976371e-09 -6.90301311699283e-10 -1.68814549571671e-09 -2.91145957910157e-11 1.64455428589103e-09 -3.83015678202648e-10 -7.85724592561431e-11 -1.10284124469492e-09 5.74406712848788e-11 1.08161696362982e-09 -1.41775429028876e-08 -1.93049071183624e-09 5.1254219170905e-10 -2.08591724538832e-09 -1.47212122089396e-10 -4.00920416793887e-10 -1.47311816767495e-08 -9.06804644864961e-10 -1.19116363002846e-09 3.63842328539623e-09
"R1033" 2.05181765051749e-08 -1.77599783896671e-09 -2.03791797722024e-09 7.19078328950393e-10 -2.54470731833471e-08 -3.35535819077603e-08 1.0845186089045e-09 4.79277914115861e-08 -1.11687374115414e-09 4.79302353999837e-09 -4.21582730715127e-08 8.7120846617835e-09 7.28479296796556e-10 -5.42403897873198e-08 2.58657212455416e-08 2.89380851232389e-11 -8.43450191864035e-09 1.32590393441764e-09 8.42293735645085e-09 -4.48818620046898e-09 1.61526859032425e-09 -8.44499996077983e-10 2.47694303831983e-09 1.7181656451897e-09 1.89479586417341e-08 4.07291565870678e-09 -5.11409359510552e-09 -2.59412612517391e-09 -2.52174719608011e-08 1.90199169859425e-10 2.26087083366999e-09 4.82855048632243e-08 -1.59327337477911e-08 2.53105332498237e-08 4.6082058886146e-11 -1.12157517141442e-09 -6.45993775736958e-10 5.18913754574162e-10 9.14303496427919e-10 2.08173118850057e-09 -2.19370619278581e-09 -8.69983433241094e-10 -2.23557690028568e-09 -1.43873632343502e-09 -6.066959367235e-09 -1.68866394823283e-09 1.69049174166639e-08 5.3738027761894e-10 -3.66825714759934e-09 -7.39181480341928e-10 2.06731376126847e-09 2.50260038984184e-09 -1.24206261973264e-09 3.07704620681653e-10 -1.80606982003604e-09 1.5874251015584e-09 1.53297162397167e-09 1.37450149964127e-09 -1.59926270773553e-08 -1.4655280328414e-09 3.79521103631771e-09 1.67133378204079e-09 -1.02476366689317e-09 7.34639713339893e-10 -4.0227195506724e-09 2.32458869652559e-09 9.88249674074635e-10 -1.24508446822114e-09
"R1034" -5.07739394279412e-08 3.70356513967647e-09 -3.16290777824635e-10 -4.76744234804892e-09 1.06241669067367e-08 9.86367548135006e-10 -1.91427497944892e-09 -3.32405767130005e-09 -2.50419433994523e-09 -3.4379598283683e-09 1.11937641724801e-08 -4.92932806519722e-09 2.20795750036841e-08 1.45163738281125e-08 -1.21840223785961e-08 1.40379204921867e-08 3.16499821233639e-08 -1.16069733092642e-09 -1.44687570047804e-08 6.97626242586381e-09 -1.54729481023195e-08 -1.8828309311777e-08 -4.84526115155756e-09 -2.48363043212055e-09 -4.75357561375374e-09 -1.14393560521617e-09 2.34605452448072e-09 1.04730135122797e-08 1.87988661047898e-08 1.44697463903171e-10 -3.1739627448409e-09 -1.59327337477914e-08 7.09842266589884e-08 -5.79672459874012e-08 1.14326401820404e-09 1.35619849090001e-10 -2.42720686356537e-09 2.55508562099798e-09 -1.59114044794052e-09 -2.24325545198686e-09 1.11702720667687e-09 3.28514285152151e-10 7.0933142391997e-09 -1.68221240100725e-09 4.61464868559798e-09 2.5777432516303e-09 -2.07678115294049e-08 -3.9057232924778e-10 4.22219244986437e-09 -9.28146440780495e-10 -1.0036619793269e-10 -2.54295405388971e-09 3.38690083316086e-10 -7.70280091751903e-10 2.07813801496131e-10 7.82824424496996e-09 5.33358951782036e-09 -9.12759634233963e-09 3.95455607777679e-09 4.87300105161478e-09 -4.37202452353454e-09 -3.18389368236553e-10 5.54959657543469e-10 -2.30040935256902e-10 2.80080981750775e-09 -2.38484769787291e-10 -1.84279145228004e-09 -2.64784405759676e-09
"R1035" 3.89334917354784e-08 -1.27881928661414e-08 1.38646377821642e-09 3.10109054420146e-09 -8.36418247871314e-09 8.17290435418954e-09 -4.39791177635477e-09 -3.64374618132329e-09 2.2264926136504e-09 2.94727518400601e-09 -2.61228867491917e-09 1.55387722257374e-09 -6.21656867788607e-08 1.00284244541501e-09 -4.62931414617556e-09 2.83140929841929e-10 -5.47772048159142e-08 -4.04156001719074e-09 3.16330101418138e-08 -3.49931235804862e-09 7.24711100028308e-09 -4.65722204904635e-09 -1.84138541051837e-10 3.89023813524478e-09 2.6258055097555e-09 -3.0305639664406e-09 1.28994623592649e-08 -6.06219311829247e-09 -5.88137407885334e-08 8.68109566740114e-09 8.32570891907822e-09 2.53105332498237e-08 -5.79672459873986e-08 9.44715062628554e-08 1.25663567901478e-09 3.93802302164462e-09 1.51645292252711e-09 -1.6728056795472e-09 1.96482213068026e-09 1.20746333664968e-09 -2.30504812402117e-09 -1.83081427857337e-09 -8.99284427405796e-10 1.93729889014312e-09 -1.25081408467684e-08 -2.6302005699947e-09 5.80467337233011e-08 -3.55027060906172e-09 1.32510944085814e-09 -3.90714361113141e-09 1.964661687896e-09 3.3082807228042e-09 1.76733636795088e-09 5.22137873539661e-11 -1.5160610619299e-10 5.65420979348555e-09 -3.33557864909669e-09 -1.25456998693542e-09 -1.36443348017326e-08 -7.86503211993223e-09 2.61700398689756e-09 3.56052732460561e-09 2.89245567387894e-09 6.60876216324891e-10 -8.12204474080067e-09 2.82214882860123e-09 -3.95834838819655e-10 -2.34009927132856e-10
"R2001" -1.80169998791765e-10 -4.55952275822732e-09 -1.2004832397378e-10 1.35545286275962e-09 1.00843469967264e-09 -1.91880201616312e-10 -6.70014206202027e-10 2.30856133244521e-09 -2.38146034271333e-10 -4.03404772529496e-09 -7.59398801799648e-10 1.52268409551993e-09 -1.60168534400542e-09 -1.39404154866974e-09 -3.3215862918335e-09 3.83470546693622e-09 -3.66905681262535e-10 -1.59451471025142e-10 1.45325425742424e-09 1.92946288472985e-09 -2.08247472104835e-09 -4.14506982765998e-09 -5.19522225642395e-10 -4.27151680458936e-10 1.87960507436812e-09 -1.67734195587684e-09 1.65087160444859e-09 -9.59220308752758e-10 -1.77143021149123e-09 1.3131552596456e-09 9.27088254540313e-10 4.60820588853137e-11 1.14326401820368e-09 1.25663567901461e-09 5.02667257588835e-08 2.31432697994758e-09 -8.76722869542495e-10 8.40900375905912e-12 -8.62659868525291e-09 -1.10504849762345e-08 4.23178512735453e-09 1.29174070523922e-08 -3.72046779341686e-09 -6.06096200626035e-09 -4.30652908031963e-09 -4.5127445622254e-09 3.56406811829796e-09 -4.05459734995996e-08 1.83615328616567e-08 -8.75756428571081e-09 -3.96896766366782e-09 2.45614667205708e-09 -4.87668207300324e-10 8.62079810428197e-10 2.93837208284856e-08 9.05787570119678e-09 9.93615021765169e-10 2.41862170439261e-09 -3.20649790379929e-09 1.94350132274376e-09 -3.58324888668e-09 4.19365392142705e-09 -7.1960271777702e-10 -3.10404096604022e-08 -3.80170140314933e-10 3.59355985144801e-09 -2.28641004877795e-08 1.14639676443846e-08
"R2002" 3.69682865673207e-10 -4.46749785607096e-08 -2.94699697273493e-09 -1.07512071386985e-09 1.71993438334642e-10 3.0655120888768e-09 -1.42353310710462e-09 7.11152507743222e-10 3.08910667333118e-09 -1.65244577182861e-09 -4.3601497784239e-10 -3.46111951515716e-09 -1.16095023628705e-09 -4.76494882200853e-10 -2.6753590863581e-09 -3.84190437078652e-09 -9.87070502946452e-12 -2.62865982787319e-10 1.70013312744999e-09 1.15824763697963e-09 -3.48314596568873e-09 3.67513049132969e-09 3.45417935017368e-09 -3.50204489453786e-10 -2.88904059037457e-08 -6.3018478684565e-09 4.68129325633959e-08 3.83539406371754e-09 -2.8539768757891e-09 -1.08203806252103e-10 3.2277442954129e-09 -1.12157517141454e-09 1.35619849089911e-10 3.93802302164451e-09 2.31432697994665e-09 4.53502492846812e-08 -3.31155679408889e-09 1.83838462011545e-09 -3.14385985136126e-09 -1.98636147983156e-09 4.9620317073513e-09 -4.08385398584636e-09 -1.74675438461558e-08 -1.90008283397449e-10 -4.02845957208724e-09 9.12144816181438e-09 1.34970013073416e-08 1.43122172763836e-09 4.56343609810676e-09 -4.36794069792949e-09 -6.28195717249248e-09 -1.83578414648702e-09 5.83699217056228e-09 -3.32693286329198e-09 -8.55712571129458e-10 1.91442975999334e-08 1.06368808789048e-08 1.45750748214452e-08 5.74033385241685e-09 -2.71609867192396e-09 -4.78018224222064e-08 -9.52470321136619e-09 1.11443475647691e-09 -3.87661846652937e-09 3.31023107317539e-09 5.19673681051401e-09 -3.99984011934621e-09 -3.05324898195924e-09
"R2003" 1.81109007048881e-09 -1.89562508464506e-09 2.00954544253446e-09 -8.44520232384915e-10 1.23901543302723e-09 -1.02602234612164e-09 -1.64286623836386e-09 1.10189898681181e-09 -4.30862666214111e-10 1.04994215169843e-09 2.77760367739207e-09 2.76431165818595e-09 -8.80974562977926e-09 -1.85939054503673e-09 6.73946696309772e-10 -1.24705350452475e-09 -1.96555290492063e-09 -1.21110678018022e-10 1.42135661558633e-09 -1.0892702638354e-09 -3.31177298478974e-09 8.63139804991972e-09 -4.80986186863676e-11 -3.38426670291104e-09 4.93806415731881e-09 -8.92347751574989e-10 8.1054329715413e-09 1.61802935548571e-09 2.56442795817345e-09 1.44028164579215e-09 -2.39351684174583e-10 -6.45993775736877e-10 -2.42720686356574e-09 1.51645292252661e-09 -8.76722869542911e-10 -3.31155679408878e-09 3.65845710246957e-08 1.174638810869e-09 -1.08333834189287e-09 3.21715515700435e-09 1.62531499563327e-09 2.92124884308163e-10 -1.78131269007693e-09 -2.57487921064192e-09 -9.09557430265298e-09 -7.6066857634523e-10 9.95641645401834e-09 -4.82234574122863e-09 -3.34673114436277e-09 4.85043992215028e-09 -4.03166213847625e-10 5.2094062183121e-09 -2.48543721852649e-09 7.18755374981966e-10 7.30606352475295e-09 -8.96783073348625e-09 -4.20429048143472e-08 4.7165051206211e-09 -6.33536939714304e-09 -2.07782163898418e-09 -1.747218539603e-08 -6.33891653327477e-09 9.55700975993777e-09 2.65572981738853e-09 2.62978530158389e-09 -2.12003495460476e-09 -3.53708387018112e-09 1.45114123750281e-08
"R2005" -1.27824372142797e-09 1.48483546715263e-09 1.13421809058352e-09 -5.35785592012161e-08 -6.573609311137e-11 -8.23489815384109e-10 -5.00707972544295e-09 2.42542206816867e-09 -8.85535673490924e-09 -1.0434731407837e-08 9.38881884528898e-10 9.750796212317e-09 8.16353241533594e-10 -1.6753385463472e-09 -2.16951602038041e-10 8.25363182305728e-09 1.49059639829608e-09 5.93638218066938e-10 -1.54649670374732e-09 2.3942897558726e-08 -4.10275096004072e-09 4.62399517709693e-09 -5.12334960547908e-10 -1.77454671549728e-08 -3.89199111664437e-09 -4.12570661177613e-10 -3.14890607918513e-09 1.29725418997279e-08 -1.20516814765635e-09 2.50819585474051e-09 6.05865495629685e-10 5.18913754573905e-10 2.55508562099809e-09 -1.67280567954764e-09 8.40900375759732e-12 1.83838462011587e-09 1.1746388108674e-09 9.36814661362917e-08 2.71604981273598e-09 5.53022012033309e-09 2.83847327976443e-08 -1.88173069136178e-09 5.68306226753704e-11 1.01577288263544e-08 9.26164846181713e-10 2.18157727167115e-08 -3.41346815602012e-09 -2.72907894830317e-09 -5.99553751761419e-09 5.11928295483568e-09 1.54646271681607e-09 -6.18173359089878e-11 -6.4045614675878e-10 -6.33340374302547e-08 8.51476078150249e-09 -6.97438060160869e-09 -6.46411104261696e-09 7.77803929217898e-09 5.73573494795527e-09 -7.08081399632488e-10 -2.36434016404849e-09 -4.89010303862519e-08 1.87293274920456e-09 2.62017978422776e-09 9.7051925521337e-11 -1.95256973939799e-09 -1.22382111297803e-09 -5.89548436151037e-10
"R2006" 3.73503766828136e-10 3.5633627242182e-09 1.6889274518321e-10 -4.45068189640467e-10 -3.7830056275907e-09 -8.01065709522379e-09 -2.62422838142496e-10 -2.09281680154914e-09 -6.84286772949528e-09 5.93378045064649e-10 7.51208124391936e-09 1.11797367601574e-08 -9.74783327123856e-09 1.54942352859586e-09 1.10633667845071e-08 -1.3118499850272e-09 -1.86490940927544e-09 -1.05174932072312e-09 -9.65291913325369e-10 -2.40234388304788e-09 -1.19080821094532e-09 1.76607111556594e-09 1.36008290647662e-09 2.52481850518103e-09 2.25812617139506e-09 6.54527361654891e-10 -5.55038417916214e-09 3.93485718221694e-10 -1.93014113236583e-10 3.31841499992105e-10 1.20745908417503e-09 9.14303496428095e-10 -1.59114044794068e-09 1.96482213067995e-09 -8.62659868525318e-09 -3.14385985136115e-09 -1.0833383418931e-09 2.71604981273514e-09 5.06928431482828e-08 4.01137124752469e-08 5.49843926231493e-09 1.04451636135239e-08 1.84771111383759e-08 -1.97068067754552e-08 2.61800673989122e-08 -1.21203909007227e-08 -2.10687899224711e-08 -5.75176046068457e-09 -5.82617718175547e-08 2.80200652183783e-09 1.05118116222717e-08 -3.39674283211143e-09 -5.96221420478143e-09 1.06146228346789e-09 -8.11531372571137e-09 -4.55329705716047e-09 4.21750236897395e-10 -1.5233023659368e-08 1.05356485534993e-08 -7.24704747785419e-09 7.39929707424251e-09 3.55027852926768e-09 7.87275509483505e-09 6.42214446481321e-10 5.23533454888588e-09 -2.52761567245904e-08 1.4051201497012e-08 -2.68788582807564e-08
"R2007" 1.20673101239042e-09 4.11852680030434e-09 -4.13235098918639e-10 -4.94812317565361e-09 -3.8341694508624e-09 -1.64632688098702e-08 -7.06607119364176e-09 -3.61860437179193e-09 -2.00954142570852e-09 -6.63345732483458e-09 2.74946732301182e-09 2.42460214683288e-08 -4.42110611208035e-09 3.11387567517459e-09 1.83446387178286e-08 -4.49753163640787e-09 -9.78780477269318e-10 -1.00459644826086e-09 6.76634250139313e-10 8.15788932756871e-09 -5.44204610807042e-10 -1.36051868465422e-10 2.71223288129452e-09 2.24823615583037e-10 1.00418120484577e-09 -1.00069629948563e-09 -2.48226566860258e-09 5.20493056653587e-09 -1.77816512371199e-09 2.31398210721012e-09 3.03716952115177e-10 2.0817311885003e-09 -2.243255451987e-09 1.20746333664963e-09 -1.10504849762353e-08 -1.98636147983176e-09 3.21715515700412e-09 5.53022012033143e-09 4.01137124752472e-08 1.36248702910519e-07 1.98347887103583e-08 1.80403495907996e-08 3.09258884259243e-08 -8.24265080789401e-08 7.38164692320127e-09 -8.33820793171649e-08 -6.78612107670686e-09 -4.60191712697724e-08 -1.03222072200933e-07 -6.55328545409646e-10 3.52917948427577e-09 5.2072418212054e-10 -6.24134320550286e-09 4.29157053311422e-08 -1.46388504301225e-09 -2.81232338271785e-09 -6.5234617611292e-09 -4.00728010984644e-09 3.37563201463743e-09 -2.3002296224879e-09 -2.49198159200817e-10 -2.09251052430816e-08 2.16444094119646e-08 1.85224974394684e-09 3.21624593823051e-09 -1.25638480207257e-08 8.00951497035385e-09 -5.26841899029467e-09
"R2008" -7.21804568224816e-10 -9.79831257702689e-10 2.01159350838805e-09 -1.0302208906645e-08 3.23289356824257e-10 -2.32185962909381e-09 -6.33320299938509e-09 -3.40826810011092e-09 1.36620250397465e-08 -3.44145275619832e-09 4.34085447862727e-10 -2.78293576363799e-09 1.52262063947732e-09 4.33214344636744e-09 1.69094489508648e-09 -2.0106143576893e-10 1.31174721492362e-09 -4.75778733987019e-10 1.65107471726664e-10 7.85602624258797e-09 -1.10183270509835e-09 8.2733724755276e-09 -4.96489361111594e-09 -1.31204367735531e-08 -2.82845757120296e-09 -8.46407690224944e-10 -3.99447518212795e-09 1.6154109368045e-08 1.58712164354655e-09 4.41502909839855e-10 1.70272543746346e-09 -2.19370619278652e-09 1.11702720667638e-09 -2.30504812402007e-09 4.23178512735743e-09 4.96203170735134e-09 1.62531499563266e-09 2.83847327976448e-08 5.49843926231483e-09 1.98347887103612e-08 2.0313204561829e-07 -4.35093974214478e-09 -1.60309415575137e-08 -3.6061071925083e-08 5.71334996637036e-09 -1.48049021782065e-08 -5.16120112263882e-10 -1.26130005141792e-08 -5.93253222532791e-09 6.35428518648676e-09 2.44598507993747e-09 -2.01230258792645e-09 -3.35195955531276e-09 8.98762767200706e-09 2.24741765493784e-08 -6.41658050250702e-09 -8.41383550378878e-09 5.30957649828391e-08 8.62903902941479e-10 7.2014731286358e-11 -4.95764636605233e-09 -1.82049961459693e-07 5.75497330923042e-09 -3.59834039202845e-08 -6.6046758138266e-10 -2.61537754335527e-09 -2.17477155065444e-09 -9.22625660989327e-09
"R2009" -2.67414303344273e-10 3.98744926717926e-09 -1.00912228141131e-09 -1.68593693310904e-09 3.61841334083037e-10 -2.37516264154661e-09 -3.66571975956341e-10 -2.92113686797706e-09 1.39134115345837e-10 -8.19517610624277e-10 -1.26432867987278e-09 1.60422863626346e-09 -6.69949166180642e-10 1.30023934166772e-09 3.85093097491385e-09 1.05744789996904e-09 1.0540911180996e-09 -6.76768980866575e-11 -3.55155980461638e-10 3.10773302714933e-10 -6.32728268799085e-10 4.33816098982935e-10 9.14874740151403e-10 2.66367979116504e-09 8.53049542824905e-09 3.34580179780201e-10 -4.03343458139389e-09 -4.5796228748161e-10 1.9124252567689e-09 -6.77193681379409e-10 -2.19602377319342e-10 -8.69983433240614e-10 3.28514285152534e-10 -1.83081427857397e-09 1.29174070523987e-08 -4.08385398584783e-09 2.92124884310092e-10 -1.88173069136083e-09 1.04451636135241e-08 1.80403495908001e-08 -4.35093974213882e-09 7.19544775388702e-08 1.42079611237378e-09 -4.31190080187972e-08 1.07102313718814e-08 -1.15827908632228e-08 -4.224518554513e-09 -5.41388750156919e-08 -1.83728223084465e-08 -3.46904408028831e-10 -5.29007655410593e-09 -5.4354306237152e-09 3.07887730865294e-09 1.52889928735535e-08 1.04567469298446e-08 -2.78588233197871e-09 -1.74824051814770e-09 -3.24608029556516e-09 -4.69342699725572e-09 -1.34203553387106e-09 3.7052559628633e-09 3.36161094850782e-09 -3.89061545769824e-09 -1.23546817249296e-08 -1.36571440957291e-09 -1.2187329813988e-08 1.36753433660509e-09 6.54919654044857e-09
"R2010" -6.99120058765735e-09 3.4877162386335e-08 -2.09518310202044e-09 -1.1597392948126e-10 3.36234919539873e-09 6.10293224693261e-09 3.10186319824207e-08 -7.95383907075447e-09 -1.4304051790962e-07 -2.32046435867154e-08 8.78578279394867e-09 6.37313703954959e-08 -1.18089309828623e-08 7.65384587675165e-09 -1.05407261236229e-08 -1.43172904382359e-08 -4.79844519262642e-09 -1.97329915756201e-09 1.89583764919247e-09 7.44538732776418e-09 1.78919568195474e-09 -1.82596526550357e-08 9.24744533815573e-09 7.55130761544919e-08 -1.0595239830098e-09 1.05892373229119e-09 -1.48247494466702e-08 -2.37131492488529e-08 -9.28795222660821e-10 -4.08098508746689e-09 1.15182547270032e-09 -2.23557690028566e-09 7.09331423919918e-09 -8.99284427405805e-10 -3.72046779341564e-09 -1.74675438461559e-08 -1.78131269007649e-09 5.68306226755353e-11 1.84771111383757e-08 3.09258884259243e-08 -1.60309415575126e-08 1.42079611237337e-09 2.87730896080394e-07 1.12913208348747e-08 4.33273077481239e-09 -1.29631487633834e-07 7.41056291259524e-09 4.64493629648085e-09 -3.85441698079306e-08 3.31162396690714e-08 -3.84941414320736e-09 1.34554151197269e-09 -3.69278749854001e-09 4.77981589496472e-08 2.23086350372599e-09 -3.26774907122995e-08 9.05051249616824e-09 -2.28974033302628e-07 -6.23581220554062e-10 -6.3814778486161e-09 3.16094907199507e-08 4.11356888868646e-08 9.41362437706941e-09 -2.03097856358445e-09 -2.55996661256496e-09 -1.34557206599372e-08 -1.94185779003153e-08 5.56771692034962e-09
"R2011" 1.46124791359103e-09 4.52657675592553e-10 -2.61783884629859e-10 9.94989530381328e-09 3.05261185586054e-09 3.78256735873248e-09 3.17094447007995e-09 4.83244366953292e-09 -8.42546400638e-09 -7.93889070215477e-09 2.27934334191179e-09 1.23705991528357e-09 -1.28012740160157e-09 -1.06899577884722e-09 -1.2067441072546e-08 -9.28356338235915e-09 -9.04616578083438e-10 8.23439066484575e-10 -7.74681099006088e-10 -7.10155710651813e-09 4.83975193879723e-09 3.99965058885058e-09 8.11659876920563e-10 2.61014008160755e-09 -3.08468561740417e-09 3.72884923383892e-10 1.01261057245129e-09 -9.55051057473944e-09 -3.30882512782999e-09 -1.55205623744178e-09 3.68741557352848e-11 -1.43873632343625e-09 -1.68221240100667e-09 1.93729889014291e-09 -6.06096200626116e-09 -1.90008283398211e-10 -2.5748792106432e-09 1.01577288263543e-08 -1.97068067754556e-08 -8.242650807894e-08 -3.60610719250824e-08 -4.3119008018798e-08 1.12913208348745e-08 1.74049008626092e-07 -4.34762143870287e-09 3.34829947954722e-08 2.84743689824121e-09 4.78520837411554e-08 5.45797038726586e-08 6.67412630282309e-09 5.41649142327423e-10 -2.36652543648715e-11 1.20158174996802e-09 -7.04979657472751e-08 -8.16749991527564e-09 -4.7606219607981e-09 3.80697477172089e-09 -4.83409349089841e-09 1.53701547167683e-09 1.1162566974185e-09 3.09876782027274e-09 1.86720968725771e-08 -5.66312337502357e-09 7.2442242807389e-09 2.19191906246275e-11 9.51043166790497e-09 2.18932686959148e-10 -3.09344842265819e-09
"R2012" -3.63283733853111e-09 2.9358311490018e-09 -6.03095786901695e-11 -1.45244226623002e-10 -3.348244607896e-09 3.14530461804427e-09 2.11825075257394e-09 1.08721236489718e-09 -3.66218484003336e-09 -2.10619973156806e-09 1.32797305428968e-08 2.11178577113871e-10 4.05511752236234e-08 -2.42457971515055e-09 -1.87539138300612e-09 -3.09826889806596e-09 1.71853866347649e-09 2.73598940338747e-09 -8.17001352152159e-09 -3.50434513083504e-10 -2.70392248473346e-09 7.80307157999971e-09 4.31617090664571e-09 2.51280372150414e-09 9.24397132080577e-09 2.0407276419632e-09 -2.07081644096167e-08 -1.87241090564583e-09 9.07022489243723e-09 -2.68722475090484e-10 -5.06607458634177e-09 -6.06695936723509e-09 4.6146486855982e-09 -1.25081408467682e-08 -4.30652908031935e-09 -4.02845957208769e-09 -9.09557430265307e-09 9.26164846181557e-10 2.61800673989114e-08 7.38164692320124e-09 5.71334996637026e-09 1.07102313718811e-08 4.33273077481204e-09 -4.34762143870278e-09 1.47785797741682e-07 3.38686780116e-09 -1.57286530671721e-07 -1.14453819433019e-08 -1.10004301606628e-08 1.84494824447258e-09 -1.12029243535946e-08 -6.03739599946048e-08 -1.34698949243978e-08 -4.26102896496776e-09 -2.07871790147522e-08 -4.91178376087088e-09 3.3107674110183e-08 -7.54278562007388e-09 3.73074606521442e-08 -8.47202466592635e-10 1.99313799780606e-08 4.41774260262486e-09 1.71920753256861e-08 -2.47791008518159e-09 3.18147506647763e-08 -4.03728452062675e-08 1.35023532946668e-08 -3.74783285459206e-08
"R2013" -1.68178275854393e-09 -1.62593270772839e-08 1.91801193298393e-09 -2.37426861256449e-10 1.89634183396286e-09 2.38611002195818e-08 4.95330379738405e-09 -2.82942154087988e-09 3.85691028910268e-08 2.32284122990242e-08 -2.87173679169816e-09 -5.72408774232289e-08 7.85355406237483e-09 -1.12862374086121e-09 -8.96043800811147e-09 1.88994841814509e-08 3.42085448727293e-09 1.68601668971727e-09 -3.01007682644611e-09 -1.7106828404073e-08 -2.18016501360982e-09 7.37056659974009e-09 -4.87619914692554e-09 -2.55936800604628e-08 -6.70250877909891e-10 6.00364413770579e-10 3.20472055597516e-09 -9.59374381986773e-11 8.75041943049036e-10 -3.08555230729782e-09 -5.88045428780867e-10 -1.68866394823293e-09 2.5777432516299e-09 -2.63020056999406e-09 -4.51274456222524e-09 9.12144816181436e-09 -7.60668576343577e-10 2.18157727167115e-08 -1.21203909007225e-08 -8.33820793171678e-08 -1.48049021782048e-08 -1.15827908632228e-08 -1.29631487633835e-07 3.34829947954672e-08 3.38686780116012e-09 1.89480256894934e-07 -7.73140127073238e-09 3.28222520867945e-08 4.57569330792313e-08 -1.19688547027115e-08 -1.50603046642732e-09 -2.80606375368167e-09 3.97732650245382e-09 -1.21556050669086e-07 -8.79518178997833e-09 1.51889710726874e-08 1.54287308069054e-09 6.11749270419283e-08 2.15300603567339e-09 1.36382651425495e-09 -1.15199417481586e-08 2.74301316830887e-08 -1.02026701968346e-08 9.20431807783902e-09 1.06510582897851e-09 -2.46332136999635e-09 3.91958072386678e-09 2.1497884225056e-09
"R2014" 1.49764103185768e-08 -1.14481348533128e-08 -9.94286615281279e-10 2.51484805455082e-09 1.72308924902514e-08 -1.26707408812923e-08 -2.44984201631e-11 -7.26669287609208e-09 -1.85237220871518e-09 5.74740202148717e-09 1.64807679216033e-08 2.60251218670785e-09 -2.20878705493002e-07 8.09325532299119e-09 7.40311653699973e-09 1.74917537725253e-10 -1.48200025004008e-08 -8.91378269986274e-09 2.09970635489249e-08 -1.88863736506757e-09 5.95549504096076e-09 -1.36925790752301e-08 -9.31557020174046e-09 3.55343466405244e-09 3.44515585929064e-08 -1.77679973946109e-08 5.62539505674121e-08 -1.02784038014288e-09 -4.17424888162835e-08 6.29121228776579e-10 4.10616717991954e-08 1.69049174166635e-08 -2.07678115294049e-08 5.80467337233011e-08 3.5640681182984e-09 1.34970013073415e-08 9.95641645401845e-09 -3.41346815602049e-09 -2.10687899224712e-08 -6.78612107670654e-09 -5.16120112264566e-10 -4.22451855451374e-09 7.41056291259499e-09 2.84743689824129e-09 -1.57286530671721e-07 -7.73140127073213e-09 3.76504511758685e-07 -4.09056253576472e-11 9.63931775077184e-09 -1.19162186230696e-09 3.2715656912157e-09 4.27720110966277e-08 2.15275950066245e-08 6.27334684469686e-09 1.28815993806237e-08 9.32374769299665e-09 -2.67750059769752e-08 6.05609980465033e-10 -1.59056090670304e-07 -1.07758437962511e-08 -2.62020016420307e-08 -4.24027523532217e-09 1.98171358639147e-09 -3.16362445382718e-10 -8.45109400845973e-08 3.67043627207195e-08 -1.41516226476128e-08 3.46029203151515e-08
"R2015" -2.97678021985296e-10 -2.8853775540178e-10 1.55540935939327e-09 4.03679853947356e-09 -1.57704688286066e-09 -1.86466023246412e-09 2.94136721749307e-09 2.45572445865723e-09 -4.62119674754593e-09 6.94853657124796e-09 1.62318598086039e-10 -7.42594422423823e-10 4.86625897928093e-09 -4.58542173131971e-09 3.11801350680354e-09 -7.50255244777047e-10 3.55656749293896e-10 -9.50523775114972e-11 -1.67358594596985e-09 -8.91693940846358e-09 3.6905444393053e-09 -7.69142235288665e-10 -2.05205014741375e-09 -4.03224150568419e-09 -9.99269382323604e-09 2.73590318824916e-09 2.31519463725292e-09 3.1589555433665e-10 7.8801222321657e-09 -1.21734132594582e-09 -1.12239919347419e-09 5.37380277618806e-10 -3.90572329247792e-10 -3.55027060906188e-09 -4.05459734996027e-08 1.43122172763875e-09 -4.82234574122977e-09 -2.72907894830478e-09 -5.75176046068519e-09 -4.6019171269774e-08 -1.26130005141807e-08 -5.41388750156851e-08 4.64493629648143e-09 4.78520837411546e-08 -1.14453819433005e-08 3.28222520867942e-08 -4.09056253578098e-11 1.29074296850705e-07 1.39543784965065e-08 3.15774063072343e-09 -3.30345258834489e-10 5.90679448667956e-09 8.16100322459208e-09 -2.09045327673826e-08 -1.95168004380313e-08 -1.06896824854665e-09 9.30076461381622e-09 -5.98052195154319e-09 8.89767011321617e-09 -1.8726748687809e-09 -2.01203771649619e-11 6.59186997538513e-09 -4.3347977328647e-08 2.66708108164802e-08 1.22255285568445e-09 4.60514279049428e-09 6.6500992728613e-09 4.41080174013947e-09
"R2016" -3.0394024402476e-09 -5.70646201428147e-09 -6.64453176585709e-10 1.85335095740342e-09 5.5629201807365e-09 2.98241150624259e-08 3.33446694520039e-09 4.14636766959697e-09 1.25879078601627e-08 -4.06872196759366e-10 -5.35451647650223e-09 -2.92193846831821e-08 1.148779684397e-08 -2.12446251570222e-09 -3.45869396779903e-08 4.49174814714215e-09 -3.59066816164139e-11 1.03878236420293e-09 1.81908326366217e-09 2.2273157803771e-09 -1.31937160242186e-09 -2.57494666767749e-09 -1.94023777053532e-09 -3.14489041345642e-09 -4.49149447451634e-09 -5.79859586205565e-10 4.93896888940573e-09 -3.29346770436806e-09 -9.31335583761945e-10 -7.17245850706274e-10 -1.03906189976385e-09 -3.66825714759911e-09 4.22219244986443e-09 1.32510944085782e-09 1.83615328616564e-08 4.56343609810689e-09 -3.34673114436308e-09 -5.99553751761429e-09 -5.82617718175542e-08 -1.0322207220093e-07 -5.93253222532727e-09 -1.83728223084467e-08 -3.85441698079307e-08 5.45797038726581e-08 -1.10004301606629e-08 4.57569330792309e-08 9.63931775077188e-09 1.39543784965074e-08 1.20455465656145e-07 -8.42511764438975e-09 3.2839076646738e-09 -9.74682596809469e-10 2.2670958249089e-09 -1.51767677241477e-08 2.05392249452029e-08 8.50611865233004e-09 3.68434520760398e-09 2.53194436709345e-08 -4.23969276793985e-09 5.29633926383448e-09 -5.79504469137552e-09 -2.19916817595396e-09 -1.10850838443368e-08 -7.39290321473027e-09 -4.93117249240228e-09 2.72503472816478e-08 -1.63226673424398e-08 -6.31003325206686e-09
"R2017" -7.81714993617815e-10 1.32939045753043e-08 -1.15627770321746e-08 -4.53220274327466e-09 -1.48937833546152e-10 5.89853331792307e-09 7.00194641486746e-09 -5.60240925408225e-09 -1.09143804542338e-08 -2.20226422365719e-09 1.2357786754592e-09 -1.0992193467245e-08 -2.25004026436508e-11 6.75092536454443e-09 1.18426167916881e-10 -7.06869561125426e-08 1.72672399213415e-09 -1.05299368918692e-10 -1.11385022807479e-10 5.30110191871961e-09 5.64315841043877e-09 2.83306450259032e-08 1.46108813871373e-08 6.1303776866595e-08 -8.8582512758842e-09 2.40461845183374e-09 2.01040054961183e-09 -3.08904800983044e-08 -2.0475010544287e-10 -4.9975519379207e-09 -6.90301311700388e-10 -7.39181480342341e-10 -9.28146440779899e-10 -3.90714361113143e-09 -8.75756428570783e-09 -4.36794069792978e-09 4.85043992214878e-09 5.11928295483485e-09 2.80200652183964e-09 -6.55328545410631e-10 6.35428518648081e-09 -3.46904408025068e-10 3.31162396690734e-08 6.67412630282389e-09 1.84494824447128e-09 -1.19688547027112e-08 -1.19162186230686e-09 3.15774063072186e-09 -8.42511764439119e-09 1.37744834856298e-07 -5.58712711640358e-09 -9.22763472856905e-10 1.49268061211547e-09 7.89902927088985e-09 -8.36070664439334e-08 -3.21984710692503e-08 2.43282184071085e-08 -5.8835254353778e-08 8.20694256155102e-09 -2.62820645496793e-09 2.90324440248681e-09 -2.93440567020055e-08 6.34533022737954e-09 1.23546354807607e-08 6.89373399732413e-10 -7.34207152389751e-10 2.38661163715123e-08 -1.36420690084683e-09
"R2018" -7.1899997299497e-11 4.3084570679774e-09 1.39602601868187e-09 -4.87137833424036e-10 -2.10088142934964e-09 1.05700487653774e-09 -1.76840154852065e-10 1.76462256583601e-09 3.6557900843158e-09 4.6517258381544e-10 -2.32503306773106e-09 -1.77839983332036e-09 4.0746183345907e-09 -1.30199496714862e-09 -1.87951338580942e-09 2.38986811209283e-09 -1.20167283262115e-09 4.40745147826501e-11 -2.92204482478116e-10 1.40214820105529e-09 1.93210699783883e-10 -1.23194252344911e-09 -1.43032840432573e-09 -4.57668795524965e-09 3.48071978539425e-09 3.1165585781136e-09 -4.0142533642935e-09 2.3514126228928e-09 -1.08959466924529e-09 1.27773372650612e-10 -1.68814549571642e-09 2.06731376126829e-09 -1.00366197932289e-10 1.96466168789591e-09 -3.96896766366663e-09 -6.28195717249254e-09 -4.0316621384766e-10 1.5464627168155e-09 1.05118116222713e-08 3.52917948427578e-09 2.4459850799384e-09 -5.29007655410531e-09 -3.84941414320734e-09 5.41649142326864e-10 -1.12029243535956e-08 -1.50603046642816e-09 3.27156569121611e-09 -3.30345258835113e-10 3.28390766467356e-09 -5.58712711640402e-09 6.828143366559e-08 1.97756979640061e-08 -4.01859129309473e-08 4.67120507399906e-10 2.6214720972795e-08 -6.39233328541253e-10 -3.77656422889929e-08 8.06204990330369e-09 -2.65248942617517e-09 8.05903393846016e-09 2.42312734256977e-09 -4.55475970276724e-09 1.24732037328653e-08 -3.27593572208114e-09 -5.12250186736266e-09 4.53472115861164e-09 8.60610039443516e-09 -5.6358348655125e-08
"R2019" 2.13079843777045e-09 7.14714384704028e-10 2.16675805907758e-10 6.91688567648638e-11 2.7371287276622e-10 -3.48812033810212e-09 -7.10474584582234e-11 1.4013520273246e-09 -4.5532230778616e-10 3.00566874288743e-09 -5.48222565671753e-09 1.362742828955e-09 -9.15427622074341e-09 -7.01730378518262e-10 2.83680274246712e-09 8.56765159529096e-10 -1.00585227238756e-09 -6.30932390144447e-10 2.54428901755761e-09 -3.06195868626663e-10 4.02523314312522e-10 1.13848015184936e-09 -6.60344197469891e-10 2.13978718859285e-10 -4.32936211652701e-09 5.97791746371443e-10 1.16623767900158e-09 -3.77633907793107e-10 -1.74588191145864e-09 -2.2721761856122e-10 -2.91145957915572e-11 2.50260038984148e-09 -2.54295405388996e-09 3.30828072280408e-09 2.45614667205639e-09 -1.83578414648727e-09 5.2094062183118e-09 -6.18173359095603e-11 -3.39674283211201e-09 5.2072418212072e-10 -2.01230258792866e-09 -5.43543062371425e-09 1.34554151197312e-09 -2.36652543639856e-11 -6.03739599946042e-08 -2.80606375368169e-09 4.27720110966279e-08 5.9067944866797e-09 -9.74682596809523e-10 -9.22763472856978e-10 1.97756979640085e-08 6.12144311281741e-08 -2.2849042366519e-08 1.64136020381007e-09 1.14357873415007e-08 -3.65338402014026e-09 -2.04862144343541e-08 1.12142135672275e-09 -6.48177187957489e-10 -1.16823842396075e-08 3.83589961760551e-09 -2.12415937228487e-09 -1.14472496281149e-08 3.12821697522703e-09 -1.01399031216961e-08 6.75187932808905e-09 -6.15445338860108e-09 1.41220026620317e-08
"R2020" -2.88434451947223e-10 -1.85708639588182e-09 -1.71857407530429e-09 -6.0189614470915e-10 2.07937817775177e-09 1.11517529754308e-09 -1.91094636967165e-10 -1.42061265338935e-09 8.42054103191447e-10 -2.14921113312966e-09 1.43153844958962e-09 -5.97012067404058e-10 -9.59734115359013e-09 1.79134623810886e-09 -1.22335629499232e-09 9.77994743025892e-10 4.16382975908881e-10 -5.68262692322103e-10 7.89011072005984e-10 7.38314036024997e-11 -1.36198671887623e-09 -1.39639214645516e-09 3.52263168400129e-10 5.24602559876518e-10 -7.22576551701662e-09 -3.08036653144685e-09 7.32602066905535e-09 -5.79505867808469e-10 -1.81911541446024e-09 3.71667530704976e-10 1.64455428589082e-09 -1.24206261973214e-09 3.3869008331578e-10 1.76733636795065e-09 -4.8766820730008e-10 5.83699217056227e-09 -2.48543721852602e-09 -6.40456146759696e-10 -5.9622142047819e-09 -6.24134320550154e-09 -3.35195955531283e-09 3.07887730865182e-09 -3.69278749854084e-09 1.20158174996812e-09 -1.34698949243965e-08 3.97732650245357e-09 2.15275950066242e-08 8.16100322459079e-09 2.26709582490902e-09 1.49268061211497e-09 -4.01859129309477e-08 -2.28490423665187e-08 6.08029377958201e-08 -1.0020917163937e-09 -7.99952356661825e-09 6.49791331259828e-10 2.07898471183174e-08 -1.22024040176621e-09 1.63759924466897e-09 -1.70229371427513e-08 -6.45357226377097e-09 3.81151069046048e-09 -1.91202459659083e-08 -3.48346073615377e-10 2.5739839627886e-09 9.01538945053098e-09 3.94783009118893e-09 1.58338883132237e-08
"R2021" -5.43531881968711e-10 3.85963318570267e-09 -1.61522273879835e-09 -2.93625577812209e-10 -1.45586556953555e-09 -4.75663375564521e-09 -3.07277919786959e-09 -4.56743411537912e-09 -2.07294026488125e-09 -5.00517286898759e-09 -7.88287968784901e-10 9.00768776681431e-09 -1.69605481858379e-09 3.4849150609353e-09 3.94134436347028e-09 -1.14266602874483e-08 -1.25035379068913e-09 -1.22504967248904e-09 2.28469930766501e-09 1.21200347247029e-08 -2.47222944780913e-10 -7.14600937124637e-09 2.38372069653294e-09 2.76213629980342e-08 1.74896257979052e-09 2.94609407200648e-11 1.92192689122638e-09 -2.75256784268028e-09 2.89570159343133e-09 2.26184420998443e-09 -3.83015678202448e-10 3.07704620682106e-10 -7.70280091751255e-10 5.22137873541199e-11 8.62079810427708e-10 -3.32693286329211e-09 7.18755374983708e-10 -6.33340374302567e-08 1.06146228346847e-09 4.29157053311418e-08 8.98762767200897e-09 1.52889928735527e-08 4.77981589496479e-08 -7.0497965747284e-08 -4.26102896496807e-09 -1.21556050669087e-07 6.27334684469661e-09 -2.09045327673832e-08 -1.51767677241468e-08 7.89902927088637e-09 4.67120507400565e-10 1.6413602038108e-09 -1.00209171639449e-09 1.57333480403006e-07 5.85801226794952e-09 6.19201166556847e-10 -5.79899374528651e-10 -3.77111380417658e-08 -3.921059697668e-09 5.31256592954634e-10 2.51094998538570e-09 -1.42398338841099e-08 2.94643548430589e-09 -5.39144000091842e-09 -1.26451068264e-09 4.30269651885275e-09 -2.05147720059381e-09 -7.6062327026504e-10
"R2022" -3.96495336379639e-11 7.75269839250178e-09 -1.36738281369523e-09 -2.99018312763716e-09 2.76882446237281e-09 -2.37686482600076e-09 -1.25130289495437e-09 3.96879324045545e-09 4.25245570480158e-09 4.38725690301012e-10 9.61423593460489e-10 5.44417217412019e-09 -6.62475637602807e-09 -4.13269991789615e-09 -3.92276513432301e-09 2.88841374840808e-08 -3.27825046641245e-09 -1.35361447962722e-09 2.44279759132695e-09 1.44841787880397e-09 -1.55842906629593e-08 -4.18781886565464e-09 6.49204519510945e-09 -4.35136709922425e-08 6.73912329023306e-09 3.37460733718969e-09 -1.49285818581607e-08 1.25122475722609e-08 7.43724133351096e-09 5.93080692343472e-09 -7.85724592551001e-11 -1.80606982003451e-09 2.07813801495845e-10 -1.51606106193338e-10 2.9383720828491e-08 -8.55712571130172e-10 7.30606352475278e-09 8.51476078150294e-09 -8.11531372571137e-09 -1.46388504301291e-09 2.24741765493772e-08 1.04567469298444e-08 2.23086350372572e-09 -8.16749991527913e-09 -2.07871790147506e-08 -8.79518178998124e-09 1.28815993806236e-08 -1.95168004380325e-08 2.05392249452025e-08 -8.36070664439303e-08 2.62147209727977e-08 1.14357873415015e-08 -7.99952356661887e-09 5.85801226794878e-09 2.68278255035971e-07 3.0869449672295e-09 -1.05700227283545e-07 5.80866464935843e-08 -6.72835737185145e-09 3.75454739882991e-09 -1.32906361029966e-08 -6.26254601709862e-08 -8.63000400242965e-09 -6.43235283071179e-08 3.5943253554687e-10 4.51331374370045e-09 -7.49700618509781e-08 5.9933776657381e-09
"R2023" -6.15524289692224e-09 -4.0658295563307e-08 1.04254993120185e-08 1.01603851408947e-09 -1.06355107867777e-09 1.50192697894251e-09 -2.83954169149026e-09 -1.73787634928747e-09 3.10974798126396e-08 1.04515125378209e-10 -3.32084691950974e-09 -1.87453472934877e-08 4.59493821520851e-09 6.55694337134902e-09 -1.32874187231613e-09 2.44628502156791e-08 2.11371587068946e-09 6.94172033090812e-10 -1.46209090220717e-10 1.0039052616551e-09 3.14222252251961e-08 -9.33767183312541e-08 -2.10337630913577e-08 -1.84499146552454e-09 6.7921790381946e-10 -9.02826588675190e-09 4.49159176497208e-08 -1.12318524713706e-10 -1.2725531879759e-08 -1.84880127573615e-09 -1.10284124469521e-09 1.58742510155839e-09 7.82824424496988e-09 5.65420979348556e-09 9.05787570119596e-09 1.91442975999334e-08 -8.96783073348658e-09 -6.97438060160871e-09 -4.55329705716064e-09 -2.81232338271741e-09 -6.41658050250672e-09 -2.78588233197801e-09 -3.26774907122993e-08 -4.76062196079915e-09 -4.91178376087095e-09 1.51889710726874e-08 9.3237476929969e-09 -1.06896824854554e-09 8.50611865232995e-09 -3.21984710692507e-08 -6.3923332854139e-10 -3.65338402014e-09 6.49791331259429e-10 6.19201166556792e-10 3.08694496722949e-09 1.04920778152665e-07 4.09737098747639e-09 -4.23245539346699e-09 -1.5784114302507e-08 1.15833007035628e-08 -4.58400914933328e-08 2.64176694782114e-08 3.62143714478429e-09 -7.62011502032187e-09 1.82859451014659e-09 1.88715951045887e-09 -1.30145165964231e-08 4.66902259583683e-09
"R2024" -2.67328312030822e-09 -7.81874703831121e-10 -5.33086769892193e-09 2.79622414638787e-09 -1.82821444067867e-09 4.64674223597360e-09 4.54612168572769e-09 -2.79916308842397e-09 -5.18770605839344e-09 -2.45969315433048e-09 -2.62659381206616e-09 -5.25358446893382e-09 1.4724145663721e-08 2.79053354516307e-09 -2.86611432979456e-09 -1.05282760060761e-08 4.68012251995541e-09 1.1424492871163e-09 -2.85848306479044e-09 1.25583227388258e-09 2.65762000617647e-09 -1.70626965883584e-09 2.61507224670735e-09 1.64071017992188e-08 -1.54989615982149e-08 -7.19205923739798e-10 -3.95975058495092e-09 -7.40997570613316e-09 -7.93817370933531e-09 -4.21495146121006e-09 5.74406712844932e-11 1.53297162397155e-09 5.33358951782029e-09 -3.33557864909672e-09 9.93615021765493e-10 1.06368808789033e-08 -4.20429048143458e-08 -6.46411104261889e-09 4.21750236897664e-10 -6.52346176112798e-09 -8.41383550379141e-09 -1.74824051814858e-09 9.05051249616795e-09 3.80697477172003e-09 3.31076741101828e-08 1.5428730806925e-09 -2.67750059769746e-08 9.30076461381748e-09 3.68434520760493e-09 2.43282184071079e-08 -3.77656422889959e-08 -2.04862144343554e-08 2.07898471183185e-08 -5.79899374522988e-10 -1.05700227283548e-07 4.09737098747524e-09 1.38391456509977e-07 -2.61404431445617e-08 1.9899779006267e-08 -6.51658616674254e-09 1.55316851895763e-08 2.62005023280721e-08 -1.59677806447989e-08 5.36882218811836e-09 1.11176412605442e-10 2.26687218350119e-09 2.12257066650744e-08 -1.68861609932603e-08
"R2025" 7.81512133122247e-09 -1.42621970501171e-08 -5.11651080097888e-10 7.44618423930516e-09 -2.60051503794308e-09 -1.78299511933241e-08 -1.61180417575384e-08 6.81100862495882e-09 1.10223562966621e-07 1.25105643394128e-08 -2.85802536146166e-09 -1.62389331205949e-08 3.47935174479738e-09 -3.2081120903733e-09 1.30348144478457e-08 9.33010676109926e-09 3.38500604225637e-09 3.68125144832035e-10 -4.42054259788426e-10 -7.45131782526187e-09 -2.06218617501055e-09 3.81956245068636e-08 -3.28056961764226e-09 -1.38598572444521e-07 -1.06395862299622e-08 6.56719718423282e-10 4.7530699540772e-09 4.58673118284807e-08 3.75007112798273e-09 -5.00708622757308e-09 1.08161696362899e-09 1.37450149964194e-09 -9.1275963423399e-09 -1.25456998693474e-09 2.41862170439645e-09 1.45750748214445e-08 4.71650512062205e-09 7.77803929217754e-09 -1.52330236593666e-08 -4.00728010984495e-09 5.30957649828433e-08 -3.24608029556114e-09 -2.28974033302629e-07 -4.83409349089519e-09 -7.5427856200731e-09 6.11749270419292e-08 6.05609980464475e-10 -5.98052195154492e-09 2.53194436709352e-08 -5.88352543537796e-08 8.06204990330384e-09 1.12142135672103e-09 -1.22024040176639e-09 -3.77111380417659e-08 5.80866464935832e-08 -4.23245539346744e-09 -2.61404431445616e-08 3.36480969684788e-07 8.13454626015661e-09 4.15552814435095e-09 -2.71023143531038e-08 -1.31726240780297e-07 -4.30351895085987e-09 -2.45528460891671e-08 1.87306673923121e-09 1.41513374532953e-08 -2.08066977137591e-09 -5.04119077055662e-09
"R2026" -2.13108159055691e-09 2.37955916110847e-08 -8.34345044289516e-09 -4.12325152845732e-09 -1.99035783316876e-09 1.52441148041794e-08 -2.67948319842776e-09 7.23351896950098e-09 5.22508963240991e-09 -6.01834427834493e-09 3.99563060319237e-08 -3.27540194337214e-10 5.1387874095572e-08 -9.926174110616e-09 -1.46824759387526e-08 6.8153305862698e-09 -2.64984754551505e-09 -3.14182210877931e-09 -1.79911351202519e-08 3.61650446887249e-09 -5.49997000520095e-09 -2.55373805751881e-10 5.47807259964757e-09 -1.37547547753383e-08 -2.62208929328438e-07 6.25146454972058e-08 -2.57828644381464e-08 6.91483886253038e-09 1.60798215749433e-08 2.21802480367606e-09 -1.41775429028872e-08 -1.59926270773552e-08 3.95455607777726e-09 -1.36443348017322e-08 -3.20649790379945e-09 5.74033385241764e-09 -6.33536939714288e-09 5.73573494795461e-09 1.05356485534992e-08 3.37563201463696e-09 8.62903902941091e-10 -4.69342699725531e-09 -6.23581220554458e-10 1.53701547167676e-09 3.73074606521438e-08 2.15300603567384e-09 -1.59056090670303e-07 8.89767011321662e-09 -4.23969276793998e-09 8.20694256155119e-09 -2.65248942617511e-09 -6.48177187957621e-10 1.63759924466872e-09 -3.92105969766719e-09 -6.72835737185145e-09 -1.57841143025076e-08 1.98997790062657e-08 8.13454626015588e-09 3.40965416474063e-07 -4.9118376181346e-08 4.00844578490842e-09 -1.34813188205889e-08 -1.17170531449046e-08 8.85708424169269e-11 2.18095563328939e-08 -3.73298433947646e-09 9.27783030419359e-09 -2.73493043718072e-08
"R2027" -3.66970073049336e-09 -3.87659897212803e-09 3.37169988883661e-09 6.97441333513164e-10 -2.99113013395128e-09 1.2935709189493e-09 -3.16115926069753e-09 -1.55453561349737e-09 2.6797196773652e-09 -2.53111153501709e-10 -8.62744765239455e-09 -1.45687448353301e-09 3.47016568890974e-08 3.95917979535671e-09 -5.18011523663631e-10 4.41193303747426e-10 3.12281999719795e-09 8.46144087241652e-10 -7.38756007436479e-10 -1.30171735352071e-10 2.36040121156985e-09 -5.71733264130981e-09 -3.20270736600508e-09 1.84176407753811e-11 2.55065685616959e-08 -2.71702882161733e-09 5.18031495522598e-09 2.073327307508e-09 2.11308058756632e-09 2.66658834853522e-10 -1.93049071183643e-09 -1.46552803283991e-09 4.87300105161518e-09 -7.86503211993177e-09 1.94350132274534e-09 -2.71609867192541e-09 -2.07782163898416e-09 -7.08081399632234e-10 -7.2470474778536e-09 -2.30022962248836e-09 7.20147312852477e-11 -1.3420355338708e-09 -6.38147784861611e-09 1.11625669741654e-09 -8.47202466593099e-10 1.36382651425523e-09 -1.07758437962519e-08 -1.87267486877892e-09 5.29633926383338e-09 -2.62820645496485e-09 8.05903393846223e-09 -1.16823842396112e-08 -1.70229371427492e-08 5.3125659295341e-10 3.75454739883097e-09 1.15833007035638e-08 -6.51658616674436e-09 4.15552814434912e-09 -4.9118376181346e-08 7.21851975321318e-08 -1.72695341766697e-08 5.43966413092614e-10 4.00876779464313e-09 -1.27828758998433e-09 -1.08410575918631e-08 3.74075790170147e-09 -4.28803468370534e-09 5.09699655454095e-09
"R2028" 3.04433637476867e-09 3.87954534453328e-08 1.3912390996259e-09 3.53151012338754e-09 3.10501052827559e-10 -5.14494448643084e-09 5.13520827127067e-09 -4.77489795683092e-10 -1.43290292142712e-08 2.50513480671653e-09 -9.06262299257826e-10 6.85413050198562e-09 -6.21892259697214e-09 -2.38620572555361e-09 3.58458628074287e-09 -8.52867128608491e-09 -2.81231933135774e-09 -1.22788243907673e-09 -1.49762449068783e-09 -3.21075449657166e-09 1.6756919183672e-09 2.88840479425509e-08 -1.35147295654465e-09 9.27772604629008e-09 3.51537129712714e-08 1.05179007283289e-08 -8.01205454013024e-08 -1.15952256979471e-08 -5.61434399725529e-10 -1.80123918974802e-09 5.1254219170966e-10 3.79521103631726e-09 -4.37202452353418e-09 2.61700398689809e-09 -3.58324888667597e-09 -4.78018224222042e-08 -1.74721853960297e-08 -2.36434016404852e-09 7.39929707424276e-09 -2.49198159202585e-10 -4.95764636605291e-09 3.7052559628604e-09 3.16094907199504e-08 3.0987678202765e-09 1.99313799780613e-08 -1.15199417481595e-08 -2.62020016420314e-08 -2.01203771648163e-11 -5.79504469137608e-09 2.90324440248854e-09 2.42312734256952e-09 3.83589961760557e-09 -6.45357226377061e-09 2.51094998538591e-09 -1.32906361029973e-08 -4.58400914933321e-08 1.55316851895736e-08 -2.71023143531008e-08 4.00844578490921e-09 -1.7269534176672e-08 1.32817583048907e-07 1.34603173189774e-08 -5.54105709274145e-09 4.13982100377451e-09 -9.47782605097295e-09 -8.62132041484542e-09 1.00222800405082e-08 -3.61615426197757e-09
"R2029" 3.82038890437939e-10 -2.72596182225457e-09 6.09443221917359e-10 1.78271060294422e-08 -1.50462907961036e-09 -1.61014045752082e-09 1.69638944692917e-08 1.05666469760578e-08 -4.19401831758737e-08 -8.83855055062259e-09 -5.40336435573108e-09 1.36044774928397e-08 3.77612793586151e-09 -1.26632852237609e-08 2.35929692609908e-10 1.77647333684009e-08 -2.93972315226859e-09 7.94089570338329e-10 1.87877867872115e-09 -1.28348074874503e-08 9.00141043641955e-09 -2.75133564162146e-08 -3.5525632250256e-09 3.20701175090814e-08 1.7718434697953e-08 -7.72045686359738e-10 2.16299413615074e-09 -3.29302187680651e-08 1.39312130167198e-09 -1.47248862859087e-09 -2.08591724538575e-09 1.67133378204291e-09 -3.18389368235977e-10 3.56052732460461e-09 4.19365392142673e-09 -9.52470321136565e-09 -6.33891653327529e-09 -4.89010303862568e-08 3.55027852926679e-09 -2.09251052430807e-08 -1.82049961459705e-07 3.36161094851068e-09 4.11356888868626e-08 1.86720968725826e-08 4.41774260262529e-09 2.74301316830883e-08 -4.24027523532191e-09 6.59186997539145e-09 -2.19916817595557e-09 -2.93440567020115e-08 -4.55475970276668e-09 -2.12415937228599e-09 3.8115106904593e-09 -1.42398338841083e-08 -6.26254601709869e-08 2.64176694782095e-08 2.6200502328073e-08 -1.31726240780292e-07 -1.34813188205887e-08 5.43966413094192e-10 1.34603173189733e-08 3.22898355266184e-07 -1.86393012148867e-09 5.18658387188261e-09 -6.17654803760083e-10 -4.84188716574824e-09 1.81915698920717e-08 2.33088958688123e-09
"R2030" -3.48725345476248e-10 -1.61747750025582e-09 -3.14957605673337e-10 -1.98884828199088e-09 1.3301702922272e-09 8.21771839172234e-10 2.03099643877856e-09 -3.14573223737745e-09 -3.17047047282679e-09 -2.66871455964709e-09 2.52188157946222e-09 5.54285399545863e-10 -5.10088130385556e-09 3.69677597115547e-09 -5.04681516389823e-10 -4.48472206591539e-09 -1.34972058043311e-09 -3.17484135521212e-10 1.64356400748697e-09 3.74381815319241e-09 4.48232272910076e-10 -7.7372330811309e-10 1.29569650989593e-09 2.9842214216574e-09 7.33511356179064e-09 -1.83156570257066e-09 2.88100224880663e-10 -9.04498617193095e-10 -6.96971615297311e-09 -1.29537952167966e-09 -1.47212122090494e-10 -1.02476366689321e-09 5.54959657543398e-10 2.89245567387914e-09 -7.19602717777348e-10 1.11443475647645e-09 9.55700975993734e-09 1.87293274920457e-09 7.87275509483441e-09 2.16444094119637e-08 5.75497330923045e-09 -3.89061545769482e-09 9.41362437706934e-09 -5.6631233750224e-09 1.71920753256865e-08 -1.02026701968357e-08 1.98171358639069e-09 -4.33479773286474e-08 -1.10850838443367e-08 6.34533022737947e-09 1.2473203732865e-08 -1.14472496281153e-08 -1.91202459659101e-08 2.9464354843051e-09 -8.63000400242881e-09 3.62143714478387e-09 -1.59677806447978e-08 -4.30351895086029e-09 -1.17170531449047e-08 4.00876779464471e-09 -5.54105709274318e-09 -1.86393012148723e-09 7.3525595382328e-08 -7.78674293435269e-09 2.6740474825589e-10 -9.77466910933476e-09 -2.55921302156312e-09 -1.85400693427547e-08
"R2031" 1.19547788669349e-09 3.77185524611033e-09 1.3563252141055e-09 -1.40763296077286e-09 -4.22973795308404e-10 6.70938024623708e-10 -5.36298515235728e-09 5.53461622493241e-10 -3.83829973351919e-10 4.98693743109906e-09 2.27035055005178e-10 -2.56183584480566e-09 -1.3849628663853e-10 -3.41227585023634e-09 1.49617318361047e-09 -3.59331779881777e-10 -1.29898678673785e-10 6.27060982054273e-10 -1.16231056518476e-09 -2.28359852821927e-09 -2.67539432403681e-10 1.59070962888788e-09 -2.43869568425209e-09 1.98207004674637e-08 1.89635537179884e-09 -2.05100432719719e-10 -1.05493984436384e-09 -5.49674441794967e-10 -8.68189396862712e-10 5.11209025636462e-10 -4.00920416795897e-10 7.34639713340887e-10 -2.30040935256657e-10 6.60876216324981e-10 -3.10404096604003e-08 -3.87661846652978e-09 2.6557298173895e-09 2.62017978422986e-09 6.42214446480914e-10 1.85224974394514e-09 -3.59834039202808e-08 -1.23546817249234e-08 -2.03097856358408e-09 7.24422428073712e-09 -2.47791008518101e-09 9.20431807784012e-09 -3.16362445382754e-10 2.66708108164762e-08 -7.39290321473054e-09 1.23546354807589e-08 -3.27593572208136e-09 3.12821697522666e-09 -3.4834607361625e-10 -5.39144000091826e-09 -6.43235283071118e-08 -7.62011502032181e-09 5.36882218811804e-09 -2.45528460891683e-08 8.85708424169032e-11 -1.27828758998393e-09 4.13982100377434e-09 5.18658387188052e-09 -7.78674293435146e-09 9.3646652525602e-08 -5.77340345334911e-10 -2.76299771937388e-09 1.31636094393484e-08 1.14050209390716e-08
"R2032" -1.72443581246171e-09 -1.52804516714952e-09 -8.66586748431455e-10 2.66812240450694e-10 -1.79630847053336e-09 1.41004705487545e-09 3.19616584569662e-10 8.13620372227631e-10 1.10250247029072e-09 -1.56626600906605e-09 4.63444549686043e-09 -8.19660129123054e-10 3.41946482259606e-08 -1.52109973601135e-10 -3.61540299650088e-10 8.01267402323312e-12 -6.11886242828664e-10 -7.00750041571491e-10 -1.08556606707896e-09 -4.69234687197689e-10 -2.84903504981923e-09 5.15084925060048e-10 3.97267330018299e-09 -6.32994307636153e-10 5.02557102643596e-09 -8.13113128478167e-10 -4.38824527496945e-09 3.38096189417252e-10 4.84052369335626e-09 2.52197243269037e-10 -1.47311816767496e-08 -4.02271955067295e-09 2.80080981750741e-09 -8.12204474080052e-09 -3.80170140314581e-10 3.3102310731741e-09 2.62978530158291e-09 9.7051925521162e-11 5.2353345488852e-09 3.21624593823058e-09 -6.60467581379222e-10 -1.36571440957444e-09 -2.5599666125652e-09 2.19191906255564e-11 3.1814750664777e-08 1.06510582897743e-09 -8.4510940084601e-08 1.22255285568458e-09 -4.93117249240214e-09 6.89373399729187e-10 -5.12250186736125e-09 -1.01399031216968e-08 2.57398396278789e-09 -1.2645106826406e-09 3.59432535544879e-10 1.82859451014619e-09 1.11176412604489e-10 1.87306673923133e-09 2.18095563328944e-08 -1.08410575918625e-08 -9.47782605097053e-09 -6.17654803760021e-10 2.6740474825555e-10 -5.77340345336285e-10 5.50612409769197e-08 -7.41873694934577e-09 1.6906189537448e-11 4.56823110494949e-10
"R2033" 3.47152211871334e-10 -1.69093641282872e-09 -1.72624533139287e-09 2.00814309857882e-10 1.17137657639251e-10 7.46499698316947e-09 -9.46483721779726e-10 3.14913599020828e-09 9.01952178156103e-09 -3.13373563427539e-09 -5.71236658549093e-09 -7.08959410999126e-09 -9.36421701229022e-10 -3.299894029217e-09 -8.24777212953162e-09 -1.12070354524216e-12 3.01490571411593e-11 2.1992934243334e-11 8.61826215789453e-10 3.63471569026406e-09 7.33224317972619e-11 -8.89916919524501e-10 7.29849506039688e-12 -5.29061261381947e-09 -1.06629564129505e-08 2.45655080083247e-09 6.00448557980779e-09 1.46321189708767e-09 -1.53209512014305e-09 3.92897056512639e-10 -9.06804644865024e-10 2.32458869652566e-09 -2.3848476978723e-10 2.82214882860103e-09 3.59355985144791e-09 5.19673681051399e-09 -2.12003495460573e-09 -1.95256973939797e-09 -2.52761567245899e-08 -1.25638480207261e-08 -2.61537754335612e-09 -1.21873298139879e-08 -1.34557206599373e-08 9.51043166790541e-09 -4.03728452062687e-08 -2.46332136999662e-09 3.67043627207199e-08 4.60514279049313e-09 2.72503472816478e-08 -7.34207152390029e-10 4.53472115861213e-09 6.75187932808921e-09 9.01538945053023e-09 4.30269651885375e-09 4.5133137437005e-09 1.88715951045871e-09 2.26687218350043e-09 1.41513374532956e-08 -3.73298433947637e-09 3.74075790170134e-09 -8.62132041484582e-09 -4.84188716574844e-09 -9.77466910933506e-09 -2.76299771937405e-09 -7.41873694934617e-09 3.4788056678847e-08 3.27314995646203e-09 -1.02000366396769e-08
"R2034" 8.20879785084839e-10 3.77600903541668e-09 -2.44761347525653e-10 -6.3943646779757e-10 -3.02775330435322e-09 -9.37052714339891e-10 -1.37740065653644e-09 1.1923281584203e-09 7.16950562101071e-09 -1.60331821227219e-09 -1.33249866591719e-09 -1.95941360937473e-09 6.00665272032415e-09 -1.13308982364735e-09 3.55935000705575e-09 -6.80989749931408e-09 1.47687447138042e-09 9.17511055021339e-10 -2.23880499512826e-09 6.53574325327295e-10 2.56409827928716e-09 1.00422030987907e-08 -1.53996727210265e-09 7.46196530607432e-09 -2.48044651181378e-09 1.90169577786743e-09 -3.44795098798344e-10 -2.6513447091551e-09 1.25973408963503e-09 -7.92449557721047e-10 -1.19116363002843e-09 9.88249674074693e-10 -1.84279145227967e-09 -3.95834838819538e-10 -2.28641004877798e-08 -3.99984011934665e-09 -3.53708387017986e-09 -1.22382111297762e-09 1.40512014970117e-08 8.00951497035405e-09 -2.17477155065455e-09 1.3675343366059e-09 -1.94185779003143e-08 2.18932686958132e-10 1.35023532946664e-08 3.91958072386793e-09 -1.4151622647613e-08 6.65009927286238e-09 -1.63226673424398e-08 2.38661163715118e-08 8.60610039443543e-09 -6.15445338860055e-09 3.94783009118854e-09 -2.05147720059331e-09 -7.4970061850982e-08 -1.30145165964227e-08 2.1225706665073e-08 -2.08066977137659e-09 9.27783030419367e-09 -4.28803468370549e-09 1.00222800405081e-08 1.81915698920721e-08 -2.55921302156538e-09 1.31636094393469e-08 1.69061895382531e-11 3.2731499564625e-09 5.34000824921647e-08 -4.10567074769741e-08
"R2035" 2.47216730387983e-09 -5.99304437659052e-09 4.27005509156284e-09 1.54701438608539e-09 5.72105321213022e-09 -9.25240561902205e-09 -2.81231826074021e-09 -4.62958351601376e-09 -4.6710590622281e-09 5.22649070755068e-09 3.28294814620765e-09 6.32766990486609e-09 -2.17483785350245e-08 3.74919191949649e-09 9.94573922655072e-09 1.44333873679518e-09 -5.22093488185144e-10 -9.48144894163694e-10 2.56209193667613e-09 -4.80114972525314e-09 3.91675875766919e-09 -3.71709214393797e-09 -4.46399519553227e-09 1.47563464460057e-09 1.90170565213132e-08 -7.49269609996190e-09 5.91260345537306e-09 -4.59383653502851e-11 1.58446826459846e-10 7.80501574729924e-10 3.63842328539623e-09 -1.24508446822132e-09 -2.64784405759692e-09 -2.34009927132083e-10 1.14639676443853e-08 -3.05324898195923e-09 1.45114123750289e-08 -5.89548436151128e-10 -2.68788582807566e-08 -5.26841899029448e-09 -9.22625660989286e-09 6.54919654044894e-09 5.56771692034988e-09 -3.09344842265909e-09 -3.74783285459214e-08 2.14978842250581e-09 3.46029203151508e-08 4.41080174013913e-09 -6.31003325206677e-09 -1.36420690084684e-09 -5.63583486551266e-08 1.41220026620308e-08 1.58338883132237e-08 -7.60623270264665e-10 5.99337766573889e-09 4.66902259583725e-09 -1.68861609932616e-08 -5.04119077055647e-09 -2.7349304371807e-08 5.09699655454036e-09 -3.61615426197741e-09 2.33088958688108e-09 -1.8540069342755e-08 1.14050209390716e-08 4.56823110494658e-10 -1.02000366396768e-08 -4.10567074769736e-08 1.29586394265789e-07
