# Supplementary material for: NODDI and Tensor-Based Microstructural Indices as Predictors of Functional Connectivity
Source: PLoS One. 2016 Apr 14;11(4):e0153404. doi: 10.1371/journal.pone.0153404 (PMC4831788; doi:10.1371/journal.pone.0153404)
Supplement: S1 Data — a) Functional connectivity matrices, both fMRI and EEG connectomes across all subjects, in the form of precision matrices and b) structural brain connectivity matrices across all subjects and microstructural indices. Columns and rows are named according to the corresponding brain region that represent. (ZIP) [file pone.0153404.s001.zip › DATA/EEG/38/precShr_EEG_wholeTS1_4.txt]

"C1001" "C1002" "C1003" "C1005" "C1006" "C1007" "C1008" "C1009" "C1010" "C1011" "C1012" "C1013" "C1014" "C1015" "C1016" "C1017" "C1018" "C1019" "C1020" "C1021" "C1022" "C1023" "C1024" "C1025" "C1026" "C1027" "C1028" "C1029" "C1030" "C1031" "C1032" "C1033" "C1034" "C1035" "C2001" "C2002" "C2003" "C2005" "C2006" "C2007" "C2008" "C2009" "C2010" "C2011" "C2012" "C2013" "C2014" "C2015" "C2016" "C2017" "C2018" "C2019" "C2020" "C2021" "C2022" "C2023" "C2024" "C2025" "C2026" "C2027" "C2028" "C2029" "C2030" "C2031" "C2032" "C2033" "C2034" "C2035"
"R1001" 9.01777678553595e-08 -2.21614649381607e-09 2.54507151359011e-09 -1.23338371836417e-10 -9.63730419075199e-09 -9.21173001116354e-09 -3.63079480554815e-09 3.19422231674762e-08 -1.1162108621246e-10 -3.37888484455211e-09 -1.14785015236067e-08 1.29600971814955e-08 1.57935209173571e-09 -4.60187648663482e-08 2.25777556703806e-09 -8.00951079972986e-09 -1.82063767284531e-08 -1.1051426735876e-09 9.35183455676749e-09 -5.81489402537003e-09 5.26061798242581e-09 1.6400413941385e-08 1.54835698968141e-11 2.15006893404183e-09 4.68914182434947e-09 4.97490359178908e-09 -6.12552248123783e-09 6.55603238142173e-09 -9.573400263836e-09 -1.50403829569339e-08 1.14220677598504e-09 1.54401682423209e-08 -6.36507377093379e-08 3.33505435154055e-08 -9.41550081193201e-11 -2.68590163695966e-10 2.26882121292799e-09 1.32203652801334e-09 -2.18256702740921e-09 -2.03910956240143e-10 -9.46125129790467e-10 8.63538636361414e-10 -1.080128800288e-08 5.17455781554069e-09 1.91830523826613e-10 -3.60133998450949e-09 -2.03830259848576e-09 -3.00673451848449e-09 2.36896215961278e-09 1.42489457959232e-09 5.34229585084133e-10 9.76252342752687e-10 -2.14994046325945e-09 1.60187818810421e-09 -4.58090949140323e-09 -3.3961006288663e-09 -1.06563945021613e-09 8.75751115306628e-09 -3.24335075222663e-10 2.96157670708452e-10 1.62721458942837e-09 -4.02047522953732e-09 8.3709215899399e-10 -2.55548263327167e-09 -3.41990500004944e-10 2.24402542211005e-09 1.53380417611028e-09 4.1067048613861e-10
"R1002" -2.21614649381571e-09 7.79010309610612e-08 -9.2136225095052e-09 1.25805691892381e-09 2.78755824640764e-09 1.5806956311333e-09 1.17769589959299e-08 4.58814838261341e-09 -3.83621059772721e-09 -8.85954915615959e-10 2.07918167576126e-09 1.7142561101543e-09 -5.88303269904395e-09 -3.39407937532872e-09 1.72157788747251e-09 3.43404730464661e-08 9.30617056641856e-09 8.39600870809729e-10 -8.17011716693986e-09 1.7829095189919e-09 2.56986350209839e-08 -4.22589909623508e-08 1.58745477518632e-09 -5.09789799470582e-09 2.17950154098628e-08 1.14635964380024e-08 -7.62426110521206e-08 -1.11989183338796e-08 5.02008432242634e-09 -1.4510053709254e-08 1.68077330404389e-10 -1.52901630550369e-09 3.21638100522784e-09 -1.40166910375958e-08 -1.08327132115317e-09 -3.77326863514337e-08 -1.18449674723711e-09 -7.19650645827912e-09 2.97160747578978e-09 4.67880263808265e-09 -8.43488803782558e-09 -1.749639321623e-09 3.64691818319131e-08 2.88192419113556e-09 9.72927587541407e-09 -1.97576632175047e-08 -1.21436941780791e-08 7.78195758268901e-09 -9.45066094674137e-09 -1.62234530180507e-10 1.84860469756098e-09 -1.17151660579341e-08 1.05455969763678e-09 1.04405983490307e-08 -7.53097079259723e-10 -1.46828091510521e-08 6.19248028751056e-09 -2.61046378959988e-08 1.05220744945671e-09 4.16858333254352e-09 3.10868177262441e-08 1.57813004849064e-08 -8.69064087075429e-09 -2.62211830164359e-09 1.6990113797835e-09 -1.098455207298e-09 1.27003106709298e-09 3.99103539280511e-09
"R1003" 2.54507151358812e-09 -9.2136225095064e-09 7.50317529378193e-08 1.75613681716507e-09 -8.82949844645056e-10 -8.09310216915698e-09 -1.79077308247245e-08 1.71673812703819e-09 2.25580959641178e-09 9.77364714679382e-09 3.08893633906332e-09 3.3919058947143e-11 -3.10117531674368e-09 -2.94257047094287e-09 7.95390456648315e-09 2.20775319969767e-08 -3.15432234712633e-09 -5.50645856820809e-10 1.11542173660746e-09 -3.54429731016709e-09 2.77806777509199e-08 3.31033450117464e-09 -1.14485812834329e-07 2.78631496592132e-09 1.41684053020154e-08 -4.04997756658979e-09 -3.25386839004411e-08 -2.01646538219656e-09 1.17951423837655e-08 2.1307390269539e-08 5.83256484380067e-10 -1.83138336010548e-09 -6.2144426915488e-10 -5.13916195497794e-09 1.78738628728759e-09 1.78567754148414e-09 -4.87616288715557e-09 -1.90868903706904e-09 6.58371246926373e-11 -4.66347355830054e-09 -7.6378861153576e-09 9.70505216984989e-11 -1.54468847611479e-08 -1.40230399103246e-09 4.41461108227858e-09 1.53593695985276e-08 -4.25655228720973e-10 2.51070215742889e-09 -7.91879035688376e-10 -8.54788983410459e-09 -7.08817745807904e-09 -2.41995380530087e-09 3.71565219519865e-09 -6.56850588260976e-09 -1.10294706423007e-08 3.83114799054139e-09 6.9922916208295e-09 -5.76798934239747e-09 -8.95515919949991e-09 -5.93354541478107e-09 2.15768266848224e-08 1.99532700051445e-08 -1.31291925161792e-08 3.87043198195019e-09 1.83143310492397e-10 -2.36419731042278e-09 2.65001934698528e-09 1.04314820444763e-08
"R1005" -1.23338371834763e-10 1.25805691892469e-09 1.75613681716541e-09 1.40717167562902e-07 4.02826881559543e-09 2.81815986331113e-09 1.52917197797649e-09 -2.50126844136919e-09 5.18965722442656e-09 3.01532164235841e-08 2.36352115403430e-09 3.73764543868011e-09 -8.26406045628988e-09 2.09323765566252e-09 -5.56691302493477e-09 6.03066775470246e-09 -1.01892815268026e-09 4.00741282987858e-10 7.24380345924042e-10 -8.00102432496641e-08 8.67449351044095e-09 -4.61850026148775e-09 -9.25546617574036e-09 7.94311892640246e-09 8.79028752318438e-10 -2.70483939437303e-09 7.78786689618005e-10 -1.65228219016976e-08 -3.56525033549688e-09 -7.04024002274436e-10 2.62036359825484e-09 -1.57661977622519e-09 -5.17683636325478e-10 4.32766973887299e-09 -1.70590562518968e-10 -2.39712570220821e-09 1.04762459853699e-09 -1.0127596396359e-07 3.52110437172768e-09 -3.29821034260731e-09 -3.41044167341642e-08 -2.79593813011063e-09 -3.31644933351560e-09 -4.22512517525397e-10 -1.35878850498641e-09 1.02006003944947e-08 4.93365294329705e-09 4.94222769390743e-09 -2.61679143567418e-09 -1.63417929232844e-08 2.09843896007877e-09 1.8168390988188e-09 -3.02212026228825e-09 4.5995530559063e-09 1.77007284614886e-09 1.22076558476873e-09 2.36428401288591e-09 -1.740972699714e-09 3.27671824735261e-10 -4.23225654540586e-09 4.00127645695415e-09 6.08164515272224e-08 2.5124654336419e-09 1.14836168504642e-09 -2.27299112250019e-09 -1.24245249883597e-09 -2.59662239140816e-09 1.36469245571444e-10
"R1006" -9.63730419075158e-09 2.7875582464078e-09 -8.8294984464541e-10 4.02826881559567e-09 2.98550592676763e-08 1.1478551639729e-08 2.81785124664135e-09 -5.09633417438879e-08 -2.98759445667519e-09 -3.64477915963103e-09 8.37152086783553e-09 7.41930897576816e-09 -1.07601099592528e-08 4.47428909079469e-08 -1.51633679827097e-08 5.44136236893874e-10 1.66063815385476e-09 2.45040058394842e-09 -2.97954883212592e-10 -2.95816670316738e-09 -1.78188258445369e-09 -2.53392094913264e-09 2.67780575786455e-09 -9.97958098182992e-09 2.05941764623615e-10 -3.7848474171315e-09 1.4223423263688e-10 9.41920263469815e-09 -4.31903597761538e-09 -3.04478318817325e-09 1.31444581931245e-10 -1.91162123822595e-08 9.1805218107011e-09 -6.22542211199104e-09 -2.4364628227838e-09 -1.85554014104362e-09 1.00539468363674e-09 -2.13818313284608e-09 -3.52059405897457e-09 9.44484576098118e-09 -1.17207417171475e-09 2.77332622415849e-09 8.63452182929139e-09 -4.60716468275874e-09 -3.0250243573094e-09 -8.74659362011954e-09 5.08395509454417e-09 -5.492407571373e-10 -8.63469261726702e-09 -1.52946513869113e-09 -1.82461829867392e-09 4.13861008793384e-10 1.46501767495576e-09 3.64550062675782e-09 5.56147208790236e-09 -1.44015535097112e-09 -4.0299899098902e-09 2.87381067420229e-09 1.31438584511449e-09 9.69644509146524e-11 1.18048655841467e-09 -3.37329090644057e-09 -3.48747849054287e-10 1.56855746023301e-09 -2.98854261575213e-10 2.23284805520132e-09 -3.36330538670738e-09 6.55290896166572e-09
"R1007" -9.21173001116376e-09 1.58069563113332e-09 -8.09310216915711e-09 2.81815986331068e-09 1.14785516397289e-08 2.09677248219935e-07 -5.17296144240584e-09 -9.99314591472128e-08 1.3103035654494e-08 -1.69317004965006e-08 8.29311529105793e-10 -7.63419083249549e-08 1.04265187060949e-08 5.82145050657048e-08 -1.01440380718074e-07 -7.86090801355161e-10 -1.07820701416907e-08 3.78550681244816e-09 7.7651103945367e-09 1.52697216760223e-08 -1.19549797433237e-08 -1.3206472342384e-09 2.19104884815161e-08 -5.95522769539482e-09 -4.08496817276746e-09 -4.71939862451386e-09 2.94838533873019e-09 4.49685227869516e-09 -1.42196381564473e-08 8.291442600879e-09 -2.58687926050639e-09 -1.19188213922117e-08 -7.6544460765475e-09 1.76499300540671e-08 1.25432642784993e-09 4.24583240404645e-09 2.67789279443558e-09 1.16824355900696e-09 -1.35765671764743e-08 -3.53176490863586e-08 3.19014991383315e-11 2.27873287451328e-09 -2.97352936809213e-08 4.24108041644357e-09 -7.06367541383985e-09 6.35263581438734e-08 5.88767061662719e-09 4.25533107305549e-09 3.60007001691736e-08 8.64618488541366e-10 8.40958154767339e-11 5.69460852337476e-09 1.26947233618648e-09 -3.15004561884306e-08 1.17460397453724e-08 -2.65275494976093e-11 -5.88304096091132e-09 1.1198338310505e-08 -6.30372745726868e-09 7.18850195228417e-09 -1.32976592442903e-08 -4.91162701721955e-09 -1.07017422154107e-08 9.88484485809403e-10 -9.22862505189967e-09 5.07681804737985e-09 -2.56487362713504e-09 1.98614090402958e-09
"R1008" -3.63079480554667e-09 1.17769589959295e-08 -1.79077308247292e-08 1.52917197797859e-09 2.81785124664072e-09 -5.17296144240404e-09 2.2368963377091e-07 -7.73070781579678e-09 -5.21054338685527e-08 -6.49464710976845e-08 2.70613297448431e-09 8.38610762825838e-09 -6.56364985113434e-10 1.17797220224691e-08 -9.93778499330584e-10 3.76724051527395e-09 1.99506864499126e-09 -2.16194286813707e-09 1.05573777421643e-09 2.97071298482023e-09 2.09880687534549e-08 -5.90225686663599e-09 3.95990422244556e-08 4.61730324226883e-08 -8.53836820042237e-10 -1.81520033925463e-10 -5.9166220451232e-09 -1.34022599158414e-07 -6.87313685111549e-09 -1.33359090917558e-07 2.87480629361977e-09 -1.00251006650553e-09 8.689138104918e-09 -4.30139546016156e-09 3.51977462031342e-09 -4.13690090219832e-09 -1.52399907176731e-10 -6.99402655180004e-09 -6.71394215830271e-10 -2.47201614426191e-09 -1.07123436999647e-08 1.31973072869482e-09 4.68014512345959e-08 5.77024003435338e-09 1.88280660394114e-09 -4.14572706097269e-09 -2.56246466146705e-09 -6.04626070351028e-10 1.56479293707027e-09 -6.14296583879416e-09 3.60015812703911e-09 -1.95234957352279e-09 -1.40016514396267e-09 -2.59694521398521e-09 8.58965785834659e-09 -6.04863833332654e-09 -5.35865364418092e-10 -2.48179205058825e-08 2.23632914549265e-09 1.74758908283182e-09 -2.76013218754389e-10 3.36213282650998e-08 -3.64336272163803e-09 -1.1965935119096e-08 4.29473436332482e-10 8.75327444590107e-10 -6.88736703028712e-10 -3.05817609656347e-09
"R1009" 3.19422231674756e-08 4.58814838261284e-09 1.71673812703892e-09 -2.50126844136849e-09 -5.09633417438878e-08 -9.99314591472136e-08 -7.73070781579655e-09 2.92692285277542e-07 2.34820197139756e-09 9.34430218783539e-09 -8.23612545001313e-09 3.38703946554238e-08 4.52867357375533e-09 -2.50905895431685e-07 4.70408231520465e-08 -1.23983234484659e-09 1.3505618643744e-08 -2.57625856022942e-09 -8.80966109346101e-09 -1.36870154137512e-08 4.05109929166783e-09 3.26615666943634e-09 -1.02377352661306e-08 6.43538949665155e-09 4.45042482923834e-09 4.80338510898489e-10 -5.73349542492913e-09 -7.20689957627185e-09 3.615920916869e-08 -4.01639230321941e-09 1.90075305703103e-09 3.4135282568385e-08 -5.18127500149442e-10 -1.7731520391183e-08 2.42604936402455e-09 -1.12772052767471e-09 1.06163020600137e-09 4.82515981388917e-09 6.53467291617708e-09 -5.73346277194556e-09 -1.6508314711931e-09 -1.09625933504774e-08 -7.61179590614172e-09 1.82069465063402e-08 7.04778250282615e-09 -1.4765826958062e-08 -6.56808261125717e-09 4.84032929029573e-09 7.56949475490918e-09 4.08010880148563e-09 3.23369651481291e-09 -1.57463341206514e-09 -8.14512235586125e-09 3.32776628341018e-09 -1.05824598016886e-08 -5.0404198985264e-12 5.00398339339003e-09 8.70864478401556e-09 -6.5332691989751e-10 6.81193931198853e-09 -2.92740896973764e-09 -1.9988078331045e-09 2.8193060075181e-09 -1.39028748466455e-09 1.65291091346572e-10 -3.44985601766407e-09 4.12890800563242e-09 -8.69282200081585e-09
"R1010" -1.11621086213205e-10 -3.836210597728e-09 2.25580959641152e-09 5.189657224426e-09 -2.98759445667516e-09 1.31030356544944e-08 -5.21054338685539e-08 2.3482019713967e-09 9.13422237926764e-08 4.64408285152029e-08 -2.45148659664043e-09 -5.87354205075843e-08 1.63196370842667e-09 -2.91797953096169e-09 -4.28544288706238e-09 8.76233233708005e-09 -3.39603907490269e-09 1.19008089435197e-09 2.54016087212846e-09 6.41900582839634e-10 -1.94970359324292e-08 -3.63125071561097e-08 1.30770384917974e-09 -3.40241566272969e-08 -3.70930449641333e-09 -4.04324861899294e-09 1.65653721805211e-08 3.13528469801355e-08 1.27648204653341e-09 3.64102041583302e-08 3.05744093382382e-09 4.24649021617446e-10 -2.73830336309325e-09 5.55359689598146e-09 -6.04582739919923e-09 2.91817722687549e-09 -2.56062108879831e-09 -6.79479491909437e-09 -4.79730137525185e-09 2.52556087918913e-09 2.13036730765888e-08 -4.18878866355733e-09 -9.14640874159292e-08 -1.32473054317993e-08 -4.56538409846717e-09 2.66316271009882e-08 2.00664326434377e-09 -7.67256719777577e-11 1.10202404587936e-08 -1.2312758808198e-10 4.61509219376878e-09 2.00420850571646e-09 -2.96409703944564e-09 5.1743609876543e-09 6.46816574985395e-09 3.14428385506899e-08 -7.33874116811937e-09 6.51589683926507e-08 1.343122215666e-09 3.91519663365535e-09 -1.6367045841979e-08 -6.50856107852296e-08 -1.73920555985937e-09 1.40023573466599e-08 -5.31796547354648e-10 6.80344387957893e-09 2.45064902292361e-09 -3.1454550478422e-09
"R1011" -3.37888484455343e-09 -8.85954915617274e-10 9.77364714679376e-09 3.0153216423586e-08 -3.64477915963088e-09 -1.69317004965005e-08 -6.49464710976852e-08 9.34430218783288e-09 4.64408285152045e-08 2.71507956754454e-07 1.9732266902674e-09 -4.23790577711285e-08 -4.83539523942194e-10 -6.51538722096405e-09 6.72849060316434e-09 1.31509988929453e-08 1.58995896267463e-09 1.75411684963107e-10 -1.45751400927074e-10 -8.82866648379574e-08 -2.59249835600647e-09 -2.01808952064471e-08 -1.84932164392901e-08 -4.50243023885065e-08 -2.08956047516813e-09 -9.15747326940056e-09 1.20900892080107e-08 4.58495072767871e-08 9.39413358465536e-09 2.66770238188902e-08 -2.48402418037035e-09 1.39064499896489e-10 4.53492030505704e-09 -7.08741098203127e-09 -3.05062472310659e-09 2.20341391514931e-09 1.122115543604e-09 -3.95967903398903e-09 -6.30502440943318e-09 -1.24072023504385e-08 7.70124891680686e-09 8.11735505708914e-10 -2.93112224175661e-08 -2.67370881006855e-08 -2.59487019075903e-09 4.26431345207779e-08 -2.72976912671069e-10 -7.95049205742712e-09 1.15740420729143e-08 1.07651209600412e-08 -1.48645745119512e-09 2.96753127305934e-09 -1.28358902618661e-11 -3.72030483091114e-10 -1.23478135655961e-08 1.68582083594323e-08 -5.56370216474336e-09 -4.3988724797058e-09 4.50047947222042e-09 3.68891497719319e-09 -2.1180822539051e-08 -1.96350972316492e-08 1.21369438566067e-08 1.16782327295963e-08 -8.44593590949384e-10 1.59448090720133e-09 -2.28272747579742e-10 2.6232293939762e-10
"R1012" -1.14785015236064e-08 2.07918167576134e-09 3.08893633906304e-09 2.36352115403444e-09 8.37152086783539e-09 8.29311529105955e-10 2.70613297448495e-09 -8.236125450013e-09 -2.4514865966401e-09 1.97322669026721e-09 4.0895618120735e-08 9.30097336123002e-10 -3.14410069703562e-08 2.4386235366463e-08 1.44069731315137e-10 -1.78716167542364e-09 3.30149172214362e-09 -6.25927948544183e-09 -7.92886314070566e-09 -1.70352110640393e-09 4.20686471371903e-10 -3.95932730949619e-09 6.48631361976177e-09 7.84608117712133e-10 -1.92880979934878e-08 -5.3183762182498e-09 5.29789138447061e-09 2.18744808706978e-09 -2.63526869555788e-09 -5.26741764472926e-09 1.03111553625534e-11 -1.73987201034629e-08 1.24107056833301e-08 -1.82654374570598e-08 -4.72769785334744e-10 -2.53395408221734e-09 1.02944440746349e-09 -6.28798046573e-10 3.64825185142327e-09 3.41683096277016e-09 5.73512326398479e-10 1.78029261738473e-09 7.13547165540749e-09 -4.3228106725428e-09 -3.73874974755447e-09 -2.87590389606173e-09 1.66701482712835e-08 7.19790751018938e-10 -7.89945360824904e-09 5.1498745747204e-10 -4.51820841917315e-09 -1.22356314316552e-09 4.63529165200888e-09 4.96425454913873e-10 -6.77945299703654e-09 2.11005706226817e-10 9.60677375859187e-10 -2.57278386906795e-09 1.40754800955568e-08 -6.20756208428698e-09 2.00742794265875e-09 2.24305868075449e-09 -2.07868868173328e-09 6.84923527817422e-09 -8.24892880885536e-10 -1.37016981706525e-09 -8.96718328881426e-10 5.19693665034569e-09
"R1013" 1.29600971814951e-08 1.71425611015441e-09 3.39190589466994e-11 3.73764543868059e-09 7.41930897576816e-09 -7.63419083249566e-08 8.38610762825871e-09 3.38703946554223e-08 -5.87354205075851e-08 -4.23790577711255e-08 9.30097336123065e-10 1.32845138923394e-07 -5.13730415905849e-09 -2.52500911014475e-08 2.15319806031915e-08 1.29381809627247e-10 -3.97606584895943e-09 -1.18734892955355e-09 -4.45907859537868e-10 -3.14600778917494e-08 7.00808890461561e-09 2.13790209762442e-08 -4.62416261936267e-09 -2.06914961264354e-08 2.799823706994e-09 4.25018495990811e-09 -4.33949517154458e-09 1.89401390064839e-08 2.56690900746622e-09 -1.58451648512779e-08 -2.59415831569176e-09 8.57781625751417e-11 -5.82577586938321e-09 3.40015269668614e-09 2.13960950031595e-09 -3.98971773888413e-09 2.5869356425805e-09 7.29555469633267e-09 1.36320033807515e-08 3.87298325524799e-08 -4.32249289491332e-09 -3.2846318570648e-10 5.35878631708723e-08 5.73632443000659e-09 7.1671874259406e-09 -8.41074700950065e-08 -2.56835926661425e-09 -3.47058776227272e-09 -4.23124285930327e-08 -1.13242150843985e-08 -5.06977912810719e-09 -6.00456223684613e-09 4.8591486400139e-09 2.36998079181216e-08 -5.43697779846223e-09 -2.11187847252442e-08 6.50402060281728e-09 3.02311614209703e-09 1.16904615962502e-09 -2.71961376522489e-09 9.00439380865539e-09 3.28480531513213e-08 8.01051579032232e-09 -1.62825106354621e-08 5.54270730684553e-10 -8.43773821040199e-09 2.74701257332749e-09 1.0975235160753e-09
"R1014" 1.57935209173592e-09 -5.88303269904384e-09 -3.10117531674391e-09 -8.26406045629005e-09 -1.07601099592528e-08 1.04265187060951e-08 -6.56364985113064e-10 4.5286735737551e-09 1.63196370842661e-09 -4.83539523942094e-10 -3.14410069703558e-08 -5.1373041590587e-09 8.99250884685108e-08 -2.91544585283327e-09 -8.74850313720727e-09 2.05697814390983e-09 3.60425705311083e-09 1.15395538079159e-08 3.92535000845408e-09 4.69742595318702e-09 3.10445286143772e-10 -1.22441297100046e-09 -4.14399043592046e-09 3.43008795005321e-09 -2.3008211282921e-08 3.71377814499481e-09 1.81695745978968e-08 -7.18764570978793e-09 7.00633603215499e-09 3.9830684648054e-09 -1.04587003383447e-08 -2.39990640359333e-09 -3.59317628079721e-09 -1.24404481568106e-10 -3.83649080984932e-10 5.97446428239495e-09 2.9130512612795e-10 3.26499446139454e-09 -1.1474432285452e-08 -4.43004962537075e-09 1.68558352762187e-09 8.53764353109926e-09 -3.79460350297686e-09 6.07480976433127e-10 1.68988816851106e-08 4.94939914664095e-09 -5.35840390594989e-08 -1.07836064645466e-08 1.0455734423139e-08 -3.26573512222377e-09 6.25988824229354e-09 -4.79769963902432e-09 -1.01628795072022e-08 -9.59672032931629e-10 1.26190320227353e-08 2.44410077502838e-09 -6.42630176128477e-09 -5.3317578276563e-10 9.77062963891943e-09 8.95366947923057e-09 -1.07780672095311e-08 -1.33077231535327e-09 1.87052133842857e-08 -6.24564590458816e-09 7.02356032623666e-09 -5.05255454641559e-10 -8.04002743091823e-11 -1.82634232179009e-08
"R1015" -4.60187648663482e-08 -3.39407937532833e-09 -2.94257047094312e-09 2.09323765566336e-09 4.47428909079473e-08 5.82145050657042e-08 1.17797220224682e-08 -2.50905895431685e-07 -2.91797953096183e-09 -6.51538722096421e-09 2.43862353664634e-08 -2.52500911014477e-08 -2.91544585283315e-09 2.85701298653997e-07 -2.86927598447376e-08 -1.04767423617804e-09 1.30898807991396e-09 7.06058247040361e-09 -1.81627107484945e-09 1.33521476664961e-08 4.6279940624078e-09 -8.73643627950341e-09 1.09875512870152e-08 9.00345904146906e-09 -1.68899690988969e-08 -1.17733907284857e-08 1.2849591782979e-08 -1.10086438584387e-08 -5.68325361173127e-08 1.43329905180198e-09 -2.83968239303762e-09 -5.06637796900739e-08 9.98197136738905e-09 3.70931564999653e-09 -2.51246839815489e-09 7.8814145616221e-10 -9.82115055191247e-10 -7.15284428410166e-09 -3.83985974711623e-09 5.83345078726686e-09 4.97067236948295e-09 8.60549923547572e-09 1.01211614017166e-08 -1.68429833101942e-08 -3.966679649306e-09 2.91927223130456e-09 5.72685824768228e-09 -3.1495448074558e-09 -7.50574663494713e-09 -2.0404501934456e-09 -4.5176508059146e-09 -2.44416082445479e-09 7.70399471921574e-09 4.08247721078662e-09 1.61425723034489e-09 4.25181205642496e-09 -6.10448975047688e-10 -1.05254961891694e-08 7.28022178914370e-09 -8.71157479074631e-09 -1.76933743645828e-09 5.16654739293275e-10 -2.39117032052644e-09 2.65932282070876e-09 -1.93166635158984e-09 9.28339921753012e-10 -2.845297589205e-09 9.32896401220516e-09
"R1016" 2.25777556703882e-09 1.72157788747258e-09 7.95390456648302e-09 -5.56691302493497e-09 -1.51633679827103e-08 -1.01440380718074e-07 -9.9377849932997e-10 4.70408231520464e-08 -4.28544288706252e-09 6.72849060316423e-09 1.44069731315319e-10 2.15319806031906e-08 -8.74850313720687e-09 -2.86927598447381e-08 7.76280143369768e-08 1.21290912000792e-09 1.277260771379e-08 -3.31107804779412e-09 -7.13295053489372e-09 1.72298760849074e-10 1.29210020871824e-08 -4.1815887345419e-10 -1.3428724060997e-08 1.27384951414433e-08 6.40118471799269e-09 3.01961979373014e-09 -6.83687919319817e-09 -1.21623213255623e-08 1.3124242299928e-08 1.94519142036951e-10 1.40628324839671e-09 1.03697756274105e-08 6.81955633243047e-10 -2.25428542464532e-08 -9.52363888392424e-10 -2.55728471830562e-09 -8.7865332986685e-10 6.51563250995469e-10 1.30630286059022e-08 2.61263064636007e-08 -1.46827684923344e-09 8.29947290192901e-09 9.63963600300931e-09 -1.41400861631653e-08 5.04389173881478e-09 -1.88435145548087e-08 -2.59980149139209e-09 -3.61461757632165e-09 -3.61767057987702e-08 2.20353701747684e-09 -1.81156148713001e-09 -2.60815195431682e-09 -7.46919547392956e-10 1.1608592587657e-08 -1.20316879885902e-08 -5.22885663677648e-11 4.6319832492302e-09 -1.11142616780484e-08 2.37687004683809e-09 -7.10032357721929e-09 6.75487919797985e-09 2.43040546301418e-09 1.19208203715665e-09 5.92041438698834e-09 4.47991010449841e-09 -6.49356770682692e-09 3.20968587415799e-09 2.89737861960665e-09
"R1017" -8.00951079972944e-09 3.43404730464662e-08 2.20775319969756e-08 6.03066775470198e-09 5.44136236893714e-10 -7.86090801354939e-10 3.76724051527821e-09 -1.23983234484464e-09 8.76233233708046e-09 1.31509988929458e-08 -1.78716167542423e-09 1.29381809627067e-10 2.05697814391007e-09 -1.04767423617751e-09 1.2129091200081e-09 9.67853609633254e-08 5.69647093550414e-09 1.1419124946161e-09 -5.00339671572582e-09 -7.49767568637276e-09 1.49510208598199e-08 -3.87565117665691e-08 -6.67802553041863e-08 -4.36897594412361e-08 9.61214803188019e-09 4.91090982275556e-09 -3.57228596855592e-08 2.04751546640486e-09 8.21071588133815e-09 4.95748133662396e-09 2.92326070679511e-11 -4.68690029090172e-10 1.12756624503553e-08 -8.98412130998756e-09 1.45926849407208e-09 -1.17328629398639e-08 -4.23081726256235e-09 -1.2340703385189e-08 4.00242658734649e-10 -5.50221750360097e-09 -2.41997274777466e-08 -3.92457339893634e-09 -5.43221047549204e-09 -5.59183221763152e-09 4.20356800828916e-09 1.81585924798232e-08 -8.52330959828579e-09 9.61559578224125e-09 2.94824231175745e-10 -2.56922720838564e-08 -1.60130176732832e-09 -3.15716665818634e-09 2.72189714811197e-09 -2.23440082540223e-09 9.12831841352916e-09 -7.51473840995079e-09 4.96230373120422e-09 -2.11998068911209e-08 1.06482836040218e-09 2.19905663183083e-09 3.67718031344712e-09 5.11961548270207e-08 -1.27434767068897e-08 3.77358495210541e-10 1.72451427371414e-09 -1.21185848458808e-09 8.80635253637380e-11 6.1069215231877e-09
"R1018" -1.82063767284541e-08 9.30617056641842e-09 -3.15432234712699e-09 -1.01892815268074e-09 1.6606381538548e-09 -1.07820701416907e-08 1.99506864499041e-09 1.35056186437438e-08 -3.39603907490337e-09 1.58995896267331e-09 3.30149172214355e-09 -3.97606584896027e-09 3.60425705311085e-09 1.30898807991376e-09 1.27726077137895e-08 5.6964709355046e-09 6.70355090409049e-08 6.83966264188308e-09 -4.35277600472434e-08 2.89073272054585e-09 1.94083661208134e-08 -4.59813250011713e-09 -1.49834825242366e-08 1.34713767304776e-08 -3.28217905882844e-09 -6.837074320351e-09 -9.80347961171866e-09 -1.39790049353828e-08 -5.83678756803051e-10 -9.3800059908485e-09 8.33298638560617e-10 -4.64757809095517e-09 2.64505063887595e-08 -4.60761138671183e-08 -4.7912774454925e-10 -3.31712954771184e-09 -2.11289705721003e-09 -6.07087236790009e-10 1.04304242864457e-09 1.4784759480235e-10 -2.703523495166e-09 5.70608615441035e-11 2.43304924266382e-09 -4.02886107809245e-10 2.26537707888881e-09 6.64751158546502e-09 -4.01553786445377e-09 1.58654415621973e-09 -3.44892577910525e-09 -3.52517662416547e-10 2.33175140727746e-09 3.40647871207901e-10 -2.60379146482032e-09 -5.15797077233729e-09 -4.1486455130606e-09 -2.13729958933638e-09 6.78786443524445e-09 -8.04914710617353e-09 4.1078435712131e-09 -1.38477458414992e-09 5.12864220362674e-09 7.34207476880712e-09 -6.05017435838361e-09 7.17592404381392e-10 1.41996377340251e-09 -8.46923040444366e-10 3.1377150394923e-09 -1.35185065050747e-09
"R1019" -1.10514267358849e-09 8.39600870809987e-10 -5.50645856820589e-10 4.0074128298868e-10 2.45040058394848e-09 3.7855068124487e-09 -2.16194286813706e-09 -2.57625856022919e-09 1.19008089435218e-09 1.75411684962833e-10 -6.25927948544236e-09 -1.18734892955353e-09 1.15395538079158e-08 7.06058247040328e-09 -3.31107804779415e-09 1.14191249461537e-09 6.8396626418827e-09 1.17473409064983e-08 -6.58524276658889e-09 6.70013761912622e-11 2.25733726430527e-09 -4.42759558004999e-10 -4.02158848675265e-09 3.44569451302762e-10 1.57797041602769e-09 -7.87721270650344e-09 -1.07690903846809e-09 -1.25652856005604e-09 -3.61637715500698e-09 3.45122258014815e-09 4.98658875716491e-11 -4.21779758879226e-09 -4.92109785407848e-12 -3.27349274777461e-10 1.1075034554025e-11 6.06645331681743e-10 -6.2441283309264e-10 -6.75817233367625e-10 -1.45433785472533e-09 -1.51332874558661e-09 3.21080706407761e-11 9.59510697535623e-10 -1.2084944695112e-09 6.00595739945454e-10 1.77467636586623e-09 9.2254521896505e-10 -5.06957402618535e-09 3.68394251283928e-10 1.72944396022219e-09 1.84909198866217e-10 7.98514846440955e-10 -1.76206060381084e-09 2.40351778815924e-10 2.0221092871052e-10 2.31226612694763e-09 -5.22792990037405e-10 1.72004134794944e-09 7.54982288513091e-10 -3.28185833889836e-09 -5.43725410533703e-10 9.77264115460986e-11 -2.27549395030689e-09 -1.33071564139835e-09 -1.50930603818238e-09 -5.25586816556944e-10 8.94065730497544e-10 7.35772993113305e-10 -3.21682934118478e-09
"R1020" 9.35183455676836e-09 -8.17011716693978e-09 1.115421736608e-09 7.24380345923313e-10 -2.97954883212643e-10 7.76511039453655e-09 1.05573777421704e-09 -8.80966109345998e-09 2.54016087212869e-09 -1.4575140092748e-10 -7.92886314070612e-09 -4.45907859537614e-10 3.92535000845373e-09 -1.81627107484962e-09 -7.13295053489348e-09 -5.00339671572582e-09 -4.35277600472419e-08 -6.58524276658855e-09 4.84922182530425e-08 -1.53207518442457e-09 -1.39306086955943e-08 4.06872693578855e-09 1.224804807134e-08 -5.00412501187064e-09 3.11068342135315e-09 -7.85500125094797e-09 1.06772741669789e-08 5.76646870414494e-09 1.49589515454638e-09 4.62556995675328e-09 6.17514487741902e-10 4.06659663407543e-09 -1.45416815178519e-08 2.56022413229454e-08 1.32271279830714e-10 2.48872575938833e-09 2.04871289536555e-09 8.81097764280746e-12 -1.832996872024e-09 -1.43102320872763e-10 3.01334314183268e-09 1.10243755620567e-09 -4.39274181377197e-09 -2.88399536616895e-10 -2.08811262055788e-09 -2.08486192957043e-09 1.42058892387355e-10 -2.4781787159785e-09 2.67167586889075e-09 -7.7157664135576e-10 -2.14717105477671e-09 4.79893076185231e-09 -1.1485229214788e-10 2.61101547021202e-09 2.4960419805985e-09 2.20871370555244e-09 -5.02346990508282e-09 5.87811351039062e-09 -3.3435874130246e-09 2.66489103265969e-09 -4.08193471284196e-09 -4.88369250345448e-09 3.0437506999592e-09 -1.20628119060945e-10 -2.04028369618974e-09 -2.85913386461881e-10 -1.42707395423974e-09 2.29202204056449e-09
"R1021" -5.81489402536912e-09 1.782909518992e-09 -3.54429731016648e-09 -8.00102432496594e-08 -2.95816670316805e-09 1.52697216760214e-08 2.97071298481978e-09 -1.36870154137506e-08 6.41900582839754e-10 -8.82866648379548e-08 -1.70352110640441e-09 -3.14600778917497e-08 4.69742595318706e-09 1.33521476664967e-08 1.7229876084952e-10 -7.49767568637248e-09 2.8907327205459e-09 6.70013761916986e-11 -1.53207518442402e-09 1.11738474153199e-07 -4.00785012126866e-09 2.40671901479072e-10 7.79841043184198e-09 8.21633228475476e-09 -1.35488530656744e-09 3.56499015635754e-09 -4.99301524732134e-09 -5.30640358152349e-09 -5.09982441246862e-10 8.4801822847061e-09 9.85730327284468e-10 -2.91655830299909e-10 1.64244576955018e-09 -3.70219439873861e-09 1.24241529311849e-09 1.1373105373858e-09 -1.91136943507329e-09 3.65305444426222e-08 -1.61371285507032e-09 4.24300713434002e-09 8.64278536633214e-09 -9.50343053503767e-10 9.50780985132588e-09 1.28401011646437e-08 -1.96335098632063e-09 -1.07998743551949e-08 -9.62326509998930e-10 -1.58710614052084e-09 3.78303881579760e-09 8.58758977615794e-09 3.4392234522688e-10 1.37526321342836e-09 -3.88867994187611e-11 -8.51389437508502e-09 5.68049967657885e-09 -2.09513044046277e-09 -2.41586770499366e-09 -2.37470113932833e-09 -2.37298813040581e-10 5.16934148160045e-10 4.32330988622466e-09 -2.30890569423621e-08 -5.15874022708614e-09 2.69963999910914e-09 1.24143181858924e-09 1.79651002422715e-09 -1.32404939285849e-09 -1.86721181927231e-10
"R1022" 5.26061798242525e-09 2.56986350209827e-08 2.77806777509226e-08 8.67449351043654e-09 -1.78188258445299e-09 -1.19549797433248e-08 2.09880687534544e-08 4.05109929166851e-09 -1.94970359324288e-08 -2.59249835600114e-09 4.20686471371613e-10 7.00808890461399e-09 3.10445286143509e-10 4.62799406240774e-09 1.29210020871819e-08 1.4951020859821e-08 1.94083661208124e-08 2.25733726430465e-09 -1.3930608695593e-08 -4.00785012126873e-09 3.35383583309437e-07 -7.58519716236972e-08 -1.42253781529213e-07 8.80203998010494e-08 -1.03844896178095e-09 -2.77683015790272e-09 -1.01048432359662e-08 -1.28087317126034e-07 2.51063678681794e-09 -1.16375338864829e-07 -1.39704089535796e-09 -5.75255991015595e-10 -3.67830389733685e-09 -1.61317567988811e-08 1.59919256326449e-09 -1.29891078907428e-08 -7.97129672193764e-09 -4.39104667892564e-09 -2.92328263854741e-09 -7.67405834763785e-09 3.32997640371029e-09 2.79227438014958e-09 1.94360991363948e-08 6.954634404661e-09 4.73550925644633e-09 -1.48561435762381e-08 -8.95458837014928e-09 2.05254486548715e-09 4.40805085828593e-09 -2.71663722245164e-08 -8.23300654975284e-09 -1.70811031042395e-09 5.58152574554956e-09 7.54462894022896e-09 -3.46101162560924e-08 3.32872153905313e-08 3.0434444808463e-08 -1.27050117559032e-08 1.1439175093936e-08 -1.33964855976277e-08 9.54776310979349e-09 -7.90357514002858e-09 -2.04799686575171e-08 1.58367896013762e-08 3.80896137676709e-09 -1.31320087739818e-09 4.66180783798232e-09 1.13482107860786e-08
"R1023" 1.64004139413848e-08 -4.22589909623495e-08 3.31033450117456e-09 -4.61850026148768e-09 -2.53392094913277e-09 -1.32064723423819e-09 -5.90225686663672e-09 3.26615666943656e-09 -3.63125071561107e-08 -2.01808952064475e-08 -3.9593273094963e-09 2.13790209762433e-08 -1.2244129710007e-09 -8.73643627950381e-09 -4.18158873454946e-10 -3.87565117665686e-08 -4.59813250011735e-09 -4.42759558005377e-10 4.06872693578846e-09 2.40671901478647e-10 -7.58519716237006e-08 1.33310611611663e-07 1.58521352535857e-08 1.50720287410944e-08 6.29745913797754e-09 3.97959626955599e-09 -9.91887901851611e-09 9.28224670941032e-09 -3.09864460255173e-10 1.56343546196389e-08 -1.78457232227285e-09 3.28252866956657e-09 -1.41988121649581e-08 9.0584942560487e-09 3.68488432775738e-10 1.81323589708147e-08 9.18162549936333e-09 1.08645486530541e-08 1.66250367802666e-09 -2.59493778244209e-09 3.21193944989891e-09 8.33303905219393e-10 -2.08790088248509e-08 4.45166353063439e-09 -1.16662506287785e-09 1.85016380172538e-08 5.73137237343194e-09 -5.18991290376909e-09 9.89219536232746e-10 1.65962930657934e-08 -9.7512226282371e-10 1.01883417497883e-09 8.75873812402106e-10 -1.70133916047671e-08 -1.35144395820383e-08 -6.22835760237257e-08 2.9871337502265e-09 1.66055180102521e-08 -1.05788542127886e-08 -8.7876562311747e-09 2.20832678346536e-08 -3.59455933634508e-09 4.40456875418148e-09 -8.2975295481697e-09 -1.42504033044618e-09 8.57585941209161e-10 6.64882519367266e-09 -3.07690194603039e-09
"R1024" 1.54835698977694e-11 1.58745477518692e-09 -1.14485812834319e-07 -9.25546617574134e-09 2.67780575786467e-09 2.19104884815186e-08 3.95990422244485e-08 -1.02377352661303e-08 1.30770384917853e-09 -1.84932164392847e-08 6.48631361976185e-09 -4.62416261936343e-09 -4.1439904359199e-09 1.0987551287015e-08 -1.34287240609979e-08 -6.67802553041893e-08 -1.49834825242374e-08 -4.02158848675252e-09 1.22480480713398e-08 7.79841043184176e-09 -1.42253781529219e-07 1.58521352535848e-08 3.06630327831503e-07 -2.2713259693523e-08 -1.44732186816987e-08 -1.58790174116483e-09 3.08590027655966e-08 3.59561635164514e-08 -2.04978942469774e-08 -2.68036104588716e-08 1.45320476424759e-09 8.2791725800939e-11 -9.12949312217494e-09 6.93432571413239e-09 -9.47346705726418e-10 4.30730086264249e-09 4.01797157674106e-09 1.09250194122082e-08 -6.10063703111925e-10 8.72704875710533e-09 1.61612326953085e-08 1.30349314482895e-09 2.05367270220359e-08 -7.9538071784644e-10 -6.1116634491436e-09 -2.52331471199835e-08 6.02201870604261e-09 -4.26306055888544e-09 -9.45762853090202e-11 2.4772644488832e-08 9.52127184296399e-09 1.998063202265e-09 -6.79648521249584e-09 7.2032870060737e-09 2.29715817166092e-08 -7.87776625890689e-09 -1.40930387567376e-08 2.14382926347404e-08 6.17478058489914e-09 1.53124787105248e-08 -2.71447539790943e-08 -4.21983813994188e-08 1.24701720825824e-08 -1.00599737296102e-08 -3.79126739374741e-09 4.93201776425958e-09 -4.68355060692169e-09 -1.33431632113157e-08
"R1025" 2.15006893404341e-09 -5.09789799470538e-09 2.78631496592229e-09 7.94311892640304e-09 -9.97958098183019e-09 -5.95522769539655e-09 4.6173032422688e-08 6.43538949665185e-09 -3.40241566272972e-08 -4.50243023885021e-08 7.84608117711212e-10 -2.06914961264349e-08 3.43008795005264e-09 9.00345904146947e-09 1.27384951414436e-08 -4.36897594412365e-08 1.34713767304774e-08 3.44569451304326e-10 -5.0041250118681e-09 8.21633228475620e-09 8.8020399801054e-08 1.50720287410945e-08 -2.27132596935232e-08 2.34234762077382e-07 -2.09287135369247e-09 -3.63216818814088e-09 -9.99830576690276e-09 -1.82879139486901e-07 -1.07263735609321e-08 -4.57255383343203e-08 1.74378998964113e-09 4.40340877755196e-09 -1.63399004788571e-09 -8.61471191449197e-09 2.98738107435771e-10 -1.63139953474495e-09 1.90985474797783e-09 -1.91758002219068e-08 2.53720521034329e-11 -1.50315992959678e-08 -1.95321150118032e-08 3.886169727522e-09 2.53614160600268e-09 1.84468062102042e-08 -3.90476453548672e-10 3.80654633986999e-09 -1.70581710598779e-09 -2.66730902881378e-09 1.23482419947912e-08 -1.04975834950863e-09 2.2645394897324e-09 6.02361925586192e-09 -4.93128525106796e-09 9.35159286113558e-09 -2.88721890629983e-08 2.46374434322619e-09 8.0586101006927e-09 -7.47338679010113e-08 1.87345420357029e-09 -1.28368327955968e-08 2.25813033838214e-08 2.29922852439343e-08 -6.19223629618606e-09 2.15682022702288e-08 3.4331095384912e-10 -2.63789318296414e-10 6.8606426993356e-09 -1.01936800078894e-10
"R1026" 4.68914182434985e-09 2.1795015409863e-08 1.41684053020158e-08 8.79028752318306e-10 2.05941764623628e-10 -4.08496817276771e-09 -8.5383682004191e-10 4.4504248292377e-09 -3.70930449641354e-09 -2.08956047516752e-09 -1.92880979934875e-08 2.79982370699382e-09 -2.30082112829208e-08 -1.68899690988968e-08 6.40118471799235e-09 9.61214803188042e-09 -3.28217905882843e-09 1.57797041602758e-09 3.11068342135328e-09 -1.35488530656827e-09 -1.03844896178129e-09 6.2974591379776e-09 -1.44732186816983e-08 -2.09287135369239e-09 1.0716261426918e-07 -7.44588740681098e-09 -8.52288979604839e-08 1.39972840434875e-09 8.53689766067085e-09 2.82262415485429e-09 5.15818317914497e-09 1.00334310580916e-08 -3.91637421495018e-09 5.0177407604334e-09 -4.74642105533243e-11 -1.34492700388239e-08 -9.070588271656e-09 -4.17567996503726e-09 3.87958585413873e-09 -9.49049739855048e-09 -9.77233899719675e-09 -7.85277745094705e-09 -3.7977932430238e-09 8.50065109874421e-09 1.7831793126742e-08 4.98510579188187e-09 1.76720510852514e-08 1.17504763045622e-08 4.23610357810101e-09 4.29831234018763e-09 5.34815813318723e-11 -1.67034331918004e-08 -3.85601570750311e-10 -4.05007215895808e-10 -1.14743717678114e-08 -5.91190289935809e-09 1.65649025330489e-08 -4.4872926489806e-09 -8.95603269452474e-08 1.56791906614121e-08 3.57554531372723e-08 1.47432231673471e-08 -1.31121069799995e-08 -4.94805686609104e-09 -6.79161377796244e-09 -3.83506597083243e-09 4.4559400709865e-09 5.77684262780847e-09
"R1027" 4.97490359178960e-09 1.14635964380017e-08 -4.04997756658992e-09 -2.70483939437432e-09 -3.78484741713103e-09 -4.71939862451341e-09 -1.81520033925745e-10 4.80338510898337e-10 -4.04324861899276e-09 -9.15747326940555e-09 -5.31837621824977e-09 4.25018495990765e-09 3.71377814499467e-09 -1.17733907284859e-08 3.01961979373039e-09 4.91090982275542e-09 -6.83707432035054e-09 -7.87721270650528e-09 -7.85500125094868e-09 3.56499015636043e-09 -2.77683015790159e-09 3.97959626955638e-09 -1.58790174116566e-09 -3.63216818813958e-09 -7.44588740681026e-09 7.89376057494088e-08 -4.3709596440715e-08 4.54822980952703e-10 6.83706821804955e-09 3.24909955206318e-10 -1.27184332989758e-08 6.3355403673829e-09 -4.28079649337918e-09 4.90394398407750e-09 3.31111609807576e-09 -1.73781911669148e-09 -5.20501984349868e-09 -1.69733322849789e-09 1.95089293914657e-09 5.00654157603188e-09 -1.88242961429214e-09 -5.90814138257716e-09 5.82804139338421e-09 -2.93764020919726e-09 -2.03409531358207e-09 -3.91138687493919e-09 -1.0409287765027e-08 -1.15434629211822e-09 -4.17626322267615e-09 4.00153259489606e-10 -3.48096856632841e-09 -1.11513981043441e-08 4.64768616293793e-09 2.19084572690181e-09 1.72426918413598e-09 -7.86109452952507e-09 6.62453289117977e-09 -3.33013394400822e-09 1.31737654397799e-08 -8.87375416194744e-09 1.76852045625371e-08 2.70268912250105e-09 -2.96917781339379e-09 -3.55640511312082e-09 9.79225584461099e-09 3.70741518653587e-09 -2.26697085440919e-09 3.28209149196698e-09
"R1028" -6.12552248123947e-09 -7.62426110521197e-08 -3.25386839004382e-08 7.78786689615263e-10 1.42234232636732e-10 2.94838533872985e-09 -5.9166220451235e-09 -5.73349542492988e-09 1.65653721805214e-08 1.20900892080106e-08 5.29789138447036e-09 -4.33949517154483e-09 1.81695745978969e-08 1.284959178298e-08 -6.836879193198e-09 -3.57228596855579e-08 -9.80347961171836e-09 -1.07690903846908e-09 1.06772741669792e-08 -4.99301524732211e-09 -1.01048432359632e-08 -9.91887901851716e-09 3.0859002765592e-08 -9.99830576690181e-09 -8.52288979604832e-08 -4.37095964407167e-08 2.66396870163487e-07 1.30873627876488e-08 -8.37794825585419e-09 -6.74633495119039e-10 2.7480992104338e-09 -4.68462322449577e-09 3.02749405887474e-09 1.10647679130167e-08 3.97335677599728e-09 3.19192775896425e-08 2.63520313473125e-08 1.00447549874793e-08 -7.28215183729834e-09 3.53846390726939e-09 2.51979392402581e-08 5.64009758283769e-09 -2.01631464824129e-08 -9.95369799889411e-09 -1.73780164644068e-08 7.57574916124089e-10 1.06440992949534e-08 -1.79034785372024e-08 7.5555178792183e-09 -8.77188328348435e-09 3.29955468905335e-09 1.86862858437572e-08 -3.88326224620278e-09 1.07316517491814e-09 2.88534761272099e-08 3.59798871157799e-08 -3.60215165278581e-08 3.57385595033309e-08 3.92954895660867e-08 6.67218515562583e-09 -1.37120238590234e-07 -4.89959649531388e-08 2.72544450435489e-08 -9.19154245865306e-09 -4.7522987159654e-09 2.25344801708724e-09 -8.40125635379616e-09 -1.00506332826447e-08
"R1029" 6.55603238141953e-09 -1.11989183338798e-08 -2.01646538219576e-09 -1.65228219016997e-08 9.41920263469743e-09 4.49685227869509e-09 -1.34022599158426e-07 -7.20689957627178e-09 3.1352846980136e-08 4.58495072767842e-08 2.18744808706939e-09 1.89401390064807e-08 -7.18764570978769e-09 -1.10086438584384e-08 -1.2162321325562e-08 2.04751546640874e-09 -1.39790049353813e-08 -1.25652856005467e-09 5.76646870414441e-09 -5.30640358152336e-09 -1.28087317126048e-07 9.28224670941034e-09 3.59561635164446e-08 -1.82879139486897e-07 1.3997284043486e-09 4.54822980950024e-10 1.30873627876533e-08 3.03113716076077e-07 9.46695817185896e-09 7.76735755678376e-08 -1.46397950534114e-09 -3.82718240398219e-09 -1.78613702094033e-09 1.093704051275e-08 -2.01667699180677e-09 5.97889788187846e-09 3.34336509686953e-09 1.08268654930592e-08 3.05141558858439e-09 1.32316678641907e-08 -3.9983827981695e-10 5.582315946039e-10 9.70963007508541e-09 -1.8793051015735e-08 1.29774647288442e-09 -1.68113089031721e-08 8.37512444904477e-09 1.77644713878062e-09 -1.52431300330294e-08 -4.48942601996497e-09 -3.53084737117338e-09 -5.62300611023596e-09 4.84869911648004e-09 1.07072748105232e-08 7.79077971291083e-09 -3.10803969813247e-09 -5.51681645169319e-09 2.21929561386004e-08 -6.52581536962136e-09 1.89291774149887e-09 -9.86112736369831e-09 -4.0746813510016e-09 6.92009091980089e-09 -4.18723252804653e-09 -1.99646335434733e-09 -1.16920216562004e-09 -4.07344385449107e-09 -3.6222944854958e-10
"R1030" -9.57340026383447e-09 5.02008432242625e-09 1.17951423837658e-08 -3.56525033549684e-09 -4.3190359776152e-09 -1.42196381564479e-08 -6.87313685111629e-09 3.61592091686926e-08 1.27648204653332e-09 9.39413358465787e-09 -2.63526869555774e-09 2.56690900746606e-09 7.00633603215472e-09 -5.6832536117311e-08 1.31242422999276e-08 8.2107158813384e-09 -5.83678756804724e-10 -3.61637715500658e-09 1.49589515454783e-09 -5.09982441246673e-10 2.51063678681994e-09 -3.09864460254694e-10 -2.04978942469812e-08 -1.07263735609319e-08 8.53689766067065e-09 6.83706821804882e-09 -8.37794825585455e-09 9.46695817185761e-09 6.34776111352023e-08 -3.11034252601211e-09 -2.8785139719374e-09 -1.81706325742193e-09 1.67386097179099e-08 -3.22310556098285e-08 1.98373605534571e-09 9.30973533229178e-10 -3.89765633258909e-11 2.20686392235672e-09 3.64376713606423e-09 -9.41576199055029e-10 6.85932566307855e-10 -3.54447708682699e-09 -4.86536128806939e-09 -1.21576758113611e-09 5.36076363927658e-09 4.30345263392826e-09 -6.62823704049396e-09 3.99035297375461e-09 -1.62366471774395e-09 -2.35315590298386e-09 -9.32799752516341e-10 -1.78957100375676e-09 4.71339579667114e-11 -1.28627063152342e-09 -2.01097567240257e-09 -3.26622136963856e-09 4.89667517140486e-09 5.11479200597546e-09 -4.2863135022414e-09 -3.5184710952576e-09 -8.52555472056997e-10 -4.68888550124024e-10 -3.43854745945461e-09 -2.82297622451823e-09 3.44701002104001e-09 -3.40803697614456e-09 2.37412908564041e-10 -9.12748177917075e-10
"R1031" -1.5040382956937e-08 -1.45100537092554e-08 2.13073902695406e-08 -7.04024002273393e-10 -3.04478318817347e-09 8.29144260088023e-09 -1.33359090917561e-07 -4.01639230321862e-09 3.64102041583293e-08 2.66770238188889e-08 -5.26741764472945e-09 -1.58451648512781e-08 3.98306846480572e-09 1.43329905180112e-09 1.9451914203718e-10 4.95748133662221e-09 -9.38000599084714e-09 3.45122258014647e-09 4.62556995675292e-09 8.48018228470647e-09 -1.16375338864827e-07 1.56343546196378e-08 -2.6803610458869e-08 -4.57255383343258e-08 2.82262415485431e-09 3.24909955209286e-10 -6.74633495119235e-10 7.7673575567836e-08 -3.11034252601259e-09 2.01412630866849e-07 -4.58343531103465e-10 1.67631365693218e-09 -7.23721082376108e-09 1.36353851718963e-08 -1.81964518943134e-09 5.83851716785978e-09 2.35957087672299e-09 -1.29831930955534e-09 6.2073649418945e-10 1.60601583476066e-09 -1.49900963985045e-09 -2.9443965542405e-09 -2.58431719487978e-08 -3.64891385624244e-09 -4.74146124332067e-09 9.32082053616305e-09 3.37057871252736e-09 2.52646795000896e-09 -1.93020752653421e-09 1.22634870049839e-08 -1.13108563011666e-09 4.35693324031607e-09 -1.571976040582e-09 -1.15098747261988e-09 8.92957906011448e-09 -6.16371691644934e-10 -1.13970716450073e-08 1.63379345147004e-09 -5.76937449183452e-09 4.73901447316133e-09 -1.59668514812524e-09 -1.64145136771777e-09 5.75154325163129e-09 3.63270528713191e-09 -1.22540482109013e-09 -8.52688487466619e-10 -2.42447507322554e-09 7.8314103205553e-10
"R1032" 1.14220677598443e-09 1.68077330404405e-10 5.83256484380392e-10 2.62036359825531e-09 1.31444581931144e-10 -2.5868792605066e-09 2.87480629361916e-09 1.90075305703104e-09 3.0574409338241e-09 -2.48402418036938e-09 1.03111553624069e-11 -2.59415831569149e-09 -1.04587003383446e-08 -2.83968239303724e-09 1.40628324839752e-09 2.92326070674251e-11 8.33298638560856e-10 4.98658875716355e-11 6.17514487742173e-10 9.85730327283396e-10 -1.39704089535787e-09 -1.78457232227306e-09 1.45320476424774e-09 1.74378998964129e-09 5.15818317914514e-09 -1.27184332989745e-08 2.74809921043444e-09 -1.4639795053424e-09 -2.87851397193688e-09 -4.58343531103649e-10 2.02658503224558e-08 3.18773744869047e-09 -1.23875488858014e-09 2.1040635173175e-09 -8.40508020360332e-10 -6.17029291764159e-10 1.76550518572427e-09 -8.71691218958431e-10 6.58738199364518e-10 -9.83985322047885e-10 1.04057751016515e-09 -2.01559619342204e-09 -1.24172686621343e-09 4.51504465305263e-09 -1.22257158720519e-09 -1.83851700655989e-09 8.1680599958994e-09 2.19621354790146e-09 1.19830851384183e-09 8.47094567957902e-10 -1.28088097005916e-10 3.34135126827528e-10 3.8171429848119e-11 -4.26131939178671e-10 -2.58371288832619e-09 1.00968700884043e-09 -1.94491310512272e-10 2.50515969972149e-09 -3.32990608291133e-09 2.1313637529357e-09 -2.89053017077176e-09 -5.20119554309519e-09 -1.92931604663239e-09 3.1585767227428e-09 -1.46552937297959e-08 4.854452845933e-10 5.83500371132277e-10 6.70906841437259e-10
"R1033" 1.54401682423206e-08 -1.52901630550355e-09 -1.83138336010545e-09 -1.5766197762251e-09 -1.91162123822596e-08 -1.19188213922118e-08 -1.00251006650567e-09 3.41352825683851e-08 4.24649021617358e-10 1.39064499896638e-10 -1.73987201034628e-08 8.57781625748591e-11 -2.39990640359359e-09 -5.06637796900742e-08 1.03697756274104e-08 -4.68690029089599e-10 -4.64757809095535e-09 -4.21779758879237e-09 4.06659663407543e-09 -2.91655830299664e-10 -5.75255991016537e-10 3.28252866956666e-09 8.27917258006126e-11 4.40340877755187e-09 1.00334310580915e-08 6.33554036738288e-09 -4.6846232244962e-09 -3.82718240398161e-09 -1.8170632574212e-09 1.67631365693235e-09 3.18773744869056e-09 2.87820101777557e-08 -1.20256594631136e-08 1.58336408711439e-08 2.09151445353614e-09 2.1570703170446e-10 -5.7156766609582e-10 1.5554369457391e-09 3.28823798879992e-10 -3.0849164173936e-09 -7.27887519582149e-10 -3.41583575682119e-09 -2.81195198158761e-09 4.06442356646143e-09 -8.65885307373777e-10 2.07224037709033e-09 2.0330852447251e-10 -2.38958119535929e-09 5.54069866021021e-09 1.75588022684284e-10 2.16283286219935e-09 1.67715071545792e-09 -1.55057059147699e-09 -1.50520138071087e-09 -1.23673175613616e-09 8.78715685706207e-11 5.83466353408257e-10 -3.71851832218954e-09 -3.80292207818399e-09 3.12929499880213e-09 1.17672004059208e-09 3.09100567238758e-09 1.2502032178692e-09 -2.45572525442015e-09 -5.43720681608820e-11 1.10187704764675e-09 2.03672259188922e-09 -3.31504714964023e-09
"R1034" -6.36507377093371e-08 3.21638100522801e-09 -6.21444269155147e-10 -5.17683636325009e-10 9.1805218107011e-09 -7.65444607654814e-09 8.68913810491571e-09 -5.18127500150698e-10 -2.73830336309329e-09 4.53492030505771e-09 1.24107056833301e-08 -5.82577586938359e-09 -3.5931762807972e-09 9.98197136738866e-09 6.81955633243612e-10 1.12756624503539e-08 2.64505063887585e-08 -4.92109785365588e-12 -1.45416815178519e-08 1.64244576955e-09 -3.67830389733704e-09 -1.4198812164958e-08 -9.12949312217265e-09 -1.63399004788583e-09 -3.91637421495028e-09 -4.28079649337893e-09 3.02749405887484e-09 -1.78613702093845e-09 1.67386097179103e-08 -7.23721082375995e-09 -1.23875488857988e-09 -1.2025659463114e-08 6.50583312533622e-08 -4.12072512161907e-08 1.50178670570712e-09 -9.18600238110679e-10 -2.67041808554832e-09 3.66957726103731e-10 2.10834576962583e-09 5.70542691933066e-10 -1.51540101538949e-09 -2.31017865127045e-09 1.11331205972518e-08 -3.45548784929228e-09 6.2190027908561e-10 3.18808536257343e-09 1.50454726099828e-09 5.50052548491555e-10 -2.1355783124526e-09 -3.61211432713757e-09 -1.98132074504183e-10 -4.35538384794161e-10 7.77671495149054e-10 -2.85650324023486e-09 3.31181982367384e-09 1.56577892728997e-09 2.63346318481367e-09 -1.03050195816524e-08 7.15221602208634e-10 -1.73834124949212e-09 2.58111485277224e-09 9.17195360832318e-09 -3.64867441054462e-09 2.42663241833962e-10 2.31063095464115e-09 -1.36440191402737e-09 -3.33051016209754e-11 -3.68437572464561e-10
"R1035" 3.33505435154061e-08 -1.4016691037596e-08 -5.13916195497794e-09 4.32766973887333e-09 -6.22542211199117e-09 1.76499300540672e-08 -4.30139546016089e-09 -1.77315203911829e-08 5.5535968959814e-09 -7.087410982033e-09 -1.82654374570592e-08 3.40015269668579e-09 -1.24404481567917e-10 3.7093156499969e-09 -2.25428542464528e-08 -8.98412130998745e-09 -4.60761138671201e-08 -3.27349274777171e-10 2.56022413229445e-08 -3.70219439873899e-09 -1.61317567988813e-08 9.05849425604905e-09 6.9343257141323e-09 -8.61471191449232e-09 5.01774076043338e-09 4.90394398407697e-09 1.10647679130178e-08 1.093704051275e-08 -3.22310556098296e-08 1.36353851718971e-08 2.10406351731781e-09 1.58336408711439e-08 -4.12072512161922e-08 7.35831321213105e-08 -1.20186967141324e-09 1.59759672540265e-09 2.12583113856783e-09 -1.78217792528016e-09 -2.68996211897487e-09 -4.01822491884299e-09 9.01035358775576e-10 -1.41567976759605e-09 -7.57551049787604e-09 4.26362224853209e-09 -5.42073143522142e-09 -3.59500043568688e-09 6.22656905739183e-09 -6.27233381642976e-10 1.06092882439871e-08 -5.66773181865329e-10 2.8252647518812e-09 2.43931419352493e-09 4.75492235957687e-10 2.62514473059624e-09 7.41966668689743e-09 3.67212498050368e-09 -1.0457375000139e-08 9.90521643455174e-09 -7.19952839694463e-09 3.34146600663925e-09 7.71946512019243e-10 -6.08864916364993e-09 7.03338304409917e-09 -1.99761899500925e-09 -3.21820799626998e-09 3.28411260043599e-09 -1.85701030616473e-09 -2.35586870951436e-09
"R2001" -9.41550081191475e-11 -1.08327132115337e-09 1.78738628728694e-09 -1.70590562519475e-10 -2.43646282278394e-09 1.25432642784916e-09 3.5197746203154e-09 2.42604936402527e-09 -6.0458273991989e-09 -3.05062472310893e-09 -4.72769785334925e-10 2.13960950031563e-09 -3.83649080985236e-10 -2.51246839815531e-09 -9.52363888392728e-10 1.45926849407163e-09 -4.7912774454995e-10 1.10750345536689e-11 1.3227127983117e-10 1.24241529311847e-09 1.59919256326536e-09 3.684884327754e-10 -9.47346705725538e-10 2.98738107437865e-10 -4.74642105538223e-11 3.31111609807488e-09 3.97335677599814e-09 -2.01667699180691e-09 1.98373605534594e-09 -1.81964518943239e-09 -8.40508020360008e-10 2.09151445353598e-09 1.50178670570721e-09 -1.20186967141316e-09 7.14997110162861e-08 5.08690118954865e-10 -4.44004096703728e-09 8.47243873941470e-09 -1.98930216795961e-09 -5.60483887951436e-09 1.99211133256269e-08 4.76768545482737e-09 6.01104464825752e-09 -1.29202213149843e-08 -5.01577757965465e-09 -2.71270334805933e-09 3.26735475311449e-09 -5.27728115729879e-08 6.5345906461943e-09 -9.6930438866429e-09 -1.15007503343498e-08 -9.41676968353137e-10 8.12584077701098e-09 -7.15457788291583e-09 4.81422951639777e-08 -2.38352514018048e-12 1.12784158665411e-08 -3.58702689312586e-09 -2.13448217336977e-09 4.25347039334172e-09 -3.8444467425368e-09 -4.05988585840426e-09 -1.40750341661165e-08 -6.38094651033264e-08 -6.25746014663869e-10 5.53282415846217e-09 -1.44066702525993e-08 1.0053664417648e-08
"R2002" -2.68590163695632e-10 -3.77326863514313e-08 1.78567754148386e-09 -2.39712570220778e-09 -1.85554014104346e-09 4.24583240404633e-09 -4.13690090219983e-09 -1.12772052767447e-09 2.91817722687551e-09 2.203413915149e-09 -2.53395408221725e-09 -3.98971773888405e-09 5.97446428239499e-09 7.88141456161801e-10 -2.55728471830559e-09 -1.17328629398651e-08 -3.31712954771153e-09 6.06645331681516e-10 2.48872575938818e-09 1.13731053738642e-09 -1.29891078907419e-08 1.81323589708143e-08 4.30730086264301e-09 -1.63139953474423e-09 -1.34492700388238e-08 -1.73781911669121e-09 3.1919277589644e-08 5.97889788187937e-09 9.30973533229289e-10 5.83851716785944e-09 -6.17029291764519e-10 2.15707031704552e-10 -9.18600238110762e-10 1.59759672540277e-09 5.08690118955244e-10 3.15184434638384e-08 -2.42021227577076e-09 6.38605492532813e-09 -1.21754644644697e-09 5.28475537991994e-10 1.30113866618035e-09 -9.62579509554769e-10 -1.83324338290948e-08 6.44473048912248e-10 -8.86547483710232e-09 1.0755185004402e-08 8.79416201688449e-09 -2.04887947294432e-09 3.32955439948953e-09 5.12407376159244e-09 -3.1671193973239e-09 9.38522074033264e-09 8.30153614968452e-10 -8.32297543377965e-09 1.02583430919687e-09 6.17827584158908e-09 2.54506878982622e-09 1.21526964662894e-08 -1.55823995403155e-09 1.03957905450658e-09 -3.52421558577236e-08 -5.90051173593925e-09 5.71344798258078e-09 2.18036178696019e-09 -9.30365474800078e-10 2.70443922140679e-10 -3.30647933638831e-09 -2.31571191808974e-09
"R2003" 2.26882121292817e-09 -1.18449674723676e-09 -4.87616288715562e-09 1.04762459853884e-09 1.00539468363656e-09 2.67789279443527e-09 -1.52399907177727e-10 1.0616302060021e-09 -2.56062108879926e-09 1.12211554360464e-09 1.0294444074637e-09 2.5869356425802e-09 2.91305126127795e-10 -9.82115055191551e-10 -8.7865332986698e-10 -4.23081726256171e-09 -2.11289705721042e-09 -6.24412833092128e-10 2.04871289536566e-09 -1.91136943507431e-09 -7.97129672193535e-09 9.18162549936323e-09 4.01797157673832e-09 1.90985474798019e-09 -9.07058827165551e-09 -5.2050198434989e-09 2.63520313473131e-08 3.34336509686694e-09 -3.89765633247938e-11 2.35957087672250e-09 1.76550518572405e-09 -5.71567666096059e-10 -2.67041808554805e-09 2.12583113856719e-09 -4.44004096703639e-09 -2.4202122757715e-09 6.37791428460813e-08 7.56002408914968e-10 1.43954642047883e-09 6.39517193589914e-09 1.39641051244867e-08 1.00954687235871e-08 7.21359273015848e-09 -7.84590642024052e-09 1.70294996213198e-09 -4.27600737407843e-09 -1.70160234637248e-09 -1.96512556701515e-08 -5.51367344226849e-09 7.50022372847575e-09 6.97817430973232e-09 2.99401874940274e-09 -6.49861198464711e-09 3.82160011592811e-09 -3.26565485340195e-09 -1.07923501781624e-08 -7.60278180349893e-08 -6.03404847115871e-09 1.06671629993884e-08 -9.41659359492858e-09 -2.64524398061915e-08 -1.29061602052966e-08 4.53018135753523e-08 7.41874137658764e-09 -2.46023304255902e-09 -3.14848110300828e-09 -4.98318530498212e-10 -1.26624443081907e-08
"R2005" 1.32203652801253e-09 -7.19650645827934e-09 -1.90868903706792e-09 -1.01275963963592e-07 -2.13818313284596e-09 1.16824355900795e-09 -6.99402655179857e-09 4.82515981388996e-09 -6.79479491909438e-09 -3.95967903398497e-09 -6.28798046573123e-10 7.29555469633223e-09 3.26499446139476e-09 -7.15284428410268e-09 6.51563250995734e-10 -1.23407033851884e-08 -6.07087236789489e-10 -6.75817233368123e-10 8.8109776416859e-12 3.65305444426226e-08 -4.39104667892579e-09 1.08645486530553e-08 1.09250194122076e-08 -1.91758002219077e-08 -4.17567996503742e-09 -1.69733322849594e-09 1.00447549874792e-08 1.08268654930604e-08 2.2068639223559e-09 -1.29831930955336e-09 -8.71691218959131e-10 1.55543694573919e-09 3.6695772610443e-10 -1.78217792528046e-09 8.47243873941279e-09 6.38605492532859e-09 7.56002408915273e-10 1.65325393444974e-07 -3.48887285991152e-09 -1.13016637693733e-09 6.26997176555832e-08 -1.35576188225323e-09 -1.65263579252626e-08 1.97702273275666e-08 -1.72693720155644e-09 3.25884288005001e-08 1.56249635115615e-09 -1.21436042271385e-08 3.51730293210826e-09 1.90138959985455e-08 -5.11931723210645e-09 -1.81540145759136e-09 6.22004628852304e-09 -9.8212484761337e-08 -1.19643306497675e-09 -6.42331526072265e-10 -1.18249486447611e-10 4.27648878618039e-08 -1.23178507380869e-10 1.80078065563532e-09 -1.42470851051314e-08 -1.17705562509725e-07 -5.43666861447126e-09 -3.10449411025883e-09 -1.08729042297738e-10 1.62003610354529e-09 2.28832198345708e-09 3.56646645657258e-09
"R2006" -2.18256702740928e-09 2.97160747578972e-09 6.58371246927039e-11 3.52110437172742e-09 -3.52059405897447e-09 -1.35765671764745e-08 -6.71394215829398e-10 6.53467291617722e-09 -4.79730137525212e-09 -6.30502440943306e-09 3.64825185142321e-09 1.36320033807517e-08 -1.14744322854516e-08 -3.83985974711615e-09 1.30630286059023e-08 4.00242658734581e-10 1.04304242864489e-09 -1.45433785472503e-09 -1.83299687202395e-09 -1.61371285507044e-09 -2.92328263854762e-09 1.66250367802704e-09 -6.10063703111607e-10 2.53720521034278e-11 3.87958585413873e-09 1.95089293914683e-09 -7.28215183729849e-09 3.05141558858451e-09 3.64376713606391e-09 6.20736494189309e-10 6.58738199364642e-10 3.28823798879963e-10 2.1083457696257e-09 -2.68996211897488e-09 -1.98930216795993e-09 -1.21754644644679e-09 1.43954642047836e-09 -3.48887285991127e-09 3.47214350236381e-08 3.70424786500783e-08 -5.88384163895027e-10 -9.47250538086305e-09 1.66461848453093e-08 -9.64565093409554e-09 3.37269688132971e-09 -2.14263315969097e-08 1.35825661559842e-09 2.63981614124802e-10 -4.37156315016527e-08 1.37329058796452e-09 1.00554399543877e-08 3.65367704149488e-10 3.88979863914807e-10 5.94748039761009e-09 -8.31442727342974e-09 -4.31200839367314e-09 2.38495749905021e-09 -1.26333492960434e-08 2.12058867226955e-09 -9.26475128211987e-09 3.21149425659086e-09 1.45225885506364e-08 6.70572072662567e-09 -6.21970608500794e-09 7.6800882582432e-10 -1.01784284369805e-08 1.17005289576725e-08 -2.06728683369501e-08
"R2007" -2.03910956240736e-10 4.67880263808257e-09 -4.66347355830146e-09 -3.29821034260715e-09 9.44484576098108e-09 -3.5317649086359e-08 -2.47201614426215e-09 -5.73346277194524e-09 2.52556087918959e-09 -1.2407202350443e-08 3.41683096277005e-09 3.872983255248e-08 -4.43004962537049e-09 5.83345078726647e-09 2.61263064636011e-08 -5.50221750360135e-09 1.47847594801619e-10 -1.51332874558619e-09 -1.43102320873076e-10 4.24300713434178e-09 -7.67405834763759e-09 -2.59493778244238e-09 8.72704875710581e-09 -1.50315992959678e-08 -9.49049739855054e-09 5.00654157603252e-09 3.53846390726844e-09 1.32316678641904e-08 -9.41576199055684e-10 1.60601583476085e-09 -9.83985322047849e-10 -3.08491641739386e-09 5.70542691933252e-10 -4.01822491884255e-09 -5.60483887951394e-09 5.28475537992621e-10 6.39517193589936e-09 -1.13016637693789e-09 3.70424786500783e-08 2.07763760786314e-07 3.82346855032088e-08 1.50207155601094e-09 3.894232081918e-08 -1.07266512169542e-07 -2.77763636316869e-09 -1.42554307940484e-07 -2.55621679328486e-09 -7.46851054819795e-08 -1.32430928183649e-07 -2.9754304930783e-09 7.67551156050438e-09 3.58782487616992e-09 4.29731075030006e-11 8.18677919666195e-08 2.28492287683923e-09 -4.25472012750528e-09 -1.27131430645617e-08 1.10515747067679e-08 1.29516411754762e-08 -8.55272879096687e-09 -2.3291062354214e-09 -2.19476705645841e-08 3.52396455677504e-08 -3.15980813636859e-09 5.28412652107974e-09 5.82816999751038e-10 8.39948174795088e-09 -2.17374031651181e-08
"R2008" -9.46125129787808e-10 -8.43488803782562e-09 -7.63788611535596e-09 -3.41044167341668e-08 -1.17207417171487e-09 3.19014991357045e-11 -1.07123436999658e-08 -1.6508314711936e-09 2.13036730765903e-08 7.70124891680747e-09 5.73512326399092e-10 -4.32249289491421e-09 1.6855835276222e-09 4.97067236948395e-09 -1.4682768492335e-09 -2.41997274777484e-08 -2.70352349516526e-09 3.21080706407637e-11 3.01334314183478e-09 8.64278536633154e-09 3.32997640370946e-09 3.21193944989672e-09 1.61612326953083e-08 -1.95321150118021e-08 -9.77233899719747e-09 -1.88242961429307e-09 2.51979392402592e-08 -3.99838279808625e-10 6.85932566308522e-10 -1.49900963985323e-09 1.04057751016662e-09 -7.27887519581799e-10 -1.51540101539112e-09 9.01035358773314e-10 1.99211133256293e-08 1.30113866618068e-09 1.39641051244813e-08 6.26997176555821e-08 -5.88384163895551e-10 3.82346855032093e-08 3.18847726989418e-07 -5.39996191420351e-09 -3.66987647317617e-08 -6.38868186579539e-08 -4.19364090450275e-09 -3.66425511731771e-08 -2.31729410363219e-09 -4.1353673459366e-08 -3.43712827305584e-09 1.09568110198188e-08 1.5412248978635e-10 -1.37111500294504e-09 7.83807285373418e-09 3.3404731000959e-08 2.90324425783545e-08 3.6202489818284e-09 -1.09407823227495e-08 1.43172459834689e-07 9.95259836573773e-09 -2.96824734382489e-10 -5.97614875008143e-09 -3.41989052085844e-07 1.73003138538265e-08 -9.5004651581098e-08 5.93000304159018e-10 7.51917850952377e-09 1.52374113801192e-09 -1.36416954546527e-08
"R2009" 8.63538636359811e-10 -1.74963932162376e-09 9.70505217001638e-11 -2.795938130111e-09 2.7733262241583e-09 2.2787328745137e-09 1.31973072869535e-09 -1.0962593350476e-08 -4.18878866355702e-09 8.11735505710867e-10 1.78029261738482e-09 -3.28463185707686e-10 8.53764353109924e-09 8.6054992354745e-09 8.29947290192954e-09 -3.92457339893648e-09 5.70608615442700e-11 9.59510697536029e-10 1.10243755620534e-09 -9.50343053504067e-10 2.79227438014919e-09 8.3330390521998e-10 1.30349314482712e-09 3.88616972752331e-09 -7.85277745094677e-09 -5.90814138257668e-09 5.64009758283777e-09 5.58231594605259e-10 -3.54447708682857e-09 -2.94439655424168e-09 -2.01559619342256e-09 -3.41583575682118e-09 -2.31017865126995e-09 -1.4156797675939e-09 4.76768545482832e-09 -9.62579509554615e-10 1.00954687235879e-08 -1.35576188225479e-09 -9.47250538086345e-09 1.5020715560098e-09 -5.39996191420519e-09 9.25443297778961e-08 1.30880865662214e-08 -2.82674896034302e-08 3.83272915527152e-09 -5.3582001726294e-09 -6.02166739819804e-09 -6.07220755228219e-08 -2.07146944509973e-08 -2.02749804810243e-09 2.18151789253771e-09 -1.94534442450038e-09 -1.56560299531878e-09 1.11708335514252e-08 5.5990730514119e-09 -2.82917177628203e-09 -2.97879445616144e-08 -1.63832747952948e-08 5.41455769297257e-09 -1.09657710888127e-08 5.84637465040658e-09 7.41561724467909e-09 3.78304394939927e-09 9.45437213904974e-09 -5.14364289085353e-10 5.20650747253263e-09 4.08863357316437e-09 3.06751471696318e-09
"R2010" -1.08012880028791e-08 3.64691818319123e-08 -1.54468847611483e-08 -3.31644933351645e-09 8.63452182929157e-09 -2.97352936809211e-08 4.68014512345934e-08 -7.61179590614241e-09 -9.14640874159292e-08 -2.93112224175671e-08 7.1354716554073e-09 5.35878631708737e-08 -3.79460350297686e-09 1.01211614017164e-08 9.63963600300939e-09 -5.43221047549246e-09 2.43304924266403e-09 -1.20849446951095e-09 -4.39274181377157e-09 9.50780985132449e-09 1.94360991363936e-08 -2.08790088248501e-08 2.05367270220366e-08 2.53614160600485e-09 -3.79779324302406e-09 5.82804139338476e-09 -2.01631464824135e-08 9.7096300750827e-09 -4.86536128806927e-09 -2.58431719487971e-08 -1.24172686621378e-09 -2.81195198158727e-09 1.11331205972511e-08 -7.57551049787616e-09 6.01104464825786e-09 -1.83324338290943e-08 7.21359273015752e-09 -1.65263579252618e-08 1.66461848453096e-08 3.89423208191802e-08 -3.66987647317633e-08 1.30880865662215e-08 2.6072954905864e-07 8.71702959786615e-09 3.28243259012878e-09 -1.49995423955945e-07 -5.44771712594124e-09 -1.0848139997743e-08 -5.43699179402155e-08 3.1352092425134e-08 -2.70214526665554e-09 3.2941031994835e-10 3.01427710490224e-09 7.32366697064346e-08 -1.21168365285882e-08 -3.53112145235424e-08 -5.21805838233261e-09 -2.10849952312111e-07 8.35608050914616e-09 -6.09595725163926e-09 2.98026434227806e-08 9.23007668270939e-08 1.82717595216632e-08 -3.87502488906654e-09 7.54630030000693e-09 -1.09169559950452e-08 -8.70497774319546e-09 -2.46890953009766e-09
"R2011" 5.174557815541e-09 2.88192419113588e-09 -1.4023039910318e-09 -4.22512517524258e-10 -4.60716468275905e-09 4.2410804164425e-09 5.77024003435673e-09 1.82069465063381e-08 -1.3247305431799e-08 -2.67370881006925e-08 -4.32281067254333e-09 5.73632443000816e-09 6.07480976433821e-10 -1.68429833101932e-08 -1.4140086163165e-08 -5.59183221763002e-09 -4.02886107808988e-10 6.00595739945981e-10 -2.88399536617413e-10 1.28401011646444e-08 6.95463440465684e-09 4.45166353063414e-09 -7.95380717845741e-10 1.84468062101943e-08 8.50065109874425e-09 -2.93764020919915e-09 -9.95369799889798e-09 -1.87930510157336e-08 -1.215767581137e-09 -3.64891385624415e-09 4.51504465305247e-09 4.06442356646149e-09 -3.45548784929126e-09 4.26362224853253e-09 -1.29202213149817e-08 6.44473048912868e-10 -7.84590642023963e-09 1.9770227327566e-08 -9.64565093409512e-09 -1.07266512169545e-07 -6.38868186579527e-08 -2.82674896034281e-08 8.71702959786695e-09 2.0890658131421e-07 2.15017021716325e-11 4.43709749172404e-08 3.75617422333444e-09 4.99862509395648e-08 5.81337869772202e-08 -4.99057250021866e-09 -2.267737032851e-09 -1.22580996400003e-09 1.3763825535868e-09 -9.57114225449234e-08 -6.01642896498086e-09 -5.45866539322734e-09 7.72917692471285e-09 -9.48239214987042e-09 -9.36692565721963e-09 2.8250086679672e-09 6.16234039843708e-10 3.41015143846653e-08 -7.67200567487925e-09 7.52296548305358e-09 -2.98570820416208e-09 -3.93106237915342e-09 2.7480002600401e-09 4.80328956407586e-09
"R2012" 1.91830523826632e-10 9.72927587541463e-09 4.41461108227866e-09 -1.35878850498681e-09 -3.02502435730928e-09 -7.06367541384006e-09 1.88280660394073e-09 7.04778250282681e-09 -4.56538409846693e-09 -2.59487019075863e-09 -3.7387497475549e-09 7.16718742594133e-09 1.68988816851103e-08 -3.96667964930625e-09 5.04389173881485e-09 4.2035680082893e-09 2.26537707888842e-09 1.77467636586634e-09 -2.08811262055759e-09 -1.96335098632029e-09 4.7355092564463e-09 -1.16662506287763e-09 -6.1116634491436e-09 -3.90476453548646e-10 1.78317931267414e-08 -2.03409531358236e-09 -1.73780164644053e-08 1.29774647288361e-09 5.36076363927679e-09 -4.7414612433225e-09 -1.22257158720484e-09 -8.65885307373807e-10 6.21900279085696e-10 -5.42073143522152e-09 -5.01577757965463e-09 -8.86547483710216e-09 1.70294996213256e-09 -1.72693720155617e-09 3.37269688132944e-09 -2.77763636316834e-09 -4.19364090450303e-09 3.83272915527125e-09 3.28243259012882e-09 2.15017021719809e-11 6.47311166247235e-08 1.96666854182645e-09 -3.98271941861512e-08 -1.53521327101481e-09 8.71807686941156e-10 -1.75141335829477e-09 9.05597240729005e-09 -5.47138220508192e-08 -6.79793941991167e-09 -6.46374777996653e-10 -2.29706728815431e-09 -2.05731085542875e-09 3.70693278154944e-10 -4.14506591569092e-09 -2.97366286066787e-09 -2.15426420459281e-09 1.07764291541871e-08 1.23033647519175e-08 2.63263845802982e-08 -7.56872513207865e-09 5.08398327295894e-09 -1.72078621997266e-08 7.33267517342566e-09 -2.55698858187483e-08
"R2013" -3.60133998450978e-09 -1.97576632175047e-08 1.53593695985292e-08 1.02006003944956e-08 -8.74659362011995e-09 6.35263581438737e-08 -4.14572706097144e-09 -1.47658269580623e-08 2.66316271009879e-08 4.26431345207784e-08 -2.87590389606152e-09 -8.41074700950058e-08 4.94939914664098e-09 2.91927223130395e-09 -1.88435145548083e-08 1.81585924798216e-08 6.64751158546518e-09 9.22545218964963e-10 -2.08486192956954e-09 -1.07998743551939e-08 -1.48561435762381e-08 1.85016380172544e-08 -2.5233147119983e-08 3.80654633986929e-09 4.98510579188208e-09 -3.91138687493983e-09 7.57574916124524e-10 -1.6811308903173e-08 4.30345263392834e-09 9.32082053616205e-09 -1.83851700655956e-09 2.07224037709039e-09 3.18808536257336e-09 -3.59500043568678e-09 -2.71270334805937e-09 1.0755185004403e-08 -4.27600737407839e-09 3.25884288004995e-08 -2.14263315969098e-08 -1.42554307940482e-07 -3.66425511731781e-08 -5.35820017262822e-09 -1.49995423955947e-07 4.43709749172406e-08 1.96666854182682e-09 2.85011320219528e-07 2.03492451124257e-09 4.92554012710769e-08 8.58700295480591e-08 -4.62155984174883e-09 -6.76102441988623e-09 -1.91368490129766e-09 -1.17379758082868e-10 -2.00791427311672e-07 -1.86603909902801e-08 1.73910579547758e-08 1.49548720079138e-08 5.02029625194351e-08 -8.13229852835302e-09 3.98668903769416e-09 -1.67585549974923e-08 3.8614201132751e-08 -2.20165738804644e-08 1.70568750592289e-08 -8.12794511231132e-09 -2.15539988469123e-09 -2.33629627886862e-09 1.64434335536209e-08
"R2014" -2.03830259848523e-09 -1.21436941780793e-08 -4.25655228720616e-10 4.93365294329707e-09 5.08395509454412e-09 5.88767061662743e-09 -2.56246466146616e-09 -6.56808261125735e-09 2.00664326434369e-09 -2.72976912671521e-10 1.66701482712834e-08 -2.56835926661437e-09 -5.35840390594983e-08 5.7268582476824e-09 -2.59980149139212e-09 -8.52330959828606e-09 -4.01553786445366e-09 -5.06957402618528e-09 1.42058892387715e-10 -9.62326509999016e-10 -8.95458837014915e-09 5.73137237343178e-09 6.02201870604216e-09 -1.70581710598797e-09 1.76720510852529e-08 -1.04092877650276e-08 1.06440992949538e-08 8.37512444904512e-09 -6.62823704049391e-09 3.37057871252686e-09 8.16805999589887e-09 2.03308524472563e-10 1.50454726099868e-09 6.22656905739210e-09 3.26735475311483e-09 8.79416201688421e-09 -1.70160234637295e-09 1.56249635115588e-09 1.35825661559843e-09 -2.55621679328548e-09 -2.31729410363213e-09 -6.02166739819793e-09 -5.44771712594108e-09 3.75617422333412e-09 -3.98271941861512e-08 2.03492451124274e-09 8.69945723606578e-08 6.73652758343114e-09 -3.07483497998305e-10 7.38754262725905e-10 -9.39924020057735e-09 2.70190188945052e-08 1.32156472522939e-08 -4.99159350769604e-09 -6.85749392905056e-09 3.39087672864484e-10 5.08488876987873e-09 8.1130825985811e-09 -5.49675184614679e-08 -9.04534142860563e-09 5.04063557047124e-09 -2.62441764763436e-09 -1.94791509066634e-08 7.12962167257267e-09 -1.72863913161764e-08 4.07553093737889e-09 -3.71946965002756e-09 2.04758981848719e-08
"R2015" -3.00673451848445e-09 7.78195758268899e-09 2.51070215743009e-09 4.94222769390585e-09 -5.49240757136937e-10 4.25533107305584e-09 -6.04626070351174e-10 4.84032929029547e-09 -7.67256719782783e-11 -7.95049205742356e-09 7.19790751019368e-10 -3.47058776227405e-09 -1.07836064645464e-08 -3.1495448074555e-09 -3.61461757632073e-09 9.61559578224191e-09 1.58654415621907e-09 3.68394251284261e-10 -2.47817871597761e-09 -1.58710614052078e-09 2.05254486548412e-09 -5.18991290376939e-09 -4.2630605588842e-09 -2.66730902881401e-09 1.17504763045629e-08 -1.15434629211949e-09 -1.79034785372035e-08 1.7764471387832e-09 3.99035297375593e-09 2.52646795000741e-09 2.19621354790037e-09 -2.38958119535931e-09 5.50052548490771e-10 -6.27233381643476e-10 -5.27728115729917e-08 -2.04887947294418e-09 -1.96512556701506e-08 -1.214360422714e-08 2.63981614123547e-10 -7.46851054819803e-08 -4.1353673459362e-08 -6.07220755228175e-08 -1.08481399977425e-08 4.99862509395646e-08 -1.53521327101406e-09 4.92554012710778e-08 6.73652758343137e-09 2.10229411955493e-07 3.54543969527113e-08 5.41481620845118e-09 -5.64192699544988e-09 4.65098205753907e-09 -7.61081136058328e-11 -2.34837557647544e-08 -2.17166970996245e-08 2.87206709289627e-10 4.15635052022853e-08 -3.19657847717519e-09 -8.74707681269182e-09 5.60561993851377e-09 2.84716766552919e-09 2.30301944045191e-08 -1.07442643368139e-07 4.27889537865376e-08 5.509539766625e-10 -1.43772488230865e-08 -7.68102819001506e-09 4.23621130776997e-08
"R2016" 2.36896215961254e-09 -9.45066094674142e-09 -7.91879035688449e-10 -2.61679143567395e-09 -8.63469261726701e-09 3.60007001691733e-08 1.56479293706959e-09 7.56949475490924e-09 1.10202404587936e-08 1.15740420729135e-08 -7.89945360824904e-09 -4.23124285930328e-08 1.0455734423139e-08 -7.50574663494717e-09 -3.61767057987704e-08 2.94824231175828e-10 -3.44892577910558e-09 1.72944396022218e-09 2.67167586889075e-09 3.78303881579768e-09 4.40805085828573e-09 9.89219536232611e-10 -9.45762853093125e-11 1.23482419947916e-08 4.23610357810097e-09 -4.17626322267586e-09 7.55551787921855e-09 -1.52431300330297e-08 -1.62366471774397e-09 -1.93020752653366e-09 1.19830851384178e-09 5.54069866021028e-09 -2.13557831245275e-09 1.0609288243987e-08 6.53459064619465e-09 3.32955439948949e-09 -5.51367344226887e-09 3.51730293210776e-09 -4.37156315016526e-08 -1.3243092818365e-07 -3.4371282730559e-09 -2.07146944509966e-08 -5.4369917940216e-08 5.81337869772207e-08 8.71807686941156e-10 8.58700295480594e-08 -3.07483497998099e-10 3.54543969527115e-08 1.28551905314502e-07 -6.07664171484307e-09 -1.40038870013751e-09 -2.42852174818667e-09 -2.75206919731282e-09 -3.75255809406635e-08 2.70237010604291e-08 1.06173596398868e-08 1.87858922457469e-10 2.97608411991571e-08 -9.50155215644904e-09 1.28259643186408e-08 -5.97428106386157e-09 -2.23105862576762e-08 -6.28256797011358e-09 -5.75391823678736e-09 -2.99770046166135e-09 7.76020699866416e-09 -1.79718145341182e-08 5.672201620119e-09
"R2017" 1.42489457959332e-09 -1.62234530179296e-10 -8.54788983410509e-09 -1.63417929232841e-08 -1.52946513869147e-09 8.64618488539829e-10 -6.14296583879476e-09 4.08010880148607e-09 -1.23127588080912e-10 1.07651209600438e-08 5.14987457472789e-10 -1.13242150843985e-08 -3.26573512222372e-09 -2.04045019344585e-09 2.20353701747681e-09 -2.56922720838587e-08 -3.5251766241733e-10 1.84909198866405e-10 -7.71576641356407e-10 8.58758977615646e-09 -2.71663722245179e-08 1.65962930657939e-08 2.47726444888337e-08 -1.04975834950712e-09 4.29831234018815e-09 4.00153259490485e-10 -8.77188328348490e-09 -4.48942601996578e-09 -2.35315590298295e-09 1.22634870049826e-08 8.4709456795734e-10 1.75588022684394e-10 -3.61211432713821e-09 -5.66773181865321e-10 -9.69304388664191e-09 5.12407376159277e-09 7.50022372847398e-09 1.90138959985472e-08 1.37329058796535e-09 -2.97543049307859e-09 1.09568110198176e-08 -2.02749804810169e-09 3.13520924251324e-08 -4.99057250021992e-09 -1.75141335829509e-09 -4.62155984174839e-09 7.38754262726048e-10 5.41481620845128e-09 -6.07664171484313e-09 1.06921020810065e-07 -2.74600001287866e-09 8.48657929392839e-11 -1.09424690961878e-09 7.00401809792774e-09 -1.02400261481272e-07 -8.7069296854888e-09 1.80716701176123e-08 -6.63393308102588e-08 1.6191260415404e-10 5.14343683071897e-09 -1.62412268460405e-08 -2.50690166899343e-08 7.0908584775498e-09 3.20592896679303e-08 -1.44541170048294e-09 -1.05964783230877e-09 2.17452982650675e-08 9.07376107000468e-10
"R2018" 5.34229585083484e-10 1.84860469756155e-09 -7.08817745807843e-09 2.09843896007929e-09 -1.82461829867378e-09 8.40958154773248e-11 3.60015812703753e-09 3.23369651481392e-09 4.61509219376928e-09 -1.48645745119318e-09 -4.51820841917324e-09 -5.06977912810738e-09 6.25988824229376e-09 -4.51765080591476e-09 -1.81156148713023e-09 -1.60130176732922e-09 2.33175140727751e-09 7.98514846440777e-10 -2.14717105477673e-09 3.43922345227994e-10 -8.23300654975121e-09 -9.75122262824297e-10 9.52127184296478e-09 2.26453948973138e-09 5.34815813322526e-11 -3.48096856632797e-09 3.29955468905387e-09 -3.53084737117436e-09 -9.32799752516438e-10 -1.13108563011676e-09 -1.2808809700574e-10 2.16283286219907e-09 -1.98132074504241e-10 2.8252647518817e-09 -1.15007503343503e-08 -3.16711939732372e-09 6.97817430973493e-09 -5.11931723210762e-09 1.00554399543877e-08 7.6755115605042e-09 1.54122489783201e-10 2.18151789253634e-09 -2.70214526665599e-09 -2.26773703285131e-09 9.05597240728989e-09 -6.76102441988628e-09 -9.39924020057712e-09 -5.6419269954486e-09 -1.40038870013715e-09 -2.74600001287815e-09 6.78978004539215e-08 1.12362591928546e-08 -4.22422530201241e-08 9.30992402361568e-09 4.41382634010602e-08 6.54867270102158e-11 -7.74578702768274e-08 1.61013319889188e-09 2.49057670605065e-09 -8.91804143704914e-09 3.65567564776603e-09 -7.4114266158652e-09 3.32940595751612e-08 3.56418641740909e-09 3.97660154100562e-09 -2.99618394739844e-09 8.08094116241159e-09 -4.7156634886556e-08
"R2019" 9.76252342753096e-10 -1.17151660579346e-08 -2.41995380529978e-09 1.81683909881877e-09 4.1386100879385e-10 5.69460852337439e-09 -1.9523495735241e-09 -1.57463341206466e-09 2.00420850571704e-09 2.96753127305624e-09 -1.22356314316602e-09 -6.00456223684704e-09 -4.79769963902428e-09 -2.44416082445426e-09 -2.60815195431655e-09 -3.15716665818837e-09 3.40647871207803e-10 -1.76206060381065e-09 4.79893076185183e-09 1.37526321342862e-09 -1.70811031042408e-09 1.01883417497897e-09 1.99806320226132e-09 6.02361925586364e-09 -1.6703433191801e-08 -1.11513981043442e-08 1.86862858437568e-08 -5.62300611023565e-09 -1.78957100375815e-09 4.35693324031721e-09 3.3413512682752e-10 1.67715071545809e-09 -4.35538384794289e-10 2.43931419352526e-09 -9.41676968354923e-10 9.38522074033193e-09 2.99401874940359e-09 -1.81540145759032e-09 3.65367704149704e-10 3.58782487617005e-09 -1.37111500294705e-09 -1.94534442450148e-09 3.29410319948514e-10 -1.22580996400134e-09 -5.47138220508186e-08 -1.91368490129729e-09 2.70190188945051e-08 4.65098205754051e-09 -2.4285217481861e-09 8.48657929406475e-11 1.12362591928523e-08 8.97907831731626e-08 -2.37139767512844e-08 2.89465241860441e-09 4.82738804566755e-09 2.1890939136714e-09 -2.16628572616791e-08 -5.89448403212416e-09 4.39112212116552e-09 -1.40586942432684e-08 -5.65405770990101e-09 -2.19162242799369e-09 -1.84746872561671e-08 1.6671703455438e-08 -1.1272246013383e-09 6.25576491054074e-09 -5.68638617327913e-09 1.63520417038418e-08
"R2020" -2.14994046325937e-09 1.0545596976369e-09 3.71565219519815e-09 -3.02212026228771e-09 1.46501767495501e-09 1.26947233618545e-09 -1.40016514396121e-09 -8.14512235586193e-09 -2.96409703944607e-09 -1.28358902585895e-11 4.63529165200898e-09 4.85914864001495e-09 -1.01628795072019e-08 7.70399471921569e-09 -7.46919547393104e-10 2.72189714811468e-09 -2.60379146481978e-09 2.40351778816386e-10 -1.1485229214804e-10 -3.88867994191042e-11 5.58152574554739e-09 8.75873812402626e-10 -6.79648521249687e-09 -4.93128525106869e-09 -3.85601570750539e-10 4.6476861629401e-09 -3.88326224620266e-09 4.84869911648117e-09 4.71339579685754e-11 -1.57197604058126e-09 3.81714298479143e-11 -1.55057059147703e-09 7.77671495148409e-10 4.75492235957225e-10 8.12584077701068e-09 8.30153614968262e-10 -6.49861198464844e-09 6.22004628852514e-09 3.88979863914744e-10 4.29731075023241e-11 7.83807285373494e-09 -1.5656029953187e-09 3.01427710490183e-09 1.37638255358691e-09 -6.79793941991059e-09 -1.17379758082758e-10 1.3215647252294e-08 -7.61081136064862e-11 -2.75206919731227e-09 -1.09424690962044e-09 -4.22422530201223e-08 -2.37139767512895e-08 6.47778349934624e-08 -6.39148880235397e-09 -1.81935353297442e-08 -3.80502309074508e-09 5.28815063673121e-08 3.63228867224182e-09 -2.5277831049162e-09 -1.47220207536053e-08 4.4026435807896e-09 3.70913467778854e-11 -2.41122044314664e-08 -2.02875387501125e-08 -1.61973041639274e-09 2.21132320227529e-09 1.70878440466931e-09 1.66643261029396e-08
"R2021" 1.60187818810498e-09 1.04405983490311e-08 -6.568505882609e-09 4.59955305591019e-09 3.64550062675779e-09 -3.15004561884307e-08 -2.59694521398434e-09 3.32776628341005e-09 5.1743609876543e-09 -3.72030483092346e-10 4.96425454914191e-10 2.36998079181202e-08 -9.59672032931747e-10 4.0824772107872e-09 1.1608592587657e-08 -2.23440082540228e-09 -5.15797077233713e-09 2.02210928710486e-10 2.61101547021292e-09 -8.51389437508802e-09 7.54462894022691e-09 -1.70133916047667e-08 7.20328700607274e-09 9.35159286113558e-09 -4.05007215896135e-10 2.19084572690172e-09 1.07316517491933e-09 1.07072748105214e-08 -1.28627063152118e-09 -1.15098747262111e-09 -4.26131939178324e-10 -1.50520138071073e-09 -2.85650324023548e-09 2.62514473059552e-09 -7.15457788291733e-09 -8.32297543377965e-09 3.82160011592763e-09 -9.82124847613363e-08 5.94748039760942e-09 8.18677919666198e-08 3.34047310009574e-08 1.1170833551423e-08 7.32366697064346e-08 -9.57114225449225e-08 -6.46374777996802e-10 -2.00791427311672e-07 -4.99159350769597e-09 -2.34837557647548e-08 -3.75255809406631e-08 7.00401809792752e-09 9.30992402361663e-09 2.89465241860464e-09 -6.39148880235457e-09 2.58190746689297e-07 1.6307757130173e-08 -3.41463718087033e-09 -1.6417495123576e-08 -5.26549439260131e-08 5.15210333479347e-09 7.4244189398945e-10 1.19587142884935e-08 -3.58240709534558e-08 1.45869908611808e-08 -3.65235746928237e-09 5.98300516365992e-09 5.32832989431011e-09 -9.54925365668083e-10 -1.27379268910798e-08
"R2022" -4.5809094914044e-09 -7.53097079259425e-10 -1.10294706423018e-08 1.77007284615068e-09 5.56147208790189e-09 1.17460397453719e-08 8.58965785834494e-09 -1.05824598016879e-08 6.46816574985392e-09 -1.23478135655946e-08 -6.77945299703688e-09 -5.43697779846183e-09 1.2619032022735e-08 1.6142572303456e-09 -1.2031687988591e-08 9.12831841352781e-09 -4.14864551306083e-09 2.3122661269481e-09 2.49604198059863e-09 5.68049967657814e-09 -3.46101162560915e-08 -1.35144395820365e-08 2.29715817166107e-08 -2.8872189062999e-08 -1.14743717678121e-08 1.72426918413505e-09 2.88534761272097e-08 7.7907797129103e-09 -2.01097567240182e-09 8.92957906011139e-09 -2.58371288832568e-09 -1.23673175613639e-09 3.311819823673e-09 7.41966668689762e-09 4.81422951639808e-08 1.02583430919757e-09 -3.26565485340817e-09 -1.19643306497985e-09 -8.31442727342965e-09 2.28492287683978e-09 2.90324425783551e-08 5.59907305141139e-09 -1.21168365285896e-08 -6.01642896498184e-09 -2.29706728815514e-09 -1.86603909902807e-08 -6.85749392905111e-09 -2.17166970996232e-08 2.70237010604287e-08 -1.02400261481271e-07 4.41382634010599e-08 4.82738804566631e-09 -1.81935353297438e-08 1.63077571301721e-08 4.69221049272729e-07 4.40321135726634e-09 -2.12234490045068e-07 9.39562167374478e-08 5.93695029989888e-09 1.57088711965241e-08 -2.01790156901708e-08 -8.81219169944013e-08 1.05348603547442e-08 -1.30233945556273e-07 5.7751985393788e-09 8.41192265670257e-10 -9.59123270016092e-08 -1.47242336283603e-08
"R2023" -3.39610062886605e-09 -1.46828091510514e-08 3.83114799054105e-09 1.2207655847692e-09 -1.44015535097096e-09 -2.65275494974043e-11 -6.04863833332485e-09 -5.04041989806681e-12 3.14428385506894e-08 1.68582083594316e-08 2.11005706226928e-10 -2.11187847252438e-08 2.44410077502862e-09 4.25181205642526e-09 -5.22885663682273e-11 -7.51473840995132e-09 -2.13729958933687e-09 -5.2279299003724e-10 2.20871370555316e-09 -2.09513044046214e-09 3.32872153905319e-08 -6.22835760237247e-08 -7.87776625890642e-09 2.46374434322693e-09 -5.91190289935793e-09 -7.86109452952511e-09 3.59798871157789e-08 -3.10803969813191e-09 -3.26622136963881e-09 -6.16371691645368e-10 1.00968700884059e-09 8.78715685707481e-11 1.56577892728988e-09 3.67212498050326e-09 -2.38352514127937e-12 6.17827584158894e-09 -1.07923501781621e-08 -6.42331526072027e-10 -4.31200839367314e-09 -4.25472012750537e-09 3.62024898182761e-09 -2.82917177628254e-09 -3.53112145235423e-08 -5.45866539322489e-09 -2.05731085542878e-09 1.7391057954776e-08 3.39087672864579e-10 2.87206709290245e-10 1.06173596398863e-08 -8.70692968548884e-09 6.5486727010403e-11 2.18909391367181e-09 -3.80502309074579e-09 -3.41463718086911e-09 4.40321135726578e-09 6.89961393382281e-08 -8.93370366663062e-10 1.97858667234312e-08 2.13314028561694e-09 1.223704562281e-08 -3.85731894511868e-08 -8.2342212254075e-09 2.98942451481777e-09 7.39451315692459e-09 -7.807987660144e-10 6.21070630042415e-10 -4.3217268646038e-09 -2.33975943149381e-10
"R2024" -1.06563945021652e-09 6.19248028751038e-09 6.9922916208298e-09 2.36428401288513e-09 -4.02998990988981e-09 -5.88304096091042e-09 -5.35865364420303e-10 5.00398339339027e-09 -7.3387411681199e-09 -5.56370216474326e-09 9.60677375859735e-10 6.50402060281706e-09 -6.42630176128508e-09 -6.10448975049489e-10 4.6319832492308e-09 4.9623037312042e-09 6.78786443524532e-09 1.72004134794949e-09 -5.02346990508088e-09 -2.41586770499232e-09 3.0434444808462e-08 2.98713375022617e-09 -1.40930387567386e-08 8.05861010069282e-09 1.65649025330484e-08 6.62453289117721e-09 -3.60215165278561e-08 -5.51681645169149e-09 4.89667517140388e-09 -1.13970716450086e-08 -1.94491310512521e-10 5.83466353408066e-10 2.63346318481306e-09 -1.04573750001389e-08 1.12784158665412e-08 2.54506878982672e-09 -7.60278180349897e-08 -1.18249486447428e-10 2.38495749904959e-09 -1.27131430645614e-08 -1.09407823227478e-08 -2.97879445616129e-08 -5.21805838233275e-09 7.72917692471041e-09 3.70693278155502e-10 1.49548720079127e-08 5.08488876987822e-09 4.15635052022861e-08 1.8785892245775e-10 1.80716701176105e-08 -7.74578702768275e-08 -2.16628572616801e-08 5.28815063673113e-08 -1.64174951235755e-08 -2.12234490045074e-07 -8.93370366661378e-10 3.08666646501195e-07 -8.14389101527919e-09 -1.52089542366024e-08 6.69154354573301e-09 2.24539548722945e-08 4.42788533139668e-08 -1.00256867245624e-07 -1.82858953259764e-08 -2.60925278902721e-09 6.51777549683384e-09 3.55584082924578e-08 3.87255618805356e-08
"R2025" 8.75751115306946e-09 -2.61046378959998e-08 -5.76798934239691e-09 -1.74097269971463e-09 2.87381067420228e-09 1.11983383105045e-08 -2.48179205058821e-08 8.70864478401495e-09 6.51589683926494e-08 -4.39887247970378e-09 -2.57278386906716e-09 3.0231161420962e-09 -5.33175782765688e-10 -1.05254961891698e-08 -1.11142616780481e-08 -2.11998068911207e-08 -8.049147106173e-09 7.54982288514204e-10 5.87811351039134e-09 -2.3747011393297e-09 -1.2705011755904e-08 1.6605518010252e-08 2.14382926347402e-08 -7.47338679010174e-08 -4.48729264898115e-09 -3.33013394401024e-09 3.57385595033326e-08 2.2192956138601e-08 5.11479200597583e-09 1.63379345147368e-09 2.50515969972114e-09 -3.71851832218967e-09 -1.03050195816526e-08 9.90521643455205e-09 -3.58702689312401e-09 1.21526964662888e-08 -6.03404847115688e-09 4.27648878618044e-08 -1.26333492960427e-08 1.10515747067663e-08 1.43172459834693e-07 -1.63832747952995e-08 -2.10849952312105e-07 -9.48239214987507e-09 -4.14506591569e-09 5.02029625194351e-08 8.11308259858049e-09 -3.19657847717402e-09 2.97608411991577e-08 -6.63393308102561e-08 1.61013319889055e-09 -5.8944840321224e-09 3.63228867224148e-09 -5.26549439260114e-08 9.39562167374458e-08 1.97858667234296e-08 -8.14389101528098e-09 3.88235493880567e-07 -2.54768815888173e-09 8.06448721012097e-09 -2.46247000178176e-08 -2.69039849345014e-07 1.84751693501524e-09 -5.46649229771003e-08 -8.15632673713638e-09 1.00401342935368e-08 -1.78914654774121e-08 -3.62495933915263e-09
"R2026" -3.24335075222558e-10 1.05220744945612e-09 -8.95515919950004e-09 3.27671824734942e-10 1.31438584511445e-09 -6.3037274572686e-09 2.23632914549278e-09 -6.53326919897711e-10 1.34312221566619e-09 4.50047947222068e-09 1.40754800955571e-08 1.16904615962502e-09 9.77062963891941e-09 7.2802217891435e-09 2.37687004683823e-09 1.06482836040198e-09 4.10784357121321e-09 -3.28185833889871e-09 -3.34358741302415e-09 -2.37298813041391e-10 1.14391750939352e-08 -1.05788542127886e-08 6.17478058489904e-09 1.87345420357002e-09 -8.95603269452476e-08 1.317376543978e-08 3.92954895660868e-08 -6.52581536962245e-09 -4.2863135022419e-09 -5.7693744918345e-09 -3.32990608291153e-09 -3.8029220781841e-09 7.15221602208785e-10 -7.19952839694453e-09 -2.13448217337045e-09 -1.55823995403177e-09 1.0667162999388e-08 -1.23178507380945e-10 2.12058867226942e-09 1.29516411754762e-08 9.95259836573754e-09 5.41455769297232e-09 8.35608050914643e-09 -9.3669256572193e-09 -2.97366286066793e-09 -8.13229852835295e-09 -5.49675184614684e-08 -8.74707681269163e-09 -9.50155215644904e-09 1.61912604153574e-10 2.49057670605065e-09 4.39112212116543e-09 -2.52778310491678e-09 5.15210333479352e-09 5.93695029989886e-09 2.13314028561684e-09 -1.52089542366026e-08 -2.54768815888111e-09 1.24987293092179e-07 -1.68281901917208e-08 -2.81758393530795e-08 -1.18489552772584e-08 1.34229922443176e-08 3.471751740321e-09 1.46479401792032e-08 2.85035719276765e-09 -1.25635290631646e-09 -7.27420095077574e-09
"R2027" 2.96157670707007e-10 4.16858333254399e-09 -5.93354541478211e-09 -4.23225654540863e-09 9.69644509144358e-11 7.1885019522839e-09 1.74758908283322e-09 6.8119393119864e-09 3.9151966336574e-09 3.68891497719492e-09 -6.20756208428782e-09 -2.71961376522532e-09 8.95366947923064e-09 -8.71157479074826e-09 -7.10032357721950e-09 2.19905663182917e-09 -1.38477458414966e-09 -5.4372541053484e-10 2.66489103265933e-09 5.16934148160173e-10 -1.33964855976277e-08 -8.78765623117556e-09 1.53124787105265e-08 -1.28368327955963e-08 1.56791906614114e-08 -8.87375416194963e-09 6.67218515562344e-09 1.89291774149876e-09 -3.51847109525756e-09 4.73901447316012e-09 2.13136375293704e-09 3.12929499880237e-09 -1.73834124949215e-09 3.34146600663862e-09 4.25347039334432e-09 1.03957905450764e-09 -9.41659359492898e-09 1.800780655634e-09 -9.26475128211951e-09 -8.55272879096562e-09 -2.96824734381691e-10 -1.09657710888129e-08 -6.09595725163867e-09 2.82500866796582e-09 -2.15426420459274e-09 3.98668903769233e-09 -9.04534142860474e-09 5.60561993851569e-09 1.28259643186406e-08 5.14343683072216e-09 -8.91804143704872e-09 -1.40586942432681e-08 -1.47220207536052e-08 7.42441893987773e-10 1.57088711965225e-08 1.22370456228109e-08 6.69154354573383e-09 8.06448721012e-09 -1.6828190191722e-08 1.25006614546797e-07 -4.95086191639446e-08 -4.35571722567197e-09 -1.74790335703304e-09 -8.20555958789003e-09 -1.39837741682469e-08 6.05791057199131e-09 -7.48892621234984e-09 8.58672108151219e-09
"R2028" 1.62721458942902e-09 3.10868177262442e-08 2.15768266848192e-08 4.00127645695629e-09 1.1804865584149e-09 -1.3297659244292e-08 -2.76013218751349e-10 -2.92740896973702e-09 -1.63670458419786e-08 -2.11808225390515e-08 2.00742794265876e-09 9.00439380865558e-09 -1.07780672095308e-08 -1.76933743645848e-09 6.75487919798049e-09 3.67718031344581e-09 5.12864220362709e-09 9.7726411545936e-11 -4.08193471284129e-09 4.32330988622593e-09 9.54776310979305e-09 2.20832678346536e-08 -2.71447539790887e-08 2.25813033838172e-08 3.57554531372716e-08 1.76852045625337e-08 -1.37120238590236e-07 -9.86112736369655e-09 -8.52555472057898e-10 -1.59668514812568e-09 -2.89053017077131e-09 1.17672004059217e-09 2.58111485277207e-09 7.71946512019768e-10 -3.84444674253932e-09 -3.5242155857724e-08 -2.64524398061931e-08 -1.42470851051331e-08 3.21149425659114e-09 -2.32910623542105e-09 -5.97614875008169e-09 5.84637465040614e-09 2.98026434227815e-08 6.16234039847454e-10 1.07764291541877e-08 -1.67585549974921e-08 5.0406355704721e-09 2.84716766552887e-09 -5.97428106386165e-09 -1.62412268460434e-08 3.6556756477668e-09 -5.6540577099007e-09 4.40264358078928e-09 1.19587142884925e-08 -2.01790156901726e-08 -3.85731894511877e-08 2.2453954872296e-08 -2.46247000178179e-08 -2.81758393530797e-08 -4.95086191639434e-08 1.90009146610326e-07 2.16738756708415e-08 -2.22910430123375e-08 7.02836485408468e-09 5.78356891542518e-09 -6.90897570362766e-10 1.12401158636169e-08 4.85510899011962e-09
"R2029" -4.02047522953789e-09 1.57813004849055e-08 1.99532700051423e-08 6.08164515272216e-08 -3.37329090644142e-09 -4.91162701721898e-09 3.36213282651044e-08 -1.99880783310456e-09 -6.50856107852278e-08 -1.96350972316495e-08 2.24305868075444e-09 3.28480531513229e-08 -1.33077231535332e-09 5.16654739292901e-10 2.43040546301559e-09 5.11961548270182e-08 7.34207476880671e-09 -2.27549395030741e-09 -4.88369250345596e-09 -2.30890569423595e-08 -7.90357514002762e-09 -3.5945593363439e-09 -4.21983813994049e-08 2.2992285243933e-08 1.47432231673465e-08 2.70268912250289e-09 -4.89959649531412e-08 -4.07468135100229e-09 -4.68888550123771e-10 -1.64145136771524e-09 -5.20119554309464e-09 3.09100567238744e-09 9.1719536083248e-09 -6.08864916364977e-09 -4.05988585840493e-09 -5.90051173594e-09 -1.29061602052949e-08 -1.17705562509727e-07 1.4522588550636e-08 -2.19476705645836e-08 -3.41989052085872e-07 7.4156172446809e-09 9.23007668270921e-08 3.41015143846649e-08 1.23033647519185e-08 3.86142011327512e-08 -2.62441764763527e-09 2.30301944045197e-08 -2.23105862576756e-08 -2.50690166899336e-08 -7.41142661586487e-09 -2.19162242799358e-09 3.7091346775697e-11 -3.58240709534588e-08 -8.81219169944024e-08 -8.23422122540871e-09 4.42788533139671e-08 -2.69039849345004e-07 -1.18489552772584e-08 -4.35571722567536e-09 2.16738756708471e-08 6.15269045757013e-07 -3.82546973366432e-09 2.40044712402776e-08 1.17136758976754e-09 -1.39103029831192e-08 2.42485598491075e-08 4.17709522786712e-09
"R2030" 8.37092158994057e-10 -8.69064087075514e-09 -1.31291925161804e-08 2.51246543364129e-09 -3.48747849054483e-10 -1.07017422154107e-08 -3.64336272163674e-09 2.81930600751685e-09 -1.73920555985931e-09 1.21369438566096e-08 -2.07868868173358e-09 8.01051579032067e-09 1.87052133842865e-08 -2.39117032052692e-09 1.19208203715753e-09 -1.27434767068887e-08 -6.05017435838461e-09 -1.33071564139845e-09 3.04375069995978e-09 -5.15874022708663e-09 -2.04799686575158e-08 4.40456875418163e-09 1.24701720825829e-08 -6.19223629618734e-09 -1.31121069799993e-08 -2.9691778133933e-09 2.72544450435488e-08 6.92009091980219e-09 -3.43854745945385e-09 5.75154325163277e-09 -1.92931604663205e-09 1.25020321786917e-09 -3.64867441054417e-09 7.03338304409873e-09 -1.40750341661162e-08 5.71344798258061e-09 4.5301813575349e-08 -5.43666861446898e-09 6.70572072662523e-09 3.52396455677511e-08 1.73003138538242e-08 3.78304394939892e-09 1.82717595216634e-08 -7.67200567488073e-09 2.63263845802972e-08 -2.20165738804646e-08 -1.94791509066637e-08 -1.07442643368143e-07 -6.28256797011407e-09 7.09085847754919e-09 3.32940595751601e-08 -1.84746872561668e-08 -2.41122044314652e-08 1.4586990861182e-08 1.05348603547448e-08 2.98942451481872e-09 -1.00256867245626e-07 1.84751693501379e-09 1.3422992244318e-08 -1.74790335703451e-09 -2.229104301234e-08 -3.82546973366338e-09 2.56270498337972e-07 -1.83392150471743e-08 -1.14697616667339e-09 -1.48452603597332e-08 -9.10576367097171e-09 -9.98431940265618e-08
"R2031" -2.55548263327166e-09 -2.62211830164306e-09 3.87043198195167e-09 1.14836168504648e-09 1.5685574602341e-09 9.88484485809009e-10 -1.19659351190968e-08 -1.39028748466326e-09 1.40023573466588e-08 1.16782327295983e-08 6.84923527817476e-09 -1.62825106354619e-08 -6.24564590458865e-09 2.65932282070743e-09 5.92041438698879e-09 3.77358495215825e-10 7.17592404380647e-10 -1.50930603818228e-09 -1.20628119058088e-10 2.69963999911224e-09 1.58367896013725e-08 -8.29752954816924e-09 -1.00599737296125e-08 2.15682022702254e-08 -4.94805686609104e-09 -3.55640511312263e-09 -9.19154245864865e-09 -4.18723252805073e-09 -2.82297622451698e-09 3.63270528713285e-09 3.15857672274317e-09 -2.45572525442041e-09 2.42663241835577e-10 -1.99761899500933e-09 -6.38094651033305e-08 2.18036178696116e-09 7.41874137658779e-09 -3.10449411025752e-09 -6.21970608500916e-09 -3.15980813636898e-09 -9.50046515811014e-08 9.45437213904908e-09 -3.87502488906736e-09 7.52296548305813e-09 -7.5687251320782e-09 1.70568750592271e-08 7.12962167257243e-09 4.27889537865401e-08 -5.75391823678681e-09 3.20592896679332e-08 3.56418641740994e-09 1.66717034554385e-08 -2.02875387501127e-08 -3.65235746928078e-09 -1.30233945556274e-07 7.3945131569218e-09 -1.82858953259758e-08 -5.46649229770962e-08 3.47175174032026e-09 -8.20555958789427e-09 7.02836485408087e-09 2.40044712402707e-08 -1.83392150471773e-08 2.44345849136432e-07 -1.07150835085143e-09 -3.7658991071255e-09 1.97904860823256e-09 2.81281647763287e-08
"R2032" -3.41990500005261e-10 1.69901137978319e-09 1.83143310493328e-10 -2.27299112250065e-09 -2.98854261575169e-10 -9.22862505189935e-09 4.29473436333529e-10 1.65291091346435e-10 -5.31796547354514e-10 -8.44593590950542e-10 -8.2489288088547e-10 5.54270730684203e-10 7.02356032623649e-09 -1.93166635158921e-09 4.47991010449865e-09 1.72451427371601e-09 1.41996377340225e-09 -5.2558681655722e-10 -2.0402836961888e-09 1.24143181858914e-09 3.80896137676574e-09 -1.42504033044654e-09 -3.79126739374752e-09 3.43310953847382e-10 -6.79161377796211e-09 9.7922558446087e-09 -4.75229871596521e-09 -1.99646335434752e-09 3.44701002104017e-09 -1.22540482109043e-09 -1.4655293729796e-08 -5.43720681605498e-11 2.31063095464097e-09 -3.21820799627034e-09 -6.25746014663973e-10 -9.3036547480016e-10 -2.46023304256012e-09 -1.08729042297033e-10 7.68008825824042e-10 5.28412652108011e-09 5.93000304158976e-10 -5.14364289084899e-10 7.54630030000671e-09 -2.9857082041639e-09 5.08398327295866e-09 -8.12794511231101e-09 -1.72863913161756e-08 5.50953976661368e-10 -2.99770046166115e-09 -1.44541170048344e-09 3.97660154100592e-09 -1.12722460133778e-09 -1.61973041639242e-09 5.98300516366034e-09 5.77519853937896e-09 -7.80798766014165e-10 -2.60925278902732e-09 -8.15632673713719e-09 1.46479401792034e-08 -1.3983774168244e-08 5.78356891542387e-09 1.17136758976585e-09 -1.14697616667311e-09 -1.0715083508526e-09 2.66022383463019e-08 -6.61639602056713e-10 -2.64154362339698e-10 -1.64893586851604e-09
"R2033" 2.24402542210989e-09 -1.09845520729745e-09 -2.36419731042253e-09 -1.24245249883608e-09 2.23284805520144e-09 5.07681804738054e-09 8.75327444589514e-10 -3.44985601766386e-09 6.80344387957892e-09 1.59448090720036e-09 -1.37016981706529e-09 -8.43773821040297e-09 -5.0525545464143e-10 9.28339921753196e-10 -6.49356770682641e-09 -1.21185848458842e-09 -8.46923040444758e-10 8.94065730497698e-10 -2.85913386462052e-10 1.79651002422768e-09 -1.31320087739829e-09 8.57585941209081e-10 4.93201776426098e-09 -2.63789318295876e-10 -3.83506597083252e-09 3.7074151865371e-09 2.25344801708684e-09 -1.16920216561976e-09 -3.40803697614414e-09 -8.52688487465791e-10 4.8544528459316e-10 1.10187704764675e-09 -1.36440191402714e-09 3.28411260043616e-09 5.53282415846224e-09 2.70443922140705e-10 -3.14848110300821e-09 1.62003610354476e-09 -1.01784284369806e-08 5.82816999751261e-10 7.51917850952454e-09 5.20650747253196e-09 -1.09169559950449e-08 -3.93106237915383e-09 -1.72078621997256e-08 -2.15539988469182e-09 4.07553093737914e-09 -1.43772488230844e-08 7.76020699866395e-09 -1.05964783230875e-09 -2.99618394739796e-09 6.25576491054057e-09 2.21132320227484e-09 5.32832989430966e-09 8.41192265670262e-10 6.21070630042658e-10 6.51777549683379e-09 1.00401342935359e-08 2.85035719276763e-09 6.05791057199309e-09 -6.90897570362237e-10 -1.39103029831205e-08 -1.48452603597339e-08 -3.76589910712548e-09 -6.61639602056346e-10 1.90358347007882e-08 3.4269790935165e-09 4.47081067880342e-09
"R2034" 1.53380417611116e-09 1.27003106709344e-09 2.65001934698555e-09 -2.59662239140792e-09 -3.3633053867073e-09 -2.56487362713479e-09 -6.8873670302916e-10 4.12890800563218e-09 2.45064902292291e-09 -2.28272747577834e-10 -8.96718328881205e-10 2.7470125733265e-09 -8.04002743090309e-11 -2.84529758920521e-09 3.20968587415823e-09 8.80635253642542e-11 3.13771503949226e-09 7.35772993113413e-10 -1.42707395424019e-09 -1.32404939285797e-09 4.661807837983e-09 6.64882519367311e-09 -4.68355060692169e-09 6.86064269933427e-09 4.45594007098686e-09 -2.26697085440997e-09 -8.401256353796e-09 -4.07344385449076e-09 2.37412908564424e-10 -2.42447507322493e-09 5.8350037113222e-10 2.03672259188916e-09 -3.33051016215666e-11 -1.85701030616483e-09 -1.44066702526003e-08 -3.30647933638851e-09 -4.98318530497816e-10 2.28832198345611e-09 1.17005289576726e-08 8.39948174795162e-09 1.52374113801155e-09 4.08863357316384e-09 -8.70497774319539e-09 2.7480002600406e-09 7.33267517342527e-09 -2.33629627886809e-09 -3.71946965002766e-09 -7.6810281900157e-09 -1.79718145341184e-08 2.17452982650673e-08 8.08094116241158e-09 -5.6863861732784e-09 1.70878440466957e-09 -9.54925365668113e-10 -9.5912327001605e-08 -4.32172686460426e-09 3.5558408292457e-08 -1.78914654774123e-08 -1.25635290631617e-09 -7.48892621234982e-09 1.1240115863616e-08 2.42485598491079e-08 -9.10576367097304e-09 1.9790486082321e-09 -2.64154362339629e-10 3.42697909351656e-09 5.24222231038394e-08 -2.2062431143975e-08
"R2035" 4.10670486138481e-10 3.99103539280493e-09 1.0431482044477e-08 1.36469245571227e-10 6.55290896166561e-09 1.98614090403047e-09 -3.058176096563e-09 -8.69282200081557e-09 -3.14545504784249e-09 2.623229393965e-10 5.19693665034617e-09 1.09752351607651e-09 -1.82634232179011e-08 9.32896401220462e-09 2.89737861960676e-09 6.10692152318707e-09 -1.35185065050758e-09 -3.21682934118465e-09 2.29202204056492e-09 -1.86721181928088e-10 1.13482107860788e-08 -3.07690194603095e-09 -1.33431632113163e-08 -1.01936800079158e-10 5.77684262780848e-09 3.28209149196629e-09 -1.00506332826446e-08 -3.62229448549279e-10 -9.12748177917468e-10 7.83141032055953e-10 6.70906841437337e-10 -3.31504714964006e-09 -3.68437572464214e-10 -2.35586870951458e-09 1.0053664417647e-08 -2.31571191808975e-09 -1.266244430819e-08 3.56646645657309e-09 -2.06728683369506e-08 -2.17374031651172e-08 -1.36416954546526e-08 3.06751471696312e-09 -2.4689095300977e-09 4.80328956407626e-09 -2.55698858187479e-08 1.64434335536209e-08 2.04758981848723e-08 4.23621130776979e-08 5.67220162011916e-09 9.07376107000392e-10 -4.71566348865565e-08 1.63520417038426e-08 1.66643261029403e-08 -1.273792689108e-08 -1.47242336283603e-08 -2.33975943149622e-10 3.87255618805346e-08 -3.62495933915142e-09 -7.27420095077575e-09 8.58672108151094e-09 4.8551089901192e-09 4.17709522786742e-09 -9.98431940265606e-08 2.81281647763295e-08 -1.64893586851584e-09 4.47081067880323e-09 -2.20624311439742e-08 9.46954014918838e-08
