# Supplementary material for: NODDI and Tensor-Based Microstructural Indices as Predictors of Functional Connectivity
Source: PLoS One. 2016 Apr 14;11(4):e0153404. doi: 10.1371/journal.pone.0153404 (PMC4831788; doi:10.1371/journal.pone.0153404)
Supplement: S1 Data — a) Functional connectivity matrices, both fMRI and EEG connectomes across all subjects, in the form of precision matrices and b) structural brain connectivity matrices across all subjects and microstructural indices. Columns and rows are named according to the corresponding brain region that represent. (ZIP) [file pone.0153404.s001.zip › DATA/EEG/38/precShr_EEG_wholeTS30_70.txt]

"C1001" "C1002" "C1003" "C1005" "C1006" "C1007" "C1008" "C1009" "C1010" "C1011" "C1012" "C1013" "C1014" "C1015" "C1016" "C1017" "C1018" "C1019" "C1020" "C1021" "C1022" "C1023" "C1024" "C1025" "C1026" "C1027" "C1028" "C1029" "C1030" "C1031" "C1032" "C1033" "C1034" "C1035" "C2001" "C2002" "C2003" "C2005" "C2006" "C2007" "C2008" "C2009" "C2010" "C2011" "C2012" "C2013" "C2014" "C2015" "C2016" "C2017" "C2018" "C2019" "C2020" "C2021" "C2022" "C2023" "C2024" "C2025" "C2026" "C2027" "C2028" "C2029" "C2030" "C2031" "C2032" "C2033" "C2034" "C2035"
"R1001" 3.00056040213765e-07 -6.04920502572142e-10 -5.17038241893861e-09 1.67244441460242e-08 -6.00858517576898e-09 -1.01276755496835e-07 3.44647436927197e-08 3.65173523690992e-08 -1.92799473638455e-08 1.39832165887231e-08 -5.94638080153706e-08 1.04170473473691e-07 -3.36536625136357e-08 -1.3910545668019e-07 5.04721953058212e-08 -3.8466263007667e-08 -4.41763875652612e-08 1.63357062281687e-10 1.56223652196578e-08 -7.51561579154893e-08 -6.58702122374299e-08 5.8752268575164e-08 7.74680937455625e-08 -1.22942177744048e-09 3.54079854873632e-08 5.88802186888472e-09 -3.28585193800114e-08 5.34708006990053e-08 -3.12553100053586e-08 -3.08311978539462e-08 1.05324212074055e-08 5.88893307549449e-08 -2.83691274259533e-07 1.57861186581795e-07 -2.47248858778301e-09 -3.68578561713503e-09 -8.63562158763077e-10 -6.94462971686344e-09 2.07090950671111e-09 2.65150134633797e-08 4.62696992397314e-09 1.20680815840711e-09 6.58165774509196e-09 -2.20107880649297e-08 -1.01568141917684e-08 -5.02620282735663e-08 2.66280395916866e-08 -7.12529827499777e-11 -2.49898327074596e-08 6.89112514803306e-09 -2.12655878007113e-09 1.10997997478204e-09 4.70989809017095e-09 4.27443400475984e-08 5.01146695582323e-09 -2.7143505378718e-08 2.10730905720949e-09 -1.06483266779597e-09 -2.085565590768e-08 -5.2150548250388e-09 1.47683298050497e-08 -8.41758647688155e-09 -4.68571273783961e-09 1.5480843756017e-10 2.20924614760569e-09 5.88561378026307e-09 1.48165819872946e-09 6.37624768787048e-09
"R1002" -6.04920502572097e-10 4.19722240140758e-07 -9.9815426673184e-08 2.27796171637823e-08 8.21163697327735e-09 -2.15744871530028e-09 4.68143855659472e-09 -3.36286878209507e-09 -5.35455050831559e-08 -9.93108925252905e-09 -6.22121653601943e-08 3.05214776184234e-08 3.34241707761789e-08 -1.24927575832554e-08 -1.02664907423144e-08 1.14120344580635e-07 3.74837672783019e-08 1.18782183553496e-08 -2.00438448878503e-08 8.82081109055658e-09 -2.4519830978825e-08 -4.79139799255868e-08 6.1440527041265e-08 -3.81950642235078e-08 1.36084992413571e-07 2.00548269640904e-08 -1.83849224526643e-07 -6.8701470363049e-10 1.39387094330088e-08 2.92997340395482e-09 1.20148985925039e-09 1.22845998365978e-08 2.32294063975067e-08 -3.5178877635458e-08 -1.31129368592312e-08 -2.56185836676286e-07 2.57847251977041e-08 -2.55982956441595e-08 2.02288628647834e-08 1.11855538834181e-08 -2.57263353629546e-09 9.09131978251276e-10 2.13086980771463e-07 2.43730292431245e-08 2.8785875988379e-08 -1.14502472391819e-07 -8.56590062073625e-08 5.93165101823527e-09 -2.36098348601283e-08 3.43556314574451e-08 3.39135904016682e-08 2.97761674043414e-09 -3.12734435952816e-08 3.64792111247476e-08 -1.45577173875338e-08 -2.56375855759103e-07 4.65140601984321e-09 -5.1648554350729e-08 -7.76290891679477e-10 1.57710630424688e-08 1.01472957894181e-07 -8.08163510929015e-09 -6.54519237986289e-10 -5.96537209456866e-09 5.46757345411505e-10 -1.22407667132678e-08 1.94188757477888e-08 -1.33288514279387e-08
"R1003" -5.17038241893878e-09 -9.9815426673185e-08 1.78209430022913e-07 2.06747576154298e-09 -1.08068892671823e-09 6.49872797855666e-09 -1.29568158355197e-08 -2.44858648013317e-10 -1.05868411829809e-08 1.67702693321683e-08 3.22157852223531e-08 -6.94437955699473e-09 -2.17196996349884e-08 -3.89844410828938e-09 1.53917023597619e-08 3.55457061918484e-08 1.47336916666775e-08 2.7650227817072e-09 -3.68942278784713e-10 -6.65018962348914e-09 1.66314997924757e-07 7.23849875266526e-10 -3.07481409822733e-07 2.07808100866699e-08 1.53096848736372e-08 -3.07633258251558e-08 -3.76902152166445e-09 -2.27690139330506e-08 4.31292944555181e-08 -2.19166083858356e-09 4.13476180219724e-09 -1.27243068259102e-08 -2.09027184768452e-08 -3.03984696978031e-08 1.10187679282222e-08 3.68651718194569e-08 -1.89310627061349e-09 1.85498707328654e-09 -2.69655037636939e-09 -4.84976209591303e-09 -1.22436621768816e-08 4.02833904850865e-10 -3.85345928514945e-08 -7.91400816214365e-09 -2.34959378845045e-09 3.02905628417632e-08 5.84392719542222e-09 -1.30472255861352e-08 5.41972512520836e-09 -4.02590203800756e-08 -9.36015207145458e-09 -3.12165289184232e-09 1.32357538153455e-08 -1.08573257012204e-08 1.79944750480273e-08 6.55910751270875e-08 -1.982723697105e-08 -2.43280658048021e-08 -9.9230478933882e-09 -7.8991059485349e-09 7.03810492866167e-09 4.06928948575133e-08 9.68235851120517e-09 1.91743703334201e-09 2.94780311829188e-10 -2.21324705920777e-09 -3.38248458381246e-09 8.54274353688765e-09
"R1005" 1.67244441460261e-08 2.27796171637832e-08 2.06747576154302e-09 5.66328566014544e-07 7.61140102127628e-09 -5.45191540943342e-08 3.9551540458064e-08 3.92409816093579e-09 -7.17398406541422e-08 8.28724743261758e-08 -7.06217925908013e-10 1.20695118558906e-07 -3.98192931961775e-09 1.16269511450512e-08 8.77895450980034e-09 9.12786880099323e-09 9.23159554804822e-10 2.64031836315265e-09 -1.08679719994114e-09 -3.21909036709735e-07 4.58416962744061e-08 1.5913503266509e-10 -8.91238077171266e-09 3.05335684423526e-09 -4.24291477002684e-10 -1.67465172936096e-09 -4.563727852855e-09 -4.48930748870702e-08 -3.84972682253153e-09 -4.52135773788639e-08 1.70282359622743e-09 -4.72393389424396e-09 -1.73653894460484e-08 4.53509959612739e-09 5.93703210940621e-09 -7.00718243678239e-09 3.29130936614159e-09 -5.95586687936061e-07 2.2061516935225e-08 8.54029173765365e-08 -8.26276491896299e-08 5.04585079790269e-09 1.89617005170917e-07 -7.90490264899897e-08 -9.57938411713479e-10 -3.39676881480642e-07 5.99414770222495e-09 -7.00160839881804e-09 -5.60177760574098e-08 -4.23278000900202e-08 -1.63578592023986e-08 -1.92641544200725e-09 6.98763225071762e-09 4.52963767934257e-07 -2.20134460225412e-08 -3.76774685051965e-08 7.68592107851972e-09 -3.95658151334028e-08 -1.36456759448553e-09 -7.5026264735503e-10 3.95867854462622e-09 1.49724188098252e-07 4.1111537413908e-09 1.38485609122241e-08 -1.08199823976525e-09 -6.9001131420783e-09 -5.99000450515554e-09 7.65362149870952e-09
"R1006" -6.00858517576763e-09 8.21163697327752e-09 -1.08068892671853e-09 7.61140102127639e-09 2.01461619609088e-07 1.53197777729588e-07 5.37406036011156e-09 -2.69265468039883e-07 5.53014542367258e-09 -1.42163940016607e-08 4.55487374986868e-08 -2.82994644209987e-08 -4.85600586361216e-08 1.93931612387964e-07 -1.5420217346188e-07 -2.71639236797029e-09 4.52769333325944e-08 1.95437164297199e-08 -2.6127764889091e-08 4.07739290371853e-09 1.21954749159384e-08 2.65874450431088e-08 -1.48969832712431e-08 -9.946702965457e-09 -9.92073319649734e-10 -3.7372080118448e-09 -4.90029228086526e-09 8.07681013061265e-09 3.49574525383857e-09 -2.16409286076087e-08 4.93742066646174e-09 -1.30657899519818e-07 4.59153852211599e-08 -6.92982044217579e-08 7.96964307480451e-09 4.71254700892559e-11 -3.26252344826079e-09 -1.17756590874013e-08 -4.21973951566695e-08 -1.87338286814683e-08 3.66503136817745e-09 3.1672818680805e-09 -5.34319667336945e-09 5.24109429108224e-10 -9.07918607080686e-09 2.40271938396683e-08 2.41211104027239e-08 -9.6986472030506e-09 3.10569278775084e-08 3.05692004954951e-10 -1.16343384431507e-08 -3.85793840074633e-09 7.95610689058117e-09 -1.29918730257828e-10 6.47298607469502e-09 -1.6558360137428e-08 1.77539412486384e-08 -1.01381865841619e-09 -3.44153874558023e-10 -1.9781568360011e-09 3.31183786728727e-09 -9.52110662026714e-09 -3.9799935300213e-09 -6.0786574194468e-09 -6.06824860672875e-09 2.0310634996707e-08 -7.3004216785506e-09 1.50314865393848e-08
"R1007" -1.01276755496836e-07 -2.15744871529956e-09 6.49872797855706e-09 -5.45191540943369e-08 1.53197777729589e-07 7.27358829690414e-07 -1.76263108859122e-08 -3.99374658489037e-07 7.40041634597579e-08 -1.7761675783698e-07 2.70930691448345e-08 -3.23306138246566e-07 1.34216684741817e-08 2.60903592058157e-07 -4.37556871402918e-07 -1.73971801593203e-08 -5.65616942368484e-08 -3.13352665843095e-09 2.55052146195442e-08 2.25815275237531e-07 -8.19958085584664e-09 1.7691058584358e-08 1.22791946938744e-08 -1.24377065230876e-08 -1.41593799654043e-08 -2.70545001967571e-09 -5.63493504656735e-09 3.23077098732642e-08 1.12505373410797e-08 2.03061435404551e-08 -2.38737738841411e-09 -1.19379621742126e-07 4.29932397902886e-09 5.40354653443824e-08 1.83884712295721e-09 8.32701472978547e-09 -5.60373945662878e-09 -4.3518178812169e-08 -3.6710249153199e-08 -7.99231530782497e-08 -8.36043458423731e-09 2.84532112775862e-09 -4.2088898371097e-09 4.92377460231587e-08 1.19278487000321e-08 1.2420152928722e-07 -1.2831658188795e-08 -2.60599084052518e-09 9.96698965356052e-08 2.22150901009709e-08 1.61143463989086e-10 -4.55045890945401e-09 2.12405322701893e-09 -4.50146919117014e-08 -2.68643143947401e-08 -2.26146456699309e-09 1.39280715089696e-08 -4.49578608575492e-08 9.46473511911094e-09 -2.15386517650234e-09 -2.75708494106615e-09 1.76708642353302e-09 -9.21647929139689e-09 1.19755982827162e-08 5.66117914617776e-10 1.13397308569627e-08 6.66406913002339e-09 -1.48867079639688e-08
"R1008" 3.44647436927195e-08 4.68143855659734e-09 -1.29568158355199e-08 3.95515404580687e-08 5.37406036011219e-09 -1.76263108859094e-08 6.25275467726503e-07 -3.60819025498087e-08 -2.82745079409019e-07 -1.8435085572386e-07 4.22364688430957e-09 4.44458425685723e-08 3.70749974362701e-09 4.06787336480017e-08 1.37790190305858e-08 -2.75277348452369e-08 -2.27529426058699e-08 -2.55423247990369e-10 1.13261202074776e-08 -3.17518209454755e-08 -3.91797171902309e-08 4.33544343754239e-08 9.72324435692096e-08 1.74559431875325e-07 2.1937101493116e-08 -4.36645800848733e-09 -1.57114676101099e-08 -3.07109453047202e-07 -1.71542979311359e-09 -2.70099000330266e-07 1.32352482060262e-09 -6.62511109774529e-09 -1.23575126472339e-08 -7.67251814573976e-09 -2.69663257648442e-08 2.51266716159394e-11 6.22584743339556e-09 1.42697976162066e-08 8.13409490597197e-09 -4.88377331479707e-08 1.6264429127394e-09 -1.52066654685105e-09 1.60315329089687e-07 1.12036604304569e-08 1.52881684330175e-08 9.84161671194722e-08 -1.80567574306865e-08 2.70228698180801e-08 7.83329612270942e-09 1.39606521890831e-08 1.35067198680048e-09 -4.57628852865978e-09 3.52838423257249e-09 -7.22242518328238e-08 5.02069619706838e-09 -2.95045227918159e-08 -2.9427073485417e-08 -1.10568663402577e-07 -1.12340009456252e-08 1.28523867438565e-09 9.29646360635853e-10 2.50109430153488e-08 3.45265189224762e-09 2.18098460267207e-08 3.23369277980461e-09 -7.33496520226272e-09 5.26360859044736e-09 -1.49119544126954e-08
"R1009" 3.65173523691009e-08 -3.36286878209541e-09 -2.44858648013413e-10 3.9240981609343e-09 -2.69265468039882e-07 -3.99374658489037e-07 -3.60819025498117e-08 9.00029292595342e-07 -6.35255977335865e-08 -9.24874816558294e-09 -6.74647801605914e-08 2.41900804137709e-07 5.23129397290941e-08 -6.82164606232742e-07 1.82759372743069e-07 1.21591163817279e-08 1.40062539350909e-08 9.24897779690658e-09 -1.6983782985803e-08 -9.09478551700044e-08 -9.01641235710850e-09 5.31014279900952e-09 -9.37001165308025e-09 6.2011294110919e-09 -3.30280966891993e-08 4.08198301302311e-09 1.66271714245411e-08 -2.17558469528976e-08 -3.16753200489406e-08 6.16658280130223e-08 -3.21380367966103e-09 1.92464415854436e-07 -4.24225001602049e-08 7.69200322411227e-08 -1.86856304099924e-08 -1.91202673098059e-09 1.63733463294682e-08 6.99788207250076e-08 3.74937191681808e-08 -2.92812554982222e-10 -1.95386026051504e-08 -5.38971626625613e-09 4.47483217897828e-08 4.80837685622669e-08 1.94736126610223e-08 -8.13858862011696e-08 -4.28411835135808e-08 1.74065631257057e-08 -8.03283166813081e-09 7.86761561287443e-10 3.79554761927156e-09 3.729684266645e-09 -7.03809281142485e-09 -4.68455906681143e-08 -1.92596089320593e-08 -1.75125690347875e-08 -3.87955527213416e-08 -1.74006062795067e-08 4.93852488929498e-08 -2.28589598710414e-09 -1.41833363272022e-08 4.48496205231732e-08 1.46194562966202e-08 1.93434810842283e-08 3.35728456917384e-09 -2.63738583976901e-08 2.13577853993788e-08 -1.42330525516777e-08
"R1010" -1.9279947363846e-08 -5.35455050831562e-08 -1.0586841182981e-08 -7.17398406541428e-08 5.53014542367272e-09 7.40041634597569e-08 -2.82745079409021e-07 -6.35255977335865e-08 6.05245974635871e-07 1.81851791696767e-07 3.916179521607e-09 -3.05897212990112e-07 3.10761658796699e-09 4.04049692606137e-08 -2.054985933314e-08 -1.40308044557737e-08 -1.63103135692213e-08 -3.51858646068672e-09 6.34937752394523e-09 4.99041953193922e-08 -1.43038641976319e-07 -1.15173607874292e-07 7.22476797784022e-08 -1.84487058694272e-07 -2.01191455420185e-08 -1.16436298228868e-09 3.75014449331469e-08 1.96291586527436e-07 -1.8484563915302e-08 1.13633636857569e-07 -2.77059549579375e-09 -9.8712322733553e-10 3.08197802074616e-08 1.65639954687231e-08 5.06499002423008e-10 2.35932434392054e-08 -1.10457872779485e-08 -7.80205309228924e-08 -3.43925654403339e-08 3.72281002376522e-08 7.79933144876316e-08 -7.98667338314877e-09 -5.59011165496705e-07 -1.26219560548989e-08 -9.58344273790884e-09 5.78047296120115e-08 5.49673074641131e-09 -2.35964558922213e-08 4.72164634713826e-08 1.72270936165721e-08 2.26821833592128e-08 5.29642556918395e-09 -1.59164346060404e-08 1.18060956401365e-07 4.86868540457178e-08 1.33838828767879e-07 9.11869097424419e-09 4.11069044805199e-07 6.13239023092055e-09 1.01788988328741e-10 -1.60797136330169e-08 -2.77481700547509e-07 4.73030130412654e-09 -2.67705693867109e-08 1.44420313072373e-09 2.48895090314393e-08 -7.67092667151079e-09 -7.92871125997988e-09
"R1011" 1.39832165887248e-08 -9.93108925252991e-09 1.67702693321678e-08 8.28724743261654e-08 -1.42163940016603e-08 -1.77616757836979e-07 -1.84350855723858e-07 -9.24874816558177e-09 1.81851791696767e-07 5.37374464595443e-07 -1.17139010030578e-08 -1.14761071670884e-07 -1.51538915678861e-08 -3.26994167553958e-11 1.3243376993412e-07 2.11030541157393e-08 1.27968580586594e-08 2.7325553970535e-10 -2.83401319252864e-09 -2.13572511767844e-07 4.0460263776719e-08 -1.13491465693211e-08 -4.07980593793463e-08 -8.65898356141134e-08 1.32969919334533e-08 6.87546358747226e-10 -2.71468279686878e-09 5.5667334701819e-08 3.7306970884818e-09 4.00044409294449e-08 2.53955972949184e-09 2.18190247728304e-08 1.26514351406563e-09 -1.85379167533592e-08 7.47726810735195e-09 2.25965049114773e-09 -1.25270025393737e-09 -1.21306203144726e-07 -1.32052105159763e-08 -1.2638828306747e-08 3.7978109309255e-08 -1.29969380568693e-09 -1.69503466889992e-07 -6.23658125857893e-08 -9.24965403269055e-09 9.75968456179249e-08 2.02457283073162e-08 -4.4845644587338e-09 1.2959802238288e-08 1.22129574823042e-08 1.39418620227577e-08 4.46550612360761e-09 -1.19919140629476e-08 1.012755156865e-07 3.17269097947003e-08 1.23949675324528e-08 2.60135781545592e-09 1.0127984487002e-07 -1.23456855195472e-08 2.05896241452529e-09 -1.8801608470308e-09 -7.69487750599368e-08 1.04332897142716e-09 -3.21939279658985e-08 -3.33431278237511e-09 1.03651611156357e-08 -1.25279512487522e-08 -6.58752063283836e-09
"R1012" -5.94638080153708e-08 -6.22121653601942e-08 3.22157852223529e-08 -7.06217925907869e-10 4.55487374986867e-08 2.70930691448345e-08 4.22364688430977e-09 -6.74647801605919e-08 3.91617952160689e-09 -1.1713901003058e-08 3.48145476848737e-07 -1.28904307594798e-08 -1.4547858442716e-07 1.63390868377313e-07 -1.96374700125853e-08 -1.89725414241645e-08 -3.71844003642598e-08 -4.43608432697912e-08 -1.65413975005716e-08 1.0230800180368e-08 -2.48207060890955e-08 9.46808669964127e-09 2.77432480196922e-08 5.7806865781376e-09 -1.89246323396161e-07 -1.15388990350281e-08 7.23198540007947e-08 -4.23399136593043e-09 1.83762166572857e-09 -8.31443247669056e-09 -8.14859892065854e-10 -1.2205315688462e-07 8.23497674209304e-08 -1.24622956372373e-07 -9.04606049179604e-09 5.53063552331309e-08 -7.33041939067849e-09 2.18504309993418e-09 1.53454300978864e-08 1.06300274568543e-08 1.12132816543435e-08 -1.29125961963646e-09 1.43289485355157e-08 1.48619329364182e-09 4.51281023099892e-08 -1.13662834476513e-08 -5.06994336943483e-08 1.91013127391752e-09 -1.28864083500763e-08 -9.11884534518952e-09 -1.0236233917529e-08 -1.2196205695529e-08 2.75469019616535e-09 1.74831986886898e-10 2.70747321233077e-08 8.80807992737199e-09 4.77417997169662e-09 -1.10204192735263e-08 1.35063689753009e-07 -7.82916995809047e-09 -4.74838895559518e-09 -5.57704739502958e-10 1.33666649070633e-08 -1.83920051921901e-08 1.88782185115009e-09 -1.28758147720721e-08 5.49671316335181e-09 -1.18585344777612e-08
"R1013" 1.04170473473692e-07 3.05214776184237e-08 -6.94437955699435e-09 1.20695118558905e-07 -2.82994644209988e-08 -3.23306138246569e-07 4.44458425685713e-08 2.41900804137708e-07 -3.05897212990117e-07 -1.14761071670886e-07 -1.28904307594796e-08 5.35202873523102e-07 -1.88980694081342e-09 -1.41257676782132e-07 8.88091255484569e-08 2.37777984841554e-08 2.35729626875012e-08 9.08240288666914e-09 -1.60741448326361e-08 -2.31945207159725e-07 6.70051108017525e-08 2.65765153399599e-09 -1.97573032976342e-08 3.64807745247592e-08 -3.99206701905979e-09 -6.69914852270281e-10 1.32249930310592e-09 -2.48795672589355e-08 -1.84361257125739e-08 -4.76354617352672e-08 7.71732848649285e-10 2.35159779387271e-08 -7.52256756374324e-08 2.69533994627517e-08 1.55931156772217e-08 -2.017324153336e-08 1.15323367538281e-08 7.62454550179169e-08 5.76863603570468e-08 1.1122084887186e-07 -4.57919572932007e-08 1.17506995421733e-09 3.15875355153179e-07 -2.38876229110971e-08 -7.07750456944353e-09 -3.49264953108482e-07 2.38533878086284e-09 -1.0471508841964e-08 -1.1943452493351e-07 -4.30986849907715e-08 -1.91423354837457e-08 6.33396288298705e-10 1.44603320436451e-08 6.32707883400428e-08 -1.77050124442332e-08 -4.74636389810487e-08 -1.55708617808042e-08 -1.28315096648666e-07 7.44624124563973e-09 -2.15404797453408e-09 5.64231011470401e-09 9.73705800174943e-08 1.18728663015356e-08 1.93586262225639e-08 -1.01493534396665e-09 -2.72239668773509e-08 -9.21256164455346e-10 2.36902389105395e-08
"R1014" -3.36536625136357e-08 3.34241707761794e-08 -2.17196996349881e-08 -3.981929319618e-09 -4.85600586361215e-08 1.34216684741817e-08 3.70749974362724e-09 5.23129397290939e-08 3.10761658796708e-09 -1.51538915678857e-08 -1.45478584427159e-07 -1.8898069408139e-09 4.01135146050113e-07 -3.54699438153206e-08 -1.73217277571883e-08 2.62966940071897e-08 4.48640394043155e-08 1.87573936403942e-08 -1.19643379700847e-09 1.00570399139263e-08 -5.12003884998857e-09 -8.37312656727042e-08 2.60757453702914e-08 -1.2627015595759e-08 -1.0649509965427e-09 -9.82159071911753e-09 1.00980158119031e-09 1.11587012678451e-08 2.34756998981911e-08 -3.83010599338803e-09 -5.09181057970265e-08 7.74595902767107e-09 4.85170710855632e-08 -7.34820110754224e-08 1.2096587510372e-08 -1.58863743372138e-08 1.68388327673567e-09 7.49187246759565e-09 -2.48452666227887e-08 -1.10105242991258e-08 -6.65246312169598e-09 1.1435729022949e-09 1.86589808197481e-08 6.08813183701142e-09 5.59150509838802e-08 -6.9170734542618e-09 -3.12389534215019e-07 -2.50987289581755e-09 3.02882303617811e-08 5.90027794981322e-09 3.00995994435106e-08 -7.33684482115021e-10 -2.96285746977696e-08 -1.12474651871404e-08 -2.6529864512371e-08 4.06489626496999e-08 -2.19117372137398e-08 6.70470961968171e-09 6.96105796775509e-08 4.06058538228711e-08 -5.60191539998268e-08 -1.50748931216433e-09 -1.71220318975831e-08 2.39826713706719e-08 6.81090806718104e-08 8.1279444880278e-10 -8.45688411436183e-09 -2.88257285637759e-08
"R1015" -1.3910545668019e-07 -1.24927575832559e-08 -3.89844410828848e-09 1.16269511450501e-08 1.93931612387964e-07 2.60903592058158e-07 4.0678733648001e-08 -6.82164606232744e-07 4.04049692606139e-08 -3.26994167584283e-11 1.63390868377313e-07 -1.41257676782133e-07 -3.54699438153205e-08 8.73690888791317e-07 -1.47601446644416e-07 7.91925561489019e-10 4.35550239726455e-08 -1.58178976857241e-08 -2.4136932780819e-08 2.91863705749798e-08 2.1582728322342e-08 -5.87095767370104e-08 1.13266086755607e-09 -1.14404267635098e-08 -3.35951583796664e-08 -2.25907927785882e-08 3.56540515891103e-08 1.61084489255529e-08 -1.49608391076041e-07 -6.88136306662872e-08 -4.59772990167135e-09 -2.54275084741799e-07 1.1009373878375e-07 -5.89149651502571e-08 2.23518775787481e-08 7.48995057192651e-09 -1.20906552460383e-08 -6.46733153438461e-08 -2.1062468306278e-08 -3.84505636890183e-09 3.31625788251712e-08 -5.2499953999344e-09 -1.38153956759581e-08 -4.92702717548853e-08 -7.55696470550058e-09 3.28818170887414e-08 3.42421289604835e-08 -1.32297504537826e-08 2.34711682145716e-08 -1.93764227318799e-08 1.74576456527589e-08 -1.25267071069773e-09 -6.6892569587742e-09 6.85517380422684e-08 4.1724700086495e-08 4.44129035263527e-08 1.2220305904881e-08 2.57790358731189e-08 -3.01575014281178e-08 7.87836516957117e-09 8.97757460693704e-09 -6.70772112871434e-08 -6.34020344901655e-09 -2.44067610972356e-08 -7.12639376926646e-09 9.44519058281059e-09 -2.80407700471679e-08 -7.88869817013206e-09
"R1016" 5.04721953058215e-08 -1.02664907423145e-08 1.53917023597622e-08 8.77895450979904e-09 -1.54202173461879e-07 -4.37556871402918e-07 1.37790190305841e-08 1.82759372743069e-07 -2.05498593331405e-08 1.32433769934123e-07 -1.96374700125852e-08 8.88091255484571e-08 -1.73217277571882e-08 -1.47601446644416e-07 3.84181584678981e-07 5.14924966361112e-09 2.46007886296453e-08 -9.27740002077291e-09 -6.05243982863119e-09 -7.74696796857023e-08 1.19283118568182e-08 -2.21537073956394e-08 -9.24695791918788e-09 1.91308240527065e-08 2.88232268066389e-08 4.5879315356141e-09 -7.95645125258197e-09 -1.39541110485743e-08 3.29700027860161e-08 -1.36251499403193e-08 1.8991714405569e-09 1.1198814865439e-07 -2.45427385684694e-08 -6.4541891488223e-08 -1.08622996938529e-08 4.3663959379418e-11 9.91412350134571e-12 2.03182940244157e-08 3.18023988779259e-08 7.43185168442653e-08 1.21735821537575e-08 -5.29796542183358e-09 -3.47710498247686e-08 -6.42408406239972e-08 -1.48800082267057e-08 -3.09915332609425e-08 1.73010840600555e-08 1.25096559551127e-08 -1.04809474177723e-07 -1.16506350489428e-08 -1.55792942776178e-08 1.81006721271569e-09 5.074147729721e-09 3.00799311747288e-08 1.64335887977404e-08 2.48038881115427e-08 -3.9472996650176e-09 3.38874866415985e-08 -2.15938080137539e-08 2.93065044273074e-09 6.57270437775438e-10 -5.03869051628424e-09 3.15548717232033e-09 -6.18358634727119e-09 -9.45151549277761e-11 -1.0235933672732e-08 -5.19650666518047e-09 3.46457172004538e-08
"R1017" -3.8466263007667e-08 1.14120344580634e-07 3.5545706191848e-08 9.12786880099668e-09 -2.71639236797001e-09 -1.739718015932e-08 -2.75277348452403e-08 1.21591163817275e-08 -1.40308044557755e-08 2.11030541157414e-08 -1.8972541424164e-08 2.3777798484153e-08 2.62966940071896e-08 7.91925561487346e-10 5.14924966361192e-09 2.57859679443436e-07 2.98460796086683e-08 1.19296696535855e-08 -1.68538832122032e-08 -1.04226298721363e-08 9.3236913311106e-08 -2.14082840165725e-07 -1.37210732314882e-07 -9.45518324693998e-08 1.85815174580167e-08 -3.7621632819991e-10 -4.17390983216786e-08 5.85693995208676e-09 8.16275629111884e-09 2.06185106303834e-08 -2.61606253294462e-10 -2.27514186352788e-09 4.12729918311573e-08 -2.02270060812995e-08 1.19511524202236e-08 -5.26757245329963e-08 -4.75816329731301e-09 4.22792916797291e-08 2.20963927876362e-09 -1.21229996898534e-08 -2.01366671733993e-08 -4.21748616554309e-09 7.06924367164282e-08 1.97615403131849e-08 2.25322154003707e-09 1.20982641114752e-08 -3.63391332268169e-08 -1.38357805482184e-09 -5.72249991968388e-09 -2.1480956464844e-08 2.38516157321982e-09 -2.9896254083872e-09 -7.33030087314701e-09 -6.51119914464054e-08 1.98759280312512e-09 1.2054124825714e-08 1.02913784513759e-08 -3.81558758119785e-08 1.85987484306321e-08 1.47187165516213e-08 -1.68120070303543e-08 3.27130312398457e-08 -1.43499940631244e-09 -1.23439920412822e-08 4.16257953387614e-09 -1.35331603392786e-09 -7.50762612272291e-09 1.74715066604476e-08
"R1018" -4.41763875652617e-08 3.74837672783013e-08 1.47336916666776e-08 9.23159554804066e-10 4.52769333325944e-08 -5.65616942368484e-08 -2.27529426058689e-08 1.40062539350908e-08 -1.63103135692218e-08 1.27968580586627e-08 -3.71844003642599e-08 2.35729626875014e-08 4.48640394043155e-08 4.35550239726457e-08 2.46007886296455e-08 2.98460796086677e-08 2.94767669317253e-07 5.36623837512297e-08 -1.80445774786837e-07 -9.14495633863278e-09 1.4192338193543e-07 1.51401177975194e-08 -1.93846880299645e-07 -2.3285198199451e-08 5.62887209657225e-09 1.74855011730038e-09 1.89020741191249e-09 3.2847831148085e-09 -3.08913728092757e-08 -2.20151407149354e-08 -2.51051797743207e-09 -3.72701936732439e-08 1.22584751976326e-07 -1.9984983930793e-07 6.53127605548157e-09 -2.74911450764339e-08 8.30730123118563e-11 1.19069796344358e-08 -1.71648880349767e-08 -1.09050033994259e-08 5.64301539991267e-09 1.52156618025806e-09 -2.32055766013655e-08 -7.45132733936924e-09 -1.10242077106628e-08 2.0631237784859e-08 2.33276970891771e-10 -1.27092265848327e-08 9.44515552160186e-09 -1.08553885443227e-08 1.21177523130121e-09 3.72962616288035e-09 -2.39243569000766e-09 -9.89864567550237e-09 -1.53770442701257e-08 -1.55996895158829e-08 2.79209454451691e-09 2.15462275313467e-08 4.06830022197933e-09 4.82537579919599e-09 -2.09540617274354e-09 -1.077492277252e-08 -2.21241119588161e-09 1.09914553647312e-08 -1.0688472458002e-08 4.3725257247347e-09 -7.8808471756719e-10 1.28492819768037e-08
"R1019" 1.63357062282443e-10 1.18782183553496e-08 2.76502278170773e-09 2.64031836315158e-09 1.95437164297199e-08 -3.13352665843072e-09 -2.55423247991573e-10 9.24897779690559e-09 -3.51858646068678e-09 2.73255539705275e-10 -4.43608432697911e-08 9.08240288666935e-09 1.8757393640394e-08 -1.58178976857235e-08 -9.27740002077312e-09 1.19296696535854e-08 5.36623837512293e-08 4.43448452880083e-08 -5.06006092134749e-08 -5.61432116378374e-09 2.12229132033336e-08 -9.92771827908804e-09 -3.75000022862886e-08 -1.05537512173368e-08 1.78637460615324e-08 -7.260808329206e-09 8.60087212358622e-09 5.47376257366107e-09 -8.95540209023597e-10 -3.56061409762754e-09 2.48545582535575e-09 -1.33649809138678e-08 9.60607241146924e-10 1.00476100400611e-09 -7.76084557186906e-10 -1.05057791016331e-08 9.44746225729065e-10 1.00453694713276e-10 -4.65097613049126e-09 -6.11712569968544e-09 -1.68616160797189e-09 1.11306771143907e-09 -1.25423770955928e-09 8.91702385493962e-10 -2.21153286927516e-09 6.48352006366937e-09 5.1247288812235e-09 1.42154978463853e-09 5.08919497786586e-09 -4.71149131256337e-09 1.82512017538475e-09 5.48808229404331e-10 -2.48742237515039e-09 -4.15246339709942e-09 -4.63058032835862e-09 1.17304739165457e-09 -8.62474845329423e-10 7.18206746897603e-09 -1.01208523373406e-08 4.42062657402847e-09 -9.38846602586735e-09 -1.13569337432868e-09 -4.2702755666839e-09 5.42328321417625e-09 -5.47759002284567e-09 -5.48882334485143e-10 -1.18179377254244e-09 4.02773706416753e-09
"R1020" 1.56223652196574e-08 -2.00438448878508e-08 -3.68942278783939e-10 -1.08679719993996e-09 -2.61277648890911e-08 2.55052146195445e-08 1.13261202074785e-08 -1.69837829858027e-08 6.34937752394497e-09 -2.83401319252786e-09 -1.65413975005712e-08 -1.60741448326366e-08 -1.19643379700865e-09 -2.41369327808187e-08 -6.05243982863094e-09 -1.68538832122029e-08 -1.80445774786839e-07 -5.06006092134751e-08 1.72663231057646e-07 5.48049061554395e-09 -5.78927114688641e-08 3.57933577126628e-09 8.14385822392207e-08 1.79672288825654e-08 2.57863111386117e-08 -2.71162596951957e-08 -1.30033906056121e-08 -8.33809543955293e-09 2.99216901449047e-08 5.31003161494818e-09 1.69695627215599e-09 3.29637865042951e-08 -4.51646857664364e-08 8.49404454096715e-08 -1.68132409191246e-09 1.54677993670277e-08 8.74859192341135e-10 -6.51845721356146e-09 5.63504858559678e-09 6.4404411119402e-09 -1.73202865481622e-09 -2.36351920203763e-09 6.3159105196603e-09 3.01757342540298e-09 -6.35496440997981e-09 -7.99296884008544e-09 9.58759026403367e-09 6.16246302129024e-09 -5.35393357484322e-09 7.98368803964116e-09 -1.70742561303015e-09 1.26456506547413e-09 5.02334848959605e-09 5.48460886921442e-09 7.13777875757246e-09 3.95778773526301e-09 -5.8209035249654e-09 -1.39564721005083e-08 -2.53177240165592e-08 -8.1512893767077e-09 7.96887948957406e-09 8.86002790061589e-09 1.78354507148921e-09 -5.1074910748728e-09 1.12152113738639e-08 6.89231648638136e-10 8.95604652691592e-10 -2.39086367644214e-09
"R1021" -7.51561579154852e-08 8.82081109055606e-09 -6.65018962349094e-09 -3.21909036709735e-07 4.07739290371911e-09 2.25815275237529e-07 -3.17518209454799e-08 -9.09478551700043e-08 4.9904195319393e-08 -2.1357251176785e-07 1.02308001803681e-08 -2.31945207159728e-07 1.00570399139266e-08 2.91863705749785e-08 -7.74696796857028e-08 -1.0422629872139e-08 -9.14495633863024e-09 -5.61432116378371e-09 5.48049061554533e-09 4.97680870219009e-07 -3.45634614001465e-08 -6.08963601402032e-09 8.09022996683988e-09 -2.32802667746605e-08 -7.60155620461298e-09 7.40917795048849e-10 -2.26955295607121e-09 2.10907492163107e-08 1.85648350145433e-08 5.72729835902503e-08 -1.79830514174593e-09 -9.30529019400863e-09 5.50457104120726e-08 -1.86235276903416e-08 -8.17789391309938e-09 1.53946810821549e-09 -8.63789235366297e-10 2.64524494452273e-07 -2.72783056383393e-08 -3.5839234597637e-08 6.67046865870839e-09 -7.27248693436427e-09 2.80289518805311e-08 1.37219034127683e-07 1.16230156876772e-08 6.01612656738816e-08 -1.42341415465788e-08 -2.34751251408472e-09 5.45513515362991e-08 2.58152062641473e-08 1.26704450346345e-08 -2.21691649129552e-09 -6.84087642309203e-09 -2.64413679909349e-07 -5.83286698225242e-09 -7.05403025474252e-10 -1.32398385368782e-08 -2.29438116376144e-08 9.33945149068893e-09 2.07398592714295e-09 -4.07096127386795e-09 -4.57073881059212e-08 -6.37278032626773e-10 1.71575017543363e-08 8.13977074195682e-10 1.38957069570525e-08 1.41349623038532e-08 -2.75195304653506e-08
"R1022" -6.58702122374326e-08 -2.45198309788248e-08 1.66314997924758e-07 4.58416962744043e-08 1.21954749159382e-08 -8.19958085584756e-09 -3.91797171902239e-08 -9.01641235711e-09 -1.43038641976322e-07 4.0460263776719e-08 -2.48207060890957e-08 6.7005110801754e-08 -5.12003884998828e-09 2.15827283223386e-08 1.19283118568173e-08 9.32369133111075e-08 1.4192338193543e-07 2.12229132033349e-08 -5.78927114688633e-08 -3.45634614001447e-08 8.39393806898974e-07 -1.25803454864045e-07 -7.17383401021059e-07 1.40317660165055e-07 -1.95574672248437e-08 7.87465409784046e-11 1.66536315157836e-08 -1.95536607580027e-07 1.72803556989017e-08 -1.59926250935934e-07 6.60282021205439e-10 -1.37873088506665e-08 2.84370833088142e-08 -4.74150351420991e-08 -4.51757043897528e-09 -1.38101982738429e-08 -7.416777181071e-09 -5.43343256120428e-08 -8.90891204960306e-09 -2.3760630086625e-09 -1.06235376428815e-08 -7.04775295641796e-09 4.93476701234342e-08 -2.20867600209586e-08 -4.78466018100455e-09 -2.8263256790376e-08 3.20210044942965e-08 -3.25594458870898e-09 7.5028118193715e-09 -6.33719317840759e-08 -5.54175013130035e-09 8.00521292625917e-10 6.00128804647941e-09 6.09000646634812e-08 -3.51051008643251e-08 9.68721325087899e-08 -5.72148277916591e-09 -4.39256638238844e-08 1.07443040416013e-08 -1.35097997888756e-08 3.24526852049379e-08 1.47460203046493e-08 7.21073024819111e-09 3.42036129789037e-08 -1.44036104642447e-08 8.35654395935732e-10 7.1362219549335e-09 6.08544894071152e-09
"R1023" 5.87522685751653e-08 -4.79139799255857e-08 7.23849875267164e-10 1.5913503266633e-10 2.65874450431086e-08 1.76910585843575e-08 4.33544343754224e-08 5.31014279900921e-09 -1.15173607874294e-07 -1.13491465693216e-08 9.4680866996415e-09 2.65765153399452e-09 -8.37312656727046e-08 -5.87095767370101e-08 -2.21537073956397e-08 -2.14082840165724e-07 1.51401177975192e-08 -9.92771827908836e-09 3.5793357712671e-09 -6.08963601402052e-09 -1.25803454864045e-07 8.62408284705062e-07 -6.15909417003518e-08 -4.89045016945232e-09 5.6288149480113e-08 1.94586431120031e-08 -1.19666546334934e-07 3.22630692686411e-08 6.87936811862562e-08 -1.72811064067807e-08 1.30100043722732e-08 9.76546802284678e-10 -2.86486937826219e-08 -4.40304088070056e-08 8.23580232304938e-09 6.0425064624711e-08 6.80942370586172e-08 -9.83041128833356e-10 -9.64164414786664e-09 -3.65453684281179e-08 7.22253055539315e-09 3.03097670399811e-08 -1.84657515976118e-07 -4.16039249738334e-08 -5.58989980660439e-09 1.62373218628727e-07 5.15749916841331e-08 -4.48329955571587e-08 3.05125775873286e-08 4.29489408408325e-08 -1.40400060460573e-08 6.68065713560125e-09 1.30772991587971e-08 -3.96444026870824e-08 3.1774707617155e-09 -5.26229277674802e-07 -1.83008902582648e-08 4.99220850871137e-08 -4.2411460536351e-08 -2.45739351726734e-08 2.56378686160923e-08 5.6200741193244e-08 1.17041481856588e-08 -3.98300359480256e-09 -1.69644926234063e-09 7.98154812190279e-10 4.33680081173602e-08 -1.01717970684795e-08
"R1024" 7.74680937455641e-08 6.14405270412649e-08 -3.0748140982273e-07 -8.91238077171367e-09 -1.48969832712431e-08 1.22791946938736e-08 9.72324435692105e-08 -9.3700116530825e-09 7.22476797784021e-08 -4.0798059379347e-08 2.7743248019692e-08 -1.97573032976354e-08 2.6075745370292e-08 1.13266086755741e-09 -9.2469579191898e-09 -1.37210732314879e-07 -1.93846880299645e-07 -3.75000022862887e-08 8.14385822392215e-08 8.09022996683906e-09 -7.17383401021066e-07 -6.15909417003518e-08 1.07931489688861e-06 -7.6736907681442e-08 -3.20801824423557e-09 9.35661272199205e-09 2.94076504495301e-09 1.0265001093736e-07 -8.51692423974874e-08 2.1221436453334e-08 -2.34836754208537e-09 2.8452083761586e-08 -6.56200872053901e-08 8.39833385944257e-08 -2.43622861461374e-08 4.38365629516421e-09 1.15860471579529e-08 -3.33071969988359e-09 1.29440650376329e-08 1.90611601776607e-08 2.6663684745517e-08 -6.46944933273988e-09 1.0051032785906e-07 1.79023007717573e-08 1.88231640635886e-08 -7.17016299216574e-08 -6.003455587605e-08 4.13228083409824e-08 -2.68392680663168e-08 6.93018652705516e-08 6.43818157575549e-09 1.8016208905184e-09 -1.77346364012878e-08 2.04261156258941e-08 1.3958763140483e-08 -2.87800354021217e-08 -3.9471912119591e-09 3.92522235892229e-08 8.99481258177039e-09 1.97158516338313e-08 -3.98821513649816e-08 -6.22382812715444e-08 -1.02738636017831e-08 -1.91901184351426e-08 1.49615333712422e-08 -3.91108774572943e-09 -8.35106530965151e-09 -1.46884623890227e-08
"R1025" -1.22942177743871e-09 -3.81950642235054e-08 2.07808100866706e-08 3.05335684422888e-09 -9.94670296545706e-09 -1.24377065230886e-08 1.74559431875321e-07 6.20112941109247e-09 -1.8448705869427e-07 -8.65898356141181e-08 5.78068657813692e-09 3.64807745247601e-08 -1.26270155957595e-08 -1.14404267635092e-08 1.91308240527061e-08 -9.45518324694076e-08 -2.32851981994513e-08 -1.05537512173373e-08 1.79672288825656e-08 -2.32802667746592e-08 1.40317660165057e-07 -4.89045016945334e-09 -7.67369076814425e-08 4.33393754340606e-07 7.62304069192305e-09 5.19760478385413e-10 9.62029792000769e-09 -3.18892727202653e-07 -4.16813627266252e-09 -6.1045125585007e-08 4.57446390127892e-11 9.58541307115516e-09 -2.65743400434031e-08 2.7317317694664e-08 -2.06468424210733e-08 1.08606119610564e-09 -1.21331777131392e-08 -4.99915018767408e-08 -7.16452562795064e-09 -2.41078578104495e-08 -9.10800934653198e-08 -2.19205390551612e-09 1.02933114316516e-08 -2.75047545119254e-08 -1.20616953495234e-08 8.03580145733237e-08 1.59502757309598e-08 2.02980301521144e-08 6.53777565548466e-09 1.52528719048178e-08 -1.8143400582429e-08 -2.5979624144817e-09 1.26822068278671e-08 1.74919520844645e-08 -5.33173784507445e-08 8.57456198250918e-08 -1.71472202630861e-08 -2.50591263641684e-07 -1.48819385109601e-08 1.53132875356045e-10 1.63162828640222e-08 2.23099579918461e-07 6.13196057540059e-09 4.57844250007401e-08 -2.28141795840582e-09 -1.91167762038744e-09 1.23765109751828e-08 2.9779756689722e-08
"R1026" 3.54079854873637e-08 1.36084992413571e-07 1.53096848736369e-08 -4.24291477002718e-10 -9.9207331964968e-10 -1.41593799654043e-08 2.19371014931159e-08 -3.3028096689199e-08 -2.01191455420181e-08 1.3296991933453e-08 -1.89246323396161e-07 -3.99206701905972e-09 -1.06495099654274e-09 -3.35951583796663e-08 2.88232268066388e-08 1.85815174580171e-08 5.62887209657223e-09 1.78637460615323e-08 2.57863111386115e-08 -7.60155620461195e-09 -1.95574672248431e-08 5.62881494801125e-08 -3.20801824423555e-09 7.62304069192298e-09 7.38627315080207e-07 -9.11970222961831e-08 -2.26541442701381e-07 -8.27943572736267e-09 3.82837629904719e-08 -2.07949188778378e-09 -3.5087791043662e-09 5.60102594257743e-08 -4.42554072750835e-08 2.6470338129381e-08 -2.21249122712485e-08 -1.70431011850827e-07 2.73933933616481e-08 1.40554462176449e-08 1.40129735413029e-08 -2.13202964900261e-08 -2.52206066334055e-08 -1.18623247249459e-09 -5.03535171563186e-09 1.42558640163825e-08 3.47323877841242e-08 4.85834481002486e-08 -2.19591242139065e-09 1.49674642827133e-08 -7.75005953868347e-09 2.38225916834581e-08 -1.93549555967043e-08 -4.4898005322714e-08 3.21647642149813e-08 -3.81225990671568e-08 -1.87981607407934e-08 -6.03270554478923e-08 -1.15427423328639e-08 -3.43113240866047e-08 -5.58948844663105e-07 7.07842107168458e-08 6.78752086746555e-08 1.990610437107e-08 -3.38124058149573e-10 1.50997590004675e-08 3.10919171771421e-08 -2.47796037513041e-08 2.71650006872968e-08 4.53270469611591e-08
"R1027" 5.88802186888491e-09 2.00548269640913e-08 -3.07633258251553e-08 -1.67465172936069e-09 -3.73720801184465e-09 -2.70545001967633e-09 -4.36645800848389e-09 4.08198301302361e-09 -1.16436298228886e-09 6.8754635874516e-10 -1.15388990350278e-08 -6.69914852271443e-10 -9.82159071911771e-09 -2.25907927785893e-08 4.58793153561477e-09 -3.76216328198776e-10 1.74855011730103e-09 -7.26080832920592e-09 -2.71162596951959e-08 7.40917795050501e-10 7.87465409791452e-11 1.94586431120021e-08 9.35661272199226e-09 5.19760478383428e-10 -9.11970222961835e-08 1.0412307484645e-07 -3.86849848539507e-08 1.23307125552235e-09 3.27095895403414e-09 2.48424006679616e-09 -6.13271395221303e-09 1.82424132423963e-08 -1.10225631475519e-09 1.24605922370115e-09 7.52082501856649e-09 3.08173924629464e-09 -1.71482008151498e-10 1.50271614685544e-09 2.63711146904666e-11 3.23041556970859e-09 4.29609195172544e-10 2.30655184736494e-09 -9.14069627756018e-09 -7.54833475750532e-09 7.63789756183840e-09 1.35852265819277e-09 3.79503706574166e-09 -8.17561264564051e-09 -4.93835352846251e-10 8.93063996314051e-09 1.94480655013264e-09 5.30529518446695e-09 -1.30120288811582e-08 3.98298860620905e-09 -7.62073721010536e-09 -1.60370433960218e-08 9.61634188472698e-09 3.49432187287946e-09 7.26388759891203e-08 -5.61563598839296e-10 1.00711110074119e-09 -3.46169757294756e-09 3.21656065768112e-09 -3.65295502944248e-09 -8.70463933655933e-09 1.65189688634493e-09 -1.57256998044763e-09 -8.42140638580621e-09
"R1028" -3.28585193800098e-08 -1.83849224526642e-07 -3.76902152166517e-09 -4.56372785285389e-09 -4.9002922808654e-09 -5.63493504656595e-09 -1.5711467610111e-08 1.66271714245376e-08 3.75014449331477e-08 -2.71468279687054e-09 7.23198540007948e-08 1.32249930310886e-09 1.00980158119013e-09 3.56540515891109e-08 -7.95645125258247e-09 -4.17390983216775e-08 1.89020741191326e-09 8.60087212358665e-09 -1.3003390605611e-08 -2.26955295607244e-09 1.6653631515786e-08 -1.19666546334934e-07 2.94076504495186e-09 9.62029792000445e-09 -2.26541442701382e-07 -3.8684984853952e-08 3.80641458129136e-07 1.19394532664106e-08 -4.39722704492461e-08 1.55752811671572e-09 -2.60766181114873e-08 -3.33484076166975e-08 2.7490284347676e-08 3.1890328111822e-08 -1.59207000252736e-08 9.13384334206587e-08 3.13409932690997e-09 -1.11938206103279e-10 -1.7103142471093e-08 -3.01757567514291e-09 1.8878694972364e-08 -3.38322712114673e-09 -1.97021086082683e-08 6.06898707187734e-09 -4.20535586810366e-08 -1.56531357340469e-08 9.46595168560375e-08 7.92104839486443e-09 1.42477502817328e-08 -2.2827443294555e-08 1.51493567522587e-08 3.30154279061034e-09 -9.21634353328718e-10 1.49793823121201e-08 2.32205327272821e-08 1.48122602856133e-07 -3.59455064808083e-08 2.12682852677852e-08 5.48544169138668e-08 -6.27054485865467e-09 -1.17938849863787e-07 -3.21299506825236e-08 9.3810357848258e-09 4.900074384762e-09 -1.05099144070987e-08 2.13925428837731e-08 4.54012900750295e-09 -1.77215803317224e-08
"R1029" 5.34708006990033e-08 -6.87014703631927e-10 -2.27690139330502e-08 -4.48930748870644e-08 8.07681013061198e-09 3.23077098732673e-08 -3.07109453047198e-07 -2.17558469528999e-08 1.96291586527437e-07 5.566733470182e-08 -4.23399136593043e-09 -2.48795672589362e-08 1.1158701267846e-08 1.6108448925555e-08 -1.39541110485747e-08 5.85693995209113e-09 3.28478311480877e-09 5.47376257365892e-09 -8.33809543955461e-09 2.1090749216311e-08 -1.95536607580029e-07 3.22630692686364e-08 1.02650010937364e-07 -3.18892727202659e-07 -8.27943572736217e-09 1.23307125552218e-09 1.19394532664069e-08 5.91579514613204e-07 7.12570208737287e-10 1.05818011903461e-07 -3.00604216785434e-09 -7.58709199588376e-09 -4.43690440503758e-08 7.26628195563108e-10 2.08283521691376e-08 9.29699355586494e-09 4.90268064823556e-09 2.3959542428266e-08 -3.03268940949737e-09 3.04055175171501e-08 8.87107558450943e-08 2.91843239797446e-09 -4.69078181385632e-08 -1.05479334358582e-08 -1.26246159693311e-10 -8.24974637536224e-08 -4.96132456142817e-09 -1.87840705027294e-08 -1.5081387164528e-08 -4.34161007658155e-08 2.36885339213493e-10 1.9170664842743e-09 -3.62977433475982e-09 5.25386162177524e-08 4.04579240960372e-08 -4.01319739417421e-08 2.21027799041186e-08 1.33105004208818e-07 3.45998123671956e-09 -1.48986565874309e-09 -1.37742724846704e-08 -2.074133716514e-07 -7.19409085571210e-09 -3.37271392885413e-08 3.33965824572184e-09 6.06272454328875e-09 -1.60023437101681e-08 1.99659152770561e-09
"R1030" -3.12553100053601e-08 1.39387094330089e-08 4.3129294455518e-08 -3.84972682253168e-09 3.49574525383803e-09 1.12505373410798e-08 -1.71542979311381e-09 -3.16753200489407e-08 -1.84845639153014e-08 3.73069708848207e-09 1.837621665729e-09 -1.84361257125739e-08 2.34756998981906e-08 -1.49608391076041e-07 3.2970002786016e-08 8.16275629111853e-09 -3.08913728092762e-08 -8.95540209023407e-10 2.99216901449043e-08 1.85648350145419e-08 1.72803556989031e-08 6.87936811862562e-08 -8.51692423974864e-08 -4.16813627266067e-09 3.82837629904721e-08 3.27095895403413e-09 -4.39722704492457e-08 7.12570208737588e-10 2.8458459550518e-07 -7.1363899663507e-09 -7.50301714207756e-09 8.02449689476118e-09 6.80496785417412e-08 -2.02651460663635e-07 -1.7316179270397e-08 1.47159558124522e-08 3.07378594310488e-10 1.82363323839533e-08 -2.66704625872619e-09 1.12175259372701e-09 -5.12303220755717e-09 4.41903809766497e-09 2.65661986428756e-10 1.24994832195142e-08 8.35558690152956e-09 1.61192913740892e-08 -4.54269181001883e-08 9.78268095830001e-09 -1.31551772837626e-08 2.2808237209927e-08 -1.58899303457533e-08 -2.87786413991730e-09 7.98350395771753e-09 -3.17762532655272e-08 -1.99484613251848e-08 -3.72787447032264e-08 -1.02100424624453e-09 -2.99565205014373e-08 1.04453172783198e-08 -1.868134341264e-09 -2.72731562134486e-08 3.35551006577033e-08 -4.28676285429855e-09 1.08224006370158e-08 7.11516048878e-09 1.36975859105435e-09 2.31725937138573e-08 4.94594383940127e-09
"R1031" -3.08311978539465e-08 2.92997340395441e-09 -2.19166083858367e-09 -4.52135773788626e-08 -2.16409286076087e-08 2.03061435404546e-08 -2.70099000330262e-07 6.16658280130226e-08 1.13633636857569e-07 4.00044409294492e-08 -8.31443247669055e-09 -4.7635461735264e-08 -3.83010599338833e-09 -6.88136306662871e-08 -1.36251499403192e-08 2.06185106303818e-08 -2.20151407149352e-08 -3.56061409762716e-09 5.31003161494845e-09 5.7272983590252e-08 -1.59926250935933e-07 -1.72811064067814e-08 2.12214364533331e-08 -6.10451255850044e-08 -2.0794918877841e-09 2.48424006679576e-09 1.55752811671677e-09 1.05818011903467e-07 -7.13638996635021e-09 2.59481238247436e-07 6.70067695450111e-11 1.73436350107594e-08 -6.47199754119146e-09 5.5557454319606e-08 1.67871340821847e-08 -3.56099958194705e-09 -5.7507601744682e-09 3.38802239888083e-08 -1.73072194175655e-09 4.73803533874896e-09 -1.89472566061009e-08 2.80568950970956e-09 -6.54584499220857e-08 7.71782947012152e-09 -6.10232774233062e-09 9.23271612029904e-09 6.89234972687526e-09 -1.31175018213319e-08 5.0257343787653e-09 5.96393296430484e-09 2.12622510512367e-09 2.14994156303863e-09 -4.38880149537371e-09 -3.66394424299321e-08 3.13454729440974e-09 1.3795186718877e-08 1.39416778340487e-08 1.03301031909225e-08 7.79377920023989e-10 1.90987108254606e-09 -2.97745155964812e-09 4.60192116060374e-08 -2.66617908881743e-09 -1.67241922934691e-08 1.34368443537435e-09 1.57419377714087e-09 -3.50069708744067e-09 6.0627247294961e-09
"R1032" 1.05324212074047e-08 1.20148985925027e-09 4.13476180219689e-09 1.70282359622702e-09 4.9374206664614e-09 -2.38737738841454e-09 1.32352482060312e-09 -3.21380367966078e-09 -2.77059549579291e-09 2.53955972949405e-09 -8.14859892065827e-10 7.71732848649731e-10 -5.09181057970261e-08 -4.59772990167125e-09 1.89917144055678e-09 -2.61606253294034e-10 -2.51051797743202e-09 2.48545582535601e-09 1.69695627215584e-09 -1.79830514174522e-09 6.60282021203326e-10 1.30100043722731e-08 -2.34836754208524e-09 4.57446390135976e-11 -3.50877910436607e-09 -6.13271395221404e-09 -2.60766181114871e-08 -3.00604216785453e-09 -7.50301714207739e-09 6.70067695452258e-11 2.67424558111832e-08 7.68787996429949e-09 -1.36032229755553e-08 1.82751685882833e-08 1.77528856360648e-09 6.87954174662635e-09 -5.90153350289194e-09 -4.53077720722701e-09 3.74692132220713e-09 -4.773592089962e-10 -8.82217408609212e-10 1.01596710445193e-09 5.05492165031718e-10 -9.69970086316681e-10 -1.40304436054471e-08 1.5019562097936e-09 5.1450341737056e-08 1.82916489889913e-09 -2.96411363526859e-09 -1.00130967712688e-09 -6.39060698153766e-09 -5.33355948379985e-10 9.74106466231184e-09 2.38252422305399e-09 -4.75956957521398e-10 -1.16261048378577e-08 6.8458769657103e-09 -7.059809223787e-10 -4.64997571644547e-09 -9.2023077361037e-09 2.2269395965134e-08 3.45566993685308e-09 -4.95507803810282e-09 -3.72320086995272e-10 -1.58575628230475e-08 -2.81326879439596e-09 -4.10553804396963e-09 1.16783379863645e-08
"R1033" 5.88893307549451e-08 1.2284599836598e-08 -1.27243068259102e-08 -4.7239338942438e-09 -1.30657899519818e-07 -1.19379621742125e-07 -6.62511109774576e-09 1.92464415854437e-07 -9.87123227335308e-10 2.18190247728296e-08 -1.2205315688462e-07 2.3515977938728e-08 7.74595902767136e-09 -2.54275084741798e-07 1.11988148654389e-07 -2.2751418635282e-09 -3.72701936732439e-08 -1.33649809138683e-08 3.2963786504295e-08 -9.30529019400903e-09 -1.37873088506657e-08 9.76546802284989e-10 2.84520837615863e-08 9.58541307115527e-09 5.60102594257743e-08 1.82424132423964e-08 -3.33484076166983e-08 -7.5870919958838e-09 8.0244968947609e-09 1.73436350107591e-08 7.68787996429925e-09 1.68137939551701e-07 -5.98151617077155e-08 7.23014634404166e-08 1.82240384456799e-09 -1.43463595225475e-08 2.84971112252998e-09 3.65521275851906e-09 1.71614163485094e-08 9.37073942944072e-09 -8.04854303749584e-09 -1.43420921319709e-10 -9.60314787626966e-09 -2.03932298640637e-11 -5.10691636452968e-09 -9.03167645158962e-09 1.52285039042665e-08 -5.10829170548423e-10 -1.76428560990355e-08 5.17263284264919e-09 -1.15153282670567e-09 4.18165819899337e-09 -4.14825500412829e-10 2.63650878293472e-09 -1.11866196771522e-08 -3.61649932825949e-09 2.31686602116651e-09 5.50165297375935e-09 -2.62573718241161e-08 -4.99876516874556e-09 1.06453411611102e-08 7.49295575770524e-09 -3.22164385581956e-09 3.99875915399423e-09 1.04715234604437e-09 -3.19282457371179e-09 -4.72265961709427e-10 3.03861967931623e-09
"R1034" -2.83691274259533e-07 2.32294063975065e-08 -2.09027184768437e-08 -1.73653894460483e-08 4.59153852211601e-08 4.29932397902907e-09 -1.23575126472334e-08 -4.24225001602044e-08 3.08197802074611e-08 1.26514351406646e-09 8.23497674209304e-08 -7.52256756374325e-08 4.85170710855633e-08 1.1009373878375e-07 -2.45427385684698e-08 4.12729918311577e-08 1.22584751976327e-07 9.60607241147192e-10 -4.51646857664355e-08 5.50457104120713e-08 2.84370833088134e-08 -2.86486937826216e-08 -6.56200872053906e-08 -2.65743400434038e-08 -4.42554072750835e-08 -1.10225631475551e-09 2.74902843476752e-08 -4.43690440503764e-08 6.80496785417417e-08 -6.47199754119181e-09 -1.36032229755549e-08 -5.98151617077153e-08 4.17217083015991e-07 -3.39637531835844e-07 6.52592243025489e-09 3.87674454309325e-09 1.32635723217653e-10 2.26990703214831e-08 -1.15659892616382e-08 -2.65790539541875e-08 4.56974721827224e-09 1.92040512499803e-09 -2.84168627797774e-08 2.98881212742394e-08 1.25344765840388e-08 5.705118209181e-08 -5.88202409352689e-08 -7.22234124186083e-09 2.63654693803491e-08 4.92806082661542e-09 6.22115537839698e-09 6.31166276707438e-10 -7.86169887288066e-09 -5.79890206448116e-08 -7.87465955142975e-09 4.97361318336919e-10 5.67466757495145e-09 2.57396040559144e-08 4.22127346140697e-08 7.37944020164907e-09 -2.39037939129903e-08 -1.02843305540452e-08 1.73938758119969e-09 -4.77411483482017e-09 1.99200294407444e-09 2.09618312403297e-09 -6.12613181954298e-10 -1.04409486493752e-08
"R1035" 1.57861186581796e-07 -3.51788776354582e-08 -3.03984696978032e-08 4.53509959612728e-09 -6.92982044217578e-08 5.40354653443831e-08 -7.67251814573983e-09 7.69200322411217e-08 1.65639954687229e-08 -1.85379167533589e-08 -1.24622956372373e-07 2.69533994627514e-08 -7.34820110754223e-08 -5.89149651502582e-08 -6.45418914882235e-08 -2.02270060812993e-08 -1.9984983930793e-07 1.0047610040062e-09 8.49404454096712e-08 -1.86235276903423e-08 -4.74150351421007e-08 -4.40304088070054e-08 8.39833385944268e-08 2.73173176946633e-08 2.6470338129381e-08 1.24605922370071e-09 3.18903281118225e-08 7.26628195563986e-10 -2.02651460663636e-07 5.55574543196054e-08 1.82751685882828e-08 7.23014634404167e-08 -3.39637531835843e-07 5.55033639417596e-07 6.18366976222023e-10 -2.05145317410596e-08 3.39032873463963e-09 -2.1957651268539e-08 2.441345650541e-08 5.49795387147023e-09 -1.22414937919484e-08 -3.05871841495376e-09 8.96764114484666e-09 -1.20489098106627e-09 -2.0974587052953e-08 -3.07951239792446e-08 1.28426093620117e-07 6.76617708376922e-09 2.93490754183615e-09 -1.99490946472592e-08 1.7448570284843e-08 1.72841086147554e-09 -9.23254961045066e-10 3.15542478178649e-08 2.42809676270124e-08 2.94746375805066e-08 -6.84719187799016e-09 2.71989963084089e-09 -7.3243660132036e-08 -1.0744311584861e-08 4.78120996768074e-08 -7.07496701327112e-09 4.68849329433308e-09 -9.4321248105141e-09 -1.32685529660086e-08 -5.94762719119291e-09 -9.77275424006139e-09 -1.36050464514494e-08
"R2001" -2.47248858778284e-09 -1.31129368592307e-08 1.1018767928224e-08 5.9370321094052e-09 7.96964307480389e-09 1.83884712295581e-09 -2.69663257648438e-08 -1.86856304099927e-08 5.06499002423677e-10 7.47726810734922e-09 -9.04606049179578e-09 1.55931156772213e-08 1.20965875103719e-08 2.23518775787481e-08 -1.08622996938532e-08 1.19511524202246e-08 6.53127605548116e-09 -7.76084557187538e-10 -1.68132409191223e-09 -8.17789391309886e-09 -4.51757043897468e-09 8.23580232304992e-09 -2.43622861461386e-08 -2.0646842421074e-08 -2.21249122712482e-08 7.52082501856687e-09 -1.59207000252729e-08 2.08283521691376e-08 -1.73161792703975e-08 1.6787134082185e-08 1.77528856360688e-09 1.82240384456796e-09 6.52592243025491e-09 6.18366976221901e-10 3.77299719713145e-07 1.88589005716888e-08 1.94936656951309e-08 1.96681758458177e-09 -2.44570082549675e-08 -4.96585014674375e-08 -2.01546219833532e-08 7.04696905887413e-08 -1.34428051827799e-08 -8.46669055461292e-08 -2.01214009081238e-08 -3.80230997517322e-08 5.57846826410643e-09 -3.30951117492825e-07 5.20267230968434e-08 -7.69635764089208e-08 -1.30145621364528e-08 9.50778338390368e-09 -4.84077247657601e-09 4.73961614820199e-08 2.53015945561634e-07 9.55598404105674e-09 -1.92884357999153e-08 2.68466751183962e-08 2.04173403035644e-08 2.62560643376249e-09 -1.64798791383913e-08 4.13235670983126e-08 6.18703460064928e-08 -2.31168871906202e-07 -2.27014829833969e-09 2.47073312878876e-08 -1.39549525711796e-07 1.00813168776121e-08
"R2002" -3.68578561713439e-09 -2.56185836676284e-07 3.68651718194569e-08 -7.00718243678266e-09 4.71254700891002e-11 8.32701472978536e-09 2.51266716149462e-11 -1.91202673098064e-09 2.35932434392057e-08 2.25965049114899e-09 5.53063552331306e-08 -2.01732415333593e-08 -1.58863743372138e-08 7.48995057192606e-09 4.36639593791314e-11 -5.26757245329962e-08 -2.74911450764339e-08 -1.05057791016334e-08 1.54677993670281e-08 1.53946810821424e-09 -1.38101982738432e-08 6.04250646247108e-08 4.38365629516422e-09 1.08606119610534e-09 -1.70431011850827e-07 3.08173924629464e-09 9.13384334206596e-08 9.29699355586663e-09 1.47159558124519e-08 -3.56099958194686e-09 6.87954174662555e-09 -1.43463595225471e-08 3.8767445430935e-09 -2.05145317410598e-08 1.88589005716888e-08 2.43224152798865e-07 -3.19353046218588e-08 7.68013124242171e-09 -2.04709422501055e-08 -2.55012699115025e-09 1.13472507750453e-08 5.61862650929063e-10 -1.07254829183326e-07 -1.22633925383143e-08 -3.56065708596704e-08 5.11934027199014e-08 7.17526669236413e-08 -5.64574519162522e-09 1.40598432514128e-08 -7.83076638303745e-09 -3.38020392752241e-08 -5.19304776487937e-10 2.87673403263277e-08 -1.3793109390753e-08 7.306384034278e-09 1.14657292369085e-07 2.64600732488347e-08 3.92021388189561e-08 3.87717422480638e-08 -1.04847127555965e-08 -1.30411574504592e-07 -6.57615444080283e-09 -8.28611136327279e-09 -4.88632622495473e-09 6.87494348149749e-09 1.78400564178498e-08 -2.71727163179598e-08 1.33721388813416e-08
"R2003" -8.63562158763016e-10 2.5784725197704e-08 -1.89310627061267e-09 3.29130936614244e-09 -3.26252344826075e-09 -5.6037394566285e-09 6.22584743339576e-09 1.63733463294685e-08 -1.10457872779474e-08 -1.25270025394395e-09 -7.33041939067844e-09 1.15323367538285e-08 1.68388327673544e-09 -1.20906552460374e-08 9.91412350087979e-12 -4.75816329730972e-09 8.30730123119231e-11 9.4474622572795e-10 8.74859192341617e-10 -8.63789235368108e-10 -7.4167771810681e-09 6.8094237058616e-08 1.15860471579523e-08 -1.21331777131368e-08 2.73933933616482e-08 -1.71482008151435e-10 3.13409932691005e-09 4.90268064823457e-09 3.07378594310383e-10 -5.750760174468e-09 -5.90153350289061e-09 2.84971112252973e-09 1.32635723217815e-10 3.39032873463937e-09 1.94936656951315e-08 -3.19353046218588e-08 1.72148995407111e-07 -3.62776604834083e-09 1.5339259694721e-08 1.43281419215625e-08 2.55647524929336e-09 -9.72002312051305e-09 3.53923716903703e-08 -2.14569499828395e-09 1.54473501178647e-08 -2.87008147269765e-08 -1.11625244945758e-08 -7.47956265439963e-08 -1.01408995513432e-08 -5.7996282139665e-09 -6.75878123690494e-08 -1.7775013768217e-08 4.96853950697542e-08 1.80281677422945e-08 9.47038009985085e-08 -1.04586208885569e-07 -1.78045621971749e-07 -3.79035292561391e-09 -6.31703439337415e-09 -1.92435038190973e-08 -3.93488001266703e-08 -2.46447826025098e-08 1.41512144774511e-07 -5.80896407806942e-09 1.02260623404877e-08 -1.55083425311959e-08 -1.74620767840248e-08 -1.25974958961638e-08
"R2005" -6.94462971686368e-09 -2.55982956441597e-08 1.85498707329025e-09 -5.95586687936059e-07 -1.17756590874021e-08 -4.35181788121701e-08 1.42697976162044e-08 6.9978820725008e-08 -7.80205309228926e-08 -1.21306203144733e-07 2.18504309993483e-09 7.62454550179176e-08 7.49187246759507e-09 -6.46733153438461e-08 2.03182940244155e-08 4.22792916797299e-08 1.19069796344337e-08 1.00453694713572e-10 -6.51845721356279e-09 2.64524494452278e-07 -5.43343256120381e-08 -9.83041128832975e-10 -3.3307196998821e-09 -4.99915018767415e-08 1.4055446217645e-08 1.50271614685538e-09 -1.11938206102237e-10 2.39595424282639e-08 1.82363323839508e-08 3.3880223988807e-08 -4.53077720722775e-09 3.65521275852053e-09 2.26990703214846e-08 -2.19576512685398e-08 1.96681758458313e-09 7.68013124242207e-09 -3.62776604833981e-09 1.21119126503594e-06 7.23684364176475e-09 -4.64558862387467e-08 9.61487213279232e-08 -1.11761630125381e-08 -1.07926920831922e-07 1.64103528987344e-07 -3.87879336737943e-09 4.37649985482692e-07 -1.46212079785224e-08 -1.33669386136438e-08 -1.68625921632838e-08 7.99605589762441e-08 1.83985512831323e-09 1.96487062417849e-09 5.49453660428368e-11 -1.06545843532347e-06 -6.33887398041857e-08 4.40994502920308e-08 -3.65883563333908e-09 -6.32151148636798e-08 -5.6444264999836e-09 6.95854909872567e-09 -1.76934569686017e-08 -1.23675982842189e-07 -1.49689859307497e-09 2.63970525433784e-08 4.71544514259219e-09 -7.30549776143522e-09 4.18860876516322e-08 2.09293605457065e-08
"R2006" 2.0709095067124e-09 2.02288628647832e-08 -2.69655037636963e-09 2.20615169352257e-08 -4.21973951566697e-08 -3.67102491531991e-08 8.13409490597288e-09 3.74937191681814e-08 -3.43925654403338e-08 -1.3205210515977e-08 1.53454300978862e-08 5.76863603570469e-08 -2.48452666227888e-08 -2.10624683062776e-08 3.18023988779258e-08 2.20963927876359e-09 -1.71648880349766e-08 -4.65097613049103e-09 5.63504858559677e-09 -2.72783056383399e-08 -8.90891204960352e-09 -9.64164414786641e-09 1.29440650376322e-08 -7.16452562794926e-09 1.40129735413033e-08 2.63711146905247e-11 -1.71031424710929e-08 -3.03268940949775e-09 -2.66704625872598e-09 -1.73072194175702e-09 3.7469213222067e-09 1.71614163485093e-08 -1.15659892616378e-08 2.44134565054101e-08 -2.4457008254967e-08 -2.04709422501058e-08 1.53392596947205e-08 7.23684364176602e-09 2.45708640399461e-07 1.75505468307655e-07 3.61264184680411e-09 4.71310539105003e-08 1.0369210596058e-07 -8.48941878189046e-08 6.03601675520628e-08 -5.49030706684673e-08 -6.53644226104679e-08 -3.1900349228234e-08 -2.50033210475586e-07 6.78094549453456e-09 2.56635920400918e-08 9.61402005090193e-09 -8.70148381690967e-09 -3.45991719742027e-09 1.3297414637648e-10 -1.66459719020726e-08 -5.11328707277163e-08 -5.17862054818653e-08 2.93251711541407e-08 -1.74448951973062e-08 1.43591232789545e-08 1.11151565136144e-08 4.32123390214409e-08 8.32545065349318e-09 1.42062105931479e-08 -1.48202913126159e-07 3.0603401462866e-08 -4.29265462600256e-08
"R2007" 2.65150134633785e-08 1.11855538834182e-08 -4.84976209591291e-09 8.54029173765362e-08 -1.87338286814691e-08 -7.992315307825e-08 -4.88377331479701e-08 -2.92812554982616e-10 3.72281002376522e-08 -1.26388283067467e-08 1.06300274568544e-08 1.11220848871859e-07 -1.10105242991254e-08 -3.84505636890334e-09 7.43185168442646e-08 -1.21229996898549e-08 -1.09050033994261e-08 -6.11712569968495e-09 6.44044111193995e-09 -3.58392345976379e-08 -2.37606300866169e-09 -3.65453684281198e-08 1.90611601776607e-08 -2.41078578104505e-08 -2.1320296490026e-08 3.23041556970811e-09 -3.01757567514312e-09 3.04055175171556e-08 1.12175259372671e-09 4.73803533874962e-09 -4.7735920899561e-10 9.37073942944081e-09 -2.65790539541868e-08 5.4979538714707e-09 -4.96585014674374e-08 -2.55012699115017e-09 1.43281419215632e-08 -4.64558862387496e-08 1.75505468307658e-07 5.15630468250316e-07 6.89987813803442e-08 -5.32984368680936e-09 1.57138551259779e-07 -2.75284007327155e-07 2.08203732967703e-08 -4.41788304613645e-07 -1.91466290016782e-08 -3.85376687243721e-08 -3.77966391972955e-07 7.21561811553693e-09 -7.00516953131092e-09 -8.98881737594234e-09 1.34349527290831e-08 2.49170461990704e-07 -3.3872134231219e-08 7.63496090734472e-09 -2.70872603423769e-08 -4.51612685992992e-08 3.4443539840653e-08 -9.22469982337243e-09 -3.09674068529372e-09 -6.83534847299526e-08 5.12549195185607e-08 4.42773982392149e-08 2.82084214633934e-09 -6.75327900604984e-08 2.53823550391844e-08 -2.20302022334777e-08
"R2008" 4.62696992397389e-09 -2.57263353629659e-09 -1.22436621768809e-08 -8.26276491896339e-08 3.6650313681771e-09 -8.36043458423763e-09 1.62644291274251e-09 -1.95386026051498e-08 7.79933144876282e-08 3.79781093092504e-08 1.12132816543434e-08 -4.57919572932045e-08 -6.6524631216956e-09 3.31625788251725e-08 1.21735821537566e-08 -2.01366671734003e-08 5.64301539991284e-09 -1.68616160797156e-09 -1.73202865481599e-09 6.67046865870944e-09 -1.06235376428808e-08 7.22253055539381e-09 2.66636847455147e-08 -9.1080093465313e-08 -2.52206066334051e-08 4.29609195172999e-10 1.88786949723664e-08 8.87107558450941e-08 -5.12303220755803e-09 -1.89472566060991e-08 -8.822174086106e-10 -8.04854303749551e-09 4.56974721827316e-09 -1.22414937919488e-08 -2.01546219833541e-08 1.13472507750454e-08 2.55647524929201e-09 9.61487213279177e-08 3.61264184680401e-09 6.89987813803441e-08 8.42868180708046e-07 -4.62300248509292e-08 -4.99411306627372e-09 -2.05042374346529e-07 1.8851980529248e-08 -6.65088282143431e-08 -6.47405426310811e-09 2.47660368412257e-09 -1.81800909822523e-08 5.83523723496438e-08 4.0027641583641e-08 -9.28469164167122e-09 -4.86392847340559e-09 1.85352227042834e-07 1.40970154144584e-07 -1.66932586926049e-08 1.01650063072372e-08 1.89061316574654e-07 2.68658476825862e-08 -5.61800419872634e-09 -2.65855009259613e-08 -9.97795940665636e-07 -1.3044158428235e-08 -1.67607626912045e-07 5.02925670377828e-10 3.49562901101894e-08 2.18341633694302e-08 -1.08255964759578e-07
"R2009" 1.20680815840502e-09 9.0913197825063e-10 4.02833904851453e-10 5.04585079789942e-09 3.16728186808054e-09 2.84532112775886e-09 -1.52066654685227e-09 -5.38971626625638e-09 -7.98667338314988e-09 -1.29969380569179e-09 -1.29125961963676e-09 1.17506995421754e-09 1.14357290229461e-09 -5.24999539993302e-09 -5.29796542183374e-09 -4.21748616554462e-09 1.5215661802582e-09 1.11306771143932e-09 -2.36351920203722e-09 -7.27248693436282e-09 -7.0477529564199e-09 3.03097670399809e-08 -6.46944933273841e-09 -2.19205390551731e-09 -1.18623247249513e-09 2.30655184736432e-09 -3.38322712114683e-09 2.91843239797548e-09 4.41903809766462e-09 2.80568950971012e-09 1.01596710445324e-09 -1.43420921320129e-10 1.92040512499803e-09 -3.05871841495392e-09 7.04696905887408e-08 5.61862650929736e-10 -9.72002312051107e-09 -1.11761630125387e-08 4.71310539105003e-08 -5.32984368680976e-09 -4.62300248509303e-08 1.59186514349846e-07 -4.79802573245311e-10 -6.97688222420918e-08 6.1912405307604e-08 -6.28808413802593e-09 -3.43168164462188e-08 -1.33063379118091e-07 -1.27936040488345e-08 -1.20719486952391e-08 -1.10748495565456e-08 -1.32529075719864e-08 1.12023398177395e-08 3.24026256148786e-08 -3.92914947858835e-09 -1.79340334989771e-08 6.60473883836768e-08 4.35114188779689e-10 1.53168112526292e-08 -1.31244495870236e-08 7.58090865293463e-10 4.54731069204317e-08 -4.94141335282448e-08 -3.77904383375767e-08 3.0362519372128e-09 -4.96546737989233e-08 1.21597118780557e-08 -2.81531559298215e-08
"R2010" 6.5816577450911e-09 2.13086980771465e-07 -3.85345928514947e-08 1.89617005170917e-07 -5.34319667336893e-09 -4.20888983710821e-09 1.60315329089686e-07 4.47483217897828e-08 -5.59011165496704e-07 -1.69503466889993e-07 1.43289485355165e-08 3.1587535515318e-07 1.86589808197482e-08 -1.38153956759586e-08 -3.47710498247693e-08 7.06924367164301e-08 -2.32055766013645e-08 -1.25423770955909e-09 6.31591051965947e-09 2.80289518805317e-08 4.93476701234349e-08 -1.84657515976121e-07 1.00510327859059e-07 1.02933114316535e-08 -5.0353517156318e-09 -9.1406962775601e-09 -1.97021086082685e-08 -4.6907818138564e-08 2.65661986428998e-10 -6.54584499220842e-08 5.05492165032145e-10 -9.6031478762697e-09 -2.84168627797783e-08 8.9676411448468e-09 -1.34428051827799e-08 -1.07254829183326e-07 3.53923716903695e-08 -1.07926920831921e-07 1.03692105960581e-07 1.5713855125978e-07 -4.99411306627209e-09 -4.79802573245693e-10 1.36811136249552e-06 1.17590919407424e-07 4.32997096192368e-08 -8.37404449007761e-07 -3.36942123699351e-08 2.32168547539485e-08 -1.71573388828337e-07 4.34806096888987e-08 2.49332156809409e-08 -9.93382931823352e-09 1.74390110349503e-09 2.74552908408581e-07 2.91756086373419e-09 -1.78432894471266e-07 -4.79516527656018e-08 -7.78938817670596e-07 2.00115999728202e-08 -7.55415401446769e-09 5.29656383825274e-08 1.20641577193707e-07 1.39033743535815e-08 7.97289175230765e-09 -1.24829305363731e-09 -3.79059090393854e-08 -2.70816244995151e-09 -1.0368974420333e-07
"R2011" -2.2010788064929e-08 2.43730292431265e-08 -7.91400816214467e-09 -7.9049026489997e-08 5.24109429107376e-10 4.92377460231563e-08 1.12036604304589e-08 4.80837685622643e-08 -1.26219560548928e-08 -6.23658125857783e-08 1.48619329364207e-09 -2.38876229111025e-08 6.08813183701308e-09 -4.92702717548859e-08 -6.42408406239969e-08 1.97615403131817e-08 -7.45132733936804e-09 8.91702385493933e-10 3.0175734254027e-09 1.37219034127688e-07 -2.20867600209548e-08 -4.16039249738317e-08 1.79023007717561e-08 -2.75047545119204e-08 1.42558640163833e-08 -7.54833475750583e-09 6.06898707187357e-09 -1.05479334358565e-08 1.24994832195126e-08 7.71782947012333e-09 -9.6997008631912e-10 -2.03932298663255e-11 2.98881212742417e-08 -1.2048909810657e-09 -8.46669055461327e-08 -1.22633925383141e-08 -2.14569499828363e-09 1.64103528987354e-07 -8.48941878189017e-08 -2.75284007327155e-07 -2.05042374346538e-07 -6.97688222420891e-08 1.17590919407429e-07 7.31771356319664e-07 -2.67193466028304e-08 6.13818032040113e-08 1.28977189271942e-08 8.58154467419646e-08 1.92161529244739e-07 3.80713004669395e-09 1.98591002122688e-08 7.29637012985296e-09 -1.15373776430252e-08 -4.37723996587872e-07 -1.29439179528024e-08 -8.12203136397518e-09 -4.85725389662281e-08 -8.38439785445065e-08 -2.30345826098437e-08 1.34471602128696e-08 -2.95887109809856e-09 1.66333430358623e-07 1.89451810650284e-08 5.54335239400154e-08 1.59135088223044e-10 3.82320038761009e-08 1.60906221285596e-08 -4.32046265413692e-10
"R2012" -1.01568141917685e-08 2.87858759883792e-08 -2.34959378845018e-09 -9.57938411713194e-10 -9.07918607080637e-09 1.19278487000318e-08 1.52881684330176e-08 1.94736126610217e-08 -9.58344273790888e-09 -9.24965403269007e-09 4.5128102309989e-08 -7.07750456944334e-09 5.59150509838806e-08 -7.55696470550086e-09 -1.48800082267055e-08 2.25322154003793e-09 -1.10242077106629e-08 -2.21153286927484e-09 -6.35496440997965e-09 1.16230156876768e-08 -4.78466018100449e-09 -5.58989980660455e-09 1.88231640635882e-08 -1.20616953495227e-08 3.47323877841236e-08 7.63789756183856e-09 -4.20535586810364e-08 -1.26246159692041e-10 8.3555869015292e-09 -6.10232774233139e-09 -1.40304436054473e-08 -5.10691636452978e-09 1.25344765840391e-08 -2.09745870529531e-08 -2.01214009081236e-08 -3.56065708596707e-08 1.54473501178632e-08 -3.87879336737904e-09 6.03601675520632e-08 2.08203732967702e-08 1.88519805292482e-08 6.19124053076038e-08 4.3299709619236e-08 -2.67193466028297e-08 3.82997301670393e-07 -3.33321345156656e-08 -3.6491852468432e-07 -3.89734153999657e-08 -5.51027291250668e-10 -1.86037601022102e-10 -2.86579770057023e-08 -1.16459782248905e-07 -1.98044265950298e-08 1.99555569884961e-08 -4.75664817027803e-08 -1.10918095633087e-08 6.7329511143436e-08 2.70041068785525e-09 9.86138539595478e-08 -1.70935528791537e-08 2.21984684052527e-08 -1.30488679766459e-08 6.49440474674732e-09 -1.17221580146593e-08 6.50674396465941e-08 -1.20894312985957e-07 4.08163420336569e-08 -1.07355590488536e-07
"R2013" -5.02620282735674e-08 -1.14502472391819e-07 3.02905628417623e-08 -3.39676881480644e-07 2.40271938396684e-08 1.24201529287221e-07 9.84161671194713e-08 -8.1385886201168e-08 5.78047296120105e-08 9.75968456179261e-08 -1.13662834476507e-08 -3.49264953108479e-07 -6.9170734542617e-09 3.28818170887416e-08 -3.09915332609426e-08 1.20982641114746e-08 2.06312377848591e-08 6.48352006366931e-09 -7.99296884008582e-09 6.016126567388e-08 -2.82632567903761e-08 1.62373218628726e-07 -7.17016299216578e-08 8.03580145733213e-08 4.85834481002486e-08 1.35852265819284e-09 -1.5653135734046e-08 -8.24974637536214e-08 1.61192913740903e-08 9.23271612030009e-09 1.50195620979362e-09 -9.03167645158997e-09 5.70511820918101e-08 -3.07951239792444e-08 -3.80230997517307e-08 5.11934027199015e-08 -2.87008147269785e-08 4.37649985482692e-07 -5.49030706684677e-08 -4.4178830461364e-07 -6.6508828214345e-08 -6.28808413802499e-09 -8.37404449007758e-07 6.13818032040158e-08 -3.33321345156658e-08 1.5899524365054e-06 8.25584797380972e-09 1.01563867967878e-07 1.60270755516673e-07 1.51479489427785e-08 -4.54550495809461e-08 1.14412306631705e-08 3.96232183283877e-09 -1.12321065979594e-06 -6.70509641463948e-08 7.02922199908046e-08 6.19658665959651e-08 2.39082764011602e-07 -4.59671177211272e-08 1.04651759648979e-08 -1.28465386693079e-08 2.12661908002148e-07 -4.20200325818144e-08 -5.36494085391392e-09 6.41567924576376e-09 -7.17571179622582e-09 2.17767568768989e-09 1.44997484930724e-07
"R2014" 2.66280395916866e-08 -8.56590062073624e-08 5.84392719542254e-09 5.99414770222495e-09 2.41211104027238e-08 -1.28316581887953e-08 -1.80567574306864e-08 -4.28411835135804e-08 5.49673074641144e-09 2.02457283073165e-08 -5.06994336943484e-08 2.38533878086309e-09 -3.12389534215019e-07 3.42421289604838e-08 1.73010840600554e-08 -3.63391332268166e-08 2.33276970891848e-10 5.12472888122352e-09 9.58759026403368e-09 -1.42341415465779e-08 3.20210044942964e-08 5.15749916841329e-08 -6.003455587605e-08 1.595027573096e-08 -2.19591242139037e-09 3.79503706574119e-09 9.46595168560377e-08 -4.96132456142893e-09 -4.54269181001884e-08 6.89234972687515e-09 5.14503417370562e-08 1.52285039042667e-08 -5.88202409352686e-08 1.28426093620117e-07 5.57846826410633e-09 7.17526669236411e-08 -1.11625244945758e-08 -1.46212079785219e-08 -6.5364422610468e-08 -1.91466290016781e-08 -6.47405426310764e-09 -3.43168164462189e-08 -3.36942123699349e-08 1.2897718927194e-08 -3.6491852468432e-07 8.25584797380993e-09 7.63894404901873e-07 1.13353317674604e-08 2.11405366015852e-08 -7.22204089304379e-09 1.63391013422032e-08 7.27213079810898e-08 3.91700066864554e-08 1.77045045684474e-08 4.29856884608225e-08 3.43916855784865e-09 -5.93309464018181e-08 -6.11176933235857e-09 -3.36287551685518e-07 -7.06361481176745e-09 3.3040813955953e-08 9.71446260918418e-09 3.64440611643153e-08 4.6225289394302e-09 -1.4746266786101e-07 1.00935785093603e-07 -2.94861856505906e-08 7.38406671526325e-08
"R2015" -7.12529827504562e-11 5.93165101823432e-09 -1.3047225586134e-08 -7.00160839881713e-09 -9.69864720305111e-09 -2.60599084052458e-09 2.70228698180834e-08 1.74065631257049e-08 -2.35964558922211e-08 -4.48456445873412e-09 1.91013127391822e-09 -1.04715088419638e-08 -2.5098728958171e-09 -1.32297504537825e-08 1.25096559551134e-08 -1.38357805482153e-09 -1.27092265848317e-08 1.42154978463818e-09 6.16246302129008e-09 -2.34751251408349e-09 -3.25594458870982e-09 -4.48329955571586e-08 4.13228083409814e-08 2.02980301521155e-08 1.49674642827139e-08 -8.17561264564082e-09 7.92104839486652e-09 -1.87840705027312e-08 9.78268095830028e-09 -1.31175018213294e-08 1.82916489889877e-09 -5.10829170548448e-10 -7.22234124186109e-09 6.76617708376994e-09 -3.30951117492823e-07 -5.64574519162515e-09 -7.47956265439962e-08 -1.33669386136434e-08 -3.1900349228234e-08 -3.85376687243701e-08 2.47660368412107e-09 -1.33063379118091e-07 2.32168547539496e-08 8.58154467419602e-08 -3.89734153999657e-08 1.0156386796788e-07 1.13353317674603e-08 5.68162516341518e-07 -9.54341672841462e-09 5.42894115264833e-08 2.91838338923568e-08 3.07548598744184e-08 -2.95729458523001e-08 -6.8311221124621e-08 -2.25165342607321e-07 2.97764822021328e-08 1.31859567734463e-07 -3.89160169926076e-08 -2.23575487365022e-08 1.04698267598707e-08 2.34840546724647e-08 1.21092686826507e-08 -2.45417054607963e-07 1.67760268675849e-07 -3.62393508264588e-10 1.42652912513644e-08 6.96059853184116e-08 7.55603695094451e-08
"R2016" -2.49898327074592e-08 -2.36098348601286e-08 5.41972512520784e-09 -5.60177760574093e-08 3.10569278775083e-08 9.96698965356056e-08 7.83329612271124e-09 -8.0328316681303e-09 4.72164634713814e-08 1.29598022382881e-08 -1.28864083500766e-08 -1.19434524933511e-07 3.02882303617815e-08 2.34711682145716e-08 -1.04809474177724e-07 -5.72249991968344e-09 9.44515552160218e-09 5.08919497786644e-09 -5.3539335748434e-09 5.45513515362979e-08 7.50281181937188e-09 3.05125775873281e-08 -2.68392680663169e-08 6.53777565548503e-09 -7.75005953868351e-09 -4.93835352846045e-10 1.42477502817331e-08 -1.50813871645269e-08 -1.31551772837626e-08 5.02573437876417e-09 -2.9641136352684e-09 -1.76428560990353e-08 2.63654693803492e-08 2.93490754183637e-09 5.20267230968442e-08 1.40598432514128e-08 -1.01408995513428e-08 -1.6862592163284e-08 -2.50033210475585e-07 -3.77966391972959e-07 -1.81800909822512e-08 -1.27936040488342e-08 -1.71573388828338e-07 1.92161529244736e-07 -5.51027291250614e-10 1.60270755516674e-07 2.11405366015851e-08 -9.54341672841407e-09 4.44489599140104e-07 -2.06516526972647e-08 5.64890067553332e-08 -3.09579382232795e-09 -3.07080512488615e-08 -2.33123587178684e-08 7.04984323592112e-08 8.52393034184151e-09 -2.49739470113881e-10 1.04900123876838e-07 -1.81777597089135e-08 9.07070366707199e-09 -3.76989322273334e-09 -1.32336325850005e-08 -2.39602281870098e-08 -4.13386700195099e-08 -9.73123826777617e-09 1.20759351179205e-07 -3.11336937428413e-08 -7.97563165787606e-08
"R2017" 6.89112514803062e-09 3.43556314574443e-08 -4.02590203800773e-08 -4.2327800090021e-08 3.05692004955031e-10 2.22150901009716e-08 1.39606521890866e-08 7.86761561288369e-10 1.7227093616577e-08 1.22129574823041e-08 -9.11884534518946e-09 -4.30986849907729e-08 5.90027794981337e-09 -1.93764227318793e-08 -1.16506350489414e-08 -2.14809564648431e-08 -1.08553885443228e-08 -4.71149131256232e-09 7.98368803964105e-09 2.58152062641454e-08 -6.3371931784076e-08 4.29489408408298e-08 6.93018652705528e-08 1.52528719048133e-08 2.38225916834576e-08 8.9306399631416e-09 -2.28274432945548e-08 -4.34161007658161e-08 2.28082372099266e-08 5.96393296430195e-09 -1.00130967712719e-09 5.17263284264929e-09 4.92806082661568e-09 -1.99490946472596e-08 -7.69635764089203e-08 -7.83076638303598e-09 -5.7996282139667e-09 7.9960558976243e-08 6.78094549453511e-09 7.21561811553508e-09 5.83523723496401e-08 -1.20719486952358e-08 4.34806096888984e-08 3.80713004669314e-09 -1.86037601022455e-10 1.51479489427797e-08 -7.22204089304419e-09 5.42894115264859e-08 -2.06516526972643e-08 2.68045639853613e-07 -2.04288051554685e-08 -6.15965780002345e-09 9.87304338951104e-09 -2.53576483788374e-08 -2.77984685763227e-07 -4.31812336832482e-08 5.91148486342729e-08 -1.66328162492745e-07 -1.27650217197578e-08 7.71873004069578e-09 -1.39864670075999e-08 -1.23692294576549e-07 -2.25340600528126e-08 1.28485826683469e-07 3.61877724086865e-09 -3.15342926057487e-10 8.45602585877148e-08 1.31149235426548e-08
"R2018" -2.12655878007092e-09 3.39135904016677e-08 -9.36015207145467e-09 -1.63578592024009e-08 -1.1634338443151e-08 1.61143463989146e-10 1.3506719867992e-09 3.79554761927127e-09 2.26821833592122e-08 1.39418620227582e-08 -1.02362339175288e-08 -1.91423354837461e-08 3.00995994435104e-08 1.74576456527582e-08 -1.55792942776179e-08 2.3851615732194e-09 1.21177523130116e-09 1.82512017538474e-09 -1.70742561303042e-09 1.26704450346331e-08 -5.54175013129996e-09 -1.40400060460573e-08 6.43818157575607e-09 -1.81434005824312e-08 -1.93549555967045e-08 1.94480655013223e-09 1.51493567522583e-08 2.36885339216184e-10 -1.58899303457532e-08 2.1262251051221e-09 -6.39060698153818e-09 -1.15153282670562e-09 6.22115537839702e-09 1.74485702848432e-08 -1.30145621364519e-08 -3.38020392752243e-08 -6.75878123690509e-08 1.83985512831508e-09 2.56635920400922e-08 -7.00516953131062e-09 4.00276415836414e-08 -1.10748495565465e-08 2.49332156809409e-08 1.98591002122692e-08 -2.86579770057026e-08 -4.54550495809461e-08 1.6339101342203e-08 2.91838338923571e-08 5.64890067553332e-08 -2.04288051554681e-08 5.0406289855379e-07 1.11433794232136e-07 -3.40526129512467e-07 3.83748471593911e-08 2.2294125600262e-07 -3.35316368981061e-08 -1.92913684152032e-07 3.67751483548925e-08 2.05723106323853e-09 6.67797777670604e-08 3.35404761765487e-08 -9.24280848494432e-08 -2.00471516436507e-08 -5.62910091743306e-08 -2.72944796250325e-08 2.87435337952259e-08 4.16717521372558e-08 -3.27810238432201e-07
"R2019" 1.10997997478163e-09 2.97761674043399e-09 -3.12165289184269e-09 -1.9264154420076e-09 -3.85793840074629e-09 -4.55045890945359e-09 -4.57628852865793e-09 3.72968426664434e-09 5.29642556918428e-09 4.46550612360869e-09 -1.21962056955289e-08 6.33396288298971e-10 -7.33684482115078e-10 -1.25267071069826e-09 1.81006721271599e-09 -2.98962540838714e-09 3.72962616288058e-09 5.48808229404489e-10 1.26456506547388e-09 -2.21691649129603e-09 8.00521292627652e-10 6.68065713560097e-09 1.8016208905184e-09 -2.59796241447912e-09 -4.4898005322714e-08 5.30529518446736e-09 3.30154279061001e-09 1.91706648427358e-09 -2.87786413991716e-09 2.14994156303864e-09 -5.33355948380179e-10 4.18165819899341e-09 6.31166276707535e-10 1.72841086147558e-09 9.50778338390255e-09 -5.19304776487897e-10 -1.77750137682178e-08 1.96487062417798e-09 9.61402005090149e-09 -8.98881737594165e-09 -9.28469164166836e-09 -1.32529075719858e-08 -9.93382931823406e-09 7.29637012985214e-09 -1.16459782248905e-07 1.14412306631699e-08 7.27213079810898e-08 3.07548598744175e-08 -3.09579382232775e-09 -6.1596578000239e-09 1.11433794232137e-07 1.33765275396059e-07 -1.15595361085425e-07 -7.93624833247064e-09 3.19681046736384e-08 -1.91154601581532e-08 -2.05607006510683e-08 8.78755118044857e-09 2.80665378561488e-08 -1.2720804081981e-08 2.85840818764009e-08 4.73027748647791e-09 -4.3481320251755e-08 -4.70735622354142e-09 -2.38578946448701e-08 7.54938205834462e-09 -5.3706309736231e-09 -9.90977002804684e-09
"R2020" 4.70989809017056e-09 -3.12734435952814e-08 1.32357538153451e-08 6.98763225071639e-09 7.9561068905809e-09 2.12405322701919e-09 3.52838423257466e-09 -7.03809281142483e-09 -1.59164346060406e-08 -1.19919140629458e-08 2.75469019616559e-09 1.44603320436448e-08 -2.9628574697769e-08 -6.68925695877488e-09 5.0741477297211e-09 -7.33030087314793e-09 -2.39243569000722e-09 -2.48742237515034e-09 5.02334848959658e-09 -6.84087642309343e-09 6.00128804647997e-09 1.30772991587974e-08 -1.77346364012887e-08 1.26822068278649e-08 3.21647642149814e-08 -1.30120288811585e-08 -9.21634353328725e-10 -3.62977433475707e-09 7.98350395771865e-09 -4.38880149537431e-09 9.74106466231128e-09 -4.14825500412817e-10 -7.86169887288137e-09 -9.23254961044859e-10 -4.84077247657601e-09 2.87673403263278e-08 4.96853950697544e-08 5.49453660423623e-11 -8.70148381690963e-09 1.34349527290833e-08 -4.86392847340419e-09 1.12023398177405e-08 1.74390110349494e-09 -1.15373776430235e-08 -1.98044265950298e-08 3.9623218328397e-09 3.91700066864555e-08 -2.95729458523015e-08 -3.07080512488612e-08 9.87304338951187e-09 -3.40526129512469e-07 -1.15595361085426e-07 3.52963552253337e-07 -6.27834212481266e-09 -9.39463766343271e-08 2.19363375195903e-08 5.08532840141206e-08 -2.60670275646033e-08 -4.0466670253058e-08 -9.29771693208295e-08 -1.63050564671583e-08 2.4872400996305e-08 3.29127973083332e-08 3.38622319255775e-08 2.67986243884464e-08 4.38996836369559e-10 -1.48156820939211e-08 1.65128062276002e-07
"R2021" 4.27443400475974e-08 3.64792111247469e-08 -1.08573257012204e-08 4.52963767934265e-07 -1.2991873025653e-10 -4.50146919117012e-08 -7.22242518328255e-08 -4.68455906681171e-08 1.18060956401367e-07 1.01275515686506e-07 1.74831986887563e-10 6.32707883400412e-08 -1.12474651871398e-08 6.85517380422669e-08 3.00799311747288e-08 -6.511199144641e-08 -9.89864567550244e-09 -4.15246339709983e-09 5.48460886921453e-09 -2.6441367990935e-07 6.09000646634788e-08 -3.96444026870814e-08 2.04261156258927e-08 1.7491952084461e-08 -3.81225990671566e-08 3.98298860620895e-09 1.4979382312123e-08 5.25386162177537e-08 -3.17762532655263e-08 -3.66394424299318e-08 2.3825242230547e-09 2.63650878293683e-09 -5.79890206448117e-08 3.1554247817865e-08 4.73961614820194e-08 -1.37931093907531e-08 1.80281677422942e-08 -1.06545843532347e-06 -3.45991719742001e-09 2.49170461990707e-07 1.85352227042834e-07 3.24026256148778e-08 2.7455290840858e-07 -4.37723996587867e-07 1.99555569884957e-08 -1.12321065979594e-06 1.7704504568447e-08 -6.83112211246193e-08 -2.33123587178696e-08 -2.53576483788402e-08 3.83748471593905e-08 -7.93624833247062e-09 -6.27834212481378e-09 1.7273648340352e-06 1.7458367031263e-07 -4.05106316064411e-08 -3.4815134143566e-08 4.61864406810391e-08 2.82144621654315e-08 -1.48959202789693e-08 1.00138838634642e-08 -3.93416976283744e-07 1.45463929021753e-08 -7.5227914874464e-08 -8.48849817668105e-09 2.37945891305486e-08 -4.81600152970013e-08 -1.09952556496952e-07
"R2022" 5.01146695582255e-09 -1.45577173875326e-08 1.79944750480277e-08 -2.20134460225417e-08 6.47298607469528e-09 -2.68643143947406e-08 5.02069619706608e-09 -1.92596089320581e-08 4.8686854045716e-08 3.17269097947029e-08 2.7074732123308e-08 -1.77050124442319e-08 -2.65298645123706e-08 4.17247000864947e-08 1.64335887977405e-08 1.98759280312583e-09 -1.53770442701266e-08 -4.63058032835609e-09 7.13777875757292e-09 -5.83286698224972e-09 -3.51051008643229e-08 3.17747076171508e-09 1.3958763140479e-08 -5.33173784507467e-08 -1.87981607407931e-08 -7.62073721010598e-09 2.32205327272827e-08 4.04579240960401e-08 -1.99484613251853e-08 3.13454729441038e-09 -4.75956957521749e-10 -1.11866196771527e-08 -7.87465955142941e-09 2.42809676270121e-08 2.53015945561638e-07 7.30638403427865e-09 9.470380099851e-08 -6.33887398041819e-08 1.32974146375974e-10 -3.3872134231219e-08 1.40970154144593e-07 -3.92914947858941e-09 2.91756086373177e-09 -1.29439179527972e-08 -4.75664817027801e-08 -6.70509641463958e-08 4.29856884608226e-08 -2.25165342607314e-07 7.04984323592112e-08 -2.77984685763228e-07 2.2294125600262e-07 3.19681046736378e-08 -9.39463766343273e-08 1.74583670312631e-07 1.324455529877e-06 -3.13609331889728e-08 -6.10630704407102e-07 2.07495351444225e-07 2.55214975301966e-09 1.66075063725511e-08 -4.44932969849354e-08 -3.56164756890291e-07 2.35185598623069e-07 -4.82935320695051e-07 -7.89837901018916e-09 1.01620234397676e-08 -3.0536105444731e-07 -1.64495592176883e-07
"R2023" -2.71435053787181e-08 -2.56375855759101e-07 6.5591075127087e-08 -3.76774685051939e-08 -1.65583601374278e-08 -2.26146456699302e-09 -2.95045227918166e-08 -1.75125690347875e-08 1.33838828767881e-07 1.23949675324526e-08 8.80807992737209e-09 -4.74636389810482e-08 4.06489626496999e-08 4.44129035263523e-08 2.48038881115427e-08 1.20541248257161e-08 -1.55996895158826e-08 1.17304739165443e-09 3.95778773526307e-09 -7.05403025475519e-10 9.68721325087889e-08 -5.26229277674802e-07 -2.87800354021225e-08 8.57456198250911e-08 -6.03270554478921e-08 -1.60370433960218e-08 1.48122602856134e-07 -4.0131973941742e-08 -3.72787447032263e-08 1.37951867188785e-08 -1.16261048378572e-08 -3.61649932825912e-09 4.97361318336974e-10 2.94746375805061e-08 9.55598404105725e-09 1.14657292369085e-07 -1.04586208885569e-07 4.4099450292031e-08 -1.66459719020727e-08 7.63496090734341e-09 -1.6693258692604e-08 -1.79340334989759e-08 -1.78432894471267e-07 -8.12203136397402e-09 -1.10918095633088e-08 7.02922199908043e-08 3.43916855784866e-09 2.97764822021329e-08 8.52393034184097e-09 -4.3181233683249e-08 -3.35316368981068e-08 -1.91154601581532e-08 2.19363375195898e-08 -4.05106316064416e-08 -3.13609331889726e-08 6.41494634941179e-07 5.96608169906517e-08 4.22322440981034e-08 2.28974320785307e-09 2.66620415135333e-08 -8.82670534461218e-08 -1.23365611843717e-08 -3.02178661073288e-08 1.65235386135022e-08 2.21908743058097e-09 1.1764064752102e-08 -4.37959085925849e-08 3.81611722021741e-08
"R2024" 2.10730905721057e-09 4.65140601984382e-09 -1.98272369710475e-08 7.68592107851363e-09 1.77539412486377e-08 1.39280715089682e-08 -2.94270734854146e-08 -3.87955527213423e-08 9.11869097424449e-09 2.60135781545863e-09 4.774179971697e-09 -1.5570861780805e-08 -2.19117372137391e-08 1.22203059048799e-08 -3.94729966501835e-09 1.02913784513738e-08 2.79209454451647e-09 -8.62474845330014e-10 -5.8209035249653e-09 -1.32398385368786e-08 -5.7214827791673e-09 -1.83008902582639e-08 -3.94719121196005e-09 -1.71472202630834e-08 -1.15427423328643e-08 9.6163418847276e-09 -3.59455064808086e-08 2.21027799041139e-08 -1.02100424624408e-09 1.39416778340505e-08 6.84587696570986e-09 2.31686602116587e-09 5.67466757495179e-09 -6.8471918779899e-09 -1.92884357999159e-08 2.64600732488341e-08 -1.78045621971749e-07 -3.65883563333757e-09 -5.11328707277158e-08 -2.70872603423769e-08 1.01650063072348e-08 6.60473883836722e-08 -4.79516527656012e-08 -4.85725389662269e-08 6.73295111434361e-08 6.19658665959653e-08 -5.93309464018177e-08 1.31859567734463e-07 -2.49739470114398e-10 5.91148486342704e-08 -1.92913684152035e-07 -2.05607006510679e-08 5.08532840141184e-08 -3.48151341435624e-08 -6.10630704407097e-07 5.96608169906514e-08 7.39720722341705e-07 -9.56443957489209e-09 4.7473102943625e-08 -1.37641881259162e-08 2.61995797883078e-08 1.25348198682501e-07 -3.77911731090214e-07 3.968773928904e-08 5.35332804084272e-09 2.58721746336511e-08 7.91575115917418e-08 1.66963168247323e-07
"R2025" -1.06483266779478e-09 -5.16485543507273e-08 -2.43280658048026e-08 -3.95658151334039e-08 -1.01381865841698e-09 -4.49578608575473e-08 -1.10568663402582e-07 -1.7400606279506e-08 4.11069044805198e-07 1.01279844870017e-07 -1.10204192735259e-08 -1.28315096648666e-07 6.70470961968141e-09 2.57790358731179e-08 3.38874866415982e-08 -3.81558758119796e-08 2.15462275313455e-08 7.18206746897528e-09 -1.39564721005087e-08 -2.29438116376172e-08 -4.39256638238796e-08 4.99220850871135e-08 3.9252223589226e-08 -2.50591263641673e-07 -3.43113240866045e-08 3.49432187287821e-09 2.12682852677792e-08 1.33105004208816e-07 -2.99565205014366e-08 1.03301031909245e-08 -7.05980922377424e-10 5.50165297375783e-09 2.57396040559147e-08 2.71989963084029e-09 2.68466751183939e-08 3.92021388189564e-08 -3.79035292561457e-09 -6.32151148636826e-08 -5.17862054818651e-08 -4.51612685992997e-08 1.89061316574659e-07 4.3511418877425e-10 -7.78938817670596e-07 -8.38439785445075e-08 2.70041068785599e-09 2.390827640116e-07 -6.11176933235899e-09 -3.89160169926034e-08 1.04900123876838e-07 -1.66328162492759e-07 3.67751483548931e-08 8.78755118044766e-09 -2.60670275646032e-08 4.61864406810343e-08 2.07495351444219e-07 4.22322440981068e-08 -9.56443957489552e-09 9.73280897212394e-07 3.06761454101833e-08 -6.95756138342966e-10 -3.83958408949843e-08 -4.71701374887609e-07 -1.2962144460945e-09 -9.56029443274677e-08 2.00998759778038e-10 2.79049429255844e-08 -3.93454466768492e-08 -2.65498982762314e-08
"R2026" -2.085565590768e-08 -7.76290891679787e-10 -9.92304789338832e-09 -1.36456759448556e-09 -3.44153874557923e-10 9.46473511911113e-09 -1.12340009456255e-08 4.93852488929501e-08 6.13239023092045e-09 -1.23456855195476e-08 1.35063689753009e-07 7.44624124564008e-09 6.96105796775506e-08 -3.01575014281177e-08 -2.15938080137538e-08 1.85987484306318e-08 4.06830022197936e-09 -1.01208523373406e-08 -2.53177240165591e-08 9.33945149068966e-09 1.07443040416019e-08 -4.24114605363507e-08 8.99481258177018e-09 -1.48819385109592e-08 -5.58948844663104e-07 7.26388759891205e-08 5.48544169138675e-08 3.45998123671745e-09 1.04453172783194e-08 7.79377920023821e-10 -4.64997571644563e-09 -2.62573718241157e-08 4.22127346140695e-08 -7.32436601320358e-08 2.04173403035646e-08 3.87717422480636e-08 -6.31703439337402e-09 -5.64442649998315e-09 2.93251711541407e-08 3.44435398406527e-08 2.68658476825855e-08 1.53168112526292e-08 2.00115999728199e-08 -2.30345826098439e-08 9.86138539595477e-08 -4.59671177211276e-08 -3.36287551685518e-07 -2.23575487365019e-08 -1.81777597089135e-08 -1.27650217197575e-08 2.05723106323832e-09 2.80665378561489e-08 -4.04666702530574e-08 2.82144621654318e-08 2.55214975301959e-09 2.28974320785296e-09 4.7473102943625e-08 3.06761454101846e-08 7.1164221800229e-07 -9.59034015254906e-08 -4.31384074827454e-08 -2.03047869811593e-08 -1.90683513867413e-08 -2.4842279397561e-08 1.35356786002588e-08 -1.37955704068455e-08 -3.88673955332640e-09 -6.63717248971898e-08
"R2027" -5.21505482503971e-09 1.57710630424692e-08 -7.89910594853454e-09 -7.50262647352093e-10 -1.97815683600131e-09 -2.15386517650319e-09 1.28523867438412e-09 -2.28589598710464e-09 1.01788988328787e-10 2.05896241452523e-09 -7.82916995809037e-09 -2.15404797453391e-09 4.06058538228708e-08 7.87836516957172e-09 2.93065044273053e-09 1.47187165516219e-08 4.82537579919578e-09 4.42062657402839e-09 -8.15128937670759e-09 2.0739859271416e-09 -1.35097997888769e-08 -2.45739351726722e-08 1.97158516338307e-08 1.53132875355622e-10 7.0784210716846e-08 -5.61563598840149e-10 -6.2705448586545e-09 -1.48986565874239e-09 -1.86813434126404e-09 1.90987108254641e-09 -9.20230773610286e-09 -4.99876516874514e-09 7.3794402016499e-09 -1.07443115848606e-08 2.62560643376207e-09 -1.0484712755596e-08 -1.92435038190972e-08 6.9585490987249e-09 -1.74448951973064e-08 -9.22469982337229e-09 -5.61800419872638e-09 -1.31244495870247e-08 -7.55415401446664e-09 1.34471602128723e-08 -1.70935528791534e-08 1.04651759648978e-08 -7.06361481176798e-09 1.046982675987e-08 9.07070366707264e-09 7.7187300406962e-09 6.67797777670596e-08 -1.27208040819813e-08 -9.29771693208277e-08 -1.4895920278971e-08 1.66075063725502e-08 2.66620415135337e-08 -1.37641881259137e-08 -6.95756138344231e-10 -9.59034015254904e-08 1.54889448783586e-07 -6.29846420242135e-08 -3.3557354453285e-10 2.81243372559561e-09 6.31745271428144e-10 -1.39293512722778e-08 2.05063441612567e-08 -6.54678912001276e-09 -1.81350416281267e-09
"R2028" 1.47683298050506e-08 1.01472957894182e-07 7.03810492865932e-09 3.9586785446298e-09 3.3118378672874e-09 -2.75708494106569e-09 9.29646360638892e-10 -1.41833363272038e-08 -1.60797136330178e-08 -1.88016084702953e-09 -4.74838895559545e-09 5.64231011470486e-09 -5.6019153999827e-08 8.97757460693719e-09 6.57270437775086e-10 -1.68120070303546e-08 -2.09540617274337e-09 -9.38846602586691e-09 7.96887948957371e-09 -4.07096127386942e-09 3.24526852049338e-08 2.56378686160924e-08 -3.98821513649839e-08 1.63162828640229e-08 6.7875208674655e-08 1.0071111007406e-09 -1.17938849863782e-07 -1.37742724846725e-08 -2.72731562134489e-08 -2.97745155964608e-09 2.22693959651342e-08 1.06453411611117e-08 -2.39037939129905e-08 4.78120996768074e-08 -1.64798791383898e-08 -1.30411574504593e-07 -3.93488001266714e-08 -1.76934569686022e-08 1.43591232789538e-08 -3.09674068529236e-09 -2.6585500925959e-08 7.58090865294889e-10 5.29656383825261e-08 -2.95887109809622e-09 2.21984684052522e-08 -1.28465386693086e-08 3.30408139559523e-08 2.34840546724646e-08 -3.76989322273342e-09 -1.39864670076005e-08 3.35404761765484e-08 2.85840818764012e-08 -1.63050564671587e-08 1.00138838634632e-08 -4.44932969849377e-08 -8.82670534461219e-08 2.61995797883084e-08 -3.839584089498e-08 -4.31384074827447e-08 -6.29846420242121e-08 3.00935082474796e-07 5.02839487602859e-08 -3.06209466744977e-08 1.37507701736187e-08 -2.66561333442158e-08 -2.54177663442499e-08 1.8802209528317e-08 -5.99778404121915e-10
"R2029" -8.41758647688041e-09 -8.08163510929046e-09 4.06928948575138e-08 1.4972418809826e-07 -9.52110662026546e-09 1.76708642353108e-09 2.50109430153505e-08 4.48496205231746e-08 -2.77481700547511e-07 -7.69487750599433e-08 -5.57704739503292e-10 9.73705800174885e-08 -1.50748931216534e-09 -6.70772112871469e-08 -5.03869051628468e-09 3.27130312398481e-08 -1.07749227725201e-08 -1.13569337432858e-09 8.86002790061811e-09 -4.57073881059253e-08 1.47460203046521e-08 5.6200741193244e-08 -6.22382812715422e-08 2.23099579918443e-07 1.99061043710705e-08 -3.46169757294924e-09 -3.2129950682525e-08 -2.07413371651388e-07 3.35551006577021e-08 4.60192116060312e-08 3.45566993685376e-09 7.49295575770430e-09 -1.02843305540432e-08 -7.07496701327113e-09 4.13235670983179e-08 -6.57615444080219e-09 -2.46447826025128e-08 -1.23675982842186e-07 1.11151565136156e-08 -6.83534847299554e-08 -9.97795940665655e-07 4.54731069204302e-08 1.20641577193709e-07 1.66333430358615e-07 -1.30488679766462e-08 2.12661908002152e-07 9.71446260918336e-09 1.2109268682647e-08 -1.32336325850008e-08 -1.23692294576549e-07 -9.24280848494421e-08 4.73027748647736e-09 2.48724009963088e-08 -3.93416976283737e-07 -3.56164756890285e-07 -1.23365611843759e-08 1.25348198682503e-07 -4.71701374887623e-07 -2.03047869811598e-08 -3.35573544534123e-10 5.02839487602901e-08 1.74568871159095e-06 -1.65883617246887e-08 1.14074406477503e-07 -4.89429167625215e-09 -4.91776190808619e-08 1.51962165901744e-08 1.50680115565157e-07
"R2030" -4.68571273783771e-09 -6.54519237984108e-10 9.68235851120524e-09 4.11115374139028e-09 -3.97999353002202e-09 -9.21647929139716e-09 3.45265189224725e-09 1.46194562966195e-08 4.7303013041258e-09 1.04332897143159e-09 1.33666649070638e-08 1.18728663015354e-08 -1.7122031897583e-08 -6.34020344901632e-09 3.15548717232037e-09 -1.43499940631234e-09 -2.21241119588153e-09 -4.2702755666834e-09 1.78354507148863e-09 -6.37278032625585e-10 7.21073024819104e-09 1.17041481856579e-08 -1.02738636017832e-08 6.13196057540017e-09 -3.38124058149955e-10 3.21656065768158e-09 9.38103578482736e-09 -7.19409085571402e-09 -4.28676285429797e-09 -2.66617908881747e-09 -4.95507803810274e-09 -3.22164385581978e-09 1.73938758119937e-09 4.68849329433322e-09 6.18703460064951e-08 -8.28611136327282e-09 1.41512144774511e-07 -1.49689859307602e-09 4.32123390214411e-08 5.12549195185607e-08 -1.3044158428235e-08 -4.94141335282472e-08 1.39033743535829e-08 1.89451810650298e-08 6.49440474674727e-09 -4.20200325818132e-08 3.64440611643153e-08 -2.45417054607966e-07 -2.39602281870099e-08 -2.25340600528171e-08 -2.00471516436505e-08 -4.34813202517554e-08 3.29127973083348e-08 1.45463929021755e-08 2.35185598623072e-07 -3.02178661073289e-08 -3.77911731090214e-07 -1.29621444609366e-09 -1.9068351386741e-08 2.81243372559467e-09 -3.06209466744974e-08 -1.65883617246933e-08 3.96080800040612e-07 -3.68989116504686e-08 -1.56007516618811e-09 -3.73535778642621e-08 -5.16745373137024e-08 -5.80518758802104e-08
"R2031" 1.54808437560815e-10 -5.965372094569e-09 1.91743703334107e-09 1.38485609122257e-08 -6.07865741944675e-09 1.19755982827147e-08 2.18098460267202e-08 1.93434810842289e-08 -2.67705693867085e-08 -3.21939279659003e-08 -1.839200519219e-08 1.93586262225631e-08 2.3982671370672e-08 -2.44067610972369e-08 -6.18358634727168e-09 -1.23439920412839e-08 1.09914553647301e-08 5.42328321417503e-09 -5.1074910748726e-09 1.71575017543356e-08 3.42036129789038e-08 -3.98300359480228e-09 -1.9190118435141e-08 4.57844250007412e-08 1.50997590004674e-08 -3.65295502944314e-09 4.90007438476087e-09 -3.37271392885422e-08 1.08224006370162e-08 -1.6724192293469e-08 -3.72320086995686e-10 3.99875915399437e-09 -4.77411483482094e-09 -9.43212481051397e-09 -2.31168871906202e-07 -4.88632622495485e-09 -5.80896407806732e-09 2.63970525433756e-08 8.32545065349303e-09 4.42773982392135e-08 -1.67607626912036e-07 -3.77904383375741e-08 7.97289175231077e-09 5.54335239400174e-08 -1.17221580146595e-08 -5.36494085391201e-09 4.62252893943058e-09 1.6776026867585e-07 -4.13386700195103e-08 1.28485826683468e-07 -5.62910091743314e-08 -4.70735622354093e-09 3.38622319255779e-08 -7.52279148744665e-08 -4.82935320695042e-07 1.65235386135045e-08 3.96877392890396e-08 -9.56029443274654e-08 -2.48422793975607e-08 6.31745271428104e-10 1.37507701736175e-08 1.14074406477494e-07 -3.68989116504686e-08 4.24930553753596e-07 9.35420161821588e-10 -1.95684053647546e-08 1.16616965046937e-07 7.06199192311709e-08
"R2032" 2.2092461476057e-09 5.46757345411905e-10 2.9478031182899e-10 -1.08199823976616e-09 -6.06824860672907e-09 5.66117914617596e-10 3.23369277980505e-09 3.35728456917319e-09 1.44420313072322e-09 -3.33431278237588e-09 1.88782185115001e-09 -1.01493534396633e-09 6.81090806718104e-08 -7.12639376926705e-09 -9.45151549280491e-11 4.16257953387542e-09 -1.06884724580019e-08 -5.47759002284553e-09 1.12152113738635e-08 8.13977074194287e-10 -1.44036104642454e-08 -1.69644926234034e-09 1.49615333712419e-08 -2.28141795840603e-09 3.10919171771424e-08 -8.70463933655926e-09 -1.05099144070991e-08 3.33965824572088e-09 7.11516048878007e-09 1.34368443537496e-09 -1.58575628230473e-08 1.04715234604442e-09 1.99200294407454e-09 -1.32685529660085e-08 -2.27014829834106e-09 6.87494348149702e-09 1.02260623404885e-08 4.71544514259393e-09 1.42062105931478e-08 2.82084214633925e-09 5.02925670378147e-10 3.03625193721286e-09 -1.24829305363802e-09 1.5913508822299e-10 6.50674396465941e-08 6.4156792457635e-09 -1.47462667861009e-07 -3.62393508264677e-10 -9.73123826777652e-09 3.61877724086847e-09 -2.72944796250327e-08 -2.38578946448702e-08 2.67986243884462e-08 -8.48849817668085e-09 -7.8983790101887e-09 2.21908743058003e-09 5.35332804084264e-09 2.00998759776725e-10 1.35356786002591e-08 -1.39293512722773e-08 -2.66561333442126e-08 -4.89429167625297e-09 -1.56007516618806e-09 9.35420161820993e-10 6.48292355011933e-08 -2.01904845224138e-08 2.49366319116495e-09 2.91541270258799e-09
"R2033" 5.88561378026287e-09 -1.22407667132686e-08 -2.21324705920798e-09 -6.90011314207685e-09 2.03106349967069e-08 1.13397308569619e-08 -7.33496520226319e-09 -2.63738583976902e-08 2.48895090314398e-08 1.03651611156359e-08 -1.28758147720724e-08 -2.72239668773506e-08 8.12794448802636e-10 9.44519058281021e-09 -1.0235933672732e-08 -1.35331603392796e-09 4.37252572473474e-09 -5.48882334484659e-10 6.89231648638279e-10 1.38957069570522e-08 8.35654395935824e-10 7.98154812190061e-10 -3.91108774572898e-09 -1.91167762038769e-09 -2.4779603751304e-08 1.65189688634467e-09 2.13925428837727e-08 6.06272454328814e-09 1.36975859105409e-09 1.57419377714117e-09 -2.81326879439619e-09 -3.1928245737121e-09 2.09618312403300e-09 -5.94762719119307e-09 2.47073312878875e-08 1.784005641785e-08 -1.55083425311967e-08 -7.30549776143511e-09 -1.48202913126159e-07 -6.75327900604987e-08 3.49562901101891e-08 -4.96546737989234e-08 -3.7905909039385e-08 3.82320038761014e-08 -1.20894312985958e-07 -7.17571179622535e-09 1.00935785093603e-07 1.42652912513645e-08 1.20759351179205e-07 -3.15342926057313e-10 2.87435337952257e-08 7.54938205834443e-09 4.38996836369198e-10 2.37945891305491e-08 1.01620234397691e-08 1.17640647521014e-08 2.58721746336499e-08 2.79049429255844e-08 -1.37955704068456e-08 2.05063441612563e-08 -2.54177663442493e-08 -4.91776190808599e-08 -3.73535778642624e-08 -1.95684053647553e-08 -2.01904845224137e-08 1.56215654618755e-07 -3.16458108980847e-09 -2.06571939436165e-08
"R2034" 1.48165819872956e-09 1.94188757477884e-08 -3.38248458381375e-09 -5.99000450515492e-09 -7.30042167855052e-09 6.66406913002298e-09 5.26360859044685e-09 2.13577853993787e-08 -7.67092667151066e-09 -1.25279512487549e-08 5.49671316335188e-09 -9.21256164455137e-10 -8.45688411436192e-09 -2.80407700471678e-08 -5.19650666518028e-09 -7.50762612272111e-09 -7.88084717567272e-10 -1.18179377254224e-09 8.95604652691547e-10 1.41349623038534e-08 7.13622195493436e-09 4.33680081173594e-08 -8.35106530965122e-09 1.2376510975185e-08 2.7165000687297e-08 -1.57256998044725e-09 4.54012900750286e-09 -1.6002343710166e-08 2.31725937138577e-08 -3.5006970874407e-09 -4.10553804396956e-09 -4.72265961709362e-10 -6.12613181954231e-10 -9.77275424006137e-09 -1.39549525711793e-07 -2.71727163179601e-08 -1.74620767840244e-08 4.18860876516318e-08 3.06034014628659e-08 2.53823550391836e-08 2.18341633694294e-08 1.21597118780554e-08 -2.70816244995174e-09 1.60906221285597e-08 4.08163420336571e-08 2.17767568769025e-09 -2.94861856505906e-08 6.96059853184105e-08 -3.11336937428412e-08 8.45602585877146e-08 4.1671752137256e-08 -5.37063097362313e-09 -1.48156820939214e-08 -4.81600152970016e-08 -3.05361054447317e-07 -4.37959085925851e-08 7.91575115917419e-08 -3.93454466768515e-08 -3.88673955332616e-09 -6.54678912001243e-09 1.88022095283186e-08 1.51962165901745e-08 -5.16745373137016e-08 1.16616965046939e-07 2.49366319116447e-09 -3.16458108980854e-09 1.69340861257141e-07 -7.37012311155424e-08
"R2035" 6.37624768787018e-09 -1.33288514279385e-08 8.54274353688775e-09 7.65362149870937e-09 1.50314865393847e-08 -1.48867079639688e-08 -1.49119544126963e-08 -1.42330525516783e-08 -7.92871125998018e-09 -6.5875206328387e-09 -1.18585344777612e-08 2.36902389105392e-08 -2.88257285637756e-08 -7.88869817013171e-09 3.46457172004547e-08 1.74715066604476e-08 1.28492819768038e-08 4.02773706416748e-09 -2.39086367644215e-09 -2.75195304653502e-08 6.08544894071229e-09 -1.01717970684794e-08 -1.4688462389024e-08 2.97797566897216e-08 4.53270469611588e-08 -8.42140638580653e-09 -1.77215803317229e-08 1.99659152770643e-09 4.94594383940061e-09 6.06272472949576e-09 1.1678337986364e-08 3.03861967931593e-09 -1.04409486493752e-08 -1.36050464514493e-08 1.00813168776108e-08 1.33721388813412e-08 -1.25974958961629e-08 2.09293605457069e-08 -4.29265462600254e-08 -2.20302022334785e-08 -1.08255964759576e-07 -2.81531559298212e-08 -1.0368974420333e-07 -4.32046265411272e-10 -1.07355590488536e-07 1.44997484930725e-07 7.38406671526325e-08 7.55603695094466e-08 -7.97563165787599e-08 1.31149235426556e-08 -3.27810238432204e-07 -9.90977002804679e-09 1.65128062276003e-07 -1.09952556496953e-07 -1.64495592176884e-07 3.81611722021739e-08 1.66963168247322e-07 -2.65498982762316e-08 -6.63717248971898e-08 -1.81350416281226e-09 -5.99778404121546e-10 1.50680115565155e-07 -5.80518758802096e-08 7.06199192311713e-08 2.91541270258838e-09 -2.06571939436168e-08 -7.37012311155418e-08 4.21048108541913e-07
