# Supplementary material for: NODDI and Tensor-Based Microstructural Indices as Predictors of Functional Connectivity
Source: PLoS One. 2016 Apr 14;11(4):e0153404. doi: 10.1371/journal.pone.0153404 (PMC4831788; doi:10.1371/journal.pone.0153404)
Supplement: S1 Data — a) Functional connectivity matrices, both fMRI and EEG connectomes across all subjects, in the form of precision matrices and b) structural brain connectivity matrices across all subjects and microstructural indices. Columns and rows are named according to the corresponding brain region that represent. (ZIP) [file pone.0153404.s001.zip › DATA/EEG/38/precShr_EEG_wholeTS4_8.txt]

"C1001" "C1002" "C1003" "C1005" "C1006" "C1007" "C1008" "C1009" "C1010" "C1011" "C1012" "C1013" "C1014" "C1015" "C1016" "C1017" "C1018" "C1019" "C1020" "C1021" "C1022" "C1023" "C1024" "C1025" "C1026" "C1027" "C1028" "C1029" "C1030" "C1031" "C1032" "C1033" "C1034" "C1035" "C2001" "C2002" "C2003" "C2005" "C2006" "C2007" "C2008" "C2009" "C2010" "C2011" "C2012" "C2013" "C2014" "C2015" "C2016" "C2017" "C2018" "C2019" "C2020" "C2021" "C2022" "C2023" "C2024" "C2025" "C2026" "C2027" "C2028" "C2029" "C2030" "C2031" "C2032" "C2033" "C2034" "C2035"
"R1001" 1.83809518117668e-07 -1.01675719377294e-08 -3.99262030638785e-09 1.48122106333428e-08 -1.14057554888909e-08 -2.82596617699149e-08 1.88868169932158e-08 6.59960037296015e-08 -1.02373957167222e-08 -2.90323917023727e-09 -2.81594249127391e-08 3.25285525758246e-08 9.29641078436346e-09 -1.04377980688337e-07 1.2432783303604e-08 -4.04747970724691e-08 -3.21822239858275e-08 -9.33010142722513e-10 1.76528765054908e-08 -1.78480087212618e-08 3.96856775102118e-08 4.33643893322203e-08 7.42004468231398e-09 1.00265370900639e-08 4.0166408094056e-09 2.17888143760126e-09 1.12242034385267e-09 -1.5332141475872e-08 -1.91272803026145e-08 -4.54757925692717e-08 5.28531988688284e-09 2.97612509129594e-08 -1.29931672387355e-07 6.30535064464721e-08 1.92688012844171e-09 9.10807719794974e-10 1.66716932189317e-09 -8.46309759540751e-09 -1.37418882187852e-09 9.33211804144622e-09 -8.11199495677509e-10 7.26620647167461e-09 5.46672806800744e-09 8.78215229620243e-09 4.86505729036334e-09 -2.30703773157183e-08 -3.86970778781918e-09 -1.26854158339994e-08 -4.82254554197071e-09 8.06678205519985e-09 9.94063049596019e-10 8.97646301892384e-10 -2.47611642459137e-09 6.8956052173796e-09 1.67523651724269e-09 -1.01873676491698e-08 -1.00846369126577e-09 5.2146363827699e-09 -1.6759432965662e-09 -6.65958029773583e-09 8.50434831577214e-09 -2.2227670653284e-09 7.02317240684238e-09 -1.09272525403285e-08 -2.05353455050122e-09 -2.43702882141391e-09 -2.26716615980255e-09 -7.20085174994402e-10
"R1002" -1.01675719377292e-08 1.64339135729943e-07 -1.77038703335818e-08 2.79740677438037e-09 6.38423003508023e-09 -5.27155882132261e-10 1.44727805835e-08 3.90150539129385e-09 -3.07438952738588e-09 -5.10200632511031e-09 3.41049257940607e-09 1.20474617588864e-08 -6.08401166256116e-09 -2.5034955842376e-09 -2.92853320114358e-09 8.77620510514023e-08 4.12192887929819e-09 1.31242667717723e-09 5.1688357278064e-10 1.61755696468364e-09 -1.22711664541078e-08 -7.84533464921052e-08 1.17724947274312e-08 -4.7018049549581e-08 3.35022991084665e-08 2.35592809250442e-08 -1.61980314547873e-07 1.32885007434699e-08 1.52205244943794e-08 -1.83305044434884e-09 -7.83420995236302e-09 -4.89197545198393e-09 1.15909678245004e-08 -2.21396106732679e-08 -1.06320113337491e-08 -7.89489682821458e-08 6.42070931745519e-09 -8.21246060456747e-10 4.61481262063537e-09 -3.08967495835026e-09 3.92722136009024e-09 -7.65969786843396e-11 5.72313451464845e-08 -7.53268165844494e-10 1.55661025256101e-08 -2.85349834129765e-08 -2.48441780869362e-08 1.47151292425875e-08 -6.111994555501e-09 -1.31778117949443e-08 4.68140025469034e-09 -1.31725381551295e-08 -9.15880049307686e-10 9.54510468736636e-09 -1.24774412482361e-08 -5.02418245111902e-08 2.86338130779713e-09 6.55983526307458e-09 1.18827557534901e-08 7.24967812208368e-09 7.06629060492172e-08 -1.10140399827051e-08 -1.59822906965135e-08 -4.57397621021888e-09 8.9636103390012e-09 -4.02660268847118e-09 1.20244674944619e-08 2.99206614558478e-09
"R1003" -3.99262030638748e-09 -1.77038703335839e-08 1.15729981374157e-07 -1.6361487899437e-09 4.12502249171176e-09 -3.8340514236063e-09 -2.50143921091156e-08 -8.66066720547826e-09 -2.44657987557748e-09 4.87466763093813e-09 8.29716518541444e-09 8.44465219992583e-09 -6.82792656774754e-09 5.28922727363882e-09 4.88603189178585e-09 4.040047906099e-08 -7.92372904762499e-09 -1.10315121983387e-09 8.52214080749276e-09 -3.30837661644843e-09 6.33083637755737e-08 -1.08425926081313e-08 -1.80906948999141e-07 1.29702933927538e-08 1.99528087645671e-08 -1.64378966955643e-08 -4.43951591000919e-08 -5.14644009477566e-09 2.05098092075105e-08 2.33857518342897e-08 -2.06044033963417e-09 -7.68987267659653e-09 1.44899829988408e-09 -3.23959904484139e-09 -2.66543005434005e-10 1.81953552384694e-09 -2.48690592067132e-09 1.09306284014577e-09 1.21133588859013e-09 -2.05804307921434e-09 -8.73965874864115e-11 -2.5301543268691e-09 -2.28049437653407e-08 -4.22574862810345e-09 5.41789779018513e-09 1.48701228486453e-08 4.04058463529748e-09 3.48832709001787e-09 -1.32677186640662e-09 -1.84126133156334e-08 3.88914011018708e-10 1.36913835991815e-09 -1.75870520209174e-09 -6.68049548853582e-09 -2.22898462943905e-08 1.65584583808281e-08 5.93444760727137e-09 5.42921895293361e-09 -1.59886083409227e-08 -6.66508180652664e-09 3.96165077624926e-08 6.37998389899483e-09 -4.53798811857447e-10 3.97436010818793e-09 8.28158655219155e-10 -4.10271325683563e-09 6.68869797646149e-09 7.99567596348899e-10
"R1005" 1.48122106333441e-08 2.79740677438041e-09 -1.63614878994286e-09 2.97594586355861e-07 -2.51763873274338e-09 -8.45361002462533e-09 2.67269800082899e-08 1.32668430401475e-08 1.0772601813828e-08 4.33724387631723e-08 5.29597123709877e-10 4.28275966967113e-09 -3.72455634984965e-09 -5.74406615527707e-09 1.86806613574119e-09 -2.28934567195271e-08 -4.79122244528831e-09 -1.38476611667275e-09 2.07548374288222e-09 -1.98238955413902e-07 4.91644344447401e-08 -1.86010351395072e-09 -1.31332132058293e-09 2.09156449496663e-08 2.2159170041237e-09 4.38171079838672e-09 -6.83022793941731e-09 -4.87544787158161e-08 -6.62059690504919e-09 -2.71748035476434e-08 -5.72782180978188e-10 3.98163615106338e-09 -1.43703126030202e-08 7.44573638954488e-09 -1.13543242947325e-10 -3.13320216947121e-09 -4.23163861208936e-09 -1.93328241164429e-07 2.56654857257616e-09 -1.51959526776679e-08 -5.63507537699468e-08 1.39556575707183e-09 8.71862606506156e-09 2.36755113383425e-09 2.69116756857413e-09 -2.90724025492924e-09 -1.52968749301563e-09 1.40386649173607e-08 1.32721510568366e-09 -4.08036909061766e-10 5.12383001170959e-09 -2.16379852839675e-10 -2.45816777387076e-09 2.73238021078873e-08 1.44860157346591e-10 1.21937570224762e-10 4.78792142798538e-09 -2.89995311346234e-09 3.48794732863253e-10 1.35272545715583e-09 8.40463314788072e-09 9.12598767469717e-08 -1.05173902890641e-08 -5.43077264378547e-09 3.01289731145387e-09 -6.25235633256206e-09 -9.79189394998922e-10 3.80269882410268e-09
"R1006" -1.14057554888907e-08 6.38423003508e-09 4.12502249171169e-09 -2.51763873274344e-09 4.82487510089067e-08 4.02473666114798e-08 1.9893903676673e-09 -9.66363804680318e-08 -7.03504709832282e-09 -7.40934997079226e-09 1.96194736518546e-08 5.28890013995117e-09 -3.7559463072002e-08 7.2374813793455e-08 -3.58408112139174e-08 3.86440692143932e-09 3.43363087121235e-09 1.85127266632494e-09 -6.5128291884311e-09 2.55812629773727e-09 -1.47257371728902e-09 -1.86158671004832e-10 -2.37780854448502e-09 -8.9152936437615e-09 9.96373261123434e-09 -3.8171976090841e-09 -1.42793501487839e-08 9.6267112962529e-09 4.3213972322178e-10 -4.54881979852369e-09 5.44320196588006e-09 -2.9890768303751e-08 1.46658399720801e-08 -1.05654227695653e-08 -1.74710347957075e-09 -5.90066130807151e-09 1.56580996149532e-09 5.7014088303653e-09 -3.11808567065445e-09 1.4398292724869e-08 -3.2056745917588e-09 2.31497377379707e-09 1.7184901429553e-08 -7.72575655807202e-09 -4.08064371691095e-09 -7.96064764853884e-09 1.94043342874554e-08 -5.8343431118005e-09 -1.18507571156623e-08 -9.39254060778387e-10 -1.24357663170474e-09 -5.4863429080851e-10 9.11538007660273e-10 -9.49719121087369e-11 -2.33349781115026e-09 -4.1373356207775e-09 -5.87057272976475e-10 -1.16352482015616e-08 -2.90326485651069e-09 -7.89320535254769e-10 1.03566171762853e-08 6.77131349423902e-09 2.49521590179811e-09 -1.43775278729313e-09 -3.96387967506254e-09 3.91231685008427e-09 -8.45770173634101e-11 4.35590636989429e-09
"R1007" -2.82596617699136e-08 -5.27155882132251e-10 -3.8340514236053e-09 -8.45361002462776e-09 4.02473666114801e-08 3.64357633529216e-07 -5.9660036248278e-09 -2.17646282632493e-07 -2.18125313067348e-09 -4.63706719309999e-08 -3.25782076371228e-10 -1.22011712436075e-07 -3.17748492443067e-09 1.29410657456701e-07 -1.83205741316347e-07 4.05642707824844e-09 -2.57535076530707e-08 -4.91386368940422e-09 1.97094447006024e-08 3.68913119782048e-08 -9.79599168588491e-09 7.47770007424407e-09 9.72175019682638e-09 -1.47192484972249e-08 4.49648274709211e-09 7.03699438154970e-09 -1.73089037243728e-08 1.00675016661569e-08 -1.89877236417609e-08 3.03063547992358e-08 2.49784953801442e-09 -2.38147602934638e-08 -1.05089485359837e-08 3.35944979400363e-08 -4.77976907925473e-09 9.41699627196706e-10 -3.90523758694355e-09 1.87797532872222e-09 -2.23130940237204e-08 -3.56488825801117e-08 -1.19365642652692e-08 -1.66934377788993e-09 -4.28643947406551e-09 -1.97035306412337e-08 -1.42906831527886e-08 8.54593338168654e-08 1.43688295929755e-08 3.33424786542911e-09 4.43113976397093e-08 5.92167200352852e-09 -1.33883724895221e-09 1.89900502842951e-09 7.01557283044155e-09 -2.89530531772821e-08 -1.7913759052177e-08 -8.17553497152903e-10 2.03079750868705e-08 -3.00190538355747e-08 -8.26882539681937e-09 3.35766748010613e-09 7.38559371649144e-09 3.37381832751486e-08 -1.44642778236946e-09 2.26609836573839e-09 -1.02636573691185e-08 1.44261702774828e-08 4.15266880083981e-09 -9.37390522425304e-10
"R1008" 1.88868169932146e-08 1.44727805834961e-08 -2.50143921091102e-08 2.67269800082901e-08 1.98939036766825e-09 -5.96600362482798e-09 3.82153486819718e-07 -7.27730488306462e-09 -8.91075705116905e-08 -1.07240022849607e-07 -7.75662136207561e-10 -7.96965546925188e-09 1.95620609062066e-10 2.29519048754176e-09 5.57461532644463e-09 -4.20323713463063e-08 6.36126123586242e-09 6.01414926655514e-10 -2.97218985079579e-09 -4.33732439280085e-10 4.66158662836719e-08 8.64749273368455e-09 6.26979965950632e-08 1.18841907192756e-07 -3.81911075281719e-09 4.9418327051514e-09 -1.51308716851247e-08 -2.30536522580599e-07 -2.17541445058752e-09 -2.23214354143992e-07 -6.10473893328334e-11 1.39555470324965e-09 -5.12141966197487e-09 -9.11843860382054e-09 1.28895662250738e-09 -4.56185705701651e-09 3.07644713212138e-09 -3.3109353774617e-08 -3.11470294608684e-09 -1.93867419757427e-08 -1.43306677120084e-08 -1.0324718421115e-09 6.90708829816517e-08 1.96369232727748e-08 7.54947284430594e-09 9.75630011128038e-09 -1.23639462751712e-08 6.92899388779925e-09 1.43546380792062e-08 1.04314918214488e-09 5.95766735156952e-09 -8.28950367261336e-09 -4.70586611375748e-09 -3.20959587537365e-09 3.76237766782493e-08 -1.2462575513921e-08 -1.56506806919364e-08 -4.15740194111533e-08 1.48332229714389e-08 -6.60398432163015e-09 1.32663345243021e-09 3.88074847173059e-08 -2.09957395786224e-09 -1.57957596153399e-08 6.97393610962876e-09 8.89475431636762e-10 -8.58043155349761e-09 -4.73597937233569e-09
"R1009" 6.59960037296042e-08 3.90150539129346e-09 -8.66066720547878e-09 1.32668430401474e-08 -9.66363804680318e-08 -2.17646282632489e-07 -7.27730488306583e-09 5.94462272204926e-07 1.18070706276427e-08 1.20271509090618e-08 -3.79073818264121e-08 7.11839909471794e-08 4.46542445494567e-08 -5.325504432721e-07 9.92666243794028e-08 -2.65653443257274e-09 3.48551571078465e-09 -4.7697232164814e-09 -1.83686944116356e-09 -3.5531561747062e-08 -2.82165836954832e-08 2.84777195875314e-09 1.65109038946163e-08 -1.90497391604183e-09 -6.2610767373072e-10 1.0670868878567e-08 1.38121210156434e-08 -5.06074954474924e-09 7.99772515657273e-08 -9.32925462221074e-09 -6.60161156008022e-09 7.0237212897801e-08 -1.8041099177737e-08 -6.71622486584988e-09 1.11195728717988e-08 4.2657584887291e-09 2.84485284472871e-09 2.46108845840062e-09 -4.93728377509461e-10 2.83750977805308e-09 2.31526232298134e-08 -1.68089023796668e-08 -2.96995212643401e-08 2.75160912095118e-08 8.99819869120803e-09 -3.83063862952115e-08 -2.68019527882067e-08 -1.32389702423795e-08 1.70304856011667e-08 -7.2704958694324e-09 1.44933049376221e-09 -6.56963277940265e-09 -6.27980433554058e-10 9.05445259725951e-09 3.30681132917625e-08 1.95862998464379e-09 -1.32882189817548e-08 6.68740485209467e-08 3.37557755094349e-09 1.08559374639484e-08 -3.41695221404367e-08 -6.42892128409598e-08 -4.18413350179989e-09 -1.53186532802264e-08 -2.66849908433505e-09 -3.25795946026054e-09 -9.51007409538520e-09 1.80397047116766e-09
"R1010" -1.02373957167213e-08 -3.07438952738638e-09 -2.44657987557625e-09 1.07726018138289e-08 -7.0350470983229e-09 -2.18125313067481e-09 -8.91075705116909e-08 1.18070706276428e-08 2.11439103906553e-07 8.06485442296941e-08 -2.70536300474148e-09 -1.07387858649793e-07 4.79321291762719e-09 -2.17829394721368e-09 5.17918754320597e-09 2.63695031327743e-08 -2.53728585580919e-09 1.06940765401454e-10 5.83448404154083e-09 -2.06665291659044e-09 -3.16512158050468e-08 -9.11349884154449e-08 1.66718030906181e-08 -1.49118856913967e-07 -7.2066604497441e-09 -1.28675031083396e-08 3.34790073816355e-08 8.60720767081503e-08 -1.30017136713813e-09 6.17216635399175e-08 8.06781101328338e-09 2.03938870773757e-09 5.37747881713971e-09 5.10620782849828e-09 -1.13686050128764e-08 1.71862042842485e-09 -4.83347410110769e-09 9.66410034510273e-10 -3.75037450089633e-09 2.17029903915408e-08 5.25024947446984e-08 -1.03515140652849e-08 -1.85602469549516e-07 -1.93362432446534e-08 -5.85175600900593e-09 3.81984205977906e-08 -2.16972014583787e-09 1.49439298186761e-09 5.15349340457183e-09 1.32575432558289e-08 -7.65232098060235e-10 -4.0889975739336e-09 1.27710545237356e-09 -7.47813655589637e-09 -2.13179691905194e-08 7.23198447816551e-08 6.212836025434e-09 1.63703170118448e-07 7.0301968814394e-09 1.62770223325821e-08 -3.77446218043965e-08 -1.39309623948101e-07 3.24331693612307e-09 2.21156780626336e-08 -2.6342875436357e-09 1.06697301575104e-08 7.24559579728315e-09 -2.61494365877107e-09
"R1011" -2.9032391702393e-09 -5.10200632511152e-09 4.87466763093642e-09 4.33724387631641e-08 -7.40934997079111e-09 -4.63706719310053e-08 -1.07240022849609e-07 1.20271509090586e-08 8.0648544229694e-08 4.86940686523316e-07 -1.08584732586401e-10 -5.58470081422686e-08 6.59116473169135e-09 3.17336936755153e-10 2.12066489581302e-08 1.91559023698148e-08 1.83271761431424e-09 -9.99982273283957e-10 4.47276835082871e-09 -1.3337639036044e-07 1.67341960313142e-09 -2.13837098681327e-08 -5.98500745504207e-09 -1.10848532469648e-07 -9.04253769051709e-10 -1.24144818590156e-08 1.11126783747193e-08 5.13700421720825e-08 2.33630588461185e-09 4.59868502112875e-08 3.66637514268129e-09 2.49425424224387e-09 5.6869394790636e-09 -6.14341179595132e-09 -1.33909901355593e-08 2.67713678501652e-09 2.2815326493819e-09 -7.90687473113699e-09 -6.01383697793556e-09 -2.89694951787194e-09 5.80857929392927e-09 -1.02677016189302e-08 -5.40674114256084e-08 -2.39989747669648e-08 1.86179476522434e-09 5.37437502244219e-08 2.12459496240284e-09 1.55697938884278e-08 8.39623747031326e-09 1.43341996945073e-08 5.50357450443457e-09 -1.05745058567953e-09 -2.32779713370453e-09 -1.32793750572041e-08 -1.47326038175359e-08 1.47435809469264e-08 -2.10224018615936e-09 5.67920124826038e-08 -7.02122274858907e-09 2.29736482429482e-09 -7.51357577267581e-09 -5.02783906576409e-08 5.52317487185299e-09 1.51349596589914e-08 -1.51398996699696e-08 -2.77520474857224e-09 -5.51906449163333e-09 -3.71310495424029e-10
"R1012" -2.81594249127399e-08 3.41049257940627e-09 8.2971651854153e-09 5.29597123709143e-10 1.96194736518551e-08 -3.25782076369492e-10 -7.75662136208039e-10 -3.79073818264099e-08 -2.70536300474177e-09 -1.08584732586173e-10 1.07677528005732e-07 5.42466868379697e-09 -1.01651423359365e-07 7.86918945173585e-08 1.94901432123691e-09 -2.58397168485102e-09 -9.33394634240496e-09 -9.5478716955001e-09 -2.88710765090573e-08 -4.94119670621482e-10 8.58797710390743e-09 -3.01651138592507e-09 4.08904113612587e-09 3.49869762928453e-09 -2.05182708118108e-08 -3.71199398114147e-09 -4.646864902306e-09 -3.19401667667079e-09 -1.17016205144223e-08 -4.95101636051322e-09 3.76352689063504e-09 -4.50839932978684e-08 2.46566505938073e-08 -2.28894410231183e-08 -2.0920067240446e-09 -4.74426483146203e-09 8.16285589684231e-11 -2.63306665577237e-09 6.38881405281241e-09 3.65508133380107e-09 -5.27781825602368e-09 -5.1725663407143e-09 1.23597980786209e-08 -1.20215238953712e-09 -8.63423208026783e-09 -8.69701670587778e-09 5.15910930877155e-08 1.36026152094634e-08 -1.08440486322177e-08 -6.45966678442437e-09 -3.32429622656028e-10 5.6017577662948e-10 3.61691367698916e-09 4.83142820983035e-09 -1.68310465927828e-09 -1.51808588069284e-09 -2.08544344857088e-10 -1.14167395374655e-08 1.52990402454835e-08 -8.43394369115677e-09 1.34884810689172e-08 1.18679417314533e-08 -1.02765232467226e-08 1.97580423483334e-09 -9.12177392552963e-09 4.69078842392957e-09 4.83597479585288e-10 4.1582454714258e-09
"R1013" 3.25285525758235e-08 1.20474617588868e-08 8.44465219992514e-09 4.28275966966921e-09 5.28890013995113e-09 -1.22011712436074e-07 -7.9696554692572e-09 7.11839909471794e-08 -1.07387858649795e-07 -5.58470081422663e-08 5.4246686837965e-09 2.29390910322015e-07 -4.65901071929919e-09 -5.3972807856386e-08 3.34279382515614e-08 2.58731690290945e-08 -5.46594743363114e-09 1.74715760081251e-10 -4.49853335583316e-09 -5.09610766030901e-08 1.87341373921931e-08 2.55906367776019e-08 -2.36194627852497e-08 -2.39558700405416e-08 6.02616727659919e-10 4.9423857977588e-09 -1.44573656694845e-08 3.05312871142765e-08 1.46055739916594e-09 -1.84002748555786e-08 -7.03420543496355e-09 -9.90198664293508e-11 -1.54195927085383e-08 6.69926254569354e-09 1.09047491796259e-08 -6.63971303690459e-09 7.71624868344657e-09 2.58865726200153e-08 2.12621179590477e-08 5.13452271116099e-08 -1.22750769325486e-08 1.29577625258605e-08 9.35257636973818e-08 1.96499401920517e-08 4.76819512281293e-09 -1.35192357356845e-07 -2.52107488913026e-09 -1.81111921902365e-08 -6.0842455183413e-08 -2.12530745176376e-08 -2.89690727975686e-09 4.70503607034818e-09 -1.90617373972498e-09 2.76905898825607e-08 5.78815208729672e-09 -4.05414679104611e-08 -7.69004590966217e-09 -1.4185634488438e-09 1.8898615850415e-09 -9.95299697885254e-10 1.34126968393134e-08 4.53618465322295e-08 3.8559026572735e-09 -2.45553002298565e-08 2.90584958141688e-10 -1.25233004231292e-08 4.7774368967324e-09 1.90605971015789e-09
"R1014" 9.29641078436324e-09 -6.08401166256116e-09 -6.82792656774842e-09 -3.72455634985048e-09 -3.75594630720025e-08 -3.17748492443153e-09 1.9562060906331e-10 4.46542445494567e-08 4.79321291762666e-09 6.59116473169129e-09 -1.01651423359365e-07 -4.65901071929884e-09 2.41768343236751e-07 -5.0805581835457e-08 -1.42385884088292e-09 3.79015653926584e-09 2.05172314733763e-08 1.50609777790753e-08 2.29334644645554e-08 5.04319962499424e-09 -1.11215089769243e-08 1.55417290236811e-09 3.24403660515394e-09 -7.12914260375145e-09 -5.33942315890572e-08 6.74939615481335e-09 3.12583045417132e-08 4.54077299203236e-09 2.95375757134457e-08 3.84739335396148e-09 -2.90080135276571e-08 1.35344128058295e-08 -5.92459430270536e-09 -1.55813803862251e-08 3.41540093168349e-09 1.11676428684977e-08 3.23454817250183e-10 -2.00044854189287e-09 -1.27588937449455e-08 -5.96907642394802e-09 3.76167319387048e-09 2.16950172810372e-08 -1.84576289512938e-08 5.22648193705882e-09 3.50447135795516e-08 7.628590422157e-09 -1.54087368939936e-07 -2.58725616293582e-08 1.24889312539445e-08 2.07359361341157e-09 8.17853182258438e-09 -1.14416130438804e-08 -1.71446588548074e-08 -3.29574693162419e-09 1.44904321907021e-08 3.43383446237411e-10 -9.94200126812794e-09 2.02028486832822e-08 2.60768780218646e-08 2.66273759910885e-08 -2.7638791483457e-08 -4.09553071187085e-09 3.65857203016665e-08 -4.45825641918717e-09 3.31033822430492e-08 -1.3397741861944e-08 -2.12852559358405e-09 -2.5075669528847e-08
"R1015" -1.04377980688337e-07 -2.50349558423785e-09 5.28922727363775e-09 -5.74406615527753e-09 7.23748137934566e-08 1.29410657456702e-07 2.29519048754089e-09 -5.32550443272081e-07 -2.17829394721341e-09 3.17336936755124e-10 7.8691894517359e-08 -5.39728078563848e-08 -5.08055818354587e-08 6.33112911978558e-07 -5.90613253278993e-08 1.99816175984986e-09 1.9188874775981e-08 1.04674343951437e-08 -1.92223881959931e-08 1.99674621246667e-08 2.8580201213807e-08 -1.04852704209073e-08 -7.41982180478437e-09 8.77785002316778e-09 -1.93847684164529e-08 -1.85835557889062e-08 -6.3154004738037e-09 -2.1049474240685e-09 -1.36225024858491e-07 8.38783198447444e-09 -6.3535811080405e-10 -9.60760365300703e-08 4.31760732294457e-08 -1.26158287463666e-08 -1.33224643179444e-08 -1.17883045624353e-09 -3.83800822055667e-09 -1.10530692494884e-08 5.14918747319936e-09 -1.07882642081888e-08 -2.00721224577551e-08 -3.90530744936492e-09 1.86594036748494e-08 -1.02488281510218e-08 -1.40559075920083e-08 2.60139445892615e-08 3.64991490546528e-08 2.95035682577149e-08 -7.12124169949797e-09 -6.44801452298848e-10 1.57192714133297e-09 9.45598348031349e-09 1.80757752257448e-09 5.91830207494872e-10 -3.27022639246072e-08 5.37822582471618e-10 7.56788945796717e-09 -6.23092337530788e-08 -7.13893827919082e-10 -1.27774902425444e-08 2.63255060138934e-08 6.29890708893877e-08 -2.41755503796427e-09 2.19657429177471e-08 -1.54436214055852e-09 4.49623895489434e-09 1.41935838632431e-08 -6.94998338036669e-09
"R1016" 1.24327833036026e-08 -2.92853320114362e-09 4.88603189178502e-09 1.86806613574156e-09 -3.58408112139167e-08 -1.83205741316351e-07 5.57461532644435e-09 9.92666243794023e-08 5.17918754320517e-09 2.120664895813e-08 1.94901432123741e-09 3.34279382515624e-08 -1.42385884088279e-09 -5.90613253278989e-08 1.34296044898823e-07 -8.05797564265035e-09 1.64420345345146e-08 1.96494708925246e-09 -1.09208996161234e-08 -6.92262885424027e-09 1.68346841367855e-08 -1.49942333776011e-09 -8.00586895393689e-09 2.90869186723575e-08 4.33700205694662e-10 -4.02769521314747e-09 1.00003321429638e-08 -2.27821741941303e-08 1.78592385868556e-08 -1.32571012505002e-08 -2.57547441897541e-09 1.92368285515867e-08 -3.43773939012507e-09 -2.90667586718803e-08 2.12359431120541e-09 1.78159994086183e-09 2.64905152218697e-09 -7.86969189519764e-09 2.26016953400712e-08 2.86321129910782e-08 1.13212961647064e-08 1.31425598640288e-08 -1.2014641405881e-08 -1.08479174759003e-08 7.59705440132843e-09 -2.52257373017722e-08 -5.22981062331384e-09 -3.20454982727656e-09 -4.78407660082884e-08 -3.19427592658952e-09 -1.08451405686742e-09 7.18930656534111e-10 -2.76588644170028e-09 1.53028160818022e-08 1.1648000087041e-08 4.04183410232836e-09 -1.25898366294949e-08 1.3819347448834e-08 1.6635240131383e-09 -3.73058574712392e-09 -6.32668145388178e-09 -1.97699358179367e-08 -3.51810432077188e-09 -3.94979086409626e-09 6.8332413581145e-09 -1.22659314275031e-08 8.84808749779704e-10 2.52041258567289e-09
"R1017" -4.04747970724678e-08 8.7762051051402e-08 4.04004790609884e-08 -2.28934567195292e-08 3.86440692143983e-09 4.05642707824736e-09 -4.20323713463051e-08 -2.65653443257134e-09 2.63695031327753e-08 1.91559023698148e-08 -2.58397168485068e-09 2.58731690290936e-08 3.79015653926629e-09 1.99816175984959e-09 -8.05797564265042e-09 3.16877717018869e-07 -2.01468243454719e-09 2.89942344797465e-09 3.10747877726912e-09 1.50917409155405e-09 -6.71890036970415e-08 -1.81556951065369e-07 -1.10662077351622e-07 -1.89020133695495e-07 8.22758494204746e-09 5.12117213754267e-10 -4.5686799510629e-08 8.18383381789737e-08 1.77421024867613e-08 7.70590455577254e-08 -3.90822204886459e-09 -4.05402653352286e-09 4.05285853836267e-08 -7.42341483071413e-09 -3.48372248918745e-09 -3.00321163855507e-08 1.20760802311851e-08 5.77751062081e-08 -2.59336251040402e-09 -2.32157437123079e-08 9.04106041497896e-09 -3.04779748191938e-09 -3.9823061199357e-08 -5.27022627075153e-09 7.08400289023068e-09 5.20733880659807e-08 -1.68199657986407e-08 1.30735357143744e-08 1.32124815824076e-08 -7.71310136016168e-08 -6.80150991320721e-09 -1.06051935657758e-08 4.52499747344656e-09 -5.76960412256867e-08 -2.3065442055762e-08 1.36487204895194e-08 1.00720623171321e-08 1.12803211213072e-07 1.33559299742472e-08 2.5367681602706e-08 -2.05199844145184e-08 -4.81203918722806e-08 -8.40087359513757e-09 2.68360443187289e-09 8.72133418746741e-10 7.17043124417326e-10 1.22195345505409e-08 2.81767903753717e-09
"R1018" -3.21822239858283e-08 4.12192887929761e-09 -7.92372904762517e-09 -4.7912224452858e-09 3.4336308712116e-09 -2.57535076530711e-08 6.36126123586326e-09 3.48551571078518e-09 -2.5372858558089e-09 1.83271761431346e-09 -9.33394634240518e-09 -5.46594743363156e-09 2.05172314733761e-08 1.91888747759817e-08 1.64420345345146e-08 -2.01468243454469e-09 9.83504856954119e-08 1.71083847392308e-08 -5.79664835114432e-08 4.44796372841563e-09 3.82933047257343e-09 3.51181156948608e-09 -5.10315480608327e-09 1.35762914224292e-08 -4.29455797722424e-09 -1.14241993621425e-08 6.11800904872676e-09 -6.22409226446099e-09 -7.95038046618506e-09 -1.73414332975388e-08 1.20561492546203e-09 -6.87635400617652e-09 4.5782502071113e-08 -5.95047339459326e-08 -7.76128379373588e-10 2.09755557142212e-10 -2.55693744959608e-09 -1.67476864144505e-09 -1.63238730295277e-09 -2.11513066818123e-09 -3.41438715876057e-09 -4.88847792342672e-09 -3.26968819049982e-09 1.85952258838655e-09 -8.26647717946507e-10 6.54742391826911e-09 -1.09319131882688e-08 9.39582330889949e-10 1.07430339914523e-09 -5.76848611361113e-09 1.22492310811745e-09 4.54271562103076e-09 -2.20703578517646e-09 -1.51766921724559e-10 7.13705200810482e-09 -7.006211351944e-09 2.05674978725527e-09 1.1063068861233e-09 3.19359601015902e-09 -1.81812794378039e-09 -4.39640733644559e-09 2.45709341434622e-09 -2.83056458716624e-09 -2.89318696544843e-09 4.52577812953656e-10 3.32326605265837e-10 2.75909568907482e-09 -1.65805630302813e-09
"R1019" -9.3301014272285e-10 1.31242667717675e-09 -1.10315121983502e-09 -1.38476611667251e-09 1.85127266632455e-09 -4.91386368940471e-09 6.01414926653718e-10 -4.76972321647987e-09 1.06940765401495e-10 -9.99982273282798e-10 -9.5478716954999e-09 1.74715760081681e-10 1.50609777790754e-08 1.04674343951442e-08 1.96494708925216e-09 2.89942344797527e-09 1.71083847392342e-08 2.4338151661904e-08 -1.9481031732304e-08 5.28565417784737e-10 -1.29072777169489e-09 -6.28382332493742e-10 -1.89179871366547e-09 -2.69898041489987e-09 3.16559822553443e-09 -1.84421766820354e-08 3.43671402769074e-09 2.75784911062713e-09 -9.13925491106519e-10 1.43182741879084e-09 4.8919670312219e-11 -5.96161970249892e-09 -7.56801286008e-11 -3.88844053013536e-09 -4.0481596217336e-11 1.10077296328683e-09 -6.50228740317519e-10 -1.87021723154114e-10 3.06995461162949e-10 7.40725121371938e-10 -7.27529884796532e-10 -1.63549469233674e-09 -6.25420460317619e-10 -1.86783497021819e-10 1.15123350534547e-09 1.99848068193671e-09 -4.69660222260439e-09 -5.34304657342586e-10 -5.58854940470658e-10 -1.57129951953965e-09 -4.61124545577584e-11 -1.9582413002229e-09 1.26926195786467e-09 1.35043487026483e-10 4.7472660908685e-10 -1.37662360511376e-09 3.08263347479733e-09 2.20308980460554e-09 -6.83153659377245e-09 2.33850087532744e-10 -2.92472757021707e-09 4.00268047112595e-11 4.33594828714211e-09 -3.01288028317055e-09 9.60658116299709e-10 -4.35479403680696e-11 1.4888437231033e-09 -5.90477224192475e-09
"R1020" 1.76528765054896e-08 5.16883572780733e-10 8.5221408074939e-09 2.07548374288282e-09 -6.5128291884314e-09 1.97094447006025e-08 -2.97218985079639e-09 -1.83686944116355e-09 5.83448404153967e-09 4.472768350833e-09 -2.8871076509056e-08 -4.49853335583269e-09 2.29334644645559e-08 -1.92223881959913e-08 -1.09208996161244e-08 3.10747877726599e-09 -5.79664835114508e-08 -1.94810317323042e-08 9.66306113630085e-08 -1.39859196123647e-09 -4.77465338763263e-09 -2.64047998242171e-09 -1.74491120385716e-09 -1.07690383896455e-08 2.87695881565747e-09 -1.14324071705332e-08 -8.90641169009597e-09 3.57355376383736e-09 7.37063840665112e-09 9.88181709214144e-09 2.24900729755222e-09 1.45624510222799e-08 -2.74906077319557e-08 3.43644412272688e-08 6.82464984003037e-10 -8.0231995420422e-10 3.68918121487418e-09 2.65130078789902e-09 -2.44436247055194e-10 2.37251817203197e-09 2.28879682620472e-09 4.42423807861271e-09 -3.14415721806408e-09 -1.55168536312426e-09 8.47474853251528e-10 -1.82930188972899e-09 -1.02752002196221e-08 -6.79100769526902e-09 1.6004467306286e-09 5.48545764465646e-09 4.74380061525413e-10 3.2583137463826e-10 1.15187074609489e-10 -1.00165372382463e-09 -2.69573866116e-09 3.8148079590362e-09 -7.51962270386769e-09 2.97770584160976e-09 -1.09370591278474e-10 3.48948477157424e-10 3.31323132734545e-09 -4.23173616226297e-09 4.19664462267673e-09 3.66063801136455e-09 -1.68876286374962e-10 -1.35890674666467e-09 -9.42870546097402e-10 -1.3457337184528e-09
"R1021" -1.78480087212604e-08 1.61755696468364e-09 -3.30837661644657e-09 -1.98238955413908e-07 2.55812629773783e-09 3.68913119782052e-08 -4.33732439280131e-10 -3.55315617470632e-08 -2.06665291658919e-09 -1.33376390360453e-07 -4.94119670622028e-10 -5.09610766030837e-08 5.04319962499392e-09 1.99674621246667e-08 -6.92262885424075e-09 1.50917409155547e-09 4.44796372841879e-09 5.28565417785148e-10 -1.39859196123621e-09 2.51349607869797e-07 -3.05388268744691e-08 -4.56153609315513e-10 7.37474129897515e-09 2.35218366662297e-09 -1.22872346218109e-09 -1.73347608853801e-09 -2.40584113342471e-09 1.97922133797762e-08 6.27819512630727e-09 1.96681773563628e-08 3.07501907310397e-09 -4.57202444560428e-09 1.36582534611613e-08 -9.50006543019588e-09 -6.30951755459943e-10 2.28319690319383e-09 -2.52887218671435e-09 7.50299188019001e-08 -4.33815905303444e-11 2.65259333966167e-08 2.74831979202062e-08 -5.07469332519951e-09 2.65445558638966e-08 -1.04990258662642e-08 -2.01549012035313e-09 -4.24093468738656e-08 -9.91369961125007e-10 -1.84788945173248e-08 -3.56873584137555e-09 4.22796294296974e-09 5.54013476734223e-10 1.49333485032221e-09 1.76633468926601e-11 1.85698299360354e-08 -8.84020384487382e-09 -2.21239291341565e-09 4.2440839667522e-09 -2.56668405727301e-08 -6.97131522675916e-10 -8.97079891529674e-09 2.75168205957039e-09 -3.32151387275395e-08 1.69415329907303e-08 3.954802565775e-09 3.20852390211536e-09 6.99084010123325e-09 4.18454737371397e-09 -1.15970414015999e-08
"R1022" 3.96856775102039e-08 -1.22711664541067e-08 6.33083637755687e-08 4.91644344447342e-08 -1.47257371729025e-09 -9.79599168587953e-09 4.66158662836494e-08 -2.82165836954838e-08 -3.16512158050478e-08 1.67341960313956e-09 8.58797710390687e-09 1.87341373922021e-08 -1.11215089769246e-08 2.85802012138079e-08 1.68346841367854e-08 -6.71890036970405e-08 3.82933047257138e-09 -1.29072777169532e-09 -4.77465338763551e-09 -3.05388268744664e-08 6.0240130992529e-07 -5.26133350217948e-08 -2.55375891202853e-07 1.31275079271572e-07 8.43178389232211e-09 -1.66811049551967e-09 -1.65524172262204e-08 -1.63320858210946e-07 -5.59887294415777e-09 -2.04032496564048e-07 -5.04783855412349e-09 -2.67253239723943e-09 -4.90613474285965e-08 1.04599446699052e-08 8.84324514991355e-10 -3.89256583946615e-09 -6.627670230812e-09 -5.34429996437656e-08 4.33854132202341e-09 1.52992509120504e-09 -2.46386924601132e-08 -4.78084199045486e-09 1.59716010204756e-08 -3.23170050748608e-10 1.68806806198343e-09 -2.44668013859296e-08 6.41810728269296e-09 3.3902913219401e-09 -2.62747765857672e-09 -2.93329170350971e-08 8.55677077003409e-09 1.29667043942477e-08 -1.63601494880431e-08 3.03462977312698e-08 -2.51066567733003e-08 5.93275766815357e-08 -7.92347556634074e-09 -4.7919084017287e-08 -1.06452115924578e-08 -1.22085858490852e-08 3.86383244646005e-08 7.42996271973908e-08 -1.74158253979871e-08 1.44240567308717e-08 6.63410029734095e-10 -3.87175757982411e-09 1.00034581880087e-08 -3.34042018841581e-11
"R1023" 4.3364389332221e-08 -7.84533464921023e-08 -1.08425926081305e-08 -1.8601035139497e-09 -1.86158671004842e-10 7.47770007424397e-09 8.64749273368209e-09 2.84777195875265e-09 -9.11349884154438e-08 -2.13837098681318e-08 -3.01651138592462e-09 2.55906367776022e-08 1.55417290236731e-09 -1.04852704209076e-08 -1.49942333775972e-09 -1.81556951065362e-07 3.51181156948591e-09 -6.28382332493881e-10 -2.64047998242234e-09 -4.5615360931532e-10 -5.26133350217912e-08 2.86101610604011e-07 6.12065335574355e-08 1.33132057180136e-07 4.11624889380709e-09 1.06012237336031e-08 -2.42718721846476e-08 -5.26655899746651e-08 -2.78853055689892e-09 -2.96278988090143e-08 -2.28714828416159e-09 1.13699483567253e-09 -3.79374462514612e-08 5.0925226348914e-09 4.95956112983795e-09 2.80804547833447e-08 6.22718037491079e-09 -3.30760115417469e-09 -1.36690610445382e-09 6.12119586144523e-09 1.11810122413162e-08 -2.77832832864269e-09 2.39916026830169e-08 6.05232943773604e-09 3.15352100576852e-10 -9.98801213259521e-09 9.31577253246343e-09 -9.67024944735939e-09 -2.84331222303925e-09 2.15162888658254e-08 8.76292749162491e-11 6.25698154375442e-09 1.90908351956524e-10 6.8558808241366e-09 3.12472279815808e-08 -1.32338678134219e-07 -1.81857806080847e-09 -2.4468811289622e-08 -1.67753903813648e-08 -4.05263016901417e-08 8.39311173215446e-08 -4.6553746238762e-09 7.51021733558067e-09 -2.60097871308732e-08 1.90169980650528e-09 1.45654487477073e-09 -8.06132187821634e-09 -2.73979764356401e-09
"R1024" 7.42004468231453e-09 1.17724947274333e-08 -1.80906948999146e-07 -1.31332132058274e-09 -2.37780854448495e-09 9.72175019682595e-09 6.26979965950642e-08 1.65109038946163e-08 1.66718030906158e-08 -5.98500745503965e-09 4.08904113612669e-09 -2.36194627852513e-08 3.24403660515447e-09 -7.4198218047834e-09 -8.00586895393607e-09 -1.10662077351629e-07 -5.1031548060862e-09 -1.89179871366667e-09 -1.74491120385283e-09 7.37474129897687e-09 -2.55375891202885e-07 6.12065335574338e-08 4.84883444172176e-07 -5.61486581466602e-08 -1.77173804859773e-08 1.01502383443869e-08 2.14029196023496e-08 3.44532905738742e-08 -2.76887915721899e-08 -3.296713456431e-08 7.89653772960259e-09 2.92455391136056e-09 -3.01916490108494e-09 -1.29652920159189e-08 2.0260228411397e-09 8.09444016684076e-09 2.1778374341169e-09 3.7318572429322e-09 -1.5719633112105e-09 1.37962978250033e-08 1.17072746678835e-08 6.50868287479104e-09 4.17734170517482e-08 4.2406157764146e-09 -6.85426903764123e-09 -2.81433834673732e-08 -3.03590015147237e-09 -7.15004355585370e-09 -6.35035890504294e-09 5.39954353632392e-08 1.05781182110336e-09 -4.45232905442986e-09 4.73095274811082e-09 7.47887052420348e-09 4.21388650620746e-08 -3.82623350403525e-08 -1.43397853179816e-08 -1.75635239384598e-08 1.42452955667332e-08 5.85641616775457e-09 -4.37151470053781e-08 -1.42328373527631e-08 1.48682949508132e-11 -1.82000636351844e-08 -3.38126796415401e-09 7.83984981695685e-09 -1.21139472919818e-08 -1.96552311759522e-09
"R1025" 1.00265370900685e-08 -4.70180495495793e-08 1.2970293392751e-08 2.09156449496635e-08 -8.91529364376208e-09 -1.4719248497223e-08 1.18841907192757e-07 -1.90497391604076e-09 -1.49118856913969e-07 -1.10848532469658e-07 3.49869762928427e-09 -2.39558700405448e-08 -7.12914260375198e-09 8.7778500231701e-09 2.90869186723593e-08 -1.89020133695492e-07 1.35762914224297e-08 -2.69898041490095e-09 -1.07690383896449e-08 2.35218366662477e-09 1.31275079271572e-07 1.33132057180136e-07 -5.61486581466575e-08 6.40016602194875e-07 -4.22147615171846e-10 1.39933555454204e-08 -2.0026129562917e-08 -3.67737490929811e-07 -9.42790330038654e-09 -1.06862081929392e-07 -4.77619821279436e-09 7.64646703946033e-09 -7.14659499420027e-09 -9.73934675036754e-09 8.41849518835513e-09 1.61057586349207e-08 -1.79249471585461e-08 -1.31654403386527e-07 -5.40811292435907e-09 -1.8399175597984e-08 -5.11870685394763e-08 2.90443620796946e-09 1.47078082565208e-08 -4.15463483578367e-09 -1.43040107070433e-09 -1.64144986516171e-08 2.96139964648313e-09 -1.244439060255e-08 1.8630642256815e-08 1.32172040689809e-08 4.55719042381129e-09 6.07915310555888e-09 -1.56457532547995e-09 1.26169968447995e-07 -1.45524157514018e-08 -1.73039276399702e-08 4.63713699795616e-09 -2.64549696400437e-07 -2.18685578506503e-09 -2.37398420297444e-08 3.98325300516682e-08 1.19695107843317e-07 -2.9416960433382e-08 3.86741737928481e-08 5.92079164942601e-09 2.11661739888594e-09 1.87077577080408e-08 4.09005093844666e-09
"R1026" 4.01664080940581e-09 3.35022991084666e-08 1.99528087645666e-08 2.21591700412322e-09 9.96373261123402e-09 4.49648274709293e-09 -3.8191107528183e-09 -6.26107673730374e-10 -7.20666044974492e-09 -9.04253769048776e-10 -2.05182708118104e-08 6.02616727661096e-10 -5.33942315890574e-08 -1.93847684164523e-08 4.33700205695013e-10 8.22758494204752e-09 -4.294557977224e-09 3.16559822553424e-09 2.87695881565723e-09 -1.22872346218132e-09 8.43178389232236e-09 4.11624889380668e-09 -1.77173804859776e-08 -4.22147615172543e-10 2.16460492103667e-07 -3.38478706658044e-08 -1.33878820709147e-07 -1.30084309927572e-09 1.86947888278262e-08 3.6956216566036e-09 2.93738399367449e-09 9.76597991546032e-09 -5.78939125901282e-09 2.28899048113099e-09 -2.6651866004199e-09 -2.61420791312833e-08 -6.7807719691535e-09 3.10560694457105e-09 7.1265023810503e-09 -3.10623272761406e-09 5.03586534061969e-09 -8.26066917924049e-09 -1.56605176757908e-10 -7.20319784733638e-09 2.06419184910651e-08 1.65196309600715e-08 6.74192460707946e-08 1.06439266208674e-08 -4.81115337123075e-10 5.66225525313791e-09 -3.31824477430651e-09 -1.7479654244721e-08 1.46679996690428e-09 -1.52080917048363e-08 -3.38986399308039e-08 -6.50171186162323e-09 2.11493254168661e-08 -2.31119457891831e-09 -2.07432937869183e-07 1.9730007687134e-08 7.16134287028313e-08 6.17485314719889e-09 -8.74695780729125e-09 2.01840587681248e-10 -1.87721918141361e-08 -1.06159273864419e-08 7.28333021608687e-09 1.23397018345188e-08
"R1027" 2.1788814375993e-09 2.35592809250445e-08 -1.64378966955647e-08 4.38171079838756e-09 -3.81719760908357e-09 7.03699438154816e-09 4.94183270515377e-09 1.0670868878564e-08 -1.28675031083404e-08 -1.24144818590154e-08 -3.71199398114006e-09 4.94238579775702e-09 6.74939615481377e-09 -1.85835557889074e-08 -4.02769521314807e-09 5.1211721375307e-10 -1.14241993621404e-08 -1.84421766820343e-08 -1.1432407170535e-08 -1.73347608853911e-09 -1.66811049552592e-09 1.06012237336044e-08 1.01502383443908e-08 1.39933555454182e-08 -3.38478706658038e-08 1.44721470806747e-07 -7.43871696553569e-08 -9.14391497661173e-09 5.7006583171492e-09 -5.65098555231425e-09 -3.31947504181474e-08 8.05766645583344e-09 9.81625312901067e-10 -2.83100222326929e-09 -3.10639487134065e-09 -7.64258080931406e-09 -1.22488071586111e-09 -5.18890923838972e-09 -8.07751796865991e-10 -3.17461666954944e-09 -5.56737591777557e-09 -8.55945643294565e-09 1.00510554355666e-08 6.52553562623057e-09 -8.9380642532525e-10 -1.68015355971391e-09 -2.64660145377482e-08 4.17107426097152e-09 1.46968166453188e-09 2.18986213941161e-09 1.32048424992117e-09 -6.61084047644067e-09 -1.16513797448267e-09 1.73289789293898e-09 -4.77023324327626e-09 -1.4676884934238e-08 -1.55919953937457e-09 -1.01722475963547e-08 5.17380464248708e-08 -1.47436993669245e-08 3.08863371089688e-08 2.59577045085848e-09 -2.24273071360881e-09 4.68438694970729e-09 2.55740317059762e-08 3.32119672499494e-09 1.07218213836057e-09 1.89134344600642e-09
"R1028" 1.12242034385293e-09 -1.61980314547872e-07 -4.43951591000905e-08 -6.83022793941919e-09 -1.42793501487834e-08 -1.73089037243707e-08 -1.51308716851214e-08 1.38121210156448e-08 3.34790073816374e-08 1.11126783747208e-08 -4.6468649023061e-09 -1.44573656694806e-08 3.12583045417127e-08 -6.31540047380288e-09 1.00003321429621e-08 -4.56867995106283e-08 6.11800904873004e-09 3.43671402768902e-09 -8.90641169009284e-09 -2.40584113342914e-09 -1.65524172262113e-08 -2.42718721846475e-08 2.14029196023433e-08 -2.00261295629182e-08 -1.3387882070915e-07 -7.43871696553595e-08 5.55119838134129e-07 3.0317236677886e-08 -2.1599634134612e-08 2.12711643514378e-09 2.34810784942206e-08 7.58885123005092e-09 1.25710929146057e-09 2.19715042096046e-08 1.59224790573176e-08 7.03867080364315e-08 3.66937764252217e-08 1.26302656923733e-08 -1.04271696181721e-08 -4.37842122137505e-09 -7.27998539178164e-09 8.98649697336096e-09 -4.25970624832852e-08 -1.17216147158589e-09 -2.28431052923815e-08 1.88649063551625e-08 1.601059913029e-08 -2.21299414168791e-08 1.38839583935988e-08 -3.88817620383518e-09 -5.99079089382978e-09 5.61482848748445e-09 2.67880428931373e-09 -1.12812536767007e-08 8.78641025682272e-08 8.68446951178965e-08 -6.10562861081004e-08 1.49380418322335e-08 4.49106947229333e-08 5.53144991720777e-08 -3.30509992407067e-07 -3.33008495660374e-09 2.37935815023846e-08 -1.13075823146665e-08 -2.23893114684985e-08 8.51245036380334e-09 -2.85849298190757e-08 -2.59870198756566e-09
"R1029" -1.53321414758667e-08 1.32885007434701e-08 -5.14644009477434e-09 -4.8754478715817e-08 9.62671129625095e-09 1.00675016661561e-08 -2.30536522580606e-07 -5.06074954474915e-09 8.60720767081495e-08 5.13700421720703e-08 -3.19401667667053e-09 3.05312871142763e-08 4.54077299203204e-09 -2.10494742406593e-09 -2.27821741941336e-08 8.18383381789736e-08 -6.22409226445748e-09 2.7578491106252e-09 3.57355376383503e-09 1.97922133797734e-08 -1.63320858210946e-07 -5.26655899746619e-08 3.4453290573874e-08 -3.67737490929811e-07 -1.30084309927734e-09 -9.14391497660769e-09 3.03172366778908e-08 4.8516725229722e-07 1.03088036708832e-08 1.3453630557184e-07 2.67829384338468e-09 -6.55965615286987e-09 1.64634507691838e-08 1.4674862657761e-09 4.18600831159763e-09 -6.03056514003114e-09 6.8678962543623e-09 7.56165124557816e-08 4.35730973653932e-09 1.3241038061436e-08 2.07002807797449e-08 2.4867846631661e-09 2.4092574179973e-08 -1.1088863586046e-08 -4.66256009255724e-09 -2.31345629110593e-08 5.55586015468867e-09 5.77703602364215e-10 -1.75164467416084e-08 -3.03994748266237e-08 -6.44268954130878e-09 1.17971481977983e-09 6.52663160351666e-09 -3.43155652201356e-08 3.39855623617412e-09 6.92885780092461e-09 6.76129257348995e-09 5.57858923063384e-08 -4.97844978058911e-09 9.26360123268453e-09 -2.12663169950287e-08 -5.0312453680056e-08 1.6447107864281e-08 -1.34402978436893e-08 -5.3936757261303e-09 -3.48887796195445e-09 -1.24481665492082e-08 1.13364474798535e-09
"R1030" -1.91272803026178e-08 1.52205244943788e-08 2.05098092075118e-08 -6.62059690504933e-09 4.32139723220276e-10 -1.89877236417613e-08 -2.17541445058638e-09 7.99772515657295e-08 -1.30017136713737e-09 2.33630588461113e-09 -1.17016205144217e-08 1.46055739916748e-09 2.95375757134454e-08 -1.36225024858492e-07 1.7859238586855e-08 1.77421024867624e-08 -7.95038046618659e-09 -9.13925491107625e-10 7.37063840664881e-09 6.27819512630556e-09 -5.59887294416035e-09 -2.78853055689876e-09 -2.76887915721897e-08 -9.42790330038766e-09 1.86947888278263e-08 5.70065831714829e-09 -2.15996341346102e-08 1.03088036708819e-08 1.82034825447364e-07 -1.10143396585985e-08 -9.97938419277136e-09 -1.83028668702766e-08 2.80906234273558e-08 -7.28549839475559e-08 1.68980528206002e-09 1.28856278614146e-09 3.3427723259853e-09 1.63346435333764e-09 8.12092355104447e-09 1.07826409678811e-08 -4.05872402781495e-09 -9.28101353290183e-10 -7.89334229962581e-10 -6.78796063798552e-09 1.26661379743916e-08 -1.14649883491322e-09 -2.91995644268809e-08 -1.3034271130319e-09 -1.0584651953003e-08 -8.2335184465533e-09 -9.07316574069275e-10 -9.00975512363524e-09 -5.52972116184838e-09 1.31112222988607e-09 1.45915543322074e-08 -4.35800861193813e-09 -7.93621259575525e-09 1.98401579133629e-08 -5.65848132598963e-09 1.16195459158189e-08 -1.13521756801824e-08 -1.58008987336741e-08 4.56311320077485e-10 -5.4132898698299e-09 8.53609143295165e-09 -5.77511279177052e-09 -7.12053224082183e-09 9.11503647597307e-10
"R1031" -4.54757925692707e-08 -1.83305044434925e-09 2.33857518342879e-08 -2.71748035476412e-08 -4.5488197985229e-09 3.03063547992378e-08 -2.23214354144001e-07 -9.32925462221185e-09 6.17216635399184e-08 4.59868502112863e-08 -4.95101636051511e-09 -1.84002748555816e-08 3.84739335396206e-09 8.38783198447186e-09 -1.32571012505009e-08 7.70590455577185e-08 -1.73414332975339e-08 1.43182741879018e-09 9.88181709213837e-09 1.9668177356363e-08 -2.04032496564037e-07 -2.96278988090158e-08 -3.29671345643182e-08 -1.06862081929387e-07 3.69562165660292e-09 -5.65098555231542e-09 2.1271164351498e-09 1.34536305571863e-07 -1.10143396585985e-08 3.20588950590295e-07 2.03201889804763e-09 2.73397054047674e-09 7.89191396712975e-09 2.45025263936782e-08 -2.49103769772757e-09 -1.70790743571001e-10 -6.42795452474694e-10 3.04829698553321e-08 1.48480842636588e-09 2.8279419659569e-09 1.02890428914355e-08 3.20900279362963e-09 -3.82598314016662e-08 -1.04974214587047e-08 -2.41724978472613e-09 1.42211449309563e-08 4.83401439963065e-09 -1.34456257274217e-09 -4.74420914375095e-09 1.00239647840658e-08 -4.70957352242699e-09 -8.56528213800284e-10 6.10942688053724e-09 -1.29106087557481e-08 -3.08722398056832e-08 1.02291705390014e-08 1.58191314590766e-08 2.49343294458385e-08 -6.94982894751298e-09 9.10415337072996e-09 -2.52729619573192e-09 -3.40999248127575e-08 5.87929574626439e-09 1.71921111836792e-08 -4.63651619766038e-09 -6.68970343559805e-10 5.562225478306e-09 4.00937726150193e-10
"R1032" 5.28531988688252e-09 -7.83420995236303e-09 -2.06044033963287e-09 -5.7278218097595e-10 5.44320196588007e-09 2.49784953801447e-09 -6.10473893304918e-11 -6.60161156008202e-09 8.06781101328293e-09 3.66637514268261e-09 3.76352689063591e-09 -7.03420543496251e-09 -2.9008013527657e-08 -6.35358110804184e-10 -2.57547441897564e-09 -3.90822204886594e-09 1.20561492546274e-09 4.89196703127159e-11 2.24900729755056e-09 3.07501907310404e-09 -5.04783855412246e-09 -2.28714828416141e-09 7.89653772960079e-09 -4.77619821279384e-09 2.93738399367439e-09 -3.31947504181512e-08 2.3481078494218e-08 2.67829384338553e-09 -9.97938419277242e-09 2.03201889804717e-09 5.62972206870385e-08 4.10259209695474e-09 -3.69560157402912e-09 7.9490674571324e-09 -9.69181637212975e-10 3.99477200048329e-09 1.38839508301453e-09 1.4926647619894e-09 7.27021727488654e-10 1.27523345668534e-09 6.34407466619009e-09 -4.35586058104798e-09 -2.29193718565926e-09 1.33591450864533e-09 -5.51945411176044e-09 -7.0017668017513e-09 2.32176526288909e-08 6.31708535626098e-09 1.3961093898642e-09 2.42148462013325e-09 -1.41217381501195e-09 3.05006592806507e-09 -4.00493465754651e-09 5.08687567291053e-09 -1.37966088265281e-09 4.49766289172843e-09 1.26351549350029e-09 3.40558225152222e-09 -2.4271993571832e-09 8.31768127534636e-09 -1.54569631960205e-08 -8.95102158547e-09 -8.17762186637717e-09 -9.97768423247623e-10 -4.52688644564998e-08 4.7072339822938e-09 1.53694914599097e-09 1.81698866660586e-09
"R1033" 2.9761250912959e-08 -4.89197545198413e-09 -7.68987267659654e-09 3.98163615106326e-09 -2.989076830375e-08 -2.38147602934635e-08 1.39555470325028e-09 7.02372128978027e-08 2.03938870773721e-09 2.49425424224289e-09 -4.50839932978669e-08 -9.90198664296627e-11 1.3534412805829e-08 -9.60760365300717e-08 1.92368285515874e-08 -4.05402653352237e-09 -6.87635400617552e-09 -5.96161970249783e-09 1.45624510222797e-08 -4.57202444560364e-09 -2.67253239723895e-09 1.13699483567253e-09 2.92455391136073e-09 7.64646703945899e-09 9.76597991546038e-09 8.05766645583341e-09 7.58885123005057e-09 -6.55965615287041e-09 -1.8302866870275e-08 2.7339705404755e-09 4.10259209695382e-09 5.62906428539285e-08 -2.41364116567188e-08 3.07139535712496e-08 1.60605312210474e-09 1.69675971873772e-09 -1.31082926240339e-09 -2.27654516111572e-09 -4.25026675070932e-09 -1.03195609741132e-08 4.71132344354306e-09 1.84508994619103e-09 -8.30397281550343e-09 2.23084592231011e-09 2.0127961452358e-09 5.46340551989771e-09 -9.3879083336694e-09 -1.72746831231558e-09 1.13603742594222e-08 6.15051199354296e-09 -8.47844486200546e-11 1.17450406879677e-09 2.8066748352633e-10 -9.65025392441694e-10 -2.54473840835227e-10 3.4798182943516e-09 1.90277243426589e-09 4.66429144012596e-09 1.29007272182014e-09 -1.3688487420011e-09 -6.41590027462749e-09 -1.01000220913343e-08 -3.50558179727603e-09 2.3948440510203e-10 1.42812475313457e-09 -1.33466585195497e-09 -1.19478009447558e-09 3.53584306898831e-09
"R1034" -1.29931672387359e-07 1.15909678245004e-08 1.44899829988479e-09 -1.43703126030193e-08 1.46658399720812e-08 -1.05089485359847e-08 -5.12141966197563e-09 -1.80410991777346e-08 5.37747881714027e-09 5.68693947906444e-09 2.46566505938082e-08 -1.54195927085395e-08 -5.92459430270418e-09 4.31760732294462e-08 -3.43773939012493e-09 4.05285853836268e-08 4.57825020711098e-08 -7.56801286007452e-11 -2.74906077319542e-08 1.36582534611636e-08 -4.90613474285946e-08 -3.79374462514619e-08 -3.01916490108644e-09 -7.14659499420016e-09 -5.78939125901343e-09 9.81625312900384e-10 1.25710929145756e-09 1.64634507691864e-08 2.80906234273561e-08 7.89191396713251e-09 -3.69560157402981e-09 -2.41364116567195e-08 1.28480167871311e-07 -7.68622949884581e-08 -2.28260954135047e-09 -1.13076902398533e-09 -2.12666906934596e-09 6.72689969772454e-09 -1.96621866155582e-09 -6.15188846736902e-09 -2.68957989904623e-12 -7.69370824730968e-09 -2.79494644611314e-09 -5.70046945230327e-09 -1.76940161107797e-09 1.2403900139939e-08 -2.09874563644628e-09 7.9148871577345e-09 6.03115313704827e-09 -1.09867976350385e-08 -7.01912908627773e-10 -1.61398637709854e-10 -3.26512243895508e-10 -1.98086162009034e-09 2.49581440648767e-09 5.36460961448474e-09 9.74261791514226e-11 2.26260807188415e-09 5.8314024922512e-09 3.68954510244202e-09 -9.87016956732753e-09 -1.50819962852821e-09 -5.62419334745789e-09 4.66139597328741e-09 2.88927141277599e-09 1.86438445127709e-09 -8.06178797776492e-12 3.06195613528076e-09
"R1035" 6.30535064464727e-08 -2.21396106732672e-08 -3.23959904484141e-09 7.4457363895432e-09 -1.05654227695654e-08 3.35944979400378e-08 -9.1184386038199e-09 -6.71622486584855e-09 5.1062078284983e-09 -6.14341179595115e-09 -2.28894410231185e-08 6.69926254569391e-09 -1.55813803862248e-08 -1.26158287463672e-08 -2.90667586718823e-08 -7.4234148307141e-09 -5.95047339459337e-08 -3.88844053013617e-09 3.43644412272679e-08 -9.50006543019770e-09 1.04599446699043e-08 5.09252263489189e-09 -1.29652920159183e-08 -9.73934675036603e-09 2.28899048113129e-09 -2.83100222327112e-09 2.19715042096051e-08 1.46748626577853e-09 -7.28549839475599e-08 2.45025263936799e-08 7.94906745713182e-09 3.07139535712504e-08 -7.6862294988456e-08 1.18411151686898e-07 4.41313202026106e-10 -6.08222877611208e-10 7.49199789717983e-10 5.00921939650334e-09 -2.01424503142397e-09 -2.61185223100452e-09 6.26190763474873e-09 1.25320536855442e-09 -3.79471516837389e-09 2.42670037111897e-09 -7.44114490920205e-09 -4.88995874045171e-09 2.38506155716881e-08 -2.83864844158093e-09 8.45054787918885e-09 5.49018532744257e-09 -2.33587799834968e-10 2.72943898890512e-09 6.08939911969546e-09 -2.54893974722888e-09 -8.90125275469276e-09 8.98089856111209e-09 3.23082379608801e-09 -5.07545494458914e-10 -7.5379394627941e-09 -7.34673486094888e-09 1.12934571838312e-08 -5.06632689963385e-09 2.35899442421741e-09 4.40502614596009e-09 -6.08401736601691e-09 2.65937143333516e-09 1.6030795822392e-09 -1.40197635060169e-09
"R2001" 1.92688012844214e-09 -1.06320113337481e-08 -2.66543005434333e-10 -1.13543242947475e-10 -1.74710347957105e-09 -4.77976907925488e-09 1.28895662250298e-09 1.11195728717992e-08 -1.13686050128772e-08 -1.33909901355609e-08 -2.09200672404562e-09 1.09047491796258e-08 3.4154009316832e-09 -1.33224643179445e-08 2.12359431120335e-09 -3.48372248918362e-09 -7.76128379372617e-10 -4.0481596216628e-11 6.82464984003077e-10 -6.30951755460533e-10 8.84324514982341e-10 4.95956112983894e-09 2.02602284113665e-09 8.41849518836065e-09 -2.66518660041955e-09 -3.106394871337e-09 1.59224790573196e-08 4.18600831160275e-09 1.68980528206103e-09 -2.49103769772026e-09 -9.69181637213685e-10 1.60605312210481e-09 -2.28260954135088e-09 4.41313202027032e-10 1.41423363621418e-07 5.07365526717663e-09 -3.7992449918535e-09 1.30657241698405e-08 -1.60783564994403e-08 -1.07758665004074e-08 3.04504900279666e-08 3.18186319084171e-08 4.56536571748625e-09 -3.67319850742672e-08 -1.34496336945431e-08 -8.06514202650315e-09 4.68380842174796e-09 -1.03540272609873e-07 1.71320673655071e-08 -2.03204748543928e-08 -2.00590437691597e-08 1.09102070554813e-08 -1.16984456008799e-10 -4.3734652806895e-09 7.58806575056753e-08 5.99905597336629e-09 2.25709283448685e-08 -2.13735253155916e-08 -2.51607303740042e-09 5.72165833044643e-09 -1.30224349005344e-08 8.60394998991782e-09 -2.23120392537951e-08 -8.8828235786575e-08 -3.68410317817813e-10 1.2091609568703e-08 -5.29420164391615e-08 4.13163603282478e-08
"R2002" 9.10807719795556e-10 -7.89489682821448e-08 1.81953552384649e-09 -3.13320216947091e-09 -5.90066130807116e-09 9.41699627196253e-10 -4.56185705701709e-09 4.26575848872882e-09 1.71862042842371e-09 2.6771367850143e-09 -4.74426483146201e-09 -6.63971303690534e-09 1.11676428684977e-08 -1.17883045624331e-09 1.78159994086217e-09 -3.00321163855517e-08 2.09755557142697e-10 1.10077296328692e-09 -8.02319954205731e-10 2.28319690319524e-09 -3.89256583946694e-09 2.80804547833445e-08 8.09444016684006e-09 1.61057586349213e-08 -2.61420791312828e-08 -7.64258080931408e-09 7.03867080364317e-08 -6.03056514002971e-09 1.28856278614191e-09 -1.70790743568847e-10 3.99477200048352e-09 1.69675971873771e-09 -1.13076902398533e-09 -6.08222877610758e-10 5.07365526717692e-09 6.62682699649159e-08 -1.04665868437316e-08 4.51482816891658e-10 -2.6345536605529e-09 8.69990835257952e-09 -5.65704452595037e-09 -1.50093567198591e-09 -2.77090112658828e-08 2.51767322036577e-09 -1.39637491682388e-08 7.26718871216589e-09 1.35640969576242e-08 -7.59643804014847e-09 7.39075715822726e-10 1.19338350027624e-08 -6.17351048361483e-09 9.09670944347613e-09 2.42611196595504e-09 -1.02662576805484e-09 1.064575107606e-08 2.91350872473359e-08 4.7988894704961e-09 3.60915368761302e-09 -4.39692165608248e-09 4.67627228577273e-09 -8.32596680986127e-08 2.84230500781497e-09 1.60530738932703e-08 7.16486478697548e-09 -4.86797391315315e-09 3.32380631079488e-09 -1.26996730055296e-08 -4.69959318937542e-09
"R2003" 1.66716932189269e-09 6.42070931745528e-09 -2.48690592067183e-09 -4.23163861208695e-09 1.56580996149553e-09 -3.90523758694556e-09 3.07644713212151e-09 2.84485284473122e-09 -4.83347410110782e-09 2.28153264938182e-09 8.1628558968148e-11 7.71624868344774e-09 3.23454817250352e-10 -3.8380082205569e-09 2.64905152218616e-09 1.20760802311817e-08 -2.55693744959449e-09 -6.5022874031701e-10 3.68918121487331e-09 -2.52887218671431e-09 -6.62767023081065e-09 6.22718037491115e-09 2.17783743411854e-09 -1.7924947158545e-08 -6.78077196915235e-09 -1.22488071586209e-09 3.66937764252229e-08 6.8678962543681e-09 3.34277232598292e-09 -6.42795452472358e-10 1.38839508301482e-09 -1.31082926240414e-09 -2.12666906934535e-09 7.4919978971765e-10 -3.79924499185246e-09 -1.04665868437312e-08 1.15071518513483e-07 1.58473071325469e-08 3.86970156945436e-09 6.88979755828846e-09 2.83403665066308e-08 7.7066916537091e-09 3.38331425733094e-09 -7.23568927685129e-09 4.03796274372499e-09 5.80794713713578e-09 -5.53476173346058e-09 -3.2873650494314e-08 -6.09805292909567e-09 1.71212685874348e-10 1.21784065830173e-08 1.36794731521677e-09 -1.55428584124458e-08 -1.05807933782562e-08 2.98857730828084e-08 -1.94651507841484e-08 -1.50890207502901e-07 2.39213542999259e-08 1.5067456705368e-08 -5.46790766102478e-09 -5.14020685208828e-08 -3.89345320706412e-08 8.0189889677268e-08 -7.61954166414132e-09 9.64779733582101e-10 -5.29076130007046e-09 -5.29640653909567e-09 -1.84288143583468e-08
"R2005" -8.46309759540814e-09 -8.21246060456064e-10 1.09306284014673e-09 -1.93328241164441e-07 5.70140883036535e-09 1.87797532872381e-09 -3.31093537746158e-08 2.46108845840089e-09 9.66410034510303e-10 -7.90687473113301e-09 -2.63306665577159e-09 2.5886572620015e-08 -2.00044854189331e-09 -1.10530692494898e-08 -7.86969189519757e-09 5.77751062080983e-08 -1.67476864144651e-09 -1.87021723154074e-10 2.65130078790108e-09 7.50299188019005e-08 -5.34429996437639e-08 -3.30760115417508e-09 3.73185724292697e-09 -1.31654403386525e-07 3.10560694457103e-09 -5.18890923838955e-09 1.26302656923694e-08 7.56165124557838e-08 1.63346435333588e-09 3.04829698553336e-08 1.49266476198997e-09 -2.2765451611145e-09 6.72689969772465e-09 5.00921939650303e-09 1.30657241698414e-08 4.51482816891927e-10 1.58473071325441e-08 3.530156281652e-07 5.01764067566423e-09 1.28239841345284e-08 1.0651882997199e-07 -1.3432480119168e-09 -3.91349591454895e-08 3.72515115979718e-08 -1.09101266357003e-09 9.95258978680423e-08 2.4524861367857e-09 -1.91960976350947e-08 -1.28293960847272e-08 1.71972763131858e-09 -6.18012668221776e-09 2.76944363663131e-09 1.50968628710363e-09 -2.58080711131753e-07 1.7479274648323e-08 -7.46248937111158e-09 -1.76585043687199e-08 1.13630369347687e-07 -5.13182986644517e-10 -1.35623761417657e-09 -1.74148407206877e-08 -1.95628936417044e-07 3.22676624878108e-09 -1.1235978869707e-08 -1.84444589125997e-09 -5.16404850094785e-10 -1.82461313931944e-09 2.73217501290729e-09
"R2006" -1.37418882187763e-09 4.61481262063496e-09 1.21133588859009e-09 2.56654857257713e-09 -3.11808567065432e-09 -2.231309402372e-08 -3.11470294608589e-09 -4.93728377509321e-10 -3.75037450089602e-09 -6.01383697793641e-09 6.38881405281224e-09 2.12621179590472e-08 -1.2758893744945e-08 5.14918747319987e-09 2.2601695340072e-08 -2.59336251040132e-09 -1.63238730295228e-09 3.06995461162782e-10 -2.44436247054973e-10 -4.33815905315421e-11 4.33854132201978e-09 -1.36690610445428e-09 -1.57196331120845e-09 -5.40811292436076e-09 7.12650238104978e-09 -8.07751796865107e-10 -1.04271696181727e-08 4.3573097365387e-09 8.12092355104349e-09 1.48480842636556e-09 7.27021727490127e-10 -4.25026675070959e-09 -1.96621866155603e-09 -2.01424503142406e-09 -1.60783564994421e-08 -2.63455366055271e-09 3.86970156945389e-09 5.01764067566405e-09 6.6850117166728e-08 6.15543591314373e-08 -6.83513886159885e-11 -4.89843432947966e-09 2.34677109090347e-08 -1.29693389797994e-08 1.22024226382909e-08 -2.98210886737823e-08 4.17654880589239e-10 1.51789186055883e-09 -7.90687942709928e-08 6.97820875023081e-09 2.66326064803874e-08 -3.27019970053433e-09 -3.02544338013209e-09 -3.31473272359008e-09 -1.74061669335126e-08 -3.96043483815009e-09 -1.07520500690504e-08 -1.41021907751981e-08 1.05284422888389e-09 -1.88554869925247e-08 7.46014694557007e-09 2.12482156254306e-08 2.79221508650529e-08 -2.47081820038477e-09 1.71308347240027e-09 -2.15145260725613e-08 2.95977119225972e-08 -6.10761180485319e-08
"R2007" 9.33211804144581e-09 -3.08967495835156e-09 -2.0580430792152e-09 -1.5195952677667e-08 1.43982927248688e-08 -3.56488825801115e-08 -1.93867419757413e-08 2.83750977805308e-09 2.17029903915419e-08 -2.8969495178745e-09 3.65508133380102e-09 5.13452271116085e-08 -5.96907642394754e-09 -1.07882642081888e-08 2.86321129910788e-08 -2.32157437123087e-08 -2.11513066818218e-09 7.40725121371406e-10 2.37251817203124e-09 2.65259333966176e-08 1.52992509120896e-09 6.12119586144633e-09 1.37962978250011e-08 -1.8399175597984e-08 -3.10623272761413e-09 -3.17461666954872e-09 -4.37842122137427e-09 1.3241038061429e-08 1.07826409678818e-08 2.82794196595603e-09 1.27523345668546e-09 -1.03195609741128e-08 -6.15188846736862e-09 -2.61185223100423e-09 -1.07758665004055e-08 8.69990835257925e-09 6.88979755828731e-09 1.28239841345282e-08 6.15543591314368e-08 3.52196718684002e-07 7.78314546569742e-08 8.2126534494779e-09 4.57888490629779e-08 -1.75128536415874e-07 -1.16964828286657e-08 -2.51622188658887e-07 6.00612398767608e-09 -1.44770995646708e-07 -2.14130769825401e-07 1.26346553562298e-08 9.84656896928048e-09 1.23403362063006e-08 -2.98382573786821e-09 1.28756741503409e-07 -2.16572454215354e-08 -7.55228311606463e-10 -1.46015268027304e-08 1.88762407642046e-08 2.07169227372204e-09 -5.53322085885812e-09 -1.10946793019434e-08 -5.43450067842232e-08 6.6207139691004e-08 -4.85970786304118e-09 4.23154278257291e-09 3.36877759857332e-09 2.72488637421653e-08 -3.61453907212588e-08
"R2008" -8.11199495685387e-10 3.9272213600902e-09 -8.73965874885118e-11 -5.63507537699473e-08 -3.20567459175666e-09 -1.193656426527e-08 -1.43306677120105e-08 2.31526232298169e-08 5.25024947446975e-08 5.80857929393152e-09 -5.277818256024e-09 -1.22750769325426e-08 3.76167319387115e-09 -2.00721224577526e-08 1.13212961647072e-08 9.04106041496798e-09 -3.41438715876444e-09 -7.27529884793974e-10 2.28879682620484e-09 2.74831979202025e-08 -2.4638692460126e-08 1.11810122413181e-08 1.17072746678899e-08 -5.11870685394673e-08 5.03586534062206e-09 -5.56737591777629e-09 -7.27998539178055e-09 2.07002807797394e-08 -4.05872402781514e-09 1.02890428914459e-08 6.34407466618985e-09 4.71132344354053e-09 -2.68957989545213e-12 6.26190763475366e-09 3.04504900279653e-08 -5.65704452595221e-09 2.83403665066347e-08 1.06518829971992e-07 -6.83513886162492e-11 7.78314546569744e-08 6.21781637339326e-07 1.1515919382677e-08 -8.92138095822631e-08 -1.71565285881496e-07 6.22349962345854e-09 -5.55544328688147e-08 -7.44723977528432e-09 -6.40040628644834e-08 -2.17419361312313e-08 -7.21251379828036e-09 -8.63425372935376e-09 -3.12101692921239e-09 5.35900629273101e-09 6.79079955071252e-08 8.35876176258943e-08 -1.90575177048811e-08 -1.47020517307279e-08 2.44126187913691e-07 1.11287712647292e-12 -7.53221380710991e-09 1.00315124103403e-08 -6.16256914265185e-07 4.08994136808191e-09 -2.08011949423098e-07 1.67341183236011e-09 6.95782760443141e-09 1.11620655972128e-09 2.5763904119131e-09
"R2009" 7.2662064716761e-09 -7.65969786844928e-11 -2.53015432687305e-09 1.39556575707325e-09 2.31497377379677e-09 -1.66934377789049e-09 -1.03247184210691e-09 -1.68089023796692e-08 -1.03515140652834e-08 -1.026770161893e-08 -5.17256634071472e-09 1.29577625258612e-08 2.16950172810369e-08 -3.90530744936632e-09 1.31425598640289e-08 -3.04779748191979e-09 -4.88847792342649e-09 -1.63549469233707e-09 4.42423807861431e-09 -5.07469332520223e-09 -4.78084199045633e-09 -2.77832832864286e-09 6.5086828747913e-09 2.90443620796337e-09 -8.26066917924111e-09 -8.55945643294999e-09 8.98649697335966e-09 2.48678466316564e-09 -9.28101353289242e-10 3.20900279362594e-09 -4.35586058104585e-09 1.84508994619011e-09 -7.69370824731009e-09 1.25320536855472e-09 3.18186319084231e-08 -1.50093567198615e-09 7.70669165370925e-09 -1.3432480119165e-09 -4.89843432948124e-09 8.21265344947326e-09 1.15159193826752e-08 1.88581157296763e-07 2.00441773440739e-08 -7.27951264853084e-08 7.70249120033287e-09 -1.17672278303762e-08 -1.41166528126497e-08 -1.3665705825771e-07 -3.83328308434006e-08 -8.66715120047149e-09 1.99938189049367e-09 -2.39648670584491e-09 -3.30295285789926e-09 2.05905872941007e-08 3.84611298922774e-08 -1.13925178046856e-09 -3.20347593606619e-08 -2.44372272537659e-08 2.51145291820648e-09 -6.56676012810874e-09 8.58132748996356e-11 1.13216893500404e-08 7.23003700738011e-09 -3.27563889983506e-08 2.18524132152468e-09 7.70148405765897e-10 -1.34390333108493e-09 6.29731319780518e-09
"R2010" 5.46672806800621e-09 5.72313451464845e-08 -2.28049437653416e-08 8.71862606506156e-09 1.71849014295528e-08 -4.28643947406781e-09 6.90708829816486e-08 -2.96995212643386e-08 -1.85602469549517e-07 -5.40674114256085e-08 1.2359798078622e-08 9.35257636973851e-08 -1.84576289512935e-08 1.86594036748501e-08 -1.20146414058813e-08 -3.98230611993594e-08 -3.269688190501e-09 -6.25420460317861e-10 -3.14415721806371e-09 2.65445558638986e-08 1.59716010204732e-08 2.39916026830173e-08 4.17734170517507e-08 1.47078082565205e-08 -1.56605176757083e-10 1.00510554355669e-08 -4.25970624832848e-08 2.40925741799752e-08 -7.8933422996278e-10 -3.82598314016657e-08 -2.29193718565992e-09 -8.30397281550375e-09 -2.79494644611278e-09 -3.79471516837322e-09 4.56536571748498e-09 -2.77090112658818e-08 3.383314257332e-09 -3.91349591454918e-08 2.34677109090348e-08 4.57888490629792e-08 -8.92138095822667e-08 2.00441773440722e-08 4.83958145777309e-07 3.02626837105907e-08 5.70749953956443e-09 -2.66238946108729e-07 7.8398331167017e-09 -1.25283528392388e-08 -6.29434157921191e-08 3.7081727226931e-08 9.02944220905836e-09 8.45777529048575e-09 -1.25237196534497e-09 1.27494782139383e-07 2.98485622170432e-08 -1.02695583438324e-07 -1.44886900757589e-08 -4.06273573486568e-07 7.32553480763283e-10 -3.37767241872128e-08 7.41841675221215e-08 2.04867058830283e-07 1.61405898501942e-08 -1.53987257898171e-08 1.41314870992332e-08 -1.82460420917573e-08 -2.09146329987402e-08 -9.2615091369487e-09
"R2011" 8.78215229619902e-09 -7.53268165843103e-10 -4.22574862810408e-09 2.36755113383065e-09 -7.72575655807155e-09 -1.97035306412342e-08 1.96369232727699e-08 2.7516091209509e-08 -1.93362432446576e-08 -2.39989747669595e-08 -1.20215238953581e-09 1.9649940192053e-08 5.22648193705921e-09 -1.02488281510199e-08 -1.08479174758992e-08 -5.27022627075675e-09 1.8595225883833e-09 -1.86783497020818e-10 -1.55168536312225e-09 -1.04990258662615e-08 -3.23170050740251e-10 6.05232943773699e-09 4.24061577641273e-09 -4.15463483578032e-09 -7.20319784733583e-09 6.52553562623285e-09 -1.17216147158854e-09 -1.1088863586027e-08 -6.78796063798584e-09 -1.04974214587147e-08 1.33591450864793e-09 2.23084592230954e-09 -5.70046945230119e-09 2.42670037112023e-09 -3.67319850742715e-08 2.51767322036371e-09 -7.23568927685172e-09 3.72515115979726e-08 -1.2969338979799e-08 -1.75128536415875e-07 -1.71565285881504e-07 -7.27951264853161e-08 3.02626837105897e-08 4.29983935464888e-07 9.39991325303386e-09 8.9578624816908e-08 -1.10086194207236e-08 1.13320143439032e-07 8.99889208116589e-08 7.99607854411567e-09 5.4729303973386e-09 -6.81032041770822e-09 -4.82993404496272e-09 -1.93285562214903e-07 1.24846881497772e-08 -1.0835550937169e-08 -1.08608555731422e-08 -3.00890284335624e-08 7.86243563689965e-09 6.16441320747511e-09 -1.09742636220633e-09 1.07480185071639e-07 -8.09287887697407e-09 3.58226875687972e-08 -4.28569727154938e-10 -8.38067309520046e-09 -1.01832835894238e-09 -8.46456800825297e-09
"R2012" 4.86505729036285e-09 1.55661025256102e-08 5.4178977901847e-09 2.69116756857526e-09 -4.08064371691116e-09 -1.42906831527876e-08 7.54947284430711e-09 8.99819869120765e-09 -5.85175600900603e-09 1.86179476522438e-09 -8.63423208026816e-09 4.76819512281205e-09 3.50447135795524e-08 -1.40559075920092e-08 7.59705440132833e-09 7.08400289023046e-09 -8.26647717945667e-10 1.1512335053457e-09 8.47474853251348e-10 -2.01549012035191e-09 1.68806806198523e-09 3.15352100577471e-10 -6.85426903764139e-09 -1.43040107070736e-09 2.0641918491066e-08 -8.93806425324689e-10 -2.28431052923831e-08 -4.66256009255595e-09 1.26661379743917e-08 -2.41724978472529e-09 -5.51945411176033e-09 2.0127961452358e-09 -1.76940161107801e-09 -7.44114490920199e-09 -1.34496336945418e-08 -1.39637491682382e-08 4.03796274372438e-09 -1.09101266356835e-09 1.22024226382902e-08 -1.16964828286654e-08 6.22349962346074e-09 7.70249120033347e-09 5.70749953956550e-09 9.39991325303569e-09 1.50229285598437e-07 7.5369565457704e-09 -1.02797079548297e-07 -2.2139754367117e-09 5.71371282952566e-09 -1.44979870196170e-09 1.98032990066097e-08 -1.08916964174847e-07 -2.21216908728863e-08 -7.08768711459200e-09 -5.59070525847771e-09 -9.57965280609145e-09 -9.08419247233959e-10 2.71794711043643e-09 1.63117294898174e-08 -1.72811228731507e-08 1.87805913627323e-08 -2.21793892160593e-09 5.36773538926247e-08 -1.1476975824815e-08 2.45573389877165e-08 -4.80232003664773e-08 1.3037540163817e-08 -5.2479823530078e-08
"R2013" -2.30703773157185e-08 -2.85349834129768e-08 1.48701228486448e-08 -2.90724025492757e-09 -7.9606476485385e-09 8.54593338168665e-08 9.75630011128113e-09 -3.83063862952106e-08 3.81984205977912e-08 5.37437502244202e-08 -8.69701670587721e-09 -1.35192357356841e-07 7.62859042215649e-09 2.60139445892627e-08 -2.52257373017731e-08 5.20733880659786e-08 6.54742391827021e-09 1.99848068193712e-09 -1.82930188972898e-09 -4.24093468738656e-08 -2.44668013859313e-08 -9.98801213259435e-09 -2.81433834673733e-08 -1.64144986516206e-08 1.65196309600715e-08 -1.68015355971505e-09 1.88649063551627e-08 -2.31345629110684e-08 -1.14649883491422e-09 1.42211449309555e-08 -7.00176680175134e-09 5.46340551989771e-09 1.2403900139939e-08 -4.88995874045258e-09 -8.06514202650281e-09 7.26718871216632e-09 5.80794713713512e-09 9.95258978680428e-08 -2.98210886737828e-08 -2.51622188658885e-07 -5.55544328688102e-08 -1.17672278303736e-08 -2.66238946108725e-07 8.95786248169088e-08 7.53695654577057e-09 5.66166247485053e-07 -1.50137857821468e-09 9.76591354835104e-08 1.30486778665894e-07 -3.37665916239757e-08 -9.93317944604104e-09 -1.05663049666336e-08 4.53331461309647e-09 -4.21625353070536e-07 2.55443968714785e-09 5.35968444864106e-08 1.52260382092161e-09 1.38243081699894e-07 -1.46633467210726e-08 1.10547308965857e-08 -2.74077052779233e-08 4.80091436747357e-08 -2.3548823686717e-08 1.86411704902788e-08 -1.1131397947719e-08 -1.21746326351514e-08 -1.58659151980462e-08 2.0235319396682e-08
"R2014" -3.86970778781987e-09 -2.48441780869356e-08 4.04058463529654e-09 -1.52968749301498e-09 1.94043342874553e-08 1.43688295929756e-08 -1.23639462751733e-08 -2.68019527882078e-08 -2.16972014583787e-09 2.12459496239929e-09 5.15910930877149e-08 -2.52107488913046e-09 -1.54087368939936e-07 3.64991490546528e-08 -5.22981062331389e-09 -1.6819965798641e-08 -1.09319131882687e-08 -4.69660222260392e-09 -1.02752002196218e-08 -9.91369961126458e-10 6.41810728269337e-09 9.31577253246349e-09 -3.03590015147221e-09 2.96139964648275e-09 6.74192460707961e-08 -2.64660145377482e-08 1.60105991302881e-08 5.55586015468907e-09 -2.91995644268799e-08 4.83401439963085e-09 2.32176526288904e-08 -9.3879083336694e-09 -2.09874563644628e-09 2.38506155716887e-08 4.68380842174814e-09 1.35640969576248e-08 -5.53476173345966e-09 2.45248613678632e-09 4.17654880589394e-10 6.00612398767662e-09 -7.447239775283e-09 -1.41166528126499e-08 7.83983311670115e-09 -1.10086194207247e-08 -1.02797079548295e-07 -1.50137857821497e-09 2.33129345588839e-07 1.10846259867348e-08 -5.36214991830897e-09 1.44910676353254e-09 -1.6906987728086e-08 5.5908660456684e-08 3.28434426129812e-08 3.62276584199455e-10 -1.3946304239474e-08 7.71740814760274e-09 1.06630702398323e-08 -1.82734372193625e-08 -1.49060152695792e-07 -1.25599308199397e-08 1.47601718119595e-08 1.7344732552484e-08 -2.39918937987004e-08 1.28456725584033e-08 -5.83585699688212e-08 2.4669684659575e-08 -8.36672712084503e-09 3.10078926432439e-08
"R2015" -1.26854158340003e-08 1.47151292425883e-08 3.48832709001596e-09 1.40386649173609e-08 -5.83434311179915e-09 3.33424786543225e-09 6.92899388780287e-09 -1.32389702423796e-08 1.49439298186915e-09 1.55697938884285e-08 1.36026152094643e-08 -1.81111921902337e-08 -2.58725616293591e-08 2.95035682577149e-08 -3.20454982727745e-09 1.30735357143748e-08 9.39582330889377e-10 -5.34304657341439e-10 -6.79100769527066e-09 -1.84788945173233e-08 3.39029132194832e-09 -9.67024944735898e-09 -7.15004355585744e-09 -1.24443906025541e-08 1.06439266208668e-08 4.17107426096601e-09 -2.21299414168769e-08 5.77703602364495e-10 -1.30342711303209e-09 -1.3445625727411e-09 6.31708535625989e-09 -1.72746831231542e-09 7.91488715773454e-09 -2.8386484415823e-09 -1.03540272609878e-07 -7.59643804014744e-09 -3.28736504943117e-08 -1.91960976350904e-08 1.51789186055741e-09 -1.4477099564671e-07 -6.40040628644787e-08 -1.36657058257714e-07 -1.25283528392375e-08 1.13320143439022e-07 -2.21397543671094e-09 9.76591354835089e-08 1.1084625986735e-08 4.06499180181309e-07 6.23304198953414e-08 -2.18542603350459e-09 -8.41918277537087e-09 4.46148708423316e-09 5.89736777658282e-09 -4.46972788064869e-08 -7.34053601064306e-09 -3.66708255657494e-09 6.04438591067574e-08 1.37780788561376e-08 -3.17555565867926e-09 4.56291188812669e-09 1.6379647668199e-08 1.35626290869609e-08 -2.19803980825356e-07 5.80024310080958e-08 -6.92509060910432e-09 -1.79962440486172e-08 -1.74430564371535e-09 5.8118342771362e-08
"R2016" -4.82254554197059e-09 -6.11199455550088e-09 -1.32677186640602e-09 1.32721510568366e-09 -1.18507571156632e-08 4.43113976397089e-08 1.4354638079207e-08 1.70304856011676e-08 5.15349340457177e-09 8.39623747031423e-09 -1.08440486322178e-08 -6.08424551834125e-08 1.24889312539438e-08 -7.12124169949687e-09 -4.78407660082877e-08 1.3212481582409e-08 1.07430339914476e-09 -5.58854940470853e-10 1.60044673062802e-09 -3.56873584137406e-09 -2.62747765857539e-09 -2.84331222303942e-09 -6.35035890504383e-09 1.86306422568161e-08 -4.81115337122672e-10 1.46968166453259e-09 1.38839583935993e-08 -1.75164467416092e-08 -1.05846519530022e-08 -4.74420914375105e-09 1.39610938986457e-09 1.13603742594224e-08 6.0311531370482e-09 8.45054787918873e-09 1.7132067365506e-08 7.39075715822619e-10 -6.09805292909608e-09 -1.28293960847285e-08 -7.90687942709946e-08 -2.14130769825401e-07 -2.17419361312307e-08 -3.83328308434017e-08 -6.29434157921198e-08 8.99889208116602e-08 5.7137128295264e-09 1.30486778665896e-07 -5.36214991830941e-09 6.23304198953405e-08 2.05658252994571e-07 -1.61734441335714e-08 -4.95191945462249e-09 -1.16766711516045e-08 4.4338606662641e-12 -3.82892197125356e-08 4.16703947011346e-08 9.35530463306137e-09 4.83292444565158e-09 2.68139594931752e-08 -2.69915933320352e-09 1.28145369210281e-08 -6.04690849548216e-09 -2.00560130631401e-08 -1.62821045672987e-08 4.73110753109032e-09 -3.65064077205615e-09 1.61259038006831e-08 -4.0585197709559e-08 2.1217560816026e-08
"R2017" 8.06678205519973e-09 -1.31778117949446e-08 -1.84126133156315e-08 -4.08036909063123e-10 -9.39254060777958e-10 5.92167200352913e-09 1.04314918214487e-09 -7.2704958694295e-09 1.32575432558284e-08 1.43341996944956e-08 -6.45966678442491e-09 -2.12530745176378e-08 2.07359361341175e-09 -6.44801452298419e-10 -3.19427592658924e-09 -7.71310136016241e-08 -5.7684861136121e-09 -1.57129951954005e-09 5.48545764465599e-09 4.22796294297069e-09 -2.9332917035094e-08 2.15162888658252e-08 5.39954353632411e-08 1.32172040689756e-08 5.66225525313770e-09 2.18986213941112e-09 -3.88817620383656e-09 -3.03994748266289e-08 -8.23351844655309e-09 1.00239647840683e-08 2.42148462013285e-09 6.15051199354143e-09 -1.09867976350406e-08 5.49018532744237e-09 -2.03204748543934e-08 1.19338350027624e-08 1.71212685876262e-10 1.71972763132205e-09 6.97820875022992e-09 1.2634655356231e-08 -7.21251379828033e-09 -8.66715120047354e-09 3.70817272269322e-08 7.9960785441179e-09 -1.44979870196111e-09 -3.3766591623979e-08 1.44910676353332e-09 -2.18542603350558e-09 -1.61734441335714e-08 1.83973543069301e-07 4.97740878522024e-09 4.30942722330381e-09 -4.19783218449172e-09 2.68563066447538e-08 -1.70992970946767e-07 1.28376740128191e-08 3.14442408744029e-08 -8.25206327337531e-08 -4.13502177569386e-09 2.36348122452222e-09 -2.8583034197495e-08 -2.65784789183507e-08 2.75854436004772e-08 5.5042942647676e-08 3.02233416908409e-11 -5.20651720767524e-09 3.99641270104342e-08 -1.21946948822543e-08
"R2018" 9.94063049597816e-10 4.68140025469046e-09 3.88914011018e-10 5.12383001170894e-09 -1.2435766317047e-09 -1.33883724895082e-09 5.95766735156654e-09 1.44933049376235e-09 -7.65232098059872e-10 5.50357450443435e-09 -3.32429622655671e-10 -2.8969072797588e-09 8.17853182258455e-09 1.57192714133314e-09 -1.08451405686793e-09 -6.80150991320402e-09 1.2249231081177e-09 -4.61124545586818e-11 4.74380061526708e-10 5.54013476732357e-10 8.55677077003531e-09 8.76292749153237e-11 1.05781182110409e-09 4.55719042380897e-09 -3.31824477430552e-09 1.32048424991896e-09 -5.99079089382872e-09 -6.44268954130777e-09 -9.0731657406782e-10 -4.70957352242695e-09 -1.41217381501116e-09 -8.4784448620035e-11 -7.01912908627808e-10 -2.33587799835731e-10 -2.00590437691601e-08 -6.17351048361525e-09 1.21784065830175e-08 -6.18012668221789e-09 2.66326064803857e-08 9.84656896928071e-09 -8.63425372935245e-09 1.99938189049527e-09 9.02944220905786e-09 5.47293039733869e-09 1.98032990066082e-08 -9.93317944604066e-09 -1.69069877280851e-08 -8.41918277537192e-09 -4.95191945462305e-09 4.97740878522151e-09 1.22475159522067e-07 6.80697901666889e-09 -6.03880653813502e-08 5.66113010310655e-09 4.68950760366935e-08 -2.25331127281175e-09 -1.23239347634068e-07 -6.89103078356637e-09 9.68693298217422e-09 -1.85788515271277e-08 1.48015660425046e-08 -1.04468025996804e-09 6.81449083916206e-08 1.58704775657268e-08 5.04482340213548e-09 -8.95026552385334e-09 1.93572658553592e-08 -1.07832711977187e-07
"R2019" 8.9764630188944e-10 -1.31725381551293e-08 1.36913835992072e-09 -2.16379852840679e-10 -5.48634290809676e-10 1.89900502843003e-09 -8.28950367261297e-09 -6.56963277940181e-09 -4.08899757393568e-09 -1.05745058568157e-09 5.60175776629333e-10 4.70503607034839e-09 -1.14416130438814e-08 9.45598348031546e-09 7.18930656534331e-10 -1.06051935657725e-08 4.54271562103321e-09 -1.95824130022315e-09 3.25831374638505e-10 1.49333485032463e-09 1.29667043942464e-08 6.2569815437556e-09 -4.45232905443085e-09 6.0791531055572e-09 -1.74796542447207e-08 -6.61084047644473e-09 5.61482848748115e-09 1.17971481977942e-09 -9.00975512363594e-09 -8.56528213801782e-10 3.05006592806425e-09 1.17450406879711e-09 -1.61398637709695e-10 2.72943898890488e-09 1.09102070554809e-08 9.09670944347658e-09 1.36794731521616e-09 2.76944363662878e-09 -3.27019970053256e-09 1.23403362063005e-08 -3.12101692921157e-09 -2.39648670584815e-09 8.45777529048555e-09 -6.81032041770913e-09 -1.08916964174845e-07 -1.05663049666312e-08 5.59086604566832e-08 4.46148708422836e-09 -1.16766711516044e-08 4.30942722330078e-09 6.80697901666532e-09 1.60272154182258e-07 -2.45661634244085e-08 2.70560457356455e-09 -1.59733787738445e-10 -2.65281577269192e-10 -1.9796080410623e-08 -1.29425543144416e-08 2.08330915358491e-10 -3.98000260651713e-08 1.55753452196056e-08 1.09379843984525e-09 -5.75375126928509e-08 2.37428105153224e-08 -9.27979436258767e-09 1.77009854102819e-08 -1.0715206194963e-08 4.59589290407574e-08
"R2020" -2.47611642459082e-09 -9.15880049308403e-10 -1.758705202088e-09 -2.45816777387041e-09 9.11538007660634e-10 7.0155728304402e-09 -4.70586611375742e-09 -6.27980433554058e-10 1.27710545237337e-09 -2.32779713370548e-09 3.61691367698806e-09 -1.90617373972403e-09 -1.71446588548073e-08 1.80757752257479e-09 -2.76588644170091e-09 4.52499747344548e-09 -2.20703578517564e-09 1.26926195786561e-09 1.15187074609808e-10 1.76633468974965e-11 -1.63601494880388e-08 1.90908351957445e-10 4.73095274811053e-09 -1.5645753254827e-09 1.46679996690192e-09 -1.16513797447984e-09 2.6788042893112e-09 6.52663160351798e-09 -5.52972116184694e-09 6.10942688053678e-09 -4.00493465754814e-09 2.80667483526924e-10 -3.26512243895238e-10 6.08939911969396e-09 -1.16984456010585e-10 2.42611196595344e-09 -1.55428584124452e-08 1.50968628710624e-09 -3.02544338013206e-09 -2.98382573786763e-09 5.35900629273001e-09 -3.30295285789949e-09 -1.25237196534371e-09 -4.8299340449613e-09 -2.21216908728843e-08 4.53331461309615e-09 3.28434426129816e-08 5.8973677765847e-09 4.43386066638105e-12 -4.19783218448966e-09 -6.03880653813525e-08 -2.4566163424415e-08 1.03974219995827e-07 -1.54295890080796e-09 -1.7167737992324e-08 -1.19264329401636e-09 7.06761022987575e-08 -1.84484544460771e-09 -1.17406298135448e-08 -1.75050915201477e-08 -4.91559977638861e-10 6.84976659207347e-09 -2.70041271876356e-08 -2.62286754552273e-08 5.98579611856916e-10 5.88271234605429e-09 7.09017308247911e-09 2.03582900414432e-08
"R2021" 6.89560521738104e-09 9.54510468736582e-09 -6.68049548853496e-09 2.73238021078887e-08 -9.49719121085584e-11 -2.89530531772817e-08 -3.20959587537162e-09 9.05445259725779e-09 -7.47813655589729e-09 -1.32793750572071e-08 4.8314282098307e-09 2.76905898825604e-08 -3.29574693162451e-09 5.91830207494236e-10 1.53028160818019e-08 -5.76960412256867e-08 -1.51766921723223e-10 1.35043487025583e-10 -1.00165372382469e-09 1.85698299360328e-08 3.03462977312685e-08 6.85588082413737e-09 7.47887052420171e-09 1.2616996844799e-07 -1.52080917048355e-08 1.73289789293883e-09 -1.1281253676701e-08 -3.43155652201346e-08 1.3111222298863e-09 -1.2910608755748e-08 5.08687567291104e-09 -9.65025392441575e-10 -1.98086162009083e-09 -2.54893974723077e-09 -4.37346528068882e-09 -1.02662576805483e-09 -1.05807933782533e-08 -2.5808071113176e-07 -3.3147327235907e-09 1.28756741503411e-07 6.79079955071255e-08 2.05905872940991e-08 1.27494782139381e-07 -1.93285562214896e-07 -7.08768711459016e-09 -4.2162535307053e-07 3.62276584198549e-10 -4.46972788064852e-08 -3.82892197125363e-08 2.68563066447556e-08 5.66113010311063e-09 2.70560457356437e-09 -1.54295890080709e-09 5.72684669474465e-07 -1.43681924575609e-09 -1.41892347089714e-08 4.39895598982482e-09 -1.44520630594402e-07 1.28937438479161e-08 -4.94963952195634e-09 1.92888247833029e-08 -6.21271109569731e-08 -1.01474920157487e-09 8.23459366717987e-10 3.96244214282681e-09 1.73878223268321e-08 5.48186205505297e-09 -3.51653323974239e-09
"R2022" 1.67523651724119e-09 -1.24774412482337e-08 -2.22898462943867e-08 1.44860157342608e-10 -2.33349781115186e-09 -1.79137590521742e-08 3.76237766782524e-08 3.30681132917639e-08 -2.13179691905164e-08 -1.47326038175434e-08 -1.68310465927905e-09 5.788152087302e-09 1.44904321907015e-08 -3.27022639246115e-08 1.1648000087039e-08 -2.30654420557594e-08 7.13705200810506e-09 4.7472660908641e-10 -2.69573866115954e-09 -8.84020384487061e-09 -2.51066567733087e-08 3.12472279815818e-08 4.21388650620761e-08 -1.45524157514003e-08 -3.3898639930804e-08 -4.7702332432808e-09 8.78641025682342e-08 3.39855623617163e-09 1.45915543322105e-08 -3.08722398056892e-08 -1.37966088265112e-09 -2.54473840836191e-10 2.49581440648844e-09 -8.90125275469546e-09 7.5880657505665e-08 1.0645751076058e-08 2.98857730828062e-08 1.7479274648323e-08 -1.74061669335127e-08 -2.16572454215369e-08 8.35876176258885e-08 3.84611298922715e-08 2.98485622170447e-08 1.24846881497771e-08 -5.59070525847688e-09 2.55443968714969e-09 -1.39463042394737e-08 -7.34053601064630e-09 4.16703947011366e-08 -1.70992970946766e-07 4.68950760366937e-08 -1.59733787734093e-10 -1.71677379923316e-08 -1.43681924575337e-09 8.71953433964401e-07 -2.56066091918505e-08 -3.69538832673889e-07 6.46410302520803e-08 2.24291950138068e-08 1.70424172655561e-08 -7.80912323593371e-08 -1.49182456450469e-07 -3.65404263506727e-08 -2.41606744895955e-07 6.02931757098951e-09 5.51450655179878e-09 -2.04585434085221e-07 1.15670479585503e-08
"R2023" -1.01873676491691e-08 -5.0241824511189e-08 1.65584583808288e-08 1.21937570221991e-10 -4.13733562077802e-09 -8.175534971545e-10 -1.24625755139241e-08 1.95862998464291e-09 7.23198447816523e-08 1.47435809469274e-08 -1.51808588069278e-09 -4.05414679104626e-08 3.43383446237175e-10 5.37822582470287e-10 4.04183410232825e-09 1.36487204895148e-08 -7.0062113519441e-09 -1.37662360511368e-09 3.81480795903614e-09 -2.21239291341467e-09 5.9327576681532e-08 -1.32338678134216e-07 -3.82623350403542e-08 -1.73039276399686e-08 -6.50171186162383e-09 -1.46768849342385e-08 8.68446951178959e-08 6.92885780092392e-09 -4.35800861193885e-09 1.02291705389989e-08 4.49766289172799e-09 3.47981829435137e-09 5.3646096144853e-09 8.98089856111285e-09 5.99905597336654e-09 2.91350872473357e-08 -1.9465150784147e-08 -7.4624893711121e-09 -3.96043483815008e-09 -7.55228311605307e-10 -1.90575177048868e-08 -1.13925178046896e-09 -1.02695583438323e-07 -1.08355509371732e-08 -9.57965280609141e-09 5.3596844486411e-08 7.71740814760323e-09 -3.66708255657287e-09 9.35530463306104e-09 1.28376740128198e-08 -2.25331127281078e-09 -2.65281577269338e-10 -1.19264329401769e-09 -1.41892347089697e-08 -2.5606609191851e-08 1.64124308740421e-07 6.2993977967307e-09 1.36046335836957e-08 -4.24861407588868e-09 4.0674677163169e-08 -1.21214048574168e-07 3.0126136278586e-08 8.42629275304264e-09 2.60269816036772e-08 -9.08956248164263e-09 1.19743255926277e-09 -4.39885906507861e-09 2.22632175027973e-09
"R2024" -1.00846369126602e-09 2.86338130779797e-09 5.93444760726894e-09 4.78792142798193e-09 -5.87057272975997e-10 2.03079750868718e-08 -1.56506806919351e-08 -1.32882189817558e-08 6.21283602543321e-09 -2.10224018615442e-09 -2.08544344858287e-10 -7.69004590966265e-09 -9.94200126812825e-09 7.56788945796641e-09 -1.25898366294939e-08 1.0072062317134e-08 2.05674978725447e-09 3.08263347479741e-09 -7.51962270386872e-09 4.24408396675184e-09 -7.92347556634175e-09 -1.81857806080805e-09 -1.43397853179784e-08 4.63713699794737e-09 2.11493254168656e-08 -1.55919953937178e-09 -6.10562861080934e-08 6.76129257349951e-09 -7.93621259574768e-09 1.58191314590739e-08 1.26351549349846e-09 1.90277243426675e-09 9.7426179150162e-11 3.23082379608745e-09 2.2570928344863e-08 4.79888947049665e-09 -1.5089020750291e-07 -1.76585043687201e-08 -1.07520500690506e-08 -1.46015268027335e-08 -1.47020517307255e-08 -3.20347593606564e-08 -1.44886900757556e-08 -1.08608555731481e-08 -9.08419247236198e-10 1.522603820922e-09 1.06630702398331e-08 6.0443859106756e-08 4.83292444565293e-09 3.14442408744013e-08 -1.23239347634069e-07 -1.97960804106282e-08 7.0676102298761e-08 4.39895598982815e-09 -3.69538832673891e-07 6.29939779673131e-09 5.46981442412344e-07 -2.08856985135518e-08 -2.30844043911718e-08 7.59888288006381e-09 6.98889413564458e-08 8.28782779624383e-08 -1.75744147297584e-07 -2.16877411751782e-08 -6.45998851657163e-09 1.17498937140991e-08 5.95905211548125e-08 8.09907869706671e-08
"R2025" 5.21463638277479e-09 6.55983526307254e-09 5.42921895293388e-09 -2.8999531134587e-09 -1.16352482015601e-08 -3.00190538355742e-08 -4.15740194111473e-08 6.68740485209426e-08 1.63703170118445e-07 5.67920124826165e-08 -1.14167395374664e-08 -1.41856344884199e-09 2.02028486832835e-08 -6.23092337530793e-08 1.38193474488347e-08 1.12803211213078e-07 1.1063068861244e-09 2.203089804606e-09 2.9777058416056e-09 -2.56668405727298e-08 -4.79190840172853e-08 -2.44688112896213e-08 -1.75635239384615e-08 -2.64549696400437e-07 -2.31119457891802e-09 -1.01722475963573e-08 1.49380418322326e-08 5.57858923063547e-08 1.98401579133634e-08 2.49343294458271e-08 3.40558225151989e-09 4.66429144012685e-09 2.26260807188406e-09 -5.07545494459234e-10 -2.13735253155912e-08 3.60915368761065e-09 2.39213542999277e-08 1.13630369347687e-07 -1.41021907751962e-08 1.88762407642056e-08 2.4412618791368e-07 -2.44372272537621e-08 -4.0627357348657e-07 -3.00890284335569e-08 2.71794711043471e-09 1.38243081699898e-07 -1.82734372193629e-08 1.37780788561346e-08 2.68139594931759e-08 -8.25206327337552e-08 -6.89103078356926e-09 -1.2942554314441e-08 -1.84484544460734e-09 -1.44520630594402e-07 6.46410302520792e-08 1.36046335836947e-08 -2.08856985135554e-08 7.45532528730398e-07 1.10553383220851e-08 3.14779074695558e-08 -5.54466149480359e-08 -4.89955174856873e-07 3.53191191819687e-09 -5.52389043319896e-08 -8.8351335227035e-09 1.43125837019684e-08 -1.08507110394353e-08 8.83082441917934e-09
"R2026" -1.6759432965667e-09 1.18827557534899e-08 -1.59886083409222e-08 3.4879473286387e-10 -2.90326485651096e-09 -8.26882539681937e-09 1.48332229714382e-08 3.37557755094495e-09 7.03019688143901e-09 -7.02122274858955e-09 1.52990402454835e-08 1.88986158504067e-09 2.60768780218643e-08 -7.13893827919795e-10 1.66352401313835e-09 1.33559299742473e-08 3.19359601015955e-09 -6.83153659377274e-09 -1.0937059127727e-10 -6.97131522674871e-10 -1.06452115924576e-08 -1.67753903813644e-08 1.42452955667312e-08 -2.18685578506333e-09 -2.07432937869184e-07 5.17380464248688e-08 4.49106947229353e-08 -4.97844978058838e-09 -5.65848132599068e-09 -6.94982894751312e-09 -2.42719935718242e-09 1.29007272182075e-09 5.83140249225174e-09 -7.5379394627937e-09 -2.5160730374001e-09 -4.39692165608314e-09 1.50674567053678e-08 -5.13182986644218e-10 1.05284422888414e-09 2.07169227372211e-09 1.11287712713764e-12 2.51145291820764e-09 7.32553480764157e-10 7.86243563689801e-09 1.63117294898161e-08 -1.4663346721072e-08 -1.49060152695792e-07 -3.1755556586788e-09 -2.6991593332039e-09 -4.13502177569364e-09 9.68693298217468e-09 2.08330915358839e-10 -1.17406298135444e-08 1.28937438479155e-08 2.24291950138064e-08 -4.24861407588975e-09 -2.30844043911711e-08 1.10553383220851e-08 3.12398657941619e-07 -4.25717308328322e-08 -4.66214510949584e-08 -1.95704361414837e-08 -7.30825044766967e-10 -6.64883305520748e-09 4.24610428962371e-08 3.32333913028278e-09 4.00158355184155e-09 -1.42005730831865e-08
"R2027" -6.65958029773603e-09 7.24967812208460e-09 -6.66508180652573e-09 1.35272545715897e-09 -7.89320535254032e-10 3.35766748010443e-09 -6.60398432162124e-09 1.0855937463947e-08 1.62770223325838e-08 2.29736482428815e-09 -8.43394369115716e-09 -9.95299697883707e-10 2.66273759910883e-08 -1.27774902425419e-08 -3.73058574712228e-09 2.53676816027034e-08 -1.81812794378137e-09 2.33850087533175e-10 3.48948477157534e-10 -8.97079891530074e-09 -1.22085858490864e-08 -4.05263016901387e-08 5.85641616776e-09 -2.37398420297405e-08 1.97300076871311e-08 -1.47436993669167e-08 5.53144991720828e-08 9.26360123268681e-09 1.16195459158215e-08 9.10415337073254e-09 8.3176812753439e-09 -1.36884874200172e-09 3.68954510244235e-09 -7.34673486094932e-09 5.72165833044596e-09 4.67627228577062e-09 -5.4679076610238e-09 -1.35623761417652e-09 -1.88554869925247e-08 -5.53322085885627e-09 -7.53221380711384e-09 -6.56676012810871e-09 -3.37767241872124e-08 6.16441320747699e-09 -1.72811228731523e-08 1.10547308965902e-08 -1.25599308199379e-08 4.5629118881339e-09 1.28145369210286e-08 2.36348122452856e-09 -1.85788515271264e-08 -3.98000260651775e-08 -1.75050915201477e-08 -4.94963952195391e-09 1.70424172655481e-08 4.06746771631696e-08 7.59888288006553e-09 3.14779074695457e-08 -4.2571730832833e-08 2.77143194293792e-07 -1.48951441772173e-07 -1.63408872054403e-09 -1.26646178718785e-08 -7.14283911091465e-09 -3.73089487840842e-08 1.90922465162777e-08 -8.78101390879316e-09 2.5684506920143e-08
"R2028" 8.50434831577217e-09 7.06629060492149e-08 3.9616507762492e-08 8.4046331478779e-09 1.03566171762838e-08 7.38559371649283e-09 1.32663345243147e-09 -3.41695221404384e-08 -3.77446218043957e-08 -7.51357577267605e-09 1.34884810689171e-08 1.34126968393126e-08 -2.76387914834562e-08 2.6325506013897e-08 -6.32668145388118e-09 -2.05199844145222e-08 -4.39640733644709e-09 -2.92472757021864e-09 3.31323132734938e-09 2.75168205957309e-09 3.86383244646099e-08 8.39311173215456e-08 -4.37151470053822e-08 3.98325300516653e-08 7.16134287028318e-08 3.08863371089658e-08 -3.3050999240707e-07 -2.12663169950293e-08 -1.13521756801827e-08 -2.52729619574642e-09 -1.54569631960186e-08 -6.4159002746267e-09 -9.87016956732981e-09 1.1293457183833e-08 -1.30224349005331e-08 -8.32596680986116e-08 -5.14020685208879e-08 -1.74148407206837e-08 7.46014694556934e-09 -1.10946793019407e-08 1.00315124103436e-08 8.58132749020208e-11 7.41841675221223e-08 -1.09742636220826e-09 1.87805913627347e-08 -2.74077052779242e-08 1.47601718119603e-08 1.63796476681982e-08 -6.04690849548065e-09 -2.85830341974927e-08 1.48015660425058e-08 1.5575345219605e-08 -4.91559977640822e-10 1.92888247833007e-08 -7.80912323593336e-08 -1.21214048574166e-07 6.98889413564444e-08 -5.54466149480411e-08 -4.66214510949575e-08 -1.48951441772191e-07 4.83813143522273e-07 1.70589663754189e-08 -4.11720377932662e-08 6.39213464774747e-09 1.99001698179974e-08 -7.67634414953973e-09 3.44863578648638e-08 1.70948919876975e-10
"R2029" -2.22276706532494e-09 -1.10140399827064e-08 6.37998389899582e-09 9.1259876746976e-08 6.77131349423854e-09 3.37381832751475e-08 3.8807484717294e-08 -6.4289212840959e-08 -1.39309623948101e-07 -5.02783906576435e-08 1.18679417314531e-08 4.53618465322313e-08 -4.09553071187034e-09 6.298907088939e-08 -1.97699358179359e-08 -4.81203918722788e-08 2.4570934143506e-09 4.00268047106588e-11 -4.23173616225929e-09 -3.32151387275428e-08 7.42996271973859e-08 -4.65537462387678e-09 -1.42328373527667e-08 1.19695107843305e-07 6.17485314719746e-09 2.59577045085389e-09 -3.33008495660648e-09 -5.03124536800483e-08 -1.58008987336739e-08 -3.40999248127563e-08 -8.95102158546719e-09 -1.01000220913333e-08 -1.50819962853006e-09 -5.06632689963933e-09 8.60394998992002e-09 2.84230500781434e-09 -3.89345320706423e-08 -1.95628936417046e-07 2.12482156254323e-08 -5.43450067842226e-08 -6.16256914265187e-07 1.13216893500393e-08 2.04867058830282e-07 1.07480185071636e-07 -2.21793892160496e-09 4.80091436747342e-08 1.7344732552484e-08 1.35626290869566e-08 -2.0056013063141e-08 -2.6578478918359e-08 -1.04468025996742e-09 1.0937984398441e-09 6.84976659207258e-09 -6.2127110956976e-08 -1.49182456450471e-07 3.01261362785853e-08 8.28782779624363e-08 -4.89955174856857e-07 -1.95704361414849e-08 -1.63408872054234e-09 1.70589663754136e-08 1.07153111140669e-06 1.71361270866109e-08 5.03416832054874e-08 -7.74752485833027e-09 -1.64385672720712e-08 3.20986186487795e-08 -1.89712691204732e-08
"R2030" 7.02317240684523e-09 -1.59822906965147e-08 -4.53798811857079e-10 -1.0517390289064e-08 2.49521590179797e-09 -1.44642778237008e-09 -2.09957395786755e-09 -4.18413350180246e-09 3.24331693612222e-09 5.52317487185624e-09 -1.02765232467219e-08 3.85590265727369e-09 3.65857203016666e-08 -2.41755503796601e-09 -3.518104320772e-09 -8.40087359513661e-09 -2.83056458716635e-09 4.33594828714301e-09 4.1966446226761e-09 1.69415329907339e-08 -1.74158253979839e-08 7.51021733558023e-09 1.48682949518762e-11 -2.94169604333795e-08 -8.74695780729116e-09 -2.24273071360932e-09 2.37935815023848e-08 1.64471078642799e-08 4.56311320074016e-10 5.87929574626486e-09 -8.17762186637866e-09 -3.50558179727489e-09 -5.62419334745921e-09 2.35899442421599e-09 -2.23120392537892e-08 1.60530738932705e-08 8.01898896772698e-08 3.22676624877606e-09 2.79221508650529e-08 6.62071396910062e-08 4.08994136807451e-09 7.23003700738203e-09 1.6140589850194e-08 -8.09287887697657e-09 5.36773538926268e-08 -2.35488236867187e-08 -2.3991893798701e-08 -2.19803980825374e-07 -1.62821045673e-08 2.75854436004719e-08 6.81449083916218e-08 -5.75375126928519e-08 -2.70041271876338e-08 -1.01474920157514e-09 -3.65404263506848e-08 8.42629275304193e-09 -1.7574414729758e-07 3.53191191819596e-09 -7.30825044767462e-10 -1.26646178718871e-08 -4.11720377932613e-08 1.71361270866162e-08 4.79137168575612e-07 7.39273076488038e-09 8.80404791435510e-09 -3.26832649310297e-08 -1.06368598870275e-09 -1.95792123434795e-07
"R2031" -1.09272525403296e-08 -4.57397621021758e-09 3.97436010818565e-09 -5.43077264378204e-09 -1.43775278729401e-09 2.26609836573586e-09 -1.57957596153405e-08 -1.53186532802307e-08 2.21156780626314e-08 1.51349596589857e-08 1.97580423483372e-09 -2.45553002298539e-08 -4.45825641918597e-09 2.19657429177478e-08 -3.94979086409905e-09 2.68360443186827e-09 -2.89318696544899e-09 -3.01288028317056e-09 3.66063801136328e-09 3.95480256576785e-09 1.44240567308767e-08 -2.60097871308737e-08 -1.82000636351807e-08 3.86741737928457e-08 2.01840587679008e-10 4.68438694971181e-09 -1.13075823146651e-08 -1.34402978436944e-08 -5.41328986983501e-09 1.7192111183686e-08 -9.97768423248077e-10 2.39484405103516e-10 4.66139597328745e-09 4.4050261459609e-09 -8.88282357865693e-08 7.16486478697619e-09 -7.61954166414207e-09 -1.12359788697082e-08 -2.47081820038808e-09 -4.85970786304166e-09 -2.08011949423099e-07 -3.27563889983538e-08 -1.53987257898204e-08 3.582268756879e-08 -1.14769758248139e-08 1.86411704902783e-08 1.28456725584046e-08 5.80024310080945e-08 4.73110753108903e-09 5.5042942647674e-08 1.58704775657258e-08 2.37428105153176e-08 -2.62286754552324e-08 8.23459366716644e-10 -2.41606744895947e-07 2.60269816036773e-08 -2.16877411751745e-08 -5.52389043319917e-08 -6.64883305520698e-09 -7.1428391109176e-09 6.39213464774693e-09 5.03416832054938e-08 7.39273076488035e-09 4.24044267293809e-07 -1.6848719194476e-09 -6.01687844007639e-09 2.47932710175785e-08 8.66732788624456e-09
"R2032" -2.05353455050171e-09 8.96361033900062e-09 8.2815865521689e-10 3.01289731145288e-09 -3.96387967506226e-09 -1.02636573691202e-08 6.97393610962811e-09 -2.66849908433295e-09 -2.63428754363578e-09 -1.5139899669966e-08 -9.12177392552933e-09 2.90584958142757e-10 3.31033822430498e-08 -1.5443621405583e-09 6.83324135811453e-09 8.72133418749037e-10 4.52577812953266e-10 9.60658116300103e-10 -1.68876286375503e-10 3.20852390211946e-09 6.63410029734614e-10 1.90169980650504e-09 -3.38126796415358e-09 5.92079164942604e-09 -1.87721918141367e-08 2.55740317059752e-08 -2.2389311468495e-08 -5.39367572612866e-09 8.53609143295006e-09 -4.6365161976595e-09 -4.52688644565019e-08 1.42812475313354e-09 2.88927141277697e-09 -6.08401736601708e-09 -3.68410317819354e-10 -4.86797391315354e-09 9.64779733580517e-10 -1.84444589126212e-09 1.71308347240094e-09 4.23154278257318e-09 1.67341183236161e-09 2.18524132152586e-09 1.41314870992325e-08 -4.28569727153419e-10 2.45573389877159e-08 -1.11313979477187e-08 -5.83585699688209e-08 -6.9250906091041e-09 -3.65064077205584e-09 3.02233416911407e-11 5.04482340213445e-09 -9.27979436258614e-09 5.98579611855999e-10 3.9624421428273e-09 6.0293175709915e-09 -9.08956248164358e-09 -6.45998851657509e-09 -8.83513352270289e-09 4.24610428962389e-08 -3.73089487840813e-08 1.99001698179975e-08 -7.74752485832674e-09 8.80404791435561e-09 -1.68487191944909e-09 7.87104650228273e-08 -9.76630017955303e-09 -2.0112300501933e-10 -6.85147864525115e-09
"R2033" -2.4370288214132e-09 -4.02660268847056e-09 -4.10271325683522e-09 -6.25235633256301e-09 3.91231685008419e-09 1.4426170277483e-08 8.89475431639081e-10 -3.25795946026026e-09 1.06697301575109e-08 -2.77520474857267e-09 4.69078842392964e-09 -1.25233004231282e-08 -1.33977418619439e-08 4.49623895489463e-09 -1.22659314275033e-08 7.17043124415657e-10 3.32326605265298e-10 -4.3547940368287e-11 -1.35890674666402e-09 6.99084010123184e-09 -3.87175757982462e-09 1.45654487477032e-09 7.83984981695798e-09 2.11661739888578e-09 -1.06159273864415e-08 3.32119672499443e-09 8.5124503638044e-09 -3.48887796195683e-09 -5.77511279177e-09 -6.68970343557645e-10 4.7072339822944e-09 -1.3346658519552e-09 1.86438445127683e-09 2.6593714333344e-09 1.20916095687037e-08 3.32380631079507e-09 -5.29076130007009e-09 -5.16404850095168e-10 -2.15145260725626e-08 3.36877759857290e-09 6.95782760443099e-09 7.70148405764932e-10 -1.82460420917566e-08 -8.38067309520243e-09 -4.80232003664759e-08 -1.2174632635151e-08 2.46696846595752e-08 -1.79962440486176e-08 1.61259038006826e-08 -5.20651720767647e-09 -8.95026552385224e-09 1.77009854102815e-08 5.88271234605399e-09 1.73878223268335e-08 5.51450655179748e-09 1.19743255926287e-09 1.17498937141007e-08 1.43125837019699e-08 3.32333913028286e-09 1.90922465162786e-08 -7.67634414953954e-09 -1.6438567272072e-08 -3.26832649310305e-08 -6.01687844007681e-09 -9.76630017955396e-09 4.40674374768966e-08 3.44643128559473e-09 1.5851376710399e-08
"R2034" -2.26716615980205e-09 1.20244674944618e-08 6.68869797646176e-09 -9.79189394999295e-10 -8.45770173633359e-11 4.15266880084131e-09 -8.5804315534951e-09 -9.5100740953843e-09 7.24559579728296e-09 -5.51906449163430e-09 4.83597479585243e-10 4.77743689673102e-09 -2.12852559358445e-09 1.4193583863244e-08 8.84808749779835e-10 1.22195345505407e-08 2.75909568907589e-09 1.48884372310385e-09 -9.4287054609764e-10 4.18454737371447e-09 1.00034581880083e-08 -8.06132187821638e-09 -1.21139472919825e-08 1.87077577080406e-08 7.28333021608712e-09 1.07218213835925e-09 -2.85849298190752e-08 -1.24481665492108e-08 -7.12053224082219e-09 5.56222547830533e-09 1.53694914599156e-09 -1.19478009447548e-09 -8.06178797757287e-12 1.60307958223889e-09 -5.29420164391637e-08 -1.26996730055287e-08 -5.29640653909502e-09 -1.8246131393187e-09 2.95977119225979e-08 2.7248863742165e-08 1.11620655971809e-09 -1.34390333108665e-09 -2.09146329987401e-08 -1.01832835894074e-09 1.30375401638157e-08 -1.58659151980467e-08 -8.36672712084578e-09 -1.74430564371572e-09 -4.05851977095592e-08 3.99641270104363e-08 1.93572658553598e-08 -1.07152061949647e-08 7.09017308247888e-09 5.4818620550523e-09 -2.0458543408522e-07 -4.39885906507831e-09 5.95905211548093e-08 -1.0850711039432e-08 4.00158355184155e-09 -8.78101390879038e-09 3.44863578648619e-08 3.20986186487786e-08 -1.06368598870469e-09 2.47932710175753e-08 -2.01123005019202e-10 3.44643128559606e-09 1.19826791511188e-07 -6.32022767559716e-08
"R2035" -7.20085174994059e-10 2.99206614558396e-09 7.99567596348234e-10 3.80269882410332e-09 4.35590636989402e-09 -9.37390522425418e-10 -4.73597937233569e-09 1.80397047116819e-09 -2.61494365877094e-09 -3.71310495422573e-10 4.15824547142646e-09 1.90605971015824e-09 -2.50756695288472e-08 -6.94998338036731e-09 2.5204125856734e-09 2.81767903753907e-09 -1.65805630302822e-09 -5.90477224192463e-09 -1.34573371845242e-09 -1.15970414015984e-08 -3.34042018853441e-11 -2.7397976435641e-09 -1.96552311759642e-09 4.09005093844617e-09 1.23397018345182e-08 1.89134344600736e-09 -2.59870198756625e-09 1.13364474798416e-09 9.11503647596126e-10 4.00937726149724e-10 1.81698866660517e-09 3.53584306898813e-09 3.06195613528025e-09 -1.40197635060148e-09 4.131636032825e-08 -4.69959318937423e-09 -1.84288143583463e-08 2.73217501290557e-09 -6.10761180485314e-08 -3.61453907212598e-08 2.57639041191239e-09 6.2973131978064e-09 -9.26150913694881e-09 -8.46456800824948e-09 -5.2479823530077e-08 2.02353193966818e-08 3.10078926432434e-08 5.8118342771363e-08 2.12175608160262e-08 -1.21946948822523e-08 -1.07832711977188e-07 4.59589290407589e-08 2.03582900414431e-08 -3.5165332397411e-09 1.15670479585483e-08 2.2263217502794e-09 8.09907869706656e-08 8.83082441917721e-09 -1.42005730831866e-08 2.5684506920143e-08 1.70948919878303e-10 -1.89712691204717e-08 -1.95792123434796e-07 8.66732788624515e-09 -6.85147864525294e-09 1.58513767103995e-08 -6.32022767559708e-08 2.21091156321622e-07
