# Supplementary material for: NODDI and Tensor-Based Microstructural Indices as Predictors of Functional Connectivity
Source: PLoS One. 2016 Apr 14;11(4):e0153404. doi: 10.1371/journal.pone.0153404 (PMC4831788; doi:10.1371/journal.pone.0153404)
Supplement: S1 Data — a) Functional connectivity matrices, both fMRI and EEG connectomes across all subjects, in the form of precision matrices and b) structural brain connectivity matrices across all subjects and microstructural indices. Columns and rows are named according to the corresponding brain region that represent. (ZIP) [file pone.0153404.s001.zip › DATA/EEG/38/precShr_EEG_wholeTS8_13.txt]

"C1001" "C1002" "C1003" "C1005" "C1006" "C1007" "C1008" "C1009" "C1010" "C1011" "C1012" "C1013" "C1014" "C1015" "C1016" "C1017" "C1018" "C1019" "C1020" "C1021" "C1022" "C1023" "C1024" "C1025" "C1026" "C1027" "C1028" "C1029" "C1030" "C1031" "C1032" "C1033" "C1034" "C1035" "C2001" "C2002" "C2003" "C2005" "C2006" "C2007" "C2008" "C2009" "C2010" "C2011" "C2012" "C2013" "C2014" "C2015" "C2016" "C2017" "C2018" "C2019" "C2020" "C2021" "C2022" "C2023" "C2024" "C2025" "C2026" "C2027" "C2028" "C2029" "C2030" "C2031" "C2032" "C2033" "C2034" "C2035"
"R1001" 1.15937314347312e-07 -7.46365544092716e-09 -4.61515749169381e-10 2.5408117659047e-09 -1.41616991856499e-08 -2.4390765561154e-08 1.00950415780785e-08 3.41593967502742e-08 -2.4397171315286e-09 2.62084670992098e-09 -2.23293138030218e-08 1.78699364763159e-08 -1.46279339705774e-08 -6.79192670758884e-08 2.15602167988655e-08 -1.89883084154411e-08 -3.18777551037826e-08 4.30182935107879e-09 1.57437675510762e-08 -9.69415054364268e-09 3.05021785334707e-08 2.92987841767447e-08 -3.16385041203031e-09 3.1103905532847e-09 8.57577395560924e-09 9.81377941917158e-11 -2.11967217746704e-09 -1.80143264213165e-09 -4.03161915346126e-08 -3.31403406789738e-08 4.47194593974288e-09 3.66184831958784e-08 -9.18194290623614e-08 6.22537212544512e-08 9.94568040166843e-10 1.96649905787824e-09 5.22151311480323e-09 -1.00608623151193e-09 2.20558280373137e-09 8.23275918174731e-10 -5.51648464154678e-09 6.32216826364261e-10 -5.56562666584292e-09 3.5204423921661e-09 9.81240988861661e-10 -2.30609312748905e-09 1.35819252897572e-08 2.45604114693316e-09 -7.43993694290439e-09 -1.63750391863348e-09 -5.44491348610679e-09 -2.08498924859093e-09 3.25580783811061e-09 -1.09725555956676e-10 8.22347337013762e-09 -1.14660197318724e-08 -5.01006562464625e-09 8.0524317767773e-09 -5.18363747751848e-09 -7.55678932844543e-09 3.93819269939427e-09 -1.91139927920258e-09 -6.00918584720935e-09 1.1993199859131e-09 -2.9510924220949e-09 -1.14266748357916e-09 -1.85176464839903e-09 7.48248411603552e-09
"R1002" -7.46365544092581e-09 2.19691900316687e-07 -1.49912153324184e-08 4.11197681080629e-09 -3.59361943837772e-09 2.24047280657743e-10 6.0766919952746e-09 7.3527344517328e-09 -2.04539576480971e-08 9.96267001783568e-10 -2.5572419819933e-09 1.6099890545833e-08 6.20887076544531e-09 -1.16995922893622e-08 2.00178677996974e-09 7.07394177564155e-08 -3.47284200959186e-10 -1.8355160577663e-09 -3.06444243193705e-09 -1.21742585489314e-09 -1.84931141928795e-08 -5.7258549615985e-08 2.39066724749536e-08 -1.81664156492451e-08 6.67358858661201e-08 2.83118684284442e-08 -2.29025535768067e-07 -1.04419416348169e-09 2.74838320041485e-08 6.45599920692769e-09 -8.77929454134601e-09 1.07056561231739e-09 6.63796273011547e-09 -2.25865266872591e-08 -7.35788596779804e-09 -1.13742518046105e-07 5.02558854964678e-09 -5.5392508341757e-09 1.10688512842831e-08 4.87305618977005e-09 -7.68152307147848e-09 7.2497676910475e-09 8.92627334520252e-08 5.03018014640343e-09 1.24424784609087e-08 -3.34105739931228e-08 -3.36750729565558e-08 2.89043862634469e-09 -1.55643399105687e-08 2.55549560376045e-09 8.54913920790857e-09 -5.2680519025127e-09 2.46190146573144e-09 8.58593384977596e-09 1.21461410006291e-08 -8.10321116998653e-08 -1.28712126350019e-08 -4.66475749539125e-08 -6.36224285910327e-09 5.02663799767220e-09 1.04600766903519e-07 1.17685781981153e-08 -1.33245692512835e-08 7.46429875254352e-09 4.67481512219544e-09 -7.8481144676099e-09 7.65708475969547e-09 -8.46165703131905e-10
"R1003" -4.61515749170906e-10 -1.49912153324191e-08 6.6297076416088e-08 1.23809880595826e-09 1.58956195787062e-09 -1.23512252212225e-09 -1.22693218787629e-08 4.94742040163384e-10 5.30530604791971e-10 6.12254215515035e-09 8.64063405531868e-09 3.49640273828258e-09 1.47506595887686e-09 -4.96494404903543e-09 1.54950275789868e-09 2.15660336972303e-08 -8.86437805442316e-09 8.41644374520758e-10 6.55714890209354e-09 -4.46255324905864e-09 3.18721465322096e-08 -5.69310186848837e-09 -9.46866453471559e-08 -4.24013443342838e-09 7.97345149135797e-10 -1.83855541496416e-08 -2.08118403964116e-09 4.26988927802796e-10 1.78362315421458e-08 5.58251740951838e-09 2.90074178456863e-09 -6.55420793523529e-09 -3.57337771169926e-10 -1.85918029397375e-09 4.79662940197148e-10 -5.40618300661114e-10 1.06676677457083e-09 -1.20010029452176e-09 -3.56609451929573e-10 -3.74790122787019e-09 3.15769286395772e-09 -2.23255979826752e-09 -6.17360188603202e-09 -3.33356012241893e-09 9.66822681085975e-09 7.52812178362819e-09 -1.42981023467926e-08 2.77937852264084e-09 1.48367526704983e-09 -2.10336149918459e-08 1.14675658582826e-09 -3.81675110858155e-09 -4.60424538060487e-09 -1.45933700388916e-09 -3.51757119436988e-10 7.69352027321677e-09 -3.33650048402006e-09 -2.45694672413696e-09 7.23716467381781e-09 7.28732393543342e-10 1.58514452390081e-08 5.73209646584346e-09 -1.99493643454701e-09 6.34523429876349e-10 4.7806192148595e-10 -2.82496602213906e-09 -2.52479071229302e-10 2.24290390179408e-09
"R1005" 2.54081176590218e-09 4.11197681080698e-09 1.23809880595826e-09 9.96712014930854e-08 -6.03833580527169e-10 -1.01337553411096e-08 6.2738861175191e-09 6.70025521222759e-09 4.34317794911654e-09 2.41744240979851e-08 3.02861234579882e-12 4.01798398617901e-09 3.18429391657461e-10 1.17165800587753e-09 1.86497344999727e-09 -6.23634750878755e-09 -1.27016582616258e-10 5.01179926855125e-10 -1.74998208690723e-09 -8.13955507443185e-08 1.44461985864213e-08 -2.63537881151131e-09 -6.6723646823196e-09 1.3730554245371e-08 4.77378513562888e-09 1.14020510874143e-09 -2.74988627388123e-09 -3.12933650628953e-08 8.48571340738147e-10 -5.45474052541055e-09 -2.93884576215932e-10 -4.70521000636772e-10 -2.46833833740067e-09 -2.49523603561075e-10 8.86612599502487e-10 -4.38474637936183e-09 -1.71547964429174e-09 -5.74922281990026e-08 -2.11596344410102e-09 -1.61292751341373e-08 -2.44777947102676e-08 -4.99012295436023e-09 -2.18885620629439e-09 3.01589954725219e-08 1.25256439802023e-09 1.54412750711947e-08 -6.8994621802933e-10 9.06622984722501e-09 7.52270459709795e-09 -5.36701938211055e-09 -1.30899399945162e-09 -4.71320628730826e-10 5.44181459639969e-10 -1.73290749067476e-08 3.36195412069798e-10 4.84816614584490e-10 3.44163233390397e-09 7.29554940252139e-09 -4.31832758283886e-09 5.28665763483255e-10 4.3517000673416e-09 2.44888046803264e-08 -2.79740356671005e-09 1.64518496328261e-09 -1.95050880863018e-09 -5.11922091267598e-10 -1.94891642522762e-09 2.68058490405693e-09
"R1006" -1.4161699185649e-08 -3.59361943837847e-09 1.58956195787002e-09 -6.0383358052524e-10 4.98413930595471e-08 5.68620179358777e-08 -9.76076235361916e-10 -8.19790501171646e-08 -2.27152061172957e-09 -3.03310753321126e-09 3.62878093959898e-08 -4.93829652464128e-09 -5.34009537744078e-08 6.05834599812533e-08 -4.73111066748061e-08 -1.51940669651519e-10 6.26975624190925e-09 9.0261117771306e-10 -8.14884972680457e-09 3.56228795770797e-09 1.5407632827272e-09 2.76494735784522e-09 -3.74080423169743e-09 -3.61770576100067e-09 1.9836530922719e-09 -7.32780706111256e-09 9.58429934404466e-09 2.6335453257309e-09 2.92493784149703e-09 -9.15524397089464e-10 5.54147469875158e-09 -4.2223362862771e-08 1.16775174509244e-08 -5.91633433071955e-09 -1.15679200588623e-09 9.83606567593394e-12 7.69360962783531e-10 -8.8171040653727e-10 -3.98681090935468e-09 -2.34272953979069e-09 -1.11605838593677e-09 -2.51410045173177e-09 2.69264859925925e-09 1.64103663755138e-09 -7.00950254349765e-09 3.00650633393981e-09 3.15471157852841e-08 4.15778614410802e-09 2.50525157781161e-09 -2.39851879522594e-09 -6.12009628975814e-10 4.17723284945149e-09 1.42647017528604e-09 -7.97639767170197e-10 7.69513763374428e-09 -1.37820469648291e-09 -3.86596362556103e-09 1.26885804626255e-09 -4.58532030979513e-09 -3.24031374388379e-09 -8.58222748268597e-10 -2.50834103509847e-10 -2.41288133716381e-09 -1.71108398550843e-09 -3.79156672018573e-09 1.74908482088287e-09 -3.97202719208887e-09 8.65129869260301e-09
"R1007" -2.43907655611532e-08 2.24047280659082e-10 -1.23512252212146e-09 -1.01337553411095e-08 5.68620179358799e-08 5.10306581157075e-07 -3.63149966127017e-08 -1.77644924671519e-07 -8.5142680639787e-10 -5.83819546279874e-08 4.74673097951865e-09 -1.39123652185577e-07 2.24005144126766e-08 4.44997026967614e-08 -2.86844649524551e-07 -9.04439693516625e-09 -2.24838160226287e-08 -1.87533971845721e-09 1.81568836137157e-08 4.66663083945826e-08 -4.32504613200814e-09 1.34569606857028e-08 5.19066405050296e-09 5.65820323400685e-09 -1.75897736336088e-08 -8.45446171676457e-09 1.11149299079252e-08 2.40317872299707e-08 4.16165901725655e-08 3.19982800916527e-08 9.76451167881834e-10 -5.22265130452247e-08 -1.74188175105216e-08 1.35657038213711e-08 -8.15165764716008e-11 4.93634858813336e-09 -3.49750856302759e-09 2.77757058157936e-09 -2.51539325356662e-08 -2.98924878077104e-08 -2.05600720052844e-08 -1.21475103520759e-08 3.31831852153509e-08 6.44637353050078e-09 -8.48131482669266e-09 4.15323939628529e-08 -1.69064828470324e-08 6.12571994675982e-09 5.59592711318531e-08 1.23754267816939e-09 3.89970284688464e-09 4.11067055907188e-09 -1.2692206191539e-09 -1.43853258056667e-08 6.60568425165922e-09 -1.46131800332052e-09 4.5013221646029e-09 -5.68097591948069e-08 1.96050955355496e-08 6.71761212593306e-09 -9.72603888468581e-09 1.64836266905612e-08 -1.27830681796764e-09 1.72024628007982e-09 4.71691199254358e-09 2.30307072744427e-08 -9.25338085085354e-09 -5.89901838105821e-09
"R1008" 1.00950415780808e-08 6.07669199527642e-09 -1.22693218787615e-08 6.27388611751491e-09 -9.76076235363097e-10 -3.63149966126967e-08 2.72769269304587e-07 8.55018254855446e-10 -7.69975412680403e-08 -5.40235875340582e-08 -1.10440492098227e-08 1.0096801058872e-08 8.34544566493516e-09 -1.0132031199011e-08 2.4738276203498e-08 -1.97822706046475e-08 1.39818054368699e-08 2.90257990330082e-09 -6.91457617317467e-09 -7.06187103423044e-09 2.62918486851884e-08 1.44709037492376e-08 2.04334740035086e-08 6.3864472108284e-08 8.34980883585983e-09 5.80043773647874e-09 -1.46051829989758e-08 -1.66348771279083e-07 1.57752528566884e-08 -1.4482061633689e-07 -1.62621714046754e-09 2.01761892655648e-09 3.55381975360711e-09 -1.34105013913622e-08 -1.60922991502939e-09 -4.01172992137284e-09 2.04071784219994e-10 -4.39868847785108e-09 -9.85405425304048e-10 -6.00230013336157e-09 -3.16997689092654e-08 2.32528300512034e-10 4.82546363091262e-08 5.40063724555631e-09 4.53268155706981e-09 7.0676462404528e-09 -7.05866227684249e-09 1.62706118409648e-09 3.98819429923539e-09 -5.47153766028113e-09 1.82508885644884e-09 -1.76825475562197e-09 -1.26428575938822e-09 -1.02691586266568e-08 1.45301660550526e-08 -9.18850930484083e-09 -8.80182302517712e-09 -1.6739529380812e-08 -4.34914991093209e-09 -4.65540148660436e-09 1.26626111498496e-08 4.80837338867639e-08 8.53459307766632e-09 -4.32147407800525e-09 4.52995906937734e-09 -3.24917093805216e-09 -6.47352150356631e-09 -2.99370143983267e-09
"R1009" 3.41593967502722e-08 7.35273445173311e-09 4.94742040160626e-10 6.70025521222691e-09 -8.19790501171679e-08 -1.77644924671516e-07 8.55018254852224e-10 3.29811639517993e-07 4.37516317813151e-09 1.6317699032697e-08 -3.78589187470703e-08 5.41467236190398e-08 2.73586252508155e-08 -2.98118438846491e-07 9.67510928740966e-08 8.96832249207881e-09 6.37514402239407e-09 5.39604306830063e-09 -3.33881792730591e-09 -3.19884441947396e-08 -1.59301018173796e-08 -6.85912038273862e-09 -3.1481213684772e-09 -8.64428337831069e-10 4.94769866226752e-09 4.87914283887096e-09 -2.10381972453391e-08 8.26831393171564e-09 3.5881242478373e-08 -7.27568432168756e-09 -1.5559965378965e-09 7.79995552340673e-08 -5.29964255335689e-10 -6.24987834046204e-09 4.21047694070457e-09 -1.26015021489671e-10 2.37034325643697e-09 2.24515615853355e-12 2.68775057059769e-11 -4.75739603074891e-09 -3.45266807833367e-09 3.81998933000416e-10 -9.22434449506691e-09 8.12681099748589e-09 3.58443233435831e-09 -1.83330156707995e-08 -1.47271231972764e-08 -8.15114392460719e-10 7.85786717315853e-09 -3.37960483578683e-09 -2.11701767236546e-09 -6.21555234524921e-09 2.71885184373707e-09 6.8084066783606e-09 -3.36773607866578e-09 4.44992947009545e-10 -2.82639233795617e-09 1.14317683040072e-08 5.60786588859718e-09 -6.12141574683567e-09 1.57041447613645e-09 -6.3962731131295e-09 -5.19891285007025e-09 8.35031848901309e-09 -1.75714255235989e-09 2.06837256443468e-09 2.19567891835074e-09 -4.13759746473725e-09
"R1010" -2.43971713152723e-09 -2.04539576480977e-08 5.30530604791557e-10 4.34317794911628e-09 -2.27152061173083e-09 -8.51426806401066e-10 -7.69975412680392e-08 4.3751631781307e-09 2.77001132886438e-07 4.91204916875043e-08 5.68068465115488e-09 -1.4068902154833e-07 -1.32463550282393e-09 5.77635900579139e-09 5.631279107166e-09 2.85871429175862e-08 -9.3941056346561e-09 -2.6709972319804e-09 6.8049762847576e-09 1.95121406610868e-08 -7.9093613890098e-09 -7.59878963771452e-08 1.03840771911331e-08 -2.02715200762789e-07 -1.06260098140787e-08 -8.14886686131905e-09 3.7211210587772e-08 7.97430948225278e-08 2.95982820068416e-09 3.01893823971652e-08 3.60595894638008e-09 -3.57992807661641e-09 -3.85679052414874e-09 2.94415081630793e-09 -2.73469587832747e-09 9.67218544556646e-09 -1.60150321835261e-09 -3.42543020255092e-09 -1.27171401437373e-08 -5.56885963500138e-09 3.84248071519888e-08 -8.78912855482117e-09 -2.73918618608138e-07 -1.17069986037242e-08 -1.52449934583367e-09 7.33597548310193e-08 -2.36615163663614e-09 1.23739406886398e-09 2.51435386969998e-08 -6.24651009452428e-09 -1.39881297176227e-09 -4.15740513898514e-09 1.80393691914281e-09 -9.50573785480786e-09 1.18831020345212e-09 7.82031451326506e-08 4.40465307779753e-09 2.26041613075352e-07 1.06847924949065e-08 8.48638102593896e-09 -3.89650393096697e-08 -1.12522525292939e-07 -1.00312672415457e-08 7.75455811744548e-09 1.67745534647535e-10 1.59232601505572e-08 5.23345020665539e-09 -2.37325979131216e-09
"R1011" 2.62084670992131e-09 9.96267001787027e-10 6.12254215514432e-09 2.41744240979959e-08 -3.0331075332119e-09 -5.83819546279864e-08 -5.4023587534058e-08 1.63176990326926e-08 4.91204916875e-08 2.7529116955008e-07 6.10747036624513e-09 -1.35579149359626e-08 -1.38544946965019e-08 2.71841899388975e-09 2.90456510049975e-08 2.17756165258619e-08 -1.56630700313281e-09 -2.20063813504612e-09 -1.62574959882777e-11 -8.85269292857606e-08 1.2252624171105e-08 -1.43838694685492e-08 -1.65756564054514e-08 -4.89050867559497e-08 -6.52643816459007e-10 5.06261114821787e-11 -3.98297719395009e-09 1.40624814622168e-08 -1.8010471486571e-08 1.68549724112227e-08 3.42093359911599e-09 5.49644139157236e-09 1.13683230491837e-09 4.92687863296072e-09 -3.66080740193028e-09 -2.9292817017747e-09 1.97226238710567e-09 -1.4351919608001e-08 8.02559726555418e-10 -1.62609416148829e-08 -7.0049890992164e-09 2.85168916137691e-09 -5.36911898326892e-08 -1.80115148310804e-08 -1.42967188201381e-09 4.19135390347395e-08 8.87746997456194e-09 5.56241581014224e-09 3.60700336272346e-09 -1.00760873426062e-08 4.4373724960705e-10 1.49159904557546e-09 -2.65688283375482e-09 -2.37007333050081e-09 1.71311874072986e-08 8.35664119576333e-09 -8.51675553359945e-09 3.93833043100903e-08 1.51337811116006e-09 2.54564808818447e-09 -8.20480365599872e-10 -3.58183066455839e-08 -3.14157677507417e-09 8.972715528737e-10 -8.24926910691651e-09 -2.66769378061034e-09 -2.84585318775195e-09 3.37858617762101e-09
"R1012" -2.23293138030223e-08 -2.55724198199273e-09 8.64063405531855e-09 3.02861234588036e-12 3.62878093959905e-08 4.74673097951817e-09 -1.10440492098233e-08 -3.78589187470706e-08 5.68068465115581e-09 6.10747036624669e-09 1.55190342102891e-07 1.27732079586805e-09 -1.60330864687423e-07 6.21905427080532e-08 -8.72086775107217e-09 6.54273182147167e-09 -2.33655347540821e-08 -2.25583559690611e-08 -8.79541201057855e-09 6.46666491334512e-10 -6.44427872438638e-09 -1.0411064472753e-08 7.90049578971286e-10 -9.48162662701334e-09 -1.82967648392412e-08 -2.74740594716032e-08 2.741555813878e-08 8.00857314678796e-09 1.07531166640844e-08 7.33103505493519e-09 1.13026387260063e-08 -6.95398434686955e-08 1.75978426959692e-08 -9.95340464978337e-09 -2.38437654990232e-09 -6.53506117755853e-10 -3.18353448705986e-10 -2.86330944191273e-09 9.80066414028123e-09 8.91612121076177e-09 3.47444428533201e-09 -6.16831428500108e-09 3.92066549841841e-09 -4.58337812498209e-09 1.92739351649969e-09 -7.15593182880939e-09 6.10762854477854e-08 5.15051466861669e-09 -9.57959640261995e-09 -7.86581746101041e-09 4.53774799484668e-09 4.65539254381445e-10 -1.14209732707724e-09 6.59583227961899e-09 8.81059735713693e-09 3.64715877954875e-09 -7.94516023883318e-10 4.7489982391302e-09 2.25086333048027e-08 -1.19090117545704e-08 -8.01973571836354e-09 -9.40323084352357e-09 -5.83018059684748e-09 1.73646020388791e-10 -1.15979401557655e-08 2.84790203025384e-09 -7.18698242027729e-10 -4.74280776659966e-09
"R1013" 1.78699364763136e-08 1.60998905458322e-08 3.49640273828229e-09 4.01798398618165e-09 -4.93829652464169e-09 -1.39123652185574e-07 1.00968010588783e-08 5.41467236190392e-08 -1.40689021548329e-07 -1.35579149359431e-08 1.27732079586803e-09 2.17253875631859e-07 -1.41241588220369e-08 -2.42935043470794e-08 5.44916935764743e-08 2.67458952458838e-09 2.81251887926376e-09 1.8981627279673e-09 -7.03388019639132e-09 -5.92150063089576e-08 6.86318887074259e-09 2.77347317262295e-08 -1.17321918381353e-08 3.79646276123426e-08 5.50209620037771e-09 4.92663830416013e-09 -2.22557097701067e-08 3.99817696697446e-09 -1.33029862573007e-08 -1.03383583025085e-08 -8.30908835944459e-10 1.07106417179327e-08 -5.44506338232606e-09 5.91576986095112e-09 2.55139642135843e-10 -7.47612687831796e-09 5.77390381685771e-09 1.32999078260383e-08 2.07753044105661e-08 4.77651483489672e-08 5.49315991562359e-09 9.43215930288622e-09 1.07217071913125e-07 -3.29355379944211e-09 -1.10895259590799e-09 -9.57263456104964e-08 1.10082250073436e-08 -9.42507497817845e-09 -5.58771427445422e-08 -1.11099763648979e-08 -4.71593627991279e-09 1.02476136257082e-09 1.97798282610606e-09 1.74138424684671e-08 -2.52178136036012e-09 -4.064368636842e-08 -3.99932567658746e-09 -8.97121559322951e-09 -2.62733280406859e-09 -4.99416265653902e-09 1.36791318820099e-08 7.91581210397993e-09 3.34311208571572e-09 -8.5156030398471e-09 -1.0104195466673e-08 -1.42155565543187e-08 3.01790286121921e-09 9.93130883783398e-09
"R1014" -1.46279339705784e-08 6.20887076544503e-09 1.47506595887854e-09 3.18429391657933e-10 -5.34009537744083e-08 2.24005144126741e-08 8.34544566493429e-09 2.73586252508152e-08 -1.32463550282335e-09 -1.38544946965025e-08 -1.60330864687423e-07 -1.41241588220364e-08 3.4940808073786e-07 -2.97962048734234e-08 -9.31060794286588e-09 9.53160768223602e-11 3.20916662987993e-08 2.22590977398803e-08 8.42632752820906e-09 6.03035975553188e-09 -2.008018966516e-09 5.65670834325766e-10 -2.42594857676247e-09 1.01564872212125e-08 -5.02150326967954e-08 2.73317980789123e-08 -1.40057830857049e-08 -9.01421989161949e-09 4.016509244472e-08 -2.94922400918713e-09 -4.0386305557145e-08 2.8940831110802e-08 1.36625299360269e-08 -4.65340755697919e-08 4.3218202439883e-09 1.36039453416518e-09 -1.30021950048832e-08 -2.42900561364967e-10 -1.63655562617496e-08 -7.19258316466745e-09 -1.13007842147368e-08 1.44736678957923e-08 1.8918550723225e-09 -1.90994930168495e-09 3.93273249836703e-08 2.92555344481063e-09 -2.39022617607353e-07 -1.91400743765167e-08 1.86662240317724e-08 5.69808918889571e-09 3.15328954881912e-09 -1.76152432683795e-08 -1.62359992360991e-08 -3.1533954025985e-09 -2.45728382934535e-08 -4.37404838347113e-10 1.75079657097416e-08 -2.02247450913786e-08 5.32394379299415e-08 5.54313803352607e-08 3.86354899837648e-09 3.14695895393125e-08 2.24215555023817e-08 7.70729836203196e-10 3.99873742454429e-08 -9.11418709100068e-09 6.39120001350123e-09 -2.26743875222e-08
"R1015" -6.79192670758914e-08 -1.16995922893624e-08 -4.96494404904121e-09 1.17165800587751e-09 6.0583459981256e-08 4.44997026967608e-08 -1.01320311990128e-08 -2.98118438846497e-07 5.77635900579065e-09 2.71841899388935e-09 6.21905427080525e-08 -2.42935043470779e-08 -2.97962048734245e-08 4.65021067856908e-07 -3.40886471093741e-08 -1.24907025543204e-08 2.42782740018863e-08 -1.06926812020797e-08 -1.27999268855036e-08 1.40211884540056e-08 3.05955553442596e-08 -5.0125671958401e-09 6.70109928200798e-09 -4.00390994162135e-09 -1.33788327176326e-08 -1.11002031927216e-08 3.45471950371861e-08 -1.68776185545793e-08 -1.50777678982601e-07 9.3951258346193e-09 -5.49449229463483e-11 -8.85961640312148e-08 2.52369793550795e-08 -1.68750332585266e-09 -1.85276156200426e-09 1.73805942804837e-09 -5.50617754440887e-09 -4.8742857387141e-09 4.03067515820986e-09 5.19848382716987e-09 1.10328296578601e-08 -8.34221676855487e-09 3.69341262899405e-09 -8.63663821545492e-09 -1.56785641571983e-09 3.32670553195211e-09 1.95848288847446e-08 -7.91006260948365e-10 -5.17197686610547e-09 7.61399025128231e-09 5.67221661505573e-09 6.99067426118483e-09 -7.01095861023874e-09 3.33533049120775e-09 -3.24964688113386e-09 8.46469061429256e-09 6.72438859354541e-09 -3.49827426196682e-09 -8.20199458105417e-09 4.37501973814075e-09 -4.54049420226946e-09 3.06720107128278e-09 1.19040888698232e-08 -1.23959848818965e-08 -4.6225450520467e-09 -2.96799739449514e-09 1.19369315733345e-09 -8.22834730979608e-09
"R1016" 2.15602167988661e-08 2.00178677997048e-09 1.54950275789904e-09 1.86497344999701e-09 -4.73111066748053e-08 -2.86844649524559e-07 2.47382762034946e-08 9.67510928741012e-08 5.63127910716611e-09 2.90456510049992e-08 -8.72086775107276e-09 5.4491693576472e-08 -9.31060794286604e-09 -3.4088647109377e-08 1.95905654940655e-07 2.06830076088711e-09 8.45241781339178e-09 8.68374612994447e-11 -6.93701715694791e-09 -1.50799250894985e-08 8.21292867225638e-09 -4.75033406348188e-09 -1.74776432661726e-10 3.6919793982151e-10 1.89550984290303e-08 6.43928765627414e-09 -1.3614208277039e-08 -2.19424657642539e-08 -1.25567558461939e-08 -1.6860132748214e-08 -1.25656104036891e-09 4.19257867697677e-08 -4.86734958300873e-09 -1.13632275057636e-08 -3.81855025157427e-09 -5.10903326697026e-09 2.86231726949505e-09 -2.65519998859378e-10 2.45695491615364e-08 2.6261998834402e-08 1.13921037225887e-08 1.24303118829402e-08 -3.22170383533923e-08 -1.69100420257265e-08 1.20652509365317e-08 -9.05677916573859e-09 2.52473567072672e-09 -3.45116908974244e-09 -5.37984445150539e-08 2.73144518001672e-09 -4.02358153009045e-09 -2.64981551912788e-09 2.78646532220059e-10 4.4594406508637e-09 -1.05551437436097e-08 1.07475562054373e-09 -2.42062258151029e-09 3.85013248830018e-08 -1.57388924580013e-08 -7.19903347537651e-09 8.46187013312256e-09 -1.02748467742823e-08 4.55346882976584e-10 3.35484754154844e-09 9.41837180866401e-10 -2.15689066820672e-08 8.24443527370492e-09 7.50821850108818e-09
"R1017" -1.8988308415441e-08 7.07394177564151e-08 2.15660336972285e-08 -6.23634750878769e-09 -1.51940669651285e-10 -9.04439693516637e-09 -1.9782270604647e-08 8.96832249207884e-09 2.85871429175867e-08 2.17756165258672e-08 6.54273182147098e-09 2.67458952458622e-09 9.53160768232887e-11 -1.24907025543221e-08 2.06830076088832e-09 2.18882624423033e-07 -6.31542105769163e-09 4.58227755698622e-10 4.16165155192532e-10 -3.09802413815312e-09 -6.77022865081077e-08 -1.55684770117703e-07 -2.57074066522699e-08 -1.1731336413728e-07 2.56988333469846e-10 1.10964226023957e-10 -3.51611474681923e-08 4.57764960958136e-08 8.17182023727855e-09 4.51154852421664e-08 2.0655974569616e-09 -4.71691578289034e-10 2.64047259237107e-08 -3.62720905648513e-09 2.64429905198765e-09 -2.06115525622791e-08 5.37513777568012e-09 1.33105547109008e-09 -4.2721207502423e-09 -1.2420299281026e-08 -1.14278562952412e-08 8.24548508917341e-09 7.18342209694024e-09 -1.70526452297033e-08 1.82529465277763e-09 2.88207797099339e-08 -1.20294360753492e-08 -1.51859342529532e-09 8.1800435751546e-09 -9.91917856729822e-08 -5.64713787618561e-10 -8.92405708042886e-10 7.28856676463005e-10 -1.18899097619734e-08 4.16044249891838e-08 1.98451548500068e-08 -2.0087474162814e-08 -2.62751319696774e-08 1.31445118639062e-08 1.2925006620482e-08 -2.2241307380917e-08 5.47341565085321e-08 -1.06476826835879e-08 4.39582313452173e-09 -5.83580021530957e-10 -2.17296633671732e-09 -7.69990769510069e-09 6.69739177955343e-09
"R1018" -3.18777551037825e-08 -3.47284200960715e-10 -8.86437805441926e-09 -1.27016582615801e-10 6.26975624190913e-09 -2.2483816022631e-08 1.39818054368735e-08 6.37514402239332e-09 -9.39410563465534e-09 -1.56630700313493e-09 -2.33655347540809e-08 2.81251887926616e-09 3.20916662988013e-08 2.42782740018871e-08 8.45241781339334e-09 -6.31542105769308e-09 1.572563718259e-07 3.04813103365272e-08 -1.11934752350591e-07 -9.88239517071177e-10 1.66724919584947e-08 2.09339842486667e-09 -2.44026061847873e-08 8.63572335036171e-09 -6.80632964734116e-10 4.61091978178217e-09 4.81513596711604e-09 -8.78552091774973e-09 -4.51651514032298e-08 -1.84365675582525e-08 -1.22644792273002e-09 -4.61317898523161e-09 5.73547703495055e-08 -6.73797265543713e-08 -3.01184274992452e-09 5.59330238331065e-10 -2.034596296803e-09 -2.08731130494346e-09 -3.25105864396609e-10 -1.48969780440034e-09 6.04832451422725e-09 4.12091062224819e-10 3.62658978238531e-10 -7.71542599562703e-09 -3.60537132829919e-09 2.60055115259723e-09 -3.92011537269818e-09 3.20895356689048e-09 -9.97464289941672e-10 6.68885851143205e-09 -7.96271630051675e-10 1.28382363695745e-09 3.4560856962839e-09 4.6550797958641e-09 -3.93769829916939e-09 9.98227702149259e-10 5.03061578420356e-09 9.63573479318696e-09 -1.05526959245855e-08 -3.47227611014067e-10 2.18401684646142e-10 -7.28208593567516e-09 5.6826709436995e-09 -6.42650490964241e-09 3.66630570887738e-09 -9.68251408336309e-10 1.04317768480441e-09 -3.04647295964463e-09
"R1019" 4.30182935107914e-09 -1.83551605776655e-09 8.41644374521222e-10 5.01179926854701e-10 9.0261117771306e-10 -1.87533971845777e-09 2.90257990330026e-09 5.3960430683001e-09 -2.67099723197943e-09 -2.20063813504437e-09 -2.25583559690633e-08 1.89816272796645e-09 2.22590977398794e-08 -1.06926812020794e-08 8.68374612997313e-11 4.58227755700755e-10 3.04813103365289e-08 2.96791791861794e-08 -3.00282276807927e-08 -5.65159006135584e-10 4.84373590335653e-09 -4.36887718755852e-10 -6.9168079403639e-09 2.4948933954257e-10 3.16200108430237e-09 -7.32281562994516e-09 1.6245907644681e-09 1.89710808317175e-10 -8.48372718691704e-09 -3.69146318875054e-09 -1.90828094143846e-09 2.54728567934854e-09 -9.52695710498361e-10 -3.40775735163677e-09 -1.05179012202177e-10 3.24316073155e-09 -9.97914612766621e-10 -6.28542257599497e-11 -2.04351657674029e-09 -2.55386693410104e-09 2.84063094759559e-11 -1.05190586571895e-09 2.72941339170669e-09 5.10537402404076e-10 -2.08978153615427e-09 1.48106574523824e-09 -6.50057585893582e-09 2.04625859731134e-09 1.42792265851296e-09 -1.52404307294138e-10 -2.16331293245333e-09 7.72973640928057e-10 9.88041385912034e-10 -8.94116790686912e-10 1.02787706125283e-09 1.13687060588221e-09 1.87607513974963e-09 -1.3535512228291e-09 -7.58869635566527e-09 3.29256964139309e-09 -3.99851192777232e-09 1.50791623683427e-10 1.30241016143008e-09 -6.17720041174987e-10 2.28583463334633e-09 2.06386428721325e-11 -1.56323491024088e-09 1.41933803823669e-09
"R1020" 1.57437675510777e-08 -3.06444243193465e-09 6.55714890209476e-09 -1.74998208690787e-09 -8.14884972680411e-09 1.81568836137157e-08 -6.91457617317505e-09 -3.3388179273079e-09 6.80497628475635e-09 -1.6257495992524e-11 -8.79541201057878e-09 -7.03388019639233e-09 8.42632752820914e-09 -1.27999268855048e-08 -6.93701715694963e-09 4.1616515519315e-10 -1.11934752350594e-07 -3.00282276807933e-08 1.25086171510229e-07 3.48058724430923e-09 -1.15645915106121e-08 2.2255371859005e-09 1.34099931745154e-08 -1.06415774118162e-09 4.91421590212227e-09 -2.22799790118716e-08 -1.25397358266639e-09 3.24897653429027e-09 2.53791579596677e-08 1.21394141674081e-08 3.57349937914662e-09 9.19269066638233e-09 -3.28050308044088e-08 4.09721922871901e-08 1.78631795244316e-09 1.59588572457544e-09 -2.55211583411805e-10 1.00709757524607e-09 -3.34157045433506e-10 1.82590049513566e-09 -2.97925980094183e-09 1.21087669813446e-09 -2.37868803488711e-09 2.76890475848837e-09 1.40101674951905e-09 -2.22917070329635e-09 -4.82241691652565e-09 -3.41621186077681e-09 1.28377208841797e-09 -2.01685683690995e-09 -1.01038335112734e-09 -2.2714875319238e-09 -6.0773893028955e-10 1.72521448580733e-10 -2.74544426791676e-09 -4.58180382188908e-10 -1.29417975982113e-09 -9.22544707294467e-09 -3.15785959136899e-09 3.57497124264476e-09 2.08297660031061e-09 8.5654302702513e-09 9.55898792055452e-11 2.99578518332008e-09 -1.87524546944909e-09 1.8525878077022e-10 6.13785620239843e-10 9.41257466718136e-10
"R1021" -9.69415054364261e-09 -1.21742585489683e-09 -4.46255324906018e-09 -8.13955507443308e-08 3.56228795770844e-09 4.66663083945794e-08 -7.06187103423328e-09 -3.19884441947453e-08 1.95121406610876e-08 -8.8526929285775e-08 6.46666491334126e-10 -5.921500630896e-08 6.03035975553108e-09 1.40211884540097e-08 -1.50799250894998e-08 -3.09802413815267e-09 -9.8823951707226e-10 -5.65159006136225e-10 3.4805872443062e-09 1.46102691409261e-07 -1.1022635257582e-08 -2.05372569337074e-09 1.04589921482779e-08 -1.26997124753066e-08 -6.80706648919461e-09 -2.26628169469564e-09 4.56444803078451e-09 1.48921135689256e-08 7.13217706805038e-09 1.13522912911578e-08 9.00167570219007e-12 -6.12406693968345e-09 4.1788109341629e-09 -3.42387731413004e-09 5.49462722416574e-09 2.99220893112226e-09 -2.32199522464184e-09 3.26550683366405e-08 -2.25363873238594e-09 1.27790776405987e-08 2.09876998870861e-08 -5.03532752973867e-10 1.01288416118128e-08 -1.54813484626354e-08 1.36366771244822e-09 -2.71468731073069e-08 -5.48120035222038e-09 -1.26653662207567e-08 2.31168834146738e-09 8.59505234227057e-09 2.85695086909835e-09 -2.73595677521826e-09 -1.51389979552292e-09 1.69625853765929e-08 -1.5145354721516e-09 1.63102301500883e-09 4.05947651112286e-09 -1.98919196828484e-08 5.01196359450788e-09 2.39413868098314e-10 6.87019011491203e-10 -7.07184266833772e-09 1.63836340712671e-09 -6.76938323491748e-09 6.13623652436547e-09 5.81636365720253e-09 1.74315482182389e-09 -6.1213673118344e-09
"R1022" 3.05021785334757e-08 -1.84931141928752e-08 3.1872146532217e-08 1.44461985864249e-08 1.54076328273017e-09 -4.32504613201113e-09 2.6291848685173e-08 -1.59301018173828e-08 -7.90936138900888e-09 1.22526241711132e-08 -6.44427872438759e-09 6.86318887074756e-09 -2.00801896651745e-09 3.05955553442628e-08 8.21292867225306e-09 -6.77022865081155e-08 1.6672491958494e-08 4.84373590335723e-09 -1.15645915106139e-08 -1.1022635257578e-08 3.58814727176244e-07 -1.78932024767294e-08 -1.51976022716269e-07 5.29764128869684e-08 2.3579526738657e-09 -5.81681537110903e-09 1.80519531387745e-08 -1.12896614825018e-07 -2.17247218588185e-08 -1.17211817280314e-07 8.76097405503674e-10 -1.7109414447673e-10 -4.07595917209181e-08 1.22135279115896e-08 -4.03098868822377e-10 -6.7501718030988e-09 -8.20772709382288e-09 -9.80883412463046e-09 2.11368716046811e-09 4.68909772914099e-09 -8.8446972428582e-09 -5.62109443645644e-09 8.10150968507671e-09 1.04786239768021e-08 9.25744384829627e-09 -1.85403075233798e-08 -2.40003900136199e-09 5.75723945985859e-09 -5.32657495403377e-09 1.5286854902912e-09 -1.02178616478754e-09 -4.9015979074585e-09 -5.80689819312223e-09 8.17536823005236e-09 -2.56968748130685e-08 4.68478799433312e-08 1.0087691663451e-08 -4.13972448615516e-09 1.06120652030141e-09 1.79943618515033e-09 1.78501896128781e-08 2.29886130957657e-08 5.14506214297011e-10 2.59712217053996e-09 -5.24309871230536e-09 -4.34173418476084e-09 3.15568301643384e-10 4.94307673559318e-09
"R1023" 2.92987841767463e-08 -5.72585496159847e-08 -5.69310186848856e-09 -2.63537881151057e-09 2.76494735784476e-09 1.34569606857028e-08 1.44709037492384e-08 -6.85912038274e-09 -7.5987896377148e-08 -1.43838694685533e-08 -1.04110644727533e-08 2.77347317262275e-08 5.65670834325559e-10 -5.01256719583706e-09 -4.75033406348225e-09 -1.55684770117699e-07 2.09339842486696e-09 -4.36887718755423e-10 2.22553718590125e-09 -2.05372569337094e-09 -1.78932024767313e-08 3.02262515439396e-07 1.29545649787236e-08 6.72236793470232e-08 2.63147722393612e-08 1.18797513297506e-08 -6.15220844499471e-08 -1.60114823142865e-08 1.35235109812268e-08 -2.56969235867491e-08 -4.08525368611702e-09 -7.25306848441988e-10 -3.64378492986795e-08 7.04462732257111e-10 -1.26699875520061e-09 1.74274166751349e-08 6.53740256632296e-09 1.04996947153438e-08 1.99126338959251e-09 -7.43901820771644e-09 1.23175336544043e-08 -2.03064164473658e-09 -2.9470479930865e-08 9.93225366898239e-09 9.16705667438256e-09 1.30691856824744e-08 -4.62233020504757e-09 7.37139934607901e-09 6.57588774236631e-10 1.33601154150776e-08 1.36229923010578e-09 2.91728748199587e-09 1.30331450372536e-09 -1.20339794615671e-08 2.23554738909448e-08 -1.52351449749485e-07 -7.34212136972551e-09 6.97127495472703e-08 -1.61746860040769e-08 -3.74923339408599e-08 9.76586291956968e-08 -4.85443682138515e-08 -1.38651990861229e-08 -8.59344572940498e-09 4.64451373112814e-09 -6.19799612212128e-10 9.71220405105324e-09 -1.79802048536497e-09
"R1024" -3.16385041203026e-09 2.39066724749527e-08 -9.46866453471401e-08 -6.67236468232214e-09 -3.7408042316963e-09 5.19066405050375e-09 2.04334740035035e-08 -3.14812136847991e-09 1.03840771911312e-08 -1.65756564054625e-08 7.90049578971684e-10 -1.17321918381316e-08 -2.42594857676077e-09 6.70109928200539e-09 -1.74776432660971e-10 -2.57074066522737e-08 -2.44026061847844e-08 -6.91680794035923e-09 1.34099931745169e-08 1.04589921482788e-08 -1.51976022716281e-07 1.29545649787231e-08 2.73915022519799e-07 -2.00240090746538e-08 1.08297478580492e-08 1.54458898456386e-08 -3.01765793716281e-08 2.65228403617056e-08 -1.31654353096449e-08 7.10323235046686e-09 -2.44398175358981e-09 7.71408772499178e-09 -2.38911159146375e-09 -4.22469785020944e-09 -2.51464099402374e-09 5.63234897280696e-09 -2.81925236316438e-09 2.3512660843505e-09 -8.90392588713344e-10 3.39008574621505e-09 -1.59169932539485e-08 8.29811017042245e-10 1.48906827506062e-08 8.05692602055793e-09 -9.9938191873296e-09 -1.06827398349331e-08 6.69204859263097e-09 -3.16075315774848e-09 -2.44511550879906e-09 2.85263783243735e-08 1.18971940796822e-09 5.87721094614849e-09 2.42722146839666e-09 3.24182128926619e-09 3.92760254986136e-09 -2.03771049868903e-08 2.56045665963213e-09 -1.40787776212202e-09 -1.10355179681491e-08 1.1554261168347e-09 -2.34693517173812e-08 -3.63996012109392e-09 1.82996130534829e-09 2.25261693826404e-09 1.53123564366832e-09 4.45483443494264e-09 -7.20199669120973e-10 -4.9168733805575e-09
"R1025" 3.11039055328158e-09 -1.81664156492411e-08 -4.24013443343129e-09 1.37305542453682e-08 -3.61770576100298e-09 5.65820323400917e-09 6.38644721082863e-08 -8.64428337827325e-10 -2.02715200762779e-07 -4.89050867559443e-08 -9.4816266270143e-09 3.79646276123519e-08 1.01564872212123e-08 -4.00390994161626e-09 3.69197939822063e-10 -1.17313364137277e-07 8.63572335036058e-09 2.49489339540755e-10 -1.06415774118165e-09 -1.26997124753073e-08 5.29764128869733e-08 6.72236793470284e-08 -2.00240090746581e-08 4.25365338015824e-07 6.11160617131421e-09 7.06546313079003e-11 5.33435863690352e-09 -1.98485721132783e-07 -1.47252858985561e-08 -3.1292958255973e-08 -4.33815137000656e-09 7.10445960352528e-09 1.20064338810996e-09 1.86397920524854e-09 7.62046055817576e-09 1.61182935607493e-09 -9.02423698585974e-09 -3.15878422427603e-08 6.08245229257008e-09 -2.79826629498693e-10 -3.63143222094621e-08 7.34250515749183e-09 1.75101574427029e-07 5.02683549965763e-09 -3.84440967241867e-09 -5.99530600863982e-08 5.4191096241017e-09 -1.15371805862456e-08 -4.40814043427304e-09 6.92552323998641e-08 6.84416999442656e-09 3.95873790254718e-09 3.64506140332707e-09 5.11070798912611e-08 -5.17048025430292e-08 -1.77259427980508e-08 8.7748883390369e-09 -3.12203103318249e-07 -1.90089170391096e-08 -6.29244985029489e-10 2.10066096703665e-08 1.16971913867162e-07 1.29709758028269e-08 1.78759215442682e-08 3.14355319835174e-09 -9.24497353839385e-09 1.23406982915316e-08 -1.16875061987924e-08
"R1026" 8.57577395560872e-09 6.67358858661206e-08 7.97345149136025e-10 4.77378513562949e-09 1.98365309227164e-09 -1.75897736336067e-08 8.34980883585827e-09 4.94769866226718e-09 -1.06260098140783e-08 -6.52643816458155e-10 -1.8296764839241e-08 5.50209620037758e-09 -5.02150326967961e-08 -1.33788327176321e-08 1.89550984290316e-08 2.56988333470157e-10 -6.80632964734597e-10 3.16200108430293e-09 4.91421590212163e-09 -6.8070664891956e-09 2.35795267386657e-09 2.63147722393621e-08 1.08297478580495e-08 6.11160617131276e-09 2.84653279186375e-07 -3.42404596224881e-08 -1.64596620654034e-07 -7.06558101120198e-09 7.22980194481214e-09 -7.5765383535898e-09 -1.75053420509703e-09 1.91155442681527e-08 -1.00235356310716e-08 -3.1174806909351e-09 9.79747632930438e-10 -6.82279757330839e-08 1.02085743875424e-08 -3.17839817732889e-09 5.81257398245193e-09 -1.44476020144075e-08 -7.76491717456713e-09 -1.27301850242204e-09 8.64838919091844e-09 1.65844889491888e-08 1.74572279093331e-08 4.8760689484927e-09 3.93868197273803e-08 6.20526053780449e-09 2.09285163448556e-10 3.14186699325134e-09 1.11753477404342e-08 -1.08890556758091e-08 -1.0364133203359e-09 -5.7603800290908e-09 -6.81019809200318e-10 -3.62612717816294e-08 -2.12536171683793e-08 -1.00368796773352e-08 -2.64984800401641e-07 2.25108056724216e-08 9.74009417158405e-08 1.30454570930583e-08 -1.08963250830496e-08 1.1964853525194e-08 -8.23485164059488e-10 -1.15346197696143e-08 2.69952818716714e-09 2.53665155634172e-08
"R1027" 9.81377941893642e-11 2.83118684284394e-08 -1.83855541496371e-08 1.14020510874299e-09 -7.32780706111410e-09 -8.45446171676552e-09 5.80043773647872e-09 4.87914283887399e-09 -8.14886686131909e-09 5.06261114779125e-11 -2.74740594716008e-08 4.92663830416322e-09 2.73317980789121e-08 -1.11002031927221e-08 6.43928765627572e-09 1.10964226019809e-10 4.61091978178306e-09 -7.32281562994364e-09 -2.2279979011876e-08 -2.26628169469534e-09 -5.816815371106e-09 1.18797513297486e-08 1.54458898456383e-08 7.06546313083592e-11 -3.42404596224872e-08 1.01051168079953e-07 -6.10327565721001e-08 -3.4263619681387e-09 7.06209704563972e-09 -3.2867034829519e-09 -2.39908920372861e-08 1.52796121045137e-08 3.28530452444599e-09 -5.45289336200268e-09 -1.55006679873942e-09 -1.29255634850915e-08 3.7634368713419e-09 2.15928063305442e-09 2.80660719308544e-10 7.64078957123957e-10 4.27476339964241e-10 4.86363676686715e-09 1.36937314384243e-09 -9.54517112371149e-10 -4.73742125013343e-09 2.31197965225012e-09 -2.73808799825525e-08 -3.6552070070749e-09 -2.58275887166458e-09 1.91639705454362e-09 -5.59200215302552e-10 4.33452951202557e-09 1.20896720281905e-09 -5.16874716018887e-09 -6.34891580507451e-10 -1.68973651972887e-08 -3.37520250835623e-09 6.97718701673391e-09 5.71890995603234e-08 -8.39639891778296e-09 2.18743937553256e-08 -1.63601603826357e-09 -1.1206682261599e-09 -6.96412835138996e-10 7.58578310064106e-09 -8.46830282939708e-11 1.68613457104647e-09 1.1495749170968e-09
"R1028" -2.11967217746589e-09 -2.29025535768058e-07 -2.08118403963605e-09 -2.7498862738776e-09 9.58429934404537e-09 1.11149299079215e-08 -1.46051829989735e-08 -2.10381972453408e-08 3.72112105877713e-08 -3.98297719396069e-09 2.74155581387781e-08 -2.22557097701061e-08 -1.40057830857036e-08 3.45471950371851e-08 -1.36142082770396e-08 -3.51611474681917e-08 4.81513596711621e-09 1.62459076446853e-09 -1.25397358266397e-09 4.56444803078238e-09 1.8051953138776e-08 -6.1522084449941e-08 -3.01765793716328e-08 5.33435863690557e-09 -1.64596620654035e-07 -6.10327565720891e-08 5.23492136175304e-07 1.06854691436074e-08 -4.60710988141941e-08 5.6186255264993e-09 1.39005317092374e-08 -1.60801786245165e-08 6.62436266089683e-09 3.18871282988882e-08 4.82154317356427e-09 1.13245765401764e-07 1.59926915855571e-08 2.31811090159903e-09 -1.61968497254294e-08 3.35247272169853e-10 5.2845381304947e-09 -7.80734857385291e-09 -5.05583825504702e-08 -6.20269722875293e-09 -4.09456406025896e-08 8.72140786021519e-09 9.56744990159119e-08 -6.52182525450316e-09 1.67376285692616e-08 1.01101469604982e-08 -9.90917163221775e-09 9.62647491876119e-09 -2.03644035862085e-09 2.46343686796603e-09 -1.31663170838164e-08 1.32434544155477e-07 -6.84986938371936e-09 1.68336837241199e-08 1.47456488230098e-08 2.59097594575327e-08 -2.61057397326704e-07 -6.56108742677301e-09 2.2606653502048e-08 -1.18747999103854e-08 -1.7333446005797e-08 1.73556904948504e-08 -7.87419592271582e-09 -1.69343424162065e-09
"R1029" -1.80143264213214e-09 -1.04419416348211e-09 4.2698892779977e-10 -3.12933650628935e-08 2.63354532573605e-09 2.40317872299704e-08 -1.66348771279092e-07 8.26831393172124e-09 7.9743094822531e-08 1.40624814622147e-08 8.00857314679018e-09 3.99817696697495e-09 -9.01421989161956e-09 -1.68776185545833e-08 -2.19424657642553e-08 4.57764960958105e-08 -8.7855209177474e-09 1.897108083169e-10 3.24897653429074e-09 1.48921135689221e-08 -1.12896614825013e-07 -1.60114823142882e-08 2.65228403617113e-08 -1.98485721132791e-07 -7.06558101120008e-09 -3.42636196813985e-09 1.0685469143607e-08 3.40145802318767e-07 7.79155104912271e-09 7.80051852908627e-08 3.17934408617378e-09 -3.12988892431734e-09 4.83680484077999e-09 3.63339800676493e-09 -7.20354961907804e-09 9.52905181653701e-09 6.08882198212882e-09 2.00746164644886e-08 -5.12770943586636e-10 5.85714479469265e-09 5.00991396366831e-08 8.1478543170408e-10 -4.39221414124209e-08 -2.12188819037195e-08 -5.43545501325919e-09 5.54976001455657e-09 8.21552050051237e-09 9.77399861434283e-10 -4.25171837390569e-09 -1.26163335219748e-08 -3.42713726769426e-11 2.01706025959607e-09 -3.67609599026278e-09 -1.37553661070356e-09 -1.15083756906554e-08 2.7584245319912e-09 3.30516950234719e-09 7.80865523184448e-08 4.48255827961361e-09 5.76264005709939e-09 -3.46627194736977e-08 -1.00254742994565e-07 8.25231586562513e-10 3.90149028691414e-09 -3.66180643878142e-09 3.99978552616792e-09 1.11167333298168e-09 2.3287552866614e-09
"R1030" -4.0316191534612e-08 2.74838320041495e-08 1.78362315421476e-08 8.48571340738945e-10 2.92493784149721e-09 4.16165901725669e-08 1.57752528566891e-08 3.58812424783693e-08 2.95982820068395e-09 -1.80104714865627e-08 1.07531166640845e-08 -1.33029862572978e-08 4.0165092444717e-08 -1.50777678982587e-07 -1.25567558461936e-08 8.1718202372767e-09 -4.51651514032325e-08 -8.48372718691523e-09 2.53791579596668e-08 7.13217706804687e-09 -2.17247218588198e-08 1.35235109812267e-08 -1.3165435309643e-08 -1.47252858985551e-08 7.22980194481379e-09 7.06209704563847e-09 -4.60710988142024e-08 7.79155104913103e-09 3.07755337524897e-07 -1.09854849837057e-08 -1.01131248421607e-08 -5.44048522069696e-08 1.69262714369472e-08 -7.78813417095799e-08 -2.08403612346612e-10 -7.24910124725157e-09 3.98282148744764e-09 -2.23046645175649e-09 -2.63865515840972e-10 -3.99466874184892e-09 -1.06906654217268e-08 1.44215586900055e-09 -6.05657745008897e-09 7.09553986503201e-09 1.25944257240972e-08 2.35905392337747e-09 -4.93380318615145e-08 2.52579873215647e-09 5.23324434748838e-09 -9.4391990054791e-09 -6.97839393614894e-12 -4.55821321581541e-09 -1.2688858010061e-09 -2.11596159240292e-09 9.52067874607793e-09 -1.58140870477032e-08 -1.41661994844942e-08 1.94883470229412e-08 1.77645111693654e-08 4.20689493531916e-09 3.13254801121946e-09 3.70100755102876e-10 -1.01134547430759e-08 5.138057918588e-09 8.05511160118799e-09 -3.74916940140048e-09 2.06834340213396e-10 4.12680240627736e-09
"R1031" -3.31403406789768e-08 6.45599920692601e-09 5.58251740951737e-09 -5.45474052540874e-09 -9.15524397086893e-10 3.19982800916534e-08 -1.44820616336909e-07 -7.2756843216895e-09 3.01893823971669e-08 1.68549724112315e-08 7.33103505493573e-09 -1.03383583025133e-08 -2.94922400918735e-09 9.395125834616e-09 -1.68601327482148e-08 4.5115485242162e-08 -1.84365675582536e-08 -3.69146318875121e-09 1.21394141674056e-08 1.13522912911599e-08 -1.1721181728031e-07 -2.56969235867495e-08 7.10323235047339e-09 -3.1292958255967e-08 -7.57653835358954e-09 -3.28670348295278e-09 5.61862552649672e-09 7.8005185290856e-08 -1.09854849837022e-08 1.8123471513204e-07 1.66874695824883e-09 5.35681716509796e-10 1.26061710440887e-08 1.06014702831475e-08 1.69728298978011e-09 6.90679761545036e-10 2.46255641307688e-09 5.85539474583624e-09 3.40898084476222e-09 4.29765325371945e-09 1.48741161023268e-08 1.28543054682431e-09 -1.10491081972904e-08 -5.947718441204e-09 1.26408591021757e-09 -1.45236340474401e-10 -2.36478182559752e-09 -1.61716645974521e-09 -5.64393606174359e-09 -2.81064618248753e-09 -1.00676085643384e-10 1.05412704386299e-09 -1.49367137954508e-09 5.57266501582837e-10 -3.17293716245668e-09 3.66887796422853e-10 1.92460330608731e-09 -7.78980343092915e-09 7.43301250693117e-09 2.97193026964793e-09 -1.13743257373006e-08 -1.4854391928582e-08 -6.2145209358226e-09 -3.54007051522359e-10 -7.32355710046892e-12 -5.47202151556496e-13 4.15807856168933e-09 -7.88603411508513e-10
"R1032" 4.47194593974254e-09 -8.77929454134738e-09 2.90074178457205e-09 -2.9388457621672e-10 5.54147469875098e-09 9.7645116788261e-10 -1.62621714046607e-09 -1.55599653789929e-09 3.60595894637966e-09 3.42093359911591e-09 1.13026387260051e-08 -8.30908835945854e-10 -4.03863055571444e-08 -5.49449229447143e-11 -1.25656104037027e-09 2.06559745696095e-09 -1.22644792273091e-09 -1.90828094144032e-09 3.57349937914913e-09 9.00167570334251e-12 8.76097405498923e-10 -4.08525368611728e-09 -2.44398175359062e-09 -4.33815137000458e-09 -1.7505342050959e-09 -2.3990892037278e-08 1.39005317092392e-08 3.17934408617215e-09 -1.01131248421607e-08 1.66874695824596e-09 3.99700015351532e-08 1.51709924962009e-09 -4.94271690061695e-09 9.72906395193299e-09 3.54019508300677e-10 1.04086977861636e-08 -1.61301626508283e-09 -4.74051167861589e-10 1.63232751849401e-09 -5.47671259044017e-10 2.86384157737891e-09 -6.11870813339992e-09 -4.30012779156648e-09 1.25582290566274e-09 4.81724021810673e-09 1.64344518178504e-09 3.12620151192069e-08 5.65967952897369e-09 -2.78971629279805e-10 -2.12643067787833e-09 -2.78068865953628e-09 -2.31280553904187e-09 -2.24389567518589e-09 7.00550482445438e-10 5.03488785977631e-09 5.67297571438916e-09 2.76133529559917e-09 5.7176065721013e-09 -7.2072556189794e-09 -5.2198305350371e-09 -1.21585264263904e-08 -7.33325371353458e-09 -3.61710984119073e-09 -1.41743929292487e-09 -1.79591071037725e-08 -8.37002992138293e-10 -2.01101294649643e-09 1.95958624528914e-09
"R1033" 3.66184831958802e-08 1.07056561231719e-09 -6.55420793523454e-09 -4.7052100063808e-10 -4.22233628627719e-08 -5.22265130452253e-08 2.01761892655569e-09 7.79995552340656e-08 -3.57992807661711e-09 5.4964413915739e-09 -6.95398434686982e-08 1.07106417179322e-08 2.89408311108029e-08 -8.85961640312097e-08 4.19257867697665e-08 -4.7169157828879e-10 -4.61317898522994e-09 2.54728567934699e-09 9.19269066638311e-09 -6.12406693968559e-09 -1.7109414447897e-10 -7.25306848442829e-10 7.7140877249936e-09 7.10445960352527e-09 1.91155442681521e-08 1.52796121045153e-08 -1.6080178624518e-08 -3.12988892431987e-09 -5.44048522069732e-08 5.35681716510598e-10 1.51709924962085e-09 8.4354706539985e-08 -2.1657983906528e-08 3.09151001663932e-08 7.0028677138022e-10 -1.2374606718476e-09 2.75537647474439e-09 3.96414418648417e-09 -5.50982152717391e-10 -7.42076555248042e-10 1.49223813945596e-09 3.64071670099657e-09 -2.10588707434669e-09 -5.49779967827871e-10 5.65712809157456e-10 2.79492273538949e-09 -2.96978897204534e-09 -1.17237241653553e-09 -3.82184225162705e-09 4.05251297133627e-09 -1.69709260941055e-09 -1.96756840284076e-09 1.22762333023554e-09 -3.93912906013883e-09 -3.07791937302157e-09 6.78270563617168e-10 -5.83283052279099e-10 -3.49050604487634e-09 -1.39696382049408e-08 -3.43701060916743e-09 4.79901573443241e-09 -1.89845262033532e-09 -7.33520065697092e-10 1.06568220536697e-09 7.70893916685656e-10 -1.65144397017197e-09 6.08437694727668e-10 3.49766259082292e-09
"R1034" -9.18194290623635e-08 6.63796273011514e-09 -3.57337771169295e-10 -2.46833833740019e-09 1.1677517450924e-08 -1.74188175105199e-08 3.5538197536018e-09 -5.29964255336218e-10 -3.8567905241473e-09 1.13683230491365e-09 1.75978426959698e-08 -5.44506338232718e-09 1.36625299360274e-08 2.52369793550765e-08 -4.86734958300622e-09 2.64047259237083e-08 5.73547703495064e-08 -9.52695710497148e-10 -3.28050308044082e-08 4.17881093416578e-09 -4.07595917209222e-08 -3.64378492986793e-08 -2.38911159146285e-09 1.20064338810608e-09 -1.00235356310718e-08 3.28530452444494e-09 6.6243626608986e-09 4.83680484078225e-09 1.69262714369501e-08 1.26061710440912e-08 -4.9427169006154e-09 -2.1657983906528e-08 1.05735688835385e-07 -7.12194135398312e-08 -5.037983608579e-10 -1.28714543831884e-09 -3.84364689004017e-09 -1.04932500356115e-09 -2.77717140014089e-09 -2.75055556789738e-09 5.23199572863293e-09 2.05100919506065e-09 7.58942028673467e-09 -5.93466583912391e-09 -4.46495711599921e-09 2.41296174906278e-09 -9.12162891224816e-09 -3.11659672808229e-09 6.88649472289159e-09 2.48592059741117e-09 3.54482789218629e-09 1.92409740030221e-09 2.46275508692756e-10 1.71120456381079e-09 -9.84565047944732e-09 1.2654068385125e-08 4.72557043440013e-09 -9.75583997033042e-09 3.59910185851614e-09 7.65681960286961e-09 -6.17671490900157e-09 3.76749156570244e-09 7.25455339681226e-09 -1.3245633013593e-09 4.31084864435972e-09 1.04522908880655e-09 2.12178814760227e-09 -6.87405234333032e-09
"R1035" 6.22537212544533e-08 -2.258652668726e-08 -1.85918029397421e-09 -2.4952360356093e-10 -5.91633433072079e-09 1.35657038213755e-08 -1.34105013913645e-08 -6.24987834046413e-09 2.94415081630678e-09 4.92687863296755e-09 -9.95340464978362e-09 5.91576986094945e-09 -4.65340755697924e-08 -1.68750332585524e-09 -1.13632275057611e-08 -3.62720905648392e-09 -6.73797265543674e-08 -3.40775735163801e-09 4.0972192287193e-08 -3.42387731412764e-09 1.22135279115889e-08 7.04462732257042e-10 -4.22469785020896e-09 1.86397920525033e-09 -3.11748069093452e-09 -5.45289336200636e-09 3.18871282988896e-08 3.63339800676767e-09 -7.78813417095808e-08 1.06014702831475e-08 9.72906395193447e-09 3.0915100166394e-08 -7.1219413539831e-08 1.05640298788641e-07 1.89047451507473e-09 5.84252583522237e-09 2.92281858494442e-09 3.53601852593224e-09 -4.44619015620397e-10 1.45798958771055e-09 8.89271282912416e-10 -3.81060553007113e-09 -1.71236915284478e-09 4.26621377515461e-09 -8.49918463136285e-09 -1.3433974051581e-09 4.57930793214519e-08 1.34843775387912e-10 1.28818347101898e-09 -2.1611627400967e-09 -3.42349171316834e-09 7.55532833324731e-10 2.23387076474886e-09 -3.39031693431377e-09 3.46058890011100e-09 7.27444848602141e-09 6.90302698909823e-10 -7.47302366322756e-09 -7.40368694026242e-09 -6.89446412324574e-09 -3.41354315902523e-09 -2.78116499215813e-09 -5.02598316933449e-09 1.29395189884307e-09 -9.67101920291285e-09 5.45791502117321e-09 -2.30887812302728e-09 5.38804288587141e-09
"R2001" 9.94568040167308e-10 -7.35788596779903e-09 4.79662940198583e-10 8.86612599503595e-10 -1.15679200588517e-09 -8.15165764729179e-11 -1.60922991503301e-09 4.21047694070066e-09 -2.73469587832551e-09 -3.6608074019141e-09 -2.38437654990195e-09 2.55139642135898e-10 4.32182024398888e-09 -1.85276156200502e-09 -3.81855025157363e-09 2.64429905198565e-09 -3.01184274992276e-09 -1.05179012202153e-10 1.78631795244421e-09 5.49462722416471e-09 -4.03098868812731e-10 -1.26699875519945e-09 -2.51464099402258e-09 7.62046055817088e-09 9.79747632929363e-10 -1.55006679873754e-09 4.82154317356943e-09 -7.20354961907509e-09 -2.08403612347659e-10 1.69728298977929e-09 3.54019508299203e-10 7.00286771380071e-10 -5.03798360857836e-10 1.89047451507299e-09 8.94354856163175e-08 4.82078504925076e-09 -6.07029704966062e-09 -1.06870084760166e-09 -1.4935509353328e-08 -8.5778705666852e-09 1.00796537841401e-08 2.26645458918102e-08 6.34973317593925e-09 -1.85013605224537e-08 -1.40814104854786e-08 -1.32891409687107e-08 5.88089437324e-09 -6.93964055807863e-08 2.1250320149121e-08 -1.65875973156146e-08 -9.40495079923688e-09 7.08632095164367e-09 -3.47216656195333e-10 3.42558591914872e-09 6.78511123628274e-08 7.59957091100479e-09 7.95930412670172e-09 -1.84923489410502e-08 -6.55433887873486e-09 6.57327864857339e-09 -6.77889258618241e-09 1.56679865676556e-08 -1.08792950282302e-08 -6.97430364565857e-08 -1.70364838415874e-09 9.84881131354750e-09 -3.44036761544495e-08 2.46860865188308e-08
"R2002" 1.96649905787725e-09 -1.13742518046104e-07 -5.40618300663241e-10 -4.38474637936233e-09 9.83606567525722e-12 4.93634858813345e-09 -4.01172992137188e-09 -1.26015021487586e-10 9.67218544556535e-09 -2.92928170177512e-09 -6.53506117755435e-10 -7.47612687831954e-09 1.36039453416497e-09 1.73805942804859e-09 -5.10903326697037e-09 -2.06115525622772e-08 5.59330238330669e-10 3.24316073154956e-09 1.59588572457497e-09 2.99220893112431e-09 -6.75017180309853e-09 1.7427416675134e-08 5.63234897280703e-09 1.611829356075e-09 -6.82279757330828e-08 -1.29255634850921e-08 1.13245765401766e-07 9.52905181653469e-09 -7.24910124724986e-09 6.90679761541453e-10 1.04086977861645e-08 -1.23746067184764e-09 -1.2871454383188e-09 5.84252583522296e-09 4.82078504925076e-09 9.77276634444911e-08 -8.83842827911458e-09 5.06720248869466e-09 -4.97084810053956e-09 2.10403878106029e-09 6.37187126107015e-09 -3.61556911426874e-09 -4.20181144723308e-08 -3.97780149946365e-09 -1.61411705966304e-08 1.32167076295855e-08 2.20222644583049e-08 -2.55650807760147e-09 5.88022512252708e-09 -8.48634257990446e-09 -1.00232613601857e-08 5.94218974642072e-09 4.40244779157067e-09 -2.72664025548341e-09 1.115681880066e-08 4.66449381485573e-08 1.49951118710446e-08 2.79207594950954e-08 3.32427092985316e-08 -5.26449272715941e-09 -1.19539040876691e-07 -1.19577779911685e-08 1.28610758233732e-08 -8.72862357095202e-09 -3.77974692837112e-09 7.61479146027563e-09 -1.04335561118415e-08 -8.44728956280281e-09
"R2003" 5.22151311480252e-09 5.02558854964464e-09 1.06676677456798e-09 -1.71547964428911e-09 7.69360962783119e-10 -3.49750856302673e-09 2.04071784216891e-10 2.37034325643755e-09 -1.60150321835304e-09 1.97226238711047e-09 -3.18353448705048e-10 5.77390381685919e-09 -1.30021950048836e-08 -5.50617754441095e-09 2.86231726949416e-09 5.37513777568225e-09 -2.03459629680425e-09 -9.97914612765259e-10 -2.5521158341178e-10 -2.32199522464137e-09 -8.20772709382993e-09 6.53740256632368e-09 -2.8192523631573e-09 -9.02423698586159e-09 1.02085743875417e-08 3.76343687134001e-09 1.59926915855535e-08 6.08882198213364e-09 3.98282148745035e-09 2.4625564130785e-09 -1.61301626508525e-09 2.75537647474333e-09 -3.84364689004007e-09 2.92281858494432e-09 -6.07029704966421e-09 -8.83842827911224e-09 8.40460930157332e-08 5.20291067275205e-09 4.72116154232288e-10 6.13233823866046e-09 1.26110218224429e-08 2.12881758482095e-09 -1.85638731483683e-09 -4.671283588898e-09 -1.14711497184129e-08 -3.33813410111076e-10 1.82442109596104e-08 -8.51067425692597e-09 -5.67291409256746e-09 -1.66855568885721e-09 2.45102428679744e-09 1.25272688937365e-08 -1.1648263189878e-08 -1.57652165561615e-09 1.83852157883938e-08 -1.21944529119772e-08 -9.92141682225033e-08 1.43977054888875e-08 -1.03578113233616e-08 -1.3439603179733e-09 -4.56106206713295e-08 -1.85148896834774e-08 2.33707817272917e-08 2.22183742346093e-09 -1.69758952170218e-09 -5.48411147070926e-09 -5.32520084312161e-09 1.66346327709449e-08
"R2005" -1.00608623151135e-09 -5.53925083417618e-09 -1.20010029452036e-09 -5.74922281990126e-08 -8.81710406536693e-10 2.77757058157963e-09 -4.39868847785068e-09 2.24515615843788e-12 -3.42543020255249e-09 -1.43519196080057e-08 -2.86330944191228e-09 1.32999078260415e-08 -2.42900561363821e-10 -4.87428573871508e-09 -2.65519998859169e-10 1.3310554710927e-09 -2.08731130494485e-09 -6.28542257589464e-11 1.00709757524738e-09 3.26550683366421e-08 -9.80883412463104e-09 1.04996947153435e-08 2.35126608435059e-09 -3.15878422427633e-08 -3.17839817732891e-09 2.15928063305415e-09 2.31811090159933e-09 2.00746164644905e-08 -2.2304664517559e-09 5.85539474583806e-09 -4.74051167861315e-10 3.96414418648492e-09 -1.04932500356106e-09 3.53601852593465e-09 -1.06870084760129e-09 5.06720248869619e-09 5.20291067275043e-09 9.8510346252869e-08 1.79994003800486e-09 1.49598295110349e-08 6.21484805211576e-08 -9.67275910494288e-10 -1.80792259898958e-08 1.66993048601514e-09 -3.67876428318345e-09 1.5211499847336e-08 2.24839259231375e-09 -7.91960386958039e-09 -9.53490863812372e-09 1.62219174076646e-08 -1.23337152657763e-09 9.36330683969171e-10 -1.71741938825591e-09 -6.14934508983653e-08 8.31884156824938e-10 -5.47406477520808e-09 -7.30277280321572e-09 5.25833982317058e-08 3.54604499936507e-09 2.05034523288723e-10 -7.26309973472613e-09 -1.07509984052094e-07 5.41969528455964e-09 -8.08108165387078e-11 1.66412429203614e-09 1.35868643541691e-09 1.33487490352774e-10 2.3325436932626e-09
"R2006" 2.20558280373189e-09 1.10688512842831e-08 -3.56609451928802e-10 -2.11596344410277e-09 -3.98681090935398e-09 -2.51539325356643e-08 -9.85405425306187e-10 2.68775057042887e-11 -1.27171401437376e-08 8.02559726555455e-10 9.80066414028097e-09 2.07753044105667e-08 -1.6365556261749e-08 4.03067515821031e-09 2.45695491615367e-08 -4.27212075024425e-09 -3.25105864396123e-10 -2.04351657674173e-09 -3.34157045435061e-10 -2.25363873238613e-09 2.11368716046918e-09 1.99126338959197e-09 -8.90392588710084e-10 6.08245229257173e-09 5.81257398245282e-09 2.80660719306461e-10 -1.61968497254292e-08 -5.1277094358583e-10 -2.6386551584012e-10 3.40898084476171e-09 1.63232751849365e-09 -5.50982152717001e-10 -2.7771714001415e-09 -4.44619015620272e-10 -1.49355093533254e-08 -4.97084810053927e-09 4.72116154232703e-10 1.7999400380049e-09 8.32251779614896e-08 6.41552584892199e-08 9.43090078827516e-09 3.08362999039241e-08 3.47844084776156e-08 -3.44017911301304e-08 4.36155125709051e-08 -2.52802136952776e-08 -1.76521261445349e-08 -1.92788869747489e-08 -9.40042451800901e-08 1.23030738693813e-08 1.92523509970757e-08 -1.40592114298516e-08 -2.16966732268592e-09 8.26272985497243e-09 -2.67780198399902e-08 -7.47797434549646e-09 4.55204416066254e-09 -3.23390956975599e-08 1.21063567266629e-08 -1.73972583814262e-08 9.90884706290729e-09 1.43545052506422e-08 2.91538230461752e-08 -3.42225425850453e-09 4.4769803719502e-10 -4.29228653232357e-08 2.79883637659182e-08 -6.22042660932896e-08
"R2007" 8.23275918171661e-10 4.87305618976852e-09 -3.74790122787124e-09 -1.6129275134136e-08 -2.3427295397908e-09 -2.98924878077069e-08 -6.00230013335794e-09 -4.75739603074941e-09 -5.56885963500148e-09 -1.62609416148868e-08 8.91612121076203e-09 4.77651483489683e-08 -7.19258316466666e-09 5.1984838271728e-09 2.62619988344015e-08 -1.24202992810255e-08 -1.48969780440162e-09 -2.5538669341002e-09 1.82590049513698e-09 1.27790776406007e-08 4.68909772914369e-09 -7.43901820771702e-09 3.39008574621771e-09 -2.79826629499224e-10 -1.44476020144085e-08 7.6407895712459e-10 3.35247272176248e-10 5.85714479469683e-09 -3.99466874184742e-09 4.29765325372085e-09 -5.47671259044057e-10 -7.4207655524726e-10 -2.75055556789617e-09 1.45798958770875e-09 -8.57787056668527e-09 2.10403878105915e-09 6.13233823865936e-09 1.49598295110377e-08 6.4155258489223e-08 2.28054298092565e-07 5.67506791817629e-08 3.17726401567145e-08 5.69564749023096e-08 -1.40097031891298e-07 1.04189134626603e-08 -1.40903827290696e-07 -5.13005998398277e-09 -9.24785663810558e-08 -1.65048858149813e-07 6.48455484618063e-09 7.30181331563009e-09 -3.10277492789529e-09 -9.49605392469703e-09 6.95269710361798e-08 -1.50922387358601e-08 3.68605892363974e-09 -2.39261822090137e-09 -1.07528764200453e-08 1.88564712799042e-08 -7.64877772596043e-09 -6.93027241853683e-09 -3.91960119723583e-08 5.91992698735305e-08 -5.90549406368595e-09 2.98477316899432e-09 -2.03712086389898e-08 6.46861426997085e-09 -2.04444592522133e-08
"R2008" -5.51648464154308e-09 -7.68152307147591e-09 3.15769286395705e-09 -2.447779471026e-08 -1.11605838593576e-09 -2.05600720052843e-08 -3.16997689092798e-08 -3.45266807833884e-09 3.84248071519896e-08 -7.00498909920952e-09 3.47444428533330e-09 5.49315991562725e-09 -1.13007842147366e-08 1.10328296578602e-08 1.13921037225891e-08 -1.14278562952443e-08 6.04832451423161e-09 2.84063094767468e-11 -2.97925980093951e-09 2.09876998870752e-08 -8.84469724286584e-09 1.23175336544041e-08 -1.59169932539344e-08 -3.63143222094478e-08 -7.76491717456453e-09 4.274763399624e-10 5.28453813048695e-09 5.00991396366803e-08 -1.06906654217234e-08 1.48741161023223e-08 2.86384157737927e-09 1.49223813945424e-09 5.23199572862994e-09 8.89271282909695e-10 1.00796537841455e-08 6.37187126106973e-09 1.26110218224458e-08 6.21484805211571e-08 9.43090078827383e-09 5.67506791817657e-08 4.58155507665243e-07 -5.87692219415061e-09 -6.60675606374025e-08 -9.84289321009456e-08 8.52115179402773e-09 -4.2978156197633e-08 2.76055759915449e-09 -2.58130058977782e-08 -2.04576247491335e-08 2.09537150816196e-08 4.25546366480598e-09 -3.95291456448731e-09 2.73033804894982e-09 2.37142691750809e-08 1.83700730828451e-08 -1.46194124551145e-09 -4.17194226297104e-10 1.69338295458946e-07 1.23409599167012e-08 -8.79146989598961e-09 -1.56541668481573e-08 -4.09693364577111e-07 1.54058023977546e-08 -1.17909355101861e-07 -1.23153468327386e-09 -7.18745088184028e-11 9.63464341404445e-09 -2.13355306838318e-08
"R2009" 6.32216826364492e-10 7.24976769104485e-09 -2.23255979826448e-09 -4.99012295435841e-09 -2.51410045173174e-09 -1.21475103520732e-08 2.32528300509239e-10 3.81998933000758e-10 -8.78912855482368e-09 2.8516891613682e-09 -6.16831428499942e-09 9.43215930288698e-09 1.4473667895792e-08 -8.3422167685516e-09 1.24303118829393e-08 8.24548508917375e-09 4.12091062225574e-10 -1.05190586572195e-09 1.21087669813613e-09 -5.03532752972824e-10 -5.62109443645568e-09 -2.03064164473905e-09 8.29811017041632e-10 7.34250515749044e-09 -1.27301850242308e-09 4.86363676686694e-09 -7.80734857386169e-09 8.14785431704757e-10 1.44215586899762e-09 1.28543054683134e-09 -6.11870813340106e-09 3.64071670099724e-09 2.05100919506137e-09 -3.81060553007119e-09 2.26645458918117e-08 -3.61556911426593e-09 2.12881758482556e-09 -9.67275910498753e-10 3.08362999039228e-08 3.17726401567149e-08 -5.87692219416270e-09 1.67437396376709e-07 1.94950087196091e-08 -8.15888597869484e-08 1.67997738483068e-08 -1.60538534672543e-08 -1.4142817195756e-08 -1.29939676504711e-07 -4.49180143698078e-08 -6.91656006114765e-09 3.0199886294189e-09 -1.19281754401923e-08 2.47840266514312e-09 2.30535030147618e-08 1.77614260882954e-08 -4.01071663526583e-09 -1.30688958190867e-08 -3.45410218021262e-08 4.82497579320077e-09 -5.17841316602075e-09 3.54876474759161e-09 2.49611549439511e-08 2.42258790314618e-08 -2.05222827897914e-08 9.98490764475115e-10 -3.14602019295143e-08 -4.84644360306167e-11 -6.68392793346904e-09
"R2010" -5.56562666584229e-09 8.92627334520228e-08 -6.17360188603127e-09 -2.18885620629338e-09 2.69264859925892e-09 3.31831852153509e-08 4.82546363091208e-08 -9.22434449506787e-09 -2.73918618608144e-07 -5.36911898326865e-08 3.92066549841899e-09 1.07217071913126e-07 1.89185507232335e-09 3.69341262899189e-09 -3.2217038353393e-08 7.1834220969396e-09 3.6265897823874e-10 2.72941339170684e-09 -2.37868803488626e-09 1.01288416118125e-08 8.1015096850782e-09 -2.94704799308651e-08 1.48906827506062e-08 1.7510157442703e-07 8.64838919091889e-09 1.36937314384359e-09 -5.05583825504698e-08 -4.39221414124211e-08 -6.05657745009129e-09 -1.10491081972935e-08 -4.30012779156731e-09 -2.10588707434532e-09 7.58942028673464e-09 -1.71236915284475e-09 6.34973317593822e-09 -4.20181144723322e-08 -1.85638731483606e-09 -1.80792259898963e-08 3.47844084776174e-08 5.69564749023097e-08 -6.60675606374049e-08 1.94950087196075e-08 5.73719975554939e-07 1.00299989372566e-08 7.19179475452225e-09 -2.34605958524835e-07 -1.88150756547955e-09 -2.20472470411966e-08 -7.08479497738361e-08 3.53892249556224e-08 8.79132549710503e-09 5.67573035577867e-09 -1.28461970836219e-08 8.9958041728878e-08 1.71758069068202e-08 -9.16294779192609e-08 -5.91853512092236e-10 -5.45592778308719e-07 -8.5241428950913e-09 -1.51951295729724e-08 7.56794342056667e-08 2.06817175343467e-07 3.42513477273054e-08 -1.77402406695734e-08 6.61463524144439e-09 -2.63489880045601e-08 -2.69484433234127e-08 -7.66851640250895e-09
"R2011" 3.5204423921669e-09 5.03018014640312e-09 -3.33356012241813e-09 3.01589954725226e-08 1.64103663755125e-09 6.44637353050119e-09 5.40063724555882e-09 8.12681099748435e-09 -1.17069986037209e-08 -1.80115148310647e-08 -4.58337812498258e-09 -3.29355379944627e-09 -1.90994930168629e-09 -8.63663821545808e-09 -1.69100420257236e-08 -1.70526452297076e-08 -7.71542599562983e-09 5.10537402405232e-10 2.76890475849169e-09 -1.54813484626391e-08 1.04786239768001e-08 9.9322536689844e-09 8.05692602056962e-09 5.02683549965579e-09 1.6584488949189e-08 -9.54517112377353e-10 -6.20269722876185e-09 -2.12188819037084e-08 7.09553986503054e-09 -5.94771844120807e-09 1.25582290565937e-09 -5.49779967825139e-10 -5.93466583912347e-09 4.26621377515008e-09 -1.85013605224579e-08 -3.97780149946041e-09 -4.67128358889819e-09 1.66993048601627e-09 -3.44017911301351e-08 -1.40097031891298e-07 -9.84289321009581e-08 -8.15888597869515e-08 1.00299989372589e-08 3.03638329979564e-07 -8.69377349915581e-09 6.30957086603927e-08 8.23884556258624e-09 9.13187140987736e-08 9.27187815105139e-08 1.35022808376583e-08 -1.85507203196322e-09 2.84050147703914e-09 1.76786548437472e-09 -1.1599153221541e-07 -6.94721197247339e-09 -1.0536994617224e-08 1.77800153602338e-09 3.38540111441681e-09 -1.91872693345992e-08 6.18042496697854e-09 5.05994044194536e-09 3.2719387249912e-08 -2.43744444783031e-08 2.62203565677796e-08 -3.50689405254186e-09 1.87402016393601e-08 2.92944178179308e-09 2.4169170686923e-09
"R2012" 9.81240988860902e-10 1.24424784609111e-08 9.66822681086e-09 1.25256439801999e-09 -7.00950254349822e-09 -8.48131482669234e-09 4.53268155707206e-09 3.58443233435747e-09 -1.52449934583494e-09 -1.42967188201428e-09 1.92739351649919e-09 -1.10895259590771e-09 3.93273249836711e-08 -1.56785641571954e-09 1.20652509365311e-08 1.8252946527784e-09 -3.60537132829987e-09 -2.08978153615462e-09 1.4010167495201e-09 1.36366771244896e-09 9.25744384830051e-09 9.1670566743835e-09 -9.99381918732917e-09 -3.84440967242059e-09 1.74572279093317e-08 -4.73742125013256e-09 -4.09456406025912e-08 -5.43545501326057e-09 1.25944257240961e-08 1.26408591021389e-09 4.81724021810455e-09 5.65712809158158e-10 -4.46495711599936e-09 -8.49918463136379e-09 -1.40814104854794e-08 -1.61411705966313e-08 -1.14711497184136e-08 -3.67876428318292e-09 4.36155125709045e-08 1.04189134626623e-08 8.52115179402917e-09 1.67997738483088e-08 7.19179475452274e-09 -8.69377349915531e-09 2.53737289887714e-07 9.16238966688551e-10 -1.93069645402883e-07 -9.47336503427744e-09 -2.09950461012295e-08 -2.97221629197939e-09 2.03180533906596e-08 -1.31915899902143e-07 -3.80095030383324e-08 1.27437824855683e-09 -1.65860413757818e-08 -1.14430304853033e-08 2.9281995861785e-08 -1.56460760227959e-08 5.2698005606413e-08 -2.56456475229642e-08 4.64710225812812e-08 1.81119321207935e-08 4.0553280453033e-08 -1.07338624467221e-08 2.34186718772611e-08 -8.18176136589338e-08 2.66965702333509e-08 -7.63313861504332e-08
"R2013" -2.3060931274906e-09 -3.34105739931241e-08 7.52812178362851e-09 1.54412750711915e-08 3.00650633394054e-09 4.15323939628542e-08 7.06764624045043e-09 -1.8333015670798e-08 7.33597548310191e-08 4.19135390347401e-08 -7.1559318288108e-09 -9.57263456104936e-08 2.92555344481051e-09 3.32670553195466e-09 -9.05677916573758e-09 2.88207797099332e-08 2.60055115259675e-09 1.48106574523877e-09 -2.22917070329588e-09 -2.71468731073083e-08 -1.85403075233805e-08 1.3069185682473e-08 -1.06827398349341e-08 -5.99530600863975e-08 4.8760689484933e-09 2.31197965225127e-09 8.72140786021523e-09 5.54976001455624e-09 2.35905392337563e-09 -1.45236340474352e-10 1.64344518178436e-09 2.7949227353899e-09 2.41296174906189e-09 -1.3433974051583e-09 -1.32891409687095e-08 1.32167076295858e-08 -3.33813410110031e-10 1.52114998473368e-08 -2.52802136952786e-08 -1.40903827290692e-07 -4.29781561976278e-08 -1.6053853467256e-08 -2.34605958524835e-07 6.3095708660401e-08 9.16238966690044e-10 3.00144650812061e-07 -3.93275394827397e-09 6.32174625687448e-08 7.82630997375908e-08 -1.53018645644449e-08 -5.54641070706839e-09 1.4469677237366e-09 5.84730260937357e-09 -1.7551903489843e-07 -1.42197441453395e-08 3.15704877855069e-08 -3.82507578358710e-09 1.42814472031883e-07 -1.33822638985148e-09 4.74455028243725e-09 -1.89867699675315e-08 2.35231770234591e-08 -2.60882833250733e-08 2.52601536936749e-08 -3.33865340770486e-09 -1.22089344062162e-09 6.43683529301845e-09 1.07650472299668e-08
"R2014" 1.35819252897574e-08 -3.3675072956557e-08 -1.42981023467935e-08 -6.89946218029689e-10 3.15471157852849e-08 -1.69064828470322e-08 -7.05866227684214e-09 -1.47271231972782e-08 -2.36615163663614e-09 8.87746997455844e-09 6.10762854477873e-08 1.10082250073437e-08 -2.39022617607355e-07 1.95848288847437e-08 2.52473567072632e-09 -1.20294360753502e-08 -3.92011537269818e-09 -6.50057585893655e-09 -4.82241691652416e-09 -5.4812003522199e-09 -2.40003900136254e-09 -4.62233020504743e-09 6.69204859263087e-09 5.4191096241017e-09 3.93868197273773e-08 -2.73808799825529e-08 9.56744990159061e-08 8.21552050051262e-09 -4.93380318615138e-08 -2.36478182559758e-09 3.1262015119209e-08 -2.96978897204685e-09 -9.12162891224811e-09 4.57930793214521e-08 5.88089437324098e-09 2.20222644583046e-08 1.82442109596103e-08 2.24839259231256e-09 -1.76521261445362e-08 -5.13005998398315e-09 2.76055759915928e-09 -1.41428171957539e-08 -1.88150756547955e-09 8.23884556258527e-09 -1.93069645402883e-07 -3.93275394827434e-09 3.81696897937064e-07 6.55298865849195e-09 6.31228817678566e-09 3.72754678451187e-09 -1.90332547727858e-08 8.02588049562026e-08 4.07911756139732e-08 1.27434705249176e-09 1.59072063684073e-08 1.49200860605305e-08 -2.61583898361391e-08 1.53200586050372e-08 -1.75312516649615e-07 -3.08608857964542e-08 -4.99245051053744e-08 -2.6183316385227e-08 -8.11661667189777e-09 3.76376783681013e-09 -6.26379202265244e-08 5.15263447785313e-08 -2.22105457618334e-08 5.22867530817651e-08
"R2015" 2.45604114693534e-09 2.89043862634632e-09 2.77937852263721e-09 9.06622984722067e-09 4.1577861441095e-09 6.12571994676069e-09 1.62706118410024e-09 -8.15114392458924e-10 1.23739406886288e-09 5.56241581013189e-09 5.15051466861508e-09 -9.42507497817859e-09 -1.91400743765159e-08 -7.91006260951436e-10 -3.45116908974156e-09 -1.51859342529472e-09 3.20895356689044e-09 2.04625859731181e-09 -3.41621186077592e-09 -1.26653662207498e-08 5.75723945985619e-09 7.37139934607599e-09 -3.16075315774749e-09 -1.15371805862414e-08 6.20526053780513e-09 -3.65520700707389e-09 -6.52182525450154e-09 9.77399861438809e-10 2.52579873215485e-09 -1.61716645974727e-09 5.65967952897476e-09 -1.17237241653426e-09 -3.11659672808069e-09 1.34843775388874e-10 -6.93964055807838e-08 -2.55650807760221e-09 -8.51067425692272e-09 -7.91960386957798e-09 -1.92788869747491e-08 -9.24785663810599e-08 -2.58130058977634e-08 -1.29939676504719e-07 -2.20472470411979e-08 9.13187140987804e-08 -9.47336503427396e-09 6.32174625687481e-08 6.5529886584936e-09 2.82423322017008e-07 4.64255391218677e-08 3.18489146775057e-09 -1.11437791849421e-08 1.65601311846273e-08 1.62681815729701e-08 -3.63070597862211e-08 -4.5410536254436e-09 -8.94175575923278e-09 1.46063090332014e-08 3.71514353592522e-08 3.32693384502936e-10 -7.60123890694588e-09 1.13293077700427e-08 -1.2954948181839e-08 -1.46952922225496e-07 4.49635720825057e-08 3.07267783674998e-09 1.1714255285893e-08 8.43575462610102e-09 2.97894661829958e-08
"R2016" -7.43993694290322e-09 -1.55643399105682e-08 1.48367526704979e-09 7.52270459709862e-09 2.50525157781246e-09 5.5959271131853e-08 3.98819429923554e-09 7.85786717315666e-09 2.5143538696998e-08 3.60700336271829e-09 -9.57959640261988e-09 -5.58771427445438e-08 1.86662240317721e-08 -5.17197686610729e-09 -5.37984445150527e-08 8.18004357515515e-09 -9.97464289941401e-10 1.4279226585124e-09 1.28377208841899e-09 2.3116883414672e-09 -5.32657495403156e-09 6.57588774235131e-10 -2.44511550879795e-09 -4.40814043427238e-09 2.09285163447583e-10 -2.58275887166612e-09 1.67376285692588e-08 -4.25171837389967e-09 5.23324434748936e-09 -5.64393606174372e-09 -2.78971629279557e-10 -3.82184225162701e-09 6.88649472289197e-09 1.28818347101946e-09 2.12503201491237e-08 5.88022512252817e-09 -5.67291409256728e-09 -9.5349086381243e-09 -9.40042451800932e-08 -1.65048858149816e-07 -2.04576247491349e-08 -4.49180143698068e-08 -7.08479497738348e-08 9.27187815105146e-08 -2.09950461012283e-08 7.82630997375912e-08 6.31228817678636e-09 4.64255391218699e-08 1.90360633204931e-07 -2.2133409554321e-08 5.75640535118491e-09 2.44060652816716e-09 1.38728115195584e-09 -2.90772831936863e-08 4.58913414978737e-08 1.06784001317674e-08 -4.93795291410745e-09 4.76233811197423e-08 -1.33751945007301e-08 1.61979332900415e-08 -8.21947304420151e-09 -8.05692372908424e-09 -3.13948516601613e-08 -4.49922827591998e-09 -2.17055115685522e-09 4.67694996233368e-08 -2.30883380698954e-08 2.61489978383957e-09
"R2017" -1.63750391863295e-09 2.55549560375959e-09 -2.1033614991841e-08 -5.36701938211277e-09 -2.39851879522865e-09 1.23754267816842e-09 -5.47153766029298e-09 -3.37960483578612e-09 -6.24651009452193e-09 -1.00760873425995e-08 -7.86581746100971e-09 -1.11099763648942e-08 5.69808918889424e-09 7.61399025127731e-09 2.73144518001614e-09 -9.91917856729832e-08 6.68885851143075e-09 -1.52404307294918e-10 -2.01685683691517e-09 8.5950523422708e-09 1.52868549028522e-09 1.33601154150797e-08 2.85263783243815e-08 6.92552323998555e-08 3.14186699325055e-09 1.91639705454316e-09 1.01101469604931e-08 -1.26163335219837e-08 -9.43919900548162e-09 -2.81064618249112e-09 -2.126430677879e-09 4.05251297133936e-09 2.48592059741091e-09 -2.16116274009565e-09 -1.65875973156162e-08 -8.4863425799037e-09 -1.6685556888542e-09 1.62219174076686e-08 1.23030738693824e-08 6.48455484618112e-09 2.09537150816179e-08 -6.91656006114638e-09 3.53892249556169e-08 1.35022808376518e-08 -2.97221629197867e-09 -1.53018645644464e-08 3.72754678451336e-09 3.18489146775154e-09 -2.21334095543215e-08 2.07712080936868e-07 8.35244997025612e-10 2.1296681666242e-09 -2.15111896958395e-11 -7.28694864992869e-10 -1.64505368010595e-07 -5.90782811049935e-10 5.37853663349759e-08 -6.2673272407566e-08 -4.8461185303522e-09 -3.85796653339185e-09 1.23882344544295e-08 -7.53689400325159e-08 2.18736948672669e-08 2.50520788212789e-08 -9.7076068636262e-10 -1.97955735303888e-09 3.93551319087418e-08 -1.08148702364171e-08
"R2018" -5.44491348610766e-09 8.54913920790806e-09 1.14675658582865e-09 -1.3089939994502e-09 -6.12009628975652e-10 3.89970284688523e-09 1.82508885644871e-09 -2.11701767236571e-09 -1.39881297176373e-09 4.43737249607652e-10 4.53774799484784e-09 -4.71593627991408e-09 3.15328954881958e-09 5.67221661505608e-09 -4.02358153008834e-09 -5.64713787618207e-10 -7.96271630049766e-10 -2.16331293245245e-09 -1.0103833511279e-09 2.85695086909981e-09 -1.02178616478526e-09 1.36229923010574e-09 1.1897194079698e-09 6.84416999442789e-09 1.11753477404348e-08 -5.59200215301609e-10 -9.90917163221567e-09 -3.42713726703885e-11 -6.97839394035351e-12 -1.00676085645306e-10 -2.78068865953587e-09 -1.69709260940986e-09 3.5448278921856e-09 -3.42349171316925e-09 -9.40495079923833e-09 -1.00232613601872e-08 2.4510242867932e-09 -1.23337152657798e-09 1.92523509970755e-08 7.30181331562968e-09 4.2554636648051e-09 3.01998862941879e-09 8.79132549710458e-09 -1.85507203196612e-09 2.03180533906607e-08 -5.54641070706741e-09 -1.90332547727846e-08 -1.11437791849381e-08 5.75640535118336e-09 8.35244997020765e-10 1.09732978171058e-07 1.27149574010258e-08 -5.72721087760862e-08 5.23064006881369e-09 1.71852878119996e-08 -3.4464780705019e-09 -5.77013986616064e-08 -1.53052457697994e-08 -6.31006707953044e-10 -1.64258604344254e-09 9.23750500168113e-09 1.81579795347491e-09 4.28482977605114e-08 1.01377198030513e-08 -1.58915247660667e-11 -3.94075922019973e-09 1.63022183971358e-08 -1.06200048223269e-07
"R2019" -2.08498924858902e-09 -5.26805190251221e-09 -3.81675110858548e-09 -4.71320628730809e-10 4.17723284945199e-09 4.11067055907021e-09 -1.76825475562099e-09 -6.21555234524475e-09 -4.1574051389833e-09 1.49159904557425e-09 4.65539254383164e-10 1.0247613625709e-09 -1.76152432683795e-08 6.99067426118677e-09 -2.6498155191294e-09 -8.92405708042277e-10 1.28382363695688e-09 7.7297364092674e-10 -2.27148753192377e-09 -2.7359567752175e-09 -4.90159790745126e-09 2.91728748199679e-09 5.87721094615574e-09 3.95873790254198e-09 -1.08890556758064e-08 4.33452951202603e-09 9.62647491875893e-09 2.01706025959175e-09 -4.55821321581583e-09 1.05412704385769e-09 -2.31280553904081e-09 -1.96756840284089e-09 1.92409740030238e-09 7.5553283332283e-10 7.08632095165154e-09 5.94218974642082e-09 1.25272688937329e-08 9.36330683971016e-10 -1.40592114298498e-08 -3.10277492789086e-09 -3.95291456449535e-09 -1.19281754401918e-08 5.67573035577819e-09 2.84050147704633e-09 -1.31915899902143e-07 1.446967723736e-09 8.02588049562003e-08 1.65601311846269e-08 2.4406065281696e-09 2.12966816662249e-09 1.27149574010253e-08 1.50405692936941e-07 -2.69144109698713e-08 -1.65003601924104e-09 9.6967010265291e-09 -5.9682716401756e-09 -3.3494049667401e-08 -2.73623612982487e-09 -8.85824052573109e-09 -3.09806191559926e-08 1.83622651443353e-09 -6.22388780663707e-09 -4.25238064671449e-08 1.54405485708225e-08 -1.05001101883748e-08 2.40081114123886e-08 -1.58481611659202e-08 4.54565194683487e-08
"R2020" 3.25580783811116e-09 2.46190146573054e-09 -4.6042453806055e-09 5.44181459639169e-10 1.42647017528471e-09 -1.26922061915409e-09 -1.26428575939204e-09 2.71885184374042e-09 1.8039369191419e-09 -2.65688283376227e-09 -1.14209732707742e-09 1.97798282610778e-09 -1.62359992360991e-08 -7.01095861023663e-09 2.78646532219579e-10 7.2885667646398e-10 3.45608569628587e-09 9.88041385911864e-10 -6.07738930290818e-10 -1.51389979552014e-09 -5.80689819312478e-09 1.30331450372472e-09 2.42722146839291e-09 3.6450614033307e-09 -1.03641332033719e-09 1.20896720281678e-09 -2.03644035862265e-09 -3.6760959902592e-09 -1.26888580100114e-09 -1.49367137953868e-09 -2.24389567518574e-09 1.22762333023508e-09 2.46275508694135e-10 2.2338707647474e-09 -3.47216656195414e-10 4.40244779157232e-09 -1.16482631898725e-08 -1.71741938825787e-09 -2.16966732268477e-09 -9.49605392469471e-09 2.73033804894738e-09 2.47840266514363e-09 -1.28461970836212e-08 1.76786548437674e-09 -3.80095030383348e-08 5.84730260937256e-09 4.07911756139745e-08 1.62681815729682e-08 1.38728115195817e-09 -2.15111896953262e-11 -5.72721087760866e-08 -2.69144109698735e-08 1.11957721164794e-07 -1.20120204453655e-09 -1.17542183271505e-08 -1.35485472393057e-09 4.47825932215924e-08 7.70958665658495e-09 -6.73845095226845e-09 -1.07603386656499e-08 -6.87768148136918e-09 3.64615344979107e-09 -4.19492652233815e-08 -1.72286502772237e-08 1.70203566017226e-09 1.78035702842922e-08 1.56214210407736e-08 1.00544664613649e-08
"R2021" -1.09725555955769e-10 8.58593384977701e-09 -1.4593370038901e-09 -1.73290749067484e-08 -7.97639767169935e-10 -1.43853258056681e-08 -1.02691586266643e-08 6.80840667835964e-09 -9.50573785480407e-09 -2.37007333049696e-09 6.59583227961929e-09 1.7413842468468e-08 -3.15339540259881e-09 3.33533049120345e-09 4.45944065086199e-09 -1.18899097619724e-08 4.65507979586707e-09 -8.94116790685439e-10 1.72521448576827e-10 1.69625853765898e-08 8.17536823005118e-09 -1.20339794615667e-08 3.2418212892647e-09 5.11070798912632e-08 -5.76038002909078e-09 -5.16874716018589e-09 2.4634368679648e-09 -1.37553661070267e-09 -2.11596159240768e-09 5.57266501587438e-10 7.00550482445183e-10 -3.93912906013843e-09 1.71120456381137e-09 -3.39031693431274e-09 3.42558591915016e-09 -2.72664025548534e-09 -1.57652165561605e-09 -6.14934508983635e-08 8.26272985497234e-09 6.95269710361809e-08 2.37142691750848e-08 2.30535030147639e-08 8.99580417288768e-08 -1.15991532215403e-07 1.27437824855746e-09 -1.75519034898433e-07 1.27434705248994e-09 -3.630705978623e-08 -2.90772831936868e-08 -7.28694864994241e-10 5.23064006881444e-09 -1.6500360192424e-09 -1.20120204453795e-09 2.09692775024623e-07 1.56849312578257e-08 -2.89973096824308e-09 2.31146085118937e-10 -9.72644877335833e-08 3.4117613951793e-09 -1.7409205590712e-09 4.15914428402893e-09 6.0716857366447e-09 1.03901328165675e-08 -1.21470849743027e-08 8.82337314952509e-10 1.07082452902482e-09 -3.94678075717411e-09 -9.04658803079947e-09
"R2022" 8.22347337013556e-09 1.21461410006276e-08 -3.5175711943975e-10 3.36195412067549e-10 7.69513763374393e-09 6.6056842516583e-09 1.4530166055059e-08 -3.36773607866032e-09 1.18831020345111e-09 1.71311874072959e-08 8.81059735713877e-09 -2.52178136036113e-09 -2.45728382934544e-08 -3.24964688113636e-09 -1.05551437436097e-08 4.16044249891812e-08 -3.93769829916703e-09 1.02787706125479e-09 -2.74544426792174e-09 -1.51453547215416e-09 -2.56968748130657e-08 2.23554738909461e-08 3.92760254985543e-09 -5.17048025430254e-08 -6.81019809199224e-10 -6.34891580506323e-10 -1.31663170838243e-08 -1.15083756906508e-08 9.52067874607590e-09 -3.17293716245223e-09 5.03488785977418e-09 -3.07791937302335e-09 -9.84565047944739e-09 3.46058890011185e-09 6.78511123628296e-08 1.11568188006653e-08 1.83852157883928e-08 8.3188415682408e-10 -2.67780198399921e-08 -1.50922387358601e-08 1.83700730828577e-08 1.77614260882926e-08 1.71758069068183e-08 -6.94721197247393e-09 -1.65860413757831e-08 -1.42197441453366e-08 1.59072063684036e-08 -4.54105362544939e-09 4.58913414978717e-08 -1.64505368010582e-07 1.71852878119981e-08 9.69670102652756e-09 -1.17542183271518e-08 1.56849312578239e-08 6.12410052482746e-07 -3.2672887174155e-08 -2.33507314034111e-07 6.67642550979063e-08 4.40771572796674e-09 1.1255292228035e-08 -4.75130974513406e-08 -6.13770211483534e-08 -6.21231331296442e-08 -1.49695412736016e-07 2.82827541231831e-10 9.32377935165479e-09 -1.51105073456358e-07 3.76207189904778e-08
"R2023" -1.14660197318731e-08 -8.10321116998635e-08 7.69352027321598e-09 4.84816614585529e-10 -1.37820469648293e-09 -1.46131800332044e-09 -9.18850930483872e-09 4.44992947008594e-10 7.82031451326498e-08 8.35664119575841e-09 3.6471587795497e-09 -4.06436863684202e-08 -4.37404838347256e-10 8.46469061429487e-09 1.07475562054317e-09 1.98451548500024e-08 9.98227702150113e-10 1.13687060588224e-09 -4.5818038218859e-10 1.63102301500914e-09 4.68478799433352e-08 -1.52351449749486e-07 -2.03771049868884e-08 -1.77259427980529e-08 -3.62612717816289e-08 -1.68973651972892e-08 1.32434544155475e-07 2.75842453198357e-09 -1.58140870477037e-08 3.6688779642415e-10 5.67297571438838e-09 6.78270563616484e-10 1.26540683851267e-08 7.27444848602065e-09 7.59957091100468e-09 4.66449381485574e-08 -1.21944529119792e-08 -5.47406477520632e-09 -7.47797434549723e-09 3.68605892363716e-09 -1.46194124551263e-09 -4.01071663526349e-09 -9.16294779192584e-08 -1.05369946172246e-08 -1.14430304853039e-08 3.15704877855045e-08 1.49200860605303e-08 -8.94175575923441e-09 1.06784001317684e-08 -5.90782811050918e-10 -3.44647807050206e-09 -5.96827164017414e-09 -1.35485472393083e-09 -2.89973096824258e-09 -3.2672887174157e-08 1.84184164433681e-07 1.70517264854336e-08 2.33115415259985e-08 7.75681630835148e-09 3.79384153659066e-08 -1.41573600073242e-07 2.19804758279703e-08 2.43346350751815e-08 -3.00754865064538e-09 -6.30842093257388e-09 5.02336920822995e-09 -1.19640297971116e-08 -1.45506611148289e-09
"R2024" -5.01006562464168e-09 -1.2871212635005e-08 -3.33650048401758e-09 3.44163233390681e-09 -3.86596362555972e-09 4.50132216460361e-09 -8.80182302518371e-09 -2.82639233795992e-09 4.40465307779814e-09 -8.51675553360257e-09 -7.94516023886144e-10 -3.99932567658361e-09 1.75079657097415e-08 6.72438859354246e-09 -2.42062258150794e-09 -2.00874741628154e-08 5.03061578420498e-09 1.87607513974962e-09 -1.29417975981768e-09 4.05947651112415e-09 1.00876916634512e-08 -7.34212136972584e-09 2.56045665962316e-09 8.77488833904429e-09 -2.12536171683783e-08 -3.37520250835586e-09 -6.84986938371429e-09 3.30516950234142e-09 -1.41661994844959e-08 1.92460330608767e-09 2.76133529560197e-09 -5.83283052279124e-10 4.72557043439764e-09 6.90302698907407e-10 7.95930412670983e-09 1.49951118710419e-08 -9.92141682225013e-08 -7.30277280321644e-09 4.55204416066299e-09 -2.39261822089978e-09 -4.17194226303081e-10 -1.30688958190869e-08 -5.91853512092431e-10 1.77800153602205e-09 2.92819958617856e-08 -3.82507578358771e-09 -2.61583898361406e-08 1.46063090332024e-08 -4.93795291410484e-09 5.37853663349758e-08 -5.77013986616135e-08 -3.34940496674043e-08 4.47825932215949e-08 2.3114608512014e-10 -2.33507314034104e-07 1.70517264854349e-08 3.13765149778775e-07 -2.00086852641176e-08 2.12423450529568e-08 -1.18517202264044e-08 4.48621702223362e-08 3.19365912493471e-08 -3.84587374356781e-08 -2.01009969632305e-08 7.29661520326242e-10 8.82560286734452e-09 5.07859615304885e-08 -1.90510647448124e-08
"R2025" 8.05243177677345e-09 -4.66475749539093e-08 -2.45694672413759e-09 7.29554940252322e-09 1.26885804626183e-09 -5.68097591948096e-08 -1.67395293808129e-08 1.14317683040053e-08 2.26041613075351e-07 3.93833043100847e-08 4.74899823912801e-09 -8.97121559323234e-09 -2.02247450913784e-08 -3.49827426196786e-09 3.85013248830005e-08 -2.62751319696806e-08 9.63573479319013e-09 -1.35355122282828e-09 -9.22544707294554e-09 -1.98919196828492e-08 -4.13972448615995e-09 6.97127495472674e-08 -1.40787776211231e-09 -3.12203103318246e-07 -1.00368796773361e-08 6.97718701673413e-09 1.68336837241172e-08 7.808655231845e-08 1.94883470229451e-08 -7.78980343092911e-09 5.7176065720989e-09 -3.49050604487413e-09 -9.7558399703303e-09 -7.47302366322699e-09 -1.84923489410507e-08 2.79207594950965e-08 1.43977054888936e-08 5.25833982317083e-08 -3.23390956975628e-08 -1.07528764200464e-08 1.69338295458948e-07 -3.45410218021222e-08 -5.45592778308741e-07 3.38540111440862e-09 -1.56460760227958e-08 1.42814472031891e-07 1.53200586050374e-08 3.71514353592512e-08 4.76233811197412e-08 -6.26732724075525e-08 -1.53052457697993e-08 -2.73623612982684e-09 7.70958665658829e-09 -9.72644877335814e-08 6.67642550979126e-08 2.33115415260002e-08 -2.00086852641201e-08 8.99473704929865e-07 1.78468220262683e-08 3.74859334336706e-09 -5.86228609188038e-08 -4.88530896029728e-07 -3.45268397828766e-08 -1.97582385053261e-08 -9.42888813743281e-09 3.31459942844498e-08 -1.39638930226299e-09 2.45218320392993e-08
"R2026" -5.18363747751844e-09 -6.36224285910315e-09 7.23716467381785e-09 -4.31832758283854e-09 -4.58532030979571e-09 1.96050955355493e-08 -4.349149910931e-09 5.60786588859816e-09 1.06847924949066e-08 1.51337811116124e-09 2.2508633304802e-08 -2.62733280406876e-09 5.32394379299408e-08 -8.20199458105367e-09 -1.5738892458e-08 1.31445118639063e-08 -1.05526959245836e-08 -7.58869635566472e-09 -3.15785959137009e-09 5.01196359450802e-09 1.06120652029931e-09 -1.61746860040763e-08 -1.10355179681487e-08 -1.90089170391138e-08 -2.64984800401643e-07 5.71890995603242e-08 1.4745648823003e-08 4.48255827961743e-09 1.77645111693648e-08 7.43301250693142e-09 -7.20725561897773e-09 -1.39696382049407e-08 3.59910185851668e-09 -7.40368694026372e-09 -6.55433887873539e-09 3.32427092985308e-08 -1.0357811323361e-08 3.54604499936613e-09 1.21063567266628e-08 1.88564712799043e-08 1.23409599167002e-08 4.82497579319988e-09 -8.52414289508991e-09 -1.91872693345986e-08 5.26980056064134e-08 -1.33822638985141e-09 -1.7531251664962e-07 3.3269338450228e-10 -1.33751945007285e-08 -4.84611853035266e-09 -6.31006707953198e-10 -8.85824052572972e-09 -6.73845095226902e-09 3.41176139517959e-09 4.40771572796587e-09 7.75681630835239e-09 2.12423450529562e-08 1.78468220262681e-08 3.80011458110388e-07 -4.78476913963503e-08 -3.66608702349269e-08 -1.84071391859206e-08 -4.3431400302624e-09 -1.29351558398276e-08 2.00982366177452e-08 -9.54262252932182e-09 9.41784982677496e-09 -4.05492125469018e-08
"R2027" -7.55678932844638e-09 5.02663799767689e-09 7.28732393540417e-10 5.28665763484955e-10 -3.24031374388414e-09 6.71761212593227e-09 -4.65540148660375e-09 -6.12141574683705e-09 8.48638102594042e-09 2.54564808818581e-09 -1.19090117545745e-08 -4.99416265653825e-09 5.54313803352609e-08 4.37501973814087e-09 -7.19903347537684e-09 1.29250066204828e-08 -3.47227611014295e-10 3.29256964139279e-09 3.57497124264139e-09 2.39413868095527e-10 1.79943618515035e-09 -3.74923339408587e-08 1.15542611682819e-09 -6.29244985031214e-10 2.25108056724195e-08 -8.39639891777954e-09 2.59097594575262e-08 5.76264005708616e-09 4.20689493531636e-09 2.97193026964791e-09 -5.21983053503707e-09 -3.43701060916781e-09 7.65681960286863e-09 -6.89446412324322e-09 6.57327864856753e-09 -5.26449272715844e-09 -1.34396031797369e-09 2.05034523287269e-10 -1.73972583814238e-08 -7.64877772595757e-09 -8.79146989598561e-09 -5.17841316602926e-09 -1.5195129572975e-08 6.18042496697672e-09 -2.56456475229577e-08 4.74455028243555e-09 -3.08608857964539e-08 -7.60123890693960e-09 1.61979332900406e-08 -3.85796653339394e-09 -1.64258604343661e-09 -3.0980619155986e-08 -1.07603386656582e-08 -1.7409205590706e-09 1.12552922280323e-08 3.79384153659051e-08 -1.1851720226401e-08 3.74859334337133e-09 -4.78476913963442e-08 1.722858499991e-07 -8.27718706141078e-08 1.05456387206466e-08 8.08980612768213e-09 -1.44219357736035e-09 -6.38597018481033e-09 1.88552535861317e-08 -7.64844134840327e-09 1.33419627902049e-08
"R2028" 3.93819269939202e-09 1.04600766903512e-07 1.58514452390249e-08 4.35170006734189e-09 -8.58222748269981e-10 -9.72603888468064e-09 1.26626111498514e-08 1.57041447613687e-09 -3.89650393096715e-08 -8.20480365608467e-10 -8.01973571836220e-09 1.36791318820078e-08 3.86354899837321e-09 -4.54049420226719e-09 8.46187013312107e-09 -2.2241307380915e-08 2.18401684648428e-10 -3.99851192777289e-09 2.08297660031124e-09 6.87019011491245e-10 1.78501896128914e-08 9.76586291957027e-08 -2.34693517173929e-08 2.10066096703715e-08 9.740094171584e-08 2.18743937553218e-08 -2.61057397326678e-07 -3.46627194737003e-08 3.13254801121421e-09 -1.13743257372984e-08 -1.21585264263927e-08 4.79901573443188e-09 -6.17671490900088e-09 -3.41354315902511e-09 -6.77889258618616e-09 -1.19539040876698e-07 -4.56106206713235e-08 -7.26309973472897e-09 9.90884706291102e-09 -6.930272418538e-09 -1.5654166848154e-08 3.54876474759417e-09 7.56794342056642e-08 5.05994044194902e-09 4.64710225812813e-08 -1.89867699675297e-08 -4.99245051053788e-08 1.13293077700447e-08 -8.21947304420779e-09 1.23882344544295e-08 9.23750500168132e-09 1.8362265144298e-09 -6.87768148136897e-09 4.15914428403142e-09 -4.7513097451333e-08 -1.41573600073246e-07 4.48621702223305e-08 -5.86228609188001e-08 -3.66608702349304e-08 -8.27718706140926e-08 4.34158517288902e-07 2.28316270346576e-08 -3.31263889206909e-08 2.50460827285067e-08 1.69558986617467e-08 -1.63942928950174e-08 2.13702430727897e-08 6.48182265112921e-09
"R2029" -1.91139927920281e-09 1.17685781981146e-08 5.73209646583694e-09 2.44888046803189e-08 -2.50834103510462e-10 1.64836266905619e-08 4.8083733886762e-08 -6.39627311312936e-09 -1.12522525292937e-07 -3.58183066456035e-08 -9.40323084352218e-09 7.91581210397672e-09 3.14695895393125e-08 3.06720107128183e-09 -1.02748467742813e-08 5.47341565085366e-08 -7.28208593567816e-09 1.50791623680918e-10 8.56543027025447e-09 -7.07184266833793e-09 2.29886130957607e-08 -4.85443682138497e-08 -3.63996012110511e-09 1.16971913867175e-07 1.30454570930602e-08 -1.63601603826503e-09 -6.56108742677279e-09 -1.0025474299454e-07 3.7010075510264e-10 -1.48543919285764e-08 -7.33325371353517e-09 -1.89845262033848e-09 3.76749156570146e-09 -2.7811649921599e-09 1.56679865676587e-08 -1.19577779911679e-08 -1.85148896834741e-08 -1.0750998405208e-07 1.43545052506424e-08 -3.91960119723628e-08 -4.09693364577115e-07 2.49611549439545e-08 2.06817175343469e-07 3.27193872499274e-08 1.8111932120788e-08 2.35231770234636e-08 -2.6183316385227e-08 -1.29549481818539e-08 -8.05692372908419e-09 -7.53689400325127e-08 1.81579795347214e-09 -6.22388780663954e-09 3.64615344980053e-09 6.07168573664032e-09 -6.13770211483528e-08 2.1980475827968e-08 3.19365912493398e-08 -4.88530896029725e-07 -1.84071391859206e-08 1.05456387206502e-08 2.28316270346583e-08 7.66225538408046e-07 5.20286976850899e-09 1.05061570258862e-08 4.81846918842913e-09 -2.20753850410545e-08 1.41307275601008e-08 -9.92484284196097e-09
"R2030" -6.00918584720992e-09 -1.33245692512829e-08 -1.99493643455166e-09 -2.79740356671053e-09 -2.41288133716186e-09 -1.27830681796862e-09 8.53459307766449e-09 -5.19891285007267e-09 -1.00312672415457e-08 -3.14157677506408e-09 -5.83018059684563e-09 3.34311208571166e-09 2.24215555023796e-08 1.19040888698212e-08 4.55346882976203e-10 -1.0647682683589e-08 5.68267094370107e-09 1.30241016143018e-09 9.5589879204368e-11 1.63836340713005e-09 5.14506214297545e-10 -1.38651990861236e-08 1.82996130535385e-09 1.29709758028267e-08 -1.08963250830508e-08 -1.12066822616041e-09 2.26066535020468e-08 8.25231586556132e-10 -1.01134547430814e-08 -6.21452093582074e-09 -3.61710984118949e-09 -7.33520065696207e-10 7.25455339681289e-09 -5.02598316933465e-09 -1.08792950282378e-08 1.286107582337e-08 2.33707817272876e-08 5.41969528456387e-09 2.91538230461769e-08 5.91992698735338e-08 1.54058023977541e-08 2.42258790314798e-08 3.42513477273042e-08 -2.43744444783046e-08 4.05532804530274e-08 -2.60882833250733e-08 -8.11661667190051e-09 -1.46952922225505e-07 -3.13948516601618e-08 2.18736948672701e-08 4.28482977605142e-08 -4.25238064671462e-08 -4.19492652233792e-08 1.03901328165646e-08 -6.21231331296476e-08 2.4334635075179e-08 -3.84587374356811e-08 -3.45268397828747e-08 -4.34314003025966e-09 8.089806127687e-09 -3.31263889206872e-08 5.20286976850561e-09 2.76290953635496e-07 2.11673419921248e-10 -2.91319846197219e-09 -3.7680823869728e-08 -7.50844344896444e-09 -8.9871384877494e-08
"R2031" 1.19931998591377e-09 7.46429875254377e-09 6.34523429875392e-10 1.64518496328438e-09 -1.71108398550731e-09 1.72024628007726e-09 -4.32147407800582e-09 8.35031848901928e-09 7.75455811744472e-09 8.97271552852322e-10 1.73646020387382e-10 -8.51560303984852e-09 7.70729836203406e-10 -1.23959848818904e-08 3.35484754155008e-09 4.39582313451988e-09 -6.42650490964448e-09 -6.17720041174778e-10 2.99578518332271e-09 -6.76938323491888e-09 2.59712217053262e-09 -8.59344572940731e-09 2.25261693825887e-09 1.78759215442715e-08 1.19648535251929e-08 -6.96412835142869e-10 -1.18747999103903e-08 3.90149028693116e-09 5.13805791859145e-09 -3.5400705152182e-10 -1.41743929292357e-09 1.06568220536499e-09 -1.3245633013584e-09 1.2939518988457e-09 -6.97430364565826e-08 -8.72862357095519e-09 2.2218374234525e-09 -8.08108165359312e-11 -3.42225425850393e-09 -5.90549406368539e-09 -1.17909355101865e-07 -2.05222827897932e-08 -1.77402406695748e-08 2.62203565677795e-08 -1.07338624467225e-08 2.52601536936683e-08 3.76376783681229e-09 4.49635720825163e-08 -4.49922827591794e-09 2.50520788212772e-08 1.01377198030499e-08 1.54405485708259e-08 -1.72286502772314e-08 -1.21470849743061e-08 -1.49695412735993e-07 -3.00754865064037e-09 -2.01009969632333e-08 -1.97582385053244e-08 -1.29351558398264e-08 -1.44219357735904e-09 2.50460827285095e-08 1.05061570258796e-08 2.11673419903902e-10 2.66790815827738e-07 1.279056749753e-10 -3.17081206702448e-09 2.02255217417431e-08 1.90360440821882e-08
"R2032" -2.95109242209386e-09 4.6748151221944e-09 4.78061921490022e-10 -1.95050880863062e-09 -3.79156672018487e-09 4.71691199254596e-09 4.52995906937795e-09 -1.75714255235796e-09 1.67745534648558e-10 -8.24926910691965e-09 -1.15979401557657e-08 -1.01041954666737e-08 3.99873742454414e-08 -4.6225450520463e-09 9.41837180867544e-10 -5.83580021529996e-10 3.66630570887685e-09 2.28583463334562e-09 -1.87524546944911e-09 6.13623652436741e-09 -5.24309871230318e-09 4.64451373112673e-09 1.53123564366951e-09 3.14355319835448e-09 -8.23485164059759e-10 7.58578310063857e-09 -1.73334460057961e-08 -3.66180643878009e-09 8.05511160118922e-09 -7.32355710168766e-12 -1.79591071037725e-08 7.70893916686224e-10 4.31084864436189e-09 -9.67101920291268e-09 -1.7036483841571e-09 -3.77974692837039e-09 -1.69758952170077e-09 1.66412429203791e-09 4.47698037194611e-10 2.98477316899553e-09 -1.2315346832775e-09 9.98490764476093e-10 6.61463524144527e-09 -3.50689405254411e-09 2.34186718772632e-08 -3.3386534077067e-09 -6.26379202265238e-08 3.07267783674915e-09 -2.17055115685591e-09 -9.70760686360542e-10 -1.58915247619266e-11 -1.0500110188374e-08 1.70203566016859e-09 8.82337314952041e-10 2.82827541229585e-10 -6.30842093257497e-09 7.29661520321742e-10 -9.42888813743515e-09 2.00982366177461e-08 -6.38597018480017e-09 1.69558986617435e-08 4.81846918843101e-09 -2.9131984619718e-09 1.27905674971651e-10 5.01098087576783e-08 -6.3000876088631e-09 1.39884895084048e-09 -5.39312478146279e-10
"R2033" -1.14266748358032e-09 -7.84811446760873e-09 -2.82496602213906e-09 -5.11922091268431e-10 1.74908482088173e-09 2.30307072744427e-08 -3.24917093805085e-09 2.06837256443536e-09 1.5923260150557e-08 -2.66769378061075e-09 2.84790203025497e-09 -1.42155565543172e-08 -9.11418709100084e-09 -2.96799739449454e-09 -2.15689066820676e-08 -2.17296633671904e-09 -9.6825140833717e-10 2.06386428726086e-11 1.85258780770523e-10 5.81636365720208e-09 -4.34173418476057e-09 -6.19799612213123e-10 4.45483443494509e-09 -9.2449735383943e-09 -1.15346197696149e-08 -8.46830282916717e-11 1.73556904948487e-08 3.99978552616734e-09 -3.74916940140307e-09 -5.47202154232145e-13 -8.37002992139162e-10 -1.65144397017188e-09 1.04522908880563e-09 5.45791502117427e-09 9.84881131354731e-09 7.61479146027565e-09 -5.48411147071072e-09 1.35868643541626e-09 -4.29228653232351e-08 -2.03712086389921e-08 -7.18745088172993e-11 -3.14602019295125e-08 -2.63489880045598e-08 1.87402016393594e-08 -8.18176136589335e-08 -1.22089344062129e-09 5.15263447785313e-08 1.17142552858947e-08 4.67694996233342e-08 -1.97955735303999e-09 -3.94075922020129e-09 2.40081114123868e-08 1.78035702842947e-08 1.07082452902459e-09 9.3237793516558e-09 5.02336920823071e-09 8.82560286734952e-09 3.31459942844475e-08 -9.5426225293226e-09 1.88552535861328e-08 -1.63942928950137e-08 -2.20753850410482e-08 -3.76808238697281e-08 -3.17081206702716e-09 -6.30008760886266e-09 6.71306205862269e-08 1.38354923572595e-09 6.39054266387436e-09
"R2034" -1.85176464839825e-09 7.65708475969368e-09 -2.52479071228099e-10 -1.9489164252257e-09 -3.97202719208941e-09 -9.2533808508536e-09 -6.47352150356564e-09 2.19567891834977e-09 5.23345020665513e-09 -2.84585318775335e-09 -7.18698242029252e-10 3.0179028612178e-09 6.39120001350059e-09 1.19369315733393e-09 8.24443527370443e-09 -7.69990769509923e-09 1.04317768480571e-09 -1.5632349102411e-09 6.1378562023912e-10 1.74315482182391e-09 3.15568301643594e-10 9.71220405105311e-09 -7.20199669119247e-10 1.23406982915341e-08 2.69952818716793e-09 1.68613457104609e-09 -7.87419592271935e-09 1.11167333298257e-09 2.06834340212238e-10 4.15807856168880e-09 -2.01101294649787e-09 6.08437694728084e-10 2.12178814760256e-09 -2.3088781230279e-09 -3.44036761544527e-08 -1.04335561118411e-08 -5.3252008431227e-09 1.33487490350694e-10 2.79883637659179e-08 6.4686142699716e-09 9.6346434140423e-09 -4.84644360310995e-11 -2.69484433234127e-08 2.92944178179529e-09 2.66965702333515e-08 6.43683529301873e-09 -2.22105457618324e-08 8.435754626102e-09 -2.30883380698965e-08 3.93551319087433e-08 1.63022183971379e-08 -1.58481611659199e-08 1.56214210407728e-08 -3.94678075717565e-09 -1.5110507345637e-07 -1.19640297971124e-08 5.07859615304851e-08 -1.39638930226606e-09 9.41784982677627e-09 -7.64844134840394e-09 2.13702430727911e-08 1.4130727560101e-08 -7.50844344895992e-09 2.02255217417452e-08 1.39884895084133e-09 1.38354923572755e-09 8.81387891083521e-08 -7.06673785608894e-08
"R2035" 7.48248411603469e-09 -8.46165703130602e-10 2.2429039017943e-09 2.68058490405622e-09 8.65129869260289e-09 -5.89901838105775e-09 -2.99370143983329e-09 -4.1375974647367e-09 -2.37325979131054e-09 3.3785861776272e-09 -4.74280776659878e-09 9.93130883783335e-09 -2.26743875222004e-08 -8.22834730979167e-09 7.50821850108847e-09 6.69739177955353e-09 -3.04647295964286e-09 1.41933803823689e-09 9.41257466720096e-10 -6.12136731183434e-09 4.94307673559063e-09 -1.79802048536587e-09 -4.91687338055624e-09 -1.16875061987935e-08 2.53665155634177e-08 1.14957491709572e-09 -1.69343424162119e-09 2.3287552866596e-09 4.12680240627934e-09 -7.88603411507639e-10 1.9595862452879e-09 3.49766259082248e-09 -6.87405234333109e-09 5.38804288587236e-09 2.46860865188286e-08 -8.44728956280313e-09 1.66346327709407e-08 2.33254369326348e-09 -6.22042660932859e-08 -2.04444592522136e-08 -2.13355306838346e-08 -6.68392793347014e-09 -7.66851640250817e-09 2.4169170686884e-09 -7.63313861504333e-08 1.07650472299668e-08 5.22867530817642e-08 2.97894661829952e-08 2.61489978383743e-09 -1.08148702364169e-08 -1.06200048223266e-07 4.54565194683483e-08 1.00544664613663e-08 -9.04658803080232e-09 3.76207189904739e-08 -1.45506611148345e-09 -1.90510647448122e-08 2.45218320393026e-08 -4.05492125469031e-08 1.33419627902045e-08 6.48182265112709e-09 -9.92484284195977e-09 -8.9871384877487e-08 1.90360440821885e-08 -5.39312478146737e-10 6.39054266387425e-09 -7.06673785608866e-08 2.45547499082533e-07
