# Supplementary material for: NODDI and Tensor-Based Microstructural Indices as Predictors of Functional Connectivity
Source: PLoS One. 2016 Apr 14;11(4):e0153404. doi: 10.1371/journal.pone.0153404 (PMC4831788; doi:10.1371/journal.pone.0153404)
Supplement: S1 Data — a) Functional connectivity matrices, both fMRI and EEG connectomes across all subjects, in the form of precision matrices and b) structural brain connectivity matrices across all subjects and microstructural indices. Columns and rows are named according to the corresponding brain region that represent. (ZIP) [file pone.0153404.s001.zip › DATA/EEG/39/precShr_EEG_wholeTS13_30.txt]

"C1001" "C1002" "C1003" "C1005" "C1006" "C1007" "C1008" "C1009" "C1010" "C1011" "C1012" "C1013" "C1014" "C1015" "C1016" "C1017" "C1018" "C1019" "C1020" "C1021" "C1022" "C1023" "C1024" "C1025" "C1026" "C1027" "C1028" "C1029" "C1030" "C1031" "C1032" "C1033" "C1034" "C1035" "C2001" "C2002" "C2003" "C2005" "C2006" "C2007" "C2008" "C2009" "C2010" "C2011" "C2012" "C2013" "C2014" "C2015" "C2016" "C2017" "C2018" "C2019" "C2020" "C2021" "C2022" "C2023" "C2024" "C2025" "C2026" "C2027" "C2028" "C2029" "C2030" "C2031" "C2032" "C2033" "C2034" "C2035"
"R1001" 3.56395145622881e-08 4.64241187587201e-09 1.13077491095733e-09 4.00831070685388e-09 3.41658164101851e-10 -6.4149080507167e-10 5.45438763400459e-09 6.16521588347831e-09 -3.09837753355168e-09 -1.38988182223845e-08 1.14978644925381e-09 5.16538484358019e-09 4.11969861379966e-10 -1.54773645611997e-08 -1.8633975642531e-09 -2.45552014592083e-09 -3.82266353921226e-09 -6.63086441591187e-12 1.29166730954816e-09 -4.17574399118651e-09 1.27407688976403e-08 2.68756523266116e-09 -3.50920457847735e-09 6.98127955956753e-09 5.95522427977506e-10 -2.22432056456022e-09 -2.65030056378678e-09 -1.02611736410164e-08 -2.35462639666769e-09 -1.2296712222842e-08 -1.95595303320608e-09 -1.82106118057893e-09 -4.22913077887985e-09 9.42119716563606e-09 -1.46687913904185e-09 -4.83135283108175e-09 -7.10177204820019e-10 1.10020523164442e-09 -2.38848270565765e-09 -4.84114211995888e-10 -8.2934092670484e-10 -2.04554316017841e-09 3.23502339518885e-09 1.69945414198027e-09 -3.35539685928866e-09 -1.10815975387732e-10 5.2842437026006e-09 1.59893187134909e-09 -3.39133863945479e-10 1.40216873810153e-09 -1.3866497522197e-09 -7.26390540161637e-10 3.05106984919139e-10 5.59207548868258e-10 4.59377869860877e-09 -1.42648989048327e-09 -2.25001405658608e-09 -4.16824991669503e-09 -1.04261418576312e-09 2.07961419691149e-09 1.344213073209e-09 -4.30022931357245e-09 1.00990290044042e-09 7.68913564281525e-11 -2.15884249037252e-09 3.19572413003466e-09 -3.72395516012817e-10 -6.89238714380438e-10
"R1002" 4.64241187587192e-09 3.21937533204237e-07 -3.4745539815488e-08 -1.4865930062447e-09 -2.06188889998206e-09 -1.12259189406993e-08 2.09659818920975e-09 1.70699297430686e-08 3.38940322306921e-09 1.69107217990693e-09 1.52708937397758e-09 -1.43572991587901e-09 3.00594082904683e-08 5.39770570370806e-10 3.92890964511029e-09 6.76657535026719e-10 6.78016961555394e-09 2.10905395260849e-09 1.53044690288885e-08 3.64071871883656e-10 -2.47818338477938e-08 -2.6585552566245e-09 4.79306630997043e-08 6.64181628622707e-11 -6.81177552220638e-08 -2.80815698984712e-08 -7.98069749446137e-08 2.54296336681819e-09 -8.644411428401e-09 4.61042696718065e-09 -2.30715710802535e-09 -1.7272107400589e-09 6.15923700478319e-09 -3.10788666135769e-08 -7.85327366439525e-10 -2.81395469143012e-07 -1.79947729509648e-09 -2.18954654197127e-09 -5.69426287350219e-09 -1.13111071798227e-08 -8.80351113809648e-10 8.88289342565559e-09 6.18406131190598e-10 8.32931881861692e-09 -3.34136380111214e-08 -5.74534426818643e-10 -1.04148582518572e-09 -1.29189192045924e-09 6.39793621656479e-09 8.435491625314e-09 -1.3320887494148e-08 -4.2031351427384e-10 -1.07437128255745e-09 -2.93906007768976e-09 -2.21506727879772e-08 -4.88692527640528e-10 5.57607256049769e-09 2.79985448453394e-09 2.86219660242173e-08 2.4927865698273e-08 6.44354403411029e-08 -4.15092713759527e-09 2.79839664516764e-09 6.79800612209192e-09 -4.36383323001294e-09 1.77273525948765e-09 -1.83355945755892e-08 6.5010810364876e-08
"R1003" 1.13077491095685e-09 -3.47455398154872e-08 6.56748616218559e-08 3.43519000643106e-09 1.15591398264478e-09 5.75503123577223e-10 -1.42060822718566e-09 -1.76448248178278e-09 6.82121477125045e-10 4.05599938214184e-10 1.33126250998793e-08 -3.33017492152229e-10 -1.90017099643947e-08 1.9121659459083e-09 -2.45269312536996e-09 1.5792885850305e-08 -2.72126727941254e-08 2.41000953479458e-09 1.34974960678764e-08 -4.77333214597188e-10 2.6984706775975e-08 -5.68803038842514e-09 -6.21314371379482e-08 -1.12580557941933e-08 1.31137435990512e-08 -3.3069559107111e-08 4.81861371192321e-09 6.80420619008916e-10 -9.78086751497914e-09 1.46591387723312e-09 2.32400998521041e-09 -7.54867139385332e-09 -2.17307666838321e-10 2.3148744849508e-08 -5.02312040597484e-10 2.61840003647917e-08 3.49220567688914e-09 1.09325738004928e-09 4.24089232151259e-09 2.98089289040472e-09 -1.95040163999813e-09 7.29675351712911e-10 2.37135829063154e-09 -2.35566750012771e-09 2.30161101687139e-09 -1.24640597833952e-09 4.43835517140151e-09 1.89868388051478e-10 -2.98738310716209e-09 2.29302991502759e-09 1.29827846510124e-09 9.78838038637637e-10 8.01000073915148e-10 -1.13118608830503e-09 -3.4234137102659e-09 -5.59103997085223e-09 -1.58277601016949e-09 1.51756687056332e-09 -6.30293874579839e-09 -3.12697052271e-09 1.21312692019268e-09 1.86348056619786e-09 -3.58934541655584e-09 2.75983999002138e-09 9.79756611063468e-10 -2.25163178460395e-09 1.6862583926559e-09 -3.24447242597072e-09
"R1005" 4.00831070685469e-09 -1.48659300624473e-09 3.43519000643049e-09 1.22222843736788e-07 6.20052422862208e-09 -1.00534137486349e-08 4.82803721644267e-09 7.78095131751202e-09 -1.94690264876747e-08 -5.8248147172694e-08 9.5942420955869e-10 3.69251385492446e-08 -8.09847552739257e-09 -2.72164920754447e-09 -5.51028345285087e-09 1.23778858537702e-08 -2.96597172081198e-09 3.41201876453108e-09 -2.4176352071047e-09 -1.98852385532294e-08 5.34203386685478e-09 -4.72922115842187e-09 -4.31102532318455e-09 -4.46313508003116e-08 3.79776157135384e-09 -8.66632939832207e-10 9.1320201492431e-10 -2.75472389052813e-09 -2.97051136232599e-09 -2.69020775248548e-09 -9.44842709683865e-10 -5.95359214217677e-09 3.75644617800742e-09 1.00693792696331e-08 -8.32805367944278e-10 8.10523272240117e-10 5.29299845129803e-10 -6.94019395302655e-08 -5.56524305794638e-09 -7.90962020960528e-10 -7.82321661021722e-09 -2.71022852776311e-09 8.77009814288831e-09 1.63162629735016e-10 -2.30772298104478e-09 -1.09145969688199e-08 7.72981753683026e-09 4.52793698370939e-10 1.40479468720489e-09 -1.14144609088408e-08 4.98154285050857e-10 -1.65599766400669e-10 6.38690121147314e-11 2.95010693038363e-08 6.37226380987478e-09 8.46195568693984e-09 -2.31384002427357e-09 -1.80368471157739e-09 -2.95498021696289e-09 7.94406431054073e-10 3.54256442781357e-10 -7.0473977128797e-09 -4.51334974103473e-10 6.96936502822475e-10 -1.01096675188076e-09 6.14717146199773e-09 7.59640323213445e-11 -3.07756071375534e-09
"R1006" 3.41658164101274e-10 -2.06188889998228e-09 1.15591398264462e-09 6.20052422862256e-09 4.24930468237823e-08 -1.52362063192988e-08 2.5411060987639e-09 2.81242405917408e-08 2.00636668594873e-08 -8.65800455025185e-09 2.79102285241008e-09 9.61394686147185e-09 -2.30162970120543e-08 -2.49519678007781e-09 -3.24065401936403e-08 2.04395094994913e-10 -5.022862569793e-09 1.81041040041929e-08 8.75362673381277e-10 -4.82840914933226e-09 9.4674992921385e-09 -2.74337268130557e-09 -5.78200296347841e-09 -1.02196997264622e-08 1.03783818346782e-08 -4.09433136210544e-09 2.14657710849689e-09 1.89479550433757e-09 -8.85203642162813e-10 -5.01274114191646e-09 6.03152423957631e-10 -4.31178227013125e-08 -2.12665164301796e-09 1.52141252487238e-08 -1.00718407449688e-09 2.57645481205223e-09 -1.47533306437221e-09 -5.66584545591898e-09 -3.80283422601574e-09 3.83890989532591e-09 -3.7252221238235e-10 -1.2728048968333e-08 -1.18120905084048e-08 -4.57953191284541e-09 -6.84036278508327e-09 -2.69261372910084e-09 1.9395014157471e-08 5.76929707197481e-09 6.5275199005809e-09 3.75117275265348e-09 1.56955097372408e-09 7.16773338501598e-10 2.72291908765337e-09 5.76561176351941e-09 -7.30704069158176e-09 -1.50679060991759e-09 3.2648894627504e-09 7.67088721392114e-10 -1.12973812603173e-08 -9.30942710432392e-10 7.62055699391923e-10 4.24858118083883e-09 -7.70555933685072e-09 1.6973194432384e-09 -1.12087770935318e-09 6.04700702698372e-09 4.25126347782686e-09 -2.54110768523988e-09
"R1007" -6.41490805071601e-10 -1.12259189406992e-08 5.7550312357659e-10 -1.00534137486357e-08 -1.52362063192984e-08 1.01113846731961e-07 -1.06360207484111e-08 -7.52457431208012e-08 -9.83215253913602e-09 6.84323365230634e-09 -1.54453679437265e-08 -2.43249861803431e-08 -8.88301752402634e-09 1.03642642655013e-08 -1.81811406136553e-08 -4.06054957401608e-09 -1.3185097916081e-08 3.39350778831491e-09 -1.55602612248951e-09 1.28083680585281e-08 -4.44148533110242e-09 2.69475577124199e-09 1.85611361163911e-09 5.90219088120473e-09 7.36577619536144e-09 4.06472329332148e-09 1.06680751596198e-09 7.31239760852854e-09 -6.7993728937824e-09 3.45749911107407e-09 3.27525682429101e-09 1.30501360696601e-08 1.69203096337442e-09 3.05340300536615e-08 -1.16961075214673e-09 6.91711416750801e-09 -1.90752598211377e-09 9.58928596316407e-09 -4.10078464707096e-09 -8.25254362117009e-09 -1.46491078949433e-09 1.05636898353933e-08 6.21474316334552e-09 -7.91033279878709e-09 -3.37130526627804e-10 1.40818598072714e-08 5.53933090864564e-09 -3.43287794054115e-09 2.36124267057193e-09 -6.8295932139084e-10 1.75779268154743e-09 9.95607425839208e-11 4.474695815981e-10 -1.11775922537336e-08 3.41453145375171e-09 3.01415131395982e-11 -2.04355378831943e-09 -1.95046747782034e-10 -5.96216533649363e-09 -2.12413642222273e-09 4.74588200066636e-09 -5.10462773381447e-10 -2.9784687646158e-09 6.33363490461717e-10 1.7355040629566e-09 4.91699250389023e-09 2.99223707401824e-10 -3.43894045037161e-09
"R1008" 5.45438763400221e-09 2.09659818921065e-09 -1.42060822718636e-09 4.82803721644334e-09 2.54110609876462e-09 -1.06360207484119e-08 9.23537265729428e-08 4.4035871876673e-09 8.47221395035132e-09 -3.98587972025429e-08 -3.03244196640605e-09 3.27103090361903e-09 -2.65647921911154e-09 -6.83837306114095e-09 -1.63582446282133e-09 1.58290666866287e-08 3.57467420706417e-09 -1.67181861555950e-09 3.08689760691582e-09 6.25120187716645e-10 2.48054431056501e-08 -8.87645546287703e-09 -3.87208184740889e-09 1.05761436158049e-08 -3.4525385287804e-10 -4.10468162390436e-10 -1.00494499630885e-10 -6.83660281754327e-08 7.61270388181534e-09 -3.25546509039336e-08 1.18284846817641e-09 6.85550585180278e-09 2.59935424216536e-09 -1.12034676600751e-08 9.05485712187991e-10 -7.73128282145816e-10 5.42298320337876e-10 -4.93775672432287e-09 -2.45971749199531e-09 -1.49383333130013e-10 -1.16318071539074e-09 -2.92390124248983e-09 6.59920383058208e-09 1.41968517223126e-08 -9.83803960199598e-10 -8.05123583224425e-09 1.06633827890098e-09 3.65359846239984e-10 2.43415445546884e-09 -8.22444159734873e-09 6.36985416255526e-11 4.86078220695491e-10 -5.67141540329337e-10 7.15290501779035e-09 9.23723072031398e-09 1.24616964162026e-09 -4.06547977702631e-09 -1.75640102276038e-08 -1.39019975219643e-09 3.01653590764998e-10 1.40470796716048e-09 7.67339631667081e-09 -1.29108132937397e-09 -1.17132245933382e-09 1.05625291359882e-10 3.96958657872364e-09 -2.34174522879957e-09 -1.62417843763749e-09
"R1009" 6.16521588347935e-09 1.70699297430688e-08 -1.76448248178324e-09 7.78095131751173e-09 2.81242405917406e-08 -7.52457431208011e-08 4.40358718766681e-09 1.16926612491347e-07 2.55518235479955e-08 -1.49348684578785e-08 1.55792414946042e-08 1.92604713537196e-08 3.12735798847425e-08 -3.1272087293233e-08 -3.23844061201197e-08 3.23727494745686e-09 1.1725439740916e-08 1.30312596120833e-09 7.0010364910077e-09 -1.22999773454536e-08 6.70785525869243e-09 -1.7199129151062e-09 -3.20510970986508e-09 -1.38054504248018e-08 -1.3161021253201e-08 -8.12155811517246e-09 -1.54789718794649e-09 1.59862232489142e-09 1.34833177649366e-08 -7.91786350179142e-09 -5.00412476018505e-09 -3.71615219934435e-08 -2.00461956633098e-09 -2.71732075365703e-08 -4.78450759033206e-11 -1.11465935949022e-08 2.00222971034331e-09 -5.71765617049677e-09 -2.56552298939969e-09 7.74596491503553e-10 1.95843676842228e-09 -1.11664911009382e-08 -1.04582179749321e-08 3.25995064337083e-09 3.72500109524045e-09 2.34371611550525e-09 -2.12335464787504e-08 2.65056421684115e-09 3.75586561894998e-09 -1.39670749331888e-09 -1.46912940906369e-09 -9.47034085598926e-10 -1.59908942327815e-09 -1.32463556205478e-09 -5.95575106186376e-09 1.22554149715015e-09 4.05750834444271e-09 3.11659744364108e-09 1.10530979289727e-08 4.89031882617572e-09 -8.5425452283645e-09 1.15723728791042e-09 3.69640150104362e-09 3.73641593583698e-10 6.07033973811242e-10 1.17427815114609e-09 1.33513112802318e-09 -1.94418749213051e-09
"R1010" -3.09837753355168e-09 3.38940322306929e-09 6.82121477125605e-10 -1.94690264876754e-08 2.00636668594875e-08 -9.83215253913609e-09 8.4722139503509e-09 2.55518235479953e-08 8.44104142823307e-08 9.77591711192711e-09 -3.68332761008688e-09 -8.27484739413362e-09 9.01162980379756e-09 -2.63921042538022e-09 -4.45431490439139e-08 -5.17055832771118e-09 1.50787890300472e-09 1.67492744141141e-09 2.78615255928645e-09 -9.31392513575078e-09 1.04813366900935e-08 -2.31420030335452e-09 -5.53206939067338e-09 -5.76856992126844e-08 -4.42386808485924e-09 -1.86995235779391e-09 -1.62858159860078e-09 1.97404914411019e-08 -8.08057257227341e-10 -6.80607549497906e-09 7.75418608492682e-10 -8.43081436299082e-09 -2.50208703265334e-09 -2.80745559154993e-09 4.8259359584606e-10 -1.20263697870403e-09 1.3446470581697e-09 -3.37702200088852e-09 -3.58220882807073e-09 -4.55726515353204e-09 8.82459320573828e-09 -5.68108800594399e-09 -6.48279367068599e-08 9.41878339412804e-09 7.29529097925232e-10 2.12703088925067e-08 -4.33382287367753e-09 -1.2555185349608e-09 1.45165478793508e-08 2.07552179334346e-08 -1.93631126014937e-09 -1.03904151790231e-09 2.33897809326287e-09 -2.53762999397866e-08 1.13114101024751e-08 -3.74036531752698e-09 -1.17032894863993e-08 4.90690647767927e-08 2.0485925136599e-09 1.61595157315709e-09 -2.05935727653009e-09 -6.63766466232929e-09 -3.21034578912937e-09 2.04294582845058e-09 7.69020706679114e-10 2.98058851401337e-09 1.85224929020947e-10 -3.85029375916064e-09
"R1011" -1.38988182223822e-08 1.69107217990574e-09 4.0559993821399e-10 -5.82481471726929e-08 -8.65800455025257e-09 6.8432336523075e-09 -3.98587972025458e-08 -1.49348684578793e-08 9.77591711192781e-09 1.10594165779427e-07 3.79978877029555e-09 -4.4127632685107e-08 -1.37273299054928e-09 7.15294799255696e-09 1.43360977874326e-08 -4.49856964761987e-09 2.39465354530252e-09 -2.23998366125468e-09 -4.55040811503572e-09 2.53904123607669e-08 -2.6456278036358e-09 3.51436761264493e-09 -2.67023819550323e-09 -5.6963860107388e-09 -2.22999632817556e-09 -3.16511239086824e-10 -1.1293536091339e-09 1.99935505515277e-08 4.70051992473707e-09 1.01536590015065e-08 -2.67827531598974e-10 5.36179413070716e-09 -6.06733652239322e-09 -5.53414709803389e-10 1.06825120338981e-09 -1.36965127071837e-09 -7.85996237241096e-10 2.04735306730534e-08 9.72361287001015e-09 -3.20067742982592e-10 1.50635960637779e-09 3.35694320269075e-09 -4.2937487602689e-09 -1.22167233999497e-08 3.92909935185406e-09 -1.58676291686978e-09 -1.31164565221344e-09 -2.24856606911348e-09 7.20994012765214e-11 2.66336261821598e-09 -1.61934116728463e-09 -4.57998896616684e-10 1.37157841638608e-09 -1.31161988865635e-08 4.24472580176237e-09 -3.83446677081024e-09 -1.58740269439851e-09 2.43320482533716e-08 1.96010514784699e-09 -1.90293932799332e-09 1.28583204515715e-10 -6.16976572115765e-09 2.10940708317877e-09 -6.03985178544642e-10 3.63607289238351e-10 -1.07969224298151e-08 -2.37567211523199e-09 3.0268884572717e-09
"R1012" 1.14978644925402e-09 1.52708937397752e-09 1.33126250998794e-08 9.5942420955908e-10 2.7910228524095e-09 -1.54453679437271e-08 -3.03244196640651e-09 1.55792414946041e-08 -3.6833276100868e-09 3.79978877029477e-09 9.20745345234363e-08 -1.19215296351951e-09 -9.76965363817636e-08 -1.79696790158299e-09 9.98131109113759e-09 5.10582555846956e-09 -8.45220878239785e-09 -3.28634663664221e-08 9.72093265811008e-09 -2.99166307151239e-10 9.16740443218285e-09 -1.52078301202006e-09 -1.24134192631837e-08 9.88543202053606e-10 2.87046658899465e-08 -2.9957546824318e-08 3.65114932140523e-09 -1.84326099616308e-09 3.09389045262887e-09 -3.03801703611691e-09 4.77715692417088e-09 -1.30836046007173e-08 -3.15134843849742e-09 1.4070162309269e-08 3.5744022782714e-10 -2.4689772327774e-09 5.80157837690279e-11 -1.61954711383974e-09 1.17139152836392e-08 -8.27610030952921e-09 -1.49707524041015e-09 1.80229893008342e-09 2.55086672677357e-09 2.62281618075622e-09 -2.12991650002785e-08 1.21326473341242e-10 6.29784934629099e-08 5.07225508917237e-09 2.14476580587353e-09 -5.32728803852726e-09 -8.29278775350249e-09 5.16196094818326e-09 1.15618237674612e-09 9.07139684637661e-10 -1.12349761555568e-08 3.16964699494446e-09 7.3532752603539e-09 -1.10131552247942e-09 -1.98151468838864e-08 1.71701178883719e-09 -4.4865826954647e-09 4.85234966164197e-09 -5.2473927670858e-09 4.4653734892149e-10 -2.61324268520938e-08 -5.10280443983437e-09 1.41254192108332e-09 1.60241859785042e-08
"R1013" 5.16538484358023e-09 -1.435729915879e-09 -3.33017492152393e-10 3.69251385492453e-08 9.61394686147205e-09 -2.43249861803435e-08 3.27103090361867e-09 1.92604713537189e-08 -8.27484739413296e-09 -4.41276326851064e-08 -1.19215296351992e-09 4.81075111149266e-08 -1.08744168425648e-09 -1.45815625283402e-09 -7.16699282820977e-09 2.66585876437985e-09 -9.38321083892881e-11 2.01363985068178e-09 1.60547742817553e-09 -3.4703013988607e-08 -5.78958759933719e-10 -3.06596821317564e-09 1.51176449041153e-09 1.76632303332333e-09 9.63165663451044e-10 1.24196332529e-09 3.25995128008455e-10 -4.05250927272906e-09 -5.15965862760524e-09 1.26475172719926e-11 -1.5837839983989e-09 -5.39182348806055e-09 4.72398355434257e-09 -9.39724984730376e-10 8.46257897289396e-11 1.08581669921644e-09 3.3158825249742e-10 -3.03582757946784e-09 -9.24956994247869e-09 1.50853183814326e-08 -1.28315552385427e-10 -1.00447636396465e-08 4.92301159949128e-09 8.52701981407006e-10 -7.068234192927e-09 -5.81190272945404e-09 4.05129794991118e-09 5.47339476949704e-09 -9.12866759622457e-09 -5.34274691277685e-10 9.00206838321059e-10 6.88500403861862e-10 -2.03468106232712e-09 9.13519722099026e-09 -7.11458870731527e-09 1.29515358385048e-09 2.07272477752697e-09 -1.66037920492047e-08 -4.90200448452157e-10 -1.70725542631096e-10 3.37690943818762e-10 4.22855481510259e-09 -2.39364456988464e-09 1.88869837261543e-10 -3.69590352140779e-10 9.28064308363531e-09 2.57418444377008e-09 3.3819041302099e-09
"R1014" 4.11969861379882e-10 3.00594082904681e-08 -1.9001709964394e-08 -8.09847552739243e-09 -2.30162970120543e-08 -8.88301752402616e-09 -2.65647921911117e-09 3.12735798847424e-08 9.0116298037972e-09 -1.37273299054955e-09 -9.76965363817637e-08 -1.08744168425658e-09 4.2717752106306e-07 -1.8104156710895e-08 -8.367637885971e-09 -3.01558901441691e-09 2.76729273968637e-08 2.67680051581315e-08 -2.6921783781283e-08 1.52861900999718e-09 -2.39156422472272e-08 -9.42888973966028e-09 2.38200181246986e-08 -1.30519031604585e-09 -1.53088327061313e-07 3.96314652139394e-08 -8.31112525982786e-09 1.14754811832195e-08 2.19155940640099e-08 1.24996266907406e-08 -2.30482887024099e-08 -2.10527043010642e-08 -1.22108426963816e-08 -6.27385520658502e-08 -3.88817181982845e-09 -2.48453528406893e-08 -2.31207604946494e-09 1.05792588035752e-09 -2.60102516686131e-08 4.52072298232975e-09 3.34551321115362e-09 1.10490517461e-08 -1.95059639879202e-08 -5.90121726879565e-09 1.10417402149628e-07 7.70003262572806e-09 -3.41012535341322e-07 4.67997508458935e-09 -1.80354029364638e-09 1.88808518983282e-08 8.83089051214699e-09 -1.60490973531432e-08 -1.42078562332114e-08 -4.32161263092718e-09 2.3667101583575e-08 -5.13444884487306e-09 -7.09142115457247e-09 1.62893184642482e-08 1.52674523179744e-07 2.33598738482931e-08 -2.23829029162773e-08 -1.82278461068635e-08 -9.91907196155754e-09 -4.00608133710815e-09 5.89522194455298e-08 2.47240481582365e-09 2.12810159767004e-08 -6.96679837764314e-08
"R1015" -1.54773645611993e-08 5.39770570370822e-10 1.91216594590869e-09 -2.72164920754442e-09 -2.4951967800779e-09 1.03642642655019e-08 -6.83837306114115e-09 -3.12720872932334e-08 -2.63921042538034e-09 7.15294799255864e-09 -1.79696790158272e-09 -1.45815625283405e-09 -1.81041567108949e-08 5.26200386215752e-08 8.45496213107594e-09 1.29611314076029e-09 -8.01935564466697e-09 -7.17373526420863e-09 2.04078004097846e-08 1.11877025194773e-09 -1.74865985367961e-08 -4.47551920548984e-09 1.25001425380928e-08 -7.91656656498871e-10 7.93642259531378e-09 -5.94838571216712e-09 -4.0933195848224e-09 7.68668260850085e-09 -5.87790034381322e-08 2.12345494379024e-08 5.28205880064063e-09 5.42321605162974e-09 2.34064276045841e-08 -2.56294758511228e-09 -7.64499947800744e-11 1.11391501990205e-10 -1.17762591076277e-12 2.4616680410619e-09 2.25294398625079e-09 2.3346970016207e-09 -1.95634612955188e-09 2.2975457565016e-09 -3.18188541577522e-10 -2.46294147316782e-09 4.09400086458128e-09 -9.39460687929372e-10 6.81124566696408e-09 -1.06376880335793e-09 -7.41492968514584e-10 2.15796054109841e-09 1.35418552110511e-09 -1.12542753827728e-11 -1.59262480008193e-10 -3.26033914474022e-10 -3.87621919322259e-10 -5.0012306609086e-10 -2.35241939226114e-09 1.29410272119473e-09 -6.87380518093064e-09 -2.35558056230272e-09 3.71899644988916e-09 -1.81812816742763e-09 -2.61548470685495e-09 1.37705111371879e-09 2.50764765621447e-10 -3.84003481828086e-09 5.72141271948568e-10 8.09443801111739e-11
"R1016" -1.86339756425238e-09 3.92890964511021e-09 -2.45269312536951e-09 -5.51028345285108e-09 -3.24065401936404e-08 -1.81811406136551e-08 -1.6358244628215e-09 -3.2384406120119e-08 -4.45431490439129e-08 1.4336097787433e-08 9.98131109113762e-09 -7.16699282820949e-09 -8.36763788597098e-09 8.45496213107607e-09 8.74476132200404e-08 -1.42360753506336e-10 1.52547134971373e-08 -1.32114382555826e-08 3.75203244995176e-09 9.01991449637825e-09 -8.53305617947083e-09 3.07031560808663e-09 5.23618314391703e-09 3.02018323502551e-08 1.861263431899e-09 -1.79283765869888e-09 -6.90183038149556e-12 -1.21311872172525e-08 1.10533462578998e-08 7.2276416188262e-09 -3.84560241587493e-10 3.14560838985349e-08 -7.81482660950118e-09 -4.60595734176929e-08 1.63570122211450e-09 -2.34978042380335e-09 1.40190199359552e-09 1.37607334154601e-10 9.87495307644402e-09 5.75995839764802e-09 -2.02010480340533e-09 6.52275258227264e-09 2.14214919905125e-08 6.7105415864457e-09 -4.32757802589309e-10 -2.59640405232693e-08 3.75955563318049e-09 -3.68558637326936e-09 -9.34457256605999e-09 -5.07168746948094e-09 -7.01135086566478e-10 9.36610702523655e-10 -8.7294639911816e-10 1.90220175209841e-08 -5.3154589851735e-10 3.64319293565186e-09 1.26431176264601e-09 -1.15702030525521e-08 -5.29394976540784e-10 -9.49918147164026e-11 -3.32756686852128e-09 -2.50453450631349e-09 6.90930800138719e-09 -1.68975576101544e-09 -2.37124761552255e-09 -1.02089675138086e-08 -2.65052332064196e-09 5.67327600777172e-09
"R1017" -2.45552014591981e-09 6.76657535026625e-10 1.57928858503058e-08 1.23778858537698e-08 2.04395094994542e-10 -4.06054957401649e-09 1.58290666866301e-08 3.23727494745658e-09 -5.17055832771156e-09 -4.49856964761796e-09 5.10582555846935e-09 2.66585876438056e-09 -3.01558901441679e-09 1.29611314075983e-09 -1.42360753506622e-10 8.59765665421757e-08 -5.34398058011996e-09 1.10900601402513e-09 1.8684918210109e-09 3.17105809999376e-09 8.10512566444419e-09 -4.23177235009629e-08 -1.81720195926659e-08 -1.43594292832207e-08 -1.66309019490186e-09 -9.35842566545139e-09 1.83951409941682e-09 -4.30897068224659e-08 8.77582362675142e-11 8.27124804986356e-09 1.53974682246871e-10 -2.02711834677632e-10 4.25578225634973e-10 -2.89607474245557e-09 -1.10135186285161e-09 -3.93153471243138e-09 2.26597695937888e-09 -9.99709459120461e-09 2.73935263114455e-09 -1.10088283149666e-09 -2.10725331107503e-09 2.08394297335954e-11 6.99439953421728e-09 2.41557491700582e-10 -9.20828429091207e-09 -1.99715217287545e-09 4.70307275323485e-09 4.68602556935912e-09 -4.66266242766475e-09 -7.77393992653053e-08 -1.55568725015928e-09 2.96567583076572e-09 -2.32814846225634e-10 -8.32085719350403e-09 2.09208142635734e-08 3.23881574625784e-08 -9.49698607321325e-09 2.26590483694902e-08 1.38304502791106e-09 -6.42701296543684e-09 1.02261227477877e-08 2.85232201024053e-09 -6.99745912715674e-09 -2.96670974472755e-10 1.84115156910379e-10 -2.63203842399065e-10 -7.62694323552656e-09 1.72662198124084e-08
"R1018" -3.82266353921238e-09 6.78016961555401e-09 -2.72126727941256e-08 -2.96597172081234e-09 -5.0228625697931e-09 -1.31850979160807e-08 3.57467420706396e-09 1.17254397409162e-08 1.50787890300529e-09 2.39465354530274e-09 -8.45220878239756e-09 -9.38321083893508e-11 2.76729273968634e-08 -8.01935564466702e-09 1.52547134971371e-08 -5.34398058011987e-09 8.04986266659656e-08 5.74916180268229e-09 -6.44048012977088e-08 -3.40252935814814e-09 -1.41333080749302e-09 7.39282498720083e-09 5.35470883785416e-09 1.39113892978444e-08 -1.45120249519809e-09 3.04584841083634e-08 -2.09985148779079e-09 -1.43578704761311e-08 3.64115635936165e-08 -7.8270506487409e-09 -6.90416806086796e-09 2.10452986379752e-08 -1.42135281815941e-08 -6.13771048957325e-08 9.617998908037e-10 4.07087993719738e-10 1.27678257021377e-09 -4.70275473749076e-11 -3.74033853929741e-09 -4.69457484867012e-09 4.8942765098809e-10 2.4648906013456e-09 3.10230411429056e-09 6.17069376357981e-09 1.06345912292499e-08 -2.66001132363089e-09 -2.60576210141682e-08 -4.12262537120027e-09 4.42235990950388e-09 4.72032841100838e-09 1.57462814463875e-10 -4.4972104374115e-09 -1.41398626529477e-09 9.25212233967312e-10 -6.45864692255585e-10 -6.0646764046213e-09 6.95844367347718e-10 -6.12335636403407e-09 2.28732711737935e-09 4.88356555145574e-09 -1.26987058662262e-08 2.94364027277164e-09 6.36751500879422e-09 3.37511718543068e-10 7.80497908123395e-09 -6.56852505132506e-10 -1.85656917940465e-09 -4.37321160068459e-09
"R1019" -6.63086441556195e-12 2.10905395260875e-09 2.41000953479332e-09 3.41201876453107e-09 1.81041040041931e-08 3.39350778831477e-09 -1.67181861555907e-09 1.30312596120842e-09 1.67492744141092e-09 -2.23998366125508e-09 -3.28634663664232e-08 2.01363985068141e-09 2.67680051581315e-08 -7.17373526420866e-09 -1.32114382555825e-08 1.10900601402531e-09 5.74916180268247e-09 7.02090918419901e-08 -5.87848785368411e-08 -1.30141452015971e-09 5.25828244753796e-10 -3.54910535032885e-10 -2.51455693482113e-09 8.86486979036493e-10 1.07121491841892e-09 1.60294793746516e-08 -4.31721549257603e-09 -1.62122133692052e-09 9.5005071053143e-09 -1.49634889830796e-10 -1.00540951194333e-08 -3.44434759276896e-08 -7.63607624636692e-09 2.01596633320081e-08 2.28107165792632e-11 -1.68981432071784e-09 7.72285666767842e-10 4.02328140173477e-11 -3.12636025040909e-09 1.1168488585585e-09 2.4792881904434e-09 3.31094212860291e-10 -1.84552830236039e-09 -6.8730227137304e-09 8.16406250524665e-10 9.90171472450836e-10 -1.67480957060962e-08 -3.30619812079229e-09 -7.85283395799334e-10 9.20802856766844e-10 3.04888904944517e-09 -7.77446828552443e-10 5.7550992860922e-11 2.19444837697774e-09 -5.25542173754203e-10 -3.66428796723995e-10 -4.66980491919734e-10 -2.33083733806067e-09 -4.20949304566085e-10 1.05004570936085e-09 3.5739843669739e-10 -8.41447291148465e-10 3.35321421044989e-09 3.20010176139192e-11 1.21090071724869e-08 4.29087643099804e-09 2.97613826130465e-10 -4.90814561560635e-09
"R1020" 1.29166730954779e-09 1.53044690288884e-08 1.34974960678764e-08 -2.41763520710445e-09 8.75362673381397e-10 -1.55602612248925e-09 3.08689760691617e-09 7.00103649100754e-09 2.78615255928643e-09 -4.55040811503621e-09 9.72093265811044e-09 1.60547742817555e-09 -2.6921783781283e-08 2.0407800409784e-08 3.75203244995202e-09 1.86849182101049e-09 -6.44048012977092e-08 -5.87848785368407e-08 1.57981513722387e-07 2.15800052233007e-09 -2.19056831838651e-09 -7.02058972524924e-09 4.74447052259949e-09 -1.30290550778355e-08 -1.57348792119167e-09 -6.54113112139139e-08 7.54953907129929e-09 1.43061578620126e-08 -4.84084278656741e-08 7.96068693245966e-09 1.70085742800721e-08 -5.48965890453771e-10 2.56378813812939e-08 -2.08194733536239e-08 -8.28475316768608e-10 -1.31108144713261e-08 -1.06279500584024e-09 -4.85383669710744e-10 1.2721314170913e-09 8.35145083391288e-09 -2.9611671072072e-09 -7.56589789495284e-09 -1.99115974114669e-09 5.26012925081854e-09 -3.46567678961256e-09 -7.03766556176382e-09 1.94968410060563e-08 4.42625484519824e-09 -1.60270945569243e-09 -3.41445497043757e-09 -1.74259078473872e-10 2.68689874709623e-09 1.16750266408016e-09 7.16385588825168e-10 6.9057100615369e-09 3.99741490850632e-09 -2.87814052558882e-09 6.45992748975934e-09 -4.3608536435722e-09 -2.79027477647804e-09 6.15449551824428e-09 -3.27029175181077e-09 -6.37683753151396e-09 -2.61210887488738e-10 -7.04522463843776e-09 -1.26800134864124e-10 -6.90267248588111e-10 3.58557169560075e-09
"R1021" -4.17574399118551e-09 3.64071871884407e-10 -4.77333214597068e-10 -1.9885238553227e-08 -4.82840914933177e-09 1.28083680585286e-08 6.25120187714303e-10 -1.2299977345453e-08 -9.31392513575038e-09 2.53904123607681e-08 -2.99166307151203e-10 -3.47030139886073e-08 1.52861900999652e-09 1.11877025194758e-09 9.01991449637799e-09 3.17105809999392e-09 -3.40252935814842e-09 -1.30141452015995e-09 2.15800052232977e-09 5.87779289601092e-08 -4.96882352076584e-09 -2.49237972295757e-09 1.52233677013253e-09 -1.22584348494706e-08 9.58161201944848e-10 -1.76206180727059e-09 1.05772829142854e-09 8.44547312075051e-09 1.80642897620757e-10 4.9308768133661e-09 2.17409252839711e-09 1.27077666860932e-09 -4.82657272104128e-10 3.15228363685767e-09 -9.20136819433588e-10 -1.37472844102896e-09 -8.05290782329861e-10 -2.91219418368755e-08 4.50975660788735e-09 4.60521029911967e-11 -8.82190357344144e-09 -1.36106231086794e-09 6.11995966125545e-09 -7.20172468078038e-09 7.68101563458486e-09 -1.43929804435706e-08 -5.95967016201261e-09 1.93064140414712e-09 4.20874662254234e-09 -1.41162514975248e-09 3.68031208911095e-10 -2.91451718683438e-10 8.8598155808336e-10 1.79428896022763e-08 4.10662501465025e-09 1.8093810576632e-09 -2.07012516235274e-09 2.07803749456262e-08 6.16762541113537e-10 4.57658028656841e-10 -9.51855121422879e-10 -1.08795564563963e-08 -3.28197998124305e-09 4.16904342866165e-09 9.08482816776918e-10 -5.93754274847131e-09 -2.70746176958113e-09 -3.85201503989111e-09
"R1022" 1.27407688976404e-08 -2.47818338477934e-08 2.69847067759758e-08 5.34203386685433e-09 9.46749929213819e-09 -4.4414853311027e-09 2.48054431056568e-08 6.70785525869203e-09 1.04813366900943e-08 -2.64562780363555e-09 9.16740443218143e-09 -5.78958759933024e-10 -2.3915642247227e-08 -1.74865985367966e-08 -8.53305617946982e-09 8.10512566444548e-09 -1.41333080749324e-09 5.2582824475335e-10 -2.19056831838584e-09 -4.96882352076602e-09 1.28621251733153e-07 -1.0958963794482e-09 -9.11501973973783e-08 1.80162781927056e-08 4.59292193790094e-09 -1.10611116318184e-08 1.81270778649134e-08 -6.11624638659084e-08 2.27966045114257e-08 -6.10800146828377e-08 2.55424467965493e-10 -9.77301833285247e-09 -1.75942869003689e-08 2.29350588874212e-08 -5.59338312030969e-10 2.70389097598627e-08 1.14100741522582e-09 9.60663196374109e-10 2.79936344995484e-09 3.28010031697434e-09 3.52415967924534e-09 1.90883020183652e-10 -1.7941916362869e-09 -3.09992227035398e-09 -2.72334887817963e-09 -1.22423232122164e-09 1.3318768895147e-08 -1.32243127635496e-09 -2.0539922980235e-09 1.39804767640345e-09 -2.62712985205795e-10 5.83592078825804e-10 7.64429525977997e-10 7.43779861643461e-09 6.93319830717919e-10 -1.11912796997483e-08 1.94556704863238e-09 -1.56488499322171e-08 -8.20432218299775e-09 -2.07673518288232e-09 -1.16843861426855e-08 7.63403393973947e-09 -3.22574236829569e-10 1.36890151298784e-09 1.20720544185385e-09 -1.12522225334206e-09 -2.2685934768017e-09 2.03486096885103e-09
"R1023" 2.68756523266142e-09 -2.65855525662502e-09 -5.68803038842598e-09 -4.72922115842087e-09 -2.74337268130573e-09 2.69475577124205e-09 -8.87645546287728e-09 -1.71991291510617e-09 -2.31420030335435e-09 3.51436761264544e-09 -1.52078301201997e-09 -3.06596821317617e-09 -9.42888973966039e-09 -4.47551920549066e-09 3.07031560808668e-09 -4.23177235009614e-08 7.39282498720113e-09 -3.54910535033034e-10 -7.02058972524932e-09 -2.49237972295701e-09 -1.09589637944944e-09 3.68103563107755e-08 1.1203686420613e-09 1.89706305820815e-08 6.37439516594156e-09 7.31187259355096e-09 -5.31730631482996e-09 1.68524177523831e-09 6.92968247213947e-09 -8.27161821032556e-09 6.32706179376124e-11 4.08658197174929e-09 -4.2610288301249e-09 1.27149727015721e-09 -1.06655273776426e-10 3.95596313282785e-09 -1.97567192974962e-09 7.53904137208154e-09 -2.09784825427032e-09 1.17468754807781e-09 -1.86946673868529e-09 3.27933116934531e-09 7.09729952835508e-09 -7.44926222634791e-10 1.78399887684311e-09 -1.64509509953703e-09 5.49809216769558e-09 -3.3378504899421e-09 3.99222941008918e-10 2.18472819944909e-08 5.98091342642196e-10 -1.64314914095659e-09 2.01802255386259e-09 4.62806665873033e-09 -1.52925142123774e-08 -1.47095572234459e-08 1.18196909528369e-08 -2.15229240035066e-08 -4.90158235677301e-09 3.35238420341784e-09 -4.41610147003548e-09 1.0496775781568e-08 2.74143465264544e-09 8.83547502595981e-10 -9.92719268229316e-10 2.46833783137758e-09 5.87058699009338e-09 -1.16179325978708e-08
"R1024" -3.50920457847622e-09 4.79306630997044e-08 -6.2131437137943e-08 -4.31102532318457e-09 -5.78200296347823e-09 1.85611361163878e-09 -3.87208184741051e-09 -3.20510970986485e-09 -5.53206939067279e-09 -2.67023819550766e-09 -1.24134192631832e-08 1.51176449041195e-09 2.38200181246985e-08 1.2500142538092e-08 5.23618314391698e-09 -1.81720195926661e-08 5.35470883785526e-09 -2.51455693482133e-09 4.7444705225992e-09 1.52233677013431e-09 -9.11501973973772e-08 1.12036864206098e-09 1.3067464714917e-07 1.24378274263582e-08 -1.37246857095221e-08 2.2231695718439e-08 -3.32042933033134e-08 1.22336404811737e-08 -2.40845942541063e-08 2.54603212125158e-08 -5.50652137927437e-10 9.37248403414048e-09 1.80486936082256e-08 -2.49621203495248e-08 6.49953543078972e-10 -4.41747824415849e-08 -1.34558806304142e-09 -1.91151493704087e-09 -1.54677089158697e-09 -4.2842650274686e-09 2.40037485882978e-10 -1.07412945780625e-09 -2.23686180148377e-09 4.76056967247982e-09 4.91931438261862e-09 2.44663915935051e-09 -1.32244455815411e-08 2.58795656216161e-09 3.30187322602103e-09 -4.70095095733117e-09 -6.12042234102724e-10 -1.12303657893139e-09 -1.61518934136766e-09 -1.01409509661808e-09 5.0721848395567e-09 1.34991661775978e-08 -4.77643695593187e-09 1.75197112867006e-09 1.33107412299437e-08 -1.98926738360333e-10 1.93970603583864e-08 -5.77241887561613e-09 -9.19535203736371e-10 -1.87119134683481e-09 -1.19180469334408e-09 -1.42606945049239e-09 -7.13539732526027e-10 2.66707655465257e-09
"R1025" 6.98127955956863e-09 6.64181628626866e-11 -1.12580557941934e-08 -4.46313508003147e-08 -1.02196997264616e-08 5.90219088120414e-09 1.05761436158074e-08 -1.38054504248009e-08 -5.76856992126831e-08 -5.69638601073929e-09 9.8854320205345e-10 1.7663230333225e-09 -1.30519031604523e-09 -7.91656656499149e-10 3.02018323502552e-08 -1.43594292832202e-08 1.39113892978448e-08 8.86486979035513e-10 -1.30290550778355e-08 -1.2258434849471e-08 1.80162781927046e-08 1.89706305820813e-08 1.24378274263579e-08 2.72753969272647e-07 -5.70386644944585e-10 9.56669909784142e-09 -1.14713703892512e-08 -1.60285485623316e-07 4.83071625546933e-09 -2.09421892513875e-08 -2.01517764056577e-09 3.87179395076169e-09 -6.50439659369859e-09 -2.521922387566e-09 -1.79786675872073e-10 4.78262869935897e-09 -2.87526445522065e-09 3.41060948431214e-08 3.44897183200352e-09 1.58464673466283e-08 6.72358751884492e-09 3.58181261264673e-09 4.23535148122328e-08 -2.57067062646946e-08 -6.41248792061608e-09 -8.74412793482712e-09 4.54619487763304e-09 -2.96090180665255e-09 -1.44677674063382e-08 -9.42482924139472e-09 1.49155456273715e-09 1.55041508296662e-09 -1.58537190799876e-09 7.25757560020229e-08 -3.92750879277525e-08 -1.42738900379494e-08 2.38864372337182e-08 -1.73825367801419e-07 -3.54454211110586e-09 -4.42610834754681e-09 6.74833004734977e-09 6.38894874772945e-08 4.91449413029494e-09 9.80597755465805e-10 -2.25158257009334e-10 -6.57603832582021e-09 4.17456672247193e-09 1.33861201246117e-08
"R1026" 5.95522427977862e-10 -6.81177552220649e-08 1.31137435990512e-08 3.79776157135354e-09 1.0378381834678e-08 7.36577619536159e-09 -3.45253852878489e-10 -1.31610212532014e-08 -4.4238680848591e-09 -2.22999632817551e-09 2.87046658899466e-08 9.63165663451543e-10 -1.53088327061313e-07 7.93642259531378e-09 1.86126343189883e-09 -1.66309019490186e-09 -1.45120249519769e-09 1.07121491841888e-09 -1.57348792119177e-09 9.5816120194448e-10 4.59292193790151e-09 6.3743951659413e-09 -1.37246857095219e-08 -5.70386644945051e-10 1.29910485369335e-07 -2.21616467789989e-08 1.93327728034391e-08 -3.91807448589698e-09 -1.8579207086186e-08 1.00008903113245e-09 1.21636920040079e-08 2.01229514258716e-09 6.27004888394252e-09 2.41360946445343e-08 2.26365089160757e-09 4.4943471995158e-08 -2.66721816771375e-09 -1.75677130566255e-09 5.37072693719361e-09 6.82261049100921e-09 -4.89340242252376e-09 -9.49877529556299e-09 8.41683307490241e-09 2.27148725193057e-10 -1.93260758873772e-08 -3.84317076767585e-09 1.08468618853842e-07 -4.19466115547165e-09 -6.12501030928162e-09 -8.88302386295784e-09 -2.09823362847093e-09 -2.39335598025544e-09 4.13619114541184e-09 2.30503021617193e-09 1.20298029241253e-08 5.38526260141128e-10 -7.55051724265602e-09 -4.49994411276334e-09 -1.15105467853e-07 5.87795537817228e-09 2.03382917646236e-08 4.98873825944649e-09 6.72181028008594e-09 -3.70486518082434e-09 -1.54032811056718e-08 7.23196568592935e-09 7.49955975276688e-09 -1.33667720713423e-08
"R1027" -2.22432056456032e-09 -2.80815698984705e-08 -3.30695591071088e-08 -8.66632939831171e-10 -4.09433136210564e-09 4.06472329332124e-09 -4.10468162392696e-10 -8.1215581151727e-09 -1.8699523577935e-09 -3.16511239085687e-10 -2.99575468243186e-08 1.24196332529066e-09 3.96314652139395e-08 -5.94838571216676e-09 -1.7928376586979e-09 -9.35842566545015e-09 3.04584841083636e-08 1.60294793746506e-08 -6.54113112139128e-08 -1.76206180727072e-09 -1.10611116318176e-08 7.31187259355101e-09 2.22316957184373e-08 9.56669909784167e-09 -2.21616467789991e-08 7.57149816099129e-08 -1.39333084899165e-08 -2.81537264925673e-09 1.78228355793076e-08 -1.90661850390107e-09 -7.90103538391597e-09 1.22817206585228e-08 -7.42092163438869e-09 1.58561298075298e-09 3.69926028244163e-10 2.68710647777763e-08 -3.43817379272603e-09 1.27849046672954e-09 -4.21872457524376e-09 -2.72666054913727e-09 2.2871065176396e-09 2.00719554323201e-09 2.23557568902244e-10 -2.23090898927636e-09 2.76798635718315e-09 2.84140049105597e-09 -1.71585970209383e-08 -3.14510928658829e-09 8.90854536725994e-10 6.28855637218692e-09 2.53766115466743e-09 -4.33096300227635e-10 -1.42656472208491e-09 1.57268616576985e-10 -4.1414129916175e-09 -2.65824561305824e-09 3.69997875357125e-09 -3.94736202056475e-09 2.18835010152865e-08 -4.20976579904871e-09 -7.99918422888858e-09 -1.8931516282633e-09 5.6134168097184e-09 -1.29030838362844e-09 2.16235181505405e-09 1.88379807723567e-09 7.92168431456134e-10 -3.61588728190599e-09
"R1028" -2.65030056378618e-09 -7.98069749446137e-08 4.81861371192438e-09 9.13202014922402e-10 2.14657710849661e-09 1.06680751596296e-09 -1.00494499630321e-10 -1.54789718794593e-09 -1.62858159859953e-09 -1.12935360913462e-09 3.65114932140583e-09 3.25995128009125e-10 -8.31112525982739e-09 -4.09331958482195e-09 -6.90183038220669e-12 1.83951409941776e-09 -2.09985148779167e-09 -4.31721549257558e-09 7.54953907129946e-09 1.05772829142792e-09 1.81270778649134e-08 -5.31730631482913e-09 -3.32042933033136e-08 -1.14713703892491e-08 1.93327728034399e-08 -1.39333084899158e-08 1.04903930778012e-07 7.84382148615893e-09 1.56519847082245e-08 -4.87382974661198e-09 -3.28550838143508e-09 -2.08522155701926e-09 -6.86638125124573e-09 4.19522974368296e-09 1.8866509828464e-09 6.52346065854515e-08 1.36293375440959e-09 6.87295452885015e-10 -1.68100934878718e-09 3.08829722496304e-09 1.92921256215154e-09 -4.69438755245472e-09 -2.49523178171332e-09 -3.46332934029652e-09 -3.81320697059753e-09 -3.51538292111116e-10 5.08026235100057e-09 -2.08152463602367e-09 6.2369770022955e-10 -2.00306940359969e-08 -5.03304219481999e-09 -2.43991625268794e-09 2.70943927502092e-09 -4.51551545384888e-10 1.65630574476852e-08 1.17702737006698e-08 5.04032903055423e-09 5.66894453309139e-09 -1.67911292911227e-08 1.02469985234855e-08 -5.63951124176406e-08 8.36882815806443e-10 2.47378828737946e-09 -6.4615585080306e-09 3.33440518867605e-09 7.59441024693734e-09 3.18671087694329e-09 -1.40662186001271e-08
"R1029" -1.02611736410148e-08 2.54296336681717e-09 6.8042061900925e-10 -2.75472389053258e-09 1.89479550433834e-09 7.3123976085293e-09 -6.83660281754294e-08 1.59862232488966e-09 1.97404914411003e-08 1.99935505515256e-08 -1.8432609961628e-09 -4.05250927272872e-09 1.14754811832188e-08 7.68668260850128e-09 -1.2131187217252e-08 -4.30897068224684e-08 -1.43578704761315e-08 -1.62122133691975e-09 1.43061578620127e-08 8.44547312074976e-09 -6.11624638659068e-08 1.68524177523872e-09 1.22336404811746e-08 -1.60285485623311e-07 -3.91807448589777e-09 -2.81537264925483e-09 7.8438214861541e-09 2.71167252800201e-07 -3.8704758027341e-09 2.92076858033831e-08 9.98705551423892e-10 -3.82505046950416e-09 1.08162519952057e-08 -2.0163877414611e-09 9.4174685750269e-11 -6.99824563653904e-09 2.23167882834242e-09 2.72196682524282e-09 -2.71807113371139e-09 -7.77069936582986e-09 7.69358384216774e-09 -3.00508286616284e-09 -1.86142332881977e-08 3.51213765971007e-09 1.19570870099138e-08 4.83136761229721e-09 -1.24723067795756e-08 1.47568873855903e-09 8.60181932827463e-09 5.1848097164311e-08 5.57391670806208e-10 -2.39946420182712e-09 -1.08627000522172e-09 -3.02569417761176e-08 3.10429652043439e-09 -3.62737206228158e-09 -7.89461295010197e-09 7.25253409963329e-08 9.43818701279438e-09 4.59970980436784e-09 -8.58170237047478e-09 -7.09834059089812e-08 1.06343629234103e-09 -8.03769521700934e-10 -1.02185786963019e-09 -1.61269931705133e-10 7.12607694124757e-10 -9.87627697911424e-09
"R1030" -2.3546263966664e-09 -8.64441142840073e-09 -9.7808675149788e-09 -2.97051136232647e-09 -8.85203642162824e-10 -6.79937289378167e-09 7.61270388181498e-09 1.34833177649368e-08 -8.08057257227288e-10 4.70051992473709e-09 3.09389045262787e-09 -5.15965862760515e-09 2.19155940640092e-08 -5.87790034381339e-08 1.10533462579002e-08 8.77582362667049e-11 3.64115635936166e-08 9.50050710531487e-09 -4.84084278656747e-08 1.80642897621164e-10 2.27966045114267e-08 6.92968247213939e-09 -2.40845942541068e-08 4.83071625547019e-09 -1.85792070861854e-08 1.78228355793066e-08 1.56519847082252e-08 -3.87047580273413e-09 1.3204408806826e-07 -3.91792121071507e-08 -6.64118547047091e-09 9.72091306273287e-09 -4.66301364914232e-08 -3.43386275204235e-08 1.4378299406999e-09 9.10341773002034e-09 2.47334153084757e-09 8.47114292191124e-10 -7.65068922638205e-09 -1.67116988141909e-09 3.29259431760853e-09 -1.03915981181393e-10 2.63362818802401e-09 2.06486555460069e-09 -3.03420141654261e-10 -3.74136704864535e-09 -1.41123397237543e-08 -2.90613086146854e-09 4.11783459794526e-09 -7.1949819414509e-09 4.0406028921414e-10 -3.28055451830225e-10 -1.30967736949792e-09 1.626885875014e-09 -6.08087353819055e-09 5.85720806362987e-09 6.74049835383152e-09 -4.65631664253955e-09 1.69554577711085e-08 2.84308291316061e-09 -1.49153887721181e-08 4.63183694081377e-09 3.80270836809088e-09 -5.07104110211154e-10 2.18370072118186e-11 8.14110568096334e-09 1.69410251040929e-09 -6.82799382082897e-09
"R1031" -1.22967122228414e-08 4.61042696718092e-09 1.46591387723285e-09 -2.69020775248664e-09 -5.01274114191617e-09 3.45749911107465e-09 -3.25546509039334e-08 -7.91786350179225e-09 -6.80607549497962e-09 1.01536590015059e-08 -3.03801703611754e-09 1.26475172709625e-11 1.24996266907404e-08 2.12345494379023e-08 7.22764161882639e-09 8.27124804986252e-09 -7.82705064874088e-09 -1.49634889829995e-10 7.96068693245988e-09 4.93087681336695e-09 -6.10800146828336e-08 -8.27161821032501e-09 2.54603212125153e-08 -2.09421892513857e-08 1.00008903113244e-09 -1.90661850390127e-09 -4.87382974660852e-09 2.92076858033807e-08 -3.91792121071518e-08 6.76975116472663e-08 -1.03629754099896e-11 -7.10895200956367e-10 7.60042214033649e-09 -1.53893303049545e-10 5.60493411430254e-10 -6.3248026945507e-09 -1.02791529454834e-09 -1.87121749987388e-09 9.77831884430859e-10 2.0637196896242e-09 -4.53833605565543e-09 4.82632441143357e-10 -1.05680676924764e-09 -1.91792374232688e-10 -3.18092210479753e-09 -4.10552283400519e-11 -4.31131705370152e-09 5.04346093436841e-10 -3.84318156239305e-09 -2.86804027931888e-09 1.17220309124272e-10 1.04680583464414e-09 1.71239532862052e-10 -6.43281324260007e-09 -1.21332264832613e-09 4.32482897637693e-09 -8.61106223368191e-10 1.9525498158533e-08 1.2892088561879e-11 -3.02846411764169e-10 5.3213134608045e-09 -1.272877686887e-09 -3.5068992701931e-10 -1.09471199700873e-09 2.51915084588033e-10 -3.31527529147561e-10 2.02543265825615e-09 2.621808045579e-09
"R1032" -1.95595303320624e-09 -2.30715710802538e-09 2.32400998521065e-09 -9.4484270968496e-10 6.0315242395785e-10 3.2752568242905e-09 1.18284846817536e-09 -5.00412476018511e-09 7.75418608492964e-10 -2.67827531597923e-10 4.77715692417111e-09 -1.58378399839867e-09 -2.30482887024098e-08 5.28205880064144e-09 -3.84560241587296e-10 1.53974682246754e-10 -6.90416806086817e-09 -1.00540951194333e-08 1.70085742800724e-08 2.1740925283969e-09 2.55424467965942e-10 6.32706179378734e-11 -5.50652137927626e-10 -2.01517764056485e-09 1.21636920040079e-08 -7.90103538391591e-09 -3.28550838143495e-09 9.98705551423331e-10 -6.64118547047031e-09 -1.03629754100369e-11 3.35973365729375e-08 3.87811505528943e-09 3.8068231284116e-09 2.46519520306974e-09 -3.55216166085564e-10 1.91943113481864e-09 -2.53520610826388e-09 -1.168056797408e-09 6.00990178470898e-09 1.29192601187985e-09 -8.71610689250415e-10 -1.67128637750202e-09 1.05794313498331e-09 1.08480016518294e-09 3.39728212352951e-08 -1.21996525182932e-09 1.73231667607138e-09 1.68321757822318e-09 -2.38995756623801e-10 1.4776332009388e-09 2.76102097765047e-09 -2.20560759868413e-09 -6.96390648216246e-09 2.07888750987649e-10 1.96773001610881e-09 -1.27276556142159e-09 -3.72266386743523e-09 1.43512197709742e-09 -1.42834473398483e-08 5.93169532531754e-09 7.84965345325541e-09 -1.47478001310658e-09 -2.37024636116222e-09 2.28626221460117e-09 -3.02218797756242e-08 -1.30514747691935e-08 -1.89513545492447e-10 -7.96349340321155e-09
"R1033" -1.82106118057922e-09 -1.72721074005897e-09 -7.54867139385365e-09 -5.95359214217616e-09 -4.31178227013124e-08 1.30501360696598e-08 6.85550585180217e-09 -3.71615219934429e-08 -8.43081436299102e-09 5.36179413070752e-09 -1.30836046007177e-08 -5.39182348806078e-09 -2.10527043010644e-08 5.42321605162981e-09 3.14560838985347e-08 -2.02711834677616e-10 2.10452986379754e-08 -3.44434759276892e-08 -5.48965890453522e-10 1.27077666860908e-09 -9.77301833285235e-09 4.08658197174905e-09 9.37248403414104e-09 3.87179395076171e-09 2.01229514258699e-09 1.22817206585228e-08 -2.08522155701943e-09 -3.82505046950464e-09 9.72091306273323e-09 -7.10895200956736e-10 3.87811505528974e-09 8.09241105429829e-08 2.17598400541274e-09 -3.78283956706899e-08 1.81388431943072e-09 1.93616433493464e-09 2.37893944202132e-09 2.93727701054109e-09 3.3950505637618e-09 -2.12591616543617e-09 -4.54164886725051e-10 5.13088202746023e-09 8.13274627973075e-09 1.05638243150348e-08 1.41551172889558e-09 -9.46072607980572e-10 1.81025775834276e-08 -5.21348330978306e-09 -1.6283636612899e-09 -5.7561131963011e-09 -1.49732298581226e-09 -2.35518257448431e-09 -9.41100813108305e-10 -5.15777142321691e-09 1.99667762163267e-09 3.36683594293735e-09 -2.62913123722637e-09 -4.11144345257421e-10 -4.58630212822279e-09 -2.46738951679059e-09 2.70713888983361e-09 6.59318675625406e-10 6.53131367780334e-09 3.63613862262748e-10 -4.16108352714445e-09 -6.07158245008517e-09 -5.91766901875932e-09 7.37215515949369e-09
"R1034" -4.22913077887923e-09 6.15923700478313e-09 -2.17307666838427e-10 3.75644617800751e-09 -2.12665164301815e-09 1.69203096337374e-09 2.59935424216636e-09 -2.00461956633095e-09 -2.50208703265313e-09 -6.06733652239302e-09 -3.15134843849707e-09 4.72398355434208e-09 -1.22108426963815e-08 2.34064276045837e-08 -7.81482660950141e-09 4.2557822563554e-10 -1.42135281815932e-08 -7.63607624636688e-09 2.56378813812942e-08 -4.82657272103736e-10 -1.75942869003697e-08 -4.26102883012416e-09 1.80486936082251e-08 -6.50439659369911e-09 6.27004888394245e-09 -7.42092163438919e-09 -6.86638125124448e-09 1.08162519952061e-08 -4.66301364914228e-08 7.60042214033714e-09 3.80682312841176e-09 2.17598400541255e-09 2.96216392235797e-08 5.51936580483715e-09 -6.11256459512452e-10 -5.09992642192907e-09 -4.44197963715629e-10 -2.30521794385052e-10 -3.43436461051479e-10 -5.27633221453853e-09 -1.37088592118081e-09 -5.98584028834793e-10 3.1600443321336e-09 2.24282990212711e-09 3.1507633299442e-09 1.8306660417306e-09 2.6074700059715e-09 2.21033660324181e-09 5.014432692669e-09 1.45268764364353e-09 7.793427410879e-10 -3.77610201455564e-10 -1.0245152539501e-09 -3.18662510726721e-09 3.44345988504114e-09 -1.19418455116118e-09 -3.51839342089617e-09 1.75319398267315e-09 -5.40110826235056e-09 -1.75930749707054e-09 5.48961404422048e-09 -4.05912468539274e-09 -1.47294922184944e-09 5.86537147881626e-10 1.90887050651662e-09 -2.51238926183742e-09 -4.41439414463717e-09 5.52074977811767e-09
"R1035" 9.42119716563552e-09 -3.10788666135771e-08 2.31487448495087e-08 1.00693792696333e-08 1.52141252487237e-08 3.05340300536618e-08 -1.12034676600758e-08 -2.71732075365714e-08 -2.80745559154959e-09 -5.53414709802984e-10 1.40701623092688e-08 -9.39724984730493e-10 -6.27385520658503e-08 -2.56294758511176e-09 -4.60595734176933e-08 -2.89607474245581e-09 -6.1377104895732e-08 2.01596633320079e-08 -2.08194733536237e-08 3.15228363685819e-09 2.29350588874209e-08 1.27149727015722e-09 -2.49621203495252e-08 -2.52192238756625e-09 2.41360946445345e-08 1.58561298075234e-09 4.19522974368335e-09 -2.01638774146151e-09 -3.43386275204234e-08 -1.53893303049373e-10 2.46519520306962e-09 -3.78283956706901e-08 5.51936580483713e-09 1.4368868880009e-07 -1.34349718894667e-09 1.83701757237772e-08 -4.55211986600517e-09 1.74105069926024e-10 6.75770742974145e-09 -7.53995221534392e-10 4.79399423421594e-10 1.63186329990524e-09 -4.40965215498123e-10 -1.64687692055881e-08 -2.31710126815533e-08 1.60921428149693e-08 5.64799161301426e-08 4.41891339561381e-09 -6.94048512517152e-09 7.43500352706737e-09 -1.35534609245011e-09 5.47205101983417e-09 4.71916973952761e-09 -2.97312812190363e-09 2.89837757235408e-09 -9.19909064198513e-09 -1.47462767319841e-09 -1.53366436908114e-09 -2.15518049972594e-08 -6.72075560602083e-09 1.59415473521122e-08 1.1154334358819e-09 -5.17816854179926e-09 -1.35166387591586e-09 -9.89276672524762e-09 1.65554651818243e-09 5.81067560686111e-10 7.64020093279921e-09
"R2001" -1.46687913904213e-09 -7.85327366439626e-10 -5.02312040597332e-10 -8.32805367943883e-10 -1.00718407449712e-09 -1.1696107521463e-09 9.05485712188355e-10 -4.78450759034769e-11 4.82593595846114e-10 1.06825120338958e-09 3.57440227827113e-10 8.46257897291085e-11 -3.88817181982823e-09 -7.64499947806141e-11 1.6357012221146e-09 -1.10135186285095e-09 9.61799890803785e-10 2.28107165791365e-11 -8.28475316768563e-10 -9.20136819433159e-10 -5.59338312031201e-10 -1.06655273776048e-10 6.4995354307782e-10 -1.79786675871269e-10 2.26365089160717e-09 3.69926028243894e-10 1.88665098284667e-09 9.41746857480331e-11 1.43782994070023e-09 5.60493411429964e-10 -3.55216166084744e-10 1.81388431943114e-09 -6.11256459512532e-10 -1.3434971889467e-09 2.17846118342231e-08 -3.80573781446335e-10 -1.12750886564651e-09 6.74535678744397e-10 -4.19403237671004e-09 9.89161568600778e-09 1.87107606661235e-09 -9.99876696698236e-09 8.92585929761591e-10 -3.00450148642627e-09 -9.75876089420921e-09 -3.39210536754639e-09 2.1133561889813e-09 -1.57802692492245e-08 7.30550610568597e-10 -1.66791611687826e-09 -2.24734383896179e-09 -5.23586296514656e-10 2.88719494614843e-09 1.34967792183337e-09 2.04278279644501e-08 -4.37354686084582e-10 -4.34562831311016e-09 -3.70227223529249e-10 -1.36733717434955e-09 1.26578341237213e-09 1.21394777414002e-09 -5.30800652188984e-09 -1.49680464373352e-09 -1.20173939929038e-08 6.21666594721368e-10 1.63144371807283e-08 1.06922799241891e-09 -2.9156359990918e-09
"R2002" -4.8313528310816e-09 -2.81395469143012e-07 2.61840003647912e-08 8.10523272240581e-10 2.57645481205226e-09 6.91711416750778e-09 -7.7312828214652e-10 -1.11465935949019e-08 -1.20263697870409e-09 -1.36965127071787e-09 -2.46897723277721e-09 1.08581669921617e-09 -2.48453528406897e-08 1.11391501989946e-10 -2.34978042380334e-09 -3.93153471243179e-09 4.07087993719602e-10 -1.68981432071774e-09 -1.31108144713261e-08 -1.37472844102914e-09 2.70389097598628e-08 3.95596313282813e-09 -4.41747824415848e-08 4.78262869935935e-09 4.49434719951585e-08 2.68710647777757e-08 6.52346065854512e-08 -6.99824563653833e-09 9.10341773002071e-09 -6.32480269455095e-09 1.91943113481856e-09 1.9361643349348e-09 -5.09992642192857e-09 1.83701757237772e-08 -3.8057378144689e-10 2.69487744072851e-07 2.65942669039917e-09 1.02075716036961e-09 2.5124223377897e-09 4.86388520138854e-09 2.83443782162123e-09 -6.25518840294842e-09 -3.7074006581488e-09 -7.28479973700951e-09 3.10141238153117e-08 2.02304211667985e-09 1.02658545832944e-08 4.27277567834508e-09 8.700275817451e-10 4.35088313023206e-09 1.54249801349069e-08 3.61666085515636e-10 1.47130224215943e-09 3.96416742572001e-09 1.79409221262556e-08 -6.9803792720309e-09 -4.12612421523346e-09 -3.33858537303464e-09 -2.447655072547e-08 -2.13592423098144e-08 -8.26013283248924e-08 2.25099826139376e-09 -2.58409416485279e-09 -4.66021430222324e-09 9.7145506563735e-10 -4.40242101714846e-09 1.39609586250527e-08 -6.2576090488678e-08
"R2003" -7.10177204820174e-10 -1.79947729509645e-09 3.49220567688875e-09 5.29299845127406e-10 -1.47533306437231e-09 -1.90752598211352e-09 5.42298320335948e-10 2.00222971034301e-09 1.34464705816912e-09 -7.85996237243325e-10 5.80157837693529e-11 3.31588252497365e-10 -2.31207604946551e-09 -1.17762591026659e-12 1.4019019935951e-09 2.26597695937941e-09 1.27678257021385e-09 7.72285666767853e-10 -1.06279500584028e-09 -8.05290782328396e-10 1.14100741522675e-09 -1.97567192974854e-09 -1.34558806304058e-09 -2.87526445522167e-09 -2.66721816771478e-09 -3.43817379272569e-09 1.36293375441085e-09 2.23167882834337e-09 2.47334153084778e-09 -1.02791529454759e-09 -2.53520610826295e-09 2.37893944202127e-09 -4.44197963715613e-10 -4.55211986600528e-09 -1.12750886564671e-09 2.65942669039971e-09 4.07788478418116e-08 -2.28422624742046e-10 1.79195492599309e-09 -6.42645887287636e-11 -1.69953443355204e-09 -1.92376694527027e-09 -1.83107868482791e-09 1.09182152251244e-09 4.25244559548204e-09 3.01886667832778e-10 -5.12727137271846e-10 -1.71781324105257e-11 7.33866905539507e-10 -4.40432324667577e-09 -1.21352977195292e-08 -1.58410438329723e-09 4.04790184468371e-09 2.19146562543561e-10 9.4846847033336e-09 3.51824907107616e-09 -1.87053426398942e-08 -3.03121119159082e-10 5.63699928823356e-09 -5.08606577115512e-09 -2.05419548635449e-08 1.65420693626933e-09 5.59141760934672e-09 4.57338387586518e-10 5.77777096789466e-09 -5.36739865374584e-09 -1.56734589470172e-09 1.65010490825658e-09
"R2005" 1.10020523164381e-09 -2.18954654197121e-09 1.09325738004987e-09 -6.94019395302632e-08 -5.66584545591859e-09 9.58928596316405e-09 -4.93775672432262e-09 -5.71765617049693e-09 -3.37702200088854e-09 2.04735306730525e-08 -1.61954711383941e-09 -3.03582757946786e-09 1.05792588035731e-09 2.46166804106171e-09 1.37607334155863e-10 -9.9970945912049e-09 -4.70275473751127e-11 4.0232814017528e-11 -4.85383669710421e-10 -2.91219418368767e-08 9.60663196373482e-10 7.53904137208224e-09 -1.911514937041e-09 3.41060948431204e-08 -1.75677130566275e-09 1.27849046672964e-09 6.87295452883995e-10 2.72196682524183e-09 8.47114292191349e-10 -1.87121749987326e-09 -1.16805679740776e-09 2.93727701054099e-09 -2.30521794385745e-10 1.741050699263e-10 6.74535678743219e-10 1.02075716036984e-09 -2.28422624742274e-10 1.27462980808108e-07 2.25640442218551e-09 1.65572616707126e-08 2.52955267233411e-08 2.4931021455827e-09 1.60303933772062e-08 -1.52379589938643e-08 5.75088267426811e-10 2.61293123675854e-08 -2.20019082447399e-09 -1.40251760444303e-09 -1.84288616366792e-08 -5.2583204278024e-10 8.02755122337462e-10 2.58883096487538e-10 -2.55739872582819e-09 -6.95945111361914e-08 -1.36588620623232e-08 -3.85821580424168e-09 8.90909594799222e-09 -3.9780188422827e-08 2.44979783603012e-09 -1.77020751929728e-09 -9.36518614508679e-12 2.23245913856101e-08 2.54031114746073e-09 -9.7450937897942e-09 7.54976286988974e-10 -4.28576563808653e-09 4.23811567271294e-09 6.93147482343491e-09
"R2006" -2.38848270565772e-09 -5.69426287350218e-09 4.2408923215128e-09 -5.56524305794641e-09 -3.80283422601592e-09 -4.10078464707094e-09 -2.45971749199514e-09 -2.56552298939979e-09 -3.58220882807066e-09 9.72361287001016e-09 1.17139152836396e-08 -9.24956994247799e-09 -2.60102516686126e-08 2.25294398625022e-09 9.8749530764438e-09 2.73935263114416e-09 -3.74033853929718e-09 -3.12636025040925e-09 1.27213141709126e-09 4.50975660788722e-09 2.79936344995486e-09 -2.09784825427046e-09 -1.54677089158734e-09 3.44897183200394e-09 5.3707269371938e-09 -4.21872457524388e-09 -1.68100934878685e-09 -2.71807113371061e-09 -7.65068922638206e-09 9.77831884431048e-10 6.00990178470893e-09 3.39505056376185e-09 -3.43436461051425e-10 6.75770742974156e-09 -4.19403237670985e-09 2.51242233778959e-09 1.79195492599319e-09 2.25640442218537e-09 8.70811699964059e-08 1.73185969977703e-08 1.51620669703306e-09 -2.00816700890376e-08 8.36481263855458e-09 -3.92047752027817e-10 8.08002628062138e-08 1.69130554377152e-09 -2.18059586873553e-08 2.89134024556239e-08 -4.16280374046934e-08 -2.70445960849374e-09 -2.36884550375054e-09 -9.55103418851772e-09 -4.99571801042932e-10 -2.55130468892247e-09 -2.17446423072548e-08 1.40693714489981e-09 1.28778503751333e-08 -2.12120383407561e-09 6.39779085169007e-09 -7.17139975708512e-09 2.96537459415999e-09 4.81138194672784e-09 3.97720485549612e-09 -8.62722016702619e-10 -1.06739281450778e-09 -1.04221609279389e-07 1.90578766939904e-08 -1.5684961171979e-08
"R2007" -4.84114211995474e-10 -1.13111071798225e-08 2.98089289040449e-09 -7.90962020960676e-10 3.83890989532586e-09 -8.25254362116995e-09 -1.4938333312956e-10 7.74596491503873e-10 -4.55726515353223e-09 -3.20067742983009e-10 -8.27610030952921e-09 1.50853183814331e-08 4.52072298232949e-09 2.33469700162063e-09 5.75995839764796e-09 -1.10088283149654e-09 -4.6945748486701e-09 1.11684885855887e-09 8.35145083391293e-09 4.60521029904341e-11 3.28010031697484e-09 1.17468754807794e-09 -4.2842650274686e-09 1.58464673466286e-08 6.82261049100932e-09 -2.72666054913696e-09 3.0882972249631e-09 -7.77069936582957e-09 -1.67116988141868e-09 2.06371968962449e-09 1.29192601187992e-09 -2.12591616543601e-09 -5.27633221453896e-09 -7.53995221534506e-10 9.89161568600792e-09 4.86388520138838e-09 -6.42645887285164e-11 1.6557261670713e-08 1.73185969977709e-08 1.94915167021882e-07 -1.55855015985364e-08 -8.50898265868229e-08 8.66577751071427e-09 -4.92281784996198e-08 2.34480491918771e-08 -5.46791636068063e-08 -2.05065754633658e-08 2.60045301014979e-08 -9.46976145257495e-08 -3.86773162515083e-09 -7.47755217987343e-10 -1.30967123729793e-09 -4.31257120575187e-09 4.36076311681632e-08 -1.93616652135738e-08 4.42874768711457e-09 1.95207414243238e-09 -4.38809935503592e-08 4.0682215960992e-09 -6.14261149427299e-09 1.00784636822991e-09 2.94502471484886e-08 -2.12679554613162e-08 3.76275430347891e-09 2.65050988595951e-09 -4.23007764848679e-08 6.06071011285533e-09 2.93655057951159e-08
"R2008" -8.29340926707335e-10 -8.80351113810467e-10 -1.95040163999773e-09 -7.82321661021552e-09 -3.7252221238273e-10 -1.4649107894941e-09 -1.16318071539025e-09 1.9584367684213e-09 8.82459320573906e-09 1.50635960637435e-09 -1.4970752404104e-09 -1.28315552385664e-10 3.34551321115384e-09 -1.95634612954956e-09 -2.02010480340555e-09 -2.10725331107499e-09 4.89427650987135e-10 2.4792881904442e-09 -2.96116710720734e-09 -8.82190357344051e-09 3.52415967924566e-09 -1.86946673868642e-09 2.40037485882793e-10 6.72358751884816e-09 -4.89340242252268e-09 2.28710651764266e-09 1.92921256215024e-09 7.69358384217042e-09 3.2925943176087e-09 -4.5383360556562e-09 -8.7161068925089e-10 -4.5416488672571e-10 -1.37088592118002e-09 4.7939942342128e-10 1.87107606661034e-09 2.83443782162084e-09 -1.69953443354974e-09 2.52955267233376e-08 1.51620669703292e-09 -1.55855015985362e-08 8.77730109825205e-08 7.92548555418545e-10 -2.38349829880723e-08 -4.29709058642868e-08 -7.20166154808615e-09 2.73651100348522e-08 -1.42580560124059e-09 6.97961381787566e-10 4.90035068203964e-09 1.44385154654662e-10 -4.7529929965452e-09 2.79603255306459e-09 6.5829582809437e-10 -2.44489666909254e-08 2.999053057948e-08 5.42895807536074e-09 -4.73808749338343e-09 4.71812489095234e-09 3.68737904583705e-09 -5.95615500282097e-10 -6.94152619356877e-09 -3.95684496105183e-08 1.74325990499235e-09 -2.70989146532479e-08 1.58982203977777e-09 2.05370810914784e-09 -1.10629865324485e-08 1.35426331802111e-08
"R2009" -2.04554316017892e-09 8.88289342565574e-09 7.29675351713185e-10 -2.71022852776374e-09 -1.27280489683332e-08 1.05636898353932e-08 -2.92390124248954e-09 -1.11664911009389e-08 -5.68108800594303e-09 3.35694320269027e-09 1.80229893008324e-09 -1.00447636396471e-08 1.10490517461002e-08 2.29754575650176e-09 6.52275258227226e-09 2.0839429733759e-11 2.46489060134633e-09 3.31094212860535e-10 -7.56589789495276e-09 -1.3610623108679e-09 1.90883020184758e-10 3.279331169346e-09 -1.07412945780747e-09 3.58181261264576e-09 -9.49877529556339e-09 2.00719554323206e-09 -4.69438755245471e-09 -3.00508286616332e-09 -1.03915981181366e-10 4.82632441143297e-10 -1.67128637750219e-09 5.13088202746009e-09 -5.98584028835033e-10 1.6318632999052e-09 -9.99876696698222e-09 -6.25518840294853e-09 -1.92376694527051e-09 2.4931021455822e-09 -2.00816700890368e-08 -8.50898265868235e-08 7.92548555418795e-10 1.35093500464923e-07 1.01992122828317e-08 5.04591236222521e-09 -1.1952192785376e-08 3.24750448458557e-08 -1.64767637685323e-09 -6.24917330403302e-08 7.93287779435332e-09 4.07729485585019e-09 3.27009229526197e-10 -5.85430451411353e-09 1.6576718340822e-09 -2.91397222342339e-08 -3.42820461584164e-08 -5.11498884765146e-09 2.13395940803336e-08 8.1235551641076e-09 4.85208817099832e-09 -2.78074758620874e-09 -9.55791373099892e-10 2.73533407403253e-09 2.21604165316617e-08 4.70554365029213e-09 1.8643316084825e-09 2.13594542857315e-08 -1.49071645344499e-08 2.33013831120354e-08
"R2010" 3.23502339518916e-09 6.18406131190561e-10 2.3713582906321e-09 8.77009814288799e-09 -1.18120905084048e-08 6.214743163345e-09 6.59920383058261e-09 -1.04582179749319e-08 -6.48279367068605e-08 -4.29374876026963e-09 2.55086672677318e-09 4.92301159949168e-09 -1.95059639879206e-08 -3.18188541577072e-10 2.14214919905124e-08 6.99439953421721e-09 3.10230411429024e-09 -1.84552830236051e-09 -1.9911597411468e-09 6.1199596612551e-09 -1.79419163628592e-09 7.09729952835521e-09 -2.23686180148417e-09 4.23535148122332e-08 8.41683307490221e-09 2.23557568902598e-10 -2.49523178171372e-09 -1.86142332881973e-08 2.63362818802429e-09 -1.05680676924836e-09 1.05794313498295e-09 8.1327462797308e-09 3.16004433213388e-09 -4.40965215497864e-10 8.92585929761544e-10 -3.70740065814862e-09 -1.83107868482791e-09 1.60303933772072e-08 8.36481263855454e-09 8.66577751071433e-09 -2.38349829880724e-08 1.01992122828319e-08 1.15529049545082e-07 2.93036181042746e-08 1.00793506684068e-08 -5.39916934179921e-08 7.41905476495589e-09 -3.53769340306352e-09 -2.3419890425646e-08 -2.78411544140693e-08 2.77807560070115e-09 -5.58592620593352e-10 -2.91888895933953e-09 1.93926165198806e-08 -1.27137466623411e-08 -1.41902217879014e-08 2.06646653830028e-08 -8.1069641619751e-08 -5.23922451318587e-09 -1.25477190168129e-09 1.12325025416463e-08 2.84145298489539e-08 6.97493546677652e-09 -3.52874755243774e-09 -3.36252739327438e-09 -5.88591539922169e-09 2.85167291632525e-09 -1.10908590207218e-08
"R2011" 1.69945414197804e-09 8.32931881861756e-09 -2.35566750012515e-09 1.63162629734487e-10 -4.57953191284603e-09 -7.91033279878552e-09 1.4196851722315e-08 3.25995064337214e-09 9.4187833941281e-09 -1.22167233999464e-08 2.6228161807561e-09 8.5270198140363e-10 -5.90121726879656e-09 -2.46294147316875e-09 6.7105415864448e-09 2.41557491703637e-10 6.1706937635804e-09 -6.87302271373e-09 5.26012925081892e-09 -7.20172468078092e-09 -3.09992227035406e-09 -7.44926222633594e-10 4.76056967248248e-09 -2.57067062646963e-08 2.27148725193222e-10 -2.23090898927729e-09 -3.46332934029538e-09 3.51213765970727e-09 2.06486555459857e-09 -1.91792374231709e-10 1.08480016518351e-09 1.05638243150347e-08 2.24282990212911e-09 -1.64687692055873e-08 -3.00450148642548e-09 -7.2847997370084e-09 1.09182152251607e-09 -1.52379589938621e-08 -3.92047752027763e-10 -4.92281784996206e-08 -4.29709058642915e-08 5.04591236222335e-09 2.93036181042729e-08 1.60482228498351e-07 -4.78875398315199e-10 -3.90989996484473e-08 5.85360986847355e-09 6.02182714515006e-11 3.04470534276609e-08 5.70215718445074e-09 3.86465389776289e-10 9.10776266916036e-10 1.40469261567208e-09 -1.39683885549248e-08 1.37359161596921e-08 -1.318000028514e-08 -4.95026015551666e-09 1.83319405929439e-08 -2.43189344930093e-09 3.20852491404139e-09 6.25395271683666e-09 -1.15585650469064e-08 4.44375156886154e-09 5.03455182761746e-09 -2.64767993793712e-09 1.08088533361179e-08 4.48041488694863e-09 -2.64863472440412e-08
"R2012" -3.35539685928858e-09 -3.34136380111207e-08 2.30161101687166e-09 -2.30772298104486e-09 -6.84036278508344e-09 -3.37130526628072e-10 -9.83803960199625e-10 3.72500109524045e-09 7.29529097925235e-10 3.92909935185467e-09 -2.12991650002785e-08 -7.06823419292759e-09 1.10417402149627e-07 4.09400086458124e-09 -4.32757802589273e-10 -9.20828429091171e-09 1.06345912292503e-08 8.16406250524531e-10 -3.46567678961247e-09 7.68101563458456e-09 -2.72334887817998e-09 1.78399887684265e-09 4.91931438261816e-09 -6.41248792061625e-09 -1.93260758873774e-08 2.76798635718302e-09 -3.8132069705977e-09 1.19570870099144e-08 -3.03420141653903e-10 -3.18092210479742e-09 3.39728212352952e-08 1.41551172889535e-09 3.15076332994382e-09 -2.31710126815535e-08 -9.75876089420929e-09 3.10141238153116e-08 4.25244559548197e-09 5.75088267427161e-10 8.08002628062137e-08 2.34480491918774e-08 -7.20166154808559e-09 -1.19521927853753e-08 1.00793506684067e-08 -4.78875398316045e-10 3.97272517154824e-07 -9.05043896401614e-09 -2.49484541106909e-07 4.28468277089795e-08 -2.38568476425907e-08 1.11092414743515e-08 1.03912197429866e-08 -7.95098469180568e-08 -4.10705695836245e-08 2.29719722957921e-09 -3.04619426135022e-09 -4.06296658913332e-09 1.17697160906654e-08 -4.27505290918044e-09 6.00365112590108e-08 1.23619563061031e-08 -2.53251585561899e-08 -3.26348457673453e-11 -5.50642771642407e-09 8.03387177944151e-09 4.52784293388192e-09 -1.91480592851243e-07 4.86622036940083e-08 -1.4946865069649e-07
"R2013" -1.10815975387136e-10 -5.74534426818085e-10 -1.24640597833916e-09 -1.09145969688195e-08 -2.69261372910091e-09 1.40818598072722e-08 -8.05123583224469e-09 2.3437161155063e-09 2.12703088925067e-08 -1.58676291686992e-09 1.21326473341091e-10 -5.8119027294536e-09 7.70003262572778e-09 -9.39460687930147e-10 -2.59640405232697e-08 -1.99715217287546e-09 -2.66001132363066e-09 9.90171472451057e-10 -7.03766556176346e-09 -1.43929804435703e-08 -1.22423232122177e-09 -1.6450950995378e-09 2.44663915934848e-09 -8.74412793482520e-09 -3.84317076767624e-09 2.84140049105655e-09 -3.51538292111881e-10 4.83136761229768e-09 -3.74136704864554e-09 -4.10552283394043e-11 -1.21996525182892e-09 -9.46072607980537e-10 1.83066604173059e-09 1.60921428149692e-08 -3.3921053675459e-09 2.02304211667991e-09 3.01886667832323e-10 2.61293123675859e-08 1.69130554377132e-09 -5.46791636068053e-08 2.73651100348507e-08 3.24750448458549e-08 -5.39916934179924e-08 -3.90989996484439e-08 -9.05043896401567e-09 1.13272468045022e-07 1.13147896421944e-10 -8.67107660990021e-09 6.62442766317877e-09 5.12157633428967e-09 -6.80917686359707e-10 -3.06450570594031e-10 5.2103716172745e-10 -8.64911551290855e-08 4.33651322956156e-09 7.69852177326412e-09 -3.79446718845842e-09 5.05856495561754e-08 1.50906370173261e-09 6.64369722526714e-10 -3.23020829960298e-09 -1.0180156484195e-08 5.01003921560863e-09 -7.77860748825961e-09 1.27979699683649e-09 1.0095508545568e-08 5.24184908396944e-09 2.71149468083464e-10
"R2014" 5.28424370260043e-09 -1.0414858251856e-09 4.43835517140199e-09 7.72981753682964e-09 1.93950141574709e-08 5.53933090864557e-09 1.06633827890133e-09 -2.12335464787503e-08 -4.33382287367777e-09 -1.31164565221293e-09 6.29784934629096e-08 4.05129794991091e-09 -3.41012535341322e-07 6.81124566696433e-09 3.7595556331808e-09 4.7030727532348e-09 -2.60576210141681e-08 -1.6748095706096e-08 1.94968410060564e-08 -5.95967016201253e-09 1.33187688951467e-08 5.49809216769543e-09 -1.32244455815414e-08 4.54619487763261e-09 1.08468618853842e-07 -1.71585970209378e-08 5.08026235100063e-09 -1.24723067795752e-08 -1.41123397237539e-08 -4.31131705370178e-09 1.73231667607153e-09 1.81025775834276e-08 2.60747000597138e-09 5.64799161301426e-08 2.11335618898151e-09 1.02658545832948e-08 -5.12727137272016e-10 -2.20019082447372e-09 -2.18059586873552e-08 -2.05065754633659e-08 -1.42580560124072e-09 -1.64767637685319e-09 7.41905476495559e-09 5.85360986847327e-09 -2.49484541106908e-07 1.13147896421936e-10 4.04385249681218e-07 -1.37625172834247e-08 2.24495307406062e-08 -1.38384771481545e-08 -9.16087612127875e-09 4.91166233650689e-08 3.2047765093503e-08 1.35641484698231e-09 -1.66679630624421e-08 4.25471048904601e-09 1.66068340885201e-09 -9.94496271503846e-09 -1.51735430088483e-07 -1.662547058437e-08 1.8885493425825e-08 1.34713757895121e-08 2.37195233188262e-08 -1.10771609648263e-09 -7.16318528783612e-08 6.18117733792583e-08 -2.8063164857154e-08 8.94996135990533e-08
"R2015" 1.59893187134954e-09 -1.29189192045926e-09 1.89868388050912e-10 4.52793698371885e-10 5.76929707197498e-09 -3.43287794054142e-09 3.65359846239286e-10 2.65056421684066e-09 -1.25551853496069e-09 -2.24856606911232e-09 5.07225508917284e-09 5.47339476949742e-09 4.67997508458905e-09 -1.06376880335725e-09 -3.68558637326951e-09 4.68602556935856e-09 -4.12262537120052e-09 -3.30619812079181e-09 4.42625484519863e-09 1.93064140414678e-09 -1.32243127635492e-09 -3.33785048994218e-09 2.58795656216112e-09 -2.96090180665234e-09 -4.19466115547172e-09 -3.14510928658797e-09 -2.08152463602364e-09 1.47568873855928e-09 -2.90613086146957e-09 5.04346093436873e-10 1.68321757822258e-09 -5.21348330978313e-09 2.21033660324205e-09 4.4189133956134e-09 -1.57802692492243e-08 4.27277567834497e-09 -1.7178132411485e-11 -1.40251760444344e-09 2.89134024556238e-08 2.60045301014982e-08 6.97961381785907e-10 -6.2491733040331e-08 -3.53769340306444e-09 6.02182714520734e-11 4.28468277089793e-08 -8.67107660990017e-09 -1.37625172834248e-08 1.58723359468969e-07 -1.15072550621538e-08 -5.89926944528756e-09 1.41285413697366e-08 -5.43611487831545e-10 1.03546088776266e-09 9.29226022075214e-09 3.22393024050928e-08 3.89953680288051e-09 -2.7735940944977e-08 2.95164772562939e-09 4.6415973686814e-09 -3.27608358622318e-09 1.18422145673507e-09 -8.3503730186139e-09 -1.06752898397282e-07 6.48266604024900e-09 -5.04148664747118e-11 -6.30910931043853e-08 1.39092241826537e-08 -1.04772999669075e-08
"R2016" -3.39133863945185e-10 6.39793621656467e-09 -2.98738310716231e-09 1.40479468720498e-09 6.52751990058075e-09 2.36124267057165e-09 2.43415445546969e-09 3.75586561895008e-09 1.45165478793503e-08 7.2099401276883e-11 2.14476580587358e-09 -9.12866759622431e-09 -1.80354029364645e-09 -7.41492968514839e-10 -9.34457256605976e-09 -4.6626624276642e-09 4.42235990950364e-09 -7.85283395799586e-10 -1.60270945569283e-09 4.20874662254271e-09 -2.05399229802388e-09 3.99222941008496e-10 3.30187322602199e-09 -1.44677674063383e-08 -6.12501030928206e-09 8.90854536725854e-10 6.2369770023069e-10 8.60181932827432e-09 4.11783459794502e-09 -3.84318156239365e-09 -2.38995756623597e-10 -1.62836366129011e-09 5.01443269266913e-09 -6.9404851251713e-09 7.30550610569787e-10 8.70027581745262e-10 7.33866905539629e-10 -1.84288616366789e-08 -4.16280374046936e-08 -9.469761452575e-08 4.90035068204009e-09 7.93287779435416e-09 -2.34198904256457e-08 3.04470534276601e-08 -2.38568476425906e-08 6.6244276631791e-09 2.24495307406059e-08 -1.1507255062154e-08 9.9214852302559e-08 8.14700583072419e-09 2.98380640084336e-09 4.14025711615228e-09 4.17419742008699e-09 -2.03034769915265e-09 3.7606235014974e-08 -2.35238053255184e-09 -1.83484832487921e-08 2.67089437414821e-08 -5.51417636861223e-09 7.58321645150023e-09 -5.95867701545599e-09 -2.10293577637507e-08 5.67035186607734e-09 3.86251122177624e-09 -5.09040351424027e-09 4.5632088180619e-08 -1.6759374896663e-08 -2.67598022528686e-08
"R2017" 1.40216873810312e-09 8.43549162531453e-09 2.2930299150266e-09 -1.14144609088406e-08 3.75117275265358e-09 -6.82959321390661e-10 -8.2244415973499e-09 -1.39670749331871e-09 2.0755217933434e-08 2.66336261821294e-09 -5.32728803852754e-09 -5.3427469127708e-10 1.88808518983274e-08 2.15796054109949e-09 -5.07168746948025e-09 -7.77393992653108e-08 4.72032841100811e-09 9.20802856767291e-10 -3.41445497043771e-09 -1.41162514975355e-09 1.39804767640353e-09 2.18472819944912e-08 -4.70095095733122e-09 -9.42482924139380e-09 -8.88302386295826e-09 6.28855637218638e-09 -2.00306940359954e-08 5.18480971643101e-08 -7.19498194145072e-09 -2.86804027931751e-09 1.47763320093935e-09 -5.75611319630104e-09 1.45268764364335e-09 7.4350035270668e-09 -1.66791611687817e-09 4.35088313023243e-09 -4.40432324667537e-09 -5.25832042780861e-10 -2.70445960849406e-09 -3.86773162515086e-09 1.44385154654634e-10 4.07729485584955e-09 -2.78411544140701e-08 5.70215718444819e-09 1.11092414743517e-08 5.12157633428952e-09 -1.38384771481545e-08 -5.89926944528817e-09 8.14700583072421e-09 1.64380799835008e-07 1.04225224518418e-08 -2.3767129239785e-09 -5.77419056381027e-09 6.1324211413744e-09 -5.68017216285615e-08 -6.52286117059874e-08 -2.97389666808136e-09 3.15344277460446e-09 3.15492971832707e-09 6.92571822376456e-09 -9.51313612328174e-09 -2.96735674557412e-08 1.30801546928364e-08 1.11770458885477e-08 -2.2170638361196e-11 -4.7445976188805e-09 8.27233278301284e-09 -1.0494311731043e-08
"R2018" -1.38664975221981e-09 -1.33208874941483e-08 1.29827846510126e-09 4.98154285050087e-10 1.56955097372444e-09 1.75779268154725e-09 6.36985416256823e-11 -1.46912940906374e-09 -1.93631126014914e-09 -1.61934116728331e-09 -8.29278775350263e-09 9.0020683832148e-10 8.83089051214737e-09 1.35418552110512e-09 -7.01135086566595e-10 -1.555687250158e-09 1.57462814464278e-10 3.04888904944566e-09 -1.74259078473686e-10 3.68031208910382e-10 -2.62712985206157e-10 5.98091342642607e-10 -6.12042234100723e-10 1.49155456273655e-09 -2.09823362847094e-09 2.53766115466663e-09 -5.03304219481858e-09 5.57391670805934e-10 4.04060289213633e-10 1.17220309124535e-10 2.76102097764989e-09 -1.49732298581248e-09 7.79342741088081e-10 -1.35534609245e-09 -2.2473438389623e-09 1.5424980134907e-08 -1.21352977195297e-08 8.02755122337747e-10 -2.36884550375071e-09 -7.47755217987806e-10 -4.75299299654306e-09 3.27009229526243e-10 2.77807560070103e-09 3.8646538977683e-10 1.03912197429862e-08 -6.80917686360261e-10 -9.16087612127856e-09 1.41285413697356e-08 2.98380640084356e-09 1.04225224518419e-08 3.99822466934865e-08 1.04579883766445e-08 -2.08253785297817e-08 3.69244706853675e-10 -4.70264921080107e-08 -1.55631429534505e-09 2.01461023134672e-08 -3.85415247160523e-09 4.08562212120442e-09 -7.24886421056237e-09 1.45112663375942e-09 8.34345272923874e-09 -2.08008460623562e-08 1.1287879706173e-08 -1.35617939286385e-09 7.84893593002675e-10 1.00152510714264e-08 -1.88086265702217e-08
"R2019" -7.26390540162134e-10 -4.2031351427385e-10 9.78838038638327e-10 -1.65599766400746e-10 7.16773338502109e-10 9.95607425845165e-11 4.86078220693065e-10 -9.4703408559909e-10 -1.03904151790274e-09 -4.57998896616182e-10 5.16196094818331e-09 6.88500403862039e-10 -1.60490973531435e-08 -1.12542753829621e-11 9.36610702523497e-10 2.96567583076641e-09 -4.49721043741089e-09 -7.77446828552056e-10 2.68689874709625e-09 -2.91451718682912e-10 5.83592078825849e-10 -1.64314914095618e-09 -1.12303657893093e-09 1.55041508296851e-09 -2.39335598025572e-09 -4.33096300228654e-10 -2.43991625268733e-09 -2.3994642018275e-09 -3.28055451829843e-10 1.04680583464417e-09 -2.20560759868396e-09 -2.35518257448428e-09 -3.77610201455815e-10 5.47205101983426e-09 -5.23586296515167e-10 3.61666085515627e-10 -1.58410438329879e-09 2.58883096487748e-10 -9.55103418851737e-09 -1.30967123729781e-09 2.79603255306342e-09 -5.85430451411377e-09 -5.5859262059322e-10 9.10776266915894e-10 -7.95098469180578e-08 -3.06450570593943e-10 4.9116623365069e-08 -5.43611487831454e-10 4.14025711615188e-09 -2.37671292397907e-09 1.04579883766441e-08 5.04032131993949e-08 -1.01567326762142e-08 -8.34494099309467e-11 -4.77587842543597e-09 1.30855529286226e-10 1.1784444276069e-09 6.73152614642082e-10 -3.88469886888103e-09 -2.80942621371954e-08 1.42006760687081e-08 4.47469253042482e-10 9.94184940617627e-10 -1.97051450252627e-09 -1.13664787915672e-08 2.41251685464133e-08 -1.17875824161372e-08 3.2427074214563e-08
"R2020" 3.05106984920238e-10 -1.07437128255786e-09 8.01000073915016e-10 6.38690121147127e-11 2.72291908765341e-09 4.4746958159815e-10 -5.67141540329425e-10 -1.59908942327791e-09 2.33897809326303e-09 1.37157841638613e-09 1.15618237674624e-09 -2.03468106232739e-09 -1.42078562332112e-08 -1.59262480008293e-10 -8.72946399118338e-10 -2.32814846226214e-10 -1.41398626529482e-09 5.75509928611378e-11 1.16750266408008e-09 8.85981558083303e-10 7.6442952597794e-10 2.0180225538627e-09 -1.61518934136784e-09 -1.58537190799857e-09 4.13619114541196e-09 -1.42656472208466e-09 2.70943927501894e-09 -1.08627000522293e-09 -1.30967736949783e-09 1.71239532861577e-10 -6.9639064821611e-09 -9.41100813108132e-10 -1.02451525394966e-09 4.71916973952722e-09 2.88719494614864e-09 1.47130224215901e-09 4.04790184468253e-09 -2.55739872582884e-09 -4.99571801042624e-10 -4.31257120575182e-09 6.58295828094112e-10 1.65767183408114e-09 -2.91888895933905e-09 1.40469261567396e-09 -4.10705695836256e-08 5.21037161727977e-10 3.20477650935032e-08 1.03546088776198e-09 4.1741974200875e-09 -5.7741905638099e-09 -2.08253785297811e-08 -1.01567326762155e-08 4.17483242495488e-08 -1.63983125973311e-10 2.95297483645766e-08 3.87880821701009e-10 -1.33152456811338e-08 3.97951874245381e-09 -8.87377210484488e-09 6.09569017376315e-09 -2.26388276072619e-09 -4.2528353808701e-09 -9.85889545360669e-09 -5.14255994925446e-09 4.19220316891473e-09 1.29896581656504e-08 2.64823682820292e-10 2.11201399490544e-09
"R2021" 5.59207548867629e-10 -2.93906007768951e-09 -1.13118608830571e-09 2.95010693038365e-08 5.76561176351956e-09 -1.11775922537335e-08 7.15290501779021e-09 -1.32463556205482e-09 -2.53762999397869e-08 -1.31161988865633e-08 9.07139684637063e-10 9.13519722099041e-09 -4.3216126309268e-09 -3.26033914474251e-10 1.90220175209835e-08 -8.32085719350388e-09 9.25212233967141e-10 2.19444837697768e-09 7.16385588825387e-10 1.79428896022762e-08 7.43779861643429e-09 4.62806665873034e-09 -1.01409509661836e-09 7.25757560020225e-08 2.30503021617185e-09 1.57268616577123e-10 -4.51551545386273e-10 -3.02569417761169e-08 1.62688587501377e-09 -6.43281324260003e-09 2.07888750987642e-10 -5.15777142321648e-09 -3.18662510726659e-09 -2.97312812190357e-09 1.34967792183239e-09 3.96416742572045e-09 2.19146562543558e-10 -6.95945111361891e-08 -2.55130468892245e-09 4.36076311681625e-08 -2.4448966690924e-08 -2.91397222342335e-08 1.93926165198815e-08 -1.39683885549222e-08 2.29719722957979e-09 -8.64911551290864e-08 1.35641484698283e-09 9.29226022075215e-09 -2.0303476991525e-09 6.13242114137483e-09 3.69244706852666e-10 -8.34494099312805e-11 -1.63983125973496e-10 1.60650953837974e-07 -2.16778575111455e-08 -1.47664346713191e-09 4.73528228112564e-09 -1.051431541662e-07 -2.02534145726202e-09 -1.8201735517894e-09 -2.70296987164405e-09 2.8108748600472e-08 -5.05853418561071e-09 1.38964578892762e-08 5.04915899696926e-11 -8.6438413031947e-09 -3.5020546357727e-09 1.02414440311999e-08
"R2022" 4.59377869860901e-09 -2.21506727879774e-08 -3.42341371026506e-09 6.37226380987386e-09 -7.30704069158173e-09 3.41453145375147e-09 9.23723072031471e-09 -5.95575106186376e-09 1.13114101024749e-08 4.24472580176242e-09 -1.12349761555566e-08 -7.11458870731539e-09 2.36671015835751e-08 -3.87621919323054e-10 -5.31545898517095e-10 2.09208142635735e-08 -6.45864692255578e-10 -5.25542173754024e-10 6.90571006153769e-09 4.10662501464889e-09 6.93319830719065e-10 -1.52925142123769e-08 5.07218483955505e-09 -3.92750879277513e-08 1.20298029241253e-08 -4.14141299161743e-09 1.65630574476846e-08 3.10429652043438e-09 -6.08087353818891e-09 -1.21332264832607e-09 1.96773001610933e-09 1.9966776216326e-09 3.44345988504052e-09 2.89837757235425e-09 2.04278279644503e-08 1.79409221262557e-08 9.48468470333372e-09 -1.36588620623232e-08 -2.17446423072541e-08 -1.93616652135733e-08 2.99905305794792e-08 -3.42820461584167e-08 -1.27137466623406e-08 1.37359161596916e-08 -3.04619426135083e-09 4.3365132295617e-09 -1.66679630624426e-08 3.22393024050922e-08 3.76062350149727e-08 -5.68017216285592e-08 -4.70264921080114e-08 -4.77587842543599e-09 2.95297483645773e-08 -2.16778575111465e-08 4.20529281830325e-07 4.32812623462124e-09 -2.13243583977444e-07 5.85195261867553e-08 -1.08086986967912e-08 2.18461090082713e-08 6.41037096394131e-09 -1.02218424835053e-07 -4.67954325086479e-08 -4.68676959065361e-08 4.19330358920055e-10 4.10796585129346e-08 -6.20621742004471e-08 -4.73165460625683e-08
"R2023" -1.42648989048394e-09 -4.88692527640762e-10 -5.59103997085212e-09 8.46195568693941e-09 -1.50679060991742e-09 3.0141513139938e-11 1.24616964162162e-09 1.22554149715085e-09 -3.74036531752676e-09 -3.83446677081226e-09 3.1696469949444e-09 1.29515358384964e-09 -5.134448844873e-09 -5.00123066090938e-10 3.64319293565169e-09 3.23881574625806e-08 -6.06467640462094e-09 -3.66428796723559e-10 3.99741490850622e-09 1.80938105766308e-09 -1.11912796997484e-08 -1.47095572234456e-08 1.34991661775977e-08 -1.42738900379488e-08 5.38526260140818e-10 -2.65824561305783e-09 1.17702737006701e-08 -3.62737206228301e-09 5.85720806362958e-09 4.32482897637619e-09 -1.27276556142141e-09 3.36683594293735e-09 -1.194184551161e-09 -9.19909064198494e-09 -4.37354686084762e-10 -6.9803792720307e-09 3.51824907107584e-09 -3.85821580424159e-09 1.40693714489997e-09 4.42874768711473e-09 5.42895807536072e-09 -5.11498884765141e-09 -1.41902217879009e-08 -1.31800002851385e-08 -4.06296658913305e-09 7.6985217732639e-09 4.25471048904608e-09 3.89953680288091e-09 -2.35238053255184e-09 -6.52286117059869e-08 -1.55631429534504e-09 1.30855529286384e-10 3.87880821701228e-10 -1.47664346713196e-09 4.32812623462278e-09 4.73004633241001e-08 3.08139618845744e-09 1.47452558145864e-08 3.69888193250091e-09 -1.76974664514729e-09 -3.10220058891748e-09 2.08865349927006e-09 -5.71331055803878e-09 -2.53756251516781e-09 -2.36391103423051e-10 -5.16070505023214e-10 7.66081210856008e-10 8.98113764881068e-09
"R2024" -2.25001405658576e-09 5.57607256049785e-09 -1.58277601017022e-09 -2.31384002427262e-09 3.26488946275074e-09 -2.04355378831948e-09 -4.06547977702562e-09 4.05750834444313e-09 -1.17032894863989e-08 -1.58740269439841e-09 7.3532752603535e-09 2.07272477752769e-09 -7.09142115457249e-09 -2.35241939226113e-09 1.26431176264665e-09 -9.49698607321187e-09 6.95844367347595e-10 -4.6698049192063e-10 -2.87814052558893e-09 -2.07012516235258e-09 1.94556704863059e-09 1.18196909528365e-08 -4.77643695593489e-09 2.38864372337174e-08 -7.55051724265673e-09 3.6999787535714e-09 5.04032903055115e-09 -7.89461295010462e-09 6.74049835383116e-09 -8.61106223368038e-10 -3.72266386743593e-09 -2.62913123722684e-09 -3.51839342089665e-09 -1.47462767319919e-09 -4.34562831311253e-09 -4.12612421523358e-09 -1.8705342639894e-08 8.90909594799218e-09 1.2877850375134e-08 1.95207414243265e-09 -4.7380874933846e-09 2.13395940803345e-08 2.06646653830032e-08 -4.95026015551845e-09 1.17697160906654e-08 -3.7944671884573e-09 1.66068340885161e-09 -2.7735940944979e-08 -1.83484832487926e-08 -2.97389666808114e-09 2.01461023134678e-08 1.1784444276071e-09 -1.33152456811335e-08 4.73528228112661e-09 -2.13243583977432e-07 3.08139618845745e-09 1.78215594388903e-07 -2.98192892118878e-08 1.04030422684059e-08 -1.07932122748892e-08 -1.66070960473918e-08 4.35196712583837e-08 3.03100311253556e-08 -4.76107376837266e-09 1.10770458590459e-09 -1.80995673729335e-08 4.51812099118422e-08 3.30960752715437e-09
"R2025" -4.16824991669487e-09 2.79985448453376e-09 1.5175668705622e-09 -1.80368471157735e-09 7.67088721392211e-10 -1.9504674778234e-10 -1.75640102276052e-08 3.11659744364127e-09 4.90690647767935e-08 2.43320482533723e-08 -1.10131552247918e-09 -1.66037920492062e-08 1.62893184642485e-08 1.2941027211946e-09 -1.15702030525517e-08 2.26590483694895e-08 -6.12335636403371e-09 -2.33083733806106e-09 6.45992748975966e-09 2.07803749456244e-08 -1.56488499322186e-08 -2.15229240035066e-08 1.75197112866975e-09 -1.73825367801416e-07 -4.49994411276315e-09 -3.94736202056463e-09 5.66894453309133e-09 7.25253409963359e-08 -4.65631664254066e-09 1.95254981585325e-08 1.43512197709694e-09 -4.11144345256981e-10 1.75319398267331e-09 -1.53366436908097e-09 -3.7022722352922e-10 -3.33858537303518e-09 -3.03121119159297e-10 -3.97801884228258e-08 -2.12120383407534e-09 -4.3880993550359e-08 4.71812489095116e-09 8.12355516410766e-09 -8.10696416197525e-08 1.83319405929432e-08 -4.27505290918017e-09 5.05856495561759e-08 -9.94496271503864e-09 2.95164772562917e-09 2.6708943741483e-08 3.15344277460365e-09 -3.85415247160469e-09 6.73152614641818e-10 3.97951874245313e-09 -1.05143154166197e-07 5.85195261867553e-08 1.47452558145873e-08 -2.98192892118879e-08 2.3939483600151e-07 4.06083252929439e-09 4.19202887910941e-09 -3.67662352908255e-09 -9.83203793488589e-08 -7.4486477932584e-09 -1.29975689132016e-09 2.1198304264924e-09 1.10492855639078e-08 -1.07418729093606e-08 -7.00921718716028e-09
"R2026" -1.04261418576238e-09 2.86219660242174e-08 -6.30293874579833e-09 -2.95498021696377e-09 -1.12973812603173e-08 -5.96216533649334e-09 -1.39019975219539e-09 1.10530979289726e-08 2.04859251365981e-09 1.96010514784633e-09 -1.9815146883886e-08 -4.90200448452141e-10 1.52674523179744e-07 -6.8738051809307e-09 -5.2939497654076e-10 1.38304502791098e-09 2.287327117379e-09 -4.20949304566069e-10 -4.36085364357206e-09 6.16762541113516e-10 -8.20432218299741e-09 -4.90158235677287e-09 1.33107412299437e-08 -3.54454211110576e-09 -1.15105467852999e-07 2.18835010152871e-08 -1.67911292911223e-08 9.43818701279404e-09 1.69554577711086e-08 1.28920885623429e-11 -1.42834473398487e-08 -4.5863021282229e-09 -5.40110826235077e-09 -2.15518049972597e-08 -1.36733717434898e-09 -2.44765507254699e-08 5.63699928823336e-09 2.44979783602975e-09 6.39779085169039e-09 4.06822159609926e-09 3.68737904583763e-09 4.85208817099867e-09 -5.2392245131863e-09 -2.43189344930213e-09 6.00365112590105e-08 1.50906370173273e-09 -1.51735430088483e-07 4.64159736868096e-09 -5.51417636861213e-09 3.15492971832709e-09 4.08562212120455e-09 -3.88469886888096e-09 -8.87377210484529e-09 -2.02534145726203e-09 -1.08086986967902e-08 3.69888193250098e-09 1.04030422684063e-08 4.06083252929384e-09 1.34529550814506e-07 -1.6033096762314e-08 -2.16505255897148e-08 -4.47360757736096e-09 -1.15114882046115e-08 1.76030137594378e-09 2.82693041141775e-08 -1.84783570600704e-08 2.79224590444957e-09 -5.88717615419224e-09
"R2027" 2.07961419691051e-09 2.49278656982731e-08 -3.12697052271109e-09 7.94406431054739e-10 -9.30942710432302e-10 -2.12413642222231e-09 3.01653590766063e-10 4.89031882617553e-09 1.61595157315674e-09 -1.9029393279959e-09 1.71701178883657e-09 -1.70725542630252e-10 2.33598738482926e-08 -2.3555805623029e-09 -9.49918147164946e-11 -6.42701296543704e-09 4.88356555145603e-09 1.05004570936082e-09 -2.79027477647806e-09 4.57658028657947e-10 -2.0767351828821e-09 3.352384203418e-09 -1.98926738360235e-10 -4.42610834754597e-09 5.87795537817277e-09 -4.20976579904822e-09 1.02469985234867e-08 4.59970980436516e-09 2.8430829131612e-09 -3.02846411763207e-10 5.93169532531784e-09 -2.46738951679034e-09 -1.75930749706997e-09 -6.7207556060213e-09 1.26578341237304e-09 -2.13592423098156e-08 -5.08606577115371e-09 -1.77020751929805e-09 -7.17139975708544e-09 -6.14261149427241e-09 -5.95615500282967e-10 -2.78074758620969e-09 -1.25477190168153e-09 3.20852491404249e-09 1.23619563061035e-08 6.64369722526676e-10 -1.66254705843701e-08 -3.276083586224e-09 7.58321645150065e-09 6.92571822376482e-09 -7.24886421056217e-09 -2.80942621371949e-08 6.09569017376392e-09 -1.82017355178959e-09 2.184610900827e-08 -1.76974664514633e-09 -1.07932122748892e-08 4.19202887910865e-09 -1.60330967623142e-08 7.35870360401243e-08 -2.24229925420597e-08 -7.00294305086617e-09 1.13702765899522e-09 -2.95781817160465e-09 -1.46963862054858e-08 1.96438932776563e-08 1.21078482916697e-08 -4.17596823818619e-08
"R2028" 1.34421307320777e-09 6.44354403411028e-08 1.21312692019304e-09 3.54256442780972e-10 7.62055699392167e-10 4.7458820006673e-09 1.40470796716351e-09 -8.54254522836476e-09 -2.05935727653095e-09 1.2858320451575e-10 -4.48658269546471e-09 3.37690943819193e-10 -2.23829029162772e-08 3.71899644989012e-09 -3.32756686852126e-09 1.02261227477849e-08 -1.26987058662264e-08 3.57398436697779e-10 6.15449551824434e-09 -9.51855121421971e-10 -1.16843861426855e-08 -4.41610147003648e-09 1.93970603583866e-08 6.74833004734898e-09 2.03382917646226e-08 -7.99918422888625e-09 -5.63951124176356e-08 -8.58170237047775e-09 -1.49153887721175e-08 5.32131346080543e-09 7.84965345325341e-09 2.70713888983333e-09 5.4896140442188e-09 1.59415473521121e-08 1.21394777414145e-09 -8.2601328324892e-08 -2.05419548635411e-08 -9.3651861444129e-12 2.96537459415971e-09 1.00784636823061e-09 -6.94152619356929e-09 -9.55791373098665e-10 1.12325025416466e-08 6.25395271683785e-09 -2.53251585561903e-08 -3.23020829960175e-09 1.88854934258248e-08 1.1842214567343e-09 -5.95867701545641e-09 -9.51313612328073e-09 1.45112663375858e-09 1.42006760687081e-08 -2.26388276072858e-09 -2.70296987164431e-09 6.41037096394299e-09 -3.10220058891789e-09 -1.66070960473933e-08 -3.67662352908213e-09 -2.16505255897147e-08 -2.24229925420602e-08 1.31474199515094e-07 3.68073387409715e-09 -5.86084608302409e-09 5.81974359153586e-09 -4.88752511873848e-09 5.6499596009029e-09 -7.63764143603767e-09 2.78117116391049e-08
"R2029" -4.3002293135756e-09 -4.15092713759392e-09 1.86348056619773e-09 -7.04739771287499e-09 4.24858118083841e-09 -5.10462773381719e-10 7.67339631666671e-09 1.15723728790966e-09 -6.63766466232863e-09 -6.16976572115703e-09 4.85234966164168e-09 4.22855481510263e-09 -1.82278461068627e-08 -1.81812816742602e-09 -2.50453450631354e-09 2.85232201024156e-09 2.9436402727709e-09 -8.41447291149479e-10 -3.27029175181115e-09 -1.08795564563948e-08 7.63403393973918e-09 1.04967757815707e-08 -5.77241887561466e-09 6.3889487477292e-08 4.98873825944643e-09 -1.89315162826345e-09 8.36882815806054e-10 -7.09834059089847e-08 4.63183694081508e-09 -1.27287768688659e-09 -1.47478001310541e-09 6.59318675625704e-10 -4.05912468539247e-09 1.11543343588228e-09 -5.30800652188927e-09 2.25099826139421e-09 1.65420693626616e-09 2.23245913856099e-08 4.81138194672829e-09 2.94502471484888e-08 -3.95684496105199e-08 2.73533407403254e-09 2.84145298489542e-08 -1.15585650468996e-08 -3.26348457674458e-11 -1.0180156484198e-08 1.34713757895125e-08 -8.3503730186156e-09 -2.10293577637504e-08 -2.9673567455743e-08 8.34345272923845e-09 4.47469253041469e-10 -4.25283538087123e-09 2.81087486004736e-08 -1.02218424835053e-07 2.08865349927223e-09 4.35196712583825e-08 -9.83203793488593e-08 -4.47360757736245e-09 -7.00294305086671e-09 3.68073387409734e-09 1.67541780860892e-07 9.19788583436414e-09 1.73366756363738e-08 -1.38262823984684e-09 -1.23900313084997e-08 1.8135347596298e-08 1.15211587035593e-08
"R2030" 1.00990290044058e-09 2.79839664516797e-09 -3.58934541655542e-09 -4.51334974103652e-10 -7.70555933685034e-09 -2.97846876461586e-09 -1.29108132937421e-09 3.69640150104356e-09 -3.21034578912984e-09 2.10940708317786e-09 -5.24739276708598e-09 -2.39364456988476e-09 -9.91907196155742e-09 -2.61548470685473e-09 6.90930800138741e-09 -6.99745912715768e-09 6.36751500879376e-09 3.35321421044961e-09 -6.37683753151434e-09 -3.28197998124293e-09 -3.22574236830274e-10 2.74143465264577e-09 -9.19535203735617e-10 4.91449413029471e-09 6.72181028008632e-09 5.61341680971826e-09 2.47378828737772e-09 1.06343629234167e-09 3.8027083680906e-09 -3.50689927018898e-10 -2.37024636116278e-09 6.5313136778034e-09 -1.4729492218494e-09 -5.17816854179973e-09 -1.49680464373287e-09 -2.58409416485289e-09 5.59141760934557e-09 2.54031114746002e-09 3.9772048554965e-09 -2.12679554613151e-08 1.74325990499397e-09 2.21604165316629e-08 6.97493546677671e-09 4.44375156886144e-09 -5.50642771642387e-09 5.01003921560766e-09 2.37195233188261e-08 -1.06752898397284e-07 5.67035186607759e-09 1.30801546928361e-08 -2.08008460623557e-08 9.94184940617261e-10 -9.85889545360728e-09 -5.0585341856102e-09 -4.67954325086498e-08 -5.71331055803862e-09 3.03100311253564e-08 -7.44864779325784e-09 -1.15114882046114e-08 1.13702765899598e-09 -5.86084608302416e-09 9.19788583436317e-09 1.4718478238149e-07 -6.61083452984965e-09 -2.67088414796689e-09 -1.14697945948813e-08 -1.37304188657266e-08 6.18618760081302e-09
"R2031" 7.68913564289679e-11 6.79800612209171e-09 2.75983999002137e-09 6.96936502823042e-10 1.69731944323867e-09 6.33363490461969e-10 -1.17132245933562e-09 3.73641593583986e-10 2.04294582845013e-09 -6.03985178545397e-10 4.46537348921258e-10 1.88869837260967e-10 -4.00608133710808e-09 1.37705111371873e-09 -1.68975576101549e-09 -2.96670974473579e-10 3.37511718543807e-10 3.20010176138635e-11 -2.61210887488705e-10 4.16904342866236e-09 1.36890151298778e-09 8.83547502596375e-10 -1.87119134683511e-09 9.80597755465928e-10 -3.70486518082413e-09 -1.29030838362859e-09 -6.46155850803071e-09 -8.03769521698064e-10 -5.07104110212129e-10 -1.09471199700836e-09 2.28626221460051e-09 3.63613862262908e-10 5.8653714788102e-10 -1.35166387591546e-09 -1.20173939929033e-08 -4.66021430222325e-09 4.57338387585042e-10 -9.74509378979283e-09 -8.62722016702644e-10 3.76275430347957e-09 -2.70989146532572e-08 4.70554365029209e-09 -3.52874755243789e-09 5.03455182761601e-09 8.03387177944103e-09 -7.7786074882598e-09 -1.10771609648304e-09 6.48266604024703e-09 3.86251122177679e-09 1.11770458885496e-08 1.12878797061733e-08 -1.97051450252724e-09 -5.14255994925366e-09 1.38964578892767e-08 -4.68676959065366e-08 -2.53756251516781e-09 -4.7610737683751e-09 -1.29975689132041e-09 1.76030137594389e-09 -2.95781817160565e-09 5.81974359153742e-09 1.73366756363746e-08 -6.6108345298495e-09 5.1408280078011e-08 -1.06801804811083e-09 -6.92719461052684e-09 -1.56784919856027e-08 1.11770083742211e-08
"R2032" -2.15884249037248e-09 -4.36383323001303e-09 9.79756611063401e-10 -1.01096675188013e-09 -1.12087770935315e-09 1.73550406295659e-09 1.05625291359113e-10 6.07033973811122e-10 7.69020706679217e-10 3.63607289238159e-10 -2.61324268520936e-08 -3.6959035214059e-10 5.89522194455303e-08 2.50764765621277e-10 -2.3712476155229e-09 1.84115156910388e-10 7.80497908123398e-09 1.21090071724871e-08 -7.04522463843795e-09 9.084828167765e-10 1.20720544185323e-09 -9.92719268229274e-10 -1.19180469334353e-09 -2.25158257009886e-10 -1.54032811056719e-08 2.16235181505389e-09 3.33440518867638e-09 -1.02185786962925e-09 2.18370072112778e-11 2.51915084588303e-10 -3.02218797756216e-08 -4.16108352714445e-09 1.90887050651701e-09 -9.8927667252475e-09 6.2166659472154e-10 9.71455065637376e-10 5.77777096789396e-09 7.54976286989276e-10 -1.0673928145086e-09 2.65050988595974e-09 1.58982203977736e-09 1.86433160848359e-09 -3.36252739327424e-09 -2.64767993793835e-09 4.52784293388236e-09 1.27979699683635e-09 -7.16318528783606e-08 -5.04148664746194e-11 -5.09040351424051e-09 -2.21706383609598e-11 -1.35617939286415e-09 -1.13664787915665e-08 4.19220316891501e-09 5.0491589969692e-11 4.19330358920209e-10 -2.36391103423017e-10 1.10770458590395e-09 2.11983042649266e-09 2.82693041141769e-08 -1.46963862054863e-08 -4.88752511873909e-09 -1.38262823984799e-09 -2.67088414796741e-09 -1.0680180481101e-09 6.3149122761912e-08 3.24286262634025e-09 -3.09703561979319e-09 1.07027354224034e-08
"R2033" 3.19572413003447e-09 1.77273525948784e-09 -2.25163178460389e-09 6.14717146199844e-09 6.04700702698341e-09 4.91699250389013e-09 3.96958657872279e-09 1.17427815114607e-09 2.98058851401331e-09 -1.07969224298152e-08 -5.10280443983423e-09 9.28064308363514e-09 2.47240481582348e-09 -3.84003481828085e-09 -1.02089675138088e-08 -2.63203842399064e-10 -6.5685250513235e-10 4.29087643099793e-09 -1.26800134864124e-10 -5.93754274847168e-09 -1.1252222533424e-09 2.46833783137726e-09 -1.42606945049294e-09 -6.57603832582023e-09 7.23196568592957e-09 1.88379807723572e-09 7.59441024693704e-09 -1.6126993170542e-10 8.14110568096342e-09 -3.31527529147489e-10 -1.30514747691934e-08 -6.07158245008508e-09 -2.51238926183737e-09 1.65554651818249e-09 1.63144371807278e-08 -4.4024210171487e-09 -5.36739865374585e-09 -4.28576563808651e-09 -1.04221609279389e-07 -4.23007764848678e-08 2.05370810914775e-09 2.13594542857313e-08 -5.88591539922186e-09 1.08088533361172e-08 -1.91480592851242e-07 1.00955085455677e-08 6.18117733792584e-08 -6.30910931043855e-08 4.56320881806191e-08 -4.74459761888042e-09 7.84893593002646e-10 2.41251685464132e-08 1.29896581656504e-08 -8.64384130319475e-09 4.10796585129349e-08 -5.16070505023099e-10 -1.80995673729334e-08 1.10492855639077e-08 -1.84783570600706e-08 1.96438932776562e-08 5.64995960090294e-09 -1.23900313084992e-08 -1.14697945948805e-08 -6.92719461052728e-09 3.24286262634026e-09 2.052265727948e-07 -9.95566684517940e-09 7.98503796581594e-09
"R2034" -3.72395516012878e-10 -1.8335594575589e-08 1.68625839265572e-09 7.59640323213073e-11 4.25126347782690e-09 2.99223707401632e-10 -2.3417452287981e-09 1.33513112802321e-09 1.852249290206e-10 -2.37567211523192e-09 1.41254192108325e-09 2.5741844437698e-09 2.12810159767007e-08 5.72141271948218e-10 -2.65052332064183e-09 -7.62694323552627e-09 -1.8565691794047e-09 2.97613826130223e-10 -6.90267248588163e-10 -2.70746176958165e-09 -2.26859347680214e-09 5.87058699009293e-09 -7.13539732526018e-10 4.17456672247138e-09 7.49955975276709e-09 7.92168431456074e-10 3.1867108769439e-09 7.12607694124585e-10 1.69410251040921e-09 2.025432658256e-09 -1.89513545492195e-10 -5.91766901875961e-09 -4.41439414463722e-09 5.81067560686586e-10 1.06922799241898e-09 1.39609586250531e-08 -1.56734589470043e-09 4.2381156727135e-09 1.90578766939898e-08 6.06071011285536e-09 -1.10629865324484e-08 -1.490716453445e-08 2.85167291632566e-09 4.48041488694908e-09 4.86622036940087e-08 5.24184908396983e-09 -2.80631648571542e-08 1.3909224182653e-08 -1.67593748966633e-08 8.27233278301225e-09 1.00152510714262e-08 -1.1787582416137e-08 2.64823682820696e-10 -3.50205463577245e-09 -6.20621742004463e-08 7.66081210855939e-10 4.51812099118414e-08 -1.07418729093612e-08 2.79224590444896e-09 1.21078482916698e-08 -7.63764143603824e-09 1.8135347596297e-08 -1.37304188657266e-08 -1.56784919856012e-08 -3.09703561979298e-09 -9.95566684517899e-09 7.92677853436678e-08 -8.67350810318857e-08
"R2035" -6.89238714379978e-10 6.5010810364876e-08 -3.24447242597007e-09 -3.07756071375544e-09 -2.54110768523991e-09 -3.43894045037177e-09 -1.62417843763673e-09 -1.94418749213053e-09 -3.85029375916033e-09 3.02688845727178e-09 1.60241859785042e-08 3.3819041302097e-09 -6.96679837764316e-08 8.09443801110203e-11 5.67327600777162e-09 1.72662198124083e-08 -4.37321160068425e-09 -4.90814561560644e-09 3.58557169560094e-09 -3.85201503989101e-09 2.03486096885056e-09 -1.1617932597871e-08 2.66707655465318e-09 1.33861201246115e-08 -1.33667720713422e-08 -3.61588728190630e-09 -1.40662186001268e-08 -9.87627697911327e-09 -6.82799382082905e-09 2.62180804557882e-09 -7.9634934032115e-09 7.3721551594938e-09 5.52074977811777e-09 7.64020093279929e-09 -2.91563599909187e-09 -6.25760904886778e-08 1.65010490825625e-09 6.9314748234355e-09 -1.56849611719791e-08 2.93655057951151e-08 1.35426331802112e-08 2.33013831120351e-08 -1.10908590207223e-08 -2.64863472440409e-08 -1.49468650696491e-07 2.71149468083594e-10 8.94996135990534e-08 -1.04772999669081e-08 -2.67598022528692e-08 -1.04943117310433e-08 -1.88086265702215e-08 3.24270742145628e-08 2.11201399490471e-09 1.02414440311999e-08 -4.73165460625678e-08 8.98113764881069e-09 3.30960752715476e-09 -7.00921718715982e-09 -5.88717615419222e-09 -4.1759682381863e-08 2.78117116391048e-08 1.15211587035594e-08 6.18618760081296e-09 1.11770083742215e-08 1.07027354224032e-08 7.98503796581647e-09 -8.67350810318872e-08 2.3016912901786e-07
