# Supplementary material for: NODDI and Tensor-Based Microstructural Indices as Predictors of Functional Connectivity
Source: PLoS One. 2016 Apr 14;11(4):e0153404. doi: 10.1371/journal.pone.0153404 (PMC4831788; doi:10.1371/journal.pone.0153404)
Supplement: S1 Data — a) Functional connectivity matrices, both fMRI and EEG connectomes across all subjects, in the form of precision matrices and b) structural brain connectivity matrices across all subjects and microstructural indices. Columns and rows are named according to the corresponding brain region that represent. (ZIP) [file pone.0153404.s001.zip › DATA/EEG/39/precShr_EEG_wholeTS1_4.txt]

"C1001" "C1002" "C1003" "C1005" "C1006" "C1007" "C1008" "C1009" "C1010" "C1011" "C1012" "C1013" "C1014" "C1015" "C1016" "C1017" "C1018" "C1019" "C1020" "C1021" "C1022" "C1023" "C1024" "C1025" "C1026" "C1027" "C1028" "C1029" "C1030" "C1031" "C1032" "C1033" "C1034" "C1035" "C2001" "C2002" "C2003" "C2005" "C2006" "C2007" "C2008" "C2009" "C2010" "C2011" "C2012" "C2013" "C2014" "C2015" "C2016" "C2017" "C2018" "C2019" "C2020" "C2021" "C2022" "C2023" "C2024" "C2025" "C2026" "C2027" "C2028" "C2029" "C2030" "C2031" "C2032" "C2033" "C2034" "C2035"
"R1001" 5.60202606938498e-08 -3.483802263015e-09 1.08276962905425e-09 -5.3354181013229e-09 3.90276074035692e-09 -2.32227604925683e-08 1.72621148619087e-09 -4.9293507216556e-09 1.07054347654059e-09 1.01987090531554e-08 1.6079391184553e-09 -1.9767423526068e-09 -6.16184153632801e-09 8.72975043642472e-09 3.40457772079727e-09 -1.26782231566112e-09 -1.70514674278382e-09 1.74252760510954e-09 -3.45466601037766e-09 7.66378580540024e-10 2.58574875292959e-08 3.88686153484908e-09 -1.09905145269305e-08 -3.68791970102815e-09 3.85593033245073e-09 6.84566323344832e-10 4.07412859583294e-09 5.21471562245381e-10 -2.11441178399368e-08 -2.58255711655331e-08 3.79592297188214e-11 -1.90525596923471e-09 -1.45265139983833e-09 1.32049237549557e-08 1.11637206781508e-09 1.89669932682138e-09 6.89706252262137e-10 2.51186577698818e-09 1.56221330142764e-09 3.3936663732491e-09 -6.31797602467281e-09 -1.79405775773591e-09 2.08763271921288e-09 2.89887338412899e-10 -5.02060766737823e-10 -1.19878960361972e-10 2.29678611783717e-09 1.1850553528613e-09 -2.38979476342645e-09 -3.01555994027573e-09 -1.15582400137657e-10 -1.07462481431271e-09 4.45107807594171e-10 2.53664696913849e-09 -3.23592656039817e-10 -9.10524721411757e-10 1.78366649639443e-09 -2.77152124684838e-09 -2.45842037409000e-09 -2.22797194590235e-09 -1.23199874632208e-09 5.5898756834804e-09 -5.51329268115533e-10 1.32271487837764e-09 -1.4135499716873e-10 -6.60156783760747e-10 -1.13999685908876e-09 1.74051377102111e-09
"R1002" -3.48380226301528e-09 7.49320758305914e-08 -2.02474664884145e-08 3.39054239713154e-09 -4.04261275792861e-09 4.12189886091836e-09 1.83359553163315e-09 -3.12650994191375e-09 2.12269663103793e-09 -4.97061513931429e-11 -3.33280991067797e-10 4.52850454677612e-11 1.49359117644155e-08 3.85610854676266e-09 6.22040835320713e-10 4.25278196630091e-09 4.64634374352262e-09 9.42240526931645e-10 -4.77636209784772e-09 1.5005427104731e-09 -1.15792797415405e-08 4.20295281284839e-09 2.03945853570376e-08 -1.44123914723938e-08 -2.99797241410052e-08 -3.17877886356803e-09 -3.06470430186726e-08 5.77128686989491e-09 6.04162755875612e-10 2.54990395608537e-09 -6.9469369710039e-10 1.39284476605049e-09 -1.60890763426378e-10 -5.59575100549774e-09 1.22053465135837e-10 -6.34000963332634e-08 6.38133811765172e-09 -5.77349713016486e-09 -1.1241571832929e-09 9.08983790193477e-10 3.41087045290938e-09 2.97703894241499e-10 -3.41427651154649e-09 -1.29161262275213e-09 7.94458335236747e-10 1.33984249912176e-09 2.92810780297798e-09 -5.75682803079065e-10 1.30422656707106e-10 -4.91439900591077e-09 6.0632953977778e-11 -1.20844782922435e-09 -3.23153585472917e-09 -2.63409093707768e-09 1.11986564022451e-09 -1.14719686726676e-09 -5.48946614053796e-09 1.0618708109777e-08 9.86926844996582e-09 1.11341219854575e-08 2.4422837182749e-08 1.08128700782106e-09 1.96692764698237e-09 1.03804505217918e-09 -2.10245791550485e-09 -1.89250506771505e-09 -3.50123918615755e-09 3.87715961296013e-09
"R1003" 1.08276962905295e-09 -2.02474664884152e-08 4.68278949376651e-08 3.57477717728006e-09 2.28244025117258e-10 -1.95404331698418e-09 3.34363514657465e-09 5.0275003412319e-10 5.55702598260345e-10 2.57930176731706e-10 -1.44111923268112e-09 -8.68348104698715e-10 -8.61348254270964e-10 -5.87404962326951e-09 3.14658623450374e-10 7.45713630094941e-09 -1.69365634296915e-08 2.17257801797618e-10 3.93410202445778e-09 -1.47465539495922e-11 1.10936374050545e-08 4.96368351842389e-10 -2.30669544517859e-08 -1.96473384794243e-09 8.26580891504438e-09 -3.51674926652985e-10 -1.09718055221379e-08 -9.3167044225148e-09 6.01666692781969e-09 -3.95533944028351e-09 1.75833863664818e-10 -4.53702084756839e-10 -2.92447129843325e-09 6.19027471123951e-09 1.05574459426858e-09 1.44957313868401e-08 -2.37492385551124e-10 -1.85124245476186e-09 1.22195959828888e-09 -7.97547782785202e-12 -2.46638563048465e-09 -1.63946867501365e-09 -1.68816045418244e-09 -6.86872360056454e-10 1.80062488544417e-09 5.08109160842335e-10 -4.83859934119303e-09 2.33895880963456e-09 -7.15086309649197e-10 2.13603232218423e-09 -4.21198590145015e-11 2.76028927430058e-10 -1.67567603451291e-09 2.10782362116299e-09 -7.29486899296397e-09 -2.55675283639017e-09 -5.41279744689073e-10 -1.0971241456802e-10 4.68768014096735e-10 -3.92686350655876e-09 1.25920385652489e-09 4.27982001921004e-09 -1.81886203333582e-09 4.19401162258973e-09 1.03259462891391e-09 -5.85680217473967e-10 8.32900183405756e-10 6.3013383222607e-10
"R1005" -5.33541810132455e-09 3.39054239713183e-09 3.5747771772797e-09 1.07989555911807e-07 -2.86792877877564e-09 1.34165392842371e-08 2.58977362881767e-08 2.261870799217e-09 -2.37023520021094e-08 -5.55141893992315e-08 -6.31171258358358e-12 1.30055895070607e-08 5.00126842599198e-09 -5.09697442425123e-09 -2.67433756150386e-09 8.3429272159207e-09 -2.48913210162316e-09 1.07298175061444e-09 -5.214870307321e-10 1.56049751301316e-09 2.77321992432814e-09 2.79372075928044e-09 -4.17582030222818e-09 -7.04373239353861e-08 -5.19735597122999e-09 2.88216377958651e-09 -8.57741397740855e-09 4.55619190927383e-09 8.43783380262637e-10 -5.75753765844466e-10 -2.32901330824671e-09 -1.22179362675143e-09 4.46686892948157e-10 1.90221375437571e-09 8.36369371238644e-10 -3.51777513932496e-09 5.88286824118175e-10 -6.52579192383584e-08 -1.3076596832284e-09 -8.03436839092505e-10 -5.06742173977195e-10 3.2561730461066e-10 -6.35253104215951e-09 -1.3093630702466e-08 6.38677530364571e-11 1.17779442166339e-08 -8.65653249402811e-10 -4.8529356565158e-09 1.54054096429976e-09 -8.55690285682507e-09 1.54711866568732e-09 -7.41503474056856e-11 -1.45125512384031e-09 5.00986384908859e-09 2.04314783080713e-08 1.00944417867914e-08 -1.57589415993831e-08 3.16911679622826e-08 3.53603007285191e-09 1.47768142478028e-09 2.71814985161505e-09 -2.13107317992382e-09 2.22405260466624e-09 -3.43546226840668e-09 1.72038749096721e-10 2.69733445631203e-09 -2.79199146581859e-09 -4.04288159341982e-09
"R1006" 3.90276074035658e-09 -4.04261275792861e-09 2.28244025116143e-10 -2.86792877877585e-09 1.15986776616573e-08 -1.30038196426262e-08 -2.01050129765974e-09 4.40585016876594e-09 3.33547394820105e-09 2.34180233259454e-09 4.22634162672856e-09 1.18097006543421e-09 -1.34757234563862e-08 -4.41646611541841e-09 4.49916960123564e-10 -2.45079378528152e-09 9.00461740434354e-10 6.05206757712283e-10 8.91559062306931e-10 -1.33001141361842e-09 8.0037527604346e-10 1.62342513426777e-10 2.43366693548007e-10 -9.1865131140161e-10 7.18507580681246e-09 -2.81232075354428e-09 3.43494846047062e-09 4.32694880937782e-09 5.88367489545191e-09 -4.11467416461657e-09 1.74101793088767e-09 -3.30001102079502e-09 9.48722418086004e-10 -3.23675754268295e-09 2.24574430858885e-10 4.68281865218456e-09 5.32174719265688e-10 1.36835494890292e-09 -2.39343494375808e-10 2.15903503473631e-09 6.15420702249243e-10 3.794314986399e-09 -1.81845348486944e-09 -7.46468026116448e-10 -2.44524629487594e-09 4.78372623427275e-10 3.46197797422432e-09 -5.31329842094653e-09 -4.03990915260796e-09 2.50542885768396e-09 -7.85625446239797e-10 -8.08861573216302e-10 -1.92893833832436e-10 -1.86840701182248e-10 -6.6336317162382e-09 6.88659602329949e-10 3.35735396006508e-09 -4.52313453372236e-10 -4.08969415860705e-09 2.30685751868595e-09 -5.13997994265028e-09 9.68942732441115e-10 3.58938563094471e-09 -2.23945804040793e-09 -6.11841258784825e-11 1.51618183346928e-09 2.65126498846181e-09 1.60346445080653e-09
"R1007" -2.32227604925707e-08 4.1218988609185e-09 -1.95404331698389e-09 1.34165392842381e-08 -1.30038196426259e-08 1.07886923500104e-07 -6.69156510953932e-09 -4.2052496810986e-08 -3.94407010128073e-09 -2.63981314327965e-08 -1.39759129747051e-09 -7.58644008467982e-09 3.25799988496283e-09 1.48700027822822e-08 -3.17182594469916e-08 -2.31964806131054e-10 -4.85027500940043e-09 -1.69434570459965e-09 1.22128074320975e-09 8.78001356262373e-09 -8.04587670019334e-10 -1.00295488653422e-09 2.68914685233947e-09 2.02232076232898e-08 -2.3640191776075e-09 1.84308948877476e-09 -7.28232446940063e-09 -1.47067407022922e-08 -1.93451122715984e-08 7.22525501585981e-09 3.75640041195179e-10 -3.02350323898734e-09 7.7129933846829e-09 1.34830343162245e-08 -1.06633328984872e-09 -3.48504880270331e-09 -6.49520981962459e-10 -1.17370245611146e-08 -5.14267761404299e-09 -2.06294073732324e-09 7.51073546407798e-09 2.13927365202875e-10 -5.27510845596266e-09 -4.15633884291674e-09 -9.07338705190864e-10 3.17192261297053e-09 -6.4824463466646e-11 4.76134595833562e-09 5.09688393095404e-09 2.7844580425396e-09 -5.44559099552757e-11 3.61472802535753e-09 3.14089608222904e-10 1.83572594425973e-09 -3.67964932429767e-09 -3.21579884649081e-11 1.72929361795377e-10 -8.31600365541159e-10 1.67472159482187e-10 4.61221471106939e-10 3.18998629441542e-09 -9.18525119909952e-09 -2.99567219599503e-09 2.01656683530845e-09 1.55636617450103e-10 2.56869253719859e-10 -5.95367474785957e-10 3.13803082755945e-09
"R1008" 1.72621148619116e-09 1.83359553163316e-09 3.34363514657532e-09 2.58977362881701e-08 -2.01050129766024e-09 -6.69156510953814e-09 1.30892643020018e-07 -2.89930902901671e-09 -4.36000283729326e-09 -3.26605059311274e-08 -1.05851871908662e-09 1.29659858446159e-09 4.96845006916205e-09 4.17502912834692e-09 3.5036808726605e-09 2.19824849396792e-08 -2.00565229963773e-09 7.33964625659624e-10 -6.10580715444784e-10 -9.58746962369357e-09 2.89600375663911e-08 -3.40951807178743e-09 -1.41003499448865e-08 -2.76919237416767e-08 -4.05320817942636e-09 2.03055672396629e-09 -4.90200490177096e-09 -7.52295267478494e-08 -2.06949195261024e-08 -2.57149483193432e-08 2.18166335710277e-10 1.04912354243875e-09 5.34971105113447e-09 5.43247358001193e-09 9.37386798034556e-10 -2.00231295423422e-09 1.77040172578638e-09 -1.03883100122009e-08 5.43579913382426e-10 -3.60226834599304e-09 -2.03907813774135e-08 1.24496802354618e-09 5.60803506132477e-09 5.72767648781121e-09 5.19908525610338e-10 7.113125867789e-09 -1.78600426168148e-09 -2.47257212616859e-10 -5.40739575358697e-10 -1.79834495998741e-08 1.3306078535502e-09 1.45627764478165e-09 -4.8228190068177e-11 -8.0556058125667e-09 1.82274110547366e-08 5.22425972801418e-09 -1.30018292302847e-08 1.14337973863443e-08 2.53006979224734e-09 -3.89171527598585e-09 2.11364607294376e-09 2.14404799706629e-08 1.75781742013852e-09 5.44647623808724e-09 -5.40303297974363e-10 4.0141733204809e-10 -6.20044220630012e-09 -3.55449317383023e-09
"R1009" -4.92935072165656e-09 -3.1265099419142e-09 5.02750034124186e-10 2.2618707992167e-09 4.40585016876567e-09 -4.2052496810985e-08 -2.89930902901625e-09 8.11603237693347e-08 2.17841826673124e-09 -1.44759326977512e-08 1.43435076443098e-09 1.13447908277551e-08 4.5614684127978e-09 -4.65044995333998e-08 -3.01681719787953e-09 -4.49185887267224e-09 2.31301614464118e-10 2.23111364507452e-09 4.51446647696924e-09 -3.72272227746474e-09 -8.78936693613843e-09 4.27730331785596e-09 3.28243135467988e-09 -7.84504776425127e-09 -2.23071326494779e-09 -3.31922126305199e-09 1.35119112188888e-09 1.09039174237127e-08 3.20174459380372e-08 1.83020538506005e-09 -2.55065318798862e-09 -6.13758084612175e-09 -4.59424607958594e-09 -1.49864841535014e-08 -1.75012829622149e-10 4.25403198305931e-09 -8.3603011302492e-10 -3.33671974966455e-09 2.6725286583204e-10 -2.60763406042634e-09 9.31944785431839e-10 -2.66446147274951e-09 -4.90768293604668e-10 4.84645422181744e-10 1.25554010787926e-09 -2.17027032599975e-09 -2.87256989798755e-09 -2.59128156916748e-09 3.78536045245965e-09 3.14616186124279e-09 1.71033463329786e-09 -1.93836834126722e-09 -4.17342621120791e-10 1.66355127763832e-09 -5.39405507473892e-10 -2.47285318689492e-09 2.50539107453004e-09 4.20997793525167e-09 2.28505692285119e-09 -3.29422067685109e-09 -3.30565675851074e-09 -9.7701462991432e-10 -3.60949672155321e-09 -2.43096755157771e-11 1.31915048359692e-09 2.6126348716773e-09 8.7811833306336e-10 -1.79541723347666e-09
"R1010" 1.07054347653989e-09 2.12269663103802e-09 5.55702598259896e-10 -2.37023520021084e-08 3.33547394820078e-09 -3.94407010128027e-09 -4.36000283729247e-09 2.17841826673116e-09 6.41304512232762e-08 2.80584163683659e-08 7.54971850904551e-10 -3.04437479805764e-08 -3.22404066394398e-09 3.50544610279384e-09 -7.92581929552678e-09 -6.03658428047189e-09 1.3895450012093e-10 1.50231992948609e-09 -5.2093047846643e-10 5.80984974013371e-09 8.53160059565239e-09 -3.01369897674199e-09 2.88035188856666e-09 -4.00673217575922e-08 -1.83894594552488e-10 -2.98772155783644e-09 1.14446064139452e-09 2.30535808036138e-08 2.7644977117657e-09 -1.36655213912424e-08 1.25584834011475e-09 -1.05498855890404e-09 -2.13934759426055e-09 -3.52030140782756e-10 1.50964006961362e-09 -2.6409010971658e-11 2.30014021689638e-09 -3.73440464597172e-09 8.13341483211794e-10 6.51187865725097e-09 5.8310861705346e-10 1.73720811405449e-09 -3.18793290787904e-08 5.72645558302492e-10 -1.1762051700828e-09 2.25050099784118e-09 9.54146722230013e-10 -3.66435953048165e-09 -4.29168497127984e-09 2.57381009673751e-08 -1.20873189823169e-09 1.62680346183236e-09 1.30460030567739e-09 -9.56695747488903e-09 7.20784480575827e-09 -1.42266577885669e-08 -1.4002925801838e-08 2.49802504154668e-08 6.07652909144821e-10 -3.78867585949128e-09 -1.5071525705687e-09 8.03770730745391e-09 -8.70811911112198e-12 5.16797331875589e-09 -1.61085155463845e-10 9.22262529875642e-10 -4.44432570345663e-09 2.36135273094532e-09
"R1011" 1.01987090531573e-08 -4.9706151393294e-11 2.57930176729745e-10 -5.55141893992293e-08 2.34180233259531e-09 -2.63981314327939e-08 -3.26605059311275e-08 -1.44759326977483e-08 2.80584163683644e-08 1.18430633277454e-07 -5.19294806978677e-10 -2.50822546609417e-08 -2.71322500577199e-09 9.71652129981295e-09 1.28134876151465e-08 -5.45415741184699e-09 1.89895741016541e-09 -6.67530990823387e-10 -1.27761394166656e-09 -2.96254447340068e-09 2.02381308198434e-09 4.5301188787401e-09 3.42646340452985e-10 -2.75190819074524e-10 2.42668986249646e-09 -5.83110750801119e-10 -1.56012684479007e-09 1.57494602897664e-08 7.27250764378222e-09 -7.90770037285901e-09 8.77748419572272e-10 4.57188963123252e-09 -6.58459450805239e-09 -3.17492605594231e-09 5.37487197377784e-10 5.22911203279487e-10 1.24827490981061e-10 2.49281989410933e-08 1.665869153832e-09 -4.20727616269886e-10 3.61267539906768e-09 4.03255759478739e-09 -4.94152670471564e-09 -8.07765623467373e-09 -6.04790640017712e-10 3.53339382168711e-09 -2.24372724338245e-10 -1.70043189492205e-09 -3.68295568963299e-09 8.68201035668825e-09 -2.87695566846467e-09 2.88407740985666e-11 2.56849449144454e-09 -7.69013491314236e-09 1.15277818747963e-08 -1.05225439845226e-08 -4.30954987186627e-09 1.98885467316205e-11 -1.02357181084117e-09 -1.0399396425618e-09 -3.93841708520718e-10 -2.2028998000013e-09 -2.89410733501669e-10 -2.98237122360382e-09 4.19958284470186e-10 3.1044078203779e-11 -2.96829943964989e-09 1.63851563476634e-09
"R1012" 1.60793911845434e-09 -3.33280991067583e-10 -1.44111923268099e-09 -6.31171258307019e-12 4.22634162672855e-09 -1.39759129747085e-09 -1.05851871908665e-09 1.43435076443095e-09 7.54971850904487e-10 -5.19294806977179e-10 1.86049913453806e-08 8.70928038096208e-10 -2.37113288473927e-08 -1.65686165562575e-09 1.95501995909379e-10 -1.98709682773315e-09 1.82062535463044e-09 -9.69411568326223e-10 -5.33474169682057e-09 2.22803171307806e-10 -6.94080473421714e-10 1.44385665225095e-09 5.10538469076672e-10 -3.01345103664237e-09 7.08953931563782e-09 -5.63133031359127e-09 -1.13864276052502e-09 2.62018250970677e-09 3.46584161320456e-10 7.92297588833807e-10 4.19259776138767e-10 -3.91797732409935e-09 -2.65824156789576e-10 3.66694324301098e-09 1.28748229030968e-09 4.10691304633095e-09 2.2720687279689e-10 -1.36330507284625e-09 -2.23673084314617e-10 -7.31782221298415e-10 -7.28117909365785e-10 1.78017363825093e-09 5.35453238461616e-10 -3.91066007072321e-10 -4.20027780858153e-09 -5.54677541536077e-11 5.18471579975997e-09 -1.06606511769668e-09 -8.51961374715484e-10 6.38843403517933e-09 -2.91030076366922e-09 -8.74300779030329e-10 -1.55804841724266e-09 -1.44840121087674e-09 -1.2175575861686e-08 -3.35654274508625e-09 4.36406939292244e-09 1.53195575307143e-09 -6.62336537836804e-09 5.98879139725523e-10 -5.84798377654365e-09 3.77425145174086e-09 -1.7687802048452e-09 1.1577872126842e-09 1.66480277612877e-09 2.4991528117272e-09 4.63489784090374e-10 9.75823438135627e-09
"R1013" -1.97674235260513e-09 4.52850454682694e-11 -8.68348104699478e-10 1.300558950706e-08 1.18097006543394e-09 -7.58644008468113e-09 1.29659858446383e-09 1.13447908277554e-08 -3.04437479805759e-08 -2.50822546609389e-08 8.70928038095973e-10 3.58989143406972e-08 1.78934707537897e-09 -7.21788472322423e-09 -5.67330504020369e-10 1.48530374654102e-09 -8.36157344578221e-10 2.44385840040811e-10 5.06054542605704e-10 -1.32278787431954e-08 -4.10517772195851e-09 -1.22010652847069e-09 -9.16915145376713e-11 9.40309826657494e-09 -1.44344787196263e-09 -1.10063582925715e-09 1.62237051790635e-09 1.61605739227635e-09 -5.66280490558207e-10 4.3780059246602e-09 -1.63721337401982e-09 -1.60076075669558e-09 2.87211649605414e-09 2.48252330854522e-10 -9.6091245641533e-10 -7.38249479166512e-10 -3.81507166626698e-10 2.09785218135251e-09 6.57022833128744e-12 8.97820664073121e-10 8.73633493807871e-10 -3.4077343936262e-09 1.79398886766403e-08 7.43251991390603e-09 2.99730775816225e-10 -9.99119887134012e-09 -8.54684714934278e-10 -7.67692324431418e-10 1.3698214413466e-09 -1.25477237025086e-08 4.23598254499885e-10 -1.47684859789471e-09 -9.20665839922123e-10 1.78742919830046e-09 -8.46256995358565e-09 9.9839062422772e-09 8.62837984179081e-09 -9.26457543923659e-09 1.21924024197782e-09 2.52642419956742e-09 -4.15392226741069e-10 -2.25986079067556e-09 3.07073820562006e-09 -2.92647995093035e-09 2.67375499929346e-10 -8.0364345632247e-10 2.8540138941198e-09 -1.3412965925963e-09
"R1014" -6.16184153632777e-09 1.49359117644155e-08 -8.61348254271153e-10 5.00126842599175e-09 -1.34757234563861e-08 3.2579998849633e-09 4.96845006916280e-09 4.56146841279775e-09 -3.22404066394402e-09 -2.71322500577074e-09 -2.37113288473929e-08 1.78934707537893e-09 7.70535008016451e-08 -4.98405002070638e-10 -2.09405345217045e-09 3.6287368525282e-09 4.99283861323317e-09 1.78250964901722e-09 4.63705915477656e-09 -8.81149173111333e-10 -2.70341813414605e-09 1.50636389684917e-09 3.88204168812002e-09 -2.19344379718711e-09 -4.57490200250233e-08 5.68784308482043e-09 -7.08421908702726e-09 -1.41222135545921e-09 2.07718050808346e-08 -4.23263485938525e-09 -9.92628067244359e-09 4.98472314352995e-09 -1.96181289027536e-09 -2.8322077796319e-08 -9.47952666637055e-10 -1.72663721538899e-08 -1.34260810330885e-09 -2.76350710093249e-09 7.60130958057788e-10 -2.59602639883545e-09 3.29968969531114e-09 -3.50147363420903e-09 1.28332995941639e-09 1.58367564565584e-09 1.79571692137e-08 -2.41601638273308e-10 -3.26102721901039e-08 3.3731719595391e-09 3.0168084610162e-09 -9.64991898260215e-09 8.8514481306286e-09 7.99082824221731e-10 -1.27539792567642e-09 1.01641878091286e-09 2.23540104550698e-08 7.35494047446869e-10 -6.91618998473574e-09 2.44828933854066e-09 3.87511448031104e-08 -6.85357012376248e-09 1.67789336452419e-08 -5.79523681623459e-09 4.1913811560118e-09 -4.60001968190927e-10 5.04376069857119e-09 -7.40885998932665e-09 9.11172137063602e-11 -2.53132490734793e-08
"R1015" 8.72975043642038e-09 3.85610854676307e-09 -5.87404962326988e-09 -5.09697442424977e-09 -4.41646611541851e-09 1.48700027822827e-08 4.17502912834912e-09 -4.65044995333976e-08 3.50544610279365e-09 9.7165212998095e-09 -1.65686165562586e-09 -7.21788472322455e-09 -4.9840500207058e-10 6.26847415518873e-08 2.33678707508326e-09 5.06505382967272e-09 4.47795062439361e-09 -1.5717359669627e-10 -3.50219383007904e-09 5.10585089292685e-11 8.85422099081197e-10 -6.71073405330211e-09 3.26351252236478e-09 9.31396958326482e-10 -5.88758588700871e-10 -1.11390763849694e-09 4.17431307730555e-09 -2.93420623564269e-09 -5.98960970535276e-08 3.22464024692764e-09 4.17939139620428e-10 3.66361726868726e-09 1.73901341306523e-08 8.25370420420823e-09 -5.77130698227683e-10 -4.88613664605253e-09 1.70035389520419e-09 3.48310290693703e-09 6.04756528434709e-10 3.36289067671304e-09 -3.76165398964012e-09 -1.22030096901967e-09 5.12442291187488e-10 4.58138873339252e-11 -8.92641061201999e-10 1.59498019850948e-09 2.38846612892926e-09 -7.79501180458902e-10 -2.65057959459026e-09 -3.67164658607447e-09 -1.77778358337839e-09 1.35843162078621e-09 2.05394792572348e-10 -4.24750495758694e-09 1.15397352483082e-08 1.52924425620657e-09 -1.05070852666837e-08 1.42908382907021e-09 -7.93671624189457e-10 1.69962160363808e-09 2.52924852425338e-09 -2.52404766289676e-09 4.03968502108322e-09 3.23953131324225e-09 -1.56559117902512e-09 -2.00338282941522e-09 -5.24278989635376e-09 1.46813743635626e-09
"R1016" 3.40457772079775e-09 6.22040835320748e-10 3.14658623450086e-10 -2.67433756150423e-09 4.499169601236e-10 -3.17182594469896e-08 3.50368087266091e-09 -3.01681719787913e-09 -7.92581929552697e-09 1.28134876151462e-08 1.95501995909414e-10 -5.67330504020618e-10 -2.09405345217071e-09 2.33678707508236e-09 2.43244570035847e-08 1.5824374175939e-09 4.40716384059216e-09 -1.58660132115172e-09 -1.27288127991516e-09 -8.08603326152334e-10 3.92720276328811e-09 3.00318984541542e-10 -2.57014898957151e-09 -1.32635787847111e-09 1.39755489798507e-09 6.5910033737152e-10 -3.62294898174702e-10 -3.61128983046389e-09 9.13068665875836e-09 1.9350294153027e-09 1.07597908413338e-10 5.48586551308498e-09 -9.26100475323356e-09 -7.60289586139803e-09 -2.68611778831592e-10 -7.78826530613481e-10 -1.31709223983679e-10 5.87720624896806e-09 2.46720330762784e-09 -2.63608527484988e-09 -2.98624096096032e-09 -1.63206001396048e-12 6.25612337827802e-09 1.87348586686956e-09 1.31757080943321e-09 -1.66469270330837e-09 2.49313185199849e-10 1.71814721961984e-09 -7.43797821842069e-10 -2.42118841870918e-09 3.65069339161733e-11 -1.96354601163302e-09 -4.45429272018239e-10 -4.41862489189224e-10 -6.30019499119248e-10 1.15802820154977e-09 4.0928369119508e-10 -2.48912676804774e-09 -6.58852159366912e-10 1.5485010892634e-09 5.18375288417062e-10 3.27637288618966e-09 1.05651428462415e-09 -2.59090576981744e-10 7.98683964996894e-11 -2.15895944415218e-09 7.12564630965995e-10 -1.16433076169811e-09
"R1017" -1.2678223156606e-09 4.25278196630095e-09 7.45713630095063e-09 8.34292721592017e-09 -2.45079378528181e-09 -2.31964806131613e-10 2.19824849396782e-08 -4.49185887267302e-09 -6.03658428047162e-09 -5.45415741184616e-09 -1.98709682773301e-09 1.48530374654194e-09 3.62873685252786e-09 5.06505382967242e-09 1.58243741759407e-09 8.4335957247012e-08 1.45552820505583e-09 1.17370490365696e-09 -3.68782862502801e-09 3.25839160878521e-09 -2.82077535757542e-09 -4.63724249349043e-08 -1.24778903499734e-08 9.77792531761318e-10 -3.85896992572577e-09 -4.25962449743058e-10 2.69154688789396e-09 -5.28260053435334e-08 -9.57942120258748e-09 2.22777051549621e-08 1.86327631074276e-10 1.11696000013365e-09 8.40484129045538e-10 4.68555068559808e-09 4.00869241330256e-10 -2.25617000590693e-09 -1.80375035419843e-09 -6.2998948546555e-09 1.85848177907799e-10 4.87162529524026e-10 -6.70227605347389e-09 -2.35446053186895e-10 1.56786168392455e-08 8.27910974741884e-09 -6.74397056882132e-10 -6.40697490446405e-09 8.97434864969587e-10 -4.69198014016657e-09 3.41234521621151e-11 -7.21133350847435e-08 4.00547816068713e-10 -4.93716157821147e-10 -3.77283719505546e-10 -9.91796956715518e-09 3.90139507557884e-09 2.908457739316e-08 4.55606622583249e-09 8.96367456986832e-09 1.16854213140634e-09 2.67621864902245e-09 1.96077841850421e-09 5.86742494197077e-09 3.95921925338928e-09 3.15536155098207e-09 -5.17477603100929e-10 3.65380892573518e-10 -2.79540073419213e-09 -2.74547667995861e-09
"R1018" -1.7051467427836e-09 4.64634374352275e-09 -1.69365634296911e-08 -2.48913210162264e-09 9.00461740433936e-10 -4.85027500940087e-09 -2.00565229963652e-09 2.31301614464038e-10 1.3895450012103e-10 1.89895741016471e-09 1.82062535463104e-09 -8.36157344577867e-10 4.99283861323323e-09 4.47795062439367e-09 4.40716384059201e-09 1.45552820505614e-09 2.87305443788389e-08 2.01489864327217e-09 -1.34693239908917e-08 -2.35679216923839e-10 4.5846634155178e-10 6.82978793414437e-10 -6.31550139669898e-09 -2.91036970129492e-10 -6.0060671494307e-09 -1.33573177450293e-09 7.30031077900625e-09 3.20603558663904e-09 5.60486366430828e-09 1.21255975934033e-09 -1.14278084108388e-09 1.77240291885259e-09 -3.81089053394527e-09 -1.38238213929314e-08 -1.03075776794855e-09 -3.62950141594551e-09 -6.36298381580788e-10 1.16800658609773e-09 -1.0909552001787e-09 -1.46363545149012e-09 2.0282025843802e-10 7.79267627849593e-10 2.20975662786969e-09 1.9135909953142e-09 2.17203758821394e-09 -7.8343907630533e-10 -2.88088289005275e-09 -8.68664776592783e-11 1.08326902171467e-09 -2.08750574560993e-09 -5.54860680458871e-11 -2.84744538639017e-10 5.99313474550169e-10 -8.08664500050789e-10 5.1576376256195e-09 -1.35219527809295e-09 2.22037849090383e-10 9.37194300500389e-10 3.99030276722129e-09 7.42759639492835e-10 -5.96200525015242e-10 -2.66504533604576e-09 -5.07112471270064e-10 -1.85254818068598e-09 6.67814649669951e-10 -5.86279011020289e-10 5.52816441103595e-10 -1.61981332157723e-09
"R1019" 1.74252760510937e-09 9.42240526931303e-10 2.1725780179751e-10 1.07298175061393e-09 6.05206757712428e-10 -1.69434570459935e-09 7.33964625659827e-10 2.23111364507447e-09 1.50231992948574e-09 -6.67530990823052e-10 -9.69411568326568e-10 2.4438584004062e-10 1.78250964901751e-09 -1.57173596696335e-10 -1.58660132115127e-09 1.17370490365693e-09 2.0148986432718e-09 7.5896001103052e-09 -3.64376501926192e-09 -1.0441206919496e-09 4.14256996248983e-09 -1.06726537179203e-09 -2.54955116050792e-09 1.00638716448133e-09 -1.14951992680138e-09 -3.84913934309443e-09 2.27739347765449e-09 -2.01461006208508e-09 -3.80205390796794e-09 -2.88665096034169e-09 1.238515923736e-10 -2.58846051180617e-09 3.13699942762362e-10 2.22067344568857e-09 5.68196744201469e-10 -4.46475945118748e-10 -6.95148787818853e-12 -1.86369447360159e-09 -1.48731464232012e-09 -2.36716388785128e-09 -9.06317951984481e-10 1.82385427674114e-09 -1.53025723366583e-09 -3.8303135433463e-11 -1.43937957970986e-09 1.26202642451812e-09 7.00525401330725e-10 -7.58601293345885e-10 1.57767446842765e-09 -7.8144146167966e-10 3.44963781184631e-10 -1.44405790237494e-09 -7.7385167074007e-12 4.04769473231733e-10 2.40216923680807e-10 4.18086294289135e-10 1.27468999352993e-10 1.33701200018744e-09 4.43916793482022e-10 1.81109439737793e-09 -1.49336691875111e-09 -2.31849096923394e-10 -1.00148671562349e-09 3.83661710325389e-10 -3.54982481872194e-10 2.11312042845338e-09 5.95737954159526e-10 -9.65471868967602e-10
"R1020" -3.4546660103784e-09 -4.77636209784774e-09 3.93410202445687e-09 -5.21487030733331e-10 8.91559062307149e-10 1.22128074320983e-09 -6.10580715444581e-10 4.51446647696901e-09 -5.20930478466741e-10 -1.27761394166707e-09 -5.33474169682038e-09 5.06054542605615e-10 4.63705915477642e-09 -3.50219383007868e-09 -1.27288127991566e-09 -3.68782862502897e-09 -1.34693239908921e-08 -3.64376501926231e-09 1.89331954232893e-08 5.17497544584864e-11 1.24971823581347e-09 2.26237409722653e-10 2.40602356741454e-09 3.74641232737157e-09 1.71083364430746e-10 -4.13592396246077e-09 3.53140678532834e-09 -8.4510373111326e-10 1.23335585852399e-08 -4.90329548323618e-09 4.59519054384984e-10 -9.64588042731706e-10 1.79835972610725e-09 -7.87530220917806e-09 3.5921342213985e-10 2.00804777755012e-09 5.5869645905116e-10 3.46323244890361e-10 8.39768038459626e-10 1.78819492093975e-09 1.68770378040389e-09 -1.07001462841673e-09 -9.43063237405148e-10 -1.12255209518953e-10 -5.38832756798428e-10 -5.66208935426393e-10 -5.93352658400652e-11 -6.47019746637169e-10 -9.58650141244107e-10 3.15650646642765e-10 1.44316618586905e-09 7.29097910207824e-10 -5.25363213840836e-10 1.16302395655899e-09 -1.13177968860481e-09 2.7149581195771e-09 2.5970517895525e-10 -1.74412840174528e-09 1.1237633990648e-09 8.08363772209437e-11 -9.71131866699635e-11 -9.63667721288562e-10 3.8911678251915e-09 -6.4122359391902e-10 -1.11896002825493e-09 -1.12089163364459e-09 -3.19779133413011e-10 -2.3550533678741e-09
"R1021" 7.66378580540882e-10 1.500542710473e-09 -1.47465539503045e-11 1.56049751301399e-09 -1.33001141361798e-09 8.78001356262354e-09 -9.58746962369266e-09 -3.7227222774647e-09 5.8098497401343e-09 -2.96254447339856e-09 2.22803171307665e-10 -1.3227878743195e-08 -8.81149173111236e-10 5.10585089295746e-11 -8.08603326152551e-10 3.25839160878472e-09 -2.35679216923505e-10 -1.04412069195e-09 5.17497544592352e-11 3.56984380985301e-08 -2.81122490903315e-09 3.36606582249364e-09 -6.80184041679708e-10 -4.12784444258645e-08 -3.97955990638027e-10 1.16857575093442e-09 -4.09630553770838e-09 1.54533855666723e-08 2.27050023014315e-10 5.79018190571877e-09 7.28513412473682e-10 1.81835466644211e-11 -1.17598516700334e-09 8.21942704221263e-10 1.05505409148341e-09 -1.25769624017256e-09 4.5056099788382e-10 -1.76269328063815e-08 8.44162151954684e-10 6.78494807862854e-09 -9.50656031512733e-09 -6.95388532972367e-09 -3.69150420328679e-10 2.54396382712607e-09 2.11194165919845e-09 -9.79375268817086e-09 -6.76366587950841e-10 3.28661845448118e-09 4.36038772271987e-10 2.4305485528058e-09 -1.13631006141161e-10 -2.48374145826002e-10 -1.1292281676479e-10 -8.50523507971442e-09 -1.1597414651859e-09 -5.42696291739359e-09 -1.78725530808996e-09 3.02197942480908e-08 2.26521728977833e-10 -2.18008385919764e-09 2.07902173906705e-09 5.56290513482099e-09 -1.68481482502176e-09 3.64548145023521e-09 -4.39019115642976e-10 -2.97943741649185e-09 -1.02360377932646e-09 1.96932545982482e-09
"R1022" 2.58574875292939e-08 -1.157927974154e-08 1.10936374050546e-08 2.77321992432895e-09 8.00375276043582e-10 -8.04587670018085e-10 2.89600375663933e-08 -8.78936693614077e-09 8.53160059565259e-09 2.02381308198663e-09 -6.94080473422273e-10 -4.1051777219587e-09 -2.70341813414645e-09 8.85422099079897e-10 3.92720276328916e-09 -2.82077535757519e-09 4.58466341552918e-10 4.14256996248987e-09 1.24971823581437e-09 -2.81122490903111e-09 1.96161617229521e-07 -4.30466980669371e-09 -1.22253961758932e-07 2.41836139261375e-08 3.21082523467952e-09 -9.13577138985409e-09 2.52508238748152e-08 -7.06610253681399e-08 7.29927917508011e-09 -8.92437489984788e-08 -1.27417277013899e-10 -1.1809517407089e-09 -1.78559883787149e-08 5.09194803192746e-09 1.50420287937928e-09 7.39916555816586e-09 -1.28960818703915e-10 -4.98158084195377e-09 7.53346850051561e-10 -1.11004135309372e-09 -3.85509005014079e-09 -2.99441007896926e-09 -5.57798406248484e-09 1.85014435433457e-09 -1.25221360380443e-09 -1.33372809940169e-09 9.09121960903282e-10 4.89361300894661e-09 1.86457840948375e-09 -4.45342750753494e-09 2.51859817804629e-09 1.82745999207556e-10 8.93537606323282e-10 6.38659377379087e-09 1.37533461964047e-09 1.28902711504463e-08 -1.35081012306255e-09 -1.0783147584675e-08 3.98784262141729e-10 -7.96907629568661e-10 -6.45213048916034e-09 1.21580545727148e-08 1.44733812300323e-09 9.91707824311495e-10 3.27615573407092e-10 -1.37090773740816e-09 -1.36354512369047e-09 -3.81452473250239e-09
"R1023" 3.88686153484933e-09 4.20295281284844e-09 4.96368351841086e-10 2.79372075928074e-09 1.62342513426518e-10 -1.00295488653466e-09 -3.40951807178679e-09 4.2773033178561e-09 -3.01369897674119e-09 4.53011887873931e-09 1.443856652251e-09 -1.22010652847096e-09 1.50636389684927e-09 -6.71073405330216e-09 3.00318984541768e-10 -4.63724249349066e-08 6.82978793414798e-10 -1.0672653717918e-09 2.26237409722459e-10 3.36606582249398e-09 -4.30466980669379e-09 7.62156156182157e-08 -1.09072177001385e-08 -2.3316719214067e-08 -4.39783750721131e-10 1.05962293107014e-08 -3.11540102741193e-08 2.2992529342506e-08 1.60987718068024e-08 -3.35606485542865e-08 -6.52950140578719e-10 1.5475667773464e-11 -1.28985864033654e-09 -5.06734693010815e-09 -8.39877936473983e-10 -4.54500165495298e-09 3.66733412734418e-09 2.92293632931752e-09 -8.87218532717236e-10 -2.70917493801256e-09 2.4395982640428e-09 9.31493577904543e-10 -3.69885189359683e-10 -7.39110354393326e-09 1.45426735877223e-10 6.73499710747408e-09 -2.43626808214414e-09 5.09849134302436e-09 4.12924716189598e-10 5.65028340279533e-08 -3.05949861504875e-09 7.67895236511967e-10 9.18903105126397e-10 -7.44364562583451e-10 1.58013848152696e-08 -6.4668643831386e-08 -1.14148079100285e-08 5.6502530401208e-11 1.13601737885453e-09 -3.48219095228778e-09 5.26081034366078e-09 -6.03365971130566e-10 -8.49036965558166e-09 3.48560795739545e-09 2.79015671661602e-10 1.22764565630563e-09 -3.18135731984599e-09 5.70170659378538e-09
"R1024" -1.09905145269308e-08 2.03945853570375e-08 -2.30669544517864e-08 -4.1758203022289e-09 2.43366693548323e-10 2.68914685234013e-09 -1.41003499448792e-08 3.28243135468196e-09 2.88035188856648e-09 3.42646340452433e-10 5.10538469077463e-10 -9.16915145373737e-11 3.88204168811985e-09 3.26351252236601e-09 -2.5701489895713e-09 -1.2477890349975e-08 -6.31550139669907e-09 -2.54955116050691e-09 2.40602356741487e-09 -6.80184041679597e-10 -1.22253961758924e-07 -1.09072177001369e-08 1.5067067504786e-07 -3.05138223814623e-09 -7.95286072596128e-09 8.25113138310956e-09 -3.83715686583486e-08 3.23377049573405e-08 -1.4721373089632e-08 4.85290747499832e-08 -6.25546487487316e-11 -4.86945497049189e-10 1.26362409936435e-08 -6.38210827138762e-09 -1.9429601414162e-10 -1.3332042772913e-08 -1.11664106492565e-09 2.27805108228402e-09 -3.30374985296407e-10 2.3311537518975e-09 6.54030913733655e-09 2.19328373829645e-09 -4.28466618967042e-09 -2.56033335567688e-09 1.53526274909256e-09 9.05612618776351e-10 -1.13487356508288e-09 -4.18114474019707e-09 -2.50712992482997e-09 4.14653197458755e-09 -1.22980348952289e-09 -9.27966215621636e-10 -6.58817792950778e-10 -4.85128347248327e-10 -1.1789163544196e-08 7.72970806322718e-09 2.23146176011755e-09 3.5388359339587e-09 2.08511627468533e-09 -3.26118378210881e-09 1.54874261330301e-08 -4.85198970148787e-09 -6.61704234329249e-10 -1.8193833051408e-13 1.31138253585079e-09 5.30083320421072e-10 1.41395867532781e-09 3.90751130050626e-09
"R1025" -3.68791970102818e-09 -1.44123914723947e-08 -1.96473384794289e-09 -7.04373239353872e-08 -9.18651311400809e-10 2.02232076232893e-08 -2.76919237416744e-08 -7.84504776425287e-09 -4.00673217575929e-08 -2.7519081907945e-10 -3.0134510366424e-09 9.40309826657447e-09 -2.19344379718699e-09 9.31396958326435e-10 -1.32635787847111e-09 9.77792531762064e-10 -2.91036970129378e-10 1.00638716448157e-09 3.74641232737163e-09 -4.12784444258637e-08 2.41836139261379e-08 -2.33167192140666e-08 -3.05138223814516e-09 3.5284956640942e-07 8.9522445938016e-09 -2.90382874770307e-09 2.59095825097015e-08 -1.82570570325689e-07 -8.16995308153247e-09 -1.56713262239341e-09 7.28375677667038e-10 -9.05003107310413e-10 7.11566662441053e-09 2.33985096284916e-09 -3.64943302135551e-09 1.28980544690669e-08 -3.33484153615367e-09 6.57437130276878e-08 -3.15620696273838e-09 -1.01837911787078e-08 5.92716955782495e-08 2.50500985263368e-09 8.01466089034478e-09 -3.02219686238543e-09 -4.41938179732615e-09 2.45880839973878e-09 2.98730850880911e-09 9.20075101937304e-09 6.14611612663154e-09 -6.96123399783118e-09 -4.38501491223648e-10 1.85989464507453e-09 5.07377125863475e-10 6.86596595683725e-08 -3.64762801490225e-08 6.89076622775e-09 3.23941069864675e-08 -1.69516394417929e-07 -6.66218945170317e-09 1.60213381080694e-09 -8.21896132011855e-09 -4.95796454406519e-08 -2.15166032436893e-09 -6.19342506813503e-09 -1.53942240015813e-10 6.32651074889177e-10 1.1691593559084e-08 1.2491167556568e-09
"R1026" 3.85593033245163e-09 -2.99797241410047e-08 8.26580891504425e-09 -5.1973559712301e-09 7.18507580681231e-09 -2.36401917760788e-09 -4.05320817942614e-09 -2.23071326494756e-09 -1.8389459455246e-10 2.42668986249652e-09 7.0895393156374e-09 -1.44344787196242e-09 -4.57490200250232e-08 -5.88758588701619e-10 1.39755489798492e-09 -3.85896992572566e-09 -6.00606714943058e-09 -1.14951992680146e-09 1.7108336443085e-10 -3.97955990638046e-10 3.2108252346791e-09 -4.39783750721e-10 -7.95286072596172e-09 8.95224459380185e-09 5.09094412616595e-08 1.67212358516397e-10 1.27824369034397e-08 -3.38306316395707e-09 -1.19650199874542e-08 1.36544077919004e-09 6.29385612502017e-09 -1.73377705711969e-09 1.066127285289e-09 1.79695282897892e-08 3.52083549841643e-10 2.15567837863779e-08 9.17919603829769e-10 5.07796161479567e-09 1.057561203107e-09 7.50600543434454e-10 -2.69878974948469e-09 -1.73311979941364e-10 -4.97939955970764e-10 -6.81421783623204e-10 -2.01793234205759e-09 -1.84226380455831e-10 1.26790441951668e-08 4.48512936104386e-09 -1.56264867370172e-09 5.31398382343124e-09 -4.12360496580901e-09 -1.96431623685613e-10 -9.54923448301202e-10 2.08487097690911e-09 -8.38962506631582e-09 1.16127348704188e-09 2.2102529444659e-10 -5.673222394761e-09 -3.71186250910733e-08 3.36310485334698e-09 -1.10082924774114e-08 1.33771612804638e-09 -7.6136119489887e-09 -3.49415334880894e-10 -1.93209263453477e-09 4.56565050692982e-10 1.33785095792624e-09 1.17720755465724e-08
"R1027" 6.84566323343427e-10 -3.17877886356877e-09 -3.51674926649147e-10 2.88216377958529e-09 -2.812320753544e-09 1.84308948877451e-09 2.03055672396714e-09 -3.31922126305242e-09 -2.98772155783596e-09 -5.83110750800311e-10 -5.63133031359167e-09 -1.10063582925802e-09 5.68784308482042e-09 -1.11390763849826e-09 6.59100337371821e-10 -4.2596244974296e-10 -1.33573177450225e-09 -3.84913934309459e-09 -4.13592396246153e-09 1.16857575093472e-09 -9.13577138985324e-09 1.05962293107027e-08 8.25113138310932e-09 -2.9038287477022e-09 1.67212358516168e-10 4.40427610838629e-08 -3.33306853805184e-08 -5.34804612798011e-09 -4.43699994869254e-09 -6.46377727017799e-10 -2.92883730447704e-09 3.03046907418883e-09 7.12166644567136e-10 4.13808966928399e-09 -3.01444066412563e-09 1.90571812551575e-09 -5.01504866874735e-09 4.40272803933787e-10 -1.85091422723911e-10 1.96121765552961e-10 -3.76403626969974e-10 2.20690936087635e-10 -8.84554739997795e-11 -8.40176908920286e-10 -1.02269984645e-09 1.69558533488228e-09 5.27007119636811e-10 -1.07320825772358e-10 -2.77577990050461e-10 2.23853763031442e-09 1.4864624893772e-09 9.54752611840586e-10 2.15205863277267e-09 -4.54867006243233e-10 2.35850165720463e-09 -7.16238277792045e-09 -1.01070173398514e-09 3.8843878618592e-10 -3.67202085427566e-09 -8.24500343636262e-09 1.63071237510321e-08 3.45153669727574e-10 -4.68245636830401e-09 1.89533471765479e-09 4.62643089996177e-11 1.55297230178329e-09 -4.3553158173117e-10 3.62986836521517e-10
"R1028" 4.07412859583258e-09 -3.06470430186726e-08 -1.09718055221405e-08 -8.57741397740682e-09 3.43494846047115e-09 -7.28232446940073e-09 -4.90200490177403e-09 1.3511911218895e-09 1.14446064139354e-09 -1.56012684478921e-09 -1.13864276052455e-09 1.62237051790646e-09 -7.084219087028e-09 4.17431307730668e-09 -3.62294898174629e-10 2.69154688789139e-09 7.30031077900908e-09 2.27739347765406e-09 3.53140678532788e-09 -4.09630553770712e-09 2.52508238748175e-08 -3.11540102741187e-08 -3.83715686583435e-08 2.59095825096998e-08 1.27824369034384e-08 -3.33306853805188e-08 1.28156708572891e-07 1.93948074245022e-09 4.95604305024568e-10 9.31798278977397e-11 -2.27763265224209e-09 -7.80945512761711e-10 -7.12407131141537e-10 -1.24053912113016e-09 1.30591160016117e-09 2.30489087753611e-08 4.87533989450779e-09 5.834550823372e-09 -1.06374578087293e-09 -1.9788483926623e-10 -1.97125976487312e-09 -3.53080302032874e-10 5.59347140701709e-09 8.11793538889859e-09 -2.5402931761676e-09 -6.0292375220945e-09 3.03032869823164e-09 -6.25803581555812e-10 2.94073113676072e-09 -2.62050346498686e-08 -2.27804793904154e-09 -1.47268362663489e-09 5.7499020273604e-10 2.02183876121804e-09 2.14324284683451e-08 2.78172783400494e-08 4.09591725331757e-09 -1.18487975979691e-08 -4.99724072659101e-09 1.45361134424796e-08 -5.72078671126021e-08 -1.02819813659954e-08 6.20837616824208e-09 -6.91718807236699e-09 -1.10937635849894e-09 2.09614848163904e-10 -4.16502485048402e-09 -7.50815646399913e-09
"R1029" 5.21471562245079e-10 5.77128686989488e-09 -9.31670442251586e-09 4.55619190927166e-09 4.32694880937859e-09 -1.47067407022924e-08 -7.52295267478553e-08 1.09039174237128e-08 2.30535808036131e-08 1.57494602897651e-08 2.62018250970672e-09 1.61605739227781e-09 -1.41222135545946e-09 -2.93420623564211e-09 -3.61128983046255e-09 -5.28260053435329e-08 3.2060355866387e-09 -2.01461006208608e-09 -8.45103731112196e-10 1.54533855666743e-08 -7.06610253681398e-08 2.29925293425074e-08 3.23377049573372e-08 -1.82570570325697e-07 -3.38306316395753e-09 -5.34804612798166e-09 1.93948074244867e-09 2.58287327608151e-07 1.04480168829386e-08 2.01327216712711e-08 -8.71909887762823e-11 -7.85771859455333e-10 4.13147067546472e-09 -7.09800353623452e-09 2.19676281948076e-10 -4.34491875540921e-09 2.13642022511604e-09 -6.37747707698682e-09 1.75653496445353e-09 8.85841866186284e-09 -7.49651275356735e-09 -1.7726303878809e-09 -5.94411671967828e-09 -1.42323499343117e-09 2.78254990330081e-09 -9.57784106336634e-09 -1.69304892040773e-09 -4.70039347939983e-09 -4.14453978017355e-09 4.21034239231016e-08 -8.30685414121834e-10 -1.45444401687257e-09 -5.78770821761217e-10 -2.07723498055514e-08 -4.4676281006042e-09 -1.41674166892138e-08 1.68411775811557e-09 6.1021528893059e-08 3.77854041273654e-09 1.78373993878918e-09 -2.89321519907235e-09 -9.33807828832779e-09 2.01905308411083e-09 -5.36216881543918e-09 1.41176724018409e-09 -1.52138474391114e-09 3.18983338487495e-09 1.08436813816269e-09
"R1030" -2.11441178399356e-08 6.04162755875028e-10 6.01666692782026e-09 8.43783380263769e-10 5.88367489545191e-09 -1.93451122715972e-08 -2.06949195261029e-08 3.20174459380369e-08 2.76449771176539e-09 7.27250764378384e-09 3.46584161320357e-10 -5.66280490558635e-10 2.07718050808348e-08 -5.98960970535308e-08 9.13068665875752e-09 -9.57942120258715e-09 5.60486366430789e-09 -3.80205390796812e-09 1.23335585852411e-08 2.27050023014066e-10 7.29927917507991e-09 1.60987718068022e-08 -1.47213730896342e-08 -8.16995308153086e-09 -1.19650199874545e-08 -4.43699994869358e-09 4.95604305025858e-10 1.04480168829386e-08 1.75950654576474e-07 -2.15925608381899e-08 -5.22526396402244e-09 -1.01069735858628e-09 -5.45805018845056e-08 -5.99858018871755e-08 6.15510885647964e-11 1.83908171504527e-09 -3.26781265124374e-09 -8.05369751991571e-10 -1.35348515452746e-09 -6.8360587367501e-09 1.55658705897388e-09 3.62768675047419e-09 -7.18267230399572e-10 3.2330046930348e-09 5.51999680846305e-09 -2.39000721614236e-09 -1.12530846585852e-08 3.9606519334085e-09 3.89487709055881e-09 5.39192240921461e-09 1.9532681034969e-09 -2.75736436626536e-09 -2.07218839558701e-09 -8.28797899842862e-10 -9.91820415551539e-09 -4.75451750780854e-09 1.12934372720635e-08 4.49462421078378e-09 1.0665515223709e-08 1.09123913634189e-09 -5.46754490054613e-09 3.31808721864392e-09 -5.43103023649428e-09 -3.19940473814652e-09 4.40569293008207e-09 -9.96020654625547e-10 5.54651179371986e-09 -4.88877076909464e-09
"R1031" -2.58255711655308e-08 2.54990395608486e-09 -3.95533944028183e-09 -5.75753765844005e-10 -4.11467416461636e-09 7.22525501586078e-09 -2.57149483193377e-08 1.83020538506080e-09 -1.36655213912438e-08 -7.90770037285826e-09 7.92297588835408e-10 4.37800592466078e-09 -4.23263485938541e-09 3.22464024692732e-09 1.93502941530297e-09 2.22777051549619e-08 1.2125597593408e-09 -2.88665096034257e-09 -4.9032954832361e-09 5.7901819057183e-09 -8.92437489984746e-08 -3.35606485542856e-08 4.85290747499782e-08 -1.56713262239506e-09 1.36544077919055e-09 -6.46377727017787e-10 9.31798278980787e-11 2.01327216712659e-08 -2.15925608381884e-08 1.12699869944015e-07 8.52440950055866e-10 1.61453948304917e-09 -3.6561432578079e-09 9.4840619635853e-09 -1.27455592430261e-09 3.03435513472664e-10 -6.70884302446612e-10 2.32383932717876e-09 5.32958951310288e-11 4.10663655889084e-10 -2.18284978883952e-09 -5.21232268036298e-10 1.00615273404455e-08 1.81614889904159e-10 3.5406462635032e-10 -3.72195021946197e-09 2.56208122073423e-09 -3.49898830714205e-09 1.12700163754555e-09 -1.89046790761823e-08 -9.27158375876943e-10 -1.27451621379664e-09 -1.39116865304159e-11 -1.66820085646753e-09 -9.23823233173808e-09 2.04564032475199e-08 5.79728206434251e-09 -4.14864808026509e-10 -2.51867122617163e-09 2.39897419993009e-09 -7.95822116523087e-10 -2.00697137376294e-09 1.62079209308105e-09 7.72146405155301e-11 -4.0837845786637e-10 -2.13438594303815e-10 1.44065608680052e-09 9.57632409956429e-10
"R1032" 3.7959229719086e-11 -6.94693697100625e-10 1.75833863663831e-10 -2.32901330824568e-09 1.74101793088775e-09 3.75640041194977e-10 2.18166335709595e-10 -2.55065318798848e-09 1.25584834011474e-09 8.77748419572851e-10 4.19259776138679e-10 -1.63721337401937e-09 -9.92628067244365e-09 4.17939139620252e-10 1.07597908413045e-10 1.86327631074123e-10 -1.14278084108344e-09 1.2385159237327e-10 4.59519054385041e-10 7.28513412473858e-10 -1.2741727701433e-10 -6.5295014057881e-10 -6.25546487491516e-11 7.28375677666454e-10 6.29385612501985e-09 -2.92883730447747e-09 -2.27763265224044e-09 -8.7190988776324e-11 -5.225263964023e-09 8.52440950055212e-10 1.05787275071449e-08 -3.30611711411702e-10 1.1059797750843e-09 5.20559419869188e-09 -5.12561785421671e-10 6.30806642841313e-10 2.32085997902235e-10 6.23823464164638e-10 4.45986991926746e-10 2.51033345129099e-09 -2.08482236019742e-09 -1.01131389000759e-09 -8.23829856829015e-10 -4.88667887978278e-10 -2.44698917132821e-09 3.24457830653029e-10 6.93873261207862e-09 -2.59870727070782e-10 -1.01985051033265e-09 1.27769265934689e-09 -6.31708808057838e-10 1.48732165633828e-09 2.33361380374577e-10 -2.15400593380806e-10 -3.52399757366693e-10 2.52675243918705e-10 -5.39907569672952e-10 6.79082046328593e-10 -4.87115130076579e-09 7.08546153112678e-10 -3.63562152958283e-10 -2.01008367290545e-09 4.6904040187806e-10 1.42237976520936e-10 -6.81939765985339e-09 -1.39893334886776e-10 -3.7579713182523e-10 2.14551145865067e-09
"R1033" -1.90525596923433e-09 1.39284476605041e-09 -4.53702084756696e-10 -1.2217936267513e-09 -3.30001102079468e-09 -3.02350323898679e-09 1.04912354243741e-09 -6.13758084612208e-09 -1.0549885589036e-09 4.57188963123273e-09 -3.91797732409903e-09 -1.60076075669573e-09 4.98472314352995e-09 3.66361726868774e-09 5.48586551308535e-09 1.11696000013352e-09 1.77240291885254e-09 -2.58846051180571e-09 -9.64588042731662e-10 1.81835466643857e-11 -1.18095174070906e-09 1.54756677732695e-11 -4.86945497048877e-10 -9.05003107310322e-10 -1.73377705711954e-09 3.03046907418908e-09 -7.80945512762107e-10 -7.85771859455449e-10 -1.01069735858622e-09 1.61453948304975e-09 -3.30611711411635e-10 5.84292666220037e-09 -9.73100550599238e-10 -1.45591244788827e-09 -8.9296578007612e-10 -2.04529402261513e-09 4.46261281040235e-11 2.37739852754253e-09 4.19732048132716e-10 5.36815021134554e-10 -2.51290502165792e-10 -9.35504505714134e-10 1.41116446060812e-09 1.89896528022344e-10 1.93613690571616e-09 -1.48474812813727e-10 -1.73308802423376e-09 1.33577765698177e-09 -2.17388578025238e-10 -1.75329234887479e-09 1.63884049334233e-10 3.58052177357671e-10 4.28430326833953e-10 -8.14534250354583e-10 3.8815380208461e-09 2.38172969722763e-10 -1.83908234345519e-09 -6.80031148082557e-10 1.43382096244822e-09 -5.9797715303274e-10 2.28589581120438e-09 4.96250834878152e-10 -2.07557889961194e-10 -4.24143463477681e-10 -3.29627943743985e-11 -1.52997969113047e-09 -3.95700065437044e-10 -1.65628763530951e-09
"R1034" -1.45265139983931e-09 -1.60890763426464e-10 -2.92447129843409e-09 4.46686892948213e-10 9.48722418086282e-10 7.71299338468327e-09 5.34971105113313e-09 -4.59424607958655e-09 -2.1393475942607e-09 -6.58459450805153e-09 -2.65824156789634e-10 2.87211649605449e-09 -1.96181289027546e-09 1.73901341306501e-08 -9.26100475323402e-09 8.40484129046221e-10 -3.81089053394605e-09 3.13699942762413e-10 1.79835972610722e-09 -1.17598516700277e-09 -1.78559883787156e-08 -1.28985864033667e-09 1.26362409936457e-08 7.11566662441089e-09 1.06612728528859e-09 7.12166644567645e-10 -7.12407131141767e-10 4.13147067546754e-09 -5.45805018845059e-08 -3.65614325780763e-09 1.10597977508417e-09 -9.7310055059934e-10 3.55839503621681e-08 9.23433132378326e-09 4.74021145792812e-11 -9.56091684068144e-10 1.11418472428998e-09 -6.8772810263803e-10 -5.00733287740655e-10 2.96141466873926e-09 4.66891869039071e-09 2.06141697820904e-10 -2.00448884652397e-09 -2.46982324833023e-09 -1.42944519263483e-09 2.81043609999141e-09 1.30747618779399e-09 -3.19013786368575e-09 -2.20534292543345e-09 1.56982067492891e-09 -9.12409445154279e-11 1.6674434545678e-09 -9.78209187489614e-14 2.92590033439695e-09 2.55280193869695e-09 -2.1003760122327e-09 -3.4410417373107e-09 -3.61790270494806e-09 -1.44352998525978e-09 -1.09217240249307e-09 2.62894182198944e-09 -5.52244856959672e-09 3.60439958933636e-09 -1.05276316960411e-09 -1.19502430343753e-09 1.10179630885312e-09 -4.3447733171624e-10 3.47366250496045e-10
"R1035" 1.32049237549547e-08 -5.5957510054975e-09 6.19027471123937e-09 1.90221375437659e-09 -3.23675754268323e-09 1.34830343162241e-08 5.43247358001257e-09 -1.49864841535007e-08 -3.52030140783277e-10 -3.17492605594215e-09 3.66694324301093e-09 2.48252330854619e-10 -2.83220777963192e-08 8.25370420420827e-09 -7.60289586139731e-09 4.68555068559873e-09 -1.3823821392932e-08 2.22067344568886e-09 -7.87530220917841e-09 8.21942704221477e-10 5.09194803192809e-09 -5.06734693010859e-09 -6.38210827138701e-09 2.3398509628486e-09 1.79695282897891e-08 4.13808966928486e-09 -1.24053912113054e-09 -7.09800353623458e-09 -5.9985801887176e-08 9.48406196358671e-09 5.20559419869187e-09 -1.45591244788836e-09 9.23433132378292e-09 4.93411596940189e-08 1.0714982640762e-09 4.75548975057103e-09 1.36810089946389e-09 -7.95848740621409e-10 4.82902617649536e-10 2.4790940951386e-09 -1.86427340203712e-09 -1.18791380004855e-09 -1.24719561890208e-09 -2.27162660260945e-09 -7.73663119134593e-09 1.32568934427514e-09 1.42208207330913e-08 4.33995083565778e-10 -5.55884335982526e-10 1.19524525986948e-10 -2.4945065562618e-09 5.27392607545979e-10 1.63550586709651e-09 4.7983035299049e-10 -7.8779178663971e-10 3.61392462040623e-10 -2.56046018547022e-09 -2.61315837453611e-09 -1.51585499609881e-08 4.5620460237118e-10 -1.94497765672097e-09 3.01175950506053e-09 -4.65475185048617e-09 2.09071253312372e-09 -3.1904523291476e-09 3.95180328800011e-09 -2.13554821694594e-09 8.58570769403918e-09
"R2001" 1.11637206781373e-09 1.22053465136048e-10 1.05574459426856e-09 8.36369371238861e-10 2.2457443085889e-10 -1.06633328984833e-09 9.37386798033574e-10 -1.75012829622615e-10 1.50964006961353e-09 5.37487197376943e-10 1.28748229031023e-09 -9.60912456414955e-10 -9.47952666636945e-10 -5.77130698226463e-10 -2.68611778831955e-10 4.00869241330352e-10 -1.03075776794907e-09 5.68196744201746e-10 3.59213422140231e-10 1.05505409148331e-09 1.50420287937919e-09 -8.39877936473973e-10 -1.94296014139655e-10 -3.64943302135619e-09 3.5208354984213e-10 -3.01444066412749e-09 1.30591160016221e-09 2.19676281948559e-10 6.15510885642351e-11 -1.27455592430163e-09 -5.12561785420678e-10 -8.92965780076102e-10 4.74021145791453e-11 1.07149826407631e-09 2.44353858247118e-08 -9.52414116378807e-10 7.75088963437742e-10 -1.42688091429825e-09 4.07865267202574e-09 1.09159335985316e-08 -4.765997333711e-09 -1.52827696075173e-08 -3.68229016502402e-10 2.63519616143817e-10 2.51112681778739e-09 -5.92054985728062e-10 -1.56675750568409e-09 4.44014416840837e-10 -5.20608672791496e-09 -5.97050713075732e-09 -1.1372506176301e-09 -1.94693695840932e-09 -6.86953697726206e-10 9.46485239800059e-10 2.16582671210941e-08 2.6376845730463e-09 -5.40258731001062e-09 9.66589562394516e-10 3.35829189649923e-10 -2.65759382098237e-09 1.57228818515193e-09 -5.46242963586043e-10 -2.48576471653238e-09 -1.15440772592795e-08 1.12065595042661e-09 -2.04132738781226e-09 -3.27517757017367e-09 3.95858266369584e-10
"R2002" 1.89669932682188e-09 -6.34000963332624e-08 1.44957313868401e-08 -3.51777513932552e-09 4.68281865218464e-09 -3.48504880270308e-09 -2.00231295423444e-09 4.25403198305914e-09 -2.64090109718822e-11 5.2291120327978e-10 4.10691304633095e-09 -7.38249479166482e-10 -1.72663721538894e-08 -4.88613664605268e-09 -7.78826530613367e-10 -2.25617000590654e-09 -3.62950141594562e-09 -4.464759451185e-10 2.00804777755027e-09 -1.25769624017216e-09 7.39916555816631e-09 -4.54500165495331e-09 -1.33320427729131e-08 1.28980544690666e-08 2.15567837863774e-08 1.90571812551535e-09 2.30489087753619e-08 -4.34491875540856e-09 1.83908171504531e-09 3.03435513472787e-10 6.3080664284159e-10 -2.04529402261513e-09 -9.56091684068226e-10 4.75548975057112e-09 -9.5241411637885e-10 6.54122586797658e-08 -5.32119022040841e-09 5.46895288527518e-09 7.44201645920577e-10 -2.83032703916806e-09 -8.50051216434285e-10 2.02150987446068e-09 3.68808781495044e-09 1.3156991963966e-09 -4.49728612899135e-09 -3.68121539180756e-10 2.37536465001983e-09 -4.40771367656397e-09 1.94338751025904e-10 1.13882828324519e-08 -1.06699899467328e-09 7.44107437090081e-10 4.0709087005226e-09 7.26015207031869e-10 -8.68050664065727e-09 -5.07871432893903e-09 1.13299770007901e-08 -9.796379510326e-09 -8.05928069589016e-09 -7.34360542189352e-09 -3.97131401405501e-08 -1.49749857013791e-09 3.46532319291001e-09 -3.02380953000736e-09 1.79756104695098e-09 3.99635530936594e-09 6.66490680607165e-09 -5.92551652472645e-09
"R2003" 6.89706252262516e-10 6.38133811765118e-09 -2.37492385552493e-10 5.88286824116882e-10 5.32174719265616e-10 -6.49520981961776e-10 1.77040172578366e-09 -8.36030113024987e-10 2.30014021689638e-09 1.24827490980175e-10 2.27206872797647e-10 -3.8150716662641e-10 -1.34260810330859e-09 1.70035389520567e-09 -1.31709223983699e-10 -1.80375035419986e-09 -6.36298381581142e-10 -6.9514878785031e-12 5.5869645905096e-10 4.50560997883389e-10 -1.28960818703181e-10 3.66733412734456e-09 -1.1166410649243e-09 -3.33484153615337e-09 9.17919603830368e-10 -5.01504866874735e-09 4.8753398945066e-09 2.13642022511577e-09 -3.26781265124436e-09 -6.70884302446188e-10 2.32085997902261e-10 4.46261281038019e-11 1.11418472429027e-09 1.36810089946363e-09 7.7508896343823e-10 -5.32119022040897e-09 2.79443154465167e-08 -4.62353513445653e-10 4.62794433777641e-10 1.03852642721742e-09 3.83198492132621e-09 -2.03401578310565e-10 -2.76556011404624e-09 -1.5557259471768e-09 2.49028117455652e-10 8.90863191862278e-10 7.79125173088296e-10 -2.21184959064321e-09 -4.34802576733659e-10 1.25780076470587e-08 -3.75515213560352e-09 -4.45334139371172e-11 9.33798579729181e-10 8.40086056515593e-10 8.04244805076965e-09 -7.69613595596265e-09 -2.99480760616648e-08 -4.11107970335764e-10 -2.18934776093228e-10 2.94783568405071e-09 -1.56503193818144e-08 -2.34061129763832e-10 5.80366169787627e-09 6.69666833620581e-10 -8.74358232973738e-10 -1.06646702197034e-09 -3.58351684449678e-09 -4.23387760075169e-10
"R2005" 2.5118657769899e-09 -5.77349713016483e-09 -1.85124245476138e-09 -6.52579192383583e-08 1.36835494890233e-09 -1.17370245611139e-08 -1.03883100122022e-08 -3.33671974966484e-09 -3.73440464597094e-09 2.49281989410931e-08 -1.36330507284589e-09 2.09785218135136e-09 -2.76350710093221e-09 3.48310290693695e-09 5.87720624896781e-09 -6.29989485465493e-09 1.16800658609897e-09 -1.86369447360121e-09 3.46323244888648e-10 -1.76269328063808e-08 -4.98158084195408e-09 2.92293632931755e-09 2.27805108228396e-09 6.5743713027684e-08 5.07796161479574e-09 4.40272803932852e-10 5.8345508233736e-09 -6.37747707698963e-09 -8.05369751991355e-10 2.32383932718091e-09 6.23823464164734e-10 2.37739852754207e-09 -6.87728102637691e-10 -7.95848740619486e-10 -1.42688091430024e-09 5.46895288527476e-09 -4.62353513446301e-10 1.06521103822519e-07 4.88914611579764e-10 -5.00749553027015e-09 2.09720350871209e-08 2.48143599213633e-09 2.55316401358687e-08 -1.99911629995781e-09 -7.67876896425786e-11 -1.02198101072569e-08 1.6826958207258e-09 3.77937531368957e-09 -1.99791947722847e-11 -2.02321899046752e-09 -8.32511875960123e-10 1.3597838073315e-10 9.71308385815542e-10 -1.94947822559479e-09 -9.06412910240291e-09 -9.01222301445979e-09 1.68575901710295e-08 -8.55912565280684e-08 -4.62265522415493e-09 -2.34440320289794e-10 -2.21422314796498e-09 -3.63614319868823e-10 1.5684628303031e-10 -2.91697921829145e-09 8.71703458829011e-10 -2.04011128443697e-09 1.75515101075029e-09 7.8373493134968e-10
"R2006" 1.56221330142745e-09 -1.12415718329287e-09 1.22195959828916e-09 -1.30765968322841e-09 -2.39343494375905e-10 -5.14267761404322e-09 5.4357991338206e-10 2.67252865832058e-10 8.13341483212007e-10 1.66586915383231e-09 -2.23673084314556e-10 6.57022833147031e-12 7.60130958057885e-10 6.04756528434816e-10 2.46720330762802e-09 1.85848177908033e-10 -1.09095520017867e-09 -1.48731464232022e-09 8.39768038459623e-10 8.44162151954697e-10 7.53346850050973e-10 -8.87218532717498e-10 -3.30374985296395e-10 -3.15620696273764e-09 1.05756120310722e-09 -1.85091422723972e-10 -1.06374578087363e-09 1.75653496445456e-09 -1.35348515452745e-09 5.32958951309239e-11 4.45986991926549e-10 4.19732048132539e-10 -5.00733287740892e-10 4.82902617649801e-10 4.07865267202637e-09 7.4420164592075e-10 4.62794433777853e-10 4.88914611579482e-10 1.24501653696457e-08 1.62936206829631e-08 -1.48685371436121e-09 -1.88967850562459e-08 1.42182439130325e-09 8.74430786421642e-11 6.68727393696008e-09 -2.25863251956055e-09 -2.5776993399549e-09 8.94186083424888e-09 -1.35750169037074e-08 -1.41130167602312e-09 8.10037542806845e-10 -2.05774319770522e-09 -4.80711417237581e-11 5.16031054796509e-10 -4.03913826949308e-09 1.36006569511808e-09 2.14456940947668e-09 -4.155404857136e-10 -1.23168880490336e-10 -1.31041737261986e-09 6.28692287793103e-10 4.6524516360339e-09 1.44395510707121e-09 -5.37473126793058e-09 4.56027321003603e-10 -1.09555501475111e-08 6.23511370407358e-09 -3.53530314723721e-09
"R2007" 3.39366637324972e-09 9.08983790193444e-10 -7.9754778279789e-12 -8.03436839092292e-10 2.15903503473658e-09 -2.0629407373237e-09 -3.60226834599505e-09 -2.60763406042595e-09 6.51187865725084e-09 -4.20727616270039e-10 -7.31782221298498e-10 8.97820664073159e-10 -2.59602639883556e-09 3.3628906767128e-09 -2.63608527485006e-09 4.87162529523548e-10 -1.46363545148933e-09 -2.36716388785083e-09 1.78819492093951e-09 6.78494807862893e-09 -1.11004135309313e-09 -2.70917493801242e-09 2.33115375189703e-09 -1.01837911787091e-08 7.50600543434213e-10 1.96121765552282e-10 -1.97884839265913e-10 8.85841866186214e-09 -6.83605873675089e-09 4.1066365588963e-10 2.51033345129073e-09 5.36815021134807e-10 2.96141466873943e-09 2.47909409513835e-09 1.09159335985297e-08 -2.83032703916782e-09 1.03852642721774e-09 -5.0074955302705e-09 1.62936206829631e-08 7.35302957599181e-08 -1.02689862474087e-08 -5.09191288354187e-08 7.24496816190164e-09 1.01015923789564e-08 3.22740097597095e-09 -2.0908863691172e-08 -3.79697788777924e-09 -1.21351765311027e-09 -3.42076186002049e-08 -4.74262997652602e-09 -4.62489957702116e-09 -2.26881578778261e-09 -1.45419587786675e-10 3.27275358914674e-09 5.28073644518194e-11 2.57444574786926e-09 3.32892812221425e-09 -4.68718921552687e-09 2.0181843228887e-09 -1.64128395900327e-09 3.64746385207084e-09 7.29505496605645e-09 1.27394279716122e-08 -1.27223751090813e-08 7.37105092752511e-10 -1.49834319078721e-08 7.78167297537584e-10 6.89044378673254e-09
"R2008" -6.31797602466896e-09 3.41087045290963e-09 -2.46638563048831e-09 -5.06742173973447e-10 6.15420702250366e-10 7.51073546407932e-09 -2.03907813774112e-08 9.31944785432093e-10 5.83108617053025e-10 3.6126753990659e-09 -7.28117909365633e-10 8.73633493807698e-10 3.29968969531096e-09 -3.76165398963959e-09 -2.98624096095816e-09 -6.70227605347381e-09 2.02820258439186e-10 -9.06317951983719e-10 1.68770378040414e-09 -9.50656031512536e-09 -3.85509005014786e-09 2.43959826404189e-09 6.54030913733604e-09 5.92716955782468e-08 -2.69878974948398e-09 -3.764036269721e-10 -1.97125976487609e-09 -7.49651275357285e-09 1.55658705897345e-09 -2.18284978883697e-09 -2.08482236019647e-09 -2.51290502165223e-10 4.66891869038995e-09 -1.86427340203724e-09 -4.76599733371134e-09 -8.5005121643497e-10 3.83198492132756e-09 2.09720350871181e-08 -1.48685371436053e-09 -1.02689862474107e-08 1.71657692204863e-07 4.81456639018302e-09 -1.24876699974041e-08 -5.94807110539073e-08 1.37856198181428e-09 2.91232351941296e-10 9.10088496125637e-11 -8.98216555269228e-10 3.14562267178281e-09 1.91505471166383e-08 -1.98167734307002e-09 -1.34924125085914e-10 3.03488794195839e-09 1.61695020899599e-08 -1.25314423393512e-08 -9.82383934810957e-09 -1.13425695945655e-09 -4.96604838932681e-08 1.18023195044182e-09 1.38414969273136e-09 -2.5997267577627e-09 -4.2112686711729e-08 2.20436167025171e-09 -4.44361452367254e-08 -7.6156817340388e-10 7.9276964756813e-10 2.0424148103434e-08 -7.03405965133082e-09
"R2009" -1.79405775773603e-09 2.97703894241617e-10 -1.63946867501485e-09 3.2561730461104e-10 3.79431498639952e-09 2.13927365202848e-10 1.24496802354575e-09 -2.6644614727486e-09 1.73720811405421e-09 4.03255759478772e-09 1.78017363825056e-09 -3.4077343936273e-09 -3.50147363420898e-09 -1.2203009690205e-09 -1.63206001367213e-12 -2.35446053186814e-10 7.79267627849748e-10 1.82385427674103e-09 -1.07001462841654e-09 -6.95388532972512e-09 -2.994410078969e-09 9.3149357790506e-10 2.19328373829734e-09 2.50500985263421e-09 -1.73311979941613e-10 2.20690936087205e-10 -3.53080302032375e-10 -1.77263038788146e-09 3.6276867504737e-09 -5.21232268035494e-10 -1.0113138900078e-09 -9.35504505714008e-10 2.06141697820393e-10 -1.18791380004824e-09 -1.52827696075179e-08 2.02150987446066e-09 -2.03401578309769e-10 2.48143599213662e-09 -1.88967850562466e-08 -5.09191288354216e-08 4.81456639018429e-09 7.15156589654965e-08 -7.06914966682324e-09 -1.14114052604181e-08 -1.14056735386495e-08 2.06233475075993e-08 6.54114155223132e-09 -3.49504344154233e-08 1.74556309725139e-08 7.28989010301471e-09 -3.73968116258099e-10 1.89317177492303e-09 -1.88393782782207e-09 -7.23236527118552e-09 -9.26239230714027e-09 -3.44187786940232e-09 4.10824666001737e-10 6.2574093508194e-09 -1.68340578781941e-09 4.04496165786121e-09 -4.39226189183759e-09 -4.86197728461352e-09 8.56946338945467e-09 1.25567237599802e-08 -1.24644681750331e-09 2.00994162290054e-08 -6.19138801722036e-09 3.73965786432528e-09
"R2010" 2.0876327192124e-09 -3.41427651154625e-09 -1.68816045418248e-09 -6.35253104216e-09 -1.81845348486943e-09 -5.27510845596228e-09 5.60803506132369e-09 -4.90768293605036e-10 -3.18793290787901e-08 -4.94152670471507e-09 5.35453238461436e-10 1.79398886766402e-08 1.28332995941643e-09 5.12442291187466e-10 6.25612337827711e-09 1.56786168392469e-08 2.20975662786932e-09 -1.53025723366594e-09 -9.43063237404900e-10 -3.69150420329655e-10 -5.57798406248434e-09 -3.69885189359865e-10 -4.28466618966946e-09 8.01466089034495e-09 -4.97939955970341e-10 -8.84554740001252e-11 5.59347140701681e-09 -5.9441167196774e-09 -7.18267230398652e-10 1.00615273404458e-08 -8.23829856828892e-10 1.41116446060816e-09 -2.0044888465243e-09 -1.24719561890191e-09 -3.68229016503238e-10 3.68808781495060e-09 -2.76556011404655e-09 2.55316401358675e-08 1.42182439130297e-09 7.24496816190196e-09 -1.24876699974038e-08 -7.06914966682341e-09 5.46997620962566e-08 1.64176042422343e-08 3.17655015370404e-10 -2.38235313019963e-08 -1.60479518651461e-10 -1.78184921655369e-09 -3.35369281734579e-09 -3.2242604431819e-08 -1.79660830496341e-09 -1.78998275982019e-09 5.64791191378255e-10 -1.26247917684418e-08 -3.88545545569308e-09 -6.25689155346421e-10 2.53958158649594e-08 -2.80516708976459e-08 -3.93671057239026e-10 8.85031960431787e-10 -1.86045998217366e-09 7.09532200349867e-09 3.94138221569152e-09 -8.7193336197983e-09 2.59548853749137e-10 -1.45250903517534e-09 4.99438170035248e-09 -1.12535431675121e-09
"R2011" 2.89887338413028e-10 -1.29161262275188e-09 -6.86872360059846e-10 -1.3093630702467e-08 -7.46468026116656e-10 -4.15633884291818e-09 5.72767648781046e-09 4.84645422182519e-10 5.72645558301339e-10 -8.07765623467398e-09 -3.91066007072301e-10 7.43251991390584e-09 1.58367564565563e-09 4.58138873327736e-11 1.87348586687031e-09 8.27910974741962e-09 1.91359099531506e-09 -3.83031354348639e-11 -1.1225520951857e-10 2.54396382712619e-09 1.8501443543351e-09 -7.39110354393350e-09 -2.56033335567487e-09 -3.02219686238032e-09 -6.81421783623885e-10 -8.40176908919873e-10 8.11793538889677e-09 -1.42323499342868e-09 3.23300469303587e-09 1.81614889902926e-10 -4.88667887977335e-10 1.89896528022553e-10 -2.46982324832996e-09 -2.27162660260958e-09 2.63519616146236e-10 1.31569919639791e-09 -1.55572594717776e-09 -1.99911629995757e-09 8.74430786419769e-11 1.01015923789588e-08 -5.94807110539103e-08 -1.14114052604172e-08 1.64176042422334e-08 1.02012259041163e-07 3.81248713319645e-10 -3.20020125983683e-08 8.5187489803503e-12 -1.38681481000111e-09 4.28412935901686e-09 -1.59282709108049e-08 1.29826140637275e-09 3.28865728511e-10 -8.3846139311799e-10 -1.35843910504758e-08 6.01473064469803e-09 7.26212092897343e-09 5.87969261891547e-09 1.42215652303937e-08 1.95451000827553e-11 -2.41639425045678e-10 -2.72497167891455e-09 -4.84384839025249e-09 6.21387761133429e-09 1.16493578081573e-08 -8.97305100515021e-10 -2.82306106804156e-09 -8.7116265085804e-09 -1.89499710260712e-09
"R2012" -5.02060766737833e-10 7.94458335236501e-10 1.80062488544426e-09 6.38677530361749e-11 -2.44524629487584e-09 -9.07338705190985e-10 5.19908525610608e-10 1.25554010787873e-09 -1.17620517008297e-09 -6.04790640018415e-10 -4.20027780858171e-09 2.99730775816363e-10 1.79571692137e-08 -8.92641061201691e-10 1.31757080943362e-09 -6.74397056882216e-10 2.17203758821428e-09 -1.43937957970962e-09 -5.38832756798676e-10 2.11194165919851e-09 -1.25221360380459e-09 1.45426735878003e-10 1.53526274909195e-09 -4.41938179732658e-09 -2.0179323420575e-09 -1.02269984644909e-09 -2.54029317616601e-09 2.78254990329936e-09 5.51999680846296e-09 3.54064626350012e-10 -2.44698917132802e-09 1.93613690571643e-09 -1.42944519263472e-09 -7.73663119134618e-09 2.51112681778712e-09 -4.49728612899144e-09 2.49028117456309e-10 -7.6787689642239e-11 6.68727393696008e-09 3.22740097597021e-09 1.37856198181517e-09 -1.14056735386491e-08 3.17655015370685e-10 3.81248713319412e-10 3.65661951408409e-08 -2.47925767099877e-09 -2.55334109386577e-08 2.00049120633584e-08 -2.29577738690845e-09 -8.53281805257937e-10 6.94465108169693e-09 -6.22684113989958e-09 -9.3786305391021e-09 2.45289127865072e-10 5.86720166179584e-09 1.13932575066536e-09 -5.24707549873742e-09 2.58992062680697e-09 6.83517358568944e-09 -1.04059349924504e-08 8.06942148838753e-09 -4.35455728861307e-10 -8.1000535789071e-09 -1.86953185504348e-10 7.45152032803413e-09 -2.11212845835988e-08 5.01424790771152e-09 -1.14198193612153e-08
"R2013" -1.1987896036158e-10 1.33984249912165e-09 5.08109160843041e-10 1.17779442166346e-08 4.78372623427633e-10 3.17192261297079e-09 7.11312586778929e-09 -2.17027032600008e-09 2.25050099784087e-09 3.53339382168772e-09 -5.54677541537928e-11 -9.99119887133965e-09 -2.41601638273831e-10 1.59498019850871e-09 -1.66469270330782e-09 -6.40697490446352e-09 -7.83439076305743e-10 1.26202642451822e-09 -5.66208935426023e-10 -9.79375268816771e-09 -1.33372809940185e-09 6.73499710747351e-09 9.05612618777252e-10 2.45880839974042e-09 -1.84226380455441e-10 1.69558533488225e-09 -6.02923752209373e-09 -9.57784106336706e-09 -2.39000721614262e-09 -3.72195021946433e-09 3.24457830653265e-10 -1.48474812814055e-10 2.81043609999248e-09 1.32568934427497e-09 -5.92054985729595e-10 -3.68121539181013e-10 8.90863191862413e-10 -1.02198101072587e-08 -2.25863251956072e-09 -2.09088636911719e-08 2.91232351940249e-10 2.06233475075996e-08 -2.38235313019965e-08 -3.20020125983672e-08 -2.47925767099907e-09 4.20980016447239e-08 1.55115024936451e-09 -3.48174334631815e-09 6.53123440985141e-10 1.40551224543599e-08 3.36817699677391e-10 1.34976142572147e-09 4.85499676775284e-10 4.67049515792653e-10 1.30816111757536e-08 -5.69479423280276e-09 -1.38020720516557e-08 1.37309225343606e-08 -3.77364294982304e-10 1.33560477233825e-10 -4.12911355743167e-10 3.89548395083474e-10 -4.45608026615532e-09 3.24954137260181e-09 -1.79815913765819e-10 6.1061904081761e-09 -2.73483235138664e-09 -1.03047021893982e-09
"R2014" 2.29678611783744e-09 2.92810780297823e-09 -4.83859934119266e-09 -8.6565324940255e-10 3.46197797422432e-09 -6.48244634664899e-11 -1.78600426168171e-09 -2.87256989798764e-09 9.54146722229727e-10 -2.24372724338265e-10 5.18471579976008e-09 -8.54684714934245e-10 -3.26102721901038e-08 2.38846612892916e-09 2.49313185199747e-10 8.97434864970279e-10 -2.88088289005262e-09 7.00525401330934e-10 -5.93352658400771e-11 -6.76366587951006e-10 9.09121960904215e-10 -2.43626808214373e-09 -1.13487356508364e-09 2.98730850880902e-09 1.26790441951662e-08 5.27007119636527e-10 3.03032869823119e-09 -1.69304892040908e-09 -1.12530846585849e-08 2.56208122073392e-09 6.9387326120785e-09 -1.73308802423369e-09 1.30747618779391e-09 1.42208207330914e-08 -1.56675750568441e-09 2.37536465001959e-09 7.79125173088671e-10 1.68269582072585e-09 -2.57769933995488e-09 -3.79697788777963e-09 9.10088496126635e-11 6.54114155223183e-09 -1.60479518651384e-10 8.51874898036164e-12 -2.5533410938656e-08 1.5511502493649e-09 4.10058419354728e-08 -1.11944637700982e-08 1.81346033597256e-09 9.02356631237404e-10 -5.34618714176534e-09 2.41595422137123e-09 5.85242579451200e-09 -5.95866064928836e-10 -9.65954455195312e-09 1.21231304075211e-09 4.25899194826883e-09 -2.47946795437693e-09 -2.63269063436063e-08 1.06173475634102e-08 -6.37609065123218e-09 2.21503839832874e-09 1.19478152856495e-08 -7.75568837854345e-10 -1.41711480007408e-08 6.26811551387713e-09 -3.28358678711028e-09 1.05777138339618e-08
"R2015" 1.18505535286187e-09 -5.75682803079098e-10 2.33895880963388e-09 -4.85293565651558e-09 -5.31329842094621e-09 4.76134595833621e-09 -2.47257212617659e-10 -2.59128156916707e-09 -3.66435953048112e-09 -1.70043189492066e-09 -1.06606511769645e-09 -7.6769232443184e-10 3.37317195953877e-09 -7.79501180458321e-10 1.71814721961943e-09 -4.69198014016749e-09 -8.6866477660376e-11 -7.58601293346232e-10 -6.47019746636706e-10 3.28661845448087e-09 4.89361300894622e-09 5.09849134302401e-09 -4.18114474019862e-09 9.20075101937245e-09 4.48512936104402e-09 -1.07320825772494e-10 -6.25803581557151e-10 -4.70039347939983e-09 3.96065193340786e-09 -3.49898830714176e-09 -2.59870727071243e-10 1.33577765698162e-09 -3.19013786368657e-09 4.33995083565173e-10 4.44014416839948e-10 -4.40771367656421e-09 -2.2118495906426e-09 3.77937531368946e-09 8.94186083424821e-09 -1.21351765311126e-09 -8.98216555270257e-10 -3.49504344154251e-08 -1.78184921655373e-09 -1.38681481000151e-09 2.00049120633586e-08 -3.48174334631879e-09 -1.11944637700987e-08 9.46329065997337e-08 4.28937435683377e-09 4.53174439826058e-09 2.73807307201891e-09 -4.15683416628221e-09 6.26020490087135e-09 6.34496670947397e-09 3.68325098784129e-10 -4.10820008777362e-09 -3.96754757120502e-09 -4.87104889328358e-09 -1.25796240495033e-09 -1.16854626966995e-08 7.45221061783421e-09 5.36463059159225e-10 -6.6938787498786e-08 5.00860889621209e-09 3.90660281898315e-09 -2.16066074631576e-08 1.08997065689242e-08 5.75019317698583e-09
"R2016" -2.38979476342568e-09 1.3042265670726e-10 -7.15086309649537e-10 1.54054096429988e-09 -4.03990915260783e-09 5.09688393095428e-09 -5.40739575358259e-10 3.78536045245952e-09 -4.2916849712798e-09 -3.68295568963238e-09 -8.51961374715563e-10 1.36982144134687e-09 3.01680846101612e-09 -2.6505795945897e-09 -7.43797821842228e-10 3.41234521617851e-11 1.0832690217144e-09 1.57767446842764e-09 -9.58650141243874e-10 4.360387722722e-10 1.86457840948419e-09 4.12924716189244e-10 -2.50712992482979e-09 6.14611612663175e-09 -1.56264867370188e-09 -2.77577990050604e-10 2.94073113676026e-09 -4.14453978017381e-09 3.89487709055904e-09 1.12700163754542e-09 -1.01985051033265e-09 -2.17388578025188e-10 -2.20534292543312e-09 -5.55884335982911e-10 -5.20608672791489e-09 1.94338751026132e-10 -4.34802576734149e-10 -1.99791947726189e-11 -1.35750169037071e-08 -3.42076186002051e-08 3.14562267178223e-09 1.74556309725141e-08 -3.35369281734561e-09 4.28412935901574e-09 -2.29577738690823e-09 6.53123440984207e-10 1.81346033597269e-09 4.28937435683429e-09 3.02743883903368e-08 -9.08390849100379e-10 2.89131013246453e-09 2.64312256496711e-09 2.53514205871733e-10 1.63333253001398e-09 1.98601347679802e-08 3.58055259090872e-10 -9.66091284712565e-09 1.64629317851315e-09 -1.63537995847355e-11 -3.51029575059588e-10 -1.10384151757705e-09 -1.06916146041587e-08 -8.07966703436419e-09 1.12194262172392e-08 -6.71746142158853e-10 8.70659702318423e-09 -1.30142968266857e-08 -3.56427023158866e-09
"R2017" -3.01555994027616e-09 -4.91439900591079e-09 2.13603232218487e-09 -8.55690285682543e-09 2.50542885768419e-09 2.78445804254059e-09 -1.79834495998742e-08 3.14616186124196e-09 2.57381009673741e-08 8.68201035668889e-09 6.38843403517936e-09 -1.25477237025077e-08 -9.64991898260215e-09 -3.67164658607466e-09 -2.42118841870915e-09 -7.21133350847432e-08 -2.08750574561072e-09 -7.8144146167959e-10 3.15650646643261e-10 2.43054855280644e-09 -4.45342750753097e-09 5.65028340279518e-08 4.14653197458587e-09 -6.96123399783253e-09 5.31398382343142e-09 2.2385376303134e-09 -2.62050346498705e-08 4.21034239231038e-08 5.39192240921569e-09 -1.89046790761823e-08 1.27769265934732e-09 -1.75329234887497e-09 1.56982067492947e-09 1.19524525986773e-10 -5.97050713075719e-09 1.13882828324516e-08 1.25780076470586e-08 -2.02321899046753e-09 -1.41130167602306e-09 -4.7426299765259e-09 1.9150547116637e-08 7.28989010301567e-09 -3.22426044318177e-08 -1.5928270910804e-08 -8.53281805257975e-10 1.40551224543592e-08 9.02356631237318e-10 4.53174439826017e-09 -9.0839084910041e-10 1.58304947589862e-07 5.66361797189856e-12 2.61214686147165e-10 -1.48114979127006e-09 9.14025969949952e-09 -5.48892930870868e-08 -8.88565291231711e-08 -2.89580525780732e-08 9.24477492622863e-10 -3.26974535181171e-09 -1.10186146177102e-08 -1.12651460311712e-08 -1.03685790108253e-08 -5.46528881304816e-09 8.3460264799609e-09 1.00429101707685e-09 1.04319246255263e-09 1.81652711689012e-08 1.18360758355746e-08
"R2018" -1.15582400137956e-10 6.06329539774892e-11 -4.2119859013478e-11 1.5471186656878e-09 -7.85625446240493e-10 -5.44559099556038e-11 1.33060785355066e-09 1.71033463329788e-09 -1.20873189823178e-09 -2.87695566846314e-09 -2.91030076366898e-09 4.23598254499391e-10 8.85144813062838e-09 -1.77778358337873e-09 3.65069339166463e-11 4.00547816068894e-10 -5.54860680457377e-11 3.44963781184635e-10 1.44316618586923e-09 -1.1363100614079e-10 2.51859817804723e-09 -3.05949861504834e-09 -1.22980348952321e-09 -4.38501491224182e-10 -4.12360496580911e-09 1.48646248937717e-09 -2.27804793904459e-09 -8.30685414121361e-10 1.95326810349608e-09 -9.27158375876778e-10 -6.31708808057676e-10 1.63884049334395e-10 -9.12409445145926e-11 -2.49450655626197e-09 -1.13725061762958e-09 -1.06699899467341e-09 -3.75515213560498e-09 -8.3251187596019e-10 8.1003754280678e-10 -4.6248995770216e-09 -1.9816773430675e-09 -3.73968116257849e-10 -1.79660830496304e-09 1.29826140637252e-09 6.94465108169753e-09 3.36817699677241e-10 -5.34618714176567e-09 2.73807307201912e-09 2.89131013246453e-09 5.66361797142873e-12 2.40440469346115e-08 -1.92049273338002e-09 -6.90606131952122e-09 4.23215170323682e-10 -2.25031030285885e-08 6.29002776694861e-09 5.72539199002968e-09 1.76686115720969e-09 4.32315649478893e-09 -7.12833338740288e-09 5.74439217943789e-09 3.22821785980936e-09 -4.2551477872953e-09 4.80291260909116e-09 1.72964508625058e-09 8.27572812425348e-10 1.09479265955778e-08 -1.69250026182628e-08
"R2019" -1.07462481431245e-09 -1.20844782922486e-09 2.76028927430031e-10 -7.41503474061709e-11 -8.08861573216194e-10 3.61472802535784e-09 1.45627764478244e-09 -1.93836834126729e-09 1.62680346183254e-09 2.88407740982509e-11 -8.74300779030507e-10 -1.47684859789455e-09 7.99082824222105e-10 1.35843162078581e-09 -1.96354601163338e-09 -4.93716157821597e-10 -2.84744538639007e-10 -1.44405790237491e-09 7.29097910207697e-10 -2.48374145826887e-10 1.82745999208846e-10 7.67895236511376e-10 -9.27966215621529e-10 1.85989464507461e-09 -1.96431623685852e-10 9.54752611839922e-10 -1.47268362663445e-09 -1.45444401687224e-09 -2.75736436626548e-09 -1.27451621379749e-09 1.48732165633796e-09 3.58052177357388e-10 1.66744345456783e-09 5.27392607545716e-10 -1.94693695840925e-09 7.44107437089669e-10 -4.45334139350977e-11 1.35978380732583e-10 -2.05774319770481e-09 -2.26881578778314e-09 -1.34924125084649e-10 1.8931717749231e-09 -1.78998275982021e-09 3.28865728511539e-10 -6.22684113989933e-09 1.34976142572098e-09 2.4159542213716e-09 -4.15683416628272e-09 2.64312256496681e-09 2.61214686148137e-10 -1.92049273338138e-09 1.60850057362745e-08 2.94531354344036e-10 4.59930823088675e-10 4.02581006116924e-09 -1.04514220936827e-09 -2.6523286993711e-09 -1.08722957944798e-09 1.28906247670977e-11 -6.81685371531763e-09 2.7564815847158e-09 -2.18553531089434e-10 -1.18742564873109e-10 3.08909464205511e-09 -4.21872339251873e-09 4.53197949313644e-09 -5.17739308790072e-09 3.15575938918293e-09
"R2020" 4.45107807594535e-10 -3.23153585472899e-09 -1.67567603451182e-09 -1.45125512384086e-09 -1.92893833832151e-10 3.14089608223304e-10 -4.82281900681262e-11 -4.17342621120072e-10 1.30460030567753e-09 2.56849449144607e-09 -1.55804841724266e-09 -9.20665839921731e-10 -1.27539792567626e-09 2.05394792571804e-10 -4.4542927201813e-10 -3.77283719505453e-10 5.99313474550265e-10 -7.73851670760444e-12 -5.25363213841631e-10 -1.12922816764799e-10 8.93537606325026e-10 9.18903105125737e-10 -6.58817792951187e-10 5.07377125863779e-10 -9.54923448300888e-10 2.15205863277355e-09 5.7499020273326e-10 -5.78770821760645e-10 -2.07218839558712e-09 -1.39116865301395e-11 2.33361380374563e-10 4.28430326834008e-10 -9.7820918786543e-14 1.63550586709646e-09 -6.8695369772615e-10 4.07090870052295e-09 9.33798579730623e-10 9.71308385815831e-10 -4.80711417236077e-11 -1.45419587786471e-10 3.03488794195701e-09 -1.88393782782255e-09 5.6479119137789e-10 -8.3846139311706e-10 -9.37863053910172e-09 4.85499676775302e-10 5.85242579451222e-09 6.26020490086870e-09 2.53514205871112e-10 -1.48114979127042e-09 -6.90606131952248e-09 2.94531354344104e-10 3.09341128713124e-08 -1.21741990284651e-10 1.65191359900581e-08 -1.94216524188954e-09 -5.25750949866001e-09 -1.46168842104506e-09 -2.90569201738846e-10 -1.72186236898758e-08 8.01178843767978e-10 -1.50311028812694e-09 -1.42533820457171e-08 -8.36442392385402e-09 3.15310854639178e-10 5.92077777630503e-09 3.79506383554019e-09 -5.87288531324349e-10
"R2021" 2.5366469691382e-09 -2.63409093707775e-09 2.10782362116305e-09 5.00986384908491e-09 -1.86840701182521e-10 1.8357259442589e-09 -8.05560581256842e-09 1.66355127763887e-09 -9.5669574748902e-09 -7.69013491314186e-09 -1.44840121087614e-09 1.78742919829985e-09 1.0164187809131e-09 -4.24750495758523e-09 -4.41862489189298e-10 -9.9179695671569e-09 -8.08664500051043e-10 4.04769473232051e-10 1.16302395655936e-09 -8.50523507971326e-09 6.38659377379067e-09 -7.44364562582828e-10 -4.85128347248685e-10 6.86596595683728e-08 2.0848709769085e-09 -4.54867006245702e-10 2.0218387612174e-09 -2.07723498055511e-08 -8.28797899844064e-10 -1.66820085646852e-09 -2.15400593380346e-10 -8.14534250354585e-10 2.92590033439613e-09 4.79830352990669e-10 9.46485239800587e-10 7.26015207032126e-10 8.40086056514681e-10 -1.94947822559524e-09 5.16031054796623e-10 3.27275358914618e-09 1.61695020899553e-08 -7.23236527118654e-09 -1.26247917684417e-08 -1.35843910504771e-08 2.45289127864952e-10 4.67049515791638e-10 -5.95866064928374e-10 6.34496670947493e-09 1.63333253001439e-09 9.1402596994999e-09 4.2321517032332e-10 4.59930823088069e-10 -1.21741990284543e-10 6.50308959878117e-08 -1.08660177880271e-08 1.86271245520306e-09 2.16607656204368e-09 -7.12264763151176e-08 -9.23526168584967e-10 -5.57118218807215e-10 1.09128136461236e-09 -5.1153407371807e-09 -1.89598601157595e-09 1.36892379200451e-09 7.07718120425835e-10 -1.39138419776414e-09 2.97545591624147e-09 4.44316221637099e-10
"R2022" -3.23592656039804e-10 1.1198656402241e-09 -7.29486899296266e-09 2.04314783080715e-08 -6.63363171623842e-09 -3.67964932429798e-09 1.82274110547366e-08 -5.3940550747548e-10 7.20784480575984e-09 1.15277818747967e-08 -1.21755758616854e-08 -8.46256995358664e-09 2.23540104550695e-08 1.15397352483085e-08 -6.30019499119022e-10 3.9013950755791e-09 5.15763762561949e-09 2.40216923680071e-10 -1.13177968860466e-09 -1.15974146518555e-09 1.37533461963975e-09 1.58013848152703e-08 -1.17891635441974e-08 -3.6476280149025e-08 -8.38962506631552e-09 2.35850165720527e-09 2.14324284683469e-08 -4.4676281006046e-09 -9.91820415551563e-09 -9.23823233173876e-09 -3.5239975736708e-10 3.88153802084599e-09 2.55280193869731e-09 -7.87791786639844e-10 2.16582671210938e-08 -8.68050664065733e-09 8.04244805076867e-09 -9.06412910240286e-09 -4.03913826949303e-09 5.28073644524858e-11 -1.25314423393548e-08 -9.26239230713894e-09 -3.88545545569312e-09 6.01473064469662e-09 5.86720166179699e-09 1.30816111757544e-08 -9.65954455195289e-09 3.68325098784876e-10 1.98601347679803e-08 -5.48892930870859e-08 -2.25031030285882e-08 4.02581006116917e-09 1.65191359900569e-08 -1.08660177880273e-08 5.22372762523399e-07 -1.28970273465464e-08 -2.47024478163518e-07 1.93735750442293e-08 8.20843033902655e-09 -1.18524956322029e-08 1.57536571097789e-08 -8.70801669985869e-08 -2.00683370589559e-08 -1.92130089568929e-09 1.40119500486869e-09 8.29512959400648e-09 -1.5163633973064e-07 -2.1644627839796e-08
"R2023" -9.10524721411369e-10 -1.14719686726685e-09 -2.55675283639153e-09 1.00944417867909e-08 6.8865960232974e-10 -3.2157988465283e-11 5.22425972801339e-09 -2.47285318689394e-09 -1.4226657788568e-08 -1.05225439845212e-08 -3.35654274508605e-09 9.98390624227694e-09 7.35494047447159e-10 1.52924425620677e-09 1.15802820154992e-09 2.90845773931598e-08 -1.35219527809353e-09 4.18086294289313e-10 2.71495811957664e-09 -5.42696291739314e-09 1.28902711504466e-08 -6.46686438313844e-08 7.72970806322754e-09 6.89076622774963e-09 1.16127348704161e-09 -7.16238277792047e-09 2.78172783400478e-08 -1.41674166892147e-08 -4.75451750780811e-09 2.04564032475199e-08 2.52675243918813e-10 2.38172969722576e-10 -2.10037601223322e-09 3.61392462040697e-10 2.63768457304578e-09 -5.07871432893898e-09 -7.69613595596181e-09 -9.01222301445981e-09 1.3600656951182e-09 2.57444574786854e-09 -9.82383934810981e-09 -3.44187786940273e-09 -6.25689155345202e-10 7.26212092897455e-09 1.13932575066518e-09 -5.69479423280367e-09 1.21231304075206e-09 -4.10820008777372e-09 3.58055259090829e-10 -8.88565291231689e-08 6.29002776694779e-09 -1.04514220936814e-09 -1.94216524189003e-09 1.86271245520178e-09 -1.28970273465462e-08 9.84900489003411e-08 2.1303653103466e-08 1.06615223287504e-08 -6.7733108664193e-10 9.86984176875888e-09 4.54044276189817e-09 6.94606114033993e-09 1.00643911246981e-08 -7.67050017406527e-09 -9.21438633997591e-10 -2.53281057206387e-09 1.08605977685142e-09 -9.54669376191156e-09
"R2024" 1.78366649639177e-09 -5.48946614053865e-09 -5.41279744688606e-10 -1.5758941599382e-08 3.35735396006537e-09 1.72929361795549e-10 -1.30018292302877e-08 2.50539107453087e-09 -1.40029258018385e-08 -4.30954987186624e-09 4.36406939292129e-09 8.62837984179155e-09 -6.91618998473562e-09 -1.05070852666839e-08 4.09283691194797e-10 4.55606622583335e-09 2.22037849090434e-10 1.27468999352723e-10 2.59705178954239e-10 -1.78725530808718e-09 -1.35081012306198e-09 -1.14148079100304e-08 2.23146176011727e-09 3.23941069864673e-08 2.21025294446899e-10 -1.01070173398509e-09 4.09591725331655e-09 1.68411775811781e-09 1.12934372720614e-08 5.79728206434007e-09 -5.39907569672989e-10 -1.83908234345504e-09 -3.44104173731138e-09 -2.56046018546923e-09 -5.40258731001214e-09 1.13299770007895e-08 -2.99480760616683e-08 1.68575901710294e-08 2.14456940947684e-09 3.32892812221221e-09 -1.13425695945621e-09 4.10824666001222e-10 2.5395815864958e-08 5.87969261891371e-09 -5.24707549873677e-09 -1.38020720516532e-08 4.25899194826917e-09 -3.96754757120655e-09 -9.66091284712531e-09 -2.89580525780663e-08 5.72539199002793e-09 -2.65232869937184e-09 -5.25750949865858e-09 2.16607656204246e-09 -2.47024478163516e-07 2.13036531034675e-08 2.35897317978182e-07 -2.62515910408334e-08 5.46029645447741e-10 1.41511235835843e-08 -1.55292903865701e-08 3.27250322959218e-08 1.02740354316259e-08 -3.02850572236635e-08 -8.88064663475162e-10 -8.74014257249864e-10 7.98879213294226e-08 6.45233696784623e-10
"R2025" -2.77152124684815e-09 1.06187081097771e-08 -1.09712414569357e-10 3.16911679622889e-08 -4.52313453371717e-10 -8.31600365542482e-10 1.14337973863428e-08 4.20997793525169e-09 2.49802504154663e-08 1.98885467315044e-11 1.53195575307107e-09 -9.26457543923576e-09 2.44828933854023e-09 1.42908382906998e-09 -2.48912676804739e-09 8.96367456986962e-09 9.37194300500448e-10 1.33701200018713e-09 -1.74412840174519e-09 3.02197942480909e-08 -1.07831475846761e-08 5.65025304005391e-11 3.53883593395933e-09 -1.69516394417933e-07 -5.67322239476126e-09 3.88438786185644e-10 -1.18487975979688e-08 6.10215288930638e-08 4.49462421078338e-09 -4.14864808026626e-10 6.79082046328363e-10 -6.800311480823e-10 -3.61790270494744e-09 -2.61315837453632e-09 9.66589562394679e-10 -9.79637951032609e-09 -4.11107970336268e-10 -8.55912565280681e-08 -4.15540485713765e-10 -4.68718921552685e-09 -4.96604838932695e-08 6.2574093508204e-09 -2.8051670897645e-08 1.42215652303917e-08 2.5899206268072e-09 1.37309225343591e-08 -2.47946795437738e-09 -4.87104889328313e-09 1.64629317851338e-09 9.24477492622693e-10 1.76686115721053e-09 -1.08722957944774e-09 -1.4616884210448e-09 -7.12264763151212e-08 1.93735750442282e-08 1.06615223287498e-08 -2.62515910408329e-08 1.9444764580043e-07 4.49809450126939e-09 8.30515612517037e-10 4.89786918911449e-09 3.19411961523871e-10 -2.55179626617651e-09 1.00059110199702e-08 -1.31822914404695e-09 8.29030194045354e-10 -8.77063365079168e-09 -1.44538186640749e-10
"R2026" -2.45842037409018e-09 9.86926844996582e-09 4.68768014096134e-10 3.53603007285195e-09 -4.08969415860715e-09 1.67472159482123e-10 2.53006979224826e-09 2.28505692285145e-09 6.07652909144774e-10 -1.02357181084252e-09 -6.62336537836833e-09 1.2192402419778e-09 3.87511448031104e-08 -7.93671624189312e-10 -6.58852159367167e-10 1.168542131406e-09 3.99030276722157e-09 4.43916793481906e-10 1.12376339906479e-09 2.26521728977336e-10 3.98784262141686e-10 1.13601737885448e-09 2.08511627468645e-09 -6.66218945170352e-09 -3.71186250910736e-08 -3.67202085427593e-09 -4.99724072659188e-09 3.77854041273575e-09 1.06655152237088e-08 -2.5186712261721e-09 -4.87115130076553e-09 1.43382096244801e-09 -1.44352998525983e-09 -1.51585499609881e-08 3.35829189649564e-10 -8.05928069588996e-09 -2.18934776092578e-10 -4.62265522415545e-09 -1.23168880490491e-10 2.01818432288842e-09 1.18023195044083e-09 -1.68340578781917e-09 -3.93671057238575e-10 1.95451000828671e-11 6.83517358568912e-09 -3.77364294982772e-10 -2.63269063436055e-08 -1.25796240494988e-09 -1.63537995846062e-11 -3.26974535181169e-09 4.32315649478832e-09 1.28906247666082e-11 -2.90569201738549e-10 -9.23526168585294e-10 8.20843033902655e-09 -6.77331086642039e-10 5.46029645446334e-10 4.49809450126992e-09 4.34214286812039e-08 -6.84612179366407e-09 2.73793519744699e-09 -1.60278721773546e-09 5.41242663701761e-10 -8.45033380635155e-10 6.12492479985224e-09 1.66073752719694e-09 1.44400251541037e-09 -1.24339427760746e-08
"R2027" -2.22797194590052e-09 1.11341219854566e-08 -3.92686350656053e-09 1.47768142477816e-09 2.30685751868632e-09 4.61221471107409e-10 -3.8917152759839e-09 -3.29422067685207e-09 -3.78867585949111e-09 -1.03993964256032e-09 5.98879139725412e-10 2.52642419956793e-09 -6.85357012376312e-09 1.69962160363805e-09 1.54850108926322e-09 2.67621864902238e-09 7.42759639493033e-10 1.81109439737747e-09 8.08363772210684e-11 -2.18008385919816e-09 -7.96907629570708e-10 -3.48219095228743e-09 -3.26118378210814e-09 1.60213381080599e-09 3.36310485334752e-09 -8.24500343636218e-09 1.45361134424814e-08 1.7837399387877e-09 1.09123913634292e-09 2.398974199931e-09 7.08546153112876e-10 -5.97977153032986e-10 -1.09217240249295e-09 4.56204602370909e-10 -2.65759382098311e-09 -7.34360542189365e-09 2.94783568405253e-09 -2.34440320290664e-10 -1.31041737261992e-09 -1.64128395900356e-09 1.38414969273079e-09 4.04496165786017e-09 8.85031960431665e-10 -2.41639425041348e-10 -1.04059349924503e-08 1.33560477234294e-10 1.06173475634109e-08 -1.16854626966989e-08 -3.51029575058506e-10 -1.10186146177091e-08 -7.12833338740398e-09 -6.81685371531626e-09 -1.72186236898761e-08 -5.57118218808568e-10 -1.18524956322005e-08 9.86984176875803e-09 1.41511235835824e-08 8.30515612517364e-10 -6.84612179366321e-09 7.90582630679869e-08 -2.83731338065504e-08 -5.29228536829292e-11 1.85936389001914e-08 -6.96248792067775e-09 -9.46230204329966e-09 2.52375779301711e-09 3.74529869546385e-09 -1.64305588395873e-09
"R2028" -1.2319987463226e-09 2.44228371827486e-08 1.25920385652473e-09 2.71814985161533e-09 -5.13997994264982e-09 3.18998629441598e-09 2.1136460729418e-09 -3.30565675851287e-09 -1.50715257056891e-09 -3.93841708521113e-10 -5.84798377654421e-09 -4.15392226741358e-10 1.67789336452426e-08 2.52924852425382e-09 5.18375288416987e-10 1.96077841850371e-09 -5.96200525015169e-10 -1.49336691875141e-09 -9.71131866701819e-11 2.07902173906638e-09 -6.45213048915828e-09 5.26081034366073e-09 1.54874261330346e-08 -8.21896132011923e-09 -1.10082924774123e-08 1.63071237510335e-08 -5.72078671126053e-08 -2.89321519907401e-09 -5.4675449005456e-09 -7.95822116523263e-10 -3.63562152959139e-10 2.28589581120428e-09 2.62894182198919e-09 -1.94497765672091e-09 1.57228818515128e-09 -3.97131401405486e-08 -1.56503193818147e-08 -2.21422314796424e-09 6.28692287793624e-10 3.64746385207097e-09 -2.59972675776347e-09 -4.39226189183838e-09 -1.86045998217433e-09 -2.72497167891258e-09 8.0694214883875e-09 -4.12911355743095e-10 -6.37609065123202e-09 7.45221061783329e-09 -1.10384151757715e-09 -1.12651460311712e-08 5.74439217943528e-09 2.75648158471528e-09 8.01178843768974e-10 1.09128136461171e-09 1.57536571097795e-08 4.54044276189815e-09 -1.55292903865696e-08 4.89786918911295e-09 2.73793519744653e-09 -2.83731338065514e-08 9.57168458879053e-08 4.044634714595e-09 -1.12660585755655e-08 8.31686525933524e-09 1.21292280210404e-09 -5.20471210915213e-09 -8.78414521382165e-09 7.03615457088243e-09
"R2029" 5.58987568348155e-09 1.08128700782177e-09 4.27982001921238e-09 -2.13107317992262e-09 9.6894273244009e-10 -9.18525119909942e-09 2.14404799706668e-08 -9.77014629914615e-10 8.03770730745509e-09 -2.20289980000373e-09 3.77425145174058e-09 -2.25986079068011e-09 -5.79523681623488e-09 -2.52404766289789e-09 3.27637288619129e-09 5.86742494197119e-09 -2.66504533604583e-09 -2.31849096922638e-10 -9.6366772128896e-10 5.56290513481882e-09 1.21580545727174e-08 -6.03365971131776e-10 -4.8519897014922e-09 -4.95796454406508e-08 1.33771612804635e-09 3.45153669722767e-10 -1.02819813659943e-08 -9.33807828833164e-09 3.3180872186462e-09 -2.00697137376552e-09 -2.01008367290633e-09 4.96250834876936e-10 -5.52244856959668e-09 3.01175950506068e-09 -5.46242963589706e-10 -1.49749857013753e-09 -2.34061129762228e-10 -3.63614319866046e-10 4.65245163603512e-09 7.29505496605560e-09 -4.21126867117242e-08 -4.86197728461455e-09 7.09532200350052e-09 -4.84384839024896e-09 -4.35455728862611e-10 3.89548395082499e-10 2.21503839832858e-09 5.36463059160228e-10 -1.06916146041582e-08 -1.03685790108211e-08 3.22821785980809e-09 -2.18553531091226e-10 -1.50311028812738e-09 -5.1153407371795e-09 -8.70801669985908e-08 6.94606114034082e-09 3.27250322959275e-08 3.19411961520545e-10 -1.60278721773633e-09 -5.29228536834196e-11 4.04463471459504e-09 1.16605203542467e-07 2.19589051256712e-09 7.03597984278642e-09 -3.48596454575923e-10 -3.90612194025782e-09 2.44343892229055e-08 5.81777084938927e-09
"R2030" -5.5132926811587e-10 1.96692764698197e-09 -1.81886203333488e-09 2.22405260466599e-09 3.58938563094477e-09 -2.99567219599533e-09 1.75781742013858e-09 -3.60949672155326e-09 -8.70811911177278e-12 -2.89410733501763e-10 -1.76878020484567e-09 3.07073820562071e-09 4.1913811560116e-09 4.03968502108379e-09 1.0565142846242e-09 3.95921925338895e-09 -5.07112471270247e-10 -1.0014867156237e-09 3.89116782519149e-09 -1.68481482502175e-09 1.44733812300266e-09 -8.49036965558171e-09 -6.61704234330297e-10 -2.15166032436917e-09 -7.61361194898814e-09 -4.68245636830422e-09 6.20837616824211e-09 2.01905308411294e-09 -5.43103023649483e-09 1.62079209307981e-09 4.69040401877483e-10 -2.07557889961294e-10 3.60439958933671e-09 -4.65475185048581e-09 -2.48576471653234e-09 3.46532319291065e-09 5.80366169787687e-09 1.56846283029666e-10 1.44395510707132e-09 1.27394279716132e-08 2.20436167025215e-09 8.56946338945433e-09 3.94138221569041e-09 6.21387761133478e-09 -8.10005357890809e-09 -4.45608026615569e-09 1.19478152856496e-08 -6.69387874987841e-08 -8.0796670343636e-09 -5.46528881304833e-09 -4.25514778729423e-09 -1.18742564873597e-10 -1.42533820457176e-08 -1.89598601157632e-09 -2.00683370589581e-08 1.00643911246983e-08 1.02740354316244e-08 -2.55179626617595e-09 5.41242663702127e-10 1.85936389001903e-08 -1.12660585755641e-08 2.1958905125675e-09 1.07566652064295e-07 -2.09947150247078e-09 -6.29358269637366e-09 -1.42014035892248e-08 -1.72828145292281e-08 -9.32066328749706e-09
"R2031" 1.32271487837802e-09 1.03804505217945e-09 4.19401162259046e-09 -3.43546226840614e-09 -2.2394580404077e-09 2.0165668353086e-09 5.44647623808525e-09 -2.43096755166307e-11 5.16797331875635e-09 -2.98237122360579e-09 1.15778721268445e-09 -2.92647995092984e-09 -4.60001968190529e-10 3.23953131324232e-09 -2.59090576981375e-10 3.15536155098307e-09 -1.85254818068545e-09 3.83661710325557e-10 -6.41223593919869e-10 3.64548145023612e-09 9.91707824310913e-10 3.48560795739628e-09 -1.81938329683749e-13 -6.19342506813424e-09 -3.4941533488188e-10 1.89533471765369e-09 -6.91718807236586e-09 -5.36216881543975e-09 -3.19940473814564e-09 7.72146405153002e-11 1.42237976521386e-10 -4.24143463478021e-10 -1.05276316960424e-09 2.09071253312394e-09 -1.15440772592824e-08 -3.02380953000678e-09 6.69666833619567e-10 -2.91697921828933e-09 -5.37473126793188e-09 -1.27223751090809e-08 -4.44361452367323e-08 1.25567237599808e-08 -8.71933361979774e-09 1.16493578081591e-08 -1.86953185505016e-10 3.24954137260046e-09 -7.75568837854527e-10 5.00860889621342e-09 1.12194262172389e-08 8.34602647995989e-09 4.80291260909596e-09 3.08909464205486e-09 -8.36442392385603e-09 1.36892379200449e-09 -1.92130089569158e-09 -7.67050017406553e-09 -3.02850572236644e-08 1.00059110199711e-08 -8.45033380635347e-10 -6.96248792067749e-09 8.31686525933511e-09 7.03597984278958e-09 -2.09947150247123e-09 8.68147789248786e-08 9.56150195755985e-10 -1.67403146910423e-09 -4.37552121654923e-08 1.70804102101376e-08
"R2032" -1.41354997168406e-10 -2.10245791550496e-09 1.03259462891534e-09 1.72038749096036e-10 -6.11841258788327e-11 1.55636617450165e-10 -5.40303297974252e-10 1.31915048359696e-09 -1.61085155463904e-10 4.19958284470159e-10 1.66480277612872e-09 2.67375499929272e-10 5.04376069857127e-09 -1.56559117902535e-09 7.98683964999384e-11 -5.17477603101403e-10 6.67814649669214e-10 -3.5498248187188e-10 -1.11896002825513e-09 -4.39019115642894e-10 3.27615573405425e-10 2.79015671661658e-10 1.31138253585065e-09 -1.53942240015483e-10 -1.93209263453497e-09 4.62643089996855e-11 -1.10937635850161e-09 1.41176724018402e-09 4.40569293008291e-09 -4.08378457866308e-10 -6.81939765985327e-09 -3.29627943741174e-11 -1.19502430343797e-09 -3.19045232914757e-09 1.12065595042683e-09 1.79756104695149e-09 -8.74358232973529e-10 8.71703458829028e-10 4.56027321003379e-10 7.37105092752885e-10 -7.61568173403341e-10 -1.24644681750332e-09 2.59548853749307e-10 -8.97305100514228e-10 7.45152032803401e-09 -1.79815913765579e-10 -1.41711480007407e-08 3.90660281898304e-09 -6.71746142158645e-10 1.00429101707699e-09 1.72964508625078e-09 -4.21872339251835e-09 3.15310854640647e-10 7.07718120425813e-10 1.40119500486893e-09 -9.21438633997213e-10 -8.88064663476837e-10 -1.31822914404722e-09 6.12492479985214e-09 -9.462302043297e-09 1.21292280210322e-09 -3.4859645457611e-10 -6.29358269637382e-09 9.56150195755438e-10 1.39661572148046e-08 -5.05141302906316e-10 9.37776108515396e-10 -7.22103246117371e-10
"R2033" -6.60156783760513e-10 -1.89250506771516e-09 -5.85680217473904e-10 2.69733445631177e-09 1.51618183346932e-09 2.5686925371972e-10 4.01417332049418e-10 2.61263487167674e-09 9.22262529875558e-10 3.10440782029201e-11 2.49915281172703e-09 -8.03643456322764e-10 -7.40885998932673e-09 -2.00338282941462e-09 -2.15895944415207e-09 3.65380892573299e-10 -5.86279011020041e-10 2.11312042845329e-09 -1.12089163364461e-09 -2.97943741649177e-09 -1.37090773740774e-09 1.22764565630544e-09 5.30083320421123e-10 6.32651074889271e-10 4.56565050693118e-10 1.55297230178318e-09 2.09614848163887e-10 -1.52138474391113e-09 -9.96020654625013e-10 -2.1343859430411e-10 -1.39893334886549e-10 -1.52997969113049e-09 1.10179630885328e-09 3.95180328799998e-09 -2.04132738781281e-09 3.996355309366e-09 -1.06646702197059e-09 -2.04011128443660e-09 -1.09555501475111e-08 -1.49834319078717e-08 7.92769647568588e-10 2.00994162290057e-08 -1.45250903517556e-09 -2.82306106804213e-09 -2.11212845835988e-08 6.106190408176e-09 6.26811551387689e-09 -2.16066074631569e-08 8.70659702318396e-09 1.04319246255267e-09 8.27572812425952e-10 4.53197949313662e-09 5.92077777630459e-09 -1.39138419776402e-09 8.29512959400631e-09 -2.53281057206392e-09 -8.74014257250549e-10 8.29030194045348e-10 1.66073752719698e-09 2.5237577930171e-09 -5.20471210915201e-09 -3.90612194025778e-09 -1.42014035892247e-08 -1.67403146910475e-09 -5.05141302906123e-10 3.25579991613547e-08 3.35208202603951e-09 -2.19133247392832e-09
"R2034" -1.139996859088e-09 -3.50123918615764e-09 8.32900183406614e-10 -2.79199146581898e-09 2.65126498846181e-09 -5.95367474785374e-10 -6.2004422062999e-09 8.78118333062871e-10 -4.44432570345715e-09 -2.96829943965093e-09 4.63489784090236e-10 2.85401389411978e-09 9.11172137060419e-11 -5.24278989635334e-09 7.12564630966132e-10 -2.79540073419251e-09 5.52816441103728e-10 5.95737954159157e-10 -3.19779133412903e-10 -1.02360377932617e-09 -1.36354512369129e-09 -3.18135731984561e-09 1.41395867532825e-09 1.16915935590844e-08 1.33785095792636e-09 -4.35531581731529e-10 -4.16502485048388e-09 3.18983338487435e-09 5.54651179372028e-09 1.44065608680036e-09 -3.75797131825181e-10 -3.95700065436967e-10 -4.34477331716238e-10 -2.13554821694601e-09 -3.2751775701738e-09 6.66490680607126e-09 -3.58351684449633e-09 1.75515101075005e-09 6.23511370407438e-09 7.78167297537301e-10 2.04241481034352e-08 -6.1913880172204e-09 4.9943817003528e-09 -8.71162650858058e-09 5.01424790771137e-09 -2.73483235138705e-09 -3.28358678711054e-09 1.0899706568923e-08 -1.30142968266859e-08 1.81652711689003e-08 1.09479265955761e-08 -5.17739308789996e-09 3.79506383553969e-09 2.97545591624247e-09 -1.51636339730638e-07 1.08605977685139e-09 7.98879213294245e-08 -8.77063365079263e-09 1.44400251541034e-09 3.74529869546324e-09 -8.78414521382141e-09 2.4434389222903e-08 -1.72828145292283e-08 -4.37552121654914e-08 9.37776108515424e-10 3.35208202603922e-09 8.92834352768955e-08 -1.78973713124564e-08
"R2035" 1.74051377102138e-09 3.87715961296029e-09 6.3013383222623e-10 -4.04288159342083e-09 1.60346445080632e-09 3.13803082755913e-09 -3.55449317382917e-09 -1.79541723347712e-09 2.36135273094621e-09 1.63851563476658e-09 9.75823438135625e-09 -1.34129659259661e-09 -2.53132490734789e-08 1.46813743635651e-09 -1.16433076169767e-09 -2.7454766799587e-09 -1.61981332157698e-09 -9.65471868967849e-10 -2.35505336787413e-09 1.96932545982495e-09 -3.81452473250141e-09 5.70170659378534e-09 3.90751130050628e-09 1.24911675565715e-09 1.17720755465722e-08 3.62986836521615e-10 -7.50815646399961e-09 1.08436813816145e-09 -4.88877076909484e-09 9.57632409957306e-10 2.14551145865054e-09 -1.65628763530931e-09 3.47366250495698e-10 8.58570769403923e-09 3.95858266370898e-10 -5.92551652472651e-09 -4.23387760074997e-10 7.83734931350496e-10 -3.5353031472376e-09 6.89044378673243e-09 -7.03405965132958e-09 3.73965786432459e-09 -1.12535431675112e-09 -1.89499710260716e-09 -1.14198193612152e-08 -1.03047021893984e-09 1.05777138339618e-08 5.75019317698573e-09 -3.56427023158836e-09 1.18360758355749e-08 -1.69250026182645e-08 3.15575938918302e-09 -5.87288531324531e-10 4.44316221637041e-10 -2.16446278397948e-08 -9.54669376191142e-09 6.45233696784918e-10 -1.44538186640194e-10 -1.24339427760742e-08 -1.64305588395874e-09 7.03615457088339e-09 5.81777084938765e-09 -9.32066328749745e-09 1.70804102101348e-08 -7.22103246117118e-10 -2.19133247392863e-09 -1.78973713124572e-08 4.53746924220217e-08
