# Supplementary material for: NODDI and Tensor-Based Microstructural Indices as Predictors of Functional Connectivity
Source: PLoS One. 2016 Apr 14;11(4):e0153404. doi: 10.1371/journal.pone.0153404 (PMC4831788; doi:10.1371/journal.pone.0153404)
Supplement: S1 Data — a) Functional connectivity matrices, both fMRI and EEG connectomes across all subjects, in the form of precision matrices and b) structural brain connectivity matrices across all subjects and microstructural indices. Columns and rows are named according to the corresponding brain region that represent. (ZIP) [file pone.0153404.s001.zip › DATA/EEG/39/precShr_EEG_wholeTS30_70.txt]

"C1001" "C1002" "C1003" "C1005" "C1006" "C1007" "C1008" "C1009" "C1010" "C1011" "C1012" "C1013" "C1014" "C1015" "C1016" "C1017" "C1018" "C1019" "C1020" "C1021" "C1022" "C1023" "C1024" "C1025" "C1026" "C1027" "C1028" "C1029" "C1030" "C1031" "C1032" "C1033" "C1034" "C1035" "C2001" "C2002" "C2003" "C2005" "C2006" "C2007" "C2008" "C2009" "C2010" "C2011" "C2012" "C2013" "C2014" "C2015" "C2016" "C2017" "C2018" "C2019" "C2020" "C2021" "C2022" "C2023" "C2024" "C2025" "C2026" "C2027" "C2028" "C2029" "C2030" "C2031" "C2032" "C2033" "C2034" "C2035"
"R1001" 5.5853357653851e-08 9.05078946430332e-09 -5.36258930057457e-10 6.14211479595757e-09 -2.37404935350056e-09 -2.16198077368756e-08 -1.81028171005317e-08 2.83530453210636e-08 -4.92500199959329e-09 1.57346076175743e-09 -1.00010465650241e-09 1.2947673111178e-08 -9.23191588520504e-09 -6.09947903429595e-08 1.90967127958436e-08 -1.98747024681757e-08 -1.25641725236815e-08 -1.27388799115444e-09 5.14283541462343e-09 -1.3666702813704e-08 2.67865413985321e-08 1.15835066062513e-08 -6.32086909710025e-09 -8.69989949569755e-09 -4.23737635503836e-10 1.40588375295886e-09 -2.32573227859763e-09 2.38918784877325e-08 7.12275371447965e-09 -3.37715292315364e-08 1.0215416599034e-09 -1.30768693272969e-10 -1.00858773072546e-08 2.80810797324881e-08 1.55168427306513e-09 -7.04215281512863e-09 -7.01692003074927e-10 2.9673845284229e-09 1.17767839674383e-09 7.97421436542383e-09 2.50475745258239e-09 -5.07114525186035e-09 -6.2510567038534e-09 -1.33940777810025e-09 5.16913408560496e-10 -1.21720036056526e-08 7.3279263933969e-09 1.81477230504786e-09 -3.65001794578373e-09 6.33984960915580e-09 2.94136409011049e-09 1.11062693438422e-09 -1.99821804605067e-09 6.35364434392588e-09 5.51654584076945e-09 1.41726268861984e-09 -1.83437041285401e-09 1.13670042815699e-08 -3.71989245749043e-09 -9.60102154410652e-10 3.58533295443989e-10 -8.41754998052767e-09 1.38747859555866e-09 -5.57545430348451e-10 -4.30228558756847e-10 -2.20490363683624e-09 -5.58221934701594e-09 -1.6118442144213e-09
"R1002" 9.0507894643033e-09 5.87262978677418e-07 -5.75932991240209e-09 5.57652020773071e-09 -4.6669064622006e-09 1.29410781398625e-08 -3.44198245344981e-09 -4.84661110626742e-09 1.49496474644296e-08 -4.61734694344748e-09 2.19715818559855e-08 -4.02286630900362e-09 2.67174529756035e-08 -1.76470159604662e-08 -1.71606634270154e-09 1.28580823658992e-08 -4.09458846598027e-08 1.97172603537117e-08 -1.2127361908242e-08 3.39486597669734e-09 -1.60749644127427e-08 1.07887167091718e-09 3.9137629947619e-08 -1.55960945396111e-08 -1.89386970823306e-07 -2.78808181568979e-08 -1.38564630252918e-07 -8.71108107397626e-09 1.84874299673497e-08 3.14461941670014e-09 6.78352804791511e-09 -1.26922679285877e-08 -2.82149018349809e-08 4.04752166862787e-08 4.50088329681665e-10 -4.89696062073043e-07 5.11344249911196e-08 -1.04960120164573e-08 -5.66211265395613e-09 -3.62133643365574e-09 -1.37337297663656e-08 8.18921765731503e-09 -3.48867341657251e-08 6.9977133159363e-09 3.36123847475108e-09 8.62757535238761e-09 4.00048184354258e-08 1.95741853888632e-09 -4.19211928013822e-09 4.6013605743171e-08 -3.33439809361805e-09 -1.28717286565987e-08 7.46620131810432e-10 3.32036302642389e-09 -5.29235070775365e-08 4.75836117208313e-09 -4.56182050139835e-08 1.93519391144368e-08 3.64468670266184e-08 1.43096465783527e-08 7.34251647576941e-08 -9.65499390639333e-09 -3.79257415392822e-09 2.19050593905311e-08 -1.32150270740974e-08 -1.62060583308437e-08 -5.54185165679167e-09 7.00839505791276e-08
"R1003" -5.36258930057384e-10 -5.75932991240206e-09 4.38032178202609e-08 4.9933601107352e-09 9.52323224590303e-09 6.99594935650362e-10 2.13777853533559e-10 2.35504457588643e-09 4.84540235420116e-09 -1.55114939627593e-09 2.26217297667579e-08 1.66202073324885e-09 -2.29948806062984e-08 -7.37242837088608e-09 -6.57467329397713e-10 1.50794335480555e-08 -3.16712876488132e-08 -1.09165814234456e-08 4.37581153112547e-08 -4.12825711140396e-09 3.15381556702321e-08 -1.98998119345648e-09 -5.75790556146243e-08 3.42495077043354e-09 3.60974006451179e-09 -2.92607723291023e-08 -1.29032543657976e-08 -9.61734474389939e-09 2.52145493345939e-08 -7.75331264071728e-09 7.62037973729594e-09 -1.03650172117419e-08 -1.62696887052157e-08 -3.07368769599979e-10 7.23798529846466e-10 5.3166273664311e-09 -4.9454659365905e-09 -3.51965559015372e-09 -2.3540046156875e-09 -5.24226832421052e-10 9.47135134946571e-10 3.04209643658946e-09 1.66884602869989e-09 -3.41446003342199e-11 7.89680069886669e-09 -2.96931518815281e-09 -1.13980292688281e-08 -1.98271372299791e-09 -1.83347130635991e-09 5.28074708369289e-10 2.1841276303091e-09 1.14644868660595e-09 -2.26339994482e-09 4.94115763696551e-09 -6.81881478180923e-09 -1.95030789148689e-09 6.39659122317615e-09 -6.31771103778435e-09 4.89210529901348e-09 -4.80291982430149e-09 1.05647231541516e-08 4.91327159525172e-09 -1.66903489127246e-09 -1.552548305932e-09 1.00298004989457e-09 2.8155478623989e-09 4.09820360234439e-09 -1.9791127157956e-09
"R1005" 6.14211479595735e-09 5.57652020773113e-09 4.99336011073508e-09 8.14777782265174e-07 -7.19615060795286e-10 -2.31179229002348e-08 9.4547230028243e-08 5.41298684486735e-08 -4.52277940254315e-09 -1.81724822073565e-07 1.84143954204023e-09 1.91374790534506e-07 2.46228264414539e-08 -5.27667044213517e-08 -3.13030523594966e-08 4.0755841299228e-09 5.23706179875799e-10 -1.59807870288241e-09 3.33815476881349e-09 -2.21325642115117e-07 2.67130555973816e-08 8.11910937275117e-09 -1.41225701198574e-08 -2.81093855333536e-07 -1.60299730683476e-08 -1.55936706750554e-09 -1.10949556498257e-09 1.03640254688777e-08 5.71275962343924e-08 -5.82981379253912e-08 -3.84307027532308e-09 -3.49850623336042e-09 -5.03176201316608e-09 -2.1821903341257e-08 -1.16824258744178e-08 -1.07025226015327e-08 3.29250145663086e-09 -5.28957504544857e-07 -2.25421555280369e-08 3.64436168314127e-09 -1.57960024541132e-08 -5.77745922329633e-09 -9.74435893808189e-09 -1.33106280555292e-08 -1.60608312635728e-08 -8.58521825914438e-08 -4.3475646401733e-09 1.05605507605998e-08 9.44498866529527e-09 6.30584555679983e-08 -1.7272761885944e-08 -8.77143859890173e-10 9.66577525009224e-09 2.76859740853174e-07 -5.91555479100392e-08 -2.80516246484935e-08 -1.29568523313993e-08 -7.73663598498532e-08 1.78542462664976e-08 4.39956400295808e-09 -5.41415686528555e-09 -2.36081554666803e-09 -1.89499043902645e-08 4.38431319879661e-08 -2.42955124838138e-09 1.21607718451487e-08 1.16714263430384e-08 4.1507134088723e-08
"R1006" -2.37404935350038e-09 -4.66690646220061e-09 9.52323224590281e-09 -7.19615060795395e-10 5.75120915137451e-08 -3.26120136141419e-08 -4.4272376826217e-09 1.35799888776509e-08 3.73638766873133e-10 1.17125774234139e-08 3.91743924894648e-08 1.06704986214626e-08 -1.05082849611139e-07 5.27951020319171e-09 1.65529119724177e-08 -1.50282499778219e-09 6.28921527224506e-10 1.96217835071844e-09 1.55590803626935e-08 -1.70246998573833e-08 1.90920631836119e-09 1.92535928203164e-09 -5.77189411788477e-09 -1.58713961991954e-09 3.95982247478436e-08 -2.44233183862674e-08 3.51730306861849e-09 4.64211445359882e-09 5.84570109819403e-10 -2.83844710270643e-09 7.33442174941633e-09 -2.43746156985547e-08 -1.63809956872523e-09 -1.73166245178664e-08 -3.4469680894603e-09 9.93127489811988e-09 5.18538549113355e-09 6.64847463265987e-09 -1.91549476014659e-08 -1.83402020240488e-08 4.30943392914936e-09 1.1752035304484e-08 -6.48880203867362e-09 -1.73602545509317e-09 6.28566631824626e-10 -9.09461285419358e-09 2.58541743385012e-08 -5.63889936467656e-09 1.75495672563243e-08 1.73012798341326e-09 8.40537777847086e-11 -5.88875104414492e-10 -1.94795634972939e-09 8.70892303153845e-09 1.89695787218133e-08 9.69288177985598e-10 -1.20924102426616e-08 8.15331630845716e-10 -2.35512584671809e-08 4.89946512888843e-11 -9.90172660630166e-09 -1.02531738104478e-08 8.28510011166938e-10 -1.80474404174265e-09 2.21009259832747e-09 1.26564472830236e-08 -8.1885984277133e-09 2.80478769246704e-09
"R1007" -2.16198077368756e-08 1.29410781398622e-08 6.99594935650518e-10 -2.3117922900235e-08 -3.26120136141419e-08 2.49064622404679e-07 5.43990640434381e-08 -1.48066759496408e-07 -9.17695174723546e-09 -9.2962364551792e-08 -2.15726234298172e-08 -9.29691388645858e-08 -2.01940742759001e-08 3.66323048427009e-08 -6.69787585825804e-08 -2.00719046219748e-08 -9.83677631094648e-09 6.41422722212201e-09 -1.30984247236276e-08 1.07131628415533e-07 9.29953671169938e-09 2.53507696867327e-08 2.64628514438193e-09 4.71777805485176e-08 2.02137000654835e-08 1.40392840300693e-08 -1.32740903501911e-08 -3.70792877704948e-08 2.10982647601563e-08 -2.0220374975182e-09 1.2132336351307e-09 1.98904650956233e-08 -4.10576884525927e-08 3.84470412072081e-08 9.70935402786316e-10 -1.38567588001952e-08 -3.00793665656861e-09 -1.13633782365177e-08 4.61804637877797e-09 -7.88384701007928e-09 -1.69434292625453e-08 -1.54466372204792e-08 1.06812499589272e-08 2.09701278143892e-08 -2.13103764162522e-09 1.63778131426715e-08 1.06436536021e-10 1.44177955765833e-08 1.58788487122393e-08 3.11287528521014e-09 -7.36782124023757e-09 2.47072632115704e-10 3.42710037715762e-09 -9.92474855283702e-10 -7.4847612360754e-09 -5.07647621408285e-09 6.62109524854919e-09 -2.50140419870143e-08 -7.74774186963518e-09 -4.42937961038338e-09 5.13399108617525e-09 9.84974249821258e-09 -1.73827082449594e-08 6.62435145558645e-09 3.53240325212489e-09 -4.68351622779292e-09 -8.84186455356946e-09 3.37561369482029e-08
"R1008" -1.81028171005321e-08 -3.44198245345015e-09 2.13777853533053e-10 9.45472300282438e-08 -4.42723768262116e-09 5.43990640434375e-08 3.11540521407776e-07 -3.64109092959593e-08 4.16279317969493e-10 -1.61079125323207e-07 -1.11862080268593e-08 9.39587134797894e-09 -1.79668030507793e-09 7.18228849900846e-09 -2.07996385645703e-08 2.85843852006941e-08 4.22440912052606e-09 5.99346330300224e-09 -1.16990525204724e-08 8.62696416271063e-09 1.1706155518566e-07 -8.54701592368746e-10 -3.26277315767542e-08 1.79688983498379e-08 9.70194621760748e-09 6.72898455765153e-09 -7.66267504954676e-09 -2.39454124955802e-07 2.67915629489348e-08 -1.31955601736088e-07 3.44693897077919e-09 2.80198533258171e-09 -1.59075242038749e-08 9.9063128301526e-09 -3.55328583207651e-09 6.81637811177043e-09 1.39054381953653e-09 -5.3342075108445e-08 4.46624859970797e-09 -1.04827669282533e-08 -1.61015840097349e-08 1.00932244633021e-08 2.5173398617067e-08 3.28678266671859e-08 1.19662695761573e-09 9.04330404335035e-09 7.98851707175625e-10 -1.19389340779506e-08 -3.12189440882708e-09 -6.63512866708754e-09 -9.86419396030075e-09 -2.35996445585634e-12 1.35112453872076e-09 1.12293003799717e-08 3.86143217007655e-09 -1.64822669929977e-08 6.84683799891372e-10 -7.33860540757004e-08 -6.8119974186e-09 3.41582466233885e-09 6.03645681828299e-10 4.32854147331937e-08 1.28175410144235e-08 8.24734825851388e-09 -1.75702080039488e-09 -1.06224504310064e-09 -3.21355851283832e-09 1.31294353748215e-09
"R1009" 2.83530453210629e-08 -4.84661110626736e-09 2.35504457588673e-09 5.41298684486743e-08 1.3579988877651e-08 -1.48066759496408e-07 -3.64109092959589e-08 1.98960695230346e-07 1.28325888801525e-08 1.03401371392993e-08 3.00913286809122e-08 5.77024116946482e-08 3.9220262696601e-08 -1.04575016859244e-07 2.35230687222559e-09 8.78615957373529e-09 8.84969134753245e-09 -3.08701227169768e-09 1.60058470276826e-08 -5.54983868580562e-08 4.59375952894703e-09 -1.45989182418373e-08 -7.32348602332486e-09 -6.96855865149101e-08 -2.41109942191067e-08 -2.09042841983908e-08 1.17092264040385e-08 5.5493650429835e-08 4.65617555637619e-08 -4.00320761097528e-08 -3.79884651503092e-09 -4.03081855108532e-08 3.95132298469841e-08 -6.01173901834455e-08 1.5133321107482e-09 5.23913868391166e-09 1.42019221074094e-09 -1.92571181576155e-08 -2.3440727496776e-09 -1.83934765658132e-10 1.23317723620896e-08 4.6396502763293e-09 -2.98297373243406e-09 -6.86481283816172e-09 2.92831983258135e-09 -1.83594058934637e-08 -4.12097125071468e-09 -4.43796796588754e-09 2.45835689742194e-09 -1.36305992268172e-08 5.94819868250818e-09 -1.44945820630837e-09 -3.06387055347757e-10 -1.0455833043587e-08 1.9197664054584e-08 1.58050479528315e-08 -6.8253693666177e-09 4.59346759069931e-08 4.86566421832212e-09 3.61777317373805e-09 -4.51529023713028e-10 -1.64682611239414e-08 7.14568845618552e-10 -9.72741034388925e-09 -3.19325829822663e-09 7.14620653883469e-09 8.34835842331079e-09 -3.41523024878934e-08
"R1010" -4.92500199959349e-09 1.49496474644298e-08 4.84540235420121e-09 -4.52277940254344e-09 3.73638766873222e-10 -9.17695174723572e-09 4.16279317969643e-10 1.2832588880153e-08 2.14426581499552e-07 5.08454341431054e-08 -4.24180575009781e-09 -8.04550856295509e-08 1.70664221782685e-08 5.83478683384869e-09 -1.62404687340609e-08 5.19764077801567e-08 4.55189092755588e-10 7.83506780583871e-09 -6.69708482004898e-09 3.00224155579066e-08 8.00831579227204e-09 -5.22512480845124e-08 -5.15103371588928e-09 -3.64539225767147e-07 1.59440323273645e-09 -3.40918681720266e-09 1.14007810246454e-09 6.26743324659414e-08 -4.59876430242689e-09 7.76465014303347e-09 -9.47840618838161e-10 -2.88713769088772e-09 -8.03258508728807e-09 -1.2855330652398e-08 -5.80281652871619e-09 -1.41408972516109e-08 -3.39419101960534e-09 -3.066816351395e-08 1.44972868804954e-08 3.52426704068077e-08 1.86425707998759e-08 -1.321838355098e-08 -1.20857427947268e-07 4.88985725186291e-09 1.45379105574154e-08 1.76962596644793e-08 -1.74409953316254e-08 1.33997684254621e-08 -2.91981000507824e-08 -4.39469728879599e-08 3.16219262767487e-09 -2.97178976375107e-09 3.48651644539075e-09 -1.07887736986629e-07 8.0812265695732e-09 6.66865294257156e-08 -1.18192256642585e-08 2.50062338776921e-07 4.91433043873306e-09 5.08482932840381e-10 -1.10898605216386e-09 1.57790823882027e-08 -1.43998595322367e-08 -7.85743449125543e-09 1.15177112548719e-09 -1.46602050354113e-08 1.95287105954937e-08 -1.72441318260579e-08
"R1011" 1.5734607617586e-09 -4.61734694344739e-09 -1.5511493962746e-09 -1.81724822073567e-07 1.1712577423413e-08 -9.2962364551794e-08 -1.61079125323211e-07 1.03401371392977e-08 5.08454341431062e-08 2.79007242165624e-07 1.83763865297967e-09 -8.40661544659085e-08 -5.3479845312358e-10 2.02654876513489e-08 4.91884146831945e-08 1.12843893077083e-08 1.23901044473021e-09 -4.58226395189696e-09 6.58410502956418e-09 1.07511867618896e-08 -5.05091256142379e-08 -1.66681933871893e-08 9.60556170641151e-09 -4.45824315993714e-08 -2.44622437031595e-09 -2.57540511330275e-09 4.66518016145037e-09 9.28567423970748e-08 -3.97675972174817e-08 7.05272560959636e-08 -1.88764721180977e-09 7.95197637359004e-09 1.66458377985902e-08 -1.07040762200806e-08 4.72642527626175e-10 4.89406622781911e-09 -2.43938745198312e-10 1.29708384991686e-07 1.4223959527489e-08 1.3749740779344e-08 2.29682071677924e-08 -3.25835546693991e-09 -2.08813394845895e-08 -3.84267441727994e-08 1.14827295036074e-08 -1.1852477573937e-10 -7.75647390703109e-09 1.9547129881445e-09 -1.31980088467245e-08 -5.89075049437247e-09 5.39751442883244e-09 -3.10393355234372e-09 -1.59962056041052e-09 -4.32178283541056e-08 -5.68692682981433e-09 1.21166863530286e-08 -5.30865347627315e-10 5.63530616925478e-08 4.88733089686057e-09 -2.23844379114586e-09 -4.08487571349458e-09 -2.52042533175555e-08 1.70735509556541e-10 5.79585423300163e-10 3.3672170944155e-09 -1.28285850195058e-08 1.32415653612569e-09 -9.60083234861585e-09
"R1012" -1.00010465650238e-09 2.19715818559855e-08 2.26217297667579e-08 1.84143954203946e-09 3.91743924894648e-08 -2.15726234298171e-08 -1.11862080268594e-08 3.00913286809122e-08 -4.24180575009782e-09 1.83763865298001e-09 3.17591391296245e-07 5.29383766546515e-09 -2.14100178408854e-07 -1.16335240000733e-08 2.3180496553933e-09 -4.50187027097467e-09 -8.32672462112545e-09 -6.4538587130388e-08 -3.41028015734845e-09 -4.23442244071273e-09 9.16475845039449e-09 1.15322213512089e-09 -1.80172719669961e-08 1.75138489966706e-09 -6.4406676247371e-08 -1.00015451739732e-07 2.02870707162318e-08 1.1513898207039e-08 2.17213459445187e-08 -6.06208895157315e-09 -6.43943890510007e-10 -5.16193819027136e-08 -9.92853793106769e-09 2.5579748582334e-08 7.09402350688369e-09 5.30370958429109e-09 7.00324024121043e-10 -3.38085719201696e-09 8.94520339621805e-09 3.32873798839753e-09 -6.16210840083406e-10 -3.37896466981175e-09 -1.66778405860498e-08 -7.26327686070406e-09 3.0174341608272e-08 3.61348190984441e-09 -6.76418500485651e-08 -3.216471432561e-09 -2.7670769855897e-09 -2.4306428337305e-08 -2.16863343829243e-08 -8.80126132603668e-10 -4.96949742205042e-09 5.36627259580562e-09 -3.42141384690828e-08 2.55875906585991e-08 1.00093532221176e-08 -1.52801799738362e-09 4.68085520595029e-08 -2.77403116376511e-09 -5.7335141076292e-09 2.03162562746161e-08 -1.78971666309425e-08 5.53281636687002e-09 2.60341274616918e-08 -5.8425947847241e-09 -1.56122142933852e-08 9.40982188176109e-08
"R1013" 1.29476731111779e-08 -4.02286630900382e-09 1.66202073324909e-09 1.91374790534507e-07 1.06704986214623e-08 -9.29691388645853e-08 9.39587134797981e-09 5.77024116946483e-08 -8.04550856295509e-08 -8.40661544659101e-08 5.29383766546539e-09 2.24305946882252e-07 7.31970004443395e-09 -2.44531573592261e-08 -6.68227788762086e-09 -1.34645477756891e-09 -2.01746995146186e-09 2.09069783712102e-09 -3.47056905894899e-09 -2.11512561388271e-07 1.23818138629684e-08 1.00385304493881e-10 -7.22855488800058e-09 6.06225549957276e-08 -1.05111698271822e-08 -1.59567698840681e-09 6.75248373762498e-09 -1.66097669912863e-08 1.63678934334359e-08 -2.62913120266891e-08 -9.28974003614379e-10 -1.17220577472001e-08 5.87624160299023e-09 1.42224664077683e-08 8.15489860497447e-10 2.52914372920967e-09 3.58703569120411e-10 -5.17639115949e-08 -3.72605477161525e-08 1.22765368024645e-08 2.07266325404003e-09 -1.00625542341544e-09 3.34586686759964e-08 -8.17434986593353e-09 -1.94237019519933e-08 -2.00807310132909e-08 8.61459578083562e-09 5.40428450232448e-09 1.31084535563922e-09 1.99066286408635e-08 -1.09718133761619e-09 3.36906985469432e-09 7.6425866445042e-10 6.47014858306347e-08 -3.02755924741106e-08 -2.10511147727238e-08 7.47631980409607e-09 -1.02219492677415e-07 6.58547778500655e-09 6.60208271368457e-10 -6.29116155318126e-11 1.72294949198606e-08 -9.49703336510779e-09 2.62560195102157e-09 -4.4077322185122e-09 2.40631291382381e-08 1.00085460064003e-08 1.85383066505853e-08
"R1014" -9.23191588520493e-09 2.67174529756035e-08 -2.29948806062985e-08 2.46228264414535e-08 -1.05082849611139e-07 -2.01940742759001e-08 -1.79668030507802e-09 3.92202626966011e-08 1.70664221782685e-08 -5.34798453123324e-10 -2.14100178408854e-07 7.31970004443396e-09 6.9398030219067e-07 -1.66335536807677e-08 5.68326666513891e-09 -4.04284682360156e-09 9.2654318446907e-10 2.17737007954129e-08 3.35357302776668e-08 -1.88694909785123e-08 -2.9361131025092e-09 -1.51212070793082e-08 1.91268784570866e-08 -2.26071550138966e-08 -3.19993567912874e-07 6.31935016000436e-08 7.0619847348867e-09 2.16335853024886e-08 8.18215173698795e-08 -1.91032339408412e-08 -3.11020254481787e-08 1.67314111860049e-08 2.02261317216129e-09 -1.76116043215523e-07 -1.02934090124855e-08 -3.87853966471256e-08 6.19513733176421e-09 -8.23426403560455e-09 -1.50195454163121e-08 -1.07810703657201e-08 7.64049763892832e-09 1.26500899444454e-08 2.67103880701499e-08 1.00035004670239e-08 6.60356457015064e-08 -1.09095018865801e-08 -2.47780963323019e-07 -1.00991297748472e-09 1.1062130354257e-08 3.12832784693118e-08 4.87813540417458e-08 6.19272730541309e-09 -1.75209001288572e-08 -1.40147189496898e-08 8.5016840787038e-08 -3.08051032555834e-08 -2.84452673607089e-08 1.16607288030613e-08 2.36444791013917e-07 -3.65096596212206e-09 1.23831533287548e-08 -3.68818141872095e-08 1.1712943982806e-08 -2.57912631410636e-08 -1.10811105715171e-08 5.35861996285904e-09 5.19768281942387e-08 -2.03482312009496e-07
"R1015" -6.09947903429594e-08 -1.76470159604661e-08 -7.37242837088611e-09 -5.27667044213525e-08 5.27951020319184e-09 3.66323048427008e-08 7.18228849900889e-09 -1.04575016859243e-07 5.83478683384791e-09 2.02654876513493e-08 -1.16335240000733e-08 -2.44531573592264e-08 -1.66335536807676e-08 2.16916011932448e-07 -2.42578254672711e-08 1.84811216811414e-08 -3.59735300935014e-09 2.40822508555433e-09 1.88380815637615e-08 1.57312759760895e-08 -4.52046354729007e-08 -2.48505833244295e-08 3.23349482799911e-08 6.92641032078982e-08 4.54309778195632e-09 2.16371177953735e-09 1.834940911422e-10 -3.69077798584772e-08 -2.26121087490479e-07 8.58691028945223e-08 6.35960475640993e-10 7.93406781444479e-10 7.56317187911127e-08 1.17067315855307e-08 -1.94865773007157e-09 1.45885069776076e-08 8.02557302167269e-10 2.24058400699973e-08 -4.32069538013209e-09 -9.26927970789657e-09 -8.73993230676848e-09 2.19635019588448e-09 1.68284084742489e-08 3.11399494155875e-09 -5.41852029147174e-09 2.05267868515658e-08 6.17967104036588e-09 5.60429606846838e-09 2.85647311614586e-09 -7.29198676552324e-09 -6.23350819228648e-09 -1.78824576399942e-09 3.7978943860936e-09 9.15732527189519e-10 -3.10743758307874e-08 4.32384980610603e-09 1.00424830622626e-08 -5.70619450572616e-08 6.55238918669881e-10 -2.02172466124008e-09 -1.28158716315208e-09 2.04495081769304e-08 -1.02445087040264e-08 1.10523706999129e-09 3.1013462203986e-09 2.16400813023641e-09 1.49016997193379e-08 2.28372351393597e-08
"R1016" 1.90967127958425e-08 -1.7160663427015e-09 -6.57467329397518e-10 -3.13030523594966e-08 1.65529119724179e-08 -6.69787585825803e-08 -2.07996385645697e-08 2.35230687222561e-09 -1.62404687340613e-08 4.91884146831942e-08 2.31804965539335e-09 -6.68227788762087e-09 5.68326666513896e-09 -2.42578254672712e-08 9.85960290288259e-08 -1.39892468291612e-08 1.88016544889344e-08 -1.08113559089771e-08 7.63470455105590e-09 -2.96614613141682e-09 2.60631632704723e-09 8.73271988871073e-09 -3.42601222558438e-11 2.76332763906038e-08 -1.23239677100287e-08 -3.49166618109786e-09 -3.7960733299183e-09 -6.95924728918499e-09 -2.0878494918886e-09 1.37532975035143e-08 2.40412003561075e-09 1.61757358395056e-08 -1.5580041691843e-08 -4.45023121856958e-08 3.0008326236145e-10 7.19183333384062e-10 1.30987428574723e-09 1.05454251369793e-08 6.46358313430764e-10 -2.01379818028128e-09 8.94036884495125e-09 1.58059828950921e-08 -1.51111908408137e-08 -2.51160914596396e-09 -8.44371230300618e-10 -2.16875339280616e-08 -3.34586562169632e-09 -1.63645458006142e-08 -1.71260746255447e-08 1.98721421055918e-08 3.13150613047564e-09 2.71656777392570e-09 -5.95879491803323e-09 2.53039044287389e-08 1.49707296976329e-08 -1.4531180243665e-08 -7.4400161040433e-09 6.47437894789983e-09 1.1431010821465e-08 -1.54929852174125e-10 7.93031870542712e-10 -1.09913654170158e-08 3.25529062572927e-08 2.53377422593746e-09 -2.42516175064602e-09 -6.34654167793521e-09 -2.14804888010284e-08 -2.14176150881612e-09
"R1017" -1.98747024681756e-08 1.28580823658995e-08 1.50794335480554e-08 4.0755841299209e-09 -1.50282499778254e-09 -2.00719046219749e-08 2.85843852006952e-08 8.78615957373516e-09 5.19764077801563e-08 1.12843893077066e-08 -4.50187027097505e-09 -1.34645477756976e-09 -4.0428468236018e-09 1.84811216811418e-08 -1.39892468291609e-08 3.43902398137232e-07 -2.82534919109655e-09 3.38880193889493e-09 7.42360114823859e-09 5.78524227014056e-09 -1.7845793435093e-08 -1.87831868396624e-07 -1.8122063090563e-08 -7.99399219019373e-08 -1.14020096173366e-08 -2.1793598106654e-09 -1.37443568517406e-08 -1.07015580449485e-07 -3.84628194698138e-08 4.84841619025056e-08 2.73699973819854e-09 -5.90746316615743e-09 2.81666818699358e-08 1.43937778711368e-08 -2.51580010605047e-09 4.86909766570648e-09 7.35007523184475e-10 -2.8485817173029e-08 1.37091284328126e-09 1.05325354606932e-08 6.15610915793941e-09 -1.35010640654401e-09 5.4012965512008e-08 1.39992476039164e-09 -1.3669473168918e-08 -2.92091131337392e-08 6.96525966454325e-09 8.29994799684386e-09 -1.67067625739288e-08 -2.53877547836535e-07 -1.31517636910214e-08 -8.48628848001394e-12 7.20168054263962e-09 -1.94070552473383e-08 -1.21669093308655e-08 6.31828309547539e-08 9.47158024647066e-09 1.53146840001401e-08 -5.84991133298658e-09 -9.22213994795659e-09 6.71486590652022e-09 5.21161251049648e-08 -2.15640452999845e-08 2.29546941200865e-08 6.85382164010492e-09 -7.02108372524816e-09 -2.56064277990625e-08 8.02190773600098e-08
"R1018" -1.25641725236814e-08 -4.09458846598028e-08 -3.1671287648813e-08 5.23706179875929e-10 6.28921527224458e-10 -9.83677631094643e-09 4.22440912052624e-09 8.84969134753251e-09 4.55189092755165e-10 1.23901044472944e-09 -8.32672462112541e-09 -2.01746995146178e-09 9.26543184469012e-10 -3.59735300934989e-09 1.88016544889346e-08 -2.82534919109669e-09 1.58420938076356e-07 5.49994818191619e-08 -1.65082795858969e-07 -1.11785207550154e-09 -3.37230717234022e-08 1.74346786959693e-10 4.02281012211056e-08 -3.77415628760626e-08 4.89651965634462e-08 6.95265491814079e-09 1.20114136746037e-08 2.57738821505101e-08 3.75655185143313e-08 -5.90731011846952e-09 -4.15231252747675e-09 3.14669567435955e-08 1.54594016608206e-08 -1.17541931808593e-07 -2.06214376409135e-09 2.54059101249583e-08 1.66636853407114e-09 4.90248456969478e-09 -1.76634938809318e-09 -1.08296215921415e-08 -1.08755616914823e-09 7.06834569894614e-09 1.3653795016909e-08 3.13382300214322e-09 -3.83778146240406e-09 7.00601874157135e-09 -1.25135124710806e-08 -4.54071114321474e-09 -2.43613874187021e-09 -1.24083035360703e-08 -8.53875489491512e-09 -2.500443692902e-10 2.04758268705061e-09 -1.47737307303099e-08 -1.18529410937597e-08 5.2317138757923e-09 4.2061871745112e-09 3.18695841261121e-09 -6.73301022040117e-09 -2.67840079490324e-09 1.03039746974166e-09 3.85802461819597e-09 5.02271802350052e-09 1.39807526235555e-09 1.13567837465289e-09 2.1717968986911e-09 3.98135680550724e-09 1.27833968148345e-08
"R1019" -1.27388799115459e-09 1.97172603537118e-08 -1.09165814234458e-08 -1.59807870288238e-09 1.96217835071843e-09 6.41422722212174e-09 5.9934633030025e-09 -3.08701227169772e-09 7.83506780583865e-09 -4.58226395189673e-09 -6.45385871303878e-08 2.09069783712114e-09 2.1773700795413e-08 2.40822508555424e-09 -1.0811355908977e-08 3.38880193889515e-09 5.4999481819162e-08 1.13915979550906e-07 -1.4458514767428e-07 -3.49618556806618e-09 -4.29926360814768e-09 -1.39584226409252e-08 8.67798218970849e-09 -1.44297771345732e-08 5.87084269452535e-08 3.1854329116263e-09 1.14099242597966e-08 9.40150604635441e-09 -1.15161649337633e-08 -2.46104468164304e-09 -6.42963856043463e-10 -1.67905389054142e-08 5.42161973892523e-09 2.0719964708326e-08 -3.98328594905082e-10 -2.00433611344271e-08 3.86390157376677e-09 6.1278310086028e-09 -6.25463693243744e-09 -2.29888633957667e-09 9.18042271637923e-10 4.23656957961161e-10 4.11873555939816e-09 3.38403185674528e-09 -4.83940965503447e-09 3.42942019438678e-09 7.11412099920472e-09 2.06538389324254e-10 1.10248254777635e-09 6.60701794964384e-10 5.49931363241539e-09 2.53669932422571e-09 -2.02082536350667e-09 -7.81072967927624e-09 1.90403178855726e-09 4.88716359450828e-09 -2.5105275985402e-09 -3.44998080263357e-09 -2.7938624075801e-08 8.30477193738713e-11 -1.1152276693919e-09 -4.31398354739268e-09 3.14536618432218e-09 -6.2717293411017e-10 -5.31216208579073e-09 9.30126274762645e-09 7.73768732195048e-09 -2.4885830927064e-08
"R1020" 5.14283541462363e-09 -1.21273619082419e-08 4.37581153112547e-08 3.33815476881373e-09 1.55590803626936e-08 -1.30984247236277e-08 -1.16990525204722e-08 1.60058470276827e-08 -6.69708482004886e-09 6.58410502956424e-09 -3.41028015734841e-09 -3.47056905894909e-09 3.35357302776668e-08 1.88380815637615e-08 7.63470455105598e-09 7.42360114823853e-09 -1.65082795858969e-07 -1.4458514767428e-07 3.47720892456838e-07 1.66253751978237e-09 2.99362528924921e-08 8.9761979838048e-09 -4.39610165179242e-08 4.57912688012721e-08 -1.09270647054179e-07 -3.15207739916444e-08 -6.20499442967399e-09 -2.60704360921503e-08 -4.32000058311955e-08 6.37179224663423e-09 1.42327325960073e-08 -1.25351186317458e-08 1.55978026049067e-08 -3.47765335596185e-08 -2.08373080011637e-09 9.35561329776081e-09 -5.1906370219519e-09 -9.83369887351843e-09 -1.59531376536116e-09 3.06367857358401e-09 -1.52765536537903e-09 -1.36828499750332e-09 -4.41859833175259e-10 -3.66057386507837e-09 3.84858902760272e-09 -1.1656413515537e-08 2.55158192077531e-08 4.97330918912902e-09 4.28723439529019e-09 -4.50466633608908e-09 7.35095943815274e-09 -1.93005453045769e-09 9.33049529236051e-11 1.68603136034489e-08 2.40621531726159e-08 -7.98617917311519e-09 -5.6344664060227e-09 -2.06509765780367e-09 4.17391009603702e-08 1.45632898174786e-09 3.09427525117721e-10 -4.95012371591431e-09 -6.79711469428485e-09 -3.86838194151582e-09 -9.5052170559708e-09 -7.33717998508033e-09 -6.65426283844271e-09 -4.17629427801125e-09
"R1021" -1.36667028137034e-08 3.39486597669727e-09 -4.12825711140462e-09 -2.21325642115118e-07 -1.70246998573835e-08 1.07131628415534e-07 8.62696416271068e-09 -5.54983868580563e-08 3.00224155579044e-08 1.07511867618914e-08 -4.23442244071283e-09 -2.11512561388272e-07 -1.88694909785126e-08 1.57312759760899e-08 -2.96614613141765e-09 5.78524227014145e-09 -1.1178520755014e-09 -3.49618556806637e-09 1.66253751978236e-09 3.96906738632487e-07 -1.49924292903535e-08 5.70307789163818e-09 1.43042694459583e-08 -1.76708479383096e-07 1.76125487954357e-08 4.36217019519476e-09 -7.4401426502971e-09 6.09461926728948e-08 -1.0717413680332e-08 1.48907196693919e-08 3.17129455847102e-09 9.40019827004042e-09 -3.84983672832504e-09 8.20997619877925e-09 3.75979269626888e-09 1.24279145620086e-09 2.3999207993919e-09 -7.01042091360947e-08 2.3936498755459e-08 -1.97389717778255e-08 -4.72274034831024e-08 1.92237769770151e-08 -4.42350239243161e-08 -1.51228498179888e-08 1.28716803795027e-08 3.91669809658818e-08 3.12399933486691e-09 -2.93382458335489e-08 3.29096494879124e-09 -2.26024781850513e-08 4.72699995957874e-09 6.66839528592374e-10 -7.99743383529536e-09 -1.17440963770773e-07 9.72824679694573e-08 9.0689721345956e-09 -2.53718212879604e-08 3.16751966687529e-07 -2.02593361011207e-08 1.67290343152001e-09 -5.25821617194596e-10 -6.68358736507359e-08 3.47236884346976e-08 -1.15830346264672e-08 3.74289885233049e-09 -1.28439894061286e-08 -3.71725201333938e-08 -2.24515160075662e-08
"R1022" 2.67865413985323e-08 -1.60749644127429e-08 3.15381556702319e-08 2.67130555973803e-08 1.9092063183615e-09 9.29953671169969e-09 1.17061555185658e-07 4.59375952894743e-09 8.00831579227242e-09 -5.05091256142386e-08 9.16475845039437e-09 1.23818138629694e-08 -2.93611310250935e-09 -4.52046354729006e-08 2.60631632704758e-09 -1.78457934350925e-08 -3.37230717234021e-08 -4.29926360814743e-09 2.99362528924924e-08 -1.49924292903534e-08 3.50056149734842e-07 1.00176607844415e-08 -2.03748734706193e-07 7.24936766638139e-08 6.18086271016277e-09 -2.18595173154587e-08 1.35707863804418e-08 -1.85472143476169e-07 7.36556582396607e-08 -2.13944242367965e-07 4.43682266330701e-09 -8.45923165162777e-09 -3.7938705293744e-08 1.60192389774975e-08 -2.20301027057617e-09 1.59125257646999e-08 -5.6017573944008e-09 -1.39319897230003e-08 -5.47306968852371e-09 4.62024967408842e-09 3.64904315939301e-09 5.35274807773403e-09 -3.32233420866118e-09 7.5061998361243e-09 7.11768048157691e-09 -1.09395012583765e-08 -1.19563271181988e-08 -6.28991464115055e-09 -7.76478792202555e-09 4.22735178321632e-09 1.06336232806653e-09 2.77715150323671e-09 -3.52979264266304e-09 5.21697270183109e-08 7.18215989334522e-09 5.53912962705807e-09 3.75894289525129e-09 -6.61932570203795e-08 -4.11856235768261e-09 -2.26919000039748e-09 4.11502247136902e-09 2.21571297724811e-08 1.09430911711692e-08 -2.49331827285894e-09 1.99132014005103e-09 3.46644259126128e-09 2.66714293357311e-09 -1.6310711056084e-08
"R1023" 1.15835066062514e-08 1.07887167091733e-09 -1.98998119345613e-09 8.11910937275137e-09 1.92535928203156e-09 2.53507696867326e-08 -8.54701592369269e-10 -1.45989182418375e-08 -5.22512480845128e-08 -1.66681933871896e-08 1.15322213512102e-09 1.00385304493368e-10 -1.51212070793082e-08 -2.48505833244295e-08 8.7327198887104e-09 -1.87831868396623e-07 1.74346786959767e-10 -1.39584226409251e-08 8.97619798380478e-09 5.70307789163867e-09 1.0017660784441e-08 1.89440806776734e-07 -9.1440710092521e-09 7.6241872753244e-08 1.93914056527104e-08 9.83780614643884e-09 -1.86139232182203e-08 -2.23214472769423e-08 6.59916225688838e-08 -3.82893831964954e-08 5.35250137046557e-10 1.00942774659996e-08 -3.52807100030487e-08 -1.22720452688e-08 -1.04571330021622e-09 -2.29306562607269e-08 2.98995010002691e-09 1.18540411815152e-08 -3.0035428334132e-10 -1.63444897179405e-08 -5.64291946914611e-09 1.56031186709765e-08 1.64658948353613e-08 3.30168205157095e-09 1.76816253533908e-08 6.55420606307448e-09 2.23826903272936e-09 -1.50224065394154e-08 5.34237620186604e-09 1.32478696642859e-07 5.41346659782248e-09 -2.20068157650955e-09 -4.84533344155386e-09 7.25122402941096e-09 6.53411859297974e-08 -9.54960879392662e-08 -2.415761173042e-08 -3.39100798401916e-08 4.10689934501513e-10 8.64138748126935e-09 9.82836285489855e-09 -2.7357327499969e-09 2.46493755842201e-08 -2.23229397834875e-08 -8.73749661420908e-09 8.39784754085155e-09 9.19760587349406e-09 -7.76216263257696e-08
"R1024" -6.32086909709975e-09 3.91376299476191e-08 -5.75790556146239e-08 -1.41225701198576e-08 -5.77189411788489e-09 2.64628514438209e-09 -3.26277315767547e-08 -7.32348602332511e-09 -5.15103371588871e-09 9.60556170641263e-09 -1.8017271966996e-08 -7.2285548880012e-09 1.91268784570867e-08 3.23349482799911e-08 -3.42601222553579e-11 -1.81220630905629e-08 4.02281012211059e-08 8.67798218970857e-09 -4.39610165179241e-08 1.43042694459593e-08 -2.03748734706191e-07 -9.14407100925103e-09 2.08705399725518e-07 -2.85509065911068e-08 -1.0698684478191e-08 2.98301970409464e-08 -1.53878954105306e-08 8.18088579282434e-08 -6.850526796329e-08 9.89326757180718e-08 -4.69073756013878e-09 1.35405526231661e-08 2.40346640150367e-08 -2.17698996793983e-08 -1.452173566571e-10 -2.91522811833228e-08 7.6775194185485e-09 1.40672556833202e-09 7.32174406602514e-09 -3.84787122955024e-09 -5.31149138410887e-09 -5.67791680498719e-09 -2.71416511210357e-09 7.84021401671581e-10 -4.36203152562135e-09 6.23716173546952e-09 9.32801538311313e-09 3.80507252894562e-09 8.45528702399167e-09 -6.56694585838072e-09 -3.50552207245845e-09 -2.45645125492432e-09 3.08818429675952e-09 -2.19660868238424e-08 -4.45075690408616e-09 1.3784833284142e-08 -4.20335332548458e-09 3.23254346846956e-08 5.78893589970532e-10 5.26044022650346e-09 -9.68638863618241e-09 -1.66990820735367e-08 -6.23470291989919e-09 3.45142989221216e-09 -3.09855280983354e-09 -7.33863420993236e-09 -3.68571579334663e-09 1.24539988307879e-08
"R1025" -8.69989949569715e-09 -1.55960945396108e-08 3.42495077043408e-09 -2.81093855333539e-07 -1.58713961991988e-09 4.71777805485174e-08 1.79688983498389e-08 -6.96855865149101e-08 -3.64539225767149e-07 -4.45824315993728e-08 1.75138489966688e-09 6.06225549957289e-08 -2.26071550138962e-08 6.92641032078982e-08 2.76332763906048e-08 -7.99399219019373e-08 -3.77415628760634e-08 -1.44297771345727e-08 4.57912688012718e-08 -1.76708479383097e-07 7.24936766638122e-08 7.6241872753245e-08 -2.85509065911077e-08 1.67113452404559e-06 -5.05952432438056e-10 -1.6275149216811e-09 -6.44166765011633e-09 -6.7341798374747e-07 -7.02032227802455e-08 5.86292561488381e-08 3.80332393778181e-09 -2.62120599931469e-09 -2.17739136790748e-08 3.7845648583381e-08 1.04551717498677e-08 1.74757509201628e-08 3.81399060688532e-10 2.73143849236157e-07 -1.13746878768157e-08 -1.08570058443389e-08 1.19408318040573e-08 7.68248929518977e-09 2.96386267978802e-07 -2.35678205904929e-09 -5.61889682473064e-09 -1.14106459371283e-07 1.56176186614627e-08 -6.40518122476314e-09 3.94862677637123e-08 2.68410564438114e-08 2.41622705992215e-09 1.2448002245074e-09 2.12922597704648e-09 5.69554572851963e-07 -9.48415819430988e-08 -9.97702117364609e-08 6.67088141855283e-08 -1.2666872519313e-06 -7.6287425361977e-09 -8.03204890519837e-09 1.41199328963171e-08 1.91293223557835e-07 -6.60841242783125e-09 -1.31876105089866e-08 -1.3510822059959e-09 1.22023974715532e-08 3.50098841499143e-08 -1.37093371201949e-08
"R1026" -4.23737635503956e-10 -1.89386970823307e-07 3.60974006451171e-09 -1.60299730683476e-08 3.95982247478436e-08 2.02137000654835e-08 9.70194621760788e-09 -2.41109942191066e-08 1.59440323273635e-09 -2.44622437031627e-09 -6.4406676247371e-08 -1.05111698271823e-08 -3.19993567912874e-07 4.54309778195631e-09 -1.23239677100287e-08 -1.14020096173364e-08 4.89651965634462e-08 5.87084269452535e-08 -1.09270647054179e-07 1.76125487954357e-08 6.18086271016274e-09 1.93914056527103e-08 -1.06986844781911e-08 -5.05952432438332e-10 7.8880901242997e-07 -2.70920318852397e-08 4.5835761106732e-08 -7.55110425894478e-09 -4.08763678095712e-09 -3.5434347382964e-09 9.63765197470529e-09 2.80535882896885e-08 -5.20495737468262e-09 4.59227038252964e-08 -1.78978630366851e-09 4.16420856942199e-08 -3.41212480632477e-08 7.18561551060805e-09 8.85542481024197e-09 2.46493088356931e-09 1.60807576285418e-10 -4.97304225453315e-09 1.26130832352023e-08 2.14292340921646e-09 5.21655309841702e-08 -7.9688431954317e-10 -6.64667948817726e-08 9.69114073835611e-09 -1.81542460559611e-09 5.74595838075469e-10 1.00420670084692e-08 -8.89340896129419e-09 -6.64946232902327e-09 -3.8330402823386e-09 1.47930060980184e-08 -1.09333353103569e-08 8.71164764647236e-09 8.3810340277674e-10 -4.71990049285704e-07 2.8909968014616e-08 4.91064408507831e-08 -5.08723995085197e-09 -3.86384445498402e-08 1.22387283621809e-09 8.24973825499085e-08 6.34035272187042e-09 1.710845986961e-09 -5.05568636718436e-09
"R1027" 1.405883752959e-09 -2.7880818156898e-08 -2.92607723291026e-08 -1.55936706750457e-09 -2.44233183862668e-08 1.403928403007e-08 6.72898455765144e-09 -2.0904284198391e-08 -3.40918681720279e-09 -2.57540511330366e-09 -1.00015451739732e-07 -1.5956769884071e-09 6.31935016000437e-08 2.16371177953726e-09 -3.49166618109803e-09 -2.17935981066522e-09 6.95265491814018e-09 3.1854329116265e-09 -3.15207739916446e-08 4.36217019519396e-09 -2.18595173154582e-08 9.83780614643886e-09 2.98301970409462e-08 -1.62751492168083e-09 -2.70920318852397e-08 1.16704178421898e-07 -4.97365222405287e-08 -1.04945352498284e-08 -9.09210974627047e-09 1.22075787743982e-08 -1.69991079588761e-08 3.02484194323743e-08 -6.12258026763971e-09 3.33246526481673e-08 5.05818587285491e-10 3.80489248803891e-08 -2.31666409193002e-09 1.2341731230887e-09 8.64707355354438e-10 -1.7956777714723e-09 2.73340971820157e-09 -1.83854337786134e-09 -1.01406001696447e-09 2.4678212595056e-09 -1.99112562495645e-08 1.40510886610679e-09 4.62697122474135e-08 1.16422663751963e-09 1.99879673557235e-09 2.53680703366499e-08 9.96279652861906e-10 -6.54728334890913e-10 4.2833830309641e-09 -3.59025562535101e-09 3.9140718024801e-09 -2.05493097230251e-08 1.69182991125511e-09 7.8704265417568e-09 2.12034613088448e-09 -7.03160968544458e-10 -8.54569089469942e-09 -1.05119582171003e-08 7.2541411856036e-09 -2.32977224743904e-09 -5.23245284314547e-09 8.52260950785853e-10 3.55258179723541e-09 -1.92151562300804e-08
"R1028" -2.32573227859727e-09 -1.38564630252918e-07 -1.29032543657972e-08 -1.1094955649828e-09 3.51730306861814e-09 -1.3274090350191e-08 -7.66267504954604e-09 1.17092264040383e-08 1.14007810246485e-09 4.66518016145007e-09 2.02870707162315e-08 6.75248373762452e-09 7.06198473488658e-09 1.83494091142415e-10 -3.79607332991792e-09 -1.37443568517409e-08 1.20114136746036e-08 1.14099242597964e-08 -6.20499442967404e-09 -7.44014265029736e-09 1.35707863804428e-08 -1.86139232182201e-08 -1.53878954105305e-08 -6.44166765011721e-09 4.58357611067317e-08 -4.97365222405284e-08 1.84040986767422e-07 2.60102738008006e-08 1.25499066683293e-09 -8.68650461590871e-09 -1.19277061220676e-08 -1.10202174230709e-08 1.30831195874823e-08 -1.5369577178513e-08 1.62425874684431e-09 8.38340623913038e-08 1.51193936819685e-09 3.8595334765863e-09 1.43318619793054e-09 1.51480648786591e-08 5.26588591228376e-09 -9.79888722905501e-09 5.41170842340775e-09 -1.20966585757725e-08 9.33450614097909e-09 -3.18179838824467e-09 -3.40225416111337e-08 4.56403758577336e-09 -1.43732307743509e-09 -6.74862288406206e-08 9.88981423761741e-09 2.21021975826632e-10 -3.43256653964023e-09 1.45716217284854e-09 2.85612970589981e-08 4.48216011627739e-08 -1.6970867444005e-09 -8.65665058926859e-09 -6.80347798911329e-09 1.56427955778068e-10 -4.28091767795705e-08 1.2020912858595e-08 -3.8590750877435e-09 3.05613692843396e-09 1.31171881845218e-08 -1.71066169051206e-09 -1.45526594015159e-08 -1.74613670219359e-08
"R1029" 2.38918784877303e-08 -8.71108107397651e-09 -9.61734474390019e-09 1.03640254688779e-08 4.64211445359979e-09 -3.70792877704939e-08 -2.39454124955797e-07 5.54936504298344e-08 6.26743324659411e-08 9.28567423970833e-08 1.15138982070389e-08 -1.6609766991286e-08 2.16335853024884e-08 -3.69077798584772e-08 -6.95924728918556e-09 -1.07015580449487e-07 2.577388215051e-08 9.40150604635474e-09 -2.60704360921505e-08 6.09461926728936e-08 -1.85472143476171e-07 -2.23214472769442e-08 8.18088579282439e-08 -6.73417983747479e-07 -7.55110425894448e-09 -1.04945352498278e-08 2.60102738007969e-08 8.0338016764524e-07 1.03556997592358e-08 2.84971625088319e-08 -6.29693817958141e-09 -5.06717721477265e-09 4.78237841513448e-08 -3.50512975968983e-08 2.76815598891531e-09 8.86442548794175e-09 -1.45095649608683e-09 -2.47159259790927e-09 9.14098390400831e-09 -3.8028673024324e-09 -1.93461253606091e-09 -2.16999074809948e-08 -1.09482431626735e-07 -1.85465927372235e-08 -1.47486456479799e-09 5.05530756695696e-08 -1.89748510485485e-08 1.4238705633983e-08 9.0760132438659e-09 6.99096829726667e-08 5.25270019772279e-09 4.56427722727178e-10 -2.8390365541242e-09 -2.49180688155252e-07 4.81656587892459e-09 4.65990180734708e-08 -1.10271158127224e-08 5.39719376931566e-07 1.06670832236324e-08 1.0418655771644e-09 -1.79358085822724e-08 -2.12490202163438e-07 -8.74174610120362e-09 -1.37732262984523e-10 6.51660771273863e-09 -7.45651213309146e-09 -1.13491889724213e-08 1.69049440842132e-08
"R1030" 7.12275371447925e-09 1.84874299673496e-08 2.52145493345942e-08 5.71275962343911e-08 5.84570109819563e-10 2.10982647601559e-08 2.6791562948935e-08 4.65617555637623e-08 -4.5987643024272e-09 -3.97675972174818e-08 2.17213459445186e-08 1.63678934334363e-08 8.18215173698795e-08 -2.26121087490479e-07 -2.08784949188847e-09 -3.84628194698141e-08 3.75655185143313e-08 -1.15161649337634e-08 -4.32000058311954e-08 -1.07174136803322e-08 7.36556582396612e-08 6.59916225688834e-08 -6.85052679632899e-08 -7.02032227802455e-08 -4.08763678095709e-09 -9.09210974627031e-09 1.25499066683298e-09 1.03556997592345e-08 5.11385921496922e-07 -1.23018799826195e-07 -4.41876261448594e-09 2.51316002410101e-08 -2.10196214757694e-07 -1.4872264108996e-07 -3.54909905009287e-09 -2.32797514626164e-08 -8.35607183971192e-10 -2.24289856855879e-08 2.07660148040136e-08 -1.30894519051517e-08 1.04754276376424e-08 -2.13599065593509e-09 -2.37723472448782e-09 4.11432757919828e-09 2.82417227391139e-08 -4.00965214645971e-09 -7.07625526203524e-08 -6.80654048936932e-09 1.34116463502429e-08 1.86422073875115e-08 7.71419657007664e-09 3.0331193662796e-09 -5.2766234166793e-09 -1.28747991021066e-08 6.73654292420365e-08 -2.12330004877806e-08 -2.15672308664874e-08 5.33970816180213e-08 1.8198501202346e-08 3.32762222938672e-09 6.31001368119891e-09 -3.31347961872193e-08 8.67847768558791e-09 -1.35766064354291e-08 7.21213014416376e-10 -1.02888611953423e-08 -5.73431287282229e-09 -5.52316561971647e-08
"R1031" -3.37715292315365e-08 3.14461941670007e-09 -7.75331264071716e-09 -5.82981379253928e-08 -2.83844710270649e-09 -2.02203749751794e-09 -1.31955601736085e-07 -4.0032076109753e-08 7.76465014303365e-09 7.05272560959655e-08 -6.0620889515729e-09 -2.62913120266885e-08 -1.91032339408412e-08 8.58691028945221e-08 1.37532975035148e-08 4.84841619025058e-08 -5.90731011846956e-09 -2.46104468164304e-09 6.37179224663424e-09 1.48907196693917e-08 -2.13944242367965e-07 -3.8289383196496e-08 9.89326757180727e-08 5.86292561488384e-08 -3.54343473829601e-09 1.22075787743983e-08 -8.68650461590918e-09 2.84971625088307e-08 -1.23018799826196e-07 2.52302992272838e-07 -1.80507081978159e-09 2.51526536970566e-09 1.54523002054519e-09 2.85679413681656e-08 3.29182297290934e-09 -2.3267586049205e-09 3.66907060195726e-09 1.169150544602e-08 3.93898561247127e-09 3.30851398521058e-09 3.68641527266109e-09 -5.09048604702896e-09 4.97981991358975e-09 -7.80647854529891e-09 -1.04802420046474e-08 -6.6591730832336e-09 2.12919386848512e-08 8.59873666257815e-09 2.16702605266651e-09 -6.35373051163217e-09 -1.92055250968484e-09 -2.5008796862979e-09 5.72968822404916e-09 9.58525194852697e-09 -3.01789051768123e-08 -5.43836558537602e-09 4.57715742991895e-09 -3.50096682036931e-08 -5.04115571438467e-10 -3.73029855317548e-09 -2.22347419322255e-10 1.94444821578546e-08 -1.60177722686852e-08 5.32624624009662e-09 -1.6639584265225e-10 -2.70734271315388e-09 1.68185971370378e-09 2.68478433992183e-08
"R1032" 1.02154165990356e-09 6.78352804791535e-09 7.62037973729618e-09 -3.84307027532402e-09 7.33442174941626e-09 1.2132336351306e-09 3.44693897077856e-09 -3.79884651503101e-09 -9.47840618838013e-10 -1.88764721180965e-09 -6.43943890509916e-10 -9.28974003614381e-10 -3.11020254481787e-08 6.35960475641032e-10 2.40412003561085e-09 2.73699973819845e-09 -4.15231252747651e-09 -6.42963856043447e-10 1.42327325960073e-08 3.17129455847095e-09 4.43682266330724e-09 5.35250137046322e-10 -4.69073756013893e-09 3.80332393778286e-09 9.63765197470525e-09 -1.69991079588765e-08 -1.19277061220675e-08 -6.29693817958073e-09 -4.41876261448582e-09 -1.80507081978186e-09 3.40862948691038e-08 9.89829390867918e-10 5.42572162344374e-10 1.10035654880909e-09 -2.08490866509609e-09 -5.12406658248167e-09 -1.24676132012001e-09 1.81551434044236e-10 2.35097726494468e-09 -3.08237502439212e-10 -1.01591096643652e-09 -1.40302877087953e-09 1.40881917565208e-09 3.22659195802567e-10 2.15292862988112e-08 -2.5109108313046e-09 1.64638501088003e-08 4.35966206219486e-09 3.22426777415219e-10 4.11283234559344e-10 -4.40946044139455e-09 1.54994871330824e-09 -5.21454315810892e-09 2.97465664452704e-09 -9.80523653172617e-09 -1.34154441090232e-10 5.99216952712586e-09 -2.01596265885741e-09 -5.18111967352024e-09 8.60273484183085e-09 5.60770630369482e-09 2.7270784055715e-09 -6.03795968479381e-10 1.74294833893765e-09 -3.3342993806233e-08 -1.20409966081419e-08 3.17892542016427e-09 -1.74085772395591e-09
"R1033" -1.30768693272568e-10 -1.26922679285877e-08 -1.03650172117419e-08 -3.49850623336028e-09 -2.43746156985549e-08 1.98904650956235e-08 2.80198533258102e-09 -4.03081855108531e-08 -2.88713769088758e-09 7.95197637359007e-09 -5.16193819027136e-08 -1.17220577472002e-08 1.67314111860048e-08 7.93406781444457e-10 1.61757358395056e-08 -5.90746316615737e-09 3.14669567435955e-08 -1.67905389054143e-08 -1.25351186317457e-08 9.40019827004106e-09 -8.45923165162747e-09 1.00942774659994e-08 1.35405526231661e-08 -2.62120599931474e-09 2.80535882896885e-08 3.02484194323745e-08 -1.10202174230707e-08 -5.06717721477238e-09 2.513160024101e-08 2.51526536970553e-09 9.89829390867779e-10 7.15536920517786e-08 -6.41798597461175e-09 -5.86209197333234e-08 -1.10539963241062e-09 5.52002032742165e-09 -1.53220323677157e-09 -1.88097985782041e-09 1.35389253421538e-08 -3.21538034199661e-09 1.04571855197209e-09 3.95586298527111e-09 1.40934706446853e-08 -2.89252739365423e-10 1.73365043507741e-09 2.28110464445198e-10 -7.86877514418666e-09 -3.89666019934288e-09 -9.44276188656866e-09 -3.28002965083548e-09 -4.9494375564953e-09 1.69841730904521e-10 1.89259376920218e-09 3.24698068158837e-09 -5.94789487689919e-09 3.95120995036478e-09 4.44127082250172e-09 -5.15884121402184e-09 -4.23481240103113e-09 4.05056711429331e-10 -8.54929677170001e-10 -1.15850357337891e-09 8.25998255338451e-09 4.09996235468838e-09 -6.8085434411879e-10 -1.03978870804573e-08 -5.2489775328314e-09 2.40419637110049e-09
"R1034" -1.00858773072536e-08 -2.82149018349808e-08 -1.62696887052157e-08 -5.03176201316654e-09 -1.63809956872532e-09 -4.10576884525926e-08 -1.59075242038755e-08 3.95132298469838e-08 -8.03258508728749e-09 1.66458377985893e-08 -9.92853793106774e-09 5.87624160299022e-09 2.02261317216129e-09 7.56317187911125e-08 -1.55800416918431e-08 2.81666818699354e-08 1.54594016608207e-08 5.42161973892517e-09 1.55978026049068e-08 -3.84983672832451e-09 -3.79387052937435e-08 -3.52807100030487e-08 2.40346640150363e-08 -2.17739136790748e-08 -5.20495737468267e-09 -6.12258026763977e-09 1.30831195874827e-08 4.78237841513431e-08 -2.10196214757695e-07 1.54523002054566e-09 5.42572162344611e-10 -6.41798597461152e-09 1.69395692839583e-07 -7.88113273974613e-09 6.19923471153394e-10 2.48142457031134e-08 -1.33488457193908e-09 1.94369481590579e-08 -2.66275624433353e-08 -2.28554086303953e-10 -7.00869804395668e-09 1.15496254704557e-08 2.01901962302364e-08 -8.94643869851426e-09 -1.0949725364713e-08 1.5046699692612e-08 9.70963522517916e-09 -3.08010066788963e-09 -6.35828694531854e-09 -3.3567802708839e-08 -2.03411966716238e-09 -6.06315405541454e-10 -9.64894204810151e-10 -2.4971892648153e-08 -2.94774976504999e-08 2.6810565517606e-08 1.40427646630082e-08 3.46651330926575e-09 3.0800401390307e-09 1.86361998401539e-09 -6.72359621126063e-09 7.3667376415706e-10 1.66924120690595e-09 5.34813227301858e-09 -4.34076451148974e-10 1.77761709154533e-08 7.11210661189996e-09 1.2749369087928e-08
"R1035" 2.80810797324882e-08 4.04752166862788e-08 -3.07368769599877e-10 -2.18219033412564e-08 -1.73166245178665e-08 3.84470412072077e-08 9.90631283015234e-09 -6.01173901834451e-08 -1.28553306523981e-08 -1.07040762200811e-08 2.55797485823339e-08 1.42224664077682e-08 -1.76116043215523e-07 1.17067315855309e-08 -4.45023121856956e-08 1.43937778711366e-08 -1.17541931808592e-07 2.07199647083262e-08 -3.47765335596185e-08 8.20997619877889e-09 1.60192389774974e-08 -1.22720452687998e-08 -2.17698996793981e-08 3.78456485833815e-08 4.59227038252964e-08 3.33246526481671e-08 -1.5369577178513e-08 -3.50512975968987e-08 -1.48722641089961e-07 2.8567941368166e-08 1.10035654880897e-09 -5.86209197333234e-08 -7.88113273974639e-09 4.01738645164979e-07 8.93337778822222e-09 -1.64478137710758e-08 -4.76702001588151e-10 1.11177601249819e-08 -6.76028159542643e-10 4.16908861312186e-08 -8.01866463993619e-09 -2.52717499485864e-08 -5.61019649947289e-08 -6.03528780163573e-09 -3.22345722999729e-08 1.23548588553781e-08 1.07156186679942e-07 1.10061879822744e-08 -8.25349628031364e-09 3.51025682395787e-08 -2.24288163931834e-09 -1.62076180083448e-09 4.24999775845001e-09 6.36763992133167e-09 -3.54618617546181e-08 -2.93725685083594e-08 6.5622197389511e-09 4.03886193156779e-09 -6.59657929409218e-08 -2.11055978556679e-09 -1.89294408302011e-09 2.87933996169178e-08 -1.10057199575703e-08 1.4966981627195e-08 2.3898363178059e-09 3.6986310090478e-09 -1.13542421577217e-08 4.77350126741164e-08
"R2001" 1.55168427306495e-09 4.50088329681697e-10 7.23798529845963e-10 -1.16824258744185e-08 -3.44696808946004e-09 9.70935402786519e-10 -3.55328583207662e-09 1.51333211074852e-09 -5.80281652871622e-09 4.72642527626113e-10 7.09402350688349e-09 8.15489860497245e-10 -1.02934090124856e-08 -1.94865773007116e-09 3.00083262361486e-10 -2.51580010605072e-09 -2.06214376409137e-09 -3.98328594905032e-10 -2.08373080011641e-09 3.75979269626828e-09 -2.20301027057607e-09 -1.04571330021589e-09 -1.45217356657492e-10 1.04551717498669e-08 -1.78978630366837e-09 5.05818587285553e-10 1.62425874684548e-09 2.76815598891399e-09 -3.54909905009274e-09 3.29182297290909e-09 -2.08490866509602e-09 -1.10539963241038e-09 6.19923471153579e-10 8.93337778822218e-09 5.02490448930924e-08 -1.01815217406048e-09 -1.15188249943031e-09 -4.38996976800075e-09 -1.82389676152369e-09 4.28901352409712e-08 -4.10297641887261e-09 -3.83030178493179e-08 8.15878580793652e-09 -4.49976012891779e-09 -1.01129593161493e-08 -8.80097255771811e-09 1.14882529250821e-09 -5.81225661290769e-09 -6.20780861977448e-09 -9.79687594384457e-09 -6.73925576462153e-09 -1.13928630044394e-09 6.62257597420522e-10 -1.37897591289949e-09 8.94930092475626e-09 8.3537134820908e-09 1.82451793774557e-08 6.25929045914242e-09 1.36324408340339e-09 1.27263036416325e-09 1.21084829713888e-09 -1.50321815836932e-08 1.09781911067127e-08 -1.7122855954719e-08 3.28482100171998e-09 6.70133925463565e-09 -2.96142102212628e-08 1.52018409740214e-08
"R2002" -7.0421528151283e-09 -4.89696062073044e-07 5.31662736643112e-09 -1.0702522601533e-08 9.93127489811991e-09 -1.38567588001953e-08 6.81637811177126e-09 5.23913868391168e-09 -1.41408972516106e-08 4.89406622781918e-09 5.30370958429114e-09 2.52914372921003e-09 -3.87853966471256e-08 1.45885069776075e-08 7.19183333384015e-10 4.86909766570668e-09 2.54059101249586e-08 -2.0043361134427e-08 9.35561329776083e-09 1.24279145620107e-09 1.59125257647001e-08 -2.29306562607267e-08 -2.91522811833224e-08 1.7475750920163e-08 4.16420856942198e-08 3.80489248803892e-08 8.38340623913042e-08 8.86442548794183e-09 -2.32797514626164e-08 -2.32675860492042e-09 -5.12406658248206e-09 5.52002032742171e-09 2.48142457031133e-08 -1.64478137710759e-08 -1.0181521740603e-09 5.05764978302703e-07 -2.8232026076298e-08 7.99854933713571e-09 5.72310168570924e-09 -1.04540750363262e-08 1.33083476018147e-08 1.18335000919963e-09 3.51966119216843e-08 -2.11695276581141e-09 -3.45299780928156e-08 -1.11351698811993e-08 8.07474494133409e-09 -1.55381737540975e-08 9.82925298553642e-09 -2.88330027868504e-08 -1.84203788886995e-08 3.36145707091211e-09 1.15496103539661e-08 1.47687605558968e-09 4.15070427587011e-08 -1.10607965765309e-08 4.57065823344667e-08 -2.05055347744322e-08 2.11159878981278e-08 1.69244298682809e-09 -1.48140695347548e-07 5.50201973515051e-09 3.49800793890272e-08 -2.33454749533505e-08 1.05803351975654e-08 2.42501350398631e-08 9.53983403980842e-09 -7.81853241213255e-08
"R2003" -7.01692003073786e-10 5.11344249911196e-08 -4.9454659365904e-09 3.29250145663019e-09 5.18538549113365e-09 -3.00793665656898e-09 1.39054381953717e-09 1.42019221074064e-09 -3.39419101960599e-09 -2.43938745198418e-10 7.00324024121036e-10 3.58703569120044e-10 6.19513733176413e-09 8.02557302167276e-10 1.30987428574698e-09 7.35007523186495e-10 1.66636853407133e-09 3.86390157376671e-09 -5.19063702195159e-09 2.39992079939235e-09 -5.60175739440008e-09 2.98995010002545e-09 7.67751941854876e-09 3.81399060687966e-10 -3.4121248063248e-08 -2.31666409193029e-09 1.51193936819675e-09 -1.4509564960865e-09 -8.35607183971098e-10 3.66907060195744e-09 -1.24676132012111e-09 -1.53220323677169e-09 -1.33488457193993e-09 -4.7670200158834e-10 -1.1518824994282e-09 -2.82320260762981e-08 1.02712411570806e-07 -7.44615371272166e-09 2.87105875930193e-09 -2.03573450349912e-09 -5.50884631003389e-10 -1.63331536128652e-09 4.6096241744662e-09 1.1677988460072e-09 -4.6211199655968e-09 -1.74734344225272e-09 -8.91305218317826e-09 -8.86433420366898e-09 4.93859206332276e-09 2.27852570258056e-08 -9.34324113263264e-09 1.30295292552439e-09 2.40598675240784e-09 2.88216119131312e-09 8.65727143045417e-08 -2.12488763201058e-08 -1.14587901806264e-07 2.42391722929278e-09 4.0418582034342e-08 -3.41535975899163e-09 -6.4344807904814e-08 -1.45232420141103e-08 2.46274246737444e-08 2.14058832813173e-08 1.81245095032447e-09 3.90276100717906e-09 -3.95575948103068e-08 -2.60817527634605e-08
"R2005" 2.96738452842294e-09 -1.04960120164573e-08 -3.51965559015332e-09 -5.28957504544856e-07 6.64847463266051e-09 -1.13633782365168e-08 -5.33420751084443e-08 -1.92571181576161e-08 -3.06681635139493e-08 1.29708384991686e-07 -3.38085719201723e-09 -5.17639115949003e-08 -8.23426403560458e-09 2.24058400699973e-08 1.05454251369792e-08 -2.84858171730297e-08 4.90248456969472e-09 6.12783100860285e-09 -9.83369887351836e-09 -7.01042091360962e-08 -1.39319897230018e-08 1.18540411815155e-08 1.40672556833228e-09 2.73143849236156e-07 7.18561551060795e-09 1.2341731230884e-09 3.85953347658557e-09 -2.47159259790888e-09 -2.24289856855878e-08 1.16915054460194e-08 1.81551434044749e-10 -1.88097985782052e-09 1.94369481590583e-08 1.11177601249821e-08 -4.38996976800093e-09 7.99854933713544e-09 -7.44615371272072e-09 6.44705771578027e-07 1.30622526948185e-08 2.27450421906222e-08 8.07603462437778e-08 -2.20055334908605e-08 6.45505971107432e-08 1.1341654008523e-08 5.80031300423218e-09 8.34911597761862e-08 9.39882337997435e-10 1.74163781473059e-08 -2.27374700827764e-08 -2.61816537178361e-08 1.45901986402869e-08 1.90055759661353e-09 -6.07630959070149e-09 -2.66108559228419e-07 3.14666470500772e-09 1.69545614123095e-08 2.07818387242487e-08 -1.78969070444092e-07 -3.45347583122454e-10 -4.42283429332123e-09 3.13992097299321e-09 1.29791887486324e-08 -2.16998055189022e-09 -4.30073760633422e-08 -7.78496777107051e-10 -1.06815683369071e-08 1.60993929451198e-08 -1.95649796883169e-08
"R2006" 1.17767839674391e-09 -5.66211265395625e-09 -2.35400461568738e-09 -2.25421555280372e-08 -1.91549476014658e-08 4.61804637877791e-09 4.46624859970794e-09 -2.3440727496776e-09 1.44972868804955e-08 1.42239595274892e-08 8.94520339621799e-09 -3.72605477161526e-08 -1.5019545416312e-08 -4.3206953801322e-09 6.46358313430877e-10 1.37091284328095e-09 -1.76634938809299e-09 -6.25463693243749e-09 -1.59531376536116e-09 2.39364987554591e-08 -5.4730696885236e-09 -3.00354283341003e-10 7.32174406602507e-09 -1.13746878768157e-08 8.85542481024188e-09 8.64707355354238e-10 1.43318619793049e-09 9.14098390400717e-09 2.07660148040136e-08 3.93898561247142e-09 2.35097726494463e-09 1.35389253421537e-08 -2.66275624433355e-08 -6.7602815954254e-10 -1.82389676152389e-09 5.72310168570899e-09 2.87105875930193e-09 1.30622526948185e-08 1.48203169095562e-07 4.03914474535286e-08 -6.11254207519319e-09 -5.81063139720031e-08 1.28278263633414e-08 8.82385262306482e-09 8.65072609868655e-08 9.76636124462257e-09 -1.54935997062868e-08 4.29236965075436e-08 -6.3816796629553e-08 -1.12779964430642e-08 -1.95533912240543e-09 -8.03975347046969e-09 -5.97699047847002e-09 -2.15546699502925e-08 1.96202256986038e-08 1.17116190408212e-09 -8.634588165147e-10 3.21489151958745e-09 -6.58665372913961e-09 -1.30630107317696e-09 -2.61746964247122e-09 4.15760782589336e-09 2.82045665645466e-08 -1.32156474649782e-08 1.05264034566637e-10 -1.57221305287659e-07 5.75460297796288e-09 -2.49839586091755e-08
"R2007" 7.97421436542401e-09 -3.62133643365572e-09 -5.24226832421067e-10 3.64436168314165e-09 -1.83402020240487e-08 -7.8838470100795e-09 -1.04827669282524e-08 -1.83934765658177e-10 3.5242670406808e-08 1.37497407793434e-08 3.32873798839763e-09 1.22765368024644e-08 -1.07810703657201e-08 -9.26927970789677e-09 -2.01379818028124e-09 1.05325354606929e-08 -1.08296215921413e-08 -2.29888633957675e-09 3.06367857358408e-09 -1.97389717778252e-08 4.62024967408801e-09 -1.63444897179408e-08 -3.84787122955007e-09 -1.08570058443387e-08 2.46493088356917e-09 -1.79567777147197e-09 1.51480648786592e-08 -3.80286730243112e-09 -1.30894519051519e-08 3.30851398521018e-09 -3.08237502439245e-10 -3.21538034199667e-09 -2.28554086303653e-10 4.16908861312188e-08 4.28901352409712e-08 -1.0454075036326e-08 -2.03573450349925e-09 2.2745042190622e-08 4.03914474535286e-08 3.32112334714958e-07 -3.08026597257042e-08 -2.06582895188636e-07 -1.75231727951713e-08 -7.01162131102433e-08 -6.03445130220323e-09 -8.66078295948504e-08 -1.56703452867599e-08 8.34775025442501e-08 -1.31054851866917e-07 -2.34258382629363e-08 -1.0160463750962e-09 9.85440356656107e-09 -6.63070853876633e-09 7.65731165725215e-08 -9.39550918117337e-09 1.82077714877103e-08 -5.12977133667943e-09 -6.59055233955208e-08 1.38248164299014e-08 -5.25479823571447e-09 3.97996625619652e-09 6.29444188261155e-08 -2.54173932596718e-08 1.03648900832964e-08 3.01327987619689e-09 -7.24926601324085e-08 -4.97769662604605e-08 8.46387469847127e-08
"R2008" 2.50475745258137e-09 -1.37337297663659e-08 9.47135134946355e-10 -1.57960024541123e-08 4.30943392914872e-09 -1.69434292625442e-08 -1.61015840097317e-08 1.23317723620903e-08 1.86425707998752e-08 2.29682071677982e-08 -6.1621084008371e-10 2.07266325403806e-09 7.64049763892826e-09 -8.73993230676812e-09 8.94036884495099e-09 6.1561091579379e-09 -1.08755616914838e-09 9.18042271637768e-10 -1.52765536537903e-09 -4.72274034831057e-08 3.64904315939404e-09 -5.64291946914652e-09 -5.31149138410961e-09 1.19408318040574e-08 1.60807576285339e-10 2.73340971820125e-09 5.2658859122837e-09 -1.93461253606215e-09 1.04754276376421e-08 3.68641527266184e-09 -1.01591096643689e-09 1.04571855197232e-09 -7.00869804395661e-09 -8.01866463993634e-09 -4.10297641887195e-09 1.33083476018147e-08 -5.50884631000546e-10 8.07603462437781e-08 -6.11254207519344e-09 -3.08026597257035e-08 2.68259952993994e-07 1.27582032692373e-08 -4.38482819138965e-08 -8.43778509267974e-08 1.35112016148392e-08 2.83402691586544e-08 -1.60140414275219e-08 5.03752046243443e-09 1.23321733263407e-08 -2.49701426740674e-08 -5.99312667138675e-09 -8.24828666894738e-09 8.56440555271014e-09 -7.09821068162495e-08 1.17369535628191e-07 1.47749546919272e-08 -9.91655569901634e-09 6.21997854361188e-08 3.86900983773481e-09 2.8604957888305e-10 -3.31148962324572e-09 -1.32308641522273e-07 -3.22995546746129e-08 -1.02930505006968e-07 3.69757329702196e-09 1.92719157894812e-08 -6.95023315392247e-09 -1.64258133846882e-08
"R2009" -5.07114525186036e-09 8.18921765731498e-09 3.0420964365896e-09 -5.77745922329574e-09 1.17520353044838e-08 -1.54466372204797e-08 1.00932244633023e-08 4.63965027632919e-09 -1.32183835509799e-08 -3.25835546693972e-09 -3.37896466981163e-09 -1.00625542341556e-09 1.26500899444455e-08 2.19635019588437e-09 1.58059828950921e-08 -1.3501064065439e-09 7.06834569894619e-09 4.2365695796106e-10 -1.36828499750333e-09 1.92237769770145e-08 5.35274807773368e-09 1.56031186709764e-08 -5.67791680498775e-09 7.68248929518931e-09 -4.97304225453299e-09 -1.83854337786133e-09 -9.79888722905467e-09 -2.16999074809941e-08 -2.13599065593532e-09 -5.09048604702885e-09 -1.40302877087963e-09 3.95586298527099e-09 1.15496254704556e-08 -2.52717499485861e-08 -3.83030178493182e-08 1.18335000919971e-09 -1.63331536128642e-09 -2.20055334908599e-08 -5.81063139720029e-08 -2.06582895188636e-07 1.2758203269236e-08 3.13857151294834e-07 1.80489459449561e-08 -2.74072644884787e-09 -9.09294575957615e-09 4.81829198199574e-08 9.76602165134289e-09 -2.34550628582675e-07 2.21495541718103e-08 9.31482906262851e-09 -1.11099771954462e-08 -1.02930716315504e-09 -3.08820288982299e-09 -2.42363034268826e-08 1.72738453862872e-08 -2.04999471949823e-08 5.06656582953066e-10 2.09679418218657e-08 2.70839801385496e-09 2.78308037008566e-09 -3.98222055633633e-09 -1.09642487127857e-08 1.64045793957356e-07 -2.63532462263532e-08 -7.07759775784968e-09 5.06459334651961e-08 2.0325510577053e-08 -4.11316738569323e-08
"R2010" -6.25105670385339e-09 -3.48867341657251e-08 1.66884602869978e-09 -9.74435893808238e-09 -6.48880203867349e-09 1.06812499589271e-08 2.51733986170668e-08 -2.9829737324345e-09 -1.20857427947268e-07 -2.08813394845907e-08 -1.66778405860498e-08 3.34586686759965e-08 2.67103880701499e-08 1.68284084742486e-08 -1.51111908408132e-08 5.40129655120074e-08 1.36537950169092e-08 4.11873555939804e-09 -4.41859833175158e-10 -4.42350239243167e-08 -3.32233420866056e-09 1.64658948353608e-08 -2.71416511210388e-09 2.96386267978802e-07 1.26130832352022e-08 -1.01406001696441e-09 5.41170842340643e-09 -1.09482431626735e-07 -2.37723472448787e-09 4.97981991359e-09 1.40881917565205e-09 1.40934706446852e-08 2.01901962302363e-08 -5.61019649947293e-08 8.15878580793709e-09 3.51966119216842e-08 4.60962417446496e-09 6.45505971107435e-08 1.28278263633416e-08 -1.75231727951713e-08 -4.38482819138964e-08 1.80489459449562e-08 3.47579943751019e-07 4.52907040448753e-08 1.34147148466412e-08 -1.4228521112464e-07 -1.41713196138763e-08 -2.02562848592203e-08 -6.83488579971251e-09 -1.20342123579889e-07 -1.5076594228739e-08 -6.04078287505667e-10 -1.7835546089656e-09 1.88258485377651e-07 -3.11149742324071e-08 -1.52018159445327e-08 4.45261747549083e-08 -5.4360062096902e-07 -9.14474881511894e-10 5.98794147657741e-09 -4.52086583936542e-09 1.23201792275455e-07 3.0824494416691e-08 1.50566804521535e-08 -4.81126204484419e-09 -7.03513399553283e-09 -4.34085431468033e-09 -3.22108810453111e-08
"R2011" -1.33940777810101e-09 6.9977133159359e-09 -3.41446003359136e-11 -1.33106280555319e-08 -1.73602545509274e-09 2.097012781439e-08 3.2867826667186e-08 -6.86481283816197e-09 4.88985725186188e-09 -3.84267441728025e-08 -7.263276860704e-09 -8.17434986592993e-09 1.00035004670237e-08 3.11399494155861e-09 -2.51160914596342e-09 1.39992476039227e-09 3.13382300214313e-09 3.38403185674637e-09 -3.66057386507763e-09 -1.51228498179867e-08 7.50619983612282e-09 3.30168205157245e-09 7.8402140167115e-10 -2.35678205905009e-09 2.14292340921626e-09 2.46782125950616e-09 -1.20966585757746e-08 -1.85465927372196e-08 4.11432757919777e-09 -7.80647854529925e-09 3.22659195800924e-10 -2.89252739365596e-10 -8.94643869851484e-09 -6.0352878016364e-09 -4.49976012892093e-09 -2.11695276581276e-09 1.16779884600905e-09 1.1341654008522e-08 8.82385262306504e-09 -7.01162131102435e-08 -8.43778509267826e-08 -2.74072644884932e-09 4.52907040448743e-08 2.07216429881723e-07 7.21798710715357e-09 -2.87431135685626e-08 1.20358863898099e-09 2.03903825565634e-08 3.47846542762277e-08 8.85998009695212e-09 9.69817996501825e-09 -2.06328279677022e-09 -8.94611589969427e-10 -3.61710314174774e-08 3.49841595361868e-10 -9.30247160580259e-09 -7.19555123868325e-09 -9.66003079067757e-09 -6.57541254891071e-09 9.92096870173476e-10 8.82291146681141e-10 -3.82385819461e-09 -1.63505925916526e-08 1.9745567410429e-08 -7.73003444637084e-10 8.29074101287916e-09 1.13515061108617e-08 -3.42663432549295e-08
"R2012" 5.16913408560398e-10 3.36123847475124e-09 7.89680069886682e-09 -1.60608312635718e-08 6.28566631824616e-10 -2.13103764162507e-09 1.19662695761579e-09 2.92831983258137e-09 1.45379105574153e-08 1.14827295036076e-08 3.01743416082721e-08 -1.94237019519932e-08 6.60356457015064e-08 -5.41852029147182e-09 -8.44371230300795e-10 -1.36694731689183e-08 -3.83778146240415e-09 -4.8394096550345e-09 3.84858902760272e-09 1.28716803795028e-08 7.1176804815768e-09 1.76816253533909e-08 -4.36203152562137e-09 -5.61889682473097e-09 5.21655309841703e-08 -1.99112562495645e-08 9.33450614097893e-09 -1.47486456479756e-09 2.82417227391139e-08 -1.04802420046475e-08 2.15292862988111e-08 1.73365043507738e-09 -1.09497253647129e-08 -3.2234572299973e-08 -1.01129593161491e-08 -3.45299780928155e-08 -4.62111996559689e-09 5.80031300423211e-09 8.65072609868654e-08 -6.03445130220319e-09 1.35112016148393e-08 -9.09294575957577e-09 1.34147148466414e-08 7.2179871071536e-09 4.43637754294317e-07 -1.03560384382812e-08 -2.89266160575948e-07 6.92164842027807e-08 3.13321115457517e-09 -1.48709550599894e-08 4.96388926600793e-08 -2.7714552471602e-08 -8.49088078832509e-08 -5.28446354327731e-09 1.0563233824542e-07 -1.74326003384564e-09 -2.51535803495927e-08 7.31861881174514e-09 -2.7939123473549e-09 -3.00859067873062e-08 3.87199914109599e-08 -1.65227088889134e-08 -7.6960266658085e-08 -2.65432346273577e-08 2.91894636812005e-08 -1.94635451029505e-07 6.69682882542173e-08 -2.00387738496008e-07
"R2013" -1.21720036056522e-08 8.62757535238789e-09 -2.96931518815271e-09 -8.58521825914435e-08 -9.0946128541941e-09 1.63778131426713e-08 9.04330404334926e-09 -1.83594058934633e-08 1.76962596644799e-08 -1.18524775739499e-10 3.61348190984447e-09 -2.00807310132911e-08 -1.09095018865798e-08 2.05267868515659e-08 -2.16875339280612e-08 -2.92091131337395e-08 7.00601874157122e-09 3.42942019438702e-09 -1.1656413515537e-08 3.91669809658822e-08 -1.09395012583753e-08 6.5542060630742e-09 6.23716173547021e-09 -1.14106459371281e-07 -7.96884319543062e-10 1.40510886610709e-09 -3.18179838824439e-09 5.05530756695665e-08 -4.00965214646e-09 -6.6591730832334e-09 -2.51091083130505e-09 2.28110464445247e-10 1.5046699692612e-08 1.23548588553779e-08 -8.80097255771796e-09 -1.11351698811988e-08 -1.74734344225285e-09 8.34911597761855e-08 9.76636124462289e-09 -8.66078295948506e-08 2.83402691586556e-08 4.81829198199568e-08 -1.4228521112464e-07 -2.87431135685611e-08 -1.03560384382813e-08 3.44083373208809e-07 1.88645953689541e-08 -1.28846216249987e-08 -4.39001945686355e-09 2.47344383818711e-08 1.41220879608335e-09 -1.65834918279391e-09 -1.07784815323509e-09 -4.56224585188215e-07 1.72558677725887e-08 8.97419304421212e-09 -5.56342986548265e-09 3.72597736528631e-07 -6.70896517530354e-09 -8.73320534259038e-10 6.7658409567439e-09 -5.93333161247066e-08 1.23479039968575e-08 -8.13333994221359e-09 -1.06321139942954e-10 9.56139637281407e-09 -4.1157274272921e-09 8.13575234930724e-09
"R2014" 7.32792639339681e-09 4.00048184354258e-08 -1.13980292688282e-08 -4.3475646401736e-09 2.58541743385013e-08 1.06436536021041e-10 7.98851707175434e-10 -4.12097125071475e-09 -1.74409953316254e-08 -7.75647390703126e-09 -6.76418500485651e-08 8.61459578083563e-09 -2.47780963323019e-07 6.17967104036584e-09 -3.34586562169641e-09 6.96525966454321e-09 -1.25135124710807e-08 7.11412099920471e-09 2.5515819207753e-08 3.12399933486702e-09 -1.19563271181987e-08 2.23826903272928e-09 9.32801538311314e-09 1.56176186614626e-08 -6.64667948817724e-08 4.62697122474135e-08 -3.40225416111337e-08 -1.89748510485489e-08 -7.07625526203525e-08 2.12919386848512e-08 1.64638501088004e-08 -7.8687751441866e-09 9.70963522517928e-09 1.07156186679942e-07 1.14882529250794e-09 8.0747449413342e-09 -8.91305218317823e-09 9.39882337997565e-10 -1.54935997062868e-08 -1.56703452867598e-08 -1.60140414275217e-08 9.76602165134291e-09 -1.41713196138762e-08 1.20358863898119e-09 -2.89266160575948e-07 1.88645953689541e-08 5.51986371949991e-07 -1.59186595669323e-08 2.72096781892541e-09 -1.31513639873072e-08 -2.87369025397099e-08 1.44512140965849e-08 5.0339181829834e-08 -2.3794199104906e-09 -9.13499044799469e-08 2.02474268921007e-08 3.33895906484906e-08 -6.15352874854379e-09 -1.03173867603931e-07 1.78239167646989e-08 1.00108727574639e-08 2.47374114011866e-08 7.98283545102812e-08 2.04565324642995e-08 -1.13112031903939e-07 1.93109644310255e-08 -4.09990097858318e-08 1.27393292971698e-07
"R2015" 1.81477230504776e-09 1.95741853888651e-09 -1.98271372299792e-09 1.05605507606003e-08 -5.63889936467655e-09 1.44177955765832e-08 -1.19389340779508e-08 -4.43796796588746e-09 1.33997684254621e-08 1.95471298814469e-09 -3.21647143256095e-09 5.40428450232467e-09 -1.00991297748469e-09 5.60429606846821e-09 -1.63645458006142e-08 8.29994799684431e-09 -4.54071114321489e-09 2.06538389324378e-10 4.97330918912881e-09 -2.9338245833549e-08 -6.28991464115058e-09 -1.50224065394155e-08 3.80507252894499e-09 -6.40518122476282e-09 9.69114073835621e-09 1.16422663751962e-09 4.56403758577337e-09 1.42387056339837e-08 -6.80654048936883e-09 8.59873666257848e-09 4.35966206219474e-09 -3.89666019934265e-09 -3.08010066788965e-09 1.10061879822744e-08 -5.81225661290756e-09 -1.55381737540973e-08 -8.86433420366901e-09 1.74163781473057e-08 4.29236965075436e-08 8.34775025442504e-08 5.03752046243436e-09 -2.34550628582674e-07 -2.02562848592202e-08 2.03903825565642e-08 6.92164842027807e-08 -1.28846216249987e-08 -1.59186595669322e-08 3.47150069572409e-07 1.88854590164596e-08 -3.75567980118903e-09 3.94458345295846e-08 -2.99549034878541e-09 1.58141803496767e-08 -2.04637594269006e-09 -6.56970268176755e-08 1.78133668964563e-08 5.37102342143023e-09 -9.61810134472219e-09 -2.24321275777859e-08 -2.89911295694865e-08 2.09135727302906e-08 1.43678948388641e-08 -3.39915892967435e-07 4.33977071893156e-08 1.0317358263145e-08 -7.68125691742469e-08 4.03142962060832e-08 5.3614782524735e-08
"R2016" -3.65001794578378e-09 -4.19211928013807e-09 -1.8334713063602e-09 9.44498866529465e-09 1.75495672563246e-08 1.58788487122392e-08 -3.12189440882724e-09 2.45835689742186e-09 -2.91981000507821e-08 -1.31980088467246e-08 -2.7670769855895e-09 1.31084535563908e-09 1.1062130354257e-08 2.85647311614585e-09 -1.71260746255444e-08 -1.67067625739286e-08 -2.43613874186967e-09 1.10248254777617e-09 4.28723439529018e-09 3.29096494879128e-09 -7.76478792202537e-09 5.34237620186597e-09 8.45528702399198e-09 3.94862677637119e-08 -1.81542460559605e-09 1.99879673557277e-09 -1.43732307743503e-09 9.0760132438669e-09 1.34116463502431e-08 2.16702605266641e-09 3.22426777415471e-10 -9.44276188656868e-09 -6.35828694531833e-09 -8.25349628031366e-09 -6.20780861977426e-09 9.82925298553646e-09 4.93859206332226e-09 -2.27374700827767e-08 -6.38167966295532e-08 -1.31054851866917e-07 1.23321733263402e-08 2.2149554171811e-08 -6.83488579971242e-09 3.47846542762278e-08 3.13321115457509e-09 -4.39001945686402e-09 2.72096781892539e-09 1.88854590164593e-08 1.37773327349445e-07 2.43052724426785e-08 1.17369052547427e-08 -7.62856833841183e-09 9.91384245115791e-09 1.77329320491391e-08 -7.56632570742004e-09 -1.94715561931326e-09 -6.56865897485931e-10 1.15781211702507e-08 -1.05316987870459e-08 1.78104868158691e-09 -3.77439248489232e-09 -4.80536659938612e-08 -7.98241337529788e-08 1.51446745549859e-08 2.10985405320309e-09 7.77831800843997e-08 2.86068566765021e-08 -5.96618680766118e-08
"R2017" 6.33984960915541e-09 4.60136057431713e-08 5.28074708370137e-10 6.30584555679991e-08 1.73012798341292e-09 3.11287528521136e-09 -6.63512866708837e-09 -1.36305992268173e-08 -4.39469728879604e-08 -5.89075049437473e-09 -2.43064283373051e-08 1.99066286408634e-08 3.12832784693116e-08 -7.29198676552378e-09 1.98721421055929e-08 -2.53877547836533e-07 -1.24083035360701e-08 6.6070179496455e-10 -4.50466633608888e-09 -2.260247818505e-08 4.22735178321755e-09 1.32478696642858e-07 -6.56694585838097e-09 2.68410564438113e-08 5.74595838075843e-10 2.53680703366504e-08 -6.74862288406213e-08 6.99096829726646e-08 1.86422073875118e-08 -6.35373051163189e-09 4.11283234559808e-10 -3.28002965083554e-09 -3.3567802708839e-08 3.51025682395789e-08 -9.79687594384382e-09 -2.88330027868507e-08 2.27852570258059e-08 -2.61816537178365e-08 -1.12779964430646e-08 -2.34258382629364e-08 -2.49701426740642e-08 9.3148290626286e-09 -1.2034212357989e-07 8.85998009695411e-09 -1.48709550599894e-08 2.47344383818723e-08 -1.31513639873073e-08 -3.75567980118848e-09 2.43052724426786e-08 5.8353688242977e-07 -9.53648983641818e-09 1.90656654102645e-09 3.04063167848381e-09 4.51021898143226e-08 -1.57403288239409e-07 -2.42121402666544e-07 -6.33102574133276e-08 7.03223680702754e-08 1.42839308040885e-08 1.40043283964036e-08 -3.46164399409635e-08 -1.74810945631234e-07 1.66312503427113e-08 4.73593073312388e-08 -1.45369968560342e-09 8.36219495568775e-09 5.52093271794218e-08 -3.74476834197076e-09
"R2018" 2.94136409011057e-09 -3.33439809361814e-09 2.18412763030898e-09 -1.72727618859445e-08 8.40537777844698e-11 -7.3678212402376e-09 -9.86419396030072e-09 5.94819868250809e-09 3.162192627675e-09 5.39751442883227e-09 -2.16863343829244e-08 -1.09718133761667e-09 4.87813540417458e-08 -6.23350819228638e-09 3.13150613047573e-09 -1.3151763691022e-08 -8.53875489491468e-09 5.4993136324154e-09 7.35095943815265e-09 4.72699995957853e-09 1.06336232806616e-09 5.41346659782166e-09 -3.50552207245868e-09 2.41622705992273e-09 1.00420670084692e-08 9.96279652861958e-10 9.88981423761721e-09 5.25270019772438e-09 7.71419657007674e-09 -1.92055250968493e-09 -4.40946044139443e-09 -4.9494375564956e-09 -2.03411966716207e-09 -2.24288163931799e-09 -6.73925576462175e-09 -1.84203788886998e-08 -9.34324113263296e-09 1.45901986402866e-08 -1.95533912240554e-09 -1.01604637509554e-09 -5.99312667138635e-09 -1.11099771954464e-08 -1.50765942287389e-08 9.69817996501868e-09 4.96388926600792e-08 1.41220879608295e-09 -2.873690253971e-08 3.94458345295843e-08 1.17369052547427e-08 -9.53648983641748e-09 1.30580359039329e-07 1.60932133900744e-08 -4.79542259671357e-08 -4.56689562345968e-09 2.54296335918444e-08 2.52557648343048e-08 -9.23165757046426e-09 8.60076932503216e-09 -1.39560198101005e-09 -2.52418624567639e-08 2.71911860741739e-08 -7.40797427137112e-09 -8.54932710528215e-08 -1.36256182688475e-08 1.22218344231962e-09 2.21826857938221e-08 7.43782609574925e-08 -1.71415028851366e-07
"R2019" 1.11062693438422e-09 -1.28717286565988e-08 1.14644868660598e-09 -8.77143859890229e-10 -5.88875104414202e-10 2.47072632115262e-10 -2.35996445594348e-12 -1.44945820630853e-09 -2.97178976375144e-09 -3.10393355234349e-09 -8.80126132603721e-10 3.36906985469403e-09 6.19272730541308e-09 -1.78824576399932e-09 2.71656777392564e-09 -8.48628847997054e-12 -2.50044369290044e-10 2.53669932422575e-09 -1.93005453045766e-09 6.66839528592465e-10 2.77715150323659e-09 -2.2006815765098e-09 -2.45645125492412e-09 1.24480022450734e-09 -8.89340896129429e-09 -6.54728334891037e-10 2.21021975826587e-10 4.56427722728198e-10 3.03311936627977e-09 -2.50087968629742e-09 1.54994871330815e-09 1.69841730904536e-10 -6.06315405541454e-10 -1.62076180083452e-09 -1.13928630044417e-09 3.36145707091197e-09 1.30295292552422e-09 1.9005575966134e-09 -8.03975347046963e-09 9.85440356656078e-09 -8.24828666894825e-09 -1.02930716315543e-09 -6.04078287505176e-10 -2.06328279677038e-09 -2.77145524716019e-08 -1.65834918279396e-09 1.44512140965849e-08 -2.99549034878538e-09 -7.62856833841164e-09 1.90656654102622e-09 1.60932133900744e-08 4.62711614843877e-08 -3.196146234443e-08 2.4758023688432e-09 -2.34949204435311e-08 3.17131229596427e-09 3.83068237383599e-09 -3.84866609933098e-09 1.91954838106139e-08 -1.66991287874318e-08 1.07894486423945e-08 8.11561477754573e-09 9.54956221453723e-09 7.92148910110791e-09 -2.12322022121119e-08 8.3935173590131e-09 -4.52607737183943e-09 1.0913721248203e-08
"R2020" -1.9982180460509e-09 7.46620131810248e-10 -2.26339994482019e-09 9.66577525009208e-09 -1.94795634972971e-09 3.42710037715764e-09 1.35112453872048e-09 -3.06387055347932e-10 3.48651644539162e-09 -1.59962056041001e-09 -4.96949742205047e-09 7.6425866445033e-10 -1.75209001288572e-08 3.7978943860937e-09 -5.9587949180331e-09 7.20168054263979e-09 2.04758268705041e-09 -2.0208253635067e-09 9.33049529235914e-11 -7.99743383529629e-09 -3.52979264266296e-09 -4.84533344155392e-09 3.08818429675936e-09 2.12922597704653e-09 -6.6494623290234e-09 4.28338303096399e-09 -3.43256653964045e-09 -2.83903655412332e-09 -5.2766234166791e-09 5.72968822404927e-09 -5.2145431581085e-09 1.8925937692021e-09 -9.64894204810069e-10 4.24999775844995e-09 6.62257597420818e-10 1.15496103539659e-08 2.40598675240703e-09 -6.07630959070103e-09 -5.97699047846967e-09 -6.6307085387665e-09 8.56440555270989e-09 -3.08820288982257e-09 -1.78355460896616e-09 -8.94611589970124e-10 -8.49088078832508e-08 -1.07784815323539e-09 5.03391818298341e-08 1.58141803496767e-08 9.913842451158e-09 3.04063167848428e-09 -4.79542259671363e-08 -3.19614623444302e-08 8.93272721135812e-08 6.26586032659166e-09 -3.68484116762319e-08 -5.15511769217007e-09 1.05151685666713e-08 -6.30725368081133e-09 -7.60693815492465e-09 -8.14765078700363e-09 -1.1142803809886e-08 7.50522717960309e-09 -4.18163542018176e-08 1.09446927040214e-08 1.26237973751316e-08 2.39062176478735e-08 -1.07544652530589e-08 8.13412947710998e-08
"R2021" 6.35364434392559e-09 3.32036302642363e-09 4.94115763696574e-09 2.76859740853172e-07 8.70892303153832e-09 -9.92474855283947e-10 1.12293003799728e-08 -1.04558330435879e-08 -1.07887736986631e-07 -4.32178283541066e-08 5.36627259580568e-09 6.47014858306355e-08 -1.40147189496897e-08 9.1573252718919e-10 2.53039044287387e-08 -1.94070552473372e-08 -1.47737307303106e-08 -7.81072967927601e-09 1.68603136034492e-08 -1.17440963770773e-07 5.21697270183103e-08 7.25122402941136e-09 -2.19660868238408e-08 5.69554572851964e-07 -3.83304028233817e-09 -3.59025562535171e-09 1.45716217284869e-09 -2.49180688155253e-07 -1.28747991021063e-08 9.58525194852703e-09 2.97465664452676e-09 3.24698068158844e-09 -2.49718926481526e-08 6.36763992133162e-09 -1.37897591289919e-09 1.47687605558935e-09 2.88216119131274e-09 -2.66108559228423e-07 -2.15546699502924e-08 7.65731165725214e-08 -7.09821068162483e-08 -2.42363034268832e-08 1.88258485377651e-07 -3.61710314174791e-08 -5.28446354327758e-09 -4.56224585188212e-07 -2.37941991049044e-09 -2.04637594268946e-09 1.77329320491389e-08 4.51021898143225e-08 -4.56689562345965e-09 2.47580236884272e-09 6.26586032659188e-09 1.06572064483657e-06 -1.15100786570093e-07 -2.38383428454013e-08 1.21946332163238e-08 -1.04950962089393e-06 9.81423638453658e-09 -1.10186836811345e-09 -9.22145718344762e-09 2.34886478525924e-07 -1.04009162277458e-08 3.49974516150665e-08 -1.10349469619614e-09 -1.03992812777817e-09 4.43199386155274e-08 8.29752400577694e-09
"R2022" 5.51654584077005e-09 -5.29235070775366e-08 -6.8188147818089e-09 -5.91555479100405e-08 1.89695787218135e-08 -7.48476123607575e-09 3.86143217007559e-09 1.91976640545841e-08 8.08122656957399e-09 -5.68692682981578e-09 -3.4214138469083e-08 -3.0275592474111e-08 8.50168407870382e-08 -3.1074375830787e-08 1.4970729697633e-08 -1.21669093308644e-08 -1.18529410937595e-08 1.90403178855719e-09 2.40621531726158e-08 9.72824679694578e-08 7.18215989334579e-09 6.53411859297977e-08 -4.45075690408689e-09 -9.48415819430998e-08 1.47930060980185e-08 3.91407180248023e-09 2.85612970589991e-08 4.81656587892431e-09 6.73654292420364e-08 -3.0178905176813e-08 -9.80523653172638e-09 -5.94789487689908e-09 -2.94774976505006e-08 -3.54618617546178e-08 8.94930092475643e-09 4.15070427587011e-08 8.6572714304542e-08 3.14666470500865e-09 1.9620225698604e-08 -9.39550918117385e-09 1.17369535628191e-07 1.72738453862877e-08 -3.11149742324068e-08 3.49841595364109e-10 1.0563233824542e-07 1.72558677725899e-08 -9.1349904479947e-08 -6.56970268176755e-08 -7.56632570742024e-09 -1.57403288239408e-07 2.54296335918443e-08 -2.34949204435307e-08 -3.68484116762325e-08 -1.15100786570093e-07 1.34869854319907e-06 -2.51094237239501e-08 -6.26968905019693e-07 2.66605808647844e-07 7.33426483693782e-09 3.93120749470857e-09 -1.91069766569616e-08 -3.08690232462502e-07 1.38331100380653e-07 -1.70167571917428e-07 2.20761045403246e-08 -1.68914964859255e-08 -3.90953963469262e-07 -2.04297525108093e-07
"R2023" 1.41726268861984e-09 4.75836117208321e-09 -1.95030789148763e-09 -2.80516246484925e-08 9.69288177985645e-10 -5.0764762140833e-09 -1.64822669929997e-08 1.58050479528316e-08 6.66865294257154e-08 1.21166863530295e-08 2.55875906585991e-08 -2.10511147727238e-08 -3.08051032555834e-08 4.32384980610615e-09 -1.45311802436651e-08 6.31828309547531e-08 5.23171387579254e-09 4.88716359450823e-09 -7.98617917311489e-09 9.06897213459524e-09 5.53912962705765e-09 -9.54960879392675e-08 1.37848332841416e-08 -9.97702117364619e-08 -1.09333353103568e-08 -2.0549309723025e-08 4.4821601162773e-08 4.659901807347e-08 -2.12330004877806e-08 -5.43836558537595e-09 -1.34154441090598e-10 3.95120995036453e-09 2.68105655176059e-08 -2.93725685083595e-08 8.35371348209091e-09 -1.10607965765308e-08 -2.12488763201053e-08 1.69545614123096e-08 1.17116190408219e-09 1.820777148771e-08 1.47749546919272e-08 -2.04999471949823e-08 -1.52018159445337e-08 -9.30247160580172e-09 -1.74326003384555e-09 8.97419304421223e-09 2.02474268921007e-08 1.78133668964566e-08 -1.94715561931305e-09 -2.42121402666547e-07 2.52557648343045e-08 3.17131229596474e-09 -5.15511769217011e-09 -2.38383428454007e-08 -2.510942372395e-08 2.14265149846028e-07 5.72715728930535e-08 6.75115705594094e-09 -2.19731554159755e-09 -7.10544071761932e-09 1.48242795947921e-08 5.99189846661589e-08 -3.01181342804197e-08 -2.36064286596593e-08 -4.50817982353651e-09 1.09688291640673e-09 1.30399112807222e-08 -2.56843522570035e-09
"R2024" -1.83437041285438e-09 -4.56182050139832e-08 6.39659122317591e-09 -1.29568523314013e-08 -1.20924102426616e-08 6.62109524854932e-09 6.84683799889766e-10 -6.82536936661712e-09 -1.18192256642582e-08 -5.30865347623203e-10 1.00093532221177e-08 7.47631980409467e-09 -2.84452673607087e-08 1.00424830622627e-08 -7.44001610404412e-09 9.47158024647378e-09 4.20618717451104e-09 -2.51052759853993e-09 -5.63446640602245e-09 -2.5371821287962e-08 3.7589428952515e-09 -2.41576117304204e-08 -4.20335332548371e-09 6.67088141855277e-08 8.71164764647272e-09 1.69182991125574e-09 -1.69708674439911e-09 -1.10271158127211e-08 -2.15672308664873e-08 4.57715742991855e-09 5.99216952712591e-09 4.44127082250174e-09 1.4042764663008e-08 6.56221973895046e-09 1.82451793774567e-08 4.57065823344664e-08 -1.14587901806272e-07 2.07818387242479e-08 -8.63458816514834e-10 -5.12977133667911e-09 -9.91655569901907e-09 5.06656582952856e-10 4.45261747549081e-08 -7.19555123867884e-09 -2.51535803495928e-08 -5.56342986548312e-09 3.33895906484908e-08 5.37102342143027e-09 -6.56865897486168e-10 -6.33102574133269e-08 -9.23165757046428e-09 3.83068237383528e-09 1.05151685666712e-08 1.2194633216322e-08 -6.26968905019693e-07 5.72715728930532e-08 5.14415640687078e-07 -9.89963688475225e-08 -1.61452179325992e-08 1.44273517235435e-08 2.39455644080147e-08 1.31256073501131e-07 -3.74676889053665e-08 -3.34162920372682e-08 -1.45007295047264e-08 1.05822352705704e-08 2.2063090954374e-07 2.86647298896104e-08
"R2025" 1.13670042815698e-08 1.93519391144367e-08 -6.31771103778414e-09 -7.73663598498538e-08 8.15331630846073e-10 -2.50140419870138e-08 -7.33860540757e-08 4.59346759069932e-08 2.50062338776921e-07 5.63530616925488e-08 -1.52801799738339e-09 -1.02219492677416e-07 1.16607288030616e-08 -5.70619450572622e-08 6.47437894790044e-09 1.53146840001393e-08 3.18695841261097e-09 -3.44998080263375e-09 -2.06509765780367e-09 3.16751966687531e-07 -6.61932570203802e-08 -3.39100798401928e-08 3.23254346846953e-08 -1.26668725193131e-06 8.38103402776774e-10 7.87042654175632e-09 -8.65665058926924e-09 5.39719376931569e-07 5.33970816180219e-08 -3.50096682036934e-08 -2.01596265885704e-09 -5.15884121402177e-09 3.46651330926586e-09 4.03886193156795e-09 6.25929045914338e-09 -2.05055347744323e-08 2.42391722929269e-09 -1.78969070444093e-07 3.21489151958775e-09 -6.59055233955195e-08 6.21997854361186e-08 2.09679418218663e-08 -5.43600620969021e-07 -9.66003079067739e-09 7.31861881174506e-09 3.72597736528634e-07 -6.15352874854368e-09 -9.61810134472234e-09 1.157812117025e-08 7.03223680702766e-08 8.60076932503222e-09 -3.84866609933208e-09 -6.30725368081089e-09 -1.04950962089393e-06 2.66605808647844e-07 6.75115705594088e-09 -9.89963688475226e-08 1.9998461291561e-06 -1.57173971504235e-08 3.02505139717131e-09 3.28253834686884e-09 -5.62236278817382e-07 5.92521966452231e-09 -3.99700462094399e-08 9.20337553796425e-09 8.09635280164641e-09 -9.50219836135592e-08 1.22278617334667e-08
"R2026" -3.7198924574906e-09 3.64468670266184e-08 4.89210529901343e-09 1.78542462664976e-08 -2.3551258467181e-08 -7.74774186963521e-09 -6.81199741859986e-09 4.86566421832217e-09 4.91433043873307e-09 4.88733089686067e-09 4.68085520595031e-08 6.58547778500655e-09 2.36444791013917e-07 6.55238918669974e-10 1.14310108214652e-08 -5.84991133298653e-09 -6.7330102204011e-09 -2.7938624075801e-08 4.17391009603702e-08 -2.02593361011207e-08 -4.11856235768246e-09 4.10689934501339e-10 5.78893589970488e-10 -7.62874253619762e-09 -4.71990049285704e-07 2.12034613088428e-09 -6.8034779891132e-09 1.06670832236318e-08 1.81985012023461e-08 -5.04115571438833e-10 -5.18111967352031e-09 -4.23481240103129e-09 3.08004013903066e-09 -6.59657929409216e-08 1.36324408340332e-09 2.11159878981276e-08 4.04185820343421e-08 -3.45347583122324e-10 -6.58665372913967e-09 1.38248164299014e-08 3.86900983773544e-09 2.70839801385475e-09 -9.14474881511794e-10 -6.57541254891054e-09 -2.79391234735492e-09 -6.70896517530362e-09 -1.03173867603931e-07 -2.24321275777861e-08 -1.05316987870459e-08 1.42839308040883e-08 -1.39560198101013e-09 1.91954838106141e-08 -7.60693815492462e-09 9.81423638453607e-09 7.33426483693773e-09 -2.1973155415979e-09 -1.61452179325993e-08 -1.57173971504233e-08 4.18062744639106e-07 -3.71265277187624e-08 -7.61362128829724e-08 7.49533397075692e-09 2.78852977198416e-08 -6.31210389186334e-09 -4.95938842408671e-08 1.86520982980575e-08 5.8814396556967e-09 -3.43266409744926e-08
"R2027" -9.60102154410209e-10 1.43096465783529e-08 -4.8029198243016e-09 4.39956400295823e-09 4.89946512888765e-11 -4.42937961038317e-09 3.41582466233938e-09 3.61777317373782e-09 5.0848293284004e-10 -2.2384437911459e-09 -2.77403116376508e-09 6.60208271368472e-10 -3.65096596212203e-09 -2.02172466124026e-09 -1.5492985217418e-10 -9.2221399479569e-09 -2.67840079490325e-09 8.30477193738408e-11 1.45632898174781e-09 1.67290343151985e-09 -2.26919000039755e-09 8.64138748126893e-09 5.26044022650295e-09 -8.03204890519875e-09 2.8909968014616e-08 -7.03160968545026e-10 1.56427955777342e-10 1.0418655771645e-09 3.32762222938664e-09 -3.73029855317507e-09 8.60273484183065e-09 4.05056711429333e-10 1.86361998401514e-09 -2.11055978556651e-09 1.27263036416344e-09 1.69244298682809e-09 -3.41535975899129e-09 -4.42283429332118e-09 -1.30630107317716e-09 -5.25479823571443e-09 2.86049578882557e-10 2.78308037008562e-09 5.98794147657767e-09 9.92096870173513e-10 -3.00859067873065e-08 -8.73320534258468e-10 1.7823916764699e-08 -2.89911295694869e-08 1.78104868158718e-09 1.40043283964037e-08 -2.52418624567638e-08 -1.66991287874316e-08 -8.1476507870032e-09 -1.10186836811339e-09 3.93120749470934e-09 -7.10544071761946e-09 1.44273517235442e-08 3.02505139717218e-09 -3.71265277187624e-08 9.90588902183974e-08 -4.84269049466919e-08 -8.16993817286784e-09 6.62872812652929e-08 -9.42074821064294e-09 -1.90939554956869e-08 1.62222894210559e-08 -2.43333239173193e-09 -2.89948868068253e-08
"R2028" 3.58533295444221e-10 7.34251647576942e-08 1.05647231541512e-08 -5.4141568652857e-09 -9.90172660630161e-09 5.13399108617558e-09 6.03645681828537e-10 -4.5152902371298e-10 -1.10898605216339e-09 -4.0848757134946e-09 -5.73351410762924e-09 -6.29116155321624e-11 1.23831533287548e-08 -1.28158716315201e-09 7.93031870542685e-10 6.71486590651985e-09 1.03039746974175e-09 -1.11522766939149e-09 3.09427525117811e-10 -5.25821617193146e-10 4.11502247136789e-09 9.82836285489884e-09 -9.68638863618276e-09 1.41199328963183e-08 4.91064408507833e-08 -8.54569089470041e-09 -4.28091767795709e-08 -1.79358085822719e-08 6.31001368119894e-09 -2.22347419322317e-10 5.60770630369505e-09 -8.54929677170034e-10 -6.72359621126017e-09 -1.89294408302005e-09 1.21084829713892e-09 -1.48140695347547e-07 -6.43448079048137e-08 3.1399209729921e-09 -2.61746964247113e-09 3.97996625619653e-09 -3.31148962324529e-09 -3.98222055633643e-09 -4.52086583936646e-09 8.82291146683849e-10 3.87199914109599e-08 6.76584095674403e-09 1.00108727574638e-08 2.09135727302902e-08 -3.77439248489258e-09 -3.46164399409639e-08 2.71911860741738e-08 1.07894486423941e-08 -1.11428038098858e-08 -9.22145718344807e-09 -1.91069766569614e-08 1.48242795947927e-08 2.3945564408015e-08 3.28253834686883e-09 -7.61362128829722e-08 -4.84269049466919e-08 2.2012272838494e-07 1.13123811465544e-08 -4.91232710549092e-08 6.21865904657525e-10 -7.80091221653508e-09 -2.15900918291454e-08 2.66679767850698e-09 4.93492486681919e-08
"R2029" -8.41754998052603e-09 -9.65499390639271e-09 4.91327159525135e-09 -2.36081554666593e-09 -1.02531738104478e-08 9.84974249821152e-09 4.32854147331956e-08 -1.64682611239406e-08 1.57790823882014e-08 -2.52042533175568e-08 2.0316256274616e-08 1.72294949198588e-08 -3.68818141872093e-08 2.04495081769307e-08 -1.0991365417017e-08 5.21161251049628e-08 3.85802461819529e-09 -4.31398354739253e-09 -4.95012371591376e-09 -6.68358736507326e-08 2.21571297724815e-08 -2.73573274999766e-09 -1.66990820735349e-08 1.91293223557831e-07 -5.08723995085236e-09 -1.05119582171002e-08 1.20209128585969e-08 -2.12490202163438e-07 -3.31347961872197e-08 1.94444821578551e-08 2.72707840556975e-09 -1.15850357337901e-09 7.36673764155308e-10 2.87933996169177e-08 -1.50321815836933e-08 5.50201973515131e-09 -1.45232420141068e-08 1.2979188748633e-08 4.15760782589353e-09 6.2944418826115e-08 -1.32308641522272e-07 -1.09642487127856e-08 1.23201792275454e-07 -3.82385819461572e-09 -1.65227088889132e-08 -5.93333161247014e-08 2.47374114011866e-08 1.43678948388637e-08 -4.80536659938611e-08 -1.74810945631236e-07 -7.40797427137039e-09 8.11561477754427e-09 7.50522717960274e-09 2.34886478525924e-07 -3.08690232462506e-07 5.99189846661595e-08 1.31256073501129e-07 -5.6223627881738e-07 7.49533397075632e-09 -8.16993817286645e-09 1.13123811465572e-08 6.35885067302122e-07 -1.22013951328846e-08 6.24557833595423e-08 -9.45645148423697e-09 -1.14441614863694e-08 1.07462845145056e-07 1.71448821079133e-08
"R2030" 1.38747859555858e-09 -3.79257415392806e-09 -1.66903489127231e-09 -1.89499043902644e-08 8.2851001116696e-10 -1.73827082449591e-08 1.28175410144229e-08 7.14568845618519e-10 -1.43998595322367e-08 1.70735509556388e-10 -1.78971666309425e-08 -9.49703336510799e-09 1.17129439828059e-08 -1.02445087040264e-08 3.25529062572926e-08 -2.15640452999844e-08 5.02271802350046e-09 3.14536618432229e-09 -6.79711469428506e-09 3.47236884346975e-08 1.0943091171169e-08 2.46493755842198e-08 -6.23470291989942e-09 -6.60841242782999e-09 -3.86384445498402e-08 7.25414118560372e-09 -3.85907508774375e-09 -8.74174610120275e-09 8.6784776855881e-09 -1.6017772268685e-08 -6.0379596847938e-10 8.25998255338465e-09 1.66924120690619e-09 -1.10057199575702e-08 1.09781911067127e-08 3.49800793890271e-08 2.46274246737441e-08 -2.16998055189009e-09 2.82045665645463e-08 -2.54173932596717e-08 -3.22995546746125e-08 1.64045793957357e-07 3.08244944166908e-08 -1.63505925916525e-08 -7.69602666580851e-08 1.23479039968572e-08 7.98283545102812e-08 -3.39915892967435e-07 -7.98241337529793e-08 1.66312503427116e-08 -8.54932710528209e-08 9.54956221453728e-09 -4.1816354201818e-08 -1.04009162277458e-08 1.38331100380653e-07 -3.01181342804191e-08 -3.7467688905367e-08 5.92521966452212e-09 2.78852977198416e-08 6.62872812652928e-08 -4.91232710549091e-08 -1.22013951328852e-08 5.27954796605011e-07 -5.8487712022173e-08 -4.08081485558352e-08 -3.50634778578833e-08 -1.01513051449591e-07 -6.26551013338091e-08
"R2031" -5.57545430348236e-10 2.19050593905309e-08 -1.55254830593221e-09 4.38431319879667e-08 -1.80474404174296e-09 6.62435145558633e-09 8.2473482585144e-09 -9.72741034388864e-09 -7.85743449125624e-09 5.79585423301091e-10 5.53281636686996e-09 2.62560195102135e-09 -2.57912631410635e-08 1.10523706999081e-09 2.53377422593722e-09 2.29546941200863e-08 1.39807526235553e-09 -6.27172934110429e-10 -3.86838194151592e-09 -1.15830346264683e-08 -2.49331827285982e-09 -2.23229397834875e-08 3.45142989221193e-09 -1.3187610508987e-08 1.22387283621799e-09 -2.32977224743904e-09 3.05613692843372e-09 -1.37732262985225e-10 -1.35766064354296e-08 5.32624624009589e-09 1.7429483389377e-09 4.09996235468844e-09 5.34813227301821e-09 1.49669816271951e-08 -1.71228559547188e-08 -2.33454749533506e-08 2.14058832813185e-08 -4.30073760633424e-08 -1.32156474649777e-08 1.03648900832963e-08 -1.02930505006967e-07 -2.63532462263537e-08 1.5056680452154e-08 1.97455674104306e-08 -2.65432346273575e-08 -8.13333994221193e-09 2.04565324642995e-08 4.33977071893152e-08 1.51446745549868e-08 4.73593073312381e-08 -1.36256182688473e-08 7.92148910110753e-09 1.09446927040222e-08 3.49974516150661e-08 -1.70167571917429e-07 -2.36064286596593e-08 -3.34162920372676e-08 -3.99700462094407e-08 -6.31210389186319e-09 -9.42074821064343e-09 6.21865904657746e-10 6.24557833595431e-08 -5.84877120221725e-08 2.0647980105324e-07 1.08325416529953e-10 2.11051295930334e-09 -4.81910067147502e-08 8.90362036527185e-08
"R2032" -4.30228558756883e-10 -1.32150270740972e-08 1.00298004989458e-09 -2.42955124838134e-09 2.21009259832742e-09 3.53240325212487e-09 -1.75702080039491e-09 -3.19325829822671e-09 1.15177112548715e-09 3.36721709441578e-09 2.60341274616918e-08 -4.40773221851189e-09 -1.10811105715171e-08 3.10134622039875e-09 -2.42516175064618e-09 6.85382164010496e-09 1.13567837465303e-09 -5.31216208579066e-09 -9.50521705597074e-09 3.74289885233038e-09 1.99132014005124e-09 -8.73749661420915e-09 -3.09855280983364e-09 -1.35108220599584e-09 8.24973825499085e-08 -5.23245284314520e-09 1.31171881845219e-08 6.51660771273902e-09 7.21213014416305e-10 -1.66395842652478e-10 -3.33429938062332e-08 -6.80854344118817e-10 -4.34076451149161e-10 2.38983631780592e-09 3.2848210017201e-09 1.05803351975655e-08 1.81245095032429e-09 -7.78496777107145e-10 1.05264034566567e-10 3.01327987619692e-09 3.69757329702234e-09 -7.07759775784942e-09 -4.81126204484419e-09 -7.73003444637224e-10 2.91894636812005e-08 -1.06321139942861e-10 -1.1311203190394e-07 1.03173582631449e-08 2.10985405320275e-09 -1.45369968560378e-09 1.22218344231959e-09 -2.12322022121121e-08 1.26237973751316e-08 -1.1034946961961e-09 2.20761045403247e-08 -4.50817982353621e-09 -1.45007295047265e-08 9.20337553796428e-09 -4.9593884240867e-08 -1.90939554956869e-08 -7.80091221653506e-09 -9.45645148423685e-09 -4.08081485558353e-08 1.0832541652984e-10 9.32303576850616e-08 1.26338147826357e-08 -4.39076665159234e-09 2.13920581155693e-08
"R2033" -2.20490363683617e-09 -1.62060583308437e-08 2.81554786239912e-09 1.21607718451491e-08 1.26564472830235e-08 -4.68351622779294e-09 -1.06224504310087e-09 7.14620653883476e-09 -1.46602050354113e-08 -1.28285850195055e-08 -5.84259478472412e-09 2.4063129138238e-08 5.35861996285911e-09 2.16400813023646e-09 -6.3465416779352e-09 -7.0210837252483e-09 2.17179689869102e-09 9.3012627476265e-09 -7.33717998508021e-09 -1.28439894061286e-08 3.46644259126131e-09 8.39784754085194e-09 -7.33863420993257e-09 1.22023974715535e-08 6.34035272187052e-09 8.52260950785767e-10 -1.71066169051253e-09 -7.45651213309186e-09 -1.02888611953423e-08 -2.70734271315381e-09 -1.20409966081419e-08 -1.03978870804572e-08 1.77761709154533e-08 3.69863100904787e-09 6.70133925463557e-09 2.42501350398631e-08 3.90276100717918e-09 -1.06815683369072e-08 -1.57221305287659e-07 -7.24926601324082e-08 1.9271915789481e-08 5.06459334651962e-08 -7.03513399553281e-09 8.29074101287905e-09 -1.94635451029505e-07 9.56139637281419e-09 1.93109644310255e-08 -7.68125691742469e-08 7.77831800843996e-08 8.36219495568769e-09 2.21826857938221e-08 8.39351735901304e-09 2.39062176478733e-08 -1.03992812777832e-09 -1.68914964859255e-08 1.0968829164066e-09 1.05822352705703e-08 8.09635280164619e-09 1.86520982980576e-08 1.62222894210558e-08 -2.15900918291456e-08 -1.14441614863689e-08 -3.50634778578832e-08 2.11051295930308e-09 1.26338147826357e-08 2.82796570317689e-07 2.22893948247572e-08 -4.53259198339716e-08
"R2034" -5.58221934701628e-09 -5.54185165679178e-09 4.09820360234413e-09 1.1671426343039e-08 -8.18859842771329e-09 -8.8418645535697e-09 -3.21355851283875e-09 8.34835842331075e-09 1.9528710595494e-08 1.32415653612472e-09 -1.56122142933852e-08 1.00085460064005e-08 5.19768281942389e-08 1.4901699719338e-08 -2.14804888010286e-08 -2.56064277990627e-08 3.98135680550724e-09 7.73768732195046e-09 -6.65426283844258e-09 -3.71725201333935e-08 2.66714293357335e-09 9.19760587349425e-09 -3.6857157933463e-09 3.50098841499132e-08 1.71084598696111e-09 3.55258179723544e-09 -1.45526594015161e-08 -1.13491889724208e-08 -5.73431287282255e-09 1.68185971370356e-09 3.17892542016465e-09 -5.24897753283155e-09 7.11210661189975e-09 -1.13542421577217e-08 -2.96142102212629e-08 9.53983403980842e-09 -3.95575948103066e-08 1.60993929451207e-08 5.75460297796311e-09 -4.97769662604606e-08 -6.95023315392368e-09 2.03255105770529e-08 -4.34085431468046e-09 1.13515061108621e-08 6.69682882542171e-08 -4.11572742729193e-09 -4.09990097858318e-08 4.03142962060833e-08 2.86068566765024e-08 5.52093271794215e-08 7.43782609574923e-08 -4.52607737183966e-09 -1.07544652530596e-08 4.43199386155274e-08 -3.90953963469263e-07 1.30399112807227e-08 2.20630909543741e-07 -9.50219836135587e-08 5.88143965569654e-09 -2.43333239173189e-09 2.66679767850682e-09 1.07462845145056e-07 -1.01513051449592e-07 -4.81910067147495e-08 -4.39076665159245e-09 2.22893948247571e-08 2.91160273849602e-07 -1.81368610848688e-07
"R2035" -1.61184421442131e-09 7.00839505791276e-08 -1.97911271579592e-09 4.15071340887235e-08 2.80478769246721e-09 3.37561369482026e-08 1.31294353748183e-09 -3.41523024878933e-08 -1.72441318260577e-08 -9.60083234861501e-09 9.4098218817611e-08 1.85383066505856e-08 -2.03482312009496e-07 2.28372351393594e-08 -2.1417615088161e-09 8.02190773600098e-08 1.27833968148345e-08 -2.48858309270639e-08 -4.17629427801119e-09 -2.24515160075652e-08 -1.63107110560841e-08 -7.76216263257699e-08 1.24539988307879e-08 -1.3709337120194e-08 -5.05568636718436e-09 -1.92151562300802e-08 -1.7461367021936e-08 1.6904944084212e-08 -5.52316561971643e-08 2.68478433992182e-08 -1.7408577239559e-09 2.40419637110043e-09 1.27493690879279e-08 4.77350126741162e-08 1.52018409740213e-08 -7.81853241213254e-08 -2.60817527634603e-08 -1.95649796883173e-08 -2.49839586091759e-08 8.46387469847124e-08 -1.64258133846882e-08 -4.11316738569326e-08 -3.2210881045311e-08 -3.42663432549307e-08 -2.00387738496008e-07 8.13575234930718e-09 1.27393292971698e-07 5.36147825247348e-08 -5.96618680766117e-08 -3.74476834197072e-09 -1.71415028851366e-07 1.09137212482029e-08 8.13412947710999e-08 8.29752400577718e-09 -2.04297525108093e-07 -2.5684352257002e-09 2.86647298896095e-08 1.2227861733467e-08 -3.43266409744928e-08 -2.89948868068259e-08 4.93492486681914e-08 1.71448821079126e-08 -6.26551013338093e-08 8.90362036527181e-08 2.13920581155691e-08 -4.53259198339715e-08 -1.81368610848689e-07 6.57759205263269e-07
