# Supplementary material for: NODDI and Tensor-Based Microstructural Indices as Predictors of Functional Connectivity
Source: PLoS One. 2016 Apr 14;11(4):e0153404. doi: 10.1371/journal.pone.0153404 (PMC4831788; doi:10.1371/journal.pone.0153404)
Supplement: S1 Data — a) Functional connectivity matrices, both fMRI and EEG connectomes across all subjects, in the form of precision matrices and b) structural brain connectivity matrices across all subjects and microstructural indices. Columns and rows are named according to the corresponding brain region that represent. (ZIP) [file pone.0153404.s001.zip › DATA/EEG/39/precShr_EEG_wholeTS4_8.txt]

"C1001" "C1002" "C1003" "C1005" "C1006" "C1007" "C1008" "C1009" "C1010" "C1011" "C1012" "C1013" "C1014" "C1015" "C1016" "C1017" "C1018" "C1019" "C1020" "C1021" "C1022" "C1023" "C1024" "C1025" "C1026" "C1027" "C1028" "C1029" "C1030" "C1031" "C1032" "C1033" "C1034" "C1035" "C2001" "C2002" "C2003" "C2005" "C2006" "C2007" "C2008" "C2009" "C2010" "C2011" "C2012" "C2013" "C2014" "C2015" "C2016" "C2017" "C2018" "C2019" "C2020" "C2021" "C2022" "C2023" "C2024" "C2025" "C2026" "C2027" "C2028" "C2029" "C2030" "C2031" "C2032" "C2033" "C2034" "C2035"
"R1001" 6.37587400475703e-08 -1.03528328739801e-09 4.13408283019283e-10 -5.57737704244405e-09 -2.55304720890392e-09 -1.72119068506611e-08 -1.091619769873e-09 -8.6376456126759e-09 3.04723593586536e-09 9.49881171601356e-09 1.36214409460828e-09 -6.11106686866674e-09 -4.41267917935279e-09 9.43338926518664e-10 1.10424184373836e-08 -1.17548094516586e-09 -1.799553561355e-09 -7.95863402709022e-10 -1.34837621584236e-09 3.86726796660785e-09 3.62663960973421e-08 9.12948284869467e-10 -1.33871604026865e-08 -9.50122893001192e-09 2.72966685467653e-09 -1.46946473068053e-09 1.18079656506165e-09 4.66598640359644e-09 -1.96062595357682e-08 -3.64904518210249e-08 6.95217056104716e-10 2.36488247949987e-09 2.12161184673696e-09 1.01826322314062e-08 -1.87219543369616e-09 -2.6758267343387e-10 1.26730873048383e-09 2.32422711573526e-09 2.42930523231141e-09 -1.04238526454579e-09 -1.64688490159242e-09 3.60745500856906e-09 -1.12973260875107e-09 8.63280855541471e-10 -1.14127383555457e-09 1.00489258403234e-09 2.66182563642658e-09 -4.84060185475295e-09 -1.94043399704059e-09 1.106986381171e-09 5.64100484318011e-11 1.03466843106331e-10 -1.71623631883082e-10 -3.33392178493909e-09 -3.73951303199474e-09 2.553908213093e-10 5.15494010017219e-10 4.44348581171740e-09 -2.7212097289208e-09 1.65683575306170e-09 -3.51510444268627e-10 1.17741927358079e-09 2.65652132324149e-09 1.72973469854647e-09 -8.13653998566267e-10 1.88011044906215e-10 -1.52769456097338e-09 1.46801304496869e-09
"R1002" -1.03528328739792e-09 5.79916575992043e-08 -6.8769394746411e-09 -7.92421925671643e-10 6.88701867223032e-10 -2.08004232704135e-09 3.47315676000964e-09 2.71246071222795e-09 -3.86057074698694e-09 -4.03825262239247e-09 9.64086596398092e-10 5.67414564424454e-09 3.07385681185857e-09 -7.11045009786489e-10 -4.09199420916495e-10 5.66881658911481e-09 -7.65876092351987e-10 1.39350800808112e-09 -3.1733104497697e-09 1.4306474978082e-09 -1.21669984896483e-08 9.05046880482547e-09 1.30676416138114e-08 -4.50447833276831e-12 -1.66769415146836e-08 -3.73760040515153e-09 -2.92690297862687e-08 -1.05402056492943e-08 -2.21565427567954e-09 2.6893179099998e-09 4.56469987420412e-10 -1.47236034124749e-09 2.23551347352345e-09 4.7253419278276e-10 -2.03085945025804e-09 -4.86309298862824e-08 3.83644111621746e-09 -3.38321158490479e-09 -3.39928301389577e-09 -8.99634698374479e-10 -3.85208697101907e-10 3.17057712820862e-09 -5.66815094192229e-10 6.6077864840736e-10 -1.43933386893195e-09 -1.73925960720548e-10 1.77785984163125e-09 -2.02906237517362e-10 1.83250814481807e-09 6.89869986782575e-10 1.00685403881114e-09 -2.52485154339276e-09 -3.04922317402728e-09 -2.47418028014164e-09 5.15060466419488e-09 -1.12084597797631e-08 -7.74453094736272e-09 9.87915832235812e-09 7.11392037719381e-09 8.06722383233022e-09 1.75137896932413e-08 1.17761257005814e-09 -4.51437206587786e-09 3.87372348469546e-10 9.37633558694761e-10 4.44548699856105e-09 -8.91249712722145e-10 5.09038126714482e-09
"R1003" 4.13408283017499e-10 -6.87693947464149e-09 6.19074391768174e-08 2.48456387488528e-09 -9.07388791439756e-10 -4.46438954669851e-09 3.89815438329841e-09 -8.78308373215944e-11 -3.42898493070361e-10 1.94259494372029e-09 -3.25400414757991e-10 -1.3985991073196e-09 -1.93813513106552e-09 -6.97099856605452e-09 3.07626856456925e-09 8.33730800660727e-09 -2.24152416196651e-08 7.80259142271722e-10 2.36682751085643e-09 -1.61013105513204e-09 7.38709645207351e-09 3.65940267328635e-09 -3.00800399624151e-08 -8.10890522069639e-10 5.18728791261282e-09 -4.08874219170997e-09 -1.68161653171475e-08 -1.48485521353372e-08 1.27784912623758e-08 -4.58433645929583e-09 -1.44156815875186e-09 1.18253862087396e-09 -4.4231291542494e-09 4.51387707756362e-09 -1.21389631687791e-09 5.44857668363264e-09 -4.28140011360113e-10 -6.51880799397791e-10 1.64711389397378e-10 -2.81817302179483e-09 -1.92773250436397e-09 2.3415248866074e-09 3.36718049712002e-10 8.12432500448891e-10 -2.45113918133357e-09 1.62861514846787e-09 4.03268719668508e-09 1.46205917705879e-09 5.7419950840155e-10 5.99903976544807e-09 -4.87550669049203e-10 2.92962026311308e-09 -6.09590580581998e-10 -1.77135099314063e-09 -6.12619353123246e-09 -5.83713148468909e-09 -3.74919184623625e-09 1.75878825278051e-09 -5.0025396909999e-09 -4.3439440336782e-09 1.04888457591810e-09 -1.67922764871113e-09 1.84511239093948e-09 4.59700802807157e-09 7.26326064214472e-10 -3.36624041959524e-09 -2.44928084958775e-09 5.31102824401573e-09
"R1005" -5.57737704244459e-09 -7.92421925671572e-10 2.48456387488797e-09 2.46567632473635e-07 2.473029033325e-09 -2.99847246445206e-08 2.5902421978932e-08 3.19292839454445e-08 -4.11295540667184e-08 -6.41489470231901e-08 -2.50126380471724e-09 7.6454273985156e-08 5.8477396797988e-09 -6.18819214328615e-09 -3.14383032535347e-09 7.76441587746466e-09 -3.45853155374632e-09 5.4917870366535e-12 -4.73105965312802e-11 -1.03366261525579e-07 1.23884756145416e-08 -2.34091859142918e-09 -6.24546182791603e-09 -1.04368619487605e-07 8.36829026704693e-10 3.87279380084667e-09 -6.70977587642105e-10 -9.63473106502509e-10 -7.28410315880115e-09 8.53989163632326e-09 -2.41986157208568e-09 -3.53597216051284e-09 1.2069169412252e-09 4.7992079981336e-09 -2.64186580106591e-09 -3.2587453277418e-09 -3.7193587503104e-09 -8.74510451113369e-08 -1.70970120384591e-09 -3.66107825098308e-10 -1.83761144293064e-09 -3.86270311354333e-09 2.04835890590327e-08 -4.29304360186126e-09 -1.21893014262441e-09 -1.89360443210956e-08 -2.23688277303727e-09 7.09044779063604e-09 3.8576049849027e-09 -1.47787099648946e-08 7.18575724958188e-10 -1.18511869699572e-09 -4.97739560112323e-10 2.93012031340709e-08 2.27665433528187e-09 1.88925974407392e-08 4.60087889399716e-09 -1.67846805384899e-08 2.27755323688934e-09 -4.30924114150943e-10 4.1986344893189e-09 -3.85191137714109e-09 -5.82954497380192e-09 3.2852594172868e-09 1.23676775366233e-09 -1.81180354386992e-09 -4.88590160874692e-09 5.80016600833809e-09
"R1006" -2.55304720890328e-09 6.88701867223012e-10 -9.07388791439144e-10 2.47302903332481e-09 1.32703110679833e-08 -3.72605261078058e-09 -1.26777562164889e-09 1.23223796009831e-08 -7.6052186512336e-10 -8.39250710606659e-09 6.15836237360776e-09 3.8380162785065e-09 -9.20415599788648e-09 -5.36874408799541e-09 -5.30169445061404e-09 -1.04837013241555e-09 -1.5254076603388e-10 2.32749341318536e-09 3.99235307570712e-11 3.28925959645996e-11 -3.9400319429213e-09 -5.87814166387137e-10 1.53543857887026e-09 4.11210127323869e-09 3.4905712064478e-09 -1.75134069506645e-09 7.47042987530111e-10 -1.11192538902068e-09 1.60690807840483e-09 -1.2661164309952e-09 -7.28285913917189e-10 -1.21672865996519e-08 4.13754485395802e-09 -4.35258688607026e-10 1.33553703745968e-09 -2.28188801172049e-10 -3.48610562778224e-10 -2.15627981501553e-09 -1.63979115057996e-09 3.42353401095711e-09 9.22712664609626e-10 -5.10854921676959e-10 -1.56655870151918e-09 -1.71675125555722e-09 8.94158410456172e-10 -1.1132570930498e-09 7.75657289823736e-10 -1.76439855206391e-10 -3.46737145811732e-09 -4.00345822723733e-10 7.38759803223226e-10 -3.66707343087575e-10 -5.19788467265093e-10 2.65690900664217e-09 -7.73323606651753e-09 2.21632601096147e-09 4.50174027593217e-09 -1.70889742279725e-09 -3.04598218651912e-09 -5.50098991221202e-10 -7.53986633652103e-10 1.65926144683795e-09 -2.35913815632372e-09 -1.22962801918599e-09 1.98048544927795e-09 2.11068813333287e-09 4.41483251361401e-09 7.50521268287452e-10
"R1007" -1.72119068506624e-08 -2.08004232704119e-09 -4.46438954669878e-09 -2.99847246445173e-08 -3.72605261078056e-09 1.15199030049678e-07 -2.02875821976362e-08 -6.05900645573132e-08 9.16016360113842e-09 1.40151613768233e-08 -4.51578193424267e-11 -3.92894712861106e-08 -6.90851462865659e-09 2.34762795717386e-08 -3.50470240866593e-08 -1.80748849716144e-09 2.66919747477152e-09 2.82811193123831e-09 2.07212602729171e-10 2.30468892039934e-08 -9.73676632325121e-09 -1.00093998676046e-09 3.73736970841016e-09 1.91684266197685e-08 3.74144310909714e-09 -3.17986788915831e-09 -1.54167444285772e-09 2.39389612107375e-09 -1.84037396365342e-08 1.9322869506981e-08 3.19755993324771e-09 -6.20947680936086e-10 -1.21794130303238e-10 6.31785384228694e-09 -5.98499562548644e-09 2.34467294231884e-09 -2.69495939469592e-10 3.85290417458169e-09 -6.40936253459434e-09 -6.88963481140991e-09 -2.71921613247763e-09 4.56413972859474e-09 -3.97601896267067e-09 -5.31484511577844e-09 -1.02832867302251e-10 1.04194913217258e-08 1.07514073447167e-09 4.57952337490574e-10 9.36434723203533e-09 -1.04064557472575e-09 -5.93777932423778e-10 -1.728085015371e-09 -6.37562837200403e-10 -3.34789758155672e-09 -9.34067735865641e-10 1.72210311494904e-09 1.9614711309587e-10 2.35604404741415e-09 -2.52263236471758e-09 -1.27508946601073e-09 -1.06031341480871e-09 6.53436226098796e-10 -1.00691845577627e-09 -1.1440941267887e-09 -7.22650300952875e-10 -7.97017378453587e-11 2.22165338160435e-09 2.45584276193471e-09
"R1008" -1.0916197698712e-09 3.47315676000973e-09 3.89815438329491e-09 2.59024219789314e-08 -1.26777562164879e-09 -2.02875821976332e-08 2.17448945698157e-07 3.5988186961714e-09 4.39001703580164e-10 -6.39804108285538e-08 -4.44139782814838e-10 9.91219712253132e-09 -2.1813446940507e-09 4.03621804929898e-09 3.52560081103932e-09 2.95569551712376e-08 -2.2851017015958e-09 1.37596504294254e-10 -4.1751042915915e-09 -7.74051631061668e-09 5.83168821335423e-08 -4.25779893997125e-09 -1.46637335738525e-08 -1.98787984425775e-08 -2.17084973722446e-10 4.88148629943822e-09 -9.12707687607022e-09 -1.61458377118513e-07 -4.43381004951965e-08 -4.81528027282182e-08 1.17702757364618e-09 3.13105413678419e-09 1.12270622975018e-08 1.48897659207477e-08 2.66012137544961e-09 -3.3829373061905e-09 -3.05769003251025e-10 -8.4657180968878e-09 3.27777162276791e-10 -2.28631308568858e-09 -7.81217041707674e-09 2.74337066522139e-09 5.58466573071421e-09 1.4062210663821e-09 -6.00896678335661e-09 -3.6722434706915e-09 3.4548985462335e-09 -1.7816074118957e-09 1.59602276370781e-10 -1.32521236626704e-08 -2.16278803836328e-10 2.27065654087635e-09 1.67814052718167e-09 1.35204852282308e-09 3.72199330300882e-09 2.71143884175841e-11 -1.17861055155922e-08 -2.24240409841103e-09 -1.44835124334068e-09 -1.12362825531006e-09 5.47321116729823e-09 3.72129964814781e-08 -2.24296171479822e-09 4.62907070514536e-10 -1.54988888334645e-09 4.24877478172996e-09 -2.02757102498972e-09 2.65374001346818e-09
"R1009" -8.63764561267758e-09 2.71246071222767e-09 -8.78308373231229e-11 3.19292839454437e-08 1.2322379600984e-08 -6.05900645573163e-08 3.598818696169e-09 9.90862374798344e-08 -4.22887462052347e-09 -3.28787551851961e-08 5.95441892574411e-09 3.20405401808783e-08 1.24921887685618e-08 -4.86549954395751e-08 -3.69766885548191e-09 -1.6947023487355e-09 -7.97992956073928e-10 3.11560156691952e-09 1.64686483718576e-09 -2.0023495510731e-08 -1.19101153910628e-08 2.99070944489474e-09 7.73925798137775e-09 -5.81482952689141e-09 -6.18410198160683e-09 -3.62393802651882e-09 -7.52696033162263e-10 -3.89749435797107e-09 4.35900193782278e-08 -4.87482080431071e-09 -6.81230370336252e-09 -2.05377549249994e-08 -4.99551175686098e-09 -1.39410737362514e-08 3.98376038164889e-09 -1.70910228616842e-09 -1.22290720390369e-09 -9.09095194147457e-09 2.32912163065473e-09 -1.55717171702114e-09 3.47779127174087e-09 -3.64304776842589e-09 2.58212389115175e-09 5.31265246633153e-09 5.121973306912e-09 -3.81477358690906e-09 -1.44297932118802e-08 1.23004662492595e-09 -8.53486517443682e-10 9.55542439817306e-10 4.392914060515e-10 1.04379735387588e-09 1.07713203694149e-09 4.89441864862348e-09 7.19415334358897e-09 -2.27852826895179e-09 -1.64759366549915e-09 -8.56149973906085e-09 7.01061115908183e-09 -1.48019690954191e-09 1.53572626546656e-09 5.44249689125908e-10 -2.08943419554485e-09 -1.52863492338451e-09 7.16078214603762e-09 -3.62643438235281e-10 -1.9341726131518e-09 -2.88696800961994e-09
"R1010" 3.04723593586819e-09 -3.86057074698640e-09 -3.42898493070338e-10 -4.11295540667224e-08 -7.60521865123143e-10 9.16016360113706e-09 4.39001703582438e-10 -4.22887462052326e-09 5.76648167578808e-08 3.03187939879368e-08 -1.39563012979906e-09 -4.02371054161785e-08 3.32292662849387e-09 4.59655172882099e-09 -8.77129587733522e-09 -1.3143846439998e-08 1.77925140891359e-09 1.80424469880239e-09 -2.02376628948838e-09 2.14270939772875e-08 1.45936509885878e-08 2.46850533854503e-09 -6.47297012897314e-09 -4.85563571221043e-08 -9.42251661829326e-11 2.21201554031568e-09 -9.09548580549532e-10 4.37461594929588e-08 -6.67630564297243e-10 -2.117529500216e-08 8.68858456949091e-10 3.79103641690817e-10 -2.64602856745026e-09 -8.45496339211831e-10 6.27868150588975e-09 3.65748931141907e-09 2.0240970079818e-09 9.43359579291712e-11 -1.80161207479034e-09 2.57890665438235e-09 9.95222281886455e-09 1.13964657581771e-09 -4.60141373335343e-08 -2.45080636159238e-09 -3.04348941220168e-09 1.64578913644204e-08 -5.17939459794988e-10 -1.93647143177917e-09 -9.09117792116645e-10 2.64266427318862e-08 -3.1587397000299e-09 4.02108202178429e-09 3.36699351209454e-09 -1.45581420589735e-08 2.72071698423922e-08 -6.82577718357183e-09 -2.58402487471844e-08 3.87458535331445e-08 1.14996384710671e-09 -2.63563034994924e-09 -8.12264024365821e-10 -6.13088322184882e-09 -5.62837166879901e-10 -4.17975757747727e-09 -3.09916266311709e-10 3.05584062932603e-09 -3.22016896957073e-09 -1.65881943520693e-09
"R1011" 9.49881171600581e-09 -4.0382526223918e-09 1.94259494372049e-09 -6.41489470231876e-08 -8.39250710606628e-09 1.40151613768231e-08 -6.39804108285363e-08 -3.28787551851958e-08 3.0318793987937e-08 1.61012858003437e-07 -1.9682745689898e-09 -5.17431955841658e-08 -3.30170734260741e-09 5.61687134707725e-09 9.02256374213376e-09 -3.66261330779534e-09 6.92352456815192e-10 -7.28504128213761e-10 -7.32862057949167e-10 1.47446595502724e-08 5.92529619592161e-09 1.43827529769804e-09 -6.54705614058308e-09 -2.11641410671282e-08 3.77988179334364e-09 1.27691880585173e-09 -5.73976698562909e-09 4.00383842474937e-08 7.95875712986471e-09 -3.49686202341535e-09 1.27417753965316e-09 9.68872718008723e-09 -7.63518881198499e-09 3.34506415501026e-11 4.8573651331817e-11 4.63588306026926e-09 3.4720875796218e-09 2.33775595751616e-08 2.24252858794697e-09 -1.63341771038427e-09 3.05722685841911e-09 -1.53265097788411e-10 -1.5774800796363e-08 -4.80547119454947e-09 2.40950788209692e-10 1.15386791336042e-08 2.97046736444207e-09 -4.71589735750295e-09 -1.03781417071225e-09 9.91204143293296e-09 -1.02868835975934e-09 1.41591827771637e-09 2.64682098194848e-09 -2.11556290589502e-08 1.17617899361279e-08 -4.48717018225819e-09 -1.34182322082306e-08 2.79654613276787e-08 -3.43551862016548e-09 1.06700859682336e-09 -5.05434607538485e-09 -1.19244982634853e-08 2.85802226962311e-09 1.98394616419463e-09 -6.8621662692097e-10 1.42523179683146e-09 -1.72722327193255e-09 -5.84536490618427e-09
"R1012" 1.3621440946088e-09 9.64086596398466e-10 -3.25400414762045e-10 -2.50126380471671e-09 6.15836237360775e-09 -4.51578193427653e-11 -4.44139782815386e-10 5.95441892574419e-09 -1.39563012979902e-09 -1.96827456899182e-09 4.25338612386363e-08 -1.68099809026484e-10 -4.24635959910723e-08 -2.38801885014682e-09 3.84121524991539e-10 2.39290486759342e-10 4.25297693591488e-10 -4.68210854688169e-09 -1.13108393714894e-08 3.34175094812839e-09 -1.29294516667909e-09 -1.47215706267945e-09 -5.26405249493639e-10 4.66103467737944e-09 4.60246001920764e-09 -8.53415556057975e-09 9.05738585185433e-10 -2.41149441495915e-09 -7.56248586792008e-09 2.46115708292528e-09 -7.12802177915796e-09 -8.31114874393652e-09 9.44137746045725e-10 1.15684370774754e-08 1.08931235402178e-09 3.37739855428756e-09 -5.8426113920798e-10 8.12553002701203e-10 3.72398471207957e-10 -6.6480850457262e-10 2.06241886357489e-09 5.25172547682774e-10 8.20866603732823e-10 -2.73686522579993e-09 1.37917376814158e-09 -4.30199266915377e-10 -1.23294653665134e-09 -1.11293255761801e-09 -9.19523883459213e-10 1.416646554496e-09 -1.67831447679343e-09 2.0681228496174e-09 -5.33398114360464e-09 1.96756129251779e-10 -1.29442417243388e-08 1.32251781347311e-09 5.60177098301113e-09 -1.83513668615499e-09 -3.19548330252587e-09 -2.21527050376023e-09 -3.98944458333197e-09 3.81082724033022e-09 -5.23254083007469e-09 7.49829174672326e-10 1.13697466038402e-08 3.47425882556492e-09 9.15449326377573e-10 1.12395939900905e-08
"R1013" -6.11106686866953e-09 5.6741456442446e-09 -1.39859910732009e-09 7.64542739851517e-08 3.83801627850753e-09 -3.92894712861101e-08 9.91219712253175e-09 3.20405401808762e-08 -4.02371054161794e-08 -5.17431955841706e-08 -1.6809980902695e-10 8.40096477870225e-08 6.98016168780634e-09 -4.88934549100859e-09 -1.72819542114296e-09 6.60329140166067e-09 -1.92506430540881e-09 3.12703289184492e-10 -1.09152459560184e-09 -5.92082866247339e-08 -4.6371135063347e-09 -2.27989582887902e-09 2.85932687381634e-09 4.50626015407644e-09 -4.34085929943337e-09 -1.73235213379717e-10 1.4278556377117e-09 -1.76017963439521e-08 -3.37977534746027e-09 8.55269116246184e-09 -2.79376900176881e-09 -4.28988552676198e-09 3.42628761563475e-09 3.84318224039111e-09 -1.27616172760257e-09 -5.33962894054303e-09 -9.98459898978816e-10 -1.84620677892e-08 1.06613185545259e-09 1.02073360403257e-08 -6.32566327454829e-09 -1.14147310304163e-08 2.75258453847771e-08 6.15000589272714e-09 3.82547487746419e-09 -2.68722524187132e-08 -5.24372941850613e-09 3.42683863807099e-09 -1.03585723193217e-09 -1.35591396135017e-08 2.75450005186925e-09 -4.24346104699623e-09 -2.37492894088530e-09 2.1430519744882e-08 -8.2862683448578e-09 5.89060190010637e-09 1.07926557199528e-08 -2.20191521711023e-08 4.2414135194331e-09 1.53028704727055e-09 7.26936187784285e-10 2.31247634017398e-09 -1.38508104690045e-10 3.90059048812189e-09 1.48788912244332e-09 -2.86638303305768e-09 -3.38318422874896e-09 8.6471184590449e-10
"R1014" -4.41267917935234e-09 3.07385681185844e-09 -1.93813513106542e-09 5.84773967979813e-09 -9.20415599788714e-09 -6.90851462865706e-09 -2.18134469405148e-09 1.24921887685621e-08 3.32292662849418e-09 -3.30170734260954e-09 -4.24635959910719e-08 6.98016168780614e-09 1.01457517334977e-07 -5.01570235499977e-09 -5.88438278481894e-09 -1.31660706891538e-09 1.36682053726009e-08 8.84897354798569e-09 4.2111589494736e-09 -9.80775351737665e-09 -2.52224206558126e-09 8.59854322952653e-09 1.36430353475093e-09 -3.90724229609573e-09 -3.99114555462054e-08 4.22949012627338e-09 -2.11712301513629e-09 4.13727526552319e-09 4.06743439397978e-08 -1.06011349545143e-08 1.31609789834202e-09 2.32996605796134e-09 -2.30791255161889e-09 -4.55017221526189e-08 -3.14345681753957e-09 -6.09100964837462e-09 -2.49544521880696e-09 -1.32666330458885e-09 1.82356153445482e-09 6.50515063222603e-09 -6.188356763099e-09 -9.55122884038358e-10 2.76267637630093e-10 6.44770807622511e-09 1.51459051441893e-08 -1.19001993820849e-09 -2.62600968607843e-08 2.61530835087311e-09 -2.27935206766925e-09 -8.09025454942583e-10 1.06305592130973e-08 -2.54544955302059e-09 5.45972097466896e-09 1.28766679619687e-09 2.51120009286188e-08 -8.72479706690568e-09 -1.24799299484034e-08 -2.63477024343428e-09 2.94718181246199e-08 1.49977943596495e-10 1.18859924797276e-08 -1.34830464940047e-09 1.12340042712473e-08 4.27191676143415e-10 -1.24919476056405e-08 -1.27067515680258e-08 4.76985912272972e-09 -3.89528815333751e-08
"R1015" 9.43338926522249e-10 -7.11045009786647e-10 -6.97099856605489e-09 -6.18819214328249e-09 -5.36874408799572e-09 2.34762795717373e-08 4.0362180492975e-09 -4.86549954395727e-08 4.5965517288222e-09 5.61687134708179e-09 -2.38801885014627e-09 -4.88934549100766e-09 -5.01570235499946e-09 8.21881958251159e-08 -4.90461889502891e-09 3.34029906554691e-09 9.75510218064926e-09 -1.88800211907945e-09 -3.2365631445956e-09 2.07420377740139e-09 -1.97000754416867e-09 -5.84712516004408e-09 3.26473732335804e-09 -5.45967793660668e-10 1.86150175529773e-09 5.26549945893578e-10 7.90872376370955e-10 -5.52576031345391e-10 -9.22456278092287e-08 1.67430529670184e-08 3.93574019266013e-09 9.87666381338318e-09 2.30500250524448e-08 5.40423899185505e-09 -1.72321530975438e-09 1.0654264800411e-09 1.28475852090677e-09 3.02795359105073e-09 -6.82186409512198e-10 -1.21452375391007e-09 1.64434572960248e-09 2.27635518638581e-10 -3.84744908464045e-09 -7.44498423006123e-09 -4.43720940278669e-10 2.20706530680474e-09 6.2558158518836e-09 1.78089422396148e-09 2.26692908474955e-09 -2.39612341379519e-09 -1.8021628372291e-10 -3.2170715757349e-10 5.11033143548559e-10 -4.84398692563158e-09 7.05873771643483e-10 4.10540608645386e-09 4.69542353863058e-10 7.27251563080337e-09 -3.21774675731149e-09 4.14857392511788e-11 -1.23849302571775e-09 -4.47088089991242e-09 -7.08692870474827e-10 1.11898030622293e-09 -3.44813469926614e-09 -2.70633825154735e-11 5.62315190226195e-10 -1.87339038179104e-09
"R1016" 1.10424184373832e-08 -4.09199420916432e-10 3.07626856457059e-09 -3.14383032535221e-09 -5.30169445061371e-09 -3.50470240866557e-08 3.52560081103986e-09 -3.69766885548082e-09 -8.77129587733605e-09 9.02256374213235e-09 3.84121524991309e-10 -1.7281954211424e-09 -5.88438278481928e-09 -4.90461889502979e-09 3.39759572606817e-08 1.48215462581088e-09 6.77201713369692e-10 -3.65166303006495e-09 1.11344139610557e-09 4.04593949051031e-09 1.08753361571455e-08 -7.7959278512512e-10 -4.53091321048711e-09 5.18889983806418e-10 2.22107805092129e-09 1.27355814035804e-09 5.17932510141381e-11 -2.42477267702036e-09 1.52347924844672e-08 -4.97125617685681e-09 4.21968545591311e-10 9.84494089827496e-09 -8.67858452251258e-09 -8.66890566407617e-09 1.68621755535798e-09 8.12594203855595e-10 4.01331133095767e-10 4.54703332675827e-09 3.89301356412208e-09 2.93413036772673e-09 -4.11787496115106e-10 9.52385151494101e-10 6.02905277233595e-09 1.01063412046715e-09 -1.13343805661059e-09 -5.01961416974987e-09 5.23459394335633e-09 -1.19817799094486e-09 -6.21540851885527e-09 -7.92416150890201e-10 -4.19137679185538e-11 -1.46387741339861e-10 -1.47713877734848e-09 4.80525432987729e-10 -8.68596479578704e-09 7.69108723178796e-10 4.8394540118232e-09 -2.32837378268325e-09 -2.33481514574978e-09 2.4086987193814e-09 -2.17666458744614e-09 -2.25328758120708e-09 3.68000705541998e-09 2.22956207606644e-09 -1.26730561196887e-09 -1.07910808600246e-09 1.38102623989093e-10 4.51759721286147e-10
"R1017" -1.17548094516529e-09 5.66881658911536e-09 8.33730800660575e-09 7.76441587746377e-09 -1.048370132415e-09 -1.80748849716072e-09 2.95569551712358e-08 -1.69470234873592e-09 -1.31438464399967e-08 -3.66261330779599e-09 2.39290486760139e-10 6.60329140166138e-09 -1.31660706891573e-09 3.34029906554749e-09 1.48215462581127e-09 8.01137788636739e-08 -1.67810321508084e-09 5.10486404043686e-10 -8.8999797540091e-10 -5.92453692164092e-09 7.78733329052149e-09 -3.0445111357172e-08 -1.4854042764122e-08 2.74950593022187e-08 -1.33736176810891e-09 -1.8947775796691e-09 -4.04690459400734e-09 -9.90159815584547e-08 -1.30273035025226e-08 1.27669280524514e-08 -2.47370202824342e-10 1.04625736446854e-09 2.46096585508884e-09 5.98414277592302e-09 -3.168453327406e-09 -4.69200681673805e-09 2.37079557013148e-10 -3.21244254552469e-10 4.13464241725194e-10 -2.22053749335509e-09 -5.99258552120819e-09 7.21436417606563e-10 2.39333731655361e-08 3.4904823027833e-09 -2.06246808597155e-10 -9.1748161142836e-09 1.28431722153097e-09 -1.21864734427303e-09 -1.83156894606823e-10 -7.05375726060709e-08 5.80409732029775e-09 -2.51080825259052e-09 -8.51241557301706e-10 -3.75498752515857e-09 -3.38513410269349e-08 2.05135978117104e-08 1.86925784975053e-08 -5.06384975196417e-09 -7.18643160785638e-10 3.17433188479989e-09 4.89342555484287e-09 2.67514752718687e-08 3.98056812679921e-09 6.61445292564722e-10 4.12059708530303e-10 1.48247166605425e-10 9.94678317119828e-09 -3.19727623836489e-09
"R1018" -1.79955356135866e-09 -7.65876092351907e-10 -2.24152416196617e-08 -3.45853155374568e-09 -1.52540766034034e-10 2.66919747477133e-09 -2.28510170159253e-09 -7.97992956075089e-10 1.77925140891383e-09 6.92352456814723e-10 4.25297693591282e-10 -1.92506430540951e-09 1.36682053726011e-08 9.75510218065065e-09 6.77201713369953e-10 -1.67810321508086e-09 3.77761446858278e-08 1.66637852437169e-09 -1.39086326064735e-08 2.94176516512681e-09 -1.3831182553198e-09 7.477333767174e-10 -2.49000872910323e-10 -2.7396438400136e-09 -8.5375241284575e-09 9.24285537831606e-10 1.03268423158024e-08 6.48793330321814e-09 6.08013570580554e-09 3.23128789262186e-09 -8.35970458631469e-10 1.26494063730030e-11 -2.60592712473868e-09 -2.23856613839261e-08 -3.59055694404751e-10 -2.16531007435562e-10 -5.80479348316885e-10 2.34596844571219e-11 -9.9514303244403e-10 2.4266853479256e-09 -1.65222071072235e-09 -1.3780604009828e-11 -7.39079958719608e-11 1.34245779321415e-09 1.632464402878e-09 -1.58790342937078e-09 -3.78324658369804e-09 -1.3821853826608e-09 -2.53428304803816e-10 -2.78105940337609e-09 1.34071379763683e-09 -3.18695108301125e-10 1.15542372478305e-10 -8.88525642398364e-11 6.36109770412317e-09 4.21405364898972e-10 2.53154700823585e-10 1.35662807348401e-09 4.08527840909612e-09 1.26348963614444e-09 -6.76516782029729e-10 1.777083465891e-11 2.237029818365e-09 -2.36177965509033e-09 -2.08423427099304e-09 4.18941332538207e-10 1.23112980368007e-09 -6.30518840156698e-09
"R1019" -7.95863402708893e-10 1.39350800808078e-09 7.8025914227275e-10 5.49178703536583e-12 2.32749341318552e-09 2.82811193123797e-09 1.37596504292838e-10 3.11560156691807e-09 1.80424469880254e-09 -7.28504128214524e-10 -4.68210854688231e-09 3.12703289185694e-10 8.8489735479862e-09 -1.88800211907984e-09 -3.6516630300651e-09 5.10486404043384e-10 1.66637852437105e-09 1.59243403022514e-08 -2.14079686851857e-09 -3.8601068198797e-10 2.34562386882773e-09 -9.35993194647867e-10 -1.83831498276645e-09 9.00433298418197e-10 -1.54580807478531e-09 -6.9375648849673e-09 4.24807864124288e-09 -2.10596324708269e-09 1.68644067169756e-09 -2.42566457020877e-09 -1.00147939545985e-09 -8.61458107359248e-09 5.55715234222794e-11 -2.99036187493766e-09 4.65791403653941e-10 -1.76172814382846e-09 3.26425627282586e-10 -6.52114315597017e-10 -1.63880952675492e-10 -4.46255327406711e-10 1.66436694407585e-09 2.00716552069466e-09 -2.13304611153967e-09 -1.01379568079702e-09 6.58239361968331e-10 1.2538365786918e-09 -3.48939909709521e-09 -4.16830228606804e-09 -8.79619775494852e-11 -1.804966020159e-09 1.85774772392262e-09 -1.80179374611177e-09 7.2423091488374e-11 -4.88838765387876e-11 4.41963034889185e-09 1.3095423780653e-09 -2.13138965453683e-09 7.60055306946178e-10 1.31581203962743e-09 1.42540132489187e-09 5.54162242378111e-10 -3.83726183040066e-10 4.81234322542891e-11 -1.17607014313586e-09 8.83478348508738e-10 2.05744775154684e-09 6.54886484959889e-10 -4.91716592203894e-09
"R1020" -1.34837621584355e-09 -3.17331044977048e-09 2.36682751085522e-09 -4.73105965305809e-11 3.99235307565395e-11 2.07212602729249e-10 -4.17510429158843e-09 1.64686483718709e-09 -2.02376628948872e-09 -7.32862057948382e-10 -1.13108393714886e-08 -1.09152459560185e-09 4.21115894947326e-09 -3.23656314459404e-09 1.1134413961056e-09 -8.89997975400355e-10 -1.39086326064735e-08 -2.14079686851776e-09 2.4099777960872e-08 2.75716665150094e-10 -5.04422592833846e-10 -4.18125296015046e-10 2.64027865223062e-09 5.06985689658203e-09 2.69393017703492e-09 -3.97953937405307e-09 -6.95819029913736e-10 6.40180361450999e-10 1.11678824943132e-08 -4.50746765650046e-09 2.4164114932768e-09 -1.98305730729479e-10 2.02826628403251e-09 -7.2252577581869e-09 3.57369858281705e-10 1.08396171266149e-09 5.55463123110073e-10 1.1186760266473e-09 3.03427784787648e-10 -1.59691709900201e-09 2.54563713740996e-09 -1.8013509461263e-09 9.72613364472002e-10 -2.24639574993918e-10 -1.37110717211669e-09 9.71151720189191e-10 5.07895362669541e-09 2.26185486102404e-09 1.26440019123778e-10 -1.92112441565155e-09 -5.83747276186601e-10 1.15725889723361e-09 6.53725624672861e-10 5.89290898382331e-10 -1.97142079152283e-09 2.00904057049038e-09 3.08467899609398e-09 -2.72640786585277e-09 -3.23658020338046e-09 5.16174163533749e-10 4.65872815135141e-10 -2.33530088735196e-09 3.2333866406715e-10 -1.42246725025015e-09 -3.21762400589554e-09 -7.64432606119876e-10 1.02070119320081e-09 1.35658253491164e-10
"R1021" 3.86726796660665e-09 1.43064749780792e-09 -1.6101310551333e-09 -1.0336626152558e-07 3.28925959648151e-11 2.30468892039932e-08 -7.74051631061719e-09 -2.00234955107284e-08 2.1427093977287e-08 1.47446595502651e-08 3.34175094812846e-09 -5.92082866247325e-08 -9.80775351737691e-09 2.07420377739724e-09 4.04593949051e-09 -5.92453692164128e-09 2.94176516512715e-09 -3.86010681987067e-10 2.75716665149754e-10 1.09104856555686e-07 -4.04831293962388e-09 4.3202004436438e-09 -1.40455604405924e-10 -5.95571129910035e-09 1.75481161490879e-09 -1.64329170404996e-09 -2.17867301047966e-09 1.79538830796156e-08 3.64754340584439e-09 -9.99904439761587e-10 2.03165777415968e-10 1.30633369315982e-09 -1.84880222264608e-10 -4.13496852367896e-09 7.91675915116551e-10 5.03220709273008e-10 3.15489637721814e-10 -1.13164506476249e-09 -9.9290028263978e-10 7.49496962890166e-10 -4.67598030066449e-09 8.69540458572533e-10 -1.56266570365889e-08 -8.09934546730238e-09 -8.61109576057957e-10 6.10779484084344e-09 3.23774484605969e-09 3.58212472766129e-09 6.86562706870041e-10 1.25135563061706e-08 -2.2593291251568e-09 1.2864055756648e-09 4.42865737628509e-10 -8.90166122974168e-09 6.14029308734151e-09 -9.30790913821004e-09 -8.36560138480617e-09 3.95914408784562e-08 -3.11928049038608e-09 -5.27720730567637e-10 8.73483995473936e-10 1.18769696808454e-09 -5.143530897209e-09 4.12142324483541e-10 1.73018760756808e-09 1.56704942653517e-09 4.42421812243739e-11 2.13701135109901e-09
"R1022" 3.62663960973407e-08 -1.21669984896481e-08 7.38709645207474e-09 1.23884756145468e-08 -3.94003194292143e-09 -9.73676632325084e-09 5.83168821335435e-08 -1.19101153910603e-08 1.45936509885882e-08 5.92529619592663e-09 -1.29294516668025e-09 -4.63711350633568e-09 -2.52224206558024e-09 -1.97000754416994e-09 1.08753361571451e-08 7.78733329052204e-09 -1.38311825532227e-09 2.34562386882753e-09 -5.04422592831137e-10 -4.04831293962564e-09 2.54675352174707e-07 -6.92590789706687e-09 -1.24459096103465e-07 -1.03961947440089e-08 7.45865587757941e-09 -7.00721551036164e-09 2.90329903103839e-08 -8.40407151911982e-08 -3.0808290303288e-09 -1.28359611187807e-07 -2.00040924489116e-09 5.27127522837835e-09 -1.05282001024882e-08 5.06113007735869e-09 3.85450232383934e-09 7.92637077655732e-09 2.26319827240093e-09 -6.92467798922496e-09 7.16334017553998e-10 1.70372362985626e-09 9.34103817326038e-09 -2.18393516910765e-09 -1.49314965176427e-08 -1.29851284455022e-08 -2.30454010260952e-09 4.09089772109416e-09 -9.93242703639054e-10 -1.11851628991081e-09 -5.76588417958969e-10 -2.63693043859628e-09 6.58542724630546e-10 1.52499123663545e-09 2.85996869690244e-09 4.07807660558849e-09 1.7864933367266e-09 1.39258530463719e-08 -1.30103815725889e-08 -3.59671246345268e-09 -1.25843682271345e-09 2.48129591569737e-10 -1.10453548357495e-08 2.59048588660519e-08 -3.2485667774972e-09 -9.40920420687923e-09 5.50223234478604e-10 3.51897556699704e-09 4.60292061983762e-09 -4.37891794584682e-09
"R1023" 9.12948284869323e-10 9.05046880482601e-09 3.65940267328727e-09 -2.34091859142883e-09 -5.87814166387583e-10 -1.00093998676044e-09 -4.25779893997485e-09 2.99070944489498e-09 2.46850533854578e-09 1.43827529769653e-09 -1.47215706267888e-09 -2.27989582887858e-09 8.59854322952683e-09 -5.84712516004432e-09 -7.79592785124715e-10 -3.04451113571707e-08 7.47733376717032e-10 -9.35993194647002e-10 -4.18125296015179e-10 4.3202004436428e-09 -6.9259078970687e-09 5.44338510165294e-08 -1.2172051115634e-08 -2.37991743032625e-08 -5.58633244770882e-09 7.28016238035016e-09 -1.78027479534625e-08 2.42619977410926e-08 1.49318033250829e-08 -1.84172334238125e-08 2.76741751641482e-10 8.77871966540938e-12 -7.64372379270171e-10 -4.76815814033732e-09 1.03933341445591e-09 -8.61409949132956e-09 1.48245578590226e-09 2.39882648484847e-09 -1.11894045772747e-09 -2.40389166763652e-09 -7.01150710315854e-09 5.78382064746918e-10 -6.08699834719114e-10 6.28031791527955e-09 1.03416340306078e-09 1.72206696915641e-09 -2.49662913922156e-09 4.85672802692702e-09 2.54574899498286e-09 4.05697488939015e-08 -3.78554586186801e-09 9.65042077560633e-10 -3.49882802620602e-10 -1.43763365922036e-09 2.18746718434261e-08 -5.07499578541804e-08 -1.25124140583133e-08 2.36262144156884e-09 3.20767609347112e-09 2.8893236785254e-09 2.85939885467823e-09 -5.65675185160346e-09 -3.7713872857003e-09 7.82298572223666e-09 -8.1780380963336e-10 -3.52703373095125e-09 -9.64865178630883e-09 5.31006961716846e-09
"R1024" -1.33871604026813e-08 1.30676416138109e-08 -3.00800399624187e-08 -6.24546182791445e-09 1.53543857887082e-09 3.73736970840813e-09 -1.46637335738445e-08 7.73925798137912e-09 -6.47297012897222e-09 -6.54705614057957e-09 -5.26405249494152e-10 2.85932687381304e-09 1.36430353475111e-09 3.26473732335498e-09 -4.530913210486e-09 -1.48540427641249e-08 -2.4900087291006e-10 -1.83831498276645e-09 2.64027865223083e-09 -1.40455604403007e-10 -1.24459096103487e-07 -1.21720511156357e-08 1.49004760574801e-07 2.36084911355557e-08 -6.58256695544035e-09 8.80415773182765e-09 -3.94357672438333e-08 1.94363612968456e-08 -1.76507859216128e-08 5.05373144311766e-08 1.77998454686023e-09 -2.53665060121159e-09 9.02204833698626e-09 -2.96951495447304e-09 -2.84983726515113e-09 -7.46663254792445e-09 -5.57216416515856e-09 5.19916213748095e-10 -6.25832163068415e-10 2.84144043419339e-09 -4.1261267704514e-09 1.556281108522e-09 5.72995950221201e-09 4.22992337195103e-09 -1.13686581890087e-09 -5.24867191403143e-09 2.12381401007325e-09 -3.51996870535037e-09 -1.29048794461443e-09 -1.0836724516056e-08 1.49165420634667e-09 -1.30163390830424e-09 -1.45573342168335e-09 4.21926178158658e-09 -9.03683130372135e-09 1.36140253117095e-08 1.50681655186787e-08 -5.49585683490128e-09 2.20483883338949e-09 -4.92810434901212e-09 1.8632626812456e-08 -4.7088974721304e-09 3.367450124039e-09 1.10153088280842e-09 -6.46080962425978e-10 1.66173879764711e-09 1.44403933440915e-09 4.69361769462980e-10
"R1025" -9.50122893001209e-09 -4.50447833368137e-12 -8.10890522070984e-10 -1.04368619487604e-07 4.11210127323757e-09 1.91684266197694e-08 -1.98787984425754e-08 -5.81482952689605e-09 -4.85563571221059e-08 -2.11641410671259e-08 4.66103467737946e-09 4.50626015407181e-09 -3.90724229609573e-09 -5.45967793661334e-10 5.18889983806684e-10 2.74950593022192e-08 -2.73964384001599e-09 9.00433298417579e-10 5.06985689658311e-09 -5.95571129909632e-09 -1.03961947440059e-08 -2.37991743032619e-08 2.3608491135554e-08 3.74980523183241e-07 -3.03732062926664e-09 -6.0496642992132e-09 7.18511639821485e-09 -2.11446566160535e-07 -5.33008719041258e-09 1.66178363647837e-09 -2.83320619058857e-09 -5.04358055673205e-09 1.09386726238901e-08 -1.48139401563905e-10 -7.44262059431382e-09 3.23755758038585e-09 -1.59652065874541e-09 6.72276505721501e-08 5.83175188486824e-10 4.10217098950394e-09 1.48179310794801e-08 -2.00365032992099e-09 4.74298511507107e-08 -4.2986035066544e-09 1.81544374455207e-09 -4.41036055290633e-09 1.81123327264434e-09 -5.71010624574284e-09 -3.84136536251546e-09 -3.57879669367152e-08 6.2764832742948e-09 -4.69379052044806e-09 -2.28791967240757e-09 5.54863866189239e-08 -6.03260202163552e-08 1.93021194167495e-09 4.10553238128932e-08 -1.79652474207637e-07 -1.16424539251317e-09 1.00457832674689e-10 -2.52570504227562e-09 2.7471312555231e-08 1.14789434083898e-08 -8.4966587082636e-09 -2.82386880139309e-10 -1.09000503160894e-09 2.69682235414087e-08 -6.38966285342402e-09
"R1026" 2.7296668546753e-09 -1.66769415146848e-08 5.18728791261368e-09 8.36829026703364e-10 3.49057120644763e-09 3.741443109097e-09 -2.17084973725163e-10 -6.18410198160611e-09 -9.42251661833759e-11 3.77988179334301e-09 4.60246001920812e-09 -4.34085929943314e-09 -3.99114555462044e-08 1.86150175529737e-09 2.22107805092095e-09 -1.33736176810873e-09 -8.53752412845681e-09 -1.5458080747851e-09 2.69393017703374e-09 1.75481161490925e-09 7.45865587757736e-09 -5.58633244770905e-09 -6.58256695543969e-09 -3.03732062926853e-09 4.27306606165877e-08 -2.36605998904128e-09 1.13382714307478e-08 4.25174005784461e-09 -1.56784251712012e-08 2.21016794527818e-09 5.33007096820812e-09 1.52445465784094e-10 -5.51306722936089e-10 1.97550050466409e-08 3.25509995958927e-09 8.60401188048148e-09 4.57115609973978e-09 5.97611494446193e-10 2.24152527144794e-09 2.80559297996177e-10 -9.25977348376435e-11 -2.67482311075153e-09 1.18903057009895e-09 -2.47623024146591e-09 -6.8100372235967e-09 -4.73946000473982e-10 9.63418540610297e-09 -5.35470184446178e-11 -1.55463207053582e-09 -7.57313550814829e-10 -5.20034841509694e-09 3.80375852080535e-09 -2.50860733616927e-09 6.54194649411805e-10 -1.05700526782292e-08 7.10184065676823e-09 5.2129604061378e-09 -1.66772626641528e-09 -2.48906182769511e-08 3.97616003240323e-09 -1.08783417750827e-08 7.29067774267922e-10 -4.30674126618276e-10 -3.93654981967599e-10 -2.17451229946416e-09 1.40941326438279e-09 -1.77219834079676e-09 1.38919915081249e-08
"R1027" -1.46946473067922e-09 -3.73760040515128e-09 -4.0887421917115e-09 3.87279380084764e-09 -1.75134069506637e-09 -3.17986788915676e-09 4.88148629943621e-09 -3.62393802651824e-09 2.21201554031676e-09 1.27691880585268e-09 -8.53415556057919e-09 -1.73235213379701e-10 4.2294901262736e-09 5.26549945893118e-10 1.27355814035715e-09 -1.89477757966825e-09 9.24285537830024e-10 -6.93756488496549e-09 -3.97953937405361e-09 -1.64329170404737e-09 -7.0072155103622e-09 7.28016238034919e-09 8.80415773182885e-09 -6.04966429921371e-09 -2.36605998904237e-09 4.94098526135583e-08 -3.15991918060088e-08 -2.6054980654194e-09 -4.51835687932791e-09 5.19753755417191e-10 -1.0811753273162e-09 5.36250870208501e-09 4.17108595231593e-10 3.54750114930093e-09 1.56903260595452e-09 4.2119866086018e-09 -2.48396344609219e-09 -3.52304190067255e-09 -5.02813782540452e-10 3.68768434314768e-09 -3.15034686900699e-09 -8.54317744989579e-10 -3.8708162958498e-09 9.16427152891233e-10 -5.39619778223675e-09 1.21274696338992e-09 1.31502224167238e-09 -1.96346246759199e-09 -1.95882532091555e-09 7.1777575694317e-09 -1.24423496187665e-10 -7.1456966056883e-10 2.27217121495881e-09 3.2721087372464e-10 9.43141886612269e-10 -6.7794999040537e-09 -2.66099101315084e-09 3.85418875660644e-09 3.1369003790913e-09 -8.55131688607028e-09 8.23706556528972e-09 6.27436994902071e-10 6.0142360505837e-11 2.42163754090495e-09 -3.35125801064379e-10 2.03951486333873e-09 -2.02128274184275e-09 2.84515142861493e-09
"R1028" 1.18079656506261e-09 -2.92690297862706e-08 -1.68161653171511e-08 -6.7097758763781e-10 7.47042987529937e-10 -1.54167444285842e-09 -9.12707687607316e-09 -7.52696033163435e-10 -9.0954858055128e-10 -5.73976698563282e-09 9.05738585186485e-10 1.42785563771063e-09 -2.11712301513693e-09 7.90872376370758e-10 5.17932510143068e-11 -4.046904594009e-09 1.03268423158018e-08 4.24807864124172e-09 -6.95819029913736e-10 -2.17867301047931e-09 2.90329903103848e-08 -1.7802747953462e-08 -3.94357672438372e-08 7.18511639821098e-09 1.13382714307486e-08 -3.15991918060027e-08 1.195476918038e-07 2.07683189090959e-08 1.75083465236692e-09 -2.37739217340072e-09 -3.72141415155157e-09 -1.2455820928452e-09 -2.41891957612361e-09 -1.27211655330069e-09 4.33505873312256e-09 1.87964633948056e-08 2.07560908436728e-09 4.13383510331251e-09 2.06375756327398e-09 7.36094826583055e-10 4.20483833128227e-09 -5.05159033900605e-09 5.01557279015545e-09 -1.38917786044198e-10 2.24673186579719e-09 -3.93741557767168e-09 4.97730127319696e-10 1.1018781153112e-09 -2.95234324872918e-10 -1.72775088571466e-08 -5.83860432896654e-09 -1.65649210401103e-09 2.9874477864577e-09 3.38874707512262e-09 1.54659562728071e-08 1.90413644800087e-08 6.38923118478053e-09 -9.97983213722978e-09 -8.69535040858982e-09 1.35307680226411e-08 -4.67717466895676e-08 -6.07187241538206e-10 -7.23833015198326e-10 -1.04644671992728e-08 -2.38210287592701e-09 -6.76923158406661e-10 9.26198038151676e-10 -6.1529487293352e-09
"R1029" 4.66598640358969e-09 -1.05402056492947e-08 -1.48485521353316e-08 -9.63473106500459e-10 -1.11192538901871e-09 2.3938961210725e-09 -1.61458377118496e-07 -3.89749435796828e-09 4.37461594929563e-08 4.0038384247482e-08 -2.41149441496018e-09 -1.7601796343948e-08 4.13727526552151e-09 -5.52576031343111e-10 -2.42477267702128e-09 -9.90159815584582e-08 6.48793330321945e-09 -2.10596324708186e-09 6.40180361453663e-10 1.79538830796187e-08 -8.40407151911861e-08 2.42619977410934e-08 1.94363612968461e-08 -2.11446566160549e-07 4.25174005784512e-09 -2.60549806541948e-09 2.07683189090943e-08 4.51414690738194e-07 4.05470667982242e-08 3.18494543118485e-08 3.2984757728309e-09 1.37288474623099e-09 -8.12257455222571e-09 -1.68043812277798e-08 6.974223041381e-09 7.77433806042892e-09 8.18005641493024e-10 -9.61814367310991e-09 1.07410122826269e-09 2.92798000164901e-09 1.43035335948846e-08 -4.63797315074158e-10 -4.26859757536268e-08 4.85034926937877e-09 2.06232977162562e-09 6.34091025272449e-09 -3.70572523817031e-09 -2.07382282061919e-09 -4.37330038256788e-10 8.00214403222211e-08 -7.89169848264924e-09 3.46931550519981e-09 2.70736643896145e-09 -1.84740978162788e-08 4.892369033551e-08 -1.57162089671404e-08 -1.40322363491716e-08 7.67829679040809e-08 1.05509606002875e-09 -3.19879702944581e-09 -9.96676100561121e-09 -1.07599188522643e-07 -2.5555668593636e-09 6.95085250920874e-09 -1.33524076505265e-09 -1.0393312777479e-09 -1.99647189395496e-08 2.82594865760257e-09
"R1030" -1.96062595357652e-08 -2.21565427567911e-09 1.27784912623782e-08 -7.28410315879953e-09 1.60690807840434e-09 -1.84037396365315e-08 -4.43381004951962e-08 4.35900193782313e-08 -6.67630564296379e-10 7.95875712986662e-09 -7.56248586791935e-09 -3.37977534746093e-09 4.06743439397985e-08 -9.22456278092252e-08 1.52347924844658e-08 -1.3027303502523e-08 6.08013570580438e-09 1.68644067169679e-09 1.11678824943134e-08 3.64754340584718e-09 -3.08082903032271e-09 1.49318033250826e-08 -1.76507859216144e-08 -5.33008719040997e-09 -1.56784251712017e-08 -4.51835687932945e-09 1.75083465236707e-09 4.05470667982271e-08 2.5338365166599e-07 -2.91586177890574e-08 -6.769879210849e-09 -8.31492307204718e-09 -6.73971633807677e-08 -7.41738899186387e-08 2.43173636322107e-09 1.98205499601438e-09 -4.81281266626788e-09 -4.03554090020099e-12 1.01150181817031e-09 4.59346904581326e-09 -9.20273305617664e-10 -3.72696243085803e-09 -1.6747394300912e-09 8.4993787050991e-09 -1.89916225476185e-09 -3.460226272706e-11 -9.66184441768895e-09 -2.96038571440978e-09 -4.0318458063986e-09 9.21305030949849e-09 -4.1372520810697e-10 3.33882813469826e-09 1.13389299822829e-09 1.94768031534016e-10 6.15472152396325e-09 -9.08908620903794e-09 5.13503286743201e-09 3.29746525753171e-09 1.11955157739568e-08 1.57232647249964e-09 -1.1561183784928e-09 -1.37307440693244e-08 5.35291834249237e-09 -4.007801226356e-09 -2.26342533467266e-09 9.90973519917788e-11 1.37272550372395e-09 -8.46748256125248e-09
"R1031" -3.6490451821028e-08 2.68931790999949e-09 -4.58433645929023e-09 8.53989163632386e-09 -1.26611643099479e-09 1.93228695069809e-08 -4.81528027282143e-08 -4.87482080431595e-09 -2.11752950021587e-08 -3.49686202341379e-09 2.46115708292478e-09 8.55269116245904e-09 -1.06011349545141e-08 1.67430529670215e-08 -4.97125617685604e-09 1.27669280524544e-08 3.23128789262385e-09 -2.42566457020751e-09 -4.50746765650107e-09 -9.99904439759545e-10 -1.28359611187811e-07 -1.84172334238102e-08 5.05373144311747e-08 1.66178363647907e-09 2.21016794527971e-09 5.1975375541756e-10 -2.37739217339963e-09 3.18494543118415e-08 -2.91586177890571e-08 1.54410075333255e-07 3.51587343382938e-10 1.81306149761026e-09 -9.37036213585057e-09 1.11141855755132e-08 -3.68019168072507e-09 -1.03497282332802e-09 -1.15729212489077e-10 -1.92004310486404e-10 -1.05468155271225e-09 -5.64720111977275e-09 -5.8525674035565e-09 -8.3081327655453e-11 1.65574290964832e-08 5.38709038203037e-10 1.22143095611752e-09 -3.04407709100855e-09 8.02491584051115e-10 1.53723981775393e-09 4.78455802790716e-09 -1.34411876113786e-08 -7.2678167256554e-10 -2.27238330429294e-09 -1.75053937758187e-09 -8.3695592865896e-10 -6.69945904643252e-09 1.11089502797253e-08 8.12480239285144e-09 -1.62196157728824e-09 -1.35317205208423e-09 2.68228510121232e-10 2.12327950191045e-09 -5.61652320591823e-09 -1.48892656902616e-09 2.75629007760417e-09 2.28337120446415e-09 -9.13652451169628e-10 -1.88074261013821e-10 3.75224961614595e-09
"R1032" 6.95217056104567e-10 4.56469987420741e-10 -1.44156815875205e-09 -2.41986157208596e-09 -7.28285913917614e-10 3.19755993324752e-09 1.17702757364943e-09 -6.81230370336283e-09 8.68858456948962e-10 1.27417753965486e-09 -7.12802177915853e-09 -2.79376900176909e-09 1.31609789834197e-09 3.93574019266093e-09 4.21968545591692e-10 -2.47370202825002e-10 -8.35970458631019e-10 -1.00147939546003e-09 2.41641149327705e-09 2.03165777415337e-10 -2.00040924489079e-09 2.76741751641502e-10 1.77998454686179e-09 -2.83320619058913e-09 5.33007096820958e-09 -1.08117532731718e-09 -3.72141415155019e-09 3.29847577282665e-09 -6.76987921084996e-09 3.51587343381351e-10 2.03827658260602e-08 2.76494663035795e-09 1.99112544796474e-09 1.67265941907502e-09 -8.69660402760558e-11 -1.15744715060744e-09 2.36003351548348e-09 1.7206060535033e-09 -6.87977266354128e-10 5.91051645066725e-10 -3.63298954461573e-10 -4.93503839093347e-10 -1.08323617226706e-09 -1.14160408492798e-09 8.07460592958269e-10 1.3718543999062e-09 3.602341130821e-09 1.61696471071238e-09 3.2169736768199e-10 2.11547696742143e-09 4.90817140360225e-10 2.13138064772326e-09 -1.22247870101595e-09 -1.81074362951648e-09 3.33760496435299e-09 -7.20030056760631e-10 -1.96904801216971e-09 3.48219251577603e-09 -2.42588162033089e-09 3.67465720700536e-09 -2.04536009866197e-09 -6.04639171087549e-09 -3.05889664021642e-09 -1.05359846630736e-09 -1.70208700576277e-08 7.95315879463174e-10 1.81864414514254e-09 -2.76680611651128e-09
"R1033" 2.36488247949955e-09 -1.47236034124728e-09 1.182538620874e-09 -3.53597216051193e-09 -1.21672865996513e-08 -6.20947680935508e-10 3.13105413678515e-09 -2.05377549249983e-08 3.79103641691035e-10 9.68872718008784e-09 -8.31114874393635e-09 -4.28988552676255e-09 2.32996605796124e-09 9.87666381338267e-09 9.84494089827508e-09 1.0462573644695e-09 1.26494063732991e-11 -8.61458107359346e-09 -1.98305730730225e-10 1.30633369315982e-09 5.27127522837844e-09 8.77871966545896e-12 -2.53665060121037e-09 -5.04358055673136e-09 1.52445465783575e-10 5.36250870208584e-09 -1.24558209284533e-09 1.37288474623169e-09 -8.31492307204737e-09 1.8130614976108e-09 2.76494663035788e-09 1.96834275708284e-08 -2.93852820614503e-09 4.26236192177283e-09 -1.66038804121028e-09 8.37378305575411e-10 5.69536597156715e-10 1.94865869193892e-09 -5.04691051749869e-10 -7.34433560767452e-10 -1.58266163474701e-09 4.86678744872002e-10 1.16977613729447e-09 9.2379387392861e-10 -3.29124546388439e-09 -6.01130794425266e-10 4.97421422303837e-09 2.44837881384136e-09 2.28745328247537e-09 8.60075449691545e-10 -1.40320369708953e-09 5.31738566234928e-10 9.35247339465654e-10 -1.54330987802285e-09 2.96501907061563e-09 -1.4127297293434e-09 -2.43723741376452e-09 1.94048232091337e-09 -1.56102207727123e-10 4.23893686884779e-10 -4.13470495997232e-10 -9.13928889087634e-10 4.07956403036647e-10 9.57388328791717e-10 -3.83120897682476e-09 -1.44179154959583e-09 -2.07417907519866e-09 1.77042969112106e-09
"R1034" 2.1216118467381e-09 2.23551347352351e-09 -4.42312915425009e-09 1.20691694122313e-09 4.13754485395837e-09 -1.21794130303663e-10 1.1227062297499e-08 -4.99551175686188e-09 -2.6460285674502e-09 -7.63518881198623e-09 9.44137746046044e-10 3.42628761563507e-09 -2.30791255161879e-09 2.30500250524459e-08 -8.67858452251227e-09 2.46096585508818e-09 -2.60592712473732e-09 5.55715234230235e-11 2.02826628403098e-09 -1.84880222265218e-10 -1.05282001024871e-08 -7.64372379270292e-10 9.02204833698664e-09 1.09386726238892e-08 -5.51306722935481e-10 4.17108595229661e-10 -2.41891957612272e-09 -8.12257455222712e-09 -6.73971633807674e-08 -9.37036213585007e-09 1.99112544796511e-09 -2.93852820614531e-09 3.85435147738732e-08 1.0114416832831e-08 -1.00743381203109e-09 -2.60630172949447e-09 6.90617428767607e-10 8.99805017887924e-10 -5.48049783748358e-10 1.18273133550277e-10 7.13485444222992e-10 1.33450440360246e-09 1.24314070623427e-09 -1.11591511264533e-09 1.35067927330704e-09 5.20093065389072e-10 2.6108227086847e-09 1.291019363943e-09 -2.58371972895955e-10 -1.63284947293389e-09 1.99554178740114e-09 -2.1007789235047e-10 -6.33891502460901e-10 6.94377098512645e-10 -2.66190747392985e-09 -1.24769573911169e-09 9.46308371589936e-11 -3.8074007847036e-09 -1.62529078854483e-09 -4.70727483442597e-10 3.238459008426e-09 2.21297137883975e-09 -6.43337129634809e-10 1.37099542893729e-09 -1.36600447781799e-09 -4.75454841593189e-10 1.21012425327258e-09 -6.54268846997413e-10
"R1035" 1.01826322314051e-08 4.72534192783064e-10 4.5138770775626e-09 4.7992079981327e-09 -4.3525868860791e-10 6.31785384228688e-09 1.48897659207499e-08 -1.39410737362501e-08 -8.4549633921299e-10 3.34506415480888e-11 1.15684370774746e-08 3.84318224038981e-09 -4.55017221526179e-08 5.404238991858e-09 -8.66890566407536e-09 5.98414277592413e-09 -2.2385661383927e-08 -2.99036187493829e-09 -7.22525775818579e-09 -4.13496852367968e-09 5.06113007736125e-09 -4.76815814033639e-09 -2.96951495447324e-09 -1.48139401565654e-10 1.97550050466415e-08 3.54750114930017e-09 -1.27211655330122e-09 -1.68043812277739e-08 -7.41738899186375e-08 1.11141855755113e-08 1.67265941907505e-09 4.26236192177313e-09 1.0114416832832e-08 6.47068743340266e-08 1.19810692067496e-09 1.70488137121217e-10 3.42492469914061e-09 -1.59076277905416e-10 -1.5993649494776e-10 -4.08781941148329e-09 1.15350724844588e-09 1.55305025879084e-10 5.87569143643953e-10 -2.47789061929987e-09 -3.14324886046423e-09 1.57566288144368e-09 6.68957475039631e-09 7.82597371994596e-10 3.08767875441048e-09 9.45723573541207e-10 -3.28231659740896e-09 -2.07851871915934e-09 -1.69918058937745e-09 -6.95150676092115e-10 -4.33191285374292e-09 1.24873878503355e-09 -4.17623943200292e-09 -1.15563962282169e-10 -1.05978155979576e-08 1.95303694635963e-10 -3.7104637963907e-09 6.41146277719595e-09 -9.01076438492673e-09 2.01584269775803e-09 7.19536215295922e-09 3.22261704868001e-09 -4.35378898682652e-09 1.69498178706165e-08
"R2001" -1.87219543369746e-09 -2.03085945025801e-09 -1.21389631687829e-09 -2.64186580106561e-09 1.33553703745944e-09 -5.98499562548716e-09 2.66012137545078e-09 3.9837603816496e-09 6.2786815058924e-09 4.8573651343873e-11 1.08931235402462e-09 -1.27616172760083e-09 -3.14345681754027e-09 -1.72321530975348e-09 1.6862175553575e-09 -3.16845332740575e-09 -3.59055694404029e-10 4.6579140365376e-10 3.57369858282568e-10 7.91675915114496e-10 3.8545023238399e-09 1.03933341445463e-09 -2.84983726515212e-09 -7.44262059431374e-09 3.25509995958888e-09 1.56903260595765e-09 4.33505873312531e-09 6.97422304137602e-09 2.431736363221e-09 -3.68019168072862e-09 -8.69660402778339e-11 -1.66038804120994e-09 -1.00743381203303e-09 1.19810692067486e-09 6.00249484884457e-08 1.02274518294986e-09 1.80028579079475e-10 -2.79406618291256e-09 8.73762251705164e-09 9.13206616846257e-09 4.02592958749847e-09 -2.65996178127004e-08 -6.65251741730148e-09 5.4734729460536e-09 1.42241910307223e-09 -1.66222315926578e-09 -1.59815166166293e-09 -5.61383801845201e-09 -1.3195625453728e-08 -2.9213690201155e-09 -4.56574523999513e-09 -4.07857633957018e-09 4.26924942109815e-09 2.73555746413852e-09 1.88856083708883e-08 1.65012640466336e-09 5.05457255970994e-11 5.08215648303603e-09 -1.5047149071575e-09 1.83533905052043e-09 -1.62376125214666e-09 2.02221440734163e-10 -6.81016282076931e-09 -3.2017152145713e-08 3.09817770056541e-09 3.33339143182078e-09 1.40130698409536e-08 -4.62408174298351e-09
"R2002" -2.67582673433777e-10 -4.86309298862833e-08 5.4485766836332e-09 -3.25874532774224e-09 -2.2818880117198e-10 2.34467294231908e-09 -3.38293730619054e-09 -1.70910228616896e-09 3.6574893114197e-09 4.63588306026994e-09 3.37739855428655e-09 -5.33962894054355e-09 -6.09100964837438e-09 1.06542648004112e-09 8.12594203855381e-10 -4.69200681673768e-09 -2.16531007435341e-10 -1.76172814382837e-09 1.08396171266125e-09 5.03220709273639e-10 7.92637077655906e-09 -8.61409949132921e-09 -7.46663254792381e-09 3.23755758038595e-09 8.60401188048148e-09 4.21198660860254e-09 1.87964633948065e-08 7.77433806042762e-09 1.98205499601504e-09 -1.03497282332905e-09 -1.15744715060753e-09 8.37378305575184e-10 -2.60630172949441e-09 1.70488137121429e-10 1.02274518294901e-09 4.98179842933208e-08 -4.84278970443518e-09 3.33496596727609e-09 3.35871116756788e-09 5.8662181660645e-10 1.62726223240739e-09 -3.54779521629197e-09 -6.08587708188822e-10 -5.95605387994796e-10 3.50438120573578e-09 1.21988250888573e-09 -2.42952181698092e-09 -9.25275588343877e-11 -1.32509147023769e-09 4.99219520251025e-09 -2.51706675511718e-10 6.78963786661112e-10 5.01581854507757e-09 6.6785551119665e-10 -5.09600583665351e-09 6.89137782802703e-09 8.27212589939605e-09 -6.34015857934695e-09 -2.36576281013771e-09 -1.03309551198369e-08 -2.32482038064751e-08 -3.80844227153808e-09 4.35270698163631e-09 -3.6098296094382e-10 2.16701806822683e-09 -2.47471973504929e-09 3.15407153818802e-09 -1.07175170050975e-08
"R2003" 1.26730873048328e-09 3.83644111621696e-09 -4.28140011360945e-10 -3.71935875030981e-09 -3.48610562778452e-10 -2.69495939468885e-10 -3.05769003251199e-10 -1.22290720390422e-09 2.02409700798132e-09 3.47208757962441e-09 -5.84261139208636e-10 -9.98459898978499e-10 -2.49544521880785e-09 1.28475852090681e-09 4.01331133095721e-10 2.37079557009937e-10 -5.80479348315987e-10 3.26425627283117e-10 5.5546312311007e-10 3.15489637722004e-10 2.26319827239951e-09 1.48245578590142e-09 -5.57216416516218e-09 -1.59652065874564e-09 4.57115609973937e-09 -2.48396344609288e-09 2.07560908436619e-09 8.18005641492172e-10 -4.81281266626728e-09 -1.15729212489387e-10 2.36003351548322e-09 5.69536597156929e-10 6.90617428767035e-10 3.42492469914054e-09 1.80028579078335e-10 -4.84278970443601e-09 2.68570076137576e-08 3.03477073111844e-09 -1.52250031219508e-09 -7.45228616729133e-10 2.08090525980552e-09 8.95084375607616e-10 -3.0552912760301e-09 -1.73817801311088e-11 -1.46134167083369e-09 1.59553220485054e-09 1.58806759435742e-09 -2.40918501037123e-09 8.82181957264568e-10 1.22710168175602e-08 -1.68965723840249e-09 8.31872925094976e-10 1.16979414649433e-09 -2.33581444825784e-09 -2.35941242435789e-09 -3.84995319719805e-09 -2.94757860117004e-08 4.30108703669404e-10 -2.4855297800618e-09 -3.26796674529144e-09 -1.09894446639245e-08 1.99363211212665e-09 5.5664947705581e-09 3.97078247836239e-10 -1.80237542822002e-09 3.12630578295896e-10 -1.97138984914184e-10 4.75282287071694e-10
"R2005" 2.3242271157347e-09 -3.38321158490435e-09 -6.51880799395356e-10 -8.74510451113269e-08 -2.15627981501592e-09 3.85290417458243e-09 -8.46571809688466e-09 -9.09095194147502e-09 9.43359579275949e-11 2.33775595751603e-08 8.12553002699972e-10 -1.84620677892023e-08 -1.32666330458834e-09 3.02795359105136e-09 4.54703332675876e-09 -3.21244254555201e-10 2.34596844573376e-11 -6.52114315596049e-10 1.11867602664837e-09 -1.131645064759e-09 -6.92467798922836e-09 2.3988264848489e-09 5.19916213742802e-10 6.72276505721515e-08 5.97611494446447e-10 -3.52304190066954e-09 4.13383510331202e-09 -9.61814367311814e-09 -4.03554090026592e-12 -1.9200431048284e-10 1.72060605350294e-09 1.94865869193961e-09 8.99805017887457e-10 -1.59076277904167e-10 -2.79406618291095e-09 3.33496596727598e-09 3.03477073111785e-09 1.22270168493263e-07 3.81860506358868e-09 -1.22739618320867e-08 3.03373169432271e-08 1.13374904469725e-08 1.37992513801856e-08 -6.23702178888894e-09 3.12029961068501e-09 2.50397190086066e-08 2.39674721120249e-10 -1.03316054275206e-08 -3.80111295180939e-09 -4.60488696074826e-09 1.09295129719558e-09 1.63507133030493e-09 -2.17605128673579e-09 -5.38218327486327e-08 -1.58698273444745e-08 -7.65125179155283e-09 1.11529380231023e-08 -4.91056516867668e-08 -2.0032817083956e-09 2.92564886802305e-09 -3.32527669178236e-09 1.03539920172369e-08 7.28646163793593e-09 -1.0548363495802e-08 -2.32144547918384e-09 -4.48009256748862e-11 9.87062136300669e-09 -6.55311305444914e-09
"R2006" 2.42930523231089e-09 -3.39928301389532e-09 1.64711389396831e-10 -1.70970120384731e-09 -1.63979115058009e-09 -6.40936253459484e-09 3.27777162276748e-10 2.32912163065489e-09 -1.80161207479002e-09 2.2425285879464e-09 3.72398471207733e-10 1.06613185545244e-09 1.82356153445463e-09 -6.82186409512189e-10 3.893013564122e-09 4.13464241725071e-10 -9.95143032443564e-10 -1.63880952675306e-10 3.0342778478793e-10 -9.92900282639354e-10 7.16334017554222e-10 -1.11894045772755e-09 -6.25832163067723e-10 5.83175188486709e-10 2.24152527144744e-09 -5.02813782541101e-10 2.06375756327466e-09 1.07410122826572e-09 1.01150181817054e-09 -1.05468155271184e-09 -6.87977266354495e-10 -5.04691051749341e-10 -5.48049783748888e-10 -1.59936494947874e-10 8.73762251705236e-09 3.35871116756774e-09 -1.52250031219548e-09 3.81860506358843e-09 1.61852679122661e-08 8.26934188616736e-09 2.1088238939802e-09 -1.87686953279729e-08 2.33385803395186e-09 3.79175619342493e-09 3.07651180784093e-09 5.25085823475556e-10 -3.66253104359831e-09 1.9377954719607e-09 -1.46599348519349e-08 -2.80843456598667e-09 9.88969509293095e-10 -1.68681197820408e-09 1.66660915730995e-09 -3.24585744393377e-09 -2.45276409833674e-09 1.50590220605553e-09 5.79703856415436e-09 4.908584369513e-10 -5.49760733382152e-11 3.44397557580809e-09 -1.85656328062839e-09 -1.61440533883891e-09 9.36744045080191e-09 -2.88671538207516e-09 1.49881260155273e-09 -6.63945464134438e-09 4.3697731195239e-09 -8.8253609600703e-09
"R2007" -1.04238526454597e-09 -8.99634698374689e-10 -2.81817302179548e-09 -3.66107825095936e-10 3.42353401095746e-09 -6.88963481141041e-09 -2.28631308568839e-09 -1.55717171701988e-09 2.57890665438233e-09 -1.63341771038674e-09 -6.64808504572926e-10 1.02073360403241e-08 6.50515063222555e-09 -1.21452375390934e-09 2.93413036772659e-09 -2.22053749335562e-09 2.42668534792543e-09 -4.46255327406721e-10 -1.59691709900255e-09 7.49496962890184e-10 1.70372362985453e-09 -2.40389166763638e-09 2.84144043419341e-09 4.10217098950187e-09 2.80559297996551e-10 3.68768434314665e-09 7.360948265844e-10 2.92798000164776e-09 4.59346904581435e-09 -5.64720111977175e-09 5.91051645066755e-10 -7.34433560767684e-10 1.1827313354976e-10 -4.08781941148267e-09 9.13206616846291e-09 5.86621816606329e-10 -7.45228616730229e-10 -1.22739618320869e-08 8.26934188616915e-09 1.20660928119524e-07 -2.01854314620484e-08 -9.19794651080903e-08 4.29215423664381e-09 1.26474399120545e-08 6.037300544658e-10 -4.20439419546903e-08 -1.6666625768747e-08 2.14785056390296e-08 -4.53758498642228e-08 2.49354888010218e-09 -4.86941064474291e-09 -2.39142005974373e-09 4.46822828804075e-09 3.32957498805049e-08 -1.59866693702264e-08 1.60836792295348e-09 5.89175609708614e-09 -1.38011592347069e-08 7.10758945550977e-09 1.02382799114816e-09 -3.38194277401833e-09 9.56697778760721e-09 -7.153222235151e-09 -1.84698142430105e-10 3.87755903522188e-09 -4.92688776725317e-09 1.44484075799815e-08 3.13987433012415e-09
"R2008" -1.6468849015938e-09 -3.85208697101199e-10 -1.92773250436418e-09 -1.83761144292854e-09 9.22712664609895e-10 -2.71921613247949e-09 -7.81217041707821e-09 3.47779127174445e-09 9.95222281886358e-09 3.05722685841511e-09 2.06241886357615e-09 -6.32566327454916e-09 -6.18835676309775e-09 1.64434572960263e-09 -4.11787496116592e-10 -5.99258552121242e-09 -1.65222071071986e-09 1.66436694407438e-09 2.54563713741166e-09 -4.67598030067024e-09 9.3410381732646e-09 -7.01150710316142e-09 -4.12612677045168e-09 1.48179310794754e-08 -9.25977348374112e-11 -3.15034686900582e-09 4.20483833128402e-09 1.43035335948855e-08 -9.20273305618494e-10 -5.85256740356042e-09 -3.63298954463282e-10 -1.5826616347469e-09 7.13485444223023e-10 1.15350724844597e-09 4.02592958750344e-09 1.62726223240793e-09 2.08090525980467e-09 3.03373169432291e-08 2.10882389398002e-09 -2.01854314620481e-08 1.4055121138532e-07 3.77503557119505e-09 -2.43762412674597e-08 -5.80531352233394e-08 4.19350546609029e-10 2.87479989966761e-08 4.39197042393069e-09 -6.4409830624379e-09 5.89594576413044e-09 1.46193246552908e-09 -2.63866602539089e-09 -2.62248588389692e-11 3.24579167933005e-09 -2.94206380037422e-08 1.11986947811722e-08 1.16499115357074e-08 -9.25758945853824e-11 -1.09947940769645e-08 -9.69084956602299e-10 -2.26462200367458e-09 -1.99454494442956e-09 -3.2226223820597e-08 4.17390410473441e-09 -5.75727329638053e-08 4.42650379775311e-10 1.10742317729592e-09 1.39611966047199e-08 -5.83482950757807e-09
"R2009" 3.60745500857078e-09 3.17057712820888e-09 2.34152488660731e-09 -3.86270311354788e-09 -5.10854921677184e-10 4.56413972859533e-09 2.74337066522494e-09 -3.64304776842938e-09 1.13964657581818e-09 -1.53265097793346e-10 5.25172547680191e-10 -1.14147310304184e-08 -9.55122884037803e-10 2.27635518638002e-10 9.52385151494395e-10 7.21436417609256e-10 -1.37806040097633e-11 2.00716552069435e-09 -1.80135094612648e-09 8.69540458573099e-10 -2.18393516910283e-09 5.78382064745815e-10 1.55628110852392e-09 -2.00365032992312e-09 -2.6748231107513e-09 -8.54317744988e-10 -5.05159033900522e-09 -4.63797315077079e-10 -3.72696243085811e-09 -8.30813276603882e-11 -4.93503839094305e-10 4.86678744872112e-10 1.33450440360258e-09 1.55305025879501e-10 -2.6599617812701e-08 -3.54779521629152e-09 8.95084375606489e-10 1.13374904469714e-08 -1.87686953279735e-08 -9.19794651080917e-08 3.77503557118819e-09 1.37288011046069e-07 -9.12347819579354e-09 -2.41012331922715e-08 -9.61296175906683e-09 3.7359183046274e-08 8.24162056706189e-09 -6.15441553281829e-08 2.75279812198434e-08 1.47385866387168e-09 1.70693238832005e-09 5.71572326371821e-09 -9.53476780572858e-09 -2.89535450072637e-08 -1.97906864650694e-08 1.98483590655295e-09 -5.01264069277584e-10 1.09417069295262e-08 -6.51323513137731e-10 -4.2481655926741e-09 4.59691918674581e-09 3.2056440645386e-09 2.8778490323861e-08 2.12362018389404e-08 -5.32676614533915e-09 9.87943674830546e-09 -2.1199770916467e-08 1.39681888656846e-08
"R2010" -1.12973260875052e-09 -5.66815094192671e-10 3.36718049711721e-10 2.04835890590339e-08 -1.56655870151911e-09 -3.97601896266989e-09 5.58466573071443e-09 2.58212389115236e-09 -4.60141373335336e-08 -1.57748007963609e-08 8.20866603732635e-10 2.75258453847753e-08 2.76267637630488e-10 -3.84744908464012e-09 6.02905277233657e-09 2.3933373165537e-08 -7.39079958720909e-11 -2.13304611153964e-09 9.72613364472152e-10 -1.56266570365897e-08 -1.49314965176422e-08 -6.08699834718197e-10 5.72995950221163e-09 4.74298511507112e-08 1.1890305700991e-09 -3.8708162958495e-09 5.01557279015569e-09 -4.2685975753627e-08 -1.67473943009239e-09 1.65574290964846e-08 -1.08323617226737e-09 1.16977613729508e-09 1.24314070623507e-09 5.87569143643477e-10 -6.65251741730205e-09 -6.08587708188124e-10 -3.0552912760299e-09 1.37992513801895e-08 2.33385803395165e-09 4.29215423664273e-09 -2.43762412674569e-08 -9.12347819579341e-09 7.42824955919846e-08 2.22810612094354e-08 1.3731749247786e-09 -3.78983345674527e-08 -6.9859259744272e-10 3.94016158248664e-09 -2.02961959332806e-09 -4.5335904935056e-08 1.48767487343042e-09 -3.76982094259787e-09 -1.14715733068712e-09 1.96105973607566e-08 -3.59580529508476e-08 -1.74356136973382e-09 4.39321920815931e-08 -6.90978451673709e-08 -2.4634426051062e-09 5.58202271003199e-09 -3.99766634174461e-10 2.47125985615063e-08 -2.41786015170984e-09 2.20770906071458e-09 -4.3578551929782e-10 -1.80404795603943e-09 1.21111834989709e-08 -3.73640855432987e-10
"R2011" 8.63280855538741e-10 6.6077864840728e-10 8.1243250045213e-10 -4.29304360186419e-09 -1.71675125555675e-09 -5.31484511577662e-09 1.40622106637463e-09 5.31265246633117e-09 -2.45080636159063e-09 -4.80547119454015e-09 -2.7368652257998e-09 6.15000589272847e-09 6.44770807622313e-09 -7.4449842300634e-09 1.01063412046651e-09 3.49048230278375e-09 1.34245779321459e-09 -1.01379568079787e-09 -2.24639574994094e-10 -8.0993454672933e-09 -1.29851284454957e-08 6.28031791527798e-09 4.22992337195285e-09 -4.29860350665437e-09 -2.47623024146697e-09 9.16427152893507e-10 -1.38917786045755e-10 4.85034926937896e-09 8.49937870509768e-09 5.38709038207723e-10 -1.14160408492821e-09 9.23793873927776e-10 -1.11591511264698e-09 -2.47789061929982e-09 5.47347294604969e-09 -5.95605387994601e-10 -1.73817801290278e-11 -6.23702178888404e-09 3.79175619342514e-09 1.26474399120493e-08 -5.80531352233341e-08 -2.41012331922678e-08 2.22810612094376e-08 1.34481362273139e-07 2.07782960890266e-09 -3.62019656954626e-08 1.16221318412736e-10 4.87429311111385e-09 -9.2743612547108e-10 -3.0601442580654e-09 1.13073714296822e-09 -3.54548908664457e-09 1.24246070570003e-09 7.7081050569643e-09 3.95802973239174e-08 -1.27660366474543e-08 -1.22510268662374e-08 6.17228733671646e-09 8.40811376929159e-11 8.07144786867265e-10 -2.94506660967009e-10 -2.70485539111448e-08 1.61364617584977e-09 1.36129715209457e-08 -1.25737409785431e-11 -1.73685930013558e-09 -1.70297023589893e-08 -5.24735037674036e-09
"R2012" -1.14127383555373e-09 -1.43933386893214e-09 -2.45113918133218e-09 -1.21893014262464e-09 8.94158410455738e-10 -1.02832867302684e-10 -6.00896678335252e-09 5.12197330691195e-09 -3.04348941220218e-09 2.409507882093e-10 1.37917376814251e-09 3.82547487746513e-09 1.51459051441904e-08 -4.43720940277914e-10 -1.13343805661052e-09 -2.06246808595647e-10 1.63246440287818e-09 6.58239361968612e-10 -1.37110717211734e-09 -8.61109576055396e-10 -2.30454010261181e-09 1.03416340306126e-09 -1.13686581890268e-09 1.81544374455026e-09 -6.81003722359534e-09 -5.39619778223654e-09 2.24673186579583e-09 2.06232977162365e-09 -1.89916225476406e-09 1.22143095611712e-09 8.074605929577e-10 -3.29124546388425e-09 1.35067927330719e-09 -3.14324886046486e-09 1.42241910306853e-09 3.50438120573631e-09 -1.46134167083272e-09 3.12029961068631e-09 3.07651180784103e-09 6.03730054467253e-10 4.19350546607191e-10 -9.61296175906701e-09 1.37317492478005e-09 2.07782960890172e-09 6.1558834864786e-08 -7.63760614727725e-10 -2.89878120890172e-08 3.18490278329954e-08 -1.16108527485636e-09 -6.63276802071932e-09 1.52845383992334e-08 -1.28080692184687e-08 -1.2789944710298e-08 -3.41347601700215e-09 1.32610547061763e-08 3.0051565884352e-09 1.81981535913498e-09 2.76883746976627e-09 1.21990015566181e-08 -1.01288762007803e-08 -6.72214767069586e-10 -9.10558814620569e-10 -2.67983025322658e-08 -1.05456931350629e-08 5.01048801337373e-09 -2.13972806060702e-08 2.07831576305378e-08 -3.68985179547708e-08
"R2013" 1.00489258403176e-09 -1.73925960720151e-10 1.62861514846782e-09 -1.89360443210976e-08 -1.1132570930495e-09 1.04194913217267e-08 -3.67224347068702e-09 -3.81477358691e-09 1.64578913644209e-08 1.15386791336055e-08 -4.3019926691459e-10 -2.68722524187083e-08 -1.19001993820882e-09 2.20706530680332e-09 -5.01961416975014e-09 -9.17481611428299e-09 -1.58790342936912e-09 1.25383657869153e-09 9.71151720188316e-10 6.10779484084081e-09 4.09089772109692e-09 1.72206696915778e-09 -5.24867191403368e-09 -4.41036055290956e-09 -4.73946000474119e-10 1.21274696338652e-09 -3.93741557767059e-09 6.34091025272223e-09 -3.46022627259007e-11 -3.04407709101248e-09 1.37185439990526e-09 -6.01130794425081e-10 5.20093065388756e-10 1.57566288144318e-09 -1.6622231592663e-09 1.21988250888544e-09 1.59553220485076e-09 2.5039719008606e-08 5.25085823476116e-10 -4.2043941954688e-08 2.87479989966802e-08 3.73591830462738e-08 -3.78983345674527e-08 -3.62019656954606e-08 -7.6376061472826e-10 7.0262631704029e-08 3.36594474714342e-09 -1.37809210430997e-08 6.03590809098477e-09 2.09304049528783e-08 9.30554100659905e-11 3.90835078822287e-09 4.11589831561284e-10 -5.66633123306713e-08 5.25020064102984e-10 -1.68765567692397e-09 -1.41385088879041e-08 3.31914569424673e-08 -6.64504945497819e-10 -3.65059353320633e-09 8.95273924771433e-10 -4.95457325926634e-09 6.31312380380596e-09 -5.20180663306058e-09 -1.37188623223625e-09 2.64391905693042e-09 3.78037416195428e-09 -4.02472396605248e-09
"R2014" 2.66182563642631e-09 1.77785984163148e-09 4.0326871966865e-09 -2.23688277303701e-09 7.75657289823592e-10 1.07514073447094e-09 3.45489854623201e-09 -1.44297932118778e-08 -5.1793945979402e-10 2.97046736444286e-09 -1.23294653665074e-09 -5.24372941850587e-09 -2.62600968607847e-08 6.25581585188389e-09 5.23459394335588e-09 1.28431722153008e-09 -3.7832465836979e-09 -3.48939909709512e-09 5.07895362669564e-09 3.23774484606038e-09 -9.93242703639666e-10 -2.496629139222e-09 2.12381401007355e-09 1.81123327264492e-09 9.63418540610297e-09 1.31502224167187e-09 4.97730127320376e-10 -3.70572523816862e-09 -9.66184441769008e-09 8.02491584052622e-10 3.6023411308203e-09 4.97421422303766e-09 2.61082270868593e-09 6.68957475039682e-09 -1.59815166166282e-09 -2.429521816981e-09 1.5880675943582e-09 2.39674721121057e-10 -3.66253104359805e-09 -1.6666625768747e-08 4.39197042393028e-09 8.24162056706352e-09 -6.98592597442542e-10 1.16221318410051e-10 -2.89878120890181e-08 3.36594474714328e-09 4.57897188409415e-08 -1.33878235845366e-08 8.71590150806794e-09 2.33684772980555e-11 -7.26459790097654e-09 6.71092265791554e-09 2.54969830154519e-09 -1.01261481272973e-09 -5.13486369119716e-09 1.33716396840513e-09 2.24524177064029e-09 1.26234254320589e-09 -2.70513732830669e-08 5.78276729264604e-09 -1.54196283680773e-10 -3.52009636441253e-09 1.15684933846845e-08 1.57778442967456e-09 -1.17667903495459e-08 9.62946009821814e-09 -1.08727938036336e-08 1.98799467798993e-08
"R2015" -4.84060185475295e-09 -2.02906237517445e-10 1.46205917706032e-09 7.09044779063644e-09 -1.76439855206541e-10 4.57952337490555e-10 -1.78160741189316e-09 1.23004662492284e-09 -1.93647143177886e-09 -4.71589735750004e-09 -1.11293255761788e-09 3.42683863806915e-09 2.61530835087404e-09 1.78089422396195e-09 -1.19817799094372e-09 -1.2186473442726e-09 -1.38218538265998e-09 -4.16830228606803e-09 2.2618548610255e-09 3.5821247276615e-09 -1.11851628990538e-09 4.85672802692609e-09 -3.51996870535186e-09 -5.71010624573945e-09 -5.3547018444025e-11 -1.96346246758897e-09 1.1018781153112e-09 -2.07382282062248e-09 -2.9603857144112e-09 1.53723981775609e-09 1.61696471071245e-09 2.44837881384217e-09 1.29101936394354e-09 7.82597371995799e-10 -5.61383801845508e-09 -9.25275588343877e-11 -2.40918501037101e-09 -1.03316054275213e-08 1.93779547196072e-09 2.14785056390282e-08 -6.44098306243239e-09 -6.15441553281853e-08 3.94016158248606e-09 4.87429311111245e-09 3.18490278329942e-08 -1.37809210431004e-08 -1.33878235845339e-08 1.75423307220878e-07 1.34182477985176e-09 3.92651525812359e-09 9.48106005254622e-09 -1.32839148359426e-08 6.45166141625512e-09 1.37845851977139e-08 1.67162085040329e-08 -5.82311350481134e-09 -8.88260237363526e-09 -7.36944797099924e-10 2.51440665358097e-09 -2.54470247585528e-09 -8.21983729453446e-10 -1.04688023606761e-09 -1.36998525064923e-07 -1.5966411856364e-10 5.592767667878e-09 -2.61373712169814e-08 2.77252652123405e-08 -6.6119107730528e-09
"R2016" -1.94043399704063e-09 1.83250814481795e-09 5.741995084008e-10 3.85760498490175e-09 -3.46737145811749e-09 9.36434723203485e-09 1.596022763684e-10 -8.5348651744387e-10 -9.09117792116821e-10 -1.03781417071367e-09 -9.1952388345835e-10 -1.03585723192989e-09 -2.27935206766909e-09 2.26692908474978e-09 -6.21540851885534e-09 -1.83156894607362e-10 -2.53428304804338e-10 -8.79619775496775e-11 1.2644001912422e-10 6.86562706870603e-10 -5.76588417959754e-10 2.54574899498299e-09 -1.29048794461525e-09 -3.84136536251369e-09 -1.55463207053602e-09 -1.95882532091601e-09 -2.95234324872671e-10 -4.37330038256117e-10 -4.03184580639848e-09 4.7845580279077e-09 3.21697367681599e-10 2.28745328247562e-09 -2.58371972895131e-10 3.08767875441007e-09 -1.31956254537285e-08 -1.32509147023785e-09 8.8218195726471e-10 -3.80111295180825e-09 -1.46599348519352e-08 -4.53758498642179e-08 5.895945764133e-09 2.75279812198444e-08 -2.02961959332809e-09 -9.27436125469651e-10 -1.16108527485711e-09 6.03590809098483e-09 8.71590150806857e-09 1.34182477985046e-09 3.9433863059162e-08 2.23948113666761e-09 2.31449221636987e-09 1.54876661919437e-09 -1.3772775539763e-09 -1.11123998210361e-09 3.72769245374407e-08 -5.38438407160935e-09 -1.67392305250652e-08 5.98116605938781e-09 -2.99258295150009e-09 -2.9319436159024e-09 1.72362423594165e-09 -1.09303980908444e-08 -7.49228469183288e-09 4.31411214551534e-10 -2.17445308658225e-09 5.33277377655976e-09 -1.98492461845336e-08 6.74361227071109e-10
"R2017" 1.10698638117012e-09 6.89869986781817e-10 5.99903976545034e-09 -1.47787099648966e-08 -4.0034582272382e-10 -1.04064557472631e-09 -1.32521236626711e-08 9.55542439816478e-10 2.64266427318859e-08 9.91204143293253e-09 1.41664655449622e-09 -1.35591396135012e-08 -8.09025454942357e-10 -2.39612341379427e-09 -7.92416150890621e-10 -7.05375726060749e-08 -2.78105940337534e-09 -1.80496602015875e-09 -1.92112441565219e-09 1.25135563061725e-08 -2.63693043859553e-09 4.05697488939051e-08 -1.08367245160595e-08 -3.57879669367146e-08 -7.57313550814817e-10 7.17775756942985e-09 -1.72775088571462e-08 8.00214403222217e-08 9.21305030949778e-09 -1.34411876113788e-08 2.11547696742138e-09 8.60075449690973e-10 -1.6328494729342e-09 9.45723573541255e-10 -2.92136902011685e-09 4.99219520251036e-09 1.22710168175603e-08 -4.60488696075025e-09 -2.80843456598637e-09 2.49354888010093e-09 1.46193246552844e-09 1.47385866387141e-09 -4.5335904935055e-08 -3.06014425806195e-09 -6.63276802071814e-09 2.09304049528783e-08 2.33684772974113e-11 3.92651525812415e-09 2.23948113666723e-09 1.77749618119782e-07 -9.70969299585899e-10 5.16310923543687e-09 -2.31124509903708e-09 -1.29644706379794e-09 -4.66281650817613e-09 -7.53987957100408e-08 -8.61048911284598e-08 2.17692767781311e-08 3.01863738480963e-09 -1.41881847150628e-08 -1.19831248880449e-08 -4.75801775314065e-08 -2.15046670934054e-09 3.46806176910294e-08 1.41183013592446e-09 -7.80000055909803e-11 -8.28110475761001e-09 1.52557003288229e-08
"R2018" 5.64100484320618e-11 1.00685403881125e-09 -4.87550669050108e-10 7.18575724959098e-10 7.38759803224302e-10 -5.93777932423547e-10 -2.16278803839435e-10 4.3929140605243e-10 -3.15873970003093e-09 -1.02868835976001e-09 -1.678314476793e-09 2.754500051868e-09 1.06305592130976e-08 -1.80216283723657e-10 -4.19137679184588e-11 5.80409732029631e-09 1.34071379763616e-09 1.8577477239222e-09 -5.83747276185871e-10 -2.25932912515739e-09 6.58542724633994e-10 -3.78554586186718e-09 1.49165420634637e-09 6.27648327429934e-09 -5.2003484150976e-09 -1.24423496185694e-10 -5.83860432896696e-09 -7.8916984826532e-09 -4.13725208106384e-10 -7.26781672565195e-10 4.90817140359744e-10 -1.4032036970892e-09 1.99554178740031e-09 -3.28231659740832e-09 -4.5657452399935e-09 -2.51706675511913e-10 -1.6896572384027e-09 1.09295129719643e-09 9.88969509293069e-10 -4.86941064474418e-09 -2.63866602539556e-09 1.7069323883173e-09 1.48767487343003e-09 1.13073714296887e-09 1.52845383992334e-08 9.30554100661312e-11 -7.26459790097574e-09 9.48106005254515e-09 2.31449221637014e-09 -9.70969299586878e-10 4.39163341463372e-08 -4.87929702092407e-09 -1.65443559144372e-08 -9.47744209094564e-10 -3.77989553380009e-08 6.18330033331966e-09 3.59741275392975e-09 -1.10296737885328e-09 4.64632057961881e-09 -1.70787513771273e-08 6.39556752326631e-09 2.75139676052522e-09 -1.76642895983337e-08 1.46151499251549e-08 1.52796053364544e-09 4.04808009810956e-09 1.79787880612514e-08 -3.21609783957234e-08
"R2019" 1.03466843107816e-10 -2.5248515433931e-09 2.92962026311198e-09 -1.1851186969949e-09 -3.66707343087561e-10 -1.72808501537193e-09 2.27065654087604e-09 1.04379735387663e-09 4.02108202178465e-09 1.41591827771398e-09 2.06812284961758e-09 -4.24346104699514e-09 -2.54544955302104e-09 -3.21707157575476e-10 -1.46387741339967e-10 -2.51080825258981e-09 -3.1869510830066e-10 -1.8017937461106e-09 1.15725889723414e-09 1.28640557566387e-09 1.52499123663428e-09 9.65042077560004e-10 -1.30163390830161e-09 -4.69379052044846e-09 3.80375852080584e-09 -7.14569660569498e-10 -1.65649210401241e-09 3.46931550519795e-09 3.33882813469933e-09 -2.27238330428999e-09 2.13138064772708e-09 5.31738566235066e-10 -2.100778923514e-10 -2.07851871915986e-09 -4.07857633956974e-09 6.78963786660816e-10 8.31872925095354e-10 1.63507133030387e-09 -1.68681197820444e-09 -2.3914200597429e-09 -2.62248588412631e-11 5.71572326371783e-09 -3.76982094259748e-09 -3.54548908664479e-09 -1.28080692184697e-08 3.90835078822166e-09 6.7109226579159e-09 -1.32839148359429e-08 1.54876661919385e-09 5.16310923543735e-09 -4.87929702092196e-09 3.38382609378753e-08 -7.14387736214168e-09 -2.969746707431e-09 -2.80666104468414e-09 -1.40476835665771e-09 -2.63375672411826e-09 1.58071004973364e-09 -3.69470503481988e-09 -8.29146716595255e-09 2.95585642791263e-09 8.52804714173914e-10 1.25432016271194e-08 6.28465921690759e-09 -1.14806510565783e-08 3.08154846867078e-09 -1.00308065652829e-08 1.14445246993287e-08
"R2020" -1.71623631883766e-10 -3.04922317402697e-09 -6.09590580579625e-10 -4.97739560112206e-10 -5.19788467265641e-10 -6.37562837201906e-10 1.67814052718286e-09 1.07713203694169e-09 3.36699351209456e-09 2.64682098195106e-09 -5.3339811436046e-09 -2.37492894088608e-09 5.45972097466939e-09 5.11033143552681e-10 -1.47713877734882e-09 -8.51241557301503e-10 1.15542372478052e-10 7.24230914867754e-11 6.53725624671587e-10 4.42865737628215e-10 2.85996869690461e-09 -3.49882802622521e-10 -1.45573342168434e-09 -2.28791967240807e-09 -2.50860733616994e-09 2.27217121495851e-09 2.98744778645758e-09 2.70736643896589e-09 1.13389299822785e-09 -1.750539377582e-09 -1.22247870101547e-09 9.35247339466312e-10 -6.33891502460677e-10 -1.69918058937688e-09 4.26924942110073e-09 5.01581854507752e-09 1.16979414649378e-09 -2.1760512867355e-09 1.66660915731022e-09 4.46822828803954e-09 3.2457916793373e-09 -9.53476780572822e-09 -1.14715733068784e-09 1.24246070570087e-09 -1.27899447102987e-08 4.11589831564715e-10 2.5496983015459e-09 6.45166141625603e-09 -1.37727755397721e-09 -2.31124509903584e-09 -1.65443559144436e-08 -7.14387736214359e-09 6.18090335079744e-08 1.85436989889491e-09 3.0310092954652e-08 -1.64515483875603e-09 -1.01132535152962e-08 -8.96863948739907e-10 1.51580711151902e-09 -2.04942006773027e-08 -4.00290183188545e-09 -1.63545583410226e-09 -1.16504062173935e-08 -1.51497060999173e-08 4.48844142466845e-09 6.14161877132693e-09 6.07023191945282e-09 -4.96553529938584e-09
"R2021" -3.33392178493973e-09 -2.4741802801414e-09 -1.77135099314074e-09 2.93012031340707e-08 2.65690900664246e-09 -3.34789758155619e-09 1.35204852282565e-09 4.89441864862518e-09 -1.45581420589734e-08 -2.11556290589557e-08 1.96756129250474e-10 2.14305197448832e-08 1.28766679619653e-09 -4.84398692563275e-09 4.80525432986802e-10 -3.75498752516046e-09 -8.88525642400598e-11 -4.88838765391025e-11 5.89290898382366e-10 -8.90166122974059e-09 4.07807660559102e-09 -1.43763365921895e-09 4.2192617815857e-09 5.54863866189239e-08 6.54194649412135e-10 3.27210873723913e-10 3.38874707512314e-09 -1.84740978162751e-08 1.94768031535107e-10 -8.36955928659626e-10 -1.81074362951601e-09 -1.54330987802295e-09 6.94377098513748e-10 -6.95150676091818e-10 2.73555746413899e-09 6.67855511197312e-10 -2.33581444825778e-09 -5.38218327486306e-08 -3.24585744393305e-09 3.32957498805052e-08 -2.94206380037453e-08 -2.89535450072636e-08 1.96105973607564e-08 7.70810505696017e-09 -3.41347601699986e-09 -5.66633123306754e-08 -1.01261481273004e-09 1.37845851977155e-08 -1.11123998210275e-09 -1.29644706380097e-09 -9.47744209095681e-10 -2.96974670743272e-09 1.85436989889576e-09 1.17982830179982e-07 4.59439130201916e-09 2.55431831090156e-11 1.44128726374363e-09 -8.90014115423744e-08 1.1886887089813e-09 -1.21520569783913e-09 -4.22297567088752e-11 1.25305918841047e-08 -7.28561821748584e-09 1.14128709870596e-08 5.78870308273876e-10 -1.29505002268746e-09 -5.61730419154668e-09 6.74617808893461e-09
"R2022" -3.73951303199785e-09 5.15060466419541e-09 -6.12619353123053e-09 2.27665433528036e-09 -7.73323606651767e-09 -9.34067735865358e-10 3.72199330301172e-09 7.19415334359098e-09 2.72071698423933e-08 1.1761789936124e-08 -1.29442417243361e-08 -8.28626834485745e-09 2.51120009286185e-08 7.05873771642341e-10 -8.68596479578683e-09 -3.38513410269336e-08 6.36109770412346e-09 4.41963034889285e-09 -1.9714207915233e-09 6.14029308733876e-09 1.78649333672762e-09 2.18746718434252e-08 -9.03683130372261e-09 -6.03260202163565e-08 -1.05700526782301e-08 9.43141886610483e-10 1.54659562728098e-08 4.8923690335511e-08 6.1547215239681e-09 -6.69945904643377e-09 3.33760496435301e-09 2.9650190706159e-09 -2.6619074739313e-09 -4.3319128537425e-09 1.88856083708839e-08 -5.09600583665366e-09 -2.35941242436029e-09 -1.58698273444728e-08 -2.45276409833617e-09 -1.59866693702254e-08 1.11986947811642e-08 -1.97906864650678e-08 -3.595805295085e-08 3.95802973239145e-08 1.32610547061745e-08 5.25020064103797e-10 -5.13486369119569e-09 1.67162085040359e-08 3.72769245374406e-08 -4.66281650817536e-09 -3.77989553379934e-08 -2.80666104468358e-09 3.03100929546501e-08 4.59439130201701e-09 7.11500324742442e-07 -2.85299935199125e-08 -3.37278205329907e-07 4.64625347409573e-08 5.55247884572759e-09 7.4546266940848e-09 1.7426671456079e-09 -1.55291869045366e-07 -3.85012270454e-08 -1.21543239127368e-08 -3.77429388499128e-09 5.21550663283761e-09 -1.99749424660678e-07 -2.80416720920713e-08
"R2023" 2.55390821308535e-10 -1.12084597797634e-08 -5.83713148468747e-09 1.88925974407387e-08 2.21632601096202e-09 1.72210311494724e-09 2.7114388420991e-11 -2.27852826895124e-09 -6.82577718357162e-09 -4.48717018226001e-09 1.32251781347274e-09 5.89060190010672e-09 -8.72479706690599e-09 4.10540608645487e-09 7.69108723178575e-10 2.0513597811711e-08 4.21405364899187e-10 1.30954237806464e-09 2.00904057049005e-09 -9.30790913821010e-09 1.39258530463744e-08 -5.07499578541787e-08 1.36140253117095e-08 1.93021194167447e-09 7.10184065676739e-09 -6.77949990405322e-09 1.90413644800073e-08 -1.57162089671404e-08 -9.08908620903846e-09 1.11089502797237e-08 -7.20030056759672e-10 -1.41272972934325e-09 -1.24769573911152e-09 1.24873878503429e-09 1.65012640466257e-09 6.8913778280269e-09 -3.84995319719735e-09 -7.65125179155175e-09 1.50590220605526e-09 1.60836792295377e-09 1.16499115357105e-08 1.98483590655183e-09 -1.74356136973394e-09 -1.27660366474581e-08 3.00515658843629e-09 -1.68765567692515e-09 1.33716396840479e-09 -5.82311350481172e-09 -5.38438407160906e-09 -7.53987957100363e-08 6.18330033331906e-09 -1.40476835665789e-09 -1.64515483875701e-09 2.55431831090715e-11 -2.8529993519913e-08 8.05812685352555e-08 3.6608570168059e-08 7.75804754483258e-09 -3.60080460088524e-09 -2.38813838533334e-11 1.69584895764601e-09 1.47458643960316e-08 3.18662838037264e-09 -2.01702341247812e-08 3.53334433991918e-10 2.79152849633839e-09 1.37237402837142e-08 -9.59253474714822e-09
"R2024" 5.15494010013501e-10 -7.7445309473648e-09 -3.74919184623943e-09 4.60087889399357e-09 4.50174027593248e-09 1.96147113095965e-10 -1.17861055155991e-08 -1.64759366550083e-09 -2.58402487471869e-08 -1.34182322082398e-08 5.60177098301013e-09 1.07926557199525e-08 -1.2479929948404e-08 4.69542353859434e-10 4.83945401182248e-09 1.86925784975063e-08 2.53154700824036e-10 -2.13138965453558e-09 3.08467899609429e-09 -8.36560138480397e-09 -1.30103815725906e-08 -1.2512414058313e-08 1.50681655186793e-08 4.10553238128974e-08 5.21296040613903e-09 -2.66099101315653e-09 6.38923118477797e-09 -1.40322363491602e-08 5.13503286743218e-09 8.12480239285489e-09 -1.96904801216921e-09 -2.43723741376381e-09 9.463083716281e-11 -4.17623943200237e-09 5.05457255977335e-11 8.2721258993959e-09 -2.94757860117037e-08 1.11529380231053e-08 5.79703856415319e-09 5.89175609708703e-09 -9.25758945803078e-11 -5.01264069280007e-10 4.39321920815905e-08 -1.22510268662346e-08 1.8198153591371e-09 -1.41385088879036e-08 2.24524177063967e-09 -8.8826023736345e-09 -1.67392305250639e-08 -8.61048911284764e-08 3.59741275393176e-09 -2.63375672411825e-09 -1.01132535152961e-08 1.44128726374013e-09 -3.37278205329887e-07 3.66085701680588e-08 3.48058582899059e-07 -3.59702079191598e-08 -4.67277159718906e-09 1.74668017356361e-08 -4.49325558275622e-09 7.05149165046278e-08 1.40159530307555e-08 -6.56050521705055e-08 2.48478367276801e-10 -1.66288512110172e-09 1.16936356144997e-07 -3.41798847863556e-09
"R2025" 4.44348581171902e-09 9.8791583223586e-09 1.7587882527823e-09 -1.67846805384893e-08 -1.70889742279781e-09 2.35604404741486e-09 -2.24240409841513e-09 -8.56149973905992e-09 3.87458535331442e-08 2.79654613276806e-08 -1.83513668615558e-09 -2.20191521711007e-08 -2.6347702434344e-09 7.27251563080457e-09 -2.32837378268284e-09 -5.063849751963e-09 1.356628073483e-09 7.60055306945747e-10 -2.72640786585172e-09 3.95914408784582e-08 -3.59671246345385e-09 2.3626214415666e-09 -5.495856834902e-09 -1.7965247420763e-07 -1.66772626641554e-09 3.85418875660758e-09 -9.9798321372279e-09 7.67829679040749e-08 3.29746525753309e-09 -1.6219615772832e-09 3.48219251577635e-09 1.94048232091309e-09 -3.80740078470316e-09 -1.15563962281718e-10 5.08215648303618e-09 -6.34015857934739e-09 4.3010870366866e-10 -4.91056516867659e-08 4.90858436951176e-10 -1.38011592347092e-08 -1.09947940769651e-08 1.09417069295269e-08 -6.90978451673737e-08 6.17228733672128e-09 2.76883746976543e-09 3.31914569424675e-08 1.2623425432057e-09 -7.36944797099057e-10 5.98116605938792e-09 2.17692767781292e-08 -1.10296737885195e-09 1.58071004973381e-09 -8.96863948739572e-10 -8.90014115423719e-08 4.64625347409581e-08 7.75804754483449e-09 -3.59702079191663e-08 2.40050559167705e-07 5.68824702201477e-10 -3.10489374988749e-09 1.55972508065918e-09 -5.95957959270967e-08 -3.49853927579651e-11 5.63293472447762e-09 1.83974301625071e-09 -2.96602428758746e-10 -2.54037129611326e-08 8.926077282012e-10
"R2026" -2.7212097289218e-09 7.11392037719424e-09 -5.00253969099979e-09 2.27755323688996e-09 -3.04598218651861e-09 -2.52263236471821e-09 -1.44835124334138e-09 7.01061115908015e-09 1.14996384710725e-09 -3.43551862015962e-09 -3.19548330252587e-09 4.24141351943317e-09 2.94718181246203e-08 -3.21774675731234e-09 -2.33481514574958e-09 -7.18643160785768e-10 4.08527840909608e-09 1.3158120396272e-09 -3.23658020338048e-09 -3.1192804903876e-09 -1.25843682271317e-09 3.20767609347102e-09 2.20483883338964e-09 -1.16424539251418e-09 -2.48906182769489e-08 3.13690037909243e-09 -8.69535040858917e-09 1.05509606002955e-09 1.11955157739585e-08 -1.35317205208365e-09 -2.42588162033144e-09 -1.56102207727048e-10 -1.62529078854473e-09 -1.05978155979571e-08 -1.50471490715632e-09 -2.36576281013779e-09 -2.4855297800616e-09 -2.00328170839547e-09 -5.49760733382914e-11 7.10758945550957e-09 -9.69084956600093e-10 -6.51323513140582e-10 -2.46344260510607e-09 8.40811376894626e-11 1.21990015566173e-08 -6.64504945497849e-10 -2.70513732830661e-08 2.51440665358069e-09 -2.99258295149998e-09 3.0186373848099e-09 4.64632057961772e-09 -3.69470503482053e-09 1.51580711151954e-09 1.18868870898066e-09 5.55247884572783e-09 -3.60080460088496e-09 -4.67277159718927e-09 5.68824702200427e-10 3.31311482945606e-08 -9.67760429520161e-09 4.27998785268216e-09 1.05185969803689e-10 -2.95805986832264e-09 1.09898139274001e-09 5.74503012115317e-09 -2.97525999270878e-09 3.75395166680054e-09 -1.17602482969667e-08
"R2027" 1.65683575306007e-09 8.06722383232992e-09 -4.34394403368035e-09 -4.30924114150818e-10 -5.50098991221577e-10 -1.27508946601082e-09 -1.12362825530877e-09 -1.48019690954055e-09 -2.63563034994957e-09 1.06700859682531e-09 -2.21527050376215e-09 1.53028704727171e-09 1.4997794359762e-10 4.14857392487529e-11 2.40869871937967e-09 3.17433188479832e-09 1.26348963614223e-09 1.42540132489088e-09 5.161741635338e-10 -5.2772073056546e-10 2.48129591568377e-10 2.88932367852667e-09 -4.92810434900778e-09 1.00457832677528e-10 3.97616003240142e-09 -8.55131688606968e-09 1.35307680226369e-08 -3.19879702945451e-09 1.57232647250077e-09 2.68228510119009e-10 3.6746572070034e-09 4.23893686885226e-10 -4.70727483441765e-10 1.95303694635203e-10 1.83533905052007e-09 -1.03309551198385e-08 -3.26796674528941e-09 2.92564886802368e-09 3.44397557580887e-09 1.02382799114882e-09 -2.26462200367993e-09 -4.24816559266984e-09 5.5820227100314e-09 8.07144786873061e-10 -1.01288762007818e-08 -3.65059353320523e-09 5.78276729264568e-09 -2.54470247585882e-09 -2.93194361590219e-09 -1.41881847150578e-08 -1.70787513771232e-08 -8.29146716594789e-09 -2.04942006773048e-08 -1.21520569784107e-09 7.45462669408389e-09 -2.38813838514494e-11 1.74668017356376e-08 -3.10489374988637e-09 -9.67760429520308e-09 1.02187638863566e-07 -1.79720047752076e-08 3.2329597298958e-09 1.13372923685918e-08 -1.16354514621241e-08 -1.36564521729391e-08 -2.31803206977532e-09 3.63342845044826e-10 5.20788731111569e-09
"R2028" -3.51510444266224e-10 1.75137896932406e-08 1.04888457592112e-09 4.19863448931964e-09 -7.53986633652215e-10 -1.06031341480835e-09 5.47321116729618e-09 1.53572626546811e-09 -8.12264024365407e-10 -5.05434607538525e-09 -3.98944458332898e-09 7.26936187784615e-10 1.18859924797287e-08 -1.23849302571591e-09 -2.17666458744659e-09 4.89342555484686e-09 -6.76516782027913e-10 5.54162242375924e-10 4.65872815136306e-10 8.73483995476288e-10 -1.10453548357494e-08 2.85939885467845e-09 1.86326268124545e-08 -2.52570504227717e-09 -1.08783417750831e-08 8.23706556528963e-09 -4.67717466895664e-08 -9.96676100560887e-09 -1.15611837849381e-09 2.12327950190929e-09 -2.04536009866137e-09 -4.13470495996972e-10 3.23845900842607e-09 -3.71046379639034e-09 -1.62376125214433e-09 -2.32482038064735e-08 -1.09894446639213e-08 -3.3252766917817e-09 -1.85656328062874e-09 -3.38194277401698e-09 -1.99454494442713e-09 4.59691918674657e-09 -3.99766634174213e-10 -2.94506660969245e-10 -6.72214767068731e-10 8.95273924772461e-10 -1.54196283678742e-10 -8.21983729452616e-10 1.72362423593985e-09 -1.1983124888048e-08 6.39556752326791e-09 2.95585642790972e-09 -4.00290183188354e-09 -4.22297567089186e-11 1.74266714560852e-09 1.6958489576451e-09 -4.49325558275863e-09 1.55972508065788e-09 4.27998785268175e-09 -1.79720047752086e-08 6.52806139923382e-08 4.79558305293752e-09 -3.34523835659636e-09 7.04033744181884e-09 1.36236998851636e-09 -3.12299098672025e-11 -5.57840138271267e-09 6.46073864481364e-09
"R2029" 1.17741927358551e-09 1.17761257005942e-09 -1.67922764872088e-09 -3.85191137713715e-09 1.65926144683871e-09 6.53436226097651e-10 3.72129964814641e-08 5.44249689127373e-10 -6.13088322184708e-09 -1.19244982634822e-08 3.81082724033e-09 2.31247634017163e-09 -1.34830464939891e-09 -4.4708808999108e-09 -2.25328758120816e-09 2.6751475271863e-08 1.77708346567628e-11 -3.83726183039736e-10 -2.33530088735286e-09 1.18769696808826e-09 2.5904858866047e-08 -5.65675185160127e-09 -4.70889747213183e-09 2.74713125552276e-08 7.29067774267129e-10 6.27436994907566e-10 -6.07187241539548e-10 -1.07599188522606e-07 -1.37307440693259e-08 -5.61652320592463e-09 -6.04639171087661e-09 -9.13928889087353e-10 2.21297137884137e-09 6.41146277719656e-09 2.02221440742347e-10 -3.80844227153879e-09 1.993632112132e-09 1.03539920172362e-08 -1.61440533883981e-09 9.56697778760902e-09 -3.22262238206027e-08 3.20564406453588e-09 2.47125985615041e-08 -2.70485539111394e-08 -9.10558814622385e-10 -4.95457325926702e-09 -3.52009636441188e-09 -1.04688023606848e-09 -1.09303980908458e-08 -4.75801775314005e-08 2.75139676052136e-09 8.52804714170469e-10 -1.63545583409584e-09 1.25305918841006e-08 -1.55291869045359e-07 1.47458643960345e-08 7.05149165046232e-08 -5.95957959270944e-08 1.05185969803386e-10 3.23295972989546e-09 4.79558305293387e-09 2.0354827104268e-07 3.01802218732331e-09 -1.15486893105611e-08 1.37161361352755e-09 -3.123806230491e-09 5.30358722095055e-08 7.61053303667905e-09
"R2030" 2.65652132323905e-09 -4.5143720658776e-09 1.84511239093981e-09 -5.82954497380291e-09 -2.35913815632393e-09 -1.0069184557767e-09 -2.24296171479903e-09 -2.08943419554275e-09 -5.62837166880644e-10 2.85802226962808e-09 -5.2325408300761e-09 -1.3850810468856e-10 1.12340042712473e-08 -7.086928704729e-10 3.68000705541841e-09 3.9805681267979e-09 2.23702981836385e-09 4.8123432255275e-11 3.23338664067727e-10 -5.14353089721191e-09 -3.24856677749671e-09 -3.77138728569983e-09 3.36745012403796e-09 1.14789434083909e-08 -4.30674126617685e-10 6.0142360504011e-11 -7.23833015195773e-10 -2.5555668593609e-09 5.3529183424944e-09 -1.48892656902662e-09 -3.05889664021504e-09 4.07956403036566e-10 -6.43337129634144e-10 -9.01076438492645e-09 -6.81016282076862e-09 4.35270698163617e-09 5.56649477055824e-09 7.28646163794046e-09 9.36744045080331e-09 -7.15322223514985e-09 4.17390410473482e-09 2.87784903238592e-08 -2.4178601517093e-09 1.61364617585223e-09 -2.67983025322621e-08 6.31312380380657e-09 1.15684933846839e-08 -1.3699852506492e-07 -7.49228469183232e-09 -2.15046670933735e-09 -1.76642895983328e-08 1.25432016271208e-08 -1.16504062173939e-08 -7.2856182174874e-09 -3.85012270454002e-08 3.1866283803704e-09 1.40159530307535e-08 -3.49853927574937e-11 -2.95805986832324e-09 1.13372923685906e-08 -3.34523835659602e-09 3.01802218732514e-09 2.02306573984511e-07 7.19409024110201e-09 -5.83992332707769e-09 -1.72860885235395e-08 -4.04092606082877e-08 9.84193285068996e-09
"R2031" 1.72973469854886e-09 3.87372348470238e-10 4.59700802807001e-09 3.28525941728834e-09 -1.22962801918633e-09 -1.14409412678715e-09 4.62907070520956e-10 -1.52863492338502e-09 -4.17975757747857e-09 1.9839461641898e-09 7.49829174670176e-10 3.90059048812399e-09 4.2719167614406e-10 1.11898030622514e-09 2.22956207606569e-09 6.61445292566107e-10 -2.36177965508919e-09 -1.17607014313605e-09 -1.42246725025124e-09 4.12142324480821e-10 -9.40920420688156e-09 7.82298572223788e-09 1.10153088280797e-09 -8.49665870825865e-09 -3.93654981965023e-10 2.42163754090601e-09 -1.04644671992741e-08 6.95085250920392e-09 -4.00780122635558e-09 2.75629007760220e-09 -1.05359846630829e-09 9.57388328792463e-10 1.37099542893753e-09 2.01584269775706e-09 -3.20171521457133e-08 -3.60982960943692e-10 3.97078247834886e-10 -1.05483634958033e-08 -2.88671538207665e-09 -1.84698142427797e-10 -5.75727329637896e-08 2.12362018389411e-08 2.2077090607134e-09 1.36129715209427e-08 -1.05456931350627e-08 -5.20180663305903e-09 1.57778442967453e-09 -1.59664118564572e-10 4.31411214552103e-10 3.46806176910277e-08 1.46151499251515e-08 6.28465921690914e-09 -1.51497060999175e-08 1.14128709870582e-08 -1.21543239127327e-08 -2.01702341247837e-08 -6.56050521705064e-08 5.63293472447674e-09 1.09898139273999e-09 -1.163545146212e-08 7.04033744181665e-09 -1.1548689310558e-08 7.1940902411027e-09 1.61150276108648e-07 1.06276477464642e-10 -1.48440053788054e-09 -7.27954945683777e-08 2.50441255916963e-08
"R2032" -8.13653998565954e-10 9.37633558694395e-10 7.26326064215393e-10 1.23676775366363e-09 1.98048544927804e-09 -7.22650300953196e-10 -1.54988888334466e-09 7.16078214603739e-09 -3.0991626631147e-10 -6.86216626922702e-10 1.13697466038396e-08 1.48788912244361e-09 -1.2491947605641e-08 -3.44813469926473e-09 -1.26730561196868e-09 4.12059708530333e-10 -2.08423427099298e-09 8.83478348507643e-10 -3.21762400589661e-09 1.73018760756855e-09 5.50223234478472e-10 -8.17803809633651e-10 -6.46080962426906e-10 -2.82386880138751e-10 -2.17451229946651e-09 -3.35125801062328e-10 -2.38210287592814e-09 -1.33524076505103e-09 -2.26342533467232e-09 2.28337120446326e-09 -1.7020870057628e-08 -3.83120897682469e-09 -1.36600447781749e-09 7.19536215295949e-09 3.09817770056464e-09 2.16701806822705e-09 -1.80237542821924e-09 -2.32144547918395e-09 1.49881260155228e-09 3.87755903522204e-09 4.42650379776338e-10 -5.32676614533974e-09 -4.35785519297839e-10 -1.25737409794412e-11 5.0104880133725e-09 -1.37188623223697e-09 -1.17667903495463e-08 5.59276766787828e-09 -2.1744530865825e-09 1.41183013592458e-09 1.52796053364535e-09 -1.14806510565796e-08 4.48844142466916e-09 5.78870308273514e-10 -3.77429388498987e-09 3.53334433992575e-10 2.48478367275987e-10 1.83974301625056e-09 5.74503012115333e-09 -1.36564521729351e-08 1.36236998851704e-09 1.37161361352574e-09 -5.83992332707727e-09 1.06276477466368e-10 2.94722912334009e-08 -6.51103824445243e-10 1.57448296247915e-09 3.34122938099016e-09
"R2033" 1.8801104490711e-10 4.44548699856153e-09 -3.36624041959697e-09 -1.81180354387016e-09 2.11068813333263e-09 -7.97017378466208e-11 4.24877478172991e-09 -3.62643438234599e-10 3.0558406293265e-09 1.42523179682865e-09 3.47425882556407e-09 -2.86638303305694e-09 -1.2706751568025e-08 -2.70633825154856e-11 -1.07910808600315e-09 1.48247166604866e-10 4.18941332537842e-10 2.05744775154641e-09 -7.64432606120198e-10 1.56704942653369e-09 3.51897556699606e-09 -3.52703373095087e-09 1.66173879764927e-09 -1.09000503160966e-09 1.40941326438233e-09 2.0395148633398e-09 -6.76923158408594e-10 -1.03933127774882e-09 9.90973519922648e-11 -9.13652451170748e-10 7.95315879462882e-10 -1.44179154959616e-09 -4.75454841593297e-10 3.22261704868085e-09 3.33339143181999e-09 -2.47471973504903e-09 3.12630578295165e-10 -4.4800925674825e-11 -6.63945464134451e-09 -4.92688776725262e-09 1.10742317729566e-09 9.87943674830555e-09 -1.80404795603968e-09 -1.73685930013564e-09 -2.13972806060723e-08 2.64391905693041e-09 9.62946009821817e-09 -2.613737121698e-08 5.33277377655985e-09 -7.80000055916645e-11 4.04808009810835e-09 3.08154846867089e-09 6.14161877132651e-09 -1.29505002268613e-09 5.2155066328357e-09 2.79152849633871e-09 -1.66288512110424e-09 -2.9660242875906e-10 -2.97525999270808e-09 -2.31803206977559e-09 -3.12299098665011e-11 -3.12380623049095e-09 -1.7286088523541e-08 -1.4844005378793e-09 -6.51103824445748e-10 3.65274794062988e-08 5.50679296623149e-09 -5.28282549161829e-09
"R2034" -1.52769456097208e-09 -8.91249712722329e-10 -2.44928084958583e-09 -4.88590160874678e-09 4.41483251361401e-09 2.22165338160355e-09 -2.02757102498954e-09 -1.93417261315278e-09 -3.22016896957067e-09 -1.72722327193366e-09 9.1544932637798e-10 -3.38318422874967e-09 4.76985912272949e-09 5.62315190226004e-10 1.38102623988873e-10 9.94678317119889e-09 1.23112980367882e-09 6.5488648495917e-10 1.0207011932006e-09 4.42421812238819e-11 4.60292061983675e-09 -9.64865178630794e-09 1.44403933440926e-09 2.69682235414087e-08 -1.77219834079757e-09 -2.02128274184264e-09 9.26198038152874e-10 -1.99647189395473e-08 1.37272550372479e-09 -1.88074261014517e-10 1.81864414514367e-09 -2.07417907519892e-09 1.21012425327326e-09 -4.35378898682672e-09 1.40130698409506e-08 3.15407153818813e-09 -1.97138984915684e-10 9.87062136300818e-09 4.36977311952455e-09 1.44484075799821e-08 1.39611966047172e-08 -2.11997709164673e-08 1.21111834989699e-08 -1.70297023589872e-08 2.07831576305363e-08 3.78037416195487e-09 -1.08727938036343e-08 2.77252652123408e-08 -1.98492461845347e-08 -8.28110475761e-09 1.79787880612525e-08 -1.0030806565282e-08 6.0702319194535e-09 -5.61730419154574e-09 -1.99749424660675e-07 1.37237402837142e-08 1.16936356145002e-07 -2.54037129611313e-08 3.75395166680102e-09 3.63342845043905e-10 -5.57840138271309e-09 5.3035872209505e-08 -4.04092606082856e-08 -7.27954945683642e-08 1.5744829624783e-09 5.50679296623133e-09 1.3798911854001e-07 -4.31849690618314e-08
"R2035" 1.46801304496848e-09 5.09038126714549e-09 5.31102824401653e-09 5.80016600833812e-09 7.50521268287686e-10 2.45584276193471e-09 2.6537400134688e-09 -2.88696800961914e-09 -1.65881943520745e-09 -5.84536490618453e-09 1.123959399009e-08 8.6471184590462e-10 -3.89528815333755e-08 -1.87339038179271e-09 4.51759721286045e-10 -3.19727623836518e-09 -6.30518840156622e-09 -4.91716592203855e-09 1.35658253491564e-10 2.13701135109852e-09 -4.37891794584424e-09 5.31006961716788e-09 4.69361769462209e-10 -6.38966285342424e-09 1.38919915081255e-08 2.84515142861619e-09 -6.15294872933456e-09 2.82594865760417e-09 -8.46748256125187e-09 3.7522496161454e-09 -2.76680611651082e-09 1.77042969112043e-09 -6.5426884699709e-10 1.69498178706172e-08 -4.62408174298427e-09 -1.07175170050973e-08 4.75282287072573e-10 -6.55311305444909e-09 -8.82536096006953e-09 3.13987433012309e-09 -5.8348295075774e-09 1.39681888656832e-08 -3.73640855433395e-10 -5.24735037674364e-09 -3.68985179547707e-08 -4.02472396605202e-09 1.98799467798998e-08 -6.61191077305322e-09 6.74361227071083e-10 1.52557003288233e-08 -3.21609783957217e-08 1.14445246993289e-08 -4.96553529938596e-09 6.74617808893149e-09 -2.80416720920708e-08 -9.59253474714774e-09 -3.41798847863505e-09 8.92607728202045e-10 -1.17602482969672e-08 5.20788731111647e-09 6.46073864481314e-09 7.61053303667752e-09 9.84193285069044e-09 2.5044125591696e-08 3.34122938098963e-09 -5.28282549161829e-09 -4.31849690618303e-08 9.05593865716554e-08
