# Supplementary material for: NODDI and Tensor-Based Microstructural Indices as Predictors of Functional Connectivity
Source: PLoS One. 2016 Apr 14;11(4):e0153404. doi: 10.1371/journal.pone.0153404 (PMC4831788; doi:10.1371/journal.pone.0153404)
Supplement: S1 Data — a) Functional connectivity matrices, both fMRI and EEG connectomes across all subjects, in the form of precision matrices and b) structural brain connectivity matrices across all subjects and microstructural indices. Columns and rows are named according to the corresponding brain region that represent. (ZIP) [file pone.0153404.s001.zip › DATA/EEG/39/precShr_EEG_wholeTS8_13.txt]

"C1001" "C1002" "C1003" "C1005" "C1006" "C1007" "C1008" "C1009" "C1010" "C1011" "C1012" "C1013" "C1014" "C1015" "C1016" "C1017" "C1018" "C1019" "C1020" "C1021" "C1022" "C1023" "C1024" "C1025" "C1026" "C1027" "C1028" "C1029" "C1030" "C1031" "C1032" "C1033" "C1034" "C1035" "C2001" "C2002" "C2003" "C2005" "C2006" "C2007" "C2008" "C2009" "C2010" "C2011" "C2012" "C2013" "C2014" "C2015" "C2016" "C2017" "C2018" "C2019" "C2020" "C2021" "C2022" "C2023" "C2024" "C2025" "C2026" "C2027" "C2028" "C2029" "C2030" "C2031" "C2032" "C2033" "C2034" "C2035"
"R1001" 2.52991446916326e-08 -7.2501254180859e-10 -7.44260596473406e-12 4.66864061699334e-10 1.95266308351457e-10 4.79935688335418e-09 -1.46697022056173e-08 -8.54153616287144e-09 1.27445687503164e-09 3.87171277886509e-11 2.86542759176431e-09 6.36018178993228e-10 -3.45697854904373e-09 6.03887169947263e-09 -2.45696723808646e-09 -3.87157222250801e-09 4.98851907941963e-10 1.82590150844441e-09 -4.21542204037821e-09 -1.0210938994704e-09 1.56810702321509e-09 1.25318081600344e-09 -2.23311461991733e-09 -9.13323608463254e-09 2.0391896361637e-10 8.5648020658509e-10 1.96699897491990e-09 2.18993628388622e-08 -9.93717777845449e-09 -2.73566212998141e-09 -6.18439488549889e-09 -7.87747492774067e-10 2.51552680276585e-09 5.54532146031063e-09 -9.66290528842591e-12 1.59882121722019e-09 1.6332870839888e-09 1.19315553459247e-09 2.80644165385712e-10 -1.0979956869698e-09 4.0428839152871e-10 1.40567323613227e-10 -6.40542318618885e-10 -1.59280699061755e-09 1.25789852428222e-09 5.76079297466914e-10 1.027808891643e-09 -1.00497926275e-09 6.13663145498638e-10 3.22470277858452e-09 -8.12951242169597e-10 -2.54887819074972e-09 5.29452036940553e-10 -7.27202696402538e-10 -1.70709803800077e-09 -1.59411746083579e-09 2.77540450127358e-09 1.95448554649603e-09 -6.85844461144309e-10 4.61166441679761e-10 -3.88914915941707e-09 -2.1658517251947e-09 1.45043717536375e-09 -8.46013805621755e-10 1.08739034790817e-09 -8.20231299611999e-10 -1.80583485003048e-10 1.08685781102095e-09
"R1002" -7.25012541809827e-10 2.19626296682694e-07 -2.23346412144552e-08 -2.63879990001783e-09 7.57778797754963e-09 -4.80981107268888e-09 -4.67159562691817e-09 8.94118184313672e-09 -9.52289870574489e-10 -1.13645608899207e-09 2.527859300858e-08 -5.40176450559672e-10 -3.69651124288587e-08 -6.09811106042858e-09 2.19818584848191e-09 -5.37103456646307e-09 -2.64122064058232e-09 4.60605218207668e-09 -8.17429635475434e-09 3.56653273545529e-09 -3.34752920086274e-08 3.45922008552341e-08 5.27710700129385e-08 -1.00737390878654e-08 -3.17117579086249e-08 -3.33929784571367e-08 -7.59098576912387e-08 1.01796024179313e-08 7.46088681505382e-09 3.38862252751685e-09 6.93298644913536e-09 -8.97737820484931e-09 -2.23206764635382e-09 4.7413937621203e-09 -3.52471993149142e-11 -1.85619663779609e-07 -2.30194843430724e-10 2.35046171868528e-09 -7.13264061279594e-09 -2.69202859143248e-09 2.44217487408901e-10 3.96190316553967e-09 2.52416560920653e-09 -2.30511854625285e-09 -9.93463655359763e-09 -2.61719520341633e-10 3.27519099588443e-08 -1.95903832298072e-09 1.98139157427429e-09 3.07351565036385e-08 -1.61388804644488e-09 -1.87272932015845e-09 -7.48996473438419e-09 -3.25137223195417e-09 -1.39658553700580e-09 -5.09436234498679e-08 -5.187537874006e-09 4.01840265117381e-09 -9.59057981321063e-09 1.9770361253807e-08 5.31884414602565e-08 1.24068164530935e-09 -5.10664236141349e-09 -2.94667552076993e-09 -5.44050873705614e-09 6.2327570638152e-09 3.87170436346271e-09 2.45294628504317e-08
"R1003" -7.44260596382227e-12 -2.23346412144546e-08 8.39985199998372e-08 6.76068999350249e-09 -8.53659708607442e-11 2.4312073753655e-09 2.06269164505715e-09 -3.75421708920111e-09 -1.00897697442623e-09 -3.18327195966883e-09 6.57983732480995e-09 7.18949538001092e-10 -3.46264926699864e-09 -4.12841670821902e-09 -3.23889316825528e-09 1.41750281738858e-08 -3.29931778376882e-08 1.62130089163272e-10 2.80521949017956e-09 -5.73038577183627e-09 1.28518651399511e-08 7.24524009796147e-10 -4.76112162720989e-08 -3.8730060616914e-09 8.33352874687258e-09 -1.48557964825262e-08 -3.21449988739863e-08 2.68803076457793e-10 9.56741670810076e-09 -4.51944190322843e-09 2.66111856201546e-09 4.51892471494805e-10 -3.66816427799446e-09 1.39115686097343e-08 -1.69277522994276e-09 1.70807438668374e-08 3.44413447683447e-09 2.15409453338244e-09 3.02976730505827e-09 -6.8720459227898e-10 1.86084221128847e-09 -3.50679166932609e-09 2.35215179511817e-09 5.33614694403465e-10 6.6702408378471e-09 -4.06998273973342e-10 -7.15617868522452e-09 4.90500403064755e-09 -1.06844393111439e-10 2.40369983128529e-09 -9.71909368862075e-10 -1.03975827359839e-09 -7.81926170615947e-10 7.08616535377504e-10 4.09942361725624e-09 -5.90035972044782e-09 -9.71989460188526e-09 -2.62015577649194e-09 2.05462871969767e-09 -3.18833472437209e-09 4.03822520366535e-09 -6.34214111484592e-09 -4.07740056747739e-10 2.64250798048341e-09 1.52048290980076e-09 -6.82138586390181e-09 -4.6566169486742e-09 5.67911944535484e-09
"R1005" 4.66864061699476e-10 -2.6387999000173e-09 6.76068999350042e-09 1.81797393691608e-07 2.7762181319869e-09 -1.21941431436724e-08 -2.33200054073783e-09 1.77064168560406e-08 -2.31346783446545e-08 -5.95166565364886e-08 2.59638235842539e-10 4.44643161671451e-08 6.57401811689749e-09 -9.42553187654388e-09 -3.59695498616994e-09 1.83357993306087e-09 -4.92550869623535e-09 1.47214195534438e-09 7.44783073696406e-10 -5.78503616670711e-08 7.58470791875654e-09 3.2195024987125e-09 -5.12473185684083e-09 -6.22369115546603e-08 -2.51047322390398e-09 3.71588837781226e-09 -1.01712272494084e-08 -6.62794792873161e-09 5.41462137386068e-09 4.21367817054762e-09 -5.49413508715413e-09 -4.41762008047902e-09 -3.83885986856138e-09 2.79609786582694e-09 -4.03665398617237e-09 1.50714944636479e-09 -2.66981835101786e-09 -7.68804564635951e-08 -2.07489900706358e-09 1.12499569366143e-08 -6.13667162243116e-09 -9.36776774080591e-09 1.48280900164313e-08 1.17196094178918e-08 -6.28829859382195e-10 -1.72153980386562e-08 -3.30703995124534e-09 2.35097195434928e-09 1.34575442040791e-09 -5.55924141360933e-10 1.1659740261885e-09 -4.72938291839212e-10 -9.30684636143396e-10 2.04613919820975e-08 5.06364700475909e-09 3.20600973415929e-09 -2.69525173238624e-09 -8.35581386701635e-09 3.14651865385455e-09 5.0105959620774e-10 1.01294944111048e-09 9.51123075237263e-09 -3.04196609611182e-09 1.10269536265096e-09 1.09042848081755e-09 1.94681018136294e-09 -1.51829731930331e-09 -1.92377181736342e-10
"R1006" 1.95266308351173e-10 7.57778797754958e-09 -8.53659708601323e-11 2.77621813198778e-09 2.54519098982042e-08 -8.93266749638872e-09 2.97535983985339e-09 4.25499546584669e-09 5.25963723078878e-09 -2.59114791771384e-09 1.32100642509463e-08 4.72190746346444e-09 -1.73841081386352e-08 5.98823397564507e-09 -1.54992187585317e-08 1.75615482164511e-09 -4.85518180042433e-09 5.30627491551033e-09 6.14909164351798e-10 -3.34590933885067e-09 -3.38164407267854e-09 3.39303099406866e-10 2.03215794549813e-09 -2.10183431801838e-09 1.62915716286175e-09 -2.95381956796498e-09 -3.19357591825133e-09 -2.14877180670013e-09 -6.30074692203173e-09 -1.61913194012706e-10 -1.59222136875939e-09 -2.01291697053484e-08 5.21408788710411e-09 8.56365908861964e-09 1.3300903154299e-09 -5.98239895599473e-09 -2.38796742027677e-09 -1.28423163422765e-09 -6.22620980983843e-09 3.39748763929356e-09 8.37157170295233e-11 6.42955635732899e-10 -4.29821428445716e-09 -1.25780228235355e-09 1.41673779958638e-10 1.17399959394658e-09 9.75922815689686e-10 4.66957542322399e-09 -2.53674599886704e-09 1.3497597193253e-09 1.43264624486508e-09 -2.03345221223729e-09 6.37044761000433e-10 -6.72643654668002e-11 2.16706230763021e-09 -2.2510867387621e-09 -1.42261229187426e-09 7.90310362153792e-10 -1.1941336241856e-09 -2.03446580133402e-09 6.25098458711443e-09 1.57376500788882e-10 -1.02196238157485e-08 3.96225936043451e-10 4.34080875229856e-09 5.51204502415406e-09 3.78675071592746e-09 -2.01297502926492e-10
"R1007" 4.79935688335306e-09 -4.80981107268967e-09 2.43120737536327e-09 -1.21941431436725e-08 -8.93266749638851e-09 9.06908849605467e-08 -7.39296943415423e-09 -5.41093096151169e-08 1.40294264122925e-08 -4.73999786715053e-09 -8.61001106744721e-09 -2.00990450413042e-08 -6.75627099191702e-09 1.77388816743664e-08 -3.30583562829479e-08 -2.1556978480311e-09 -5.42837842168902e-10 7.0518289304439e-10 -6.18907961480844e-10 9.87391737172625e-09 -4.07723902735396e-10 -1.81391398036593e-09 -4.17579486917174e-09 -4.58476386798123e-09 1.03777358432042e-08 1.76951811984614e-09 3.93434432166674e-09 1.66274272197061e-08 -9.90794050579868e-09 4.96258327675543e-10 2.42392932752164e-09 6.85409928612262e-09 4.29436839246851e-09 6.89985901885743e-09 1.76723358160724e-09 3.59183340227084e-09 1.26807473130535e-09 4.22477280481903e-09 7.70195551204782e-10 9.41291357876433e-10 5.55777539492383e-10 3.98406883920606e-10 -8.16682982706972e-09 -6.71448969355845e-09 -6.42345815609425e-09 5.77892091033978e-09 1.25316576429942e-08 -4.35096333129946e-09 1.53798269955763e-10 -9.62359155591966e-10 -4.12004460762009e-09 4.41405826527455e-10 1.87719406095644e-09 -6.05581891295131e-10 2.92853019809235e-10 4.60417589135922e-09 2.53354099635275e-10 2.18042328286083e-09 -1.24386033328824e-08 3.98660517573917e-09 -4.30810923576694e-09 -3.61121329489252e-09 3.87293032793849e-09 -1.27144603104428e-10 -3.94279619339126e-09 -3.45345371259317e-09 -3.33700609764277e-09 8.32763765463305e-09
"R1008" -1.46697022056057e-08 -4.67159562691855e-09 2.06269164506126e-09 -2.33200054074116e-09 2.97535983985265e-09 -7.39296943415548e-09 1.50590710043501e-07 9.38316595731913e-09 -1.04905073758363e-11 -5.46752032751997e-08 -3.78044713650571e-09 1.37742053666153e-10 -5.52242530985491e-09 -1.67266300947137e-09 -3.71097372388693e-09 1.93681323812068e-08 -3.75932055582136e-09 2.58938344128354e-09 -1.38137086912589e-09 -4.16778601881531e-10 3.55153343387099e-08 -1.31998832182612e-08 -1.88049777225913e-08 8.75604294699169e-09 1.0717844873741e-08 -9.13426625908133e-10 5.46034442593619e-09 -1.05783606737081e-07 -2.08626377437362e-08 -2.2903267588788e-08 7.18271730067531e-09 -1.91841245970903e-09 6.22746011594564e-09 1.16595474013761e-08 -1.91241768645854e-09 4.16170837782623e-09 -1.75587131185324e-10 9.7158824707072e-09 -7.69642454091048e-10 -7.43073128691341e-10 -4.20439141912759e-09 -5.63150091736071e-10 3.99176510165881e-09 1.57716825465847e-08 -3.66393476690422e-09 1.48991244453174e-09 2.80913197598687e-09 7.84479665725735e-10 -1.96156617790859e-10 -1.40597498265335e-08 6.11855257197012e-10 2.73246581324646e-09 2.9513139438204e-09 -9.08695021649082e-09 7.21607993233291e-09 1.28135147083724e-08 -7.12848932297029e-09 9.68490500877973e-10 -6.76939118400328e-09 6.67924948705819e-10 -5.20019717231663e-09 5.49760906952961e-09 -2.57173424252541e-09 8.89096782357953e-10 -3.16764499594914e-09 2.11042724090872e-09 2.25163968101217e-10 -2.34565176947345e-09
"R1009" -8.54153616286944e-09 8.94118184313599e-09 -3.75421708920047e-09 1.77064168560412e-08 4.25499546584877e-09 -5.41093096151204e-08 9.38316595731858e-09 8.54037095342882e-08 -5.14775370818724e-09 -1.15613408545055e-08 6.10675904330942e-09 1.2545193101669e-08 2.17722291222423e-08 -4.06382602569017e-08 9.69030078605764e-09 2.6018375642094e-09 -2.5293504807445e-09 2.29139353356215e-09 3.91753827502674e-09 -1.10731587416538e-08 1.64253919439969e-10 2.93786353608689e-10 5.48475289623532e-09 3.89441390656027e-10 -1.88942310896687e-08 -4.01954088911356e-09 -4.17204298684556e-09 -1.51404568748009e-08 7.56150925592732e-09 -2.8203290038664e-09 6.8549760400025e-10 -1.563389083335e-08 2.50356758092928e-09 -7.01783416781336e-09 -1.29539430303038e-09 -7.52581229597342e-09 -5.04066723439962e-10 -4.94043195344628e-09 -7.54340889887146e-10 -6.68317382842353e-09 3.93245137722767e-09 -4.18033418962495e-09 4.05046591162894e-09 3.82577529755867e-09 1.15090242904935e-08 -2.06834734649306e-09 -2.196838367334e-08 8.13792167263394e-09 4.8685708836971e-09 -2.76974736407568e-09 6.02914004662315e-09 -2.75991457491303e-09 -3.56704428164945e-09 9.27730557905752e-11 4.46991556407884e-09 -1.73768576262909e-09 -1.9611954207038e-09 -2.82635533072998e-09 2.04264681393319e-08 -7.40965100545638e-10 5.04599848928938e-09 4.80206956207244e-11 -6.55854780729404e-09 1.2842531642366e-09 3.64178881915384e-09 1.79513389000698e-09 2.04669242282132e-09 -1.34671862891195e-08
"R1010" 1.27445687503172e-09 -9.52289870573945e-10 -1.00897697442668e-09 -2.31346783446535e-08 5.25963723078893e-09 1.40294264122941e-08 -1.04905073726496e-11 -5.14775370818783e-09 5.62686389573281e-08 1.04221118367485e-08 2.05616970793354e-09 -2.0186630849183e-08 -7.93636864393693e-09 1.36514457586165e-08 -2.35018748810173e-08 -5.32776314999865e-09 8.84095981934517e-10 1.08172935688025e-09 -2.80468515166977e-09 1.30731398329792e-08 3.03630145895974e-09 -3.672557297537e-09 -4.92251119679551e-09 -8.31268244393994e-08 2.41283272567792e-09 -2.03318427504652e-09 4.04421331640907e-09 6.49869434674967e-08 -1.14248222185928e-08 -6.73462516226303e-09 4.75393427686307e-10 -3.21399885183281e-09 3.97943264412674e-10 9.01694731909799e-09 3.95230424903365e-09 3.01026529975391e-09 2.26979774957477e-09 4.73182808749743e-09 -1.49486982946126e-09 2.31344219622359e-09 9.56751437076661e-09 1.79870709668863e-09 -4.08538940241811e-08 -2.33553704412575e-09 -2.27151906462047e-09 9.59947553737594e-09 3.5601709756076e-09 3.85322342092001e-10 -2.20178354527617e-09 1.84653206544824e-08 -2.42309372504844e-09 1.71582035337431e-09 2.56537472472583e-09 -2.25056191544154e-08 2.19822230442853e-08 -2.22019402407408e-09 -1.51638832176347e-08 5.15474287399212e-08 -1.52181318057074e-09 2.24726698877449e-09 -5.56629662493312e-09 -2.00622576340133e-08 -2.98910652156982e-09 -1.50862479592884e-09 -1.57391760794181e-09 1.22314667211842e-09 -3.7065950516416e-09 1.31569617600228e-09
"R1011" 3.87171277853491e-11 -1.13645608899223e-09 -3.18327195967204e-09 -5.95166565364872e-08 -2.5911479177144e-09 -4.73999786715242e-09 -5.46752032751941e-08 -1.15613408545073e-08 1.04221118367499e-08 1.08525412737288e-07 2.31346293666271e-09 -2.62401990350189e-08 -3.21134153563655e-10 4.35821940895366e-10 1.26007175486247e-08 -4.17482416164432e-09 4.55094331844667e-09 -2.45209591374968e-09 8.99565359918655e-11 2.43091704163299e-08 -1.49824498855188e-08 3.49709288173487e-09 1.14862174473242e-08 3.07482873269892e-09 -1.9709306632808e-09 -7.00447122709534e-10 -1.6630933204911e-09 2.60739719943013e-08 1.49706572366227e-08 8.5120328198495e-09 -5.00403772531834e-09 4.8000357450813e-09 -5.32591990242101e-09 -9.22612576801501e-09 2.52164897849536e-09 2.347462202357e-09 1.53549563850465e-09 1.28442963094653e-08 3.01963624934137e-09 -4.82194154025739e-10 4.20682602020895e-09 -7.84132818514395e-10 -6.93925356862373e-09 -2.36406849871167e-08 4.34782783053973e-09 1.53317296410091e-09 -1.10667452116102e-09 -2.00211725917054e-09 -2.59200969298059e-09 3.38115018713999e-09 -3.57988133732814e-10 -1.15270232522705e-09 9.27857517104041e-10 -2.69909763573261e-09 9.13973210168013e-09 -5.50490111960825e-09 -3.69926932612441e-09 1.79625025971765e-08 1.40598780861985e-09 -2.49486002032863e-09 8.29998671191778e-10 -1.62919857944942e-08 1.87664383643998e-09 -1.90090765511387e-09 8.32057851387891e-10 -1.41040209094086e-09 3.7164772323937e-10 -4.85086955401905e-09
"R1012" 2.86542759176434e-09 2.52785930085796e-08 6.57983732480836e-09 2.59638235843429e-10 1.32100642509468e-08 -8.6100110674478e-09 -3.78044713650553e-09 6.10675904331019e-09 2.05616970793377e-09 2.31346293666361e-09 1.09377682868235e-07 -1.16086908552847e-09 -9.83081265854371e-08 5.38791148731486e-10 2.02480720653933e-09 2.04349396198177e-09 1.414865066205e-09 -1.43069191877508e-08 -2.79898683038406e-08 2.10029244796695e-09 -1.29927244122614e-09 -3.21859369807172e-09 -7.20445562262416e-09 -8.5539559705157e-09 -1.63824035460258e-08 -3.28196066560274e-08 6.68024184147015e-09 1.36734379486456e-08 -2.15274295757189e-09 1.67639022266512e-09 -1.16324522271069e-08 -1.14359086660774e-08 -1.60712754844182e-09 1.8986702783856e-08 -6.56621176547672e-10 -5.65993739263075e-09 -2.44341444199988e-09 -1.62274438782524e-09 -3.49985275112371e-09 -2.24980068737409e-09 2.61771062099302e-10 6.00065867597602e-09 -3.26101167984041e-10 1.78851695906729e-09 1.0833191647763e-08 -2.93443805039084e-09 -1.18998019603971e-08 7.21486232090398e-09 3.09927078027774e-11 5.69327316817227e-10 -9.92883946372659e-09 1.27521897169606e-09 -1.15993720899883e-08 1.33522481152829e-09 -1.23083014101691e-08 1.79588594026272e-09 5.31642325225456e-09 5.07181056693174e-10 2.20220281232814e-08 4.01168184338197e-09 -1.94833401115596e-08 1.43011719738873e-09 -1.51895708859781e-08 2.17733304147616e-09 1.54353072960977e-08 2.79970958127928e-10 -4.09709425914801e-09 4.10758901374603e-08
"R1013" 6.36018178994266e-10 -5.40176450560983e-10 7.18949538001123e-10 4.44643161671449e-08 4.72190746346411e-09 -2.00990450413054e-08 1.37742053668632e-10 1.25451931016694e-08 -2.0186630849182e-08 -2.62401990350218e-08 -1.16086908552742e-09 4.48288020021297e-08 1.00963535520312e-08 -1.66626382118598e-09 -4.58358113904536e-09 2.48686976685258e-09 -3.10227092170019e-09 2.04460998388562e-09 -7.29164399774997e-10 -4.28336421333122e-08 -2.55967814171023e-09 1.91969557311278e-09 4.35932832910993e-09 2.58067596620489e-08 -6.20063049445366e-09 2.87376000780326e-09 -6.56543436572903e-09 -2.83893911931969e-08 -4.16191172443837e-09 1.96841314399546e-09 -2.42208229872363e-09 -4.13077347652967e-09 1.91727285224866e-09 4.98044030415988e-09 -2.73792557100506e-09 5.03217896978278e-10 -1.03293149578937e-09 -5.02967067621683e-09 -1.28589255968592e-09 4.19874800615146e-09 2.67776257542463e-09 -4.33721757170564e-09 1.24138508751467e-08 7.11180663945696e-09 1.47422219461044e-09 -7.60309809498208e-09 -6.64799147584483e-09 2.15389293052219e-09 1.12282540369843e-09 -4.26396640085561e-09 1.69713997591284e-09 2.24398500504841e-10 2.05469932432498e-10 8.64747313936563e-09 -7.63373529325513e-10 -3.59919271779071e-10 4.47587479497611e-09 -2.55718556978422e-08 6.99899759820594e-09 -2.90887208805118e-09 1.74164798606579e-09 7.7211311778223e-09 -9.97081219879978e-10 -1.37219393626425e-09 1.77273559117026e-09 7.29736063125024e-10 1.14189060347358e-09 -4.37190949035445e-09
"R1014" -3.45697854904405e-09 -3.69651124288592e-08 -3.46264926699878e-09 6.57401811689661e-09 -1.73841081386354e-08 -6.75627099191739e-09 -5.52242530985411e-09 2.17722291222421e-08 -7.93636864393744e-09 -3.21134153563832e-10 -9.83081265854357e-08 1.0096353552031e-08 2.31816616463662e-07 -9.7786133003543e-09 -6.34089436043925e-10 -5.12890038278719e-09 1.8981312655747e-08 1.29425099157705e-08 1.72472217295472e-08 -9.47556565683385e-09 -4.72246139635238e-09 1.32948334742181e-08 1.52326488032887e-08 7.40033696098936e-09 -8.99197414797171e-08 1.50889078219562e-08 -7.35242704982193e-09 -8.40734079749874e-09 4.41739373557238e-08 -5.12547586092944e-09 2.54763503490197e-09 -8.81754871988577e-10 -7.21852350020553e-09 -7.82625602613057e-08 2.56742753174373e-09 2.52301845099397e-08 6.52991137860773e-10 3.61887474888369e-09 1.2603363115459e-08 1.03116723753769e-08 -2.54936437031736e-09 -1.3546916765558e-08 1.23498933579942e-08 4.01272554805874e-09 8.89486077702778e-09 -1.26913527855158e-09 -5.22028853483293e-08 -8.57486089740657e-09 -9.7480909452607e-09 -1.54689016869205e-09 3.05751126742084e-08 5.96848808423438e-10 1.1688796833288e-08 -4.96287917374752e-09 8.86280063784237e-09 -1.13529018266342e-08 6.52317496030239e-09 -3.67845609386328e-09 7.40173155484602e-08 -7.69407922249657e-09 1.45871762968945e-08 -2.15450489350482e-09 2.91428284383119e-08 -5.21824920108582e-09 -2.19810616549916e-08 -5.60684069725499e-09 2.59344239182474e-08 -1.15017202797176e-07
"R1015" 6.03887169947134e-09 -6.09811106042945e-09 -4.12841670821948e-09 -9.42553187654357e-09 5.98823397564586e-09 1.77388816743658e-08 -1.67266300946835e-09 -4.06382602569023e-08 1.36514457586137e-08 4.35821940894079e-10 5.38791148732285e-10 -1.66626382118595e-09 -9.77861330035278e-09 7.3610435284585e-08 -2.17786774498979e-08 -3.29375661529e-10 5.1171111312165e-09 2.04895187570627e-11 -5.01734593213775e-09 3.18955754019994e-09 -5.54710046103575e-09 -9.04546259744521e-10 2.9228539974129e-09 -2.0014768470608e-09 5.57116970769865e-09 4.39196907514438e-09 -5.91669006712997e-10 2.81793955776028e-09 -6.33623391770146e-08 8.13126202864945e-09 -4.16935497076373e-09 -1.7399258448348e-09 1.53367742644715e-08 1.27380251266768e-08 1.36106224994061e-09 6.43298450783409e-09 -1.21013558201063e-09 3.39720891294203e-09 -1.56300309907613e-09 9.72774124571474e-11 -1.49063941780438e-10 1.87851385835555e-09 -9.71333360499288e-09 -4.0015459418322e-09 -3.75654725559233e-09 5.89866820316695e-09 8.12617025490987e-09 -4.73697958394511e-09 9.94470929939098e-10 4.36546416535453e-09 -6.44840104218729e-10 2.04446747088641e-09 1.51240194011295e-09 -3.83730025769261e-09 -3.47728225032003e-09 -1.20579602819021e-09 1.53010191723559e-09 3.62103542089379e-09 -7.28704113035418e-09 -2.11993858160592e-09 -1.12739104831539e-09 -1.54831020181482e-09 4.26022637282506e-09 1.31650942693391e-09 2.19723819421423e-09 -6.28646928818515e-11 -1.03089906880621e-09 2.7334142036223e-09
"R1016" -2.4569672380856e-09 2.19818584848196e-09 -3.23889316825437e-09 -3.59695498617032e-09 -1.54992187585324e-08 -3.30583562829475e-08 -3.71097372388689e-09 9.69030078605763e-09 -2.35018748810179e-08 1.26007175486238e-08 2.02480720653867e-09 -4.58358113904407e-09 -6.34089436043785e-10 -2.17786774498982e-08 5.13125985151035e-08 -3.77968398691695e-09 8.99371614438792e-09 -6.20850416416648e-09 1.81814064284482e-09 8.4926240311295e-09 3.89730309480136e-09 2.6554594962225e-09 2.43156514017534e-09 1.5938758545745e-08 1.76631840666482e-09 -4.51127146669465e-09 2.91460410913732e-09 -8.80898399130779e-09 3.6380770588956e-08 6.58701828652711e-10 4.56318810947853e-10 1.35713388052576e-08 -1.79855034251222e-08 -2.54522809899915e-08 2.53979026427689e-10 -1.15781258543124e-09 1.46645847645826e-10 -2.57668785772842e-09 4.66494468921279e-09 -1.44159790723263e-09 -3.82914681940596e-09 1.11887313315846e-09 1.35866493638792e-08 2.87225081186828e-09 -3.24134051762715e-10 -7.20851819873968e-09 1.28121059717275e-09 -3.16150591154633e-09 -2.14948213853819e-09 -3.07553823640028e-09 -1.14348823438795e-09 7.58777079657079e-10 -2.66053697091705e-09 6.21573293194268e-09 -8.01414236188789e-09 2.13416335510115e-09 3.44399892105665e-09 -4.98791195694125e-09 -1.74128599284304e-09 9.36955439671076e-10 -3.76746019477213e-09 3.92495149285337e-09 4.91750985884389e-09 9.07562637917909e-10 -1.48727674453245e-09 -4.29874288597846e-10 -6.05556346257481e-10 3.6509489878761e-09
"R1017" -3.87157222250957e-09 -5.37103456646299e-09 1.41750281738854e-08 1.83357993306229e-09 1.75615482164472e-09 -2.15569784802928e-09 1.93681323812139e-08 2.60183756421094e-09 -5.32776314999881e-09 -4.17482416164282e-09 2.04349396198122e-09 2.48686976685373e-09 -5.12890038278673e-09 -3.29375661531929e-10 -3.77968398691618e-09 6.83783871146468e-08 7.97885014760308e-10 1.707805007907e-09 -4.80071245248909e-09 -6.4660905809706e-09 3.26437998039304e-08 -3.30598842750748e-08 -4.90760766349809e-08 3.80575266267469e-08 4.04577646260804e-09 -4.18934294152636e-09 9.45790331375777e-09 -7.31632915380298e-08 -4.92237827775667e-09 -2.25739451431506e-09 -1.00024612760551e-10 -5.45472330316759e-10 7.24358549421066e-10 9.24103717464969e-09 -2.71710745578764e-09 4.33805556743786e-09 -3.8710917098157e-09 3.58871924691819e-09 -5.66118478226386e-10 -3.61102283526047e-09 -2.92975123761635e-09 1.45369823326295e-09 1.81513279244181e-08 8.20715474289298e-09 2.78248974709599e-09 -6.94572428554386e-09 -1.29138972016216e-09 -3.09060150082352e-09 2.03584244656109e-09 -6.55254346885173e-08 1.26023784372555e-10 -3.29365240700978e-09 1.00247351998955e-09 -1.32699490301846e-09 1.57502655586483e-08 2.20045881196822e-08 3.78520019471677e-09 -1.0523739096303e-08 -3.06918502653881e-09 2.32712481376373e-09 2.59227214007762e-09 6.88542134316818e-09 4.08735091826575e-09 -6.64679618788667e-11 3.05234554057959e-09 -7.29394297882108e-10 -5.5061661632979e-09 -3.54164553698941e-09
"R1018" 4.98851907943416e-10 -2.64122064058104e-09 -3.29931778376878e-08 -4.92550869623431e-09 -4.85518180042476e-09 -5.42837842169247e-10 -3.75932055582587e-09 -2.52935048074489e-09 8.84095981934542e-10 4.5509433184453e-09 1.41486506620452e-09 -3.10227092169943e-09 1.89813126557457e-08 5.11711113121648e-09 8.99371614438828e-09 7.97885014758691e-10 6.36587369258144e-08 1.10751806641685e-08 -4.04603577179383e-08 3.46376326351205e-09 1.66245066278957e-09 -4.57380683518722e-10 -1.46087066562237e-08 1.73878542019102e-09 -1.09592160781537e-08 9.48262741180515e-10 3.28691032922595e-08 4.93625493524548e-09 1.69012548418168e-08 1.37312177659795e-09 -3.59146336854762e-09 4.21823870937332e-09 -1.15239617315774e-08 -3.05188755960025e-08 1.78307958628744e-10 -1.33703720534459e-10 -2.79797686163019e-10 -1.034316779914e-10 -6.67832039178409e-10 1.19139939920274e-09 1.06117257525897e-09 8.27352112684453e-10 3.93412981624231e-10 7.62017628517945e-10 -1.43345916417974e-09 -1.93876146267976e-09 -2.90221736501583e-09 8.33416757231879e-10 -2.72805122713316e-10 -3.91795725091728e-09 4.04255579298379e-10 9.35902804566697e-10 1.08300124628251e-11 7.00218633622836e-10 4.0836154212659e-09 1.54286349590594e-09 2.51646837389776e-09 5.64305643987839e-10 6.30549059643795e-09 5.5926521952657e-09 -1.08363145939322e-08 -9.49307821678075e-10 6.52994460722349e-10 -3.63408250315053e-09 -3.71670819932400e-09 2.21272733116393e-10 3.03386790903747e-09 -6.32300488991844e-09
"R1019" 1.82590150844372e-09 4.60605218207678e-09 1.6213008916145e-10 1.47214195534535e-09 5.30627491551087e-09 7.05182893044698e-10 2.58938344128292e-09 2.29139353356185e-09 1.08172935688063e-09 -2.45209591374857e-09 -1.43069191877518e-08 2.04460998388596e-09 1.29425099157702e-08 2.04895187592731e-11 -6.20850416416737e-09 1.70780500790736e-09 1.1075180664169e-08 3.17480057168192e-08 -2.59429411346959e-08 -1.94403834446057e-09 -7.8030521987369e-10 2.23223511986964e-11 -7.67209536071634e-09 -8.64905159569804e-10 6.88925954235594e-09 -5.34809348956967e-10 9.54566219164973e-09 1.64155740821567e-09 -2.67285162390458e-09 -1.68362751558884e-10 9.63259235674529e-12 -1.22189392399574e-08 -1.2621751118765e-09 6.51690124426274e-09 6.820240368665e-10 -7.86925988868923e-09 -6.93625274559494e-11 -4.61218967927984e-10 -2.67969302058296e-11 -1.87371703408228e-10 7.07423167657242e-10 -1.30697727579824e-09 -7.0877263728408e-11 -6.28319863957368e-10 -1.12483303053502e-09 8.10928502371631e-10 -5.17701288986422e-10 1.88256631743147e-09 -1.90724418634105e-10 6.34601628829122e-10 2.69250108313083e-09 -6.20405692035499e-10 2.50169461304026e-10 -5.89632437619286e-11 1.94483150000791e-09 -2.37683125811818e-09 1.26600422628263e-09 -1.83652105720216e-10 -6.29316739470004e-09 -1.31616423894093e-09 2.0721872100019e-09 -1.61722335440115e-09 1.26228332191871e-10 -4.79643851353848e-10 -1.7266581080904e-10 -4.61889708079906e-12 6.0108420648819e-10 -5.36893854296655e-09
"R1020" -4.21542204037823e-09 -8.17429635475385e-09 2.80521949017729e-09 7.44783073695036e-10 6.14909164351963e-10 -6.18907961480303e-10 -1.38137086912619e-09 3.91753827502667e-09 -2.8046851516699e-09 8.99565359914938e-11 -2.79898683038388e-08 -7.29164399775538e-10 1.72472217295468e-08 -5.01734593213651e-09 1.81814064284479e-09 -4.80071245248969e-09 -4.04603577179328e-08 -2.59429411346955e-08 7.61085853784041e-08 1.88003814937159e-09 3.17083199649963e-10 8.71143324336903e-10 2.19577981226839e-08 4.80781707058208e-09 -6.57937129900213e-12 -1.51533754409506e-09 -1.68235608576973e-08 -9.53907113884473e-09 9.40633527166703e-09 -2.45749176270429e-09 6.32297169954606e-09 7.79218770960425e-10 5.62028423651268e-09 -1.60408600293143e-08 5.79260894398604e-10 4.37557528134496e-09 -1.58279976313402e-09 -2.21274616031469e-09 -6.92370599552354e-10 9.94252506751112e-10 -2.26159252605568e-09 -5.92989209383032e-10 1.26599188047117e-10 -1.68074120753031e-09 1.11720803896361e-09 4.14117863297191e-10 4.56277246074308e-09 -2.75862720692984e-09 -4.56007492399288e-10 -2.17208640132174e-09 1.25119392771085e-09 -3.4250514045746e-09 1.0434631643035e-09 4.91185333314273e-10 -3.25341975095865e-09 3.17451955924962e-09 6.11503429435512e-10 9.77012686828522e-10 -3.64999465255761e-09 -3.97686016321846e-09 1.42550715560567e-08 3.87123056429844e-09 1.38759522107752e-09 2.2680978627893e-09 -1.62935745026066e-09 1.74538577412089e-09 1.21425445956724e-09 -6.00329540396326e-09
"R1021" -1.02109389947173e-09 3.56653273545663e-09 -5.73038577183376e-09 -5.78503616670641e-08 -3.34590933885054e-09 9.87391737172436e-09 -4.16778601886459e-10 -1.1073158741654e-08 1.30731398329789e-08 2.43091704163279e-08 2.10029244796695e-09 -4.28336421333118e-08 -9.47556565683258e-09 3.18955754020092e-09 8.49262403112844e-09 -6.46609058097087e-09 3.4637632635146e-09 -1.94403834446139e-09 1.88003814937028e-09 7.52442217594365e-08 -5.25441381385021e-09 9.43450455965959e-11 5.55528954947993e-10 -3.36974690979508e-08 3.67392325075843e-09 -3.37364469389277e-09 5.75724370882443e-09 4.21383450523747e-08 -1.74403228938204e-09 -1.28357673394423e-09 3.53011418450438e-09 3.16841348969413e-09 2.40806598399008e-09 -4.21903620272028e-09 3.03415685523496e-09 -2.41565310703357e-09 1.31039634022423e-09 -1.66129761839085e-08 3.05185051261689e-09 -1.14681324809869e-09 -6.77717350061139e-09 -1.92913974621436e-09 -1.0387283747561e-08 -1.01154595935318e-08 1.92449855403644e-09 5.527682463617e-10 9.7038639231296e-10 2.60702263888092e-10 -1.20361977597317e-09 6.61495260434816e-09 -2.46461480721765e-10 -5.72722418692728e-10 -1.34910155778447e-09 -1.53524156845759e-10 5.57821872268752e-10 6.68605286530857e-10 -4.83403539232023e-09 4.15603477881994e-08 -2.21635943391847e-09 2.14097209276687e-09 -4.4579462180732e-09 -1.48861541823001e-08 3.92965815351203e-10 4.38352381442181e-09 -3.77773386119063e-10 -2.38996935153975e-09 -3.82914079845754e-09 3.57763010387203e-09
"R1022" 1.56810702321496e-09 -3.34752920086269e-08 1.28518651399471e-08 7.58470791875783e-09 -3.38164407267853e-09 -4.07723902732658e-10 3.55153343387059e-08 1.6425391943988e-10 3.03630145895868e-09 -1.49824498855223e-08 -1.2992724412266e-09 -2.559678141711e-09 -4.7224613963528e-09 -5.54710046103833e-09 3.89730309480073e-09 3.26437998039333e-08 1.66245066278791e-09 -7.80305219873909e-10 3.17083199649138e-10 -5.2544138138494e-09 1.48887779211512e-07 -3.57231367034054e-08 -1.25354760489509e-07 3.32824513291401e-08 1.1282527965928e-08 -8.8204989803051e-09 6.09567665789052e-08 -8.99446076292078e-08 1.54699827361094e-08 -3.81798212531201e-08 -4.97317364671555e-09 3.92911718262528e-09 -1.63741634074162e-08 3.75760366121199e-09 -3.08252303131673e-09 3.10815303216368e-08 1.69622894370575e-10 -5.7591724050125e-10 -1.02394694948429e-09 -7.58310504070404e-10 1.98649358010069e-09 -1.22039052568297e-09 5.60957882459966e-10 4.55032687042171e-09 -2.87393932648327e-09 -9.17680794023838e-10 2.23637409704856e-09 2.90247468014314e-09 2.88581401480357e-09 -3.32798119568508e-08 -5.46432067069843e-09 -2.0015721225379e-09 2.89768915770452e-09 2.24853741581422e-09 1.08762911282465e-08 2.80456266203884e-08 7.52617379974805e-10 -8.20685686546919e-09 -7.13551263105192e-09 1.00940443461257e-08 -3.05734530357929e-08 9.94244596677045e-09 -2.19997453542961e-09 -3.73001388989629e-09 6.80223335061943e-10 1.57317226076645e-09 -1.1288989452264e-09 4.51809173264799e-10
"R1023" 1.25318081600333e-09 3.45922008552352e-08 7.24524009796022e-10 3.21950249871268e-09 3.3930309940673e-10 -1.81391398036643e-09 -1.31998832182614e-08 2.93786353608338e-10 -3.67255729753726e-09 3.49709288173277e-09 -3.21859369807222e-09 1.91969557311232e-09 1.3294833474219e-08 -9.04546259744867e-10 2.65545949622293e-09 -3.30598842750758e-08 -4.5738068352042e-10 2.23223511978748e-11 8.71143324336702e-10 9.43450455957779e-11 -3.57231367034073e-08 6.84479729944118e-08 2.0680946247055e-08 -1.60281835114236e-08 -1.24975334496081e-08 8.54312409006640e-09 -5.23258705341393e-08 2.10006319574916e-08 8.62807766593248e-09 6.9246711862676e-09 -2.4544777439373e-10 -1.83666297033903e-09 -3.0055177037683e-09 -5.89022569485477e-09 1.4974529790018e-09 -3.71933857884306e-08 5.89207704230381e-09 1.26207694262966e-09 2.21022184742138e-10 1.6298040767468e-09 3.42291743883282e-09 -7.54195370265274e-10 4.39786609752228e-09 -1.46311911553563e-09 -5.45070371219176e-10 -1.06393649202283e-09 6.53125147024017e-10 -9.08203633489736e-10 -1.78311197586116e-10 4.57015069175649e-08 -7.31577454734033e-11 1.85304611840107e-09 7.79214690830054e-10 -5.89637240810217e-11 6.1181872048221e-09 -6.59614996358606e-08 -9.21349505653167e-09 -1.31558717227953e-09 5.1070670362338e-09 -2.12506687141306e-09 3.00378662654101e-08 -2.00682720007364e-09 -8.73546666793041e-10 -3.30834055837732e-09 -2.79080154424507e-09 -9.07655403297805e-10 -1.65877743673786e-10 1.09441726467204e-09
"R1024" -2.23311461991649e-09 5.27710700129387e-08 -4.76112162720982e-08 -5.1247318568415e-09 2.03215794549795e-09 -4.17579486917127e-09 -1.88049777225784e-08 5.48475289623289e-09 -4.92251119679498e-09 1.14862174473211e-08 -7.20445562262444e-09 4.35932832911003e-09 1.52326488032882e-08 2.92285399741169e-09 2.43156514017634e-09 -4.90760766349757e-08 -1.46087066562236e-08 -7.67209536071586e-09 2.19577981226858e-08 5.55528954948465e-10 -1.25354760489514e-07 2.06809462470556e-08 2.27718455913656e-07 -4.10277490142324e-09 -1.86562232884135e-08 1.10777395343949e-08 -9.17090904842687e-08 2.68767256934291e-08 -1.93900789946273e-08 2.07800579078028e-08 5.82853369557315e-09 -3.5445009880385e-09 1.88892192306123e-08 -1.82917662302266e-08 2.82517326689576e-09 -4.2489276132865e-08 -3.47971228534988e-09 5.03909771357946e-10 -1.35981598859125e-09 -1.28533741875702e-09 -2.54238767595346e-09 4.57403273751559e-09 -5.94884726424146e-09 -2.15064064158586e-09 -6.59864953239972e-09 6.22655831481726e-09 6.70056648348891e-09 -7.12930680740706e-09 -9.0835297197283e-10 2.14001708087365e-08 7.16480441994836e-09 9.02996363247339e-09 1.08067786280280e-09 -5.17172455681137e-09 -1.27394439777452e-08 -4.14071742963729e-09 -7.97305989295371e-10 4.43433690222532e-09 5.79189355952509e-09 -2.21478545729873e-08 5.61871044025293e-08 1.02749291376577e-09 1.11615088776038e-09 4.56021548810979e-09 -4.29789211317164e-09 5.40367394539491e-09 2.90854391118203e-09 -6.70425568811376e-09
"R1025" -9.13323608463263e-09 -1.00737390878647e-08 -3.8730060616914e-09 -6.22369115546574e-08 -2.10183431801692e-09 -4.58476386798009e-09 8.75604294698873e-09 3.89441390656652e-10 -8.31268244393987e-08 3.07482873269901e-09 -8.55395597051508e-09 2.58067596620495e-08 7.400336960988e-09 -2.00147684705759e-09 1.59387585457453e-08 3.80575266267424e-08 1.73878542019274e-09 -8.64905159570159e-10 4.80781707058225e-09 -3.36974690979512e-08 3.32824513291352e-08 -1.60281835114235e-08 -4.10277490141478e-09 4.51923808499122e-07 5.88066452962857e-09 1.40356297260531e-09 1.04722812736643e-08 -3.59825839177093e-07 -1.82573890038426e-09 6.39484682831538e-09 5.17098186070978e-09 1.89883844666062e-09 9.34177457870755e-12 -6.67062468619617e-09 -6.75033511646423e-09 1.96645537625457e-09 -8.84770708446521e-09 2.82786359003931e-08 -1.02900589494352e-09 -1.05975352707011e-11 6.91106876160429e-09 -2.14276837773123e-09 6.12822419226628e-08 -9.89620085599328e-09 -9.45647931985422e-10 -4.26752638737326e-09 4.09015178369721e-09 1.57547430485057e-09 1.58217374973221e-09 -7.03474464004297e-08 -2.40643121191713e-10 1.19338202119544e-09 -2.12534955530072e-09 8.47741071628432e-08 -5.7601204537404e-08 1.64241472723561e-08 4.60544650017447e-08 -2.29298856320391e-07 -1.07721977954394e-08 -4.00046895326301e-09 2.05324378137166e-08 9.34294507951236e-08 8.2917210929754e-09 -3.18542588271908e-09 2.31478859849983e-11 -5.86994189970196e-09 1.59979729629704e-08 3.94754937709937e-09
"R1026" 2.03918963616452e-10 -3.17117579086239e-08 8.3335287468732e-09 -2.51047322390298e-09 1.62915716286171e-09 1.03777358432035e-08 1.07178448737413e-08 -1.88942310896675e-08 2.4128327256778e-09 -1.97093066327904e-09 -1.63824035460268e-08 -6.20063049445359e-09 -8.99197414797166e-08 5.57116970769854e-09 1.76631840666457e-09 4.0457764626095e-09 -1.09592160781544e-08 6.88925954235562e-09 -6.57937129956634e-12 3.6739232507585e-09 1.12825279659276e-08 -1.24975334496068e-08 -1.86562232884115e-08 5.88066452962857e-09 1.61571761327196e-07 5.76010234951879e-09 2.11967299710275e-08 -1.37567645653155e-08 -2.24828161103075e-08 1.76253808108844e-09 7.73736697828907e-09 8.63563131762401e-09 1.31306887106563e-09 3.798859433927e-08 6.35005958160808e-10 -1.0332354115549e-08 1.03731380881766e-08 4.32916264515369e-10 3.13664591189881e-10 -6.02070036268006e-09 5.53744905454623e-09 -7.07574489795383e-10 -4.8407670802223e-09 -4.87776525593791e-09 -9.70396093584912e-09 3.39378847070917e-09 2.96679701353316e-08 6.72344522057462e-09 4.5422014914567e-09 -1.17944727915591e-08 -1.17326787599434e-08 -6.51984655795759e-10 5.64034803707029e-09 2.88801866990716e-10 2.23002035181521e-08 1.71452287811651e-08 -2.26087518067843e-08 -3.6854871072484e-10 -1.29421531160625e-07 1.11869665251171e-08 2.59260635478366e-08 -2.6196909677081e-09 -1.40625547067489e-08 -8.36923694371425e-10 1.19000114139742e-09 -5.6711852598031e-10 -1.60495311643086e-08 3.90622207198249e-08
"R1027" 8.56480206582885e-10 -3.33929784571384e-08 -1.48557964825136e-08 3.71588837781233e-09 -2.95381956796421e-09 1.76951811984499e-09 -9.13426625903702e-10 -4.0195408891146e-09 -2.03318427504564e-09 -7.00447122714351e-10 -3.28196066560315e-08 2.87376000780239e-09 1.50889078219555e-08 4.39196907514268e-09 -4.511271466695e-09 -4.18934294152916e-09 9.482627411783e-10 -5.3480934895608e-10 -1.51533754409454e-09 -3.3736446938914e-09 -8.82049898030764e-09 8.54312409006542e-09 1.10777395343905e-08 1.40356297260349e-09 5.76010234951815e-09 8.57276040711415e-08 -5.42974293940723e-08 -9.05943694811422e-10 -2.31356008971858e-08 2.90793450886642e-09 -5.9540933017805e-09 3.93001054519372e-09 9.56550148585048e-09 1.18436824608655e-08 -5.14695776762009e-10 2.61083352355691e-08 -8.32704531648947e-10 -1.17894178661338e-10 -4.470234909575e-10 -2.18319921981254e-09 2.24305051672178e-10 1.0110800361317e-09 -7.3618250681783e-10 1.13255598056821e-09 -8.71590526283092e-09 1.3502205641859e-09 9.67576076994698e-09 -4.22504342788102e-09 2.42960504636101e-09 9.66462584344597e-09 4.14763271833803e-09 5.9439173596492e-09 2.79660063454298e-09 1.88530338724022e-09 -6.08519264910513e-09 -6.22822564479351e-09 -1.60406333307912e-09 -3.5173160603738e-09 -6.17184868303778e-09 -1.17689299570667e-08 1.92051427850912e-08 -9.0348861735788e-10 3.606883436392e-09 2.2228041016941e-09 -2.4156675088576e-09 4.23818193610223e-09 3.28307127337909e-10 -7.64757814484004e-09
"R1028" 1.96699897491931e-09 -7.5909857691237e-08 -3.21449988739888e-08 -1.01712272494064e-08 -3.19357591825272e-09 3.93434432166573e-09 5.46034442593457e-09 -4.17204298684635e-09 4.04421331641014e-09 -1.66309332049497e-09 6.68024184146867e-09 -6.56543436573108e-09 -7.35242704982385e-09 -5.91669006713632e-10 2.91460410913997e-09 9.45790331375216e-09 3.28691032922566e-08 9.54566219164591e-09 -1.68235608576981e-08 5.75724370882151e-09 6.09567665789079e-08 -5.23258705341401e-08 -9.17090904842691e-08 1.0472281273665e-08 2.11967299710279e-08 -5.42974293940775e-08 3.22422371250147e-07 -4.48681561313151e-09 7.40575391013388e-09 -9.02383415921963e-09 -8.53420679728992e-09 4.17224108662578e-09 -7.51797856474844e-09 -7.68036057363472e-09 1.44037532128221e-09 6.1649738253522e-08 3.00881822928248e-09 -6.38401771750875e-10 1.29779031828717e-10 5.73163172847384e-10 1.36668814546997e-09 -2.98409824679171e-09 -2.61071527866605e-09 -1.1528838726847e-09 9.47777614816106e-09 -8.13411404660017e-10 -4.56901273950666e-09 5.15893731257921e-09 -1.51514784368118e-10 -5.94464125929424e-08 -1.33778593317493e-08 -2.17492749988413e-08 -4.55720467617061e-09 1.82837774618871e-09 3.17348954568469e-08 6.12173218521214e-08 1.79239693775596e-08 1.02463032487591e-09 -1.88764749541155e-08 6.09506580880491e-08 -1.72030816511588e-07 8.77858838847129e-09 -7.08903715683248e-10 -1.69225678423016e-08 1.92166606489834e-09 -4.81200243845503e-09 -6.4335514540585e-10 -1.72585994728029e-09
"R1029" 2.18993628388656e-08 1.01796024179313e-08 2.68803076459129e-10 -6.62794792873449e-09 -2.14877180669737e-09 1.66274272197057e-08 -1.0578360673709e-07 -1.51404568748132e-08 6.49869434674936e-08 2.60739719943172e-08 1.36734379486461e-08 -2.83893911931948e-08 -8.40734079749951e-09 2.81793955776347e-09 -8.80898399130813e-09 -7.31632915380325e-08 4.9362549352466e-09 1.64155740821419e-09 -9.53907113884491e-09 4.21383450523771e-08 -8.99446076292117e-08 2.10006319574932e-08 2.68767256934193e-08 -3.59825839177112e-07 -1.37567645653168e-08 -9.05943694816053e-10 -4.48681561313187e-09 5.28194394743072e-07 7.85378848143993e-09 -2.74605039341859e-09 -7.25093180393688e-09 1.32051944861438e-09 1.00887064301329e-08 -2.54748221436694e-09 7.97819983542058e-09 -1.26871883642192e-09 9.31614741992019e-09 -3.40607887352299e-09 2.57061564975977e-09 -4.27116904810053e-09 7.71871150274857e-09 6.08873717693226e-09 -4.89336352809621e-08 -1.36924284306278e-08 6.65764484653593e-09 3.93781495314788e-09 -6.32028032482001e-09 2.06422100092011e-09 -2.75969423298144e-09 9.5908781271058e-08 7.13774904469187e-10 -2.9416465657418e-09 -3.41874295904553e-09 -4.02209639476605e-08 -3.01856193747687e-09 -2.48976802937424e-08 -1.34176947177716e-08 1.35338349188754e-07 1.6643210727532e-08 -6.96896643116827e-11 -2.02415322422966e-08 -9.41426589224373e-08 -3.27401690842212e-09 5.53583830126439e-09 2.24020303140157e-09 -5.50879780492425e-10 -4.24054238909885e-09 4.28441150021994e-09
"R1030" -9.93717777845444e-09 7.46088681505323e-09 9.56741670810356e-09 5.4146213738616e-09 -6.30074692203112e-09 -9.9079405057987e-09 -2.08626377437328e-08 7.56150925592723e-09 -1.14248222185922e-08 1.49706572366239e-08 -2.15274295757239e-09 -4.16191172443946e-09 4.41739373557241e-08 -6.33623391770159e-08 3.6380770588956e-08 -4.92237827775784e-09 1.69012548418156e-08 -2.67285162390472e-09 9.40633527166672e-09 -1.74403228938167e-09 1.54699827361104e-08 8.62807766593428e-09 -1.93900789946261e-08 -1.82573890038251e-09 -2.24828161103082e-08 -2.31356008971854e-08 7.40575391013235e-09 7.85378848144119e-09 1.89266878182443e-07 -1.41514908119636e-08 1.27256387925359e-09 5.12039341973891e-09 -7.55604132297355e-08 -7.37480158898456e-08 -1.36495862762926e-09 -2.60953766525563e-10 6.85225820651976e-10 -1.72836718930262e-09 1.19313011237816e-10 1.29594115285118e-09 -8.3252401859758e-10 1.76447146281308e-09 9.25605338461399e-09 6.21937868403211e-09 8.29948912684714e-10 -7.10223842203440e-09 -1.05345157663003e-08 4.38727846575334e-09 -2.89870340514810e-09 -7.39080207684928e-09 3.67225652030222e-10 -6.08515997367897e-10 -1.09945114376266e-09 1.29022540750787e-09 -1.13155674773413e-09 5.39253503046292e-09 5.15334234862631e-09 1.04021884564595e-09 1.6969729754056e-08 4.62067356725574e-09 -1.31370972786596e-08 -1.84362865600826e-09 -2.49044049684686e-09 -2.15509939968374e-09 -8.17120987785126e-09 5.48902950614133e-10 7.23197020552296e-09 -1.52144561209469e-08
"R1031" -2.73566212998062e-09 3.38862252751627e-09 -4.51944190323078e-09 4.21367817054667e-09 -1.61913194012972e-10 4.96258327676286e-10 -2.2903267588788e-08 -2.82032900386431e-09 -6.7346251622624e-09 8.51203281985243e-09 1.67639022266521e-09 1.96841314399595e-09 -5.12547586093037e-09 8.13126202864911e-09 6.58701828652753e-10 -2.25739451431885e-09 1.37312177659818e-09 -1.68362751559394e-10 -2.45749176270327e-09 -1.2835767339433e-09 -3.81798212531222e-08 6.92467118626814e-09 2.07800579078007e-08 6.39484682831397e-09 1.76253808108857e-09 2.9079345088683e-09 -9.02383415921842e-09 -2.74605039341919e-09 -1.41514908119639e-08 3.62721426237051e-08 5.04770517574506e-10 -3.16818265589757e-10 -6.88312473175294e-10 5.83814946534444e-09 1.77346200995291e-09 -2.36520242392525e-09 7.26864707014262e-10 -2.54428163896251e-09 5.53834401238993e-10 1.09610937941421e-09 -3.19923272148063e-09 -1.42845794441615e-09 3.0653854221003e-09 -2.06139255912274e-09 3.17509573939486e-10 1.80134795294897e-10 -6.02286345902924e-10 -8.03710876086617e-10 2.00820743013227e-12 7.28012598848683e-09 9.47523639746878e-11 -3.2613739438496e-10 -5.7153102142541e-10 3.05621972742379e-09 1.77147118600713e-09 -8.92645369161277e-09 -4.4642629138167e-09 -3.76323749568047e-09 -8.378898747276e-10 -7.8603543648378e-10 1.59628096840237e-09 -1.87618809403888e-09 1.06416255260705e-09 -3.49491462787249e-10 2.02408529665307e-09 -6.6558552995213e-10 -1.35849611594061e-09 1.93532537043856e-09
"R1032" -6.1843948854975e-09 6.93298644913659e-09 2.66111856201687e-09 -5.49413508715354e-09 -1.59222136876047e-09 2.42392932752203e-09 7.18271730067586e-09 6.85497603999481e-10 4.7539342768697e-10 -5.00403772532058e-09 -1.1632452227106e-08 -2.42208229872264e-09 2.54763503490208e-09 -4.16935497076389e-09 4.56318810947995e-10 -1.00024612760255e-10 -3.59146336854824e-09 9.63259235700709e-12 6.32297169954483e-09 3.5301141845045e-09 -4.97317364671544e-09 -2.45447774392298e-10 5.8285336955711e-09 5.17098186070929e-09 7.7373669782883e-09 -5.95409330177815e-09 -8.53420679729055e-09 -7.25093180393881e-09 1.27256387925328e-09 5.04770517575116e-10 3.80807514733359e-08 3.05182033467368e-09 6.4062216208714e-10 -1.18850539694305e-10 1.24798376278797e-10 -7.84454922220991e-09 8.11665507797407e-10 7.50826894519439e-10 3.06510787734195e-10 2.57070388501873e-10 4.74892384706216e-10 1.25356261890609e-09 -4.15002849013457e-09 -4.75675743954342e-09 6.66451853983423e-09 3.20014363242739e-09 -1.04582763170193e-09 -2.56247798541144e-09 -3.62677468710599e-10 2.92990239105057e-09 5.03883478303432e-10 3.27191587182594e-09 -3.99172020528372e-09 -8.76864779246736e-10 4.67421648097943e-10 6.33121666988334e-10 -3.42025926558096e-09 3.57031280018258e-09 6.25756304665563e-10 1.8026368648587e-09 5.93300544844418e-10 -2.95449056990721e-09 2.54061616197386e-09 -3.26937593872626e-10 -2.71762734399436e-08 -2.50144204770246e-09 -1.35678629787226e-10 4.00819685605575e-12
"R1033" -7.87747492774148e-10 -8.97737820485022e-09 4.51892471494679e-10 -4.41762008048066e-09 -2.01291697053479e-08 6.85409928612323e-09 -1.91841245971015e-09 -1.56338908333486e-08 -3.21399885183256e-09 4.80003574508118e-09 -1.14359086660777e-08 -4.13077347652942e-09 -8.8175487198862e-10 -1.73992584483454e-09 1.35713388052569e-08 -5.45472330316597e-10 4.21823870937295e-09 -1.2218939239955e-08 7.79218770961015e-10 3.16841348969298e-09 3.92911718262646e-09 -1.83666297033948e-09 -3.54450098804123e-09 1.89883844666098e-09 8.63563131762367e-09 3.93001054519264e-09 4.17224108662649e-09 1.32051944861564e-09 5.12039341973884e-09 -3.16818265590187e-10 3.05182033467411e-09 2.75345726492773e-08 -3.59053268727223e-09 -4.57645613492423e-09 -1.30455799098217e-09 7.41188010542698e-09 2.41960545280085e-09 1.66313267066409e-09 2.32122199084631e-09 -3.30437679423608e-10 -7.60315838821484e-10 2.01264032732057e-09 1.20374742949051e-09 1.20765134380609e-09 -6.14884788708059e-09 -7.18171803648095e-10 9.24883521238439e-09 -6.07924367069599e-09 1.64149794344383e-09 -1.83085958081397e-09 -2.81409855322084e-09 2.78392237119527e-09 8.77640896516076e-10 2.40751579885287e-11 1.73411795551669e-09 3.99078049676041e-09 -2.00428690275184e-09 5.72766724762695e-10 -8.74399263824653e-09 3.68991311400396e-09 -7.93130781093914e-09 7.01104814690052e-10 7.5801664614879e-09 -1.42017982333752e-09 -5.06433219335197e-09 -1.87445158705035e-09 -3.76704376330872e-09 4.57886872913165e-09
"R1034" 2.51552680276423e-09 -2.23206764635382e-09 -3.66816427799384e-09 -3.83885986856077e-09 5.21408788710373e-09 4.29436839246872e-09 6.22746011594698e-09 2.50356758093166e-09 3.97943264413698e-10 -5.32591990242068e-09 -1.60712754844125e-09 1.91727285224765e-09 -7.21852350020558e-09 1.53367742644724e-08 -1.79855034251223e-08 7.24358549419829e-10 -1.15239617315764e-08 -1.26217511187484e-09 5.62028423651288e-09 2.40806598399072e-09 -1.63741634074172e-08 -3.00551770376808e-09 1.88892192306098e-08 9.34177457760711e-12 1.31306887106554e-09 9.56550148585188e-09 -7.51797856474426e-09 1.00887064301391e-08 -7.55604132297389e-08 -6.88312473176374e-10 6.40622162087206e-10 -3.59053268727222e-09 4.69024495034782e-08 1.9929615634011e-08 6.87073214857279e-10 -3.37799041422233e-09 -1.05904789493675e-09 1.21964893292443e-09 -7.0079999875883e-10 1.24520834684905e-10 -1.12142425041365e-09 -1.00575048646892e-09 6.5067552288229e-10 -2.28589267269909e-09 1.91922152837499e-09 1.14354345736898e-09 1.36386259749884e-09 -8.51721448625801e-10 2.0226575873512e-10 1.90373811244756e-09 2.67816109554466e-09 -1.35013347599526e-09 -7.31515735959457e-11 5.09178708255271e-10 -1.9195765706359e-09 -3.1052894955184e-09 -3.44163243695654e-10 -1.95843288614142e-09 -1.88257636412143e-09 -3.38404948020666e-09 1.44283824116919e-08 2.40672374992191e-09 6.51655176800856e-10 7.82855512789706e-10 2.40246594168619e-09 6.53764451547558e-11 1.6538404213549e-10 -5.66120987292339e-11
"R1035" 5.54532146031115e-09 4.7413937621203e-09 1.39115686097325e-08 2.79609786582767e-09 8.56365908861945e-09 6.89985901885743e-09 1.16595474013753e-08 -7.01783416781435e-09 9.01694731909784e-09 -9.22612576801351e-09 1.89867027838561e-08 4.9804403041604e-09 -7.82625602613048e-08 1.27380251266801e-08 -2.54522809899916e-08 9.24103717464934e-09 -3.05188755960036e-08 6.51690124425995e-09 -1.6040860029314e-08 -4.21903620272172e-09 3.75760366121369e-09 -5.89022569485551e-09 -1.8291766230226e-08 -6.6706246861931e-09 3.7988594339271e-08 1.18436824608641e-08 -7.68036057363303e-09 -2.54748221437118e-09 -7.37480158898489e-08 5.83814946534372e-09 -1.18850539694127e-10 -4.57645613492409e-09 1.99296156340109e-08 8.41971775591958e-08 -1.90023556793939e-09 -4.04398660948096e-09 1.53380062070266e-09 9.69847940778029e-10 -1.33788849508644e-09 -3.00013946837613e-09 1.14178349566367e-09 1.50362406075435e-09 -6.31336173601242e-09 -9.66233779232214e-10 5.03722288557374e-10 3.86365485874615e-09 1.1081405826369e-08 1.8129010469009e-09 3.49486082459689e-09 7.33498231156235e-09 -7.82915958236083e-09 -3.36520656700311e-10 -1.62186956650339e-09 -1.21571998554994e-09 7.76124517341587e-10 -4.96266114320729e-09 -6.28191374940665e-09 -4.35260475323838e-11 -2.35112201508122e-08 -1.92563461502896e-09 -2.01956509963668e-09 -2.46990793968587e-10 -6.61745874619336e-09 2.1825983828504e-09 1.0922651014636e-08 -1.58717255467755e-09 -1.06487573232152e-08 3.44677826387767e-08
"R2001" -9.66290528830853e-12 -3.52471993142097e-11 -1.69277522994187e-09 -4.03665398617252e-09 1.33009031543e-09 1.76723358160733e-09 -1.91241768645772e-09 -1.29539430303247e-09 3.95230424903351e-09 2.5216489784985e-09 -6.56621176548202e-10 -2.73792557100773e-09 2.56742753174335e-09 1.36106224994201e-09 2.53979026426935e-10 -2.71710745578591e-09 1.78307958629541e-10 6.8202403686595e-10 5.79260894400613e-10 3.03415685523738e-09 -3.0825230313175e-09 1.49745297900118e-09 2.82517326689197e-09 -6.75033511646723e-09 6.35005958160119e-10 -5.14695776760374e-10 1.44037532128446e-09 7.97819983541969e-09 -1.36495862762805e-09 1.77346200995076e-09 1.24798376276595e-10 -1.3045579909817e-09 6.87073214858319e-10 -1.9002355679404e-09 3.37094233614367e-08 -2.38823162330549e-10 1.55396237982631e-09 -2.86823378671958e-09 4.30935771254917e-09 3.63045249618891e-09 -3.63061847381954e-09 -1.98223307612936e-09 -5.74232832876244e-09 5.33867097583635e-10 -3.93557363626474e-09 3.00965185370114e-09 -1.04897032618242e-09 -1.72352515524658e-08 -9.41785400879545e-09 2.97600362546865e-09 -2.4462307640824e-09 -8.261437349952e-09 2.02330248595222e-09 -1.14169748228957e-09 7.88915646122431e-09 -9.61168513116726e-10 -6.53037471601298e-09 7.82657501353620e-09 6.06348672022831e-10 6.54114974820706e-09 -1.58107461939935e-09 -4.96233667855877e-09 6.23365432473463e-09 -2.12286510907481e-09 1.04499135956159e-09 3.45709223271684e-09 5.38888915684297e-10 -2.21388099476265e-09
"R2002" 1.59882121722109e-09 -1.85619663779615e-07 1.7080743866837e-08 1.50714944636386e-09 -5.98239895599464e-09 3.59183340227118e-09 4.16170837782821e-09 -7.52581229597488e-09 3.01026529975327e-09 2.34746220235602e-09 -5.65993739262954e-09 5.03217896977774e-10 2.52301845099413e-08 6.43298450783429e-09 -1.15781258543091e-09 4.33805556743862e-09 -1.33703720534629e-10 -7.86925988868928e-09 4.37557528134577e-09 -2.41565310703324e-09 3.10815303216375e-08 -3.71933857884307e-08 -4.24892761328675e-08 1.96645537625377e-09 -1.03323541155476e-08 2.61083352355693e-08 6.16497382535168e-08 -1.26871883642353e-09 -2.60953766526343e-10 -2.36520242392527e-09 -7.84454922221027e-09 7.41188010542705e-09 -3.37799041422158e-09 -4.04398660948096e-09 -2.38823162330241e-10 2.0511748639304e-07 2.62927074757793e-09 -2.38149013008665e-09 5.15649161754215e-09 4.29456416956555e-10 -1.99393132491446e-09 -8.34347686132731e-10 -4.21982731396349e-09 2.87306249392607e-09 4.45381972454304e-09 4.53429566955529e-10 -2.86185010405364e-08 -6.78541327734012e-09 4.12689597219931e-10 -1.17347949897617e-08 1.7219468124098e-09 -2.76982074529979e-09 9.45442743650938e-09 2.56112120958038e-09 -1.67256655146431e-08 4.45738611757283e-08 1.8604440654078e-08 -1.32570715174732e-09 3.93432242755788e-08 -8.25690449065967e-09 -1.24901764728445e-07 -1.42281242059871e-09 1.44906352320974e-08 3.92275423699058e-09 8.63113870016138e-09 1.4999203294639e-09 1.70218149820322e-09 -3.68031193166831e-08
"R2003" 1.63328708398899e-09 -2.30194843430716e-10 3.44413447683467e-09 -2.66981835101658e-09 -2.38796742027796e-09 1.26807473130714e-09 -1.75587131185111e-10 -5.04066723439459e-10 2.26979774957505e-09 1.53549563850004e-09 -2.44341444199959e-09 -1.0329314957874e-09 6.52991137860457e-10 -1.21013558200946e-09 1.46645847646248e-10 -3.87109170981717e-09 -2.79797686162257e-10 -6.93625274545111e-11 -1.58279976313253e-09 1.310396340224e-09 1.69622894367489e-10 5.89207704230493e-09 -3.47971228534438e-09 -8.84770708446996e-09 1.03731380881778e-08 -8.32704531651342e-10 3.00881822928214e-09 9.31614741992007e-09 6.85225820651653e-10 7.26864707014626e-10 8.11665507796466e-10 2.41960545280008e-09 -1.05904789493775e-09 1.53380062070261e-09 1.55396237982449e-09 2.62927074757913e-09 5.01292496357491e-08 2.72551457446215e-09 5.03405388225469e-10 -1.74936750295576e-09 1.9641504516052e-09 9.18239252610077e-10 -6.52091969444425e-10 2.92087995267237e-09 1.38936795826459e-09 -1.37221787652377e-09 -1.56660224770234e-09 -1.28348997819626e-08 2.22928703060746e-09 1.05014473938161e-08 -7.08885048481457e-09 -8.8626083132671e-09 4.93085049697711e-09 -1.96201974950735e-09 3.77096673777262e-08 -9.42751945563054e-09 -4.39425329980482e-08 2.37136890336555e-09 -4.41673627783385e-09 1.77342816032249e-08 -3.60671716506217e-08 -4.82695727133616e-09 1.4440781289444e-08 -2.37682990136228e-09 -1.83104515885379e-09 3.41186639255157e-09 -1.04558907021358e-08 -1.40698748137421e-08
"R2005" 1.19315553459251e-09 2.35046171868622e-09 2.15409453338122e-09 -7.68804564635954e-08 -1.28423163422704e-09 4.22477280481799e-09 9.7158824707071e-09 -4.94043195344745e-09 4.73182808749715e-09 1.28442963094637e-08 -1.62274438782407e-09 -5.02967067621697e-09 3.61887474888403e-09 3.39720891294237e-09 -2.57668785772785e-09 3.58871924691858e-09 -1.03431677991232e-10 -4.61218967929567e-10 -2.21274616031476e-09 -1.66129761839046e-08 -5.75917240502293e-10 1.26207694263091e-09 5.03909771358997e-10 2.8278635900394e-08 4.32916264515735e-10 -1.17894178661193e-10 -6.38401771751735e-10 -3.40607887352139e-09 -1.7283671893034e-09 -2.54428163896253e-09 7.50826894518893e-10 1.66313267066381e-09 1.21964893292405e-09 9.6984794077796e-10 -2.86823378671984e-09 -2.38149013008679e-09 2.72551457446164e-09 1.09215818560302e-07 -8.42728616583496e-10 -1.74410766316283e-08 2.01322561009918e-08 1.85197693100234e-08 6.97517519403749e-09 5.27893419854634e-10 -2.04477719327754e-10 2.26556795455219e-08 1.00370483339567e-09 -6.01921842247517e-09 1.21683540478898e-09 -2.99560303581467e-09 1.83664993023645e-09 1.46916964056505e-09 1.4089264893722e-09 -5.5737740263014e-08 -6.92816171161381e-09 -7.81541579521846e-09 6.9679685344967e-09 -2.16893828815292e-08 -1.58597274024383e-09 -3.63200545045797e-09 3.17935675919976e-09 6.05222124712968e-09 3.03360481552748e-09 -9.55010895583793e-09 -6.88715779112628e-10 1.57715365152888e-09 7.72157394305421e-09 -6.57410809122954e-09
"R2006" 2.80644165384968e-10 -7.13264061279569e-09 3.02976730505846e-09 -2.07489900706394e-09 -6.22620980983831e-09 7.70195551204675e-10 -7.69642454090142e-10 -7.54340889887417e-10 -1.49486982946139e-09 3.01963624934161e-09 -3.49985275112365e-09 -1.28589255968638e-09 1.26033631154595e-08 -1.56300309907601e-09 4.66494468921252e-09 -5.66118478226971e-10 -6.67832039178574e-10 -2.67969302057402e-11 -6.92370599552337e-10 3.05185051261743e-09 -1.02394694948441e-09 2.21022184741741e-10 -1.35981598859016e-09 -1.02900589494417e-09 3.13664591188691e-10 -4.47023490958398e-10 1.29779031828534e-10 2.57061564975937e-09 1.19313011237178e-10 5.53834401239876e-10 3.06510787734366e-10 2.32122199084655e-09 -7.00799998759255e-10 -1.33788849508624e-09 4.30935771254747e-09 5.1564916175422e-09 5.03405388224293e-10 -8.42728616582476e-10 1.6709913772969e-08 9.70340893213426e-09 -1.0955647127889e-09 -1.42642252176573e-08 1.02743654123572e-09 7.0279477068846e-10 9.37758985278902e-09 -1.1895821981429e-09 -1.0095970999314e-08 -3.91446545546567e-09 -1.41413455840637e-08 3.37809266134036e-10 -2.11148826617757e-09 -1.33426708904514e-09 8.1009639934815e-10 1.59909772874351e-10 -7.28000052215121e-09 1.03987374708174e-09 2.774635100087e-09 9.91389979987493e-10 3.18838036817064e-09 1.2670606167264e-10 -3.22640258355532e-09 1.63170696249708e-09 1.7361088880675e-08 -4.42197338478615e-10 -2.37350060025644e-10 -1.64371932330705e-08 1.62374893032843e-09 -1.2385545281941e-09
"R2007" -1.0979956869712e-09 -2.69202859143224e-09 -6.87204592277655e-10 1.12499569366166e-08 3.39748763929277e-09 9.41291357877363e-10 -7.43073128691227e-10 -6.68317382842299e-09 2.31344219622401e-09 -4.82194154026683e-10 -2.24980068737392e-09 4.19874800615054e-09 1.03116723753767e-08 9.72774124575705e-11 -1.44159790723262e-09 -3.61102283525879e-09 1.19139939920327e-09 -1.87371703407254e-10 9.94252506751200e-10 -1.14681324810051e-09 -7.58310504070466e-10 1.62980407674893e-09 -1.28533741875608e-09 -1.05975352700576e-11 -6.02070036267843e-09 -2.18319921981217e-09 5.73163172844496e-10 -4.27116904810247e-09 1.29594115285293e-09 1.09610937941387e-09 2.57070388502353e-10 -3.30437679423766e-10 1.24520834684979e-10 -3.00013946837613e-09 3.63045249618802e-09 4.29456416956791e-10 -1.74936750295724e-09 -1.74410766316288e-08 9.70340893213526e-09 8.1709723621282e-08 -8.7895995061588e-09 -5.10808233778402e-08 1.65805541735595e-09 -3.11041530884919e-09 -6.03988918581545e-09 -2.39893209166574e-08 -1.63030464499809e-08 3.9403427291102e-09 -3.95272879648571e-08 2.41583800165568e-09 -6.66591409367828e-09 3.07172916834166e-09 4.11531776843786e-09 2.66130648768062e-08 -5.34907873082980e-11 1.74652670381931e-09 -3.69819660283472e-09 -8.66539906961253e-09 1.54016781593457e-08 1.30672950222537e-09 -1.32299694442732e-10 1.00928530320544e-09 3.32908995830902e-09 1.01640385901033e-09 1.55769722992501e-09 -2.69858976563602e-09 7.83886466491409e-09 2.09769603097479e-09
"R2008" 4.04288391528229e-10 2.44217487409421e-10 1.86084221128956e-09 -6.13667162243703e-09 8.37157170303175e-11 5.55777539493232e-10 -4.20439141913566e-09 3.9324513772322e-09 9.56751437076674e-09 4.20682602020828e-09 2.61771062099495e-10 2.67776257542521e-09 -2.54936437031702e-09 -1.49063941783669e-10 -3.82914681940404e-09 -2.92975123761656e-09 1.06117257525737e-09 7.07423167658538e-10 -2.26159252605496e-09 -6.77717350061259e-09 1.98649358009703e-09 3.42291743883272e-09 -2.54238767595551e-09 6.91106876160966e-09 5.53744905454618e-09 2.24305051673722e-10 1.36668814546649e-09 7.71871150275948e-09 -8.32524018599192e-10 -3.19923272147967e-09 4.74892384704262e-10 -7.60315838821749e-10 -1.12142425041367e-09 1.14178349566356e-09 -3.63061847381934e-09 -1.99393132491357e-09 1.96415045160902e-09 2.01322561009945e-08 -1.09556471278888e-09 -8.78959950615907e-09 9.95107019005946e-08 4.31091306303302e-09 -1.22528384929292e-08 -2.61461411988555e-08 3.34577129378662e-09 7.69455284732319e-09 1.38659556841842e-09 1.06015366622515e-09 3.99872355882923e-09 -2.45560075304142e-09 -5.96507052186616e-09 7.78810773558812e-10 3.65073082541058e-09 -1.99388590609576e-08 4.28052565280889e-08 -4.99201331584681e-09 5.41396268471704e-10 -3.41023957400873e-09 -4.79696438960757e-09 -5.47791465263963e-09 -8.5220682621045e-10 -3.33520705630044e-08 -1.04090206671129e-08 -4.53592152498716e-08 -1.86087266585269e-10 1.75998214447248e-09 5.29452173070966e-09 -3.16170222973081e-09
"R2009" 1.40567323612658e-10 3.96190316554047e-09 -3.50679166932601e-09 -9.36776774080602e-09 6.42955635733713e-10 3.98406883920116e-10 -5.63150091735501e-10 -4.18033418962618e-09 1.79870709668883e-09 -7.84132818514897e-10 6.00065867597621e-09 -4.337217571706e-09 -1.35469167655575e-08 1.87851385835305e-09 1.11887313315801e-09 1.45369823326555e-09 8.27352112683599e-10 -1.30697727579893e-09 -5.92989209383569e-10 -1.92913974621658e-09 -1.22039052568346e-09 -7.54195370266759e-10 4.57403273751651e-09 -2.14276837773012e-09 -7.07574489795434e-10 1.01108003613199e-09 -2.98409824678897e-09 6.08873717693127e-09 1.76447146281417e-09 -1.42845794441575e-09 1.25356261890485e-09 2.0126403273205e-09 -1.0057504864682e-09 1.50362406075404e-09 -1.98223307613138e-09 -8.343476861332e-10 9.18239252606955e-10 1.85197693100237e-08 -1.42642252176567e-08 -5.10808233778382e-08 4.31091306303479e-09 8.68243650873693e-08 -1.48013108796666e-09 6.95748392913996e-10 -7.62163876407971e-09 1.6763617140016e-08 7.16777072887922e-09 -4.58647916139978e-08 1.6474435242953e-08 -7.90563899365302e-09 -3.26349960544347e-10 4.05068456844061e-09 -1.02906351566542e-08 -2.41469108574845e-08 1.60949091947256e-09 3.12307834038447e-09 1.02361902362516e-08 5.29354953332738e-09 1.18402062573712e-09 -7.22677935411999e-09 -5.23502162098967e-10 1.39374140077071e-09 1.46497139624062e-08 -5.81815293866273e-09 -6.67710149679448e-10 1.02723631884614e-08 -1.5275373532368e-08 1.25871143608673e-08
"R2010" -6.40542318618609e-10 2.52416560920631e-09 2.35215179511743e-09 1.48280900164323e-08 -4.2982142844565e-09 -8.1668298270691e-09 3.99176510165771e-09 4.05046591162736e-09 -4.08538940241823e-08 -6.93925356862442e-09 -3.26101167983488e-10 1.24138508751463e-08 1.23498933579945e-08 -9.71333360499234e-09 1.35866493638784e-08 1.81513279244163e-08 3.93412981625063e-10 -7.08772637286527e-11 1.26599188046905e-10 -1.03872837475622e-08 5.60957882458247e-10 4.39786609752289e-09 -5.94884726423942e-09 6.12822419226653e-08 -4.84076708022259e-09 -7.36182506817864e-10 -2.61071527866472e-09 -4.89336352809616e-08 9.25605338461367e-09 3.06538542210133e-09 -4.15002849013422e-09 1.20374742949101e-09 6.50675522882276e-10 -6.31336173601236e-09 -5.74232832876422e-09 -4.21982731396333e-09 -6.52091969443657e-10 6.97517519403743e-09 1.02743654123585e-09 1.65805541735523e-09 -1.22528384929288e-08 -1.48013108796592e-09 6.2397556749521e-08 1.40012091430835e-08 3.72819493338411e-09 -2.70117341132027e-08 -8.77575430531739e-09 -4.10720096980231e-09 -7.17458731301512e-10 -4.04769021964963e-08 4.99604889098829e-09 -3.91902040436992e-09 -9.52024898104845e-10 2.17994216112359e-08 -3.02414724889398e-08 -3.36310322855775e-09 3.03111116542962e-08 -6.70303982541861e-08 4.48867657673972e-09 -2.52378814048463e-09 8.72387341022301e-09 3.28225209604002e-08 4.06074594250505e-09 -5.08166714302377e-09 4.07682495120476e-09 1.57183507118449e-09 1.35807474816955e-08 -1.2327264442576e-08
"R2011" -1.59280699061743e-09 -2.30511854625125e-09 5.33614694402318e-10 1.17196094178892e-08 -1.2578022823551e-09 -6.71448969355807e-09 1.57716825465956e-08 3.82577529755872e-09 -2.33553704412579e-09 -2.36406849871131e-08 1.78851695906764e-09 7.11180663945589e-09 4.01272554805859e-09 -4.00154594183358e-09 2.87225081186762e-09 8.20715474289049e-09 7.62017628517849e-10 -6.28319863957761e-10 -1.68074120752978e-09 -1.01154595935326e-08 4.55032687042275e-09 -1.46311911553759e-09 -2.15064064158202e-09 -9.89620085599667e-09 -4.87776525593702e-09 1.13255598056671e-09 -1.15288387268451e-09 -1.36924284306255e-08 6.21937868403333e-09 -2.0613925591284e-09 -4.75675743954081e-09 1.20765134380523e-09 -2.28589267269812e-09 -9.66233779230704e-10 5.33867097582604e-10 2.87306249392536e-09 2.92087995267319e-09 5.27893419858566e-10 7.02794770688342e-10 -3.11041530885e-09 -2.61461411988615e-08 6.95748392914748e-10 1.40012091430849e-08 8.19607272537014e-08 5.25851857273796e-09 -1.67399753954629e-08 -2.93423983085543e-09 -5.04617628692615e-09 2.11744652470715e-09 -7.41313276287061e-09 3.51488486969295e-09 -4.92673038547107e-09 1.87370265259802e-10 -1.13752013163753e-08 4.97921816460795e-09 1.15039908208965e-10 -5.78260669983245e-09 9.42667551580909e-09 4.1216148803864e-09 -1.73117667178872e-09 2.8321954995698e-10 -9.0491447586534e-09 6.31233903714137e-09 8.10732840151524e-09 1.96062104663761e-09 4.87463817324664e-10 -3.53167119832375e-09 -8.69735778689506e-09
"R2012" 1.25789852428191e-09 -9.93463655359672e-09 6.67024083784815e-09 -6.28829859382419e-10 1.41673779958876e-10 -6.42345815609245e-09 -3.66393476690322e-09 1.15090242904928e-08 -2.27151906461991e-09 4.34782783053784e-09 1.08331916477635e-08 1.47422219461199e-09 8.89486077702675e-09 -3.75654725559217e-09 -3.24134051763158e-10 2.78248974709546e-09 -1.43345916418046e-09 -1.12483303053549e-09 1.11720803896378e-09 1.92449855403395e-09 -2.87393932648408e-09 -5.45070371218895e-10 -6.59864953240135e-09 -9.45647931986646e-10 -9.7039609358505e-09 -8.71590526282908e-09 9.47777614815811e-09 6.65764484653217e-09 8.2994891268525e-10 3.17509573940208e-10 6.66451853983284e-09 -6.14884788708029e-09 1.91922152837476e-09 5.03722288557374e-10 -3.93557363626481e-09 4.45381972454214e-09 1.38936795826461e-09 -2.04477719328483e-10 9.37758985278729e-09 -6.0398891858157e-09 3.34577129378438e-09 -7.62163876408032e-09 3.72819493338319e-09 5.25851857273928e-09 7.54993882844331e-08 -1.90108555754587e-09 -4.45448013752232e-08 5.39187407029809e-09 1.16108117428898e-10 -5.05757928978272e-09 6.57094715004676e-09 -1.66855238566697e-08 -1.62016356970016e-08 -6.37780137273927e-10 -3.31194334734341e-09 5.4939876193067e-10 8.53200804953974e-09 -2.08134671924328e-10 2.29770096878852e-08 -2.23824388185717e-08 -3.88291408165537e-10 -6.26012592569992e-10 8.31335658112687e-09 -7.52939183569907e-09 4.1798802152278e-09 -2.72796612332503e-08 1.11991338409352e-08 -2.10754895740481e-08
"R2013" 5.760792974674e-10 -2.61719520341008e-10 -4.06998273971258e-10 -1.72153980386562e-08 1.17399959394666e-09 5.77892091033825e-09 1.48991244452699e-09 -2.06834734649428e-09 9.599475537376e-09 1.53317296410307e-09 -2.93443805039129e-09 -7.60309809498243e-09 -1.2691352785519e-09 5.8986682031675e-09 -7.20851819873967e-09 -6.94572428554277e-09 -1.93876146267951e-09 8.1092850237209e-10 4.14117863297182e-10 5.52768246359534e-10 -9.17680794024314e-10 -1.06393649202145e-09 6.22655831481477e-09 -4.26752638737456e-09 3.39378847070859e-09 1.35022056418701e-09 -8.13411404660745e-10 3.9378149531454e-09 -7.10223842203458e-09 1.80134795295888e-10 3.20014363242736e-09 -7.18171803648389e-10 1.14354345736819e-09 3.86365485874524e-09 3.00965185369977e-09 4.53429566955841e-10 -1.37221787652271e-09 2.26556795455211e-08 -1.18958219814243e-09 -2.3989320916659e-08 7.69455284732164e-09 1.67636171400127e-08 -2.70117341131997e-08 -1.67399753954642e-08 -1.90108555754406e-09 4.50132185613309e-08 6.10759170594783e-09 -3.16527020995362e-09 5.46478284383826e-09 1.63968900703855e-08 7.24599273770032e-11 1.46774883729968e-09 3.82141726497316e-10 -3.99415956266326e-08 2.78601877356446e-09 -8.52300450297419e-10 -6.12429443333113e-09 2.34083144764623e-08 -5.87668691182318e-09 6.82891217261021e-10 7.16880515155693e-10 -2.99696631063753e-09 -1.72215030876944e-09 2.25266390670884e-09 -2.52160133005626e-09 1.53964122363246e-09 -1.58108812409755e-09 1.06552321789408e-09
"R2014" 1.02780889164396e-09 3.27519099588437e-08 -7.1561786852226e-09 -3.307039951246e-09 9.75922815689314e-10 1.25316576429951e-08 2.80913197598768e-09 -2.19683836733399e-08 3.56017097560696e-09 -1.10667452116183e-09 -1.18998019603969e-08 -6.64799147584643e-09 -5.22028853483293e-08 8.12617025490933e-09 1.28121059717371e-09 -1.29138972016253e-09 -2.90221736501441e-09 -5.17701288985569e-10 4.56277246074389e-09 9.70386392314075e-10 2.2363740970512e-09 6.53125147023569e-10 6.70056648348838e-09 4.0901517836957e-09 2.96679701353308e-08 9.67576076994781e-09 -4.56901273950877e-09 -6.3202803248212e-09 -1.05345157663004e-08 -6.02286345903873e-10 -1.04582763170062e-09 9.24883521238442e-09 1.36386259749912e-09 1.10814058263692e-08 -1.0489703261824e-09 -2.86185010405357e-08 -1.5666022477015e-09 1.00370483339639e-09 -1.00959709993147e-08 -1.63030464499811e-08 1.38659556841744e-09 7.16777072887874e-09 -8.77575430531748e-09 -2.93423983085583e-09 -4.45448013752237e-08 6.107591705949e-09 8.56525477841453e-08 -5.49882325475246e-09 1.42637812538916e-08 5.28746502686672e-09 -1.13648925690748e-08 3.25990171491333e-09 7.2713625255242e-09 2.72015586006754e-10 2.841229995329e-09 -1.999276194583e-09 -9.63292894217641e-09 5.23812085682109e-10 -7.04715515812668e-08 1.72127898363344e-08 1.12628177471949e-08 1.05712637134961e-09 1.14424461804747e-09 4.34160530494939e-09 -8.16857914272385e-09 9.92309655208407e-09 -1.71713614688689e-08 4.17845494791005e-08
"R2015" -1.0049792627507e-09 -1.95903832298117e-09 4.90500403064623e-09 2.35097195435037e-09 4.66957542322419e-09 -4.35096333129914e-09 7.84479665722662e-10 8.13792167263497e-09 3.85322342091148e-10 -2.00211725916773e-09 7.21486232090371e-09 2.15389293052172e-09 -8.57486089740722e-09 -4.73697958394594e-09 -3.16150591154737e-09 -3.09060150082243e-09 8.33416757231528e-10 1.88256631743094e-09 -2.75862720693173e-09 2.6070226388809e-10 2.90247468014138e-09 -9.08203633489012e-10 -7.12930680740517e-09 1.57547430484947e-09 6.72344522057567e-09 -4.22504342788065e-09 5.15893731257595e-09 2.06422100091932e-09 4.38727846575462e-09 -8.03710876087682e-10 -2.56247798541283e-09 -6.07924367069575e-09 -8.51721448626773e-10 1.81290104690096e-09 -1.72352515524655e-08 -6.78541327733985e-09 -1.2834899781963e-08 -6.01921842247455e-09 -3.91446545546542e-09 3.94034272911045e-09 1.06015366622331e-09 -4.58647916140026e-08 -4.10720096980223e-09 -5.04617628692494e-09 5.39187407029625e-09 -3.16527020995337e-09 -5.49882325475208e-09 1.43383332338989e-07 7.71847571695003e-09 1.05337677209646e-08 -3.34984667029701e-09 -1.75263883377303e-09 1.79983965214367e-08 1.05925631205755e-08 -4.59612802502284e-09 -3.76899722223756e-09 -8.14001175230096e-09 -2.59022664773287e-09 -4.1117306320276e-09 -3.73593501938612e-09 1.18054671598632e-08 -2.18047689129019e-09 -1.10728424581923e-07 9.41846663769859e-09 4.87898955623621e-09 -1.18533502919707e-08 1.98114183974937e-08 2.55885337291995e-08
"R2016" 6.13663145498235e-10 1.98139157427377e-09 -1.06844393112266e-10 1.34575442040786e-09 -2.53674599886666e-09 1.53798269956633e-10 -1.96156617791197e-10 4.86857088369838e-09 -2.20178354527566e-09 -2.59200969297989e-09 3.09927078025734e-11 1.12282540369887e-09 -9.74809094526106e-09 9.94470929939276e-10 -2.1494821385381e-09 2.03584244656295e-09 -2.72805122713173e-10 -1.90724418633558e-10 -4.56007492399908e-10 -1.20361977597395e-09 2.88581401480376e-09 -1.78311197586209e-10 -9.08352971972811e-10 1.58217374973458e-09 4.54220149145656e-09 2.42960504636151e-09 -1.51514784367717e-10 -2.75969423298391e-09 -2.89870340514878e-09 2.00820743072717e-12 -3.62677468710261e-10 1.64149794344363e-09 2.02265758734927e-10 3.49486082459689e-09 -9.4178540087934e-09 4.12689597219826e-10 2.22928703060759e-09 1.21683540479015e-09 -1.41413455840627e-08 -3.95272879648559e-08 3.99872355883043e-09 1.64744352429502e-08 -7.17458731301372e-10 2.11744652470634e-09 1.16108117428728e-10 5.46478284383883e-09 1.42637812538914e-08 7.71847571695034e-09 3.53712282186445e-08 2.11483843476859e-09 6.07845172785339e-09 5.3495037558513e-10 -1.95307169984384e-09 -4.2854673883665e-09 1.19894064440671e-08 -4.74922979212046e-09 -6.3452318283233e-09 3.47763173561378e-09 -1.18127975330382e-08 -1.6559739513223e-09 -1.49341565813e-10 -4.18340362583846e-09 -9.30001452393645e-09 1.55925545914184e-09 -1.16324216266355e-09 6.66872337524057e-09 -9.57740694316245e-09 -2.97167068739861e-09
"R2017" 3.22470277858277e-09 3.07351565036405e-08 2.40369983128841e-09 -5.559241413631e-10 1.34975971932568e-09 -9.62359155594416e-10 -1.40597498265303e-08 -2.7697473640776e-09 1.84653206544839e-08 3.38115018714102e-09 5.69327316820652e-10 -4.26396640085883e-09 -1.54689016869103e-09 4.36546416535645e-09 -3.07553823640061e-09 -6.55254346885181e-08 -3.91795725091876e-09 6.34601628828171e-10 -2.172086401323e-09 6.61495260434863e-09 -3.32798119568558e-08 4.57015069175682e-08 2.14001708087425e-08 -7.03474464004314e-08 -1.17944727915574e-08 9.66462584344243e-09 -5.94464125929477e-08 9.59087812710577e-08 -7.39080207684821e-09 7.28012598848504e-09 2.9299023910507e-09 -1.83085958081391e-09 1.90373811244838e-09 7.33498231156053e-09 2.97600362546765e-09 -1.17347949897618e-08 1.05014473938212e-08 -2.99560303581343e-09 3.37809266134146e-10 2.41583800165611e-09 -2.45560075304091e-09 -7.90563899365176e-09 -4.04769021964929e-08 -7.41313276286764e-09 -5.05757928978626e-09 1.63968900703851e-08 5.28746502686594e-09 1.05337677209656e-08 2.11483843476949e-09 2.0852155348942e-07 8.70189464776663e-09 7.67438939416576e-09 -9.02961134757945e-09 -2.5412807836774e-09 -6.96529626940805e-08 -9.30179939255281e-08 -4.2454822491399e-08 2.59511942404194e-08 8.51293983953108e-09 -1.61150557782524e-09 -1.21038847280295e-08 -3.42934123008462e-08 -2.23880206678422e-09 1.95040411986782e-08 -5.10821268703417e-09 -2.12267881436125e-09 1.13753044065533e-08 1.39645365238632e-08
"R2018" -8.12951242169795e-10 -1.61388804644417e-09 -9.71909368866581e-10 1.16597402619021e-09 1.43264624486471e-09 -4.12004460762121e-09 6.11855257198872e-10 6.02914004662355e-09 -2.42309372504856e-09 -3.579881337325e-10 -9.92883946372546e-09 1.69713997591282e-09 3.05751126742088e-08 -6.44840104218665e-10 -1.14348823438861e-09 1.26023784372373e-10 4.04255579298688e-10 2.69250108312962e-09 1.2511939277119e-09 -2.46461480720161e-10 -5.46432067069998e-09 -7.31577454742353e-11 7.16480441995027e-09 -2.40643121194099e-10 -1.17326787599434e-08 4.14763271833502e-09 -1.33778593317431e-08 7.13774904468854e-10 3.67225652030371e-10 9.4752363974275e-11 5.03883478303518e-10 -2.81409855322004e-09 2.67816109554414e-09 -7.82915958236134e-09 -2.4462307640877e-09 1.7219468124098e-09 -7.08885048481243e-09 1.83664993023488e-09 -2.11148826617604e-09 -6.66591409367882e-09 -5.96507052186722e-09 -3.26349960546578e-10 4.99604889098951e-09 3.51488486969289e-09 6.57094715004628e-09 7.24599273782984e-11 -1.13648925690748e-08 -3.34984667029886e-09 6.07845172785344e-09 8.7018946477715e-09 6.92726243477975e-08 9.90354354786072e-09 -4.13261447838627e-08 -2.1414552104815e-09 -5.79109458724311e-08 1.21069053844796e-09 2.10773339547521e-08 -3.10373064333697e-09 1.20133118520018e-08 -1.41320084400298e-08 1.27922799432414e-08 1.02491484600507e-08 -2.82766926054719e-09 1.24747273535537e-08 -2.30973439962979e-09 1.49268928742764e-08 2.29416865702223e-08 -6.09197773618647e-08
"R2019" -2.54887819074937e-09 -1.87272932015929e-09 -1.0397582735992e-09 -4.72938291838308e-10 -2.03345221223651e-09 4.41405826526783e-10 2.73246581324366e-09 -2.7599145749153e-09 1.71582035337399e-09 -1.15270232522126e-09 1.27521897169614e-09 2.24398500505977e-10 5.9684880842325e-10 2.04446747088508e-09 7.58777079656134e-10 -3.29365240700779e-09 9.35902804565709e-10 -6.20405692035159e-10 -3.42505140457562e-09 -5.72722418693478e-10 -2.00157212254014e-09 1.85304611840137e-09 9.02996363247596e-09 1.19338202119555e-09 -6.51984655797771e-10 5.94391735964971e-09 -2.17492749988403e-08 -2.9416465657437e-09 -6.08515997367944e-10 -3.26137394385814e-10 3.27191587182511e-09 2.78392237119606e-09 -1.35013347599641e-09 -3.36520656699857e-10 -8.26143734995383e-09 -2.76982074529856e-09 -8.86260831327011e-09 1.46916964056732e-09 -1.33426708904473e-09 3.07172916834183e-09 7.7881077355463e-10 4.0506845684414e-09 -3.9190204043702e-09 -4.92673038546993e-09 -1.66855238566737e-08 1.46774883729866e-09 3.25990171491254e-09 -1.75263883377242e-09 5.34950375585664e-10 7.67438939416563e-09 9.90354354786163e-09 6.69558377743814e-08 -9.87560752817223e-09 -3.69977694972394e-11 -9.51648061311327e-09 -2.98442022070532e-09 3.90272635824213e-09 -1.12463754127047e-09 6.74911966831134e-09 -6.09159530101867e-08 3.60030120808449e-08 3.87631336751851e-09 2.19420528164423e-09 3.85554534802965e-09 -1.5165592315084e-08 -7.10268281307638e-10 -8.27892157047913e-09 1.48394466662856e-08
"R2020" 5.29452036939364e-10 -7.48996473438387e-09 -7.81926170619001e-10 -9.3068463614568e-10 6.37044760999964e-10 1.87719406095404e-09 2.95131394381733e-09 -3.56704428165203e-09 2.56537472472649e-09 9.27857517104478e-10 -1.15993720899873e-08 2.0546993243546e-10 1.16887968332851e-08 1.51240194011104e-09 -2.66053697091803e-09 1.00247351999076e-09 1.08300124605489e-11 2.50169461303446e-10 1.04346316430403e-09 -1.34910155778388e-09 2.897689157709e-09 7.79214690829436e-10 1.0806778628095e-09 -2.1253495552964e-09 5.64034803706995e-09 2.79660063454558e-09 -4.55720467617094e-09 -3.41874295904308e-09 -1.09945114376407e-09 -5.71531021423608e-10 -3.99172020528412e-09 8.77640896517106e-10 -7.31515735950825e-11 -1.62186956650141e-09 2.02330248595326e-09 9.45442743650888e-09 4.93085049697998e-09 1.40892648937222e-09 8.1009639934705e-10 4.11531776843607e-09 3.65073082540787e-09 -1.02906351566541e-08 -9.5202489810504e-10 1.87370265254556e-10 -1.6201635697004e-08 3.82141726496742e-10 7.2713625255255e-09 1.79983965214326e-08 -1.95307169984311e-09 -9.02961134758743e-09 -4.13261447838654e-08 -9.8756075281697e-09 1.00058036073345e-07 -2.73051826880285e-09 6.213372882354e-08 -2.99724175113363e-09 -2.29062802604944e-08 4.96028461069413e-09 -1.01731935293319e-08 -1.46441074547932e-08 3.8964117784813e-09 -1.02013743198831e-08 -2.49258003947917e-08 -1.34191021282066e-08 5.3088046231258e-09 2.35446946670377e-09 5.87120869852247e-09 -6.08737775277855e-09
"R2021" -7.27202696402309e-10 -3.25137223195445e-09 7.08616535376703e-10 2.04613919820983e-08 -6.72643654672188e-11 -6.0558189129513e-10 -9.08695021649437e-09 9.27730557902245e-11 -2.25056191544151e-08 -2.69909763573576e-09 1.33522481152788e-09 8.64747313936567e-09 -4.96287917374775e-09 -3.83730025769207e-09 6.21573293194333e-09 -1.32699490301877e-09 7.00218633622999e-10 -5.89632437614132e-11 4.91185333313214e-10 -1.53524156846913e-10 2.24853741581581e-09 -5.89637240807511e-11 -5.17172455681218e-09 8.47741071628446e-08 2.88801866990149e-10 1.88530338724416e-09 1.82837774618956e-09 -4.022096394766e-08 1.29022540750813e-09 3.05621972742355e-09 -8.76864779247793e-10 2.40751579889664e-11 5.09178708255209e-10 -1.21571998555034e-09 -1.1416974822905e-09 2.56112120958063e-09 -1.96201974950577e-09 -5.57377402630182e-08 1.59909772874106e-10 2.66130648768087e-08 -1.99388590609563e-08 -2.41469108574849e-08 2.17994216112353e-08 -1.13752013163715e-08 -6.37780137276827e-10 -3.99415956266325e-08 2.72015586008182e-10 1.05925631205772e-08 -4.28546738836604e-09 -2.5412807836796e-09 -2.14145521048177e-09 -3.69977694970854e-11 -2.73051826880086e-09 1.05015146932128e-07 -2.81743567744548e-08 1.73695830917573e-09 8.76164305364988e-09 -8.96600887095662e-08 6.10547147743934e-10 1.28929213188856e-09 -1.65731949629457e-09 3.49972661048981e-08 -4.15236699833746e-10 7.36576912433348e-09 1.12618495363107e-09 -4.43304663941856e-09 3.36215311532841e-09 1.05852484170466e-08
"R2022" -1.70709803799997e-09 -1.39658553700521e-09 4.09942361725425e-09 5.06364700475857e-09 2.16706230763111e-09 2.92853019808402e-10 7.21607993233359e-09 4.46991556408078e-09 2.19822230442855e-08 9.1397321016766e-09 -1.23083014101692e-08 -7.63373529324534e-10 8.86280063784237e-09 -3.47728225032062e-09 -8.01414236188833e-09 1.57502655586511e-08 4.08361542126685e-09 1.94483150000827e-09 -3.25341975095803e-09 5.57821872267332e-10 1.08762911282449e-08 6.1181872048246e-09 -1.27394439777471e-08 -5.76012045374043e-08 2.2300203518151e-08 -6.0851926491064e-09 3.17348954568469e-08 -3.01856193747306e-09 -1.13155674773327e-09 1.77147118600799e-09 4.67421648098099e-10 1.73411795551665e-09 -1.91957657063588e-09 7.76124517341553e-10 7.88915646122212e-09 -1.67256655146448e-08 3.77096673777258e-08 -6.92816171161471e-09 -7.28000052215188e-09 -5.34907873073324e-11 4.28052565280891e-08 1.60949091947446e-09 -3.02414724889395e-08 4.9792181646084e-09 -3.31194334734395e-09 2.78601877356402e-09 2.84122999532979e-09 -4.59612802502397e-09 1.1989406444067e-08 -6.96529626940862e-08 -5.79109458724314e-08 -9.51648061311238e-09 6.21337288235432e-08 -2.81743567744562e-08 5.78208587447807e-07 -8.50562619887828e-09 -3.16596057570156e-07 8.06675194409986e-08 -2.19838585951774e-08 -2.53695534527318e-09 1.39451683521284e-08 -1.10747002290187e-07 -3.01370105004213e-08 -7.05873628000193e-08 1.20297042563356e-09 1.19545655299191e-08 -1.09819697392973e-07 -2.16962744923802e-08
"R2023" -1.59411746083556e-09 -5.09436234498666e-08 -5.90035972044971e-09 3.20600973415731e-09 -2.25108673876214e-09 4.60417589135962e-09 1.28135147083712e-08 -1.73768576262931e-09 -2.2201940240734e-09 -5.50490111960745e-09 1.79588594026267e-09 -3.59919271778514e-10 -1.13529018266339e-08 -1.2057960281894e-09 2.13416335510103e-09 2.20045881196771e-08 1.5428634959069e-09 -2.37683125811787e-09 3.17451955924983e-09 6.68605286531164e-10 2.80456266203886e-08 -6.596149963586e-08 -4.1407174296394e-09 1.64241472723583e-08 1.71452287811658e-08 -6.22822564479487e-09 6.121732185212e-08 -2.48976802937379e-08 5.39253503046426e-09 -8.92645369161282e-09 6.33121666988848e-10 3.99078049676044e-09 -3.10528949551968e-09 -4.96266114320686e-09 -9.61168513116804e-10 4.45738611757273e-08 -9.42751945563162e-09 -7.81541579521796e-09 1.03987374708125e-09 1.74652670382016e-09 -4.99201331584496e-09 3.12307834038614e-09 -3.36310322855729e-09 1.15039908207643e-10 5.49398761930497e-10 -8.523004502974e-10 -1.9992761945835e-09 -3.76899722223614e-09 -4.749229792121e-09 -9.30179939255319e-08 1.21069053844736e-09 -2.98442022070459e-09 -2.997241751132e-09 1.73695830917663e-09 -8.5056261988769e-09 1.04692327449515e-07 2.55010089770639e-08 5.64705692948717e-09 -5.69583536041044e-09 5.39134808228957e-09 -2.89760843389926e-08 7.52556272549162e-09 3.63537704259672e-09 6.23186936370703e-09 1.71116116537355e-09 1.4644904468436e-09 -2.19880889479341e-09 -3.31655691379511e-09
"R2024" 2.77540450126846e-09 -5.18753787400543e-09 -9.71989460188053e-09 -2.69525173238372e-09 -1.42261229187643e-09 2.53354099635228e-10 -7.12848932297482e-09 -1.96119542070393e-09 -1.51638832176337e-08 -3.69926932612175e-09 5.31642325225327e-09 4.4758747949733e-09 6.5231749603016e-09 1.53010191723735e-09 3.44399892105666e-09 3.7852001947144e-09 2.51646837389596e-09 1.26600422628407e-09 6.11503429436021e-10 -4.83403539231923e-09 7.52617379973648e-10 -9.21349505653249e-09 -7.97305989298684e-10 4.60544650017463e-08 -2.26087518067831e-08 -1.60406333307255e-09 1.79239693775614e-08 -1.34176947177698e-08 5.15334234862577e-09 -4.4642629138152e-09 -3.42025926558227e-09 -2.00428690275128e-09 -3.44163243694492e-10 -6.2819137494069e-09 -6.53037471601413e-09 1.86044406540769e-08 -4.39425329980429e-08 6.96796853449666e-09 2.77463510008748e-09 -3.69819660283503e-09 5.41396268474171e-10 1.02361902362513e-08 3.03111116542958e-08 -5.78260669983317e-09 8.53200804953777e-09 -6.12429443333052e-09 -9.63292894217651e-09 -8.14001175229783e-09 -6.34523182832427e-09 -4.24548224913962e-08 2.10773339547553e-08 3.90272635824730e-09 -2.29062802604912e-08 8.7616430536517e-09 -3.16596057570134e-07 2.55010089770657e-08 3.28158639385146e-07 -4.23138980707334e-08 2.12790529510793e-08 -1.12771198479065e-08 -2.41696690830516e-08 4.75912843351677e-08 1.50176804903638e-08 -1.58505328813165e-08 3.64146330786113e-09 -3.74814999952852e-09 7.9888228177253e-08 -5.81698218698928e-09
"R2025" 1.95448554649557e-09 4.01840265117403e-09 -2.62015577649111e-09 -8.35581386701814e-09 7.90310362153456e-10 2.18042328286158e-09 9.68490500877446e-10 -2.82635533072918e-09 5.15474287399217e-08 1.79625025971766e-08 5.0718105669232e-10 -2.55718556978421e-08 -3.67845609386446e-09 3.62103542089378e-09 -4.98791195694153e-09 -1.05237390963045e-08 5.64305643986131e-10 -1.83652105718948e-10 9.77012686827853e-10 4.15603477881986e-08 -8.20685686546726e-09 -1.31558717228062e-09 4.43433690222512e-09 -2.29298856320392e-07 -3.68548710725867e-10 -3.51731606037302e-09 1.02463032487899e-09 1.35338349188745e-07 1.04021884564698e-09 -3.76323749568043e-09 3.57031280018227e-09 5.72766724762007e-10 -1.9584328861409e-09 -4.35260475319233e-11 7.82657501353647e-09 -1.32570715174714e-09 2.37136890336464e-09 -2.16893828815294e-08 9.91389979987588e-10 -8.66539906961272e-09 -3.41023957400574e-09 5.29354953332704e-09 -6.7030398254184e-08 9.42667551581047e-09 -2.08134671925422e-10 2.34083144764633e-08 5.23812085681789e-10 -2.59022664773212e-09 3.47763173561345e-09 2.59511942404184e-08 -3.10373064333717e-09 -1.12463754127238e-09 4.96028461069434e-09 -8.96600887095726e-08 8.0667519440997e-08 5.64705692948765e-09 -4.23138980707335e-08 2.2865947366447e-07 2.30463591517718e-09 2.43667795515089e-09 -9.07153039496623e-09 -1.07670045660269e-07 -7.12578784849351e-09 1.40365526120134e-09 -2.06680873235596e-09 3.97093074827274e-09 -2.51186014177314e-08 -2.47170746935747e-09
"R2026" -6.85844461145172e-10 -9.59057981321098e-09 2.05462871969828e-09 3.14651865385471e-09 -1.19413362418639e-09 -1.24386033328816e-08 -6.76939118400204e-09 2.0426468139334e-08 -1.52181318057171e-09 1.40598780862185e-09 2.20220281232804e-08 6.99899759820569e-09 7.40173155484608e-08 -7.28704113035437e-09 -1.74128599284334e-09 -3.06918502654067e-09 6.30549059643629e-09 -6.29316739469928e-09 -3.64999465255876e-09 -2.21635943391756e-09 -7.13551263105232e-09 5.107067036234e-09 5.79189355952728e-09 -1.0772197795441e-08 -1.29421531160623e-07 -6.17184868303932e-09 -1.88764749541125e-08 1.6643210727535e-08 1.6969729754055e-08 -8.37889874727272e-10 6.25756304666338e-10 -8.74399263824716e-09 -1.88257636412128e-09 -2.35112201508128e-08 6.06348672023082e-10 3.93432242755802e-08 -4.41673627783484e-09 -1.58597274024175e-09 3.18838036817092e-09 1.54016781593462e-08 -4.79696438960788e-09 1.18402062573725e-09 4.48867657674036e-09 4.12161488038467e-09 2.29770096878848e-08 -5.87668691182182e-09 -7.04715515812635e-08 -4.11173063202925e-09 -1.18127975330378e-08 8.51293983953201e-09 1.20133118520013e-08 6.74911966831096e-09 -1.01731935293321e-08 6.10547147743763e-10 -2.19838585951772e-08 -5.69583536040943e-09 2.12790529510808e-08 2.30463591517707e-09 1.52065881366285e-07 -2.74224742131207e-08 -3.94741586699962e-08 -4.13824483876731e-10 7.75960353244092e-09 1.42801994106342e-10 6.71173137177284e-10 -1.73541645452977e-09 1.56096863069971e-08 -3.60481020592499e-08
"R2027" 4.61166441677267e-10 1.97703612538067e-08 -3.18833472437656e-09 5.01059596204728e-10 -2.03446580133545e-09 3.9866051757426e-09 6.6792494870944e-10 -7.40965100545514e-10 2.24726698877297e-09 -2.49486002033189e-09 4.01168184337981e-09 -2.90887208805221e-09 -7.69407922249785e-09 -2.11993858160958e-09 9.3695543967152e-10 2.32712481376297e-09 5.5926521952696e-09 -1.31616423894094e-09 -3.97686016322087e-09 2.14097209276994e-09 1.00940443461249e-08 -2.12506687141243e-09 -2.21478545729891e-08 -4.00046895326397e-09 1.11869665251158e-08 -1.17689299570619e-08 6.09506580880489e-08 -6.96896643226422e-11 4.62067356725854e-09 -7.86035436487083e-10 1.80263686485626e-09 3.68991311400356e-09 -3.38404948020567e-09 -1.92563461502745e-09 6.54114974820338e-09 -8.25690449065964e-09 1.77342816032217e-08 -3.63200545045512e-09 1.26706061672282e-10 1.30672950222533e-09 -5.47791465263658e-09 -7.22677935411912e-09 -2.52378814048494e-09 -1.73117667178696e-09 -2.23824388185681e-08 6.82891217261072e-10 1.72127898363347e-08 -3.73593501938824e-09 -1.65597395132331e-09 -1.61150557781383e-09 -1.41320084400218e-08 -6.0915953010183e-08 -1.46441074548006e-08 1.28929213188889e-09 -2.5369553452725e-09 5.39134808229107e-09 -1.1277119847907e-08 2.43667795514960e-09 -2.74224742131237e-08 1.98201335420523e-07 -1.05533857877509e-07 1.54977379743018e-09 7.09983012814424e-09 -3.36016350653585e-11 -1.60350325251382e-08 8.89674731126054e-09 3.76467025830866e-09 -2.31869289340861e-09
"R2028" -3.88914915941695e-09 5.31884414602517e-08 4.03822520367496e-09 1.0129494411088e-09 6.25098458711679e-09 -4.30810923576998e-09 -5.20019717232008e-09 5.04599848928674e-09 -5.56629662492968e-09 8.29998671191817e-10 -1.94833401115565e-08 1.7416479860632e-09 1.45871762968938e-08 -1.12739104831364e-09 -3.7674601947726e-09 2.59227214007771e-09 -1.08363145939278e-08 2.07218721000349e-09 1.42550715560574e-08 -4.45794621807216e-09 -3.0573453035785e-08 3.00378662654109e-08 5.61871044025294e-08 2.05324378137198e-08 2.59260635478353e-08 1.92051427850848e-08 -1.72030816511569e-07 -2.0241532242304e-08 -1.31370972786613e-08 1.59628096839904e-09 5.93300544845911e-10 -7.93130781093776e-09 1.44283824116905e-08 -2.01956509963785e-09 -1.58107461940039e-09 -1.24901764728446e-07 -3.60671716506213e-08 3.17935675920109e-09 -3.22640258355656e-09 -1.3229969444322e-10 -8.52206826209844e-10 -5.23502162098676e-10 8.72387341022255e-09 2.83219549961138e-10 -3.88291408165287e-10 7.16880515155124e-10 1.12628177471946e-08 1.18054671598648e-08 -1.49341565813804e-10 -1.21038847280266e-08 1.2792279943245e-08 3.60030120808362e-08 3.89641177848359e-09 -1.65731949629667e-09 1.3945168352127e-08 -2.89760843389937e-08 -2.41696690830481e-08 -9.07153039496481e-09 -3.94741586699916e-08 -1.05533857877502e-07 3.23891406391084e-07 3.23037543578522e-09 -2.24707248245269e-08 1.01376090931141e-08 1.81421892996241e-09 -3.33474966950171e-09 -5.99862795919372e-09 2.30038238284127e-08
"R2029" -2.16585172519393e-09 1.2406816453103e-09 -6.34214111484925e-09 9.51123075237203e-09 1.57376500790142e-10 -3.61121329489377e-09 5.49760906954031e-09 4.80206956219717e-11 -2.00622576340144e-08 -1.62919857945018e-08 1.43011719738743e-09 7.72113117781645e-09 -2.1545048935031e-09 -1.54831020181442e-09 3.92495149285222e-09 6.88542134316833e-09 -9.49307821675861e-10 -1.61722335439986e-09 3.87123056429731e-09 -1.48861541822975e-08 9.94244596677057e-09 -2.00682720007094e-09 1.02749291376111e-09 9.34294507951175e-08 -2.61969096770772e-09 -9.03488617360104e-10 8.77858838847304e-09 -9.41426589224392e-08 -1.84362865600836e-09 -1.87618809403841e-09 -2.95449056990669e-09 7.01104814692092e-10 2.40672374992043e-09 -2.46990793968137e-10 -4.96233667856027e-09 -1.42281242059711e-09 -4.8269572713402e-09 6.05222124713275e-09 1.63170696249583e-09 1.00928530320597e-09 -3.33520705630114e-08 1.39374140076873e-09 3.28225209604032e-08 -9.04914475865342e-09 -6.26012592568349e-10 -2.99696631063537e-09 1.05712637134981e-09 -2.18047689129346e-09 -4.18340362583823e-09 -3.42934123008432e-08 1.02491484600521e-08 3.8763133675218e-09 -1.02013743198829e-08 3.49972661048938e-08 -1.10747002290188e-07 7.52556272549168e-09 4.75912843351672e-08 -1.07670045660276e-07 -4.13824483878086e-10 1.54977379743452e-09 3.23037543577598e-09 1.90468408612341e-07 1.35459782962938e-08 8.59365014551699e-09 2.90858302450816e-10 -3.92827716683135e-09 2.64223089689337e-08 6.43798821183457e-10
"R2030" 1.4504371753649e-09 -5.10664236141407e-09 -4.07740056748215e-10 -3.04196609611035e-09 -1.02196238157483e-08 3.87293032793482e-09 -2.57173424252329e-09 -6.5585478072942e-09 -2.98910652156964e-09 1.87664383643901e-09 -1.51895708859776e-08 -9.97081219878186e-10 2.91428284383131e-08 4.26022637282395e-09 4.91750985884382e-09 4.08735091826512e-09 6.52994460721332e-10 1.26228332192519e-10 1.38759522107659e-09 3.92965815351346e-10 -2.19997453543021e-09 -8.73546666792946e-10 1.11615088776087e-09 8.29172109297557e-09 -1.406255470675e-08 3.60688343639311e-09 -7.08903715682023e-10 -3.27401690842359e-09 -2.49044049684697e-09 1.0641625526064e-09 2.54061616197353e-09 7.58016646148757e-09 6.51655176799781e-10 -6.61745874619311e-09 6.23365432473453e-09 1.44906352320976e-08 1.44407812894433e-08 3.03360481552628e-09 1.73610888806758e-08 3.32908995831052e-09 -1.04090206671161e-08 1.46497139624046e-08 4.06074594250518e-09 6.31233903714244e-09 8.31335658112545e-09 -1.72215030876971e-09 1.14424461804586e-09 -1.10728424581916e-07 -9.30001452393549e-09 -2.23880206678051e-09 -2.82766926054783e-09 2.1942052816463e-09 -2.49258003947935e-08 -4.15236699833119e-10 -3.01370105004215e-08 3.63537704259801e-09 1.5017680490365e-08 -7.12578784849004e-09 7.75960353244144e-09 7.09983012813948e-09 -2.24707248245233e-08 1.35459782962954e-08 1.63710034186217e-07 -2.59302585232193e-10 -8.3329818039422e-09 -3.53722887628744e-08 -3.35652642094456e-08 -9.8773517509027e-09
"R2031" -8.46013805621085e-10 -2.94667552077082e-09 2.64250798048295e-09 1.10269536265139e-09 3.96225936043557e-10 -1.27144603103238e-10 8.89096782358009e-10 1.28425316423567e-09 -1.50862479592932e-09 -1.90090765511598e-09 2.17733304147577e-09 -1.37219393626436e-09 -5.21824920108567e-09 1.31650942693238e-09 9.07562637917882e-10 -6.64679618806776e-11 -3.63408250314985e-09 -4.7964385135496e-10 2.26809786278896e-09 4.38352381442172e-09 -3.73001388989528e-09 -3.30834055837635e-09 4.56021548810551e-09 -3.1854258827197e-09 -8.3692369437096e-10 2.22280410169159e-09 -1.69225678423008e-08 5.53583830126151e-09 -2.15509939968388e-09 -3.49491462786835e-10 -3.26937593871689e-10 -1.4201798233369e-09 7.82855512790376e-10 2.18259838285088e-09 -2.12286510907145e-09 3.92275423698971e-09 -2.37682990136188e-09 -9.55010895584129e-09 -4.42197338479011e-10 1.01640385901111e-09 -4.53592152498752e-08 -5.81815293865976e-09 -5.08166714302404e-09 8.10732840150977e-09 -7.52939183569766e-09 2.25266390670878e-09 4.34160530494897e-09 9.41846663769695e-09 1.55925545914153e-09 1.95040411986832e-08 1.24747273535484e-08 3.85554534803351e-09 -1.34191021282102e-08 7.36576912433411e-09 -7.05873628000251e-08 6.23186936370479e-09 -1.58505328813116e-08 1.40365526120332e-09 1.42801994106257e-10 -3.36016350667183e-11 1.01376090931131e-08 8.5936501455147e-09 -2.59302585232279e-10 8.08052828924555e-08 5.93839506640008e-10 2.86491906981757e-10 -2.21356528132906e-08 1.84204092049738e-08
"R2032" 1.08739034790807e-09 -5.44050873705584e-09 1.52048290980426e-09 1.09042848081844e-09 4.34080875229844e-09 -3.94279619339214e-09 -3.16764499594886e-09 3.64178881915448e-09 -1.57391760794179e-09 8.3205785138906e-10 1.54353072960968e-08 1.77273559116971e-09 -2.19810616549907e-08 2.19723819421401e-09 -1.48727674453192e-09 3.05234554057919e-09 -3.71670819932491e-09 -1.72665810810114e-10 -1.62935745026168e-09 -3.77773386119457e-10 6.80223335058901e-10 -2.79080154424519e-09 -4.29789211317173e-09 2.31478859857585e-11 1.19000114139793e-09 -2.41566750885604e-09 1.92166606489756e-09 2.24020303140084e-09 -8.17120987785148e-09 2.02408529665348e-09 -2.71762734399487e-08 -5.06433219335152e-09 2.40246594168639e-09 1.09226510146365e-08 1.04499135956163e-09 8.63113870016118e-09 -1.83104515885211e-09 -6.88715779112544e-10 -2.37350060025303e-10 1.55769722992603e-09 -1.86087266586212e-10 -6.67710149680322e-10 4.0768249512049e-09 1.96062104663739e-09 4.17988021522767e-09 -2.52160133005604e-09 -8.16857914272305e-09 4.87898955623823e-09 -1.16324216266355e-09 -5.10821268703654e-09 -2.30973439962813e-09 -1.51655923150825e-08 5.30880462312652e-09 1.12618495363094e-09 1.20297042563407e-09 1.7111611653736e-09 3.64146330786132e-09 -2.06680873235563e-09 6.71173137176025e-10 -1.60350325251337e-08 1.81421892996189e-09 2.90858302454198e-10 -8.33298180394424e-09 5.93839506640552e-10 4.17956213530759e-08 1.95292717297165e-09 1.0552983344648e-09 3.9973973074551e-09
"R2033" -8.20231299611274e-10 6.23275706381501e-09 -6.82138586390038e-09 1.94681018136201e-09 5.51204502415407e-09 -3.45345371259429e-09 2.11042724090879e-09 1.7951338900077e-09 1.22314667211885e-09 -1.41040209093975e-09 2.79970958128314e-10 7.2973606312532e-10 -5.60684069725365e-09 -6.28646928811107e-11 -4.29874288596828e-10 -7.29394297882033e-10 2.21272733117932e-10 -4.61889708035549e-12 1.74538577412003e-09 -2.38996935154031e-09 1.57317226076993e-09 -9.076554032973e-10 5.40367394539462e-09 -5.86994189970146e-09 -5.67118525979352e-10 4.23818193610197e-09 -4.81200243845763e-09 -5.50879780494017e-10 5.48902950613468e-10 -6.65585529952582e-10 -2.50144204770322e-09 -1.87445158705054e-09 6.53764451551411e-11 -1.58717255467677e-09 3.45709223271744e-09 1.49992032946422e-09 3.41186639255326e-09 1.5771536515299e-09 -1.64371932330684e-08 -2.69858976563737e-09 1.75998214447343e-09 1.02723631884604e-08 1.57183507118407e-09 4.87463817325498e-10 -2.72796612332477e-08 1.53964122363248e-09 9.92309655208428e-09 -1.18533502919729e-08 6.66872337524069e-09 -2.12267881436162e-09 1.49268928742771e-08 -7.10268281306555e-10 2.35446946671087e-09 -4.43304663941979e-09 1.19545655299185e-08 1.46449044684375e-09 -3.74814999952371e-09 3.97093074827226e-09 -1.73541645452907e-09 8.89674731126516e-09 -3.33474966950034e-09 -3.92827716683094e-09 -3.53722887628748e-08 2.86491906979191e-10 1.95292717297207e-09 5.58252555032975e-08 1.58058195887996e-08 -3.99811007062591e-08
"R2034" -1.80583485003475e-10 3.87170436346264e-09 -4.65661694867588e-09 -1.51829731930322e-09 3.78675071592716e-09 -3.33700609764189e-09 2.25163968101217e-10 2.04669242282147e-09 -3.70659505164123e-09 3.7164772323778e-10 -4.09709425914695e-09 1.14189060347285e-09 2.59344239182482e-08 -1.0308990688064e-09 -6.05556346257319e-10 -5.50616616329798e-09 3.033867909037e-09 6.01084206487802e-10 1.2142544595667e-09 -3.82914079845902e-09 -1.12889894522569e-09 -1.65877743672894e-10 2.90854391118046e-09 1.59979729629695e-08 -1.60495311643095e-08 3.28307127338881e-10 -6.43355145407943e-10 -4.24054238909855e-09 7.23197020552273e-09 -1.35849611593992e-09 -1.35678629787228e-10 -3.76704376330859e-09 1.65384042135393e-10 -1.06487573232152e-08 5.38888915683453e-10 1.70218149820353e-09 -1.04558907021384e-08 7.72157394305676e-09 1.62374893032835e-09 7.83886466491291e-09 5.29452173070747e-09 -1.52753735323664e-08 1.35807474816957e-08 -3.53167119832479e-09 1.11991338409341e-08 -1.58108812409734e-09 -1.7171361468868e-08 1.98114183974942e-08 -9.57740694316214e-09 1.13753044065508e-08 2.29416865702189e-08 -8.27892157047993e-09 5.87120869852695e-09 3.3621531153272e-09 -1.09819697392974e-07 -2.19880889479372e-09 7.98882281772544e-08 -2.51186014177318e-08 1.56096863069975e-08 3.76467025830864e-09 -5.99862795919317e-09 2.64223089689311e-08 -3.35652642094465e-08 -2.21356528132895e-08 1.05529833446594e-09 1.58058195887991e-08 8.07189421796983e-08 -5.68979959469539e-08
"R2035" 1.08685781102096e-09 2.4529462850432e-08 5.6791194453569e-09 -1.92377181736342e-10 -2.01297502925632e-10 8.32763765463341e-09 -2.34565176947329e-09 -1.34671862891199e-08 1.31569617600266e-09 -4.85086955401887e-09 4.10758901374603e-08 -4.37190949035488e-09 -1.15017202797177e-07 2.73341420362338e-09 3.65094898787504e-09 -3.54164553698951e-09 -6.32300488991798e-09 -5.36893854296614e-09 -6.00329540396268e-09 3.57763010387093e-09 4.51809173264337e-10 1.0944172646725e-09 -6.70425568811213e-09 3.94754937710048e-09 3.90622207198252e-08 -7.64757814483943e-09 -1.72585994728062e-09 4.28441150022119e-09 -1.52144561209467e-08 1.93532537043832e-09 4.00819685552021e-12 4.57886872913119e-09 -5.66120987290932e-11 3.4467782638777e-08 -2.21388099476173e-09 -3.68031193166827e-08 -1.40698748137423e-08 -6.57410809122893e-09 -1.23855452819435e-09 2.09769603097492e-09 -3.16170222973191e-09 1.25871143608677e-08 -1.23272644425758e-08 -8.69735778689338e-09 -2.10754895740502e-08 1.06552321789428e-09 4.1784549479102e-08 2.55885337292008e-08 -2.97167068739928e-09 1.39645365238625e-08 -6.09197773618663e-08 1.48394466662845e-08 -6.08737775277458e-09 1.05852484170465e-08 -2.16962744923813e-08 -3.3165569137953e-09 -5.81698218699346e-09 -2.47170746935855e-09 -3.6048102059251e-08 -2.31869289340836e-09 2.30038238284151e-08 6.43798821183034e-10 -9.87735175090058e-09 1.84204092049736e-08 3.99739730745521e-09 -3.99811007062553e-08 -5.68979959469533e-08 1.77638804564168e-07
