# Supplementary material for: NODDI and Tensor-Based Microstructural Indices as Predictors of Functional Connectivity
Source: PLoS One. 2016 Apr 14;11(4):e0153404. doi: 10.1371/journal.pone.0153404 (PMC4831788; doi:10.1371/journal.pone.0153404)
Supplement: S1 Data — a) Functional connectivity matrices, both fMRI and EEG connectomes across all subjects, in the form of precision matrices and b) structural brain connectivity matrices across all subjects and microstructural indices. Columns and rows are named according to the corresponding brain region that represent. (ZIP) [file pone.0153404.s001.zip › DATA/EEG/40/precShr_EEG_wholeTS13_30.txt]

"C1001" "C1002" "C1003" "C1005" "C1006" "C1007" "C1008" "C1009" "C1010" "C1011" "C1012" "C1013" "C1014" "C1015" "C1016" "C1017" "C1018" "C1019" "C1020" "C1021" "C1022" "C1023" "C1024" "C1025" "C1026" "C1027" "C1028" "C1029" "C1030" "C1031" "C1032" "C1033" "C1034" "C1035" "C2001" "C2002" "C2003" "C2005" "C2006" "C2007" "C2008" "C2009" "C2010" "C2011" "C2012" "C2013" "C2014" "C2015" "C2016" "C2017" "C2018" "C2019" "C2020" "C2021" "C2022" "C2023" "C2024" "C2025" "C2026" "C2027" "C2028" "C2029" "C2030" "C2031" "C2032" "C2033" "C2034" "C2035"
"R1001" 5.19193299764026e-08 -1.64242747987669e-09 -3.16997270427343e-09 -2.99228414732688e-09 4.43656138182474e-09 1.16359903054641e-08 6.29015482934533e-09 -3.93363994001021e-08 5.576282494762e-10 1.68319674932525e-09 -7.4494564941589e-09 -6.68837106871012e-09 -2.05968049459319e-10 1.4344254639595e-08 -1.67927913355814e-08 -7.29399545119947e-09 -3.08169898119178e-11 3.76032609303279e-09 -3.74159194721484e-09 3.81519092696888e-09 1.1387511118653e-08 -4.6889695736685e-10 4.91389775257679e-09 3.25556098483617e-09 -1.12903018019018e-09 4.00997170813717e-10 3.41588946120583e-09 2.14149613463542e-09 -1.49152972200628e-08 -4.02885883601586e-08 3.87129409000534e-09 3.47542559518365e-09 -5.90576943204296e-09 1.20269632649243e-08 -9.0766115571239e-10 1.01191261807816e-09 3.03527770558542e-10 5.81262556029162e-11 2.67889809295357e-09 -6.11554861041307e-09 -3.139019845488e-09 3.32572699115941e-10 3.32678323797952e-09 5.72791058353294e-10 1.50776195134841e-09 4.85075817633757e-09 -1.03998607470664e-09 4.8346333322313e-09 2.24630949453052e-09 2.5957932341326e-09 3.97703394234537e-10 -1.61008749769338e-09 6.88321506668769e-10 -5.06291271192781e-10 5.80420851203268e-10 -2.71227881746019e-09 1.43832973429181e-09 -3.49487201089381e-09 1.56312464511145e-09 -1.20628377586078e-09 -1.48415105168983e-09 5.89452241837835e-10 -4.7981594994947e-09 1.96334724574354e-09 -2.32866364049852e-09 -9.72834864350726e-10 8.32037540773614e-10 -1.50257107225117e-09
"R1002" -1.64242747987661e-09 6.45804092412441e-08 -1.74003260640331e-08 -2.63699677722941e-09 1.03016794563799e-09 1.70473767732556e-09 2.54368710526429e-09 7.90776234986504e-11 -2.53495558486321e-09 -2.5925783142867e-09 1.06392416190315e-08 8.0154438350774e-10 7.91295144019961e-09 6.20444384046359e-09 -1.01424924532881e-09 -3.69042362370802e-09 8.27160358320156e-09 -4.21508334092321e-09 9.96592376952325e-09 2.2751206179454e-09 4.37564725914376e-09 6.4205237604131e-09 5.33233537027067e-09 5.11918087466245e-09 -8.26154272194968e-09 4.38580967546984e-10 -6.04908246157361e-08 -5.96503753453003e-10 6.61717565923225e-09 -7.36499767837016e-09 1.81473953977017e-09 -6.60007339532575e-09 -2.3431251463535e-11 -2.55939941150221e-08 -2.05497603915163e-09 -1.47960110929483e-08 -1.53253444032937e-08 -2.29028779524022e-09 -1.05472606136911e-09 3.78113980786735e-09 2.21576417831697e-10 -5.62563800529867e-09 7.32232961779448e-10 -5.08488831188348e-10 1.45084846495891e-09 -2.35480371971366e-09 6.58299786494179e-09 5.94999461483878e-09 2.11607955129562e-09 3.7639062194265e-10 2.40948917993692e-09 -2.45331027326855e-09 4.65270043486139e-09 1.54099699979691e-09 -5.29850676760270e-09 -1.35915305649831e-08 1.74894687846357e-08 4.96819477187171e-09 -1.24185353072505e-08 -1.10288109949521e-09 1.79358657685642e-08 1.54843645461934e-09 -3.20950411529824e-09 -1.85781292900581e-09 -2.9803172765863e-10 -3.85476519125421e-11 5.28302740903179e-09 -8.12516093615457e-09
"R1003" -3.16997270427362e-09 -1.74003260640331e-08 9.45104350608987e-08 7.25750589016328e-09 -1.96320492595919e-09 5.74583813715534e-10 3.18762909263275e-09 -3.36598823881795e-09 1.21359009646432e-09 -1.68784720115881e-09 -8.06924492503725e-09 3.20715319112836e-10 2.19006603206085e-09 7.38293662162988e-09 -1.16906853613652e-09 2.06267999023203e-08 -2.67469387263801e-08 7.89378335887353e-11 -7.24139166777673e-10 -1.92531834058143e-09 2.95090342246476e-08 5.10353369063622e-09 -8.5290895364356e-08 -1.24640594948777e-08 9.40301685949101e-09 -1.38472358217274e-08 -2.08580851474286e-08 -5.29201296057537e-09 -3.58483956366261e-09 5.10629420012474e-10 -2.20003728672817e-10 8.69754844150256e-10 5.27416632699358e-09 2.36906794858018e-08 3.00029793240045e-10 2.24556074943214e-09 4.5828472931983e-09 -2.1541486487737e-09 2.63265142213758e-09 -3.01491051745314e-09 -9.8656219597154e-10 2.98149274281735e-09 -6.40513939163497e-10 -1.36701028360761e-09 1.07897214738044e-09 1.58461723369237e-09 6.04622415375951e-09 9.07705979056628e-10 2.07356116321351e-10 3.04810735208765e-09 3.75860653562106e-11 -8.75383202822786e-10 -4.9066958670932e-10 -1.13440286862094e-09 -1.03693100858635e-09 -2.97205484449057e-09 -9.34822921086299e-09 3.61564312264587e-09 -7.01580834107207e-09 2.87536722255133e-09 8.65985261667117e-09 1.5323452325677e-09 -4.00892591883425e-09 3.50445412653241e-09 -2.86341483518998e-10 -3.15498436510142e-09 -1.17405382116671e-09 3.55464072504249e-09
"R1005" -2.99228414732675e-09 -2.63699677722931e-09 7.25750589016336e-09 1.18371730341997e-07 -3.57253035557599e-10 -1.50882691608115e-08 1.45243030250552e-08 1.01101076880426e-08 6.06940791850867e-09 4.88047733047136e-09 3.51834061677937e-09 1.56761540919005e-08 -1.86217268488082e-09 -2.01002180938558e-09 5.75573443739867e-09 1.51801119126134e-08 -1.27550258446589e-09 -1.06079959443038e-09 6.20930319848231e-10 -5.44266087644509e-08 -5.34458094926804e-09 -1.34982101341724e-09 -6.53867583733283e-09 -6.2335503561306e-08 1.77026963136071e-09 6.61051992342703e-10 -4.33649003599625e-09 2.14467342330778e-08 -2.20344227136534e-10 -7.23519975019541e-09 -6.22234108229808e-10 5.0880258517295e-10 2.45815596451511e-09 -1.82586168054927e-09 1.33003104493449e-09 1.65956700178947e-09 -5.4629825118874e-10 -4.66984009965746e-08 -1.37845704235775e-09 2.25496362556618e-09 2.14786641299066e-08 -1.82305362754276e-09 1.96399225919477e-09 -2.8793297643572e-09 -1.04215213846937e-09 -1.68645922948049e-08 1.11048854497414e-09 3.4569673922556e-09 3.53202493393061e-09 -4.37662712903214e-09 8.85019828291287e-10 2.15983810855221e-10 1.16399068206212e-09 1.74269031209759e-08 1.01514333331136e-08 6.83270636511827e-10 -1.15379852226235e-09 2.32606207785657e-08 -5.15926094305503e-10 -7.58941392192241e-10 3.00256875623189e-09 -1.9148452006177e-08 -5.52478405918356e-09 -1.720568149193e-08 -8.05306733227725e-10 3.75131338375559e-10 1.57368685062246e-09 -2.2933312219248e-09
"R1006" 4.43656138182474e-09 1.03016794563801e-09 -1.96320492595916e-09 -3.57253035557576e-10 2.82789835634007e-08 2.65700490227905e-09 4.50500795859393e-09 -3.09448054227182e-09 2.2231061252527e-09 5.34080148330471e-10 9.40632997081169e-09 -1.34321845718844e-09 2.62811439053438e-09 -1.82348950505954e-08 -2.10827331006734e-09 -4.59596107782269e-10 7.41175183389481e-09 2.71255273978024e-09 5.97941632001237e-09 -1.89007484834788e-10 -1.37710268063314e-09 -2.98506300292205e-10 4.94389950662485e-09 -8.48748703590944e-10 -2.1213985299664e-09 -2.48616159183403e-09 2.83189023700356e-09 -9.9238312171367e-10 2.86444708891373e-08 -2.75784881176779e-09 -9.91367555420774e-10 -3.82799130500977e-08 -7.81983453584016e-09 -1.68508513022429e-08 -1.01143317827561e-09 -4.4683109745969e-10 -3.84225851461179e-10 7.76558506180582e-10 1.40666199568914e-09 1.73414560744817e-09 3.88438093194672e-09 -2.46480059427307e-09 9.69431734930375e-10 -1.40180089617613e-09 -1.13034018848704e-09 2.21303317578286e-09 3.76821049128998e-09 3.59937511901663e-10 -3.051014546911e-09 -1.85776092406912e-11 2.16206922144298e-10 -2.67403823700803e-10 1.92116378180028e-09 -2.00148361527052e-09 2.61469317808376e-09 -2.54259737950946e-09 2.64938144930503e-11 7.41123867367475e-10 -1.81955347969375e-09 -8.21398335196429e-10 -1.52806435045658e-10 -1.56116873573058e-09 4.40933107203481e-10 -2.45314727714985e-09 -2.461613813968e-10 -4.3741337244849e-10 -6.43624944631815e-10 -6.32444329084454e-10
"R1007" 1.16359903054641e-08 1.70473767732554e-09 5.74583813715433e-10 -1.50882691608116e-08 2.65700490227908e-09 1.50186779770088e-07 -9.79868939357027e-09 -1.3804671442833e-07 1.61828117125124e-09 -4.22531766783453e-09 -5.0562690705689e-09 -1.71967671202299e-08 2.74087561870042e-09 4.17677125806343e-08 -6.48710309828497e-08 1.66450293201833e-10 2.21500442108577e-09 -3.42441749439135e-10 7.09193922318766e-09 2.00798874658252e-08 -3.01067767846022e-09 2.49966051899009e-09 -4.38935133923925e-09 4.2566646101398e-09 -1.03251174712136e-09 -5.8875854948483e-10 5.05039843408199e-10 2.4735596116337e-09 -1.15840424190452e-08 9.19301987866085e-09 4.67920380910119e-10 -8.66148148203457e-10 1.05916681499328e-08 -1.07783221171572e-08 2.30290361352522e-09 -9.14926909518503e-10 -1.04569593255455e-09 7.50261305901911e-09 2.37892064974582e-09 -4.7662256221315e-09 2.14095780822598e-09 -2.9502740603677e-09 -5.72678738846204e-09 -6.01694225531331e-09 -1.68194470880798e-09 1.70363885175007e-08 1.01092732039431e-08 8.66294492479082e-10 7.08039524591333e-09 -3.52845445791382e-09 3.54920094203478e-10 1.45250765425593e-10 -1.09105532772198e-09 -1.39050905400098e-08 2.55485932089567e-09 3.31488817234514e-09 8.84661029578504e-10 -3.40120864221616e-09 -5.15676364476506e-09 1.73093425665926e-09 -6.04569791420514e-10 6.76077121047746e-09 -8.87981679667035e-09 -4.16669190004631e-09 -3.36366064552183e-09 1.20613125925243e-09 5.6794775529616e-10 8.76245418007303e-10
"R1008" 6.2901548293456e-09 2.54368710526455e-09 3.18762909263238e-09 1.45243030250552e-08 4.50500795859408e-09 -9.79868939357036e-09 1.59444406235998e-07 4.78819314654303e-09 -1.61221794563722e-08 -6.08557026607638e-08 1.811994098765e-09 4.36207311803852e-09 3.95317456427607e-10 -4.54616602098082e-09 3.05136493242466e-09 1.25693888923791e-08 7.32829321761294e-10 -3.73749136570451e-09 2.05381938912945e-09 9.36496319114281e-09 5.28835624907746e-08 1.41032849406175e-09 -2.26645511606652e-08 -3.48039918325111e-09 3.09968152438362e-09 -5.05832734971686e-09 -3.26877314168052e-09 -8.61364120224712e-08 5.121595828338e-09 -5.93610641410467e-08 -3.70577375828688e-09 -6.84758574959315e-09 -2.98809631812054e-09 2.45627573234237e-09 3.54986061090745e-10 -1.41684554829824e-09 -5.91083913876905e-10 -1.07702249350552e-08 3.02493739840459e-09 -3.8160728384303e-09 4.52515435707465e-09 1.62309063980081e-09 2.14346368657864e-09 -4.79303068241063e-09 2.31420735826195e-09 7.08408005545355e-09 -4.02749787011385e-11 -1.16707545247273e-10 -2.61175300234301e-09 -3.97685837334723e-09 2.82786415442215e-09 1.23255016164033e-10 -8.8235036610237e-10 7.60301322545557e-10 4.39649949483066e-09 -1.94767698556601e-09 -6.31811128018851e-09 1.11087700159099e-08 -8.0219936816884e-10 1.40360434347294e-10 2.6280006908093e-09 -1.72523831347631e-09 -1.98027164970837e-10 -7.60222044298442e-09 -3.50345573177684e-10 -1.44385175200486e-09 2.15639553795605e-09 -2.49445929708247e-09
"R1009" -3.93363994001019e-08 7.90776234985674e-11 -3.36598823881798e-09 1.01101076880427e-08 -3.09448054227183e-09 -1.3804671442833e-07 4.78819314654329e-09 2.11362203511616e-07 -1.06828629199168e-09 -9.02212423057098e-09 5.44148333763256e-10 2.06567956982541e-08 5.52463937172061e-09 -1.12227653906576e-07 4.84232205156429e-08 4.46147747093689e-09 -3.01544570019883e-09 -5.63755644897828e-10 -9.5163745921973e-09 -1.41812817449171e-08 -1.85663681881441e-08 -2.31963445383443e-09 1.24339764360542e-08 -4.77231991633282e-09 -9.54111603342413e-10 2.58346816633303e-09 -1.67297019976125e-09 1.53757109479627e-09 3.81240751145238e-08 8.54827763769509e-09 -2.47008369008795e-09 -9.76356993128861e-09 6.32784021807496e-09 9.96829786545026e-09 1.24672020980284e-09 3.09445522742844e-10 9.77545786835867e-10 -2.60543966080564e-09 -5.04790681663744e-10 2.67675481748129e-09 -2.68336574775291e-09 9.68499488279703e-10 1.08515370095354e-09 3.90027288447592e-09 -1.59098123924535e-09 -1.3224880648779e-08 -4.80306282654286e-09 -3.17301846664556e-09 -3.58409021475491e-09 -2.61594095861787e-10 -3.59577806914586e-11 -4.86493420274321e-11 -1.27844245674728e-10 6.79360019180907e-09 -2.98438777279451e-09 5.21638119370915e-10 -2.59276081531853e-09 3.79411885697346e-09 2.06871103635496e-09 8.04980292923928e-10 -6.90970060933115e-11 -3.60459964592304e-09 5.1621388420464e-09 -2.71486487696242e-10 2.6820468233501e-09 1.28258974249489e-09 7.60467876850479e-10 2.08206852121005e-10
"R1010" 5.57628249476277e-10 -2.53495558486322e-09 1.2135900964643e-09 6.06940791850857e-09 2.22310612525267e-09 1.61828117125139e-09 -1.61221794563723e-08 -1.0682862919916e-09 4.65231350912623e-08 2.13977519390677e-09 6.31654321396605e-09 -8.93217432948726e-09 -3.42588600198601e-09 -1.09615718459987e-08 -9.00865360258888e-09 -3.34466024588245e-10 1.07506076102343e-09 1.52601065355944e-10 -5.83187931918979e-10 -1.23864101901993e-08 -4.07510768008707e-09 -7.34282748138999e-09 3.32926827578797e-09 -2.50373537531672e-08 6.70928537288124e-10 -6.38172987954379e-10 3.42330393214984e-09 1.08747628815511e-08 9.45568389526334e-09 7.71266631711164e-09 6.5992183504934e-10 -3.80273251202455e-09 3.61947605687091e-09 -9.81231233863724e-09 -1.57128138434729e-09 2.2875867228606e-09 8.62658341902238e-12 2.46229744055011e-09 -4.16166869442314e-10 1.28970975246891e-08 5.23868290511221e-09 -3.88295850562343e-09 -1.96642457327204e-08 2.5476062812843e-09 -1.24055944173639e-09 -1.82710022174985e-08 2.38174245854086e-09 3.09841029288875e-09 3.56001341088974e-09 1.7233169764433e-09 -5.8728148366627e-10 -9.86330987200918e-10 7.68535864875129e-10 6.90077622573239e-09 2.52804840183177e-09 3.76534859824449e-09 2.50269933547401e-09 7.1542309863133e-09 -4.705129572841e-10 5.21009443583766e-10 -3.22376104559162e-10 9.03363469587486e-10 -6.82957812837902e-09 1.13573047659459e-10 -1.03448117964204e-09 8.35392922804261e-10 3.31306185915867e-09 -9.03282684716801e-10
"R1011" 1.68319674932476e-09 -2.59257831428659e-09 -1.6878472011593e-09 4.88047733047114e-09 5.34080148330568e-10 -4.22531766783446e-09 -6.08557026607645e-08 -9.02212423057135e-09 2.139775193907e-09 1.27962156648481e-07 -3.3224663781014e-09 -1.06789488448133e-08 2.21521047556951e-09 -2.87576232458276e-10 7.10653428011307e-09 -1.29364177257064e-09 -5.95474638152929e-10 7.2073978318947e-10 -3.50930922793547e-09 -3.90694343893979e-08 -1.0851758124293e-08 -1.09486015942415e-10 4.12590130709397e-09 3.06363199987575e-09 -9.94508194406689e-10 2.01444761507343e-09 1.49484457913264e-09 1.72855873724746e-08 7.46933552742918e-11 1.65841533792956e-08 -4.15743456757331e-12 1.66109613033179e-09 -9.66375481542925e-09 5.98951244746189e-09 -1.387250695036e-09 -2.17546213698413e-10 -8.7850610273187e-10 -5.39561791003856e-09 -4.49910965127163e-09 -2.39933872422351e-09 5.16165723258355e-09 -1.31610790259848e-09 -4.65395466744335e-09 -4.31172582341064e-09 -1.74824961724563e-09 1.53499973807122e-08 -1.57444445523447e-09 2.29044426864975e-09 -4.16561904331744e-10 -1.20941234439712e-09 -9.18387147859829e-10 -9.20528005042235e-10 1.49129998007055e-09 2.82432459446929e-09 1.43984272046132e-09 5.41779355697959e-09 -7.62594323630039e-10 -3.33191032318755e-09 2.01075781552968e-09 -2.16125212716819e-10 -1.24664172349571e-09 -3.84978531523173e-09 -2.49065457500136e-09 -1.00722034186353e-09 1.45109706670401e-10 2.53812898979096e-09 -5.31016813190793e-10 3.7124590939242e-09
"R1012" -7.44945649415888e-09 1.06392416190315e-08 -8.06924492503723e-09 3.51834061677938e-09 9.40632997081164e-09 -5.05626907056888e-09 1.81199409876493e-09 5.44148333763303e-10 6.31654321396606e-09 -3.32246637810147e-09 2.36047463768164e-07 2.51803174980534e-09 -1.71186938806208e-07 9.78156003847306e-09 -2.22187148107837e-09 1.01534566748162e-09 1.85322279884582e-08 -4.63126016968412e-08 5.59358346866951e-09 -3.98992415685933e-09 -9.47418492926552e-09 -8.05252890298817e-10 1.1504206934187e-08 -5.28953997633747e-09 9.15728662087279e-09 7.56435634629325e-09 8.23345945265797e-10 4.03168577946233e-09 3.61060669853867e-08 -3.29910912616778e-09 3.71763358615464e-08 -6.28325185524751e-08 2.06327511226928e-08 -1.13969210272404e-07 6.25918758701871e-09 -1.46075466342034e-09 -1.34376113969374e-10 2.00944157223998e-09 -2.78056518879672e-09 4.22995547864971e-09 -9.2632194524332e-11 -7.05793715265298e-09 -8.7382377694739e-10 2.7937565161261e-09 7.03173977843709e-09 -5.49296356258224e-09 4.69592380323534e-08 -1.11776557601925e-08 5.34830432345689e-09 -1.65572982736432e-09 2.84036824056888e-09 -1.26339007512234e-11 -2.87629935898937e-09 -4.60263805739436e-10 -3.19118219752531e-12 2.82889826902199e-10 2.13760884098622e-09 -2.66963496498537e-10 -2.64617433725456e-08 2.55674740606213e-09 -3.89532673688068e-09 1.20501602091863e-09 1.04216271156433e-10 -3.97572818579616e-10 1.13472538825656e-09 3.68790412460361e-09 -3.32137022658423e-09 -2.2232953333455e-09
"R1013" -6.68837106871015e-09 8.01544383507843e-10 3.20715319112812e-10 1.56761540919005e-08 -1.34321845718845e-09 -1.71967671202299e-08 4.36207311803874e-09 2.06567956982541e-08 -8.93217432948728e-09 -1.06789488448135e-08 2.51803174980534e-09 3.44455719251249e-08 -2.49141057208344e-09 -7.28810006190345e-09 9.46280217758369e-10 1.20931013860379e-09 -1.71326109109425e-09 -9.75994738429825e-10 1.42860603514695e-09 -2.6581397943788e-08 -1.49728617808505e-10 5.48948659440486e-10 1.59749179919165e-09 -1.85003538784171e-09 1.27026739613529e-09 -7.48076104953079e-10 -1.00541269500626e-09 1.50892667243472e-09 4.42236861066304e-09 -1.81225728221643e-09 5.11806049566302e-10 -1.59238264633394e-10 3.35503845748381e-09 -1.25489900919124e-09 2.62192295519052e-10 3.34357719363399e-10 -1.23813878593908e-10 -3.46593029306961e-09 4.45448739346604e-09 -7.25735803434092e-10 9.55444394850143e-10 2.88304811600936e-09 6.78383706347652e-09 -1.08694222237442e-09 1.51559575528572e-09 -5.47273726036349e-10 -6.74034611833098e-10 -3.50826267671562e-09 -5.85154151304824e-09 5.31990512231942e-10 -1.60943804232595e-10 8.18047980367675e-11 -3.88719722807718e-10 9.9432967102729e-10 9.94479530933957e-10 -4.09191742282335e-09 6.80158916359727e-10 8.50705273264081e-10 1.62336782757282e-12 -3.28188818565805e-10 -6.55787166016273e-10 -2.59612291640112e-09 4.05233539860926e-09 -2.10380104495535e-09 4.10165323975813e-10 -2.44941428258574e-09 -1.33537739852346e-09 -4.11996637891078e-10
"R1014" -2.05968049459293e-10 7.91295144019953e-09 2.19006603206085e-09 -1.86217268488089e-09 2.62811439053435e-09 2.74087561870042e-09 3.95317456427668e-10 5.52463937172063e-09 -3.42588600198598e-09 2.21521047556954e-09 -1.71186938806209e-07 -2.49141057208339e-09 2.44578745579558e-07 -1.63241654739351e-08 2.69992095844822e-09 2.3025578239178e-10 -1.04638034274021e-08 1.93500809968275e-08 1.12002587427816e-08 2.61396775273775e-09 2.33409123700729e-09 1.96528522498684e-09 -4.97521235482503e-09 1.29479459090334e-09 -5.01047129300434e-08 -1.08899385735088e-08 -7.07626659014783e-09 -1.03846637739577e-09 1.85929793297549e-08 -1.99106046755653e-09 -6.52749109494492e-08 9.15943431708065e-09 -1.88910069154192e-08 5.75734658048783e-08 -1.06029160836282e-08 -6.52140498222895e-09 3.19267267946074e-09 -9.73903600039349e-10 8.79175701141315e-09 1.31036362349818e-10 -7.58010948754678e-10 9.89818762198477e-09 1.36382008689152e-09 -1.03896804459006e-09 -5.95187580200687e-09 2.56128931115819e-09 -7.20775213950544e-08 1.3585665434426e-08 -6.34220388403149e-09 8.37468020463462e-10 1.53380054530299e-09 -1.23363405485589e-09 2.28665091571844e-09 -3.26861938035674e-10 -8.79851683801554e-09 -8.42624724245994e-10 1.53649282066214e-09 -5.74876763859086e-11 3.59300693295329e-08 4.07700748617831e-09 1.68150602341203e-09 7.99407290865811e-10 -3.00055950724751e-09 5.66971124276868e-09 -6.28664480219803e-09 -5.05176811929473e-09 1.1613669178126e-08 -1.47652851498898e-08
"R1015" 1.4344254639595e-08 6.20444384046355e-09 7.38293662163003e-09 -2.01002180938559e-09 -1.82348950505953e-08 4.17677125806343e-08 -4.54616602098112e-09 -1.12227653906576e-07 -1.09615718459987e-08 -2.8757623245848e-10 9.78156003847323e-09 -7.28810006190347e-09 -1.63241654739349e-08 1.82160994067973e-07 -4.70930879000479e-10 -1.37328810648813e-09 9.66106788890626e-09 -7.08687551495795e-09 3.4173313985178e-08 8.61185242632532e-09 4.87442611682436e-08 5.91175719114098e-09 -4.51024631230884e-08 4.46283256079321e-09 1.76946337060222e-09 -1.2210262251542e-08 -2.06085782582281e-09 -1.0118610250539e-08 -1.29444823126378e-07 -1.15905059174072e-08 4.66612107581867e-09 4.91406052112606e-08 -7.32048766737576e-09 -1.86399058871447e-08 3.40655541362485e-11 -1.82301445851052e-09 -8.60442296951323e-11 -2.85040544026136e-09 -2.75460265655254e-09 6.13633114641958e-10 -7.17474761324655e-09 6.92374262492563e-10 3.91750853663711e-09 -5.02701474739577e-10 3.37895342089124e-09 1.72137198352997e-10 6.9279970442602e-09 1.16064425567273e-09 4.97152508745064e-10 2.23071390305531e-09 -1.14655235953352e-09 -2.94046977329704e-10 2.59981819855753e-10 2.11508008087861e-09 -7.38208482018736e-09 3.76849297228344e-10 3.2922320500992e-09 -1.72292155659745e-09 -5.61709372297997e-09 -1.19301836556753e-09 -4.13909969028445e-09 2.81207579221813e-09 1.01012972023263e-09 9.0308100776552e-09 -1.69856691077576e-09 -2.90308350422596e-09 -2.25332569242959e-09 -2.80120485361887e-10
"R1016" -1.67927913355814e-08 -1.01424924532885e-09 -1.16906853613656e-09 5.75573443739865e-09 -2.10827331006731e-09 -6.48710309828497e-08 3.0513649324248e-09 4.84232205156428e-08 -9.00865360258896e-09 7.10653428011299e-09 -2.22187148107837e-09 9.46280217758392e-10 2.69992095844816e-09 -4.70930879000698e-10 4.82705273624166e-08 -4.21431493756792e-10 1.58720394524267e-09 3.09201290545704e-10 -3.98758580534339e-09 -3.55378905028166e-09 3.00167037652567e-09 -1.52141569283256e-09 1.00631195406411e-09 3.36986556930115e-09 -1.17192728790883e-09 -1.90100644538826e-10 1.19618474737196e-09 -4.20182178164826e-09 -4.55068533806133e-09 4.45633873022203e-09 -2.2759103801469e-09 4.5230965999403e-09 -1.60562562669459e-08 9.53531328572263e-09 -1.77753545409735e-09 -5.29782493607195e-10 5.2210415625701e-10 -6.06410482642165e-09 -7.78422229307627e-09 8.57602625873455e-09 -8.81153496080893e-10 -1.04477053178348e-09 4.11180229140312e-09 3.75995221921975e-09 -1.51572925063371e-09 -1.22761100175602e-08 -5.98497545388251e-09 -1.71305754733223e-09 -5.55776026681974e-09 1.84327800296398e-09 -1.73636694638694e-09 1.28646679792769e-09 1.74232945569065e-09 9.88695608852314e-09 -4.41191614842496e-09 -2.26477785517673e-10 -5.38863725260981e-10 2.67044774613374e-09 2.51650714809356e-09 -1.14155527834716e-09 1.36703744410668e-09 -5.2543496720446e-09 9.67423615623514e-09 4.66930940256496e-09 3.20482176355669e-09 1.34873976390677e-09 -1.46272628944012e-09 2.09081840300089e-09
"R1017" -7.2939954511996e-09 -3.69042362370789e-09 2.06267999023203e-08 1.51801119126134e-08 -4.59596107782194e-10 1.66450293201799e-10 1.25693888923786e-08 4.46147747093679e-09 -3.34466024588183e-10 -1.29364177257037e-09 1.01534566748156e-09 1.20931013860387e-09 2.30255782391768e-10 -1.37328810648847e-09 -4.21431493756771e-10 5.53838726285816e-08 -5.44073439690728e-10 -1.08065520252752e-09 -1.7879565628871e-09 -5.56305150277000e-09 2.39144751000511e-11 2.73717584631146e-09 -3.42233551009179e-08 -1.86267617704881e-08 4.39350654529436e-09 2.08838805444339e-09 -1.8324009764153e-08 -2.6221789984602e-08 8.72812779409914e-10 1.32923411096393e-08 -1.40890800003172e-09 -7.66190425547143e-10 4.5217785815346e-09 1.87718709546188e-09 -2.09757313609097e-09 4.02768487982698e-10 4.35523395786853e-09 -1.09073310545078e-08 4.74019157508347e-09 -6.57084614041382e-09 -1.55638480899155e-09 5.6868909950957e-09 -1.23447501380409e-08 -1.06819710773139e-09 1.78492171193456e-09 1.04824556205581e-08 -2.78424005550011e-10 -1.8672966268548e-09 -1.95204138331648e-09 -2.07832870269197e-08 2.27463878263621e-09 8.9763220987235e-10 -1.44264988537862e-09 2.47733578741977e-09 -4.87490620111975e-09 -4.76871446249425e-10 -1.53320993548271e-08 1.20381964584195e-08 -1.34770860324947e-09 1.38696005188757e-09 1.14981536263306e-08 1.0947823421357e-08 4.52436867918737e-09 3.61814159351295e-09 -3.23264913471843e-10 -3.45868251944885e-09 2.5768586985801e-09 -6.24961340635131e-10
"R1018" -3.08169898119751e-11 8.2716035832015e-09 -2.674693872638e-08 -1.27550258446593e-09 7.41175183389483e-09 2.21500442108578e-09 7.32829321761453e-10 -3.01544570019896e-09 1.07506076102342e-09 -5.95474638152851e-10 1.85322279884582e-08 -1.71326109109429e-09 -1.0463803427402e-08 9.66106788890618e-09 1.58720394524263e-09 -5.44073439690905e-10 5.43260946096515e-08 -2.79396303578239e-09 1.26275385544762e-08 9.63169468990148e-10 1.40341525305411e-08 3.43932975234472e-09 -1.74658780412654e-08 1.9149514757569e-10 2.73226352895351e-09 1.48179781330006e-09 1.47366404819815e-08 -3.30896751915298e-09 -1.72359850344975e-09 -1.67188158664395e-09 -5.50639332698223e-09 -5.04960530314108e-09 -7.24528168755882e-09 -4.59704485613837e-08 1.18203206486362e-09 -4.34939583604079e-09 -2.27768560843793e-09 -1.132080254409e-09 -2.48028533868607e-09 2.31392244366764e-09 -2.24806699502255e-09 -3.15658777994444e-09 1.49342603054917e-09 1.70238887488396e-09 1.13177616806637e-08 -3.02846130992857e-09 -1.13714168892502e-08 -1.26631470038214e-09 1.31207218748565e-10 -9.40766799111138e-10 7.24611586649673e-11 -3.18878095953719e-09 3.29002538827674e-10 2.23571159380717e-09 -1.14550632356603e-09 -1.06088665584012e-09 3.82215055678253e-09 4.56963489396001e-10 -1.3705088639781e-09 -6.6018368136158e-10 -5.7369813484009e-09 9.29050672312702e-10 1.56720850217752e-09 -5.85063244594331e-10 5.34623742009966e-09 1.66603681138493e-09 -2.67854161732404e-10 -2.27971949741443e-09
"R1019" 3.76032609303278e-09 -4.21508334092318e-09 7.89378335887351e-11 -1.06079959443055e-09 2.71255273978018e-09 -3.42441749439139e-10 -3.73749136570445e-09 -5.63755644897869e-10 1.52601065355957e-10 7.2073978318961e-10 -4.63126016968412e-08 -9.75994738429772e-10 1.93500809968276e-08 -7.0868755149579e-09 3.09201290545659e-10 -1.08065520252733e-09 -2.79396303578229e-09 3.71171478295004e-08 -2.91471549881446e-08 1.0667911180254e-09 4.21781082219367e-09 -7.85803055984625e-10 -1.66366143945833e-09 1.40938376672157e-09 3.45812683171459e-09 -1.67312575874321e-09 5.05094278939519e-09 2.96681412966442e-10 9.06444155623795e-09 6.25360588705977e-10 -3.82791451883614e-09 -1.56205915369227e-09 -9.47137662253526e-09 3.25759712198666e-08 -1.5057830492962e-09 6.73634312367502e-10 -3.87545138609072e-10 1.65250371320455e-09 -5.06987024151363e-10 -3.81654208230119e-09 2.57439629729514e-09 1.35425782616638e-09 -1.28962473975047e-09 -1.49721678098827e-09 1.10832384550321e-09 2.44834347014387e-09 -7.71078427863858e-09 3.76711941381341e-09 -3.00954695111854e-10 1.06243190044733e-10 -1.52021769173039e-09 -5.14005296692238e-10 -7.60734970210624e-10 -1.17942801993076e-09 1.97970024664247e-09 4.02511865181216e-10 -1.56788051764898e-10 1.18772980305419e-09 5.47550244496229e-09 -2.95415288188749e-10 -1.02018473407034e-09 -3.61233797755807e-09 -3.75683852183669e-10 -2.95979359655069e-09 -6.7136307881774e-09 -6.65276868079477e-10 -1.07450311705753e-09 5.63083989559361e-09
"R1020" -3.74159194721492e-09 9.96592376952324e-09 -7.24139166777303e-10 6.20930319848411e-10 5.97941632001239e-09 7.09193922318773e-09 2.05381938912966e-09 -9.51637459219734e-09 -5.83187931919037e-10 -3.50930922793558e-09 5.59358346866956e-09 1.42860603514694e-09 1.12002587427816e-08 3.41733139851782e-08 -3.98758580534331e-09 -1.78795656288722e-09 1.26275385544759e-08 -2.91471549881447e-08 9.11308026169964e-08 3.95501692016954e-11 -2.33946666396384e-08 -1.88245101392322e-09 1.68400680129781e-08 -3.23819900591847e-09 -2.76705437829746e-09 -1.97898678861713e-08 -5.97940098909713e-09 9.75339612367443e-09 -4.40808649874823e-08 -3.751536252303e-09 -3.03283438959315e-09 1.28739570629304e-08 2.29257340112041e-08 -7.14014417427633e-08 1.05631499025861e-10 -1.79941261160425e-09 -1.37718155849423e-09 -1.66504241725945e-09 1.98470937432141e-09 2.4409859807245e-09 -2.79047651463619e-09 -1.1372574760212e-09 1.03919101117928e-09 -3.70092004203021e-10 -1.40802504340955e-09 1.33802707154116e-09 4.70652845455497e-09 -4.34520684019837e-10 -1.91230526642514e-09 7.56547797158308e-10 4.01390704713637e-10 -1.7137678177606e-10 1.2171418637463e-09 6.86932501753535e-10 -7.43564729491108e-10 2.9276389267748e-09 1.14932906280892e-09 -1.01407606575223e-10 -6.00894905614519e-09 -1.41463439972024e-09 2.89056021328248e-09 -1.97183957273106e-10 -1.95303081777455e-09 4.16722381849842e-09 4.68137165428671e-09 -1.26173728961444e-09 5.87330882895832e-10 -4.11843352121655e-09
"R1021" 3.81519092696871e-09 2.27512061794538e-09 -1.92531834058145e-09 -5.44266087644511e-08 -1.89007484834774e-10 2.00798874658252e-08 9.36496319114319e-09 -1.41812817449173e-08 -1.23864101901994e-08 -3.90694343893988e-08 -3.98992415685933e-09 -2.65813979437882e-08 2.61396775273769e-09 8.61185242632523e-09 -3.5537890502816e-09 -5.56305150276963e-09 9.63169468990304e-10 1.06679111802537e-09 3.9550169201668e-11 8.58187249957674e-08 4.89030318526782e-09 3.09003271282115e-09 -3.0339483308269e-10 2.063863749983e-08 -1.04196422881761e-09 7.45769088171261e-10 -1.93302254419701e-09 -1.25671685593941e-08 -5.59051463910057e-09 -1.67852270600539e-09 -2.13541093898873e-10 9.84310106592325e-13 2.55646868455662e-10 2.78824621549921e-09 2.79611929093277e-09 -6.81264144159667e-10 4.78518380738641e-10 1.54302490994905e-08 -1.20077107115581e-09 2.68206284763332e-09 -7.9623396338336e-09 -3.59601375007986e-09 8.76653541943654e-09 2.01553580514515e-09 9.31808497786864e-10 -1.13063310951613e-08 2.43370044552095e-10 -1.78569236921104e-10 4.86730165561575e-09 2.12627422691535e-09 1.04421394130924e-09 1.38128421437673e-13 -4.44160197739125e-10 -1.11656980391453e-08 -1.79885726279809e-09 -3.33453074864144e-09 -1.13478780807644e-09 -2.09905944069752e-09 -9.42609723164933e-10 -2.82656165924801e-10 1.30653422936973e-09 -1.16767249411635e-09 3.48315330992983e-10 4.7403853180568e-09 4.80177912978708e-10 8.66199843142559e-10 -3.63296906471045e-10 -2.26408316454459e-09
"R1022" 1.13875111186531e-08 4.3756472591436e-09 2.95090342246477e-08 -5.34458094926787e-09 -1.37710268063318e-09 -3.01067767846002e-09 5.28835624907749e-08 -1.85663681881445e-08 -4.07510768008717e-09 -1.08517581242929e-08 -9.4741849292655e-09 -1.49728617808721e-10 2.33409123700724e-09 4.87442611682434e-08 3.0016703765256e-09 2.39144751000582e-11 1.40341525305411e-08 4.21781082219372e-09 -2.33946666396384e-08 4.89030318526785e-09 3.21830677190215e-07 1.68714591732438e-08 -2.41239461900526e-07 1.71692329992488e-08 -6.14152426739928e-09 -1.358508974545e-08 2.82017540941127e-08 -1.21739362710518e-07 -1.43484259486581e-08 -8.79699032141078e-08 4.47754919248132e-09 -2.48923133922075e-10 -5.6864227417167e-08 4.65454312229536e-08 7.13332751392954e-10 1.65989349345811e-09 2.91579767876216e-09 6.28228331426812e-10 5.85043693990223e-10 5.78934842346972e-09 -1.20138125154226e-08 -3.97043046902994e-09 5.95627218381579e-09 -1.11627821414607e-10 3.9893011397151e-09 -6.42905420333635e-09 -2.75475963005465e-09 1.74398166784154e-09 -2.29630945106279e-10 1.84530871962803e-08 -9.90160110267432e-10 -1.63884496188181e-09 1.19259570171229e-09 1.75377852714754e-09 -2.06909712977853e-08 -1.92240846121169e-08 3.23082046562305e-09 9.55107311305347e-12 -1.46096820566779e-09 3.77905781878129e-09 -2.56051504185363e-08 1.30972118771712e-08 3.96346322863707e-09 8.7661824853558e-09 4.50945117026729e-10 -1.71856339521089e-09 1.14659325988e-09 -2.02003586699282e-09
"R1023" -4.68896957366909e-10 6.42052376041312e-09 5.10353369063626e-09 -1.34982101341723e-09 -2.98506300292242e-10 2.49966051899008e-09 1.41032849406191e-09 -2.31963445383443e-09 -7.34282748138992e-09 -1.09486015942379e-10 -8.05252890298836e-10 5.48948659440418e-10 1.96528522498682e-09 5.91175719114102e-09 -1.52141569283257e-09 2.73717584631145e-09 3.43932975234467e-09 -7.85803055984585e-10 -1.88245101392315e-09 3.09003271282118e-09 1.68714591732438e-08 2.30150046725349e-08 -3.13945007540015e-08 -1.54276690980462e-10 2.23792375912814e-09 3.15123321846417e-09 -1.82351016319328e-08 2.16782800731485e-09 -8.87774854988148e-10 -5.66039169658811e-09 -1.59306001906222e-09 -1.02484967759747e-09 -2.06089548420759e-09 4.02190078595464e-09 1.87957327899302e-09 -4.74447333392851e-09 -7.42494243354472e-10 -6.36969327578746e-09 -4.16522179995089e-10 2.24176190657392e-09 -7.3832532177742e-09 -1.36756267926241e-09 1.43134918303967e-08 1.28503313741462e-09 2.31704789946375e-09 -5.01278776147417e-09 -3.92401794162591e-10 9.41612171755250e-10 5.94712293336208e-10 -4.85421858916957e-09 3.04414408381261e-09 -1.24767278754599e-09 4.19201906614161e-10 3.07700111354631e-09 5.3371546501514e-09 -2.21685301495254e-08 -4.63684457958884e-09 -2.42956835292405e-09 -1.44867074649672e-09 1.24746851124253e-09 8.23320534451828e-09 1.48813502874862e-08 5.12263902819162e-10 -1.07449327256175e-09 2.12561418970946e-10 -2.29910442006768e-11 -2.95650930519645e-09 -1.70055446692828e-09
"R1024" 4.91389775257692e-09 5.33233537027062e-09 -8.5290895364356e-08 -6.53867583733275e-09 4.94389950662488e-09 -4.38935133923905e-09 -2.26645511606648e-08 1.24339764360541e-08 3.329268275788e-09 4.12590130709405e-09 1.1504206934187e-08 1.59749179919159e-09 -4.97521235482494e-09 -4.51024631230885e-08 1.00631195406415e-09 -3.42233551009182e-08 -1.74658780412654e-08 -1.66366143945837e-09 1.68400680129782e-08 -3.03394833082664e-10 -2.41239461900525e-07 -3.13945007540017e-08 3.23469119823856e-07 1.04096914226154e-08 2.4300577341339e-09 1.24336285955267e-08 -2.53066035809007e-08 6.15430277123551e-08 1.65022281816069e-08 3.98591239362027e-08 -2.25510133640863e-10 -4.07057164501651e-09 2.02115291504375e-08 -4.09860693291371e-08 -1.43808879274823e-09 -1.99612927969986e-09 -8.7366937899867e-09 3.02869537433025e-09 -1.65611337915511e-09 -1.21894841718629e-09 7.2354458510502e-09 2.43725667739356e-10 -6.90690417908557e-09 1.1371261688006e-09 -7.8661162477539e-09 1.92291804260776e-09 3.0632798096105e-09 -2.72175976758001e-10 -3.52634156692871e-10 -1.7220843095078e-08 -1.51101578699384e-09 2.64345210284222e-09 5.60954019280319e-10 6.94536830683047e-10 1.19410799233313e-08 2.25829630790792e-08 9.88354355598731e-09 -4.41278925448261e-09 4.29753034219744e-09 -6.57779557320772e-09 2.97243649453611e-08 -1.04237375432e-08 -5.67858796804256e-09 -8.11996198540096e-09 -6.87105211381968e-10 3.84576653104654e-09 3.73889080795298e-09 -1.27938692883181e-10
"R1025" 3.25556098483614e-09 5.1191808746624e-09 -1.24640594948779e-08 -6.23355035613059e-08 -8.48748703590919e-10 4.2566646101398e-09 -3.48039918325124e-09 -4.77231991633277e-09 -2.50373537531674e-08 3.06363199987552e-09 -5.28953997633747e-09 -1.85003538784178e-09 1.2947945909033e-09 4.46283256079326e-09 3.36986556930115e-09 -1.86267617704884e-08 1.91495147575473e-10 1.40938376672172e-09 -3.23819900591829e-09 2.06386374998298e-08 1.7169232999249e-08 -1.54276690980388e-10 1.04096914226157e-08 8.85023991214838e-08 -2.55373418395651e-09 -2.98474605450076e-09 7.08826284957958e-09 -4.85523908159739e-08 -2.66865055986441e-09 -2.11721060058434e-10 1.38284677522932e-09 9.7890134381512e-10 -1.15482653905271e-08 1.10161566935147e-08 -5.80793216557391e-10 -3.15861192211733e-09 2.42747064320111e-10 2.26730856184078e-08 2.3118913466712e-09 -4.79698563960765e-09 -1.22941182684522e-08 1.11032761430814e-09 -1.5686366838874e-09 1.95304675255629e-09 1.97934816445932e-09 1.7165139586667e-08 -3.49840120398127e-09 -6.21401971025304e-10 -3.86269961197745e-09 4.66532794722556e-09 -1.58777451024988e-09 -6.38778405647861e-11 -2.11054782735273e-10 -6.89291257055266e-09 -1.37475192477037e-08 5.35445361388446e-09 4.1896743786069e-09 -2.96197668924503e-08 1.94128895405168e-09 -2.28389829281345e-10 -7.3867774021006e-09 1.69987332013089e-08 3.42385552697166e-09 7.05474829174494e-09 1.78724031654922e-09 -2.03870138380929e-09 6.69560274680459e-10 2.16901951581975e-09
"R1026" -1.12903018019018e-09 -8.26154272194973e-09 9.40301685949087e-09 1.77026963136073e-09 -2.12139852996641e-09 -1.03251174712136e-09 3.09968152438361e-09 -9.5411160334237e-10 6.70928537288074e-10 -9.94508194406593e-10 9.15728662087283e-09 1.27026739613521e-09 -5.01047129300436e-08 1.76946337060225e-09 -1.17192728790886e-09 4.3935065452943e-09 2.73226352895358e-09 3.45812683171444e-09 -2.76705437829745e-09 -1.04196422881764e-09 -6.14152426739929e-09 2.23792375912814e-09 2.43005773413401e-09 -2.55373418395646e-09 4.60096244448523e-08 1.48206483403791e-09 -2.71656332253698e-08 -5.4360142654473e-10 -2.43523491104931e-11 1.85586810469526e-09 -1.01283002929686e-08 6.4025186169321e-09 6.2732848746771e-09 -1.18827174549852e-08 6.16195107490479e-09 3.7308060848372e-09 -7.24543245650109e-09 -2.05287106566177e-09 -3.66293360664002e-09 -2.25397470611536e-09 -3.97871285044765e-10 -1.66472230233618e-09 -1.16249718497246e-09 -7.38545508183497e-11 -1.32073130694023e-10 -3.97886821371278e-10 1.01165324045895e-08 -8.19514651361588e-09 2.59998762501523e-09 -4.87881272535388e-09 -5.40499814959893e-09 1.23844495090734e-09 7.3610677226942e-10 7.35249685679029e-10 1.27077590201651e-11 3.9424565027956e-10 6.58530690422193e-09 1.218096413466e-09 -5.31122079539023e-09 -4.42202271293593e-09 1.37328123735134e-08 3.71182568470694e-09 1.3099194696966e-09 -3.74969073629304e-09 1.19970146162821e-08 3.82756889238308e-09 -5.77252117023584e-09 8.81371695790979e-09
"R1027" 4.00997170813512e-10 4.38580967547077e-10 -1.38472358217275e-08 6.61051992342753e-10 -2.48616159183404e-09 -5.88758549484842e-10 -5.05832734971698e-09 2.58346816633295e-09 -6.38172987954341e-10 2.01444761507313e-09 7.56435634629324e-09 -7.48076104953071e-10 -1.08899385735089e-08 -1.22102622515417e-08 -1.9010064453888e-10 2.08838805444328e-09 1.48179781330041e-09 -1.67312575874337e-09 -1.97898678861716e-08 7.45769088171374e-10 -1.358508974545e-08 3.15123321846409e-09 1.24336285955268e-08 -2.98474605450072e-09 1.4820648340379e-09 4.05377778553158e-08 -2.26033593436398e-08 5.90846155174715e-09 1.74192555146247e-08 3.07896154344778e-09 -1.46702506487476e-09 9.98104772259592e-10 5.59610064436829e-10 -1.63526189412149e-09 1.33534137654902e-10 9.30832941195033e-10 3.05369627392385e-10 -9.98763320416694e-10 -8.01384499409906e-10 -1.61302811922619e-09 -3.48929012836237e-09 1.0591962406017e-10 6.51444439548975e-10 7.61336281844239e-10 6.55979493143681e-10 8.85570193369643e-10 1.42916295193525e-09 -8.92262885511574e-10 6.80145615838142e-10 -1.4749471371721e-09 1.16427509848748e-09 6.97462290583394e-11 -1.5301887281843e-11 4.54100234052891e-10 4.8961524607133e-10 -1.55911176778356e-09 -3.01237725634121e-09 -2.63925863830669e-10 2.9692912831987e-10 -6.91458243184858e-10 7.21898905763602e-09 1.99626020908771e-09 -1.00364874298415e-09 3.33586446361627e-09 -8.34852586057427e-10 3.54524042484852e-10 -2.77737294879808e-10 -3.41515344530541e-10
"R1028" 3.41588946120578e-09 -6.04908246157357e-08 -2.08580851474285e-08 -4.33649003599618e-09 2.83189023700359e-09 5.05039843408287e-10 -3.26877314168047e-09 -1.67297019976112e-09 3.42330393214988e-09 1.49484457913263e-09 8.23345945265868e-10 -1.00541269500634e-09 -7.07626659014792e-09 -2.06085782582299e-09 1.19618474737196e-09 -1.83240097641533e-08 1.47366404819818e-08 5.05094278939521e-09 -5.9794009890973e-09 -1.93302254419701e-09 2.82017540941125e-08 -1.82351016319329e-08 -2.53066035809003e-08 7.08826284957965e-09 -2.71656332253701e-08 -2.26033593436399e-08 2.22897133137266e-07 -2.02327800208888e-09 -1.39176075175736e-08 -3.11549796855524e-09 3.05573623473075e-09 3.84039141704972e-09 -4.28700234423286e-09 1.46930313054856e-08 4.50770191725518e-10 1.62826353676805e-08 2.71519184669149e-08 9.06288978759722e-09 2.42115786914509e-10 -1.87075399542571e-09 6.36726621462602e-09 5.60129303956555e-09 -3.24954131818959e-09 -1.69231941243708e-09 -1.93285513291829e-10 3.32408114853116e-09 -1.01513720722202e-08 -6.45621042535145e-09 -4.02350228746395e-09 1.75620275857156e-08 -6.63494258456946e-09 1.3358106491879e-09 -1.89862043426919e-09 -3.72892444314488e-09 -2.01042216209171e-09 2.10749206634991e-08 -4.88588060770706e-09 -8.38062856899319e-09 1.87369337905671e-08 1.86526648916162e-09 -1.20895627687392e-07 -1.21333789303045e-08 1.06217795649466e-08 5.67841893446142e-11 -2.4472783168498e-09 2.2978755089731e-10 -3.12908186504668e-09 3.34120313227621e-09
"R1029" 2.14149613463543e-09 -5.96503753452806e-10 -5.29201296057554e-09 2.14467342330778e-08 -9.92383121713671e-10 2.47355961163384e-09 -8.61364120224717e-08 1.53757109479652e-09 1.0874762881551e-08 1.72855873724737e-08 4.0316857794622e-09 1.50892667243462e-09 -1.03846637739588e-09 -1.01186102505391e-08 -4.20182178164822e-09 -2.6221789984602e-08 -3.30896751915305e-09 2.96681412966182e-10 9.75339612367423e-09 -1.25671685593941e-08 -1.21739362710518e-07 2.16782800731481e-09 6.15430277123546e-08 -4.85523908159732e-08 -5.43601426544744e-10 5.90846155174702e-09 -2.02327800208902e-09 1.93091091985794e-07 2.83889387882039e-09 1.06904310467348e-08 -9.32096016833946e-10 3.41503822718756e-09 3.17315402536441e-08 -2.38976556598585e-08 2.80830702479202e-09 -1.86668940357639e-10 -4.13648604785242e-09 -6.32427357506808e-09 -3.47003952589429e-09 4.56808402977438e-11 1.00892972100302e-08 -1.66233548092539e-09 9.78509523220943e-09 -3.60073383767101e-10 -3.68909856231039e-09 -7.81205218968872e-09 3.8970197444373e-09 2.89317621868522e-10 3.38774167310848e-09 2.64922218831367e-09 -1.68163949315965e-09 -1.155182133003e-10 1.70886813704217e-09 1.89348614117985e-09 1.16562557921735e-08 -4.92212483637231e-09 1.15000976335989e-08 3.49789212891716e-09 -3.75633965669114e-10 -1.46792031240692e-09 2.57591466205291e-09 -2.30190262849703e-08 -3.96648570497959e-09 -6.86919473464554e-09 -5.18767235032866e-10 2.49446348438738e-09 -5.22999481529857e-09 9.4423145576566e-10
"R1030" -1.49152972200629e-08 6.61717565923226e-09 -3.58483956366266e-09 -2.20344227136325e-10 2.86444708891372e-08 -1.15840424190452e-08 5.1215958283379e-09 3.81240751145235e-08 9.45568389526336e-09 7.46933552743179e-11 3.61060669853867e-08 4.42236861066308e-09 1.8592979329755e-08 -1.29444823126378e-07 -4.55068533806125e-09 8.72812779409915e-10 -1.72359850344977e-09 9.06444155623792e-09 -4.40808649874825e-08 -5.59051463910057e-09 -1.43484259486582e-08 -8.87774854988162e-10 1.65022281816069e-08 -2.66865055986435e-09 -2.43523491104476e-11 1.74192555146247e-08 -1.39176075175737e-08 2.83889387882036e-09 2.38698184982892e-07 -7.98919847199531e-09 -1.62940583261256e-08 -1.0847613770836e-07 -1.36470430671586e-08 -4.54870110091328e-08 1.32939112453037e-09 6.67658078005446e-10 -2.53278120962296e-09 3.8200665424553e-09 1.22788516260507e-09 -4.99025887403758e-09 7.53958636933696e-09 3.48010079347401e-09 -3.78092832530622e-09 1.21391451379816e-09 -8.56960064052263e-09 1.30097828111585e-10 5.39730994786023e-09 -3.55118643239181e-09 2.37166041137784e-09 -1.46158749264584e-09 -8.33795419103736e-10 2.83844492874123e-09 -1.71682504576669e-09 -2.55480937414988e-09 8.90245362046459e-09 -1.23564029315803e-09 -2.76148611912942e-09 2.37354742086361e-09 -8.48697383940765e-10 2.41714464796967e-09 5.81352942191591e-09 -2.25237445288111e-09 2.45855330860746e-09 -1.17245038920072e-08 -2.36954752725406e-09 1.89452910838138e-09 -2.97382422004548e-09 7.56614015003095e-09
"R1031" -4.02885883601589e-08 -7.36499767837018e-09 5.10629420012465e-10 -7.23519975019514e-09 -2.75784881176769e-09 9.19301987866075e-09 -5.93610641410471e-08 8.54827763769504e-09 7.71266631711183e-09 1.65841533792954e-08 -3.29910912616791e-09 -1.81225728221635e-09 -1.99106046755665e-09 -1.1590505917407e-08 4.45633873022213e-09 1.32923411096391e-08 -1.67188158664399e-09 6.25360588706042e-10 -3.75153625230286e-09 -1.67852270600564e-09 -8.79699032141078e-08 -5.66039169658808e-09 3.98591239362026e-08 -2.11721060058642e-10 1.85586810469514e-09 3.07896154344818e-09 -3.11549796855512e-09 1.06904310467349e-08 -7.98919847199529e-09 1.4411165620836e-07 1.9387379205724e-09 6.13913873619774e-09 -1.00141048339745e-08 7.40430750605911e-09 -1.94373810933672e-09 8.43681714545789e-10 1.36492016784892e-09 9.09089121074404e-09 -1.86684693364e-09 1.82874688618687e-10 2.49649347144873e-09 1.11890430831173e-09 -5.08740153543692e-09 2.50932872854563e-09 -3.13888536783238e-10 6.98648968398943e-10 -7.47176408772307e-10 -3.35498705797442e-09 -1.07210451951794e-09 -5.1240898222562e-09 -1.1446412445042e-09 -7.49851975006942e-10 -2.27403331175572e-10 -3.88338915313642e-09 -3.42319169160198e-09 6.81265417004868e-09 -2.72925640618833e-09 -8.50568615561757e-09 9.74123365651838e-10 1.33835587731264e-10 5.37273830063336e-09 4.25540512779847e-09 4.45262422536132e-10 5.76287494169789e-10 -8.84375425136272e-10 1.70635793607257e-09 9.76148102254931e-10 3.17772633448728e-09
"R1032" 3.87129409000537e-09 1.81473953977017e-09 -2.20003728672785e-10 -6.22234108229815e-10 -9.91367555420682e-10 4.67920380910132e-10 -3.70577375828706e-09 -2.47008369008806e-09 6.59921835049475e-10 -4.15743456721558e-12 3.71763358615466e-08 5.11806049566442e-10 -6.52749109494496e-08 4.66612107581869e-09 -2.27591038014684e-09 -1.40890800003168e-09 -5.50639332698208e-09 -3.82791451883614e-09 -3.03283438959331e-09 -2.13541093898864e-10 4.47754919248106e-09 -1.59306001906227e-09 -2.25510133640823e-10 1.38284677522922e-09 -1.01283002929684e-08 -1.46702506487481e-09 3.05573623473102e-09 -9.32096016833724e-10 -1.62940583261257e-08 1.9387379205725e-09 6.11448235979162e-08 3.78638453855829e-11 -6.17000545000742e-11 5.8366346849563e-09 -2.0545817406339e-09 9.10558062988595e-10 8.10356441793464e-10 9.50715734885054e-10 -2.09836640837477e-09 7.0747004333395e-10 3.26192162349461e-10 -3.67500095096043e-09 3.88536358810847e-11 1.23097672715666e-11 1.03120285083349e-09 5.57558096009042e-10 3.10204127057958e-08 4.87936696100476e-09 1.40073188630231e-09 1.14676650034297e-09 3.89193606113173e-10 -1.35810608104887e-09 -2.26224066387683e-09 -4.43480662655145e-10 1.65276552829861e-09 -1.47689255345031e-09 -2.95068383794655e-09 -9.08089537820103e-11 -1.51305241659478e-08 2.25562065359131e-09 2.352494626968e-09 -1.76443387206862e-09 -9.95021181671704e-10 8.30800942218194e-10 -1.42791619641946e-08 -7.45684766575351e-10 -1.30153182757135e-09 4.3008778958119e-09
"R1033" 3.47542559518363e-09 -6.60007339532578e-09 8.69754844150153e-10 5.08802585173002e-10 -3.82799130500976e-08 -8.66148148203486e-10 -6.8475857495931e-09 -9.76356993128866e-09 -3.80273251202454e-09 1.66109613033177e-09 -6.28325185524752e-08 -1.59238264633444e-10 9.15943431708071e-09 4.91406052112607e-08 4.52309659994029e-09 -7.66190425547134e-10 -5.04960530314103e-09 -1.56205915369231e-09 1.28739570629304e-08 9.8431010653308e-13 -2.48923133922094e-10 -1.02484967759748e-09 -4.07057164501651e-09 9.78901343815141e-10 6.40251861693213e-09 9.98104772259593e-10 3.84039141704970e-09 3.41503822718745e-09 -1.0847613770836e-07 6.13913873619778e-09 3.786384538563e-11 1.00492989827177e-07 1.50185570000995e-08 2.80293287477571e-08 -2.4339487667236e-09 1.84238846468211e-09 -1.54824217800382e-10 -1.93163616716238e-09 -6.7587260073255e-10 1.14393838021324e-09 -4.23466476108691e-09 -1.18683024060405e-09 1.15164865125579e-09 4.63949861214664e-10 5.88776127744168e-09 -2.38963660327818e-10 -2.01225332109536e-08 4.74118851173992e-09 4.59808198880821e-11 7.96387001570307e-10 2.56762165484101e-10 -1.0684848677143e-09 3.13153707557459e-10 3.12139601696837e-09 -5.4957826759056e-09 2.96492705342312e-09 3.15732104391895e-09 -2.01466649646969e-09 1.0995040402539e-08 -3.47806068463867e-09 1.1429612597901e-09 -2.02615319616126e-10 -1.84673233408121e-09 7.8823016205284e-09 4.83487158615895e-09 -1.27455195002387e-09 3.27170801561561e-09 -5.42580574928978e-09
"R1034" -5.90576943204299e-09 -2.343125146371e-11 5.27416632699345e-09 2.45815596451523e-09 -7.81983453584007e-09 1.05916681499328e-08 -2.98809631812055e-09 6.32784021807474e-09 3.61947605687092e-09 -9.66375481542877e-09 2.06327511226928e-08 3.35503845748374e-09 -1.88910069154193e-08 -7.32048766737581e-09 -1.60562562669459e-08 4.52177858153475e-09 -7.2452816875587e-09 -9.4713766225353e-09 2.29257340112041e-08 2.55646868455571e-10 -5.6864227417167e-08 -2.06089548420762e-09 2.02115291504375e-08 -1.15482653905273e-08 6.27328487467692e-09 5.59610064437143e-10 -4.28700234423285e-09 3.17315402536433e-08 -1.36470430671586e-08 -1.0014104833975e-08 -6.17000544998547e-11 1.50185570000997e-08 6.30376101874631e-08 -3.81293984560371e-08 -6.50065722110244e-10 9.79165801134955e-10 -7.78559139399708e-10 1.13278195104048e-09 2.38225163280431e-09 -1.05764107246111e-09 2.46931417991155e-09 -3.83005227641411e-11 -8.07272340125268e-10 -2.87475514028122e-09 2.50642823842627e-09 5.15385950886493e-09 -1.10799409184545e-09 -1.45210460452653e-09 1.6850875888183e-09 -4.43417555254997e-11 2.69569258329004e-09 -4.79884346383699e-10 -4.25512603489387e-10 -5.16874399262001e-09 4.25132039126788e-09 9.69078834735235e-10 -1.81579179528306e-10 1.87859477992973e-09 5.58508192088771e-10 -1.37892654980209e-09 3.45618361310361e-09 -1.97300979826837e-09 -3.14187957040569e-09 -1.4649071717542e-09 4.00601461309207e-09 9.83751140994879e-10 3.26840328540033e-09 -6.91811214544526e-09
"R1035" 1.20269632649243e-08 -2.55939941150222e-08 2.36906794858017e-08 -1.82586168054933e-09 -1.68508513022429e-08 -1.07783221171573e-08 2.45627573234236e-09 9.96829786545017e-09 -9.81231233863725e-09 5.98951244746169e-09 -1.13969210272404e-07 -1.25489900919125e-09 5.75734658048782e-08 -1.86399058871447e-08 9.53531328572258e-09 1.8771870954618e-09 -4.59704485613838e-08 3.25759712198666e-08 -7.14014417427635e-08 2.7882462154993e-09 4.65454312229535e-08 4.02190078595462e-09 -4.09860693291371e-08 1.10161566935148e-08 -1.18827174549852e-08 -1.63526189412148e-09 1.46930313054856e-08 -2.38976556598586e-08 -4.54870110091327e-08 7.40430750605901e-09 5.83663468495636e-09 2.80293287477571e-08 -3.81293984560371e-08 1.90637416611395e-07 -5.95083402154831e-10 2.84382321133778e-09 6.99757423240064e-09 -3.04374366377952e-10 3.27854548575473e-10 -3.61550436902755e-09 3.39165679130311e-10 5.3468242636594e-09 1.28410798325427e-10 -1.16414836894764e-09 -2.48136121618631e-09 1.89191710606488e-09 -1.86605445110735e-08 3.16641736587485e-09 -1.69192452001784e-09 1.85297683538757e-09 -2.07701611544596e-10 4.12586412729361e-10 -9.2122361893872e-10 -1.53367105612397e-09 3.63533541848657e-10 -4.41051871906311e-09 -9.24202889875138e-09 -6.06177771464847e-10 1.48926959698433e-08 2.69840452149457e-09 -6.87076568844012e-09 3.60993780390799e-09 1.76899407422497e-09 -2.76820128521343e-09 -4.71920167247516e-09 -1.30396696192209e-09 8.86211669737687e-10 6.19036790838548e-09
"R2001" -9.07661155712279e-10 -2.05497603915159e-09 3.00029793239939e-10 1.33003104493461e-09 -1.0114331782756e-09 2.30290361352522e-09 3.54986061090403e-10 1.24672020980282e-09 -1.57128138434729e-09 -1.38725069503587e-09 6.25918758701868e-09 2.6219229551915e-10 -1.06029160836281e-08 3.40655541360654e-11 -1.7775354540973e-09 -2.09757313609106e-09 1.18203206486355e-09 -1.50578304929633e-09 1.05631499025773e-10 2.79611929093269e-09 7.13332751393206e-10 1.87957327899303e-09 -1.43808879274822e-09 -5.8079321655745e-10 6.16195107490477e-09 1.33534137655045e-10 4.50770191725541e-10 2.80830702479188e-09 1.32939112453038e-09 -1.94373810933675e-09 -2.05458174063383e-09 -2.43394876672358e-09 -6.50065722110387e-10 -5.95083402154854e-10 6.76954104236425e-08 -1.15719626309215e-09 -2.39955291465885e-09 -6.40521380253395e-09 1.21729415685943e-08 -2.43780532161798e-08 -1.17305991203561e-08 2.57247689251305e-09 3.51481243687377e-09 -5.15989640739761e-09 -2.93161457691224e-09 -5.68489697577093e-09 -3.7789128406293e-09 -4.46228289837558e-08 3.78283370617251e-10 -4.8576304708477e-09 -3.08375059161916e-09 7.883484483118e-09 -5.76573349052073e-09 6.93665619666741e-09 9.75956770098998e-09 1.87096106420365e-09 1.36570911057288e-08 -4.71321955039465e-09 2.15632815707831e-09 9.96138771669309e-10 1.25671089078864e-10 1.44603552322092e-08 1.55713066108267e-08 -2.83475807896202e-08 4.9459552667988e-09 -2.33015170015855e-09 -4.06570773151835e-08 2.08304006857513e-08
"R2002" 1.01191261807811e-09 -1.47960110929482e-08 2.24556074943216e-09 1.65956700178942e-09 -4.46831097459707e-10 -9.14926909518472e-10 -1.41684554829823e-09 3.0944552274285e-10 2.28758672286063e-09 -2.1754621369834e-10 -1.46075466342033e-09 3.34357719363431e-10 -6.52140498222897e-09 -1.82301445851053e-09 -5.29782493607211e-10 4.02768487982701e-10 -4.34939583604093e-09 6.73634312367497e-10 -1.79941261160423e-09 -6.81264144159616e-10 1.65989349345803e-09 -4.74447333392847e-09 -1.99612927969982e-09 -3.15861192211719e-09 3.73080608483725e-09 9.30832941195036e-10 1.62826353676804e-08 -1.86668940357681e-10 6.67658078005469e-10 8.43681714545874e-10 9.10558062988491e-10 1.84238846468206e-09 9.79165801134853e-10 2.84382321133774e-09 -1.15719626309203e-09 2.04879047184817e-08 8.28434601817667e-09 1.90905064290457e-09 -2.92805720063848e-10 -1.01691139504242e-10 -1.22944886624861e-10 1.28305042077241e-09 3.16013831784757e-09 5.16979949475689e-10 -2.83150945019068e-09 -2.95945974895247e-09 2.39261450114304e-09 -4.98898705849487e-09 1.19173190349327e-09 1.1391596486597e-08 -3.0428569286173e-09 1.44180019450967e-09 3.72260358204229e-10 -5.20443535049991e-10 -6.28843579652144e-09 1.01243190455344e-10 -6.22283463433002e-10 -2.67912746289564e-09 -1.55286867299658e-10 -9.5469346680447e-10 -3.16615822787075e-08 -3.39574775611483e-09 9.09575057513913e-09 6.52786006491316e-09 2.08908418566036e-09 2.66722197397321e-09 1.7983669840001e-09 -9.79319929837064e-09
"R2003" 3.0352777055853e-10 -1.53253444032936e-08 4.58284729319886e-09 -5.46298251188643e-10 -3.84225851461141e-10 -1.04569593255448e-09 -5.9108391387677e-10 9.77545786835926e-10 8.62658341886245e-12 -8.78506102731611e-10 -1.34376113969347e-10 -1.23813878593805e-10 3.19267267946073e-09 -8.60442296952889e-11 5.22104156257069e-10 4.35523395786832e-09 -2.27768560843814e-09 -3.87545138609114e-10 -1.37718155849445e-09 4.78518380738814e-10 2.91579767876203e-09 -7.42494243354465e-10 -8.73669378998658e-09 2.42747064319989e-10 -7.24543245650109e-09 3.0536962739234e-10 2.71519184669152e-08 -4.13648604785284e-09 -2.53278120962291e-09 1.36492016784865e-09 8.10356441793391e-10 -1.54824217800301e-10 -7.78559139399952e-10 6.99757423240054e-09 -2.39955291465879e-09 8.28434601817653e-09 5.10648228971866e-08 4.1921386269238e-09 5.19065217915163e-10 1.55264011722572e-09 -8.66638319707389e-10 4.95921588967891e-09 2.86900084463829e-09 2.64701563669641e-09 6.80986968451889e-10 -2.37111708110305e-09 -6.61704762309516e-09 -1.59460769043112e-08 -2.18412393798269e-09 1.60120511933072e-08 -4.70124991360089e-09 8.81728648508404e-11 2.75988363097808e-09 -1.60832104565274e-09 5.49360741224548e-09 -5.561312304429e-10 -5.32907471750183e-08 -4.04796595849668e-09 7.63022247529898e-09 -1.84691163615428e-09 -4.23562356055266e-08 -5.78546830495277e-09 1.84011579290442e-08 1.37258800868671e-08 8.88120491883053e-10 6.20064787512313e-10 -2.17831524296736e-09 5.63730371362738e-10
"R2005" 5.81262556029118e-11 -2.2902877952402e-09 -2.15414864877371e-09 -4.66984009965743e-08 7.76558506180612e-10 7.50261305901912e-09 -1.07702249350551e-08 -2.60543966080564e-09 2.46229744055e-09 -5.39561791003821e-09 2.00944157223996e-09 -3.46593029306959e-09 -9.73903600039301e-10 -2.85040544026118e-09 -6.06410482642164e-09 -1.09073310545076e-08 -1.13208025440912e-09 1.65250371320454e-09 -1.66504241725941e-09 1.54302490994906e-08 6.28228331426775e-10 -6.36969327578743e-09 3.02869537433019e-09 2.26730856184078e-08 -2.05287106566188e-09 -9.98763320416696e-10 9.06288978759732e-09 -6.32427357506789e-09 3.82006654245532e-09 9.09089121074414e-09 9.50715734885136e-10 -1.9316361671624e-09 1.13278195104033e-09 -3.04374366378025e-10 -6.40521380253406e-09 1.90905064290458e-09 4.19213862692359e-09 1.01636848374072e-07 4.45842255310952e-09 -1.17941992079067e-08 2.12385108803798e-08 1.35060122593713e-08 -3.36807805558339e-09 -1.94169773500106e-08 6.19008712979399e-10 1.81315421054101e-08 -1.22430378868264e-09 -1.2632277296919e-08 -2.5880386696122e-10 1.21239859617282e-08 2.07367871792136e-09 7.09260813528857e-10 -1.13938409716665e-09 -6.14392895305374e-08 1.02478695705478e-08 1.22042489323437e-08 -1.10468097083076e-08 -1.98280785172639e-08 1.20795609648104e-09 1.18619821063808e-10 -1.09662613579396e-08 -3.32364702390769e-08 5.76215564626392e-09 3.51682501364477e-09 -3.83653313592777e-10 -1.31413824250533e-09 -2.27138570352354e-09 -2.90904904066607e-09
"R2006" 2.67889809295357e-09 -1.05472606136911e-09 2.63265142213759e-09 -1.37845704235769e-09 1.40666199568912e-09 2.37892064974579e-09 3.02493739840467e-09 -5.04790681663712e-10 -4.16166869442345e-10 -4.49910965127165e-09 -2.78056518879671e-09 4.45448739346601e-09 8.79175701141319e-09 -2.75460265655261e-09 -7.78422229307625e-09 4.74019157508346e-09 -2.480285338686e-09 -5.06987024151308e-10 1.98470937432142e-09 -1.2007710711558e-09 5.85043693990268e-10 -4.1652217999506e-10 -1.65611337915507e-09 2.31189134667125e-09 -3.66293360664001e-09 -8.01384499409963e-10 2.4211578691453e-10 -3.47003952589411e-09 1.22788516260508e-09 -1.86684693363998e-09 -2.09836640837474e-09 -6.75872600732552e-10 2.38225163280432e-09 3.27854548575445e-10 1.21729415685943e-08 -2.92805720063843e-10 5.19065217915146e-10 4.45842255310948e-09 5.45068502464517e-08 -2.09662812897205e-08 -1.57079733521241e-09 2.35476435554533e-08 -6.15871630753794e-09 1.17826420611031e-09 8.00799349505432e-09 1.56071553980143e-08 -8.70271393303666e-10 -2.57247689746599e-08 -2.4552038325828e-08 -1.96342049284783e-09 6.24061622946502e-09 1.0645641440535e-08 7.98872260143205e-10 -8.90754902707464e-09 7.1325728139985e-09 9.5543736022143e-10 -9.19618405405089e-09 -1.27380543723147e-09 -1.61918955766944e-09 -5.20211871034203e-09 2.33886295712613e-09 8.86527417569319e-09 9.02350988491781e-09 -1.87970598558538e-08 -9.81304204752994e-10 -4.09312384963646e-08 5.70963633166220e-09 -7.22699189121122e-09
"R2007" -6.11554861041306e-09 3.7811398078673e-09 -3.01491051745304e-09 2.25496362556638e-09 1.73414560744818e-09 -4.76622562213151e-09 -3.81607283843041e-09 2.67675481748116e-09 1.28970975246891e-08 -2.39933872422324e-09 4.22995547864971e-09 -7.257358034341e-10 1.31036362349821e-10 6.13633114641973e-10 8.57602625873458e-09 -6.57084614041385e-09 2.31392244366769e-09 -3.81654208230113e-09 2.44098598072444e-09 2.6820628476332e-09 5.78934842346953e-09 2.24176190657389e-09 -1.2189484171862e-09 -4.79698563960757e-09 -2.25397470611543e-09 -1.61302811922617e-09 -1.87075399542569e-09 4.56808402974526e-11 -4.9902588740376e-09 1.8287468861876e-10 7.07470043333877e-10 1.14393838021327e-09 -1.05764107246099e-09 -3.61550436902759e-09 -2.43780532161798e-08 -1.01691139504188e-10 1.55264011722607e-09 -1.17941992079067e-08 -2.09662812897205e-08 2.0745292729006e-07 -4.74564371002118e-10 -1.41662598098463e-07 7.2700837192194e-09 -5.65671660435057e-08 6.87837623283137e-09 -6.31379045534284e-08 2.9292153006777e-09 8.80969076220713e-08 -3.28384389620244e-08 6.21326321847995e-09 -2.90022434598227e-09 -5.22462475500641e-09 4.86181591624939e-09 2.54920500505229e-08 -1.89541821202495e-08 -5.57387327747464e-09 -9.19469584362828e-11 2.3315520049841e-09 -1.66320166403952e-09 -3.4388562533572e-09 6.95405099140669e-10 3.19906024179371e-09 -1.52695730953119e-08 1.91810035984987e-08 -3.35308528299579e-09 -2.83281842659678e-09 1.81451033714362e-08 -1.3438566205022e-09
"R2008" -3.1390198454878e-09 2.21576417831826e-10 -9.86562195971077e-10 2.14786641299066e-08 3.88438093194671e-09 2.14095780822592e-09 4.525154357075e-09 -2.68336574775289e-09 5.23868290511234e-09 5.16165723258266e-09 -9.26321945242266e-11 9.55444394850048e-10 -7.58010948754614e-10 -7.17474761324636e-09 -8.81153496080886e-10 -1.5563848089916e-09 -2.24806699502261e-09 2.57439629729505e-09 -2.79047651463619e-09 -7.96233963383362e-09 -1.2013812515423e-08 -7.38325321777418e-09 7.23544585105036e-09 -1.22941182684518e-08 -3.97871285044884e-10 -3.4892901283627e-09 6.36726621462623e-09 1.00892972100304e-08 7.53958636933695e-09 2.49649347144899e-09 3.26192162349396e-10 -4.23466476108693e-09 2.46931417991151e-09 3.3916567913027e-10 -1.17305991203565e-08 -1.22944886625142e-10 -8.66638319707367e-10 2.12385108803796e-08 -1.5707973352125e-09 -4.74564371002012e-10 2.92653516679055e-07 3.13358850917167e-08 -1.78918042889925e-08 -1.00568580221684e-07 -2.00008961436783e-09 1.93964133618401e-08 -2.07102403308192e-09 -2.39366581313496e-08 -5.23545980673907e-09 1.62569227963186e-09 2.34400172695254e-09 -9.91831449942717e-10 3.53702074853293e-09 -2.37357005988767e-08 1.23146206647133e-07 1.70668534736514e-08 -2.87383273509201e-08 1.4655297973813e-08 1.97139662893258e-09 -3.55261115120349e-09 -8.39967438708623e-09 -9.71335173581295e-08 -8.89113622485189e-09 -2.18229393938717e-07 3.92983611092994e-09 1.39671256907438e-09 -1.47234067294157e-10 5.50050437439053e-09
"R2009" 3.32572699116003e-10 -5.62563800529866e-09 2.98149274281734e-09 -1.8230536275433e-09 -2.4648005942731e-09 -2.95027406036774e-09 1.62309063980047e-09 9.68499488279668e-10 -3.88295850562334e-09 -1.31610790259857e-09 -7.05793715265297e-09 2.88304811600931e-09 9.8981876219848e-09 6.92374262492707e-10 -1.04477053178341e-09 5.68689099509578e-09 -3.15658777994455e-09 1.35425782616646e-09 -1.13725747602115e-09 -3.59601375007986e-09 -3.9704304690297e-09 -1.36756267926242e-09 2.43725667739539e-10 1.11032761430818e-09 -1.6647223023362e-09 1.05919624060079e-10 5.60129303956562e-09 -1.66233548092525e-09 3.48010079347395e-09 1.11890430831159e-09 -3.67500095096046e-09 -1.18683024060397e-09 -3.83005227642146e-11 5.34682426365936e-09 2.57247689251308e-09 1.28305042077244e-09 4.95921588967879e-09 1.35060122593713e-08 2.35476435554533e-08 -1.41662598098464e-07 3.1335885091717e-08 2.06289218659037e-07 -7.47089952137397e-09 3.31034013603242e-08 -1.33954152336897e-08 4.4538269569627e-08 3.22384765348001e-09 -1.76820598355447e-07 -9.32042606908836e-09 -1.05994440009224e-09 -5.28618481790134e-09 7.9731658659554e-09 -6.47841624278669e-10 -2.26520421235649e-08 4.09960886145339e-08 -4.42765409389838e-10 -2.68169432219175e-08 5.87186920885972e-09 -1.73896931253151e-09 2.50160037426759e-09 -1.4541068692793e-09 -1.39371358833927e-08 4.95983819753568e-08 -2.98512476049144e-08 6.86307015365201e-10 8.88774442644767e-10 -9.20312568605823e-09 1.27317403041187e-08
"R2010" 3.3267832379795e-09 7.32232961779485e-10 -6.4051393916349e-10 1.96399225919471e-09 9.69431734930384e-10 -5.72678738846204e-09 2.14346368657874e-09 1.08515370095354e-09 -1.96642457327205e-08 -4.65395466744333e-09 -8.73823776947393e-10 6.78383706347656e-09 1.36382008689154e-09 3.9175085366371e-09 4.11180229140316e-09 -1.2344750138041e-08 1.49342603054921e-09 -1.28962473975046e-09 1.03919101117928e-09 8.76653541943651e-09 5.95627218381573e-09 1.43134918303967e-08 -6.90690417908557e-09 -1.56863668388738e-09 -1.16249718497246e-09 6.51444439548996e-10 -3.24954131818947e-09 9.78509523220932e-09 -3.78092832530621e-09 -5.08740153543695e-09 3.88536358810683e-11 1.15164865125577e-09 -8.0727234012527e-10 1.28410798325391e-10 3.51481243687383e-09 3.16013831784762e-09 2.86900084463841e-09 -3.36807805558333e-09 -6.15871630753792e-09 7.27008371921928e-09 -1.78918042889925e-08 -7.47089952137401e-09 4.43929775231861e-08 8.26774313247806e-09 5.33883836937352e-10 -2.27993184243799e-08 1.21748870544221e-09 1.57396471994538e-09 2.12942891431755e-09 1.54770351651794e-08 2.52689855204301e-09 -7.71196424978542e-10 -5.31603741523137e-10 2.49959927452e-09 7.27758067822283e-09 -2.90892954966338e-08 -8.16850887610791e-09 -1.62577387868388e-08 -1.4455634160148e-09 -2.45741485985189e-10 -9.3037839704216e-10 4.28712790635493e-09 3.71038534530055e-09 5.05060813607774e-09 -6.16091812092339e-10 3.46794249253805e-09 -5.14138368087996e-09 -4.17887626943389e-09
"R2011" 5.72791058353433e-10 -5.08488831188623e-10 -1.36701028360772e-09 -2.87932976435722e-09 -1.40180089617614e-09 -6.01694225531315e-09 -4.79303068241047e-09 3.90027288447592e-09 2.54760628128428e-09 -4.31172582341084e-09 2.79375651612608e-09 -1.08694222237453e-09 -1.03896804458995e-09 -5.02701474739465e-10 3.75995221921975e-09 -1.06819710773137e-09 1.70238887488378e-09 -1.49721678098833e-09 -3.70092004202889e-10 2.0155358051453e-09 -1.11627821414275e-10 1.28503313741497e-09 1.13712616880035e-09 1.95304675255685e-09 -7.3854550818289e-11 7.6133628184442e-10 -1.69231941243757e-09 -3.60073383766901e-10 1.2139145137982e-09 2.5093287285459e-09 1.2309767271498e-11 4.63949861214586e-10 -2.87475514028089e-09 -1.16414836894769e-09 -5.15989640739752e-09 5.16979949475604e-10 2.64701563669706e-09 -1.94169773500105e-08 1.17826420611039e-09 -5.65671660435058e-08 -1.00568580221683e-07 3.31034013603237e-08 8.26774313247804e-09 1.47153097608002e-07 2.67379223270996e-10 -2.1375318914256e-08 1.5889137832122e-09 -3.60471357977752e-08 1.72503254424396e-08 3.68045365727168e-09 -1.66897099656362e-09 5.21440581355892e-10 1.66859669174745e-09 1.25595533606911e-08 -2.79769632697514e-08 -4.79372059445624e-09 1.73805688140724e-09 -7.55702802070328e-09 -2.71706940565454e-10 8.14784285990848e-10 -8.93388803109796e-10 1.4274053011554e-08 1.61462205414916e-08 7.3754044737859e-08 -3.86473714553632e-09 3.30806221722382e-09 1.65892532287388e-09 -7.72353853043488e-09
"R2012" 1.50776195134843e-09 1.45084846495891e-09 1.07897214738051e-09 -1.04215213846933e-09 -1.13034018848705e-09 -1.68194470880798e-09 2.31420735826195e-09 -1.59098123924529e-09 -1.24055944173634e-09 -1.74824961724555e-09 7.0317397784371e-09 1.51559575528572e-09 -5.95187580200683e-09 3.37895342089125e-09 -1.51572925063373e-09 1.78492171193465e-09 1.13177616806637e-08 1.10832384550318e-09 -1.40802504340954e-09 9.31808497786851e-10 3.98930113971507e-09 2.31704789946374e-09 -7.86611624775386e-09 1.97934816445927e-09 -1.32073130694027e-10 6.55979493143726e-10 -1.93285513291829e-10 -3.68909856231032e-09 -8.56960064052268e-09 -3.13888536783205e-10 1.03120285083353e-09 5.88776127744167e-09 2.5064282384263e-09 -2.48136121618634e-09 -2.93161457691222e-09 -2.8315094501907e-09 6.8098696845188e-10 6.19008712979405e-10 8.00799349505427e-09 6.87837623283132e-09 -2.00008961436781e-09 -1.33954152336897e-08 5.33883836937334e-10 2.67379223270987e-10 1.38944484135306e-07 -1.0294812813684e-09 -8.53443281376017e-08 1.17895304559907e-08 1.59354661253749e-09 -4.43193758224357e-10 1.5625076803745e-08 -3.31960366859338e-08 -2.31913323450277e-08 -1.06062777672585e-09 -2.11844780515841e-09 -8.7583101118229e-10 2.05761330479344e-11 -1.66573797330172e-10 1.00130698581017e-08 -1.3895342987693e-08 1.43043491827994e-09 1.70805880544111e-10 7.70823539779285e-09 4.98170451278169e-09 3.13794554733519e-09 -3.25233192658332e-08 5.59474778924516e-09 -2.68874616461358e-08
"R2013" 4.85075817633773e-09 -2.35480371971376e-09 1.58461723369212e-09 -1.68645922948048e-08 2.21303317578285e-09 1.70363885175008e-08 7.0840800554536e-09 -1.32248806487791e-08 -1.82710022174985e-08 1.53499973807122e-08 -5.49296356258226e-09 -5.47273726036107e-10 2.56128931115817e-09 1.7213719835309e-10 -1.22761100175602e-08 1.0482455620558e-08 -3.02846130992856e-09 2.44834347014393e-09 1.33802707154108e-09 -1.13063310951615e-08 -6.42905420333628e-09 -5.01278776147423e-09 1.92291804260746e-09 1.7165139586667e-08 -3.97886821371279e-10 8.85570193369831e-10 3.32408114853109e-09 -7.8120521896885e-09 1.30097828111591e-10 6.98648968398766e-10 5.5755809600901e-10 -2.389636603278e-10 5.15385950886498e-09 1.89191710606485e-09 -5.68489697577091e-09 -2.95945974895251e-09 -2.37111708110291e-09 1.81315421054101e-08 1.56071553980143e-08 -6.31379045534286e-08 1.93964133618401e-08 4.4538269569627e-08 -2.279931842438e-08 -2.13753189142558e-08 -1.02948128136835e-09 1.04249418445015e-07 -4.19556023181348e-09 -2.40946612348069e-08 -1.86522875768954e-08 -1.27582820528469e-08 -2.20305338276827e-09 2.45951642460724e-09 -3.48993189713451e-09 -3.72199693022589e-08 2.64196955874946e-09 1.7549491504331e-08 7.15722822273753e-10 -4.49767837028331e-09 2.75801099628117e-09 1.27827702386366e-09 1.34246897121677e-09 4.05309941757226e-09 1.43390666817193e-08 -1.27382467627529e-08 7.77539923646269e-10 -5.40385203395257e-09 -5.92763946808548e-09 1.14971804205452e-08
"R2014" -1.03998607470665e-09 6.58299786494177e-09 6.04622415375942e-09 1.11048854497414e-09 3.76821049128998e-09 1.01092732039431e-08 -4.02749787011442e-11 -4.80306282654286e-09 2.38174245854085e-09 -1.57444445523458e-09 4.69592380323534e-08 -6.74034611833089e-10 -7.20775213950544e-08 6.92799704426016e-09 -5.98497545388255e-09 -2.78424005550003e-10 -1.13714168892502e-08 -7.71078427863863e-09 4.70652845455493e-09 2.4337004455209e-10 -2.75475963005469e-09 -3.9240179416257e-10 3.06327980961045e-09 -3.49840120398127e-09 1.01165324045895e-08 1.42916295193535e-09 -1.01513720722202e-08 3.8970197444372e-09 5.39730994786022e-09 -7.47176408772343e-10 3.10204127057959e-08 -2.01225332109536e-08 -1.10799409184539e-09 -1.86605445110735e-08 -3.77891284062929e-09 2.39261450114304e-09 -6.61704762309516e-09 -1.22430378868264e-09 -8.70271393303656e-10 2.9292153006777e-09 -2.07102403308209e-09 3.22384765347992e-09 1.21748870544222e-09 1.58891378321221e-09 -8.53443281376017e-08 -4.19556023181349e-09 1.53752408378526e-07 4.75083754269596e-09 1.41681253034231e-09 -8.32711985541663e-10 -7.93746332554366e-09 1.81739252416774e-08 1.79462422064159e-08 1.29597639522684e-09 -6.42568352799972e-09 -1.22773209476977e-09 6.52033762038017e-09 8.43248262305541e-10 -6.76663531693501e-08 1.45272493567623e-08 4.92179230046731e-09 1.26391269389088e-09 -1.74546747835458e-09 1.79782236814055e-09 -3.08911758166772e-08 2.47597635423373e-09 -1.93291190291865e-09 1.19551214065466e-08
"R2015" 4.83463333223127e-09 5.9499946148388e-09 9.07705979056664e-10 3.45696739225582e-09 3.59937511901595e-10 8.66294492479185e-10 -1.16707545247468e-10 -3.1730184666454e-09 3.09841029288872e-09 2.29044426864949e-09 -1.11776557601925e-08 -3.50826267671559e-09 1.35856654344261e-08 1.16064425567263e-09 -1.7130575473321e-09 -1.86729662685504e-09 -1.26631470038208e-09 3.76711941381337e-09 -4.3452068401989e-10 -1.78569236921021e-10 1.74398166784151e-09 9.41612171755315e-10 -2.72175976758108e-10 -6.21401971025287e-10 -8.19514651361593e-09 -8.92262885511717e-10 -6.4562104253514e-09 2.89317621868776e-10 -3.55118643239182e-09 -3.35498705797456e-09 4.87936696100482e-09 4.74118851173986e-09 -1.45210460452674e-09 3.16641736587485e-09 -4.46228289837555e-08 -4.98898705849497e-09 -1.59460769043112e-08 -1.26322772969189e-08 -2.57247689746598e-08 8.80969076220717e-08 -2.39366581313497e-08 -1.76820598355446e-07 1.57396471994531e-09 -3.60471357977753e-08 1.17895304559907e-08 -2.4094661234807e-08 4.75083754269597e-09 3.45394881592158e-07 2.64943375732102e-08 -6.41047766812445e-10 2.62748336570187e-08 -1.67874975533447e-08 -1.63711763979613e-08 1.67004368752224e-08 -2.6066160284551e-08 -6.16952919575159e-09 2.14278196233434e-08 2.31445415589902e-09 -5.36745604716262e-09 4.96468511809702e-09 1.55643052548729e-08 5.87542595772243e-09 -1.69032202335284e-07 2.10287868558106e-08 -4.97367175828486e-09 -1.94054342115837e-08 2.71857177886231e-08 1.17058100204136e-08
"R2016" 2.2463094945305e-09 2.11607955129556e-09 2.07356116321241e-10 3.53202493393068e-09 -3.05101454691096e-09 7.0803952459133e-09 -2.61175300234308e-09 -3.58409021475492e-09 3.56001341088972e-09 -4.16561904331365e-10 5.3483043234569e-09 -5.8515415130482e-09 -6.34220388403149e-09 4.97152508745119e-10 -5.55776026681978e-09 -1.95204138331656e-09 1.31207218748526e-10 -3.00954695111859e-10 -1.91230526642514e-09 4.8673016556158e-09 -2.29630945106279e-10 5.94712293336172e-10 -3.52634156692903e-10 -3.86269961197745e-09 2.59998762501522e-09 6.80145615838184e-10 -4.02350228746393e-09 3.3877416731084e-09 2.37166041137782e-09 -1.07210451951787e-09 1.40073188630222e-09 4.5980819888106e-11 1.6850875888183e-09 -1.69192452001788e-09 3.78283370617148e-10 1.19173190349329e-09 -2.18412393798266e-09 -2.58803866961228e-10 -2.45520383258281e-08 -3.28384389620244e-08 -5.23545980673916e-09 -9.3204260690885e-09 2.12942891431754e-09 1.72503254424395e-08 1.5935466125375e-09 -1.86522875768956e-08 1.4168125303423e-09 2.64943375732101e-08 5.29888167130121e-08 -1.11168168947277e-09 8.83451001902863e-09 -5.56112842962873e-09 5.10905568304772e-10 4.35453901221857e-09 -6.3699202063448e-10 1.74150576498292e-09 1.17067597341358e-08 1.39353086557781e-09 8.16987520066424e-10 9.27871484129115e-10 -2.46808187087709e-09 -6.94619648371557e-09 -2.68271204255573e-08 1.60673081493275e-08 -7.77645041011173e-10 1.75214086377348e-08 -1.89622938999175e-09 -2.09608003551305e-08
"R2017" 2.59579323413275e-09 3.76390621942606e-10 3.04810735208729e-09 -4.37662712903216e-09 -1.85776092406967e-11 -3.52845445791386e-09 -3.97685837334777e-09 -2.6159409586187e-10 1.72331697644323e-09 -1.20941234439697e-09 -1.65572982736429e-09 5.31990512231845e-10 8.37468020463446e-10 2.23071390305524e-09 1.84327800296403e-09 -2.07832870269198e-08 -9.40766799111197e-10 1.06243190044705e-10 7.56547797158496e-10 2.12627422691548e-09 1.84530871962803e-08 -4.85421858916924e-09 -1.72208430950778e-08 4.6653279472256e-09 -4.87881272535397e-09 -1.47494713717222e-09 1.75620275857154e-08 2.64922218831346e-09 -1.46158749264564e-09 -5.124089822256e-09 1.14676650034306e-09 7.96387001570315e-10 -4.43417555254014e-11 1.85297683538754e-09 -4.85763047084760e-09 1.13915964865967e-08 1.60120511933073e-08 1.21239859617284e-08 -1.96342049284778e-09 6.21326321847976e-09 1.62569227963181e-09 -1.0599444000923e-09 1.54770351651796e-08 3.68045365727136e-09 -4.43193758224322e-10 -1.27582820528471e-08 -8.32711985541574e-10 -6.410477668123e-10 -1.11168168947274e-09 6.2477847328364e-08 3.71055462718375e-09 4.85248105271501e-10 -1.88709851694037e-09 -1.9947638475825e-09 1.48584126701077e-08 -1.50556246245729e-08 -3.76427287966613e-08 -1.28212922476106e-08 1.27474540960634e-09 4.42735946326134e-10 -3.68963082973512e-08 -2.4998335087735e-08 -6.55739924682594e-10 1.01179012931764e-08 8.86328452668259e-10 1.03097795648751e-10 1.94052452548909e-09 1.53086912413226e-09
"R2018" 3.97703394234535e-10 2.40948917993699e-09 3.75860653561996e-11 8.85019828291176e-10 2.16206922144304e-10 3.54920094203442e-10 2.82786415442202e-09 -3.59577806914e-11 -5.8728148366623e-10 -9.18387147860182e-10 2.84036824056889e-09 -1.60943804232618e-10 1.53380054530295e-09 -1.14655235953345e-09 -1.73636694638696e-09 2.27463878263614e-09 7.2461158665001e-11 -1.52021769173036e-09 4.01390704713539e-10 1.04421394130929e-09 -9.90160110267497e-10 3.04414408381256e-09 -1.51101578699392e-09 -1.58777451024995e-09 -5.40499814959887e-09 1.16427509848739e-09 -6.63494258456948e-09 -1.68163949315986e-09 -8.33795419103795e-10 -1.14464124450425e-09 3.8919360611316e-10 2.56762165484097e-10 2.69569258329018e-09 -2.0770161154459e-10 -3.08375059161911e-09 -3.04285692861732e-09 -4.70124991360076e-09 2.0736787179214e-09 6.240616229465e-09 -2.90022434598242e-09 2.34400172695241e-09 -5.28618481790118e-09 2.52689855204306e-09 -1.66897099656354e-09 1.5625076803745e-08 -2.2030533827683e-09 -7.93746332554366e-09 2.62748336570187e-08 8.83451001902868e-09 3.71055462718382e-09 4.58824807954209e-08 2.40307138224541e-09 -2.0489546203353e-08 -1.53725008937005e-09 4.39767628933112e-08 -2.98783748588739e-09 -4.58584596563825e-08 2.74257477594999e-10 3.19165236054434e-09 5.03365098236096e-09 1.28687229004463e-08 -7.43668292043089e-09 -3.85717768692839e-08 -4.2329150909947e-09 -3.13287631221406e-09 -6.81493771494865e-09 1.29233214092256e-08 -2.70504963843396e-08
"R2019" -1.61008749769331e-09 -2.45331027326849e-09 -8.75383202822787e-10 2.15983810855232e-10 -2.67403823700777e-10 1.45250765425612e-10 1.23255016163826e-10 -4.86493420275652e-11 -9.86330987200916e-10 -9.20528005042113e-10 -1.26339007511767e-11 8.1804798036774e-11 -1.23363405485588e-09 -2.94046977329593e-10 1.28646679792769e-09 8.97632209872461e-10 -3.18878095953723e-09 -5.14005296692269e-10 -1.71376781776038e-10 1.38128421552269e-13 -1.63884496188179e-09 -1.247672787546e-09 2.64345210284215e-09 -6.38778405648701e-11 1.23844495090733e-09 6.9746229058321e-11 1.33581064918796e-09 -1.15518213300085e-10 2.83844492874123e-09 -7.49851975007035e-10 -1.35810608104887e-09 -1.06848486771427e-09 -4.79884346383818e-10 4.12586412729399e-10 7.88348448311791e-09 1.44180019450967e-09 8.81728648507511e-11 7.09260813528844e-10 1.06456414405349e-08 -5.22462475500637e-09 -9.91831449942614e-10 7.97316586595539e-09 -7.71196424978511e-10 5.2144058135607e-10 -3.31960366859338e-08 2.45951642460715e-09 1.81739252416774e-08 -1.67874975533446e-08 -5.56112842962875e-09 4.85248105271471e-10 2.40307138224544e-09 4.0393965462168e-08 -2.36835654750969e-08 -9.22557908498397e-10 4.17193692919745e-09 1.54403694520506e-09 -7.88327904947661e-09 -6.28770194145976e-10 1.03342676694589e-09 7.27012297611502e-09 8.8143889201821e-10 1.21740888050455e-09 3.70683071331627e-09 -1.6354758135982e-09 -4.74880257320595e-09 -1.17164471567615e-08 -9.95475262107647e-09 1.85942630178989e-08
"R2020" 6.88321506668667e-10 4.65270043486143e-09 -4.90669586709076e-10 1.16399068206182e-09 1.92116378180033e-09 -1.09105532772196e-09 -8.82350366102507e-10 -1.27844245674699e-10 7.68535864875041e-10 1.49129998007077e-09 -2.8762993589894e-09 -3.88719722807726e-10 2.28665091571843e-09 2.59981819855903e-10 1.7423294556907e-09 -1.44264988537857e-09 3.29002538827756e-10 -7.60734970210691e-10 1.21714186374624e-09 -4.4416019773917e-10 1.19259570171222e-09 4.19201906614173e-10 5.60954019280412e-10 -2.11054782735382e-10 7.36106772269373e-10 -1.53018872819345e-11 -1.89862043426921e-09 1.7088681370421e-09 -1.71682504576657e-09 -2.2740333117577e-10 -2.26224066387683e-09 3.13153707557519e-10 -4.25512603489427e-10 -9.21223618938765e-10 -5.76573349052084e-09 3.72260358204169e-10 2.75988363097814e-09 -1.13938409716666e-09 7.98872260143261e-10 4.86181591624929e-09 3.53702074853295e-09 -6.47841624278727e-10 -5.31603741523114e-10 1.66859669174755e-09 -2.31913323450278e-08 -3.48993189713456e-09 1.79462422064159e-08 -1.63711763979614e-08 5.10905568304799e-10 -1.88709851694029e-09 -2.0489546203353e-08 -2.36835654750969e-08 7.02655101730121e-08 1.21919489769058e-09 -1.63408513704111e-08 -5.30683257238901e-10 2.06102641080556e-08 4.2580581608778e-10 -4.7748819985017e-09 -2.31129859464543e-08 -7.14339054513934e-09 2.85994163008986e-09 1.60121655560428e-08 -7.41172741849257e-09 7.26363279091352e-09 1.13000231615203e-08 2.0518623442348e-08 -3.0401600062837e-08
"R2021" -5.06291271192697e-10 1.5409969997969e-09 -1.13440286862096e-09 1.74269031209759e-08 -2.0014836152705e-09 -1.39050905400098e-08 7.6030132254532e-10 6.79360019180904e-09 6.90077622573238e-09 2.82432459446906e-09 -4.60263805739433e-10 9.94329671027313e-10 -3.2686193803572e-10 2.1150800808787e-09 9.88695608852312e-09 2.47733578741971e-09 2.23571159380725e-09 -1.17942801993065e-09 6.86932501753496e-10 -1.11656980391454e-08 1.75377852714754e-09 3.0770011135463e-09 6.94536830682902e-10 -6.89291257055259e-09 7.35249685679075e-10 4.54100234052869e-10 -3.72892444314502e-09 1.8934861411797e-09 -2.55480937415002e-09 -3.88338915313655e-09 -4.43480662655199e-10 3.12139601696832e-09 -5.16874399261988e-09 -1.53367105612397e-09 6.93665619666748e-09 -5.20443535049898e-10 -1.60832104565277e-09 -6.14392895305375e-08 -8.90754902707465e-09 2.54920500505227e-08 -2.37357005988766e-08 -2.26520421235649e-08 2.4995992745201e-09 1.25595533606913e-08 -1.06062777672591e-09 -3.72199693022587e-08 1.29597639522682e-09 1.67004368752225e-08 4.35453901221861e-09 -1.9947638475826e-09 -1.53725008937005e-09 -9.2255790849844e-10 1.21919489769055e-09 6.45552336743252e-08 -1.19149127634384e-08 -9.1638277775644e-09 6.18791368258744e-09 -2.70800965771584e-09 -6.33012883119385e-10 1.91611653724363e-10 4.09955503637392e-09 2.95375420648453e-08 -8.47992938505339e-09 5.4630416028715e-09 2.91727701865279e-10 3.00003265185544e-09 3.09843368974922e-09 2.5367747463987e-09
"R2022" 5.80420851203462e-10 -5.29850676760278e-09 -1.03693100858636e-09 1.01514333331144e-08 2.61469317808372e-09 2.55485932089563e-09 4.3964994948305e-09 -2.98438777279436e-09 2.52804840183179e-09 1.4398427204618e-09 -3.19118219757247e-12 9.94479530933896e-10 -8.79851683801551e-09 -7.38208482018764e-09 -4.41191614842498e-09 -4.87490620111934e-09 -1.14550632356586e-09 1.97970024664255e-09 -7.43564729490979e-10 -1.79885726279789e-09 -2.06909712977851e-08 5.33715465015147e-09 1.19410799233315e-08 -1.37475192477039e-08 1.27077590200778e-11 4.89615246071137e-10 -2.01042216209149e-09 1.16562557921733e-08 8.90245362046471e-09 -3.42319169160184e-09 1.65276552829881e-09 -5.4957826759056e-09 4.25132039126779e-09 3.63533541848604e-10 9.75956770098992e-09 -6.28843579652145e-09 5.4936074122459e-09 1.02478695705478e-08 7.13257281399843e-09 -1.895418212025e-08 1.23146206647133e-07 4.09960886145343e-08 7.27758067822268e-09 -2.79769632697519e-08 -2.11844780515834e-09 2.64196955874926e-09 -6.42568352799956e-09 -2.60661602845513e-08 -6.3699202063446e-10 1.48584126701077e-08 4.39767628933112e-08 4.17193692919755e-09 -1.6340851370411e-08 -1.19149127634383e-08 3.50971872301603e-07 -1.01015816129132e-08 -2.13574347663731e-07 1.16836900697427e-08 3.46040225809797e-09 -2.96704209419838e-09 2.55853446827973e-08 -7.10947240720407e-08 -6.47571175641708e-08 -1.72105774136574e-07 7.23090786139915e-09 -5.10914645747392e-09 -3.27100739209951e-08 4.53677264627543e-08
"R2023" -2.71227881746026e-09 -1.35915305649831e-08 -2.97205484449054e-09 6.83270636511749e-10 -2.54259737950946e-09 3.31488817234513e-09 -1.94767698556602e-09 5.21638119370894e-10 3.76534859824441e-09 5.41779355697939e-09 2.82889826902183e-10 -4.09191742282354e-09 -8.42624724246044e-10 3.76849297228226e-10 -2.2647778551763e-10 -4.76871446249402e-10 -1.06088665584008e-09 4.02511865181222e-10 2.92763892677472e-09 -3.33453074864147e-09 -1.92240846121168e-08 -2.21685301495255e-08 2.25829630790791e-08 5.35445361388444e-09 3.94245650279636e-10 -1.55911176778345e-09 2.10749206634991e-08 -4.92212483637251e-09 -1.23564029315795e-09 6.81265417004880e-09 -1.47689255345015e-09 2.96492705342314e-09 9.69078834735348e-10 -4.41051871906311e-09 1.87096106420361e-09 1.01243190455429e-10 -5.56131230442834e-10 1.22042489323438e-08 9.55437360221365e-10 -5.57387327747451e-09 1.70668534736516e-08 -4.42765409389908e-10 -2.9089295496634e-08 -4.79372059445624e-09 -8.75831011182306e-10 1.7549491504331e-08 -1.22773209476974e-09 -6.16952919575165e-09 1.74150576498296e-09 -1.50556246245729e-08 -2.98783748588743e-09 1.5440369452051e-09 -5.3068325723901e-10 -9.16382777756436e-09 -1.01015816129132e-08 5.55339712775204e-08 1.10731404980199e-08 1.21121813490741e-09 3.53856132585262e-09 -3.50447655681786e-10 -1.2015609693177e-08 -2.15234360702385e-08 6.48081534552806e-09 -4.20494452889291e-09 5.26011006683995e-11 7.49490916562026e-10 -7.81279016117052e-10 -1.81958413789501e-09
"R2024" 1.43832973429163e-09 1.74894687846355e-08 -9.34822921086318e-09 -1.15379852226229e-09 2.64938144929892e-11 8.8466102957861e-10 -6.31811128018822e-09 -2.59276081531846e-09 2.50269933547418e-09 -7.62594323629873e-10 2.13760884098619e-09 6.80158916359887e-10 1.53649282066214e-09 3.2922320500992e-09 -5.38863725260961e-10 -1.53320993548273e-08 3.8221505567828e-09 -1.56788051764796e-10 1.14932906280887e-09 -1.13478780807636e-09 3.23082046562325e-09 -4.63684457958881e-09 9.88354355598726e-09 4.18967437860698e-09 6.58530690422197e-09 -3.01237725634129e-09 -4.88588060770712e-09 1.15000976335989e-08 -2.76148611912947e-09 -2.7292564061884e-09 -2.9506838379465e-09 3.15732104391894e-09 -1.81579179528324e-10 -9.24202889875138e-09 1.36570911057287e-08 -6.22283463433014e-10 -5.32907471750179e-08 -1.10468097083077e-08 -9.19618405405082e-09 -9.19469584365267e-11 -2.87383273509206e-08 -2.68169432219176e-08 -8.16850887610803e-09 1.73805688140723e-09 2.05761330479217e-11 7.15722822273816e-10 6.52033762038019e-09 2.14278196233435e-08 1.17067597341358e-08 -3.76427287966615e-08 -4.58584596563823e-08 -7.88327904947663e-09 2.06102641080555e-08 6.18791368258737e-09 -2.13574347663731e-07 1.107314049802e-08 2.72147643279081e-07 6.91613629441123e-10 -5.97186796982058e-09 -4.50696461532573e-09 -2.92127919352885e-09 4.40253555280985e-08 2.39674448791636e-08 2.2156961418844e-08 -1.80881917349784e-09 9.48930669242082e-09 7.43131380747039e-09 -2.98687313888348e-08
"R2025" -3.4948720108939e-09 4.96819477187176e-09 3.61564312264614e-09 2.32606207785658e-08 7.41123867367463e-10 -3.40120864221623e-09 1.11087700159104e-08 3.79411885697341e-09 7.15423098631333e-09 -3.33191032318704e-09 -2.66963496498477e-10 8.50705273263959e-10 -5.74876763858136e-11 -1.72292155659743e-09 2.67044774613377e-09 1.20381964584193e-08 4.56963489395941e-10 1.18772980305428e-09 -1.01407606575215e-10 -2.09905944069735e-09 9.55107311313633e-12 -2.429568352924e-09 -4.41278925448241e-09 -2.96197668924503e-08 1.21809641346599e-09 -2.63925863830606e-10 -8.38062856899325e-09 3.49789212891707e-09 2.37354742086361e-09 -8.50568615561753e-09 -9.08089537819218e-11 -2.01466649646973e-09 1.87859477992962e-09 -6.06177771464858e-10 -4.71321955039451e-09 -2.67912746289556e-09 -4.0479659584967e-09 -1.98280785172639e-08 -1.27380543723138e-09 2.33155200498415e-09 1.46552979738131e-08 5.87186920885952e-09 -1.62577387868389e-08 -7.55702802070357e-09 -1.66573797330127e-10 -4.49767837028332e-09 8.432482623055e-10 2.31445415589874e-09 1.39353086557785e-09 -1.28212922476104e-08 2.74257477595038e-10 -6.28770194145957e-10 4.25805816087745e-10 -2.70800965771601e-09 1.16836900697426e-08 1.21121813490752e-09 6.9161362944102e-10 7.54102950579288e-08 -2.08570322845539e-09 -8.76080431869773e-10 1.02405711222316e-08 -5.76423586990962e-08 -7.91620620683535e-09 7.02020128465395e-09 9.85909405774831e-10 -6.13537061577396e-10 -2.12440944127568e-09 5.17602557454252e-09
"R2026" 1.56312464511139e-09 -1.24185353072505e-08 -7.01580834107192e-09 -5.15926094305331e-10 -1.81955347969376e-09 -5.15676364476506e-09 -8.02199368168782e-10 2.06871103635495e-09 -4.70512957284035e-10 2.01075781552992e-09 -2.64617433725456e-08 1.62336782753054e-12 3.5930069329533e-08 -5.61709372298002e-09 2.51650714809355e-09 -1.34770860324954e-09 -1.37050886397814e-09 5.4755024449623e-09 -6.00894905614518e-09 -9.42609723164957e-10 -1.46096820566785e-09 -1.44867074649664e-09 4.29753034219734e-09 1.94128895405168e-09 -5.31122079539015e-09 2.96929128320028e-10 1.87369337905672e-08 -3.75633965669129e-10 -8.48697383940772e-10 9.74123365651699e-10 -1.51305241659478e-08 1.0995040402539e-08 5.58508192088887e-10 1.48926959698433e-08 2.15632815707829e-09 -1.5528686729961e-10 7.63022247529909e-09 1.20795609648103e-09 -1.61918955766942e-09 -1.66320166403953e-09 1.97139662893258e-09 -1.73896931253155e-09 -1.44556341601488e-09 -2.71706940565288e-10 1.00130698581018e-08 2.7580109962812e-09 -6.76663531693501e-08 -5.36745604716271e-09 8.16987520066394e-10 1.27474540960637e-09 3.19165236054427e-09 1.03342676694588e-09 -4.77488199850171e-09 -6.33012883119413e-10 3.46040225809806e-09 3.53856132585264e-09 -5.97186796982057e-09 -2.08570322845529e-09 5.2360782229119e-08 -1.15847881221676e-08 -1.03123785228788e-08 -7.44672300692157e-10 -7.54484059176636e-10 -1.815673222801e-09 1.26172572400477e-08 5.91502540184116e-09 1.62726567394099e-09 -3.71017610281097e-09
"R2027" -1.20628377586076e-09 -1.1028810994952e-09 2.87536722255157e-09 -7.58941392192407e-10 -8.21398335196462e-10 1.73093425665919e-09 1.40360434347398e-10 8.04980292923869e-10 5.21009443583787e-10 -2.16125212716905e-10 2.55674740606214e-09 -3.2818881856592e-10 4.07700748617838e-09 -1.19301836556765e-09 -1.14155527834722e-09 1.38696005188766e-09 -6.60183681361657e-10 -2.95415288188616e-10 -1.41463439972022e-09 -2.82656165924712e-10 3.77905781878125e-09 1.24746851124257e-09 -6.57779557320753e-09 -2.28389829281432e-10 -4.42202271293593e-09 -6.91458243184937e-10 1.86526648916141e-09 -1.46792031240705e-09 2.41714464796961e-09 1.33835587731511e-10 2.25562065359132e-09 -3.47806068463864e-09 -1.37892654980209e-09 2.69840452149457e-09 9.96138771669415e-10 -9.54693466804494e-10 -1.84691163615419e-09 1.18619821063921e-10 -5.20211871034206e-09 -3.43885625335727e-09 -3.55261115120354e-09 2.50160037426761e-09 -2.45741485985163e-10 8.14784285990977e-10 -1.3895342987693e-08 1.27827702386374e-09 1.45272493567624e-08 4.9646851180971e-09 9.27871484129115e-10 4.42735946326151e-10 5.03365098236084e-09 7.27012297611506e-09 -2.3112985946454e-08 1.91611653724348e-10 -2.9670420941984e-09 -3.50447655681842e-10 -4.50696461532569e-09 -8.76080431869947e-10 -1.15847881221676e-08 4.09259741064958e-08 -1.99052502095123e-09 1.67427762285214e-09 -7.90403626254783e-09 4.9545939793373e-09 -1.02986941323975e-08 6.06965615119975e-09 -5.9241369732981e-09 1.40022324878274e-08
"R2028" -1.4841510516898e-09 1.79358657685644e-08 8.65985261667091e-09 3.00256875623196e-09 -1.52806435045582e-10 -6.04569791420488e-10 2.62800069080944e-09 -6.90970060931749e-11 -3.22376104559155e-10 -1.24664172349526e-09 -3.8953267368807e-09 -6.55787166016216e-10 1.68150602341207e-09 -4.13909969028442e-09 1.36703744410667e-09 1.14981536263308e-08 -5.73698134840102e-09 -1.0201847340703e-09 2.89056021328244e-09 1.30653422936972e-09 -2.56051504185363e-08 8.23320534451827e-09 2.97243649453611e-08 -7.38677740210048e-09 1.37328123735135e-08 7.21898905763615e-09 -1.20895627687393e-07 2.57591466205297e-09 5.81352942191587e-09 5.37273830063346e-09 2.35249462696779e-09 1.14296125979008e-09 3.45618361310343e-09 -6.8707656884401e-09 1.25671089078621e-10 -3.16615822787079e-08 -4.23562356055266e-08 -1.09662613579396e-08 2.3388629571261e-09 6.95405099140621e-10 -8.39967438708642e-09 -1.45410686927931e-09 -9.30378397042162e-10 -8.93388803109676e-10 1.43043491827993e-09 1.34246897121686e-09 4.9217923004673e-09 1.55643052548729e-08 -2.46808187087705e-09 -3.6896308297351e-08 1.28687229004462e-08 8.81438892018248e-10 -7.14339054513935e-09 4.09955503637405e-09 2.55853446827973e-08 -1.2015609693177e-08 -2.92127919352896e-09 1.02405711222313e-08 -1.03123785228788e-08 -1.99052502095119e-09 1.67103092988897e-07 1.59642999839429e-08 -2.91570248861838e-08 -1.08051358370109e-08 -4.32085683445925e-09 -5.38587815245797e-09 -5.05823686626142e-10 1.68436222315274e-08
"R2029" 5.89452241837722e-10 1.54843645461958e-09 1.53234523256766e-09 -1.91484520061768e-08 -1.56116873573058e-09 6.7607712104776e-09 -1.7252383134753e-09 -3.60459964592274e-09 9.0336346958759e-10 -3.84978531523179e-09 1.20501602091859e-09 -2.59612291640129e-09 7.99407290865937e-10 2.81207579221825e-09 -5.25434967204477e-09 1.09478234213569e-08 9.29050672312602e-10 -3.61233797755845e-09 -1.97183957273117e-10 -1.16767249411641e-09 1.30972118771708e-08 1.48813502874863e-08 -1.04237375431999e-08 1.69987332013086e-08 3.71182568470669e-09 1.99626020908788e-09 -1.21333789303047e-08 -2.3019026284972e-08 -2.25237445288124e-09 4.25540512779828e-09 -1.76443387206842e-09 -2.0261531961616e-10 -1.9730097982684e-09 3.60993780390797e-09 1.44603552322091e-08 -3.39574775611477e-09 -5.78546830495305e-09 -3.32364702390772e-08 8.8652741756932e-09 3.19906024179365e-09 -9.71335173581303e-08 -1.39371358833926e-08 4.28712790635474e-09 1.42740530115542e-08 1.70805880544208e-10 4.05309941757215e-09 1.26391269389086e-09 5.87542595772217e-09 -6.94619648371544e-09 -2.49983350877345e-08 -7.43668292043077e-09 1.21740888050455e-09 2.85994163009002e-09 2.95375420648448e-08 -7.10947240720406e-08 -2.15234360702385e-08 4.4025355528098e-08 -5.76423586990959e-08 -7.44672300691859e-10 1.67427762285238e-09 1.59642999839424e-08 2.07521656981521e-07 1.38683944595214e-08 -7.96418363759522e-10 -1.57968334896841e-09 -3.10030885341554e-09 1.45113419882196e-08 -1.07855719276038e-08
"R2030" -4.79815949949462e-09 -3.20950411529824e-09 -4.00892591883428e-09 -5.52478405918348e-09 4.40933107203539e-10 -8.87981679667038e-09 -1.98027164970779e-10 5.16213884204652e-09 -6.82957812837905e-09 -2.49065457500162e-09 1.04216271156449e-10 4.05233539860924e-09 -3.00055950724745e-09 1.01012972023258e-09 9.67423615623512e-09 4.52436867918733e-09 1.56720850217753e-09 -3.75683852183647e-10 -1.95303081777451e-09 3.48315330993051e-10 3.96346322863698e-09 5.12263902819187e-10 -5.67858796804275e-09 3.42385552697163e-09 1.30991946969656e-09 -1.00364874298411e-09 1.06217795649466e-08 -3.96648570497947e-09 2.45855330860739e-09 4.45262422536077e-10 -9.95021181671741e-10 -1.84673233408121e-09 -3.14187957040582e-09 1.76899407422488e-09 1.55713066108268e-08 9.09575057513919e-09 1.8401157929044e-08 5.76215564626387e-09 9.02350988491778e-09 -1.52695730953117e-08 -8.89113622485179e-09 4.95983819753567e-08 3.71038534530063e-09 1.61462205414915e-08 7.7082353977929e-09 1.43390666817194e-08 -1.74546747835457e-09 -1.69032202335285e-07 -2.68271204255573e-08 -6.55739924682685e-10 -3.85717768692839e-08 3.70683071331618e-09 1.60121655560427e-08 -8.47992938505336e-09 -6.47571175641706e-08 6.4808153455281e-09 2.39674448791639e-08 -7.91620620683538e-09 -7.54484059176578e-10 -7.90403626254788e-09 -2.91570248861839e-08 1.38683944595215e-08 1.75024453444731e-07 2.48283500267703e-08 3.04198885612412e-10 5.09034669371359e-09 -2.14131583151887e-08 -2.25780973757183e-08
"R2031" 1.9633472457435e-09 -1.85781292900567e-09 3.50445412653277e-09 -1.72056814919298e-08 -2.45314727714978e-09 -4.16669190004627e-09 -7.60222044298512e-09 -2.71486487696094e-10 1.13573047659428e-10 -1.00722034186357e-09 -3.97572818579678e-10 -2.10380104495548e-09 5.66971124276869e-09 9.03081007765518e-09 4.66930940256495e-09 3.61814159351325e-09 -5.85063244593937e-10 -2.95979359655083e-09 4.16722381849862e-09 4.74038531805704e-09 8.76618248535561e-09 -1.07449327256169e-09 -8.11996198540088e-09 7.05474829174483e-09 -3.749690736293e-09 3.33586446361622e-09 5.67841893444001e-11 -6.86919473464526e-09 -1.17245038920072e-08 5.76287494169556e-10 8.3080094221841e-10 7.88230162052836e-09 -1.46490717175404e-09 -2.76820128521344e-09 -2.83475807896202e-08 6.52786006491297e-09 1.37258800868666e-08 3.51682501364439e-09 -1.87970598558536e-08 1.91810035984986e-08 -2.18229393938715e-07 -2.98512476049141e-08 5.05060813607775e-09 7.37540447378583e-08 4.98170451278164e-09 -1.27382467627528e-08 1.79782236814034e-09 2.10287868558105e-08 1.60673081493276e-08 1.0117901293176e-08 -4.23291509099484e-09 -1.63547581359836e-09 -7.41172741849238e-09 5.46304160287129e-09 -1.72105774136574e-07 -4.20494452889327e-09 2.21569614188438e-08 7.02020128465388e-09 -1.81567322280094e-09 4.95459397933718e-09 -1.08051358370109e-08 -7.96418363759256e-10 2.48283500267702e-08 3.50778790060135e-07 -6.09670407085045e-09 7.18410498119986e-09 -1.35127998253892e-08 -1.01856546604991e-08
"R2032" -2.3286636404985e-09 -2.98031727658697e-10 -2.86341483519237e-10 -8.05306733227735e-10 -2.46161381396742e-10 -3.36366064552173e-09 -3.50345573177778e-10 2.68204682335019e-09 -1.03448117964213e-09 1.45109706670231e-10 1.13472538825654e-09 4.1016532397569e-10 -6.28664480219808e-09 -1.69856691077573e-09 3.20482176355668e-09 -3.23264913472051e-10 5.34623742009969e-09 -6.71363078817738e-09 4.68137165428677e-09 4.80177912978635e-10 4.50945117026702e-10 2.12561418970961e-10 -6.87105211382122e-10 1.78724031654941e-09 1.19970146162823e-08 -8.34852586057518e-10 -2.44727831684973e-09 -5.18767235033192e-10 -2.36954752725406e-09 -8.84375425136415e-10 -1.42791619641948e-08 4.83487158615898e-09 4.00601461309198e-09 -4.71920167247516e-09 4.94595526679868e-09 2.08908418566042e-09 8.88120491883155e-10 -3.83653313592725e-10 -9.81304204752938e-10 -3.35308528299577e-09 3.92983611092988e-09 6.86307015365218e-10 -6.16091812092335e-10 -3.86473714553640e-09 3.13794554733527e-09 7.77539923646262e-10 -3.08911758166773e-08 -4.97367175828491e-09 -7.77645041011127e-10 8.86328452668248e-10 -3.13287631221414e-09 -4.74880257320591e-09 7.26363279091356e-09 2.91727701865307e-10 7.23090786139927e-09 5.26011006682798e-11 -1.80881917349782e-09 9.85909405774899e-10 1.26172572400476e-08 -1.02986941323974e-08 -4.32085683445915e-09 -1.57968334896827e-09 3.04198885612274e-10 -6.09670407085056e-09 3.74706693762982e-08 5.44404728668161e-09 -3.33933554329514e-09 3.86837926411796e-09
"R2033" -9.72834864350729e-10 -3.85476519125297e-11 -3.15498436510142e-09 3.75131338375567e-10 -4.37413372448495e-10 1.20613125925243e-09 -1.44385175200491e-09 1.28258974249494e-09 8.35392922804278e-10 2.53812898979099e-09 3.68790412460362e-09 -2.44941428258576e-09 -5.0517681192947e-09 -2.9030835042259e-09 1.34873976390678e-09 -3.4586825194488e-09 1.66603681138491e-09 -6.65276868079477e-10 -1.26173728961446e-09 8.66199843142556e-10 -1.71856339521094e-09 -2.29910442007049e-11 3.84576653104649e-09 -2.03870138380929e-09 3.82756889238307e-09 3.54524042484877e-10 2.29787550897346e-10 2.4944634843875e-09 1.89452910838139e-09 1.70635793607254e-09 -7.45684766575325e-10 -1.27455195002386e-09 9.8375114099485e-10 -1.3039669619221e-09 -2.33015170015845e-09 2.66722197397318e-09 6.20064787512313e-10 -1.31413824250531e-09 -4.09312384963644e-08 -2.83281842659678e-09 1.39671256907447e-09 8.88774442644807e-10 3.46794249253808e-09 3.30806221722382e-09 -3.25233192658332e-08 -5.40385203395261e-09 2.47597635423375e-09 -1.94054342115837e-08 1.75214086377347e-08 1.03097795648749e-10 -6.8149377149486e-09 -1.17164471567615e-08 1.13000231615202e-08 3.00003265185547e-09 -5.10914645747391e-09 7.49490916562049e-10 9.48930669242084e-09 -6.13537061577486e-10 5.91502540184114e-09 6.06965615119969e-09 -5.38587815245796e-09 -3.10030885341544e-09 5.09034669371361e-09 7.18410498119986e-09 5.44404728668157e-09 5.90873925993668e-08 6.01712664627168e-09 -1.55361422157943e-08
"R2034" 8.32037540773617e-10 5.28302740903174e-09 -1.17405382116673e-09 1.57368685062245e-09 -6.43624944631762e-10 5.67947755296185e-10 2.15639553795625e-09 7.60467876850472e-10 3.31306185915863e-09 -5.31016813190616e-10 -3.32137022658423e-09 -1.3353773985234e-09 1.1613669178126e-08 -2.25332569242959e-09 -1.46272628944015e-09 2.57685869858013e-09 -2.67854161732482e-10 -1.07450311705755e-09 5.87330882895804e-10 -3.63296906471157e-10 1.14659325987994e-09 -2.95650930519646e-09 3.73889080795302e-09 6.69560274680335e-10 -5.77252117023586e-09 -2.77737294879732e-10 -3.1290818650467e-09 -5.22999481529859e-09 -2.97382422004551e-09 9.761481022549e-10 -1.30153182757128e-09 3.27170801561561e-09 3.2684032854003e-09 8.86211669737623e-10 -4.06570773151836e-08 1.79836698400012e-09 -2.17831524296739e-09 -2.27138570352366e-09 5.70963633166219e-09 1.81451033714362e-08 -1.47234067294204e-10 -9.20312568605822e-09 -5.14138368087997e-09 1.65892532287379e-09 5.59474778924517e-09 -5.92763946808535e-09 -1.93291190291874e-09 2.71857177886232e-08 -1.89622938999172e-09 1.94052452548893e-09 1.29233214092256e-08 -9.95475262107654e-09 2.0518623442348e-08 3.09843368974922e-09 -3.2710073920995e-08 -7.81279016117084e-10 7.43131380747036e-09 -2.12440944127564e-09 1.62726567394102e-09 -5.9241369732981e-09 -5.05823686626115e-10 1.45113419882196e-08 -2.14131583151887e-08 -1.35127998253892e-08 -3.33933554329504e-09 6.0171266462717e-09 7.92639908335292e-08 -7.16183626279121e-08
"R2035" -1.50257107225118e-09 -8.1251609361546e-09 3.55464072504243e-09 -2.29333122192486e-09 -6.3244432908445e-10 8.76245418007311e-10 -2.49445929708241e-09 2.08206852121052e-10 -9.03282684716832e-10 3.71245909392424e-09 -2.22329533334549e-09 -4.11996637891079e-10 -1.47652851498898e-08 -2.8012048536189e-10 2.09081840300088e-09 -6.24961340635139e-10 -2.27971949741438e-09 5.63083989559361e-09 -4.11843352121657e-09 -2.26408316454458e-09 -2.02003586699281e-09 -1.70055446692831e-09 -1.27938692883202e-10 2.16901951581982e-09 8.81371695790978e-09 -3.41515344530501e-10 3.34120313227621e-09 9.44231455765685e-10 7.56614015003094e-09 3.1777263344873e-09 4.30087789581195e-09 -5.42580574928976e-09 -6.91811214544518e-09 6.19036790838545e-09 2.08304006857513e-08 -9.79319929837067e-09 5.63730371362735e-10 -2.90904904066615e-09 -7.22699189121124e-09 -1.34385662050216e-09 5.50050437439052e-09 1.27317403041188e-08 -4.17887626943388e-09 -7.7235385304349e-09 -2.68874616461358e-08 1.14971804205452e-08 1.19551214065466e-08 1.17058100204136e-08 -2.09608003551304e-08 1.53086912413217e-09 -2.70504963843395e-08 1.85942630178989e-08 -3.04016000628371e-08 2.53677474639868e-09 4.53677264627543e-08 -1.81958413789499e-09 -2.98687313888349e-08 5.17602557454257e-09 -3.71017610281097e-09 1.40022324878274e-08 1.68436222315274e-08 -1.07855719276039e-08 -2.25780973757183e-08 -1.01856546604991e-08 3.86837926411797e-09 -1.55361422157942e-08 -7.16183626279122e-08 1.42260763085987e-07
