# Supplementary material for: NODDI and Tensor-Based Microstructural Indices as Predictors of Functional Connectivity
Source: PLoS One. 2016 Apr 14;11(4):e0153404. doi: 10.1371/journal.pone.0153404 (PMC4831788; doi:10.1371/journal.pone.0153404)
Supplement: S1 Data — a) Functional connectivity matrices, both fMRI and EEG connectomes across all subjects, in the form of precision matrices and b) structural brain connectivity matrices across all subjects and microstructural indices. Columns and rows are named according to the corresponding brain region that represent. (ZIP) [file pone.0153404.s001.zip › DATA/EEG/40/precShr_EEG_wholeTS1_4.txt]

"C1001" "C1002" "C1003" "C1005" "C1006" "C1007" "C1008" "C1009" "C1010" "C1011" "C1012" "C1013" "C1014" "C1015" "C1016" "C1017" "C1018" "C1019" "C1020" "C1021" "C1022" "C1023" "C1024" "C1025" "C1026" "C1027" "C1028" "C1029" "C1030" "C1031" "C1032" "C1033" "C1034" "C1035" "C2001" "C2002" "C2003" "C2005" "C2006" "C2007" "C2008" "C2009" "C2010" "C2011" "C2012" "C2013" "C2014" "C2015" "C2016" "C2017" "C2018" "C2019" "C2020" "C2021" "C2022" "C2023" "C2024" "C2025" "C2026" "C2027" "C2028" "C2029" "C2030" "C2031" "C2032" "C2033" "C2034" "C2035"
"R1001" 5.63902712782137e-08 -6.62986565052163e-09 -5.30277262563283e-09 -7.99753290736746e-10 4.62693691243202e-09 -1.1930741759971e-08 1.22300773059642e-08 5.94515162772955e-09 1.25736424579382e-08 -6.63197667734018e-09 -9.92465765512181e-09 -5.05426592641207e-09 6.30605575649574e-09 -3.85560026015641e-08 -1.05774322528119e-08 -9.01365511595003e-10 1.25514759933233e-09 3.89542398740084e-09 -9.5716660109925e-09 -7.91252820375734e-10 3.72680996151939e-09 -1.09083396019603e-08 1.20664726751854e-08 -1.16783929363313e-08 -2.54293612135001e-09 -2.24708413866181e-09 8.46303438236428e-09 1.05281900865666e-08 8.70109954014341e-09 -4.59644245179238e-08 -9.8719736752316e-10 1.25063553576354e-09 -1.51317305619884e-09 1.62298903620162e-08 1.58617974942192e-09 3.14980213810807e-09 -2.45160846149864e-09 5.10816845137193e-09 3.72912937966561e-09 -1.61646586564441e-08 -4.55080205063969e-09 6.87019123219349e-09 -1.04739201579606e-08 1.2738947935422e-08 2.71032814129693e-09 7.58057919451674e-09 -3.00120415239372e-09 -1.00498089649552e-08 6.28238734935992e-09 -1.69191131019495e-09 9.19691122419803e-10 8.08717449588545e-10 -1.17469136170913e-09 -4.12115756415548e-09 -1.72643462893143e-09 1.40804478585658e-08 4.40416650147445e-09 -9.22121721968294e-09 3.88079422981746e-10 -1.808353467683e-09 -1.53310329720357e-09 1.27700587422811e-08 8.49615827237952e-09 -3.50008520994582e-09 6.57776603749663e-10 -1.61300681705623e-10 1.13406730232062e-09 -8.27211145045367e-09
"R1002" -6.62986565052155e-09 1.11521523960088e-07 -1.93273470321796e-08 1.07870297140053e-09 -6.36445889721135e-10 3.75779075305023e-09 3.561382453632e-09 -2.67861340761745e-09 1.38504204747756e-09 -3.98891861519691e-10 -1.30318067230844e-09 -1.07164852793426e-09 -1.68724848307249e-09 7.48154667305688e-09 -1.62987406936169e-09 1.78936936815391e-08 -1.4653285387463e-08 -2.72948617031294e-09 1.16858134087809e-08 4.29791535292304e-10 -8.79245311327837e-09 6.72664969011585e-09 2.25568416153458e-08 1.77908135544573e-09 1.98908592654113e-08 2.33983013939733e-08 -1.15915394628259e-07 -1.63878965003642e-08 1.73784682576594e-08 2.9419219511259e-09 1.12940647951283e-09 -1.4787899554796e-09 5.19672745010276e-09 -3.79660234098557e-08 7.19872585832462e-09 -6.89784288760358e-08 5.66992060361182e-09 -9.63854832846937e-10 7.25374337155134e-10 4.67267750401092e-09 -9.38042179838971e-09 -3.8321405985704e-09 7.8099732203657e-09 3.00140137698953e-10 1.72247911103801e-09 -2.29464282167847e-09 3.46251240010613e-09 5.50430229190421e-09 -6.24387173943646e-09 -4.61526959481939e-09 -3.91269336260957e-10 -4.30283841275277e-09 4.16187712303958e-09 1.29221731258287e-09 1.19049768343278e-08 -2.40281050129151e-08 -1.42987886160182e-08 4.50350221690997e-10 -1.7206892938273e-08 8.89281145699815e-09 5.26275932626459e-08 4.05799730135881e-09 -1.53155920591803e-08 -3.68008517970722e-10 -1.69896001478263e-09 -1.65416873626451e-09 -7.89262304911838e-09 2.42744782359431e-08
"R1003" -5.30277262563693e-09 -1.93273470321796e-08 1.75619167955837e-07 2.19221677831511e-08 -2.00731989145015e-09 4.01008606361139e-09 -7.45791464174491e-09 -1.16779433040569e-08 -4.94887330505728e-09 -1.40439694644006e-09 -9.78902146863596e-09 2.29137490136404e-09 5.92693743059863e-09 3.24009692015554e-08 -1.19404174467411e-09 3.69384456343837e-08 -5.47056043342243e-08 8.16865541968558e-10 4.02985565310124e-08 -5.1346515582152e-09 6.22335048446801e-09 2.35819646179684e-08 -1.31370722849961e-07 -1.11367357731127e-08 2.44531024007151e-08 -2.48338411089714e-08 -7.60461172480275e-08 -1.4184263428254e-08 -2.60802493109854e-08 2.69507424912328e-08 -1.67807775036701e-09 3.21157760356014e-09 1.39275727940329e-08 9.33868953581232e-09 4.47960825354031e-09 1.39032744462787e-08 -7.43678064058487e-09 -3.70173334713718e-09 -2.52819557333625e-09 -2.45756603637932e-10 -6.77241664635368e-09 6.65137111014629e-10 4.55113742239679e-09 1.81407532758744e-09 1.6615784384868e-09 -6.17724705089033e-10 -6.88608783269092e-09 -5.97371185827808e-10 1.17389340500219e-09 -1.22019571976578e-09 1.85158324766292e-09 1.1843175850329e-09 -3.05492415173105e-09 -1.75040091023242e-09 1.2463959447349e-08 -2.16004721435575e-08 -6.3273004846622e-09 5.66691742996832e-09 -4.72908013944637e-09 -9.0607548682309e-09 3.04529260453151e-08 2.98317470533305e-09 -6.41830709389134e-10 -6.88190253713408e-09 6.80811346787807e-10 2.43955423121124e-09 -2.59048349356642e-09 1.10394540236718e-09
"R1005" -7.997532907417e-10 1.07870297140125e-09 2.19221677831498e-08 2.39281992198997e-07 2.41227410217992e-09 -1.60700708126732e-08 -1.15433871333204e-08 1.60856485992394e-08 8.71100252023951e-09 -2.25992737418678e-08 2.64603882943037e-10 4.88944549268392e-08 1.99217644254839e-09 -9.87848672624756e-09 -7.70059476256545e-10 2.2504992904859e-08 -6.37304700069869e-09 -3.90076844741659e-09 6.99855441570299e-09 -1.20727339440093e-07 1.80351366162023e-08 -1.11306343658706e-08 -3.49364424192857e-08 -1.16168615907364e-07 3.73104853785781e-09 -1.10450097491714e-09 -1.24405408818253e-08 5.51970664170635e-08 3.35580811716965e-09 -1.80757937738627e-08 2.43469298655104e-10 -2.21538258511349e-09 1.35465159787678e-08 -3.10427567828686e-09 -1.10662470039602e-09 -6.61357130685633e-09 2.5223964108375e-09 -5.04100931664347e-08 -1.47134126501048e-09 1.45714792767073e-08 2.81104290828871e-08 -1.92922165994204e-09 -4.07007020053876e-08 -2.33658533301762e-08 2.87626455489676e-09 2.12514993595449e-08 -3.57261706578705e-09 -1.40671435823226e-08 -4.04302096544712e-09 -1.00967774486149e-08 5.56400208209237e-09 2.04949288728775e-10 -1.00000118927918e-09 -8.37510931362068e-09 4.05201267380952e-08 3.28764910215911e-08 -3.08257324682878e-08 8.38999796717329e-08 8.66395367717264e-10 -1.51238422525088e-09 1.14899781010375e-08 -8.37823286788061e-08 1.04934707045727e-08 5.3523711088275e-09 -1.71524076167506e-09 2.63747897735996e-10 -7.4750072975357e-09 -2.6915332362425e-09
"R1006" 4.62693691243258e-09 -6.36445889721232e-10 -2.00731989144886e-09 2.41227410217989e-09 1.10011436993772e-08 -7.63007897838133e-09 1.33118389233691e-09 5.77605505633823e-09 -7.51173289888877e-10 -1.98233490826476e-09 -4.77754772216201e-10 4.01422229775157e-09 9.25508137836144e-09 -1.75239987876912e-08 -1.92208703022845e-09 3.40934855969913e-10 2.14714384867697e-09 -4.39297643754498e-11 -3.68150482747617e-09 -2.28880271637059e-09 -1.14960856765917e-09 1.1075744662954e-09 -6.94926600971668e-10 -8.12832010487266e-10 -2.79619290078965e-09 2.12029728564926e-10 -1.65565695348832e-09 5.7160358766689e-10 2.15847479212207e-08 -5.26240252380446e-09 -4.91887237373317e-09 -1.41300674488919e-08 -1.02060387728561e-09 -7.81742122918294e-10 -5.18675183557963e-10 4.67243401461851e-10 -5.94089347372016e-10 1.25826970918e-09 -2.6045915360101e-09 -7.7561969518379e-09 -8.95394778791668e-10 1.69539658621702e-09 3.48206168831456e-10 3.34757420072836e-09 1.17999637901882e-09 2.34235575786918e-10 -2.6568456446615e-09 4.19978275238773e-10 6.49434360352838e-09 2.57539608531214e-10 3.09053690559715e-10 -8.22853080353186e-10 8.66877823488813e-10 -1.78026636639191e-09 -8.4157976982182e-10 1.23572766180685e-10 -8.87425656859513e-10 -1.8458147462178e-09 8.70406487616947e-10 -2.83583107002896e-09 9.08777555156819e-10 -2.38092051175974e-10 1.08087575329655e-09 2.35808149522664e-09 1.49926135263097e-09 1.18329492772192e-09 -1.27087346678409e-09 -6.94048664122143e-10
"R1007" -1.19307417599729e-08 3.75779075304999e-09 4.01008606361072e-09 -1.60700708126729e-08 -7.6300789783817e-09 1.48927019802736e-07 -5.33253848985731e-09 -1.32993208343912e-07 2.29793420854333e-08 -1.14100052759387e-08 1.69422211105172e-09 -9.54077530221936e-09 -8.37561756215447e-09 7.61416124110653e-08 -7.10376724717809e-08 -7.32488104883638e-09 -3.27851534248297e-09 5.98688395250908e-10 4.43273610675465e-09 1.81835748242033e-08 -9.10736651893075e-09 1.18163927334502e-08 -4.05435192687719e-09 -1.09479178210195e-08 2.43441058313482e-09 -3.44587031047514e-09 -5.50740591977062e-09 3.99685712247451e-09 -2.8430633887374e-08 3.54112601569911e-08 5.58349947000026e-09 1.11402419504237e-08 -8.40782983457068e-09 -2.54331114262545e-10 6.30030003231885e-09 2.27871530943315e-09 2.34001857184969e-09 -1.06040930520283e-09 5.16609671546866e-09 3.47293059219876e-09 9.96879449917507e-10 -1.4186633243959e-08 7.65273873433501e-09 -3.65612188824911e-09 -2.65147855225959e-09 -7.46305339787882e-09 8.89549303226729e-09 5.48919089442108e-09 7.4232616791578e-09 8.12011916763671e-09 2.85230298895505e-09 1.73540018256816e-09 -3.54468766102609e-09 1.53432872965452e-09 9.00503335656218e-09 -1.6121334267727e-08 -9.19765667666261e-09 1.63157618557727e-09 -4.37381685962904e-09 1.64909940312008e-10 -2.61278350231764e-09 -3.32728385063404e-10 -3.80261170579093e-09 -3.62788528472615e-09 -3.3757601685047e-09 -2.09678194584293e-09 -3.10318895407139e-09 -2.68530631636515e-09
"R1008" 1.22300773059649e-08 3.56138245362977e-09 -7.4579146417475e-09 -1.15433871333137e-08 1.33118389233717e-09 -5.33253848985846e-09 2.4902621312903e-07 -1.74590160544256e-08 -3.31871685560811e-08 -1.11984743484189e-07 4.72693209002594e-10 4.12753575723076e-09 -6.07518567088241e-11 1.74087465679534e-08 8.66274283539188e-09 3.39117207649513e-08 9.20310589482261e-09 1.25661266056467e-09 -4.92002571939974e-09 2.39063397428462e-08 5.54631764293446e-08 -3.27711728668948e-09 -2.51990419919252e-09 2.34367982168676e-09 2.02816067156852e-10 -1.62645460645152e-09 -1.20046304408479e-08 -1.43742466494766e-07 -5.46247811310145e-09 -1.1084799786379e-07 8.33627463221511e-11 -1.83154548348741e-09 -1.56635577500856e-08 6.00365892566494e-09 5.62763906871999e-09 -5.18221271987491e-09 -4.64896102888467e-09 -2.0214226356117e-09 3.73638490012388e-10 7.73165043053882e-09 -6.10052321055145e-09 -4.4630239123654e-09 -2.85323559731516e-09 5.25822523351113e-09 1.3735630694053e-09 -4.26854238244072e-09 -3.63806621443657e-10 4.61044046473648e-09 -1.54195240012232e-09 -2.98816944700578e-08 -3.36983178876705e-10 -8.14136402293485e-10 3.44252201578267e-09 9.31254626281745e-10 2.04231154880804e-08 1.89709386648386e-08 -5.15557160357976e-09 4.89779999003183e-09 -2.42008254780562e-09 -8.58952835428986e-09 1.0263464151332e-08 1.80063391562442e-08 -7.18452714254653e-09 -4.08580960398848e-09 1.76412598982561e-09 -1.03144506237283e-09 -6.53577845438141e-09 7.00464313867812e-09
"R1009" 5.94515162772938e-09 -2.67861340761696e-09 -1.16779433040577e-08 1.60856485992386e-08 5.7760550563374e-09 -1.32993208343912e-07 -1.74590160544307e-08 1.96703216328905e-07 -1.54560041299223e-08 4.81564926758364e-09 1.33914408705417e-09 1.80757371289503e-08 1.32742129824743e-08 -1.54262263054526e-07 4.82557462028251e-08 -5.59129455023204e-10 4.87589974726142e-09 -2.76133699896803e-09 -1.29805276637418e-08 -1.92061701399406e-08 -3.0576020193938e-08 -1.00515573469245e-08 3.34664343797191e-08 9.0144629746778e-09 -2.10842911754693e-09 8.88470892547172e-09 1.32558638277443e-10 1.7347065874712e-08 6.92033620218162e-08 -2.03535796216812e-08 -1.07075826749525e-08 -2.12118044289214e-08 1.583560392564e-08 -5.80863216604744e-09 -6.63185154366971e-09 -3.87471120703682e-09 -1.55582304798844e-09 1.50204259408682e-09 -3.85904907307069e-09 -2.91456131509509e-09 2.23208285977625e-09 1.31236474369632e-08 -8.96749389345066e-09 -5.26953133448865e-09 5.17826055140404e-10 9.86269226628101e-09 -6.19125213611099e-09 1.37390558787984e-09 -3.23469575569459e-09 -3.38040191394512e-09 -1.36806708518203e-09 -1.56188694653305e-09 4.25825380480307e-09 -4.58284115096625e-09 -4.51309240871592e-09 1.27446571281392e-08 6.89753293359842e-09 -2.19295335251143e-09 2.4577352321677e-09 -1.11008933837097e-09 4.42624253358233e-09 3.93897575864812e-09 -9.16102795098629e-09 1.64941663699402e-09 3.30175623236399e-09 8.0176850544536e-10 8.77813468840418e-10 6.81879991440566e-09
"R1010" 1.25736424579393e-08 1.38504204747785e-09 -4.94887330505811e-09 8.71100252024085e-09 -7.51173289888894e-10 2.29793420854329e-08 -3.31871685560818e-08 -1.54560041299231e-08 5.25614801298577e-08 1.4929076089935e-08 2.68713217772117e-09 -2.06362797968748e-08 3.61847206408155e-09 -1.87871343412986e-09 -2.11018691046455e-08 -2.53980170448952e-08 -4.19085663297882e-09 -1.20435075493128e-09 2.19165778668177e-09 -1.0187355631296e-08 -1.09750621460403e-08 -8.12470826863641e-09 2.00710064753105e-08 -5.19233362229229e-08 -4.23543957112066e-09 -2.23812548984862e-09 9.08433524610228e-09 5.42777916794434e-08 -3.3944331126101e-09 -1.4455625203798e-08 -2.23622056042394e-09 2.31333253186291e-09 6.62879374983949e-09 -1.82026573702398e-09 3.46218347950516e-09 9.98563620672497e-10 2.29332701066973e-09 1.95199915293759e-09 3.21822125743332e-09 -7.37690466835374e-09 -4.24922767370905e-09 6.0883959577869e-09 -1.29562986513172e-08 -6.07174169040374e-09 -2.48282916472532e-09 9.02424600621319e-09 1.76039178423e-09 -1.08703613641929e-08 -1.47200503026723e-10 2.44578370169994e-08 2.37302608496067e-09 2.20724137579943e-09 -1.09829110416375e-09 5.40464416859349e-10 -6.98199954931134e-09 4.63442467547798e-09 -6.3806977274042e-09 7.57449975555728e-09 6.1848237901888e-10 3.24753052638628e-09 -6.47779322451651e-09 -2.21491296460707e-10 1.11984186461629e-08 7.82279459530277e-09 2.38943339230867e-10 4.02441377733873e-10 -1.30631197092697e-09 -1.11508302503126e-08
"R1011" -6.63197667733761e-09 -3.98891861520097e-10 -1.40439694644002e-09 -2.25992737418755e-08 -1.98233490826508e-09 -1.14100052759364e-08 -1.11984743484194e-07 4.81564926758322e-09 1.49290760899377e-08 1.90093621014611e-07 -4.61418046623481e-09 -2.81480023466565e-08 5.4018190715477e-09 -7.79899014504338e-10 1.37969133676913e-08 -9.40332339308078e-09 -1.72208245837473e-09 1.45490963677859e-09 -1.45369328138751e-09 -2.37091181891101e-08 -6.80767147099296e-09 -2.36190602702354e-09 -2.18572702242407e-09 1.2994339306074e-08 -1.80024300844161e-09 -2.68826986530745e-09 4.86215086992169e-09 2.31670834879851e-08 -1.27921990814045e-08 4.60178404693512e-08 -2.15510398543796e-09 6.59367105405394e-09 -4.96718426888836e-09 7.99050786182392e-09 -6.4480395673594e-09 2.62706779035394e-09 -2.20125851693349e-09 -4.14846364482955e-09 -9.72866179885097e-10 -1.15002866288538e-09 -4.20072064625813e-10 3.15684884620815e-09 2.54416456002761e-10 -3.12170103237357e-09 2.68215758387093e-10 8.43541620767214e-09 -5.04971427336921e-09 -5.3777447222183e-09 -2.90222434128077e-09 5.31141968572752e-09 -2.68461179826596e-09 -7.42501351141711e-10 -4.23098574397717e-10 1.00787096757584e-08 -2.1170660797866e-08 -2.4011117191094e-09 1.05914933870164e-08 -1.08792282437718e-08 2.32915362211188e-09 4.39054299112277e-09 -8.03812008378458e-09 3.5591998311543e-09 7.13149719305941e-09 5.41117964133342e-09 1.13025132627465e-09 2.89362420182173e-10 6.9283938897898e-09 -4.5431008208328e-09
"R1012" -9.92465765512183e-09 -1.30318067230798e-09 -9.78902146863561e-09 2.64603882942169e-10 -4.77754772216148e-10 1.69422211105086e-09 4.72693209001907e-10 1.33914408705409e-09 2.68713217772131e-09 -4.61418046623324e-09 1.39759884449637e-07 2.09049013455802e-09 -8.25881745196981e-08 2.93974093680481e-08 9.5251033763973e-10 -1.16746241244772e-08 1.79834840003752e-08 -3.47150741746353e-08 8.87463020414427e-09 -1.09400987742258e-09 -2.71756448416208e-08 -9.52284966194722e-09 4.84873217424721e-08 -1.47860626158737e-09 -1.35785037770052e-08 -4.81541186066971e-09 5.98659128575523e-09 1.24353195916504e-08 -3.20198091597285e-08 -1.81936765135288e-08 1.35119146243486e-08 -3.25609893935013e-08 2.09349243359444e-08 -5.18946980293271e-08 2.5382297851895e-09 2.99027592610038e-10 3.33966051972783e-09 -1.67012743774408e-09 -3.6857902548142e-09 3.14834998858342e-09 9.17396026900359e-09 4.15055166067766e-09 -6.91125786468599e-09 -2.88195000231817e-09 -1.45873168552583e-08 -1.88184634635324e-09 5.22732144157768e-08 -5.17702160018138e-09 -1.04786681794587e-09 7.1549862420257e-10 -2.95629673660695e-09 -2.2905392532107e-09 9.64500992963922e-09 1.93110181092273e-09 1.51090497897331e-08 1.10252873133885e-08 -2.46769624287396e-09 6.8400607856542e-09 -1.17379196765298e-08 4.72759110776423e-09 4.80715136099731e-09 -9.23441435788833e-09 6.46760641425684e-09 -1.5752799226263e-08 -9.39592407740454e-09 4.68532994749233e-09 -3.04993346033356e-09 -6.22843376480511e-09
"R1013" -5.05426592641241e-09 -1.07164852793444e-09 2.29137490136299e-09 4.88944549268383e-08 4.0142222977519e-09 -9.54077530222009e-09 4.12753575722841e-09 1.80757371289488e-08 -2.06362797968759e-08 -2.81480023466576e-08 2.09049013455719e-09 6.94376608194952e-08 -1.75256157898628e-09 -1.05800668831373e-08 -9.49654193497932e-09 8.91559126816498e-09 2.09971692895377e-09 -1.34889254053784e-09 -3.82114530553533e-10 -4.8589960809751e-08 4.94180238041081e-09 5.31773182750993e-09 -1.15004967540824e-08 -2.69805478496174e-09 1.75967282605744e-09 2.83871319069655e-09 -5.51761855660416e-09 -8.5594088771994e-10 9.88406711961454e-09 1.0443352315979e-09 -2.3216135841152e-09 -5.77156574341888e-09 3.31571856088201e-09 -3.09414677017901e-09 7.10874626755901e-10 -1.36104523768758e-09 -1.367758463152e-10 1.55840506678287e-09 6.61398933924635e-10 6.82121586350957e-10 1.009041945473e-08 -8.66063156257419e-10 -3.0782683540634e-09 1.38594763523286e-09 5.40623773527629e-10 9.8128401738598e-10 3.92980336862193e-09 -5.06515744497447e-09 -2.34512569254659e-09 -7.94496474823808e-09 2.31848008480918e-09 -1.73415964201843e-09 -1.52096749633812e-09 -1.20835320645985e-08 7.60810007451166e-09 1.54673517399295e-09 -7.8068202204334e-09 6.79404784480636e-09 -2.51046893501894e-09 -5.30760915452121e-10 4.22796345014373e-09 -7.53537375551779e-09 -1.61958951771034e-09 -6.90142980426553e-09 -9.3621127118289e-10 1.5662537107299e-09 3.64267056490493e-10 3.50876764270871e-09
"R1014" 6.30605575649564e-09 -1.68724848307258e-09 5.92693743059822e-09 1.99217644254719e-09 9.25508137836165e-09 -8.37561756215438e-09 -6.0751856707301e-11 1.32742129824738e-08 3.61847206408135e-09 5.40181907154756e-09 -8.25881745196984e-08 -1.75256157898711e-09 2.18712540112724e-07 -3.72737242693144e-08 9.3707579430206e-10 6.88674496011719e-09 -1.14112996189716e-08 8.0063428797142e-09 -1.14613295366376e-10 -8.27179462524924e-10 1.25021491716265e-08 -5.12531926664515e-09 -1.95828647560576e-08 -5.0059420762018e-09 -6.5078831802741e-08 -1.27066338042317e-08 1.92014478846988e-08 -5.52992329971007e-09 5.6262888665088e-08 -1.17292756986321e-09 -7.32271375090365e-08 -7.42101971546138e-09 -1.07090044055089e-08 1.20439714169721e-08 -4.52207827546045e-11 3.50513523866682e-09 -5.15159874475737e-11 3.4447708080491e-09 2.36763700805626e-09 3.64513024285346e-09 1.2251147955049e-08 -6.3865011361019e-10 -2.60916201785901e-09 -1.21549103123563e-09 5.29443018352133e-08 1.79827599023486e-09 -1.58551979810397e-07 4.34867091155709e-09 -1.60810965652743e-09 -5.61508702019182e-09 6.82727755245521e-09 -1.41598307897147e-08 -5.75233538546453e-09 -6.11815157339139e-09 1.61650889477969e-08 6.87469354795401e-09 -5.24570604456953e-09 4.22417674221324e-09 6.43068258064816e-08 -2.52916717775242e-08 -1.42194220829938e-08 -6.2650671864337e-09 -1.13755451022778e-09 -8.45582782005768e-09 4.07364335826672e-08 -7.9624846028178e-09 2.51247448242082e-09 -1.24261761522115e-08
"R1015" -3.85560026015612e-08 7.48154667305633e-09 3.24009692015533e-08 -9.8784867262499e-09 -1.75239987876913e-08 7.61416124110653e-08 1.74087465679489e-08 -1.54262263054521e-07 -1.87871343412982e-09 -7.79899014506417e-10 2.93974093680481e-08 -1.05800668831361e-08 -3.72737242693139e-08 3.07605763169993e-07 -1.5600491085585e-08 3.38213431769647e-09 -2.75277549794073e-08 -9.91675998182164e-09 5.92611151205386e-08 1.14407753757984e-08 9.26236518998068e-08 1.65052671245935e-08 -8.37825356588819e-08 -4.77101429072233e-09 2.79364612527186e-09 -1.39228269948214e-08 -5.38387304287199e-09 -9.46848014237637e-09 -2.01824476825995e-07 -1.09983667844467e-08 1.38001171845001e-08 3.50595762247328e-08 -1.02853876173242e-08 8.38239957132607e-09 2.1591626912984e-09 5.25167421460608e-10 1.71016100307189e-09 -7.04373118184317e-09 4.31486965744404e-09 1.90510271218419e-08 3.09332577755868e-09 -1.30867667410489e-08 1.92310010848011e-08 -5.05157080444337e-09 -5.78790355422153e-09 -1.55603621468791e-08 1.72255395682319e-08 -5.26282196672634e-09 -1.0464817640407e-08 4.71157438458923e-09 2.78077526069943e-10 1.5669314487978e-09 -2.12667584548734e-09 9.76419575826926e-09 1.47158705716805e-09 -1.99261881769397e-08 -7.47380988749222e-09 4.9883188724096e-09 -5.12946410083252e-09 4.39555847443854e-09 -1.06191023114654e-09 -1.06481162674567e-08 4.32703068152904e-10 -4.70644437779978e-09 -3.25639414649656e-09 2.31415915543529e-10 3.4604983252292e-09 3.93743020483788e-09
"R1016" -1.05774322528115e-08 -1.62987406936207e-09 -1.19404174467334e-09 -7.70059476256077e-10 -1.92208703022875e-09 -7.10376724717797e-08 8.66274283539248e-09 4.8255746202825e-08 -2.11018691046455e-08 1.37969133676906e-08 9.52510337639701e-10 -9.496541934979e-09 9.37075794302131e-10 -1.56004910855844e-08 5.48854712816464e-08 6.90248743164398e-09 2.93192628704319e-09 -1.12828119928935e-09 5.63064199781727e-11 1.86317812373018e-09 9.84994464153806e-09 -6.62176712113132e-09 -1.48682577011958e-09 1.73500895027316e-08 -5.11062192087199e-10 -1.3717764837301e-09 3.86071610760589e-09 -1.81672735653397e-08 9.83449622694196e-11 -4.79060002494225e-09 6.37354276082188e-10 1.93527351755364e-09 6.15961298007585e-10 -6.83465539944432e-10 -3.5507764617816e-09 -1.1330046313398e-09 -1.98916290174789e-09 -3.2222479775727e-09 -5.65541564002197e-09 5.38583752487073e-09 1.10559629634791e-09 6.68831234944217e-09 -9.28686142600951e-10 3.98319938915286e-12 2.75716228342212e-09 5.87921104224658e-10 -8.36719808370952e-09 4.06225580377525e-09 -8.34814367743914e-09 -7.40380616728952e-09 -3.15931595119187e-09 -9.40231240872124e-10 3.59339715348065e-09 4.27019913547886e-09 -2.93206241308981e-09 6.49641105569144e-09 8.39411141928072e-09 3.74869051668052e-09 4.21182151648569e-09 -8.9412830673776e-10 1.68314054223449e-09 -6.16032573481767e-09 5.23891635809226e-10 6.55201262144013e-10 2.17866660186461e-09 -3.22387220519998e-10 1.78830383309339e-09 2.53877612572388e-09
"R1017" -9.01365511593763e-10 1.78936936815398e-08 3.69384456343826e-08 2.25049929048616e-08 3.40934855969748e-10 -7.32488104883617e-09 3.39117207649576e-08 -5.59129455023867e-10 -2.53980170448977e-08 -9.40332339308723e-09 -1.16746241244768e-08 8.91559126816654e-09 6.88674496011813e-09 3.38213431769693e-09 6.90248743164399e-09 1.3816931737363e-07 -8.76949318010103e-09 2.19054810042129e-09 7.22355421434507e-09 -5.95488576585241e-10 3.68202222437761e-08 -2.18933157452688e-08 -6.7298928447539e-08 -5.8736086130965e-10 5.64229463549832e-09 -6.17035376359071e-10 -2.74077469146616e-08 -1.38711287540502e-07 5.87108063286981e-09 6.07780181410495e-09 -6.91604417725896e-10 7.22949517096437e-10 4.79778600550182e-09 -3.46808504955461e-09 1.16459785068297e-08 -1.43629148704703e-08 -3.82098878240574e-09 -4.47615236344439e-09 4.18940509437485e-10 1.50146038915208e-09 -1.91969962512277e-08 5.10250948358259e-09 -4.27421860924155e-09 7.06674120074013e-09 2.19716836827259e-09 1.61359656306014e-09 -4.38214830593883e-09 5.73573494288637e-09 -1.28857509987668e-10 -1.14518838410569e-07 -1.75771220505212e-09 -7.84239387488252e-10 5.64337488618313e-09 -5.30686495455873e-09 4.32797108330879e-08 3.50314448291588e-08 1.18269445516466e-08 -2.61024864024989e-09 -1.50976958028419e-09 -8.43914146284985e-09 2.02678137313625e-08 4.16863198294825e-08 -1.07890602675974e-08 -2.92940902979748e-08 9.56613760199562e-11 -2.0170469613628e-09 -6.91680107379116e-09 3.85280668100115e-09
"R1018" 1.2551475993368e-09 -1.46532853874646e-08 -5.4705604334225e-08 -6.37304700069969e-09 2.14714384867753e-09 -3.27851534248244e-09 9.20310589482495e-09 4.87589974726321e-09 -4.19085663297807e-09 -1.72208245837339e-09 1.79834840003752e-08 2.0997169289543e-09 -1.14112996189714e-08 -2.75277549794071e-08 2.93192628704307e-09 -8.76949318010092e-09 1.05884613887937e-07 1.84293446188e-10 -5.04006726506552e-08 2.72136707430411e-09 1.71869893672548e-08 9.77452066705848e-09 -1.44107623895313e-08 6.27300872772368e-09 -3.8108934811749e-09 3.23763719006539e-09 4.50521095903245e-08 -2.47455442306925e-09 5.03465745384505e-08 -1.09416243080059e-08 -1.52924251918375e-09 -1.24480480567704e-08 -1.33700788740218e-08 -2.93290840163154e-08 -1.25408490465636e-09 6.9497601611157e-09 4.10804311372071e-09 -1.70200653549091e-09 -2.48867372781816e-09 -7.50900780621933e-09 7.96139952447006e-09 5.21125765670373e-09 5.49122996532375e-09 8.51626304116903e-09 -2.74429221551066e-09 -2.31852688755246e-09 1.44551037028986e-08 -4.68438912180971e-09 3.18476542938205e-09 2.0137421441131e-09 -2.25905233208109e-09 -1.14273677995245e-09 -2.01688547537105e-09 2.0945464311301e-09 1.30907536401852e-08 -8.06575391018199e-09 -2.838935355408e-09 7.33146944656129e-10 -6.31426928005921e-09 4.59984273236148e-09 -1.87207174405458e-08 -8.7917638250199e-09 4.77599445390588e-09 -9.2630394184248e-09 -1.37895909286766e-09 2.39269215858309e-09 5.71209868257962e-10 -1.67312267412131e-09
"R1019" 3.89542398740127e-09 -2.72948617031258e-09 8.16865541969178e-10 -3.90076844741637e-09 -4.39297643761926e-11 5.98688395251147e-10 1.25661266056474e-09 -2.76133699896804e-09 -1.20435075493114e-09 1.45490963677777e-09 -3.47150741746351e-08 -1.348892540538e-09 8.0063428797147e-09 -9.91675998182103e-09 -1.12828119928923e-09 2.19054810042149e-09 1.84293446187669e-10 2.30548563026061e-08 -1.64833622126247e-08 2.0120361987192e-09 1.22916962198645e-08 1.35176689669111e-09 -1.27698511714383e-08 3.32003163293954e-09 5.50392901484798e-09 -3.88337822362873e-09 4.7955741949239e-09 -7.46918919756494e-09 1.34969286747488e-08 5.90102572777604e-09 -1.15286572911719e-09 5.33858192868619e-09 -1.09095650950151e-08 2.06778511567178e-08 -1.38462787639309e-10 1.92331297157113e-09 5.86325826356364e-10 2.58247329127804e-09 2.20095926025048e-09 -1.84000211000564e-09 -3.12182326788772e-09 -1.79188019051892e-09 4.2505092041134e-09 1.16188548433798e-09 -1.7887454513859e-09 4.34252696193525e-10 -7.91477354562335e-10 1.45969912531369e-09 4.70277430192809e-10 1.2701710826063e-09 -1.10511419985637e-09 2.22386420083058e-09 -8.7852626076376e-10 -9.925868092843e-10 -8.26634875257638e-09 -3.29322283099269e-09 1.94749552183055e-09 -4.62521357403167e-09 -1.75213902071063e-09 1.48665765772368e-09 -4.84993957385064e-09 2.08518665909926e-09 -2.23053051131743e-09 3.55130549660724e-09 8.82079677927114e-10 -1.85282550915847e-09 1.27385351763881e-09 3.95851989456648e-09
"R1020" -9.57166601099377e-09 1.16858134087817e-08 4.02985565310141e-08 6.99855441570376e-09 -3.68150482747533e-09 4.43273610675351e-09 -4.92002571939749e-09 -1.29805276637411e-08 2.19165778668262e-09 -1.45369328138751e-09 8.87463020414553e-09 -3.8211453055274e-10 -1.146132953649e-10 5.92611151205391e-08 5.6306419978177e-11 7.22355421434555e-09 -5.04006726506543e-08 -1.64833622126252e-08 1.20478215886384e-07 -3.00081502769275e-09 -7.33366580890581e-10 -6.17483745683848e-09 -7.87994268780604e-09 -1.18198490192601e-08 6.18252172850747e-09 -3.3892669509948e-08 -1.86831513482115e-08 1.32390216564725e-08 -6.72480988377965e-08 7.70469827892396e-10 -3.32494054788464e-09 1.35845111987682e-08 2.15237513774007e-08 -4.32343166561058e-08 2.33535427050416e-09 -3.81528427148792e-09 -2.45336917160501e-09 -3.5315349903909e-09 -3.58858247033372e-09 1.21772669097308e-09 -4.48373270068949e-09 4.85244994667894e-09 2.12682180971847e-09 3.23363734939015e-11 -1.59313011368778e-09 -9.78863541023637e-10 2.30252787088835e-09 -3.42882985732176e-09 -2.69511070232692e-09 -3.80040437258153e-09 -2.27301649410965e-09 -6.31524098912275e-09 -3.53455331648411e-09 1.02621079969433e-10 -1.43108428199491e-08 3.75384938756827e-09 1.3454788469131e-08 -9.50057599435608e-10 -2.39745746360152e-09 5.59147124994924e-09 6.2106457066999e-09 1.06578126421028e-08 -5.29543524717384e-09 -1.88801811200525e-09 -2.63160797466739e-10 4.98959695531519e-09 7.43591164552847e-11 2.45247323594372e-09
"R1021" -7.91252820377519e-10 4.29791535292025e-10 -5.13465155821412e-09 -1.2072733944009e-07 -2.28880271637097e-09 1.81835748242025e-08 2.3906339742844e-08 -1.92061701399404e-08 -1.01873556312949e-08 -2.37091181891076e-08 -1.09400987742291e-09 -4.85899608097478e-08 -8.27179462524874e-10 1.14407753757992e-08 1.8631781237301e-09 -5.95488576587698e-10 2.72136707430598e-09 2.01203619871919e-09 -3.00081502769239e-09 1.169952820967e-07 -1.3634174923327e-08 6.21511317064488e-09 1.07549011066832e-08 4.77181559383279e-08 4.65985267774488e-10 -8.92682261635591e-10 1.8155652243699e-09 -3.26896692181771e-08 9.08269581735399e-10 4.92905932073792e-09 2.82998706744185e-09 7.60047190048326e-10 -3.82603076240399e-09 1.76847672262176e-10 6.78079358100187e-09 3.33725023808849e-09 -1.71786793743335e-09 -1.59771374144469e-09 -6.43425551919448e-10 -6.26087087998256e-09 -7.55086807322175e-09 -1.29651017654135e-10 2.14373052166054e-08 6.29660241003615e-09 4.87475836086469e-10 -2.41519653624953e-08 -2.36108812622338e-09 1.27795266322716e-08 5.71901164075213e-09 4.49343555224434e-10 -1.84340622442697e-09 4.3109761176462e-10 3.80734808471271e-10 1.32591784648952e-08 -1.06824470259253e-09 -1.78262581744115e-08 9.51873841553487e-09 -1.94209813768196e-08 1.22376320739527e-10 -1.36974112208475e-09 -2.85284904299677e-09 2.64206230504144e-08 -1.23177204323033e-08 -1.06368607952698e-08 1.20188781475927e-09 -9.12828368770733e-10 6.48173129574401e-10 4.83982944891284e-09
"R1022" 3.72680996151471e-09 -8.79245311327958e-09 6.22335048445623e-09 1.80351366162042e-08 -1.14960856766061e-09 -9.10736651892879e-09 5.54631764293437e-08 -3.05760201939401e-08 -1.09750621460392e-08 -6.80767147098877e-09 -2.71756448416206e-08 4.94180238040896e-09 1.25021491716278e-08 9.26236518998055e-08 9.84994464153796e-09 3.68202222437752e-08 1.71869893672541e-08 1.22916962198627e-08 -7.33366580888284e-10 -1.3634174923328e-08 7.77447540473623e-07 2.72831032472713e-08 -4.50172811609634e-07 5.20919243551659e-09 -2.43105179619269e-08 -2.29461926686447e-08 7.06706921370183e-08 -2.10759956689256e-07 -5.20500502049967e-08 -1.40454025490325e-07 -4.53444457214381e-09 1.00891236346143e-08 -1.09362794639848e-07 6.24023508705802e-08 3.48739043061855e-09 4.66040024386246e-09 4.82356366518527e-11 1.2232251912881e-09 6.09152226905652e-09 -2.15523980967961e-08 -2.06506790967874e-08 2.41650255281922e-08 -1.07720173720802e-08 1.13925069520776e-09 7.79778074376046e-10 2.05694472047729e-08 9.27239811040182e-09 -2.23204301853035e-09 -3.04769914145642e-10 -2.85637247616287e-08 2.78339638611868e-09 4.96653828082896e-09 2.92188284668906e-09 -1.01039638353403e-08 -1.44857166916525e-08 4.29243645898314e-09 1.0987273535508e-08 2.63991083237172e-09 1.96315455168767e-09 3.36955240047834e-10 -4.18966283806242e-08 3.60040297914153e-08 3.15754892522389e-09 -1.75274108321281e-08 -4.2372650985095e-10 -5.27291748068745e-09 9.72627800083577e-09 -1.32172549717974e-08
"R1023" -1.09083396019598e-08 6.72664969011643e-09 2.35819646179662e-08 -1.1130634365872e-08 1.1075744662956e-09 1.18163927334497e-08 -3.27711728668623e-09 -1.0051557346924e-08 -8.12470826863607e-09 -2.36190602702598e-09 -9.52284966194766e-09 5.31773182751101e-09 -5.12531926664501e-09 1.65052671245954e-08 -6.62176712113188e-09 -2.18933157452682e-08 9.77452066705716e-09 1.35176689669077e-09 -6.17483745683892e-09 6.21511317064464e-09 2.7283103247269e-08 9.0352621406675e-08 -9.04909292023374e-08 2.43964115606713e-08 2.64801372285197e-08 2.01110407453157e-08 -7.02339886720341e-08 1.09849877474551e-08 2.86002596463385e-09 2.58737130343518e-09 1.20178283360991e-09 -2.43894233149268e-09 -3.46164520049356e-09 7.52090503864396e-09 -2.90429868785426e-09 1.66384986363437e-09 5.88189952486953e-09 -4.34095736935368e-09 2.19981253276042e-09 1.69328413548457e-09 1.31198550908289e-08 -5.38812256657634e-09 4.84328728012425e-08 2.16513998722671e-09 -1.04525321615009e-09 -1.87897941426025e-08 3.92828397247814e-09 -2.94899277784202e-09 -7.93299815317344e-10 5.05956730580151e-08 2.69223367485297e-09 -7.89604674051345e-10 -2.97249895151126e-09 6.4894472777204e-09 2.02430249697539e-08 -1.1600271511783e-07 -2.17636483890284e-08 -1.98405408128809e-08 -1.40192867958962e-08 2.42687689507368e-09 2.27696068876188e-08 3.47495605080598e-09 -1.00922293603962e-10 -1.28284980788456e-08 -9.49107847538919e-10 8.27994958234840e-10 6.22555578241622e-09 3.36089761843724e-09
"R1024" 1.20664726751841e-08 2.25568416153458e-08 -1.31370722849953e-07 -3.49364424192847e-08 -6.94926600971401e-10 -4.05435192687682e-09 -2.51990419919348e-09 3.34664343797211e-08 2.00710064753111e-08 -2.18572702242438e-09 4.8487321742471e-08 -1.15004967540842e-08 -1.95828647560607e-08 -8.37825356588852e-08 -1.48682577011981e-09 -6.72989284475449e-08 -1.44107623895287e-08 -1.27698511714373e-08 -7.87994268780297e-09 1.07549011066857e-08 -4.50172811609608e-07 -9.04909292023396e-08 5.51334092322972e-07 9.81158310973770e-09 -2.47410999098429e-09 8.35216856837189e-09 -1.89881564512624e-08 8.56297045669117e-08 3.7742170182789e-08 7.28826779488596e-09 3.45723409153232e-09 -1.15730519021246e-08 4.02352122091332e-08 -5.17964329017473e-08 -2.13523736140458e-09 -1.82259210828553e-08 -1.07104718861185e-08 9.8519758481083e-09 -4.95652375980081e-09 1.56106911529133e-08 1.92315050881997e-09 -1.64397857071989e-08 -2.52424258963339e-08 -1.2167335748332e-08 3.90504643303188e-09 3.44564264852865e-09 -5.29147714676932e-09 1.48736435786924e-08 1.42405098019218e-10 -1.03007055758015e-08 -4.3701887290103e-09 -6.8035063143656e-09 2.85796714276797e-09 1.10611920689741e-09 -1.86196375953969e-08 7.73119973049478e-08 1.60026729534887e-08 5.79674350389058e-10 2.41949205063503e-09 -9.45110138944781e-09 4.19122335553418e-08 -5.69237936534382e-09 -1.34817177848316e-08 2.40126850936774e-08 3.44166528735808e-09 1.6221140150691e-09 -1.23635030634949e-08 1.04027985941596e-08
"R1025" -1.16783929363293e-08 1.77908135544595e-09 -1.11367357731154e-08 -1.16168615907377e-07 -8.12832010486872e-10 -1.09479178210199e-08 2.34367982168687e-09 9.01446297467741e-09 -5.19233362229253e-08 1.29943393060785e-08 -1.47860626158828e-09 -2.69805478496266e-09 -5.0059420762034e-09 -4.77101429072481e-09 1.73500895027308e-08 -5.8736086130807e-10 6.27300872772422e-09 3.32003163294019e-09 -1.18198490192579e-08 4.77181559383265e-08 5.20919243551691e-09 2.43964115606704e-08 9.81158310973598e-09 1.93579369870173e-07 4.78664520030919e-09 7.43885842431212e-09 -9.40559640835676e-09 -1.80415960468898e-07 -2.64384048001832e-09 7.72877693233877e-08 3.06607845189027e-11 6.49124170714018e-10 -1.80711978027826e-08 1.20243195121458e-08 -1.05919954818743e-08 2.18353894758623e-09 1.96827756491186e-09 4.80091937187173e-08 3.13215080804304e-10 -1.07728762721607e-08 -2.22118119443552e-08 4.47771701262926e-09 2.84526802686702e-08 1.50511961885868e-08 8.69969546593014e-10 -5.22303488885686e-09 1.38037537369661e-09 1.20883875861745e-08 3.81791334264467e-09 -1.62178411661496e-09 -3.39091766871769e-09 -2.68773688743267e-09 1.27363285491108e-09 -1.2790490488359e-08 -1.91054721474646e-08 -4.4003782577814e-08 1.27027522020508e-08 -5.41826142442099e-08 -4.28071507101322e-09 -1.05503080563823e-09 6.37978534380115e-10 2.50556389625854e-08 -9.22765669164922e-09 9.05868473613788e-09 1.30359373409496e-09 -1.12572957898918e-09 7.24864989387027e-09 4.86384483569966e-09
"R1026" -2.54293612134842e-09 1.98908592654115e-08 2.44531024007178e-08 3.73104853785699e-09 -2.79619290079006e-09 2.43441058313494e-09 2.02816067156519e-10 -2.10842911754619e-09 -4.23543957112075e-09 -1.80024300843792e-09 -1.35785037770039e-08 1.75967282605656e-09 -6.50788318027398e-08 2.79364612527277e-09 -5.11062192087112e-10 5.64229463549957e-09 -3.81089348117558e-09 5.50392901484733e-09 6.18252172850832e-09 4.65985267773383e-10 -2.43105179619287e-08 2.64801372285202e-08 -2.47410999098249e-09 4.7866452003086e-09 7.96554924685562e-08 1.44606025466346e-08 -1.07568280252392e-07 -5.00812814883908e-09 -9.16363001061084e-10 9.74325722172345e-09 1.5308038224883e-08 8.22883712325566e-09 7.04323998444861e-09 -3.55211348924546e-09 3.81982625592974e-09 -1.39218023542983e-08 -1.19658320159234e-08 -5.71187736402793e-09 -1.7237626231958e-09 -2.96273559437948e-10 -7.39632701003503e-09 -2.3788075937683e-09 6.79203673123441e-09 1.49383750320152e-09 -9.19448608617207e-09 -3.54169161270244e-09 4.10001903348132e-08 1.25187165685813e-09 -3.53624062399763e-10 8.05380125601673e-11 -9.51548520634076e-10 2.81264289463837e-09 -9.57492078499463e-09 4.89533683357236e-09 5.7564201368002e-09 -2.91632017718433e-08 -2.2387028378978e-09 -1.7605473112466e-09 -4.31499133009535e-08 1.44270139886585e-08 5.83183703482165e-08 1.15137327696642e-08 -7.43102481660832e-09 -1.73586283640787e-09 -5.5528404495534e-09 3.6801132661034e-09 -5.39132494430433e-09 1.58409704303676e-08
"R1027" -2.24708413866295e-09 2.3398301393971e-08 -2.48338411089767e-08 -1.10450097491635e-09 2.1202972856641e-10 -3.44587031047469e-09 -1.62645460645654e-09 8.88470892547042e-09 -2.23812548984847e-09 -2.68826986530889e-09 -4.8154118606674e-09 2.83871319069571e-09 -1.27066338042314e-08 -1.39228269948241e-08 -1.37177648373022e-09 -6.17035376358228e-10 3.23763719006059e-09 -3.88337822362812e-09 -3.38926695099433e-08 -8.92682261634676e-10 -2.29461926686461e-08 2.01110407453134e-08 8.35216856837236e-09 7.43885842431109e-09 1.44606025466352e-08 1.04703339992757e-07 -7.83416401219492e-08 -5.49976630320732e-09 1.84532919876699e-08 5.83907766917402e-09 -9.6066016737709e-10 -2.6203120871255e-10 7.82522945363895e-09 -1.89014851056618e-09 -7.75098909441897e-10 -1.00543833410762e-08 -7.59441884958108e-09 -1.39091115599697e-09 3.5946956022115e-09 2.33333337558283e-10 -1.32386511802052e-10 -3.8146966599311e-09 1.00561191957467e-08 2.32927503165252e-09 -2.97249651138273e-09 -4.82180713228933e-09 1.01386463408113e-08 -5.99366245000122e-10 2.4171457063771e-10 3.36665766033794e-09 3.74443298259444e-09 2.08509215960159e-09 4.92207945461463e-09 1.26613701014273e-09 1.20301362919142e-08 -2.26219667120355e-08 -1.03141142022633e-08 -5.54407331940964e-09 -8.13194080987019e-09 -1.88777241522783e-08 3.37589959752692e-08 3.63064244697221e-09 -1.05753567624051e-09 1.92064466932255e-10 -1.89307716458991e-10 -1.83072099281191e-09 1.33420347592184e-09 -8.09711957164876e-10
"R1028" 8.46303438236408e-09 -1.15915394628252e-07 -7.60461172480196e-08 -1.24405408818275e-08 -1.65565695348869e-09 -5.50740591977236e-09 -1.20046304408515e-08 1.32558638277719e-10 9.0843352461018e-09 4.86215086992705e-09 5.98659128575567e-09 -5.51761855660453e-09 1.92014478846991e-08 -5.38387304287136e-09 3.86071610760568e-09 -2.74077469146605e-08 4.50521095903228e-08 4.7955741949263e-09 -1.86831513482104e-08 1.81556522437099e-09 7.06706921370121e-08 -7.02339886720327e-08 -1.89881564512659e-08 -9.40559640835773e-09 -1.0756828025239e-07 -7.83416401219488e-08 4.32596269968621e-07 2.66300574351933e-08 -1.52417368170043e-08 -1.53148473389976e-08 -1.33309400284906e-09 7.48038094179735e-09 -2.04581021651611e-08 3.09953670834103e-08 -7.92140683368134e-09 6.03225587475972e-08 2.99713442159831e-08 7.08864182966291e-09 -5.6494328172629e-10 -1.00970528692953e-08 1.29291395555593e-08 9.31927966005795e-09 -3.20402223492025e-08 -7.23536804278885e-09 -8.84216108976431e-09 1.44177373929498e-08 -2.81327823033408e-09 -9.16724267536355e-09 6.95039014147662e-09 -1.65328209474609e-09 -9.88536751369607e-09 4.26383202197826e-09 6.98572999219768e-09 -4.63541073996783e-09 -4.97512970550693e-08 9.29906600172929e-08 3.18172688551167e-08 4.94926450109616e-09 5.7202772540118e-08 6.21318218878941e-09 -2.29183233165512e-07 -2.36569624639751e-08 1.90934770904693e-08 2.08322205423764e-08 -7.1104741321544e-10 6.82820867967466e-11 1.17435556367306e-08 -2.56032459825576e-08
"R1029" 1.0528190086571e-08 -1.63878965003607e-08 -1.41842634282534e-08 5.51970664170592e-08 5.7160358766688e-10 3.99685712247749e-09 -1.43742466494757e-07 1.73470658747067e-08 5.42777916794379e-08 2.31670834879911e-08 1.24353195916506e-08 -8.55940887723019e-10 -5.52992329970752e-09 -9.46848014237345e-09 -1.81672735653405e-08 -1.38711287540502e-07 -2.47455442307176e-09 -7.46918919756387e-09 1.32390216564694e-08 -3.26896692181747e-08 -2.10759956689259e-07 1.09849877474533e-08 8.56297045669056e-08 -1.80415960468876e-07 -5.00812814883834e-09 -5.49976630320558e-09 2.6630057435196e-08 6.22000528590911e-07 7.45592228451693e-09 -1.07423780430644e-07 4.91271707176109e-09 -2.10425459149676e-09 5.29900811895611e-08 -2.61123052506723e-08 -7.05782590959551e-09 8.77697657871492e-09 -4.57927352490878e-10 -5.06898271319395e-08 -1.5926872007558e-09 2.43198339657337e-08 6.59963796530039e-08 -2.81062933630968e-08 1.61792514922287e-08 -4.56716081534162e-09 -6.82799809514544e-10 -2.47870035935062e-08 1.04276387230038e-10 -8.33021179138379e-09 -5.18997837082071e-09 1.00573828672806e-07 5.72843309429851e-10 9.33665221563823e-10 -6.15166874171226e-09 3.72385254907936e-08 -2.99348747892547e-08 -1.66437555710311e-08 3.21209150972246e-09 -3.30131781754348e-09 8.15568995619843e-09 6.77718282528299e-09 -1.67064621697561e-08 -5.28936415317552e-08 1.10243767774206e-08 1.95032382612768e-09 -4.55277148104251e-09 2.68474183239212e-09 4.67429341477258e-09 5.72865121138102e-10
"R1030" 8.70109954014246e-09 1.73784682576598e-08 -2.60802493109846e-08 3.35580811717125e-09 2.15847479212206e-08 -2.84306338873751e-08 -5.46247811310067e-09 6.92033620218147e-08 -3.39443311260918e-09 -1.27921990814057e-08 -3.20198091597292e-08 9.88406711961559e-09 5.62628886650887e-08 -2.01824476826002e-07 9.83449622694134e-11 5.87108063286854e-09 5.03465745384505e-08 1.34969286747488e-08 -6.72480988378007e-08 9.08269581735397e-10 -5.20500502049968e-08 2.86002596463315e-09 3.7742170182789e-08 -2.64384048001844e-09 -9.16363001060875e-10 1.84532919876677e-08 -1.52417368170044e-08 7.45592228451874e-09 2.83929948769171e-07 -1.90818537228638e-08 -2.10800824487223e-08 -6.96042251617653e-08 -4.27820102905578e-09 -6.70947275271856e-08 1.64075855605826e-09 -1.12080573787081e-08 3.71396860075742e-09 3.68434984594026e-09 -1.42241143532526e-08 -1.42842523351637e-08 3.20415566593216e-09 -4.58428237266595e-09 1.432567167817e-09 4.05564432006915e-09 1.97663551571165e-11 5.49854812508097e-09 -1.81761118507076e-08 1.06233044843791e-08 1.9632594634919e-08 -5.76111348057909e-09 -4.89878628419251e-09 -4.93205887299138e-09 2.15179128717314e-09 -7.6631704005785e-09 4.38336396032144e-09 -2.3352399790155e-09 -6.26963977391569e-09 -4.72183473827916e-09 4.0937529738621e-09 -1.98108842451479e-09 3.08809994470628e-09 8.71853722911658e-09 -7.74940760690282e-09 -3.19831172464768e-09 1.81775877413129e-09 7.68146111972399e-09 -9.84358880817581e-09 1.29487831032818e-08
"R1031" -4.59644245179221e-08 2.94192195112842e-09 2.69507424912351e-08 -1.80757937738627e-08 -5.26240252380527e-09 3.54112601569894e-08 -1.10847997863787e-07 -2.03535796216841e-08 -1.44556252037959e-08 4.60178404693492e-08 -1.81936765135287e-08 1.04433523159077e-09 -1.17292756986381e-09 -1.09983667844436e-08 -4.79060002494008e-09 6.07780181411009e-09 -1.094162430801e-08 5.90102572777546e-09 7.70469827888003e-10 4.92905932073987e-09 -1.40454025490334e-07 2.58737130343597e-09 7.28826779488482e-09 7.72877693233768e-08 9.74325722172324e-09 5.83907766916971e-09 -1.53148473389988e-08 -1.07423780430617e-07 -1.90818537228631e-08 3.67815251269177e-07 1.79839693517203e-09 1.63548198577916e-08 -1.25887301820597e-08 7.37072052863251e-09 -8.28053245748266e-09 4.98885875473914e-09 3.06513510487727e-09 1.93139502413045e-08 -7.63004309955675e-10 -2.15421087219116e-09 -2.33125029848924e-08 -6.02351343365218e-09 1.085359594238e-08 1.2255944220296e-09 -7.05425191334935e-10 1.19573246758813e-09 4.81311996509112e-09 5.6367200924665e-09 1.12414149754398e-09 1.95404842559792e-08 -4.91097704745891e-10 5.243653448159e-10 -6.14702509177735e-09 -8.45636946635271e-09 -3.07076824629926e-08 -2.42600018429453e-08 1.54362302135699e-09 -2.5612088514731e-09 -5.44566612343932e-09 1.2059483814285e-08 9.32047293762056e-10 -1.60729193784841e-08 9.3371373007183e-09 2.75332366593513e-08 -4.69429312887524e-09 -1.02720176975324e-09 8.62544875598271e-09 -7.47274891946405e-10
"R1032" -9.87197367523315e-10 1.12940647951302e-09 -1.67807775036642e-09 2.43469298655036e-10 -4.91887237373295e-09 5.58349947000036e-09 8.33627463237414e-11 -1.07075826749529e-08 -2.23622056042415e-09 -2.15510398543983e-09 1.35119146243488e-08 -2.32161358411627e-09 -7.32271375090396e-08 1.38001171845003e-08 6.37354276082795e-10 -6.91604417724888e-10 -1.52924251918366e-09 -1.15286572911738e-09 -3.32494054788447e-09 2.82998706744222e-09 -4.53444457214598e-09 1.20178283361015e-09 3.45723409153448e-09 3.06607845177054e-11 1.53080382248842e-08 -9.60660167376222e-10 -1.33309400284961e-09 4.91271707176431e-09 -2.10800824487221e-08 1.79839693516876e-09 5.49346039303838e-08 9.88724696582869e-09 1.75390789141594e-09 9.50078463760347e-09 -1.7288617075876e-09 -2.73446120592458e-09 4.54610530522403e-09 -2.93077825631138e-09 1.27835068027746e-09 -2.21781444793107e-09 -8.37997144118802e-09 -2.49709390713511e-09 -6.10867308496673e-10 1.03255591199e-09 -1.40963321833055e-08 -1.63503012246924e-09 4.09170737316968e-08 1.29726922215273e-09 7.11050837819255e-10 4.23439037662205e-09 -1.37875512897747e-09 3.60962811036177e-09 3.5415393316065e-10 4.58314190330735e-09 -4.8528125010032e-09 -5.80262587254629e-10 -5.69876384371328e-09 -2.31838902848998e-09 -1.01722997259215e-08 8.87488151088416e-09 1.37846820750189e-10 4.30780551712289e-10 -1.0778608290425e-09 1.0525966255733e-08 -3.16412818351161e-08 1.24407232882308e-09 -1.05540016765086e-09 8.29539656926709e-09
"R1033" 1.25063553576404e-09 -1.47878995547985e-09 3.2115776035609e-09 -2.21538258511412e-09 -1.41300674488919e-08 1.11402419504239e-08 -1.83154548348694e-09 -2.12118044289214e-08 2.31333253186327e-09 6.59367105405394e-09 -3.25609893935013e-08 -5.77156574341926e-09 -7.4210197154616e-09 3.5059576224732e-08 1.93527351755319e-09 7.22949517096062e-10 -1.24480480567705e-08 5.33858192868613e-09 1.3584511198769e-08 7.60047190047907e-10 1.00891236346118e-08 -2.43894233149288e-09 -1.15730519021231e-08 6.49124170713992e-10 8.22883712325622e-09 -2.62031208712724e-10 7.4803809417968e-09 -2.10425459149534e-09 -6.96042251617635e-08 1.63548198577925e-08 9.88724696582856e-09 4.49810104068118e-08 -2.98505041606739e-10 2.45850823332211e-08 -1.67500578426648e-09 7.02325296948704e-10 -7.51330809734049e-10 -1.32232046994878e-09 7.07918796206058e-09 5.74849290921035e-09 -4.47979986536203e-09 8.04447236931484e-10 -2.32339176692782e-09 6.36207398559948e-10 1.76565615955474e-09 2.84596905611795e-10 -2.69801154215845e-09 -2.79426562097556e-09 -9.97661265921008e-09 -3.65498538683232e-10 2.24077018355422e-09 2.59758899512206e-09 -4.66761884022595e-09 2.67701804984621e-09 -4.7681164927814e-09 2.39424655085021e-09 3.64396554886422e-09 -2.60397519240462e-10 8.28986266462901e-10 1.84438945024269e-09 -5.17399223124476e-09 2.78431623221856e-09 6.55335415349211e-10 5.48456629000465e-09 -9.17072789164805e-10 -3.45958238906922e-09 4.53772324308176e-09 -3.56693061760903e-09
"R1034" -1.51317305619752e-09 5.1967274501031e-09 1.39275727940348e-08 1.35465159787666e-08 -1.02060387728547e-09 -8.40782983457064e-09 -1.56635577500849e-08 1.58356039256404e-08 6.62879374983828e-09 -4.96718426888963e-09 2.09349243359433e-08 3.31571856088216e-09 -1.07090044055087e-08 -1.02853876173247e-08 6.15961298007916e-10 4.79778600550129e-09 -1.33700788740236e-08 -1.09095650950149e-08 2.15237513774e-08 -3.82603076240373e-09 -1.09362794639859e-07 -3.46164520049437e-09 4.02352122091364e-08 -1.807119780278e-08 7.04323998444837e-09 7.82522945363799e-09 -2.04581021651617e-08 5.29900811895581e-08 -4.27820102905509e-09 -1.25887301820579e-08 1.75390789141594e-09 -2.98505041606555e-10 5.29428943898921e-08 -3.23993738403054e-08 2.42768526170786e-09 -3.89397663349137e-09 1.96046638859668e-09 -3.0850134829296e-09 4.65131257597242e-10 -3.68359244012082e-10 7.8606180969552e-09 3.334741059719e-09 -5.62401297807271e-09 -7.52121415291855e-10 -8.0497752873567e-10 -2.13357454124032e-09 -4.48775099950033e-09 -4.93365167482706e-09 -1.19178438810286e-09 1.31192815712278e-09 -7.44479805257205e-10 -2.11910134385386e-09 9.2277772831849e-10 1.88502191226114e-10 7.66115976986111e-09 2.37473269805563e-09 -2.54383834791797e-09 1.42202821433898e-09 3.67030225694535e-09 7.14352369939955e-10 7.04279800105948e-09 -3.60960815206054e-09 -3.34562152167147e-09 -7.56740272787684e-09 1.2977461965044e-09 2.07577045796856e-09 -2.454167448918e-10 4.18041244360488e-11
"R1035" 1.6229890362015e-08 -3.79660234098561e-08 9.33868953581054e-09 -3.10427567828662e-09 -7.81742122918397e-10 -2.54331114263354e-10 6.00365892566486e-09 -5.80863216604657e-09 -1.82026573702405e-09 7.99050786182447e-09 -5.18946980293263e-08 -3.09414677017937e-09 1.20439714169722e-08 8.38239957132754e-09 -6.83465539944499e-10 -3.46808504955399e-09 -2.93290840163168e-08 2.06778511567172e-08 -4.32343166561017e-08 1.76847672262994e-10 6.24023508705777e-08 7.52090503864404e-09 -5.17964329017452e-08 1.20243195121459e-08 -3.55211348924633e-09 -1.89014851056675e-09 3.0995367083409e-08 -2.61123052506743e-08 -6.70947275271852e-08 7.37072052863411e-09 9.50078463760338e-09 2.45850823332212e-08 -3.23993738403067e-08 1.25438478234731e-07 -2.78152491550747e-09 1.79427001671615e-08 -2.55559846490724e-09 2.47336827329061e-10 8.94995741368669e-09 8.11507933792378e-09 -9.79429785607583e-10 -4.50411664777674e-09 -5.64243462885909e-09 -8.11822306931285e-09 9.55190875630595e-09 2.54222245412197e-10 -1.86394562465312e-08 4.05106143480456e-09 -4.80790031667617e-09 4.65824146254205e-09 5.62852440749001e-09 7.07559938365293e-09 -7.83794363892802e-10 3.05352219436787e-09 -4.46916126995473e-09 -4.0178749493458e-10 -1.98234404145911e-09 1.04322590601774e-09 7.62774257615081e-09 -6.45018351659144e-09 -1.11501598665524e-08 -4.62729472730429e-09 5.26699863220409e-09 9.99284796147013e-09 1.25277368016554e-09 -1.05953384847983e-08 3.77173449076878e-09 -5.79306426701364e-09
"R2001" 1.58617974941899e-09 7.19872585832421e-09 4.47960825354888e-09 -1.10662470039578e-09 -5.18675183558084e-10 6.30030003231849e-09 5.62763906871936e-09 -6.63185154366982e-09 3.4621834795071e-09 -6.44803956735864e-09 2.53822978519e-09 7.1087462675492e-10 -4.52207827534042e-11 2.15916269129855e-09 -3.55077646178198e-09 1.16459785068314e-08 -1.25408490465603e-09 -1.3846278763873e-10 2.33535427050403e-09 6.78079358100029e-09 3.48739043061226e-09 -2.904298687855e-09 -2.13523736140328e-09 -1.0591995481876e-08 3.81982625592993e-09 -7.75098909441685e-10 -7.92140683368192e-09 -7.05782590959243e-09 1.64075855605758e-09 -8.28053245748157e-09 -1.72886170758954e-09 -1.67500578426683e-09 2.42768526170803e-09 -2.78152491550652e-09 1.38469578954559e-07 -7.56507208730196e-09 1.34936291098688e-09 -2.29330316432534e-08 -4.58850375505915e-09 -5.65520365041313e-08 -7.42492802979142e-09 3.62394616372364e-08 -3.48486476942477e-09 1.41299837239651e-08 -6.75468596101044e-09 -2.45094405052521e-08 -1.03727051919672e-09 -4.3276388076452e-08 1.82805328600787e-08 -2.58298680072001e-08 2.99966859579391e-09 2.21553993716729e-09 -8.6402207593718e-09 2.51927880728504e-08 1.44762737386061e-07 7.10583032953844e-09 -2.84639061941702e-08 3.68885241649571e-09 -1.96415638137056e-09 3.68677297646073e-09 9.57174107380349e-09 3.55318302252583e-08 -2.01479652449923e-08 -1.55662382953103e-07 2.37641723353904e-09 9.44678818532911e-09 -5.86948375324197e-08 2.68674589554206e-08
"R2002" 3.14980213810787e-09 -6.89784288760339e-08 1.39032744462782e-08 -6.61357130685657e-09 4.67243401462515e-10 2.2787153094337e-09 -5.18221271987506e-09 -3.87471120703693e-09 9.98563620672088e-10 2.62706779035411e-09 2.99027592609798e-10 -1.36104523768855e-09 3.50513523866671e-09 5.25167421460706e-10 -1.13300463134027e-09 -1.43629148704699e-08 6.94976016111643e-09 1.92331297157141e-09 -3.81528427148863e-09 3.33725023808847e-09 4.66040024386111e-09 1.663849863635e-09 -1.8225921082854e-08 2.1835389475862e-09 -1.3921802354299e-08 -1.00543833410762e-08 6.0322558747596e-08 8.77697657871763e-09 -1.1208057378708e-08 4.98885875473872e-09 -2.73446120592424e-09 7.02325296948549e-10 -3.89397663349105e-09 1.79427001671618e-08 -7.56507208730166e-09 7.19761925773593e-08 -3.31263365994141e-09 3.90894550698486e-09 1.03603334403863e-10 -7.56847393412626e-09 1.06418880502652e-08 4.26064907072252e-09 7.29404949899114e-09 3.58324862377081e-09 -1.46204529107262e-09 -3.57666803688654e-09 -1.34887528436519e-10 -9.2305321123021e-09 8.26776809690971e-09 2.40046559810296e-08 2.37043650339615e-10 2.50921070941037e-09 -5.582798658188e-09 -1.97419851655155e-09 -1.26016828841627e-08 -4.33816886694268e-09 1.63222155176333e-08 -5.28378753468723e-09 6.26595370738527e-09 -3.77238615679361e-09 -6.73905954458748e-08 -6.64938801433889e-09 2.20559537970831e-08 -1.29343986363681e-09 3.74881423290954e-09 3.14633129462942e-09 1.1572855481797e-08 -3.49059671143545e-08
"R2003" -2.45160846149871e-09 5.66992060361203e-09 -7.43678064058150e-09 2.52239641083801e-09 -5.94089347372334e-10 2.34001857184939e-09 -4.64896102888287e-09 -1.55582304798856e-09 2.2933270106715e-09 -2.20125851693468e-09 3.33966051972704e-09 -1.36775846313401e-10 -5.15159874478868e-11 1.71016100307322e-09 -1.98916290174821e-09 -3.82098878240667e-09 4.10804311372336e-09 5.86325826356056e-10 -2.45336917160447e-09 -1.71786793743326e-09 4.82356366549307e-11 5.88189952486994e-09 -1.07104718861177e-08 1.96827756490985e-09 -1.19658320159237e-08 -7.59441884958266e-09 2.99713442159844e-08 -4.57927352487676e-10 3.71396860075726e-09 3.0651351048758e-09 4.54610530522292e-09 -7.51330809734372e-10 1.96046638859661e-09 -2.55559846490654e-09 1.34936291098783e-09 -3.31263365994167e-09 6.73281375932614e-08 4.764418111125e-09 1.10402942429294e-10 -3.28895165861901e-09 1.22655589541052e-08 -1.71678666245856e-09 2.02654128459767e-09 -1.48136024884319e-09 1.03110840349649e-09 1.26798791821247e-09 -5.85240423602534e-09 -1.18752511280896e-08 3.07361561749453e-09 2.98262533586139e-08 -3.53458526360046e-09 -5.94726679241762e-10 4.25541602199391e-09 -2.51933193847221e-09 4.67421942896619e-08 -1.1695470097407e-08 -9.18910730722672e-08 7.89787968103927e-11 1.31545393455819e-08 -3.08809421898928e-09 -4.01516006802491e-08 -2.30478936887579e-08 1.5526842398546e-08 -1.62746252601129e-09 -1.36015609274114e-09 -1.01401293693721e-10 -5.19833631968950e-09 -9.7165613296684e-10
"R2005" 5.10816845137145e-09 -9.63854832846185e-10 -3.70173334713777e-09 -5.04100931664367e-08 1.25826970918071e-09 -1.06040930520252e-09 -2.02142263561102e-09 1.50204259408651e-09 1.95199915293814e-09 -4.14846364483023e-09 -1.67012743774377e-09 1.55840506678346e-09 3.44477080804776e-09 -7.04373118184713e-09 -3.22224797757212e-09 -4.47615236344524e-09 -1.70200653549006e-09 2.5824732912784e-09 -3.53153499039404e-09 -1.59771374144614e-09 1.22322519128795e-09 -4.34095736935352e-09 9.85197584810609e-09 4.80091937187121e-08 -5.71187736402841e-09 -1.39091115599465e-09 7.08864182966292e-09 -5.0689827131933e-08 3.68434984593983e-09 1.93139502413054e-08 -2.93077825631082e-09 -1.32232046994836e-09 -3.08501348293092e-09 2.47336827327165e-10 -2.29330316432535e-08 3.90894550698525e-09 4.76441811112575e-09 1.6149288752099e-07 3.37632186530494e-09 -1.47135481200483e-08 -2.56566550211846e-08 -8.1205647645547e-09 1.45128816764293e-08 2.33558820711153e-08 -6.81003560186383e-10 3.26103653974676e-08 -1.42336631465639e-09 1.67019628158987e-08 1.71458961503276e-09 1.23199369085524e-08 8.05329212267273e-10 -1.36080628619887e-09 -7.2856210590754e-10 -1.11999858487801e-07 -1.5887807294317e-08 -3.20477746557852e-09 -6.53234570564992e-09 -3.14413825153795e-08 3.42927068989407e-09 -2.29079044434673e-09 -1.06640978205474e-08 -3.88950655371948e-08 3.2198801300567e-10 4.71620092542248e-08 2.45032642180308e-09 -1.35359834433059e-09 -2.25240820780135e-09 3.05170015292882e-10
"R2006" 3.72912937966529e-09 7.25374337155283e-10 -2.52819557333541e-09 -1.47134126500978e-09 -2.60459153601e-09 5.1660967154689e-09 3.73638490011945e-10 -3.85904907307072e-09 3.21822125743285e-09 -9.72866179883639e-10 -3.68579025481444e-09 6.61398933925332e-10 2.3676370080564e-09 4.31486965744432e-09 -5.65541564002175e-09 4.18940509437188e-10 -2.48867372781874e-09 2.20095926025046e-09 -3.58858247033407e-09 -6.43425551919592e-10 6.09152226905639e-09 2.19981253276026e-09 -4.95652375980197e-09 3.1321508080413e-10 -1.72376262319614e-09 3.59469560221245e-09 -5.64943281725877e-10 -1.59268720075537e-09 -1.42241143532522e-08 -7.63004309954092e-10 1.27835068027673e-09 7.07918796206054e-09 4.65131257597285e-10 8.94995741368673e-09 -4.58850375505956e-09 1.03603334404524e-10 1.10402942428847e-10 3.37632186530491e-09 3.11616032045116e-08 4.30891995893942e-09 -5.2939922009783e-09 8.35052395451903e-10 -4.0774073151083e-10 1.21153145664023e-09 2.40372019507868e-09 5.29787975852341e-09 -2.02526337641364e-09 -2.03118216522211e-09 -2.22197894276754e-08 1.83435212749261e-09 -3.95214632426865e-09 6.85003875207145e-09 1.03376844260571e-08 -4.69832095226352e-09 -2.16828599910155e-08 -2.66775551481825e-09 4.96188073941138e-09 -7.79868148780884e-09 3.69259592664682e-10 -9.28281736645408e-09 9.78264986522193e-11 1.39377968771983e-08 3.56342626537733e-09 -5.52552289210397e-09 -1.13846731821376e-09 -2.18201145667062e-08 1.91047570577531e-08 -7.2739485393517e-09
"R2007" -1.6164658656443e-08 4.67267750401018e-09 -2.45756603638123e-10 1.45714792767097e-08 -7.75619695183753e-09 3.47293059219875e-09 7.73165043053793e-09 -2.91456131509541e-09 -7.3769046683535e-09 -1.15002866288448e-09 3.1483499885831e-09 6.82121586351597e-10 3.64513024285378e-09 1.90510271218435e-08 5.38583752487109e-09 1.50146038915164e-09 -7.50900780622067e-09 -1.84000211000603e-09 1.21772669097329e-09 -6.26087087998427e-09 -2.1552398096793e-08 1.69328413548478e-09 1.56106911529155e-08 -1.07728762721641e-08 -2.96273559437257e-10 2.33333337557353e-10 -1.00970528692935e-08 2.43198339657375e-08 -1.42842523351638e-08 -2.15421087219012e-09 -2.21781444793115e-09 5.74849290920974e-09 -3.68359244012233e-10 8.11507933792306e-09 -5.65520365041312e-08 -7.56847393412619e-09 -3.28895165861802e-09 -1.47135481200467e-08 4.3089199589395e-09 3.61622937230761e-07 5.3585347619793e-08 -2.68974927648422e-07 2.4014318713426e-08 -1.73429343660719e-07 1.05805536549374e-08 -4.05417027969124e-08 -1.77055047392591e-09 1.65953108604746e-07 -1.12359961692844e-07 -5.27360606914977e-09 -1.74775701956377e-08 1.15774976533723e-08 -1.2908995804406e-08 4.19479119029502e-08 -2.3989709547642e-08 -4.96314064448026e-09 1.45600630742318e-08 -9.97011733374063e-09 -6.89696177864729e-09 1.47690396132833e-09 1.3408092198768e-08 -3.9321948759403e-09 -4.13296715591774e-08 4.22427153384974e-08 -2.38884648072381e-11 -4.14672118484189e-08 -2.49481611894149e-08 8.45201871686756e-08
"R2008" -4.55080205064005e-09 -9.38042179839052e-09 -6.77241664635529e-09 2.81104290828845e-08 -8.9539477879305e-10 9.9687944991769e-10 -6.10052321054573e-09 2.23208285977732e-09 -4.24922767371256e-09 -4.20072064625512e-10 9.17396026900228e-09 1.00904194547261e-08 1.22511479550499e-08 3.09332577756023e-09 1.10559629634878e-09 -1.91969962512286e-08 7.96139952447674e-09 -3.12182326788927e-09 -4.48373270069e-09 -7.55086807321859e-09 -2.0650679096783e-08 1.31198550908286e-08 1.92315050881434e-09 -2.22118119443545e-08 -7.39632701003436e-09 -1.32386511802696e-10 1.29291395555584e-08 6.59963796529972e-08 3.20415566593393e-09 -2.33125029848948e-08 -8.37997144118856e-09 -4.47979986536091e-09 7.86061809695616e-09 -9.79429785610969e-10 -7.42492802979465e-09 1.06418880502663e-08 1.22655589541028e-08 -2.56566550211814e-08 -5.29399220097699e-09 5.35853476197882e-08 5.27189407119913e-07 -1.73839735764764e-08 1.4989797824553e-09 -1.88580963752302e-07 3.44038466752696e-09 -3.18475711964949e-08 -1.07732508238273e-08 -8.01894558670623e-09 -3.03766820866759e-09 2.19269989456875e-08 -7.1679279334717e-10 -8.00158083907318e-09 1.1965794945508e-08 2.22907527630601e-08 1.50423902584153e-07 -1.39243892570932e-08 -4.29186843145428e-08 2.84143590985885e-08 7.90663226094279e-09 2.16140193936211e-09 -2.06076857864984e-08 -1.3904030721773e-07 1.8588428161881e-08 -4.4405552053265e-07 4.80263629437989e-09 6.90626767590292e-09 4.32760547081044e-08 -3.90015805339984e-08
"R2009" 6.87019123219635e-09 -3.83214059857128e-09 6.65137111014658e-10 -1.92922165994353e-09 1.69539658621703e-09 -1.41866332439591e-08 -4.46302391236941e-09 1.3123647436964e-08 6.08839595778719e-09 3.15684884620779e-09 4.15055166067863e-09 -8.66063156259944e-10 -6.38650113610384e-10 -1.30867667410497e-08 6.68831234944022e-09 5.10250948358193e-09 5.21125765670721e-09 -1.7918801905167e-09 4.85244994667769e-09 -1.29651017652543e-10 2.41650255281951e-08 -5.38812256657641e-09 -1.64397857072014e-08 4.47771701263125e-09 -2.37880759376817e-09 -3.81469665993064e-09 9.3192796600586e-09 -2.81062933631003e-08 -4.58428237266726e-09 -6.02351343364767e-09 -2.49709390713574e-09 8.04447236932724e-10 3.33474105971883e-09 -4.50411664777728e-09 3.62394616372326e-08 4.26064907072205e-09 -1.71678666245704e-09 -8.12056476455134e-09 8.3505239545112e-10 -2.68974927648423e-07 -1.73839735764816e-08 3.55619597765417e-07 -2.79711641055989e-08 9.24622218272158e-08 -7.11697583466114e-09 3.58633168295761e-08 2.32150356015693e-09 -2.00534120009687e-07 4.62561812675638e-08 -4.42812070587903e-09 8.96872319337598e-09 -7.73245837666609e-09 1.42711383295454e-08 -1.95352006234891e-08 -7.67195140429505e-09 1.43109143063438e-08 9.66788380109247e-09 1.04724157578855e-08 3.82602839256011e-09 -5.28794351941791e-09 -8.92569459895975e-09 1.14653388766431e-08 2.60380061132591e-08 -4.56799210852381e-08 2.23664809399042e-09 2.94704865774923e-08 3.22112046893168e-08 -6.80877080664284e-08
"R2010" -1.04739201579614e-08 7.80997322036678e-09 4.55113742239811e-09 -4.0700702005387e-08 3.48206168831423e-10 7.65273873433521e-09 -2.85323559731654e-09 -8.96749389344946e-09 -1.29562986513178e-08 2.54416456002074e-10 -6.91125786468637e-09 -3.07826835406412e-09 -2.60916201785895e-09 1.92310010848006e-08 -9.28686142600541e-10 -4.27421860924125e-09 5.49122996532318e-09 4.25050920411334e-09 2.12682180971819e-09 2.1437305216608e-08 -1.07720173720799e-08 4.84328728012429e-08 -2.52424258963343e-08 2.84526802686701e-08 6.79203673123379e-09 1.0056119195747e-08 -3.2040222349203e-08 1.61792514922276e-08 1.43256716781619e-09 1.08535959423761e-08 -6.10867308496502e-10 -2.32339176692729e-09 -5.62401297807217e-09 -5.64243462885988e-09 -3.48486476942414e-09 7.29404949899038e-09 2.02654128459744e-09 1.45128816764287e-08 -4.07740731510904e-10 2.4014318713426e-08 1.49897978245159e-09 -2.79711641055995e-08 1.22169770684446e-07 2.53368726009522e-08 -3.14005471026144e-09 -6.68754150244955e-08 9.23086481599518e-09 2.04649998833598e-08 -6.29113435031179e-09 4.27232572814565e-08 -3.28436175419228e-10 -6.72267255058073e-11 -3.3825927141562e-09 1.15033781893187e-08 4.19014880675326e-09 -1.16280638657886e-07 -5.58350459002524e-09 -7.11082710938826e-08 -9.0166814276451e-09 -6.62837843926004e-09 1.48487736687244e-08 4.90023138981376e-09 -1.25958119783924e-08 -6.155342103136e-09 2.85065472184356e-11 -2.10821609495355e-09 -5.71224341460519e-10 2.02656159180035e-08
"R2011" 1.27389479354232e-08 3.00140137698532e-10 1.8140753275855e-09 -2.33658533301744e-08 3.34757420073013e-09 -3.65612188824951e-09 5.25822523350951e-09 -5.26953133448781e-09 -6.07174169040466e-09 -3.12170103237838e-09 -2.88195000231833e-09 1.38594763523744e-09 -1.21549103123596e-09 -5.05157080444434e-09 3.98319938933454e-12 7.06674120074302e-09 8.51626304116805e-09 1.16188548433755e-09 3.23363734925481e-11 6.29660241003449e-09 1.1392506952061e-09 2.16513998722512e-09 -1.21673357483314e-08 1.50511961885816e-08 1.49383750320027e-09 2.32927503165224e-09 -7.23536804279689e-09 -4.56716081534665e-09 4.05564432006895e-09 1.22559442201812e-09 1.03255591198947e-09 6.36207398561071e-10 -7.52121415290333e-10 -8.1182230693119e-09 1.41299837239557e-08 3.58324862377329e-09 -1.48136024883882e-09 2.33558820711065e-08 1.21153145664042e-09 -1.73429343660717e-07 -1.88580963752278e-07 9.24622218272086e-08 2.53368726009555e-08 2.97465835031438e-07 -5.40030099450435e-09 -1.98214586124616e-09 2.99990782175907e-09 -8.9363268618151e-08 4.53846963572287e-08 1.37985670288695e-09 3.16372905973892e-09 -4.4800950470716e-09 2.21612916686442e-09 -3.4454915022536e-08 -2.59131760586708e-08 -1.19677214460447e-08 3.26797650884606e-09 -2.70134491353134e-08 7.44447726567106e-10 -4.08272628395885e-09 2.45186346608408e-09 4.25559520491602e-09 3.9331317986584e-08 1.19704791464851e-07 -2.4505068563869e-11 1.94094052853964e-08 -7.89089396509988e-09 -2.43899223751686e-08
"R2012" 2.71032814129682e-09 1.72247911103799e-09 1.66157843848788e-09 2.87626455489672e-09 1.17999637901875e-09 -2.65147855225954e-09 1.37356306940442e-09 5.17826055140235e-10 -2.48282916472533e-09 2.68215758388289e-10 -1.45873168552582e-08 5.40623773526674e-10 5.29443018352133e-08 -5.78790355422068e-09 2.75716228342237e-09 2.19716836827247e-09 -2.74429221551157e-09 -1.78874545138604e-09 -1.59313011368708e-09 4.87475836087564e-10 7.79778074375283e-10 -1.04525321615015e-09 3.90504643303171e-09 8.69969546592886e-10 -9.19448608617203e-09 -2.97249651138283e-09 -8.84216108976568e-09 -6.82799809513948e-10 1.97663551575764e-11 -7.05425191333842e-10 -1.40963321833055e-08 1.76565615955482e-09 -8.04977528735869e-10 9.55190875630643e-09 -6.75468596101034e-09 -1.46204529107283e-09 1.03110840349693e-09 -6.81003560186769e-10 2.40372019507895e-09 1.05805536549379e-08 3.44038466752403e-09 -7.11697583466177e-09 -3.14005471026228e-09 -5.4003009945046e-09 5.95751078138194e-08 -8.0646133810821e-10 -6.83214604009101e-08 2.38918873603413e-08 -4.7349618043034e-09 -2.67981542302543e-09 1.09931641472956e-08 -1.9613399019582e-08 -7.9713151873651e-09 2.39245454437718e-10 1.20427710811659e-08 4.4676966647033e-09 -6.07969434699389e-09 1.49862185597674e-10 1.89173386411959e-08 -2.11839338597662e-08 4.06019344887202e-09 -1.35168581935188e-09 -2.17744295075791e-09 -5.12847050005929e-09 1.22258494289999e-08 -1.64897797199839e-08 9.38710625021931e-09 -1.622193944477e-08
"R2013" 7.58057919451790e-09 -2.29464282167791e-09 -6.17724705088804e-10 2.12514993595481e-08 2.34235575786404e-10 -7.46305339787835e-09 -4.26854238244134e-09 9.86269226627999e-09 9.0242460062132e-09 8.43541620767594e-09 -1.88184634635297e-09 9.81284017385662e-10 1.79827599023468e-09 -1.55603621468782e-08 5.87921104224658e-10 1.61359656305863e-09 -2.3185268875532e-09 4.3425269619325e-10 -9.78863541022665e-10 -2.41519653624961e-08 2.05694472047727e-08 -1.87897941426017e-08 3.44564264852985e-09 -5.22303488885498e-09 -3.54169161270346e-09 -4.82180713229016e-09 1.44177373929527e-08 -2.47870035935045e-08 5.49854812508168e-09 1.1957324675872e-09 -1.63503012246861e-09 2.84596905612071e-10 -2.13357454123943e-09 2.54222245412429e-10 -2.45094405052481e-08 -3.5766680368866e-09 1.26798791821099e-09 3.26103653974665e-08 5.29787975852379e-09 -4.05417027969114e-08 -3.18475711964993e-08 3.58633168295759e-08 -6.68754150244946e-08 -1.98214586124725e-09 -8.06461338109008e-10 8.86114061026163e-08 -1.68360558649284e-09 -2.0933346475398e-08 5.6719415629505e-09 -1.47903858531108e-08 1.6245847597809e-09 -7.45432292049009e-10 4.81713327182249e-09 -5.94805611275313e-08 -1.26294301684285e-08 4.72835667796665e-08 2.94387947769791e-11 3.3921590311521e-08 4.46660502713913e-09 2.88276894984966e-09 -9.13065004280693e-09 -2.52916936309701e-09 1.28901912456991e-08 4.16672089168073e-08 -1.25862965622883e-09 1.47452391423209e-09 9.28950022037643e-09 -1.8948062549164e-08
"R2014" -3.00120415239388e-09 3.46251240010621e-09 -6.88608783269218e-09 -3.57261706578691e-09 -2.65684564466154e-09 8.89549303226749e-09 -3.63806621443109e-10 -6.19125213611124e-09 1.76039178422983e-09 -5.04971427336986e-09 5.22732144157771e-08 3.9298033686222e-09 -1.58551979810397e-07 1.72255395682316e-08 -8.36719808370961e-09 -4.38214830593931e-09 1.44551037028984e-08 -7.91477354562222e-10 2.30252787088812e-09 -2.36108812622417e-09 9.27239811040215e-09 3.92828397247763e-09 -5.29147714676913e-09 1.38037537369663e-09 4.10001903348134e-08 1.01386463408106e-08 -2.81327823033425e-09 1.04276387227913e-10 -1.8176111850708e-08 4.81311996509236e-09 4.09170737316971e-08 -2.69801154215819e-09 -4.48775099950041e-09 -1.86394562465311e-08 -1.03727051919689e-09 -1.34887528436501e-10 -5.85240423602547e-09 -1.42336631465617e-09 -2.02526337641384e-09 -1.77055047392594e-09 -1.07732508238269e-08 2.32150356015737e-09 9.23086481599504e-09 2.99990782175959e-09 -6.83214604009111e-08 -1.68360558649303e-09 1.77738375146894e-07 -5.87554884535679e-09 -1.4892184411308e-09 3.01116956159798e-09 -8.17149223564677e-09 2.32806558721183e-08 8.80659402961937e-09 3.7952021925205e-09 -2.84234264994927e-08 -1.2413621990746e-08 1.46569198996125e-08 -5.01361518462104e-09 -8.21666120664548e-08 2.76659388087318e-08 1.36881886978961e-08 1.11852040505437e-08 7.58044791223059e-09 1.18067908709055e-08 -3.97176126401604e-08 6.11209960597712e-09 -2.11866012185177e-09 6.20811560533852e-09
"R2015" -1.00498089649556e-08 5.50430229190372e-09 -5.97371185831431e-10 -1.40671435823278e-08 4.19978275238318e-10 5.48919089441975e-09 4.61044046473803e-09 1.37390558787918e-09 -1.08703613641921e-08 -5.37774472221546e-09 -5.17702160018041e-09 -5.06515744497651e-09 4.34867091155669e-09 -5.26282196672535e-09 4.06225580377486e-09 5.73573494288521e-09 -4.6843891218115e-09 1.45969912531532e-09 -3.42882985732455e-09 1.27795266322722e-08 -2.23204301852746e-09 -2.9489927778428e-09 1.48736435786917e-08 1.20883875861773e-08 1.25187165685561e-09 -5.99366244999412e-10 -9.16724267536576e-09 -8.33021179138387e-09 1.0623304484377e-08 5.63672009246608e-09 1.2972692221529e-09 -2.7942656209769e-09 -4.9336516748284e-09 4.05106143480476e-09 -4.32763880764543e-08 -9.23053211230272e-09 -1.18752511280896e-08 1.67019628158988e-08 -2.03118216522129e-09 1.65953108604745e-07 -8.0189455867048e-09 -2.00534120009692e-07 2.0464999883361e-08 -8.93632686181482e-08 2.38918873603415e-08 -2.09333464753959e-08 -5.87554884535706e-09 4.01987761797462e-07 -3.58777330846667e-08 -1.70454412130754e-08 1.4132042430726e-08 6.79078561362033e-09 -1.92667402086616e-08 6.90528968941365e-09 4.16386736708013e-08 -2.06776450927554e-09 6.32538990814423e-09 -1.12268018154385e-08 -5.93226670556805e-09 -1.54964417811932e-08 1.62410603121166e-08 3.7906267865821e-09 -2.31512534407292e-07 4.80632855207632e-09 1.10532776388384e-10 -5.73753606964925e-08 -2.45294281208119e-08 9.01465362809586e-08
"R2016" 6.28238734935997e-09 -6.24387173943719e-09 1.17389340500058e-09 -4.04302096544846e-09 6.4943436035279e-09 7.42326167915851e-09 -1.54195240012154e-09 -3.23469575569498e-09 -1.47200503026467e-10 -2.90222434128479e-09 -1.04786681794618e-09 -2.34512569254737e-09 -1.60810965652837e-09 -1.04648176404073e-08 -8.34814367743854e-09 -1.28857509989081e-10 3.18476542938201e-09 4.702774301927e-10 -2.69511070232707e-09 5.71901164075282e-09 -3.04769914144621e-10 -7.93299815317231e-10 1.42405098017879e-10 3.8179133426444e-09 -3.53624062399483e-10 2.41714570639598e-10 6.9503901414774e-09 -5.18997837081806e-09 1.96325946349186e-08 1.12414149754389e-09 7.11050837819095e-10 -9.97661265921003e-09 -1.19178438810314e-09 -4.80790031667515e-09 1.82805328600802e-08 8.26776809690987e-09 3.07361561749423e-09 1.71458961503315e-09 -2.22197894276745e-08 -1.12359961692843e-07 -3.0376682086682e-09 4.62561812675673e-08 -6.29113435031216e-09 4.53846963572315e-08 -4.73496180430353e-09 5.67194156295095e-09 -1.48921844113074e-09 -3.58777330846671e-08 7.72694687684275e-08 -2.75160876889619e-09 1.23156182212131e-08 -7.34602687233468e-09 2.90178610305251e-09 -8.0371309010555e-09 2.86030220016938e-08 4.7196552383396e-09 -5.49869692531684e-09 6.88876859013078e-09 6.39193712762106e-09 -7.62689359899594e-10 -1.18545898544328e-08 -1.08743792404835e-08 1.35511560584422e-08 -1.0768176657287e-08 7.44266454767927e-10 2.75493319394155e-08 -4.35440325478882e-09 -4.45781526343848e-08
"R2017" -1.6919113101944e-09 -4.61526959481988e-09 -1.22019571976373e-09 -1.00967774486134e-08 2.57539608531506e-10 8.12011916763755e-09 -2.98816944700615e-08 -3.38040191394562e-09 2.44578370169978e-08 5.31141968573841e-09 7.15498624201468e-10 -7.94496474823997e-09 -5.61508702019115e-09 4.71157438458812e-09 -7.40380616728991e-09 -1.14518838410567e-07 2.01374214411437e-09 1.27017108260783e-09 -3.80040437258363e-09 4.49343555222403e-10 -2.85637247616308e-08 5.05956730580135e-08 -1.03007055757957e-08 -1.62178411661224e-09 8.05380125606008e-11 3.36665766033583e-09 -1.65328209474445e-09 1.00573828672824e-07 -5.76111348057962e-09 1.95404842559822e-08 4.2343903766215e-09 -3.65498538681949e-10 1.31192815712347e-09 4.65824146254173e-09 -2.58298680072015e-08 2.40046559810301e-08 2.98262533586118e-08 1.23199369085507e-08 1.83435212749203e-09 -5.27360606914774e-09 2.19269989456828e-08 -4.42812070588084e-09 4.27232572814601e-08 1.37985670289231e-09 -2.67981542302534e-09 -1.4790385853112e-08 3.01116956159762e-09 -1.70454412130745e-08 -2.75160876889614e-09 2.16729614275236e-07 8.51073825856861e-09 3.67528537966335e-09 -1.425871324316e-08 3.65819822826705e-09 -6.16552676168597e-08 -1.13260312594841e-07 -8.57491478629061e-08 -1.04988833936562e-08 1.03648276948072e-09 1.54891804188226e-08 -3.98303564419314e-08 -8.41329628787115e-08 3.04162595917144e-08 7.2070588800053e-08 -1.60215903698823e-10 7.04850955114386e-10 1.70862994493977e-08 1.61440772336676e-09
"R2018" 9.19691122419945e-10 -3.91269336260504e-10 1.851583247662e-09 5.56400208209046e-09 3.09053690559071e-10 2.85230298895494e-09 -3.36983178875932e-10 -1.3680670851815e-09 2.37302608495802e-09 -2.68461179826725e-09 -2.95629673660621e-09 2.3184800848115e-09 6.82727755245551e-09 2.78077526068401e-10 -3.15931595119191e-09 -1.75771220505251e-09 -2.25905233207991e-09 -1.10511419985637e-09 -2.27301649411077e-09 -1.843406224426e-09 2.78339638611951e-09 2.69223367485387e-09 -4.37018872901342e-09 -3.3909176687178e-09 -9.51548520634144e-10 3.74443298259425e-09 -9.88536751369478e-09 5.72843309423048e-10 -4.89878628419229e-09 -4.9109770474229e-10 -1.37875512897788e-09 2.24077018355398e-09 -7.44479805258155e-10 5.62852440749045e-09 2.99966859579658e-09 2.37043650339455e-10 -3.534585263599e-09 8.05329212267783e-10 -3.95214632426923e-09 -1.74775701956378e-08 -7.16792793349377e-10 8.96872319337559e-09 -3.28436175418221e-10 3.16372905973789e-09 1.09931641472945e-08 1.62458475977964e-09 -8.17149223564695e-09 1.4132042430727e-08 1.23156182212128e-08 8.51073825856551e-09 4.95261687985608e-08 -4.06819733059779e-09 -1.77787494890751e-08 -3.67317936039446e-09 7.11048418784476e-08 -2.81573399030026e-09 -6.73284533667982e-08 6.15237039564681e-09 2.66725025647307e-09 -5.48744875588687e-09 1.02788540384376e-08 -1.83554461402172e-08 -2.28984563991716e-08 -5.03761854977392e-09 -3.85245847099206e-10 4.12059280748151e-09 1.19382761838896e-09 -2.12421598424415e-08
"R2019" 8.08717449587263e-10 -4.30283841275243e-09 1.18431758503389e-09 2.04949288728666e-10 -8.22853080353344e-10 1.73540018256807e-09 -8.14136402293242e-10 -1.56188694653304e-09 2.20724137579897e-09 -7.42501351142479e-10 -2.29053925321007e-09 -1.73415964201862e-09 -1.41598307897154e-08 1.56693144879765e-09 -9.40231240872268e-10 -7.84239387488175e-10 -1.14273677995234e-09 2.2238642008306e-09 -6.31524098912255e-09 4.3109761176431e-10 4.96653828083007e-09 -7.89604674051084e-10 -6.80350631436538e-09 -2.68773688743175e-09 2.81264289463876e-09 2.08509215960065e-09 4.26383202197837e-09 9.336652215622e-10 -4.93205887299171e-09 5.24365344816409e-10 3.60962811036217e-09 2.59758899512203e-09 -2.11910134385499e-09 7.07559938365310e-09 2.21553993716697e-09 2.50921070941041e-09 -5.94726679243195e-10 -1.36080628619853e-09 6.85003875207158e-09 1.15774976533722e-08 -8.00158083907244e-09 -7.73245837666597e-09 -6.72267255061524e-11 -4.48009504707184e-09 -1.96133990195823e-08 -7.45432292047978e-10 2.3280655872118e-08 6.79078561361907e-09 -7.34602687233423e-09 3.67528537966196e-09 -4.06819733060004e-09 3.02497034039634e-08 -3.11596988523043e-09 2.79663712465145e-09 -2.03080887094724e-08 -3.96419620867286e-10 2.75488629362622e-09 -1.84310042265896e-09 -6.42516036555686e-09 -3.87546898256531e-09 1.00334995804794e-09 4.59752293438319e-09 -4.81906086152239e-09 1.3916194709721e-08 -4.04050428670438e-09 -1.01903755353638e-08 -7.00798377941965e-09 1.48797457310448e-08
"R2020" -1.17469136170819e-09 4.16187712303923e-09 -3.05492415173209e-09 -1.00000118927824e-09 8.66877823489815e-10 -3.54468766102573e-09 3.4425220157825e-09 4.25825380480093e-09 -1.0982911041625e-09 -4.23098574397858e-10 9.64500992963954e-09 -1.52096749634012e-09 -5.75233538546495e-09 -2.12667584548922e-09 3.59339715348057e-09 5.64337488618451e-09 -2.01688547537185e-09 -8.78526260763993e-10 -3.53455331648116e-09 3.80734808470137e-10 2.92188284669276e-09 -2.97249895151101e-09 2.85796714277027e-09 1.27363285491206e-09 -9.57492078499498e-09 4.92207945461479e-09 6.98572999220048e-09 -6.15166874170465e-09 2.15179128717309e-09 -6.14702509177944e-09 3.54153933159732e-10 -4.66761884022616e-09 9.22777728319182e-10 -7.83794363893177e-10 -8.64022075937254e-09 -5.58279865818825e-09 4.25541602199535e-09 -7.28562105906098e-10 1.03376844260569e-08 -1.29089958044076e-08 1.19657949455123e-08 1.42711383295488e-08 -3.38259271415741e-09 2.21612916686236e-09 -7.97131518736507e-09 4.81713327182187e-09 8.80659402961908e-09 -1.92667402086629e-08 2.90178610305161e-09 -1.42587132431567e-08 -1.77787494890765e-08 -3.11596988523066e-09 6.83652322533284e-08 -2.87347896274502e-09 -1.99932746662092e-08 7.12073044932995e-09 2.65202896531179e-08 -2.37368872021476e-09 2.89736614164519e-09 -3.82392259059262e-08 4.44089649049015e-11 1.14594179750501e-08 1.68856615672669e-08 -2.3433379969431e-08 7.08592832716267e-10 -4.28821657512069e-09 2.89379818501689e-08 -3.93385977413244e-08
"R2021" -4.12115756415359e-09 1.2922173125833e-09 -1.75040091023391e-09 -8.37510931362409e-09 -1.78026636639225e-09 1.53432872965441e-09 9.31254626280075e-10 -4.582841150966e-09 5.40464416858556e-10 1.00787096757603e-08 1.93110181092292e-09 -1.20835320645977e-08 -6.11815157339083e-09 9.76419575826943e-09 4.27019913547825e-09 -5.30686495455563e-09 2.09454643113117e-09 -9.92586809283783e-10 1.02621079969541e-10 1.32591784648927e-08 -1.01039638353403e-08 6.48944727772085e-09 1.10611920689725e-09 -1.27904904883589e-08 4.89533683357237e-09 1.26613701014061e-09 -4.63541073996767e-09 3.72385254907904e-08 -7.66317040057858e-09 -8.45636946635312e-09 4.58314190330686e-09 2.67701804984616e-09 1.88502191226005e-10 3.05352219436993e-09 2.51927880728526e-08 -1.97419851655108e-09 -2.51933193847166e-09 -1.11999858487804e-07 -4.69832095226366e-09 4.19479119029506e-08 2.22907527630659e-08 -1.95352006234878e-08 1.15033781893189e-08 -3.44549150225374e-08 2.39245454436972e-10 -5.94805611275322e-08 3.79520219251977e-09 6.90528968941609e-09 -8.03713090105445e-09 3.65819822826269e-09 -3.67317936039467e-09 2.79663712465254e-09 -2.87347896274693e-09 1.28633463837573e-07 5.51710841828496e-09 -1.07204049637726e-08 6.16591421595834e-09 -2.80083756731563e-08 -4.56736808948381e-09 2.34643181512018e-09 7.42437798177118e-09 5.70260280555142e-08 -5.43705876114826e-09 -4.28385777064943e-08 -1.87467818756897e-09 -1.82579602516352e-09 -2.70346202031063e-09 1.01149356366247e-08
"R2022" -1.7264346289327e-09 1.19049768343287e-08 1.2463959447345e-08 4.0520126738099e-08 -8.41579769822194e-10 9.00503335656243e-09 2.0423115488077e-08 -4.51309240872041e-09 -6.98199954931098e-09 -2.11706607978695e-08 1.51090497897318e-08 7.60810007450972e-09 1.61650889477966e-08 1.47158705717238e-09 -2.93206241308846e-09 4.32797108330851e-08 1.30907536401795e-08 -8.26634875257487e-09 -1.43108428199514e-08 -1.06824470259172e-09 -1.44857166916498e-08 2.02430249697528e-08 -1.86196375953986e-08 -1.9105472147459e-08 5.75642013680109e-09 1.20301362919217e-08 -4.97512970550659e-08 -2.99348747892537e-08 4.38336396032253e-09 -3.07076824629856e-08 -4.85281250100297e-09 -4.76811649278211e-09 7.66115976986469e-09 -4.46916126995597e-09 1.44762737386053e-07 -1.26016828841636e-08 4.67421942896572e-08 -1.58878072943196e-08 -2.16828599910134e-08 -2.39897095476453e-08 1.50423902584149e-07 -7.67195140429357e-09 4.19014880675141e-09 -2.59131760586623e-08 1.20427710811632e-08 -1.26294301684288e-08 -2.8423426499492e-08 4.16386736707983e-08 2.86030220016937e-08 -6.16552676168586e-08 7.11048418784511e-08 -2.03080887094736e-08 -1.99932746662086e-08 5.51710841829093e-09 1.12068886502795e-06 -1.79026824941287e-08 -5.3646957744399e-07 3.00313423882017e-08 2.65678697499825e-09 -2.1411828324358e-08 4.4532587141659e-08 -8.77996996123811e-08 -1.09486453742521e-07 -5.5616173844656e-07 7.35861866681686e-10 1.78131296678809e-08 -1.12634382381111e-07 2.86330189647959e-08
"R2023" 1.4080447858567e-08 -2.40281050129159e-08 -2.1600472143559e-08 3.28764910215894e-08 1.23572766180662e-10 -1.61213342677273e-08 1.89709386648349e-08 1.27446571281392e-08 4.63442467547712e-09 -2.40111171910968e-09 1.1025287313389e-08 1.54673517399283e-09 6.8746935479539e-09 -1.99261881769397e-08 6.49641105569164e-09 3.50314448291595e-08 -8.0657539101817e-09 -3.29322283099325e-09 3.75384938756712e-09 -1.78262581744124e-08 4.29243645898325e-09 -1.16002715117829e-07 7.73119973049447e-08 -4.40037825778134e-08 -2.91632017718423e-08 -2.26219667120353e-08 9.29906600172931e-08 -1.66437555710299e-08 -2.33523997901683e-09 -2.42600018429454e-08 -5.80262587254503e-10 2.39424655085039e-09 2.37473269805552e-09 -4.01787494934367e-10 7.10583032953849e-09 -4.33816886694202e-09 -1.1695470097407e-08 -3.20477746557859e-09 -2.66775551481814e-09 -4.96314064448084e-09 -1.3924389257093e-08 1.43109143063427e-08 -1.16280638657886e-07 -1.19677214460433e-08 4.46769666470266e-09 4.72835667796661e-08 -1.24136219907462e-08 -2.06776450927543e-09 4.71965523833967e-09 -1.13260312594835e-07 -2.81573399030057e-09 -3.9641962086712e-10 7.12073044933076e-09 -1.07204049637711e-08 -1.79026824941295e-08 2.12391838350124e-07 3.98940826092405e-08 4.51750543058542e-08 2.30763884009959e-08 -1.63823932817864e-09 -3.43192196081277e-08 1.44696443638308e-08 5.31851997932599e-09 2.1442631641933e-09 1.13953094639764e-09 3.98314761906094e-10 -9.68425352951389e-09 -1.8668351160296e-08
"R2024" 4.40416650147499e-09 -1.42987886160197e-08 -6.32730048466151e-09 -3.0825732468287e-08 -8.87425656859713e-10 -9.19765667666372e-09 -5.15557160358186e-09 6.89753293360027e-09 -6.3806977274022e-09 1.0591493387019e-08 -2.46769624287275e-09 -7.80682022043023e-09 -5.24570604456858e-09 -7.47380988749536e-09 8.39411141928039e-09 1.18269445516459e-08 -2.83893535540542e-09 1.9474955218306e-09 1.34547884691297e-08 9.51873841553567e-09 1.0987273535507e-08 -2.17636483890271e-08 1.60026729534908e-08 1.27027522020472e-08 -2.23870283789784e-09 -1.03141142022671e-08 3.1817268855124e-08 3.21209150972419e-09 -6.26963977391751e-09 1.54362302135761e-09 -5.69876384371208e-09 3.64396554886552e-09 -2.54383834791764e-09 -1.98234404146202e-09 -2.84639061941699e-08 1.63222155176332e-08 -9.18910730722717e-08 -6.53234570564261e-09 4.96188073941144e-09 1.45600630742305e-08 -4.29186843145468e-08 9.66788380109756e-09 -5.58350459002615e-09 3.26797650885016e-09 -6.07969434698964e-09 2.94387947790009e-11 1.46569198996134e-08 6.3253899081431e-09 -5.49869692531715e-09 -8.57491478628995e-08 -6.73284533667931e-08 2.75488629362517e-09 2.65202896531149e-08 6.16591421595256e-09 -5.36469577444021e-07 3.98940826092385e-08 5.25789295893423e-07 -2.09929558517309e-08 -5.59706888686695e-09 -6.82692113726961e-10 -2.12702004855398e-08 1.09802553177023e-07 9.07970834360108e-09 1.00489723001368e-07 5.28335447513233e-09 -5.46462926054993e-09 4.15742055233445e-08 -2.52059143184008e-08
"R2025" -9.22121721968466e-09 4.50350221690057e-10 5.66691742996756e-09 8.38999796717284e-08 -1.84581474621838e-09 1.63157618557793e-09 4.89779999002969e-09 -2.19295335251065e-09 7.57449975555846e-09 -1.08792282437729e-08 6.84006078565425e-09 6.79404784480528e-09 4.22417674221354e-09 4.98831887240788e-09 3.74869051667869e-09 -2.61024864025132e-09 7.33146944651661e-10 -4.62521357403178e-09 -9.50057599436756e-10 -1.94209813768149e-08 2.63991083237319e-09 -1.9840540812883e-08 5.79674350389336e-10 -5.41826142442034e-08 -1.76054731124774e-09 -5.54407331940955e-09 4.94926450109669e-09 -3.30131781754825e-09 -4.72183473827806e-09 -2.56120885147196e-09 -2.31838902849009e-09 -2.6039751924045e-10 1.42202821433982e-09 1.04322590601799e-09 3.68885241649693e-09 -5.28378753468687e-09 7.89787968104491e-11 -3.14413825153819e-08 -7.79868148780839e-09 -9.97011733374119e-09 2.84143590985974e-08 1.0472415757886e-08 -7.1108271093882e-08 -2.70134491353147e-08 1.49862185598362e-10 3.39215903115191e-08 -5.01361518462031e-09 -1.12268018154395e-08 6.8887685901291e-09 -1.049888339365e-08 6.15237039564906e-09 -1.84310042265885e-09 -2.37368872021582e-09 -2.80083756731639e-08 3.00313423882016e-08 4.51750543058563e-08 -2.099295585173e-08 1.9283956989694e-07 1.46048453164052e-09 8.35001460361883e-09 -5.19197598664246e-10 -1.69836517939771e-07 -5.45353707828528e-10 2.03941394041588e-08 1.5634363139887e-09 6.32868164943567e-09 -7.90041362856225e-09 -8.89379248815853e-10
"R2026" 3.88079422981735e-10 -1.72068929382728e-08 -4.72908013944516e-09 8.66395367717015e-10 8.70406487616796e-10 -4.37381685962899e-09 -2.42008254780479e-09 2.45773523216736e-09 6.18482379018778e-10 2.32915362211201e-09 -1.17379196765304e-08 -2.51046893501913e-09 6.43068258064826e-08 -5.12946410083188e-09 4.21182151648586e-09 -1.50976958028286e-09 -6.31426928005819e-09 -1.75213902071077e-09 -2.39745746360064e-09 1.22376320738973e-10 1.96315455168879e-09 -1.40192867958958e-08 2.4194920506364e-09 -4.28071507101441e-09 -4.31499133009543e-08 -8.1319408098705e-09 5.72027725401196e-08 8.15568995619894e-09 4.09375297386289e-09 -5.4456661234413e-09 -1.01722997259223e-08 8.28986266463554e-10 3.67030225694554e-09 7.62774257615029e-09 -1.96415638137045e-09 6.26595370738527e-09 1.3154539345582e-08 3.4292706898939e-09 3.69259592664541e-10 -6.89696177864757e-09 7.90663226094407e-09 3.82602839256015e-09 -9.01668142764536e-09 7.44447726568641e-10 1.89173386411958e-08 4.4666050271388e-09 -8.21666120664537e-08 -5.93226670556763e-09 6.39193712762156e-09 1.03648276948088e-09 2.66725025647284e-09 -6.42516036555586e-09 2.89736614164387e-09 -4.56736808948297e-09 2.65678697499877e-09 2.30763884009959e-08 -5.59706888686551e-09 1.46048453163917e-09 6.79070877113756e-08 -1.82027693646598e-08 -4.32268952118173e-08 -1.05615585917854e-08 3.20298182129363e-09 -2.30052099566122e-09 1.38380212699403e-08 1.27416720540669e-09 4.59252631398546e-09 -1.06854033491365e-08
"R2027" -1.8083534676832e-09 8.89281145699809e-09 -9.06075486823035e-09 -1.51238422525126e-09 -2.83583107002996e-09 1.64909940312109e-10 -8.58952835429236e-09 -1.11008933836826e-09 3.24753052638429e-09 4.39054299112318e-09 4.72759110776419e-09 -5.30760915451886e-10 -2.52916717775242e-08 4.39555847444074e-09 -8.94128306738439e-10 -8.43914146285263e-09 4.59984273236018e-09 1.48665765772342e-09 5.59147124994718e-09 -1.36974112208346e-09 3.36955240044365e-10 2.42687689507519e-09 -9.45110138944778e-09 -1.05503080563729e-09 1.44270139886576e-08 -1.88777241522696e-08 6.21318218878933e-09 6.77718282527712e-09 -1.98108842451493e-09 1.20594838142808e-08 8.87488151088488e-09 1.84438945024271e-09 7.14352369938921e-10 -6.45018351659126e-09 3.6867729764594e-09 -3.77238615679245e-09 -3.08809421898833e-09 -2.29079044434824e-09 -9.28281736645315e-09 1.47690396132812e-09 2.16140193937039e-09 -5.28794351942079e-09 -6.62837843926245e-09 -4.0827262839487e-09 -2.11839338597641e-08 2.88276894984661e-09 2.76659388087316e-08 -1.54964417811901e-08 -7.62689359899001e-10 1.5489180418822e-08 -5.4874487558816e-09 -3.87546898256572e-09 -3.82392259059289e-08 2.34643181511949e-09 -2.14118283243605e-08 -1.6382393281796e-09 -6.82692113726153e-10 8.35001460361772e-09 -1.82027693646575e-08 1.20976310890291e-07 -2.1586664250223e-08 -5.91874712902618e-09 1.15577859509503e-08 1.41062195483293e-08 -1.16380040397008e-08 1.53784102849307e-08 -1.29436406667077e-08 2.69821383147213e-08
"R2028" -1.53310329720156e-09 5.26275932626469e-08 3.04529260453126e-08 1.14899781010409e-08 9.08777555157537e-10 -2.61278350231735e-09 1.02634641513382e-08 4.42624253358259e-09 -6.47779322451589e-09 -8.03812008378408e-09 4.80715136099796e-09 4.22796345014172e-09 -1.42194220829937e-08 -1.06191023114522e-09 1.68314054223443e-09 2.02678137313635e-08 -1.87207174405469e-08 -4.84993957384945e-09 6.21064570669917e-09 -2.85284904299758e-09 -4.18966283806256e-08 2.27696068876196e-08 4.19122335553417e-08 6.37978534379531e-10 5.83183703482201e-08 3.37589959752687e-08 -2.29183233165503e-07 -1.6706462169759e-08 3.08809994470616e-09 9.32047293757778e-10 1.37846820750107e-10 -5.17399223124473e-09 7.042798001061e-09 -1.11501598665502e-08 9.5717410738043e-09 -6.73905954458764e-08 -4.01516006802501e-08 -1.06640978205468e-08 9.78264986514723e-11 1.34080921987689e-08 -2.06076857865025e-08 -8.92569459896324e-09 1.48487736687239e-08 2.45186346608368e-09 4.06019344887223e-09 -9.13065004280557e-09 1.36881886978964e-08 1.62410603121173e-08 -1.18545898544312e-08 -3.98303564419345e-08 1.02788540384388e-08 1.00334995804676e-09 4.4408964904766e-11 7.4243779817698e-09 4.45325871416584e-08 -3.4319219608129e-08 -2.12702004855339e-08 -5.19197598663294e-10 -4.3226895211817e-08 -2.15866642502226e-08 2.41845398544152e-07 2.83892502540733e-08 -3.11726209447315e-08 -1.45358961468436e-08 -5.51478721765735e-09 -5.05401864110994e-09 -1.5976115986732e-08 3.98056098193768e-08
"R2029" 1.27700587422773e-08 4.05799730135904e-09 2.98317470533116e-09 -8.3782328678817e-08 -2.38092051175782e-10 -3.3272838506379e-10 1.80063391562407e-08 3.93897575865188e-09 -2.21491296464162e-10 3.55919983115806e-09 -9.23441435788705e-09 -7.53537375551878e-09 -6.26506718643545e-09 -1.06481162674553e-08 -6.16032573481873e-09 4.16863198294786e-08 -8.79176382501696e-09 2.08518665909733e-09 1.06578126421042e-08 2.64206230504167e-08 3.60040297914141e-08 3.47495605080556e-09 -5.69237936534869e-09 2.50556389625893e-08 1.15137327696642e-08 3.6306424469775e-09 -2.36569624639732e-08 -5.28936415317456e-08 8.71853722911695e-09 -1.60729193784759e-08 4.30780551712069e-10 2.7843162322193e-09 -3.60960815206103e-09 -4.62729472730387e-09 3.55318302252576e-08 -6.64938801434e-09 -2.30478936887526e-08 -3.88950655371929e-08 1.39377968771976e-08 -3.93219487594115e-09 -1.39040307217742e-07 1.14653388766421e-08 4.90023138981258e-09 4.25559520492794e-09 -1.35168581935219e-09 -2.52916936309626e-09 1.11852040505421e-08 3.7906267865833e-09 -1.08743792404843e-08 -8.4132962878706e-08 -1.83554461402186e-08 4.5975229343838e-09 1.14594179750489e-08 5.70260280555069e-08 -8.77996996123774e-08 1.4469644363831e-08 1.09802553177017e-07 -1.69836517939772e-07 -1.05615585917843e-08 -5.91874712902264e-09 2.83892502540703e-08 4.24818076566375e-07 -7.22964753881796e-09 -5.54061128543184e-08 -5.71550082596267e-09 -9.99485500433826e-09 1.40219329318479e-08 -5.58185483299485e-09
"R2030" 8.49615827238016e-09 -1.53155920591794e-08 -6.41830709387742e-10 1.04934707045711e-08 1.08087575329592e-09 -3.80261170578978e-09 -7.18452714254406e-09 -9.16102795098802e-09 1.11984186461635e-08 7.13149719305612e-09 6.4676064142556e-09 -1.61958951771104e-09 -1.13755451022791e-09 4.32703068154515e-10 5.23891635810146e-10 -1.07890602675957e-08 4.77599445390656e-09 -2.23053051131835e-09 -5.29543524717263e-09 -1.23177204323024e-08 3.15754892522605e-09 -1.00922293603607e-10 -1.34817177848285e-08 -9.22765669164862e-09 -7.43102481660923e-09 -1.05753567623967e-09 1.90934770904695e-08 1.10243767774172e-08 -7.74940760690106e-09 9.33713730072007e-09 -1.07786082904124e-09 6.55335415349125e-10 -3.34562152167199e-09 5.26699863220428e-09 -2.01479652449893e-08 2.20559537970835e-08 1.55268423985453e-08 3.21988013005935e-10 3.56342626537814e-09 -4.13296715591737e-08 1.8588428161883e-08 2.60380061132572e-08 -1.25958119783921e-08 3.93313179865827e-08 -2.17744295075694e-09 1.28901912457e-08 7.58044791223076e-09 -2.31512534407304e-07 1.35511560584433e-08 3.04162595917142e-08 -2.28984563991713e-08 -4.81906086152406e-09 1.68856615672695e-08 -5.43705876114828e-09 -1.09486453742524e-07 5.31851997932474e-09 9.07970834359804e-09 -5.45353707826877e-10 3.20298182129476e-09 1.15577859509502e-08 -3.11726209447318e-08 -7.22964753882149e-09 2.64754800391196e-07 4.10750603985365e-08 -4.14303430001856e-09 2.19922537083992e-08 3.52006377241792e-08 -1.0157861153475e-07
"R2031" -3.50008520994588e-09 -3.68008517971405e-10 -6.88190253713889e-09 5.35237110882739e-09 2.35808149522805e-09 -3.62788528472584e-09 -4.08580960398436e-09 1.64941663699308e-09 7.82279459530306e-09 5.41117964133647e-09 -1.57527992262646e-08 -6.90142980426942e-09 -8.45582782005687e-09 -4.70644437779944e-09 6.55201262144178e-10 -2.92940902979753e-08 -9.26303941842488e-09 3.55130549660634e-09 -1.88801811200893e-09 -1.06368607952706e-08 -1.75274108321253e-08 -1.28284980788471e-08 2.40126850936709e-08 9.05868473613119e-09 -1.73586283640854e-09 1.9206446693423e-10 2.08322205423745e-08 1.95032382613031e-09 -3.19831172465061e-09 2.75332366593529e-08 1.05259662557324e-08 5.48456629000398e-09 -7.56740272787901e-09 9.99284796147143e-09 -1.55662382953105e-07 -1.29343986363756e-09 -1.62746252600898e-09 4.71620092542262e-08 -5.52552289210713e-09 4.22427153384972e-08 -4.44055520532676e-07 -4.56799210852322e-08 -6.15534210313317e-09 1.19704791464843e-07 -5.1284705000605e-09 4.16672089168037e-08 1.18067908709069e-08 4.80632855207326e-09 -1.07681766572853e-08 7.20705888000582e-08 -5.03761854977051e-09 1.39161947097224e-08 -2.34333799694325e-08 -4.28385777064901e-08 -5.56161738446564e-07 2.14426316419209e-09 1.00489723001367e-07 2.03941394041607e-08 -2.30052099566275e-09 1.41062195483267e-08 -1.45358961468457e-08 -5.54061128543137e-08 4.10750603985303e-08 9.39337441551785e-07 -3.82929128093139e-09 -8.35168407512374e-09 -3.05091531645837e-08 4.19677219357366e-08
"R2032" 6.57776603749827e-10 -1.69896001478285e-09 6.80811346789225e-10 -1.71524076167444e-09 1.49926135263111e-09 -3.37576016850476e-09 1.764125989827e-09 3.30175623236419e-09 2.38943339230782e-10 1.13025132627317e-09 -9.39592407740503e-09 -9.36211271182745e-10 4.07364335826673e-08 -3.25639414649441e-09 2.17866660186434e-09 9.56613760197707e-11 -1.37895909286877e-09 8.82079677927097e-10 -2.63160797467151e-10 1.20188781475893e-09 -4.23726509850399e-10 -9.49107847538779e-10 3.44166528735621e-09 1.303593734097e-09 -5.55284044955441e-09 -1.89307716458317e-10 -7.11047413216752e-10 -4.552771481042e-09 1.81775877413137e-09 -4.69429312887578e-09 -3.16412818351167e-08 -9.17072789164823e-10 1.29774619650454e-09 1.25277368016543e-09 2.3764172335393e-09 3.74881423290981e-09 -1.36015609274108e-09 2.45032642180397e-09 -1.13846731821405e-09 -2.38884648080498e-11 4.80263629437851e-09 2.23664809398824e-09 2.85065472188225e-11 -2.45050685633179e-11 1.22258494289998e-08 -1.25862965622952e-09 -3.97176126401616e-08 1.10532776388122e-10 7.44266454768171e-10 -1.60215903699733e-10 -3.85245847100152e-10 -4.04050428670429e-09 7.08592832715526e-10 -1.87467818756843e-09 7.35861866681405e-10 1.13953094639737e-09 5.28335447513076e-09 1.56343631398754e-09 1.3838021269941e-08 -1.16380040397001e-08 -5.51478721765726e-09 -5.71550082596321e-09 -4.14303430001843e-09 -3.82929128093287e-09 3.27833429333051e-08 4.12582117565743e-10 -7.20874583851511e-10 -7.22124992474357e-10
"R2033" -1.61300681705265e-10 -1.65416873626448e-09 2.43955423121025e-09 2.63747897735977e-10 1.18329492772182e-09 -2.09678194584253e-09 -1.03144506237449e-09 8.0176850544556e-10 4.02441377733397e-10 2.89362420182481e-10 4.68532994749242e-09 1.56625371072991e-09 -7.96248460281771e-09 2.31415915542403e-10 -3.2238722051978e-10 -2.01704696136226e-09 2.39269215858269e-09 -1.85282550915861e-09 4.98959695531502e-09 -9.12828368770552e-10 -5.27291748068834e-09 8.27994958234706e-10 1.6221140150692e-09 -1.12572957898852e-09 3.68011326610317e-09 -1.83072099281129e-09 6.82820867959686e-11 2.68474183239117e-09 7.68146111972393e-09 -1.02720176975317e-09 1.24407232882312e-09 -3.45958238906959e-09 2.0757704579686e-09 -1.05953384847983e-08 9.44678818533029e-09 3.14633129462917e-09 -1.01401293693355e-10 -1.35359834433019e-09 -2.18201145667046e-08 -4.14672118484188e-08 6.90626767590375e-09 2.94704865774913e-08 -2.10821609495352e-09 1.94094052853958e-08 -1.64897797199841e-08 1.4745239142322e-09 6.11209960597724e-09 -5.7375360696491e-08 2.75493319394146e-08 7.04850955114575e-10 4.12059280748163e-09 -1.01903755353632e-08 -4.28821657512003e-09 -1.82579602516409e-09 1.78131296678821e-08 3.98314761905611e-10 -5.46462926054951e-09 6.32868164943679e-09 1.27416720540725e-09 1.53784102849324e-08 -5.05401864111154e-09 -9.99485500433854e-09 2.19922537083986e-08 -8.35168407512558e-09 4.12582117565987e-10 3.64984387109192e-08 -4.29148442700741e-09 -1.3339576222834e-08
"R2034" 1.13406730232162e-09 -7.89262304911902e-09 -2.59048349356463e-09 -7.47500729753618e-09 -1.2708734667841e-09 -3.10318895407042e-09 -6.53577845438301e-09 8.77813468840575e-10 -1.30631197092831e-09 6.92839388979287e-09 -3.04993346033327e-09 3.64267056490146e-10 2.51247448242111e-09 3.46049832522933e-09 1.78830383309381e-09 -6.91680107379211e-09 5.71209868257533e-10 1.27385351763831e-09 7.43591164554917e-11 6.48173129574446e-10 9.72627800083487e-09 6.22555578241717e-09 -1.2363503063497e-08 7.24864989387051e-09 -5.39132494430494e-09 1.3342034759228e-09 1.17435556367288e-08 4.67429341477115e-09 -9.84358880817592e-09 8.62544875598500e-09 -1.05540016765046e-09 4.53772324308223e-09 -2.45416744890872e-10 3.7717344907682e-09 -5.86948375324242e-08 1.15728554817968e-08 -5.19833631968909e-09 -2.25240820779934e-09 1.91047570577531e-08 -2.49481611894133e-08 4.32760547081059e-08 3.22112046893154e-08 -5.71224341460294e-10 -7.89089396510115e-09 9.38710625021962e-09 9.28950022037673e-09 -2.11866012185122e-09 -2.45294281208101e-08 -4.35440325478844e-09 1.70862994493972e-08 1.19382761839007e-09 -7.00798377941977e-09 2.89379818501702e-08 -2.70346202031108e-09 -1.12634382381102e-07 -9.68425352951491e-09 4.15742055233505e-08 -7.90041362855731e-09 4.59252631398574e-09 -1.29436406667065e-08 -1.59761159867295e-08 1.40219329318493e-08 3.5200637724179e-08 -3.05091531645873e-08 -7.20874583851656e-10 -4.29148442700654e-09 9.98425469308289e-08 -7.62731361225647e-08
"R2035" -8.27211145045383e-09 2.42744782359442e-08 1.10394540236889e-09 -2.69153323624315e-09 -6.94048664122172e-10 -2.68530631636507e-09 7.00464313867617e-09 6.8187999144044e-09 -1.1150830250312e-08 -4.54310082083388e-09 -6.22843376480599e-09 3.50876764271094e-09 -1.24261761522114e-08 3.93743020483937e-09 2.53877612572402e-09 3.85280668100181e-09 -1.6731226741209e-09 3.95851989456661e-09 2.45247323594337e-09 4.83982944891281e-09 -1.32172549718005e-08 3.360897618439e-09 1.04027985941583e-08 4.86384483570198e-09 1.5840970430367e-08 -8.09711957165523e-10 -2.56032459825579e-08 5.72865121136289e-10 1.29487831032828e-08 -7.47274891947383e-10 8.29539656926622e-09 -3.56693061760936e-09 4.18041244364486e-11 -5.79306426701408e-09 2.68674589554225e-08 -3.49059671143544e-08 -9.71656132968031e-10 3.0517001529139e-10 -7.27394853935262e-09 8.45201871686766e-08 -3.90015805339985e-08 -6.80877080664259e-08 2.0265615918004e-08 -2.43899223751669e-08 -1.62219394447713e-08 -1.89480625491636e-08 6.20811560533867e-09 9.01465362809554e-08 -4.45781526343856e-08 1.61440772337029e-09 -2.12421598424412e-08 1.48797457310449e-08 -3.93385977413239e-08 1.01149356366247e-08 2.86330189647943e-08 -1.8668351160296e-08 -2.52059143184059e-08 -8.89379248815009e-10 -1.06854033491363e-08 2.69821383147202e-08 3.98056098193771e-08 -5.58185483299678e-09 -1.01578611534751e-07 4.19677219357317e-08 -7.22124992474991e-10 -1.33395762228333e-08 -7.62731361225639e-08 1.67733132940141e-07
