# Supplementary material for: NODDI and Tensor-Based Microstructural Indices as Predictors of Functional Connectivity
Source: PLoS One. 2016 Apr 14;11(4):e0153404. doi: 10.1371/journal.pone.0153404 (PMC4831788; doi:10.1371/journal.pone.0153404)
Supplement: S1 Data — a) Functional connectivity matrices, both fMRI and EEG connectomes across all subjects, in the form of precision matrices and b) structural brain connectivity matrices across all subjects and microstructural indices. Columns and rows are named according to the corresponding brain region that represent. (ZIP) [file pone.0153404.s001.zip › DATA/EEG/40/precShr_EEG_wholeTS30_70.txt]

"C1001" "C1002" "C1003" "C1005" "C1006" "C1007" "C1008" "C1009" "C1010" "C1011" "C1012" "C1013" "C1014" "C1015" "C1016" "C1017" "C1018" "C1019" "C1020" "C1021" "C1022" "C1023" "C1024" "C1025" "C1026" "C1027" "C1028" "C1029" "C1030" "C1031" "C1032" "C1033" "C1034" "C1035" "C2001" "C2002" "C2003" "C2005" "C2006" "C2007" "C2008" "C2009" "C2010" "C2011" "C2012" "C2013" "C2014" "C2015" "C2016" "C2017" "C2018" "C2019" "C2020" "C2021" "C2022" "C2023" "C2024" "C2025" "C2026" "C2027" "C2028" "C2029" "C2030" "C2031" "C2032" "C2033" "C2034" "C2035"
"R1001" 1.50082247329896e-07 3.00598986978793e-11 -1.47658702431659e-09 -2.38351885173458e-09 1.40777809299175e-08 3.22451980155558e-09 -8.01662359281265e-08 -9.12943078768821e-08 -3.51425108287351e-08 1.03852269792942e-08 -4.21618289743963e-09 1.52389196275547e-08 -5.26381821615421e-09 -6.20432589691915e-09 -1.05279466381501e-08 -3.26497595119379e-08 3.50833146571457e-09 2.20501391788903e-09 -1.61968721642536e-08 -1.46686928278067e-09 4.31917285909096e-08 6.2615097959908e-09 -1.76674880997992e-09 4.14058674064479e-08 -8.41417702724337e-10 6.71250056317925e-09 2.52914497114019e-09 -6.62338678983558e-09 1.92978764887975e-08 -5.70390314647863e-08 1.38497513720883e-09 -1.68102724674905e-11 -2.13009284714353e-08 8.6060168734879e-09 -6.89902713797275e-10 -6.96808934400033e-10 -1.41507666528549e-09 -1.21417847243869e-08 -2.12639497862745e-09 2.25623992504234e-09 7.91869628736798e-10 -9.06115488399328e-11 3.24406739396478e-09 -6.39089701361625e-09 -1.78846268901877e-09 1.063645204625e-08 -7.11858105073867e-10 3.99386574217338e-09 -5.13798951204046e-09 1.77850811841796e-08 6.03587162845393e-10 -3.49055860578199e-10 3.01959043992937e-10 8.34564205881158e-09 -1.12595039142335e-08 -1.75271835396586e-09 4.79140947725826e-09 1.12094070797943e-08 3.69687531733072e-09 1.19212121175297e-09 -6.46287682233689e-11 3.71797119387329e-10 3.59914002266829e-10 -2.36009801650433e-09 6.78785037552293e-10 2.33997380714195e-09 2.16319833573588e-09 -2.03857825423052e-09
"R1002" 3.00598986979031e-11 1.54107951472592e-07 -2.31154356814397e-08 7.33546909551992e-09 3.8073936020894e-10 -5.93734903700922e-10 5.45597473213805e-09 -1.23982091082886e-09 9.94153178963041e-10 2.45777647261894e-10 -6.02387059752246e-09 -1.23434740144222e-09 1.84913904092983e-10 3.91942050321154e-09 5.24223707494591e-10 2.94950696648477e-08 -1.74036043800445e-08 -2.01319070624027e-09 8.45537389281018e-09 -5.06576721078316e-11 2.05574076212288e-09 -4.0667339237309e-09 6.26104557736072e-09 -8.40852468002119e-09 4.16909576625716e-09 8.66402210929987e-09 -6.6078325794591e-08 -1.12375427046575e-08 9.21794026138458e-09 -4.43659482621214e-09 8.86634489255347e-09 2.50810163184237e-09 5.63288624789544e-09 -2.10097607292735e-08 -3.02278587660653e-10 -9.04178298633609e-08 1.94281917174543e-08 -4.80822317819749e-09 8.06963855132921e-10 -2.71600077784296e-10 -4.0438991534154e-09 7.94055373569494e-10 9.01352402908164e-09 2.26792487412441e-09 6.72494409052253e-10 -2.18834475154682e-09 -1.31321596119048e-09 -3.54536833464281e-10 4.20051153518252e-10 -6.2755007943949e-09 5.22662769721209e-09 -2.58738945096404e-09 5.44116028775127e-09 -9.42106701203305e-10 1.103215989526e-09 -1.58506871033886e-08 -1.21601475930389e-08 -1.05717205274375e-09 -1.24442512164031e-09 2.83308553332035e-09 -1.92738474093866e-08 7.58887289633993e-09 -3.61076173869358e-09 3.69046373957906e-09 -1.09804991672238e-10 -3.481798538106e-10 2.14577518776959e-10 -6.56650723187047e-10
"R1003" -1.47658702431665e-09 -2.31154356814396e-08 1.79405790952713e-07 1.06602549600057e-08 2.96126758117952e-09 -9.768412251326e-10 -2.78933641060862e-09 -4.50887941141023e-09 6.79441286270843e-09 -3.86374871176671e-10 -1.12507242119158e-09 3.48855779485753e-09 1.33042420108344e-09 7.74072619254331e-09 -5.2423618822032e-09 5.96194061625873e-08 -3.48000414277079e-08 -1.48181342101745e-09 1.70328216607178e-08 -4.9136358820373e-09 3.76622348574628e-09 -1.36824687714681e-08 -1.42797230404212e-07 -3.01825646828766e-08 1.76348095552356e-08 -1.92418754957279e-08 -5.73869005180967e-08 7.32889400273454e-09 -3.67743529906341e-09 2.34386418803681e-08 1.04267722528571e-08 -5.09686454446378e-09 1.7726519837866e-08 1.29845578935803e-08 5.24788401335157e-09 1.80614369853412e-08 -2.86118689353651e-10 1.30581767302206e-09 3.0299913494587e-09 -5.80629228096881e-10 4.18243384279947e-09 -3.48738957103089e-09 2.23366041742485e-09 -1.4132535077217e-09 -3.9431864709803e-09 8.03829851122775e-10 -6.2486417478879e-09 -7.54934900576606e-10 -1.36162102801628e-09 2.01414051129537e-08 7.76847294531799e-10 2.00644197902993e-09 2.44530855338531e-09 -1.96170684744857e-09 4.37507657680972e-09 -1.1346489230303e-08 -7.9371816362405e-09 -1.1807000398193e-09 -4.85744818296801e-09 -7.92164307961054e-09 2.05747811931176e-08 -3.72231544625045e-09 8.09429636301013e-10 -7.97222541942108e-09 -3.76743044660605e-09 1.10553741993088e-09 1.40202527772667e-09 -6.05856922720233e-11
"R1005" -2.38351885173451e-09 7.3354690955199e-09 1.06602549600057e-08 6.97712202864282e-07 1.73566185430088e-09 -1.47658854059618e-08 7.85973015422424e-08 -2.32703448642624e-10 2.02344229366465e-08 -4.93279723086053e-08 -1.29350808082328e-09 7.48200234958029e-08 -2.77239493199127e-11 -9.58413669422326e-11 -6.26512529172281e-09 9.07338197567213e-08 -3.07751474297414e-09 2.12179052350777e-10 2.2196310198926e-09 -2.90902142211966e-07 3.48829716932344e-08 -9.47566313903011e-09 -3.92602539253735e-08 -2.52126381301883e-07 9.68200582131591e-10 -5.41887237984379e-09 -5.96965410207925e-09 -4.14250158443875e-08 5.42991437222219e-09 -1.55676469517742e-08 6.10494670720893e-10 -1.24169529602184e-09 5.38842252895785e-10 2.47808934864243e-09 9.6972098687758e-09 4.16731247719584e-09 -7.2737140130584e-10 -3.44340724531643e-07 7.1893569974621e-09 -2.09458485386857e-08 1.44629933766029e-08 -1.24022426409777e-09 1.40888824872997e-09 4.90502219306059e-08 -1.81550419569736e-10 4.393169211302e-08 4.06296886072006e-10 -1.53368374292241e-09 -4.69314224855212e-09 -3.73708125502974e-08 -2.33322818840128e-09 1.08079683515751e-09 -2.07906802268638e-10 -2.7122500951976e-08 1.945009354397e-08 -5.33376328513274e-09 -3.55788133623909e-09 1.41903356879507e-07 -1.2120331435015e-09 2.20136404740535e-10 -5.94263031429697e-09 -1.02006294246696e-08 3.25164606824071e-09 -3.78010547948058e-08 -5.44081888308517e-10 -1.5235553276686e-09 -2.1375312607295e-09 6.11430028397004e-10
"R1006" 1.40777809299176e-08 3.80739360208932e-10 2.96126758117946e-09 1.73566185430095e-09 5.03106391096181e-08 -5.13348435508145e-09 -3.25477052959937e-09 -2.30941011577746e-09 8.29435610697906e-09 -6.32965187068783e-09 -8.60875222546383e-09 1.10668410743084e-08 -2.63134438201799e-09 -5.06693839636633e-09 -1.31189908033603e-08 3.2264173854178e-10 -3.34300603658869e-10 8.0184990012781e-09 1.05378953480577e-08 -4.65826344436346e-09 3.2005988013071e-09 1.56110580977489e-10 -9.20567890377121e-10 -2.70692240540945e-09 3.31458759169471e-09 -4.71851614866624e-09 1.72818632327948e-10 -2.81396924201966e-09 6.92200349681997e-09 -7.71094242793683e-09 3.15412355929712e-09 -4.31489239141029e-08 -1.33647338493521e-09 -3.19315178530291e-09 -1.08369726471088e-09 -1.23145203143194e-09 1.51010226275372e-09 -2.31129451952178e-09 -6.50981242292398e-10 3.24962375854857e-09 -5.23311135739568e-09 -4.48182747177417e-10 -2.9419769663865e-09 2.14543882518722e-09 1.87208137262018e-09 -5.48575379291628e-09 3.49211621300553e-10 -2.53936950382974e-09 1.85608981114181e-10 3.36055725959379e-09 2.92889792085447e-10 -8.10492933612913e-10 6.01087444759059e-10 1.36908461475741e-09 -1.60310114341359e-08 -1.23134491036608e-09 1.5790376182535e-09 7.1377585217813e-10 2.54304763909221e-09 -1.56466209683789e-09 -9.04352005966976e-10 6.75269506475767e-09 2.90069224846737e-09 3.08141439876163e-09 -5.98515523483771e-10 1.87565463572427e-09 5.50607636557292e-09 -6.61610499260269e-09
"R1007" 3.22451980155561e-09 -5.93734903700928e-10 -9.76841225132524e-10 -1.47658854059619e-08 -5.13348435508145e-09 1.80744919285881e-07 7.35272006502364e-09 -1.17406410989414e-07 4.36201340484588e-09 -1.85886931945625e-08 2.43268385259261e-09 -4.32019274250749e-08 2.16855894255656e-09 1.39093496116055e-08 -8.1090609595042e-08 -6.14976754359444e-09 5.92883731592046e-10 -2.78290686083032e-09 1.39585703783648e-09 3.58224254566156e-08 -3.39626089597862e-09 3.82185674528469e-11 3.92317961796172e-09 -5.11163381808147e-09 2.0700048595751e-09 -4.95696516612869e-09 2.23152885274624e-09 2.50763740033073e-08 5.16404133396782e-09 1.43290354557721e-08 -1.45938693222049e-09 -9.35703273267898e-10 -1.57979713890465e-08 1.83528861277308e-09 -1.39730924403024e-09 -2.51189181347108e-10 -7.9852920929475e-10 8.70002539012961e-09 6.34219004109679e-09 -2.95628783886824e-09 2.22819419095736e-09 3.72595870203661e-10 7.97876980651622e-09 -8.22038582310257e-09 -2.04679333545793e-09 1.01725741740109e-08 -4.82014127979507e-10 3.20406155169958e-12 5.22454782199648e-09 -4.3992233930934e-09 -2.39727986652687e-11 4.50874486642531e-10 4.93759671170058e-10 -2.02305464293324e-09 -9.17823877852024e-10 4.32557547277396e-09 3.8248113658227e-09 -2.33829343873317e-09 -1.55344475139338e-09 1.19974702525523e-09 -1.50311243357488e-09 -3.75775951762375e-09 -4.93674219985802e-09 2.35821634092196e-09 9.80568308751348e-10 -6.85482315828245e-10 -3.08924776089059e-09 -6.49005702015267e-10
"R1008" -8.01662359281264e-08 5.45597473213805e-09 -2.78933641060907e-09 7.85973015422423e-08 -3.25477052959935e-09 7.35272006502369e-09 3.58496257237357e-07 -4.74143915721124e-09 -3.2536386869876e-08 -1.69210945727091e-07 -1.14456536404924e-09 3.8177332136104e-08 -1.33954294424585e-09 5.04967509640155e-10 1.22399062109914e-08 6.73606150348471e-08 -1.07494036464467e-08 -3.1137941438915e-10 4.23439307042054e-09 -1.70672071019203e-08 4.17646091262016e-08 -8.8592347305121e-09 6.39442168904811e-10 -3.58999366391486e-08 -7.74048092997762e-10 -2.12566972797202e-09 -6.04988360894653e-09 -2.1863056941636e-07 5.44551801299307e-09 -2.48665715396039e-08 2.37572261244539e-09 -2.40282619288142e-09 -8.57027091389938e-09 9.1054261968697e-09 2.59208471945748e-09 4.72180257987566e-11 5.66770803608739e-09 -3.79366652274078e-09 5.33471235468724e-09 3.0283972381072e-09 -1.42248119784347e-08 2.76075956552539e-09 1.51704195241123e-08 7.08185181806621e-09 2.93931802875245e-09 -6.22719170304444e-09 -1.03540843756031e-09 -1.4946031423604e-09 -4.00464552086723e-09 -6.7698362490544e-09 3.67769051772586e-10 -3.52734151231221e-10 2.54718892562515e-10 -2.34354882588487e-08 1.36011839361609e-08 -1.07533409822167e-09 -2.36017268396372e-08 1.9044981286226e-08 -1.79774934098923e-09 1.7389220739796e-09 -3.9777243513762e-09 7.3732902541914e-09 -3.74444317158718e-09 1.32995585600327e-08 7.54916364387665e-10 -6.12975768346184e-10 -6.08877686997087e-09 4.66744889414203e-10
"R1009" -9.1294307876882e-08 -1.23982091082884e-09 -4.50887941141014e-09 -2.32703448642616e-10 -2.30941011577748e-09 -1.17406410989414e-07 -4.74143915721134e-09 2.61222175442974e-07 1.47054220781648e-08 -6.69658110711872e-09 1.28267733571522e-09 2.88446278621701e-08 2.68450705144836e-09 -9.28065736080639e-08 1.72537857504284e-08 1.88044053259511e-09 -6.14694617929124e-10 -2.77650892855282e-09 5.71671267553553e-09 -1.77169414155545e-08 -1.09622200637913e-08 1.86060274392118e-09 1.0530083108186e-08 -3.59806770461013e-09 -4.96261492949064e-11 6.4611553196749e-10 -1.75916860224423e-09 8.90372158041956e-09 -6.14347574950559e-09 -3.45663327633115e-10 -2.12882317752894e-09 -1.256585203908e-09 3.63304050177022e-08 -4.42369635770865e-09 -2.61068923339969e-09 2.07781138976641e-09 2.9189411991739e-10 -6.79282222455716e-09 -6.41021776456168e-09 -1.02236037928955e-09 4.55977802721382e-10 4.42287228296721e-10 1.97954477082216e-09 2.20653165476367e-09 1.20834510489459e-09 4.98134439143075e-09 1.41241006646913e-09 2.42494234371596e-09 -4.57961332234786e-10 -4.08468417197320e-09 -6.59073669876481e-10 3.05182440753596e-10 -2.26598125390458e-10 -2.85716359629268e-09 3.97830419717901e-09 -5.73873242011074e-09 -1.33683878238056e-09 -8.02189354542867e-09 -9.64715533568934e-10 -4.69240860358675e-10 1.10472116576888e-10 1.05483743426511e-09 1.39484633006746e-11 -1.01573357073776e-09 3.50410287157316e-10 1.47826730324264e-09 6.19945972178009e-10 5.74197729653587e-10
"R1010" -3.51425108287352e-08 9.94153178963053e-10 6.7944128627084e-09 2.02344229366464e-08 8.29435610697906e-09 4.36201340484587e-09 -3.2536386869876e-08 1.47054220781648e-08 1.956397735946e-07 3.75496306764893e-08 2.01062920332864e-09 -8.02301537920663e-08 -2.2194619732812e-10 1.87549817342833e-08 -2.32968092545273e-08 1.77572983650435e-08 5.67219592302357e-09 -1.54725008073422e-10 -2.90105631010551e-09 -6.26302757250099e-09 -1.37898526012978e-08 -9.42978230870335e-09 -1.3312124588363e-08 -1.28607718372001e-07 1.57105115959101e-09 -1.43627149905006e-09 -4.2426482451267e-09 2.84728141564227e-08 -7.73349011802991e-09 2.78746564491477e-08 1.02355863843099e-09 -2.5364280879485e-09 -1.14939354226916e-08 1.93756350560496e-09 -1.57322552126179e-08 2.58037843508191e-09 4.83962688762641e-10 1.18273301613414e-08 -7.25973640045563e-09 8.77624079812748e-09 2.86112982036684e-08 -1.46574292097723e-09 -9.82589338208628e-08 -3.41507847405857e-09 -2.97627792648662e-09 8.94868246265112e-09 -1.68981106635282e-09 4.10717060909636e-09 3.70429345543649e-09 7.38427303033852e-09 -3.08981538613314e-09 1.5311529357258e-09 2.85744286566209e-09 -1.68069930101366e-08 2.39033286605373e-09 6.01706441342633e-09 2.39608846273871e-09 -6.85007258229322e-10 8.44032889706192e-10 7.99730282384208e-10 -3.50190307693286e-09 3.6514109163724e-08 -3.36907690340779e-09 -2.83050159550026e-10 4.96221392381317e-10 1.4016648844182e-09 1.28775511781187e-08 -9.16571920150512e-10
"R1011" 1.03852269792944e-08 2.4577764726188e-10 -3.86374871176745e-10 -4.93279723086055e-08 -6.32965187068783e-09 -1.85886931945623e-08 -1.69210945727091e-07 -6.69658110711865e-09 3.75496306764893e-08 3.46477060230999e-07 9.0803692480343e-10 -1.37708520277766e-07 1.43607234360468e-09 9.28557250016863e-09 3.20232307168494e-08 -1.24586041655457e-08 2.59696607719892e-09 -2.99375796497963e-10 -1.48572890588601e-09 3.60167922588474e-08 -2.76143293699026e-08 1.36360627774033e-09 8.41884402066749e-09 -7.00114212398148e-09 -9.03069389542556e-10 -3.75463820138742e-09 -1.66249883916303e-09 6.26559022747935e-08 -2.66593198858778e-09 -4.14035560757264e-09 -2.39135443049822e-09 2.58796550396409e-09 2.29382740183691e-09 -2.4926086107426e-09 6.97034639241008e-09 4.54857851404023e-10 9.87270637580507e-10 2.41325658690451e-09 -1.56314771751612e-09 1.16699065050869e-09 -6.13927355252747e-09 1.15249152304784e-12 -3.06362913350719e-09 -2.80403952898497e-08 4.04130072548151e-10 1.07552894536428e-08 2.20707152164577e-09 -9.89708184637676e-09 4.58517737786692e-09 1.37622320604517e-08 1.1541900295174e-09 2.31105256870866e-10 -9.22062660703247e-10 1.37719544361132e-08 7.79631556843422e-10 -1.41739969164142e-08 -6.11787971437871e-09 2.69735463244317e-08 1.40255907066384e-09 -2.54914021076538e-09 -2.13603764285013e-09 -5.74899812609556e-08 4.96540317998619e-09 7.77026918121607e-09 2.19240056384125e-10 -8.13097709891385e-10 1.2576719498558e-09 -3.45397925304505e-09
"R1012" -4.21618289743964e-09 -6.02387059752247e-09 -1.12507242119156e-09 -1.29350808082324e-09 -8.60875222546384e-09 2.43268385259262e-09 -1.14456536404921e-09 1.28267733571522e-09 2.01062920332864e-09 9.0803692480344e-10 1.40838211823918e-07 -7.36104438797633e-10 -3.95579503241757e-08 1.32907475670748e-08 -2.6791422514491e-09 -8.73376454250304e-10 4.33617945787738e-09 -3.00292410371041e-08 -1.40017084862892e-09 9.53208985887551e-10 5.14087085307989e-09 -1.56790378647995e-09 2.30436839628288e-09 -4.80002784191704e-10 -1.97904874576553e-08 -2.32478471526115e-09 1.0123368457992e-08 1.19409470652486e-09 -8.54377344534639e-09 -8.51541843463328e-11 -3.43085436040493e-09 -2.97204403632117e-08 3.4595995079062e-09 -3.371201753234e-08 1.5516836826843e-09 -2.04208946061985e-09 2.03188471370364e-09 -7.90275373211296e-10 6.86620966550529e-10 -1.71605173382077e-10 -7.86978962450259e-10 1.0495827979986e-09 -3.95061964507577e-10 2.97455555805655e-10 4.30040697261991e-09 1.89026710454137e-09 -4.81713561599048e-09 -1.37600408914474e-09 -1.97925408316233e-09 -2.62226920639717e-09 4.26130195647291e-09 9.84624586204363e-10 -4.35820396156665e-10 -4.7292401422588e-11 2.96600749153629e-09 9.66322386354609e-10 -4.39786820228719e-09 -9.31908888654553e-10 3.8949616004104e-09 -1.06251649159867e-09 7.03354888491092e-09 1.60746719441246e-09 7.25198969837444e-11 1.67704150075922e-09 2.6449839035832e-09 6.2431635815764e-10 -6.49892040804837e-10 -4.37282088391912e-09
"R1013" 1.52389196275548e-08 -1.23434740144222e-09 3.48855779485749e-09 7.48200234958026e-08 1.10668410743085e-08 -4.32019274250748e-08 3.81773321361038e-08 2.88446278621701e-08 -8.02301537920662e-08 -1.37708520277767e-07 -7.36104438797634e-10 2.29212604249478e-07 -3.65678678555074e-09 -1.93477701174941e-08 -2.44567779388646e-08 5.8023082318038e-09 -8.44396946996058e-09 -1.76149045310276e-11 2.68271595298007e-09 -1.4216439172658e-07 1.51958181708059e-08 -2.30218509438541e-09 -5.81952802619194e-09 2.67102480778754e-09 1.50534443670547e-09 2.60018650105083e-10 -1.60276118276597e-09 -1.3564316372992e-08 6.11539754268986e-09 -1.94198452346283e-08 2.26707614884903e-09 -1.36023778361513e-09 1.45655183890123e-08 5.02477707243892e-09 -1.45628936618066e-09 -7.21542433293486e-10 1.61381019583419e-10 9.88901674528341e-10 -6.91562517619801e-09 -5.67092148636421e-09 -4.11961681750685e-10 -3.52142929944123e-09 2.98360217097075e-08 1.68647200874047e-08 1.80500817735541e-09 -1.96021252662064e-08 -5.51013102530977e-09 4.37792921042368e-09 5.31781836822627e-09 -2.35947090538721e-09 -3.74864880393879e-10 -2.6167798502904e-10 -8.76900149668143e-10 6.69962734718729e-09 -1.34528739916459e-09 1.60986173444846e-08 3.91065037970802e-10 -8.68700690663676e-09 1.39197484307185e-09 1.45645677986906e-10 -2.31070994460807e-10 -1.40050921597922e-08 -7.51473821262059e-10 -2.6972418997075e-09 6.86363310966096e-10 3.69997239727928e-09 6.94752001001343e-10 4.70753782738126e-10
"R1014" -5.26381821615421e-09 1.84913904092982e-10 1.33042420108346e-09 -2.77239493198876e-11 -2.631344382018e-09 2.16855894255657e-09 -1.33954294424583e-09 2.68450705144836e-09 -2.21946197328122e-10 1.43607234360466e-09 -3.95579503241757e-08 -3.65678678555073e-09 1.41521964860716e-07 8.15282894931665e-10 2.40650947506389e-09 1.19742224279779e-09 -1.73371614767414e-10 -5.938280467446e-09 9.37149849340779e-09 1.84468460523413e-09 -9.72911167208672e-11 7.42798696317295e-10 -3.17221727220001e-09 5.14227776793971e-10 -3.47568618621418e-08 -6.47107204860374e-09 -4.24841904232186e-10 3.62734015030445e-10 1.29543379218886e-08 6.89234337938782e-10 -4.09921777933136e-08 -1.12610843263232e-08 -4.78198921674208e-09 6.76830522370127e-09 3.90107668623413e-09 8.1592403058386e-10 4.25759811136456e-10 -1.98765594049295e-09 5.39980386801045e-10 -4.8855081384534e-10 -3.19709678886432e-09 -2.47255385678719e-11 -9.73380785665053e-11 1.17339621430884e-09 -3.98862409247233e-10 8.47642102355178e-10 -3.81080970528002e-08 -1.72698386718484e-09 -4.00473727014449e-10 -1.36655708633319e-09 -9.14650255494666e-11 -5.79010495525279e-10 5.77006750631487e-09 1.27880111874739e-10 -2.52815565354472e-09 -4.30962962086631e-10 -4.83528082747918e-09 -7.6527417191275e-10 -2.59614158873755e-09 -2.73924591029924e-09 7.40275744748747e-09 2.59304131927689e-09 -2.0070464486654e-09 3.75318270800091e-09 4.45171783890003e-09 1.14550302980066e-09 -2.32284310550308e-09 1.2971226150669e-09
"R1015" -6.20432589691915e-09 3.91942050321155e-09 7.74072619254325e-09 -9.58413669421586e-11 -5.06693839636631e-09 1.39093496116055e-08 5.04967509640103e-10 -9.2806573608064e-08 1.87549817342833e-08 9.28557250016878e-09 1.32907475670748e-08 -1.93477701174941e-08 8.1528289493167e-10 2.20847974821356e-07 1.25600327369039e-08 -4.49656034120024e-09 6.01278175713826e-09 5.70669063151354e-09 1.61901756664651e-08 1.89583187561572e-09 3.03262240186674e-08 4.55375675942456e-09 -2.75597932293031e-08 -4.72218801652159e-09 3.61055542460532e-10 -1.17951514457462e-08 -6.79369011901781e-09 -1.33515768811178e-08 -1.13243823385818e-07 -1.62245309962916e-09 1.09323693988112e-09 7.20529121452005e-09 -6.18843209716567e-08 8.27851293779416e-09 2.54645689003774e-09 1.49537804452375e-09 1.91681544541922e-10 -3.93313256952754e-10 2.99671366978722e-10 3.53400581120669e-10 1.41373967111289e-09 9.35697330748218e-10 2.16720331110521e-09 -2.47314920791839e-09 8.47437629029288e-10 -6.59518035379545e-09 -2.30456917672516e-09 -4.03059839269693e-09 1.77996065005658e-09 1.10840278560039e-08 4.159494130854e-10 2.4366108082652e-09 -1.85309399949419e-10 2.16655625961411e-09 5.10307195985725e-10 4.02730788946524e-09 -3.91097547015489e-09 -1.11795359067083e-08 -2.82061342424539e-09 -2.59914926626825e-09 -6.85116423746952e-09 4.25663265548296e-09 4.29069776210895e-09 3.83314255470299e-09 -1.04126340832955e-09 -2.83335019553869e-09 -6.95862485615484e-09 -2.09549378039541e-09
"R1016" -1.05279466381501e-08 5.24223707494599e-10 -5.24236188220315e-09 -6.26512529172292e-09 -1.31189908033603e-08 -8.1090609595042e-08 1.22399062109914e-08 1.72537857504284e-08 -2.32968092545272e-08 3.20232307168493e-08 -2.67914225144909e-09 -2.44567779388647e-08 2.40650947506389e-09 1.25600327369039e-08 9.83968118191514e-08 4.19642632809653e-09 8.28505735437835e-09 2.94043339189578e-09 1.19912674893776e-09 1.31829426764804e-08 7.08581200641423e-09 -1.38795082388019e-09 3.92223117511899e-09 2.09900093525594e-08 -4.66745689330053e-09 1.15933744076494e-09 7.6721468471363e-10 -2.41934628147017e-08 -6.05621365371046e-09 -5.54123701558883e-10 3.33584072550438e-10 5.15601094039005e-09 -9.83299889956252e-09 -1.06668347923284e-08 7.53745924949418e-09 -1.61676907928979e-10 1.37926461816707e-09 -3.6570031125839e-09 8.86298148046879e-10 1.32294156249336e-08 -2.85819472531037e-09 2.39689694885859e-09 -6.69046212210528e-09 1.01485630982623e-08 1.00565411893985e-09 -2.89439356487468e-08 7.06466691479367e-09 -5.96759280127889e-09 -1.6023436467172e-08 -1.68927483993219e-09 -1.86921197432287e-09 -1.09085462214388e-09 -1.66268021809803e-09 9.22195813441805e-09 7.90840774208729e-09 -1.65274328558222e-09 -7.56420615676705e-09 1.43749187506674e-08 -6.42749143159746e-10 -1.01595145120015e-09 7.87074014957744e-10 -1.42421945853559e-09 3.24829048061581e-09 -6.41104289215318e-09 -3.37097021557167e-09 -5.79004299225608e-10 4.20784232545961e-09 6.75945434537404e-09
"R1017" -3.26497595119379e-08 2.94950696648477e-08 5.96194061625872e-08 9.07338197567211e-08 3.22641738541817e-10 -6.14976754359439e-09 6.73606150348469e-08 1.88044053259516e-09 1.77572983650434e-08 -1.24586041655458e-08 -8.73376454250311e-10 5.80230823180378e-09 1.19742224279779e-09 -4.49656034120022e-09 4.19642632809654e-09 3.72313403767743e-07 -4.7848055992715e-09 -1.60875651300602e-09 -1.19011199454961e-09 -1.66701143166943e-08 -2.65917275955484e-08 -1.06489728471288e-07 -1.03703944983428e-07 -1.11800147628077e-07 -2.34032270950549e-09 -8.92851189480646e-09 -3.70515531675651e-08 -1.80145398868231e-07 1.10616537380692e-08 1.02185808883999e-07 9.91500511553817e-09 -3.04811802374734e-09 1.95992642543312e-08 4.94862854838662e-09 6.65063033492721e-09 1.72289353865487e-08 7.84932513724835e-09 -4.22217213402081e-08 1.13203296224454e-09 -5.5543512164945e-09 -1.57406308738515e-08 7.0973547479679e-11 3.39624440509857e-09 6.94414946326196e-09 3.13691640984219e-09 7.79313045149425e-09 -1.61233481644319e-09 2.91284266674702e-09 6.33484101082482e-10 -1.05756649971508e-07 -4.00255124657549e-09 -3.94916123440489e-09 3.29856408186446e-09 -7.77736531487267e-09 1.30110831796345e-08 -3.13732381907218e-09 -1.97205220612183e-08 -4.24779002123195e-08 -5.04578800203748e-09 3.05482830815181e-09 -1.37033233832943e-08 1.09268814304759e-07 7.8642028205681e-09 5.31050353619186e-09 -2.18479338203178e-09 1.08233869050006e-10 -1.64703675200616e-08 3.0623673998747e-09
"R1018" 3.50833146571464e-09 -1.74036043800445e-08 -3.48000414277077e-08 -3.07751474297407e-09 -3.34300603658877e-10 5.92883731592035e-10 -1.07494036464468e-08 -6.14694617929107e-10 5.67219592302358e-09 2.5969660771989e-09 4.33617945787739e-09 -8.44396946996055e-09 -1.73371614767409e-10 6.0127817571383e-09 8.28505735437837e-09 -4.78480559927155e-09 1.02335170659661e-07 5.41529377319301e-09 -4.38110982430781e-08 4.26307238133873e-09 -1.75843242096854e-08 2.08043781627314e-08 -3.85086045269078e-08 -7.90013145825716e-09 4.57129963953139e-09 6.54439809099392e-09 1.45326814079565e-08 1.81739726802865e-08 1.62855627986035e-08 1.04983578549431e-08 -1.30534638278837e-09 2.05765404616713e-09 -2.05245555219712e-08 -3.11241650786323e-08 -2.37750118085877e-09 4.11712334351513e-09 8.32426774295239e-10 2.94462822317765e-09 -1.91976616172999e-09 2.22928444295077e-09 7.37465487476568e-10 3.63623826600159e-09 1.54211827702537e-09 5.66011597524886e-10 -8.49192076795313e-10 -4.62363643874542e-09 -1.85876265498478e-09 -1.20016633140248e-09 -2.30882292016254e-09 5.57019655682863e-09 1.05313215638914e-09 1.27025585739012e-09 1.45492184465609e-09 9.26256969002805e-10 -1.33821972482497e-09 1.34829052913606e-09 -1.53674222679471e-09 6.16041544683197e-11 -2.28506958323466e-09 -2.19146121746543e-09 -2.49845518602495e-09 -3.3331291596263e-09 1.05771786265592e-10 3.44532745387458e-09 -2.34271794958676e-09 1.2569655532231e-12 -2.10942932671782e-09 -1.02410141933808e-09
"R1019" 2.20501391788903e-09 -2.01319070624028e-09 -1.48181342101742e-09 2.12179052350786e-10 8.01849900127811e-09 -2.78290686083031e-09 -3.11379414389175e-10 -2.77650892855281e-09 -1.54725008073426e-10 -2.99375796497975e-10 -3.00292410371041e-08 -1.76149045310482e-11 -5.938280467446e-09 5.70669063151354e-09 2.94043339189578e-09 -1.60875651300602e-09 5.41529377319303e-09 4.27635868983059e-08 -2.44909877861029e-08 3.65568678593845e-11 -7.6817901235822e-09 -1.2559668017699e-09 7.06345950117014e-09 -2.36738300541305e-09 7.80180912024135e-09 -1.35397554710085e-08 9.92571604080588e-09 8.30041469217250e-09 -7.01187729910397e-10 -9.60405155191995e-10 2.36686768578757e-09 -5.29672842070674e-09 -9.32673248190463e-10 8.07818971655545e-09 -5.64338346896305e-10 1.5551126814445e-09 -4.7905998569854e-10 2.64582635703289e-09 -1.7404654329473e-10 -2.14922967738122e-09 3.59752727251281e-09 -8.95950544360073e-10 -1.0837634472516e-10 1.75935524380284e-09 1.84426545289179e-10 -2.22070197895264e-09 2.72805828093925e-09 1.75077691951522e-09 1.84403070328292e-09 -2.4155823191742e-09 2.28687077868481e-10 6.22475780089871e-11 -1.27244832772661e-09 -9.36238140620623e-10 1.61669715699201e-09 3.82928753209627e-09 3.36030424949777e-09 1.89566815387125e-09 8.62971038760305e-11 1.36021168781857e-09 -5.36467450972243e-09 -6.11614629569527e-09 4.50124269606818e-10 -4.48947128282124e-09 -6.59522508815263e-09 -9.22420087313827e-10 -2.08585277543273e-09 3.32094352729647e-09
"R1020" -1.61968721642536e-08 8.45537389281016e-09 1.70328216607178e-08 2.21963101989261e-09 1.05378953480577e-08 1.39585703783649e-09 4.23439307042047e-09 5.71671267553554e-09 -2.90105631010553e-09 -1.48572890588598e-09 -1.40017084862892e-09 2.68271595298004e-09 9.37149849340779e-09 1.61901756664651e-08 1.19912674893776e-09 -1.19011199454961e-09 -4.38110982430781e-08 -2.44909877861029e-08 1.18573182632974e-07 -3.13880938480085e-09 2.29020475064246e-08 -3.42097162525737e-09 -5.75627178101983e-09 9.98983533670902e-09 -1.06372842995281e-09 -2.56773027786489e-08 -2.44960444638341e-09 -2.15730783807558e-08 -5.19820770256028e-08 -6.37574891146647e-10 3.56935837950577e-09 -1.18775243030557e-10 2.54148228246311e-08 -4.28341409872305e-08 2.37417055663687e-09 3.44808577446098e-09 1.72155028847674e-09 -1.20288012535644e-09 2.07794265130533e-09 2.63610129455568e-09 1.82796786425688e-09 -1.71232939254238e-11 -1.71646837867063e-10 -2.61065040940116e-09 1.97909274511511e-09 1.15458080973647e-09 7.22027627457002e-10 -1.86965693109961e-09 -3.89343471891469e-09 5.73144196235819e-09 -3.12741573679882e-09 -6.84105096380235e-10 -3.87249148311395e-10 6.65704509758889e-10 -4.53003650659131e-09 2.19788499983656e-09 -1.71336762591077e-09 -5.14702160944651e-09 -4.04683520603265e-09 1.98169688831169e-10 -9.10783210895329e-09 3.7339722134197e-09 -9.47405368472525e-10 -8.86579955498552e-10 2.02950515772218e-10 8.26618256442656e-10 2.03986346929078e-10 2.44269693054181e-09
"R1021" -1.46686928278061e-09 -5.06576721078107e-11 -4.91363588203719e-09 -2.90902142211966e-07 -4.65826344436351e-09 3.58224254566156e-08 -1.70672071019202e-08 -1.77169414155544e-08 -6.26302757250099e-09 3.60167922588474e-08 9.53208985887521e-10 -1.4216439172658e-07 1.84468460523409e-09 1.89583187561568e-09 1.31829426764804e-08 -1.66701143166944e-08 4.26307238133875e-09 3.65568678593993e-11 -3.13880938480079e-09 3.01086971892945e-07 -1.55010928161754e-08 6.61583944235239e-09 7.6906787526286e-09 5.74073560413332e-08 -6.47864292693849e-10 1.43398663217451e-10 3.47039113413955e-09 2.3381521579921e-08 -3.01249206212706e-09 8.43178936674388e-09 -1.48163699958484e-09 -3.21438518404896e-10 -2.46763624668906e-09 -1.34828218461396e-09 -1.38302649330407e-09 -5.33694815519273e-10 -2.48357672523116e-10 8.34385367631823e-08 1.71847538454655e-09 -6.30344691731641e-11 -1.50066208202889e-08 9.73024664027328e-10 3.47136778529801e-09 1.62556406863952e-08 -8.61609063422754e-10 -1.50357055289653e-08 2.04387006287721e-09 -8.64744605233693e-10 2.50189769393232e-09 -1.66545825195348e-09 -2.01064448334053e-09 3.02939797828811e-10 1.60828540263566e-10 -4.110326878299e-08 -7.66743712783083e-09 -1.273089266392e-08 5.00150783975978e-09 3.94453616847114e-09 -9.30386716889754e-10 -7.5156887532467e-10 3.69567780063159e-09 2.8869950284837e-08 1.89678439613594e-09 3.9091563241552e-09 2.29313146751596e-10 -3.35333083422294e-10 1.55032941805468e-09 -2.61415905279529e-10
"R1022" 4.31917285909094e-08 2.05574076212281e-09 3.76622348574639e-09 3.48829716932345e-08 3.20059880130708e-09 -3.39626089597856e-09 4.17646091262017e-08 -1.09622200637914e-08 -1.37898526012978e-08 -2.76143293699026e-08 5.14087085307989e-09 1.5195818170806e-08 -9.72911167208722e-11 3.03262240186674e-08 7.08581200641429e-09 -2.65917275955483e-08 -1.75843242096854e-08 -7.68179012358217e-09 2.29020475064245e-08 -1.55010928161754e-08 5.42544487234613e-07 6.25312230173611e-08 -3.18044028902369e-07 3.06291503181538e-08 -8.55551063675886e-09 -7.73246640204081e-09 3.73505531183694e-08 -1.82186909598531e-07 -1.4450467805304e-08 -1.73351449208596e-07 -4.51334895908759e-09 -7.78496989456142e-10 -8.58954152548931e-08 2.40599773893748e-08 8.34763458126584e-10 -4.3807005079364e-09 3.35179945646542e-09 -1.53054883254328e-08 -4.74571789901798e-09 2.4654227382584e-09 1.8538980413648e-09 -4.57555628983396e-10 8.219065672757e-09 -8.19080234786261e-09 1.51836980311493e-09 7.67549244866722e-09 5.0799542121097e-09 -4.16630691369209e-09 -3.64225325172998e-09 5.18400903515219e-08 2.70844496385605e-10 1.40860174701148e-09 -4.38194209418365e-09 -5.21236312149985e-09 -5.77399362452652e-09 -5.97109648356231e-08 -2.0710044236099e-08 -2.9757410460968e-09 -2.8886056717437e-11 1.46153196229816e-09 -1.23029522974814e-08 3.65828198789309e-08 7.71004882251394e-09 -2.00155753094655e-08 1.49303607762904e-09 2.63775254398479e-10 6.17850151430782e-09 4.06392089075167e-09
"R1023" 6.26150979599085e-09 -4.06673392373091e-09 -1.36824687714681e-08 -9.47566313903025e-09 1.56110580977508e-10 3.82185674528592e-11 -8.85923473051214e-09 1.86060274392122e-09 -9.42978230870333e-09 1.3636062777404e-09 -1.56790378647995e-09 -2.3021850943854e-09 7.4279869631731e-10 4.55375675942455e-09 -1.3879508238802e-09 -1.06489728471287e-07 2.08043781627314e-08 -1.25596680176993e-09 -3.42097162525737e-09 6.61583944235243e-09 6.25312230173612e-08 1.41377464451762e-07 -8.6481732645882e-08 2.25067640378004e-08 1.15692611616581e-08 3.71994257724079e-09 -1.38024321247227e-08 1.75717683344401e-08 -2.72661288944101e-09 -5.39383894112575e-08 -3.7859595092773e-09 1.43293818464401e-09 5.32434132913641e-09 5.15821557027424e-10 -6.5889133280179e-09 -1.52851710348462e-08 2.36143613020162e-09 -1.42064937320969e-08 -2.77642340129546e-09 2.31924468809279e-09 -1.32870507985528e-08 1.87929003698365e-09 2.31732346798369e-08 3.2915042572917e-09 -6.3076908492718e-09 -1.67016616623482e-09 1.16512903130364e-09 6.14577483672641e-09 -2.43874383755617e-09 4.80761413685778e-09 3.72997114078064e-09 2.78700766550678e-09 1.48971831936391e-09 -7.9525822307139e-10 -2.11373762494543e-08 -4.86558759529915e-08 4.4013526765224e-09 2.11644180043847e-08 2.94630366893326e-09 -9.84934569929561e-10 6.82198655344276e-09 1.35882274958531e-08 9.02237674079572e-09 2.01959384285862e-08 6.02154524548905e-10 5.80703107802522e-09 7.88121284294913e-10 -3.10578903105292e-08
"R1024" -1.76674880997993e-09 6.26104557736072e-09 -1.42797230404212e-07 -3.92602539253735e-08 -9.20567890377111e-10 3.92317961796168e-09 6.39442168904887e-10 1.0530083108186e-08 -1.33121245883631e-08 8.4188440206675e-09 2.3043683962829e-09 -5.81952802619193e-09 -3.17221727220003e-09 -2.75597932293031e-08 3.92223117511899e-09 -1.03703944983428e-07 -3.85086045269078e-08 7.06345950117016e-09 -5.75627178101986e-09 7.69067875262858e-09 -3.18044028902369e-07 -8.6481732645882e-08 6.40812179904651e-07 6.44228663562231e-08 3.72665110003816e-09 2.42265032980347e-08 -2.7235345552937e-08 5.37546853287654e-08 -6.08769423994945e-09 -1.93284948380634e-08 -3.2977610384974e-09 1.31121638895938e-10 -8.32221316282231e-09 -2.18790410512309e-08 -4.4758125356824e-09 -2.64757943426454e-10 -4.75023099738689e-09 6.28636672502476e-09 -1.54513901137077e-10 3.28629620083285e-09 4.8679813030183e-09 9.01032254816097e-10 -4.54582933361713e-09 -9.01833811685349e-10 -4.88882023009245e-10 -5.31275752175879e-09 -4.17324246693274e-09 -1.75009573733084e-09 -6.48137414196705e-10 -6.44904770944746e-08 -3.78405197748869e-09 1.76862093727595e-09 -4.16913202271317e-09 9.59538875868127e-09 1.7095416997039e-08 5.38631490429717e-08 1.51257040781588e-08 6.6795604371118e-09 3.6223055958237e-09 -6.86090084501929e-10 2.94426051450262e-08 -2.34639517655799e-08 -7.31677063609818e-09 -6.94548823517867e-09 2.59637118845467e-09 -2.13673782716492e-09 1.68372782613982e-09 1.51630655272743e-08
"R1025" 4.14058674064479e-08 -8.40852468002123e-09 -3.01825646828766e-08 -2.52126381301883e-07 -2.70692240540945e-09 -5.1116338180815e-09 -3.58999366391486e-08 -3.59806770461014e-09 -1.28607718372001e-07 -7.00114212398144e-09 -4.80002784191711e-10 2.67102480778763e-09 5.14227776793991e-10 -4.72218801652155e-09 2.09900093525594e-08 -1.11800147628077e-07 -7.90013145825719e-09 -2.36738300541303e-09 9.98983533670904e-09 5.74073560413334e-08 3.06291503181539e-08 2.25067640378005e-08 6.44228663562231e-08 4.69826219776284e-07 -1.94464122185176e-09 5.76271791245695e-09 7.33429906186143e-09 -1.85126458297603e-07 -6.50015723837295e-09 -6.96684194199294e-09 -2.29644574326266e-09 4.49081946583323e-10 -1.219540882109e-08 1.1170680015777e-09 1.0462423954317e-08 -5.90137727346825e-09 -3.27921837744501e-10 5.32332621110921e-08 2.73403113041952e-09 -1.36037114610388e-08 -1.5462112776885e-08 3.50202857278533e-09 3.3499874333869e-08 -1.46556737791773e-08 -1.40042639661885e-09 1.64965519037808e-08 3.07742033042217e-09 6.00118910982858e-09 -3.64215652835784e-09 2.08638493551957e-08 4.74465299233805e-09 -1.86612878624772e-09 -3.62200198325627e-09 6.93656223221603e-08 -5.07721222831538e-08 9.91105552746672e-10 1.68114847385597e-08 -2.33301464158361e-07 5.10954175144475e-10 2.60489301695249e-09 4.92438050728299e-09 1.38555712149392e-07 3.14131787476473e-09 -2.65498100745155e-08 -3.8229880191482e-10 1.75136889795356e-10 2.07668357912431e-09 -7.99941923275877e-10
"R1026" -8.41417702724357e-10 4.16909576625717e-09 1.76348095552356e-08 9.68200582131581e-10 3.31458759169472e-09 2.0700048595751e-09 -7.74048092997745e-10 -4.96261492949092e-11 1.57105115959102e-09 -9.03069389542575e-10 -1.97904874576553e-08 1.50534443670545e-09 -3.47568618621418e-08 3.61055542460536e-10 -4.66745689330054e-09 -2.34032270950547e-09 4.57129963953137e-09 7.80180912024134e-09 -1.06372842995282e-09 -6.47864292693866e-10 -8.55551063675886e-09 1.1569261161658e-08 3.72665110003815e-09 -1.94464122185174e-09 1.01083025505723e-07 -8.23696752586671e-09 -6.23264747486789e-08 2.82827853547845e-10 2.85886629216825e-09 4.53907027633771e-11 -1.30244038505196e-08 5.69124737525664e-09 6.58798122121528e-09 -1.32524192330623e-08 1.20874214866686e-09 -3.46064290189988e-09 -1.19828714797341e-08 -2.88868704434239e-09 -1.41963394146639e-09 1.91687807205892e-09 4.57311082645092e-10 2.43334446615182e-10 -1.16806684771614e-09 3.97024102069575e-10 1.0055176135929e-08 3.69071143457e-09 1.38115887584319e-09 -4.02482610586717e-09 -4.74516175108419e-09 -1.82543996660036e-09 5.00175403968054e-10 -8.33669093549599e-10 1.54633929800814e-09 -9.66316419490631e-10 3.52649485468224e-09 -5.56776056692783e-09 4.41386048659947e-09 4.40663090879222e-09 -4.30534804776524e-08 -4.37706882968066e-09 2.89749067959435e-08 1.24992779829402e-09 1.39507804980759e-09 -1.095851792582e-09 1.26575069226351e-08 8.36765446708368e-10 -9.5868958184594e-10 2.03017583838782e-09
"R1027" 6.71250056317931e-09 8.66402210929989e-09 -1.9241875495728e-08 -5.4188723798438e-09 -4.71851614866628e-09 -4.95696516612868e-09 -2.12566972797213e-09 6.46115531967503e-10 -1.43627149905005e-09 -3.75463820138736e-09 -2.32478471526115e-09 2.60018650105102e-10 -6.47107204860373e-09 -1.17951514457462e-08 1.15933744076493e-09 -8.92851189480648e-09 6.5443980909939e-09 -1.35397554710085e-08 -2.56773027786488e-08 1.43398663217331e-10 -7.73246640204085e-09 3.71994257724077e-09 2.42265032980347e-08 5.7627179124569e-09 -8.2369675258667e-09 7.84786899914332e-08 -5.27586466546224e-08 -3.25761883816066e-09 2.21944747555746e-08 -9.1542740364171e-09 -4.28733111704123e-09 9.6892725825696e-09 -7.54275109230586e-10 -6.22097106259054e-09 -1.05201839393392e-09 3.81746397743613e-09 -4.70728707957052e-09 -1.93530795462357e-09 -9.90950284950814e-11 2.26674088121144e-09 -3.25541465822937e-09 1.5143397636363e-09 -1.24832880872773e-09 -5.52764069214358e-09 -4.57674235942738e-09 9.51500311195476e-10 7.41916434405787e-09 -9.93089921840658e-10 1.1781403451372e-09 6.37936874572402e-09 -5.52021891829437e-10 6.59203849162741e-10 -5.19106900601691e-10 3.9941874968311e-09 -1.24022921389939e-09 -8.01753219119719e-09 -1.84180778603337e-09 3.69095817733726e-09 1.23671954264619e-08 -7.10516000999603e-10 7.23737916987969e-09 2.02209467771497e-09 -1.19024889570289e-09 2.56849889915047e-09 3.01840670728994e-09 -2.26341622542647e-09 2.97576372201723e-09 -1.95010403569881e-09
"R1028" 2.52914497114016e-09 -6.6078325794591e-08 -5.73869005180968e-08 -5.96965410207934e-09 1.72818632327968e-10 2.23152885274626e-09 -6.04988360894656e-09 -1.75916860224422e-09 -4.24264824512672e-09 -1.66249883916299e-09 1.0123368457992e-08 -1.60276118276601e-09 -4.24841904232178e-10 -6.79369011901781e-09 7.67214684713646e-10 -3.70515531675651e-08 1.45326814079565e-08 9.92571604080589e-09 -2.44960444638344e-09 3.4703911341395e-09 3.73505531183694e-08 -1.38024321247228e-08 -2.7235345552937e-08 7.33429906186146e-09 -6.23264747486789e-08 -5.27586466546223e-08 3.51966423437382e-07 1.90239776471157e-08 -6.65228661704961e-09 -4.16414059145776e-09 -2.6887811225462e-08 1.66487445313123e-09 1.7865575924838e-09 8.09285638308221e-09 6.07305458560242e-10 7.83646007517111e-09 2.00176102193815e-08 7.33701241835e-09 -3.61017939035591e-09 6.73129297321812e-10 9.91247242483484e-09 2.88888946405208e-09 -5.96474697712033e-09 -6.79297271060549e-09 9.3379504271684e-09 -1.7295362724284e-10 1.73982786026786e-08 8.35583507365098e-10 3.4946217321018e-09 6.23522843039017e-09 -5.71155244398906e-09 -1.29928855922113e-09 6.72732233738276e-09 -3.4963112156123e-10 3.41042100009342e-09 1.99036568784731e-08 1.06860785540967e-08 -4.19387859586744e-09 4.62128996865589e-09 -7.32654363569979e-09 -1.44718702484228e-07 -1.08243262863488e-08 -1.14776765236366e-08 -1.09417008844428e-09 8.73045695269796e-09 -4.40373625438238e-09 -4.3422796549405e-09 7.702117789299e-09
"R1029" -6.62338678983554e-09 -1.12375427046575e-08 7.32889400273458e-09 -4.14250158443873e-08 -2.81396924201969e-09 2.50763740033074e-08 -2.1863056941636e-07 8.90372158041972e-09 2.84728141564228e-08 6.26559022747934e-08 1.19409470652485e-09 -1.35643163729922e-08 3.62734015030408e-10 -1.33515768811178e-08 -2.41934628147016e-08 -1.80145398868231e-07 1.81739726802866e-08 8.30041469217250e-09 -2.15730783807558e-08 2.33815215799211e-08 -1.82186909598531e-07 1.75717683344401e-08 5.37546853287654e-08 -1.85126458297603e-07 2.82827853547905e-10 -3.25761883816057e-09 1.90239776471157e-08 6.05713717021143e-07 4.05465294057145e-09 1.53627340472409e-08 -2.16678863118223e-09 3.7993642024574e-09 3.44004525017151e-08 -1.24616809611654e-08 -3.36545460839724e-09 -4.9570226959261e-10 -1.04831990674643e-08 2.9400745477645e-08 -1.9074404903103e-09 4.15484847168449e-09 1.17984179263051e-08 -4.41656829009757e-09 -2.33064799449579e-09 -1.06712044728576e-09 7.06688454845699e-10 -1.5396076721034e-08 -5.57460577485163e-10 -3.87458960844834e-09 2.65599219767589e-09 3.16599985864814e-08 -3.04920363270821e-09 5.52343863515573e-11 2.96052575958052e-10 -8.36631309143751e-09 -1.04728867471055e-08 1.98559325938715e-08 3.60215039100375e-08 1.36984690024882e-07 5.3251476458625e-10 -4.91169833685782e-09 1.58828990754033e-09 -1.72569636462751e-07 -3.46872637262229e-09 1.3983744013801e-08 -7.96062333340632e-10 8.53854726834408e-10 4.36018904712919e-09 1.67959256737845e-09
"R1030" 1.92978764887975e-08 9.21794026138457e-09 -3.67743529906341e-09 5.42991437222225e-09 6.92200349681994e-09 5.16404133396781e-09 5.4455180129931e-09 -6.14347574950563e-09 -7.73349011802989e-09 -2.66593198858774e-09 -8.54377344534637e-09 6.11539754268987e-09 1.29543379218886e-08 -1.13243823385818e-07 -6.05621365371045e-09 1.10616537380691e-08 1.62855627986035e-08 -7.01187729910382e-10 -5.19820770256028e-08 -3.01249206212707e-09 -1.44504678053041e-08 -2.72661288944094e-09 -6.08769423994948e-09 -6.50015723837293e-09 2.85886629216826e-09 2.21944747555745e-08 -6.65228661704958e-09 4.05465294057145e-09 2.0451413147243e-07 1.30790899564477e-10 -5.55271079387385e-09 -4.07435512252736e-08 -1.06883642175829e-08 -3.79331315374593e-08 -3.78937285892656e-10 -1.26560903958961e-09 -2.52264010409376e-09 2.29473242484278e-09 1.17301271139e-09 -2.27427705880625e-09 4.22622738318656e-09 -1.10196843403995e-09 -1.44188208936201e-10 -2.85281422975509e-09 -4.51074164295234e-09 4.05366550064907e-09 5.11103567270296e-09 1.76729624188215e-09 1.85199528304916e-09 -3.05622970272145e-09 -2.23219305339176e-10 -5.00282950401989e-10 -2.68539838331455e-10 -1.50045023821938e-09 7.54684469479767e-09 2.87440767824639e-09 1.63149317105364e-09 2.88046702168676e-09 -1.1720082844576e-09 8.87508380622417e-10 -1.23598198621259e-09 -5.12077551959177e-09 3.09214798810381e-09 -4.868283720254e-09 6.03342532697841e-10 -1.05236189869166e-09 -3.05952715649464e-09 1.79716434695221e-09
"R1031" -5.70390314647864e-08 -4.43659482621221e-09 2.34386418803678e-08 -1.55676469517743e-08 -7.71094242793682e-09 1.43290354557721e-08 -2.48665715396044e-08 -3.45663327633081e-10 2.78746564491477e-08 -4.14035560757255e-09 -8.51541843463528e-11 -1.94198452346283e-08 6.89234337938802e-10 -1.62245309962905e-09 -5.54123701558883e-10 1.02185808884e-07 1.04983578549431e-08 -9.60405155192148e-10 -6.3757489114672e-10 8.43178936674384e-09 -1.73351449208597e-07 -5.39383894112575e-08 -1.93284948380636e-08 -6.96684194199315e-09 4.53907027633644e-11 -9.15427403641708e-09 -4.16414059145779e-09 1.53627340472407e-08 1.30790899564503e-10 2.59489719473659e-07 3.59392284496664e-09 1.67864001109539e-09 1.39287553630218e-08 8.99053533459111e-09 1.03985776577287e-09 1.38081494209307e-09 -2.11590212359981e-09 2.87369506593926e-08 -9.04652984339964e-09 -4.59973411012402e-09 9.32572355814397e-09 -3.22408235049784e-09 -1.8624244583081e-09 3.85352592024238e-09 -9.28407479646062e-10 6.02365458109639e-09 -1.32385422040813e-09 -1.61986341032299e-10 2.73760275702113e-09 -3.99573865454978e-08 -1.20720387784403e-09 -1.25580706524759e-09 1.10101640198878e-09 -9.25810368403662e-09 1.09062022343296e-09 1.74452611629171e-08 1.10964000650895e-08 -7.0274121790041e-08 -1.09525605211903e-09 -2.69961728077986e-09 1.08043340005235e-08 1.54393750393733e-08 4.2637638968337e-09 -1.8616304860322e-08 -3.06247790674086e-09 2.53357938396667e-09 2.82918606767722e-09 3.71584448475351e-09
"R1032" 1.38497513720886e-09 8.86634489255349e-09 1.04267722528571e-08 6.10494670720894e-10 3.15412355929711e-09 -1.4593869322205e-09 2.37572261244546e-09 -2.12882317752892e-09 1.02355863843098e-09 -2.39135443049813e-09 -3.43085436040492e-09 2.26707614884902e-09 -4.09921777933136e-08 1.09323693988111e-09 3.33584072550436e-10 9.91500511553817e-09 -1.30534638278837e-09 2.36686768578756e-09 3.56935837950576e-09 -1.48163699958486e-09 -4.51334895908759e-09 -3.78595950927729e-09 -3.29776103849743e-09 -2.29644574326264e-09 -1.30244038505195e-08 -4.28733111704123e-09 -2.6887811225462e-08 -2.16678863118226e-09 -5.55271079387386e-09 3.59392284496659e-09 6.7120538376649e-08 5.58138336868851e-09 -4.39729652358658e-09 9.46738523003685e-09 -6.45784467981977e-10 4.61634961894884e-09 -1.09948795192042e-09 2.78034380149516e-09 -2.95913031371677e-10 -3.99522643720792e-10 1.20149714461459e-09 -7.99933070096716e-11 1.75625751456981e-09 2.07019313550834e-10 8.18893343670803e-09 -2.74191263648882e-09 -2.52262537922627e-09 1.66417405046797e-09 -1.26284899093846e-09 -1.14772508710733e-09 -2.48073126878492e-09 -1.84424811916203e-09 -5.24073559275075e-09 1.30108751940144e-10 -6.38413288520832e-10 -8.60610271742995e-10 1.2774967475268e-09 -1.0688776759354e-09 8.1546700158329e-09 8.73540685939406e-09 2.23547376003294e-09 -7.16052101122816e-10 -1.41123398876484e-11 -1.74561644746833e-09 -2.69589009006302e-08 1.99821866199982e-09 -6.41350677922571e-10 3.07718386209588e-09
"R1033" -1.68102724675259e-11 2.50810163184237e-09 -5.09686454446381e-09 -1.2416952960218e-09 -4.31489239141029e-08 -9.35703273267897e-10 -2.40282619288142e-09 -1.256585203908e-09 -2.5364280879485e-09 2.5879655039641e-09 -2.97204403632117e-08 -1.36023778361513e-09 -1.12610843263232e-08 7.20529121452004e-09 5.15601094039006e-09 -3.04811802374735e-09 2.05765404616712e-09 -5.29672842070675e-09 -1.18775243030556e-10 -3.21438518404879e-10 -7.78496989456125e-10 1.43293818464402e-09 1.3112163889592e-10 4.49081946583353e-10 5.69124737525664e-09 9.68927258256961e-09 1.66487445313122e-09 3.79936420245743e-09 -4.07435512252736e-08 1.67864001109541e-09 5.58138336868851e-09 8.36572864274379e-08 1.44374623014819e-08 -2.24931276029036e-09 -5.0885976105156e-10 -1.21678480783225e-10 -2.83117399479073e-10 1.91363938470175e-09 -8.86153372877758e-10 -3.05896881528167e-10 2.48490060485516e-09 -1.04356022280734e-09 3.8732727051276e-10 -2.06038906261279e-09 -1.03496828685398e-09 2.86557044939221e-09 -8.64405611380544e-09 1.62351381545199e-09 1.42182026263318e-09 1.60785905484986e-09 -9.07971831473192e-10 9.46656364197383e-10 8.78479736724635e-10 -2.45538279650795e-10 1.87301206948213e-09 1.17797074526786e-09 5.74821530505773e-10 -1.01205814014062e-10 5.42682509499001e-09 -6.32277745102243e-10 -3.15873965148641e-09 -3.41350297410872e-09 -1.40191429986473e-09 -1.4213933084345e-10 4.49688994072586e-09 -4.76721699432979e-10 2.69532340426378e-10 -1.07301129934816e-09
"R1034" -2.13009284714352e-08 5.63288624789545e-09 1.77265198378659e-08 5.38842252895774e-10 -1.33647338493522e-09 -1.57979713890465e-08 -8.57027091389931e-09 3.63304050177022e-08 -1.14939354226916e-08 2.2938274018369e-09 3.45959950790618e-09 1.45655183890123e-08 -4.78198921674209e-09 -6.18843209716567e-08 -9.83299889956247e-09 1.95992642543312e-08 -2.05245555219711e-08 -9.32673248190482e-10 2.54148228246311e-08 -2.46763624668912e-09 -8.5895415254893e-08 5.32434132913639e-09 -8.32221316282225e-09 -1.219540882109e-08 6.58798122121527e-09 -7.54275109230591e-10 1.78655759248382e-09 3.4400452501715e-08 -1.06883642175829e-08 1.39287553630217e-08 -4.3972965235866e-09 1.44374623014819e-08 1.28065842921288e-07 -4.66595277466121e-08 3.59917485050293e-09 -2.04112299291257e-09 7.11989408912549e-10 3.42866413441959e-10 3.84400099802179e-09 -6.86865993686482e-09 -4.90490102396325e-09 -4.25659528074218e-09 -5.59312679659134e-09 3.02368234820446e-09 1.46524618499379e-09 3.77056065261309e-09 -3.1070892742779e-09 8.03583723217973e-10 1.02379875489307e-08 -6.15582240313714e-09 -7.61954047005496e-10 -1.23174000364847e-09 1.49825940190601e-09 -2.38283746794965e-09 -1.78355573052023e-09 2.15960211556162e-09 1.31258312990645e-09 7.49478532138487e-09 2.66058384540097e-09 5.16090459377217e-10 -5.34115887922984e-09 -1.44262453676534e-09 -1.79676923565093e-09 4.10715820267527e-09 2.71889613764676e-09 -1.07377597697871e-09 7.50174109567375e-10 -3.30377714298876e-09
"R1035" 8.60601687348791e-09 -2.10097607292735e-08 1.29845578935803e-08 2.47808934864248e-09 -3.19315178530291e-09 1.83528861277308e-09 9.1054261968697e-09 -4.42369635770867e-09 1.93756350560493e-09 -2.49260861074257e-09 -3.371201753234e-08 5.02477707243893e-09 6.76830522370126e-09 8.27851293779416e-09 -1.06668347923284e-08 4.94862854838663e-09 -3.11241650786324e-08 8.07818971655544e-09 -4.28341409872304e-08 -1.34828218461395e-09 2.40599773893748e-08 5.15821557027421e-10 -2.1879041051231e-08 1.11706800157772e-09 -1.32524192330623e-08 -6.22097106259055e-09 8.09285638308224e-09 -1.24616809611655e-08 -3.79331315374593e-08 8.99053533459109e-09 9.46738523003683e-09 -2.24931276029035e-09 -4.66595277466121e-08 1.56318923092212e-07 -4.36181636070986e-09 -3.56730605482987e-09 2.09891549532264e-09 -4.95905181031696e-09 -2.05111751657284e-09 -4.5708596565865e-09 -4.99290225738339e-09 6.08804781680272e-10 6.01053386284332e-10 3.86599155392973e-09 2.23138964835593e-09 3.22408611513384e-09 3.41240731962e-09 3.66109032240159e-09 4.08929867463026e-09 -3.08437561169144e-09 4.81685409936022e-09 -1.06162934849244e-09 -1.26008277696496e-09 -1.04178583650852e-09 5.14864974437894e-09 -1.63514609986282e-08 -1.63037406917232e-09 3.11042825460152e-09 -2.12861602213769e-09 3.79032163456834e-09 1.93714748632257e-08 6.31525907353629e-09 -4.49419928251287e-09 1.8077532598253e-09 -3.35583628871293e-09 3.33166055904119e-10 3.90571590312893e-09 -2.05393348272644e-10
"R2001" -6.89902713797284e-10 -3.02278587660681e-10 5.24788401335158e-09 9.69720986877575e-09 -1.0836972647109e-09 -1.39730924403029e-09 2.59208471945756e-09 -2.61068923339978e-09 -1.57322552126179e-08 6.97034639241002e-09 1.55168368268427e-09 -1.45628936618067e-09 3.90107668623412e-09 2.54645689003774e-09 7.53745924949417e-09 6.65063033492719e-09 -2.37750118085873e-09 -5.64338346896295e-10 2.37417055663687e-09 -1.38302649330405e-09 8.34763458126511e-10 -6.58891332801790e-09 -4.47581253568238e-09 1.0462423954317e-08 1.20874214866685e-09 -1.05201839393399e-09 6.07305458560216e-10 -3.36545460839724e-09 -3.78937285892659e-10 1.03985776577297e-09 -6.45784467981987e-10 -5.08859761051571e-10 3.59917485050293e-09 -4.36181636070986e-09 2.09548652406661e-07 -6.68557854445988e-12 6.82850760387577e-09 -2.71927357580385e-08 5.2082843083439e-09 -2.71658141533873e-08 -3.42481467346028e-08 -2.87673585563433e-08 -6.67385855793984e-09 -1.89205548727218e-08 -1.84435515108718e-08 9.2693160071848e-09 -7.63539919160334e-12 -4.20939270995221e-08 1.29362523697669e-08 5.37257270383172e-09 -8.43174775208461e-09 7.18946612108528e-09 2.61338462520785e-08 1.40234207954575e-08 -4.46837294402366e-08 1.79393890188747e-08 7.2381614150911e-09 -2.0316493205416e-08 -2.15981592304268e-09 8.20389012265039e-10 -6.79630963366073e-09 2.5757537487707e-08 -1.92954498142512e-08 -1.28902692750853e-09 -8.9915519841223e-10 1.32190851794612e-08 -8.69342221786674e-08 1.42898456136364e-08
"R2002" -6.96808934399996e-10 -9.04178298633608e-08 1.80614369853411e-08 4.16731247719585e-09 -1.23145203143193e-09 -2.5118918134713e-10 4.72180257987442e-11 2.07781138976642e-09 2.58037843508192e-09 4.54857851404033e-10 -2.04208946061985e-09 -7.2154243329349e-10 8.15924030583862e-10 1.49537804452375e-09 -1.6167690792901e-10 1.72289353865487e-08 4.11712334351514e-09 1.5551126814445e-09 3.44808577446099e-09 -5.33694815519285e-10 -4.38070050793641e-09 -1.52851710348462e-08 -2.64757943426478e-10 -5.90137727346822e-09 -3.46064290189987e-09 3.81746397743612e-09 7.83646007517111e-09 -4.9570226959261e-10 -1.2656090395896e-09 1.3808149420931e-09 4.61634961894884e-09 -1.21678480783217e-10 -2.04112299291257e-09 -3.56730605482987e-09 -6.68557854442898e-12 1.19330041159144e-07 -2.84242587207276e-08 -4.80990801678442e-09 -5.23636070592497e-10 -8.48127173002288e-10 -5.90094827964731e-09 -2.28403617155947e-09 8.45593877204977e-09 4.04761007432407e-09 -7.41656296068303e-11 -2.54175714385654e-09 -2.15145465877707e-09 -1.56630482211153e-09 2.95380752529224e-10 4.39003440557446e-09 -7.67021515320592e-09 -4.06603742098913e-10 8.88222817314924e-10 -8.32866380057612e-11 -6.51363308397474e-09 -5.28302138797581e-09 1.62856169771199e-08 -3.36029842923036e-09 -4.19279142941778e-09 6.8262650641921e-09 -4.75776589894001e-08 8.8895020820858e-09 8.70515456646752e-09 3.70865542436435e-10 3.03167169389403e-09 1.86563449032636e-09 5.76872727498974e-09 -1.11340357127892e-08
"R2003" -1.41507666528552e-09 1.94281917174543e-08 -2.86118689353615e-10 -7.27371401305811e-10 1.51010226275373e-09 -7.98529209294724e-10 5.66770803608731e-09 2.91894119917443e-10 4.83962688762611e-10 9.87270637580463e-10 2.03188471370363e-09 1.61381019583397e-10 4.25759811136413e-10 1.91681544541892e-10 1.37926461816709e-09 7.8493251372485e-09 8.32426774295226e-10 -4.79059985698574e-10 1.7215502884767e-09 -2.48357672523057e-10 3.3517994564653e-09 2.36143613020167e-09 -4.75023099738691e-09 -3.27921837744459e-10 -1.19828714797341e-08 -4.70728707957055e-09 2.00176102193816e-08 -1.04831990674643e-08 -2.52264010409376e-09 -2.11590212359996e-09 -1.09948795192045e-09 -2.83117399479067e-10 7.11989408912599e-10 2.09891549532265e-09 6.82850760387578e-09 -2.84242587207275e-08 1.05244616128726e-07 2.60856339033511e-09 7.84766742966917e-10 7.66993503815007e-10 -3.68842496553058e-09 -8.65012436620296e-10 2.24813346283154e-11 1.67396500472017e-09 8.54898882243065e-10 -4.1765665034029e-10 5.65872832227994e-10 -6.21940398947731e-09 -2.58434987456932e-09 2.83131178519693e-08 4.74212221942685e-10 -5.84671863159166e-09 1.29393393303613e-08 2.15177169256659e-10 3.30675257329764e-08 -1.05913039473404e-08 -1.31143523502237e-07 2.31705320470188e-09 8.4691249417511e-09 -5.65679048423774e-09 -3.81255938276763e-08 -9.79697662549163e-09 1.2951397339694e-08 1.06594922304738e-08 3.04607501248233e-09 -6.84029897395344e-10 -3.96473795500021e-09 2.53424122651785e-09
"R2005" -1.21417847243868e-08 -4.8082231781975e-09 1.30581767302205e-09 -3.44340724531643e-07 -2.31129451952181e-09 8.70002539012966e-09 -3.79366652274095e-09 -6.7928222245572e-09 1.18273301613414e-08 2.41325658690448e-09 -7.90275373211317e-10 9.88901674528402e-10 -1.98765594049299e-09 -3.93313256952772e-10 -3.65700311258389e-09 -4.2221721340208e-08 2.94462822317767e-09 2.6458263570329e-09 -1.20288012535642e-09 8.34385367631825e-08 -1.53054883254328e-08 -1.4206493732097e-08 6.28636672502459e-09 5.32332621110922e-08 -2.88868704434245e-09 -1.93530795462365e-09 7.33701241834998e-09 2.94007454776449e-08 2.29473242484278e-09 2.87369506593924e-08 2.78034380149516e-09 1.91363938470172e-09 3.42866413442046e-10 -4.95905181031694e-09 -2.71927357580385e-08 -4.80990801678444e-09 2.60856339033511e-09 6.64765520302311e-07 1.61963761509564e-09 1.7673343628989e-08 4.2267908725773e-08 1.13556032930616e-09 2.40913653011239e-08 -2.98154482212362e-08 -1.45335773371227e-09 1.93370274159616e-08 -3.0168825572133e-09 -1.44458277116467e-08 -1.14206218432748e-08 6.83905363795482e-08 1.2855549614348e-08 -2.00706668434849e-09 -3.23792674566144e-09 -3.0462561342836e-07 2.0172668497468e-08 3.62168063115507e-08 -3.34863712049201e-08 -1.37855032636523e-07 4.97979531124091e-09 2.23871476983388e-09 -2.50505516910576e-09 -2.08206684997056e-07 8.13682492222143e-09 3.85471970933711e-08 3.28561058583768e-10 1.1542659170995e-09 -4.98065550320736e-09 1.77996447225316e-09
"R2006" -2.12639497862746e-09 8.06963855132916e-10 3.02999134945868e-09 7.18935699746206e-09 -6.509812422924e-10 6.34219004109678e-09 5.33471235468724e-09 -6.4102177645617e-09 -7.25973640045563e-09 -1.56314771751607e-09 6.86620966550523e-10 -6.91562517619799e-09 5.39980386801041e-10 2.99671366978699e-10 8.86298148046882e-10 1.13203296224452e-09 -1.91976616172998e-09 -1.74046543294711e-10 2.07794265130534e-09 1.71847538454657e-09 -4.74571789901800e-09 -2.77642340129547e-09 -1.54513901137086e-10 2.73403113041951e-09 -1.41963394146639e-09 -9.90950284950545e-11 -3.61017939035593e-09 -1.90744049031038e-09 1.17301271139e-09 -9.0465298433997e-09 -2.95913031371686e-10 -8.86153372877758e-10 3.84400099802181e-09 -2.05111751657283e-09 5.20828430834391e-09 -5.23636070592508e-10 7.84766742966928e-10 1.61963761509564e-09 1.06485719352458e-07 -3.1696399617046e-08 -2.18490167034812e-09 3.3144459822959e-09 8.90777209483011e-09 2.43084133441213e-08 -8.00370316640531e-09 1.782763234116e-08 6.62288547796556e-10 2.87338600811372e-09 -3.90629849039164e-08 8.39679280264083e-09 4.84300027738721e-09 1.11955183870648e-08 9.50475920105892e-09 -1.0566019024656e-08 -1.39915821262781e-08 -5.74655545283688e-10 2.27613956606828e-09 -1.23433747059838e-09 5.28767001432448e-09 -3.97059419498765e-09 1.59083057937545e-09 -1.47985482120628e-08 -1.27283950924766e-09 7.82267655987786e-09 2.79302982703401e-09 -6.2714868176532e-08 1.02284675559891e-08 -1.96669184454089e-08
"R2007" 2.25623992504233e-09 -2.71600077784284e-10 -5.80629228096855e-10 -2.09458485386858e-08 3.24962375854857e-09 -2.95628783886822e-09 3.02839723810722e-09 -1.02236037928957e-09 8.77624079812747e-09 1.16699065050864e-09 -1.716051733821e-10 -5.67092148636422e-09 -4.88550813845344e-10 3.53400581120667e-10 1.32294156249336e-08 -5.55435121649448e-09 2.22928444295079e-09 -2.14922967738118e-09 2.63610129455568e-09 -6.30344691731911e-11 2.46542273825838e-09 2.31924468809282e-09 3.28629620083284e-09 -1.36037114610388e-08 1.91687807205893e-09 2.26674088121141e-09 6.73129297321821e-10 4.15484847168447e-09 -2.27427705880624e-09 -4.59973411012399e-09 -3.99522643720791e-10 -3.0589688152816e-10 -6.86865993686481e-09 -4.57085965658649e-09 -2.71658141533874e-08 -8.48127173002303e-10 7.66993503815026e-10 1.76733436289889e-08 -3.1696399617046e-08 2.93456271963336e-07 6.24893936364038e-08 -1.35976960744614e-07 1.03839103984917e-08 -1.59763166090318e-07 8.63681106666173e-09 -4.66448657196275e-08 -9.46926385813844e-10 2.82687712057372e-08 -8.08462377052926e-08 -4.93459927003284e-10 -8.98652839938383e-09 -4.24646298181963e-09 1.30570448427668e-09 2.22226439148356e-08 -4.17543703001112e-09 -4.73454867304356e-09 5.88965969511479e-09 6.89405692014805e-09 -8.58617878172034e-10 2.56631788339669e-09 4.57172950642458e-11 -4.18688942098272e-09 1.5226175729255e-08 -1.27008075573989e-08 -1.12022047724057e-09 -2.55793064944231e-10 9.33631988421806e-09 1.6926529238252e-08
"R2008" 7.91869628736854e-10 -4.0438991534154e-09 4.18243384279955e-09 1.44629933766029e-08 -5.23311135739572e-09 2.22819419095732e-09 -1.42248119784343e-08 4.5597780272145e-10 2.86112982036684e-08 -6.13927355252749e-09 -7.86978962450278e-10 -4.11961681750568e-10 -3.19709678886428e-09 1.41373967111274e-09 -2.85819472531035e-09 -1.57406308738519e-08 7.37465487476604e-10 3.59752727251279e-09 1.82796786425687e-09 -1.50066208202888e-08 1.85389804136507e-09 -1.32870507985529e-08 4.8679813030184e-09 -1.54621127768849e-08 4.57311082645134e-10 -3.25541465822931e-09 9.91247242483486e-09 1.17984179263053e-08 4.22622738318654e-09 9.32572355814397e-09 1.20149714461461e-09 2.48490060485511e-09 -4.9049010239632e-09 -4.99290225738341e-09 -3.42481467346027e-08 -5.9009482796473e-09 -3.68842496553057e-09 4.2267908725773e-08 -2.18490167034819e-09 6.24893936364038e-08 4.51544947693468e-07 -3.02965257298049e-09 -3.24473418959009e-08 -1.7690043818451e-07 -4.50356336278738e-10 -5.63702044500948e-08 -5.51129637008046e-09 -2.97865484139759e-08 -8.41212161757474e-09 1.86694126355742e-08 1.11147037557289e-08 1.90458769487167e-09 -9.56159121498523e-10 4.6459194090225e-08 1.38466726289483e-07 2.935983244628e-08 -4.11650410360647e-08 2.09756166752487e-08 2.10519825787279e-09 -3.15093594766409e-10 -5.20709240581392e-10 -1.98742650888016e-07 1.42431113182029e-09 -3.23973143937316e-07 1.0449387800236e-09 -4.76691771389285e-09 3.97727657619307e-08 9.27352030579227e-09
"R2009" -9.06115488399747e-11 7.94055373569493e-10 -3.48738957103089e-09 -1.24022426409778e-09 -4.48182747177416e-10 3.72595870203677e-10 2.76075956552536e-09 4.42287228296702e-10 -1.46574292097721e-09 1.1524915230105e-12 1.04958279799859e-09 -3.52142929944124e-09 -2.47255385678679e-11 9.35697330748227e-10 2.39689694885859e-09 7.09735474796302e-11 3.63623826600162e-09 -8.95950544360047e-10 -1.71232939254204e-11 9.7302466402733e-10 -4.57555628983362e-10 1.87929003698363e-09 9.01032254816129e-10 3.50202857278528e-09 2.43334446615199e-10 1.51433976363626e-09 2.88888946405208e-09 -4.41656829009752e-09 -1.10196843403995e-09 -3.22408235049777e-09 -7.99933070096658e-11 -1.04356022280734e-09 -4.25659528074218e-09 6.08804781680311e-10 -2.87673585563434e-08 -2.28403617155946e-09 -8.65012436620276e-10 1.1355603293061e-09 3.31444598229587e-09 -1.35976960744614e-07 -3.0296525729805e-09 2.4892285516272e-07 2.11051378675001e-09 3.53997230904749e-08 -6.12757407885085e-10 1.87165687809548e-08 -2.48639190445117e-09 -1.39811957304916e-07 -1.18513834920842e-09 -2.56531957420864e-09 6.03068424437934e-09 2.79170197615342e-09 4.55404517655077e-09 -4.44582575132456e-09 6.27457718097564e-09 -3.14375939579585e-09 1.28608570215061e-09 3.60709852203845e-10 -1.8156614249223e-09 -3.84409394083356e-09 8.10194078569129e-10 -4.10815281608567e-09 -3.70260342682535e-08 2.43070785879029e-08 5.59389475465693e-11 1.33476284914745e-08 9.04385912232152e-09 4.0522196785137e-09
"R2010" 3.2440673939648e-09 9.01352402908165e-09 2.23366041742486e-09 1.40888824872991e-09 -2.94197696638648e-09 7.97876980651621e-09 1.51704195241124e-08 1.97954477082218e-09 -9.82589338208627e-08 -3.06362913350702e-09 -3.95061964507584e-10 2.98360217097075e-08 -9.73380785665194e-11 2.1672033111052e-09 -6.69046212210531e-09 3.39624440509845e-09 1.54211827702536e-09 -1.08376344725171e-10 -1.71646837867057e-10 3.47136778529803e-09 8.21906567275699e-09 2.31732346798369e-08 -4.5458293336171e-09 3.34998743338689e-08 -1.16806684771616e-09 -1.24832880872772e-09 -5.96474697712030e-09 -2.33064799449588e-09 -1.44188208936198e-10 -1.86242445830816e-09 1.7562575145698e-09 3.87327270512767e-10 -5.59312679659136e-09 6.0105338628433e-10 -6.67385855793984e-09 8.45593877204978e-09 2.24813346283707e-11 2.40913653011239e-08 8.90777209483009e-09 1.03839103984917e-08 -3.24473418959009e-08 2.11051378674999e-09 2.88354624669705e-07 3.36007507688565e-08 8.13125975546941e-11 -1.07864380416234e-07 -1.05503544574724e-09 3.95298760747594e-09 -1.71147391888144e-08 1.02213970439647e-08 7.04440873491957e-09 -2.66490044335576e-09 2.88969776752035e-09 1.70324867227693e-08 3.88517941802322e-09 -1.28514644274328e-07 1.81897113432301e-09 -1.35955235127995e-07 -9.95009087281947e-10 3.40716481802568e-10 -2.64755267896801e-09 -2.01126121470634e-08 9.65766306972996e-09 2.38313775282726e-08 6.03374455286986e-10 -2.02942159388183e-09 -4.06182412194612e-08 -7.35476917105654e-09
"R2011" -6.39089701361619e-09 2.26792487412434e-09 -1.41325350772193e-09 4.9050221930606e-08 2.1454388251872e-09 -8.22038582310259e-09 7.08185181806613e-09 2.20653165476373e-09 -3.41507847405863e-09 -2.80403952898498e-08 2.97455555805614e-10 1.68647200874046e-08 1.17339621430883e-09 -2.47314920791845e-09 1.01485630982624e-08 6.9441494632622e-09 5.66011597524846e-10 1.75935524380284e-09 -2.61065040940112e-09 1.62556406863951e-08 -8.19080234786265e-09 3.29150425729162e-09 -9.01833811685443e-10 -1.46556737791771e-08 3.97024102069553e-10 -5.52764069214352e-09 -6.7929727106054e-09 -1.06712044728561e-09 -2.8528142297551e-09 3.85352592024234e-09 2.07019313550724e-10 -2.06038906261279e-09 3.02368234820454e-09 3.86599155392972e-09 -1.8920554872722e-08 4.04761007432403e-09 1.67396500472012e-09 -2.98154482212362e-08 2.43084133441212e-08 -1.59763166090318e-07 -1.76900438184511e-07 3.5399723090475e-08 3.36007507688565e-08 3.5390333629902e-07 -8.41706403475642e-09 -5.33788083011402e-08 2.59102279828267e-10 -1.79380914100275e-08 4.19644357575242e-08 4.03157045553503e-09 -4.37311823150263e-09 6.8504758681646e-09 -4.9901339155819e-09 -5.32920620183426e-08 -3.27831705329293e-08 -1.60432500615839e-08 5.0743179639559e-09 3.37284620429553e-09 1.12113347657067e-09 3.81571904993534e-10 -4.23444754809544e-09 2.12310121403034e-08 2.29052025161707e-08 9.34885848425246e-08 1.40212028030094e-09 -7.55580624988541e-10 6.26434793158582e-09 -9.67588070755102e-09
"R2012" -1.78846268901878e-09 6.72494409052254e-10 -3.9431864709803e-09 -1.81550419569732e-10 1.87208137262018e-09 -2.04679333545795e-09 2.93931802875241e-09 1.2083451048946e-09 -2.97627792648664e-09 4.04130072548132e-10 4.3004069726199e-09 1.80500817735539e-09 -3.98862409247234e-10 8.47437629029287e-10 1.00565411893983e-09 3.13691640984216e-09 -8.49192076795314e-10 1.84426545289168e-10 1.97909274511511e-09 -8.61609063422726e-10 1.51836980311491e-09 -6.3076908492718e-09 -4.8888202300925e-10 -1.40042639661889e-09 1.0055176135929e-08 -4.57674235942737e-09 9.33795042716841e-09 7.06688454845679e-10 -4.51074164295234e-09 -9.28407479646061e-10 8.18893343670805e-09 -1.03496828685398e-09 1.46524618499379e-09 2.23138964835594e-09 -1.84435515108718e-08 -7.41656296068296e-11 8.54898882243057e-10 -1.45335773371227e-09 -8.00370316640532e-09 8.63681106666174e-09 -4.50356336278732e-10 -6.12757407885086e-10 8.13125975546926e-11 -8.4170640347564e-09 1.16687605066372e-07 -3.24188413304499e-09 -3.84251824297264e-08 1.7822847571344e-08 8.21783075785188e-09 -1.0445666265725e-09 -2.35657491399924e-09 -2.84178073559441e-08 -1.14698754540475e-08 3.25370504095535e-09 1.17587580459635e-09 2.43932752856178e-09 2.9584363166455e-09 2.42724688653018e-09 -1.89785695679574e-08 1.64313200858088e-09 -1.65322071507017e-09 3.07801153902449e-09 1.37626042006483e-08 3.00141374912713e-09 -1.64608767989091e-08 -3.11733978653464e-08 1.33375535456481e-08 -3.12830978967851e-08
"R2013" 1.063645204625e-08 -2.1883447515468e-09 8.03829851122642e-10 4.39316921130199e-08 -5.48575379291625e-09 1.01725741740109e-08 -6.22719170304434e-09 4.98134439143076e-09 8.94868246265116e-09 1.07552894536428e-08 1.89026710454136e-09 -1.96021252662064e-08 8.47642102355163e-10 -6.59518035379547e-09 -2.89439356487468e-08 7.79313045149419e-09 -4.62363643874537e-09 -2.22070197895264e-09 1.15458080973648e-09 -1.50357055289653e-08 7.67549244866721e-09 -1.67016616623484e-09 -5.31275752175879e-09 1.64965519037807e-08 3.69071143457e-09 9.51500311195529e-10 -1.72953627242852e-10 -1.5396076721034e-08 4.05366550064906e-09 6.0236545810964e-09 -2.74191263648881e-09 2.86557044939221e-09 3.77056065261312e-09 3.22408611513387e-09 9.26931600718477e-09 -2.54175714385654e-09 -4.17656650340305e-10 1.93370274159615e-08 1.78276323411599e-08 -4.66448657196275e-08 -5.63702044500949e-08 1.87165687809548e-08 -1.07864380416234e-07 -5.33788083011404e-08 -3.241884133045e-09 3.07561946821088e-07 -3.88853109450232e-09 2.17423191533001e-08 -5.64875371352462e-08 -1.81775671619767e-08 -7.78125203700149e-10 -4.25806991623621e-10 1.57712229265915e-09 -1.9552182698066e-07 -1.33199118723197e-08 3.64016311610588e-08 4.64879405103919e-09 2.6943835436547e-08 1.28586778341613e-10 1.99107964330792e-09 -7.5914101410989e-10 4.88625559119764e-08 -9.0310036964494e-09 1.76818159635345e-08 1.84922909169843e-09 3.21370762653003e-09 2.84969045263444e-09 4.15744091665275e-10
"R2014" -7.11858105073883e-10 -1.31321596119048e-09 -6.24864174788791e-09 4.06296886072026e-10 3.49211621300549e-10 -4.82014127979496e-10 -1.03540843756032e-09 1.41241006646914e-09 -1.68981106635282e-09 2.2070715216457e-09 -4.81713561599049e-09 -5.51013102530978e-09 -3.81080970528002e-08 -2.30456917672517e-09 7.06466691479368e-09 -1.61233481644317e-09 -1.85876265498477e-09 2.72805828093923e-09 7.22027627457005e-10 2.04387006287725e-09 5.07995421210969e-09 1.16512903130363e-09 -4.17324246693275e-09 3.07742033042219e-09 1.38115887584319e-09 7.41916434405789e-09 1.73982786026786e-08 -5.57460577485149e-10 5.11103567270296e-09 -1.32385422040814e-09 -2.52262537922627e-09 -8.64405611380545e-09 -3.10708927427789e-09 3.41240731962001e-09 -7.63539919157747e-12 -2.15145465877707e-09 5.65872832227981e-10 -3.01688255721328e-09 6.62288547796555e-10 -9.46926385813849e-10 -5.51129637008048e-09 -2.48639190445117e-09 -1.05503544574723e-09 2.59102279828231e-10 -3.84251824297263e-08 -3.88853109450231e-09 1.07411051466644e-07 2.71547023087203e-09 8.68656364661126e-09 -7.83154358184235e-10 -4.22749865841304e-09 3.00325078957636e-09 1.1855315538263e-08 2.06033090706613e-09 -7.06633927497824e-09 3.37369457371482e-10 -2.31045072682283e-09 7.9521549404567e-10 -4.14558176698077e-08 3.07380495681717e-09 2.41185022019121e-09 3.78487792421541e-09 -2.13538453673298e-10 5.26845436111987e-09 -1.00193840393297e-08 -1.24478169788732e-09 2.13313895402707e-09 -2.4869696888321e-09
"R2015" 3.99386574217336e-09 -3.54536833464286e-10 -7.54934900576529e-10 -1.53368374292244e-09 -2.53936950382976e-09 3.20406155169687e-12 -1.49460314236044e-09 2.42494234371594e-09 4.10717060909636e-09 -9.89708184637685e-09 -1.37600408914476e-09 4.37792921042368e-09 -1.72698386718485e-09 -4.03059839269689e-09 -5.96759280127889e-09 2.912842666747e-09 -1.2001663314025e-09 1.75077691951526e-09 -1.8696569310996e-09 -8.64744605233601e-10 -4.16630691369204e-09 6.14577483672641e-09 -1.75009573733077e-09 6.00118910982855e-09 -4.02482610586718e-09 -9.93089921840701e-10 8.35583507365081e-10 -3.87458960844822e-09 1.76729624188217e-09 -1.61986341032218e-10 1.66417405046798e-09 1.62351381545199e-09 8.03583723217953e-10 3.6610903224016e-09 -4.20939270995221e-08 -1.56630482211151e-09 -6.21940398947731e-09 -1.44458277116467e-08 2.87338600811375e-09 2.82687712057373e-08 -2.97865484139759e-08 -1.39811957304916e-07 3.95298760747594e-09 -1.79380914100276e-08 1.7822847571344e-08 2.17423191533001e-08 2.71547023087203e-09 3.39385136184995e-07 -1.38615228327822e-08 -1.31061126574529e-08 2.21228902563926e-08 -2.43333948618086e-08 -9.21601260621875e-09 1.96178066563843e-09 2.35640162308061e-08 -4.10293919872369e-09 -2.27562456445998e-09 -1.50102885950975e-08 -2.98755413376862e-09 -5.89843895712563e-09 5.81089399752096e-09 4.31781770867178e-08 -1.31501849275385e-07 -2.81408760218457e-08 1.64353248465503e-09 -2.20066507344924e-08 1.15167555368424e-08 9.03799987616988e-09
"R2016" -5.13798951204047e-09 4.20051153518265e-10 -1.36162102801628e-09 -4.69314224855213e-09 1.85608981114189e-10 5.22454782199646e-09 -4.00464552086721e-09 -4.57961332234782e-10 3.70429345543649e-09 4.58517737786695e-09 -1.97925408316233e-09 5.31781836822627e-09 -4.0047372701445e-10 1.77996065005657e-09 -1.6023436467172e-08 6.33484101082465e-10 -2.30882292016254e-09 1.84403070328295e-09 -3.89343471891468e-09 2.50189769393231e-09 -3.64225325173e-09 -2.43874383755618e-09 -6.48137414196677e-10 -3.64215652835775e-09 -4.74516175108419e-09 1.17814034513721e-09 3.4946217321018e-09 2.65599219767581e-09 1.85199528304916e-09 2.73760275702106e-09 -1.26284899093846e-09 1.42182026263319e-09 1.02379875489307e-08 4.08929867463027e-09 1.29362523697669e-08 2.95380752529224e-10 -2.58434987456928e-09 -1.14206218432748e-08 -3.90629849039164e-08 -8.08462377052924e-08 -8.41212161757474e-09 -1.18513834920844e-09 -1.71147391888144e-08 4.19644357575241e-08 8.21783075785187e-09 -5.64875371352461e-08 8.68656364661126e-09 -1.38615228327822e-08 1.23655895645431e-07 -2.80235503812011e-09 8.04591036048978e-09 -1.60157352048736e-09 -3.62468561013633e-09 3.49640047683858e-08 9.12926989722209e-09 1.10212937631727e-08 -2.47083039512738e-09 1.67306430806745e-08 -3.38460271036842e-09 -9.81732182528213e-10 -1.4378211155937e-09 3.57416921314072e-09 1.40146096656607e-08 6.36000967891669e-09 -1.13240547956397e-09 4.44014108251192e-09 -2.71941541935354e-08 -1.10664297001095e-08
"R2017" 1.77850811841796e-08 -6.27550079439494e-09 2.01414051129537e-08 -3.73708125502972e-08 3.3605572595937e-09 -4.39922339309341e-09 -6.76983624905425e-09 -4.08468417197309e-09 7.38427303033847e-09 1.37622320604517e-08 -2.62226920639717e-09 -2.35947090538723e-09 -1.36655708633321e-09 1.1084027856004e-08 -1.6892748399322e-09 -1.05756649971508e-07 5.57019655682861e-09 -2.41558231917414e-09 5.73144196235814e-09 -1.6654582519535e-09 5.18400903515219e-08 4.80761413685768e-09 -6.44904770944746e-08 2.08638493551957e-08 -1.82543996660035e-09 6.37936874572402e-09 6.23522843039024e-09 3.16599985864813e-08 -3.05622970272144e-09 -3.99573865454979e-08 -1.14772508710728e-09 1.60785905484983e-09 -6.15582240313717e-09 -3.08437561169144e-09 5.37257270383173e-09 4.3900344055745e-09 2.83131178519691e-08 6.83905363795481e-08 8.3967928026408e-09 -4.93459927003284e-10 1.86694126355742e-08 -2.56531957420862e-09 1.02213970439647e-08 4.03157045553494e-09 -1.04456662657253e-09 -1.81775671619766e-08 -7.83154358184245e-10 -1.31061126574529e-08 -2.80235503812008e-09 2.52917954517709e-07 2.53838490645451e-08 -5.77559573380289e-09 -8.00209338073784e-10 -3.96111739597292e-09 2.71116424769494e-08 -3.24956468907321e-08 -1.26597574504736e-07 1.84442416837293e-08 8.24597454059481e-09 1.57071950562752e-08 -4.85978459327186e-08 -1.65380574027053e-07 -3.60646297642071e-09 1.0498125079217e-08 1.95532040023001e-09 -2.19752320472307e-09 1.50969313266512e-08 6.37465702955637e-09
"R2018" 6.03587162845374e-10 5.22662769721207e-09 7.76847294531845e-10 -2.33322818840134e-09 2.92889792085448e-10 -2.39727986652944e-11 3.67769051772574e-10 -6.59073669876495e-10 -3.08981538613312e-09 1.15419002951741e-09 4.26130195647291e-09 -3.74864880393853e-10 -9.14650255494767e-11 4.15949413085385e-10 -1.86921197432288e-09 -4.00255124657545e-09 1.05313215638916e-09 2.2868707786848e-10 -3.12741573679881e-09 -2.01064448334051e-09 2.70844496385569e-10 3.72997114078058e-09 -3.78405197748868e-09 4.74465299233803e-09 5.00175403968048e-10 -5.52021891829448e-10 -5.71155244398907e-09 -3.04920363270828e-09 -2.23219305339153e-10 -1.20720387784405e-09 -2.48073126878493e-09 -9.0797183147319e-10 -7.6195404700548e-10 4.81685409936021e-09 -8.43174775208467e-09 -7.67021515320596e-09 4.74212221942699e-10 1.2855549614348e-08 4.84300027738718e-09 -8.98652839938386e-09 1.11147037557289e-08 6.03068424437932e-09 7.04440873491959e-09 -4.37311823150262e-09 -2.35657491399925e-09 -7.78125203700124e-10 -4.22749865841306e-09 2.21228902563926e-08 8.04591036048975e-09 2.53838490645451e-08 6.69443048699572e-08 4.38966825520161e-09 -2.33118949071953e-08 -2.20290794693233e-09 3.4446765935066e-08 -2.21356064111537e-09 -7.56611557773529e-08 -5.88323063020273e-09 -5.3853172922889e-09 1.50792703558892e-08 6.38725309982595e-09 -2.17003816302688e-08 -3.41195571835138e-08 1.46643070334203e-09 5.30077934506708e-09 -2.20069474642357e-09 6.60437346292735e-09 -2.35842925540002e-08
"R2019" -3.49055860578173e-10 -2.58738945096406e-09 2.00644197902994e-09 1.08079683515753e-09 -8.10492933612926e-10 4.50874486642536e-10 -3.52734151231265e-10 3.05182440753581e-10 1.53115293572581e-09 2.31105256870887e-10 9.84624586204355e-10 -2.61677985029034e-10 -5.79010495525284e-10 2.43661080826523e-09 -1.09085462214388e-09 -3.94916123440495e-09 1.27025585739013e-09 6.22475780089812e-11 -6.84105096380238e-10 3.02939797828826e-10 1.40860174701149e-09 2.78700766550678e-09 1.76862093727595e-09 -1.86612878624772e-09 -8.33669093549611e-10 6.59203849162736e-10 -1.29928855922114e-09 5.52343863515457e-11 -5.00282950401988e-10 -1.25580706524754e-09 -1.84424811916201e-09 9.46656364197381e-10 -1.23174000364845e-09 -1.06162934849245e-09 7.18946612108531e-09 -4.06603742098908e-10 -5.84671863159167e-09 -2.00706668434849e-09 1.11955183870648e-08 -4.24646298181964e-09 1.9045876948717e-09 2.7917019761534e-09 -2.66490044335574e-09 6.85047586816454e-09 -2.84178073559442e-08 -4.25806991623632e-10 3.00325078957636e-09 -2.43333948618086e-08 -1.60157352048736e-09 -5.77559573380284e-09 4.38966825520159e-09 6.03019064496111e-08 -4.12630953438685e-08 -2.85657680806943e-10 4.45933499898695e-09 1.0538225572446e-09 5.83173607382967e-09 2.47624859358254e-09 7.83863796395263e-09 5.95169687593153e-09 8.4419267262688e-09 -2.29839356364102e-09 -3.19021708126329e-09 5.09912649311586e-10 -4.95769215758729e-09 -1.63768730315779e-08 -6.10560978074246e-10 1.5546097715662e-08
"R2020" 3.01959043992952e-10 5.44116028775126e-09 2.44530855338539e-09 -2.07906802268592e-10 6.01087444759062e-10 4.9375967117007e-10 2.54718892562501e-10 -2.26598125390479e-10 2.85744286566211e-09 -9.22062660703305e-10 -4.35820396156668e-10 -8.76900149668139e-10 5.77006750631487e-09 -1.85309399949395e-10 -1.66268021809803e-09 3.2985640818644e-09 1.45492184465609e-09 -1.27244832772659e-09 -3.87249148311388e-10 1.60828540263549e-10 -4.38194209418365e-09 1.48971831936391e-09 -4.16913202271321e-09 -3.62200198325624e-09 1.54633929800813e-09 -5.1910690060167e-10 6.72732233738275e-09 2.96052575958079e-10 -2.6853983833145e-10 1.10101640198878e-09 -5.24073559275075e-09 8.78479736724637e-10 1.49825940190601e-09 -1.26008277696496e-09 2.61338462520785e-08 8.88222817314935e-10 1.29393393303613e-08 -3.23792674566143e-09 9.5047592010589e-09 1.30570448427667e-09 -9.5615912149851e-10 4.55404517655077e-09 2.88969776752038e-09 -4.99013391558199e-09 -1.14698754540475e-08 1.57712229265916e-09 1.1855315538263e-08 -9.21601260621877e-09 -3.62468561013633e-09 -8.00209338073801e-10 -2.33118949071954e-08 -4.12630953438685e-08 1.0618078562115e-07 1.04507330739561e-09 -5.25231685223894e-09 -3.49789131872085e-09 1.22322288800653e-08 2.76944254513754e-10 -1.24212642060399e-08 -3.72266390901452e-08 -2.32904691296522e-08 2.20976884023272e-09 -1.12102586367182e-08 1.3737773847707e-09 8.81516206136449e-09 1.29839234034181e-08 -2.71549583799391e-09 -3.67693288257199e-08
"R2021" 8.34564205881159e-09 -9.42106701203317e-10 -1.96170684744856e-09 -2.7122500951976e-08 1.36908461475739e-09 -2.02305464293319e-09 -2.34354882588488e-08 -2.85716359629267e-09 -1.68069930101366e-08 1.37719544361132e-08 -4.72924014226018e-11 6.69962734718732e-09 1.27880111874728e-10 2.1665562596141e-09 9.22195813441805e-09 -7.77736531487262e-09 9.26256969002829e-10 -9.36238140620608e-10 6.65704509758916e-10 -4.110326878299e-08 -5.21236312149987e-09 -7.95258223071423e-10 9.59538875868124e-09 6.93656223221603e-08 -9.66316419490642e-10 3.99418749683104e-09 -3.49631121561237e-10 -8.36631309143762e-09 -1.50045023821937e-09 -9.25810368403656e-09 1.30108751940162e-10 -2.45538279650789e-10 -2.3828374679496e-09 -1.0417858365085e-09 1.40234207954575e-08 -8.32866380057858e-11 2.15177169256663e-10 -3.0462561342836e-07 -1.0566019024656e-08 2.22226439148356e-08 4.64591940902251e-08 -4.44582575132455e-09 1.70324867227693e-08 -5.32920620183424e-08 3.25370504095535e-09 -1.9552182698066e-07 2.06033090706614e-09 1.96178066563846e-09 3.49640047683858e-08 -3.96111739597285e-09 -2.20290794693237e-09 -2.85657680806928e-10 1.04507330739558e-09 4.4530985735039e-07 -1.05527396526776e-09 4.99712643997255e-10 5.89016642393466e-09 -6.24483491761432e-08 -1.16443131394914e-09 -2.97336749942172e-09 2.7689298264575e-09 6.21910035486757e-08 -1.11712485985822e-08 -2.85962708327457e-08 -1.45314120631819e-09 -2.07562701336057e-09 4.45274054868267e-09 -1.20927042454761e-10
"R2022" -1.12595039142333e-08 1.10321598952602e-09 4.37507657680963e-09 1.94500935439701e-08 -1.60310114341359e-08 -9.17823877851997e-10 1.3601183936161e-08 3.978304197179e-09 2.3903328660537e-09 7.79631556843575e-10 2.9660074915363e-09 -1.34528739916454e-09 -2.52815565354472e-09 5.10307195985755e-10 7.90840774208732e-09 1.30110831796346e-08 -1.33821972482498e-09 1.61669715699205e-09 -4.53003650659132e-09 -7.66743712783084e-09 -5.77399362452666e-09 -2.11373762494543e-08 1.7095416997039e-08 -5.07721222831538e-08 3.52649485468226e-09 -1.24022921389937e-09 3.41042100009355e-09 -1.04728867471056e-08 7.54684469479767e-09 1.0906202234329e-09 -6.38413288520781e-10 1.87301206948209e-09 -1.7835557305203e-09 5.14864974437895e-09 -4.46837294402366e-08 -6.51363308397466e-09 3.30675257329764e-08 2.01726684974678e-08 -1.39915821262782e-08 -4.17543703001112e-09 1.38466726289483e-07 6.27457718097572e-09 3.88517941802319e-09 -3.27831705329292e-08 1.17587580459633e-09 -1.33199118723196e-08 -7.06633927497824e-09 2.35640162308062e-08 9.12926989722207e-09 2.71116424769495e-08 3.4446765935066e-08 4.45933499898688e-09 -5.25231685223894e-09 -1.05527396526774e-09 4.83686971815342e-07 -1.03213798963909e-08 -3.59566319293481e-07 3.52177199411662e-08 2.02048031607213e-09 -3.92793485760855e-09 1.04718360644098e-08 -1.18456591830921e-07 -3.10262328332201e-08 -2.19434966955261e-07 1.7724721071132e-09 3.11194099576619e-09 6.86597090809699e-08 -1.20017289564381e-08
"R2023" -1.75271835396586e-09 -1.58506871033886e-08 -1.1346489230303e-08 -5.33376328513285e-09 -1.23134491036605e-09 4.32557547277394e-09 -1.07533409822158e-09 -5.73873242011075e-09 6.01706441342638e-09 -1.41739969164141e-08 9.66322386354616e-10 1.60986173444846e-08 -4.30962962086634e-10 4.02730788946522e-09 -1.65274328558228e-09 -3.13732381907223e-09 1.34829052913609e-09 3.82928753209625e-09 2.19788499983659e-09 -1.273089266392e-08 -5.97109648356231e-08 -4.86558759529914e-08 5.38631490429718e-08 9.91105552746615e-10 -5.56776056692782e-09 -8.01753219119711e-09 1.99036568784731e-08 1.98559325938716e-08 2.87440767824641e-09 1.74452611629171e-08 -8.60610271743006e-10 1.17797074526787e-09 2.15960211556159e-09 -1.63514609986281e-08 1.79393890188746e-08 -5.28302138797582e-09 -1.05913039473404e-08 3.62168063115507e-08 -5.74655545283697e-10 -4.73454867304355e-09 2.935983244628e-08 -3.14375939579588e-09 -1.28514644274328e-07 -1.60432500615837e-08 2.4393275285618e-09 3.64016311610588e-08 3.37369457371488e-10 -4.1029391987237e-09 1.10212937631727e-08 -3.2495646890732e-08 -2.21356064111534e-09 1.05382255724458e-09 -3.49789131872083e-09 4.99712643997236e-10 -1.03213798963909e-08 1.74181020355044e-07 2.24767355621554e-08 2.95836106619122e-09 6.34424439203007e-09 -5.90125408891191e-09 1.03975391849067e-08 -4.12853798706779e-08 5.24657843594022e-09 -8.776965215578e-09 -1.12070047878662e-09 -3.44296859572756e-10 -9.06077744429641e-09 -2.33161346527932e-09
"R2024" 4.79140947725828e-09 -1.21601475930389e-08 -7.93718163624041e-09 -3.55788133623902e-09 1.57903761825348e-09 3.82481136582271e-09 -2.36017268396371e-08 -1.33683878238054e-09 2.39608846273867e-09 -6.11787971437868e-09 -4.39786820228719e-09 3.91065037970815e-10 -4.83528082747918e-09 -3.91097547015488e-09 -7.56420615676701e-09 -1.97205220612182e-08 -1.53674222679468e-09 3.36030424949778e-09 -1.71336762591077e-09 5.00150783975978e-09 -2.0710044236099e-08 4.40135267652233e-09 1.51257040781589e-08 1.68114847385598e-08 4.41386048659947e-09 -1.84180778603341e-09 1.06860785540968e-08 3.60215039100375e-08 1.63149317105369e-09 1.10964000650895e-08 1.27749674752681e-09 5.74821530505763e-10 1.31258312990642e-09 -1.63037406917232e-09 7.23816141509119e-09 1.62856169771199e-08 -1.31143523502237e-07 -3.34863712049203e-08 2.27613956606827e-09 5.88965969511479e-09 -4.11650410360646e-08 1.28608570215062e-09 1.81897113432301e-09 5.07431796395593e-09 2.95843631664547e-09 4.64879405103929e-09 -2.31045072682283e-09 -2.27562456445994e-09 -2.4708303951274e-09 -1.26597574504736e-07 -7.56611557773528e-08 5.83173607382965e-09 1.22322288800653e-08 5.8901664239347e-09 -3.59566319293481e-07 2.24767355621554e-08 5.56153145932028e-07 -2.73314339673319e-08 -1.37457560085621e-09 -2.12186508743517e-08 1.75893365445594e-08 1.16748098158975e-07 -9.58113494002808e-09 4.36044789983081e-08 8.03181083223372e-12 -2.11121651460095e-09 -2.38068029904661e-08 1.32133927748746e-08
"R2025" 1.12094070797942e-08 -1.05717205274377e-09 -1.18070003981914e-09 1.41903356879507e-07 7.13775852178155e-10 -2.33829343873317e-09 1.90449812862256e-08 -8.02189354542867e-09 -6.85007258229543e-10 2.69735463244317e-08 -9.3190888865455e-10 -8.68700690663687e-09 -7.65274171912747e-10 -1.11795359067083e-08 1.43749187506673e-08 -4.24779002123195e-08 6.16041544682878e-11 1.89566815387127e-09 -5.14702160944652e-09 3.94453616847129e-09 -2.97574104609707e-09 2.11644180043847e-08 6.67956043711175e-09 -2.33301464158361e-07 4.4066309087922e-09 3.69095817733726e-09 -4.19387859586744e-09 1.36984690024882e-07 2.88046702168678e-09 -7.02741217900411e-08 -1.06887767593539e-09 -1.01205814014024e-10 7.49478532138482e-09 3.11042825460151e-09 -2.03164932054159e-08 -3.36029842923036e-09 2.31705320470199e-09 -1.37855032636523e-07 -1.23433747059841e-09 6.89405692014811e-09 2.09756166752486e-08 3.60709852203874e-10 -1.35955235127995e-07 3.37284620429546e-09 2.42724688653018e-09 2.69438354365471e-08 7.95215494045645e-10 -1.50102885950975e-08 1.67306430806745e-08 1.84442416837294e-08 -5.88323063020281e-09 2.47624859358251e-09 2.76944254513684e-10 -6.24483491761432e-08 3.52177199411663e-08 2.95836106619116e-09 -2.73314339673317e-08 5.55506030551317e-07 -3.97754174690813e-09 1.5028848451691e-09 -9.54982814215854e-10 -3.05183122691238e-07 -1.13297026133748e-08 4.16371097657295e-08 -4.91556205523734e-10 -3.00964532419168e-09 2.06213041890359e-08 1.15134755449357e-08
"R2026" 3.69687531733069e-09 -1.24442512164031e-09 -4.857448182968e-09 -1.21203314350152e-09 2.54304763909222e-09 -1.55344475139338e-09 -1.79774934098927e-09 -9.64715533568943e-10 8.44032889706183e-10 1.40255907066379e-09 3.89496160041041e-09 1.39197484307185e-09 -2.59614158873752e-09 -2.82061342424539e-09 -6.42749143159753e-10 -5.04578800203751e-09 -2.28506958323467e-09 8.62971038760226e-11 -4.04683520603267e-09 -9.30386716889747e-10 -2.88860567174231e-11 2.94630366893327e-09 3.62230559582372e-09 5.10954175144438e-10 -4.30534804776524e-08 1.2367195426462e-08 4.62128996865589e-09 5.32514764586247e-10 -1.17200828445761e-09 -1.09525605211907e-09 8.15467001583291e-09 5.42682509499e-09 2.66058384540096e-09 -2.12861602213769e-09 -2.15981592304266e-09 -4.19279142941777e-09 8.46912494175113e-09 4.97979531124092e-09 5.28767001432448e-09 -8.58617878172023e-10 2.10519825787279e-09 -1.8156614249223e-09 -9.95009087281949e-10 1.12113347657062e-09 -1.89785695679574e-08 1.28586778341621e-10 -4.14558176698077e-08 -2.98755413376862e-09 -3.38460271036841e-09 8.24597454059485e-09 -5.3853172922889e-09 7.83863796395263e-09 -1.24212642060399e-08 -1.16443131394915e-09 2.02048031607209e-09 6.34424439203004e-09 -1.3745756008562e-09 -3.97754174690815e-09 9.43011325314657e-08 2.53559704344617e-09 -2.63759219037639e-08 -5.68553813235485e-09 1.05472372223907e-08 -3.30498330056695e-09 -1.75698258826865e-09 5.48045913536406e-09 5.67702497351338e-09 -4.52017704035637e-09
"R2027" 1.19212121175287e-09 2.83308553332036e-09 -7.92164307961045e-09 2.20136404740393e-10 -1.56466209683788e-09 1.19974702525523e-09 1.73892207397971e-09 -4.69240860358756e-10 7.9973028238422e-10 -2.54914021076514e-09 -1.06251649159868e-09 1.45645677986855e-10 -2.73924591029922e-09 -2.59914926626833e-09 -1.01595145120016e-09 3.05482830815173e-09 -2.19146121746542e-09 1.36021168781856e-09 1.98169688831164e-10 -7.51568875324679e-10 1.46153196229817e-09 -9.84934569929574e-10 -6.86090084501927e-10 2.60489301695247e-09 -4.37706882968065e-09 -7.10516000999547e-10 -7.32654363569979e-09 -4.91169833685796e-09 8.87508380622403e-10 -2.69961728077988e-09 8.73540685939402e-09 -6.3227774510224e-10 5.16090459377252e-10 3.79032163456833e-09 8.20389012265076e-10 6.82626506419214e-09 -5.65679048423773e-09 2.23871476983387e-09 -3.97059419498763e-09 2.56631788339669e-09 -3.15093594766468e-10 -3.84409394083357e-09 3.40716481802617e-10 3.81571904993365e-10 1.6431320085809e-09 1.99107964330789e-09 3.07380495681718e-09 -5.89843895712564e-09 -9.81732182528215e-10 1.57071950562752e-08 1.50792703558893e-08 5.95169687593152e-09 -3.72266390901452e-08 -2.97336749942174e-09 -3.92793485760866e-09 -5.90125408891189e-09 -2.12186508743517e-08 1.50288484516904e-09 2.53559704344619e-09 5.21576660118915e-08 -9.75853837202826e-09 -4.76322923473871e-09 1.15692960607123e-08 6.22093288676496e-09 -1.27321702056886e-08 1.42582261888272e-09 -3.25600228362164e-09 4.02050573521104e-09
"R2028" -6.46287682233934e-11 -1.92738474093866e-08 2.05747811931175e-08 -5.94263031429693e-09 -9.04352005966956e-10 -1.50311243357492e-09 -3.9777243513762e-09 1.10472116576882e-10 -3.50190307693278e-09 -2.13603764285002e-09 7.03354888491092e-09 -2.3107099446081e-10 7.40275744748746e-09 -6.85116423746949e-09 7.87074014957695e-10 -1.37033233832944e-08 -2.49845518602495e-09 -5.36467450972246e-09 -9.10783210895332e-09 3.69567780063156e-09 -1.23029522974814e-08 6.82198655344275e-09 2.94426051450263e-08 4.92438050728303e-09 2.89749067959435e-08 7.23737916987969e-09 -1.44718702484228e-07 1.58828990754035e-09 -1.23598198621256e-09 1.08043340005235e-08 2.23547376003293e-09 -3.1587396514864e-09 -5.34115887922987e-09 1.93714748632257e-08 -6.79630963366073e-09 -4.75776589894001e-08 -3.81255938276763e-08 -2.50505516910579e-09 1.59083057937548e-09 4.57172950642767e-11 -5.20709240581404e-10 8.10194078569169e-10 -2.64755267896803e-09 -4.23444754809548e-09 -1.65322071507018e-09 -7.59141014109859e-10 2.41185022019122e-09 5.81089399752094e-09 -1.43782111559374e-09 -4.85978459327187e-08 6.38725309982599e-09 8.44192672626879e-09 -2.32904691296523e-08 2.76892982645752e-09 1.04718360644097e-08 1.03975391849067e-08 1.75893365445594e-08 -9.54982814215878e-10 -2.6375921903764e-08 -9.75853837202825e-09 2.5966774288202e-07 1.0570338723929e-08 -6.29206416815869e-09 -1.10076514675885e-08 -1.44724853045014e-08 7.16561285726975e-10 3.4388666365746e-09 8.452788143247e-09
"R2029" 3.71797119387441e-10 7.58887289633988e-09 -3.72231544624998e-09 -1.02006294246696e-08 6.75269506475767e-09 -3.75775951762367e-09 7.37329025419149e-09 1.0548374342652e-09 3.65141091637239e-08 -5.74899812609557e-08 1.60746719441246e-09 -1.40050921597924e-08 2.59304131927684e-09 4.25663265548285e-09 -1.42421945853549e-09 1.09268814304758e-07 -3.33312915962633e-09 -6.11614629569534e-09 3.73397221341963e-09 2.88699502848373e-08 3.65828198789307e-08 1.35882274958531e-08 -2.34639517655799e-08 1.38555712149392e-07 1.24992779829399e-09 2.02209467771483e-09 -1.08243262863489e-08 -1.72569636462751e-07 -5.12077551959177e-09 1.54393750393731e-08 -7.16052101122875e-10 -3.41350297410871e-09 -1.44262453676529e-09 6.31525907353631e-09 2.57575374877069e-08 8.88950208208579e-09 -9.79697662549158e-09 -2.08206684997056e-07 -1.47985482120628e-08 -4.18688942098273e-09 -1.98742650888016e-07 -4.10815281608568e-09 -2.01126121470632e-08 2.12310121403036e-08 3.07801153902455e-09 4.88625559119765e-08 3.78487792421541e-09 4.31781770867177e-08 3.57416921314082e-09 -1.65380574027052e-07 -2.17003816302688e-08 -2.29839356364111e-09 2.20976884023276e-09 6.2191003548676e-08 -1.18456591830921e-07 -4.12853798706781e-08 1.16748098158975e-07 -3.05183122691238e-07 -5.68553813235492e-09 -4.76322923473864e-09 1.05703387239291e-08 8.09079640088756e-07 1.40881604770021e-08 -2.65202600416614e-08 9.40486675471438e-11 4.75914213048718e-10 -1.61689383062845e-08 -7.26806300924461e-09
"R2030" 3.59914002266821e-10 -3.61076173869357e-09 8.09429636301008e-10 3.25164606824066e-09 2.90069224846738e-09 -4.93674219985803e-09 -3.74444317158718e-09 1.3948463300667e-11 -3.3690769034078e-09 4.96540317998616e-09 7.25198969837391e-11 -7.51473821262074e-10 -2.00704644866539e-09 4.29069776210897e-09 3.2482904806158e-09 7.86420282056808e-09 1.05771786265599e-10 4.50124269606847e-10 -9.47405368472498e-10 1.89678439613592e-09 7.71004882251403e-09 9.02237674079575e-09 -7.31677063609809e-09 3.14131787476469e-09 1.39507804980758e-09 -1.19024889570294e-09 -1.14776765236366e-08 -3.46872637262229e-09 3.09214798810384e-09 4.26376389683371e-09 -1.41123398876502e-11 -1.40191429986472e-09 -1.79676923565097e-09 -4.49419928251286e-09 -1.92954498142513e-08 8.70515456646752e-09 1.2951397339694e-08 8.13682492222144e-09 -1.27283950924766e-09 1.52261757292549e-08 1.42431113182034e-09 -3.70260342682535e-08 9.65766306972996e-09 2.29052025161706e-08 1.37626042006483e-08 -9.03100369644942e-09 -2.13538453673292e-10 -1.31501849275385e-07 1.40146096656607e-08 -3.60646297642072e-09 -3.41195571835138e-08 -3.19021708126329e-09 -1.12102586367182e-08 -1.11712485985822e-08 -3.10262328332201e-08 5.24657843594024e-09 -9.58113494002809e-09 -1.13297026133748e-08 1.05472372223907e-08 1.15692960607123e-08 -6.29206416815868e-09 1.40881604770021e-08 2.51841989342706e-07 7.73915802001502e-09 -2.22530065204706e-09 -1.12955061912048e-08 -3.25986118628487e-08 -4.63350292496307e-08
"R2031" -2.36009801650425e-09 3.69046373957902e-09 -7.97222541942135e-09 -3.78010547948055e-08 3.08141439876161e-09 2.35821634092194e-09 1.3299558560033e-08 -1.01573357073779e-09 -2.83050159550118e-10 7.77026918121575e-09 1.67704150075922e-09 -2.69724189970756e-09 3.75318270800091e-09 3.83314255470296e-09 -6.41104289215316e-09 5.31050353619179e-09 3.4453274538746e-09 -4.48947128282123e-09 -8.86579955498503e-10 3.90915632415524e-09 -2.00155753094655e-08 2.01959384285861e-08 -6.9454882351787e-09 -2.65498100745154e-08 -1.09585179258197e-09 2.56849889915055e-09 -1.09417008844422e-09 1.39837440138012e-08 -4.86828372025399e-09 -1.86163048603218e-08 -1.74561644746836e-09 -1.42139330843499e-10 4.10715820267524e-09 1.8077532598253e-09 -1.28902692750882e-09 3.70865542436431e-10 1.06594922304737e-08 3.85471970933712e-08 7.82267655987793e-09 -1.27008075573989e-08 -3.23973143937315e-07 2.43070785879029e-08 2.38313775282725e-08 9.34885848425247e-08 3.00141374912715e-09 1.76818159635344e-08 5.26845436111985e-09 -2.81408760218457e-08 6.36000967891667e-09 1.04981250792169e-08 1.46643070334199e-09 5.0991264931158e-10 1.37377738477066e-09 -2.85962708327455e-08 -2.19434966955261e-07 -8.77696521557796e-09 4.36044789983081e-08 4.16371097657297e-08 -3.30498330056696e-09 6.22093288676499e-09 -1.10076514675884e-08 -2.65202600416615e-08 7.73915802001506e-09 5.70027301799013e-07 -3.65233841536967e-09 9.24845251319946e-11 -1.25305339286539e-07 8.44603781903105e-09
"R2032" 6.78785037552275e-10 -1.09804991672257e-10 -3.76743044660611e-09 -5.44081888308508e-10 -5.98515523483774e-10 9.80568308751304e-10 7.54916364387724e-10 3.50410287157297e-10 4.96221392381259e-10 2.1924005638413e-10 2.6449839035832e-09 6.86363310966031e-10 4.45171783890001e-09 -1.04126340832955e-09 -3.37097021557168e-09 -2.18479338203179e-09 -2.34271794958675e-09 -6.59522508815265e-09 2.02950515772248e-10 2.2931314675165e-10 1.49303607762905e-09 6.02154524548942e-10 2.59637118845468e-09 -3.82298801914862e-10 1.26575069226351e-08 3.01840670728994e-09 8.73045695269798e-09 -7.96062333340627e-10 6.03342532697853e-10 -3.06247790674088e-09 -2.69589009006302e-08 4.49688994072586e-09 2.71889613764674e-09 -3.35583628871293e-09 -8.99155198412254e-10 3.03167169389402e-09 3.04607501248237e-09 3.28561058583797e-10 2.79302982703402e-09 -1.12022047724057e-09 1.04493878002365e-09 5.59389475465898e-11 6.03374455286997e-10 1.40212028030098e-09 -1.64608767989091e-08 1.84922909169843e-09 -1.00193840393297e-08 1.64353248465501e-09 -1.13240547956397e-09 1.95532040023003e-09 5.30077934506711e-09 -4.95769215758729e-09 8.81516206136447e-09 -1.45314120631815e-09 1.77247210711323e-09 -1.12070047878663e-09 8.0318108322388e-12 -4.91556205523709e-10 -1.75698258826867e-09 -1.27321702056886e-08 -1.44724853045014e-08 9.40486675471873e-11 -2.22530065204709e-09 -3.65233841536961e-09 4.30565254359989e-08 1.90953094504987e-09 -3.92352553545422e-09 7.54113030481327e-09
"R2033" 2.33997380714195e-09 -3.4817985381061e-10 1.10553741993089e-09 -1.52355532766862e-09 1.87565463572427e-09 -6.85482315828243e-10 -6.1297576834622e-10 1.47826730324264e-09 1.4016648844182e-09 -8.13097709891421e-10 6.24316358157633e-10 3.69997239727929e-09 1.14550302980066e-09 -2.8333501955387e-09 -5.79004299225606e-10 1.08233869050029e-10 1.25696555323139e-12 -9.22420087313833e-10 8.26618256442651e-10 -3.35333083422242e-10 2.63775254398484e-10 5.80703107802523e-09 -2.1367378271649e-09 1.75136889795359e-10 8.36765446708362e-10 -2.26341622542647e-09 -4.40373625438239e-09 8.53854726834397e-10 -1.05236189869167e-09 2.53357938396667e-09 1.99821866199981e-09 -4.76721699432985e-10 -1.07377597697869e-09 3.33166055904114e-10 1.32190851794613e-08 1.86563449032636e-09 -6.84029897395362e-10 1.1542659170995e-09 -6.2714868176532e-08 -2.5579306494423e-10 -4.76691771389280e-09 1.33476284914745e-08 -2.02942159388182e-09 -7.55580624988526e-10 -3.11733978653464e-08 3.21370762653003e-09 -1.24478169788732e-09 -2.20066507344924e-08 4.44014108251195e-09 -2.19752320472304e-09 -2.20069474642358e-09 -1.63768730315779e-08 1.29839234034181e-08 -2.07562701336057e-09 3.1119409957662e-09 -3.44296859572763e-10 -2.11121651460095e-09 -3.00964532419167e-09 5.48045913536406e-09 1.4258226188827e-09 7.1656128572697e-10 4.75914213048734e-10 -1.12955061912048e-08 9.24845251319933e-11 1.90953094504989e-09 8.65442288716885e-08 1.26168919422076e-08 -1.41042138332529e-08
"R2034" 2.16319833573594e-09 2.14577518776953e-10 1.40202527772669e-09 -2.13753126072955e-09 5.50607636557292e-09 -3.0892477608906e-09 -6.0887768699708e-09 6.19945972177981e-10 1.28775511781187e-08 1.25767194985579e-09 -6.49892040804844e-10 6.94752001001357e-10 -2.32284310550307e-09 -6.95862485615485e-09 4.20784232545961e-09 -1.64703675200616e-08 -2.10942932671779e-09 -2.08585277543275e-09 2.03986346929099e-10 1.55032941805463e-09 6.17850151430789e-09 7.88121284294946e-10 1.6837278261399e-09 2.07668357912431e-09 -9.58689581845925e-10 2.97576372201721e-09 -4.34227965494049e-09 4.36018904712924e-09 -3.05952715649463e-09 2.82918606767722e-09 -6.41350677922559e-10 2.69532340426374e-10 7.50174109567365e-10 3.90571590312892e-09 -8.69342221786674e-08 5.76872727498972e-09 -3.96473795500026e-09 -4.98065550320732e-09 1.02284675559891e-08 9.33631988421807e-09 3.97727657619307e-08 9.04385912232153e-09 -4.06182412194612e-08 6.26434793158591e-09 1.33375535456481e-08 2.84969045263444e-09 2.13313895402707e-09 1.15167555368423e-08 -2.71941541935354e-08 1.50969313266513e-08 6.60437346292735e-09 -6.10560978074225e-10 -2.7154958379939e-09 4.4527405486827e-09 6.86597090809699e-08 -9.06077744429645e-09 -2.38068029904662e-08 2.06213041890359e-08 5.67702497351338e-09 -3.25600228362164e-09 3.43886663657463e-09 -1.61689383062844e-08 -3.25986118628487e-08 -1.25305339286539e-07 -3.92352553545424e-09 1.26168919422076e-08 2.07664555182525e-07 -1.05722300402294e-07
"R2035" -2.03857825423051e-09 -6.56650723187047e-10 -6.05856922720333e-11 6.11430028397008e-10 -6.61610499260268e-09 -6.4900570201529e-10 4.66744889414209e-10 5.74197729653571e-10 -9.16571920150512e-10 -3.45397925304508e-09 -4.37282088391911e-09 4.70753782738128e-10 1.29712261506691e-09 -2.09549378039542e-09 6.75945434537404e-09 3.06236739987471e-09 -1.02410141933807e-09 3.32094352729648e-09 2.44269693054182e-09 -2.61415905279535e-10 4.06392089075168e-09 -3.10578903105291e-08 1.51630655272743e-08 -7.99941923275851e-10 2.03017583838783e-09 -1.95010403569883e-09 7.70211778929901e-09 1.67959256737847e-09 1.79716434695222e-09 3.71584448475348e-09 3.07718386209589e-09 -1.07301129934815e-09 -3.30377714298875e-09 -2.0539334827263e-10 1.42898456136364e-08 -1.11340357127892e-08 2.53424122651782e-09 1.77996447225319e-09 -1.96669184454089e-08 1.6926529238252e-08 9.27352030579226e-09 4.05221967851370e-09 -7.35476917105652e-09 -9.67588070755105e-09 -3.12830978967851e-08 4.15744091665278e-10 -2.48696968883211e-09 9.03799987616987e-09 -1.10664297001095e-08 6.37465702955643e-09 -2.35842925540002e-08 1.5546097715662e-08 -3.67693288257199e-08 -1.20927042454745e-10 -1.20017289564381e-08 -2.33161346527933e-09 1.32133927748746e-08 1.15134755449357e-08 -4.52017704035636e-09 4.02050573521101e-09 8.45278814324701e-09 -7.2680630092446e-09 -4.63350292496307e-08 8.44603781903103e-09 7.54113030481327e-09 -1.41042138332528e-08 -1.05722300402294e-07 2.22249869231704e-07
