# Supplementary material for: NODDI and Tensor-Based Microstructural Indices as Predictors of Functional Connectivity
Source: PLoS One. 2016 Apr 14;11(4):e0153404. doi: 10.1371/journal.pone.0153404 (PMC4831788; doi:10.1371/journal.pone.0153404)
Supplement: S1 Data — a) Functional connectivity matrices, both fMRI and EEG connectomes across all subjects, in the form of precision matrices and b) structural brain connectivity matrices across all subjects and microstructural indices. Columns and rows are named according to the corresponding brain region that represent. (ZIP) [file pone.0153404.s001.zip › DATA/EEG/40/precShr_EEG_wholeTS4_8.txt]

"C1001" "C1002" "C1003" "C1005" "C1006" "C1007" "C1008" "C1009" "C1010" "C1011" "C1012" "C1013" "C1014" "C1015" "C1016" "C1017" "C1018" "C1019" "C1020" "C1021" "C1022" "C1023" "C1024" "C1025" "C1026" "C1027" "C1028" "C1029" "C1030" "C1031" "C1032" "C1033" "C1034" "C1035" "C2001" "C2002" "C2003" "C2005" "C2006" "C2007" "C2008" "C2009" "C2010" "C2011" "C2012" "C2013" "C2014" "C2015" "C2016" "C2017" "C2018" "C2019" "C2020" "C2021" "C2022" "C2023" "C2024" "C2025" "C2026" "C2027" "C2028" "C2029" "C2030" "C2031" "C2032" "C2033" "C2034" "C2035"
"R1001" 1.04849475457415e-07 -7.59979652188328e-12 -8.62062419142424e-09 1.64934780934733e-09 1.26720453432503e-08 -3.74364142947355e-08 3.39358875597875e-08 2.70941822652402e-08 1.98241196576943e-08 -2.75807942223346e-09 -1.14433707754474e-08 -1.40153144045927e-08 2.41138557893579e-10 -5.17199723388608e-08 -1.28506899676633e-08 -1.05024573907508e-08 -4.2535643263772e-09 5.02434642685773e-09 -1.15971716886741e-09 5.15094518364054e-10 8.29247621709829e-09 -6.15259230712292e-09 3.63226352637407e-08 -2.179636291877e-08 1.91751871433985e-09 9.51751564967864e-10 1.08135300248109e-09 1.4420105866944e-08 9.80026863368579e-09 -1.22751010162197e-07 2.51417232013075e-09 -6.5030495001888e-09 -7.12146053060638e-09 1.25446324246042e-08 1.38464338942069e-09 9.43351928737978e-10 -1.59533289360205e-09 7.62852082116025e-09 1.23205107398688e-09 -6.37881344440244e-09 8.18395480665036e-09 5.82197860507852e-09 -4.86838081033123e-09 -4.54394861216596e-09 -2.86929618416428e-09 1.07692399323954e-08 3.31265749668353e-09 -1.46925421120503e-08 1.4883296856781e-09 2.77807582451502e-09 -8.16537387790918e-10 -8.28530365795205e-11 -3.91060332868071e-10 -8.91454352804526e-09 6.54308915373180e-09 3.00340722453547e-09 1.86332116236626e-09 -2.81744285331834e-09 -2.62488683321171e-09 2.54156464919144e-09 -1.04337170844938e-10 6.21076473293352e-09 9.89372259022696e-09 -5.9500100347309e-09 -3.42460963918286e-10 1.60266196049182e-09 -2.23300283985743e-09 -1.06321029172840e-09
"R1002" -7.59979652192104e-12 1.63304218555171e-07 -1.62588099076901e-08 7.4582868759281e-09 -8.01958933494457e-10 -7.55383343148781e-09 1.08729743980412e-08 -6.73525549697279e-10 1.47106903770747e-09 -3.950029856306e-10 2.97230902111381e-09 3.41898730683025e-10 1.29634270049325e-08 9.63935312433916e-09 3.35617068938173e-09 1.41549779775869e-08 -3.58682168037927e-08 -5.86807699698129e-09 2.51009292114173e-08 -5.15347211589886e-09 -2.83682841963359e-08 2.31139129261563e-08 4.84086725052663e-08 -6.42259401360375e-09 -1.42507139543789e-09 4.21386231611734e-08 -1.86907212715591e-07 -5.76025817001521e-09 2.60391327159286e-08 -3.26770089903737e-09 3.28276029709843e-09 3.09820419616048e-11 7.96764072859587e-09 -6.32482688063225e-08 -2.47954916331573e-09 -7.34789886588162e-08 -2.20380052845121e-08 -9.80692675664135e-09 3.5846174470826e-09 5.3005523233376e-09 -6.01304330699925e-09 -6.04820717731789e-10 7.08022893314902e-09 -1.63442561727889e-09 5.09403373123269e-09 -5.75076537587153e-09 -7.14580197494593e-09 6.33530868275176e-10 -6.02512700677514e-09 -4.81236760276169e-09 -1.23801564462425e-09 -4.58814682442859e-09 1.31693491538809e-08 4.49161947030548e-09 -1.08156515376992e-08 -4.34067003137503e-08 2.41155414885033e-08 -1.42717841280147e-10 3.74911930045705e-09 1.45620205355232e-08 4.98549114125823e-08 3.17900687784764e-08 -5.10329452510104e-09 2.84338948116063e-09 -6.97043809049236e-09 -3.69940791985853e-09 2.45992860269459e-09 2.60437285413355e-09
"R1003" -8.6206241914233e-09 -1.62588099076901e-08 2.75827387070574e-07 1.43357396209369e-08 -1.31717371053778e-09 1.40033282246844e-08 1.36474507625621e-08 -2.80293984751568e-08 -3.48105394897953e-10 -6.92736778958265e-09 -2.83257929343267e-08 -2.1139842320104e-09 -7.35597220983627e-09 3.39317527410707e-08 -2.60663854425618e-09 5.15118386387418e-08 -8.08309083601108e-08 -1.83681109232927e-09 4.59772646226149e-08 1.02344925115783e-11 1.64453627446805e-08 1.24895633145041e-08 -1.987385535433e-07 -2.22659017241222e-08 4.22247448400599e-08 -5.97518399262275e-08 -1.10266659826569e-07 -1.85521829428801e-08 -2.26335720410666e-08 3.14550649614523e-08 5.83403283094479e-09 1.05651403851243e-08 1.45065793036527e-08 3.49884539034001e-08 -1.28329005490606e-09 6.20234138151321e-09 2.34500458084707e-09 1.96725608286467e-09 5.20180177453418e-09 -7.04503581628377e-09 -8.01186064209182e-09 9.68123504633415e-09 2.04149633113763e-09 4.79904975586486e-09 4.41859419117915e-09 5.3289993267322e-10 -1.64981927906908e-08 -2.16226766001232e-08 9.41125148028201e-10 1.25139158101135e-08 -8.74761422733647e-10 -1.64682023039768e-09 1.13116171793126e-10 -3.29981191217706e-10 -1.16068233290955e-08 -1.3050327733873e-08 -1.67164940459432e-08 1.35312372267362e-09 4.80338631946533e-09 -2.70477406191164e-08 5.15575873463041e-08 8.32740789158478e-10 1.97380426968727e-08 1.11246907388638e-08 9.43437905578106e-09 3.17570433646572e-10 7.54867054068467e-10 -6.77175204264208e-09
"R1005" 1.6493478093482e-09 7.45828687592894e-09 1.43357396209375e-08 3.26010347399e-07 5.85958639193059e-09 -1.86836300428869e-08 2.78708119065988e-08 8.39360740150286e-09 2.51320131797974e-08 -1.89831869144364e-09 -1.29713718704092e-10 3.29118827434857e-08 -1.82558269216467e-09 -7.68253639537384e-09 2.95567492645207e-10 2.80942936262019e-08 9.46347231598989e-09 -6.43494054386721e-10 3.73621204469191e-09 -1.49666033166322e-07 5.02510408617293e-08 9.55503335992531e-09 -7.38382438388339e-08 -1.88349391472367e-07 1.58036789572413e-09 2.67320508486832e-09 -8.87235944017755e-09 8.30808587573298e-08 9.61105119917445e-09 -4.65090876764844e-08 -1.01149885211727e-09 -4.39420973696699e-09 6.7900728260885e-09 -9.23361726361283e-09 -5.99732319574443e-09 -2.81831893616942e-09 4.49918343256193e-09 -1.30095581184018e-07 -5.99917079361617e-10 8.21236757460802e-09 4.52364237069983e-08 1.19455827039684e-09 1.00522742388325e-09 -1.71562764859239e-08 2.37836602082765e-09 -1.03808138435164e-08 6.09249505635902e-09 9.97414096628255e-09 -4.71752319694732e-09 1.30095261201324e-08 7.08374706169475e-09 -4.06544071342751e-10 -9.56376961539157e-10 3.98390351237136e-08 5.64500791035619e-08 -2.12686378370009e-08 -2.70264343089685e-08 8.03503013771339e-08 -2.92239310294896e-09 -5.86589610606371e-09 7.01267829038449e-09 -7.77677237287632e-08 -1.37638768115017e-08 -8.64575853858372e-09 -5.14714643247543e-09 -2.28956448539940e-09 -1.61626985234302e-09 1.06832177433394e-09
"R1006" 1.26720453432506e-08 -8.01958933494098e-10 -1.31717371053654e-09 5.85958639193005e-09 6.2426993269202e-08 -2.1839708060062e-08 2.1778435978995e-09 2.88860817033996e-08 6.36857631428225e-09 -5.89204592072387e-09 -2.10507954516497e-08 1.0438286993995e-08 5.3491649964349e-09 -5.70665860687587e-08 -9.68482716345004e-09 1.36368468416574e-09 -7.3946506336425e-09 2.13885908210021e-08 -7.5597608017609e-09 -6.81710584988356e-09 3.14289450886427e-09 5.63917337444084e-10 -6.5079062735563e-09 -9.0326952681061e-09 2.26063097402758e-09 -4.97010696096882e-09 -2.97813081774939e-09 -1.36821733836349e-09 4.62519217125345e-08 -5.02255975181944e-09 7.91908312308572e-10 -6.4588661938239e-08 -6.45361626195710e-09 9.63525971599088e-09 -1.47337783008936e-09 7.88599672030989e-10 2.68266015917249e-10 -3.73596314615984e-09 -4.86149685316093e-09 -2.10615139372299e-08 -4.42228881498864e-09 8.05667615130982e-09 -1.810200781361e-09 1.07196345184703e-08 -2.81335522553717e-09 -8.67023445560528e-09 9.98144585040438e-09 -6.45403887399918e-10 1.52658406016105e-08 2.10555230288114e-09 5.64125855861003e-10 3.85269117541455e-11 3.94555273477569e-09 4.50039213604284e-09 -3.50607199412945e-12 -2.3924723497344e-10 -1.60182273685072e-09 2.77186234356955e-09 -5.82753962898321e-09 -5.51912878811573e-09 3.93971468895855e-09 9.64060783481866e-10 2.60926501916008e-09 9.48207529560005e-09 -3.55186216343958e-09 3.55494134140683e-09 -1.68062218279384e-09 -6.34060188833392e-09
"R1007" -3.74364142947343e-08 -7.55383343148788e-09 1.40033282246836e-08 -1.86836300428863e-08 -2.18397080600613e-08 2.56647859890883e-07 -2.06968225909531e-08 -2.113545923543e-07 3.57235212014733e-08 -7.55501557066732e-09 7.99953629992277e-09 -1.33785906145744e-08 1.45132529530624e-08 8.89116739046165e-08 -1.10157282370334e-07 1.24026780687523e-08 -1.62148682489879e-08 -5.94569797978131e-09 3.89544525536146e-09 2.12936850782803e-08 -2.73993145808076e-08 3.94980464713259e-09 -1.81638605568391e-08 -2.36305726345987e-08 -8.56337854946139e-09 -7.86498072865067e-09 4.65761082474548e-09 8.8178277379686e-09 -2.71767245055899e-08 7.23884320658951e-08 -7.63216826130601e-09 9.30973588730368e-09 2.97915187064234e-09 1.89325200314192e-08 5.01324808724271e-09 3.84497806936484e-09 6.79110186939264e-09 4.81976022803514e-09 3.03071716119983e-09 1.0837039956615e-08 1.90900655203474e-09 -3.34058755971253e-10 -1.68371748295909e-08 -1.11726939040563e-08 1.94710740236527e-09 1.88291149170002e-08 -5.5269761666332e-09 -1.91027447647708e-08 5.09650248195359e-09 -4.36608526222777e-09 5.37203866514324e-09 -3.66184857531052e-09 -7.08075092317483e-09 -1.5486108165988e-08 8.62989235623788e-09 4.6578457810442e-09 -1.67892671513111e-08 7.27094323074153e-09 4.13475253853138e-09 -2.70260438500828e-10 -9.83406081067133e-09 1.04100523085794e-08 -4.13567746916219e-09 -2.55036214288308e-09 7.16190108549482e-09 1.92907487338927e-09 -8.10089927657708e-09 4.94207962780274e-09
"R1008" 3.3935887559789e-08 1.08729743980392e-08 1.36474507625677e-08 2.78708119065973e-08 2.17784359789892e-09 -2.06968225909562e-08 4.43205482101041e-07 -3.76529906097054e-08 -3.35417283356197e-08 -1.65612342398468e-07 -8.49962314475678e-09 3.20920952182057e-09 -8.95864587703959e-11 1.9651668560669e-08 1.29885003814218e-08 6.56802379296773e-08 4.01843792097104e-09 -4.10752961025028e-10 1.04869534810685e-08 2.94054865166602e-08 1.11890076484782e-07 -9.33151574824755e-09 -2.45518509154162e-08 -1.94332772861742e-08 2.03016917036164e-09 -2.34399367058341e-08 -1.02016881436546e-08 -2.4558294247839e-07 -9.42925391420444e-09 -2.08757524927387e-07 6.73164804752212e-09 4.19835635897816e-09 -2.19282624697896e-08 1.30704609304756e-08 4.04707976661577e-09 -5.31539951259441e-09 -6.10746308451243e-11 1.85416793738116e-08 -9.63941764820744e-10 -1.80986931280954e-08 -2.10609249492017e-08 1.14357415813613e-08 -4.89922266061727e-09 2.11415666170987e-10 3.26964955537951e-09 1.40824360113338e-08 2.12410461656942e-10 8.86013497599776e-09 2.31517127137652e-09 -4.14189326445711e-08 1.86807265538317e-09 -1.79158310396464e-09 5.40786213836161e-09 -2.61073659223989e-08 1.56402546311346e-08 6.7310222682009e-09 -7.87527831717304e-09 4.63920262204378e-08 -3.22954281716399e-09 -1.9316532547142e-09 9.69224210542374e-09 -1.87962040616202e-08 -1.35357629205786e-08 1.21332421832625e-08 -2.88156191031996e-09 -1.10868540460237e-09 4.5892654489113e-09 -4.37266442451639e-10
"R1009" 2.70941822652394e-08 -6.73525549697316e-10 -2.80293984751538e-08 8.3936074015059e-09 2.88860817033994e-08 -2.11354592354305e-07 -3.76529906097035e-08 3.20616483587214e-07 -2.53489615585211e-08 -5.36714344523281e-09 1.89024302618395e-08 2.07576018396169e-08 -1.34609004856928e-08 -2.25282554310046e-07 6.98985811323026e-08 -2.35455494121739e-08 1.72975272571674e-08 -3.29522905555906e-10 -2.12254200850676e-08 -1.52430834290691e-08 -1.42625043456768e-08 -9.44554049244052e-09 5.69260403196087e-08 2.923813594409e-08 6.00165983689932e-09 1.1280545493003e-08 6.60572568493595e-10 1.90551336557454e-08 8.79758069888961e-08 -1.97194686302411e-08 -3.48540783977248e-09 -4.61737826509549e-08 2.38743948136173e-09 -2.09006898868201e-08 -8.93654371489541e-09 -9.75310970731457e-10 -3.23985161024113e-09 -2.99626187841768e-10 -5.37484677235602e-09 -9.34047792848888e-09 -5.22503439702644e-09 6.15054831100712e-10 1.04357600284117e-08 4.34728400457075e-09 -4.6563185974878e-09 -1.2264816411347e-08 1.31808403630328e-08 2.32051028824338e-08 -3.84797664062152e-10 9.59731427056133e-09 -1.64366468297624e-09 1.91890641948741e-09 2.63746474277051e-09 1.09058200812359e-08 1.52875765932525e-08 -1.98873452596427e-09 -1.41230540331615e-09 -7.28316308335697e-09 -5.8381482172276e-09 -3.53701318654044e-09 1.25058262847462e-08 -1.73973991952766e-08 -7.64279453988517e-09 1.0180395354848e-09 -7.113629394198e-09 1.01817864754784e-09 5.44531729954787e-09 2.89648541221154e-09
"R1010" 1.98241196576936e-08 1.47106903770836e-09 -3.48105394898351e-10 2.51320131797983e-08 6.36857631428254e-09 3.5723521201474e-08 -3.35417283356214e-08 -2.53489615585217e-08 8.09944322026022e-08 1.69182241409482e-08 6.89755115450022e-10 -2.53600226432082e-08 5.39085833824046e-09 -6.77856500777786e-09 -3.67961211531499e-08 -1.50724430236735e-08 -8.66184273398447e-09 -2.37648365697365e-11 6.73015225569088e-09 -2.32348198954063e-08 -1.92118705781113e-08 -1.18735140990241e-08 1.91729038024433e-08 -8.68332527363165e-08 -3.01049893450271e-09 1.98692931760758e-10 3.68229330528367e-09 5.1859007426322e-08 1.21772925871512e-08 2.45986999895301e-09 -5.70946411631337e-10 -6.21604271727773e-09 -7.03354788464353e-10 -7.16116120303673e-09 -2.75037151873051e-09 1.44098941429607e-09 1.53620778202923e-09 -1.21504058291423e-08 4.08361863892723e-09 5.20081271810315e-09 9.97603232430709e-09 3.0194805864534e-09 -3.82568906182289e-08 -9.84292027930401e-09 -3.80686481999036e-10 6.94860860622574e-09 -3.38352315286422e-09 -1.37555404363543e-08 -1.02954464179447e-09 1.09503205166734e-08 3.8388667983256e-10 -1.21047610071367e-09 -4.94222018809972e-09 4.73375684643607e-09 1.46546103206701e-08 2.16763586931112e-08 -8.0908434090217e-09 1.7444596993719e-08 2.88171591181264e-09 5.07502679204549e-09 -9.49514014461253e-09 1.821621275858e-08 6.72891030602e-09 9.19553349041557e-09 5.06774354440136e-10 6.89663883162902e-10 -1.30052713567591e-08 3.28381684930098e-09
"R1011" -2.75807942223473e-09 -3.95002985632601e-10 -6.92736778958358e-09 -1.8983186914439e-09 -5.89204592072436e-09 -7.55501557066762e-09 -1.65612342398461e-07 -5.36714344523217e-09 1.69182241409476e-08 2.99728129844747e-07 -7.67892468815662e-09 -3.66091486523603e-08 3.92266027641976e-09 2.53219720775193e-08 1.38977741318511e-08 -1.12526440870224e-08 3.67389287337634e-09 4.92757115402444e-09 -3.98269999109466e-10 -6.58701079532569e-08 9.93810395867559e-09 -5.69021560034679e-09 1.05377243345091e-09 1.91047036555021e-08 -1.28696295075384e-09 -6.20938462840796e-09 4.02060854803412e-09 1.3736319008387e-08 -2.16599588089047e-08 5.27591403835737e-08 -4.71751407168976e-09 6.65804201394654e-09 -1.94858648258185e-08 9.20273726313837e-09 -1.93891234914426e-09 -1.77105322530711e-09 -3.05122501932273e-09 -2.29847541752962e-08 -1.0606939640812e-08 3.11401554491343e-08 1.08303917752117e-08 -2.60071220195751e-08 -7.04154091020213e-09 1.07476379626084e-09 -1.31828564901421e-10 -1.83058695222438e-09 1.53130556921927e-09 9.88759925338306e-09 5.59635542061336e-09 -2.9157383522742e-09 -5.66642858431029e-09 -1.04465666770595e-09 2.07435858807451e-09 1.74475333718308e-08 -1.43409691426448e-08 1.54933977784974e-08 1.88939282813404e-08 -1.44491254986729e-08 -3.46685772015776e-09 -1.13557052534855e-10 -4.01415326459867e-09 5.80143634448106e-09 -8.11101626245375e-09 4.27092433197695e-09 1.06191695603376e-09 1.42965227057524e-09 -1.0664019768469e-08 9.56339410461003e-09
"R1012" -1.1443370775446e-08 2.97230902111324e-09 -2.83257929343256e-08 -1.29713718704014e-10 -2.10507954516484e-08 7.99953629992247e-09 -8.49962314475838e-09 1.89024302618394e-08 6.89755115450697e-10 -7.67892468815703e-09 1.61734953587063e-07 1.25627616334744e-08 -1.02481072611579e-07 -2.13824294831495e-08 -1.43401010687306e-08 -1.33828112791452e-08 4.96669138816112e-08 -4.31258474402964e-08 -5.3317545304274e-08 -2.36966989468538e-09 -2.84257054655975e-08 -7.94044057435727e-09 5.75293340403066e-08 6.5561484436284e-10 1.02180936562801e-09 3.42078933209312e-08 6.32170297078938e-09 2.36452343486611e-08 8.96008318025934e-08 -2.53825762928869e-08 9.87519741644942e-09 -3.32885107774406e-08 1.64054242125097e-08 -9.53313441379757e-08 -8.83173939559879e-10 4.78791999528727e-09 -1.53466550758846e-09 8.74654607625478e-10 -1.26539709088004e-08 -7.1878346475529e-09 -1.30692553377528e-08 5.10815670808695e-09 -5.38385612257083e-09 -4.90133987281e-09 -2.02105846253843e-08 9.55847713217092e-09 6.71032844297169e-08 1.29939470996436e-08 1.09716329575593e-08 6.76134871060569e-11 -2.87792751108647e-09 8.02002946426257e-10 3.60701900882886e-09 -4.8924395280271e-09 9.80873821860485e-09 9.03058773655371e-09 -2.95544216333286e-10 2.92433046796492e-09 -1.93311227119998e-08 1.18652218297915e-08 -8.28390650304961e-09 -5.20821305686144e-09 -1.08831469307526e-08 3.10432660746107e-09 -1.35673710950158e-08 6.66084733666005e-09 -1.38083586203728e-09 4.94807627964732e-09
"R1013" -1.40153144045939e-08 3.4189873068302e-10 -2.11398423200982e-09 3.29118827434852e-08 1.04382869939951e-08 -1.33785906145742e-08 3.20920952182329e-09 2.07576018396166e-08 -2.53600226432101e-08 -3.66091486523607e-08 1.25627616334745e-08 9.14823482921816e-08 -8.63320712389374e-09 -1.37401548447952e-08 -1.1983751506071e-08 5.8583736758665e-10 4.11594639425101e-09 -2.23612810714997e-09 -3.64849092056396e-09 -5.31237598229357e-08 1.15893029961327e-08 1.19459490757865e-08 -1.6484781542007e-08 3.0127480032594e-09 2.33411788979489e-09 -3.03120318293094e-09 -3.39180987472348e-09 2.17808986936254e-11 1.12158248071699e-08 6.55811636986612e-09 -5.05155677390732e-10 -1.1333957702839e-08 6.6923912832035e-09 -2.8376307855103e-09 -1.92610081882895e-09 1.9389604655461e-09 1.73918165074035e-09 -3.7873666033445e-09 5.057101048776e-09 -1.1304458809822e-08 -5.69642290362898e-09 2.94084840369194e-09 1.33792940317233e-08 8.21866295675814e-09 -6.37386824176349e-10 -1.10922743398267e-11 5.81018087485109e-09 -2.33123524065943e-09 -3.77424227589036e-09 6.78840389324368e-09 1.74429563051938e-09 5.59255737710654e-10 -1.47238021875678e-09 -6.97791184924879e-09 6.14911057882355e-09 -2.08994681268743e-08 -1.0227479276825e-08 3.17197702134866e-09 -2.47893012498741e-09 2.88895724076118e-09 2.47756847105492e-09 -8.85586985376898e-09 3.01022144007205e-09 5.03225283787769e-09 -6.19004876496112e-10 -7.44856920412724e-10 4.76860814673198e-09 -5.16795069018893e-09
"R1014" 2.41138557893424e-10 1.29634270049329e-08 -7.35597220983778e-09 -1.82558269216534e-09 5.3491649964349e-09 1.45132529530628e-08 -8.95864587685477e-11 -1.34609004856928e-08 5.39085833824055e-09 3.92266027641881e-09 -1.02481072611579e-07 -8.63320712389415e-09 2.34935737358643e-07 2.01638516203062e-09 -8.34417370406187e-10 1.06138231455122e-08 -2.88782861548309e-08 1.13860779789333e-08 2.95037244137512e-08 1.5711636821193e-09 1.90188182642572e-08 -4.48871874154351e-09 -3.89673189348535e-08 1.10307617567728e-09 -8.83905337946618e-08 -2.78445123606913e-08 4.64386810437676e-08 -1.88593090268095e-08 -2.56663203105604e-08 2.94336974089278e-08 -7.92452666810908e-08 9.41661144604113e-09 -1.20528584531418e-08 5.09668753537459e-08 -9.32939072187139e-09 3.20535079286436e-09 8.61046331249953e-09 6.89970800587776e-09 1.12607756555568e-08 5.17485583823769e-09 2.30632905891291e-08 4.51642742736552e-09 -1.89871603350764e-09 7.34614251129111e-10 4.45916596339559e-08 -7.85191907035337e-09 -1.18306372221789e-07 -7.93212276249471e-09 -4.10838458902494e-09 -4.16730294622099e-09 6.32649073662165e-09 -1.72066315436348e-08 1.51982376140223e-08 3.26459169919689e-10 3.11662189446805e-10 1.68157893904548e-09 1.08812405843846e-08 2.20560355297985e-09 4.3493841591213e-08 -2.83268560799595e-08 -4.09352887987396e-08 -2.96538380136296e-09 1.23571632468127e-08 -1.62514856931932e-08 2.8915779734162e-08 -1.2037917996503e-08 1.57956214173827e-08 -3.67064393345521e-08
"R1015" -5.17199723388646e-08 9.63935312433959e-09 3.39317527410714e-08 -7.68253639537525e-09 -5.70665860687581e-08 8.89116739046174e-08 1.96516685606698e-08 -2.25282554310056e-07 -6.77856500777877e-09 2.53219720775163e-08 -2.13824294831492e-08 -1.37401548447946e-08 2.01638516202986e-09 3.8258326879106e-07 -3.66738923803591e-09 1.48360909466415e-08 -6.8835759079378e-09 -1.18696000857635e-08 4.17952250578532e-08 8.5497905772448e-09 8.84841982554312e-08 1.45746750447082e-08 -9.9224308861198e-08 9.03873546997659e-09 -7.50377550154899e-09 4.77703093467806e-10 2.41244749653638e-09 -4.48103077101379e-08 -2.33363680844448e-07 2.01431802799088e-08 1.27837045206855e-08 1.00436275294641e-07 -2.55816497616089e-08 2.41028056191291e-08 7.87014275572249e-09 -2.43076323887931e-10 3.14837387006945e-09 -3.74242100663818e-09 1.16896372383709e-08 9.60128858796653e-09 -6.48438254390365e-09 -1.21675594850479e-08 7.74541626774395e-09 6.03763687304816e-09 4.26286805295398e-09 -2.60983374227265e-09 -1.37379549021152e-08 -1.43244302473597e-08 -7.37964800955809e-09 -5.32483268549559e-09 1.78466640534047e-09 1.34295727527329e-09 1.15603928936696e-09 2.45733900675851e-09 -1.96344843578592e-08 -4.25402321791708e-09 1.00093152382781e-08 -2.41777187454926e-09 8.31854679957562e-09 -2.83474188654146e-09 -2.00715108758518e-08 5.90848912056867e-09 6.83166498748225e-09 -8.74317909755288e-09 1.70823060432941e-09 -4.68801240478109e-09 8.42602620969901e-09 -1.12730589454513e-08
"R1016" -1.28506899676613e-08 3.3561706893814e-09 -2.60663854425565e-09 2.95567492645703e-10 -9.68482716344974e-09 -1.10157282370336e-07 1.29885003814227e-08 6.98985811323033e-08 -3.67961211531494e-08 1.38977741318508e-08 -1.4340101068731e-08 -1.19837515060719e-08 -8.34417370406205e-10 -3.66738923803671e-09 8.2204964118511e-08 5.85927280391757e-10 9.2505620992676e-09 2.40317815459528e-09 7.62141023003906e-10 5.01473296940918e-09 1.51017618216822e-08 -2.64413217837355e-09 -3.16605541122394e-09 3.35243873840282e-08 4.54682178281023e-09 1.01417987045023e-09 -3.45180001297272e-09 -1.93169335507595e-08 -1.65035578055944e-08 -1.3347539958217e-08 2.0244084965502e-09 1.7898058810112e-08 -2.29648779119739e-09 -9.38168648587666e-10 -1.95621090796036e-09 -3.35993407941407e-09 -4.28482935477473e-09 -4.08617082815328e-09 -5.01095145470435e-09 8.22961384578446e-09 2.87211720532435e-09 -1.60856856425171e-09 1.56606896445713e-08 2.69922669102695e-09 6.77805873256278e-10 -1.61733487002404e-08 -1.20569161155902e-09 1.99156172740899e-08 -8.82888155226636e-09 -3.51673494691584e-09 -4.81140616117364e-09 3.25868116102547e-09 5.63030793274566e-09 1.36746252762284e-08 -1.64555546426204e-08 -1.12210940453361e-09 1.61009087291285e-08 -5.5833574571968e-09 -2.0471330801907e-09 -8.46246644978975e-10 7.59022811397675e-09 -1.11674925039984e-08 -3.84546055338477e-09 -5.36765628070477e-10 -1.62504777064545e-09 -3.05441812553218e-09 5.60136660942698e-09 1.10194891153791e-10
"R1017" -1.05024573907533e-08 1.41549779775869e-08 5.15118386387438e-08 2.80942936262006e-08 1.36368468416615e-09 1.24026780687528e-08 6.5680237929676e-08 -2.3545549412175e-08 -1.5072443023673e-08 -1.12526440870209e-08 -1.33828112791451e-08 5.85837367585549e-10 1.06138231455122e-08 1.48360909466431e-08 5.85927280391871e-10 1.52844461318698e-07 -6.59269242972552e-09 -6.02136309088458e-10 1.30855540207025e-08 -1.0842242611493e-09 8.49810742912884e-08 -2.59399250247814e-08 -1.10399294591028e-07 -1.71702205817875e-08 7.72374514653783e-10 -1.22418689765111e-08 -2.24316607272592e-08 -1.44271146487698e-07 2.4508689022478e-09 1.25205413189494e-10 1.68709612705336e-10 2.44937548130987e-09 1.22236939033084e-09 -2.1564986776004e-09 2.09939344541124e-09 -7.77229109065367e-09 -7.36168388443326e-09 -3.77759975927054e-09 1.95337084262658e-09 -5.92869395644323e-09 -2.34135846742991e-08 6.96951364485427e-09 1.39339564606272e-09 2.31777869648376e-09 2.16258571783713e-09 -7.19755330619357e-10 -4.44095952532014e-09 -3.75466019277466e-10 3.08010362187983e-09 -1.07988005174532e-07 7.43084747404503e-10 5.1607109973956e-10 3.93114321689880e-09 3.10356326918191e-09 2.82022173409804e-09 3.42192844918695e-08 2.22652779870956e-08 -1.38854031996839e-09 6.83329010704767e-10 -9.90294981900501e-10 1.82180666026307e-08 3.13640373946519e-08 4.71827819359792e-09 -8.55196336003838e-09 -1.62752003426005e-09 -1.96886777347688e-09 1.45186474532253e-09 -1.26086164755106e-08
"R1018" -4.25356432637705e-09 -3.5868216803791e-08 -8.08309083601113e-08 9.46347231598998e-09 -7.39465063364253e-09 -1.62148682489882e-08 4.01843792097077e-09 1.72975272571697e-08 -8.66184273398669e-09 3.67389287338166e-09 4.96669138816101e-08 4.11594639425066e-09 -2.88782861548308e-08 -6.88357590793974e-09 9.25056209926887e-09 -6.59269242972796e-09 1.84175835502337e-07 6.53220650750424e-10 -6.43907567039856e-08 -4.09360318424543e-09 9.16291936892339e-08 1.19919901705599e-08 -7.14044801908493e-08 7.01752894102241e-09 -3.4820804344507e-09 4.14998870511276e-09 9.36908555746362e-08 -1.8115897926211e-08 3.55039777716635e-08 -1.68337211091672e-08 -1.55957333278916e-08 -3.11578926372709e-09 -2.7427379256599e-08 -5.90858657665633e-08 1.13681909594296e-09 6.85231777871157e-09 9.24415139697221e-09 -5.06269156126787e-09 -7.99961932816075e-09 3.0905697248246e-09 -1.70001706257178e-09 -4.39182380610032e-09 3.33326996847898e-09 -4.35137944698843e-09 -4.99348459367167e-09 2.59365560444787e-09 3.40457125912664e-08 8.11603113977428e-09 2.71156296428045e-09 -8.68859520021304e-10 -1.04265107749074e-09 -8.19358744561806e-10 2.46235647507685e-10 7.21052848147929e-10 1.36052300709344e-08 -1.2743175458359e-09 -1.54356440546568e-08 7.97616281009408e-09 -1.96324214850431e-08 1.19044366000959e-08 -2.75340842758978e-08 -1.12898775936919e-08 -5.3023923612433e-09 2.59322457374891e-10 -1.62510316973501e-09 2.34207133296331e-09 -1.1589049892173e-09 1.62793546345947e-09
"R1019" 5.02434642685793e-09 -5.86807699698187e-09 -1.83681109232973e-09 -6.43494054386656e-10 2.13885908210021e-08 -5.9456979797811e-09 -4.10752961024659e-10 -3.29522905556118e-10 -2.37648365701936e-11 4.92757115402526e-09 -4.3125847440297e-08 -2.23612810714936e-09 1.13860779789326e-08 -1.18696000857637e-08 2.40317815459591e-09 -6.02136309088683e-10 6.53220650749503e-10 5.69690628004055e-08 -3.02501795986577e-08 1.00897075636356e-10 1.81192960988011e-09 4.76632897511447e-10 -8.83925552256593e-09 2.58953898375822e-09 8.58077977239578e-09 -1.69702378562668e-08 5.09120817763118e-09 -6.86849248682347e-09 4.58095185555815e-09 6.5244236715659e-09 -9.31124222149166e-09 -1.81492589838331e-08 -3.63011418287514e-09 2.45679629893698e-08 -5.18216013437453e-10 -2.52437910468537e-09 8.97455381651838e-10 -6.3227290551689e-10 6.60001173016717e-10 -1.23996604940178e-09 -2.1734321981693e-09 -3.66677109376205e-09 -1.58237770762064e-09 3.71321236999381e-09 4.3605494031094e-09 8.85136693652345e-11 -9.73877182493275e-09 5.99318076865275e-09 9.21369127685983e-10 1.54974703827412e-09 3.67330476803569e-10 -1.30765510821237e-09 -2.03370416208911e-09 -5.71522249135322e-10 4.29373067451697e-09 -3.21428238389359e-10 -7.36118764576535e-09 4.40544005252237e-09 2.65720578026898e-09 -9.29626030925221e-09 7.41208299504498e-09 -1.32666976336186e-09 -2.79694023200643e-09 4.30665550474023e-09 5.18394865233503e-09 -1.66640827279925e-09 -2.67889085400943e-09 6.39657186806961e-09
"R1020" -1.15971716886774e-09 2.51009292114158e-08 4.59772646226118e-08 3.7362120446911e-09 -7.55976080176188e-09 3.89544525536193e-09 1.04869534810676e-08 -2.12254200850668e-08 6.73015225569072e-09 -3.98269999115894e-10 -5.33175453042762e-08 -3.64849092056273e-09 2.95037244137504e-08 4.17952250578532e-08 7.62141023003436e-10 1.30855540207052e-08 -6.43907567039804e-08 -3.02501795986588e-08 1.65118358463095e-07 -2.42208420161299e-09 -1.56633002003383e-08 -4.27061230164362e-09 6.03945443380734e-09 -1.49881287874192e-08 1.5218585872505e-09 -5.55793123889674e-08 -3.06171383517803e-08 9.83421457116509e-09 -4.64408742091383e-08 -7.82233418122172e-09 2.18173784451165e-08 3.56966697655411e-08 -9.22756278968287e-09 -5.55239189297002e-09 3.20312270043937e-09 -9.33822127171194e-09 2.69911203302294e-09 -5.97349097859695e-09 6.65084557829808e-09 5.08379422947410e-09 1.00682358132056e-08 -3.58225900216392e-09 4.80537902136964e-09 -3.90354512250244e-09 5.61912564882896e-09 -7.78366515843995e-09 -3.2498369885459e-08 -6.02501739244993e-09 -4.37758109276357e-09 -4.11996782630482e-09 -1.03724579130936e-09 -7.81594273754915e-10 -1.29569472713228e-09 8.57397890278064e-09 -2.36612881726989e-08 1.01023965810561e-09 1.53245440615093e-08 -1.07450685012458e-08 1.64387227458551e-08 1.01093974568242e-08 -5.62018598778827e-09 9.7024373988596e-09 -6.52804407004566e-10 -1.6130022783144e-09 -1.48001820543391e-09 -2.19207084262412e-09 3.83547982433089e-09 -4.45135816284013e-09
"R1021" 5.15094518365194e-10 -5.1534721158992e-09 1.02344925122435e-11 -1.4966603316631e-07 -6.81710584988339e-09 2.12936850782809e-08 2.94054865166585e-08 -1.52430834290679e-08 -2.32348198954082e-08 -6.5870107953261e-08 -2.36966989468561e-09 -5.31237598229347e-08 1.57116368211881e-09 8.54979057724562e-09 5.01473296940884e-09 -1.0842242611511e-09 -4.0936031842468e-09 1.00897075636889e-10 -2.42208420161298e-09 1.60055883835232e-07 -1.80445913843202e-08 -2.41868416245795e-09 1.66776645665979e-08 6.66293609087831e-08 -1.42234354429877e-09 3.74531082706726e-09 5.86152400984128e-09 -3.82530877716904e-08 -6.17768045037521e-09 4.30804434053215e-09 2.39263580184986e-09 5.25961287768269e-09 2.6223854850321e-09 4.03207586514192e-09 5.98982194308555e-09 1.76103810835971e-09 -2.05935172540452e-09 6.53192926975155e-08 1.89650332018926e-09 -1.72731104115912e-08 -1.70057371145265e-08 8.85171320433541e-09 1.10622737923162e-08 1.01434937601914e-09 -3.11498193627882e-09 -3.63449776596136e-09 -4.00086464796734e-09 -8.09997402717656e-09 3.73353671421876e-09 -6.83927133178422e-09 -1.65154971243554e-09 1.46232275913019e-09 3.67633802158817e-09 -2.31218746605439e-08 -2.47375826388882e-08 3.13715849756652e-09 8.51486017742898e-09 -2.04475207709702e-08 3.49299830143451e-09 -4.51596138147301e-09 -1.5417183988111e-09 2.62859158168779e-09 8.39368418536320e-09 5.1899639167167e-10 1.61799704535112e-09 1.34428676743045e-09 8.05423432428422e-09 -5.39726032291146e-09
"R1022" 8.29247621709315e-09 -2.83682841963364e-08 1.64453627446711e-08 5.02510408617296e-08 3.14289450886584e-09 -2.7399314580806e-08 1.11890076484801e-07 -1.42625043456757e-08 -1.92118705781101e-08 9.93810395867063e-09 -2.84257054655963e-08 1.15893029961334e-08 1.90188182642575e-08 8.84841982554298e-08 1.51017618216849e-08 8.49810742912864e-08 9.16291936892266e-08 1.81192960988035e-09 -1.56633002003396e-08 -1.80445913843186e-08 1.13973228100944e-06 2.15938903605644e-08 -6.80737069165888e-07 1.58229089523481e-08 -1.4939358804825e-08 -5.9621119752761e-08 1.28397182425779e-07 -4.62793512762063e-07 -4.24934071275804e-08 -2.44664587120083e-07 6.34237929908175e-09 6.65734501014196e-09 -1.24280023764385e-07 7.15696902919308e-08 7.03679456263485e-09 5.38964129973655e-09 8.33044225198812e-09 4.7481053946247e-09 2.72448656912442e-09 -1.68980160852127e-08 -6.0459727273216e-08 2.02078922263542e-08 -2.36467859121482e-08 -5.23676941647125e-09 8.01466802643865e-09 2.54638962345261e-08 -1.35183748876345e-08 -1.44239257414559e-08 2.36208439289829e-09 -3.35504348389238e-08 -5.0578514083798e-09 -7.54452200085091e-09 7.50629800323695e-09 -2.11930981996306e-08 -3.94209916807456e-08 1.52228162782201e-10 2.88393818085408e-09 5.87110547251227e-08 1.97526779192937e-09 -9.39147545303583e-09 -4.49203410724521e-08 1.97996108574756e-08 3.48854944837759e-09 3.45177313671512e-08 -3.00430506335617e-09 -2.9919898414268e-09 4.50916339851412e-09 -5.49269683007195e-09
"R1023" -6.15259230712276e-09 2.31139129261561e-08 1.24895633145027e-08 9.55503335992537e-09 5.63917337444424e-10 3.94980464713199e-09 -9.33151574825035e-09 -9.4455404924413e-09 -1.18735140990245e-08 -5.69021560034825e-09 -7.94044057435759e-09 1.19459490757864e-08 -4.48871874154339e-09 1.45746750447088e-08 -2.64413217837365e-09 -2.593992502478e-08 1.19919901705619e-08 4.76632897510827e-10 -4.27061230164226e-09 -2.41868416245759e-09 2.15938903605626e-08 9.69174237076367e-08 -9.65221707417055e-08 3.11687395193712e-09 2.08380212049989e-08 2.36747344264328e-08 -7.47680455647197e-08 3.29010231413354e-08 -4.95333751319689e-09 -5.05524914618377e-09 1.57240203101987e-09 3.99461417114877e-09 6.27885036645588e-09 6.17373773711958e-09 1.97207706908808e-09 -1.60333288219926e-08 1.09027296086821e-08 -9.40824273822467e-09 1.70658948666853e-09 4.99859115185689e-09 2.19063820277017e-08 2.56781872437024e-09 3.10961171082585e-08 1.7343969319333e-09 2.10757491812802e-09 -1.41386669370526e-08 -4.84379319864903e-09 -1.78783893761277e-08 -1.01014251150825e-09 3.50402532909067e-08 8.94968479919759e-09 -2.67439406305936e-09 3.26416579436814e-09 3.48922723698053e-09 5.13237370002385e-08 -9.30625002926486e-08 -4.23729192928373e-08 -1.01555180808152e-08 7.27122418994889e-10 2.25358627698503e-09 1.63519488027218e-08 1.54637670858629e-08 1.46359319753229e-08 -3.37520550835694e-08 1.43004682273499e-09 9.384933833629e-10 -3.9675788010883e-09 -1.38221680377703e-08
"R1024" 3.63226352637373e-08 4.84086725052645e-08 -1.9873855354331e-07 -7.38382438388352e-08 -6.50790627355748e-09 -1.81638605568381e-08 -2.45518509154166e-08 5.69260403196057e-08 1.91729038024426e-08 1.05377243345124e-09 5.75293340403068e-08 -1.64847815420067e-08 -3.89673189348533e-08 -9.92243088611997e-08 -3.16605541122437e-09 -1.10399294591034e-07 -7.14044801908481e-08 -8.83925552256702e-09 6.03945443380613e-09 1.66776645665995e-08 -6.80737069165901e-07 -9.65221707417034e-08 8.74142475768687e-07 4.2151401127319e-08 1.35852803295143e-09 3.81608587735162e-08 -9.52360313829977e-08 1.74444215142001e-07 4.74295169159924e-08 2.31445357128154e-08 2.53849682913236e-09 -1.37944112258419e-08 2.67064360411233e-08 -7.92979598798022e-08 -2.23528596679137e-09 -1.97217155219914e-08 -2.90535739677817e-08 -7.59092552760186e-09 -2.09142523395542e-09 2.16427834268974e-08 2.49429005710148e-08 -2.74772092528596e-08 -1.05076943112321e-08 -4.51409246551529e-09 -1.09320162209787e-08 -9.99825422037732e-09 3.12057779731747e-08 2.81158311649491e-08 -3.97523736607549e-09 -2.82819953277019e-08 -1.01701988502416e-08 5.90586115445999e-09 7.33032619621321e-09 2.13186103138015e-08 -2.34853075000117e-08 7.22475381618371e-08 5.24655156565192e-08 -3.4009080915736e-08 -1.27112567527648e-08 -1.51380034821143e-08 7.1065779963543e-08 1.22613316404558e-08 -2.5437358058231e-08 -1.8767871435323e-09 6.00943116158672e-10 1.05799813891628e-09 -2.43897870703791e-09 2.39482124256522e-08
"R1025" -2.17963629187684e-08 -6.42259401360437e-09 -2.22659017241226e-08 -1.88349391472368e-07 -9.03269526810562e-09 -2.36305726345988e-08 -1.94332772861655e-08 2.92381359440907e-08 -8.68332527363153e-08 1.91047036554998e-08 6.55614844362575e-10 3.01274800326129e-09 1.10307617567703e-09 9.03873546997527e-09 3.35243873840273e-08 -1.71702205817913e-08 7.01752894102329e-09 2.58953898375841e-09 -1.49881287874201e-08 6.6629360908784e-08 1.58229089523483e-08 3.11687395193729e-09 4.21514011273192e-08 2.95636680505556e-07 -4.74844623920917e-09 -9.74566600554134e-09 1.46034034358931e-08 -2.22123344840872e-07 -2.65348197569791e-08 6.51796252762559e-08 -2.29228518070425e-09 4.41512449864697e-09 -1.94680791007803e-08 2.74182676880391e-08 9.55407453927533e-09 -1.46295425898359e-09 -1.42062265044941e-09 4.71116433932061e-08 -7.66920768252701e-09 -3.24703785366923e-09 -6.91999335921806e-08 -3.98488476605183e-09 2.63942461336747e-08 2.29515713920785e-08 2.56207512138764e-09 -2.65583919235011e-09 2.43922284159494e-10 1.07588716239697e-08 5.1538982856589e-09 -1.93783601819029e-08 -4.29682048603903e-09 -2.30217955804111e-09 6.54147510104944e-09 -1.43380354402413e-09 -6.17372122599106e-08 -1.9500476827092e-09 2.5643130878376e-08 -8.29252629716604e-08 -3.58991941526462e-09 1.81225940482679e-09 -6.27652142443205e-10 5.94814580727922e-08 2.16956403560748e-09 2.85960651635177e-08 2.43531711653118e-09 2.08025473141277e-09 2.53647626656583e-09 -3.02165087085762e-09
"R1026" 1.9175187143396e-09 -1.42507139543801e-09 4.22247448400621e-08 1.58036789572645e-09 2.26063097402755e-09 -8.56337854946121e-09 2.030169170365e-09 6.00165983689975e-09 -3.0104989345028e-09 -1.28696295075428e-09 1.02180936562821e-09 2.33411788979437e-09 -8.83905337946623e-08 -7.50377550155021e-09 4.54682178281041e-09 7.72374514653143e-10 -3.48208043445316e-09 8.58077977239352e-09 1.52185858725e-09 -1.42234354429916e-09 -1.4939358804825e-08 2.08380212049979e-08 1.35852803295194e-09 -4.74844623921047e-09 8.97825176343222e-08 1.2597671708734e-08 -1.29685046988e-07 5.14541487440157e-09 4.39044032333171e-09 -2.8709044549591e-09 2.08259989172069e-08 5.17715908656193e-10 7.51366304186287e-09 -5.67666608598913e-09 -1.76048067379938e-09 -4.48196766031911e-09 -1.39948404734627e-08 -5.04430429742029e-09 6.43111844863496e-10 -9.89423915738726e-10 -7.18680889290619e-09 -2.01465216920785e-10 7.46726407077678e-09 5.00238176028038e-09 -6.49388854388666e-09 -6.63024101300022e-09 2.67478275268088e-08 -4.80340513456804e-09 -3.66593513701549e-10 2.39630285760343e-09 -1.75259289228465e-10 4.18570416424392e-09 -1.5383636187002e-08 4.62424976381336e-09 1.8132708757139e-09 -1.80318493998163e-08 -1.12913931789436e-08 -1.60129266671762e-09 -2.02238693348853e-08 4.40476503309244e-10 8.05818613421477e-08 1.0049542200569e-08 7.74869822929784e-09 6.22066732082361e-09 4.2208907968479e-09 4.01828991438978e-09 -3.6780881098467e-09 3.78647590260132e-09
"R1027" 9.51751564968081e-10 4.21386231611736e-08 -5.97518399262213e-08 2.67320508486739e-09 -4.9701069609679e-09 -7.86498072865105e-09 -2.34399367058331e-08 1.12805454930055e-08 1.98692931761197e-10 -6.20938462840696e-09 3.42078933209302e-08 -3.03120318293209e-09 -2.78445123606911e-08 4.77703093470469e-10 1.01417987044947e-09 -1.22418689765076e-08 4.14998870511668e-09 -1.69702378562681e-08 -5.55793123889642e-08 3.74531082706652e-09 -5.96211197527574e-08 2.36747344264362e-08 3.81608587735147e-08 -9.74566600554222e-09 1.25976717087344e-08 2.16375784584674e-07 -1.21791313991186e-07 4.44379011313581e-08 1.35441936596456e-08 -1.95257387870715e-09 -2.07453247988715e-08 4.52220135627333e-09 4.05665769459867e-08 -6.04878494124949e-08 5.97625877984531e-09 -7.81593948834082e-10 -1.51943418271594e-08 2.84624568803186e-10 -3.70470747964966e-09 -4.74207870713641e-09 -2.21717706323541e-09 3.98703820010865e-09 1.04929844121161e-08 4.37133660267912e-09 -6.61079703074377e-09 -5.32688045777978e-09 3.46210600289167e-08 -2.16180857535679e-08 3.43155992207316e-09 1.17804075290497e-08 1.33556931781918e-09 -2.86277286459701e-10 3.52705082490357e-09 -6.27397394627382e-10 1.66354057741236e-08 -2.18683834208613e-08 -6.96050626029875e-09 -4.57612514986802e-09 -2.28983850380967e-08 -1.4921755119744e-08 3.57225105830495e-08 6.13865354779727e-09 2.09212404977071e-08 -5.31501798896988e-09 -5.81331024312267e-10 4.63561252838723e-09 -4.36566948414922e-09 -1.30175967868093e-08
"R1028" 1.08135300248126e-09 -1.86907212715594e-07 -1.10266659826565e-07 -8.87235944017886e-09 -2.97813081774909e-09 4.65761082474437e-09 -1.02016881436553e-08 6.60572568495427e-10 3.68229330528271e-09 4.02060854803454e-09 6.32170297079019e-09 -3.39180987472283e-09 4.64386810437675e-08 2.41244749653669e-09 -3.45180001297345e-09 -2.24316607272562e-08 9.36908555746342e-08 5.09120817762958e-09 -3.06171383517799e-08 5.8615240098406e-09 1.28397182425783e-07 -7.47680455647205e-08 -9.52360313830032e-08 1.46034034358913e-08 -1.29685046988003e-07 -1.21791313991183e-07 6.87275083568392e-07 -1.45675862609179e-08 -2.43251769860226e-08 -1.64605318261338e-08 -7.41184811581283e-09 5.0919996878199e-09 -2.4671804696494e-08 4.26872283349501e-08 1.2453544781828e-08 7.78175939329907e-08 5.90190621008364e-08 1.90505809912305e-08 -1.18352616060059e-08 -3.872541376246e-10 1.29167145943833e-08 -8.47134766862976e-09 -2.68019147320057e-08 -1.35823716792533e-08 -1.31438646941533e-08 2.22733852699454e-08 1.45140120173858e-09 2.34825395935731e-08 4.6356094944101e-09 9.15808201714624e-10 -1.20517196384891e-08 5.84011057066457e-09 -4.91431000908784e-09 -1.71668939649893e-08 1.74385628359626e-09 8.54647047658847e-08 1.16683473436608e-08 1.47072641775068e-08 2.78312395431709e-08 2.64273494896007e-08 -3.37414193676237e-07 -5.9359345348515e-08 -3.04396833638447e-08 -1.37192707713431e-08 -8.16772052105386e-09 2.1548174720632e-09 -2.22555156467462e-09 2.52210001782588e-08
"R1029" 1.44201058669457e-08 -5.76025817001692e-09 -1.85521829428834e-08 8.30808587573219e-08 -1.36821733836332e-09 8.81782773797055e-09 -2.45582942478388e-07 1.90551336557476e-08 5.18590074263233e-08 1.37363190083854e-08 2.36452343486609e-08 2.17808986927944e-11 -1.885930902681e-08 -4.48103077101389e-08 -1.93169335507594e-08 -1.44271146487693e-07 -1.81158979262045e-08 -6.86849248682145e-09 9.83421457116209e-09 -3.82530877716925e-08 -4.62793512762066e-07 3.29010231413376e-08 1.74444215142011e-07 -2.22123344840857e-07 5.14541487440475e-09 4.44379011313625e-08 -1.45675862609213e-08 8.52829650875438e-07 3.93754710849202e-08 -2.52739113910374e-09 1.48113820430526e-09 -2.12248103087706e-09 7.8917947670329e-08 -6.25078203914349e-08 -2.02425837682566e-08 7.93977080388294e-09 -2.01175157906303e-09 -4.35443871754448e-08 1.56350434011149e-09 2.78517297176378e-08 1.33506664216802e-07 -2.63668241371536e-08 2.09231582048677e-08 -7.05605741499333e-09 -1.16920096084348e-08 -2.11495768901785e-08 9.18342476760179e-09 -5.66354323514396e-09 -7.74608629082148e-09 1.03570642998735e-07 -2.42140227239663e-09 6.72730741414606e-09 -5.90967621909279e-09 2.61397213203702e-08 3.27555857912391e-08 -4.12405701488566e-08 -8.11138962740778e-10 -1.54601612335206e-08 5.97317876656299e-09 1.89244593143072e-09 -8.36948099324959e-09 -1.01862877387994e-07 -2.0108543417645e-09 -6.3336040412907e-08 5.81920070901393e-10 1.73222036484548e-09 8.58900852688321e-09 9.84553666779963e-09
"R1030" 9.80026863368587e-09 2.60391327159278e-08 -2.26335720410655e-08 9.61105119917266e-09 4.62519217125345e-08 -2.7176724505589e-08 -9.42925391420345e-09 8.79758069888973e-08 1.21772925871516e-08 -2.16599588089053e-08 8.96008318025934e-08 1.12158248071692e-08 -2.56663203105601e-08 -2.33363680844441e-07 -1.65035578055942e-08 2.45086890224729e-09 3.5503977771664e-08 4.58095185555791e-09 -4.64408742091383e-08 -6.1776804503763e-09 -4.24934071275792e-08 -4.95333751319684e-09 4.74295169159887e-08 -2.65348197569785e-08 4.39044032333247e-09 1.35441936596482e-08 -2.43251769860217e-08 3.93754710849229e-08 3.43154300796035e-07 -4.50241298353832e-08 -1.43220351341468e-08 -1.2571633033035e-07 2.85102446471075e-08 -1.54027599398651e-07 -1.75319205905225e-09 -1.03586459641133e-08 -3.12450721310759e-09 -8.24052515768202e-09 -1.90305171851174e-08 -1.11398134005386e-08 1.37256339533012e-09 2.79542093901569e-09 -7.72468240229178e-09 -5.45865874789077e-09 -1.63012193209595e-09 -8.18479786357436e-09 1.9903347722383e-08 2.92673003092045e-08 2.04285887382412e-08 -5.03735504938029e-09 -5.09583469650618e-09 -6.09827423933449e-09 -3.22068427274104e-11 6.09731103625114e-09 1.16149431583366e-08 4.36936322232793e-09 -8.06275601961235e-09 8.19456713872106e-09 -3.09827990549159e-09 5.32342859197108e-09 2.71807441110333e-09 5.21048420290571e-09 -2.21777193742082e-08 8.77297863850652e-09 -2.26367237050143e-09 5.44107565701732e-09 -1.52332665075075e-08 2.25205557786301e-08
"R1031" -1.22751010162197e-07 -3.26770089903795e-09 3.1455064961454e-08 -4.65090876764805e-08 -5.02255975182008e-09 7.23884320658971e-08 -2.08757524927404e-07 -1.97194686302382e-08 2.45986999895127e-09 5.27591403835762e-08 -2.5382576292887e-08 6.55811636986528e-09 2.94336974089286e-08 2.01431802799114e-08 -1.33475399582162e-08 1.25205413189674e-10 -1.68337211091699e-08 6.52442367156741e-09 -7.82233418122105e-09 4.30804434052847e-09 -2.44664587120091e-07 -5.05524914618271e-09 2.31445357128075e-08 6.51796252762603e-08 -2.87090445495858e-09 -1.95257387871037e-09 -1.64605318261323e-08 -2.5273911390998e-09 -4.50241298353809e-08 5.28023797157332e-07 -1.04250607793449e-08 9.67008929402835e-09 -1.52528576513898e-08 3.96638250783354e-08 9.54975420678089e-09 3.82293630538454e-09 3.58962766784488e-09 1.32437112693886e-09 3.55157277816897e-10 -7.78777815062893e-09 -1.89718685441284e-08 -5.31295560298072e-10 6.51398224447901e-10 -3.09907945021418e-09 8.38558107272912e-09 1.94120036570979e-09 -1.76821666438032e-08 -7.12484362766394e-10 1.30938378385548e-10 2.14715833601811e-08 -2.02946625522102e-09 -6.87406043979093e-09 -6.42956148624167e-09 1.32304210291001e-08 -2.80726132846891e-08 -9.79267235273768e-09 5.98768160568383e-09 -4.81995614734576e-08 5.1967527752303e-09 3.5847458484374e-09 2.47030315162451e-09 4.02252878243026e-08 3.30504441850414e-09 -5.06957231894875e-09 -1.07347189656601e-09 1.53403269724801e-09 3.90573245763666e-09 -1.56121780309227e-09
"R1032" 2.51417232013103e-09 3.28276029709775e-09 5.8340328309448e-09 -1.01149885211877e-09 7.91908312309013e-10 -7.63216826130555e-09 6.73164804752104e-09 -3.48540783977296e-09 -5.7094641163182e-10 -4.71751407168762e-09 9.87519741644902e-09 -5.05155677389429e-10 -7.92452666810883e-08 1.27837045206845e-08 2.02440849654958e-09 1.6870961270665e-10 -1.5595733327892e-08 -9.31124222149077e-09 2.18173784451184e-08 2.39263580184811e-09 6.34237929908177e-09 1.57240203101961e-09 2.53849682913272e-09 -2.29228518070335e-09 2.08259989172079e-08 -2.07453247988699e-08 -7.41184811581351e-09 1.48113820430193e-09 -1.43220351341465e-08 -1.04250607793469e-08 9.34322069880579e-08 4.76113036703267e-09 -1.27314074745714e-09 1.07459539089259e-08 5.03949795733354e-09 -8.33438554514807e-09 2.76886474079721e-09 -1.07763725581022e-08 4.14505484040371e-09 -2.69050060698404e-09 -6.9898656916312e-09 3.78664750937813e-10 -5.38763844991464e-10 2.81772609562451e-09 -1.40649365830421e-08 -1.91012323458423e-09 1.61147877347958e-08 -9.77651192983707e-09 -4.49508771825284e-09 1.44351086255124e-09 -4.00218210261197e-09 6.31222576529492e-09 -4.68501299482012e-09 9.25503592291139e-09 -4.42196165064663e-09 6.78340576696155e-10 -4.08238082664391e-09 -3.86776797523592e-09 3.73991156249288e-09 1.60634548148783e-08 5.94089691788085e-10 6.1606976325903e-09 -5.2654550050303e-09 6.00911452822615e-09 -4.15371020793309e-08 2.68251492151222e-09 -7.78680271300757e-09 2.43494513535003e-08
"R1033" -6.50304950018772e-09 3.09820419614155e-11 1.05651403851247e-08 -4.39420973696614e-09 -6.45886619382397e-08 9.30973588730396e-09 4.19835635897842e-09 -4.61737826509553e-08 -6.21604271727767e-09 6.65804201394707e-09 -3.32885107774418e-08 -1.13339577028395e-08 9.41661144604113e-09 1.00436275294641e-07 1.7898058810112e-08 2.44937548131029e-09 -3.11578926372647e-09 -1.8149258983834e-08 3.56966697655417e-08 5.25961287768265e-09 6.6573450101425e-09 3.99461417114875e-09 -1.37944112258435e-08 4.41512449864686e-09 5.17715908656411e-10 4.52220135627291e-09 5.09199968781983e-09 -2.12248103087693e-09 -1.2571633033035e-07 9.67008929402884e-09 4.76113036703247e-09 1.10593648857501e-07 7.51183774016704e-09 1.45058974813905e-08 3.01606826397793e-09 -1.44166922091869e-09 -1.63079657871015e-10 4.59668968332456e-09 1.23605916323136e-08 1.95492760271319e-08 7.87882164091086e-09 -1.23871115899059e-08 4.43423387130979e-09 -6.78151465569576e-09 5.66634127629872e-09 7.51470469134840e-09 -2.46761005517794e-08 -7.79783290609058e-09 -2.1002787045026e-08 -7.81640189193603e-10 1.68877854707283e-09 2.78914128733386e-09 -7.84881789206753e-09 -4.81492377218734e-09 -6.63494211691468e-09 -4.86747496239834e-09 4.85832162150092e-09 -4.85306754246098e-09 1.03856588373925e-08 8.06625994601535e-09 -5.73730684220085e-09 3.48177571631627e-09 5.74811418541246e-09 -1.09438794735126e-08 6.1553402871185e-09 -5.0331015781197e-09 4.51940427387044e-09 -1.13311279597104e-09
"R1034" -7.12146053060488e-09 7.96764072859626e-09 1.45065793036539e-08 6.79007282608812e-09 -6.45361626195678e-09 2.97915187064208e-09 -2.19282624697888e-08 2.3874394813607e-09 -7.03354788464925e-10 -1.94858648258212e-08 1.64054242125103e-08 6.6923912832035e-09 -1.20528584531413e-08 -2.55816497616095e-08 -2.29648779119793e-09 1.22236939032914e-09 -2.74273792566015e-08 -3.63011418287445e-09 -9.22756278968322e-09 2.62238548503156e-09 -1.24280023764382e-07 6.27885036645527e-09 2.67064360411198e-08 -1.94680791007815e-08 7.51366304186378e-09 4.05665769459846e-08 -2.46718046964902e-08 7.89179476703294e-08 2.85102446471073e-08 -1.52528576513959e-08 -1.2731407474582e-09 7.51183774016717e-09 1.01616234988578e-07 -5.13536449806552e-08 -2.69991018666028e-09 -7.27738871938576e-11 2.09883926546831e-09 2.16806883966731e-09 -2.50974450186743e-09 -4.02567988067256e-09 4.23401813663515e-09 -3.78084825163937e-09 2.32104352044873e-09 5.33012319580731e-09 1.38906505910689e-09 -3.49173512825559e-09 -5.52722737002231e-09 6.65513521395177e-09 4.36091066842854e-09 1.14520189823161e-08 6.07136383789819e-09 -1.20046004988982e-09 -7.58480732480189e-09 -6.26769943314273e-09 1.20029878025236e-08 -1.36231509818238e-08 -1.01624711205813e-08 4.70820447482101e-09 5.52855943166981e-09 7.93441297635669e-09 2.29269231357663e-09 -5.24821949252948e-09 2.44153367245614e-09 -8.25153883587619e-09 2.79248631925511e-09 2.82721895890956e-09 4.45493699507598e-09 -8.00693188318983e-09
"R1035" 1.25446324246045e-08 -6.32482688063196e-08 3.49884539034015e-08 -9.23361726361074e-09 9.63525971599041e-09 1.89325200314205e-08 1.30704609304735e-08 -2.09006898868192e-08 -7.16116120303658e-09 9.20273726313924e-09 -9.5331344137974e-08 -2.83763078550993e-09 5.09668753537465e-08 2.41028056191288e-08 -9.38168648588154e-10 -2.15649867759848e-09 -5.9085865766563e-08 2.45679629893706e-08 -5.55239189296765e-09 4.03207586514163e-09 7.15696902919325e-08 6.1737377371187e-09 -7.92979598797999e-08 2.74182676880394e-08 -5.67666608598878e-09 -6.0487849412496e-08 4.26872283349505e-08 -6.25078203914371e-08 -1.54027599398649e-07 3.96638250783345e-08 1.07459539089263e-08 1.4505897481391e-08 -5.13536449806544e-08 2.26836203228408e-07 -4.02373990249615e-09 1.86359778420445e-08 2.86027300564041e-09 8.88033026779795e-09 1.092322044534e-08 -8.27729369525153e-11 1.93185895350912e-10 1.08018041796242e-08 -3.37373599070491e-09 7.72407065918917e-09 1.11380623545875e-08 5.41195151195291e-09 -3.90561609608241e-08 -2.31828461967937e-08 -7.76353753039546e-09 6.41306941983689e-09 3.53024978110406e-09 -1.43476085804182e-09 4.53403312813024e-09 -5.84236764662175e-09 -5.48193248634572e-09 -9.50725468523849e-10 -4.83629577007247e-09 3.25038812093774e-10 8.1139292280562e-09 -1.832299879267e-08 8.41257421371375e-09 -7.85251413841718e-09 1.40076182096074e-08 6.64835991156567e-09 5.43983482500842e-09 -4.02883647745842e-09 4.68182199370964e-09 -6.91878791216404e-09
"R2001" 1.38464338942208e-09 -2.47954916331607e-09 -1.28329005490393e-09 -5.99732319574714e-09 -1.47337783008918e-09 5.01324808724332e-09 4.04707976661378e-09 -8.93654371489413e-09 -2.75037151873099e-09 -1.93891234914634e-09 -8.83173939560428e-10 -1.92610081882677e-09 -9.32939072187174e-09 7.87014275572237e-09 -1.95621090796095e-09 2.09939344541363e-09 1.13681909594746e-09 -5.18216013437594e-10 3.20312270043985e-09 5.98982194308467e-09 7.03679456263308e-09 1.97207706908881e-09 -2.23528596679027e-09 9.55407453927665e-09 -1.76048067379881e-09 5.97625877984674e-09 1.24535447818252e-08 -2.02425837682563e-08 -1.75319205905235e-09 9.54975420678162e-09 5.0394979573346e-09 3.0160682639779e-09 -2.69991018666387e-09 -4.02373990249564e-09 1.43737020195716e-07 -3.79642844061044e-09 2.303351446065e-09 -7.37683950605499e-09 -8.16646046372256e-09 -1.05325502260943e-07 -9.03710185807353e-08 7.13862186379664e-08 5.38754462349701e-09 3.19665785042004e-08 -1.50869562588112e-08 1.44350604019489e-08 1.16740760239435e-08 -1.25090074388091e-07 2.77717709503925e-08 -5.99709135406956e-09 -4.29233533839753e-09 3.33438028187066e-09 -1.28075704288042e-08 3.08275428272732e-10 2.51962837285268e-08 -8.69515713384592e-09 1.9290454689757e-09 -1.04356739859063e-08 -3.95524436055923e-09 6.65361482935319e-09 -1.0622232183298e-09 3.81758571587347e-08 3.15642990484187e-08 -3.28575527252686e-08 -4.27812043911369e-09 1.9119437154209e-08 -6.76539543443856e-08 4.14240126183932e-08
"R2002" 9.43351928737685e-10 -7.34789886588162e-08 6.2023413815115e-09 -2.81831893616977e-09 7.8859967203101e-10 3.84497806936517e-09 -5.31539951259446e-09 -9.75310970731279e-10 1.44098941429673e-09 -1.7710532253068e-09 4.78791999528761e-09 1.93896046554551e-09 3.20535079286469e-09 -2.43076323887796e-10 -3.35993407941381e-09 -7.77229109065378e-09 6.85231777871134e-09 -2.52437910468684e-09 -9.33822127171111e-09 1.76103810835913e-09 5.38964129973728e-09 -1.60333288219932e-08 -1.97217155219884e-08 -1.4629542589837e-09 -4.48196766031913e-09 -7.81593948834477e-10 7.78175939329889e-08 7.93977080388349e-09 -1.03586459641132e-08 3.82293630538672e-09 -8.334385545148e-09 -1.44166922091892e-09 -7.27738871942447e-11 1.86359778420443e-08 -3.79642844060978e-09 8.27894322406635e-08 1.71034880543263e-08 9.13740691903899e-09 -1.17135413050223e-09 -6.13860467624792e-09 1.95667173310264e-08 4.92601426751531e-09 -2.76022270280023e-10 7.18224331737243e-10 -2.85195119846242e-10 -5.04776685369384e-10 4.3220819840564e-09 -9.04821470282488e-09 7.19598079440829e-09 2.68288167275048e-08 6.78464232766746e-10 4.85102003530267e-10 -1.29877218854778e-08 -4.00745058327588e-09 2.24383626389267e-09 1.6316888429165e-08 -5.00830990704086e-09 -3.00332420171236e-10 -8.53124382596154e-09 3.13357674673232e-09 -8.90818978768139e-08 -2.60985355254812e-08 2.90647375987213e-08 -6.33710178352024e-09 5.7910042512192e-09 4.21422032918607e-09 6.77872550368934e-09 -4.01017441201802e-08
"R2003" -1.59533289360172e-09 -2.20380052845119e-08 2.34500458084805e-09 4.49918343256158e-09 2.68266015918044e-10 6.79110186939277e-09 -6.10746308403822e-11 -3.23985161024287e-09 1.53620778202872e-09 -3.05122501932069e-09 -1.53466550758804e-09 1.73918165073962e-09 8.6104633124994e-09 3.14837387006966e-09 -4.28482935477344e-09 -7.36168388443268e-09 9.24415139697255e-09 8.97455381651781e-10 2.69911203302403e-09 -2.05935172540453e-09 8.33044225198748e-09 1.09027296086812e-08 -2.9053573967784e-08 -1.42062265044943e-09 -1.39948404734618e-08 -1.51943418271582e-08 5.90190621008374e-08 -2.0117515790648e-09 -3.12450721310728e-09 3.58962766784367e-09 2.76886474079842e-09 -1.63079657870811e-10 2.09883926546764e-09 2.86027300564029e-09 2.30335144605903e-09 1.71034880543273e-08 1.20971619006358e-07 5.36431197481675e-09 -1.39750086567095e-09 -6.15797712230244e-09 3.64368824848502e-08 4.08767384089213e-09 3.29291058335214e-09 -4.50847183823327e-09 -1.73954697014315e-10 -1.79450937268771e-09 -5.15494692360503e-09 -3.25386339332426e-08 5.90022376177823e-09 4.43166401330346e-08 -1.49058055325389e-09 -3.11489972652475e-09 9.75940072375875e-09 -4.2554738313066e-09 8.19181343009167e-08 -1.67271795907178e-08 -1.58455479260962e-07 6.17562172945756e-09 1.25818051996968e-08 -2.29312155850178e-09 -7.48142906652592e-08 -3.49439797548879e-08 3.5859108198011e-08 -1.29998716889149e-08 -3.77230918941168e-09 2.75891620148493e-09 -8.81844294510083e-09 -1.18635260235869e-08
"R2005" 7.62852082116079e-09 -9.80692675664113e-09 1.96725608286175e-09 -1.30095581184015e-07 -3.73596314615986e-09 4.81976022803557e-09 1.85416793738088e-08 -2.99626187841128e-10 -1.21504058291432e-08 -2.29847541752928e-08 8.74654607625437e-10 -3.78736660334344e-09 6.89970800587817e-09 -3.74242100663604e-09 -4.08617082815342e-09 -3.7775997592704e-09 -5.06269156126539e-09 -6.32272905516581e-10 -5.97349097859803e-09 6.53192926975144e-08 4.74810539461898e-09 -9.40824273822423e-09 -7.59092552760144e-09 4.71116433932096e-08 -5.04430429742154e-09 2.84624568802916e-10 1.9050580991229e-08 -4.35443871754494e-08 -8.24052515768244e-09 1.32437112694107e-09 -1.07763725581037e-08 4.59668968332345e-09 2.16806883966624e-09 8.88033026779828e-09 -7.3768395060542e-09 9.13740691903866e-09 5.36431197481504e-09 2.77691205516752e-07 -7.54125460452122e-10 -6.1205858063047e-09 -4.408912700312e-08 -2.61055730385866e-09 -6.49311566460149e-09 -5.06743655901895e-08 -4.65880605747235e-09 7.00321691421521e-08 5.68251986155042e-09 7.263969174256e-09 -6.2183606118897e-09 1.36005423622151e-08 2.76538766340279e-09 3.08434786860058e-09 -5.0013993787647e-09 -1.83885459270768e-07 3.69851148093591e-09 1.43594446977911e-08 -2.09196551307144e-08 -1.71498318305564e-08 -2.60329655700731e-09 5.89248610965092e-09 -1.64361168905048e-08 -5.31333041449537e-08 -4.52564774046006e-10 3.59103374334808e-08 -1.11370148442277e-09 -3.21237860274372e-10 1.69228287083186e-09 1.28081726116842e-10
"R2006" 1.23205107398704e-09 3.58461744708273e-09 5.20180177453402e-09 -5.99917079361596e-10 -4.86149685316089e-09 3.03071716119999e-09 -9.63941764820812e-10 -5.37484677235659e-09 4.08361863892708e-09 -1.06069396408109e-08 -1.26539709088004e-08 5.05710104877628e-09 1.1260775655557e-08 1.16896372383706e-08 -5.01095145470421e-09 1.95337084262762e-09 -7.99961932816029e-09 6.60001173016785e-10 6.6508455782978e-09 1.89650332018883e-09 2.72448656912597e-09 1.70658948666878e-09 -2.091425233956e-09 -7.66920768252778e-09 6.43111844863098e-10 -3.70470747965008e-09 -1.18352616060064e-08 1.56350434010928e-09 -1.90305171851177e-08 3.55157277816032e-10 4.14505484040414e-09 1.23605916323134e-08 -2.50974450186775e-09 1.0923220445341e-08 -8.16646046372304e-09 -1.17135413050238e-09 -1.39750086567089e-09 -7.54125460452031e-10 6.99959298649979e-08 6.83661707512724e-09 9.44522098037483e-09 1.7549424499565e-08 -8.92297479111153e-10 -4.05649768052319e-11 -3.96773427241499e-09 -1.73005579615841e-09 -1.25518164988329e-08 -4.11796858511776e-08 -5.04204913881775e-08 7.96748700667216e-10 -5.1231067359056e-09 1.07990306136657e-08 2.54404457302413e-08 1.94533277388427e-09 -2.74748232050765e-08 8.6005449648921e-10 7.14524856553039e-09 -5.01212981335521e-09 5.48746391004293e-09 -7.365746260961e-09 3.58512299090136e-09 1.78724132297552e-08 2.27245683070748e-08 -2.95626379189586e-08 2.82993892774201e-09 -3.62961145342418e-08 4.56985724986629e-08 -3.24774394480908e-08
"R2007" -6.37881344440212e-09 5.30055232333686e-09 -7.04503581628225e-09 8.2123675746065e-09 -2.10615139372299e-08 1.0837039956615e-08 -1.80986931280955e-08 -9.34047792848933e-09 5.20081271810348e-09 3.11401554491364e-08 -7.18783464755274e-09 -1.13044588098212e-08 5.1748558382376e-09 9.60128858796685e-09 8.2296138457845e-09 -5.92869395644239e-09 3.0905697248251e-09 -1.23996604940097e-09 5.08379422947422e-09 -1.72731104115915e-08 -1.68980160852114e-08 4.99859115185694e-09 2.16427834268995e-08 -3.24703785366688e-09 -9.89423915738703e-10 -4.74207870713726e-09 -3.87254137626442e-10 2.78517297176377e-08 -1.11398134005394e-08 -7.78777815063095e-09 -2.69050060698366e-09 1.95492760271315e-08 -4.02567988067597e-09 -8.2772936953744e-11 -1.0532550226094e-07 -6.13860467624727e-09 -6.15797712230247e-09 -6.12058580630676e-09 6.836617075128e-09 4.25750855854337e-07 7.71373452774745e-08 -3.08921348656553e-07 3.16834252155686e-09 -1.77339276383653e-07 2.13792887317002e-08 -7.88076200928874e-09 -7.91827800543186e-09 1.89570270539753e-07 -1.07823729860335e-07 -6.95878385014577e-09 -1.50874614339635e-08 9.95639438301179e-09 3.55676682845147e-09 4.68871967708307e-09 -1.10184242747766e-08 -3.76121188574938e-09 2.20155182671519e-08 6.80481971035638e-09 -2.82098322929979e-09 -1.53466554239407e-08 7.97147748804268e-09 -1.5007229822618e-08 -4.79051065931252e-08 6.92205511139383e-08 2.76931938510882e-09 -5.14249922667892e-08 -1.54374024251587e-08 5.62253060871003e-08
"R2008" 8.18395480664593e-09 -6.01304330700115e-09 -8.01186064208824e-09 4.52364237069986e-08 -4.42228881498909e-09 1.90900655203594e-09 -2.1060924949208e-08 -5.22503439702766e-09 9.9760323243085e-09 1.08303917752167e-08 -1.30692553377547e-08 -5.69642290362597e-09 2.30632905891295e-08 -6.48438254390407e-09 2.87211720532592e-09 -2.34135846743029e-08 -1.70001706257675e-09 -2.1734321981704e-09 1.00682358132093e-08 -1.70057371145286e-08 -6.04597272732038e-08 2.19063820277014e-08 2.49429005710121e-08 -6.91999335921825e-08 -7.18680889290677e-09 -2.21717706323221e-09 1.29167145943872e-08 1.33506664216795e-07 1.37256339532549e-09 -1.89718685441198e-08 -6.98986569163389e-09 7.8788216409127e-09 4.23401813663958e-09 1.93185895346442e-10 -9.03710185807423e-08 1.95667173310246e-08 3.64368824848532e-08 -4.40891270031184e-08 9.44522098037592e-09 7.71373452774698e-08 7.62360189510639e-07 1.51316022688323e-08 3.72431085347295e-08 -1.87524628635496e-07 2.93122068449322e-09 -7.30813523104662e-08 -1.43538261648128e-08 -8.58602226466608e-08 -1.8597091854552e-08 4.34148563007059e-08 1.07244406906563e-08 -4.36649506747568e-09 7.56911416789255e-09 6.03370003268547e-08 1.69075002042957e-07 -5.50150641306725e-08 -1.0043600771428e-07 1.94840865935538e-08 9.39432711864345e-09 6.83801829131671e-09 -4.01615533626064e-08 -1.60696478011721e-07 6.03422916250583e-08 -4.59196191648108e-07 5.61961206900078e-09 2.45458659174936e-10 5.04639897125863e-08 -4.57200405526117e-08
"R2009" 5.82197860507862e-09 -6.04820717732306e-10 9.68123504632876e-09 1.19455827039783e-09 8.05667615130997e-09 -3.34058755971878e-10 1.14357415813611e-08 6.15054831097733e-10 3.01948058645377e-09 -2.600712201957e-08 5.10815670808545e-09 2.94084840369139e-09 4.51642742736588e-09 -1.21675594850475e-08 -1.60856856425164e-09 6.96951364485616e-09 -4.39182380610081e-09 -3.66677109376289e-09 -3.58225900216308e-09 8.85171320433529e-09 2.02078922263557e-08 2.56781872436902e-09 -2.74772092528587e-08 -3.9848847660508e-09 -2.01465216921793e-10 3.98703820010999e-09 -8.47134766862735e-09 -2.63668241371584e-08 2.79542093901609e-09 -5.31295560300204e-10 3.78664750940391e-10 -1.23871115899062e-08 -3.78084825163834e-09 1.08018041796231e-08 7.13862186379696e-08 4.92601426751633e-09 4.08767384089091e-09 -2.61055730385801e-09 1.75494244995663e-08 -3.08921348656551e-07 1.51316022688344e-08 4.63311628817577e-07 -3.494823152047e-09 9.87269411582272e-08 -2.56710612762913e-08 1.00568504000562e-08 4.93652140280182e-09 -3.23933711212886e-07 1.81930590470096e-08 -7.80442424728632e-09 -1.11250113315794e-09 -4.2040522296223e-09 -1.46470206591564e-09 -7.39237805652243e-09 1.71842454701057e-08 1.49085451740533e-09 1.13433603047844e-08 -1.3733408073736e-09 2.97368342034929e-09 2.2347786240964e-08 -7.20465422832475e-09 2.90918818813144e-08 6.17099200407239e-08 -1.29199553824428e-07 -6.86040070449546e-09 3.66383111372992e-08 6.0856058253956e-09 -3.72607031968175e-08
"R2010" -4.8683808103317e-09 7.08022893314933e-09 2.04149633113517e-09 1.00522742388608e-09 -1.81020078136092e-09 -1.68371748295906e-08 -4.89922266061905e-09 1.04357600284107e-08 -3.82568906182308e-08 -7.04154091020075e-09 -5.3838561225713e-09 1.33792940317241e-08 -1.89871603350795e-09 7.74541626774334e-09 1.56606896445716e-08 1.39339564606414e-09 3.33326996848059e-09 -1.58237770762061e-09 4.80537902136918e-09 1.10622737923133e-08 -2.36467859121489e-08 3.10961171082574e-08 -1.05076943112321e-08 2.6394246133676e-08 7.46726407077706e-09 1.04929844121163e-08 -2.6801914732006e-08 2.09231582048669e-08 -7.72468240229165e-09 6.51398224450103e-10 -5.38763844991272e-10 4.43423387130953e-09 2.32104352044711e-09 -3.37373599070562e-09 5.38754462349539e-09 -2.76022270279883e-10 3.2929105833527e-09 -6.49311566460031e-09 -8.9229747911114e-10 3.16834252155677e-09 3.72431085347299e-08 -3.49482315204621e-09 7.30465753164465e-08 1.58958905216146e-08 -4.12298738520689e-09 -5.60376635591989e-08 5.64281662622108e-09 5.63383868628207e-10 2.49787203509594e-09 1.30742370495864e-08 1.248512426507e-09 4.03769261911085e-09 4.33968432965217e-09 2.47156153624626e-08 1.7893746564741e-08 -4.61054065636401e-08 -9.03941307527283e-09 -4.81565636653922e-08 -2.91141220138465e-09 -7.62904364429364e-09 9.34697831566084e-09 -1.38045917654385e-08 3.73916768598584e-09 -5.39422379645551e-08 1.43281390299862e-10 -6.38124328175394e-10 5.62417816012454e-09 -9.81618217424056e-09
"R2011" -4.54394861216679e-09 -1.63442561727827e-09 4.79904975586462e-09 -1.71562764859284e-08 1.07196345184696e-08 -1.11726939040544e-08 2.11415666165583e-10 4.34728400457412e-09 -9.84292027930666e-09 1.07476379626824e-09 -4.90133987280956e-09 8.21866295675831e-09 7.34614251129026e-10 6.03763687304808e-09 2.69922669102522e-09 2.31777869648979e-09 -4.35137944699009e-09 3.71321236999201e-09 -3.90354512250427e-09 1.01434937601944e-09 -5.23676941646956e-09 1.73439693193313e-09 -4.51409246551186e-09 2.29515713920814e-08 5.00238176028125e-09 4.37133660267614e-09 -1.35823716792503e-08 -7.05605741499551e-09 -5.4586587478931e-09 -3.09907945022033e-09 2.81772609562469e-09 -6.78151465569629e-09 5.33012319580811e-09 7.7240706591893e-09 3.19665785042037e-08 7.18224331736320e-10 -4.50847183822935e-09 -5.06743655901869e-08 -4.05649768031832e-11 -1.77339276383659e-07 -1.87524628635488e-07 9.87269411582259e-08 1.5895890521617e-08 3.45916959193494e-07 -9.42680309628586e-09 -4.17296425317616e-08 -5.41168470121961e-09 -8.88267567348071e-08 4.35866646964188e-08 -9.79176290900396e-09 8.76377776557186e-10 -1.49156793603132e-09 -2.9319246111204e-09 2.42817497566813e-08 -9.42876984215285e-09 9.14857584789391e-09 1.57719063854786e-08 -1.70924536457837e-08 3.51537405892119e-09 3.25565810223485e-09 7.0804599979217e-09 3.00035377087205e-09 3.12274927014404e-08 8.44762640493311e-08 -5.26849478337397e-10 2.40828327198292e-08 -2.26246875556895e-08 -1.21448171949187e-08
"R2012" -2.86929618416536e-09 5.09403373123259e-09 4.41859419118046e-09 2.37836602082773e-09 -2.81335522553749e-09 1.94710740236507e-09 3.2696495553773e-09 -4.65631859748703e-09 -3.80686481999004e-10 -1.31828564899528e-10 -2.02105846253838e-08 -6.37386824175552e-10 4.45916596339553e-08 4.26286805295331e-09 6.77805873256557e-10 2.16258571783668e-09 -4.99348459367353e-09 4.36054940310867e-09 5.61912564882921e-09 -3.1149819362798e-09 8.01466802643763e-09 2.10757491812832e-09 -1.09320162209795e-08 2.56207512138846e-09 -6.49388854388712e-09 -6.61079703074431e-09 -1.31438646941528e-08 -1.16920096084347e-08 -1.63012193209521e-09 8.38558107273447e-09 -1.40649365830412e-08 5.6663412762986e-09 1.38906505910707e-09 1.11380623545885e-08 -1.50869562588109e-08 -2.85195119846586e-10 -1.7395469701373e-10 -4.65880605747295e-09 -3.9677342724144e-09 2.13792887317009e-08 2.93122068449327e-09 -2.56710612762911e-08 -4.12298738520718e-09 -9.42680309628536e-09 9.31935700913111e-08 -4.04297239571545e-10 -6.94145924047532e-08 5.0580967883809e-08 -2.58279648323255e-09 1.10100807385132e-09 2.00075920057852e-08 -3.61051856926091e-08 -7.38681468650353e-09 3.12539041141371e-09 1.31531332646078e-08 1.24966283927977e-09 -1.28626288609978e-08 1.86745037111726e-09 1.51231268423732e-08 -4.21649407016958e-08 4.58204162172755e-09 5.7315302338353e-09 2.36655836916169e-09 -1.63379078923858e-08 1.11818430549928e-08 -2.41890754185872e-08 1.83791353157964e-08 -2.9222810847898e-08
"R2013" 1.07692399323957e-08 -5.75076537587106e-09 5.32899932674655e-10 -1.03808138435166e-08 -8.67023445560603e-09 1.8829114917e-08 1.40824360113332e-08 -1.22648164113466e-08 6.94860860622513e-09 -1.83058695222511e-09 9.55847713217111e-09 -1.10922743398744e-11 -7.8519190703529e-09 -2.60983374227326e-09 -1.61733487002402e-08 -7.19755330618858e-10 2.59365560444735e-09 8.85136693644343e-11 -7.78366515844153e-09 -3.63449776596066e-09 2.54638962345239e-08 -1.41386669370525e-08 -9.9982542203789e-09 -2.65583919234896e-09 -6.63024101300033e-09 -5.32688045777982e-09 2.22733852699449e-08 -2.11495768901759e-08 -8.18479786357416e-09 1.94120036571037e-09 -1.91012323458434e-09 7.51470469134812e-09 -3.49173512825482e-09 5.41195151195326e-09 1.44350604019509e-08 -5.04776685369106e-10 -1.79450937268604e-09 7.00321691421501e-08 -1.73005579615817e-09 -7.88076200928873e-09 -7.30813523104662e-08 1.00568504000557e-08 -5.60376635591977e-08 -4.17296425317601e-08 -4.04297239571552e-10 1.42860215430528e-07 1.15561694047932e-08 2.31532607984395e-09 -2.31483452992936e-08 1.25260993221515e-09 -2.24012710005816e-09 -1.6433834709739e-09 -6.87212139967354e-09 -1.1302587470967e-07 -1.07126388874424e-08 2.07116166951289e-08 -1.77774697692362e-09 1.65223249364378e-08 -6.26737846449717e-09 1.15132434272636e-08 -5.21811644249781e-09 2.6786466394928e-08 -1.26190141914612e-08 2.28327132033862e-08 -4.19836952486133e-09 -5.09034370544498e-10 -2.72317413028014e-09 2.49601395277832e-08
"R2014" 3.31265749668411e-09 -7.14580197494527e-09 -1.64981927906921e-08 6.09249505635805e-09 9.98144585040477e-09 -5.52697616663311e-09 2.12410461657766e-10 1.31808403630331e-08 -3.38352315286423e-09 1.53130556921881e-09 6.71032844297163e-08 5.81018087485131e-09 -1.18306372221791e-07 -1.37379549021146e-08 -1.20569161155923e-09 -4.44095952531988e-09 3.40457125912663e-08 -9.73877182493285e-09 -3.24983698854596e-08 -4.00086464796739e-09 -1.35183748876352e-08 -4.84379319864946e-09 3.12057779731741e-08 2.43922284159824e-10 2.67478275268084e-08 3.46210600289172e-08 1.45140120173831e-09 9.18342476760103e-09 1.99033477223821e-08 -1.76821666438036e-08 1.61147877347967e-08 -2.46761005517796e-08 -5.52722737002257e-09 -3.90561609608235e-08 1.16740760239441e-08 4.32208198405679e-09 -5.15494692360411e-09 5.68251986155099e-09 -1.25518164988329e-08 -7.91827800543214e-09 -1.43538261648139e-08 4.93652140280196e-09 5.64281662622125e-09 -5.41168470121816e-09 -6.94145924047538e-08 1.15561694047938e-08 1.54635834080773e-07 8.05716926849274e-09 5.18954649540716e-09 5.68405957230448e-10 -8.3333802408283e-09 2.74208719619479e-08 -1.91903688375176e-09 -1.11211369830417e-08 5.43145144482019e-09 -3.21892257692973e-09 3.81531955164316e-10 -5.80986879037676e-10 -7.80742119779498e-08 4.05489014570041e-08 2.11352549420478e-08 -9.52901735180284e-09 -1.2936502820501e-08 1.21986071636603e-08 -3.45703912944029e-08 1.06621928931206e-08 -1.5127963922781e-08 1.74244646709356e-08
"R2015" -1.46925421120476e-08 6.33530868273824e-10 -2.16226766001203e-08 9.97414096628373e-09 -6.45403887399696e-10 -1.9102744764771e-08 8.8601349759959e-09 2.32051028824362e-08 -1.37555404363532e-08 9.88759925337698e-09 1.29939470996438e-08 -2.33123524065894e-09 -7.93212276249433e-09 -1.43244302473597e-08 1.99156172740904e-08 -3.75466019281325e-10 8.1160311397798e-09 5.99318076865246e-09 -6.02501739244802e-09 -8.09997402717793e-09 -1.44239257414637e-08 -1.7878389376125e-08 2.81158311649498e-08 1.07588716239741e-08 -4.80340513456936e-09 -2.16180857535683e-08 2.34825395935681e-08 -5.66354323514238e-09 2.92673003092039e-08 -7.12484362767108e-10 -9.77651192983785e-09 -7.79783290609152e-09 6.65513521395055e-09 -2.31828461967934e-08 -1.2509007438809e-07 -9.04821470282484e-09 -3.253863393324e-08 7.26396917425665e-09 -4.11796858511771e-08 1.89570270539753e-07 -8.58602226466617e-08 -3.23933711212893e-07 5.63383868629139e-10 -8.88267567348127e-08 5.05809678838099e-08 2.31532607984365e-09 8.05716926849315e-09 8.93483058543027e-07 -1.19790967723031e-08 -5.16485892521908e-09 5.52470126883602e-08 1.0323989184362e-08 -4.29495667635497e-08 4.65842020376463e-09 6.37244175872535e-08 1.45634454646869e-08 -1.97854904729534e-08 3.14326666711602e-09 -1.17084122115094e-08 -4.00841473411439e-08 1.86556387132273e-08 -2.22874786677003e-08 -4.90818258509459e-07 4.16463463297401e-08 6.02877387786431e-09 -8.05701445967032e-08 5.62963287578543e-08 7.62556529966353e-08
"R2016" 1.48832968567738e-09 -6.02512700677445e-09 9.41125148029423e-10 -4.71752319694718e-09 1.52658406016106e-08 5.09650248195325e-09 2.31517127137386e-09 -3.84797664062573e-10 -1.0295446417934e-09 5.59635542061421e-09 1.09716329575594e-08 -3.7742422758896e-09 -4.10838458902504e-09 -7.37964800955692e-09 -8.82888155226609e-09 3.08010362187994e-09 2.7115629642804e-09 9.21369127686078e-10 -4.37758109276371e-09 3.73353671421888e-09 2.36208439289845e-09 -1.01014251150863e-09 -3.97523736607604e-09 5.15389828565895e-09 -3.66593513702052e-10 3.43155992207439e-09 4.63560949441061e-09 -7.74608629082364e-09 2.04285887382409e-08 1.30938378386479e-10 -4.49508771825269e-09 -2.10027870450256e-08 4.36091066843012e-09 -7.76353753039546e-09 2.77717709503944e-08 7.19598079440832e-09 5.90022376177824e-09 -6.21836061188927e-09 -5.04204913881777e-08 -1.07823729860335e-07 -1.85970918545479e-08 1.81930590470119e-08 2.49787203509607e-09 4.35866646964202e-08 -2.58279648323229e-09 -2.31483452992944e-08 5.18954649540708e-09 -1.19790967723044e-08 1.03734949173854e-07 -3.38837179105686e-09 1.56337981886244e-08 -1.06256839961902e-08 -2.8163625594917e-09 1.68483732454521e-08 2.78547890774972e-08 1.12308357464203e-09 -1.10792863303796e-08 2.50857684478616e-09 2.05041701034213e-09 -4.89751463389061e-09 -9.10997410945934e-09 -1.18814778075276e-08 9.39334935033648e-09 1.97375742399379e-08 8.66868051335656e-10 3.76944455857879e-08 -2.27706615936611e-08 -3.38225956929305e-08
"R2017" 2.77807582451505e-09 -4.81236760276192e-09 1.25139158101109e-08 1.30095261201334e-08 2.10555230288127e-09 -4.36608526222761e-09 -4.14189326445676e-08 9.59731427056265e-09 1.09503205166749e-08 -2.91573835227359e-09 6.76134871059645e-11 6.78840389324252e-09 -4.16730294622053e-09 -5.32483268549719e-09 -3.51673494691569e-09 -1.07988005174533e-07 -8.68859520019279e-10 1.54974703827407e-09 -4.11996782630359e-09 -6.83927133178458e-09 -3.35504348389285e-08 3.50402532909071e-08 -2.82819953276989e-08 -1.93783601819042e-08 2.39630285760479e-09 1.17804075290494e-08 9.15808201715831e-10 1.03570642998737e-07 -5.0373550493825e-09 2.14715833601877e-08 1.44351086255213e-09 -7.81640189193514e-10 1.14520189823166e-08 6.41306941983706e-09 -5.99709135407028e-09 2.68288167275068e-08 4.43166401330361e-08 1.3600542362213e-08 7.96748700666672e-10 -6.95878385014827e-09 4.34148563007119e-08 -7.80442424728446e-09 1.30742370495865e-08 -9.79176290900424e-09 1.10100807385172e-09 1.25260993221634e-09 5.68405957231275e-10 -5.16485892521594e-09 -3.3883717910574e-09 2.43043566705844e-07 1.58562959764373e-08 5.32315430450245e-10 -1.86507503306498e-08 -1.08181853693046e-08 8.10958824686160e-09 -8.62300733602078e-08 -1.43437404820324e-07 -7.31684178154511e-09 -4.39364637307129e-11 7.92983346696226e-09 -5.47945604399679e-08 -7.38799378271108e-08 2.09118979874584e-08 1.83435116394608e-08 7.92313343262376e-11 1.36997341576495e-09 1.59734155897952e-08 -5.80247087457397e-12
"R2018" -8.16537387790748e-10 -1.23801564462369e-09 -8.74761422732543e-10 7.08374706169785e-09 5.64125855861238e-10 5.37203866514305e-09 1.86807265537941e-09 -1.64366468297767e-09 3.83886679832511e-10 -5.66642858430681e-09 -2.8779275110866e-09 1.74429563051886e-09 6.32649073662117e-09 1.78466640533942e-09 -4.81140616117407e-09 7.43084747404945e-10 -1.04265107749057e-09 3.67330476804079e-10 -1.03724579131105e-09 -1.65154971243419e-09 -5.0578514083809e-09 8.94968479919712e-09 -1.01701988502434e-08 -4.29682048603954e-09 -1.75259289228486e-10 1.33556931782085e-09 -1.20517196384878e-08 -2.42140227239764e-09 -5.09583469650548e-09 -2.0294662552208e-09 -4.00218210261148e-09 1.68877854707272e-09 6.07136383789738e-09 3.53024978110455e-09 -4.29233533839201e-09 6.78464232766923e-10 -1.49058055325668e-09 2.76538766340159e-09 -5.12310673590578e-09 -1.50874614339635e-08 1.07244406906523e-08 -1.11250113315638e-09 1.24851242650747e-09 8.76377776554487e-10 2.00075920057837e-08 -2.24012710005795e-09 -8.33338024082799e-09 5.52470126883609e-08 1.56337981886245e-08 1.58562959764393e-08 8.75329922032997e-08 -1.27845479838841e-08 -3.00534998882303e-08 -2.60786338596152e-09 1.22758543245253e-07 -8.63728559313347e-09 -1.24677740079811e-07 8.1710175681383e-09 2.3968089092916e-09 -2.16232011465425e-08 1.57076458472468e-08 -2.40249583255011e-08 -4.97302761078221e-08 -2.87141606293044e-08 1.49854245828447e-09 1.88864726318983e-09 1.37095346149732e-08 -3.43333208613291e-08
"R2019" -8.28530365793919e-11 -4.58814682442835e-09 -1.64682023039727e-09 -4.06544071342353e-10 3.85269117543287e-11 -3.66184857531067e-09 -1.791583103967e-09 1.91890641948812e-09 -1.21047610071371e-09 -1.04465666770866e-09 8.02002946426226e-10 5.59255737710019e-10 -1.72066315436356e-08 1.34295727527294e-09 3.25868116102555e-09 5.16071099739694e-10 -8.19358744560512e-10 -1.30765510821181e-09 -7.81594273756788e-10 1.46232275912951e-09 -7.54452200085117e-09 -2.67439406305925e-09 5.9058611544603e-09 -2.30217955803994e-09 4.1857041642439e-09 -2.86277286458116e-10 5.84011057066411e-09 6.72730741414356e-09 -6.09827423933605e-09 -6.87406043978999e-09 6.31222576529516e-09 2.78914128733332e-09 -1.20046004988857e-09 -1.43476085804206e-09 3.33438028186857e-09 4.85102003529786e-10 -3.11489972652512e-09 3.08434786860089e-09 1.07990306136648e-08 9.95639438301106e-09 -4.36649506747688e-09 -4.20405222962219e-09 4.03769261911146e-09 -1.49156793603201e-09 -3.61051856926084e-08 -1.64338347097399e-09 2.74208719619484e-08 1.03239891843578e-08 -1.06256839961901e-08 5.32315430448865e-10 -1.27845479838847e-08 5.44492222257187e-08 -2.9556221770132e-09 -5.79708178574142e-10 -3.22096903024993e-08 -6.46634663414852e-10 1.16217678817212e-08 -2.7153920215656e-09 -6.76379483850806e-09 -3.33101207228907e-09 6.24413240276389e-09 3.89597022287923e-11 -2.20184100899303e-08 2.44094458494169e-08 -4.52963053341886e-09 -1.22906553024796e-08 -1.10332438062306e-08 3.03330752242913e-08
"R2020" -3.91060332868787e-10 1.31693491538803e-08 1.13116171793625e-10 -9.56376961539277e-10 3.94555273477615e-09 -7.08075092317445e-09 5.40786213835873e-09 2.63746474277149e-09 -4.94222018809899e-09 2.07435858807285e-09 3.60701900882982e-09 -1.47238021875877e-09 1.51982376140218e-08 1.15603928936681e-09 5.63030793274492e-09 3.93114321689903e-09 2.46235647507945e-10 -2.03370416208932e-09 -1.29569472713422e-09 3.67633802158961e-09 7.50629800323231e-09 3.26416579436945e-09 7.33032619621335e-09 6.54147510104914e-09 -1.53836361870027e-08 3.5270508249031e-09 -4.91431000908626e-09 -5.9096762190921e-09 -3.22068427260593e-11 -6.42956148624587e-09 -4.68501299482031e-09 -7.84881789206792e-09 -7.58480732480113e-09 4.53403312813037e-09 -1.28075704288042e-08 -1.29877218854776e-08 9.75940072375883e-09 -5.0013993787656e-09 2.54404457302422e-08 3.55676682845045e-09 7.56911416788973e-09 -1.46470206591291e-09 4.33968432965169e-09 -2.93192461112009e-09 -7.38681468650292e-09 -6.87212139967343e-09 -1.91903688375214e-09 -4.29495667635501e-08 -2.81636255949092e-09 -1.86507503306501e-08 -3.00534998882279e-08 -2.95562217701316e-09 1.45747620446658e-07 3.76134375108607e-09 -4.3188392991873e-08 8.1454782306732e-10 4.56448555355059e-08 -5.85429209919662e-09 8.08702290104353e-09 -7.36234796584847e-08 4.42583899431987e-09 1.7268496776358e-08 3.96746150783982e-08 -1.76455142418525e-08 4.53930523887351e-09 -1.56843949412085e-08 5.51956386547639e-08 -7.94564254565567e-08
"R2021" -8.91454352804402e-09 4.49161947030568e-09 -3.29981191217714e-10 3.98390351237141e-08 4.5003921360427e-09 -1.54861081659883e-08 -2.61073659223953e-08 1.09058200812368e-08 4.7337568464359e-09 1.74475333718296e-08 -4.89243952802678e-09 -6.97791184924878e-09 3.2645916991987e-10 2.45733900675882e-09 1.36746252762287e-08 3.10356326918252e-09 7.21052848147513e-10 -5.7152224913527e-10 8.57397890278036e-09 -2.31218746605439e-08 -2.11930981996273e-08 3.48922723698071e-09 2.13186103138019e-08 -1.43380354402658e-09 4.62424976381354e-09 -6.27397394629114e-10 -1.71668939649908e-08 2.61397213203679e-08 6.09731103625081e-09 1.32304210290976e-08 9.25503592291144e-09 -4.81492377218715e-09 -6.26769943314333e-09 -5.8423676466219e-09 3.08275428272423e-10 -4.00745058327572e-09 -4.25547383130544e-09 -1.83885459270772e-07 1.94533277388397e-09 4.68871967708296e-09 6.03370003268561e-08 -7.39237805652122e-09 2.47156153624636e-08 2.42817497566826e-08 3.12539041141393e-09 -1.13025874709665e-07 -1.11211369830415e-08 4.65842020376235e-09 1.68483732454524e-08 -1.08181853693056e-08 -2.60786338596166e-09 -5.79708178574249e-10 3.76134375108523e-09 1.99505848472813e-07 -1.5671583890866e-08 -4.12012645649258e-09 2.04584741258652e-08 -4.69142597825549e-08 6.30891518329289e-09 -6.89493366550285e-09 7.74080520527256e-09 5.38759818632275e-08 6.70526544051104e-11 -3.25970332144127e-08 2.53703331508729e-09 -6.47796461512251e-10 4.77108777589401e-09 -8.70173238789578e-09
"R2022" 6.54308915373406e-09 -1.08156515377032e-08 -1.16068233291019e-08 5.64500791035653e-08 -3.5060719941963e-12 8.62989235623686e-09 1.56402546311305e-08 1.52875765932528e-08 1.46546103206705e-08 -1.43409691426436e-08 9.80873821860433e-09 6.14911057882681e-09 3.11662189445397e-10 -1.9634484357863e-08 -1.64555546426212e-08 2.82022173409731e-09 1.36052300709359e-08 4.29373067451887e-09 -2.36612881727013e-08 -2.47375826388914e-08 -3.9420991680749e-08 5.13237370002432e-08 -2.34853075000106e-08 -6.17372122599078e-08 1.81327087571295e-09 1.66354057741206e-08 1.74385628359833e-09 3.27555857912453e-08 1.16149431583367e-08 -2.80726132846976e-08 -4.42196165064646e-09 -6.63494211691501e-09 1.20029878025253e-08 -5.48193248634592e-09 2.5196283728525e-08 2.2438362638905e-09 8.19181343009087e-08 3.69851148093624e-09 -2.7474823205075e-08 -1.10184242747769e-08 1.69075002042962e-07 1.71842454701048e-08 1.7893746564742e-08 -9.42876984215581e-09 1.31531332646066e-08 -1.0712638887444e-08 5.43145144481897e-09 6.37244175872545e-08 2.78547890774963e-08 8.10958824687062e-09 1.22758543245254e-07 -3.22096903024969e-08 -4.31883929918756e-08 -1.56715838908632e-08 1.46411733348768e-06 -6.10925708994922e-08 -8.13639248896564e-07 8.58721106816834e-08 -6.22375389711787e-09 -4.54342389714152e-08 1.80938471628974e-08 -2.24869571363815e-07 -1.52671794276033e-07 -5.24898332679948e-07 -2.4465085990948e-09 1.19592107736937e-08 -1.07772872237739e-07 4.70163138341301e-08
"R2023" 3.0034072245366e-09 -4.34067003137486e-08 -1.30503277338743e-08 -2.12686378370027e-08 -2.39247234973538e-10 4.65784578104432e-09 6.73102226820053e-09 -1.98873452596439e-09 2.16763586931108e-08 1.54933977784998e-08 9.03058773655406e-09 -2.08994681268742e-08 1.6815789390448e-09 -4.25402321791662e-09 -1.12210940453382e-09 3.42192844918705e-08 -1.27431754583674e-09 -3.21428238389662e-10 1.01023965810482e-09 3.13715849756719e-09 1.52228162785973e-10 -9.30625002926485e-08 7.22475381618367e-08 -1.95004768271007e-09 -1.80318493998175e-08 -2.18683834208629e-08 8.54647047658845e-08 -4.1240570148853e-08 4.3693632223274e-09 -9.79267235273966e-09 6.78340576696115e-10 -4.86747496239805e-09 -1.36231509818233e-08 -9.50725468523271e-10 -8.69515713384479e-09 1.63168884291646e-08 -1.67271795907186e-08 1.43594446977903e-08 8.60054496489364e-10 -3.76121188574944e-09 -5.50150641306719e-08 1.49085451740475e-09 -4.61054065636386e-08 9.14857584789427e-09 1.24966283927988e-09 2.07116166951291e-08 -3.21892257692995e-09 1.45634454646866e-08 1.12308357464251e-09 -8.62300733602104e-08 -8.63728559313248e-09 -6.46634663414846e-10 8.1454782306765e-10 -4.12012645649333e-09 -6.10925708994884e-08 1.37441140957442e-07 6.67985458743886e-08 5.99518619537446e-09 6.22223960335083e-09 4.41005643355891e-10 -2.37272573897838e-08 -5.35005400682442e-10 -1.23178157345596e-08 5.75714558806695e-08 8.81344230571065e-10 -1.37445350070371e-09 6.04255714077574e-10 5.59612209174258e-09
"R2024" 1.86332116236638e-09 2.41155414885064e-08 -1.67164940459473e-08 -2.70264343089662e-08 -1.60182273685157e-09 -1.67892671513115e-08 -7.87527831717709e-09 -1.4123054033162e-09 -8.09084340902247e-09 1.88939282813392e-08 -2.95544216332964e-10 -1.02274792768253e-08 1.08812405843836e-08 1.00093152382788e-08 1.61009087291283e-08 2.22652779870949e-08 -1.54356440546551e-08 -7.36118764576435e-09 1.53245440615086e-08 8.51486017743007e-09 2.88393818085416e-09 -4.23729192928353e-08 5.24655156565188e-08 2.5643130878377e-08 -1.12913931789441e-08 -6.96050626030087e-09 1.16683473436595e-08 -8.11138962748851e-10 -8.06275601961242e-09 5.98768160567316e-09 -4.08238082664327e-09 4.85832162150017e-09 -1.01624711205828e-08 -4.83629577007313e-09 1.92904546897798e-09 -5.00830990704277e-09 -1.58455479260962e-07 -2.09196551307149e-08 7.14524856552974e-09 2.20155182671557e-08 -1.00436007714275e-07 1.13433603047868e-08 -9.03941307527207e-09 1.5771906385482e-08 -1.28626288609955e-08 -1.77774697692381e-09 3.81531955164685e-10 -1.97854904729493e-08 -1.10792863303791e-08 -1.43437404820321e-07 -1.24677740079816e-07 1.16217678817207e-08 4.56448555355036e-08 2.04584741258655e-08 -8.13639248896543e-07 6.67985458743889e-08 8.51789275922388e-07 -4.76113072631156e-08 -3.03338213606998e-10 1.98294462069839e-08 -1.98675556800532e-08 1.72085991922429e-07 3.9721823659834e-08 1.51715959234844e-07 6.82266369991447e-10 -4.3332932314751e-09 3.19510667866989e-08 -2.75539655756332e-08
"R2025" -2.81744285332067e-09 -1.427178412787e-10 1.35312372267258e-09 8.03503013771342e-08 2.77186234356973e-09 7.27094323074268e-09 4.63920262204352e-08 -7.28316308335838e-09 1.74445969937159e-08 -1.44491254986711e-08 2.92433046796382e-09 3.17197702134766e-09 2.20560355297993e-09 -2.41777187454992e-09 -5.58335745719705e-09 -1.38854031996737e-09 7.97616281009289e-09 4.40544005252556e-09 -1.07450685012453e-08 -2.04475207709728e-08 5.87110547251216e-08 -1.0155518080816e-08 -3.40090809157359e-08 -8.29252629716617e-08 -1.60129266671719e-09 -4.57612514986992e-09 1.4707264177507e-08 -1.54601612335231e-08 8.19456713872024e-09 -4.81995614734592e-08 -3.86776797523572e-09 -4.85306754246105e-09 4.70820447482102e-09 3.25038812093455e-10 -1.04356739859067e-08 -3.00332420170134e-10 6.17562172946204e-09 -1.71498318305574e-08 -5.01212981335593e-09 6.80481971035556e-09 1.94840865935521e-08 -1.37334080737181e-09 -4.81565636653927e-08 -1.7092453645785e-08 1.86745037111689e-09 1.65223249364387e-08 -5.80986879037942e-10 3.14326666711255e-09 2.5085768447864e-09 -7.3168417815469e-09 8.17101756813766e-09 -2.71539202156718e-09 -5.8542920991964e-09 -4.69142597825586e-08 8.58721106816897e-08 5.99518619537615e-09 -4.76113072631166e-08 2.49693777921351e-07 -1.71694732705465e-09 6.19911505537097e-10 -3.31245916714876e-10 -2.25977043358725e-07 -1.39201261670351e-08 5.86342886522418e-08 2.16711049812563e-09 2.43920727916246e-09 -2.52930296428298e-08 1.47492460354694e-08
"R2026" -2.62488683321165e-09 3.7491193004559e-09 4.80338631946742e-09 -2.92239310294808e-09 -5.82753962898324e-09 4.1347525385319e-09 -3.22954281716704e-09 -5.83814821722836e-09 2.88171591181168e-09 -3.46685772015735e-09 -1.93311227119994e-08 -2.47893012498805e-09 4.3493841591214e-08 8.3185467995749e-09 -2.0471330801907e-09 6.83329010704035e-10 -1.96324214850417e-08 2.65720578026889e-09 1.64387227458535e-08 3.4929983014337e-09 1.97526779192806e-09 7.2712241899448e-10 -1.27112567527643e-08 -3.58991941526589e-09 -2.02238693348859e-08 -2.28983850380961e-08 2.78312395431714e-08 5.97317876656366e-09 -3.09827990549172e-09 5.1967527752332e-09 3.73991156249239e-09 1.03856588373929e-08 5.52855943166936e-09 8.11392922805425e-09 -3.95524436056021e-09 -8.5312438259618e-09 1.2581805199695e-08 -2.60329655700737e-09 5.48746391004268e-09 -2.82098322929921e-09 9.39432711864051e-09 2.97368342035125e-09 -2.9114122013847e-09 3.51537405892342e-09 1.51231268423735e-08 -6.26737846449706e-09 -7.80742119779504e-08 -1.17084122115109e-08 2.05041701034187e-09 -4.39364637304159e-11 2.39680890928994e-09 -6.76379483850821e-09 8.08702290104267e-09 6.3089151832931e-09 -6.22375389711733e-09 6.22223960335097e-09 -3.03338213606502e-10 -1.71694732705435e-09 6.98638689284764e-08 -2.3489351930069e-08 -3.77359457500669e-08 3.1695227761014e-09 5.8597367161754e-09 -4.545438814771e-09 1.28325164595668e-08 8.74988884102012e-10 7.22633861214089e-09 -7.60867500831862e-09
"R2027" 2.54156464919413e-09 1.45620205355213e-08 -2.70477406191202e-08 -5.86589610606591e-09 -5.51912878811613e-09 -2.70260438501235e-10 -1.93165325471202e-09 -3.53701318654106e-09 5.07502679204561e-09 -1.13557052533948e-10 1.18652218297903e-08 2.8889572407622e-09 -2.83268560799605e-08 -2.83474188653815e-09 -8.46246644979274e-10 -9.90294981899077e-10 1.19044366000913e-08 -9.29626030924984e-09 1.01093974568277e-08 -4.51596138147458e-09 -9.39147545303302e-09 2.25358627698336e-09 -1.51380034821155e-08 1.81225940482989e-09 4.40476503309654e-10 -1.49217551197494e-08 2.64273494896e-08 1.89244593143157e-09 5.32342859197064e-09 3.58474584843685e-09 1.60634548148791e-08 8.06625994601692e-09 7.93441297635415e-09 -1.83229987926681e-08 6.65361482934807e-09 3.13357674673151e-09 -2.29312155849916e-09 5.89248610965158e-09 -7.36574626096147e-09 -1.53466554239381e-08 6.83801829132733e-09 2.23477862409693e-08 -7.62904364429281e-09 3.25565810222723e-09 -4.21649407016967e-08 1.15132434272654e-08 4.05489014570038e-08 -4.00841473411454e-08 -4.89751463388478e-09 7.92983346696287e-09 -2.16232011465404e-08 -3.33101207228944e-09 -7.36234796584785e-08 -6.89493366550243e-09 -4.54342389714235e-08 4.41005643354977e-10 1.98294462069841e-08 6.19911505536939e-10 -2.34893519300672e-08 2.54869794804588e-07 -6.71007237236322e-08 9.53928392895389e-10 1.95525768657098e-08 1.49294327746632e-08 -2.38047130043072e-08 2.4214132174371e-08 -1.84893359484675e-08 3.77255833208641e-08
"R2028" -1.04337170845982e-10 4.9854911412585e-08 5.15575873463051e-08 7.01267829038520e-09 3.93971468895765e-09 -9.83406081067179e-09 9.6922421054287e-09 1.25058262847453e-08 -9.49514014461123e-09 -4.01415326459786e-09 -8.28390650304998e-09 2.47756847105354e-09 -4.09352887987393e-08 -2.00715108758514e-08 7.59022811397671e-09 1.82180666026279e-08 -2.75340842758988e-08 7.41208299504417e-09 -5.6201859877899e-09 -1.54171839881187e-09 -4.49203410724507e-08 1.63519488027196e-08 7.10657799635445e-08 -6.27652142442416e-10 8.05818613421457e-08 3.57225105830496e-08 -3.37414193676236e-07 -8.36948099325021e-09 2.718074411105e-09 2.47030315162396e-09 5.94089691788207e-10 -5.73730684220052e-09 2.29269231357727e-09 8.41257421371349e-09 -1.06222321833184e-09 -8.90818978768141e-08 -7.48142906652571e-08 -1.64361168905035e-08 3.58512299090054e-09 7.97147748804345e-09 -4.01615533626076e-08 -7.20465422832403e-09 9.34697831566101e-09 7.08045999792143e-09 4.58204162172764e-09 -5.21811644249886e-09 2.11352549420476e-08 1.86556387132304e-08 -9.10997410946107e-09 -5.47945604399689e-08 1.57076458472479e-08 6.2441324027642e-09 4.42583899431914e-09 7.74080520527244e-09 1.80938471629003e-08 -2.37272573897849e-08 -1.9867555680056e-08 -3.3124591671224e-10 -3.77359457500699e-08 -6.71007237236277e-08 3.8708373368367e-07 4.07091394121881e-08 -3.1701695018415e-08 1.44708227738949e-08 2.47674232558648e-09 -8.05945054407818e-09 -9.37070654147053e-09 4.00416527813411e-08
"R2029" 6.21076473293148e-09 3.17900687784745e-08 8.32740789153783e-10 -7.77677237287708e-08 9.64060783480769e-10 1.04100523085807e-08 -1.87962040616222e-08 -1.73973991952752e-08 1.82162127585819e-08 5.80143634448598e-09 -5.20821305686123e-09 -8.85586985377392e-09 -2.96538380136124e-09 5.90848912056934e-09 -1.11674925039979e-08 3.13640373946448e-08 -1.12898775936849e-08 -1.3266697633645e-09 9.702437398862e-09 2.62859158168823e-09 1.97996108574755e-08 1.54637670858646e-08 1.22613316404523e-08 5.94814580727946e-08 1.00495422005698e-08 6.13865354780218e-09 -5.93593453485179e-08 -1.01862877387992e-07 5.21048420290728e-09 4.02252878243024e-08 6.16069763258980e-09 3.48177571631663e-09 -5.24821949252958e-09 -7.85251413841788e-09 3.81758571587337e-08 -2.60985355254816e-08 -3.49439797548879e-08 -5.31333041449525e-08 1.7872413229755e-08 -1.50072298226191e-08 -1.60696478011713e-07 2.90918818813199e-08 -1.38045917654382e-08 3.00035377087229e-09 5.73153023383702e-09 2.67864663949237e-08 -9.52901735180202e-09 -2.22874786677014e-08 -1.18814778075273e-08 -7.38799378271071e-08 -2.40249583255029e-08 3.8959702227978e-11 1.72684967763559e-08 5.38759818632299e-08 -2.24869571363819e-07 -5.35005400683641e-10 1.72085991922432e-07 -2.25977043358729e-07 3.16952277609969e-09 9.53928392901652e-10 4.07091394121903e-08 5.9262683190129e-07 2.9835203154352e-08 -8.95567501149933e-08 -1.39890756974698e-09 -8.46416124655734e-09 3.58326503997256e-08 -2.47952621474522e-08
"R2030" 9.89372259022769e-09 -5.10329452510199e-09 1.97380426968751e-08 -1.37638768115024e-08 2.60926501915948e-09 -4.13567746916248e-09 -1.35357629205799e-08 -7.64279453988462e-09 6.72891030602057e-09 -8.11101626245062e-09 -1.08831469307528e-08 3.01022144007064e-09 1.23571632468122e-08 6.83166498748021e-09 -3.84546055338478e-09 4.71827819359856e-09 -5.30239236124079e-09 -2.79694023200678e-09 -6.52804407004163e-10 8.39368418536124e-09 3.48854944837733e-09 1.46359319753215e-08 -2.54373580582332e-08 2.16956403560638e-09 7.7486982292983e-09 2.09212404977101e-08 -3.04396833638485e-08 -2.01085434176279e-09 -2.21777193742104e-08 3.30504441850448e-09 -5.26545500503162e-09 5.74811418541281e-09 2.44153367245772e-09 1.4007618209607e-08 3.1564299048421e-08 2.90647375987219e-08 3.58591081980105e-08 -4.52564774046086e-10 2.27245683070753e-08 -4.79051065931213e-08 6.03422916250645e-08 6.170992004073e-08 3.73916768598544e-09 3.12274927014404e-08 2.3665583691629e-09 -1.26190141914628e-08 -1.29365028205015e-08 -4.9081825850945e-07 9.39334935033638e-09 2.0911897987458e-08 -4.97302761078176e-08 -2.20184100899312e-08 3.96746150784002e-08 6.70526544025495e-11 -1.52671794276042e-07 -1.23178157345604e-08 3.97218236598334e-08 -1.39201261670341e-08 5.85973671617522e-09 1.95525768657149e-08 -3.17016950184119e-08 2.98352031543517e-08 4.84438017765772e-07 9.16762344436498e-09 -1.60774688697245e-09 3.42941560333503e-08 -3.2188798031803e-09 -1.45071474087855e-07
"R2031" -5.95001003473261e-09 2.84338948115919e-09 1.1124690738866e-08 -8.64575853857972e-09 9.48207529560149e-09 -2.55036214288389e-09 1.21332421832626e-08 1.01803953548417e-09 9.19553349041432e-09 4.27092433198416e-09 3.10432660746094e-09 5.03225283787763e-09 -1.62514856931933e-08 -8.74317909754803e-09 -5.36765628070389e-10 -8.55196336003329e-09 2.59322457372013e-10 4.30665550473871e-09 -1.61300227831272e-09 5.18996391668953e-10 3.451773136715e-08 -3.37520550835705e-08 -1.87678714352899e-09 2.8596065163519e-08 6.22066732082486e-09 -5.31501798897604e-09 -1.3719270771341e-08 -6.33360404129039e-08 8.77297863851291e-09 -5.06957231895369e-09 6.00911452822556e-09 -1.09438794735129e-08 -8.25153883587706e-09 6.64835991156729e-09 -3.28575527252688e-08 -6.33710178352096e-09 -1.29998716889124e-08 3.59103374334799e-08 -2.95626379189604e-08 6.92205511139402e-08 -4.59196191648126e-07 -1.29199553824428e-07 -5.39422379645526e-08 8.44762640493233e-08 -1.63379078923854e-08 2.28327132033909e-08 1.21986071636597e-08 4.1646346329742e-08 1.97375742399407e-08 1.83435116394592e-08 -2.8714160629305e-08 2.44094458494163e-08 -1.76455142418514e-08 -3.25970332144119e-08 -5.24898332679942e-07 5.75714558806692e-08 1.51715959234837e-07 5.86342886522405e-08 -4.54543881476989e-09 1.49294327746607e-08 1.44708227738919e-08 -8.95567501149867e-08 9.16762344436347e-09 9.94731113958489e-07 -3.01836450781365e-09 7.93431170965014e-09 -1.15113832517344e-07 7.11775026959315e-08
"R2032" -3.42460963917846e-10 -6.97043809049243e-09 9.43437905578029e-09 -5.14714643247581e-09 -3.55186216343924e-09 7.16190108549475e-09 -2.88156191032285e-09 -7.11362939419671e-09 5.06774354440863e-10 1.06191695603226e-09 -1.35673710950157e-08 -6.19004876495356e-10 2.8915779734163e-08 1.70823060433037e-09 -1.62504777064496e-09 -1.62752003426085e-09 -1.62510316973356e-09 5.18394865233463e-09 -1.48001820543681e-09 1.61799704535079e-09 -3.00430506335519e-09 1.43004682273601e-09 6.00943116160789e-10 2.43531711653042e-09 4.22089079684806e-09 -5.8133102431329e-10 -8.16772052105443e-09 5.81920070903144e-10 -2.26367237050197e-09 -1.07347189656459e-09 -4.1537102079329e-08 6.15534028711884e-09 2.79248631925546e-09 5.4398348250078e-09 -4.27812043911449e-09 5.79100425121979e-09 -3.77230918941246e-09 -1.11370148442342e-09 2.8299389277421e-09 2.76931938510964e-09 5.61961206900155e-09 -6.86040070449391e-09 1.43281390300188e-10 -5.26849478338496e-10 1.11818430549925e-08 -4.19836952486145e-09 -3.45703912944028e-08 6.0287738778652e-09 8.66868051335172e-10 7.92313343250657e-11 1.4985424582838e-09 -4.52963053341783e-09 4.53930523887134e-09 2.53703331508821e-09 -2.44650859909418e-09 8.81344230570535e-10 6.8226636999152e-10 2.16711049812551e-09 1.28325164595667e-08 -2.38047130043079e-08 2.47674232559017e-09 -1.39890756974538e-09 -1.60774688697336e-09 -3.0183645078131e-09 5.36339558578904e-08 -1.16629251299562e-09 6.85305693154571e-09 -7.39943736461457e-09
"R2033" 1.60266196049212e-09 -3.69940791985821e-09 3.17570433645753e-10 -2.28956448539951e-09 3.55494134140679e-09 1.92907487338965e-09 -1.10868540459964e-09 1.01817864754753e-09 6.89663883162725e-10 1.429652270576e-09 6.66084733665996e-09 -7.44856920412328e-10 -1.2037917996503e-08 -4.68801240478155e-09 -3.05441812553218e-09 -1.96886777347739e-09 2.34207133296316e-09 -1.66640827279961e-09 -2.19207084262457e-09 1.34428676743109e-09 -2.99198984142677e-09 9.38493383362774e-10 1.05799813891621e-09 2.0802547314125e-09 4.01828991439042e-09 4.63561252838716e-09 2.15481747206307e-09 1.73222036484558e-09 5.44107565701737e-09 1.53403269724692e-09 2.68251492151198e-09 -5.03310157811965e-09 2.82721895890925e-09 -4.02883647745865e-09 1.91194371542082e-08 4.21422032918582e-09 2.75891620148447e-09 -3.21237860273927e-10 -3.62961145342424e-08 -5.14249922667892e-08 2.45458659173343e-10 3.66383111373004e-08 -6.38124328175589e-10 2.408283271983e-08 -2.41890754185879e-08 -5.09034370543871e-10 1.06621928931208e-08 -8.05701445967028e-08 3.76944455857879e-08 1.36997341576609e-09 1.8886472631906e-09 -1.22906553024792e-08 -1.56843949412085e-08 -6.47796461511864e-10 1.19592107736942e-08 -1.37445350070379e-09 -4.33329323147528e-09 2.43920727916163e-09 8.74988884102409e-10 2.42141321743725e-08 -8.05945054407853e-09 -8.46416124655755e-09 3.429415603335e-08 7.93431170965008e-09 -1.16629251299628e-09 5.15712034586449e-08 -2.33080324484074e-08 1.91038971744707e-09
"R2034" -2.2330028398587e-09 2.45992860269423e-09 7.54867054065142e-10 -1.61626985234356e-09 -1.68062218279385e-09 -8.10089927657643e-09 4.58926544891148e-09 5.44531729954661e-09 -1.30052713567586e-08 -1.06640197684664e-08 -1.3808358620375e-09 4.76860814673093e-09 1.57956214173823e-08 8.4260262096976e-09 5.60136660942669e-09 1.45186474532203e-09 -1.15890498921692e-09 -2.67889085400897e-09 3.83547982433135e-09 8.05423432428481e-09 4.50916339851177e-09 -3.96757880108809e-09 -2.43897870703644e-09 2.53647626656588e-09 -3.67808810984659e-09 -4.36566948415108e-09 -2.2255515646728e-09 8.58900852688312e-09 -1.52332665075074e-08 3.90573245763676e-09 -7.78680271300766e-09 4.5194042738704e-09 4.45493699507682e-09 4.68182199370941e-09 -6.76539543443863e-08 6.77872550368969e-09 -8.81844294510097e-09 1.69228287083182e-09 4.56985724986628e-08 -1.54374024251595e-08 5.04639897125829e-08 6.08560582539532e-09 5.62417816012458e-09 -2.26246875556882e-08 1.83791353157966e-08 -2.72317413028052e-09 -1.51279639227809e-08 5.62963287578542e-08 -2.27706615936605e-08 1.59734155897922e-08 1.37095346149742e-08 -1.10332438062304e-08 5.519563865476e-08 4.77108777589453e-09 -1.07772872237737e-07 6.042557140776e-10 3.19510667866976e-08 -2.529302964283e-08 7.22633861214107e-09 -1.8489335948465e-08 -9.3707065414699e-09 3.58326503997253e-08 -3.21887980317795e-09 -1.15113832517343e-07 6.85305693154674e-09 -2.33080324484076e-08 1.73159052508945e-07 -1.35469072894715e-07
"R2035" -1.06321029172842e-09 2.60437285413308e-09 -6.77175204264115e-09 1.06832177433397e-09 -6.34060188833373e-09 4.94207962780318e-09 -4.37266442449641e-10 2.89648541221006e-09 3.28381684930077e-09 9.56339410460955e-09 4.94807627964651e-09 -5.16795069018811e-09 -3.67064393345517e-08 -1.12730589454508e-08 1.10194891154061e-10 -1.26086164755103e-08 1.62793546345865e-09 6.39657186807018e-09 -4.4513581628394e-09 -5.3972603229118e-09 -5.49269683006999e-09 -1.38221680377704e-08 2.39482124256518e-08 -3.02165087085977e-09 3.78647590260036e-09 -1.30175967868096e-08 2.52210001782604e-08 9.84553666779987e-09 2.25205557786291e-08 -1.56121780309202e-09 2.43494513534999e-08 -1.13311279597087e-09 -8.00693188318986e-09 -6.91878791216338e-09 4.14240126183941e-08 -4.01017441201799e-08 -1.18635260235869e-08 1.28081726117016e-10 -3.24774394480916e-08 5.62253060871015e-08 -4.57200405526081e-08 -3.72607031968178e-08 -9.8161821742408e-09 -1.21448171949208e-08 -2.92228108478982e-08 2.49601395277828e-08 1.74244646709359e-08 7.62556529966358e-08 -3.38225956929323e-08 -5.80247087593472e-12 -3.4333320861331e-08 3.03330752242908e-08 -7.94564254565527e-08 -8.70173238789588e-09 4.70163138341328e-08 5.59612209174256e-09 -2.75539655756321e-08 1.47492460354705e-08 -7.60867500831832e-09 3.77255833208647e-08 4.00416527813414e-08 -2.47952621474507e-08 -1.45071474087855e-07 7.11775026959328e-08 -7.39943736461451e-09 1.91038971744767e-09 -1.35469072894717e-07 2.68060509968701e-07
