# Supplementary material for: NODDI and Tensor-Based Microstructural Indices as Predictors of Functional Connectivity
Source: PLoS One. 2016 Apr 14;11(4):e0153404. doi: 10.1371/journal.pone.0153404 (PMC4831788; doi:10.1371/journal.pone.0153404)
Supplement: S1 Data — a) Functional connectivity matrices, both fMRI and EEG connectomes across all subjects, in the form of precision matrices and b) structural brain connectivity matrices across all subjects and microstructural indices. Columns and rows are named according to the corresponding brain region that represent. (ZIP) [file pone.0153404.s001.zip › DATA/EEG/40/precShr_EEG_wholeTS8_13.txt]

"C1001" "C1002" "C1003" "C1005" "C1006" "C1007" "C1008" "C1009" "C1010" "C1011" "C1012" "C1013" "C1014" "C1015" "C1016" "C1017" "C1018" "C1019" "C1020" "C1021" "C1022" "C1023" "C1024" "C1025" "C1026" "C1027" "C1028" "C1029" "C1030" "C1031" "C1032" "C1033" "C1034" "C1035" "C2001" "C2002" "C2003" "C2005" "C2006" "C2007" "C2008" "C2009" "C2010" "C2011" "C2012" "C2013" "C2014" "C2015" "C2016" "C2017" "C2018" "C2019" "C2020" "C2021" "C2022" "C2023" "C2024" "C2025" "C2026" "C2027" "C2028" "C2029" "C2030" "C2031" "C2032" "C2033" "C2034" "C2035"
"R1001" 4.95649119271989e-08 -1.47603558363588e-09 -7.40833178450886e-09 -1.30758854128719e-09 6.5875477046748e-09 -1.19287917725212e-08 2.00786656424889e-10 -1.70675865701247e-08 -7.2317323623931e-10 7.76251736012102e-09 -9.72879908607744e-09 -8.72837463132002e-09 3.63156724642195e-09 -3.91912038248968e-09 1.63841819859486e-10 -6.95860049351686e-09 5.13395355813872e-09 2.17965215854273e-09 -3.76687957333886e-09 4.66432749195481e-09 9.37049545906214e-09 -8.97716419277108e-10 1.00607750635168e-08 7.76327199517172e-10 -2.25008544115504e-09 -7.58516420144494e-09 7.80256874907658e-09 3.76904821024839e-09 -4.22751578792219e-09 -3.23104804284696e-08 3.7217517095829e-09 -1.85771468463065e-09 -2.56993494843517e-08 2.18030434619327e-08 7.03385679619487e-10 -3.70773302613956e-10 1.87036621148027e-09 -2.89820416353725e-09 -7.61480104106693e-10 -1.05910545130167e-09 -1.56950574876282e-09 8.82453628525432e-10 5.14765218289654e-09 4.33345719584923e-09 1.98407388873603e-09 1.66722251744581e-10 -8.00284500015338e-10 -3.53564495195674e-09 2.21774349924408e-10 4.42302540292163e-09 -1.78641968582326e-09 -4.95796971802622e-10 -1.21713353901884e-09 3.33417325205769e-09 1.47399373868645e-09 -3.26956688535258e-09 -4.63399112155361e-09 -2.92875357735551e-09 -6.52926337258397e-11 -1.22623373034288e-09 -2.55365757737207e-10 -1.27604654059363e-09 3.9052887543654e-09 3.37113535328978e-09 -2.10549320623891e-09 -3.16403970544494e-10 -4.27869131061863e-09 4.52964279715488e-09
"R1002" -1.4760355836356e-09 1.24529155458729e-07 -9.28977086953308e-09 5.26986966461841e-09 4.13706855439148e-09 1.85197125545672e-09 7.51679157741575e-09 1.83294343687632e-09 -1.37628586282203e-09 -6.61932657998048e-10 2.01097123984075e-08 7.03730243636088e-10 -1.13330711869439e-08 -5.80554532990031e-09 -3.47800827353318e-09 1.68300080439256e-09 -2.24726304541938e-08 -8.71389159788765e-09 2.27527165902684e-08 -1.11194899028336e-09 -1.4200711912572e-08 -1.14898151941629e-09 3.47943874990041e-08 -3.40693707988951e-09 7.19743127092588e-09 2.37618756474517e-08 -1.37716581518584e-07 -6.16242824809457e-10 2.4752437485444e-08 -6.78757147389596e-09 1.37663924474305e-08 -8.40778660041437e-09 1.31252045491843e-08 -5.13462163379505e-08 2.82489149771999e-09 -7.86998688253755e-08 -5.12957381697819e-09 -4.0798958068501e-09 -1.97035233926612e-09 3.31345024494955e-09 -8.5893214482629e-09 1.33681030108305e-08 1.39051170295781e-09 1.80236709444735e-09 1.81980449288029e-09 -2.41127644391496e-09 6.25754544548865e-13 -1.05530420838124e-08 -5.2792003270576e-09 -9.28916697029749e-10 -3.49956784057665e-09 -3.89453672333988e-09 7.40565970494284e-09 4.88732878190684e-11 -7.73687540067861e-09 9.40562716302623e-11 4.82609706173766e-09 2.9008398363951e-09 -1.89049252179627e-10 1.16427733615045e-08 5.61108248909163e-08 -1.69619895583315e-09 -7.67267578950958e-09 7.93564663503411e-09 -7.42633336665662e-09 -8.77341139340129e-10 -7.43008276301079e-09 1.91625757545214e-08
"R1003" -7.4083317845111e-09 -9.28977086953289e-09 2.5557624396635e-07 1.48077546532014e-08 9.43348795329423e-10 3.2624502412867e-09 9.59307613602168e-09 -1.28192800701497e-08 -2.70623468639095e-10 -5.43064193441843e-09 -7.15056265968397e-09 1.54948096054322e-09 -2.36936294319765e-08 3.51521956966027e-08 -1.48945269730667e-09 4.27220408914089e-08 -3.21868103648488e-08 2.0933158064729e-09 2.06049123462707e-08 -5.57203738174721e-09 7.56803916284347e-08 2.4054290469722e-08 -2.0026481727277e-07 -1.2275539672854e-08 5.3774911630071e-08 -4.17440307371802e-08 -1.32091807422845e-07 -1.88963275865461e-08 -1.67240289722975e-08 -1.00308955271643e-08 1.2634364674687e-08 3.3243369004057e-09 1.37279696876501e-08 -1.97401863226714e-09 1.66357725366411e-09 9.7845235727141e-09 -2.42712074487291e-09 -5.2437167536093e-09 4.1103193214636e-09 -4.37112737212493e-09 -8.89991940550414e-09 2.09507495996526e-09 1.05268991979659e-09 1.21589011907557e-09 2.12281705292179e-09 1.12069009806189e-10 3.08937269082899e-09 -3.22782347387535e-09 4.86366918011058e-10 -3.61945763916076e-09 -6.72138980223629e-10 -1.08210422995892e-09 -5.89726495593566e-09 3.04730533927106e-09 -2.34744870361862e-10 -2.51055383310603e-08 -6.54156290666871e-11 3.40106388377564e-09 -2.32828428350291e-08 4.03414927050062e-09 4.8017974793713e-08 8.6382242320783e-09 -3.13139888933551e-10 3.97370296116839e-09 -3.38985859924718e-09 -5.14624115840947e-10 -1.80318436240671e-09 4.07628584791104e-09
"R1005" -1.30758854129054e-09 5.26986966461745e-09 1.48077546532055e-08 1.34510748654518e-07 5.82341431315276e-09 -1.29665390058193e-08 2.07998907222558e-08 7.57124271751189e-09 -9.84013424913993e-09 -1.32097491753893e-08 -5.08191379046181e-10 3.12363079623495e-08 -3.72054550171696e-09 2.93419511017477e-10 3.26648529828232e-09 2.56118158917485e-08 7.14351241733229e-10 -1.29546761019395e-09 5.39214343489845e-09 -7.74337931082559e-08 6.71665142575875e-09 -1.46352967876774e-09 -1.67449194473556e-08 -5.97313342742749e-08 5.28960812612077e-09 -2.77291795548831e-09 -1.89269360625206e-08 5.09947906134389e-09 -2.29387714382116e-10 -1.25245341293421e-08 2.12131604308543e-09 -2.47248133598095e-09 5.48038185402863e-09 -4.45886644153257e-09 -7.01207855915594e-10 -1.40522757661798e-09 7.0562380497806e-10 -2.14021618153788e-08 -4.44181028170231e-09 7.54100727135514e-09 7.39096965461517e-09 -8.40641528320853e-09 6.82918932019295e-09 -1.36303077457748e-08 5.90434776978075e-10 -8.93921647400695e-09 2.07883830848913e-09 2.87901630553911e-09 6.60582105964657e-10 -1.45220047968027e-08 3.95062756182781e-09 -1.85372548389043e-09 2.68110394943606e-09 1.08979075191449e-08 6.63973370838073e-09 4.46484605543119e-09 -1.21857732639641e-09 2.859810399449e-08 -2.11535698775657e-09 -1.46732849637605e-09 6.15410509348596e-09 -3.66590833312403e-08 1.59379729679856e-09 2.81119612271211e-09 -9.05362419964525e-10 2.32523126134016e-09 2.03981905636165e-09 -8.59216642668088e-09
"R1006" 6.58754770467418e-09 4.13706855439114e-09 9.43348795330464e-10 5.82341431315293e-09 4.93054450347804e-08 -1.65677744728579e-08 1.35997672404236e-09 5.40923216980297e-09 6.6980482261361e-10 3.18783842039537e-10 1.15970980957471e-08 8.45903857760042e-09 -8.65684549973614e-09 -2.05293647131795e-08 -1.74396037102601e-09 1.55053185026902e-09 1.84323560659997e-09 8.29002150087941e-09 5.56870047708893e-09 -7.9540895579363e-09 1.0592402033999e-09 -1.24493213754892e-10 1.9649669044944e-09 -2.2025273089087e-09 4.70345791194946e-09 -5.48687947374737e-09 -6.63245625485333e-09 4.01234315199704e-10 2.392057003715e-08 -4.4854793783281e-09 4.12368284047241e-09 -5.4099814384527e-08 2.77167132525154e-09 -1.70197686693776e-08 5.11288869000496e-09 -2.40308539805362e-09 -2.42427459527234e-09 3.13309565711446e-09 -7.63979688068133e-09 -3.90047403978787e-09 -1.48742096063017e-09 2.00029073863474e-08 -7.65554700779201e-10 2.27637310058047e-09 -1.00530417461035e-09 1.15322096264823e-09 6.91609973984629e-09 -4.40736018195155e-09 -8.54270592022378e-09 -2.96938570567243e-09 -8.38929726769186e-10 7.15821476869948e-10 -5.69694379111367e-09 -3.93438003844134e-09 -9.04651395428148e-10 1.16710676707286e-09 3.40221041072817e-09 1.09904918714723e-09 -4.49559319454147e-09 2.94418184913992e-09 1.91931592324206e-09 -1.27586208461979e-09 -1.47662933872777e-09 -2.11756893196087e-09 -4.60857833197363e-09 3.98432590238199e-09 -3.53903772216776e-09 6.21089946164476e-09
"R1007" -1.1928791772522e-08 1.85197125545672e-09 3.26245024128592e-09 -1.29665390058199e-08 -1.65677744728578e-08 1.47228495440895e-07 -1.5916670392309e-08 -1.16212108877741e-07 1.48340467720658e-08 -4.908482523615e-09 1.51221264518309e-08 -2.48709176364127e-08 -8.93226287969814e-09 4.80972475298207e-08 -6.49674381705798e-08 -4.01329285662018e-09 -3.36765832379259e-09 -6.32487963448753e-09 5.73082792706697e-09 2.18380688955251e-08 4.44993823403813e-09 4.26220810319164e-09 -1.1136911545672e-08 -2.16986526269915e-09 -4.02488769526312e-09 1.10931543556894e-09 1.57512689347733e-09 -1.6534645443064e-09 -1.09521324475213e-08 2.77210710808922e-08 -2.2062513260781e-10 6.4103553995249e-09 1.91395807153083e-09 -7.53735978641891e-09 1.08853970677682e-09 -3.99360503850396e-09 1.30379806986397e-10 -6.95931043406597e-10 2.99586334986328e-09 -5.57826239323657e-09 -6.90310517919075e-09 9.08941678768732e-09 8.8231598973799e-10 -1.04289758343971e-09 -5.32804689344978e-09 7.93320749775381e-09 7.43363741453419e-09 -2.6064483705267e-09 -6.73907909340385e-11 1.99792685386606e-09 -5.315028979736e-09 3.09075671984642e-09 -4.16107833841677e-09 -7.55675496564155e-09 -2.33171371490449e-09 -2.78768494733997e-09 -1.90359055674108e-11 2.98912705831234e-10 7.37380336829233e-11 7.95910820816461e-09 6.86484597489193e-10 7.34696361710124e-09 -1.08249885347511e-08 -2.18681429079443e-09 2.7662996867572e-09 -2.31736512852084e-10 -4.49927997366817e-09 2.14032443700211e-08
"R1008" 2.00786656425364e-10 7.5167915774134e-09 9.59307613601988e-09 2.07998907222543e-08 1.35997672404303e-09 -1.59166703923088e-08 2.03285610409067e-07 6.60960767687628e-09 -1.53939297338161e-08 -8.18098647629014e-08 4.64964431695748e-09 7.34947345896845e-09 -3.96206993721369e-09 -1.01451976539894e-08 8.2290772371448e-09 2.10066132098471e-08 7.44784396401075e-09 -3.5236246565742e-09 4.34722674892781e-09 2.49206661847579e-09 6.28953670070324e-08 1.80184352682378e-09 -4.3053456599107e-08 -1.82445529167542e-08 4.32228532805703e-09 -1.96631740297441e-09 -9.87072563277965e-09 -5.72758547690581e-08 1.46915221745955e-08 -1.21811762296293e-07 -3.4024384331708e-10 -2.22565386697512e-09 2.41299778818311e-08 -1.42428994407575e-08 1.60596646572661e-10 -2.23369448289292e-09 2.30668969251254e-09 -1.32288616942445e-08 -8.22509282511953e-10 5.16117921891944e-09 6.88218676082573e-09 -4.33688445163574e-09 3.23183122848537e-09 -5.62823896577958e-09 8.46874046809347e-10 -1.51396267778994e-09 2.85083995168505e-09 -5.0956727634593e-09 -3.34085451937657e-10 -6.76957313253565e-09 9.35939737089986e-10 -1.65856167646363e-10 3.44529526252922e-09 7.20620640090687e-09 1.54439088980094e-08 -7.59475517870226e-10 -6.12194632805909e-09 1.55231096162045e-08 -4.39004271336773e-09 -3.7639523796321e-09 2.80742375322364e-09 -8.28635745570351e-09 2.82622653279395e-09 -1.07617302676153e-08 -3.26553255978375e-09 -9.66700128737826e-10 1.5262699840085e-09 -2.37971187860226e-09
"R1009" -1.70675865701257e-08 1.83294343687625e-09 -1.28192800701505e-08 7.57124271751017e-09 5.40923216980327e-09 -1.16212108877742e-07 6.60960767687802e-09 1.80066793192709e-07 -6.22617319565175e-09 -6.21315547611732e-09 -7.78294762580815e-09 2.64544798342923e-08 1.21215203759458e-08 -1.0580964347905e-07 4.05908304899635e-08 2.7746761848172e-09 1.88585806543064e-09 5.32436657396005e-09 -1.39517433200721e-08 -2.03805673579375e-08 -3.155696670294e-08 -4.83184796641267e-09 2.89030276334726e-08 -2.00658065593625e-09 6.44172314749396e-10 8.74290287482819e-09 -1.4173172420815e-08 1.00428498870413e-08 1.62784296495144e-08 -5.11609669117056e-09 -4.16715816702891e-09 -6.49012452450969e-09 2.61642834875585e-08 2.30326084011159e-09 2.23183814435593e-10 2.5688992860195e-09 -4.21485425121455e-09 1.81220455332422e-09 1.7209679114051e-09 4.70622965690076e-09 5.80679814380218e-09 -5.78715704306206e-09 -2.03856238503477e-09 9.37563733917055e-10 2.57237258433712e-09 -6.30248812098535e-09 -6.1562089281488e-09 -7.67751325790762e-10 -1.62358620732208e-09 -1.18121018981638e-09 2.6648888967755e-09 -2.03833651116234e-09 2.12416577582656e-09 4.45962043789618e-09 -2.03347384999913e-09 2.53243194182306e-09 2.55626452731529e-09 1.43459841731186e-10 8.99685258347028e-10 -4.01809250069035e-09 5.81740778325695e-09 -3.9650421735501e-09 4.52697210043409e-09 1.58571326168177e-09 -1.69881664551849e-09 -1.52553955366891e-09 1.62241593476276e-09 -1.01883331372347e-08
"R1010" -7.23173236239542e-10 -1.37628586282188e-09 -2.70623468640349e-10 -9.84013424913953e-09 6.69804822613235e-10 1.48340467720655e-08 -1.53939297338184e-08 -6.22617319565155e-09 5.06169687703021e-08 5.64279556984650e-10 8.38836702019951e-09 -1.26567882209049e-08 -6.99713752143332e-09 -2.01499936006935e-09 -1.64931686895957e-08 -1.73062462052976e-09 -1.96847267168345e-09 -2.59144928931731e-09 3.62577129851654e-09 -6.85767334149599e-09 -7.76531012189617e-10 -7.73444595600706e-09 4.79800773264627e-09 -1.24652143663464e-08 -9.35349155376287e-10 2.48110750417592e-09 4.18807917885063e-09 3.84731136665977e-09 4.46535719412578e-09 9.39962900715883e-09 9.65074425195155e-10 -1.7654269611858e-09 -3.12990679322241e-09 -8.25751441088562e-09 -8.15903935601959e-10 6.02205673958091e-10 -4.65358112418768e-09 1.61744806041971e-08 1.36990293097946e-09 5.39034758560417e-09 -5.91918456288534e-09 1.39208467163833e-09 -2.65197855158115e-08 4.05046208586843e-09 -3.73484021649536e-09 5.41886069873306e-10 5.38907186555169e-09 -5.62271158392724e-10 -2.06327433454557e-09 5.52614459444455e-09 -2.66401646120685e-09 3.06871947657458e-09 -3.45717002525356e-09 -6.52683123581299e-09 -8.02596292651503e-09 5.72905805059958e-09 3.253351300923e-09 -4.03660528171883e-09 -2.66612713876966e-09 3.59286824543391e-09 2.58848021888427e-09 1.34713751929001e-08 -6.12879447861512e-09 7.9377247656748e-09 9.96994058622223e-10 -1.45960860377596e-10 -1.0208815426792e-09 1.13242217607468e-08
"R1011" 7.76251736011825e-09 -6.61932657997275e-10 -5.43064193441731e-09 -1.320974917539e-08 3.18783842039071e-10 -4.90848252361523e-09 -8.1809864762914e-08 -6.21315547611573e-09 5.64279556984503e-10 1.6496409706624e-07 -5.3610882360729e-09 -1.19816099209425e-08 2.55947562195666e-09 9.07561274076736e-10 5.94016960045183e-09 -3.93992705679524e-09 -4.48424097629405e-09 3.40861784510523e-09 -5.47930512484458e-09 -3.27638665343463e-08 -2.36901411382314e-08 -1.69555926203672e-09 2.27874931103856e-08 7.17837752903577e-09 2.27186111964322e-09 1.75154999119919e-09 -7.43452771196512e-09 1.05861996536095e-08 -1.17999271163079e-09 3.38106332474771e-08 3.18405713239564e-10 7.51384477458562e-10 -1.37916541834662e-08 7.50297366641678e-09 3.14196498756629e-09 -2.54582063772223e-09 1.40525468360793e-09 1.05605864966875e-08 2.25966629494034e-09 -1.37939064297083e-08 5.31608587372517e-09 4.8467784098664e-09 -4.51243360628133e-09 -1.15271320465502e-08 2.97250688071732e-09 1.81938890802133e-08 -4.44687716920368e-09 -1.44250097112675e-09 8.78748698297426e-11 -2.96789712798241e-09 -9.45770455987627e-10 -4.52624848848416e-09 -7.03136116663761e-10 -3.96004692524335e-09 5.43832864843663e-09 5.56642404437762e-09 4.73617019625752e-10 -4.55192235246079e-09 2.22779966351295e-09 -7.68407883723223e-10 1.41252536300111e-09 -2.25594141056343e-09 2.81716574223921e-09 -2.53432380945739e-09 -1.31906780199357e-09 -2.67374177570445e-10 -4.68056608873364e-09 1.07243448983843e-09
"R1012" -9.72879908607733e-09 2.01097123984078e-08 -7.1505626596839e-09 -5.08191379046112e-10 1.15970980957478e-08 1.51221264518305e-08 4.64964431695735e-09 -7.78294762580769e-09 8.38836702020009e-09 -5.3610882360733e-09 1.5044272802627e-07 5.20076814668854e-09 -1.27488179283284e-07 -2.39272463024746e-09 -1.74834122518748e-08 1.77475514865687e-09 1.01159767934582e-08 -3.07398264571067e-08 -3.71650746004973e-08 -2.42195685662532e-09 -8.59012545364764e-09 -1.11579774705637e-09 2.3743282828765e-08 -2.1014130888887e-09 2.10747914856519e-08 3.81909800331207e-08 -3.77732867522023e-08 1.43870245872123e-09 4.92331662645551e-08 -9.08881580494714e-09 2.70103710688192e-08 -5.1005669908657e-08 1.80682855889846e-08 -7.80279760300517e-08 4.69218596721447e-09 -1.06892366301212e-08 -6.42377371291334e-09 -1.80763097170128e-09 -6.72978262695804e-09 -5.6813646518821e-09 -9.18729402679326e-09 5.61177887801365e-09 -1.80111681569626e-09 5.91566627192463e-09 -2.45519988792018e-08 2.2644291661088e-10 7.0424986315535e-08 3.34285289959435e-09 1.855227299714e-09 -2.15505100601306e-09 -2.39392923159739e-10 8.55151772947415e-09 6.29050058318102e-09 2.87551198868198e-10 -3.26168673666951e-09 -2.28136433045488e-09 3.99271983210195e-09 -6.115417983781e-10 -2.77595213961574e-08 6.83877945835001e-09 2.3788526143496e-08 5.8273820105271e-09 -4.02935449373111e-09 -6.99980204120588e-10 -1.35738017911692e-08 3.84928534850199e-09 -4.01261980054482e-09 1.00268073895695e-08
"R1013" -8.72837463131969e-09 7.03730243635955e-10 1.5494809605441e-09 3.12363079623519e-08 8.45903857760006e-09 -2.48709176364123e-08 7.34947345896773e-09 2.64544798342935e-08 -1.26567882209035e-08 -1.19816099209442e-08 5.20076814668883e-09 5.21581967173095e-08 -4.99778379069303e-09 -9.25871881107719e-09 6.29288442384605e-10 3.37959269203603e-09 2.34934259971135e-10 2.89461240948329e-10 7.85745528251509e-10 -4.60923015990468e-08 7.57551293771461e-10 4.41847643944709e-10 -3.58408338069556e-09 -7.1920108874079e-09 1.35939787463833e-09 2.58106770581179e-09 -2.19829997307478e-09 3.06476044197747e-09 4.86080907897017e-09 -1.19244887235093e-08 1.93433527877425e-09 -6.37109341531928e-09 1.58165744872352e-08 -7.69504937327902e-09 -1.8699237352904e-10 1.99991598588626e-09 -1.94866416360315e-10 1.82380523866783e-09 -4.85579090358039e-10 8.91912816597956e-09 9.41521001497331e-09 -7.10881452275574e-09 6.75328649147916e-09 -2.80202783825544e-09 -1.05085091091804e-09 -1.34661556362434e-08 1.34868055639699e-09 1.43150621300081e-09 -2.13636067721423e-09 -1.77134952323265e-09 2.08859218661458e-09 1.13338281734666e-09 9.86050432210505e-10 4.72707338149182e-09 6.56652069335936e-09 -2.47726443860514e-10 1.30451408833037e-10 1.31164596399881e-09 6.02655888581399e-10 -1.48832540428223e-09 -3.2643514031708e-09 -1.15715382509925e-08 2.93213859637827e-09 -3.84764523470539e-09 -2.79047417115678e-09 1.47127217038261e-11 1.48885946461139e-09 -7.20238405635782e-09
"R1014" 3.63156724642162e-09 -1.13330711869429e-08 -2.36936294319775e-08 -3.7205455017168e-09 -8.65684549973556e-09 -8.93226287969846e-09 -3.96206993721351e-09 1.21215203759469e-08 -6.99713752143238e-09 2.55947562195704e-09 -1.27488179283284e-07 -4.99778379069303e-09 2.75255171137638e-07 -2.20845294645249e-08 1.63607427826487e-08 -9.70962600722053e-09 -5.96086276672941e-09 1.34516666031584e-08 4.64146167464715e-08 2.73608875170979e-09 1.77965403773564e-08 -6.65753338908133e-09 -1.18617228055283e-08 7.63042343958236e-09 -1.22299028973053e-07 -3.99665952067286e-08 9.70562284049132e-08 -4.86824680546095e-09 5.07733159615625e-09 8.35837282504174e-09 -1.1128778603448e-07 1.50615023979233e-08 -1.35920493538673e-08 4.52743990310051e-08 -6.50108911260714e-09 1.19316355881617e-08 8.64368599461428e-09 9.30259888095611e-09 3.5341438035281e-09 1.20982692614501e-08 1.04260542405279e-08 6.4943076823207e-09 -3.10183670997248e-09 -6.63321956309904e-09 2.45358976490175e-08 3.80310298872758e-09 -1.28367241394853e-07 -1.14828000602384e-08 -1.36080613930535e-08 1.13294167649273e-08 -6.4086284350929e-09 -9.8697306854288e-09 -8.30164348975294e-10 -5.60387411575072e-09 -1.18111396481604e-08 5.87632557765356e-09 1.1421709721316e-08 5.59523757550307e-10 9.37045580921812e-08 -3.22570693513667e-08 -6.30568786967471e-08 -9.57478252906743e-09 3.86490896706057e-09 -1.92358523119106e-09 4.73470472370298e-08 2.74904033749912e-10 1.02320457623439e-08 -1.26305950976461e-08
"R1015" -3.91912038248933e-09 -5.80554532990076e-09 3.51521956966035e-08 2.9341951101706e-10 -2.05293647131799e-08 4.80972475298201e-08 -1.01451976539891e-08 -1.05809643479044e-07 -2.01499936006846e-09 9.07561274077805e-10 -2.39272463024939e-09 -9.2587188110781e-09 -2.20845294645247e-08 1.65670118109911e-07 -6.34566789914323e-09 8.08945548614666e-09 -6.25417391972795e-09 -3.89509882327929e-09 2.18956323453175e-08 8.67615501950459e-09 5.14367857361407e-08 1.07300800232767e-08 -7.32256149203579e-08 3.29957027107348e-09 6.99668870138382e-09 -1.19280311413341e-08 1.19862531552993e-09 -1.57748013502979e-08 -8.76794984424241e-08 1.33154523852774e-08 1.29539683190716e-08 3.91857670594936e-08 -3.88797935398709e-08 1.50512159236395e-08 3.14007359579761e-09 1.86969348426069e-09 5.92421132669444e-09 -3.92173165457322e-11 1.45906398146965e-10 3.19779681799007e-10 -3.77334178739768e-09 -3.47176610270839e-09 -4.39690090229419e-10 -3.74307593528021e-09 3.37350320930528e-09 1.10540074512451e-09 -1.73867184834102e-10 2.22183102874554e-09 -2.01734464180432e-10 -3.66437834328191e-09 3.70103613214104e-09 -1.4709323371611e-09 -9.52828224903807e-10 -2.88216993552814e-09 1.12492616350351e-08 -2.84191597010388e-09 -1.02592179182536e-08 8.13331967315832e-10 -7.98196916436272e-10 -7.08752475907095e-10 -4.83143118153783e-09 6.8634811730205e-09 -5.380615463153e-09 -1.20487186225148e-08 -1.55332884412763e-09 -8.83304899101984e-10 3.52169242276655e-09 1.72098960930343e-10
"R1016" 1.63841819860228e-10 -3.47800827353332e-09 -1.48945269730706e-09 3.26648529828234e-09 -1.74396037102591e-09 -6.49674381705811e-08 8.22907723714441e-09 4.05908304899647e-08 -1.64931686895958e-08 5.94016960045265e-09 -1.74834122518748e-08 6.29288442385044e-10 1.63607427826486e-08 -6.34566789914421e-09 4.77833316275746e-08 3.99383620767212e-09 3.39981892366279e-09 4.8955838190514e-09 -3.48784394638856e-09 -1.49553587386362e-10 3.08613416104979e-10 -2.26517147314924e-09 1.67095707622019e-09 7.09705376338618e-09 -1.45001073508057e-09 -7.25151716409853e-09 6.0323976520545e-09 -4.11360657106454e-09 -4.55581597835573e-09 -3.38582971852305e-09 -4.56007510622933e-09 5.96736804674069e-09 -1.48458455180967e-08 1.50906970484265e-08 -2.78292632721199e-09 2.25063465649073e-09 2.26328479019007e-09 -3.66141030680276e-09 -5.786210873783e-09 3.34221209973009e-09 4.55360443718112e-09 -9.30406357593746e-09 -1.61434342664023e-09 -5.38425202914722e-10 3.61983744251664e-09 -3.96497509277485e-09 -8.71260707869703e-09 2.11156564590576e-09 5.81654825801928e-09 -3.17620648782684e-09 3.52962923543774e-09 -3.3828020403703e-09 6.75717065291419e-09 5.73493025392984e-09 3.5891510229638e-11 3.70074775048501e-09 7.41282409086968e-10 1.11893600688336e-10 2.8044655508063e-09 -6.87844046760306e-09 -3.63807170856953e-09 -1.25189167694629e-09 9.07216246678314e-09 1.34876822267895e-09 1.63820874332303e-09 2.24017320598589e-09 5.55697574981822e-09 -1.92672662088536e-08
"R1017" -6.95860049351632e-09 1.6830008043927e-09 4.27220408914087e-08 2.56118158917489e-08 1.55053185026878e-09 -4.01329285661996e-09 2.10066132098498e-08 2.77467618481821e-09 -1.73062462053038e-09 -3.93992705679697e-09 1.77475514865842e-09 3.37959269203718e-09 -9.70962600722028e-09 8.08945548614626e-09 3.9938362076716e-09 1.14467518293375e-07 1.27423720622416e-09 -2.22369111171066e-09 6.72189113832194e-09 -1.1221651375898e-08 5.58117117616597e-09 1.76971494365296e-08 -6.74790109187908e-08 -2.32824675756978e-08 2.15927066242181e-08 8.2508227790991e-09 -7.23536703968477e-08 -4.26300278754919e-08 3.1277762877668e-09 1.39507137310727e-08 2.90666461834913e-09 -1.54890884028006e-09 3.12860608870879e-09 -1.06016539105484e-08 3.0013850933917e-09 4.74797168893647e-09 -6.47080404879759e-09 -1.14498688413985e-08 4.8461874941468e-09 -5.94667669553673e-09 -1.05058096093097e-08 2.25962805055645e-09 -7.54328610265138e-09 -2.78832138492434e-09 3.2548604951426e-09 6.14267662781005e-09 5.54295705190397e-09 5.29222584688509e-09 -1.21914446090472e-09 -7.33901583749366e-08 -4.20341086693129e-09 -9.77588547891757e-11 1.26448948158009e-09 6.80803471191279e-09 -7.77396708710596e-09 -2.56131984694544e-08 2.11509133643643e-08 8.35322652082637e-09 -1.52737823159805e-08 2.49528815967359e-10 4.38932875151485e-08 3.0913034135424e-08 -5.63703001012245e-09 -6.50344907967178e-09 -3.08898964662822e-09 -4.46589379834125e-09 3.6039227900895e-09 9.73882672721828e-10
"R1018" 5.13395355813927e-09 -2.24726304541972e-08 -3.21868103648379e-08 7.14351241734386e-10 1.84323560659974e-09 -3.36765832379306e-09 7.44784396401245e-09 1.8858580654319e-09 -1.96847267168324e-09 -4.48424097629549e-09 1.01159767934579e-08 2.34934259970632e-10 -5.96086276672918e-09 -6.25417391972751e-09 3.399818923663e-09 1.27423720622296e-09 6.99600060852826e-08 7.0286542923004e-09 -3.20324481600592e-08 1.36769522829925e-09 4.04606164496622e-08 4.33344076194099e-09 -4.80013121416767e-08 1.83657444203431e-09 2.29143271683946e-09 -1.56757898744104e-08 4.94795107048018e-08 -6.6045588677344e-09 6.59803065152259e-09 -1.35875991856559e-08 -6.99053579407942e-09 -5.2791750820858e-09 -1.4461867184785e-08 5.78132774184762e-09 -1.65411548854039e-09 7.12507743693972e-09 4.01626635064832e-10 -1.12618640667124e-09 -3.39549460834952e-09 2.61397481171355e-09 -4.02079661051086e-09 -4.56181328415739e-09 9.30069473658503e-10 3.13233802455962e-09 5.63470220207318e-09 -2.58689169861836e-09 -1.15363613480676e-09 5.36395924064046e-09 1.05917587885871e-09 -1.59863209182304e-09 2.66626822601517e-09 -1.75872411461793e-09 1.30536864862221e-10 1.49636532807071e-09 1.61653143200345e-09 3.53481830058024e-10 -2.64473453060483e-09 -1.54261245888031e-09 -3.27042841566418e-09 -4.1821637338302e-09 -1.29759784748228e-08 8.57522814408449e-10 1.66826951921511e-09 -5.39692677476573e-10 5.20638858836257e-09 5.6947328704728e-10 3.21440073563474e-09 -5.67807037589539e-09
"R1019" 2.17965215854354e-09 -8.71389159788771e-09 2.09331580647191e-09 -1.29546761019397e-09 8.2900215008798e-09 -6.32487963448744e-09 -3.52362465657208e-09 5.32436657396052e-09 -2.5914492893175e-09 3.40861784510597e-09 -3.07398264571075e-08 2.894612409484e-10 1.34516666031592e-08 -3.89509882327839e-09 4.8955838190516e-09 -2.22369111171175e-09 7.02865429229988e-09 4.90080662891442e-08 -3.96914742201521e-08 -2.87411645137854e-10 9.67461151473055e-09 -8.47530032528514e-10 -1.64998946933977e-08 2.93286872824894e-09 6.47501952334963e-10 -2.03004035246343e-08 2.36340645432877e-08 -1.2499079015441e-09 -8.56219537804882e-09 3.52915912981856e-09 -5.72642178617509e-09 -4.80171004115059e-09 -4.74004168512345e-09 2.9071273046354e-08 -2.07463667546398e-09 1.6555069602742e-09 2.04102639833123e-09 8.44664368368676e-10 1.50604544932907e-09 -1.43191341463463e-09 3.01646462492474e-09 2.55350732741876e-09 -1.4900914975624e-09 -1.47664833104157e-10 9.07107560451131e-09 -4.79102215935208e-10 -1.39835995248614e-08 -1.41634310070002e-09 -4.06834315766958e-10 1.52294559645685e-09 5.94640596836246e-10 -2.80550079862844e-09 -3.63188064310131e-09 3.52574676891782e-11 2.74779856735536e-09 2.22058872884345e-09 -2.88619961676224e-09 4.75698632613605e-10 4.12841200646806e-09 -2.06623878766965e-09 -7.68500516084088e-09 -1.05070051608088e-09 1.02057563118293e-09 -1.54893691654366e-09 -1.48284436563368e-09 -2.42257010915532e-09 6.53973963677458e-10 5.26781339177261e-10
"R1020" -3.76687957333736e-09 2.27527165902681e-08 2.06049123462784e-08 5.39214343489924e-09 5.5687004770893e-09 5.73082792706824e-09 4.34722674892894e-09 -1.39517433200744e-08 3.62577129851569e-09 -5.47930512484536e-09 -3.71650746004978e-08 7.85745528250159e-10 4.64146167464719e-08 2.18956323453172e-08 -3.4878439463882e-09 6.72189113832361e-09 -3.20324481600585e-08 -3.96914742201501e-08 2.00975048087028e-07 -3.10544704470251e-09 -2.76874307957369e-08 -3.12857639157391e-09 1.19936210521051e-08 -8.70312231283747e-09 -5.06751639424124e-09 -4.23138025844188e-08 -2.51177497357823e-08 1.04322970369486e-08 -4.47727863248846e-09 -1.60176629947035e-08 -7.22319357724405e-09 7.68922228621111e-09 1.91994308108077e-08 -7.44238335081927e-08 3.6742096403882e-09 -4.32651302252422e-09 4.31154102108317e-10 1.3953455190052e-09 5.75949049013138e-10 -3.80020772578583e-10 -4.33483122307791e-09 -1.03598190547665e-08 1.78784856755441e-09 -1.63949162581943e-09 2.48705893152376e-09 1.57728657085872e-09 -1.99677819410237e-08 1.98716147935673e-09 1.91283141260971e-09 3.73177659088833e-09 -1.83526689698753e-09 -1.5119984969472e-09 -2.45443807835377e-09 7.96336076139028e-10 -3.83827964712903e-09 2.231641586576e-10 3.56240400820547e-09 -1.19180808873509e-09 7.84133621813136e-09 -1.30817887908159e-09 -6.66890673838734e-09 -1.74144607067626e-09 -7.22473051542524e-09 8.41571234614777e-09 8.63305517230386e-09 1.32809801920864e-09 -1.81333558232097e-09 1.70727906867889e-09
"R1021" 4.66432749195378e-09 -1.11194899028287e-09 -5.57203738174914e-09 -7.74337931082559e-08 -7.95408955793593e-09 2.18380688955251e-08 2.49206661847604e-09 -2.03805673579417e-08 -6.85767334149737e-09 -3.27638665343431e-08 -2.42195685662614e-09 -4.60923015990488e-08 2.73608875171043e-09 8.67615501950579e-09 -1.49553587385355e-10 -1.1221651375898e-08 1.36769522829954e-09 -2.8741164513655e-10 -3.10544704470193e-09 1.10929256504432e-07 -7.09549801610332e-10 4.04712880907001e-09 4.2599465180003e-09 3.04382333661087e-08 -1.51927795585302e-09 2.09273591443234e-09 3.95139037065131e-09 -5.75721281372881e-09 -5.16325342909831e-09 8.00154367820000e-09 -8.13697733547917e-10 4.96384629972952e-09 -7.41046860956592e-09 6.10740962803789e-09 2.07060694316586e-09 -2.12521592077306e-09 -8.048413087105e-10 -2.08490390001318e-08 -1.55648860344833e-09 -1.16064618778401e-09 -6.20621160187627e-09 -1.39182663639302e-09 3.29323673340163e-09 1.40134643968575e-08 6.18358659527896e-10 -4.65532772200338e-09 -1.61194944519478e-09 1.91555570267177e-11 3.9505843700072e-09 1.98345594025954e-09 -2.48748953774563e-09 2.39471488432814e-10 -8.22709928004054e-10 8.50367503116158e-10 -7.74451331751572e-09 -3.45730509606913e-09 4.63937364941758e-10 -4.97934238800223e-09 1.87909862032803e-10 2.75044386930318e-09 3.41745613237812e-09 2.10278361092896e-08 -2.28251560795992e-09 -3.54585362809833e-09 2.60731509395177e-09 1.32887637350215e-09 4.39203521483922e-10 5.92229313059961e-09
"R1022" 9.37049545906184e-09 -1.4200711912571e-08 7.56803916284432e-08 6.7166514257583e-09 1.05924020339884e-09 4.44993823403614e-09 6.28953670070368e-08 -3.15569667029411e-08 -7.76531012190011e-10 -2.36901411382276e-08 -8.59012545364595e-09 7.57551293769819e-10 1.77965403773555e-08 5.14367857361397e-08 3.08613416105486e-10 5.58117117616428e-09 4.04606164496588e-08 9.67461151473292e-09 -2.768743079574e-08 -7.09549801611865e-10 3.77421612121758e-07 2.61632067864968e-08 -3.38616425706254e-07 8.1392309303335e-09 -1.65599957747716e-08 -3.93756501051375e-08 5.36891284292255e-08 -9.64713766833525e-08 -1.41788464996931e-08 -1.02538426115869e-07 -2.49669335998446e-10 1.75932702347644e-09 -4.0853852589191e-08 2.79569636380643e-08 7.04301825266788e-10 9.58287700329241e-09 8.30125796607557e-09 6.11189531376814e-09 1.4858993132772e-09 5.48874024731614e-09 -8.97645406601192e-09 5.10272008620529e-09 -1.27462044489104e-09 1.03220712440708e-08 7.28220764588836e-09 -4.52540571712375e-09 -1.25043855990407e-08 -1.61143287073084e-08 -5.978764539414e-09 1.41926012729971e-08 7.04669080957609e-10 -4.05681688297145e-09 -5.12331657396759e-09 -4.92427801325416e-09 3.9778453921924e-09 -1.59698557620573e-08 -1.70911014929839e-08 4.09082666145506e-09 9.40877503892967e-09 3.31114840784127e-09 -4.18305765769634e-08 5.64498556999017e-09 1.2666029439833e-08 7.81309216722557e-09 -3.69373755086331e-09 -2.88142868428006e-09 -3.10367704097261e-09 4.98958525541712e-09
"R1023" -8.97716419276771e-10 -1.14898151941532e-09 2.4054290469723e-08 -1.46352967876802e-09 -1.24493213754835e-10 4.26220810319138e-09 1.80184352682151e-09 -4.83184796641249e-09 -7.73444595600692e-09 -1.69555926203689e-09 -1.11579774705624e-09 4.41847643944425e-10 -6.65753338908163e-09 1.07300800232756e-08 -2.26517147314935e-09 1.76971494365292e-08 4.33344076194108e-09 -8.47530032528751e-10 -3.12857639157282e-09 4.04712880906919e-09 2.61632067864968e-08 3.63882848831352e-08 -5.69996556581909e-08 1.04700136151194e-09 1.71038039090491e-08 1.20017933064081e-08 -5.3750614620237e-08 -4.41096166906504e-09 -4.62532076495276e-09 -1.42979554115306e-09 3.81032667279275e-09 1.54983629049325e-09 -3.30209153140557e-09 3.60454403319465e-09 -1.66544763935137e-10 3.47150459386454e-09 8.03971488059972e-10 -3.80696352677281e-09 2.50787379478271e-09 8.85701454182842e-10 -8.15339729349269e-09 4.60986380487604e-09 1.72998148310157e-08 1.89252790948515e-09 5.67664437039638e-09 -3.1763923317417e-09 -3.17479030439462e-09 -3.70235932273002e-09 -3.11311550832706e-09 -1.66077264842177e-08 1.05149813239039e-09 -1.51986544233953e-09 -1.5369345796083e-09 9.42332275248942e-10 8.94466819163589e-09 -3.38104668410422e-08 -1.96339564232171e-09 -7.13638391825264e-09 -5.38137886208641e-09 4.86739868767505e-09 1.37006565756452e-08 2.00690207369719e-08 2.46413435234753e-09 -5.18288250141998e-09 -5.95383517605222e-10 -2.72839566089862e-09 -1.93205047435735e-09 -9.13713472723494e-10
"R1024" 1.00607750635172e-08 3.47943874990058e-08 -2.00264817272783e-07 -1.67449194473533e-08 1.96496690449462e-09 -1.11369115456722e-08 -4.30534565991107e-08 2.89030276334721e-08 4.79800773264556e-09 2.2787493110387e-08 2.3743282828766e-08 -3.58408338069552e-09 -1.18617228055261e-08 -7.32256149203568e-08 1.67095707622021e-09 -6.74790109187893e-08 -4.80013121416781e-08 -1.64998946934007e-08 1.19936210521077e-08 4.25994651800149e-09 -3.38616425706259e-07 -5.69996556581893e-08 5.28842515067136e-07 9.51373204316132e-09 -4.46945933665592e-09 6.29066782842944e-08 -2.44323883996409e-08 6.79965098935641e-08 4.15222394921885e-08 5.55446528678449e-08 -4.72665494026561e-09 -1.11260962570892e-08 8.69690408515329e-09 -3.19200581792256e-08 -1.10658611671824e-09 -2.62590840763964e-08 -1.09318493026591e-08 2.69354672234163e-09 -5.68132491527573e-09 1.03901949256222e-09 2.05727125179428e-08 -4.11672705317014e-09 -6.10148681910971e-09 -8.90151728930271e-09 -6.3385262537152e-09 5.03163209225217e-09 8.02916572939073e-09 5.90878691310991e-09 4.64388296358869e-09 5.01384461558971e-09 1.27396212402056e-09 2.74687986190698e-09 8.44714030904406e-09 -1.4139175655657e-09 -1.53744991407618e-08 4.37698681806798e-08 1.11254669475383e-08 -9.75090224746027e-10 2.6109765720202e-09 -1.06732016168266e-08 3.76951133585394e-08 -2.10231801301167e-08 -6.31551701034947e-09 -4.15014481586832e-09 4.58963734814561e-09 5.18514220163624e-09 2.34309235725796e-09 -4.33537526890317e-09
"R1025" 7.76327199516842e-10 -3.40693707988953e-09 -1.22755396728536e-08 -5.97313342742762e-08 -2.2025273089087e-09 -2.16986526269877e-09 -1.82445529167519e-08 -2.00658065593719e-09 -1.24652143663449e-08 7.17837752903974e-09 -2.10141308888965e-09 -7.19201088740686e-09 7.6304234395824e-09 3.29957027107279e-09 7.09705376338555e-09 -2.32824675756977e-08 1.83657444203308e-09 2.9328687282493e-09 -8.70312231283748e-09 3.04382333661071e-08 8.13923093033174e-09 1.04700136151121e-09 9.51373204316066e-09 8.10166593751479e-08 -6.1149910639346e-09 -3.52274588451436e-09 1.86718879228228e-08 -2.99861247727963e-08 -3.18107200051425e-09 1.17321047177848e-08 -2.78390513395632e-09 -3.72947442000541e-10 -7.55136287801377e-09 1.09591836570806e-08 3.2180947668112e-09 -6.46964484383072e-10 2.73614022514148e-09 1.34886166929466e-08 2.75362331069833e-09 -6.43061857875091e-09 -1.44051989132352e-08 2.71804319785895e-09 -4.76367729699508e-09 9.63221726058072e-09 1.42326320513993e-09 1.14678074425023e-09 -7.67322492150642e-09 8.337182679678e-10 1.50083394755033e-10 1.11293126383723e-08 -1.84181857317058e-10 1.61038460165819e-09 -1.63581428189342e-09 -2.20331714565668e-09 -6.72092870646909e-09 1.5361006844283e-09 -3.31224319178048e-09 -3.35114745865683e-08 7.07506901911991e-09 5.68500343674503e-10 -1.33206949953562e-08 2.4231811935814e-08 -4.18368663324848e-09 9.56345535429178e-10 2.06292917766148e-09 -1.77059780350217e-09 3.02029231310099e-09 2.76223232888847e-09
"R1026" -2.2500854411547e-09 7.19743127092609e-09 5.37749116300703e-08 5.28960812612025e-09 4.7034579119496e-09 -4.02488769526431e-09 4.32228532805729e-09 6.44172314748287e-10 -9.35349155376536e-10 2.27186111964281e-09 2.10747914856534e-08 1.35939787463859e-09 -1.22299028973056e-07 6.99668870138424e-09 -1.45001073508013e-09 2.15927066242186e-08 2.29143271684018e-09 6.47501952334615e-10 -5.06751639424127e-09 -1.51927795585317e-09 -1.65599957747711e-08 1.71038039090493e-08 -4.46945933665364e-09 -6.11499106393519e-09 1.46084607488277e-07 1.65479879959991e-08 -1.71823968923683e-07 8.22124159125668e-10 -5.18758288936856e-09 -8.50532459166509e-10 2.00667609597245e-08 3.19266056087148e-09 1.2179722638367e-08 -2.2598788807878e-08 3.60601864782032e-09 -6.66553408333863e-09 -1.99497626033822e-08 -9.68285507505248e-09 8.26131027788677e-10 -2.14095430525187e-09 -6.16806844683826e-09 5.3048056373529e-09 3.01705143465733e-09 -5.8479860901438e-10 1.84371627902391e-08 -3.10777783454736e-09 3.60197815365243e-08 -1.84599804251602e-09 5.55605541845726e-10 -2.63224533700489e-08 3.36664706331328e-09 -5.04420875190385e-09 -1.27139308405892e-08 6.90643547599274e-09 7.59584907637948e-09 -9.81824238493438e-09 -1.62451092661934e-09 -6.91869649343428e-10 -8.40839640327678e-08 2.02374431164536e-08 1.01714677216293e-07 1.55638035398798e-08 1.38083304944909e-09 -9.49984610150076e-10 4.56041828232841e-09 -3.1426455134832e-09 -4.94937334683791e-09 2.28911646527405e-09
"R1027" -7.58516420144598e-09 2.37618756474524e-08 -4.17440307371779e-08 -2.77291795549123e-09 -5.48687947374723e-09 1.10931543556729e-09 -1.96631740297589e-09 8.74290287482994e-09 2.48110750417581e-09 1.7515499912002e-09 3.81909800331211e-08 2.58106770581157e-09 -3.99665952067326e-08 -1.19280311413344e-08 -7.25151716409845e-09 8.25082277910128e-09 -1.56757898744074e-08 -2.03004035246326e-08 -4.23138025844172e-08 2.09273591443211e-09 -3.93756501051384e-08 1.20017933064113e-08 6.29066782843011e-08 -3.52274588451604e-09 1.65479879959984e-08 1.98700160943841e-07 -1.25480430256574e-07 2.47579830548323e-09 1.59849918816418e-08 1.09955357841989e-08 -6.1048559925909e-09 4.08994596046988e-09 2.29456599708004e-08 -3.95360935896742e-08 -2.1502511310034e-09 -6.55245154271853e-09 -1.17753543241873e-08 -2.87717998764661e-09 -5.19277596702532e-09 8.04400865512892e-09 3.01148048286793e-10 -5.30059479668031e-10 1.68625520962782e-09 -6.52859720767106e-09 1.82007299084948e-09 -3.92942805264528e-09 1.98978984397874e-08 3.56821708640492e-09 1.8161934578647e-09 -2.22814026455828e-08 -4.23491876817294e-10 -4.72369021820392e-09 6.49591257238806e-09 1.67136849958919e-09 -7.50461783709848e-09 -7.73259931950026e-09 1.81622128814595e-08 2.41187083302936e-09 -1.46021218425062e-08 -1.24831617629638e-09 4.84520860978663e-08 8.0491268663955e-09 -4.26051158474106e-09 9.95960520690802e-10 -2.15876399461291e-10 1.68728446416348e-09 -1.10772509305956e-09 -2.3722896778673e-09
"R1028" 7.80256874907568e-09 -1.37716581518588e-07 -1.32091807422859e-07 -1.89269360625205e-08 -6.63245625485261e-09 1.57512689347787e-09 -9.87072563277725e-09 -1.41731724208147e-08 4.18807917884933e-09 -7.43452771196357e-09 -3.77732867522043e-08 -2.19829997307457e-09 9.70562284049155e-08 1.19862531552954e-09 6.03239765205474e-09 -7.23536703968453e-08 4.94795107048021e-08 2.36340645432877e-08 -2.51177497357802e-08 3.95139037064993e-09 5.36891284292198e-08 -5.37506146202381e-08 -2.44323883996401e-08 1.86718879228231e-08 -1.71823968923681e-07 -1.2548043025657e-07 6.7277373153348e-07 5.21868352624624e-09 -1.96919569492062e-08 -1.3162486856703e-08 -4.31508255906761e-08 8.96498359783216e-09 -2.29887080849497e-08 6.78868256902937e-08 -3.04992769712405e-09 6.73035444332224e-08 4.71278701369397e-08 2.21346866258498e-08 -9.1499423863375e-10 -1.2276266560494e-10 2.98982641297088e-08 -1.58338387065794e-08 -1.11025328782209e-08 -5.97321245945453e-09 -2.42930450859829e-08 7.97233345936211e-09 -6.46165987742742e-09 1.52584707287405e-08 5.00835544735568e-09 7.04754716590603e-08 -5.39906135450783e-09 7.1993692479731e-09 3.87952361470661e-09 -1.26289456976027e-08 -2.06213889579445e-09 4.1787108793505e-08 -6.30439872742671e-09 -3.73882247326065e-09 7.53285454210193e-08 -1.42952469095726e-08 -3.36995239217341e-07 -3.53617014796879e-08 -6.74881859960335e-09 -6.59763146240546e-09 1.18170232545345e-08 1.62857473122087e-09 1.0217089268339e-08 -8.4952309310135e-09
"R1029" 3.76904821024821e-09 -6.16242824810241e-10 -1.8896327586541e-08 5.09947906134793e-09 4.01234315200251e-10 -1.65346454430571e-09 -5.72758547690571e-08 1.00428498870427e-08 3.84731136665991e-09 1.05861996536056e-08 1.43870245872107e-09 3.06476044197633e-09 -4.86824680545994e-09 -1.57748013502977e-08 -4.11360657106424e-09 -4.26300278754911e-08 -6.60455886773128e-09 -1.24990790154513e-09 1.04322970369499e-08 -5.75721281372918e-09 -9.6471376683354e-08 -4.41096166906551e-09 6.79965098935592e-08 -2.99861247727969e-08 8.22124159126237e-10 2.47579830548222e-09 5.21868352624524e-09 1.43564121306898e-07 -4.35592630138059e-09 -9.20387708745219e-09 1.63657544105947e-10 4.79901478915729e-10 2.17206100742562e-08 -4.07389735033717e-09 -5.08766808500985e-09 -1.19028267527111e-11 -3.46668492171986e-09 -7.24355486830385e-09 -2.81294811053332e-09 2.42572844767588e-09 8.13872429054342e-09 -3.37547703997719e-09 1.15296481112196e-08 -2.62905589488496e-09 -3.71607713977044e-09 -2.260913448494e-09 7.0883676964506e-09 4.35126635313598e-09 2.3645460464298e-09 1.7565015327311e-08 2.12295070891223e-09 2.29639148286064e-09 2.27708888548865e-09 3.87450392660191e-09 -1.36239725697188e-08 2.30170107656527e-09 3.34438674635829e-09 -9.94083606733109e-10 -2.06778108624636e-09 -3.47188724807772e-10 1.14352730326493e-09 -2.37140057529015e-08 6.72361146723929e-09 7.62505035014453e-09 1.30926467056409e-09 2.53548629097209e-09 -5.29450826609188e-10 -8.33019423269809e-09
"R1030" -4.22751578792179e-09 2.47524374854465e-08 -1.67240289723004e-08 -2.29387714381378e-10 2.39205700371512e-08 -1.09521324475212e-08 1.46915221745965e-08 1.62784296495146e-08 4.4653571941246e-09 -1.17999271163213e-09 4.92331662645549e-08 4.86080907897105e-09 5.07733159615541e-09 -8.7679498442425e-08 -4.55581597835555e-09 3.12777628776805e-09 6.5980306515231e-09 -8.5621953780469e-09 -4.47727863249069e-09 -5.16325342909933e-09 -1.41788464996934e-08 -4.6253207649523e-09 4.15222394921878e-08 -3.18107200051404e-09 -5.18758288936764e-09 1.59849918816413e-08 -1.96919569492054e-08 -4.35592630138047e-09 1.79844556604262e-07 -2.17756466495709e-08 -1.45964948312002e-08 -6.81580223279499e-08 1.90492128469738e-08 -1.01318379058974e-07 -2.62303035859784e-09 -1.01894701501191e-08 -6.05902930326971e-09 -2.18009003422329e-10 1.3525464994195e-09 -6.7559622523191e-09 -8.78760776165692e-09 6.64799791985025e-09 -2.33229715914551e-09 3.08007835854233e-09 -1.78167235836871e-09 2.36636734816685e-09 4.73442047953402e-10 3.18295496553084e-09 1.70444926690189e-09 -1.45551432372314e-09 -4.66415452009559e-09 1.63333682383185e-09 1.44859012837953e-09 -1.48676182690934e-09 -2.76149754851593e-08 6.84824025011453e-10 2.17639555367972e-08 1.87575117362358e-09 3.3879881907099e-09 -9.76146937315945e-10 -1.22049384321825e-09 2.04519109343933e-09 -4.58478297130187e-09 2.29905280463935e-08 5.53668419116734e-09 -3.79653448455794e-10 -3.18237944403464e-09 3.54783101401444e-09
"R1031" -3.23104804284706e-08 -6.787571473894e-09 -1.00308955271626e-08 -1.25245341293391e-08 -4.48547937832944e-09 2.77210710808922e-08 -1.21811762296297e-07 -5.1160966911709e-09 9.39962900715871e-09 3.38106332474668e-08 -9.08881580494813e-09 -1.19244887235097e-08 8.35837282504233e-09 1.331545238528e-08 -3.38582971852213e-09 1.39507137310733e-08 -1.3587599185656e-08 3.52915912981926e-09 -1.60176629947019e-08 8.00154367820197e-09 -1.02538426115864e-07 -1.4297955411525e-09 5.55446528678424e-08 1.17321047177844e-08 -8.5053245916424e-10 1.09955357841934e-08 -1.31624868567048e-08 -9.20387708743642e-09 -2.17756466495705e-08 2.6952637916634e-07 -1.45176975434819e-09 5.70277488049334e-09 -5.78506604637452e-08 3.00230003899483e-08 1.71026090458316e-09 2.2516091558476e-09 2.78392104295995e-10 8.03442280432319e-09 9.68440580031502e-10 -2.62280162317093e-09 -1.29550951176476e-09 9.71350350795283e-09 -3.94017889996414e-09 -6.77175041098816e-09 4.57082397846888e-10 9.86663190324264e-10 -4.73207842359057e-09 1.87840057710707e-09 -2.04708679430726e-09 -9.80127626745946e-09 -3.11148214617799e-09 -1.38939525591047e-09 -4.31977637132675e-09 -7.11634465728168e-09 1.75171225793465e-09 -5.36523043624819e-11 3.59886101902845e-09 -8.58998826709354e-09 2.14509706983002e-09 2.49032938902036e-09 1.21948027434922e-08 1.54760136387837e-08 -1.05623715603657e-08 -9.58914374021233e-09 3.31064349959497e-11 -7.34954901476663e-10 1.4640088410477e-09 4.0873951692636e-09
"R1032" 3.72175170958204e-09 1.37663924474305e-08 1.26343646746867e-08 2.12131604308704e-09 4.12368284047246e-09 -2.20625132607303e-10 -3.4024384331799e-10 -4.16715816702839e-09 9.65074425194027e-10 3.18405713240095e-10 2.7010371068818e-08 1.93433527877517e-09 -1.11287786034484e-07 1.29539683190724e-08 -4.56007510622839e-09 2.90666461834809e-09 -6.99053579407917e-09 -5.7264217861762e-09 -7.22319357724506e-09 -8.13697733547534e-10 -2.49669335997562e-10 3.81032667279269e-09 -4.7266549402639e-09 -2.78390513395473e-09 2.00667609597228e-08 -6.10485599259064e-09 -4.31508255906761e-08 1.6365754410435e-10 -1.45964948312016e-08 -1.45176975434544e-09 1.44225812101639e-07 -1.56874632729963e-11 -7.86576419926751e-09 1.21419796917085e-08 2.68157194413815e-09 -7.27127550075593e-09 6.98288481187118e-09 -3.38745755118647e-09 1.26820539114673e-09 -1.2232312475726e-08 -9.90983639330942e-09 -6.90043423667011e-09 3.36888837765322e-09 9.39185890991113e-09 -1.12332709920767e-08 -1.93778847987626e-09 4.04346299246488e-08 -3.27076132812158e-09 1.01508666691601e-08 3.72335561880185e-09 2.90555066453812e-09 4.33212011437005e-09 -2.1799810522159e-09 6.50686092314733e-10 4.74982045215876e-09 -4.72405260124137e-09 -1.42520638827002e-08 1.57744751330472e-09 -1.9632011255834e-08 2.56357786643943e-08 1.04123206503059e-08 -9.3195172060591e-10 7.00753295127977e-09 1.02095168253971e-08 -7.99699792607137e-08 1.21920844952096e-09 -9.95708823158387e-09 1.10580558486986e-08
"R1033" -1.8577146846302e-09 -8.40778660041429e-09 3.32433690040601e-09 -2.47248133598056e-09 -5.40998143845277e-08 6.41035539952424e-09 -2.22565386697609e-09 -6.49012452450967e-09 -1.765426961186e-09 7.51384477458369e-10 -5.10056699086566e-08 -6.37109341531905e-09 1.5061502397923e-08 3.91857670594932e-08 5.96736804674051e-09 -1.54890884027988e-09 -5.27917508208702e-09 -4.80171004115022e-09 7.68922228621058e-09 4.96384629972942e-09 1.7593270234763e-09 1.54983629049333e-09 -1.11260962570898e-08 -3.72947442000876e-10 3.19266056087165e-09 4.0899459604685e-09 8.96498359783114e-09 4.79901478916457e-10 -6.81580223279496e-08 5.70277488049442e-09 -1.56874632726473e-11 8.81298887685387e-08 -4.91754162684998e-09 3.84067485647129e-08 -3.93979229465098e-09 4.53080215671088e-09 3.83642279979163e-09 -1.89896422090606e-09 6.17924169633673e-09 8.35675411104199e-09 4.25264202810909e-09 -2.41150885893471e-08 2.47554100264182e-09 -7.33318710930176e-09 6.47840704503397e-09 -1.38223248213551e-09 -1.59487899789979e-08 6.6564061348783e-09 6.365826558798e-09 2.84939087322226e-09 2.88846560391986e-09 -4.2491010517301e-09 8.23080301986559e-10 3.85323611480349e-09 4.81066913755027e-09 -9.70641525450875e-10 -7.22890363903499e-09 -5.94006604885337e-10 4.16705426425112e-09 -5.43468935125115e-10 -4.76525860172833e-09 -1.92284445803444e-09 3.84727886296674e-10 1.60131617631306e-09 4.80817474465895e-09 -2.22628938073257e-09 4.08440044064272e-09 -8.63238044118018e-09
"R1034" -2.56993494843518e-08 1.3125204549184e-08 1.37279696876482e-08 5.48038185402723e-09 2.77167132525205e-09 1.91395807153139e-09 2.41299778818331e-08 2.61642834875568e-08 -3.12990679322169e-09 -1.37916541834666e-08 1.80682855889852e-08 1.58165744872335e-08 -1.3592049353867e-08 -3.88797935398725e-08 -1.48458455180979e-08 3.1286060887091e-09 -1.44618671847844e-08 -4.74004168512529e-09 1.91994308108076e-08 -7.41046860956514e-09 -4.08538525891929e-08 -3.302091531406e-09 8.69690408515418e-09 -7.55136287801389e-09 1.21797226383672e-08 2.29456599708011e-08 -2.29887080849498e-08 2.17206100742548e-08 1.90492128469745e-08 -5.78506604637447e-08 -7.86576419926772e-09 -4.91754162684912e-09 1.19319625011028e-07 -6.80593621620613e-08 -1.41674055541262e-09 -2.91802826606488e-09 -4.03168697567075e-09 -2.4922973462673e-09 8.8331429040861e-10 2.68141269225897e-09 4.08615737030857e-09 -7.52728230916421e-09 3.33256717258738e-09 -3.64823263691574e-09 -5.96600820302014e-09 -6.75147204045573e-10 8.76609993177040e-09 7.25291834713056e-09 8.03020682410575e-10 2.19764077691474e-09 -1.15971711258852e-09 2.96229624205142e-10 -1.33984659149226e-09 1.7844689436566e-09 -1.83241438135905e-09 -2.36262722596691e-09 8.98083039459946e-09 2.84576164879272e-09 -5.49485838671482e-09 6.01899426792567e-09 4.86788313465652e-09 -8.25062242201941e-09 -6.91853237512717e-09 1.51397250335864e-09 3.88710950862036e-09 2.3314134544432e-09 1.51321262643107e-09 6.50843271361314e-10
"R1035" 2.18030434619335e-08 -5.13462163379513e-08 -1.97401863226543e-09 -4.45886644153533e-09 -1.70197686693767e-08 -7.53735978641985e-09 -1.42428994407589e-08 2.30326084011073e-09 -8.25751441088468e-09 7.50297366641745e-09 -7.80279760300528e-08 -7.69504937327869e-09 4.52743990310041e-08 1.50512159236393e-08 1.50906970484262e-08 -1.06016539105509e-08 5.78132774184788e-09 2.90712730463554e-08 -7.44238335081924e-08 6.10740962803897e-09 2.79569636380627e-08 3.60454403319371e-09 -3.19200581792268e-08 1.09591836570819e-08 -2.25987888078769e-08 -3.95360935896708e-08 6.78868256902937e-08 -4.07389735033641e-09 -1.0131837905898e-07 3.0023000389944e-08 1.21419796917097e-08 3.84067485647131e-08 -6.80593621620598e-08 1.80879992880446e-07 -1.50079338456548e-09 1.89373074890238e-08 9.26274511823825e-09 6.77923619255719e-10 5.78012391223224e-09 1.02384008687682e-09 8.83604938834074e-09 6.54813270736932e-09 -1.05454115773475e-10 2.90122022505832e-09 8.66907884867887e-09 -4.24673187081226e-10 -2.70488935321574e-08 -1.26988705436227e-08 -4.68276235117021e-09 2.109190868679e-09 2.80435883306535e-09 3.50459365080009e-10 1.45695660059287e-09 -5.94925316875149e-10 2.16142869987952e-08 1.78114750431147e-09 -2.38456264361538e-08 -1.35473902817205e-09 1.50522471543119e-08 -7.57869259335053e-09 -1.1269848546158e-08 -2.01742169216323e-09 1.44764926663569e-08 -1.71436412133175e-08 -6.80245534709049e-09 -5.56204276157719e-09 3.17315460048124e-09 -5.26698729055555e-09
"R2001" 7.03385679619432e-10 2.82489149772043e-09 1.66357725366574e-09 -7.01207855915114e-10 5.1128886900049e-09 1.0885397067773e-09 1.60596646571059e-10 2.23183814436117e-10 -8.15903935601619e-10 3.14196498756745e-09 4.69218596721415e-09 -1.86992373529909e-10 -6.50108911260671e-09 3.14007359579817e-09 -2.782926327212e-09 3.00138509339277e-09 -1.65411548853924e-09 -2.07463667546404e-09 3.67420964038869e-09 2.07060694316499e-09 7.04301825264169e-10 -1.66544763933247e-10 -1.10658611671973e-09 3.21809476681125e-09 3.60601864782082e-09 -2.15025113100224e-09 -3.04992769712463e-09 -5.08766808500907e-09 -2.62303035859719e-09 1.71026090458476e-09 2.68157194413981e-09 -3.93979229465135e-09 -1.41674055541281e-09 -1.50079338456535e-09 9.47915257443919e-08 -5.86976049539185e-09 -2.51565838322334e-10 -7.38883979244716e-09 3.59763917097803e-09 -2.92633841912049e-08 -4.99961578576083e-08 1.13025309725231e-08 4.16478064895433e-10 -3.46027894013453e-09 -8.40213195144386e-09 2.96266175241755e-09 1.47786716559583e-09 -7.06964295551909e-08 -8.70858492089801e-09 -6.72888428320346e-09 -1.38818141832452e-08 4.64258434467884e-09 -5.55125162862555e-09 6.88724856857334e-09 1.57747409272151e-08 -7.44198110389058e-10 5.6890182651606e-09 -5.13736670903789e-09 -3.83828215467962e-09 7.42198372567673e-09 8.02609979687176e-09 2.81049309457679e-08 2.08299916421071e-08 -4.08784329273524e-08 -1.09697629175042e-09 4.53355737631124e-09 -3.69801139012233e-08 4.12123394848614e-08
"R2002" -3.70773302613624e-10 -7.86998688253745e-08 9.78452357271435e-09 -1.40522757661748e-09 -2.40308539805379e-09 -3.99360503850393e-09 -2.23369448289236e-09 2.56889928601936e-09 6.02205673958292e-10 -2.5458206377222e-09 -1.06892366301208e-08 1.99991598588631e-09 1.19316355881623e-08 1.86969348426068e-09 2.25063465649055e-09 4.74797168893567e-09 7.12507743694028e-09 1.65550696027433e-09 -4.32651302252408e-09 -2.12521592077238e-09 9.58287700329271e-09 3.4715045938651e-09 -2.62590840763951e-08 -6.4696448438291e-10 -6.66553408333787e-09 -6.55245154271787e-09 6.73035444332222e-08 -1.19028267528455e-11 -1.01894701501182e-08 2.25160915584738e-09 -7.27127550075621e-09 4.53080215671101e-09 -2.91802826606356e-09 1.89373074890243e-08 -5.86976049539112e-09 8.98535492690982e-08 2.57697666519786e-09 4.59754853178910e-09 2.65414053395852e-09 -3.92632445934736e-10 5.96294524527047e-09 -1.19818263184098e-08 6.50890403379287e-09 -1.02096718343863e-09 3.31212932830244e-09 1.38539788018695e-09 3.5123833101749e-09 6.25363206799198e-09 1.84310435936029e-09 1.51042232337908e-08 -1.93746482010235e-09 -1.67994937122017e-10 -7.65473246288622e-09 -9.6623947411403e-10 -7.54099904178012e-09 -1.19141212269523e-08 1.23465708601631e-08 -5.49764933476437e-09 -8.38845377148714e-09 2.49441249900428e-10 -8.94527029644919e-08 8.47027136688644e-10 2.11873687638655e-08 3.01624783759901e-10 3.65073966421914e-09 6.83172488401229e-10 1.03069155799243e-08 -3.34090426753525e-08
"R2003" 1.87036621148102e-09 -5.12957381697926e-09 -2.42712074487265e-09 7.05623804977827e-10 -2.42427459527234e-09 1.30379806986297e-10 2.3066896925089e-09 -4.21485425121395e-09 -4.65358112418743e-09 1.40525468360917e-09 -6.42377371291226e-09 -1.948664163619e-10 8.64368599461453e-09 5.92421132669424e-09 2.26328479018999e-09 -6.47080404879826e-09 4.01626635065792e-10 2.04102639833331e-09 4.31154102107395e-10 -8.0484130870995e-10 8.30125796607435e-09 8.03971488059348e-10 -1.09318493026602e-08 2.73614022514163e-09 -1.99497626033828e-08 -1.17753543241854e-08 4.71278701369369e-08 -3.46668492172045e-09 -6.05902930326849e-09 2.78392104295926e-10 6.98288481187206e-09 3.83642279979148e-09 -4.03168697567148e-09 9.26274511823963e-09 -2.51565838322344e-10 2.57697666519767e-09 8.21214838528321e-08 6.67162017873303e-09 -1.11804703749203e-09 4.02432367942814e-09 4.93385825704964e-09 -8.70895396631091e-09 5.16388114909288e-09 -2.25297843161166e-09 -4.47299421356461e-10 -1.01860467655233e-10 -5.48322250431964e-09 -9.37254391564816e-09 -1.02468733216558e-10 1.89815322799191e-08 -6.1747054624147e-09 -1.65656975616754e-09 4.84356237637763e-09 -5.12484998289976e-09 4.78961436222132e-08 8.24146655840136e-10 -8.51966890207076e-08 -2.3224436396176e-09 1.81433463605221e-08 -7.84982730164765e-09 -5.91620049400088e-08 -1.32933996574197e-08 1.61671296759748e-08 -5.74127755148248e-09 -7.78034397677016e-09 3.57801870541666e-10 -3.44914698131531e-09 -1.89874074949821e-09
"R2005" -2.89820416353721e-09 -4.07989580685014e-09 -5.24371675360693e-09 -2.14021618153804e-08 3.13309565711487e-09 -6.95931043406099e-10 -1.32288616942445e-08 1.81220455332463e-09 1.61744806041993e-08 1.05605864966904e-08 -1.80763097170052e-09 1.82380523866764e-09 9.30259888095659e-09 -3.92173165452852e-11 -3.66141030680267e-09 -1.1449868841398e-08 -1.12618640667058e-09 8.44664368368389e-10 1.39534551900546e-09 -2.08490390001309e-08 6.11189531376568e-09 -3.80696352677312e-09 2.69354672234209e-09 1.34886166929477e-08 -9.68285507505295e-09 -2.87717998764356e-09 2.21346866258482e-08 -7.24355486830316e-09 -2.1800900342307e-10 8.03442280432458e-09 -3.38745755118768e-09 -1.89896422090604e-09 -2.49229734626862e-09 6.77923619254913e-10 -7.38883979244657e-09 4.59754853178954e-09 6.67162017873114e-09 1.06786093863414e-07 4.87590850027166e-09 -1.22878964554955e-09 3.68539599082278e-09 1.38228899863449e-08 3.103876277752e-10 -1.88847041853078e-08 2.77855470058713e-10 1.31716606441946e-08 -2.42360847726768e-09 -3.36439866821738e-09 -6.96761816180375e-09 1.6858601447274e-08 2.53296187215868e-09 2.13262248808516e-09 1.85988194876363e-09 -6.01339184437616e-08 8.77037459936315e-09 -1.69688393452094e-09 -9.03273656307353e-09 -1.75461755495739e-08 4.3210781321483e-09 -6.49174351843671e-09 -1.47612723108642e-08 -2.68988385293157e-08 2.63066867051242e-09 9.01877308640703e-09 3.64893453000947e-10 -4.03470085780982e-09 -1.57162531503452e-11 -4.69099873201939e-09
"R2006" -7.61480104106326e-10 -1.97035233926633e-09 4.11031932146353e-09 -4.44181028170194e-09 -7.63979688068139e-09 2.9958633498634e-09 -8.22509282512264e-10 1.72096791140488e-09 1.36990293097929e-09 2.25966629494024e-09 -6.7297826269577e-09 -4.85579090357811e-10 3.53414380352842e-09 1.45906398147391e-10 -5.78621087378314e-09 4.84618749414579e-09 -3.39549460834924e-09 1.5060454493294e-09 5.75949049012339e-10 -1.55648860344938e-09 1.48589931327785e-09 2.50787379478283e-09 -5.68132491527466e-09 2.75362331069842e-09 8.26131027788407e-10 -5.19277596702682e-09 -9.14994238634117e-10 -2.81294811053344e-09 1.35254649941989e-09 9.68440580030277e-10 1.26820539114635e-09 6.17924169633651e-09 8.83314290408322e-10 5.78012391223265e-09 3.59763917097828e-09 2.65414053395846e-09 -1.11804703749182e-09 4.87590850027286e-09 3.33407483481181e-08 -3.47308275279442e-08 -1.03101024056915e-08 1.74641234329392e-08 -9.22031837529629e-10 5.60081494398686e-09 -6.29015197667569e-11 1.27218559751915e-08 5.64965449520396e-09 2.15447499346874e-09 -4.95487838021709e-09 -1.21650096828707e-09 -7.2107015872621e-10 8.86865083226404e-09 9.27422215243269e-09 -5.24651788375176e-09 -2.65898322792767e-09 -6.86218609960184e-09 3.60049566938613e-09 -3.88272168774412e-10 -5.95449422159056e-09 -7.71737230023146e-09 2.17832634039577e-09 5.32802082019115e-09 -6.47684903099383e-09 -2.8728572604029e-09 -3.32267873263681e-09 -2.42878579878675e-08 2.10456003334414e-09 2.74879938184282e-10
"R2007" -1.05910545130199e-09 3.31345024495019e-09 -4.37112737212427e-09 7.54100727135404e-09 -3.90047403978811e-09 -5.5782623932366e-09 5.16117921891923e-09 4.70622965689965e-09 5.39034758560415e-09 -1.37939064297086e-08 -5.68136465188229e-09 8.91912816597952e-09 1.20982692614494e-08 3.197796817978e-10 3.34221209972935e-09 -5.94667669553625e-09 2.61397481171486e-09 -1.43191341463501e-09 -3.80020772579811e-10 -1.16064618778422e-09 5.4887402473125e-09 8.8570145418279e-10 1.03901949256159e-09 -6.43061857875146e-09 -2.14095430525117e-09 8.04400865513137e-09 -1.22762665606199e-10 2.42572844767562e-09 -6.75596225231833e-09 -2.62280162316958e-09 -1.22323124757268e-08 8.35675411104202e-09 2.68141269225925e-09 1.02384008687649e-09 -2.92633841912052e-08 -3.92632445934417e-10 4.02432367942711e-09 -1.22878964554773e-09 -3.47308275279451e-08 1.93711458187293e-07 4.14946358688457e-08 -1.16959659960996e-07 -3.59381031978846e-09 -5.95599411628306e-08 2.96190791558534e-09 -3.76885623463111e-08 -7.07572123234582e-09 -9.25833599001999e-09 -2.44060244152232e-08 2.72273951071445e-09 -9.46791416685453e-09 -2.53034295424101e-09 -1.62513185701968e-10 7.49937881884085e-09 -4.76491302890854e-09 5.16211748400717e-09 -8.62113989820904e-09 1.06955698330958e-09 6.68427502648376e-09 -1.34080977573598e-09 -1.0186898615128e-08 -2.46430008455743e-09 3.91440079269755e-08 -3.21220207739122e-09 7.62948435515909e-09 1.15873287609295e-08 1.6854752148935e-08 -5.66900404737172e-09
"R2008" -1.56950574876349e-09 -8.58932144826058e-09 -8.89991940550092e-09 7.39096965461384e-09 -1.48742096063086e-09 -6.90310517919086e-09 6.88218676082618e-09 5.80679814380031e-09 -5.91918456288762e-09 5.31608587372746e-09 -9.18729402679108e-09 9.41521001497007e-09 1.04260542405288e-08 -3.77334178739691e-09 4.55360443718077e-09 -1.05058096093081e-08 -4.02079661051275e-09 3.01646462492163e-09 -4.33483122307804e-09 -6.20621160187466e-09 -8.97645406601654e-09 -8.15339729349358e-09 2.05727125179389e-08 -1.44051989132349e-08 -6.16806844683846e-09 3.01148048284668e-10 2.98982641297052e-08 8.13872429054369e-09 -8.78760776165753e-09 -1.29550951175895e-09 -9.90983639331086e-09 4.25264202810892e-09 4.08615737031087e-09 8.83604938834368e-09 -4.99961578576123e-08 5.96294524527041e-09 4.93385825705233e-09 3.68539599082045e-09 -1.03101024056914e-08 4.14946358688458e-08 3.05153077887786e-07 2.87984070081231e-08 4.21097287782555e-09 -7.89280366968936e-08 7.75700747066277e-10 -1.77900819651921e-08 2.55724056644323e-10 -5.21549409313597e-08 -3.25824173922598e-09 -2.31737474877271e-09 -8.51881077534808e-10 -6.59848726588225e-09 7.86433615450983e-09 7.98268781207596e-10 1.11479651774943e-07 1.27466302191126e-08 -4.52464501204012e-08 1.03051326287522e-08 1.37495247652529e-10 -1.0527873541361e-08 -1.29124046385814e-08 -8.46324564446332e-08 2.73878812002763e-08 -1.43559457038276e-07 6.43234773439649e-09 2.8685246736662e-09 -4.88054548169528e-09 -4.86064541831609e-09
"R2009" 8.82453628527103e-10 1.33681030108295e-08 2.0950749599642e-09 -8.40641528321043e-09 2.00029073863476e-08 9.0894167876866e-09 -4.33688445163514e-09 -5.78715704306177e-09 1.39208467163934e-09 4.84677840986679e-09 5.61177887801408e-09 -7.10881452275592e-09 6.49430768231968e-09 -3.47176610270831e-09 -9.30406357593777e-09 2.25962805055604e-09 -4.56181328415743e-09 2.55350732741903e-09 -1.03598190547694e-08 -1.3918266363944e-09 5.1027200862072e-09 4.60986380487708e-09 -4.11672705317063e-09 2.71804319785953e-09 5.30480563735367e-09 -5.3005947966801e-10 -1.58338387065757e-08 -3.37547703998224e-09 6.64799791984801e-09 9.71350350795167e-09 -6.900434236671e-09 -2.41150885893468e-08 -7.52728230916306e-09 6.54813270736987e-09 1.13025309725208e-08 -1.19818263184105e-08 -8.70895396631002e-09 1.3822889986346e-08 1.7464123432939e-08 -1.16959659961e-07 2.87984070081268e-08 3.12526484123378e-07 -8.19888492679795e-10 8.3256417289587e-09 1.31561513913674e-11 3.41055968062022e-08 5.99890796837848e-09 -1.57083271818317e-07 -3.32420543164776e-08 -9.92283042106086e-09 -3.53838412385284e-09 3.30568265474944e-09 -4.97216956081507e-09 -1.96140300043675e-08 -5.82317287808258e-09 5.42145755729448e-10 1.43666533169959e-08 1.22928983770716e-09 -1.22041301714266e-08 8.14613350378038e-10 1.10583355404028e-08 -6.94342704057769e-09 -9.0247164241018e-09 2.65547114686656e-08 1.42238311975167e-09 -1.88194488330394e-08 -5.48967275049422e-08 4.74927877873678e-08
"R2010" 5.14765218289703e-09 1.39051170295786e-09 1.05268991979812e-09 6.82918932019431e-09 -7.65554700778862e-10 8.82315989738612e-10 3.2318312284845e-09 -2.0385623850354e-09 -2.65197855158107e-08 -4.51243360628002e-09 -1.80111681569628e-09 6.75328649147904e-09 -3.10183670997213e-09 -4.39690090230464e-10 -1.61434342664029e-09 -7.54328610265198e-09 9.30069473658867e-10 -1.49009149756213e-09 1.78784856755559e-09 3.29323673340179e-09 -1.27462044488882e-09 1.72998148310155e-08 -6.10148681911195e-09 -4.76367729699657e-09 3.0170514346577e-09 1.68625520962732e-09 -1.11025328782212e-08 1.15296481112193e-08 -2.33229715914531e-09 -3.94017889996515e-09 3.36888837765306e-09 2.47554100264212e-09 3.33256717258796e-09 -1.05454115773717e-10 4.16478064896565e-10 6.50890403379236e-09 5.16388114909216e-09 3.10387627775425e-10 -9.22031837529871e-10 -3.59381031978852e-09 4.21097287782531e-09 -8.198884926803e-10 4.77810301670657e-08 -2.45339514465638e-09 -1.13364682596928e-09 -1.96422427958218e-09 3.87341914682615e-09 -3.48322168844754e-09 1.13031125210316e-09 1.46239761886888e-08 2.45814629429559e-09 -3.88539046176603e-10 6.10346807296558e-10 -5.01048792305283e-09 1.10010093114212e-08 -3.19190847484338e-08 -4.82808941054656e-09 -1.19686360417909e-08 -1.55905098961038e-09 -3.5749902859863e-10 -6.41358331070973e-09 -1.13086428411641e-08 1.04122582515362e-08 -4.44116581601177e-09 -3.45336802805538e-09 1.19497719644554e-09 -6.3879796680659e-09 -9.00184148519398e-09
"R2011" 4.33345719585105e-09 1.8023670944481e-09 1.21589011908068e-09 -1.36303077457707e-08 2.27637310058042e-09 -1.04289758343939e-09 -5.62823896578267e-09 9.37563733918043e-10 4.05046208586908e-09 -1.1527132046553e-08 5.915666271924e-09 -2.80202783825371e-09 -6.6332195630978e-09 -3.74307593528325e-09 -5.38425202912832e-10 -2.78832138492198e-09 3.13233802455961e-09 -1.47664833103863e-10 -1.63949162581747e-09 1.40134643968557e-08 1.03220712440708e-08 1.89252790948681e-09 -8.90151728929907e-09 9.63221726058029e-09 -5.84798609015873e-10 -6.52859720766855e-09 -5.97321245945238e-09 -2.62905589489026e-09 3.08007835853927e-09 -6.77175041099101e-09 9.39185890990901e-09 -7.33318710930121e-09 -3.64823263691559e-09 2.90122022505698e-09 -3.46027894013203e-09 -1.02096718343907e-09 -2.25297843160828e-09 -1.88847041853084e-08 5.60081494398751e-09 -5.95599411628305e-08 -7.89280366968925e-08 8.32564172895488e-09 -2.45339514465665e-09 1.75878766689285e-07 -4.55034267242096e-09 -1.24187542117236e-08 3.64523312376137e-09 -1.4615928797152e-09 1.99427529739182e-08 9.43280343530481e-09 -1.43992416625112e-09 9.09099886718951e-10 3.1785949344306e-09 3.27949634313567e-09 -2.27442749275966e-08 2.30970764268943e-09 1.18334435314072e-08 -1.41759898162376e-08 2.0077683373686e-09 6.14875213606253e-09 -5.56366368337898e-09 8.70127231079955e-09 8.73283355719909e-10 3.32462680124574e-08 -7.51866422122869e-09 4.14354013830105e-09 -1.28127815498735e-09 -3.19815740969249e-09
"R2012" 1.98407388873641e-09 1.81980449287982e-09 2.12281705292247e-09 5.90434776978731e-10 -1.00530417461041e-09 -5.32804689344951e-09 8.46874046809366e-10 2.57237258433697e-09 -3.73484021649536e-09 2.97250688071822e-09 -2.45519988792026e-08 -1.05085091091851e-09 2.45358976490184e-08 3.37350320930571e-09 3.61983744251604e-09 3.25486049514183e-09 5.63470220207266e-09 9.07107560451174e-09 2.48705893152546e-09 6.18358659528013e-10 7.28220764588755e-09 5.67664437039589e-09 -6.33852625371215e-09 1.42326320513974e-09 1.84371627902401e-08 1.82007299085087e-09 -2.4293045085983e-08 -3.71607713976955e-09 -1.7816723583686e-09 4.57082397845225e-10 -1.1233270992077e-08 6.47840704503397e-09 -5.96600820301999e-09 8.66907884867724e-09 -8.40213195144339e-09 3.31212932830214e-09 -4.4729942135559e-10 2.77855470059324e-10 -6.29015197669591e-11 2.96190791558619e-09 7.7570074706666e-10 1.31561513892338e-11 -1.13364682596841e-09 -4.55034267242239e-09 1.05313435484796e-07 1.98830975228616e-09 -6.61984755822414e-08 1.15632378887012e-08 -3.84819302818765e-10 -4.79963161021895e-09 1.79646210094234e-08 -3.82669175772537e-08 -1.48024419297968e-08 6.92627730392785e-10 7.14310347353281e-09 -1.72548809689049e-09 -6.18354105575811e-09 6.50717030683668e-10 -2.20336940141033e-09 -4.15406919274783e-08 6.21738446969837e-09 1.984488435693e-09 4.49480069060926e-09 -7.37492841188699e-09 9.35373536372354e-09 -1.96781906414277e-08 1.66588506858589e-08 -3.13187680422828e-08
"R2013" 1.66722251744195e-10 -2.41127644391486e-09 1.12069009809231e-10 -8.9392164740071e-09 1.1532209626483e-09 7.93320749775363e-09 -1.51396267779321e-09 -6.30248812098433e-09 5.41886069872805e-10 1.81938890802132e-08 2.26442916611238e-10 -1.34661556362434e-08 3.80310298872746e-09 1.10540074512503e-09 -3.9649750927746e-09 6.14267662780974e-09 -2.58689169861849e-09 -4.79102215935354e-10 1.57728657085633e-09 -4.65532772200298e-09 -4.52540571712299e-09 -3.17639233174204e-09 5.03163209225195e-09 1.14678074425109e-09 -3.10777783454693e-09 -3.92942805264528e-09 7.97233345936022e-09 -2.26091344849103e-09 2.36636734816668e-09 9.86663190326119e-10 -1.93778847987596e-09 -1.38223248213551e-09 -6.75147204045403e-10 -4.24673187081509e-10 2.96266175241797e-09 1.3853978801872e-09 -1.01860467654661e-10 1.31716606441934e-08 1.27218559751918e-08 -3.76885623463106e-08 -1.77900819651949e-08 3.41055968062045e-08 -1.96422427958157e-09 -1.24187542117248e-08 1.9883097522858e-09 4.29066636837394e-08 -1.22700316467612e-09 1.51629392731117e-09 -8.98926403237404e-09 -4.68169450003356e-09 1.4277731008497e-09 2.90680952504474e-10 1.66684307999796e-09 -1.31164512498217e-08 -6.79860382651396e-09 -2.73616437652362e-09 6.60528931641691e-09 3.68336346946801e-09 -6.33073854636362e-11 -4.92662816039047e-09 1.74009614764355e-09 -2.41297307167005e-09 -6.78019408645054e-09 4.93595575219897e-09 4.07893313024676e-10 -7.36211796605587e-09 4.77819179673293e-10 -1.64077860141717e-09
"R2014" -8.00284500015491e-10 6.25754544890433e-13 3.08937269082802e-09 2.07883830848859e-09 6.91609973984618e-09 7.4336374145337e-09 2.85083995168587e-09 -6.15620892814793e-09 5.38907186555275e-09 -4.4468771692037e-09 7.04249863155346e-08 1.34868055639635e-09 -1.28367241394855e-07 -1.73867184833778e-10 -8.71260707869723e-09 5.54295705190477e-09 -1.15363613480694e-09 -1.39835995248602e-08 -1.99677819410247e-08 -1.61194944519554e-09 -1.25043855990384e-08 -3.17479030439466e-09 8.02916572938787e-09 -7.67322492150642e-09 3.60197815365253e-08 1.9897898439788e-08 -6.46165987742839e-09 7.08836769645029e-09 4.73442047953959e-10 -4.73207842359106e-09 4.04346299246492e-08 -1.59487899789978e-08 8.76609993177015e-09 -2.70488935321577e-08 1.47786716559567e-09 3.512383310175e-09 -5.48322250431938e-09 -2.4236084772676e-09 5.64965449520369e-09 -7.0757212323447e-09 2.55724056644819e-10 5.99890796837907e-09 3.87341914682542e-09 3.64523312375933e-09 -6.61984755822404e-08 -1.22700316467571e-09 1.56097950273398e-07 2.40231402337156e-09 2.06043912602393e-09 -3.06153581901074e-09 -5.84582230724126e-09 2.30319734387351e-08 2.22928162585964e-08 1.34535762044307e-10 -4.92833401318422e-09 -1.68361332846387e-09 7.16897671816993e-09 -5.00874298524617e-10 -8.7499619467957e-08 4.31954275456421e-08 1.44197355192381e-08 2.12842209778469e-09 3.33502877902991e-09 3.4160630181647e-09 -4.56777057527081e-08 -3.81040183654765e-09 -4.8207133044486e-09 -6.50546550263301e-10
"R2015" -3.53564495195609e-09 -1.05530420838128e-08 -3.22782347387436e-09 2.87901630553677e-09 -4.40736018195237e-09 -2.60644837052743e-09 -5.09567276346186e-09 -7.67751325792624e-10 -5.62271158393025e-10 -1.44250097112299e-09 3.34285289959442e-09 1.43150621300065e-09 -1.14828000602384e-08 2.22183102874434e-09 2.11156564590547e-09 5.29222584688582e-09 5.36395924063961e-09 -1.4163431006998e-09 1.98716147935834e-09 1.91555570258258e-11 -1.61143287073091e-08 -3.70235932273027e-09 5.90878691311131e-09 8.33718267966339e-10 -1.84599804251661e-09 3.56821708640452e-09 1.52584707287384e-08 4.35126635313431e-09 3.18295496553354e-09 1.87840057710376e-09 -3.27076132812218e-09 6.65640613487847e-09 7.25291834713028e-09 -1.2698870543623e-08 -7.06964295551905e-08 6.25363206799287e-09 -9.37254391564349e-09 -3.36439866821703e-09 2.15447499346951e-09 -9.25833599001825e-09 -5.21549409313659e-08 -1.57083271818313e-07 -3.48322168844816e-09 -1.46159287971594e-09 1.15632378887004e-08 1.51629392730977e-09 2.40231402337147e-09 5.05155735817553e-07 3.25965053201923e-08 -6.33272667646719e-10 7.81664837216803e-08 5.28804809839371e-09 -4.39401197803336e-08 6.47232745702083e-09 5.22993539206117e-08 -2.72900937202629e-09 -3.62150420198688e-08 2.23514975555926e-09 6.73863557911103e-09 2.64169075115841e-09 4.39998825239448e-09 -2.99505427695036e-09 -3.06938141242622e-07 -2.39897663553706e-08 5.61048838147922e-09 -1.96495706557441e-08 1.01074522274928e-07 -5.32671586233593e-08
"R2016" 2.21774349923768e-10 -5.27920032705763e-09 4.86366918010521e-10 6.60582105965328e-10 -8.54270592022369e-09 -6.73907909340319e-11 -3.34085451937444e-10 -1.62358620732178e-09 -2.06327433454564e-09 8.78748698308819e-11 1.85522729971371e-09 -2.13636067721362e-09 -1.36080613930531e-08 -2.01734464180251e-10 5.81654825801911e-09 -1.2191444609049e-09 1.05917587885951e-09 -4.06834315766479e-10 1.91283141260932e-09 3.95058437000677e-09 -5.978764539413e-09 -3.1131155083268e-09 4.64388296358937e-09 1.50083394754976e-10 5.55605541845562e-10 1.81619345786608e-09 5.00835544735526e-09 2.36454604642991e-09 1.70444926690291e-09 -2.04708679430899e-09 1.01508666691611e-08 6.36582655879809e-09 8.0302068240987e-10 -4.68276235116974e-09 -8.70858492089728e-09 1.84310435935998e-09 -1.0246873321684e-10 -6.96761816180328e-09 -4.95487838021708e-09 -2.44060244152245e-08 -3.25824173922422e-09 -3.32420543164792e-08 1.1303112521033e-09 1.9942752973919e-08 -3.84819302818797e-10 -8.98926403237355e-09 2.06043912602395e-09 3.25965053201902e-08 3.17724192827912e-08 2.88989017106264e-09 5.64502090077817e-09 -3.28306724616649e-09 9.66683669273107e-10 6.76970757965813e-09 3.08479986427026e-09 9.72940844548058e-10 -4.09182682892041e-10 3.37663538609681e-10 1.32388639363296e-09 7.09061770998517e-10 2.71062069366221e-09 -3.77270845188834e-09 -9.97244833440658e-09 6.35871829592795e-09 -3.41711419089392e-09 7.5875160345946e-09 3.96144429705757e-09 -1.0623929983395e-08
"R2017" 4.42302540292116e-09 -9.28916697028268e-10 -3.61945763915523e-09 -1.45220047968012e-08 -2.9693857056723e-09 1.99792685386572e-09 -6.76957313253791e-09 -1.18121018981549e-09 5.52614459444483e-09 -2.96789712798386e-09 -2.15505100601377e-09 -1.77134952323352e-09 1.13294167649274e-08 -3.66437834328201e-09 -3.176206487826e-09 -7.33901583749366e-08 -1.59863209182494e-09 1.52294559645658e-09 3.73177659088748e-09 1.98345594025957e-09 1.41926012729963e-08 -1.66077264842192e-08 5.0138446155925e-09 1.11293126383704e-08 -2.63224533700486e-08 -2.22814026455826e-08 7.0475471659053e-08 1.75650153273143e-08 -1.45551432372155e-09 -9.80127626746386e-09 3.72335561880081e-09 2.84939087322288e-09 2.19764077691547e-09 2.10919086867838e-09 -6.72888428320212e-09 1.51042232337926e-08 1.89815322799181e-08 1.68586014472744e-08 -1.21650096828726e-09 2.72273951071407e-09 -2.31737474877241e-09 -9.92283042106003e-09 1.46239761886883e-08 9.43280343530606e-09 -4.79963161021905e-09 -4.68169450003384e-09 -3.06153581900909e-09 -6.3327266764696e-10 2.88989017106203e-09 1.33884652935425e-07 4.3967754037596e-09 3.54867464332696e-09 -4.71476246366695e-09 -5.68304676188518e-09 -1.00049732302743e-09 -8.33780213192208e-09 -4.29289336011639e-08 -2.01527291631713e-08 1.48204667746591e-08 4.43573127714293e-10 -7.85983351040053e-08 -4.07436565875776e-08 9.45983937887509e-09 3.16200319008114e-08 -1.94393486254698e-09 2.29521429684459e-09 -1.57854197888074e-09 -8.60405047457972e-10
"R2018" -1.78641968582502e-09 -3.49956784057617e-09 -6.72138980223316e-10 3.95062756182786e-09 -8.38929726768996e-10 -5.31502897973573e-09 9.35939737092417e-10 2.66488889677556e-09 -2.6640164612063e-09 -9.45770455988136e-10 -2.39392923159182e-10 2.08859218661566e-09 -6.40862843509274e-09 3.70103613214077e-09 3.52962923543801e-09 -4.20341086693311e-09 2.66626822601566e-09 5.94640596837294e-10 -1.83526689698743e-09 -2.48748953774682e-09 7.04669080959121e-10 1.05149813239118e-09 1.27396212402202e-09 -1.84181857316624e-10 3.36664706331381e-09 -4.23491876821094e-10 -5.39906135450613e-09 2.12295070891112e-09 -4.66415452009553e-09 -3.11148214617823e-09 2.90555066453836e-09 2.88846560391964e-09 -1.15971711258851e-09 2.80435883306476e-09 -1.38818141832462e-08 -1.93746482010293e-09 -6.17470546241625e-09 2.53296187215818e-09 -7.21070158726523e-10 -9.46791416685402e-09 -8.51881077534463e-10 -3.53838412385206e-09 2.45814629429589e-09 -1.43992416625036e-09 1.79646210094238e-08 1.42777310084951e-09 -5.84582230724041e-09 7.81664837216799e-08 5.64502090077827e-09 4.39677540375936e-09 7.28272355857128e-08 -2.73883201807053e-09 -1.35378880449846e-08 -1.23574937608529e-09 6.23395850480664e-08 1.31200799638445e-09 -6.49784817274598e-08 -3.46464099595351e-10 2.40919151107803e-09 -2.5200839473255e-08 1.88709409583874e-08 -8.61194591468285e-09 -7.82728211776042e-08 -1.31145980080427e-08 -1.27290298810297e-09 -4.36612900332219e-09 2.51261345214781e-08 -2.7190887236021e-08
"R2019" -4.95796971803429e-10 -3.89453672334047e-09 -1.08210422995751e-09 -1.85372548388982e-09 7.15821476869981e-10 3.09075671984619e-09 -1.65856167643179e-10 -2.0383365111617e-09 3.06871947657401e-09 -4.52624848848417e-09 8.5515177294743e-09 1.1333828173469e-09 -9.86973068542863e-09 -1.47093233716099e-09 -3.38280204037046e-09 -9.77588547893552e-11 -1.7587241146173e-09 -2.80550079862799e-09 -1.51199849694802e-09 2.39471488432944e-10 -4.05681688297403e-09 -1.51986544233973e-09 2.746879861906e-09 1.61038460165837e-09 -5.04420875190257e-09 -4.72369021820668e-09 7.19936924797571e-09 2.29639148285914e-09 1.63333682383113e-09 -1.38939525590869e-09 4.33212011436946e-09 -4.24910105173021e-09 2.96229624204352e-10 3.50459365080009e-10 4.64258434467905e-09 -1.67994937121809e-10 -1.65656975616484e-09 2.13262248808506e-09 8.86865083226446e-09 -2.53034295423971e-09 -6.59848726588023e-09 3.30568265474842e-09 -3.88539046176405e-10 9.09099886718464e-10 -3.82669175772553e-08 2.90680952504528e-10 2.30319734387351e-08 5.2880480983947e-09 -3.28306724616677e-09 3.54867464332517e-09 -2.73883201807114e-09 5.11861328999259e-08 -1.11148740935273e-08 -1.18666387007224e-09 -8.54928732903892e-10 -3.19687215159642e-09 -4.74642767992284e-09 -1.6022538387814e-09 1.51024360454244e-09 -1.4786924605612e-09 5.29685126722189e-09 1.54728962622098e-09 -1.79444514839019e-08 8.25265420128306e-09 -1.95439305532534e-09 -9.81822738200494e-09 -1.0017754644532e-08 2.59730838826991e-08
"R2020" -1.21713353902001e-09 7.40565970494189e-09 -5.89726495594208e-09 2.68110394943591e-09 -5.69694379111352e-09 -4.16107833841620e-09 3.44529526252908e-09 2.12416577582683e-09 -3.4571700252527e-09 -7.03136116666034e-10 6.29050058318027e-09 9.8605043221099e-10 -8.30164348974909e-10 -9.52828224902015e-10 6.75717065291462e-09 1.26448948157974e-09 1.30536864863602e-10 -3.6318806431002e-09 -2.45443807835221e-09 -8.22709928005002e-10 -5.12331657397058e-09 -1.53693457960666e-09 8.44714030904517e-09 -1.63581428189321e-09 -1.27139308405878e-08 6.49591257239006e-09 3.87952361470557e-09 2.27708888549276e-09 1.44859012838033e-09 -4.31977637133079e-09 -2.17998105221775e-09 8.23080301985333e-10 -1.33984659149172e-09 1.45695660059353e-09 -5.55125162862513e-09 -7.65473246288827e-09 4.8435623763751e-09 1.85988194876266e-09 9.2742221524323e-09 -1.62513185702069e-10 7.86433615451191e-09 -4.97216956081441e-09 6.10346807296066e-10 3.17859493443201e-09 -1.48024419297947e-08 1.66684307999779e-09 2.22928162585969e-08 -4.39401197803332e-08 9.66683669273623e-10 -4.71476246366777e-09 -1.35378880449817e-08 -1.11148740935274e-08 1.0677814400712e-07 -2.3077917209363e-09 -2.12799141963849e-08 3.37324962525584e-09 2.25465967335743e-08 -4.45441974955602e-10 -2.0068747593786e-09 -5.38210408292303e-08 2.29513718921226e-09 -1.05429215442998e-09 4.37694831768193e-08 -6.76891806336556e-09 2.86223878617157e-09 -4.39449552049977e-09 2.04466962342589e-08 -4.62851910708351e-08
"R2021" 3.33417325205627e-09 4.88732878196354e-11 3.04730533926907e-09 1.08979075191455e-08 -3.93438003844159e-09 -7.55675496564146e-09 7.20620640090609e-09 4.45962043789659e-09 -6.52683123581355e-09 -3.96004692524347e-09 2.87551198867861e-10 4.72707338149146e-09 -5.60387411575065e-09 -2.88216993552816e-09 5.73493025392965e-09 6.80803471191318e-09 1.49636532807111e-09 3.52574676897484e-11 7.96336076135687e-10 8.50367503115884e-10 -4.92427801325415e-09 9.42332275249511e-10 -1.41391756556597e-09 -2.20331714565627e-09 6.90643547599289e-09 1.67136849958789e-09 -1.26289456976013e-08 3.87450392660114e-09 -1.48676182690849e-09 -7.11634465727858e-09 6.5068609231634e-10 3.85323611480339e-09 1.78446894365741e-09 -5.94925316874309e-10 6.88724856857338e-09 -9.66239474114968e-10 -5.12484998289728e-09 -6.01339184437616e-08 -5.24651788375156e-09 7.49937881884259e-09 7.98268781209573e-10 -1.96140300043647e-08 -5.01048792305329e-09 3.27949634313166e-09 6.92627730393132e-10 -1.3116451249823e-08 1.34535762044399e-10 6.47232745701954e-09 6.76970757965844e-09 -5.68304676188585e-09 -1.23574937608575e-09 -1.18666387007326e-09 -2.30779172093553e-09 5.56577928303171e-08 -5.11417346184969e-09 2.38488042539262e-09 4.84609869840164e-09 -7.24702015558303e-09 -2.3707261043973e-09 2.5626669707073e-09 7.02479442773902e-09 2.24396423700735e-08 -3.83760080190706e-09 -5.96078169372441e-09 7.71107059428771e-10 3.53735504597369e-09 7.71872104139293e-10 3.53223234835005e-09
"R2022" 1.47399373868725e-09 -7.73687540067822e-09 -2.34744870361954e-10 6.63973370838256e-09 -9.04651395428245e-10 -2.33171371490462e-09 1.54439088980144e-08 -2.03347385000121e-09 -8.02596292651507e-09 5.43832864843326e-09 -3.26168673666896e-09 6.56652069336e-09 -1.18111396481583e-08 1.12492616350361e-08 3.58915102291863e-11 -7.77396708710745e-09 1.61653143200476e-09 2.74779856735499e-09 -3.83827964712524e-09 -7.74451331751335e-09 3.97784539219187e-09 8.94466819163545e-09 -1.53744991407664e-08 -6.72092870646824e-09 7.59584907638035e-09 -7.50461783709451e-09 -2.06213889579526e-09 -1.36239725697161e-08 -2.76149754851594e-08 1.75171225793139e-09 4.74982045215866e-09 4.81066913755018e-09 -1.83241438135755e-09 2.16142869987955e-08 1.57747409272138e-08 -7.54099904178001e-09 4.7896143622214e-08 8.77037459936321e-09 -2.65898322792842e-09 -4.76491302890506e-09 1.1147965177495e-07 -5.82317287808442e-09 1.10010093114215e-08 -2.27442749275981e-08 7.14310347353526e-09 -6.79860382651473e-09 -4.92833401318424e-09 5.2299353920606e-08 3.08479986427042e-09 -1.00049732302837e-09 6.23395850480627e-08 -8.54928732903461e-10 -2.12799141963836e-08 -5.11417346184801e-09 5.01760262989415e-07 -8.62873412816871e-11 -3.3264589538494e-07 1.07169431697918e-08 -2.11521412729843e-09 -1.54896280825431e-08 2.91346628850186e-08 -5.89462120059787e-08 -8.70968071090434e-08 -2.65617271801928e-07 3.81649019356334e-09 -4.51384788819839e-09 -1.5378117434125e-08 2.87619359386548e-08
"R2023" -3.2695668853529e-09 9.40562716310343e-11 -2.51055383310623e-08 4.46484605543078e-09 1.16710676707251e-09 -2.7876849473397e-09 -7.59475517870031e-10 2.53243194182325e-09 5.72905805059866e-09 5.56642404437842e-09 -2.28136433045496e-09 -2.47726443861006e-10 5.87632557765389e-09 -2.84191597010476e-09 3.70074775048518e-09 -2.56131984694535e-08 3.53481830057154e-10 2.22058872884388e-09 2.23164158657165e-10 -3.45730509606953e-09 -1.59698557620546e-08 -3.38104668410423e-08 4.3769868180681e-08 1.53610068442899e-09 -9.8182423849352e-09 -7.73259931949833e-09 4.17871087935049e-08 2.30170107656488e-09 6.84824025011694e-10 -5.36523043621458e-11 -4.72405260124162e-09 -9.70641525451107e-10 -2.36262722596766e-09 1.78114750431228e-09 -7.44198110388463e-10 -1.19141212269517e-08 8.24146655839448e-10 -1.69688393452086e-09 -6.86218609960249e-09 5.16211748400719e-09 1.27466302191124e-08 5.42145755732275e-10 -3.19190847484328e-08 2.30970764269181e-09 -1.72548809688993e-09 -2.73616437652403e-09 -1.68361332846421e-09 -2.7290093720257e-09 9.72940844548171e-10 -8.33780213192155e-09 1.31200799638514e-09 -3.19687215159778e-09 3.37324962525667e-09 2.38488042539372e-09 -8.62873412832703e-11 7.37376814707239e-08 -7.63630147548105e-09 1.32030801950386e-08 6.60647479529446e-09 -7.52771599806836e-10 -1.48497115010574e-08 -2.26983680836069e-08 5.51042089252355e-09 -2.6706283203097e-09 3.42668600957949e-09 5.04291485197062e-09 3.10700843827276e-09 -5.42130409575682e-09
"R2024" -4.63399112155466e-09 4.82609706173752e-09 -6.54156290652099e-11 -1.21857732639704e-09 3.40221041072823e-09 -1.90359055671472e-11 -6.12194632806153e-09 2.55626452731706e-09 3.25335130092377e-09 4.73617019626995e-10 3.99271983209992e-09 1.30451408833423e-10 1.14217097213155e-08 -1.02592179182548e-08 7.41282409086599e-10 2.11509133643647e-08 -2.64473453060433e-09 -2.88619961676179e-09 3.5624040082064e-09 4.63937364940029e-10 -1.70911014929808e-08 -1.96339564232146e-09 1.11254669475344e-08 -3.3122431917793e-09 -1.62451092661988e-09 1.81622128814571e-08 -6.30439872743105e-09 3.34438674636205e-09 2.17639555367989e-08 3.59886101902795e-09 -1.42520638827024e-08 -7.22890363903492e-09 8.98083039460034e-09 -2.38456264361542e-08 5.68901826516002e-09 1.23465708601627e-08 -8.51966890207038e-08 -9.03273656307275e-09 3.60049566938705e-09 -8.62113989820934e-09 -4.52464501204015e-08 1.43666533169909e-08 -4.82808941054675e-09 1.18334435314088e-08 -6.18354105575823e-09 6.60528931641786e-09 7.16897671817048e-09 -3.62150420198688e-08 -4.09182682892438e-10 -4.29289336011647e-08 -6.49784817274618e-08 -4.74642767992362e-09 2.2546596733572e-08 4.84609869840276e-09 -3.32645895384919e-07 -7.6363014754811e-09 3.75150367210197e-07 5.2840177734624e-10 -5.88645974198447e-09 1.77815373183989e-08 -1.2389971277746e-08 4.39362505319105e-08 4.57008834998779e-08 8.86133242821014e-08 4.69639910481673e-09 3.3099580323527e-09 9.07779202761091e-09 -2.4984130323912e-08
"R2025" -2.92875357735507e-09 2.90083983639413e-09 3.40106388377285e-09 2.85981039944932e-08 1.09904918714726e-09 2.98912705831552e-10 1.5523109616206e-08 1.43459841732208e-10 -4.03660528171952e-09 -4.55192235246285e-09 -6.11541798378453e-10 1.31164596399939e-09 5.59523757551258e-10 8.13331967315859e-10 1.11893600688315e-10 8.3532265208259e-09 -1.54261245887988e-09 4.75698632613664e-10 -1.19180808873432e-09 -4.97934238800303e-09 4.0908266614571e-09 -7.13638391825118e-09 -9.75090224747395e-10 -3.35114745865717e-08 -6.91869649344176e-10 2.41187083303084e-09 -3.73882247326203e-09 -9.94083606731588e-10 1.87575117362378e-09 -8.58998826709419e-09 1.57744751330709e-09 -5.94006604885079e-10 2.84576164879231e-09 -1.35473902817269e-09 -5.13736670903786e-09 -5.49764933476393e-09 -2.32244363961813e-09 -1.75461755495752e-08 -3.88272168773887e-10 1.0695569833091e-09 1.03051326287522e-08 1.22928983770962e-09 -1.19686360417901e-08 -1.41759898162369e-08 6.50717030683685e-10 3.68336346946812e-09 -5.00874298524181e-10 2.23514975555753e-09 3.37663538609699e-10 -2.01527291631695e-08 -3.46464099594674e-10 -1.60225383878109e-09 -4.45441974955454e-10 -7.24702015558112e-09 1.07169431697904e-08 1.3203080195039e-08 5.28401777347676e-10 8.50385047752597e-08 -7.11006710772596e-10 1.3787750358194e-09 1.20194296763867e-08 -6.70944301116652e-08 -6.67183774954068e-09 1.25482328444199e-08 -1.26794103596523e-09 -6.19979490617909e-10 -3.26209645966582e-09 5.38885289037285e-09
"R2026" -6.52926337268089e-11 -1.89049252180447e-10 -2.32828428350298e-08 -2.11535698775519e-09 -4.4955931945418e-09 7.37380336837250e-11 -4.39004271336782e-09 8.99685258346507e-10 -2.66612713877028e-09 2.22779966351194e-09 -2.77595213961562e-08 6.0265588858092e-10 9.37045580921825e-08 -7.98196916435645e-10 2.80446555080667e-09 -1.52737823159816e-08 -3.27042841566352e-09 4.12841200646954e-09 7.84133621812986e-09 1.87909862033696e-10 9.40877503893295e-09 -5.3813788620867e-09 2.61097657201865e-09 7.07506901912005e-09 -8.40839640327649e-08 -1.46021218425078e-08 7.53285454210207e-08 -2.06778108624630e-09 3.38798819070982e-09 2.1450970698302e-09 -1.96320112558342e-08 4.16705426425081e-09 -5.49485838671459e-09 1.50522471543116e-08 -3.83828215467985e-09 -8.38845377148806e-09 1.81433463605237e-08 4.32107813214738e-09 -5.9544942215894e-09 6.68427502648282e-09 1.37495247651452e-10 -1.22041301714267e-08 -1.55905098960999e-09 2.0077683373691e-09 -2.20336940141108e-09 -6.33073854626806e-11 -8.74996194679558e-08 6.738635579112e-09 1.32388639363291e-09 1.48204667746607e-08 2.40919151107848e-09 1.51024360454368e-09 -2.00687475937708e-09 -2.37072610439739e-09 -2.11521412729705e-09 6.60647479529477e-09 -5.88645974198364e-09 -7.1100671077176e-10 1.11499309303633e-07 -3.466732213249e-08 -5.35317515071057e-08 -8.61265858623528e-09 -1.99676190219759e-09 2.08308306014794e-09 1.63784726354007e-08 9.25037388913923e-09 4.22920859016064e-09 -1.07881836306299e-09
"R2027" -1.22623373034111e-09 1.16427733615056e-08 4.03414927049851e-09 -1.46732849637785e-09 2.94418184914098e-09 7.95910820816316e-09 -3.76395237963317e-09 -4.01809250069336e-09 3.59286824543473e-09 -7.68407883723898e-10 6.83877945834944e-09 -1.48832540428234e-09 -3.22570693513674e-08 -7.08752475909347e-10 -6.87844046760274e-09 2.49528815969086e-10 -4.1821637338315e-09 -2.06623878767112e-09 -1.30817887908249e-09 2.75044386930214e-09 3.31114840784757e-09 4.86739868767348e-09 -1.06732016168267e-08 5.68500343673026e-10 2.02374431164527e-08 -1.24831617630043e-09 -1.42952469095754e-08 -3.47188724807362e-10 -9.76146937317304e-10 2.49032938903032e-09 2.56357786643931e-08 -5.43468935124595e-10 6.0189942679264e-09 -7.57869259334998e-09 7.42198372567559e-09 2.4944124990184e-10 -7.84982730164947e-09 -6.49174351843951e-09 -7.71737230023154e-09 -1.3408097757369e-09 -1.05278735413628e-08 8.14613350380827e-10 -3.57499028598674e-10 6.14875213606053e-09 -4.15406919274787e-08 -4.92662816039338e-09 4.31954275456425e-08 2.64169075116068e-09 7.09061770998458e-10 4.43573127716803e-10 -2.52008394732572e-08 -1.47869246056233e-09 -5.38210408292503e-08 2.56266697070896e-09 -1.54896280825466e-08 -7.52771599808004e-10 1.77815373184015e-08 1.37877503582122e-09 -3.46673221324894e-08 2.28161786182409e-07 -3.47594373581241e-08 6.42215557229803e-09 -3.93590320258856e-09 7.03657386807235e-09 -3.45555505647111e-08 1.80279232747305e-08 -1.83144093962901e-08 3.64707228857781e-08
"R2028" -2.55365757738988e-10 5.61108248909139e-08 4.80179747937106e-08 6.15410509348412e-09 1.919315923242e-09 6.86484597489193e-10 2.80742375322333e-09 5.81740778325884e-09 2.58848021888494e-09 1.41252536300236e-09 2.3788526143496e-08 -3.26435140317033e-09 -6.30568786967463e-08 -4.83143118153591e-09 -3.63807170856939e-09 4.38932875151482e-08 -1.29759784748212e-08 -7.68500516084032e-09 -6.66890673838551e-09 3.4174561323784e-09 -4.18305765769623e-08 1.37006565756453e-08 3.76951133585383e-08 -1.33206949953573e-08 1.01714677216291e-07 4.84520860978615e-08 -3.36995239217342e-07 1.14352730326658e-09 -1.22049384321686e-09 1.21948027434942e-08 1.0412320650305e-08 -4.76525860172849e-09 4.86788313465475e-09 -1.1269848546159e-08 8.02609979687269e-09 -8.9452702964491e-08 -5.91620049400106e-08 -1.47612723108624e-08 2.17832634039512e-09 -1.01868986151275e-08 -1.2912404638577e-08 1.10583355404015e-08 -6.4135833107094e-09 -5.56366368337949e-09 6.21738446969785e-09 1.74009614764341e-09 1.44197355192383e-08 4.39998825239392e-09 2.7106206936639e-09 -7.85983351040061e-08 1.88709409583879e-08 5.29685126722164e-09 2.29513718920997e-09 7.0247944277392e-09 2.9134662885021e-08 -1.48497115010571e-08 -1.23899712777443e-08 1.20194296763855e-08 -5.35317515071069e-08 -3.47594373581366e-08 3.76161216567808e-07 2.65134859043488e-08 -3.45399468228194e-08 -1.34289753898309e-08 -2.11998074183657e-09 -4.15668745860891e-09 -1.26286413704619e-08 3.62200167162347e-08
"R2029" -1.27604654059137e-09 -1.69619895583233e-09 8.63822423207732e-09 -3.66590833312429e-08 -1.27586208462031e-09 7.34696361710032e-09 -8.28635745570188e-09 -3.96504217354982e-09 1.34713751928984e-08 -2.25594141056047e-09 5.82738201052829e-09 -1.15715382509923e-08 -9.57478252906726e-09 6.86348117301911e-09 -1.25189167694639e-09 3.09130341354308e-08 8.57522814409745e-10 -1.05070051607908e-09 -1.74144607067983e-09 2.10278361092881e-08 5.64498556998989e-09 2.0069020736972e-08 -2.10231801301176e-08 2.42318119358184e-08 1.55638035398784e-08 8.04912686639598e-09 -3.5361701479682e-08 -2.37140057529031e-08 2.04519109343871e-09 1.54760136387884e-08 -9.31951720604092e-10 -1.92284445803485e-09 -8.25062242201863e-09 -2.01742169216235e-09 2.8104930945763e-08 8.47027136689247e-10 -1.32933996574204e-08 -2.68988385293179e-08 5.32802082019006e-09 -2.46430008455771e-09 -8.46324564446293e-08 -6.94342704057832e-09 -1.13086428411624e-08 8.70127231079302e-09 1.98448843569266e-09 -2.41297307167281e-09 2.12842209778367e-09 -2.99505427695118e-09 -3.77270845188819e-09 -4.07436565875796e-08 -8.61194591468243e-09 1.5472896262197e-09 -1.05429215443137e-09 2.2439642370074e-08 -5.89462120059755e-08 -2.26983680836063e-08 4.39362505319052e-08 -6.70944301116604e-08 -8.6126585862337e-09 6.42215557229753e-09 2.651348590435e-08 2.33378671273355e-07 8.42827875337873e-09 -4.00721946261365e-08 4.68770975959766e-10 -2.10793723332237e-09 1.25521313507907e-08 1.26879788437466e-09
"R2030" 3.9052887543669e-09 -7.67267578951075e-09 -3.13139888933981e-10 1.59379729679864e-09 -1.47662933872784e-09 -1.08249885347501e-08 2.82622653279299e-09 4.52697210043754e-09 -6.12879447861568e-09 2.8171657422424e-09 -4.02935449373131e-09 2.9321385963786e-09 3.86490896706021e-09 -5.38061546315468e-09 9.07216246678204e-09 -5.63703001012335e-09 1.66826951921568e-09 1.02057563118209e-09 -7.22473051542654e-09 -2.28251560795987e-09 1.26660294398343e-08 2.46413435234688e-09 -6.31551701035043e-09 -4.18368663324866e-09 1.38083304944796e-09 -4.26051158474219e-09 -6.74881859960396e-09 6.72361146723747e-09 -4.58478297130249e-09 -1.05623715603702e-08 7.00753295128208e-09 3.84727886297051e-10 -6.91853237512811e-09 1.44764926663578e-08 2.08299916421058e-08 2.11873687638653e-08 1.61671296759763e-08 2.63066867051323e-09 -6.47684903099286e-09 3.91440079269695e-08 2.73878812002772e-08 -9.02471642410682e-09 1.0412258251536e-08 8.73283355721485e-10 4.49480069060964e-09 -6.78019408644878e-09 3.33502877903064e-09 -3.06938141242626e-07 -9.97244833440601e-09 9.45983937887313e-09 -7.82728211776012e-08 -1.79444514839034e-08 4.37694831768188e-08 -3.83760080190696e-09 -8.70968071090463e-08 5.51042089252533e-09 4.57008834998743e-08 -6.67183774953991e-09 -1.99676190219757e-09 -3.93590320258637e-09 -3.45399468228199e-08 8.42827875337445e-09 3.73780879936524e-07 2.42856220001677e-08 -1.57781953710964e-08 1.83571475039569e-08 -4.97906046631717e-08 -4.72410576389498e-08
"R2031" 3.37113535328618e-09 7.93564663503416e-09 3.97370296116677e-09 2.81119612271606e-09 -2.11756893196148e-09 -2.18681429079283e-09 -1.07617302676183e-08 1.58571326168242e-09 7.93772476567278e-09 -2.53432380945779e-09 -6.99980204123209e-10 -3.84764523470684e-09 -1.92358523119111e-09 -1.20487186225166e-08 1.34876822267969e-09 -6.50344907967431e-09 -5.39692677475803e-10 -1.54893691654149e-09 8.41571234615186e-09 -3.54585362809985e-09 7.81309216722830e-09 -5.18288250141904e-09 -4.15014481587008e-09 9.56345535429074e-10 -9.49984610151853e-10 9.9596052069132e-10 -6.59763146239939e-09 7.62505035014396e-09 2.29905280463942e-08 -9.58914374021661e-09 1.02095168253982e-08 1.60131617631345e-09 1.51397250335692e-09 -1.71436412133201e-08 -4.08784329273542e-08 3.01624783759906e-10 -5.74127755147977e-09 9.01877308640603e-09 -2.87285726040281e-09 -3.21220207739112e-09 -1.43559457038278e-07 2.65547114686692e-08 -4.4411658160112e-09 3.32462680124514e-08 -7.37492841188622e-09 4.93595575219971e-09 3.41606301816485e-09 -2.39897663553643e-08 6.35871829592755e-09 3.16200319008131e-08 -1.31145980080395e-08 8.25265420128403e-09 -6.76891806336402e-09 -5.96078169372564e-09 -2.65617271801915e-07 -2.67062832030989e-09 8.86133242821034e-08 1.2548232844418e-08 2.08308306014279e-09 7.03657386806965e-09 -1.34289753898258e-08 -4.00721946261298e-08 2.42856220001689e-08 4.30490977052889e-07 -8.11301480365281e-09 1.07244735037091e-09 -3.45553985878837e-08 1.3075245613323e-08
"R2032" -2.10549320624022e-09 -7.4263333666565e-09 -3.38985859924792e-09 -9.05362419964799e-10 -4.60857833197401e-09 2.76629968675828e-09 -3.26553255978031e-09 -1.69881664552003e-09 9.96994058622006e-10 -1.31906780199668e-09 -1.35738017911691e-08 -2.79047417115583e-09 4.73470472370305e-08 -1.55332884412657e-09 1.63820874332251e-09 -3.08898964662778e-09 5.20638858836339e-09 -1.48284436563315e-09 8.63305517230534e-09 2.60731509395271e-09 -3.69373755086714e-09 -5.95383517605724e-10 4.58963734814699e-09 2.06292917766224e-09 4.56041828233076e-09 -2.15876399459622e-10 1.18170232545347e-08 1.30926467056453e-09 5.53668419116656e-09 3.31064349924489e-11 -7.9969979260713e-08 4.80817474465895e-09 3.88710950861976e-09 -6.80245534708879e-09 -1.09697629174909e-09 3.65073966421952e-09 -7.78034397677245e-09 3.64893453001473e-10 -3.32267873263738e-09 7.62948435516029e-09 6.43234773439947e-09 1.42238311974973e-09 -3.45336802805457e-09 -7.51866422122519e-09 9.35373536372359e-09 4.07893313024364e-10 -4.56777057527087e-08 5.61048838148099e-09 -3.41711419089425e-09 -1.94393486254932e-09 -1.27290298810099e-09 -1.95439305532532e-09 2.86223878617295e-09 7.71107059429232e-10 3.81649019356255e-09 3.42668600958034e-09 4.69639910481843e-09 -1.2679410359675e-09 1.63784726354002e-08 -3.45555505647105e-08 -2.11998074183628e-09 4.68770975958872e-10 -1.57781953710969e-08 -8.11301480365543e-09 8.83404683599549e-08 2.13824548215094e-09 4.45612783053979e-09 3.56657233596936e-09
"R2033" -3.1640397054379e-10 -8.77341139339493e-10 -5.14624115841655e-10 2.32523126134046e-09 3.98432590238199e-09 -2.31736512851965e-10 -9.66700128737985e-10 -1.52553955366955e-09 -1.45960860377313e-10 -2.67374177570406e-10 3.84928534850212e-09 1.47127217033557e-11 2.74904033749863e-10 -8.83304899102618e-10 2.24017320598584e-09 -4.46589379834187e-09 5.69473287048015e-10 -2.42257010915562e-09 1.32809801920891e-09 1.32887637350249e-09 -2.8814286842784e-09 -2.72839566089859e-09 5.18514220163539e-09 -1.77059780350259e-09 -3.14264551348287e-09 1.68728446416308e-09 1.62857473122017e-09 2.53548629097287e-09 -3.7965344845623e-10 -7.34954901476467e-10 1.21920844952085e-09 -2.22628938073264e-09 2.33141345444254e-09 -5.56204276157704e-09 4.53355737631074e-09 6.83172488400811e-10 3.57801870541398e-10 -4.03470085781113e-09 -2.42878579878666e-08 1.15873287609291e-08 2.86852467366641e-09 -1.88194488330398e-08 1.19497719644516e-09 4.14354013830093e-09 -1.96781906414266e-08 -7.36211796605613e-09 -3.81040183654717e-09 -1.96495706557445e-08 7.587516034595e-09 2.29521429684507e-09 -4.36612900332194e-09 -9.81822738200607e-09 -4.39449552050016e-09 3.53735504597425e-09 -4.51384788819785e-09 5.04291485197006e-09 3.3099580323523e-09 -6.1997949061783e-10 9.25037388913997e-09 1.80279232747292e-08 -4.15668745860854e-09 -2.10793723332267e-09 1.83571475039556e-08 1.07244735037007e-09 2.13824548215061e-09 3.49474481666379e-08 -3.68276694062341e-09 -2.27456636803018e-11
"R2034" -4.2786913106185e-09 -7.43008276301103e-09 -1.80318436240676e-09 2.03981905636176e-09 -3.53903772216791e-09 -4.49927997366829e-09 1.52626998400868e-09 1.62241593476248e-09 -1.02088154267933e-09 -4.68056608873472e-09 -4.01261980054436e-09 1.48885946461162e-09 1.02320457623445e-08 3.52169242276689e-09 5.55697574981846e-09 3.60392279008966e-09 3.2144007356356e-09 6.53973963676731e-10 -1.81333558232085e-09 4.39203521484318e-10 -3.10367704097281e-09 -1.93205047435723e-09 2.34309235725645e-09 3.02029231310076e-09 -4.94937334683841e-09 -1.10772509306133e-09 1.02170892683386e-08 -5.29450826607523e-10 -3.18237944403608e-09 1.46400884104776e-09 -9.95708823158412e-09 4.08440044064258e-09 1.51321262643134e-09 3.17315460048088e-09 -3.69801139012237e-08 1.03069155799239e-08 -3.44914698131569e-09 -1.57162531499109e-11 2.10456003334326e-09 1.68547521489339e-08 -4.88054548169559e-09 -5.48967275049406e-08 -6.38797966806549e-09 -1.28127815498891e-09 1.66588506858589e-08 4.77819179672625e-10 -4.82071330444925e-09 1.01074522274926e-07 3.9614442970576e-09 -1.57854197888113e-09 2.51261345214766e-08 -1.00177546445335e-08 2.04466962342593e-08 7.71872104139109e-10 -1.53781174341246e-08 3.10700843827278e-09 9.07779202761188e-09 -3.26209645966601e-09 4.22920859016066e-09 -1.83144093962888e-08 -1.26286413704614e-08 1.25521313507926e-08 -4.97906046631687e-08 -3.45553985878846e-08 4.45612783054001e-09 -3.68276694062296e-09 7.5241710543501e-08 -6.94739638286812e-08
"R2035" 4.52964279715467e-09 1.91625757545208e-08 4.07628584790999e-09 -8.59216642668074e-09 6.21089946164456e-09 2.14032443700217e-08 -2.37971187860184e-09 -1.01883331372349e-08 1.13242217607458e-08 1.07243448983752e-09 1.00268073895685e-08 -7.20238405635766e-09 -1.26305950976457e-08 1.7209896093141e-10 -1.92672662088535e-08 9.73882672721721e-10 -5.67807037589527e-09 5.26781339176906e-10 1.70727906867968e-09 5.92229313060077e-09 4.98958525541645e-09 -9.13713472723825e-10 -4.33537526890201e-09 2.76223232888952e-09 2.289116465275e-09 -2.37228967786848e-09 -8.49523093101432e-09 -8.33019423269672e-09 3.54783101401456e-09 4.08739516926487e-09 1.10580558486979e-08 -8.63238044118018e-09 6.50843271362633e-10 -5.26698729055629e-09 4.12123394848624e-08 -3.34090426753524e-08 -1.89874074950005e-09 -4.6909987320196e-09 2.74879938183525e-10 -5.66900404737015e-09 -4.8606454183153e-09 4.74927877873655e-08 -9.00184148519332e-09 -3.19815740969075e-09 -3.13187680422832e-08 -1.64077860141703e-09 -6.50546550263414e-10 -5.32671586233606e-08 -1.06239299833948e-08 -8.60405047458702e-10 -2.71908872360209e-08 2.59730838826996e-08 -4.62851910708365e-08 3.53223234834999e-09 2.87619359386542e-08 -5.42130409575711e-09 -2.49841303239129e-08 5.38885289037211e-09 -1.07881836306318e-09 3.64707228857787e-08 3.62200167162359e-08 1.26879788437382e-09 -4.7241057638947e-08 1.30752456133229e-08 3.56657233596887e-09 -2.27456636809686e-11 -6.94739638286836e-08 1.38439089728713e-07
