# Supplementary material for: NODDI and Tensor-Based Microstructural Indices as Predictors of Functional Connectivity
Source: PLoS One. 2016 Apr 14;11(4):e0153404. doi: 10.1371/journal.pone.0153404 (PMC4831788; doi:10.1371/journal.pone.0153404)
Supplement: S1 Data — a) Functional connectivity matrices, both fMRI and EEG connectomes across all subjects, in the form of precision matrices and b) structural brain connectivity matrices across all subjects and microstructural indices. Columns and rows are named according to the corresponding brain region that represent. (ZIP) [file pone.0153404.s001.zip › DATA/EEG/41/precShr_EEG_wholeTS13_30.txt]

"C1001" "C1002" "C1003" "C1005" "C1006" "C1007" "C1008" "C1009" "C1010" "C1011" "C1012" "C1013" "C1014" "C1015" "C1016" "C1017" "C1018" "C1019" "C1020" "C1021" "C1022" "C1023" "C1024" "C1025" "C1026" "C1027" "C1028" "C1029" "C1030" "C1031" "C1032" "C1033" "C1034" "C1035" "C2001" "C2002" "C2003" "C2005" "C2006" "C2007" "C2008" "C2009" "C2010" "C2011" "C2012" "C2013" "C2014" "C2015" "C2016" "C2017" "C2018" "C2019" "C2020" "C2021" "C2022" "C2023" "C2024" "C2025" "C2026" "C2027" "C2028" "C2029" "C2030" "C2031" "C2032" "C2033" "C2034" "C2035"
"R1001" 2.24702758146954e-08 -4.30906025767719e-10 -5.99827889765413e-10 5.70861490418115e-10 2.69245993269574e-09 -1.03792727271352e-08 4.58638523681809e-10 -9.46306528374533e-09 -6.63635797926664e-10 2.24643617243159e-10 4.95358770413802e-09 7.56950237920509e-10 -6.33519275034688e-09 1.01945591767504e-09 8.01570951659125e-09 -1.03150952818269e-09 -2.42086039685068e-09 -8.16127470595462e-09 4.47355168284406e-09 -3.29137623522793e-10 6.05467280278973e-09 9.80862892187778e-10 -4.19856620663994e-10 2.96850889061925e-10 9.02536058051382e-10 1.37312130699056e-09 -2.70279927852383e-09 2.51569728195485e-10 -2.34868631749844e-09 -5.54681220809902e-09 -6.62084917372715e-11 8.59637889565378e-10 -1.03371630347163e-08 1.01649301146542e-08 5.2991555895681e-10 9.94551970344792e-11 8.98476693726871e-11 4.63105159456905e-10 -1.26476280192143e-09 1.40975316831464e-09 -1.23904397689538e-09 2.95018228109571e-10 4.70488593884691e-10 -1.04672226105713e-09 1.29038010359966e-10 8.6666468307787e-10 8.98978323571125e-10 -1.17611997434978e-09 -9.46085014501822e-10 -6.84520464426284e-11 6.07843469105273e-10 2.03478703673243e-10 -2.078744859969e-10 -4.48024359300753e-10 -4.5083459176985e-10 4.89400556321632e-10 -6.4706014603497e-10 1.17423019008566e-10 -1.02079293882435e-09 4.43017562319201e-10 1.03618718143786e-09 -9.87296402640334e-10 2.23548731138449e-10 8.20993379479269e-10 2.4472040693916e-10 -1.29881817570525e-11 -2.20774214665269e-10 5.1332031496146e-10
"R1002" -4.30906025766907e-10 2.08691447973927e-08 9.05388773461615e-11 -1.52116387517761e-10 -1.20379061977144e-09 -2.20776233398222e-09 6.98584019374313e-10 6.83447305376938e-10 -4.63023351534737e-10 1.42854687419494e-09 -2.9421192335825e-09 -2.21509325677607e-10 6.77697742378683e-09 1.76844651241925e-09 1.22137854369183e-09 4.68416825988903e-09 -2.83273913783731e-09 -4.1409479460136e-09 1.06138154271172e-08 5.31437370823558e-10 3.81260737868667e-09 -8.75646154361665e-09 -1.51645062125408e-09 2.87232732436536e-10 6.33508370531329e-09 -8.15657083006385e-09 -5.04138869511377e-09 -5.75606969978799e-10 -2.61966216026301e-09 -7.18271557959427e-10 -4.74335486370875e-09 1.88658455862113e-09 8.10897358797311e-10 -2.42318449832013e-09 -1.08050832089503e-10 -3.68340518393549e-08 -5.32177082367156e-09 8.50208828366786e-10 -8.51666519480063e-11 3.10795527504973e-10 -2.46138420420704e-10 -3.87999704685179e-10 -2.62592385681031e-09 -9.86543062027443e-10 5.97139178880136e-09 1.53700939831371e-09 -1.47477998531368e-08 4.22941885855251e-10 -2.59799890208973e-10 -9.02936824355056e-09 3.41125670680539e-09 -3.89277605545998e-10 -2.74460481923743e-09 -5.91733511840469e-10 -6.45968811058226e-10 9.55769749487881e-09 2.0844276626789e-09 6.29630311974117e-10 1.77581739992419e-08 4.52058260183236e-09 1.29657807873836e-08 -6.56424765744659e-10 -3.20066216794751e-10 1.32336485942396e-10 -1.6613810972702e-10 -8.28503871002341e-10 -8.14517234583721e-10 2.27322581799524e-09
"R1003" -5.99827889765149e-10 9.05388773449903e-11 1.78441289929361e-08 -7.50444361802852e-10 -4.23730738952821e-09 -5.71136107019922e-10 4.76997189650747e-10 2.33938805208855e-11 8.8883412510655e-11 4.70939295629014e-10 5.33802427619114e-10 -1.91907411010451e-10 -2.84579984409185e-09 -1.86517725151019e-09 5.25291356036141e-10 2.21025964899718e-09 -1.54703286048804e-09 3.05261864548904e-09 -4.38016187631684e-09 2.81230586666007e-10 1.22608181498397e-09 -3.3846794558781e-09 -6.8566420668919e-09 -3.85050108269555e-11 8.04070527895128e-09 -1.11032136585333e-08 -1.85291757015958e-09 -7.47775312299482e-10 2.99679290707683e-09 -9.55668947659074e-10 4.91428483637911e-10 3.46300368781469e-09 -3.4799671089694e-11 3.18842398933458e-09 -1.46692359777291e-10 2.30805536651824e-09 1.27396006160426e-09 1.13275517272615e-09 1.14066710543988e-10 2.24079066592099e-09 1.00215327955823e-09 -7.27650929850202e-10 -3.76754637449974e-10 -8.80339122243686e-10 3.62876803067386e-09 5.28944778537688e-10 -3.45158668974993e-09 1.07594313440943e-10 -1.49157351501684e-10 -2.25414385312086e-09 2.94732142197976e-10 -2.36423121887853e-10 -9.81214144514961e-11 -1.40171084503204e-10 -4.44787517729988e-10 2.89824594759536e-09 -4.24397832543912e-10 -7.8897508166024e-10 -7.05565493235259e-09 7.16852124264637e-10 -8.43105037463565e-10 -7.40394112404466e-10 -5.72490959658497e-10 2.56822303065788e-10 1.54824371329992e-09 -1.83454212735853e-09 6.81891874053734e-11 7.44349322669889e-10
"R1005" 5.70861490418404e-10 -1.52116387517373e-10 -7.50444361802749e-10 7.19062386167497e-08 1.01577605401797e-09 8.98496520202773e-10 5.67409159132919e-09 2.56332867583807e-09 6.55617955370602e-09 -2.4544969814097e-08 -3.47712518751852e-11 1.08976014006146e-08 1.64723692000593e-09 4.53470267003682e-12 -3.01183731635322e-09 -8.14797653680073e-10 -1.5433756097883e-10 1.80160934812904e-10 -3.57777118822222e-10 -1.23445034402246e-08 2.04328819890097e-09 2.06641669267428e-09 -1.18285292199756e-09 -2.86137431936146e-08 -9.6804823546047e-10 1.56300594069281e-09 4.67639669429757e-10 2.59051402277693e-09 -1.1488767698362e-09 -2.89354048675316e-09 3.4482102301371e-10 -2.02741251656813e-09 -3.32109487133279e-10 2.40942500966847e-09 7.85535833214472e-10 6.43864718907753e-10 -9.18286363695142e-10 -5.87418291860451e-08 -8.63044165985122e-10 3.83835889256112e-09 2.90103413877301e-09 -9.71507271737637e-10 -1.19242114602798e-08 -5.51132721466514e-09 1.14256153812771e-09 3.30040702012572e-09 -3.59324858342298e-09 2.55498296486037e-09 -1.20563217022041e-09 2.03395574185816e-09 -5.58754754722061e-11 2.5963278762076e-10 3.45704574308689e-11 7.56912887253721e-09 1.09542037565407e-09 -1.19233530710855e-09 -2.83292121972572e-10 1.48003572831923e-08 9.63029047528787e-10 5.59048632321777e-10 -1.0534899327479e-09 1.11931741777474e-09 -1.65370261924602e-09 -1.99993331322682e-09 9.33912441156572e-10 -3.97524275932408e-10 3.20860798773924e-10 1.38865445414199e-09
"R1006" 2.69245993269643e-09 -1.20379061977155e-09 -4.23730738952763e-09 1.01577605401772e-09 6.41850895130037e-08 -3.31825709036911e-09 -5.72411185932993e-10 -1.10449090072553e-08 1.57211993650494e-09 -1.03108023633508e-10 4.08691542570772e-08 -1.40028692312742e-09 -4.10524824852948e-08 2.28037326779164e-08 6.27977326618566e-09 8.78333787334939e-10 3.39309647428429e-09 2.73224219282061e-09 -9.37017301775798e-09 1.10799121723794e-09 -1.35031176911477e-09 -1.72156650766318e-09 4.85939510217293e-09 -2.22226972000877e-09 -3.51909290662147e-09 4.60590490064588e-09 -3.1592026196446e-09 4.83267034733964e-10 -1.54361197904212e-08 -1.27358144501822e-09 -2.91913721817566e-09 -7.14468233440151e-08 -6.5089741579581e-10 3.89638594613673e-09 -2.50155463658136e-10 1.00006686185949e-08 -7.59461048688383e-10 -1.23597991256443e-09 2.6567182275004e-09 -5.50034130876801e-09 1.26691992979727e-10 -1.23352005739813e-09 -9.78906498933439e-09 1.14112307294676e-09 -6.7443370617286e-09 1.78336651231437e-09 3.24106378252026e-08 5.21898565798368e-09 -2.61943975867863e-09 -1.87293071739281e-09 -2.59220618385379e-09 3.17746108778949e-10 2.45712247346489e-09 -2.02565913345651e-10 -2.20277133423554e-09 2.19100842767181e-09 1.59635841994476e-09 5.35117972629881e-09 -1.28213094938626e-08 -4.15063501597564e-10 -1.05456930085612e-09 -5.5029457319639e-10 2.09701850015408e-09 1.94307942986334e-09 -3.02743289844286e-09 9.96061831875818e-11 -2.04956680620411e-09 4.32136576928645e-09
"R1007" -1.03792727271325e-08 -2.20776233398179e-09 -5.71136107020207e-10 8.98496520202188e-10 -3.31825709036908e-09 1.12231238340181e-07 4.15539256740408e-09 -5.07475308712724e-08 1.70594378329244e-09 -5.80365928184935e-08 -8.65436361104414e-10 2.88807674681739e-09 -1.0875253810977e-08 2.79843142991756e-08 -5.13129067129327e-08 1.20163213946212e-10 -4.56059263156798e-09 6.90411769124609e-10 -1.35286344186584e-09 3.57860781313832e-09 -2.51713574081264e-09 9.10869603915392e-10 -5.13675486955404e-10 -7.89723421678009e-10 2.39290761889602e-09 1.07247598692274e-09 3.4509756643807e-09 -8.96722505128752e-10 -1.12888755852678e-08 4.36841749826486e-09 -1.54050780338951e-09 -4.17481609460848e-09 -5.17940034731583e-10 1.71624147194931e-08 -1.97071513985008e-09 7.83319364897174e-09 -6.30980434493133e-10 -5.60079587957352e-10 5.51957321656544e-09 1.81030224227733e-09 2.94718998351981e-09 -1.79644235269437e-09 1.35350407073862e-09 3.03817039556158e-09 -6.16580238428328e-09 -3.52869915541238e-09 2.09868360109275e-08 -1.24948064828581e-09 1.90278961795384e-09 2.37035043086569e-09 1.08362911776552e-09 3.94880960538341e-10 1.29061013537082e-10 2.19081223192133e-09 3.03233879915955e-09 -1.36815671152857e-09 -9.08843401191023e-10 -2.56894513721095e-09 -1.26244880175665e-08 -1.61292400267745e-09 1.86169921077612e-10 -3.81509600913209e-10 3.8440017542472e-10 -1.45399204143094e-09 -2.05404668878213e-09 1.47906970162299e-10 6.44318363308968e-10 -6.96119000659482e-09
"R1008" 4.586385236788e-10 6.98584019375623e-10 4.76997189649527e-10 5.67409159132942e-09 -5.72411185931341e-10 4.15539256740539e-09 5.41913712438688e-08 -1.26047627216957e-09 1.88230335306308e-10 -2.79607515877969e-08 -1.47819816742376e-09 4.16508618264663e-09 -1.07891470995907e-09 -1.16874895489711e-09 -2.04520958375983e-09 2.43451747832594e-09 -3.98639922290237e-10 8.83366817558879e-10 6.77281497158044e-10 -3.13342598046711e-09 1.0954799343902e-08 -3.09411155111731e-09 -9.63760832573162e-10 4.23097676606196e-10 2.02768569136534e-09 -1.92237471792549e-09 7.8486050141592e-11 -1.04745463424152e-08 8.56181826004915e-10 -1.62366085916593e-08 -7.29098644581756e-11 1.37673898281017e-09 -1.35238471717197e-09 -2.25627351167653e-09 -1.17024555156352e-09 3.64860372124263e-10 -5.56167797774134e-10 -6.2751348669911e-09 4.907502723674e-10 4.82996470514981e-10 4.88436753005079e-10 1.10521916371187e-09 -9.56229101440817e-11 3.05020236726789e-10 -6.57037945205649e-10 -9.02321430868539e-11 3.63004892215776e-09 -1.28371762119875e-09 -1.88314280875248e-10 -3.0607380474593e-09 3.42350512945306e-10 2.05105622923755e-10 5.56660995805738e-11 6.74651211882702e-10 -1.81210316796807e-10 3.24932505190975e-09 1.06746955018234e-09 -5.29213940830297e-10 -3.17088739437238e-09 9.44689925996903e-10 -5.88838711300648e-10 -8.43665959226544e-10 -4.7189608847851e-10 1.24443966547288e-10 -6.47746222158576e-10 -5.6470449341014e-10 4.86842609158203e-10 -1.44590486804844e-09
"R1009" -9.46306528374191e-09 6.83447305375563e-10 2.33938805207129e-11 2.56332867583581e-09 -1.10449090072549e-08 -5.07475308712798e-08 -1.26047627216868e-09 6.87914122272019e-08 -1.23027413948658e-09 1.19046094813386e-08 -3.90533499111527e-09 7.13170295343842e-09 2.68412430708823e-08 -5.06951423688212e-08 6.60154905164702e-09 1.64259198498637e-10 1.44869091827859e-09 2.17567228257551e-09 1.47583618647302e-09 -3.87243895754307e-09 -1.81137229828146e-09 2.52996877822501e-10 1.456477456982e-09 -2.43315410128381e-11 -9.66079398345373e-09 -2.77818128321046e-09 1.27720263500658e-09 8.24891474858014e-10 2.44522039629228e-08 -1.39972563875108e-09 1.75559194860335e-09 7.33942851999041e-09 9.09805322748462e-09 -2.08025650127704e-08 -1.29172375860402e-09 -5.32332919471857e-09 8.6684598177167e-10 -2.26899233388688e-09 1.68664646194885e-09 -4.239609511765e-09 4.97782257900376e-10 1.57912409352794e-09 -1.07580306667954e-09 -4.62982898347917e-10 6.9557435997327e-10 -6.49637330863478e-10 -1.71946658913347e-08 9.25294914008308e-10 1.98942948838913e-09 -5.73117939779617e-10 -1.28048861271894e-09 7.62398075397576e-10 4.86138408610772e-10 -1.29324774778507e-10 -1.36582448450857e-09 -3.68232073365574e-10 5.15459551444636e-10 2.66517247960996e-09 1.27451636918828e-08 6.0110941872234e-10 -1.23250307929937e-09 2.53725543132428e-10 3.47756014487328e-10 4.29228920788406e-10 1.76856112361813e-09 -9.57093063475443e-10 -7.0712305061296e-10 2.31770907298513e-09
"R1010" -6.63635797927419e-10 -4.63023351534724e-10 8.8883412510876e-11 6.55617955370899e-09 1.57211993650477e-09 1.7059437832926e-09 1.88230335306651e-10 -1.23027413948673e-09 2.26594263178162e-08 9.82736195959621e-10 3.83888021579173e-10 -2.85671907481207e-09 -1.64599931918341e-09 2.07945311306896e-09 -1.08678082389008e-09 -2.85429493445907e-09 -1.83089063336488e-09 6.21400646994997e-10 7.46699440736073e-10 -5.84415101467172e-10 -2.16833890261692e-09 -9.07549335296425e-09 4.78671318469004e-09 -2.20666952502072e-08 -8.25894053683327e-10 -2.17396161152492e-09 3.99631466329598e-09 3.2994317185765e-09 -3.43332071981406e-09 -1.46428638496333e-11 -7.83348592847887e-11 -1.90433224254874e-09 1.80453298661111e-09 1.31154048549225e-09 -9.24985658323246e-10 4.7367871116308e-09 9.12678894947605e-10 -4.75113581229118e-09 -1.47606049060841e-09 2.08878704456521e-09 7.30204264112791e-09 4.61438169126477e-10 -1.09783627096696e-08 -6.18524622114389e-09 -1.40255951551773e-09 8.24876986220046e-09 3.97442902876106e-09 1.27132383353658e-10 -1.47912081544286e-10 7.39936546304095e-09 -7.92758806624539e-10 3.09293501787811e-10 -4.74397348618012e-11 2.64482253392333e-09 8.31100236551384e-10 -7.65574756002661e-10 -1.55436885240899e-09 -5.54330332054742e-09 -4.24203265013111e-09 1.05224371869556e-11 -1.7503409968839e-09 1.90270135748299e-09 -8.39996763061448e-10 -1.70596375783591e-09 2.51401657755589e-10 5.9338000208778e-10 5.02582037277268e-11 8.70958627766881e-10
"R1011" 2.24643617249321e-10 1.42854687419505e-09 4.7093929562835e-10 -2.45449698140975e-08 -1.03108023633169e-10 -5.80365928184945e-08 -2.7960751587802e-08 1.19046094813369e-08 9.82736195962328e-10 1.2475744474438e-07 -9.02994864875631e-10 -3.23159410802363e-08 1.44898679537436e-09 -9.67655783244155e-09 3.6504911593749e-08 -2.39100437478372e-09 3.56527647458502e-09 2.00224493561318e-09 -1.01907427935013e-10 9.72752360777754e-09 -1.81711028386258e-09 -1.9935053579674e-10 -3.75459537913784e-11 2.41043895935452e-09 -1.96548687916266e-09 -2.80407577767025e-10 -2.75567577436665e-09 2.76795743980133e-09 5.98240793842412e-09 1.25757417466662e-09 4.05427778092627e-10 6.4604384649516e-09 2.72414424927891e-09 -1.28040770789513e-08 1.00195469985482e-09 -3.57458232888116e-09 -1.00186129634136e-09 1.40702620865669e-08 -5.49760035713952e-09 -1.15451417694124e-08 2.01889891547765e-09 9.27540834795381e-09 -1.7771779261821e-10 -9.96601721279664e-09 4.6427995728159e-09 8.54215018169628e-09 -7.29271676193033e-09 -4.83215067952105e-09 6.21335534526709e-09 -3.13510159332073e-10 -1.09158204862958e-10 -1.13887963279449e-09 5.58683386793814e-11 -7.42501642048723e-09 -2.13927897401478e-09 1.62224115683387e-09 1.57038774533614e-09 -2.40107797344524e-09 6.97829241978782e-09 -1.10516218467979e-10 -1.07682101051845e-09 -2.13636482683676e-09 -5.4144704482908e-10 7.30275879156547e-11 5.39023368815239e-10 1.81666034136882e-09 -4.73684984622054e-10 1.14016167213407e-09
"R1012" 4.95358770413888e-09 -2.94211923358269e-09 5.33802427618924e-10 -3.47712518746306e-11 4.08691542570777e-08 -8.65436361102871e-10 -1.47819816742352e-09 -3.9053349911164e-09 3.83888021579363e-10 -9.02994864875937e-10 1.64377286047304e-07 -4.76319208512348e-10 -1.27905256459462e-07 1.63878747013033e-08 2.70872828121652e-09 6.01113635841315e-10 -7.12971759370903e-09 -4.24526977618953e-08 -6.9730032200111e-09 -4.90277166998881e-10 -4.13479944321157e-09 -3.91445287608608e-10 2.55174354118375e-09 5.95825511416011e-11 -6.23350977960673e-08 -1.27215113375656e-08 -6.14233687697887e-09 6.12381620949589e-11 -1.31596492091592e-08 4.72758858615117e-10 3.62694855879641e-11 -7.24289072485645e-08 -9.64698177173275e-09 4.79995756234262e-08 -7.85033245950723e-10 -6.17276232184186e-09 4.36598961095128e-10 -1.76608882202429e-10 6.55285904815777e-09 -6.13649132798613e-09 8.75300268361757e-10 -3.48730076906688e-09 -1.02162461366362e-08 -5.25393068420344e-10 -2.21610573759753e-08 3.83059702536312e-09 6.18544378635215e-08 3.12825310254222e-09 5.54245911937571e-09 -5.9327645563331e-09 4.03425798178337e-10 3.0515393146856e-09 1.45617728420545e-09 -2.11979090851003e-10 -2.26252012839975e-09 4.3131436537485e-09 3.13517332118047e-09 3.72242966087601e-09 4.09258137663143e-08 -1.2207114301654e-08 9.27011936909512e-09 -1.73540954343327e-09 -1.92719180800602e-10 1.98000632980229e-09 -4.03509783259615e-10 8.71623861100729e-09 -8.02800027329289e-10 -2.58271373412915e-09
"R1013" 7.56950237920139e-10 -2.21509325677593e-10 -1.91907411010562e-10 1.08976014006179e-08 -1.40028692312702e-09 2.8880767468168e-09 4.16508618264545e-09 7.13170295343778e-09 -2.85671907481229e-09 -3.23159410802352e-08 -4.76319208512645e-10 2.46899232341587e-08 2.95761845052977e-09 -2.76833288501635e-09 -1.03765122865703e-08 1.60706649558063e-09 -1.13451307202185e-09 -1.57248069611857e-09 8.96178101791689e-10 -1.03274009245282e-08 3.55302484735563e-10 -7.3821229079124e-10 -1.34609962320955e-10 1.60224332314172e-09 -1.15064317091601e-09 -1.84612196276717e-10 1.30807301813786e-09 -2.81118856386581e-10 1.78976896118956e-09 -1.86374297949862e-10 -1.636300436543e-10 -1.56036188236776e-10 -2.45120692012515e-10 2.21276722891615e-09 -9.59900884112192e-10 -8.70150753634068e-10 4.16093399966957e-11 -7.10002721220044e-09 2.13847623057409e-09 1.03335020538685e-08 4.03985254810522e-10 -1.02786372713021e-08 5.02296514250221e-09 3.60608193149679e-09 -2.63677299782604e-09 -9.73826339854318e-09 -2.85573406334031e-10 3.2665209414988e-09 -6.27242157098755e-09 -1.09212063487946e-09 3.81505593876433e-10 5.86932395837277e-10 -5.96320792662655e-10 4.14175981587993e-09 1.03593211083569e-09 -1.47755867257298e-12 -2.01487390997531e-10 -9.52488742860925e-13 1.90210152240297e-09 -3.57558820555844e-10 2.17911613200247e-10 4.09740514524957e-10 2.84433709319187e-09 -7.94496244232753e-10 8.38258694175633e-12 -6.88099336231668e-10 -1.00776943316833e-09 1.41986448752331e-09
"R1014" -6.3351927503466e-09 6.77697742378639e-09 -2.84579984409245e-09 1.64723692000591e-09 -4.10524824852957e-08 -1.08752538109772e-08 -1.07891470995961e-09 2.68412430708818e-08 -1.64599931918342e-09 1.44898679537486e-09 -1.27905256459462e-07 2.95761845052964e-09 2.11471605739951e-07 -3.21422862318687e-08 -1.96222318597105e-09 -5.28782656379715e-09 1.24453583204219e-08 2.85955563682503e-08 3.71733520305403e-09 7.86400164529338e-10 -4.75015969773223e-09 5.97146694563392e-09 5.20478932162835e-09 -8.20701943799498e-10 8.4666233636622e-09 3.98582525814337e-09 3.30009558627483e-09 5.3010995395432e-10 4.10789129234014e-08 1.82433554121398e-09 1.12960944587888e-08 5.41438655821788e-08 1.30024505323087e-08 -9.11092399616668e-08 -4.71984209308343e-10 -3.49682302201366e-08 2.71197466825903e-09 -1.99106271987772e-09 -1.50575371235584e-09 6.25830731173116e-09 -1.22056105262453e-09 6.67574521002999e-09 7.73384458254887e-09 7.07687083027509e-10 5.26613962395962e-08 -4.34727048375488e-09 -1.93931174524319e-07 -4.09950577515658e-09 -7.05865396673794e-09 6.75028626391930e-09 -1.06804331476369e-09 -5.09263892287188e-09 4.40502769685064e-10 3.61715059671454e-11 6.71122099713363e-10 -3.10521229691639e-09 -2.75762109159511e-09 2.83178788849841e-09 6.88324129895802e-08 3.77154231903358e-09 -1.20926730267698e-08 -8.03650042780541e-10 -6.73274392497362e-11 -9.26955119907647e-10 1.53979281796382e-08 -1.63841078332726e-08 7.592000511612e-10 7.93486034054376e-09
"R1015" 1.01945591767341e-09 1.76844651242017e-09 -1.86517725151052e-09 4.5347026714088e-12 2.2803732677916e-08 2.7984314299175e-08 -1.16874895489637e-09 -5.06951423688197e-08 2.07945311306989e-09 -9.67655783244298e-09 1.63878747013019e-08 -2.76833288501562e-09 -3.21422862318679e-08 1.07528630376666e-07 -2.5174500458418e-09 -1.16389540762238e-09 1.41484798682942e-09 -1.25454404167284e-09 -8.47669759775253e-09 1.2391157203799e-09 1.40132393992976e-09 1.62775326203928e-09 -1.18418677936397e-09 -9.24655619688125e-10 -1.54477522439778e-09 9.62931371355944e-09 -4.81020143424360e-09 -7.82648425713944e-11 -7.82210291905007e-08 4.24437862227944e-09 -3.02447964851298e-09 -3.44901788406193e-08 -7.12436258884898e-09 3.73090160629793e-08 -1.31911298336571e-10 -3.01871853572667e-09 -9.56833737602736e-10 1.30030826649753e-10 -1.17018779292071e-09 3.57979529672094e-09 2.18239286679328e-09 -3.46442250055713e-09 -6.70136191002452e-10 1.20896175884228e-09 -2.92681562045851e-09 -1.48927091847493e-10 2.24461115250707e-08 5.01639140539897e-10 -2.33888119030197e-09 3.18039729630687e-10 4.11578918801077e-10 -1.29194794273071e-09 -4.03031146117599e-10 1.39204167056044e-09 1.36216919479942e-09 -1.56517596207627e-09 1.68309529512196e-09 -2.5254413226911e-09 1.77142173620969e-09 -2.40010532055436e-09 2.10721967612008e-09 -4.93601240992709e-10 8.65025206612391e-10 -1.12838475716473e-09 -3.8032322445647e-09 1.87109385884341e-09 -6.77665914421105e-10 -7.20209993220719e-10
"R1016" 8.01570951659071e-09 1.22137854369219e-09 5.25291356035909e-10 -3.01183731635309e-09 6.27977326618509e-09 -5.13129067129327e-08 -2.04520958376147e-09 6.60154905164645e-09 -1.08678082388967e-09 3.6504911593749e-08 2.70872828121578e-09 -1.037651228657e-08 -1.96222318597111e-09 -2.51745004584264e-09 3.80311772478105e-08 -7.36774977551966e-10 2.43956307057915e-09 -5.47347053489939e-10 4.1247613168127e-10 1.26473349349922e-09 6.30007478687706e-09 -9.25234614688702e-10 7.66172175595785e-10 1.12678754034966e-09 3.11707972862551e-09 -4.54935121574221e-10 -3.60706597780617e-09 -6.29405010912628e-10 -4.96296664819539e-10 -2.55426231962127e-09 9.67629596002939e-10 4.05961988098687e-11 -6.78700195390331e-09 -5.51091943597923e-09 2.25095691892905e-09 -2.48945001218449e-09 -4.37557691265701e-10 2.27266823554657e-09 -8.13481316817275e-09 -1.09387941537918e-09 -3.06503834064505e-09 1.12277795013383e-09 -1.15114079075248e-09 -2.94967616720961e-09 6.63772989240093e-09 4.29548435398653e-09 -1.32977798715054e-08 2.01090623498627e-09 -2.40939670195865e-09 -1.71423384404514e-09 -7.4243290428912e-10 -1.39443054698362e-09 -8.18548626052565e-10 -2.03209713448638e-09 -2.10317174556026e-09 2.20035860763588e-09 5.05729844469985e-10 9.79247753092135e-10 3.43315194743494e-09 2.2236072495879e-09 -8.12953190542128e-10 2.81267568447733e-10 -1.34169283803692e-09 1.06002104545058e-09 1.66983091312223e-09 1.52764031917259e-09 -5.59985213106873e-10 7.21767639748494e-09
"R1017" -1.03150952818366e-09 4.68416825989029e-09 2.21025964899967e-09 -8.14797653680673e-10 8.78333787334484e-10 1.20163213945839e-10 2.43451747832718e-09 1.64259198499939e-10 -2.85429493445792e-09 -2.3910043747867e-09 6.0111363584112e-10 1.60706649558057e-09 -5.28782656379614e-09 -1.16389540762334e-09 -7.36774977551998e-10 2.97312353653505e-08 -8.11253541617473e-10 1.9052831663032e-09 -1.90456069429751e-09 6.16783704337412e-10 -4.59846578916419e-09 -2.31030873082805e-08 -2.11251966629875e-09 3.07033487911817e-09 3.7732849845514e-09 -2.34410964766312e-09 1.78812437184323e-09 -4.29990715283099e-09 3.73758146189521e-10 3.29849590025095e-09 -1.55176766359917e-09 -1.37509865493727e-09 1.31011915620426e-09 4.37238627934571e-09 6.55705059459211e-10 2.56109664964834e-09 -1.14714484099382e-09 3.66982837170096e-09 3.58201542029065e-10 -9.28849215701319e-10 -2.33309623091058e-09 -6.43744505764871e-10 8.21904660460968e-09 1.37449410647323e-09 3.62126335347447e-10 -4.5515260032409e-09 4.62714898565374e-09 -6.42748913038801e-10 -2.60371527711662e-10 -1.81159357895842e-08 -5.40273801817303e-11 1.87298331143506e-10 -3.8073678402107e-10 1.89733543815496e-09 -1.3831051943741e-09 7.87235808027509e-09 2.84672104003939e-09 -8.5663734760159e-09 -7.38387028876849e-09 -8.25690526975292e-10 4.29261035930147e-10 2.9905281351024e-09 6.02795262953609e-10 7.77429135301576e-10 -3.51608798025941e-11 -5.5318712471451e-10 -4.80573450563252e-10 1.334909782063e-09
"R1018" -2.42086039685029e-09 -2.83273913783823e-09 -1.54703286049031e-09 -1.54337560977526e-10 3.39309647428435e-09 -4.56059263156696e-09 -3.98639922289919e-10 1.44869091827858e-09 -1.83089063336505e-09 3.56527647457733e-09 -7.12971759370944e-09 -1.13451307202091e-09 1.24453583204226e-08 1.41484798683049e-09 2.43956307058009e-09 -8.11253541617502e-10 3.02171334684982e-08 1.6998917195601e-08 -2.92668723805538e-08 4.85381410303076e-10 -7.15306869670237e-09 4.67144179670331e-09 -1.08347080904118e-08 5.35236837020913e-10 -2.03436351626448e-09 9.65434451361049e-09 4.25387827652699e-09 9.77354380463794e-10 5.80946930974137e-09 5.49834230112888e-10 1.43062182410775e-10 -1.8287192897131e-09 8.26844622681171e-09 -2.80863360411935e-08 1.9852945587876e-10 4.43750297975253e-09 -1.19570147114329e-09 1.22917240247208e-11 -2.12117890324869e-10 -2.31409404497187e-10 -2.71157376974218e-10 -2.62192639355378e-10 4.67163939912747e-10 1.78565754060671e-10 -3.20129278469042e-09 -6.61602414685677e-11 -3.04271417961875e-09 1.33373699226937e-10 -4.82361494685078e-10 2.71815048076036e-09 -2.53743914178402e-10 -2.51360364464002e-10 -6.84842426545339e-12 -4.43385458756414e-10 -4.49989150228098e-10 -2.34012588135224e-09 2.03302227707074e-09 1.54092429174966e-09 2.85714212346303e-09 9.06062071863512e-11 -5.7581719998438e-09 3.47425919501782e-10 4.29152961719082e-10 -2.99318967686838e-10 -1.58459158127383e-09 1.77061932730688e-09 4.43655669818798e-10 -7.3784871658074e-10
"R1019" -8.16127470595371e-09 -4.1409479460128e-09 3.05261864548856e-09 1.80160934812093e-10 2.73224219282106e-09 6.90411769123817e-10 8.83366817559099e-10 2.17567228257472e-09 6.21400646994991e-10 2.0022449356132e-09 -4.24526977618947e-08 -1.57248069611864e-09 2.8595556368249e-08 -1.25454404167409e-09 -5.47347053490107e-10 1.90528316630443e-09 1.69989171956031e-08 6.78926819785846e-08 -6.22469051214907e-08 4.9322169693268e-10 6.45082848491752e-10 -1.50963778688146e-09 -4.99749169282780e-09 -6.4505412176983e-10 1.79610077948533e-08 1.46961887659278e-08 9.48720744344151e-09 -1.08708894752416e-10 6.59159467432369e-10 -2.1410106281554e-09 1.85498001351932e-09 -9.9887654774843e-09 8.7342828593333e-09 -1.88740673766437e-08 2.55397155531407e-10 1.577740193306e-08 -1.85360772893765e-09 -5.09432227973368e-10 -3.08006235454261e-09 5.80519388614325e-09 3.30681350110556e-10 -8.5926177395523e-10 6.53315056835382e-10 4.48350031289811e-10 2.16700718403602e-10 -4.66393087281696e-12 -1.17105183843469e-08 -1.64835883418106e-09 -2.45852342929284e-09 3.84269460026621e-10 -2.27462605830126e-09 1.05968598236879e-09 -1.98634287581524e-10 -5.5900430060703e-10 -1.52192452178506e-09 -1.68490079025539e-09 1.08853282303886e-09 -4.57490749371104e-10 -1.73082376469526e-08 2.58522205984943e-09 -1.02816492072101e-08 1.33528975140473e-09 -1.36240767220949e-09 -1.12469951870879e-10 -7.65487891897939e-10 -1.21227402649171e-09 -1.0663629043041e-09 9.67642292222612e-09
"R1020" 4.47355168284378e-09 1.06138154271183e-08 -4.38016187631571e-09 -3.57777118822499e-10 -9.37017301775662e-09 -1.35286344186509e-09 6.77281497158385e-10 1.47583618647188e-09 7.46699440735866e-10 -1.01907427934402e-10 -6.97300322001254e-09 8.96178101791315e-10 3.71733520305314e-09 -8.47669759775202e-09 4.12476131680522e-10 -1.90456069429686e-09 -2.92668723805511e-08 -6.22469051214858e-08 9.83301583817388e-08 -2.52088722249164e-11 4.62075429501789e-09 -2.25770869535813e-09 1.32852032152276e-08 -2.82175819416755e-10 -7.11016696310751e-09 -2.65730305745445e-08 -7.11524868074399e-09 -2.15841780625602e-10 4.72746860884896e-09 -1.65515685256059e-10 -2.39326466780818e-09 2.55701133371878e-08 -4.57500109359197e-09 2.77185876321717e-09 -1.73150996443611e-10 -2.39793633821918e-08 2.67102193596887e-09 6.85010215974356e-10 6.73240215039494e-10 -2.17658940612883e-09 -6.70713616654106e-10 1.1887825970176e-09 7.42356688389276e-10 -1.1065693317196e-09 8.98699545701896e-09 -5.76806270476488e-10 2.72410092434306e-09 9.42449037893582e-10 -3.48308466058667e-12 -7.38168105983638e-10 2.076725768495e-09 -1.77100329026198e-09 -1.6095984927947e-10 4.36218922313697e-10 1.53332769666675e-09 2.78685674046916e-09 -3.57358253455449e-09 -4.12402353044992e-10 9.75865223346273e-09 -5.77783807844465e-10 1.23109547883508e-08 -8.81755450463533e-10 1.28968636035601e-09 3.50750310979431e-10 2.85959144061591e-09 -3.86431967181665e-09 9.70191823662692e-10 -6.83524160962505e-09
"R1021" -3.29137623522297e-10 5.31437370822821e-10 2.81230586666279e-10 -1.2344503440228e-08 1.107991217237e-09 3.57860781313847e-09 -3.13342598046764e-09 -3.87243895754389e-09 -5.84415101467206e-10 9.72752360778066e-09 -4.90277166999043e-10 -1.03274009245271e-08 7.86400164529229e-10 1.23911572037962e-09 1.26473349350009e-09 6.16783704337318e-10 4.85381410303028e-10 4.93221696932706e-10 -2.52088722255252e-11 1.42209122191417e-08 -1.00255109407766e-09 -3.49711707155112e-10 1.74386396166074e-10 -3.15954603974775e-09 5.22669393331912e-10 -3.79637297841851e-10 -8.85551612938501e-10 1.11983426684539e-09 -8.59014815929543e-11 5.26223308358009e-10 1.20760551553921e-10 -7.0429208217615e-10 4.67719750413533e-10 -1.5995343622021e-09 -6.51915104034328e-11 -5.25719701332112e-10 -9.20805099428588e-11 1.09932135895582e-08 -2.06179292817937e-13 1.08681502972081e-10 -2.7963993794888e-09 -6.11099765331967e-10 -9.15372714489949e-10 -6.09394826314345e-10 5.34647971460771e-10 2.32445439751996e-09 -5.97403355375382e-10 8.63153141400250e-11 -1.12125905938541e-10 -3.81739256285051e-10 -2.32884338156011e-10 1.96234066288025e-10 -1.43243253059056e-10 -7.04919808429609e-09 -1.04543859526903e-10 2.97490397471621e-10 -3.47180643216116e-10 4.31283688958411e-09 -7.68322646476464e-10 7.33362269362128e-11 1.19548177197495e-09 -3.50140639189212e-09 3.98210510521044e-10 1.48482053356704e-09 1.56917751471832e-10 -5.6986501632033e-10 -8.82961371191892e-10 1.0057268163328e-09
"R1022" 6.05467280279162e-09 3.81260737868878e-09 1.22608181498385e-09 2.04328819889817e-09 -1.3503117691136e-09 -2.51713574081407e-09 1.0954799343902e-08 -1.8113722982816e-09 -2.16833890261435e-09 -1.81711028386436e-09 -4.13479944321053e-09 3.5530248473799e-10 -4.750159697733e-09 1.40132393993023e-09 6.30007478687641e-09 -4.59846578916186e-09 -7.15306869670109e-09 6.45082848489673e-10 4.62075429501726e-09 -1.00255109407901e-09 7.08824015662254e-08 9.32425590596752e-09 -2.8976787597322e-08 1.88604420207376e-09 4.63844616774724e-09 5.60333999456059e-10 -2.14589236759189e-09 -4.71447951408574e-09 -1.06117119686866e-08 -2.87758951466044e-08 -1.83005377891245e-10 2.95538761515629e-09 -1.25236970677476e-08 8.79519801597633e-09 -5.81592360704423e-10 -5.37686723550341e-09 -2.27977673321829e-09 6.15363025096582e-10 -2.60884685190814e-09 1.57398635786387e-09 4.14396714781859e-09 -5.06283560254547e-10 -2.11655814355087e-09 -2.34772259677538e-09 1.09005285092598e-09 2.37500503492149e-09 3.42376242448466e-09 -1.09014075271509e-12 -1.74666252059874e-10 -3.1354146411846e-09 4.02707258386915e-10 -4.28906274571727e-10 -2.06194149596807e-10 -3.37783290799243e-10 2.12820374263139e-10 -1.70875729717586e-11 8.41218902838731e-10 -3.25614811568704e-09 -4.85471008926237e-10 1.96134308572003e-09 8.67495049785795e-10 -5.93511357118479e-09 -4.37386498072095e-10 5.7137542653435e-10 -1.52036921797536e-09 4.62520722673831e-10 -9.8281283556566e-11 5.53804733923074e-10
"R1023" 9.8086289218754e-10 -8.75646154361539e-09 -3.38467945587758e-09 2.06641669267498e-09 -1.72156650766325e-09 9.10869603915319e-10 -3.0941115511186e-09 2.52996877822818e-10 -9.07549335296471e-09 -1.99350535797267e-10 -3.91445287608916e-10 -7.38212290791465e-10 5.97146694563402e-09 1.62775326204e-09 -9.25234614688572e-10 -2.31030873082781e-08 4.67144179670287e-09 -1.50963778688115e-09 -2.25770869535736e-09 -3.49711707155725e-10 9.32425590596571e-09 4.31001151864791e-08 -1.54770081369079e-08 4.95559685527524e-09 -3.05734291954666e-09 7.47048374346729e-09 -2.75038366733967e-09 -3.30773705007533e-09 -7.00824133688251e-10 -2.45077047518513e-09 2.39027390073135e-09 9.00600889593917e-10 -1.54712518283369e-09 1.70228801081688e-10 -5.3263215134095e-10 8.5237457815149e-10 2.35129515854644e-09 -2.1619018273082e-09 -1.04542188112625e-10 -7.44788165258364e-10 2.03760460716693e-09 2.37958246128369e-09 -7.89144168220494e-09 -1.01259375585088e-09 -1.3984628128052e-09 4.40152089204153e-09 -4.96135068989938e-09 -2.74780107616262e-10 8.78155830488617e-10 2.01535928954913e-08 3.41055348894418e-10 6.07920313829339e-10 2.46278363238671e-11 -4.12071030402163e-09 2.67461142481699e-09 -2.45302834361739e-08 -2.94645428043575e-09 1.30826358205374e-08 6.65768359288772e-09 -4.66795857651945e-10 6.43749713265232e-10 -4.85435514728487e-09 -4.4890979707369e-10 -4.57231806839157e-10 -1.19325573038026e-09 2.96971690725103e-10 -6.58698066527238e-10 -1.02944235460524e-10
"R1024" -4.19856620663318e-10 -1.51645062125168e-09 -6.85664206689424e-09 -1.18285292199513e-09 4.85939510217346e-09 -5.13675486956371e-10 -9.63760832574187e-10 1.45647745698083e-09 4.78671318468909e-09 -3.75459537917444e-11 2.55174354118267e-09 -1.34609962323249e-10 5.20478932162801e-09 -1.18418677936174e-09 7.66172175597028e-10 -2.11251966630018e-09 -1.0834708090412e-08 -4.99749169282856e-09 1.32852032152275e-08 1.74386396166760e-10 -2.89767875973258e-08 -1.54770081369098e-08 6.72051643525899e-08 -1.8448738938302e-09 -1.10067037009856e-08 -1.4029275345392e-09 -6.87223277168196e-09 1.92226460881094e-11 2.68636321796719e-09 6.58405211637469e-09 -7.01077017731655e-10 -3.02989999562419e-09 7.51726627962947e-10 -1.72491106754939e-08 -8.89533816073472e-11 -3.66618485854574e-09 1.86145300264064e-09 -3.74858030298301e-09 1.06662720408469e-09 -1.26274967485851e-09 -3.74303322146768e-09 9.95699816066009e-10 2.42993978897457e-09 1.24055581837052e-09 -2.339427109989e-09 -2.02551200997649e-09 2.96827310443586e-09 6.60497121541244e-11 -6.69815891670191e-10 -3.15668302738738e-09 1.04493787779592e-09 1.2144673639477e-09 -2.86550538983557e-10 9.08556771657445e-10 -1.29621104623287e-09 8.90072454308223e-09 -4.11417314190097e-09 1.99223785057354e-09 8.47553320259338e-09 -2.00935059194648e-09 6.32858302471316e-09 2.51885000207259e-09 4.87282793752634e-10 6.67206708060247e-10 4.93124316457304e-10 -7.18772713648925e-10 3.01194786300785e-10 -1.29429556637731e-09
"R1025" 2.96850889061693e-10 2.8723273243668e-10 -3.85050108283306e-11 -2.86137431936105e-08 -2.22226972000857e-09 -7.89723421676492e-10 4.23097676606288e-10 -2.43315410130331e-11 -2.20666952502043e-08 2.41043895935678e-09 5.95825511414433e-11 1.60224332314221e-09 -8.20701943800165e-10 -9.24655619688798e-10 1.12678754034986e-09 3.07033487911877e-09 5.35236837021455e-10 -6.4505412176947e-10 -2.82175819416083e-10 -3.15954603974653e-09 1.88604420207266e-09 4.9555968552729e-09 -1.84487389382705e-09 4.90744642040366e-08 8.14342454927696e-10 5.73150702195384e-10 -1.94322973411003e-09 -9.77416084232072e-09 2.00103803751399e-09 1.75551086358725e-09 -2.12827789072781e-10 2.55461042831535e-09 -1.89519962491754e-09 -4.22162934407467e-10 1.76681049551775e-09 -2.01542385800673e-09 -4.37720833604654e-10 1.13514189367507e-08 1.39928892675057e-09 -2.56475981939173e-09 -8.8600766728868e-09 -1.54572389866813e-09 1.5991283947769e-08 7.03178430886551e-09 8.61892063257199e-11 -9.96338399715976e-09 1.41152195268679e-10 -1.42001017655348e-09 3.67918047901099e-10 -6.27444667216817e-09 9.13489175472617e-10 -3.37423654524355e-10 -2.09578268016526e-10 2.4969403217709e-09 -1.28319264939986e-09 -1.27986094101619e-10 1.90182815909972e-09 -9.5954972082377e-09 1.40935535210446e-09 -6.01595756248887e-10 7.8388973363387e-10 3.43744906927241e-09 1.80578637658469e-09 1.45724981953093e-09 -1.8882143993194e-10 3.40987454801185e-10 -4.50433382866091e-11 -1.50458612494168e-09
"R1026" 9.02536058051179e-10 6.33508370531353e-09 8.0407052789504e-09 -9.68048235459907e-10 -3.51909290662105e-09 2.39290761889654e-09 2.02768569136431e-09 -9.66079398345340e-09 -8.25894053683312e-10 -1.96548687916284e-09 -6.23350977960655e-08 -1.15064317091643e-09 8.46662336366496e-09 -1.54477522439773e-09 3.11707972862478e-09 3.7732849845515e-09 -2.0343635162633e-09 1.79610077948524e-08 -7.11016696310791e-09 5.22669393332163e-10 4.63844616774794e-09 -3.05734291954612e-09 -1.10067037009858e-08 8.14342454927407e-10 1.49759950019607e-07 -4.65900674990091e-09 -1.36668676792617e-08 -9.54218361645649e-10 1.38472918582724e-09 -2.9785993685543e-10 -1.09718678575474e-08 2.20472436911686e-08 -1.83011932329821e-09 6.44075428242045e-09 1.3667186029003e-09 5.33487869025334e-08 -8.95998411926466e-10 2.02018816803761e-09 -3.6174306107672e-09 1.94004603111206e-09 -8.96227410009862e-10 -2.7113202685652e-09 2.30871768093262e-09 -2.54755720638297e-10 1.51438697801632e-09 -5.76549034695046e-10 -2.33676836084912e-08 -8.99850335157368e-10 -1.52326829058443e-09 4.09473232844739e-09 4.6878973079034e-10 -1.20829600278809e-09 -5.994011662095e-09 7.23593439857725e-10 -1.29555108706785e-09 -4.01305669968811e-10 -4.0198830187691e-09 -3.98918008103675e-09 -1.6811444919819e-07 4.08258050620737e-08 -5.96448472277976e-09 1.23221239189895e-09 -8.00762813090721e-10 3.43456816161977e-10 -1.40036244596734e-09 7.41800752503571e-09 -1.13097299048434e-09 1.02791504503941e-08
"R1027" 1.37312130698853e-09 -8.15657083006432e-09 -1.11032136585319e-08 1.56300594069483e-09 4.60590490064555e-09 1.07247598692243e-09 -1.922374717929e-09 -2.77818128320988e-09 -2.17396161152697e-09 -2.8040757776662e-10 -1.27215113375655e-08 -1.84612196277695e-10 3.98582525814345e-09 9.62931371356111e-09 -4.54935121574306e-10 -2.34410964766165e-09 9.65434451360994e-09 1.46961887659276e-08 -2.65730305745463e-08 -3.79637297841574e-10 5.60333999455228e-10 7.47048374346773e-09 -1.40292753453918e-09 5.7315070219482e-10 -4.65900674990005e-09 5.51715269487908e-08 -2.85192070746284e-08 2.7215840180591e-10 -1.5574703234356e-08 1.145548491033e-09 -4.10629798816432e-09 -6.29277624975199e-09 5.83697058089811e-11 4.70185268813192e-09 8.27954813196435e-12 1.00104388660211e-08 1.90627485298737e-09 -6.2831528380996e-10 -1.07923400805111e-09 -8.51200462374767e-10 8.41629712023023e-10 1.80929875829764e-09 1.19203557629972e-09 9.30582554070426e-10 -7.59970482880179e-09 -7.38422202722829e-10 1.29358605161686e-08 -2.25733798312782e-10 -9.58633443075021e-10 4.9951510835742e-09 -1.14301414274618e-09 9.60858978920925e-10 5.05851086004835e-10 3.21951835213766e-10 6.43595827325804e-10 -2.75644251214781e-09 -7.56204796130319e-10 -7.18732377922716e-10 4.89509485239115e-09 -3.69275445639502e-09 9.11520941318794e-10 2.06719034250617e-11 2.3142469547498e-10 -1.16470042854113e-09 -8.10078070835193e-09 2.91412471717246e-10 1.00197883663631e-10 9.24893689941503e-10
"R1028" -2.70279927852331e-09 -5.04138869511625e-09 -1.85291757015912e-09 4.67639669428531e-10 -3.15920261964457e-09 3.45097566438089e-09 7.84860501430914e-11 1.27720263500755e-09 3.99631466329853e-09 -2.7556757743659e-09 -6.1423368769759e-09 1.30807301813705e-09 3.30009558627436e-09 -4.810201434245e-09 -3.60706597780622e-09 1.7881243718423e-09 4.25387827652568e-09 9.48720744344249e-09 -7.11524868074495e-09 -8.85551612938151e-10 -2.14589236759216e-09 -2.75038366733994e-09 -6.87223277168089e-09 -1.94322973411145e-09 -1.36668676792624e-08 -2.85192070746252e-08 7.81633254838248e-08 4.63834764091691e-10 7.81452488438713e-09 7.14835472913502e-10 7.43060333192829e-09 2.59488883452853e-09 2.43676531743591e-09 -4.7408142048247e-09 -7.4625336803669e-11 2.15609906608977e-08 -8.41587440100852e-09 -2.2088706238026e-09 -2.24763443606633e-09 -1.06966160713332e-09 9.4146242708309e-10 -3.75620795415838e-10 6.76281384727693e-10 -2.10891391832359e-12 -6.04617840720712e-09 5.73470002489884e-11 5.94195773068001e-09 -9.31437387391588e-10 1.89970224395577e-09 -4.62876724621611e-09 -6.96589688467425e-09 -2.03088699969757e-09 2.34738477551312e-09 -1.89089389984076e-10 -4.44108393231427e-10 -7.76044304897306e-09 1.32514785633157e-08 1.50000957148327e-09 -7.04049553883066e-09 3.77717358767367e-09 -4.29598309621065e-08 1.54010705760179e-09 -9.50771223559928e-10 -9.16284466603446e-10 4.23238406668171e-09 6.87930369160484e-09 1.85741577141301e-10 -3.04024667302785e-10
"R1029" 2.51569728193483e-10 -5.75606969979186e-10 -7.47775312299866e-10 2.59051402277835e-09 4.83267034733428e-10 -8.96722505130479e-10 -1.04745463424131e-08 8.2489147485762e-10 3.29943171857625e-09 2.76795743980471e-09 6.12381620944441e-11 -2.81118856386917e-10 5.30109953954472e-10 -7.826484257337e-11 -6.29405010912548e-10 -4.29990715283216e-09 9.77354380464209e-10 -1.08708894751975e-10 -2.15841780626273e-10 1.11983426684469e-09 -4.71447951408624e-09 -3.30773705007522e-09 1.92226460879185e-11 -9.77416084231921e-09 -9.54218361646847e-10 2.72158401806557e-10 4.63834764092008e-10 2.67876990846779e-08 4.0646293004749e-10 -3.94116247342379e-09 5.19804598349071e-10 -2.57136482355246e-10 2.16291597359061e-09 -5.26855313521359e-10 -4.49611650999024e-11 -6.76958082394542e-10 -8.91407460318664e-10 1.20138588077601e-09 9.86122032486739e-10 4.61808593624939e-10 9.12888004972271e-10 -9.12729902746724e-10 6.76366932809855e-11 -7.12286211803016e-10 1.47035965971857e-09 3.1366194265044e-11 -1.7823391358665e-09 1.07445246499918e-10 -8.93029353953286e-11 -5.91297277222612e-10 -1.25514567084722e-11 -2.30055454397233e-10 4.87575873624117e-10 -8.90495339910553e-10 -2.20807532538184e-10 4.14477968621767e-09 -2.54925993848217e-10 -1.01161009531259e-09 1.06488938950874e-09 -1.79109566118064e-10 3.90711458685126e-10 -3.90880164851871e-09 5.6044155274751e-10 3.02008949393493e-10 5.82058557649317e-10 -7.93120236014304e-10 1.45567327991621e-10 -1.06271352990157e-09
"R1030" -2.34868631749737e-09 -2.619662160263e-09 2.9967929070759e-09 -1.14887676983716e-09 -1.54361197904206e-08 -1.12888755852687e-08 8.56181826003636e-10 2.44522039629231e-08 -3.43332071981453e-09 5.98240793842463e-09 -1.31596492091569e-08 1.78976896118923e-09 4.10789129234013e-08 -7.82210291905006e-08 -4.96296664818914e-10 3.73758146187874e-10 5.80946930974129e-09 6.5915946743285e-10 4.72746860884877e-09 -8.59014815926165e-11 -1.06117119686853e-08 -7.00824133688236e-10 2.68636321796927e-09 2.00103803751544e-09 1.38472918582718e-09 -1.55747032343592e-08 7.81452488439049e-09 4.06462930046721e-10 8.52494345002881e-08 -7.24256664640608e-10 3.33197012782605e-09 2.50962381874622e-08 6.8546445476643e-09 -5.46597173517051e-08 1.18518494622370e-09 5.07750179090168e-09 1.07698668520837e-09 3.01632616061873e-10 1.79530872059401e-09 -5.10289052530721e-09 -4.00839062061323e-09 4.57962559344736e-09 2.09511219269609e-09 -7.89930634211497e-10 3.39157793270661e-09 -7.025913807727e-12 -3.02850956941172e-08 -1.09276517388583e-09 2.23324360561524e-09 8.84580092434682e-10 2.75030703790685e-10 7.72735498868066e-10 3.17008857253456e-10 -2.24022945954819e-09 -9.71037739186174e-10 1.87351564055512e-09 -2.19939169862166e-09 4.30870240063378e-09 9.88276137660864e-10 1.46768627758012e-09 -5.75587416044633e-09 4.28287548965464e-10 -4.75040226334337e-10 1.38668698258409e-09 4.17634802870234e-09 -1.86133342290304e-09 7.03365943011549e-10 -7.59517496791065e-10
"R1031" -5.54681220810189e-09 -7.182715579587e-10 -9.55668947660382e-10 -2.89354048675275e-09 -1.27358144501728e-09 4.3684174982653e-09 -1.62366085916601e-08 -1.39972563875056e-09 -1.46428638507907e-11 1.25757417466642e-09 4.72758858615277e-10 -1.86374297950612e-10 1.82433554121409e-09 4.2443786222783e-09 -2.5542623196206e-09 3.29849590025222e-09 5.49834230113675e-10 -2.14101062815493e-09 -1.65515685254375e-10 5.26223308360144e-10 -2.87758951465924e-08 -2.45077047518464e-09 6.58405211637067e-09 1.7555108635872e-09 -2.97859936854966e-10 1.14554849103313e-09 7.14835472913691e-10 -3.94116247342445e-09 -7.24256664637198e-10 3.80304823224326e-08 -2.23323945578801e-10 -6.37280554517413e-10 1.18524772950608e-09 3.46848034432692e-09 8.51796880518602e-10 4.44606073451352e-09 1.54756170954001e-09 6.92063664871216e-10 4.93208129323881e-10 -5.44918425861578e-10 -3.46502284778827e-09 -5.2162619060132e-10 1.65879770833763e-09 6.84278777439302e-10 -5.18530276927345e-10 -9.14098048682002e-10 -5.22526062531771e-10 -1.97687703858159e-10 5.05262468394485e-11 1.23939710468907e-09 -4.77054055743495e-10 3.93240798137827e-10 1.78825662436099e-10 6.24723586749119e-10 -3.39096237503009e-10 -1.71991990797131e-09 -1.5459831027914e-09 1.26854180361195e-10 -3.17982595308595e-09 -9.80701199625029e-10 -1.08842937699979e-09 3.79626094372521e-09 3.83388525589812e-10 -8.38119225812392e-10 5.6480073018789e-10 -1.24728290558798e-10 -5.54313551128987e-11 5.58127351836432e-10
"R1032" -6.62084917367241e-11 -4.74335486370869e-09 4.9142848363896e-10 3.44821023013344e-10 -2.91913721817628e-09 -1.54050780339073e-09 -7.29098644595769e-11 1.7555919486037e-09 -7.83348592850808e-11 4.05427778091685e-10 3.62694855885784e-11 -1.63630043653821e-10 1.12960944587879e-08 -3.02447964851298e-09 9.67629596003594e-10 -1.55176766359941e-09 1.43062182409843e-10 1.85498001351919e-09 -2.39326466780793e-09 1.20760551555082e-10 -1.83005377891518e-10 2.39027390073068e-09 -7.01077017728613e-10 -2.12827789073396e-10 -1.09718678575474e-08 -4.10629798816253e-09 7.43060333192672e-09 5.19804598348605e-10 3.33197012782572e-09 -2.23323945580875e-10 1.36236253718573e-08 1.7662271785082e-09 -4.4099658422562e-11 -2.6224325980561e-09 -1.23530361217665e-10 -1.37949994846541e-09 -1.58742184726525e-09 -2.48722212785041e-10 -2.56385052327789e-10 1.97650534905972e-09 8.74071266646997e-10 4.64664274541636e-10 4.04383475681813e-10 -1.52846085877785e-10 1.76128979156624e-08 -2.71446291817902e-10 -2.27268074102897e-08 -9.82000817975751e-10 -3.64414696163343e-10 -1.23226439907512e-10 -2.2192498336743e-09 -3.65420293221446e-09 4.95841568226589e-10 1.51816587879716e-11 2.54244768758392e-10 -1.35941686898198e-09 2.70052145295446e-09 3.39417569143807e-10 1.14634161934538e-08 -3.32033487601303e-09 -7.0702874798286e-10 -4.42629066532058e-10 -1.19667542155976e-09 -2.73576743265335e-10 2.04186066026162e-09 -4.85622389512149e-09 1.56328460042934e-09 -4.92683445491785e-10
"R1033" 8.59637889565417e-10 1.88658455862153e-09 3.4630036878156e-09 -2.02741251656802e-09 -7.14468233440165e-08 -4.17481609460838e-09 1.3767389828096e-09 7.33942851999058e-09 -1.90433224254856e-09 6.46043846495261e-09 -7.24289072485645e-08 -1.56036188236889e-10 5.41438655821786e-08 -3.44901788406202e-08 4.05961988107325e-11 -1.37509865493728e-09 -1.82871928971317e-09 -9.98876547748344e-09 2.55701133371879e-08 -7.04292082176053e-10 2.95538761515627e-09 9.00600889593833e-10 -3.02989999562397e-09 2.55461042831585e-09 2.20472436911689e-08 -6.29277624975125e-09 2.59488883452793e-09 -2.57136482356255e-10 2.50962381874628e-08 -6.37280554517201e-10 1.76622717850884e-09 1.00213926227116e-07 3.02387456207057e-09 -1.95969525862323e-08 9.95974986075297e-10 -7.53461428696371e-09 9.47031600559732e-10 2.03073241495282e-09 -2.37616621974339e-09 2.25299535398872e-09 -1.33190278503778e-09 1.89751660394913e-09 1.1011024826312e-08 -8.14525982365381e-10 8.86522748562637e-09 -2.10633834391983e-09 -3.2497182198449e-08 -3.71730696572462e-09 2.14348106408083e-09 2.60023504495368e-09 4.21321555861988e-09 -1.43352728280715e-09 -2.50207087882932e-09 8.5015799536006e-11 3.17045103659977e-09 -1.12248362527321e-09 -2.52631570366931e-09 -5.43166792612839e-09 -3.58484119209302e-09 3.31825156905332e-09 9.87100497184427e-10 4.0062697977921e-10 -6.92848518753757e-10 -2.20095731190368e-09 1.74142547914968e-09 7.23379902130278e-11 3.71227153744897e-09 -1.20138449420056e-08
"R1034" -1.03371630347141e-08 8.10897358797804e-10 -3.47996710905197e-11 -3.32109487133392e-10 -6.5089741579605e-10 -5.17940034730464e-10 -1.35238471717028e-09 9.09805322748417e-09 1.80453298661134e-09 2.7241442492806e-09 -9.64698177173264e-09 -2.45120692013596e-10 1.30024505323091e-08 -7.12436258884955e-09 -6.78700195390389e-09 1.31011915620337e-09 8.268446226812e-09 8.73428285933369e-09 -4.57500109359214e-09 4.67719750413792e-10 -1.25236970677475e-08 -1.54712518283372e-09 7.51726627962527e-10 -1.89519962491678e-09 -1.83011932329776e-09 5.83697058082904e-11 2.43676531743537e-09 2.16291597359029e-09 6.85464454766574e-09 1.18524772950548e-09 -4.40996584221764e-11 3.0238745620713e-09 1.88495186300431e-08 -2.51367862905415e-08 -6.62120981145441e-10 -2.51050748760252e-09 2.40544028793682e-10 -6.12498835498629e-11 2.62896598680461e-09 2.23520629978452e-09 9.12974321082887e-10 -2.120319735167e-09 -2.27185979117856e-10 1.25733382009735e-09 -2.46264030057432e-09 -1.6723750375576e-09 -2.07560838019526e-09 2.44354810111837e-10 -5.18076259924419e-10 1.38001883346192e-09 3.5144607954169e-10 4.61185343729494e-10 1.80052728836783e-10 9.89291625214286e-10 5.64962766288328e-11 -1.10633104795968e-09 9.06859557848421e-10 1.27749716662415e-10 4.80992226088842e-09 -8.10791278045814e-10 -1.33413691412809e-09 3.56621194805487e-10 7.5277793858557e-10 -2.77855707044442e-10 -7.60273417290909e-10 6.69935700255843e-11 6.80161836914006e-10 -2.82522238527874e-09
"R1035" 1.01649301146549e-08 -2.42318449831986e-09 3.18842398933488e-09 2.40942500966762e-09 3.89638594613524e-09 1.71624147194924e-08 -2.25627351167397e-09 -2.08025650127691e-08 1.31154048549252e-09 -1.28040770789544e-08 4.79995756234268e-08 2.2127672289166e-09 -9.11092399616662e-08 3.73090160629803e-08 -5.51091943598101e-09 4.37238627934441e-09 -2.80863360411931e-08 -1.88740673766434e-08 2.77185876321648e-09 -1.5995343622031e-09 8.79519801597816e-09 1.70228801081928e-10 -1.72491106754965e-08 -4.22162934407023e-10 6.44075428242068e-09 4.70185268813154e-09 -4.74081420482511e-09 -5.26855313520984e-10 -5.46597173517069e-08 3.46848034432727e-09 -2.62243259805631e-09 -1.95969525862314e-08 -2.51367862905419e-08 1.14104792802981e-07 -6.65270813467542e-10 9.23861550821306e-09 -1.88027082976238e-10 4.15984630579114e-10 -1.64323673142696e-09 1.64853658089229e-09 2.91622338716662e-09 -2.04287208898259e-09 -2.99516026552779e-09 -3.81353379797749e-11 -9.24464302331578e-10 1.50210183490659e-09 4.68181895962146e-08 -6.84696580103596e-10 2.70999752282714e-09 -3.25628500956655e-09 -1.60764502604466e-09 -7.71559942000793e-10 5.66157011809355e-12 9.58179848110158e-10 1.25016270467788e-09 -2.79473688744503e-09 9.36997082084579e-10 -5.14500980349895e-09 -2.61424377889278e-08 -6.42272477897265e-10 1.0157771179866e-08 1.27420365015474e-09 -2.37438789489079e-09 -9.95785597385679e-10 -8.57701199679021e-10 1.51697733970253e-09 -1.61009160116309e-09 4.65013697827659e-09
"R2001" 5.29915558957146e-10 -1.08050832089722e-10 -1.46692359777438e-10 7.8553583321544e-10 -2.50155463659242e-10 -1.97071513984999e-09 -1.17024555156603e-09 -1.29172375860435e-09 -9.24985658322651e-10 1.00195469985747e-09 -7.8503324595065e-10 -9.59900884111238e-10 -4.71984209309148e-10 -1.3191129833652e-10 2.25095691892856e-09 6.55705059459321e-10 1.98529455878669e-10 2.55397155532494e-10 -1.73150996443954e-10 -6.5191510404466e-11 -5.81592360703993e-10 -5.32632151341823e-10 -8.89533816077865e-11 1.76681049551748e-09 1.3667186029007e-09 8.27954813032383e-12 -7.46253368050608e-11 -4.49611650944351e-11 1.18518494622485e-09 8.51796880520256e-10 -1.23530361218651e-10 9.95974986074386e-10 -6.62120981145207e-10 -6.65270813466761e-10 2.96012823777867e-08 1.29872408466879e-09 5.34988495213957e-10 -2.47815511042378e-09 -1.06086735636185e-09 -8.06486238216296e-09 -1.24922720015052e-08 9.23571232292389e-09 2.32747719654047e-09 -3.79936821504253e-09 -1.99339036324382e-09 1.98464098274023e-09 1.36762764173393e-09 -8.46006581357253e-09 8.70799993400809e-10 -7.11932099133608e-10 -8.13384042361964e-11 2.66905110555748e-09 -2.73357934092606e-09 -1.30866335844488e-09 -1.69319379045453e-09 -9.89495294155415e-11 7.87469519933332e-10 -1.63295013436941e-09 -1.65522515625172e-09 5.78125656165667e-11 -1.34811231082618e-09 7.14635335565822e-09 -9.3679151945866e-09 -2.26816209017515e-09 -2.72580505505448e-10 7.56901187485202e-10 3.35199490542934e-09 4.58591731639614e-09
"R2002" 9.94551970338901e-11 -3.68340518393552e-08 2.30805536651743e-09 6.43864718907526e-10 1.00006686185948e-08 7.83319364897074e-09 3.6486037212482e-10 -5.32332919471788e-09 4.73678711163101e-09 -3.57458232887947e-09 -6.17276232184071e-09 -8.7015075363415e-10 -3.49682302201362e-08 -3.01871853572604e-09 -2.489450012184e-09 2.56109664964877e-09 4.43750297975247e-09 1.57774019330597e-08 -2.39793633821924e-08 -5.25719701332284e-10 -5.3768672355034e-09 8.52374578151328e-10 -3.66618485854528e-09 -2.01542385800683e-09 5.33487869025348e-08 1.00104388660223e-08 2.1560990660896e-08 -6.76958082395594e-10 5.07750179090168e-09 4.44606073451306e-09 -1.37949994846582e-09 -7.53461428696411e-09 -2.51050748760167e-09 9.23861550821344e-09 1.29872408466756e-09 2.11096536747481e-07 6.73341341218156e-09 -1.41188195258496e-09 -6.2712390610496e-09 -3.94339012494802e-09 4.69333094803364e-09 4.89287470677447e-09 2.30529996076936e-09 3.24242520272264e-10 -2.80151572853905e-08 -1.08715661612291e-10 8.34533624401225e-08 -9.40387438119722e-10 2.73849481540425e-09 2.44647225546782e-08 -8.30650611397954e-09 2.76847849881065e-09 6.60409120938726e-09 -5.0949202325624e-11 6.960278164707e-09 -2.1189123691512e-08 -5.57873512982503e-09 -2.6257989466215e-09 -2.25501952067629e-07 4.490466083829e-09 -8.03025927745351e-08 3.18517273910067e-10 1.13582868091873e-09 -4.93668441295593e-09 1.39966237988104e-08 8.84099607745903e-09 3.66820796360149e-09 -1.23336541795221e-08
"R2003" 8.98476693724519e-11 -5.32177082366924e-09 1.27396006160319e-09 -9.18286363694135e-10 -7.59461048688135e-10 -6.30980434493715e-10 -5.56167797769995e-10 8.66845981771737e-10 9.12678894944892e-10 -1.00186129634143e-09 4.36598961095273e-10 4.16093399977683e-11 2.71197466825953e-09 -9.56833737601343e-10 -4.37557691265791e-10 -1.14714484099254e-09 -1.1957014711428e-09 -1.85360772893641e-09 2.67102193596982e-09 -9.2080509942308e-11 -2.2797767332158e-09 2.35129515854633e-09 1.86145300264089e-09 -4.37720833605131e-10 -8.95998411927943e-10 1.90627485298192e-09 -8.41587440100324e-09 -8.91407460319047e-10 1.07698668520858e-09 1.5475617095381e-09 -1.58742184726397e-09 9.47031600559766e-10 2.40544028793419e-10 -1.88027082976481e-10 5.34988495215879e-10 6.73341341218081e-09 5.29220038137526e-08 7.2025690511631e-10 1.2048387834653e-09 -3.71154980910092e-09 -2.17745083303438e-09 7.60601284645697e-09 -2.36852906045335e-09 -8.63239263493981e-10 7.54328819893648e-09 1.63066239822742e-09 -1.23608881577104e-08 -2.23581445222963e-09 1.46455835374525e-09 1.07499455954223e-08 -2.22754990103049e-08 -9.55331132062289e-10 6.98582972035887e-09 -9.00278194591901e-10 -1.97044961763639e-09 -4.45097681010956e-09 -2.55060830304735e-08 1.65497390219676e-09 9.4461013117446e-09 -1.42971278893824e-08 -1.315482485787e-08 -2.5449133578063e-09 -7.98648725366016e-09 5.77474159581458e-09 5.79366411728587e-09 -3.22238515793775e-09 7.11596900136313e-09 3.97498239853932e-09
"R2005" 4.63105159455463e-10 8.50208828365403e-10 1.13275517272421e-09 -5.87418291860444e-08 -1.23597991256516e-09 -5.60079587955578e-10 -6.27513486699083e-09 -2.26899233388752e-09 -4.75113581229202e-09 1.40702620865719e-08 -1.76608882202862e-10 -7.10002721220120e-09 -1.99106271987804e-09 1.30030826649254e-10 2.2726682355483e-09 3.66982837170017e-09 1.22917240253356e-11 -5.09432227975023e-10 6.85010215974806e-10 1.09932135895598e-08 6.15363025091868e-10 -2.16190182730672e-09 -3.74858030297841e-09 1.13514189367508e-08 2.02018816803602e-09 -6.28315283808168e-10 -2.20887062380080e-09 1.2013858807817e-09 3.01632616062382e-10 6.92063664872149e-10 -2.48722212784676e-10 2.03073241495215e-09 -6.12498835497606e-11 4.15984630580133e-10 -2.47815511042327e-09 -1.4118819525856e-09 7.20256905119543e-10 9.87394289996217e-08 1.93862506923416e-09 2.66572505828659e-09 8.00634448599754e-10 -6.19770335896491e-09 9.81631803858365e-09 2.43207028771544e-10 -1.26506806110788e-09 6.98084746536305e-10 1.86221120882511e-09 7.98098107494011e-11 -3.37476949264783e-09 -7.25470652817957e-10 2.70824168020711e-10 -4.27502870782706e-10 -7.10091414281427e-10 -1.23828965678435e-08 -1.02790760933045e-09 2.70936300843372e-09 -1.96518566689102e-10 -3.06198953406377e-08 -8.43665019095368e-10 -2.7329136047858e-10 1.19885738952793e-09 7.49006204893129e-11 4.54009219273767e-09 1.08997397580145e-09 -4.86741292399164e-10 -9.38047177166937e-10 -1.56471599307194e-09 1.79532749140658e-09
"R2006" -1.26476280192178e-09 -8.51666519476081e-11 1.14066710543936e-10 -8.63044165985205e-10 2.65671822750045e-09 5.51957321656546e-09 4.90750272367396e-10 1.68664646195003e-09 -1.47606049060853e-09 -5.4976003571394e-09 6.55285904815859e-09 2.13847623057441e-09 -1.50575371235584e-09 -1.1701877929217e-09 -8.13481316817309e-09 3.58201542028675e-10 -2.12117890324301e-10 -3.08006235454279e-09 6.73240215039683e-10 -2.06179292952357e-13 -2.60884685190873e-09 -1.04542188111519e-10 1.06662720408506e-09 1.39928892675116e-09 -3.61743061076753e-09 -1.07923400805166e-09 -2.24763443606557e-09 9.86122032487081e-10 1.79530872059431e-09 4.93208129324222e-10 -2.56385052327997e-10 -2.37616621974365e-09 2.62896598680479e-09 -1.64323673142773e-09 -1.06086735636164e-09 -6.27123906104942e-09 1.2048387834656e-09 1.93862506923376e-09 2.52177235357595e-08 4.24351197216091e-09 9.84206808611095e-10 -1.63159038589509e-08 -2.68323272984924e-09 -2.68478771159285e-09 4.18097841708633e-09 1.59950933746103e-09 2.95206577055749e-09 1.55940980610219e-09 -1.18854344522732e-09 -4.94700571238787e-10 2.38332288447499e-09 4.85211273649772e-09 4.72054205125349e-09 -1.18742204296052e-09 1.81306922375936e-09 1.63755308318078e-09 -8.54634099426407e-10 1.14201541247994e-09 7.23916157960478e-09 -7.95477882169664e-09 5.37176019130843e-09 3.27818271369768e-10 1.42823931640477e-08 -1.01330854045697e-09 -9.94644169679993e-10 -1.94350797537409e-08 -2.50170047535533e-09 -1.47884446566096e-08
"R2007" 1.40975316831524e-09 3.10795527504564e-10 2.24079066592063e-09 3.83835889256063e-09 -5.50034130876768e-09 1.81030224227753e-09 4.82996470515291e-10 -4.23960951176508e-09 2.08878704456521e-09 -1.15451417694118e-08 -6.13649132798678e-09 1.0333502053869e-08 6.25830731173112e-09 3.57979529672185e-09 -1.09387941537891e-09 -9.28849215701395e-10 -2.31409404496022e-10 5.8051938861442e-09 -2.17658940612998e-09 1.08681502971626e-10 1.57398635786479e-09 -7.44788165258547e-10 -1.26274967485913e-09 -2.56475981939103e-09 1.94004603111241e-09 -8.51200462374552e-10 -1.06966160713604e-09 4.61808593624431e-10 -5.10289052530818e-09 -5.44918425861264e-10 1.97650534905976e-09 2.25299535398933e-09 2.23520629978491e-09 1.6485365808926e-09 -8.06486238216327e-09 -3.94339012494856e-09 -3.71154980910303e-09 2.66572505828761e-09 4.24351197216424e-09 1.71609495652818e-07 1.51483957118801e-08 -1.42452560860091e-07 -6.72535606872291e-09 -2.53201593197056e-08 1.28351939450234e-08 -3.86867029713104e-09 -2.2618336756946e-08 2.48692927515946e-09 -4.91807542206442e-08 -3.34202414839894e-09 3.25416044324199e-09 3.20800564694433e-09 -7.41662470415851e-10 3.68480006913523e-09 1.06273980642579e-09 6.47143773104039e-09 1.55911849547593e-09 3.41849628943625e-09 7.08721296055756e-09 -4.50343118297683e-09 1.27052817449645e-10 -3.50994224500845e-09 2.06838071651801e-08 -4.88586443346433e-09 4.7617656742738e-09 -1.54396230385559e-08 -6.18682568683691e-09 5.56474772703837e-09
"R2008" -1.23904397689105e-09 -2.46138420419132e-10 1.00215327955623e-09 2.90103413877259e-09 1.26691992978844e-10 2.94718998351768e-09 4.88436752997619e-10 4.97782257903861e-10 7.30204264112691e-09 2.01889891546991e-09 8.75300268361492e-10 4.03985254809729e-10 -1.22056105262564e-09 2.18239286679195e-09 -3.06503834064499e-09 -2.33309623090534e-09 -2.71157376972167e-10 3.3068135011035e-10 -6.70713616653731e-10 -2.79639937949039e-09 4.14396714781241e-09 2.03760460716558e-09 -3.74303322146141e-09 -8.86007667288512e-09 -8.96227410010387e-10 8.41629712024896e-10 9.41462427080817e-10 9.12888004969578e-10 -4.00839062061248e-09 -3.46502284779046e-09 8.74071266649205e-10 -1.3319027850378e-09 9.12974321085089e-10 2.91622338716827e-09 -1.24922720015023e-08 4.69333094803239e-09 -2.17745083303694e-09 8.00634448595929e-10 9.84206808608979e-10 1.5148395711881e-08 9.87346431599678e-08 -5.45012974610438e-09 -7.3350160388913e-09 -2.19752582619485e-08 7.71508344440629e-09 2.76479701450254e-09 -1.31222394874746e-09 -1.21223985089533e-08 -8.78366418235784e-10 3.11810908862285e-09 -2.40923329518704e-10 -2.77115171380604e-09 3.16159419491962e-09 2.54617351738291e-09 1.19732990433343e-08 -1.8512530755641e-09 1.64290695625738e-09 -7.61338047239613e-09 -3.37772392538577e-09 -6.72009480504601e-10 -2.73910482053161e-09 -1.93813392731298e-08 8.51074450429829e-09 -2.36816203878955e-08 6.21208243498046e-10 -4.8471871402863e-09 -2.15446784299046e-09 -7.58068630059261e-09
"R2009" 2.95018228109877e-10 -3.87999704684071e-10 -7.27650929850394e-10 -9.71507271736655e-10 -1.23352005739757e-09 -1.79644235269404e-09 1.10521916371187e-09 1.57912409352804e-09 4.61438169125595e-10 9.27540834795464e-09 -3.48730076906764e-09 -1.0278637271302e-08 6.6757452100297e-09 -3.46442250055539e-09 1.12277795013423e-09 -6.43744505765005e-10 -2.62192639354489e-10 -8.59261773955078e-10 1.18878259701611e-09 -6.11099765332618e-10 -5.06283560255608e-10 2.3795824612831e-09 9.95699816067685e-10 -1.54572389866637e-09 -2.71132026856432e-09 1.80929875829711e-09 -3.75620795415809e-10 -9.12729902744227e-10 4.57962559344706e-09 -5.21626190602462e-10 4.64664274541132e-10 1.89751660394937e-09 -2.12031973516719e-09 -2.04287208898296e-09 9.23571232292132e-09 4.89287470677441e-09 7.60601284645602e-09 -6.19770335896314e-09 -1.63159038589504e-08 -1.42452560860087e-07 -5.45012974610047e-09 1.76634582027019e-07 -3.09258128080619e-09 2.15063864811321e-08 8.17493473164704e-09 7.45027429039056e-09 7.22138478529586e-09 -3.26081226831004e-08 4.52473819125797e-08 5.55398091255193e-09 -9.21665607925718e-09 -1.70451564493333e-09 2.48589429901958e-09 -3.17593841500064e-09 -1.62602460165445e-09 -7.01643637140501e-09 -5.72931462640364e-09 2.71333170690402e-09 -7.31467880980546e-09 1.56820864406612e-09 5.03794591093462e-10 -2.38916723117835e-09 -4.95822021598231e-08 8.08685984973346e-09 -3.6713815968899e-09 -1.08878893716674e-09 1.6432634669937e-08 9.27931709904417e-11
"R2010" 4.70488593884828e-10 -2.62592385681032e-09 -3.7675463745055e-10 -1.19242114602795e-08 -9.78906498933471e-09 1.35350407074e-09 -9.56229101410099e-11 -1.07580306667926e-09 -1.0978362709667e-08 -1.77717792620335e-10 -1.02162461366364e-08 5.02296514250179e-09 7.73384458254878e-09 -6.70136191002707e-10 -1.15114079075257e-09 8.21904660460878e-09 4.67163939913645e-10 6.53315056835309e-10 7.42356688389693e-10 -9.15372714489702e-10 -2.11655814354986e-09 -7.89144168220273e-09 2.42993978897223e-09 1.5991283947771e-08 2.30871768093252e-09 1.19203557629973e-09 6.76281384727951e-10 6.76366932816265e-11 2.0951121926958e-09 1.65879770833652e-09 4.04383475682188e-10 1.10110248263119e-08 -2.27185979118011e-10 -2.99516026552772e-09 2.32747719654053e-09 2.30529996076939e-09 -2.36852906045384e-09 9.81631803858536e-09 -2.68323272985025e-09 -6.72535606872359e-09 -7.3350160388902e-09 -3.09258128080746e-09 3.89036192296133e-08 1.49458513102551e-08 -4.17124363096655e-09 -2.50176708476759e-08 7.9910505313031e-10 -6.08396837585667e-10 5.03884868915761e-10 -8.786312510894e-09 1.84232353042795e-09 -1.31289294311646e-09 -8.32171211971287e-10 8.52712770635522e-09 4.09051368079758e-10 2.99777758720204e-09 5.52254936490942e-10 -2.48676117965012e-08 -2.5200660079546e-09 9.20742195296387e-10 -4.08554127278979e-10 7.05727665121859e-09 2.77148735881566e-09 -2.92824971013633e-09 -6.17585395864514e-10 5.83653902730797e-09 -3.62235000057151e-10 -3.23474219258042e-10
"R2011" -1.04672226105453e-09 -9.86543062029168e-10 -8.80339122241474e-10 -5.5113272146693e-09 1.14112307294789e-09 3.03817039556224e-09 3.05020236729932e-10 -4.62982898349403e-10 -6.18524622114281e-09 -9.96601721279691e-09 -5.25393068420745e-10 3.60608193149667e-09 7.0768708302747e-10 1.2089617588441e-09 -2.94967616721121e-09 1.37449410647327e-09 1.78565754059675e-10 4.48350031290548e-10 -1.10656933171879e-09 -6.0939482631724e-10 -2.3477225967752e-09 -1.01259375585083e-09 1.24055581836752e-09 7.03178430886417e-09 -2.54755720638258e-10 9.30582554067489e-10 -2.10891391944555e-12 -7.12286211806956e-10 -7.89930634213412e-10 6.84278777439269e-10 -1.52846085873682e-10 -8.14525982364751e-10 1.25733382009743e-09 -3.8135337981746e-11 -3.79936821504238e-09 3.24242520272963e-10 -8.63239263493316e-10 2.43207028769546e-10 -2.68478771159406e-09 -2.53201593197039e-08 -2.19752582619485e-08 2.15063864811349e-08 1.49458513102536e-08 6.35181205060178e-08 -3.79686118050244e-09 -1.85518929448406e-08 1.18949654788822e-09 -6.32984484720482e-09 6.09971733362734e-09 1.6688197175341e-10 9.43806745383369e-10 -7.46714542627887e-10 -9.83961534853215e-10 2.41309144355209e-09 -1.49894325763923e-09 -6.73381702721425e-10 -4.00530320871762e-10 -2.50979883497734e-09 1.11862081845261e-09 1.45082967985135e-09 -1.29217967728819e-09 8.40814040487414e-10 -1.86262739806249e-09 5.00219826175297e-09 -3.1008671983508e-10 4.98992220876124e-09 -6.55043342409753e-10 1.30152671471076e-09
"R2012" 1.29038010360096e-10 5.97139178880094e-09 3.62876803067312e-09 1.14256153812663e-09 -6.74433706172791e-09 -6.16580238428293e-09 -6.57037945205543e-10 6.9557435997399e-10 -1.40255951551913e-09 4.64279957281463e-09 -2.21610573759763e-08 -2.63677299782623e-09 5.26613962395975e-08 -2.92681562045881e-09 6.6377298924005e-09 3.6212633534642e-10 -3.20129278468999e-09 2.16700718403803e-10 8.98699545701957e-09 5.34647971460625e-10 1.0900528509257e-09 -1.3984628128049e-09 -2.33942710998825e-09 8.61892063253733e-11 1.51438697801504e-09 -7.59970482880156e-09 -6.04617840720626e-09 1.47035965971756e-09 3.39157793270719e-09 -5.18530276927262e-10 1.76128979156636e-08 8.86522748562687e-09 -2.46264030057445e-09 -9.24464302331075e-10 -1.99339036324308e-09 -2.80151572853901e-08 7.54328819893762e-09 -1.2650680611088e-09 4.18097841708694e-09 1.28351939450239e-08 7.71508344440579e-09 8.17493473164746e-09 -4.17124363096719e-09 -3.79686118050231e-09 1.31795179261051e-07 1.9118594591466e-09 -1.37802387847277e-07 -1.16999855681422e-08 1.44833466673686e-09 -6.34340351351553e-10 -2.26701567282728e-08 -3.26246713880323e-08 2.33555591744276e-08 -3.8371236464222e-10 6.43532925131282e-09 4.2644132369747e-09 -3.40716217558403e-09 3.00348625671883e-09 4.08895390223377e-08 -7.26001524772529e-09 1.29316253947017e-09 -5.50796528327289e-09 -3.1662553415167e-09 -2.47213838494108e-09 1.26507399270795e-08 -4.50541091382806e-08 1.54813753299989e-08 -1.98914712297915e-08
"R2013" 8.66664683077117e-10 1.53700939831421e-09 5.28944778537385e-10 3.30040702012505e-09 1.78336651231534e-09 -3.52869915541272e-09 -9.02321430885852e-11 -6.49637330864832e-10 8.24876986220152e-09 8.54215018169827e-09 3.83059702536330e-09 -9.73826339854191e-09 -4.34727048375539e-09 -1.48927091848408e-10 4.29548435398578e-09 -4.55152600323942e-09 -6.61602414684383e-11 -4.66393087346899e-12 -5.76806270476242e-10 2.32445439751957e-09 2.37500503492389e-09 4.40152089203991e-09 -2.02551200997682e-09 -9.96338399716094e-09 -5.76549034695266e-10 -7.38422202722921e-10 5.73470002514888e-11 3.13661942664234e-11 -7.02591380659342e-12 -9.14098048683315e-10 -2.7144629181713e-10 -2.10633834391935e-09 -1.67237503755782e-09 1.50210183490646e-09 1.98464098274163e-09 -1.08715661612416e-10 1.63066239822876e-09 6.98084746537192e-10 1.59950933746098e-09 -3.86867029713059e-09 2.76479701450264e-09 7.45027429039097e-09 -2.50176708476766e-08 -1.85518929448424e-08 1.91185945914772e-09 2.71549525960408e-08 1.35539459790046e-09 -2.46669578771422e-09 2.32637810257716e-09 4.12072705733353e-09 -1.21515986848266e-09 5.94030586876255e-10 1.96191288394614e-10 -1.22655198325826e-08 -4.80977329283501e-10 -1.74707113868215e-09 -3.29050064583638e-10 1.04283963602356e-08 -5.71747205722227e-10 -6.75396950452841e-10 -1.61388551732919e-10 -5.54336868161567e-10 -1.40322569784675e-09 1.3901585587244e-09 2.47854414207295e-10 -2.93537224755916e-09 2.33805822800003e-10 1.9807179787263e-10
"R2014" 8.98978323570928e-10 -1.47477998531375e-08 -3.45158668975041e-09 -3.5932485834229e-09 3.2410637825202e-08 2.09868360109272e-08 3.63004892215669e-09 -1.71946658913339e-08 3.9744290287609e-09 -7.29271676193016e-09 6.18544378635202e-08 -2.85573406333916e-10 -1.93931174524316e-07 2.24461115250702e-08 -1.32977798715059e-08 4.62714898565359e-09 -3.0427141796185e-09 -1.17105183843471e-08 2.72410092434252e-09 -5.97403355374893e-10 3.42376242448381e-09 -4.96135068989988e-09 2.96827310443589e-09 1.41152195268129e-10 -2.33676836084917e-08 1.29358605161694e-08 5.94195773067914e-09 -1.78233913586614e-09 -3.02850956941167e-08 -5.22526062530472e-10 -2.27268074102893e-08 -3.2497182198449e-08 -2.0756083801951e-09 4.68181895962141e-08 1.36762764173393e-09 8.3453362440123e-08 -1.23608881577087e-08 1.8622112088259e-09 2.95206577055733e-09 -2.26183367569459e-08 -1.31222394874801e-09 7.2213847852957e-09 7.9910505312987e-10 1.18949654788765e-09 -1.37802387847277e-07 1.35539459790034e-09 3.73800169527234e-07 7.99602618578196e-09 6.83462608784189e-09 -5.31584460923382e-10 8.61018375181777e-09 2.64349911636458e-08 -1.92605469428792e-09 -4.33711967438908e-10 3.82539848469023e-09 -6.29899467518509e-09 4.01173769282865e-09 -5.21342851105833e-09 -1.48898111985037e-07 -5.33406387866001e-09 1.28943225388116e-08 2.02415274372078e-09 1.07529503121254e-08 -1.19963476601326e-09 -3.94137254499484e-08 1.78896459367588e-08 -6.4431523982928e-09 -2.6642584311357e-08
"R2015" -1.17611997435128e-09 4.2294188585629e-10 1.07594313442111e-10 2.5549829648591e-09 5.21898565798385e-09 -1.2494806482857e-09 -1.28371762119753e-09 9.25294914006449e-10 1.27132383353638e-10 -4.83215067952475e-09 3.12825310254196e-09 3.26652094149724e-09 -4.09950577515613e-09 5.01639140541199e-10 2.01090623498638e-09 -6.42748913038337e-10 1.33373699225761e-10 -1.64835883418046e-09 9.42449037894265e-10 8.63153141395117e-11 -1.09014075135535e-12 -2.74780107614531e-10 6.60497121546199e-11 -1.42001017655798e-09 -8.99850335158326e-10 -2.25733798311785e-10 -9.31437387392957e-10 1.07445246503042e-10 -1.09276517388544e-09 -1.97687703859233e-10 -9.82000817975050e-10 -3.71730696572496e-09 2.44354810112383e-10 -6.84696580103555e-10 -8.46006581357319e-09 -9.40387438120142e-10 -2.23581445223204e-09 7.98098107520921e-11 1.55940980610392e-09 2.4869292751607e-09 -1.21223985089575e-08 -3.26081226830939e-08 -6.08396837588091e-10 -6.32984484721067e-09 -1.16999855681419e-08 -2.4666957877137e-09 7.99602618578162e-09 5.7093455649508e-08 -8.67953453107541e-09 -1.77326360686353e-09 1.57218402563146e-09 1.61732772620771e-09 -3.28383496647295e-09 7.38250253912074e-10 -3.7297495669807e-09 2.39824087042972e-09 4.166048172886e-09 2.09913445133572e-09 1.07665665552984e-09 1.13104888068309e-09 -1.65649940350808e-09 3.38182997871424e-09 -3.19383048331409e-10 -4.90854843344197e-10 -2.14543603974522e-10 7.74334328341204e-09 -4.35585783963231e-10 6.76831648539192e-09
"R2016" -9.46085014502045e-10 -2.59799890209143e-10 -1.49157351501517e-10 -1.20563217022109e-09 -2.61943975867826e-09 1.90278961795357e-09 -1.88314280875832e-10 1.98942948838907e-09 -1.47912081543927e-10 6.21335534526833e-09 5.54245911937579e-09 -6.27242157098611e-09 -7.05865396673787e-09 -2.33888119030202e-09 -2.40939670195864e-09 -2.60371527711825e-10 -4.82361494685586e-10 -2.45852342929351e-09 -3.48308466045478e-12 -1.12125905938607e-10 -1.74666252060302e-10 8.78155830488996e-10 -6.69815891670879e-10 3.67918047900875e-10 -1.52326829058436e-09 -9.58633443075116e-10 1.89970224395592e-09 -8.93029353954948e-11 2.23324360561438e-09 5.05262468398219e-11 -3.64414696163207e-10 2.1434810640807e-09 -5.18076259924628e-10 2.7099975228271e-09 8.70799993400744e-10 2.73849481540425e-09 1.46455835374399e-09 -3.37476949264776e-09 -1.18854344522727e-09 -4.91807542206419e-08 -8.7836641823785e-10 4.52473819125802e-08 5.03884868915886e-10 6.09971733362705e-09 1.44833466673709e-09 2.32637810257756e-09 6.83462608784224e-09 -8.67953453107784e-09 2.37810960004796e-08 6.78196298250083e-10 -4.27706024942935e-10 -3.09756371776126e-09 4.55817382156015e-09 -2.94971482156804e-10 2.63925699857544e-10 -2.01425049783635e-09 3.02546276395593e-10 1.07600799780733e-10 -2.27258577771811e-09 1.22408574560086e-10 -7.26470865267643e-10 -5.32470635870235e-10 -9.35326583023945e-09 1.11981110122554e-09 -1.61127959319079e-09 6.24049843054515e-09 6.52672375672458e-09 -1.62567357258841e-08
"R2017" -6.84520464439528e-11 -9.02936824355143e-09 -2.25414385312183e-09 2.03395574185855e-09 -1.8729307173935e-09 2.37035043086822e-09 -3.06073804746126e-09 -5.73117939780799e-10 7.39936546304202e-09 -3.13510159336195e-10 -5.93276455633289e-09 -1.09212063487953e-09 6.75028626391945e-09 3.18039729630798e-10 -1.71423384404527e-09 -1.8115935789588e-08 2.71815048075899e-09 3.84269460027478e-10 -7.38168105983171e-10 -3.81739256284301e-10 -3.1354146411827e-09 2.01535928954921e-08 -3.15668302738823e-09 -6.27444667217043e-09 4.09473232844585e-09 4.99515108357689e-09 -4.62876724621784e-09 -5.91297277224127e-10 8.8458009243576e-10 1.23939710469013e-09 -1.23226439907322e-10 2.60023504495346e-09 1.38001883346166e-09 -3.25628500956697e-09 -7.11932099136215e-10 2.44647225546782e-08 1.07499455954268e-08 -7.25470652817506e-10 -4.94700571238644e-10 -3.34202414839772e-09 3.11810908862891e-09 5.55398091255184e-09 -8.78631251089524e-09 1.66881971753316e-10 -6.34340351351831e-10 4.12072705733443e-09 -5.31584460924228e-10 -1.77326360686236e-09 6.78196298250079e-10 4.99230489438119e-08 1.2393707154156e-09 8.07572900831139e-10 -2.10141697805637e-10 -1.55353784642224e-11 1.0134349153537e-08 -2.50528247534131e-08 -2.51432041403402e-08 1.69196305716843e-09 -1.4979881838529e-08 -2.86222271001782e-09 -1.03648657741297e-08 -6.27767039768448e-09 -1.00920020265517e-09 -5.48945700735491e-10 1.75817573700672e-09 -1.03621314658967e-09 -2.13161212285086e-09 8.80084535777291e-10
"R2018" 6.07843469105562e-10 3.41125670680562e-09 2.9473214219781e-10 -5.58754754723704e-11 -2.59220618385468e-09 1.08362911776601e-09 3.42350512945305e-10 -1.28048861271959e-09 -7.92758806624382e-10 -1.09158204863279e-10 4.03425798178627e-10 3.81505593876447e-10 -1.06804331476294e-09 4.11578918799419e-10 -7.42432904289031e-10 -5.40273801822701e-11 -2.53743914178122e-10 -2.2746260583012e-09 2.07672576849506e-09 -2.32884338157239e-10 4.02707258390193e-10 3.41055348894733e-10 1.044937877796e-09 9.13489175474014e-10 4.68789730790475e-10 -1.14301414274658e-09 -6.96589688467883e-09 -1.25514567092616e-11 2.75030703789866e-10 -4.77054055745724e-10 -2.2192498336742e-09 4.21321555861944e-09 3.51446079540845e-10 -1.60764502604544e-09 -8.13384042360651e-11 -8.30650611397998e-09 -2.22754990102951e-08 2.70824168022801e-10 2.38332288447537e-09 3.25416044324287e-09 -2.4092332952005e-10 -9.21665607925808e-09 1.84232353042909e-09 9.43806745380642e-10 -2.26701567282715e-08 -1.21515986848171e-09 8.61018375181792e-09 1.57218402563314e-09 -4.27706024942835e-10 1.23937071541674e-09 4.68606197841948e-08 1.00445207846572e-08 -2.68491447800925e-08 7.28224801844167e-10 -2.10394159656497e-09 2.25449389957654e-10 -7.600961783988e-10 -2.16205186893632e-09 5.78801259631587e-09 -2.89591560086039e-10 1.14824750976735e-08 3.79020339431895e-09 5.64285065510684e-09 -2.52612729160582e-10 -1.7189134326865e-09 7.2039803451596e-09 -5.64065137786392e-09 -2.91346777861968e-09
"R2019" 2.0347870367264e-10 -3.89277605545682e-10 -2.36423121886544e-10 2.59632787621799e-10 3.17746108779071e-10 3.9488096053953e-10 2.05105622923575e-10 7.62398075398408e-10 3.09293501787737e-10 -1.13887963279785e-09 3.05153931468502e-09 5.86932395837115e-10 -5.09263892287103e-09 -1.29194794273176e-09 -1.39443054698371e-09 1.87298331144933e-10 -2.5136036446441e-10 1.05968598236879e-09 -1.77100329026133e-09 1.96234066287551e-10 -4.28906274571972e-10 6.0792031382861e-10 1.21446736394687e-09 -3.37423654525913e-10 -1.20829600278874e-09 9.60858978919779e-10 -2.03088699969817e-09 -2.30055454396895e-10 7.72735498868828e-10 3.93240798137711e-10 -3.65420293221519e-09 -1.43352728280743e-09 4.61185343729196e-10 -7.7155994200021e-10 2.66905110555723e-09 2.76847849881045e-09 -9.55331132063827e-10 -4.2750287078072e-10 4.85211273649791e-09 3.20800564694267e-09 -2.77115171380665e-09 -1.70451564493231e-09 -1.31289294311712e-09 -7.46714542627737e-10 -3.26246713880308e-08 5.94030586876078e-10 2.64349911636458e-08 1.61732772620755e-09 -3.09756371776104e-09 8.07572900831914e-10 1.00445207846581e-08 3.10640204867053e-08 -1.3275782732953e-08 -3.18607028753278e-10 -1.35877559047572e-09 -1.81283447313779e-09 -3.87608835785956e-10 1.01506785858235e-09 -4.31747568327104e-09 -1.1850384041852e-08 5.3690625465236e-09 1.44912382566152e-09 -7.01737837571277e-09 9.30091353492631e-10 -2.21795819437673e-09 -2.33403914231991e-09 -5.46070847199267e-09 1.19986832167739e-08
"R2020" -2.07874485996675e-10 -2.74460481923754e-09 -9.81214144506005e-11 3.45704574283383e-11 2.45712247346484e-09 1.29061013537789e-10 5.56660995806777e-11 4.86138408608991e-10 -4.74397348618213e-11 5.58683386784679e-11 1.45617728420587e-09 -5.96320792662425e-10 4.40502769685178e-10 -4.0303114611651e-10 -8.18548626053497e-10 -3.80736784020583e-10 -6.84842426740721e-12 -1.9863428758151e-10 -1.6095984927972e-10 -1.43243253058381e-10 -2.06194149596789e-10 2.46278363239762e-11 -2.86550538984038e-10 -2.09578268015073e-10 -5.99401166209435e-09 5.0585108600494e-10 2.34738477551645e-09 4.87575873623312e-10 3.1700885725463e-10 1.78825662436344e-10 4.95841568225877e-10 -2.50207087882969e-09 1.80052728836961e-10 5.66157011841074e-12 -2.73357934092753e-09 6.60409120938859e-09 6.98582972035949e-09 -7.10091414281341e-10 4.72054205125308e-09 -7.41662470415573e-10 3.16159419491963e-09 2.48589429902004e-09 -8.32171211971255e-10 -9.83961534852036e-10 2.33555591744266e-08 1.96191288393857e-10 -1.92605469428712e-09 -3.28383496647174e-09 4.55817382155976e-09 -2.10141697804929e-10 -2.68491447800951e-08 -1.3275782732951e-08 3.55551564374813e-08 1.27968638576127e-10 4.61229349350513e-09 1.00718114776020e-09 6.21249088853932e-10 1.07868084209551e-09 1.25515671894433e-09 -3.41807454439526e-09 -6.4393863474834e-09 -4.41121778289855e-09 6.28078803531851e-09 -5.18485387578185e-10 -3.82134232351269e-10 -9.62292069860469e-09 4.51173738643948e-09 -2.50987922453417e-08
"R2021" -4.48024359300967e-10 -5.9173351184038e-10 -1.40171084503004e-10 7.56912887253905e-09 -2.02565913345755e-10 2.19081223192188e-09 6.74651211887038e-10 -1.29324774778815e-10 2.64482253392433e-09 -7.42501642049047e-09 -2.11979090851231e-10 4.14175981587949e-09 3.61715059670558e-11 1.3920416705608e-09 -2.03209713448659e-09 1.89733543815297e-09 -4.43385458755482e-10 -5.59004300606432e-10 4.3621892231402e-10 -7.04919808429805e-09 -3.37783290798158e-10 -4.1207103040225e-09 9.08556771658136e-10 2.49694032176843e-09 7.23593439857407e-10 3.21951835216538e-10 -1.89089389986401e-10 -8.90495339912294e-10 -2.24022945954885e-09 6.24723586748465e-10 1.51816587880954e-11 8.50157995370017e-11 9.89291625213343e-10 9.58179848110871e-10 -1.3086633584463e-09 -5.09492023245296e-11 -9.00278194591804e-10 -1.23828965678489e-08 -1.1874220429605e-09 3.68480006913485e-09 2.54617351738746e-09 -3.17593841500174e-09 8.52712770635471e-09 2.41309144355617e-09 -3.83712364643401e-10 -1.22655198325807e-08 -4.33711967438724e-10 7.38250253911037e-10 -2.94971482156202e-10 -1.55353784624934e-11 7.28224801843637e-10 -3.18607028752446e-10 1.27968638576477e-10 2.36962357734622e-08 -5.64583606340217e-10 1.59393534717157e-09 4.95320366412289e-10 -1.53989633371882e-08 1.10824131381679e-10 5.71893179926357e-10 -1.3915127631681e-10 2.37446246079829e-09 -7.29744294213087e-10 -6.26901408456363e-10 -2.21926045964655e-10 1.53639417854544e-09 1.08805712399999e-09 -1.26919488994648e-09
"R2022" -4.50834591770498e-10 -6.45968811058177e-10 -4.44787517730449e-10 1.09542037565289e-09 -2.20277133423636e-09 3.0323387991599e-09 -1.81210316795604e-10 -1.36582448450969e-09 8.3110023655124e-10 -2.13927897401621e-09 -2.26252012839959e-09 1.03593211083766e-09 6.71122099714004e-10 1.3621691947992e-09 -2.10317174556041e-09 -1.38310519437315e-09 -4.49989150229655e-10 -1.52192452178462e-09 1.5333276966669e-09 -1.04543859525638e-10 2.12820374263138e-10 2.67461142481713e-09 -1.29621104623394e-09 -1.28319264940078e-09 -1.29555108706792e-09 6.43595827326022e-10 -4.44108393230815e-10 -2.20807532539477e-10 -9.71037739184253e-10 -3.39096237502003e-10 2.54244768758496e-10 3.17045103659946e-09 5.64962766283318e-11 1.25016270467842e-09 -1.69319379045372e-09 6.96027816470653e-09 -1.97044961763439e-09 -1.02790760932945e-09 1.81306922376002e-09 1.06273980642617e-09 1.19732990433307e-08 -1.62602460165574e-09 4.09051368079688e-10 -1.49894325763116e-09 6.4353292513126e-09 -4.80977329282642e-10 3.82539848469109e-09 -3.72974956697733e-09 2.63925699856845e-10 1.01343491535357e-08 -2.10394159656453e-09 -1.35877559047575e-09 4.61229349350619e-09 -5.64583606341815e-10 4.32091101211841e-08 -6.87357197224994e-09 -2.10857812591663e-08 1.41709336977638e-10 -7.40266734414848e-09 1.67022484461509e-10 3.58343816298151e-09 -9.20493683580809e-10 8.98276749470823e-09 -2.32488684960681e-08 -1.34358359822066e-09 -3.56769520054895e-09 -1.04673656740212e-08 -1.0613660064535e-08
"R2023" 4.89400556322977e-10 9.55769749488077e-09 2.89824594759513e-09 -1.19233530710875e-09 2.19100842767252e-09 -1.3681567115292e-09 3.24932505190791e-09 -3.68232073367121e-10 -7.6557475600241e-10 1.62224115683554e-09 4.31314365374879e-09 -1.47755867162846e-12 -3.10521229691684e-09 -1.56517596207563e-09 2.20035860763621e-09 7.87235808027695e-09 -2.34012588135147e-09 -1.68490079025577e-09 2.78685674046936e-09 2.97490397471762e-10 -1.70875729730809e-11 -2.45302834361745e-08 8.90072454308031e-09 -1.27986094103796e-10 -4.01305669968842e-10 -2.75644251214862e-09 -7.76044304897386e-09 4.1447796862177e-09 1.87351564055359e-09 -1.71991990797254e-09 -1.35941686898292e-09 -1.12248362527332e-09 -1.10633104795976e-09 -2.79473688744518e-09 -9.89495294155201e-11 -2.11891236915119e-08 -4.45097681011e-09 2.70936300843519e-09 1.63755308318129e-09 6.47143773104032e-09 -1.85125307556234e-09 -7.01643637140346e-09 2.99777758720311e-09 -6.73381702720016e-10 4.26441323697497e-09 -1.74707113868234e-09 -6.29899467518496e-09 2.39824087042782e-09 -2.01425049783652e-09 -2.50528247534154e-08 2.25449389958414e-10 -1.81283447313606e-09 1.00718114776013e-09 1.59393534717244e-09 -6.87357197224995e-09 3.34449583698241e-08 6.89370865607238e-09 -5.405215255144e-09 1.41513103947045e-08 2.39476812258188e-09 5.61679409911546e-09 2.11389612341231e-09 6.51854237540886e-10 1.85889740330883e-09 3.30752324122464e-10 -7.80815814645712e-10 3.03406027165167e-09 -3.05702147219367e-09
"R2024" -6.47060146033593e-10 2.0844276626814e-09 -4.24397832542596e-10 -2.83292121972621e-10 1.59635841994375e-09 -9.08843401192511e-10 1.06746955018082e-09 5.15459551445701e-10 -1.5543688524093e-09 1.57038774532892e-09 3.13517332118086e-09 -2.01487390999009e-10 -2.75762109159613e-09 1.68309529512369e-09 5.05729844468706e-10 2.84672104004082e-09 2.03302227707062e-09 1.08853282303733e-09 -3.57358253455636e-09 -3.47180643215902e-10 8.4121890283964e-10 -2.94645428043472e-09 -4.11417314190186e-09 1.90182815910158e-09 -4.0198830187689e-09 -7.56204796134384e-10 1.32514785633147e-08 -2.5492599384923e-10 -2.1993916986227e-09 -1.54598310279019e-09 2.70052145295672e-09 -2.52631570366925e-09 9.06859557848107e-10 9.36997082084481e-10 7.87469519937524e-10 -5.57873512982536e-09 -2.55060830304843e-08 -1.96518566692115e-10 -8.54634099427637e-10 1.55911849547679e-09 1.6429069562519e-09 -5.72931462640385e-09 5.52254936490022e-10 -4.00530320872881e-10 -3.40716217558322e-09 -3.29050064584861e-10 4.01173769282919e-09 4.16604817288408e-09 3.02546276394078e-10 -2.5143204140341e-08 -7.60096178398033e-10 -3.87608835787346e-10 6.21249088855676e-10 4.95320366410897e-10 -2.10857812591693e-08 6.89370865607121e-09 6.4655301030804e-08 -1.24536366037222e-11 3.86583576889382e-09 4.96649364346299e-09 -8.13266102379674e-09 1.09248591827994e-09 2.210401600343e-09 -3.02512694699969e-09 -4.94554973767565e-10 3.00914625244827e-09 2.32496964315893e-09 -1.51723521771673e-09
"R2025" 1.17423019008536e-10 6.29630311974615e-10 -7.88975081661244e-10 1.48003572831905e-08 5.35117972629947e-09 -2.56894513721178e-09 -5.29213940830257e-10 2.66517247961073e-09 -5.54330332054669e-09 -2.4010779734498e-09 3.7224296608755e-09 -9.52488743947073e-13 2.83178788849823e-09 -2.52544132268943e-09 9.79247753092487e-10 -8.56637347601506e-09 1.54092429174882e-09 -4.57490749369966e-10 -4.12402353044467e-10 4.31283688958481e-09 -3.25614811568797e-09 1.30826358205348e-08 1.99223785057765e-09 -9.59549720823626e-09 -3.98918008103737e-09 -7.18732377924572e-10 1.50000957148325e-09 -1.01161009531171e-09 4.30870240063262e-09 1.26854180361303e-10 3.39417569143711e-10 -5.43166792612845e-09 1.27749716663149e-10 -5.14500980350019e-09 -1.63295013437068e-09 -2.62579894662184e-09 1.65497390219218e-09 -3.06198953406376e-08 1.1420154124791e-09 3.41849628943427e-09 -7.61338047240372e-09 2.7133317069026e-09 -2.48676117965008e-08 -2.50979883497686e-09 3.0034862567196e-09 1.04283963602341e-08 -5.21342851105902e-09 2.09913445133684e-09 1.07600799780262e-10 1.69196305716688e-09 -2.16205186893497e-09 1.01506785858327e-09 1.07868084209654e-09 -1.53989633371908e-08 1.41709336981028e-10 -5.4052152551411e-09 -1.24536366023264e-11 6.2120825263512e-08 5.76600963662454e-09 -6.51496668207589e-10 -2.71202367681189e-10 -2.2375461994333e-08 -3.04470943767768e-09 6.85225045882124e-09 4.75682354925503e-10 -3.33933102515258e-09 -1.63719554272817e-10 8.35426425020305e-12
"R2026" -1.02079293882452e-09 1.77581739992432e-08 -7.05565493235319e-09 9.63029047528732e-10 -1.28213094938631e-08 -1.26244880175658e-08 -3.17088739437203e-09 1.27451636918825e-08 -4.24203265013113e-09 6.97829241978782e-09 4.09258137663169e-08 1.90210152240225e-09 6.88324129895806e-08 1.77142173621019e-09 3.43315194743507e-09 -7.38387028876853e-09 2.85714212346272e-09 -1.7308237646953e-08 9.75865223346244e-09 -7.68322646476003e-10 -4.85471008925518e-10 6.65768359288787e-09 8.47553320259411e-09 1.40935535210455e-09 -1.68114449198191e-07 4.89509485239058e-09 -7.04049553883114e-09 1.06488938950863e-09 9.88276137661045e-10 -3.17982595308582e-09 1.14634161934532e-08 -3.5848411920934e-09 4.8099222608885e-09 -2.61424377889274e-08 -1.65522515625131e-09 -2.25501952067626e-07 9.44610131174272e-09 -8.43665019093964e-10 7.23916157960496e-09 7.08721296055657e-09 -3.37772392538479e-09 -7.31467880980536e-09 -2.52006600795494e-09 1.11862081845234e-09 4.08895390223368e-08 -5.71747205722138e-10 -1.48898111985036e-07 1.0766566555309e-09 -2.27258577771826e-09 -1.49798818385299e-08 5.78801259631677e-09 -4.31747568327062e-09 1.25515671894482e-09 1.10824131381802e-10 -7.40266734414698e-09 1.41513103947041e-08 3.86583576889491e-09 5.76600963662534e-09 3.96625173947122e-07 -5.03017248943547e-08 3.419549555622e-08 -1.01920723377705e-09 -4.61557223503041e-09 5.53811220471872e-09 2.1188540778534e-10 -1.05702162730995e-08 -1.26729670443608e-09 1.17687938204739e-08
"R2027" 4.43017562320724e-10 4.52058260183167e-09 7.16852124265634e-10 5.59048632321796e-10 -4.15063501597609e-10 -1.61292400267741e-09 9.44689925996252e-10 6.01109418722347e-10 1.05224371872965e-11 -1.10516218468334e-10 -1.22071143016528e-08 -3.57558820556418e-10 3.77154231903333e-09 -2.40010532055503e-09 2.22360724958784e-09 -8.25690526974236e-10 9.06062071876569e-11 2.5852220598494e-09 -5.7778380784588e-10 7.33362269358215e-11 1.96134308571863e-09 -4.66795857652479e-10 -2.0093505919441e-09 -6.01595756246887e-10 4.08258050620738e-08 -3.69275445639484e-09 3.77717358767656e-09 -1.79109566119691e-10 1.46768627757768e-09 -9.80701199623506e-10 -3.32033487601345e-09 3.31825156905308e-09 -8.10791278046852e-10 -6.4227247789758e-10 5.78125656162498e-11 4.49046608382966e-09 -1.42971278893887e-08 -2.73291360486519e-10 -7.95477882169673e-09 -4.50343118297591e-09 -6.72009480504714e-10 1.56820864406588e-09 9.20742195296873e-10 1.45082967984953e-09 -7.26001524772607e-09 -6.75396950454155e-10 -5.33406387865894e-09 1.13104888068564e-09 1.22408574561026e-10 -2.86222271001811e-09 -2.89591560086294e-10 -1.18503840418516e-08 -3.41807454439392e-09 5.71893179927553e-10 1.67022484465694e-10 2.39476812258077e-09 4.96649364346372e-09 -6.51496668208458e-10 -5.03017248943558e-08 5.20360015921079e-08 -3.00202729552671e-09 8.27989559378966e-10 1.54436497273439e-09 -1.49182932013432e-09 -7.263259018731e-09 1.31780015030534e-08 -4.49954459721703e-09 8.373882604925e-09
"R2028" 1.03618718143691e-09 1.29657807873824e-08 -8.43105037463156e-10 -1.05348993275138e-09 -1.05456930085599e-09 1.86169921078323e-10 -5.88838711303981e-10 -1.23250307929932e-09 -1.75034099688293e-09 -1.07682101051927e-09 9.27011936909318e-09 2.17911613200632e-10 -1.20926730267703e-08 2.10721967612058e-09 -8.12953190542337e-10 4.29261035929939e-10 -5.75817199984035e-09 -1.02816492072114e-08 1.23109547883484e-08 1.19548177197552e-09 8.67495049784002e-10 6.43749713266718e-10 6.32858302470713e-09 7.83889733634865e-10 -5.96448472278096e-09 9.11520941321519e-10 -4.29598309621054e-08 3.90711458684814e-10 -5.7558741604454e-09 -1.08842937699662e-09 -7.07028747985907e-10 9.87100497184075e-10 -1.33413691412944e-09 1.0157771179865e-08 -1.34811231082394e-09 -8.03025927745348e-08 -1.3154824857874e-08 1.19885738953067e-09 5.37176019130794e-09 1.27052817449386e-10 -2.73910482053158e-09 5.03794591094585e-10 -4.08554127278703e-10 -1.29217967728988e-09 1.29316253946985e-09 -1.61388551732578e-10 1.28943225388142e-08 -1.65649940350553e-09 -7.26470865267254e-10 -1.03648657741318e-08 1.14824750976762e-08 5.36906254652162e-09 -6.43938634748476e-09 -1.39151276316596e-10 3.58343816297528e-09 5.6167940991157e-09 -8.13266102379222e-09 -2.71202367684194e-10 3.41954955562209e-08 -3.00202729551911e-09 1.15060651091473e-07 6.62870512359541e-10 2.66044486058864e-09 -5.19697920592463e-10 -1.79331568695753e-08 -6.33971576680277e-09 -2.56679136625213e-09 -2.32386222064229e-09
"R2029" -9.87296402641124e-10 -6.56424765743456e-10 -7.40394112402823e-10 1.11931741777378e-09 -5.50294573196599e-10 -3.81509600912923e-10 -8.43665959231022e-10 2.53725543131088e-10 1.90270135748339e-09 -2.13636482682574e-09 -1.73540954343396e-09 4.09740514523777e-10 -8.03650042781013e-10 -4.93601240992962e-10 2.81267568447344e-10 2.99052813510111e-09 3.47425919501325e-10 1.3352897514046e-09 -8.81755450463426e-10 -3.50140639189215e-09 -5.93511357118967e-09 -4.85435514728579e-09 2.51885000206978e-09 3.4374490692701e-09 1.23221239189928e-09 2.06719034261739e-11 1.54010705760408e-09 -3.90880164851752e-09 4.28287548964077e-10 3.79626094372057e-09 -4.42629066532672e-10 4.00626979779016e-10 3.56621194805495e-10 1.27420365015531e-09 7.1463533556511e-09 3.18517273908072e-10 -2.54491335780076e-09 7.49006204953564e-11 3.27818271370366e-10 -3.5099422450098e-09 -1.9381339273109e-08 -2.38916723117459e-09 7.05727665122062e-09 8.40814040483399e-10 -5.50796528327396e-09 -5.5433686816093e-10 2.0241527437205e-09 3.38182997871469e-09 -5.32470635873444e-10 -6.27767039768527e-09 3.79020339431927e-09 1.44912382565893e-09 -4.41121778289877e-09 2.37446246080206e-09 -9.20493683578032e-10 2.1138961234104e-09 1.09248591828162e-09 -2.23754619943311e-08 -1.01920723377718e-09 8.27989559380481e-10 6.62870512358348e-10 7.76790318086957e-08 -2.25375401244063e-11 -1.7950909742694e-08 -1.81496807383639e-10 2.68370897155994e-09 1.09793892504499e-09 4.67786135599618e-09
"R2030" 2.23548731137115e-10 -3.20066216794315e-10 -5.72490959658503e-10 -1.65370261924764e-09 2.09701850015313e-09 3.84400175425345e-10 -4.71896088477956e-10 3.47756014486849e-10 -8.39996763061991e-10 -5.41447044830181e-10 -1.92719180799284e-10 2.84433709319106e-09 -6.73274392498548e-11 8.65025206613922e-10 -1.3416928380369e-09 6.02795262953839e-10 4.29152961718407e-10 -1.36240767220962e-09 1.28968636035612e-09 3.98210510521283e-10 -4.37386498070869e-10 -4.48909797073037e-10 4.87282793750707e-10 1.80578637658411e-09 -8.00762813091371e-10 2.31424695472673e-10 -9.50771223555273e-10 5.60441552747616e-10 -4.75040226335179e-10 3.83388525590202e-10 -1.19667542155882e-09 -6.92848518753914e-10 7.52777938584696e-10 -2.37438789489134e-09 -9.36791519458773e-09 1.13582868091775e-09 -7.98648725366061e-09 4.54009219273844e-09 1.4282393164049e-08 2.0683807165177e-08 8.51074450429479e-09 -4.95822021598198e-08 2.77148735881606e-09 -1.86262739806475e-09 -3.16625534151575e-09 -1.40322569784697e-09 1.0752950312126e-08 -3.19383048327179e-10 -9.35326583023898e-09 -1.00920020265284e-09 5.64285065510799e-09 -7.01737837571581e-09 6.28078803531854e-09 -7.29744294214292e-10 8.98276749471174e-09 6.51854237538825e-10 2.21040160034576e-09 -3.04470943768095e-09 -4.61557223503257e-09 1.54436497273389e-09 2.66044486058869e-09 -2.25375401228151e-11 6.04097621743472e-08 -7.75902992432481e-09 -9.77152237688944e-10 -6.77503051432966e-09 -2.57059801994071e-08 -1.30998700304629e-08
"R2031" 8.20993379479065e-10 1.32336485941201e-10 2.56822303066437e-10 -1.99993331322545e-09 1.943079429865e-09 -1.45399204143077e-09 1.2444396654834e-10 4.29228920789708e-10 -1.70596375783608e-09 7.30275879122623e-11 1.98000632980274e-09 -7.94496244232525e-10 -9.26955119908442e-10 -1.12838475716444e-09 1.06002104545068e-09 7.77429135301523e-10 -2.99318967686639e-10 -1.12469951871516e-10 3.50750310979531e-10 1.48482053356618e-09 5.71375426535874e-10 -4.57231806839831e-10 6.67206708059657e-10 1.45724981953095e-09 3.43456816162049e-10 -1.16470042854219e-09 -9.16284466600782e-10 3.02008949393352e-10 1.38668698258414e-09 -8.38119225812356e-10 -2.7357674326447e-10 -2.20095731190335e-09 -2.77855707045485e-10 -9.9578559738503e-10 -2.26816209016985e-09 -4.9366844129555e-09 5.77474159581204e-09 1.08997397580037e-09 -1.01330854045563e-09 -4.88586443346507e-09 -2.36816203878991e-08 8.08685984973465e-09 -2.92824971013546e-09 5.00219826175183e-09 -2.47213838494149e-09 1.39015855872222e-09 -1.19963476601355e-09 -4.90854843346244e-10 1.11981110122539e-09 -5.48945700734227e-10 -2.52612729160032e-10 9.30091353493214e-10 -5.18485387578734e-10 -6.26901408456111e-10 -2.3248868496068e-08 1.85889740331102e-09 -3.02512694699983e-09 6.85225045881894e-09 5.53811220471919e-09 -1.49182932013338e-09 -5.19697920593803e-10 -1.79509097427008e-08 -7.75902992432282e-09 4.07013833929703e-08 4.94053325270699e-10 8.64359303519716e-10 3.87714070578097e-09 5.24583997870302e-09
"R2032" 2.44720406938869e-10 -1.66138109728772e-10 1.54824371330057e-09 9.33912441154595e-10 -3.02743289844369e-09 -2.0540466887818e-09 -6.47746222160119e-10 1.7685611236197e-09 2.51401657756515e-10 5.39023368816935e-10 -4.03509783259503e-10 8.38258694303196e-12 1.53979281796382e-08 -3.80323224456533e-09 1.66983091312252e-09 -3.51608798020752e-11 -1.58459158127344e-09 -7.65487891898121e-10 2.85959144061499e-09 1.56917751471278e-10 -1.52036921797665e-09 -1.19325573037968e-09 4.93124316456556e-10 -1.88821439931539e-10 -1.40036244596567e-09 -8.10078070835356e-09 4.23238406668226e-09 5.8205855764795e-10 4.17634802870203e-09 5.64800730189691e-10 2.04186066026342e-09 1.74142547914901e-09 -7.60273417291206e-10 -8.57701199680072e-10 -2.72580505505877e-10 1.39966237988116e-08 5.79366411728426e-09 -4.86741292396083e-10 -9.94644169680772e-10 4.76176567427382e-09 6.21208243498907e-10 -3.67138159688999e-09 -6.17585395864898e-10 -3.10086719833853e-10 1.26507399270793e-08 2.47854414206744e-10 -3.94137254499463e-08 -2.14543603974625e-10 -1.61127959319004e-09 1.75817573700494e-09 -1.71891343268634e-09 -2.21795819437792e-09 -3.82134232351151e-10 -2.21926045965162e-10 -1.34358359822193e-09 3.30752324121123e-10 -4.94554973768987e-10 4.75682354925654e-10 2.11885407785118e-10 -7.26325901872942e-09 -1.79331568695761e-08 -1.81496807382372e-10 -9.77152237688631e-10 4.9405332527044e-10 2.12909196531323e-08 7.67489787331122e-11 5.78098859799544e-10 5.25056702200317e-09
"R2033" -1.29881817574129e-11 -8.28503871002523e-10 -1.83454212735834e-09 -3.97524275932872e-10 9.96061831871257e-11 1.47906970163e-10 -5.64704493409227e-10 -9.57093063476502e-10 5.93380002087788e-10 1.81666034136982e-09 8.71623861100729e-09 -6.88099336231551e-10 -1.63841078332732e-08 1.87109385884377e-09 1.52764031917209e-09 -5.53187124714498e-10 1.77061932730649e-09 -1.21227402649151e-09 -3.86431967181675e-09 -5.69865016320076e-10 4.62520722674111e-10 2.9697169072585e-10 -7.18772713648974e-10 3.40987454800635e-10 7.41800752503552e-09 2.91412471716887e-10 6.87930369160493e-09 -7.93120236013809e-10 -1.86133342290271e-09 -1.2472829055919e-10 -4.85622389512142e-09 7.23379902127157e-11 6.69935700255818e-11 1.51697733970237e-09 7.5690118748612e-10 8.84099607745953e-09 -3.22238515793724e-09 -9.38047177167301e-10 -1.94350797537424e-08 -1.5439623038556e-08 -4.8471871402872e-09 -1.08878893716519e-09 5.83653902730718e-09 4.98992220876129e-09 -4.50541091382798e-08 -2.93537224755901e-09 1.78896459367587e-08 7.74334328341276e-09 6.24049843054509e-09 -1.03621314658854e-09 7.2039803451588e-09 -2.3340391423216e-09 -9.62292069860367e-09 1.53639417854498e-09 -3.56769520054886e-09 -7.80815814645755e-10 3.00914625244747e-09 -3.33933102515344e-09 -1.05702162730995e-08 1.31780015030541e-08 -6.33971576680259e-09 2.68370897155996e-09 -6.77503051432942e-09 8.64359303518747e-10 7.67489787332981e-11 4.78040794598076e-08 1.24450484048155e-09 7.62393680532425e-09
"R2034" -2.20774214666255e-10 -8.14517234584541e-10 6.81891874046136e-11 3.20860798773513e-10 -2.04956680620382e-09 6.4431836330939e-10 4.86842609160016e-10 -7.07123050613169e-10 5.02582037279195e-11 -4.73684984623925e-10 -8.02800027329487e-10 -1.0077694331682e-09 7.59200051160606e-10 -6.77665914421286e-10 -5.59985213106941e-10 -4.80573450563492e-10 4.43655669819294e-10 -1.06636290430355e-09 9.70191823662303e-10 -8.82961371191903e-10 -9.82812835571963e-11 -6.5869806652727e-10 3.01194786300307e-10 -4.50433382870168e-11 -1.13097299048373e-09 1.00197883662479e-10 1.85741577141637e-10 1.45567327993218e-10 7.03365943011123e-10 -5.54313551137503e-11 1.56328460042876e-09 3.71227153744893e-09 6.80161836913731e-10 -1.61009160116297e-09 3.35199490543101e-09 3.66820796360092e-09 7.11596900136207e-09 -1.56471599307110e-09 -2.50170047535621e-09 -6.18682568683686e-09 -2.15446784298542e-09 1.64326346699361e-08 -3.62235000057125e-10 -6.55043342407859e-10 1.54813753299975e-08 2.33805822799588e-10 -6.44315239829286e-09 -4.35585783967532e-10 6.52672375672482e-09 -2.1316121228497e-09 -5.64065137786358e-09 -5.46070847199227e-09 4.51173738644173e-09 1.08805712399968e-09 -1.04673656740192e-08 3.03406027165154e-09 2.32496964315794e-09 -1.63719554271378e-10 -1.26729670443496e-09 -4.49954459721546e-09 -2.56679136625296e-09 1.09793892504236e-09 -2.5705980199403e-08 3.87714070577975e-09 5.78098859800399e-10 1.24450484047993e-09 2.86170346809058e-08 -1.46391086194496e-08
"R2035" 5.13320314961598e-10 2.27322581799565e-09 7.44349322669444e-10 1.38865445414299e-09 4.32136576928612e-09 -6.96119000659398e-09 -1.44590486804818e-09 2.3177090729865e-09 8.70958627765128e-10 1.14016167213243e-09 -2.58271373412915e-09 1.41986448752283e-09 7.93486034054397e-09 -7.20209993222759e-10 7.2176763974846e-09 1.33490978206284e-09 -7.37848716580501e-10 9.67642292222565e-09 -6.83524160962379e-09 1.005726816333e-09 5.5380473392401e-10 -1.02944235461709e-10 -1.29429556637631e-09 -1.50458612494145e-09 1.02791504503934e-08 9.24893689942673e-10 -3.04024667303038e-10 -1.06271352990183e-09 -7.59517496791357e-10 5.58127351836285e-10 -4.92683445491823e-10 -1.2013844942006e-08 -2.82522238527809e-09 4.65013697827554e-09 4.58591731639641e-09 -1.23336541795223e-08 3.97498239854177e-09 1.79532749140455e-09 -1.47884446566097e-08 5.56474772703751e-09 -7.58068630059503e-09 9.27931709909809e-11 -3.23474219258458e-10 1.3015267147126e-09 -1.98914712297914e-08 1.98071797872071e-10 -2.66425843113559e-08 6.76831648539189e-09 -1.62567357258834e-08 8.80084535776907e-10 -2.91346777862337e-09 1.19986832167721e-08 -2.50987922453433e-08 -1.26919488994543e-09 -1.06136600645338e-08 -3.05702147219165e-09 -1.51723521771609e-09 8.35426425206665e-12 1.17687938204738e-08 8.37388260492458e-09 -2.32386222064303e-09 4.67786135599657e-09 -1.30998700304634e-08 5.2458399787028e-09 5.25056702200216e-09 7.62393680532495e-09 -1.46391086194483e-08 7.0517596265437e-08
