# Supplementary material for: NODDI and Tensor-Based Microstructural Indices as Predictors of Functional Connectivity
Source: PLoS One. 2016 Apr 14;11(4):e0153404. doi: 10.1371/journal.pone.0153404 (PMC4831788; doi:10.1371/journal.pone.0153404)
Supplement: S1 Data — a) Functional connectivity matrices, both fMRI and EEG connectomes across all subjects, in the form of precision matrices and b) structural brain connectivity matrices across all subjects and microstructural indices. Columns and rows are named according to the corresponding brain region that represent. (ZIP) [file pone.0153404.s001.zip › DATA/EEG/41/precShr_EEG_wholeTS1_4.txt]

"C1001" "C1002" "C1003" "C1005" "C1006" "C1007" "C1008" "C1009" "C1010" "C1011" "C1012" "C1013" "C1014" "C1015" "C1016" "C1017" "C1018" "C1019" "C1020" "C1021" "C1022" "C1023" "C1024" "C1025" "C1026" "C1027" "C1028" "C1029" "C1030" "C1031" "C1032" "C1033" "C1034" "C1035" "C2001" "C2002" "C2003" "C2005" "C2006" "C2007" "C2008" "C2009" "C2010" "C2011" "C2012" "C2013" "C2014" "C2015" "C2016" "C2017" "C2018" "C2019" "C2020" "C2021" "C2022" "C2023" "C2024" "C2025" "C2026" "C2027" "C2028" "C2029" "C2030" "C2031" "C2032" "C2033" "C2034" "C2035"
"R1001" 5.96543212107871e-08 4.6883746285683e-10 9.61198028163977e-10 4.99965270655274e-10 9.78506309635411e-09 -2.72874600447648e-08 -2.18134783965403e-09 -1.24348083466888e-08 7.95364955544322e-10 -4.73075735273389e-09 3.17706883241316e-09 2.33845279068615e-09 -1.28947616724707e-08 1.4928776239042e-08 1.18025780505555e-08 -3.67082583951535e-09 -6.61574777580655e-09 -1.99313332499308e-09 2.67089341160451e-09 -2.84014616704982e-09 2.16052791417921e-08 2.43547138596602e-09 1.93152311057633e-09 -3.41345388405346e-09 2.53717162157411e-09 -3.20616298452696e-09 -1.23115678097062e-09 4.85442996598309e-09 -2.15099593716057e-08 -2.05745962762634e-08 5.37973898214799e-10 -3.17415755486671e-09 -1.60468136784425e-08 1.84811199384726e-08 -2.90000430678325e-09 1.36558279319952e-09 -3.16139001053963e-10 5.56044751449035e-09 -4.41925592531818e-09 -7.26931103018811e-09 6.98133578963657e-09 1.13086069610206e-08 6.03599585292478e-10 -1.79433817796788e-09 -9.38763642227867e-10 2.27615225403737e-09 6.80192990605419e-09 -2.71467163059919e-09 1.79115367855521e-09 1.85266315667282e-09 -1.24514569404406e-09 1.43731223330909e-10 1.60050380136896e-10 -9.17308907128101e-11 -3.24862893033391e-09 -2.00266106032e-09 1.65055433785353e-09 -3.55722373040935e-09 -2.56679866345678e-09 -1.12784618651487e-09 -2.76292126219534e-10 -5.54635366393396e-09 -4.02502411240761e-09 3.34399942038836e-09 -8.64416250518489e-10 1.72611358493019e-09 1.81495415227297e-09 2.14819271474538e-09
"R1002" 4.68837462856532e-10 2.74825717544408e-08 -1.82523673553434e-09 5.11123334019425e-10 -9.56338976741008e-10 3.74310677799936e-09 -1.61838598734072e-09 -1.6832185881818e-09 -6.07925321380297e-10 -1.81920157880577e-09 -6.56519598759263e-09 2.90542421900832e-10 6.62099310548296e-09 6.87658655612997e-10 -2.21090727946018e-09 -7.91888173886599e-09 -4.99768712722787e-09 2.51284435148749e-09 -2.92466066623548e-09 8.07052245793895e-10 8.81665740274933e-10 1.34132195302109e-08 3.6086366628173e-09 4.68793996732209e-10 -1.65748539637292e-09 9.29753289917933e-09 -3.02559463770845e-08 -2.63465932342455e-09 4.12300456523973e-09 2.77449495638128e-09 1.23693948896673e-09 7.4561847165351e-10 -1.01206611087704e-09 -4.26257277242654e-09 -2.81463337910867e-10 -2.13417184660914e-08 2.3318403417786e-09 -1.44920925594383e-09 1.83432042988881e-09 6.87277542718609e-09 -1.36176504604954e-09 -3.5593298889131e-09 3.29724512864571e-09 1.35843949678352e-10 1.55830958826435e-09 -1.17301178838805e-09 -6.12524030042086e-09 -1.16026440368968e-09 -3.31533519548199e-09 1.86612325256072e-08 -3.49959254239683e-09 4.5117523815213e-10 2.82039003676044e-09 -7.3490942905367e-10 3.22644249032773e-09 -2.35021600571979e-08 -6.41796964172288e-09 2.27560734061039e-09 9.71418883480277e-09 4.24250015052994e-09 1.44279961434795e-08 -6.82280143372269e-09 4.12537723517159e-10 3.95836745166336e-09 -1.83028567173235e-09 -2.0468060985659e-09 1.42581484334226e-09 -1.02322896048777e-09
"R1003" 9.6119802816473e-10 -1.82523673553395e-09 4.63606204778072e-08 -1.47150358800961e-09 9.33944313375958e-10 9.32153794220827e-11 -1.69323418356809e-09 -1.71775271118424e-09 -2.42835548743635e-09 -2.74910612938228e-09 1.33665302150352e-09 3.14426940035316e-10 -3.22341154433196e-09 3.72825145258161e-09 -1.30771209120336e-11 5.55897771188146e-09 4.38681640756451e-09 -2.99530950196011e-10 3.88449939905048e-09 2.21556824354737e-10 2.60187436818122e-08 4.35641877178696e-09 -5.9194332398089e-08 1.12180088999728e-09 5.26916486061011e-09 -2.73920837403044e-08 7.67352184022499e-09 6.27274158938692e-10 -7.22170208798266e-09 -5.39883534899037e-10 2.53673592080517e-10 -6.82303278366123e-10 -6.75861343997218e-10 1.19783222193938e-08 2.67305611201248e-09 1.75569905584969e-09 -1.81051932343069e-09 5.95495129680429e-09 -3.25553794513379e-10 -6.11830980078321e-09 -5.13666430322878e-10 4.69515182534549e-09 2.29586664202003e-09 -3.62274481150112e-10 3.5369520992924e-09 -1.12790647291427e-09 -1.24771227527548e-09 9.79421469591178e-10 1.91582178173067e-09 1.17766958069333e-10 -5.34393528331582e-10 -1.14375931884824e-09 -3.26996351980708e-10 -7.04176685268587e-11 4.25617783927922e-10 -2.94476919244515e-09 4.39599406519621e-10 -4.35531108878092e-09 -5.62629174636952e-09 1.93485877727214e-09 -1.97775058997797e-09 -1.22431127731705e-09 -3.06136636727067e-09 -6.5918086379032e-10 1.59632589290581e-11 -3.61997272989542e-10 -1.98385358193837e-10 5.47265399815491e-10
"R1005" 4.99965270652859e-10 5.11123334020045e-10 -1.47150358800815e-09 1.77656315766818e-07 1.25540077907561e-10 -7.37179547627466e-09 1.06284747736515e-08 1.06043032482486e-08 2.17888554079391e-08 -4.94508903546777e-08 2.18808391634461e-10 2.5722966523106e-08 -2.0277489331096e-09 -4.74497033596613e-09 -2.97338226757345e-09 -1.20476749711039e-08 4.90772703721594e-10 1.73402285399059e-09 -3.54191572064664e-09 -3.85999820977706e-08 -3.63822291811602e-09 3.22437807243437e-09 3.74523131914356e-09 -1.15981108339835e-07 -1.06750422366483e-09 6.49219649551419e-09 -4.69654962674448e-09 3.46582994884503e-08 2.11888459633396e-09 -7.83371541850785e-09 1.11230705716641e-09 -3.90825127180821e-10 3.47907757441228e-09 -9.11935372586131e-10 -6.59907752835431e-09 -4.44449347551333e-10 -1.79721087927184e-09 -8.95484576077059e-08 2.52830971951477e-09 -1.20611435043057e-08 -5.29075621352233e-10 -2.51258827566287e-09 -2.46396746999375e-08 -4.13923433736912e-09 -1.22232250682726e-09 4.15983104268428e-09 3.38336813361737e-09 7.88583935827336e-09 1.20451297414879e-08 9.8653995318748e-09 -2.4133782126721e-10 6.93279028660816e-10 2.49455100454105e-09 1.28451392124712e-08 -3.45217962585972e-09 -5.32373649288214e-10 -5.87689392590651e-09 4.25453262562998e-08 8.40003406347283e-10 -2.66598544504168e-09 4.0646559804849e-09 1.30052438081084e-09 -1.0829650287005e-09 5.91384936130739e-09 -4.37627382689353e-10 1.52122522825932e-09 4.51179135476702e-09 -2.50893876680581e-09
"R1006" 9.78506309635453e-09 -9.56338976740891e-10 9.33944313375945e-10 1.25540077907699e-10 2.11820054221345e-08 -2.56778660836792e-09 1.28142454496354e-09 -2.45984447228808e-08 1.96386972449762e-09 5.63745531628554e-09 7.17595754705171e-09 -1.34273365748267e-09 -2.29885790090001e-08 2.0412506460878e-08 3.43690968317635e-09 -1.76062976725648e-09 1.99688801272425e-09 5.66894205975307e-10 -1.59887372092897e-09 -4.49733497265132e-10 5.12102894028658e-09 7.88237496391952e-10 4.32606379183343e-09 -2.60968662141889e-09 4.89120269047383e-09 -1.27950923155292e-09 -1.35830962809413e-09 9.62026765386329e-10 -1.44446760122535e-08 -9.17540020836064e-09 1.91654784975891e-09 -8.19053768479197e-09 2.16673836869833e-09 6.73659514075432e-11 1.28282613138107e-09 3.49438690992708e-09 -7.65656053585087e-10 8.8193614944907e-10 -3.04901748502818e-09 -2.01900376246663e-08 4.50153494226424e-10 1.256220979482e-08 -2.53073366637591e-09 1.47682834236268e-09 1.43336898517617e-11 5.80921782461886e-10 7.5453795816858e-09 1.04136766946856e-09 8.96266758499304e-09 3.39823220173639e-10 4.03503528274412e-10 -7.14309270351965e-10 -8.05450798954915e-10 -5.20173396722881e-10 -1.23173287852554e-09 -8.29276494924343e-10 2.19208398052013e-09 3.94664477986494e-10 -3.11496350202365e-09 5.16075977469482e-10 -2.53649298823348e-09 5.86566377260499e-10 -5.63405126554806e-10 8.90686279921707e-10 5.33098413224158e-12 1.51939552120239e-09 -6.77057756974455e-11 2.14372104935779e-11
"R1007" -2.72874600447643e-08 3.74310677799926e-09 9.32153794225167e-11 -7.3717954762753e-09 -2.56778660836795e-09 1.18217962340812e-07 1.84612600180784e-09 -3.98343116031105e-08 -2.57665837264185e-09 -6.05346618783138e-08 -6.75135753335721e-09 1.68413140962222e-08 1.54407359756459e-08 1.99503551207686e-08 -5.74220620169906e-08 -4.57595905872505e-09 3.02295871679686e-09 4.10950138819309e-09 -2.83759610270829e-09 2.63898000272444e-09 -5.97805317109896e-09 8.60582579040912e-09 -5.48630119456784e-10 9.86854843767331e-09 1.02671211347453e-09 -7.38497839883206e-10 -4.14540422342584e-09 -1.00042009219672e-08 -7.2113036393319e-09 7.01919778210244e-09 -8.26507654127618e-10 -5.29140170131688e-09 7.94174450869787e-09 -6.75681661047672e-09 -6.1811198604994e-09 -3.84329329266447e-10 2.04612259223115e-09 2.59426879834981e-11 4.24729534486113e-09 8.11391187132991e-09 -1.44067492193517e-09 -8.7098259666977e-09 5.38769392079363e-09 9.11983444371645e-09 6.92305164827509e-09 -1.00623453667718e-08 -1.04771788769721e-08 3.49468176291079e-09 -3.12186897480679e-09 5.59406911369529e-09 -4.67108973409316e-10 -1.9011014502327e-09 9.64719293051919e-10 1.73019903444482e-09 3.490711613466e-09 -4.20696473022607e-09 -4.54371681759772e-09 -2.59231841538255e-09 4.04642846433948e-11 2.05909239659476e-09 -3.01854962840731e-09 2.56400964302022e-09 7.93594417384296e-09 -4.70639634129487e-09 2.7900695791116e-10 -5.1472054070472e-09 9.84666888274598e-10 -3.50430167853213e-09
"R1008" -2.18134783965349e-09 -1.61838598734056e-09 -1.69323418356969e-09 1.06284747736533e-08 1.28142454496322e-09 1.8461260018074e-09 1.16259585823303e-07 6.60991918466873e-10 -5.30005176407295e-09 -5.56062536279128e-08 2.99663951167781e-09 9.60833568571795e-09 -1.52496421891128e-09 -4.51185231141043e-09 -3.13552703784295e-09 1.30766786482335e-08 -2.26073366223061e-09 8.69136299336931e-10 2.3076164765191e-11 -9.44482781139889e-09 1.23545859106231e-08 -1.14659947236717e-08 8.85223079565491e-09 1.17863811486909e-09 -1.56612083444797e-10 -3.70105548719231e-09 2.95144699075438e-09 -3.25122550554948e-08 -3.85301684821191e-09 -5.21131105316764e-08 2.15371513560994e-09 5.33307619651412e-11 4.40923018145404e-09 9.03828453764102e-10 1.63752785517404e-09 -2.6479638199498e-11 -1.61998455877656e-09 -1.06431267263386e-08 5.45891405756038e-10 5.26528877970387e-09 -8.30216351627842e-09 -5.30403221675682e-09 7.31046636725677e-10 9.55960646382091e-09 2.46201251388733e-09 -3.42775398936508e-09 -3.87777878429614e-09 -5.93242338177637e-09 -1.39716744348898e-09 -1.03126768848526e-08 9.3767850113799e-10 -1.55974949631828e-10 -4.98513075319282e-10 -6.78882807391003e-10 -6.31674002899579e-09 8.25232492674861e-09 3.35468607989301e-09 1.33653862429735e-08 8.69227386105944e-10 -1.92216427383926e-10 -9.51703259673785e-10 -2.05498610841813e-09 8.14939979474772e-09 3.24380477223434e-09 -9.08735296827372e-10 -4.75230211190607e-10 -1.11998698128291e-10 -1.65021579278497e-09
"R1009" -1.24348083466881e-08 -1.68321858818178e-09 -1.71775271118422e-09 1.06043032482486e-08 -2.4598444722881e-08 -3.98343116031094e-08 6.60991918468318e-10 9.01713984370275e-08 -1.18705672106253e-09 -4.72398002170566e-09 -7.28276338593871e-10 8.66434927449148e-09 1.17937616721101e-08 -7.83387020962065e-08 5.73826355244372e-09 -1.81072369369005e-09 -2.27369819547557e-09 6.27605846527141e-10 -2.95541683781013e-09 -7.28519045329869e-09 -5.598088590842e-09 3.28054626968048e-10 -4.5920314737485e-09 -3.36310704684156e-09 -4.57050076973729e-09 4.96745071873952e-09 2.40274424598677e-09 2.75921946707374e-09 2.85640698955402e-08 6.21823474092395e-09 -5.89879520859824e-10 1.19279497391689e-08 -1.80039873368278e-09 4.58315318726247e-09 -5.10352277414517e-10 7.95892761207478e-10 -2.62261227862666e-10 -1.17223060482043e-08 3.49419704937841e-10 6.25083650102802e-09 -1.79027676043193e-09 -4.95586375521817e-09 -2.37643951397572e-09 -4.24030357486184e-09 1.08548366720877e-09 5.98417234906241e-10 -1.26739050073236e-09 3.25072933469359e-10 -3.10454692417744e-10 1.22082299124148e-09 1.04606874305907e-09 6.7026875487204e-10 3.60599174924052e-10 4.18727253116189e-09 -7.68466057431563e-10 1.0237590764932e-10 -1.57927745962504e-09 7.7309893625116e-09 8.56103366597269e-10 -1.99094640656877e-09 7.53202277946097e-10 -3.49883345397178e-09 -1.70433516136728e-10 2.45756616643141e-09 -1.46214782651733e-09 -3.0416847802694e-10 -9.20741206769977e-10 -9.13452400273595e-12
"R1010" 7.95364955544466e-10 -6.07925321380447e-10 -2.42835548743587e-09 2.17888554079398e-08 1.96386972449754e-09 -2.57665837264182e-09 -5.30005176407275e-09 -1.18705672106242e-09 3.90905906629417e-08 9.36508559182679e-09 2.12037588886521e-09 -4.11446233487683e-09 -5.04378828942659e-09 4.28356280261026e-09 1.38891860487854e-09 -4.18138560008854e-09 -1.851387606552e-09 -4.29288282059646e-10 1.27687983962641e-10 -3.77175954874509e-09 -7.56136739793764e-09 -1.22283541789595e-08 8.65594086503996e-09 -4.75516720870122e-08 9.09368512199173e-10 8.66623954843134e-10 -9.34444192511256e-10 8.3797720229702e-09 -8.87104359636303e-09 3.49132573516301e-09 4.77188419591555e-10 -1.71408486778787e-09 1.52924100401933e-09 4.45226927928149e-09 -5.83321925837564e-09 1.80284464906042e-09 4.34811858019198e-10 2.87961462672747e-09 9.14847400348364e-11 -2.49053075589214e-09 2.16808723241696e-08 9.01365459227705e-10 -1.52245563030719e-08 -1.05944589339377e-08 -1.5001622077876e-09 1.33731772163758e-08 3.38461217095081e-09 1.8290136920076e-09 3.40581706646841e-09 7.30718082151408e-09 -1.53277690011168e-09 -1.06920488470983e-09 1.8932153549024e-09 3.11079023384702e-09 3.67056855449808e-09 5.54935010234292e-09 -6.01689447796986e-09 -2.43624177967325e-08 -1.52439193425818e-09 -1.60539973674727e-10 -5.23828537058844e-10 4.51946472689425e-09 -2.04553762998355e-09 -3.61527659634864e-09 6.03423239784599e-10 5.2809444617643e-10 3.54797245034807e-10 4.5358495501247e-10
"R1011" -4.73075735272893e-09 -1.81920157880604e-09 -2.74910612938278e-09 -4.94508903546795e-08 5.63745531628538e-09 -6.0534661878312e-08 -5.5606253627905e-08 -4.72398002170851e-09 9.36508559182448e-09 2.56630674328264e-07 1.32071732779817e-09 -6.79150135631975e-08 -1.17187890454461e-08 -3.95454072625653e-09 4.54145883271206e-08 -6.31128668288165e-09 -2.52711391759079e-09 -7.04896970490027e-10 3.66919623425304e-10 2.98804746691385e-08 -6.7161430557633e-09 2.28470418105791e-09 8.50121649085236e-10 9.92040331398357e-09 3.52975615987756e-09 1.16767790227846e-09 3.61338197278967e-10 7.89493740354602e-09 9.06491058047388e-09 1.06544253138931e-08 -9.22498333745071e-10 4.3252577808098e-09 -4.00693733520215e-09 2.08801013449765e-10 3.00490771969149e-09 3.45456910836362e-09 4.59170102256258e-10 1.81148393445673e-08 -5.62565420184165e-09 -1.34429929397359e-08 8.14487701928765e-09 2.16622908261481e-08 -4.68599297471996e-09 -1.83964835428943e-08 -8.08989201503709e-09 1.67640043526681e-08 8.06820541491994e-09 -3.6858963040008e-09 -1.25377735329725e-10 1.68545607543635e-09 -3.71533288718008e-11 -1.1299809683288e-09 -2.04654227059596e-09 -1.62038516603586e-08 4.35675266817923e-09 -1.45917917527244e-09 -1.93968771145003e-09 -1.09855328505267e-08 -1.84116938622173e-09 2.89983651736348e-09 -4.85061745312382e-09 -6.61211547585355e-09 -2.00155893948032e-08 2.78673898750621e-09 8.55336476012418e-11 5.81123825011307e-09 -1.97772248461444e-09 8.60959722255261e-09
"R1012" 3.17706883241308e-09 -6.56519598759268e-09 1.33665302150333e-09 2.18808391634035e-10 7.17595754705174e-09 -6.75135753335703e-09 2.99663951167824e-09 -7.28276338593851e-10 2.12037588886502e-09 1.32071732779832e-09 3.8809999602462e-08 -3.41855662392153e-10 -3.28581503105426e-08 2.21160273160365e-09 5.73373926026519e-09 -2.1701083111199e-09 -3.97513272902212e-09 -1.94618153660387e-08 1.44487762369434e-09 -8.98397661658994e-10 7.40722962480225e-09 6.39490760818793e-10 -5.51345164783386e-10 -3.33118927430988e-09 -8.18435522249853e-09 -3.9587573572438e-09 1.25069767255698e-08 2.2842284545753e-09 -1.1529435057584e-08 -9.10350699185297e-09 -2.16250963435068e-09 -4.11501474746901e-09 1.25582205201166e-09 8.31537664087911e-09 1.9611524117403e-09 -8.11450778333892e-11 -3.73283775395818e-11 3.83525357915938e-09 3.76327200883463e-09 -1.63435245831503e-08 -2.25410452824459e-09 5.6777766360668e-09 -9.42706738146129e-10 5.38407713840279e-09 -6.82608882614156e-09 -1.12325528583165e-09 1.65637971768633e-08 2.57585012632654e-09 4.18450148413154e-09 -3.61309476831313e-10 1.54820669105059e-09 1.50502293796208e-09 -5.01267156122917e-10 -1.2786450993036e-10 2.16038546626031e-09 -1.86587974623628e-09 1.28418270645332e-10 -2.07546247763066e-09 3.35561810781028e-09 -2.91017297162116e-09 1.82032901146563e-09 -1.05162033975995e-10 -2.60369009689943e-09 1.21486979784203e-09 2.93818084988298e-09 2.20739712473963e-09 -5.45640002397261e-10 -5.72511228856311e-10
"R1013" 2.33845279068574e-09 2.90542421900858e-10 3.1442694003493e-10 2.57229665231058e-08 -1.3427336574825e-09 1.6841314096222e-08 9.60833568571717e-09 8.66434927449206e-09 -4.11446233487685e-09 -6.79150135632009e-08 -3.41855662392255e-10 4.87246518447367e-08 5.95358389776831e-09 -6.17530573711465e-09 -2.21713387867464e-08 1.51920580845456e-10 4.27166330227118e-10 6.63097661473362e-10 -1.43852408568652e-09 -2.85987279806029e-08 -1.70328314002395e-09 3.43950446861838e-10 2.47060962186978e-09 -3.2929862005749e-09 -1.33820285299634e-09 -1.29435397907319e-09 5.32205881244651e-10 -4.9142508184966e-11 1.20748428589629e-09 -3.70012020544728e-09 4.73851047570992e-10 -1.27844992861346e-09 3.48936633154784e-09 -1.37740228180972e-09 -2.40610244574256e-09 -1.07894063077836e-09 -4.84287154736874e-10 -1.7114121602947e-08 2.03111002625126e-10 -3.01143692536385e-09 -4.9929836758013e-10 4.14167828374078e-10 7.86386442751781e-11 3.03747973415255e-09 4.83958552863431e-09 -1.01811548679853e-08 -5.32173403827165e-09 -1.32283132818645e-09 4.69564708719977e-09 1.29163807259446e-09 4.3821570281842e-10 1.48599870062877e-11 1.46244570205963e-09 1.3383641915611e-08 -2.03787181385594e-09 -3.8852348551133e-10 -1.06662854507224e-09 6.33452083913857e-09 7.18324923404943e-10 -2.34417845038474e-09 2.28456842457431e-09 3.17578723430355e-09 1.65506054453106e-09 -1.04121202844286e-09 -1.05677304498351e-10 -1.43390010722471e-09 3.20769375429205e-09 -2.30237318333105e-09
"R1014" -1.28947616724707e-08 6.62099310548302e-09 -3.2234115443319e-09 -2.02774893310936e-09 -2.2988579009e-08 1.5440735975646e-08 -1.5249642189113e-09 1.17937616721101e-08 -5.04378828942655e-09 -1.17187890454459e-08 -3.28581503105428e-08 5.95358389776811e-09 9.34837114138228e-08 -6.23301447736656e-10 -1.64077236150939e-08 3.79970949563935e-09 1.04559591888473e-08 6.863584869089e-09 -9.47486642410843e-12 -1.69005661947002e-10 2.54952920619006e-09 -1.52214241415615e-09 -4.32117672094872e-10 6.58715161648668e-09 -1.18556788369588e-08 4.03883394809602e-09 -6.27585934610795e-09 -2.05594173037515e-09 2.56805453108567e-08 4.85665113259545e-09 -7.99082204981339e-10 5.45887647553944e-09 4.75053906974977e-09 -4.01781522150554e-08 -1.05064910302884e-09 -1.86407227195425e-08 2.39304871704086e-09 -2.86266681172398e-09 1.0948022665644e-09 2.3883583499939e-08 2.28858566466231e-09 2.63407508116707e-10 2.90041891133818e-09 -7.0042154628377e-09 2.32664029364245e-08 2.04289168440799e-09 -7.40963086866565e-08 -8.31344008775728e-09 -1.05914087223912e-08 -4.6028104394818e-09 -1.10219897901557e-09 -6.07371769869401e-09 2.76225581486154e-09 2.07167769902018e-10 -3.76178551947802e-09 5.9385466107903e-09 -4.87404307678856e-09 4.62037621269606e-10 2.3639678001613e-08 6.40959824253402e-09 4.96311579998764e-09 -1.05169709789453e-09 -5.41356301109778e-09 9.93397494302516e-10 5.90611113747453e-09 -9.83292215094823e-09 1.43165999126623e-09 5.40646248562762e-09
"R1015" 1.49287762390429e-08 6.87658655613237e-10 3.72825145258176e-09 -4.74497033596628e-09 2.04125064608784e-08 1.99503551207686e-08 -4.51185231141093e-09 -7.83387020962093e-08 4.2835628026102e-09 -3.95454072625535e-09 2.21160273160359e-09 -6.17530573711496e-09 -6.23301447736741e-10 1.96619070323915e-07 -2.69482320108278e-09 1.04667863086456e-08 4.07906652590978e-09 -6.20057284627095e-09 1.33254045144125e-08 3.55840345306299e-09 -2.61993630235084e-10 -8.89060379140508e-09 -2.20189375831966e-09 -3.48237558792505e-09 3.666393187336e-10 -8.48424413168461e-09 2.12804267153529e-09 5.0140161051282e-10 -1.01533412371622e-07 3.54390895906624e-09 -6.46607033446988e-09 -3.8038608058747e-08 4.71045043748115e-09 1.01873576332302e-08 1.69664568418658e-09 -2.96273414314009e-09 1.06047025025935e-09 8.20222239734522e-09 -2.71263042193105e-09 -3.0289581142757e-09 5.93530240429088e-09 4.41476408460809e-12 8.26656251500146e-10 1.08938026713124e-09 -7.92517885771868e-10 2.36989812398349e-09 -3.26613879024324e-09 -5.21844478303533e-09 3.39028417213861e-09 -8.53478855989680e-09 -4.44467103185498e-09 -6.79145076754402e-09 2.97249632678606e-09 -2.50619601141554e-09 -3.38443115061331e-09 5.89226641847214e-09 5.58887778736243e-09 -1.11076088712e-08 1.83496309547325e-09 4.98748506447903e-09 -1.4341188191923e-09 5.4810390945183e-09 -1.67825876340972e-08 -5.52102853465904e-09 1.14774493040711e-09 3.15401412628832e-09 3.31482297327465e-09 7.9108695773467e-09
"R1016" 1.18025780505554e-08 -2.21090727946031e-09 -1.30771209115886e-11 -2.97338226757307e-09 3.4369096831763e-09 -5.74220620169904e-08 -3.13552703784232e-09 5.73826355244378e-09 1.38891860487863e-09 4.54145883271194e-08 5.73373926026528e-09 -2.21713387867465e-08 -1.64077236150938e-08 -2.69482320108244e-09 4.03219895117996e-08 2.75126886769197e-09 -2.78990222472747e-09 -3.14552283575287e-09 2.60836245268735e-09 5.25996831329617e-09 7.75463327287082e-09 -4.98399787090295e-09 5.85144486465908e-10 -2.24707270540943e-09 2.9037492146708e-10 -4.71786163874692e-10 2.50301888332341e-09 3.90033865482584e-09 6.2079483464755e-10 5.46469038941266e-10 6.50839493324817e-10 2.92331657481636e-09 -9.71639609521645e-09 6.16900141708660e-09 3.27992968969498e-09 2.96103736773819e-10 -1.17230948190855e-09 5.16572595451518e-09 -3.08721408429463e-09 -3.59932460926298e-09 8.0031546842755e-10 2.97985476994486e-09 -1.27363983701695e-09 -4.02221319326767e-09 -8.24859451110978e-09 5.55496767709280e-09 1.23392303801817e-08 -1.82194474265873e-09 1.40389966333182e-09 -3.38338990968947e-09 2.75289792148054e-10 1.43882589458291e-09 -1.52074053332376e-09 -3.76926630608484e-09 2.76117932590411e-10 1.74662670651408e-09 1.92802228291275e-09 -1.10562406288255e-09 -1.27837828360078e-09 -3.12503483225087e-10 2.52146941643951e-09 -1.40493170372845e-09 -4.32600061833842e-09 1.96207628854586e-09 -5.4181664938397e-11 4.85782786300139e-09 -1.7319021423868e-09 1.80608467223088e-09
"R1017" -3.67082583951483e-09 -7.91888173886558e-09 5.55897771188165e-09 -1.20476749711032e-08 -1.76062976725651e-09 -4.57595905872452e-09 1.30766786482329e-08 -1.81072369369082e-09 -4.18138560008839e-09 -6.31128668288279e-09 -2.17010831112e-09 1.51920580845551e-10 3.7997094956393e-09 1.04667863086453e-08 2.75126886769232e-09 8.3537305339821e-08 -1.21390053581682e-09 1.69137116553594e-09 5.65519169678802e-10 2.36578398315e-09 -3.00316763994478e-08 -6.64125133855734e-08 -1.25388722387429e-09 1.92099097842674e-08 4.70413195435997e-10 -5.8847078998237e-09 4.69708964999876e-09 -3.7307334299385e-08 -7.14738615910763e-09 2.39851566045069e-08 6.67279565958833e-10 -7.41336379959229e-10 4.53407139447629e-09 6.42874934307387e-09 1.99173773388675e-09 5.7110822057482e-09 -6.32422224765628e-09 1.93902842108345e-08 5.52860828481705e-10 5.58606862626798e-09 3.83335510562919e-09 1.14009830066973e-09 3.97325032573957e-09 -1.51596242275655e-09 8.73115200250682e-10 -2.26037669916389e-10 -3.20013677834515e-09 6.33886338616514e-10 -5.66316905418954e-09 -6.10253757171631e-08 1.43796669883965e-09 6.16049025708106e-12 -3.39068771639906e-09 1.17125789689414e-10 -1.01572877702162e-08 5.61925318351343e-08 1.4529730716997e-08 -2.3636477098662e-08 -1.32042310171681e-09 3.65858504782846e-09 -5.77804622683066e-09 2.56138102383142e-09 5.08104966766777e-09 2.92050150481191e-09 6.95162652172727e-10 -1.83642856367683e-09 -6.11121157115323e-10 -1.35677025094317e-09
"R1018" -6.61574777580742e-09 -4.99768712722752e-09 4.38681640756291e-09 4.90772703721513e-10 1.99688801272452e-09 3.02295871679689e-09 -2.26073366223131e-09 -2.27369819547549e-09 -1.85138760655237e-09 -2.52711391759111e-09 -3.97513272902233e-09 4.27166330227282e-10 1.04559591888472e-08 4.07906652590932e-09 -2.78990222472729e-09 -1.21390053581708e-09 4.00524919560639e-08 6.42286777560245e-09 -1.55818520446477e-08 -2.83682757095067e-10 6.72541904078295e-09 4.76466437692457e-09 -2.8389333464479e-08 2.60099345305058e-10 -6.36550406799991e-10 -5.14757851767902e-09 1.12194897423725e-08 2.33500474502329e-09 -2.99204055959963e-09 -3.95537717111812e-09 1.1429632977695e-09 -1.68276556861207e-09 8.92454056495818e-09 -1.40101035627137e-08 8.69598273314138e-11 1.67599725447118e-09 -1.95462523608761e-09 -1.19997386431064e-09 -1.85092929221738e-09 -1.84938584078464e-09 1.04787775316548e-10 2.43141805313838e-09 -1.1822299322032e-09 8.81451289835681e-10 2.18972817035321e-09 -3.79583288827249e-11 -7.87223616649238e-09 6.83769653432708e-10 9.07496095918572e-10 -7.65104972609853e-10 1.67482024538761e-09 -1.35931952390179e-09 -2.59362017042584e-09 1.46318880024195e-10 -7.48334658374941e-10 -6.53632659826661e-11 2.35798675499529e-10 2.58009403991053e-09 7.1552171594708e-10 4.18413977734972e-09 -5.35318796249301e-09 -1.45487459864796e-09 3.05145514076339e-09 1.40932224397039e-09 1.74121812750658e-09 2.30686002523359e-10 -7.89105564902243e-10 7.4277982890296e-11
"R1019" -1.99313332499265e-09 2.51284435148748e-09 -2.99530950196215e-10 1.73402285399088e-09 5.66894205975435e-10 4.10950138819316e-09 8.69136299337317e-10 6.27605846526787e-10 -4.29288282059427e-10 -7.04896970490355e-10 -1.94618153660365e-08 6.63097661473129e-10 6.86358486908912e-09 -6.20057284627154e-09 -3.14552283575281e-09 1.69137116553621e-09 6.42286777560157e-09 2.63656434011763e-08 -1.78329093804681e-08 -4.34699540932359e-10 -4.57956520617093e-09 6.09521073485921e-11 -2.42546139030847e-09 4.34396640644578e-10 4.96464562935295e-09 1.90261443100808e-09 -3.51376018839797e-09 -7.64437921957585e-10 -6.12367358725104e-09 2.34260534990571e-09 4.10704573665186e-09 -2.14420304981543e-10 -7.19373860076057e-10 6.75100578431998e-09 -1.36593212922582e-09 1.06253052942922e-09 -6.57430946369635e-10 -2.60710381358747e-09 -2.12515102326196e-09 5.63217538380112e-09 2.27002684950293e-09 -1.31421105948673e-10 5.85911618957605e-10 -1.74839218363845e-09 2.28685271399136e-09 1.46692025772804e-10 -3.22768509639214e-09 -2.33562935215301e-09 -1.07537458282461e-09 -6.17001963582029e-11 1.4768549702628e-09 -1.08736125344388e-09 -8.096358925841e-10 1.10578325900043e-10 -2.47511859570544e-10 -1.98912740747523e-10 6.08158257095602e-10 -4.35201891439557e-10 -2.07564881669793e-09 7.65033823262825e-10 -2.771972172711e-09 -2.55934560190888e-10 3.44983079934635e-09 5.24955712328122e-10 -1.30201982416937e-09 -1.09275437857864e-09 -1.09711576587984e-09 -9.37436693838204e-10
"R1020" 2.67089341160452e-09 -2.92466066623572e-09 3.88449939904922e-09 -3.5419157206468e-09 -1.59887372092895e-09 -2.83759610270823e-09 2.30761647650805e-11 -2.95541683780965e-09 1.2768798396237e-10 3.6691962342406e-10 1.44487762369461e-09 -1.43852408568671e-09 -9.47486642433351e-12 1.33254045144128e-08 2.60836245268765e-09 5.65519169679258e-10 -1.5581852044648e-08 -1.78329093804675e-08 4.41110977502832e-08 1.95159429321062e-09 9.61920395854262e-09 -3.71308982907254e-09 2.3588491240148e-09 7.93321752935352e-10 1.54381006107116e-09 -1.70604403092574e-08 -2.64922086887218e-09 1.39747544763403e-09 -2.74066247876123e-09 -4.64033233699104e-09 -4.99080988243104e-09 1.26655482679522e-09 -6.72972496451609e-10 -2.03832730387075e-09 -5.46680298046349e-10 1.697016341442e-09 -1.47622444209383e-09 3.32947655383481e-09 -4.13387484691294e-10 -1.04090507765323e-10 -4.68535476174447e-10 -2.01189049640552e-09 -4.88771804059555e-10 -9.91385279183878e-10 1.57691062954549e-09 5.43622293682339e-10 4.76751386925255e-10 3.52939756163264e-09 -4.41464717321451e-10 -2.97598132231546e-09 6.35471758695646e-10 -1.77139239553704e-09 -9.67914636932833e-10 -9.49297317876986e-10 -2.90066985689289e-09 5.07638031358989e-09 1.96168842330845e-09 3.75549770449418e-10 -2.98197404166839e-09 -2.58300473150362e-09 4.2064513576198e-09 2.88324588684649e-09 -1.36332883038157e-09 -2.49700005719829e-09 2.29390699626469e-10 8.56823422656256e-10 4.12018342623964e-10 1.62995333403585e-09
"R1021" -2.84014616704934e-09 8.07052245793566e-10 2.2155682435414e-10 -3.85999820977709e-08 -4.49733497265055e-10 2.63898000272502e-09 -9.44482781139922e-09 -7.28519045329848e-09 -3.77175954874513e-09 2.98804746691392e-08 -8.98397661659152e-10 -2.85987279806028e-08 -1.69005661947026e-10 3.55840345306321e-09 5.2599683132963e-09 2.36578398315012e-09 -2.83682757094904e-10 -4.34699540932471e-10 1.95159429321087e-09 3.79964013014679e-08 -2.93922382923365e-09 -1.59983107089368e-09 7.12275923279106e-10 6.81093868536125e-09 -3.5872687353825e-10 5.92509053657202e-11 -6.15477040316689e-10 2.96240958655140e-09 2.72519046481871e-09 -5.7895980080246e-11 -9.40400566101883e-10 7.78993545135758e-10 -5.51429259213387e-10 -2.41562892011231e-09 1.98400594305783e-09 -5.28844238988464e-10 7.00430313417327e-10 2.96281920354614e-08 6.42905154270015e-10 2.99593657644962e-09 3.19178281853893e-09 4.92322039186702e-10 6.80220266384059e-09 -9.70688504627537e-11 -2.1236054813228e-09 1.84187451264979e-09 6.5193209613359e-10 -4.18648079424297e-11 -4.8993261182349e-09 -1.60744098919253e-09 1.48654364069648e-10 5.38924488572481e-10 -1.78364931814426e-09 -2.09243285367621e-08 3.2554134474483e-09 -4.13955729030575e-11 1.43711925533483e-09 -9.96756537392178e-10 1.39676786267145e-09 2.26607455273606e-09 -1.67602028534448e-09 -1.21810493251524e-08 1.73499231922075e-10 -1.48750255064929e-09 4.94425354795233e-10 -1.11385990673117e-10 -3.07748423477099e-09 1.06343441082029e-09
"R1022" 2.16052791417942e-08 8.81665740274729e-10 2.60187436818124e-08 -3.63822291811833e-09 5.12102894028651e-09 -5.97805317109853e-09 1.23545859106195e-08 -5.59808859084140e-09 -7.56136739793827e-09 -6.716143055762e-09 7.40722962480325e-09 -1.70328314002463e-09 2.54952920619039e-09 -2.61993630234301e-10 7.75463327287072e-09 -3.00316763994481e-08 6.72541904078322e-09 -4.57956520617087e-09 9.61920395854294e-09 -2.9392238292331e-09 3.00899163215108e-07 5.55690608148603e-08 -1.4711774189256e-07 6.43758408545799e-09 3.76028386963645e-10 -2.22527766496116e-08 1.25981027875792e-08 8.29249823037616e-09 -1.94691410414677e-08 -1.53859532724969e-07 -2.49046843324511e-09 -1.67234683578331e-09 -1.98199913728747e-08 3.05486163960038e-09 -4.17879569340199e-09 -6.74595000962817e-09 2.27967955069274e-09 2.28431937654914e-08 -6.49916487621212e-09 -8.66829978067576e-09 1.40417490719851e-08 1.60692613176074e-08 7.73911222312207e-09 -5.88730654948489e-09 3.64657820711235e-09 1.69975464540459e-09 -5.22753019694099e-09 -8.23976309708599e-10 2.32509761724891e-09 1.53703590281781e-08 -3.50050761157135e-09 -1.55413389907507e-10 1.6353764113346e-09 -3.50502845686939e-10 2.08827944426704e-09 -3.50210833903093e-08 -8.66115365038514e-10 -2.60349649421784e-08 6.26696083887875e-10 3.55403667044692e-10 3.14489686219684e-09 -2.13777572490236e-08 -8.69424164540404e-09 5.34558024961367e-09 -2.48560295541946e-09 1.32361497594473e-10 4.17782928749227e-10 4.08328442549185e-09
"R1023" 2.43547138596639e-09 1.34132195302106e-08 4.35641877178688e-09 3.22437807243485e-09 7.88237496391937e-10 8.60582579040937e-09 -1.14659947236726e-08 3.28054626968015e-10 -1.22283541789596e-08 2.28470418105896e-09 6.39490760818836e-10 3.43950446861357e-10 -1.52214241415629e-09 -8.89060379140481e-09 -4.98399787090304e-09 -6.64125133855711e-08 4.7646643769245e-09 6.0952107349062e-11 -3.71308982907279e-09 -1.5998310708934e-09 5.55690608148606e-08 8.46944137547857e-08 -4.00338394746893e-08 3.17734695215318e-09 6.02004930693715e-10 1.74688377898432e-09 -5.08740286120043e-09 1.13027811510473e-08 5.86015738260029e-09 -2.62811650192573e-08 -2.72231956750389e-10 8.85235428572002e-10 -4.50516356277847e-09 -1.79220817661257e-09 5.79984543104607e-10 -1.20630385455352e-08 7.03648916427555e-09 -1.25857309528645e-08 -4.92467590390592e-10 -4.00734884377358e-09 -1.3257899340268e-08 6.20005657420279e-11 6.90066449563767e-09 5.20425958409003e-09 1.63512022275071e-09 -7.08996296518588e-09 8.33241203018293e-10 -1.35091392242854e-09 3.22986207218091e-09 5.36178695139632e-08 -2.48377913505567e-09 -5.38216645241560e-11 3.34021093474656e-09 1.38465497225779e-09 4.32053231053343e-09 -7.14706415655245e-08 -1.03220774817979e-08 1.97414100987915e-08 2.01318748362231e-09 -1.80985440353432e-09 1.05827749324828e-08 -1.50433280232821e-10 -4.01631588644057e-09 6.00379988039738e-09 -2.33872752976947e-09 1.53773504322547e-10 1.26151388371084e-09 1.25087157480308e-09
"R1024" 1.93152311057593e-09 3.60863666281675e-09 -5.91943323980874e-08 3.74523131914507e-09 4.32606379183339e-09 -5.48630119456798e-10 8.85223079565182e-09 -4.5920314737488e-09 8.65594086503969e-09 8.50121649085585e-10 -5.51345164782955e-10 2.47060962186998e-09 -4.32117672094999e-10 -2.20189375832095e-09 5.85144486465944e-10 -1.25388722387625e-09 -2.83893334644792e-08 -2.42546139030898e-09 2.35884912401623e-09 7.12275923279395e-10 -1.47117741892565e-07 -4.00338394746901e-08 2.23781019436819e-07 -7.44719158583758e-09 -4.65345718055074e-09 2.97299621151131e-08 -2.67658076924431e-08 -1.78938714523509e-09 2.24716259700875e-08 1.71720391614461e-08 -2.8748012616666e-10 3.47950427922236e-10 1.83034414297593e-09 -3.39592330877875e-08 -4.02705005299494e-09 -9.64424901368923e-10 1.10000040000816e-09 -1.89927481605056e-08 1.69915091536028e-09 1.36564161059682e-09 -1.12579115042656e-09 -9.5900068976561e-09 -1.01969812069438e-08 -4.69333089730679e-10 -5.96235611876917e-09 1.74544836219184e-09 1.53781105392954e-09 -6.71107356403229e-10 2.52293952931238e-09 -1.0627903129596e-08 3.01235481081e-09 1.25150053501507e-09 5.85947800383984e-10 -1.4985295496296e-09 -4.45909321801012e-09 2.72205920345638e-08 -2.00802026663887e-09 2.26123382258022e-08 7.05163124074199e-09 -5.86678719754194e-09 6.83427311724325e-09 1.98872145849078e-09 4.55528619496458e-09 4.19062596910709e-11 2.65011924782954e-09 3.18084467706247e-09 2.16428829906811e-10 -7.58062768885402e-10
"R1025" -3.41345388405348e-09 4.68793996732119e-10 1.12180088999724e-09 -1.15981108339835e-07 -2.60968662141888e-09 9.86854843767361e-09 1.17863811486835e-09 -3.36310704684123e-09 -4.75516720870104e-08 9.92040331398398e-09 -3.33118927431016e-09 -3.29298620057567e-09 6.58715161648664e-09 -3.48237558792491e-09 -2.24707270540913e-09 1.9209909784267e-08 2.60099345304725e-10 4.3439664064475e-10 7.93321752935017e-10 6.81093868536274e-09 6.437584085457e-09 3.17734695215313e-09 -7.44719158583783e-09 1.55349843983827e-07 9.81931528916861e-10 -4.22565728182268e-09 2.29551797210474e-09 -5.92831908357189e-08 3.71315759577847e-09 1.31944226378743e-08 -4.60810775859232e-10 2.20193436655434e-09 -3.12400805791195e-09 -8.75457055062842e-11 1.10405436588154e-08 -1.41050474619761e-09 -5.83287338027144e-10 2.76780447471799e-08 -2.25551818842664e-09 1.27611045613012e-08 -1.93795707156551e-08 -3.43859318026271e-10 3.18954975973317e-08 9.89040773505021e-09 2.51895926961218e-09 -1.86211279693372e-08 -6.08946454710635e-09 -7.95879667712027e-09 -1.09034894371761e-08 -1.34310486327574e-08 2.79118250158603e-09 3.89569193226922e-10 -3.29692581542102e-09 1.15336753528958e-08 -7.94502045276598e-10 -3.14185221549858e-09 8.52096166618753e-09 -2.98480094791528e-08 -1.14377858578653e-10 -3.42570849184393e-10 1.33362873442863e-09 5.58648856487809e-09 2.32349455973768e-09 -3.92620879280313e-09 -6.9229667821298e-11 -1.07656704895746e-09 -1.816870653424e-09 -1.73802720328212e-10
"R1026" 2.53717162157425e-09 -1.65748539637297e-09 5.26916486060993e-09 -1.06750422366447e-09 4.89120269047383e-09 1.0267121134746e-09 -1.56612083445431e-10 -4.57050076973724e-09 9.09368512199129e-10 3.52975615987849e-09 -8.18435522249821e-09 -1.33820285299621e-09 -1.18556788369587e-08 3.66639318733387e-10 2.90374921467104e-10 4.70413195436081e-10 -6.36550406800244e-10 4.96464562935312e-09 1.54381006107099e-09 -3.58726873538557e-10 3.76028386963783e-10 6.02004930693762e-10 -4.65345718055056e-09 9.81931528916523e-10 2.18707409559581e-08 -7.72491116190599e-09 -6.96770352338455e-09 -2.29817429301906e-09 -5.52192485721224e-09 1.43330447963595e-09 -2.42771711063286e-09 -6.74586939991564e-10 -1.8215999385534e-09 1.01637549155083e-08 -1.47993130285137e-10 1.34493713485057e-08 -2.37444230126669e-09 -1.99715042802511e-09 -2.92420955632388e-10 -2.19968731857492e-09 -1.48823884531358e-09 -7.50814320490782e-10 -4.68588175773087e-10 1.11473729437632e-09 1.05821684411793e-09 -5.64537080475671e-10 1.05085120914428e-08 1.80046791940004e-09 1.49680548051045e-09 1.53498575319734e-09 -8.77433694259638e-10 -1.3410945891807e-10 -1.89190716032989e-09 1.19310530296469e-09 5.94378067669775e-10 -7.4377147650003e-10 -1.72321100452178e-10 6.06720118524475e-10 -2.51935883317987e-08 4.80312991129587e-09 1.89451909202254e-09 2.94634500991057e-09 3.86510875427580e-09 -2.46107719197629e-09 -4.60944237927572e-09 -3.17162136946504e-10 5.55363210870862e-10 -2.81511729039033e-09
"R1027" -3.20616298452763e-09 9.29753289917888e-09 -2.73920837403023e-08 6.4921964955152e-09 -1.27950923155275e-09 -7.38497839883535e-10 -3.70105548719406e-09 4.96745071873993e-09 8.66623954843914e-10 1.16767790227868e-09 -3.95875735724326e-09 -1.29435397907381e-09 4.03883394809591e-09 -8.48424413168456e-09 -4.71786163874524e-10 -5.88470789982339e-09 -5.1475785176806e-09 1.90261443100822e-09 -1.70604403092587e-08 5.92509053651193e-11 -2.22527766496136e-08 1.7468837789844e-09 2.97299621151126e-08 -4.22565728182146e-09 -7.72491116190616e-09 8.67395529334581e-08 -3.90465743851132e-08 3.34126498362306e-09 1.49780501042281e-08 1.01069906294828e-08 -4.22722138602784e-09 -5.9067428484704e-10 1.13285033566957e-09 -1.1155523790295e-08 -1.94039805165402e-09 -3.33952055641231e-10 2.20395858686505e-09 -6.59788958389031e-09 1.23220964876217e-11 4.93767577820557e-09 -1.01530465158158e-09 -3.05817288158782e-09 -1.2265438267947e-09 -5.9508587755691e-10 -6.38837218842746e-09 8.4102948898146e-10 2.08401306457932e-09 -5.5379326144658e-10 -1.50793998695599e-09 5.52875282364772e-09 1.01012230407667e-09 9.15591872390075e-10 3.33422716162606e-10 -4.64603182026034e-10 4.4265990271075e-09 -4.02816389131737e-10 -5.85004878355148e-09 3.51495623010244e-09 8.31720048396854e-09 -1.09294404179519e-08 3.34388255661281e-09 -4.43795002483248e-09 1.3513081298593e-09 1.4363726504837e-10 -4.08001906093274e-09 1.26804892017118e-09 -1.58982888661054e-09 -4.86981148415023e-10
"R1028" -1.23115678097083e-09 -3.02559463770856e-08 7.67352184022495e-09 -4.69654962674379e-09 -1.35830962809411e-09 -4.1454042234261e-09 2.95144699075289e-09 2.40274424598658e-09 -9.34444192511123e-10 3.61338197280717e-10 1.250697672557e-08 5.32205881244339e-10 -6.27585934610811e-09 2.12804267153573e-09 2.5030188833236e-09 4.69708964999891e-09 1.12194897423723e-08 -3.51376018839833e-09 -2.64922086887168e-09 -6.15477040316617e-10 1.25981027875807e-08 -5.08740286120024e-09 -2.67658076924443e-08 2.29551797210464e-09 -6.9677035233845e-09 -3.90465743851125e-08 9.05663796640593e-08 1.49919171337443e-09 -8.10958618786158e-09 -1.20516569045755e-08 -7.28456050600895e-10 7.2363793935395e-11 2.16133568699122e-09 7.6508193237829e-09 2.67867960105437e-09 1.33215101053584e-08 -2.68141020269664e-10 3.45647012433067e-09 -3.71314929415562e-09 -7.87094509585577e-09 -2.83815801392157e-10 5.04327824145677e-09 -1.98468117131788e-10 -2.04827852804045e-10 -1.52890103087345e-09 -9.00595230345451e-10 7.36691900116795e-09 -4.33412569086538e-10 3.51168462191405e-09 -1.51734770245341e-08 -4.06509391482258e-09 -1.90713071568717e-09 2.09667738111424e-10 1.97478665177232e-09 -7.1307981848419e-09 7.70680351098215e-09 1.39209589639517e-08 -1.44849946968881e-09 -2.96828309974113e-09 8.39851355474267e-09 -4.06510723230133e-08 2.55371260947264e-09 -4.31063134230033e-09 3.42664023960439e-09 3.90007155382809e-09 3.30305512870452e-09 2.16608322496704e-11 3.18072892225827e-09
"R1029" 4.85442996598383e-09 -2.63465932342463e-09 6.27274158936312e-10 3.46582994884512e-08 9.62026765386315e-10 -1.00042009219673e-08 -3.25122550554913e-08 2.75921946707326e-09 8.37977202297023e-09 7.89493740354338e-09 2.28422845457596e-09 -4.9142508186024e-11 -2.05594173037498e-09 5.01401610513197e-10 3.90033865482612e-09 -3.73073342993835e-08 2.33500474502444e-09 -7.64437921957552e-10 1.39747544763331e-09 2.96240958655204e-09 8.2924982303753e-09 1.13027811510469e-08 -1.78938714523499e-09 -5.92831908357221e-08 -2.29817429301936e-09 3.34126498362272e-09 1.49919171337458e-09 1.34034458459044e-07 5.8295138264679e-09 -4.52354380686497e-08 -1.81709860717794e-09 -6.23404551633841e-10 2.05690268873845e-09 -6.71634430032029e-09 -3.79996549854651e-09 1.79086438895287e-09 -1.1496951998441e-09 -1.56861048755413e-09 3.92041630026969e-10 -8.21296276706585e-09 1.75900958542972e-08 7.53837099165558e-09 -8.29319116059959e-09 -9.37443168443023e-09 -2.70968811576269e-09 7.76739800567856e-09 2.51165435531055e-09 3.02378441959974e-09 2.3578206748513e-09 1.38790695174889e-08 7.0516771499999e-11 5.93715003259561e-11 1.70804605361308e-09 -1.31816848978832e-08 9.33157143804184e-09 -2.14151043774606e-09 -2.13391628918788e-09 1.29837195176425e-08 2.14904152277706e-09 5.08745435051e-10 -5.5050192034084e-09 -2.44443823023274e-08 -8.1780926435751e-09 -3.10649655921995e-09 2.73899954811474e-09 1.42126879266351e-09 -1.2704666600044e-09 6.67808523533349e-10
"R1030" -2.15099593716064e-08 4.12300456523974e-09 -7.22170208798225e-09 2.11888459633389e-09 -1.44446760122534e-08 -7.21130363933232e-09 -3.85301684821226e-09 2.85640698955402e-08 -8.871043596363e-09 9.06491058047308e-09 -1.15294350575834e-08 1.20748428589632e-09 2.56805453108567e-08 -1.01533412371621e-07 6.20794834647429e-10 -7.14738615910754e-09 -2.99204055959895e-09 -6.12367358725114e-09 -2.74066247876129e-09 2.72519046481862e-09 -1.94691410414666e-08 5.8601573826002e-09 2.24716259700867e-08 3.71315759577893e-09 -5.521924857212e-09 1.49780501042283e-08 -8.10958618786199e-09 5.8295138264689e-09 1.41791520013587e-07 -4.02674470958334e-09 1.67304927697012e-09 2.40356375985775e-08 6.42728214049678e-09 -7.00658381670639e-08 2.81955189491158e-09 -7.66510035730049e-10 2.13601611127469e-09 -7.38628235419675e-09 6.19074367229736e-09 4.51716733259095e-09 -8.66107438509515e-09 -2.86789065563082e-09 -2.31138405842238e-09 -7.98817375242162e-10 -2.17366105648015e-09 1.40367502708429e-09 -9.51285854092301e-09 1.47169599309215e-09 -6.55942500072023e-09 3.56094592405345e-09 -1.22732985925915e-09 4.72653457814543e-09 8.04223912613978e-10 -4.26021649545308e-09 4.51756512565251e-09 1.25748124378512e-09 -5.64770308437802e-09 1.56521691836256e-08 5.70234028359784e-09 -3.42055709909771e-10 -3.72365582073407e-09 -4.14035628487074e-09 6.78085722898574e-09 8.73953266045422e-10 -6.99405582214499e-10 -2.73082302932775e-09 -4.1372691865822e-10 -5.50028958663900e-09
"R1031" -2.05745962762639e-08 2.77449495638104e-09 -5.39883534897087e-10 -7.83371541850887e-09 -9.17540020836102e-09 7.01919778210287e-09 -5.21131105316724e-08 6.21823474092581e-09 3.491325735163e-09 1.06544253138924e-08 -9.10350699185325e-09 -3.70012020544788e-09 4.85665113259542e-09 3.54390895906623e-09 5.46469038941286e-10 2.3985156604508e-08 -3.95537717111775e-09 2.34260534990515e-09 -4.64033233699162e-09 -5.78959800791981e-11 -1.53859532724963e-07 -2.62811650192554e-08 1.71720391614416e-08 1.31944226378734e-08 1.43330447963544e-09 1.01069906294841e-08 -1.2051656904578e-08 -4.52354380686549e-08 -4.02674470958224e-09 2.49560000384729e-07 1.58041363583593e-09 1.46990366132806e-09 -7.13507167621858e-09 2.08140084953682e-08 2.00828756535387e-09 4.38716955891636e-09 -2.4001583306426e-09 -9.06631726775275e-09 1.65455882050355e-09 1.12802561824394e-08 -4.08737125457394e-09 -1.06336320072639e-08 -2.77714812791186e-09 -8.5880981583317e-10 -3.29460699674657e-10 3.13019349772544e-09 1.07303815052828e-09 -3.64999146549159e-09 -2.34680769370654e-09 -7.09332392971119e-09 2.63693837264263e-09 6.97202252730800e-10 -2.36755654939651e-09 5.43520383542229e-09 -7.46257872630676e-09 1.3807191746019e-08 1.30469760605777e-09 9.73320968489072e-10 -3.39411766744277e-09 -1.83716791469331e-10 1.76951121557309e-09 1.78167564122283e-08 4.85248241603015e-09 -3.13324077832368e-09 -1.2991569075299e-09 -1.7412656541503e-09 -1.95804487815674e-09 9.60923667295988e-11
"R1032" 5.37973898214456e-10 1.23693948896685e-09 2.53673592078631e-10 1.11230705716604e-09 1.91654784975862e-09 -8.26507654127386e-10 2.1537151356105e-09 -5.89879520859968e-10 4.77188419591115e-10 -9.22498333743586e-10 -2.16250963435102e-09 4.73851047571258e-10 -7.99082204981105e-10 -6.46607033446897e-09 6.50839493324756e-10 6.67279565958959e-10 1.14296329776992e-09 4.10704573665162e-09 -4.99080988243108e-09 -9.4040056610168e-10 -2.4904684332448e-09 -2.72231956750117e-10 -2.87480126166915e-10 -4.60810775858995e-10 -2.42771711063285e-09 -4.2272213860287e-09 -7.28456050600597e-10 -1.81709860717702e-09 1.67304927697029e-09 1.58041363583599e-09 2.27126198171716e-08 1.01370347476136e-09 -5.34195180515011e-10 1.59888156038926e-09 -4.52964318771359e-10 -3.08844495454978e-09 1.2461496574145e-09 2.31653202457917e-11 6.78904514618658e-10 1.67084165413787e-09 3.81995378489057e-09 -1.61338673981134e-09 3.33918449073918e-10 -1.17668992410201e-09 5.75485673083034e-09 -2.48192726526941e-10 -9.32414586613704e-09 -2.66632462431802e-09 1.73903385490918e-10 1.41616595694175e-09 2.56681023485555e-09 -3.05789815629043e-09 4.09967854738957e-10 5.87451843031402e-10 1.62388201187427e-09 -1.00667436699993e-09 -1.77090005720434e-09 -9.95855780986182e-10 7.79165977526138e-09 -1.11276258326929e-08 2.20786711788497e-10 -8.54028048315799e-11 -1.21610208659497e-09 -2.73113718369227e-10 -1.23365052156166e-09 -1.22274663163225e-09 -9.41240986594842e-10 1.37020332429124e-09
"R1033" -3.17415755486666e-09 7.45618471653454e-10 -6.82303278365876e-10 -3.90825127181387e-10 -8.190537684792e-09 -5.29140170131682e-09 5.33307619651412e-11 1.19279497391692e-08 -1.71408486778766e-09 4.32525778081052e-09 -4.11501474746915e-09 -1.27844992861346e-09 5.45887647553935e-09 -3.80386080587473e-08 2.92331657481641e-09 -7.41336379959403e-10 -1.68276556861198e-09 -2.14420304981392e-10 1.26655482679519e-09 7.78993545135878e-10 -1.67234683578292e-09 8.85235428572066e-10 3.47950427922196e-10 2.20193436655425e-09 -6.74586939991611e-10 -5.90674284846978e-10 7.23637939353433e-11 -6.23404551633703e-10 2.40356375985771e-08 1.46990366132845e-09 1.01370347476137e-09 1.28090498033758e-08 -1.80430844000602e-09 -3.78927035475588e-09 4.26832787922688e-10 -6.49804205104274e-10 -1.02028151902324e-09 -6.5961552862838e-11 1.58168546784033e-09 7.8819523720777e-09 -2.45550179949707e-09 -7.41447918291328e-09 1.25190250523515e-09 -4.47715499502929e-10 -8.69335929995963e-10 -4.66965712824935e-10 -3.67090473678002e-11 1.80527852287075e-09 -4.68173946295833e-09 8.48177117400456e-10 1.22377654655597e-09 1.33541260958687e-09 -1.10343885495449e-09 -2.09160787222927e-11 1.215730374878e-09 -7.67133456274957e-10 9.77724580850604e-12 1.09482024466555e-09 8.27763697106091e-11 -1.57659743629237e-09 1.046175207969e-09 6.70875867968641e-10 5.11901498694768e-09 1.50742576667929e-10 -1.17446399937257e-10 1.15958187854001e-11 -9.56651455384959e-10 -2.58776220868795e-09
"R1034" -1.60468136784425e-08 -1.01206611087728e-09 -6.75861343997393e-10 3.47907757441289e-09 2.16673836869816e-09 7.94174450869841e-09 4.4092301814543e-09 -1.80039873368274e-09 1.52924100401937e-09 -4.00693733520177e-09 1.25582205201151e-09 3.48936633154817e-09 4.7505390697497e-09 4.71045043748115e-09 -9.71639609521662e-09 4.53407139447626e-09 8.92454056495717e-09 -7.19373860076016e-10 -6.72972496450943e-10 -5.51429259213734e-10 -1.98199913728734e-08 -4.50516356277823e-09 1.83034414297674e-09 -3.12400805791156e-09 -1.82159993855335e-09 1.13285033567002e-09 2.16133568699076e-09 2.0569026887382e-09 6.42728214049692e-09 -7.1350716762177e-09 -5.34195180514811e-10 -1.80430844000571e-09 2.1039415858636e-08 -1.78526163406903e-08 5.7342132070561e-10 -6.43897732088399e-10 -3.04198111118107e-10 -3.10193130590874e-09 1.47582108062714e-09 -2.40926616575158e-09 -4.58813238682087e-10 4.21595211499052e-10 -1.99107820728931e-09 3.26565190541043e-09 2.18170540353001e-09 -2.04372300616753e-09 -5.48856125265135e-09 1.29460428627999e-09 9.37052810905182e-10 -2.23838714102574e-09 2.3097479162098e-10 -4.98035507599389e-10 -6.27510497857689e-12 1.13750975524986e-09 -6.76918089103661e-11 2.76853836247108e-09 1.491521670563e-09 2.08028061128441e-09 2.92282517962722e-09 6.33928765853385e-10 -2.18472086852171e-09 -2.77144546800581e-10 4.97618651397355e-10 -5.48267189404086e-10 1.3460573487854e-09 -8.92725981925249e-10 6.26619772804323e-10 -8.80468502717286e-10
"R1035" 1.8481119938473e-08 -4.26257277242654e-09 1.19783222193941e-08 -9.11935372585489e-10 6.73659514073266e-11 -6.75681661047657e-09 9.03828453764151e-10 4.58315318726319e-09 4.45226927928157e-09 2.08801013450205e-10 8.31537664087924e-09 -1.37740228180977e-09 -4.01781522150557e-08 1.01873576332305e-08 6.16900141708648e-09 6.42874934307385e-09 -1.40101035627138e-08 6.75100578431987e-09 -2.03832730387069e-09 -2.41562892011229e-09 3.05486163960063e-09 -1.79220817661281e-09 -3.39592330877875e-08 -8.75457055064585e-11 1.01637549155082e-08 -1.11555237902952e-08 7.65081932378319e-09 -6.71634430031973e-09 -7.00658381670633e-08 2.08140084953681e-08 1.59888156038947e-09 -3.78927035475588e-09 -1.78526163406907e-08 8.03133651026592e-08 -1.25246616945435e-09 7.30011496791835e-09 -1.74991412800103e-09 5.95692524288569e-09 -3.18782235889927e-10 3.53237019765838e-09 1.77776238332032e-09 -6.12113832103453e-09 3.52286754780661e-09 9.27987509258906e-10 -5.45326834443907e-09 -2.10401016998594e-09 2.89612571686962e-08 3.70241375938391e-10 8.32575075996767e-10 5.29336594143165e-10 -1.18705073587611e-10 5.71157176773512e-10 -8.18852035365852e-11 3.42872156040969e-09 3.57311387251819e-10 -4.22459854429185e-09 3.90236034712321e-09 -1.10476096417645e-08 -1.45524895597963e-08 -2.13834251901293e-09 1.52987736830983e-09 4.52060942374517e-09 -2.02346670820332e-09 -1.71524909230408e-09 -2.94385299581158e-09 2.42248558409664e-09 -1.23871788603709e-10 3.11272783594517e-10
"R2001" -2.90000430678429e-09 -2.81463337910348e-10 2.67305611201205e-09 -6.59907752835532e-09 1.28282613138101e-09 -6.18111986049910e-09 1.63752785517634e-09 -5.10352277414638e-10 -5.83321925837539e-09 3.00490771968727e-09 1.96115241174002e-09 -2.40610244574268e-09 -1.05064910302918e-09 1.69664568418682e-09 3.27992968969434e-09 1.99173773388779e-09 8.69598273308852e-11 -1.36593212922608e-09 -5.46680298046004e-10 1.98400594305848e-09 -4.17879569340218e-09 5.79984543104259e-10 -4.02705005299428e-09 1.10405436588158e-08 -1.47993130284741e-10 -1.94039805165408e-09 2.67867960105456e-09 -3.79996549854729e-09 2.81955189491125e-09 2.00828756535268e-09 -4.52964318772196e-10 4.26832787922806e-10 5.73421320705568e-10 -1.25246616945406e-09 9.24465107056084e-08 1.95706970624569e-09 -1.4181016961663e-09 -8.28609478032134e-09 -1.00517180670613e-09 -2.28592620412335e-08 -4.44649905696552e-08 7.95946268443317e-09 4.65294544535735e-09 -3.98790173020838e-09 -2.77886995239471e-09 1.65582083495551e-09 -1.03315480158777e-09 7.83337963926183e-09 1.56668051335617e-09 -2.00898156539338e-09 -4.74354333621207e-09 1.06835332166063e-09 -7.14640990872111e-10 -1.20935385124328e-09 -1.2357633763874e-08 -1.17131681604972e-09 1.02470184223672e-08 2.3987541341437e-09 2.30379554982183e-10 1.76281835181105e-09 -3.77906113972101e-09 1.7562435389259e-08 -4.90578894372769e-08 -2.53741263457495e-09 2.54984071141912e-09 9.37817809244724e-09 1.34112183921172e-08 1.44601701306318e-08
"R2002" 1.36558279319882e-09 -2.13417184660917e-08 1.75569905584957e-09 -4.44449347551147e-10 3.49438690992706e-09 -3.84329329266466e-10 -2.64796381997202e-11 7.95892761207329e-10 1.8028446490606e-09 3.45456910836274e-09 -8.11450778335177e-11 -1.07894063077825e-09 -1.86407227195426e-08 -2.96273414314023e-09 2.96103736773703e-10 5.71108220574819e-09 1.67599725447108e-09 1.06253052942907e-09 1.69701634144195e-09 -5.28844238988573e-10 -6.74595000962888e-09 -1.20630385455351e-08 -9.64424901369483e-10 -1.41050474619736e-09 1.34493713485061e-08 -3.33952055641034e-10 1.33215101053587e-08 1.79086438895251e-09 -7.66510035729826e-10 4.38716955891746e-09 -3.0884449545494e-09 -6.49804205104243e-10 -6.43897732088549e-10 7.30011496791832e-09 1.95706970624558e-09 4.96106632729764e-08 -3.77084039816975e-09 -1.28333740815395e-09 -3.74989274697878e-09 -1.26524911526506e-08 2.75883293051234e-09 8.19228389347515e-09 -4.17780325893293e-09 2.0294701805551e-10 -6.42216489117748e-09 2.38264967028634e-09 2.68091937437907e-08 -7.04823106654668e-10 6.00965189550962e-09 -4.3110084588622e-09 3.32940868870083e-09 3.0774171652564e-09 -6.5234136267934e-09 -9.66801060461919e-10 -1.40675089029896e-09 1.32770567177318e-08 9.99027841567458e-09 1.26213392622898e-09 -3.58749206373801e-08 -3.48093078508031e-09 -3.43163743337821e-08 7.35969327846641e-10 4.57085858527679e-09 -5.27492497233431e-09 5.65564482237469e-10 2.85944560548471e-09 -5.65001830191846e-10 -4.91165763832061e-09
"R2003" -3.16139001052765e-10 2.33184034177872e-09 -1.81051932343078e-09 -1.79721087927368e-09 -7.65656053585415e-10 2.0461225922312e-09 -1.61998455877992e-09 -2.62261227862438e-10 4.34811858019215e-10 4.59170102256173e-10 -3.73283775395985e-11 -4.84287154736999e-10 2.3930487170407e-09 1.06047025025857e-09 -1.17230948190843e-09 -6.3242222476568e-09 -1.95462523608853e-09 -6.57430946368929e-10 -1.47622444209355e-09 7.00430313417443e-10 2.2796795506923e-09 7.03648916427586e-09 1.10000040000855e-09 -5.83287338027217e-10 -2.37444230126692e-09 2.2039585868653e-09 -2.6814102026953e-10 -1.14969519984405e-09 2.13601611127404e-09 -2.40015833064285e-09 1.24614965741419e-09 -1.02028151902315e-09 -3.04198111118629e-10 -1.7499141280013e-09 -1.41810169616654e-09 -3.77084039816978e-09 4.66444811678629e-08 -1.46808573785706e-09 -4.95516850903189e-10 -1.76968583159636e-09 7.27650081498443e-10 5.38719082351740e-09 -3.57116354275905e-10 2.26904662572152e-09 -1.97199377928203e-10 -1.14371572118912e-09 -1.42200017785096e-09 -2.28606688852244e-09 9.46574327134325e-10 1.29034796019757e-08 -1.86500896758616e-08 1.01972655601584e-09 9.49397209434519e-09 2.80609965041954e-11 7.7916130952784e-09 -7.48075373641156e-09 -4.20591097894487e-08 4.41259800511379e-09 4.98465762972924e-09 -9.45452610333969e-09 -5.26594411330626e-09 -3.75334052541832e-09 -9.10464652112442e-09 8.05830216778123e-10 4.76463947340256e-10 -5.78298295628831e-10 8.33532632245896e-09 2.21367790051204e-09
"R2005" 5.56044751449389e-09 -1.44920925594323e-09 5.95495129680380e-09 -8.95484576077055e-08 8.81936149449053e-10 2.59426879835525e-11 -1.064312672634e-08 -1.17223060482044e-08 2.87961462672643e-09 1.81148393445666e-08 3.83525357915996e-09 -1.71141216029468e-08 -2.86266681172377e-09 8.20222239734478e-09 5.16572595451542e-09 1.93902842108332e-08 -1.19997386431075e-09 -2.60710381358815e-09 3.32947655383449e-09 2.96281920354602e-08 2.28431937654898e-08 -1.25857309528639e-08 -1.89927481605054e-08 2.76780447471778e-08 -1.99715042802563e-09 -6.59788958388817e-09 3.45647012433126e-09 -1.56861048755599e-09 -7.38628235419645e-09 -9.06631726775437e-09 2.31653202444962e-11 -6.59615528627643e-11 -3.10193130590773e-09 5.95692524288542e-09 -8.28609478032221e-09 -1.28333740815413e-09 -1.46808573785773e-09 1.54628924718126e-07 -1.56159362830662e-09 1.39453176411508e-08 3.97729393465205e-08 3.39199407705468e-09 1.82010767705145e-08 -1.65062344204687e-08 8.25602956180762e-11 1.45752807958709e-08 1.06617061413449e-09 -6.85904728194878e-09 -1.39140048406337e-08 -1.37814145426005e-08 2.47729731353352e-09 -9.76211776330819e-10 -1.8495138099272e-09 -3.79828087002305e-08 5.91179295566470e-09 8.33540362500829e-09 1.06192878417546e-08 -8.35805069424289e-08 2.53927874190275e-09 -9.95887843606764e-10 -1.00592006658938e-09 5.98237985845933e-10 7.91307820502106e-09 -1.52541544902674e-08 -6.95824923121003e-10 -4.28879234929342e-09 -8.01850309652064e-09 3.04458842183349e-09
"R2006" -4.41925592531819e-09 1.83432042988878e-09 -3.25553794513374e-10 2.52830971951495e-09 -3.0490174850282e-09 4.24729534486113e-09 5.45891405755373e-10 3.49419704937729e-10 9.14847400347085e-11 -5.62565420184148e-09 3.76327200883455e-09 2.03111002625012e-10 1.0948022665644e-09 -2.7126304219307e-09 -3.08721408429462e-09 5.52860828481724e-10 -1.85092929221768e-09 -2.12515102326205e-09 -4.13387484691729e-10 6.42905154269998e-10 -6.49916487621289e-09 -4.92467590390754e-10 1.69915091536084e-09 -2.2555181884268e-09 -2.92420955632332e-10 1.2322096487669e-11 -3.71314929415565e-09 3.92041630026861e-10 6.19074367229768e-09 1.65455882050459e-09 6.78904514618417e-10 1.58168546784025e-09 1.47582108062687e-09 -3.18782235889787e-10 -1.00517180670551e-09 -3.74989274697859e-09 -4.955168509031e-10 -1.56159362830621e-09 2.34683457959835e-08 1.14052955391944e-08 -4.31972853174902e-09 -3.36220003894822e-08 -3.04164996241778e-09 2.66207169420745e-09 -3.38821528843295e-09 2.31902184781852e-09 -8.28032249594097e-09 1.01500556625832e-08 -8.88623788301696e-09 -2.41368614684902e-09 1.68398714316744e-09 1.89062800157179e-09 -1.80842125672958e-09 -3.50552334906738e-10 5.89301422489197e-10 3.09000167449533e-09 -4.11481687202267e-10 2.61438391301157e-09 5.67338640821274e-09 4.15351267760907e-09 4.70312986496426e-10 3.1419937142684e-09 2.03424201323908e-08 4.99060366995966e-10 2.45953653015697e-09 -6.38460014497073e-09 -2.983491525925e-09 -6.62995529042239e-09
"R2007" -7.26931103018841e-09 6.8727754271858e-09 -6.11830980078309e-09 -1.20611435043057e-08 -2.01900376246663e-08 8.11391187133011e-09 5.26528877970392e-09 6.25083650102817e-09 -2.49053075589222e-09 -1.34429929397357e-08 -1.63435245831504e-08 -3.01143692536392e-09 2.38835834999392e-08 -3.02895811427605e-09 -3.59932460926292e-09 5.58606862626799e-09 -1.84938584078448e-09 5.63217538380131e-09 -1.04090507765507e-10 2.99593657644953e-09 -8.6682997806756e-09 -4.00734884377371e-09 1.36564161059685e-09 1.27611045613013e-08 -2.19968731857505e-09 4.93767577820562e-09 -7.87094509585563e-09 -8.21296276706597e-09 4.51716733259101e-09 1.12802561824397e-08 1.67084165413793e-09 7.88195237207778e-09 -2.40926616575167e-09 3.53237019765815e-09 -2.28592620412346e-08 -1.26524911526506e-08 -1.76968583159629e-09 1.39453176411507e-08 1.14052955391944e-08 2.70705476672893e-07 2.02666409067111e-08 -2.19547519761743e-07 2.74805992132422e-08 -1.33632403170374e-08 1.90098657516756e-10 -4.9868820118169e-09 -2.41331377509408e-08 -2.12809928060781e-09 -9.06839460912037e-08 1.98617742425174e-09 1.34379792541344e-09 4.63014595512697e-09 -4.16172966306152e-09 6.12923703195015e-10 2.41325966162782e-09 8.20001503671574e-10 -3.08388381709968e-09 -2.57049999033826e-08 1.02709280391534e-08 5.08799454746169e-09 9.91706658152274e-09 -8.65436518728366e-09 8.3153003878946e-08 -8.2058920569291e-09 2.03588810849662e-09 -2.49351025212381e-08 -2.4516352818539e-08 -2.31268834338973e-09
"R2008" 6.9813357896365e-09 -1.36176504604904e-09 -5.13666430323623e-10 -5.29075621350521e-10 4.50153494226429e-10 -1.44067492193508e-09 -8.30216351628196e-09 -1.79027676043139e-09 2.16808723241692e-08 8.14487701928625e-09 -2.25410452824479e-09 -4.99298367580695e-10 2.28858566466184e-09 5.93530240429108e-09 8.00315468427686e-10 3.83335510562788e-09 1.04787775316919e-10 2.27002684950253e-09 -4.68535476173768e-10 3.19178281853778e-09 1.40417490719844e-08 -1.32578993402673e-08 -1.12579115042657e-09 -1.93795707156548e-08 -1.48823884531399e-09 -1.01530465158109e-09 -2.83815801390452e-10 1.75900958542965e-08 -8.66107438509509e-09 -4.08737125457297e-09 3.81995378489106e-09 -2.45550179949736e-09 -4.58813238681818e-10 1.77776238332112e-09 -4.44649905696577e-08 2.75883293051279e-09 7.27650081497906e-10 3.97729393465217e-08 -4.31972853174931e-09 2.02666409067124e-08 2.20644309478553e-07 8.41880859549127e-09 -2.93311077735538e-09 -4.4874299769762e-08 5.05433226198266e-09 9.0506416443823e-09 -5.30787177281143e-10 -4.41915860497131e-08 -1.94667071934474e-09 1.22536123344613e-08 5.33137558850105e-09 -1.08075331386994e-09 2.17321253501539e-09 -1.06461108900158e-08 3.817691729116e-08 8.49412665143901e-10 -7.16844130921556e-09 -4.62684232889548e-08 5.97222880446474e-10 -9.96286587295309e-09 3.6370131001123e-09 -8.39477199817113e-08 3.74749245747432e-08 -6.7553090159361e-08 -1.45861322095936e-09 -9.77446295222817e-09 -1.41445088084456e-08 -9.2439062240277e-09
"R2009" 1.13086069610198e-08 -3.55932988891315e-09 4.69515182534519e-09 -2.51258827566363e-09 1.25622097948199e-08 -8.70982596669761e-09 -5.30403221675628e-09 -4.95586375521793e-09 9.01365459227571e-10 2.16622908261477e-08 5.67777663606718e-09 4.14167828373695e-10 2.63407508117141e-10 4.41476408457024e-12 2.97985476994482e-09 1.14009830066973e-09 2.43141805313826e-09 -1.31421105948713e-10 -2.01189049640562e-09 4.92322039186461e-10 1.60692613176076e-08 6.20005657419728e-11 -9.59000689765551e-09 -3.43859318026197e-10 -7.50814320490763e-10 -3.05817288158782e-09 5.04327824145719e-09 7.53837099165441e-09 -2.86789065563101e-09 -1.06336320072642e-08 -1.61338673981138e-09 -7.41447918291319e-09 4.2159521149888e-10 -6.12113832103466e-09 7.95946268443326e-09 8.19228389347524e-09 5.38719082351749e-09 3.3919940770545e-09 -3.3622000389483e-08 -2.19547519761743e-07 8.41880859549107e-09 2.93708647995105e-07 -9.51625348397262e-09 5.1862125215174e-10 2.15581506970412e-08 7.65262562367712e-09 7.49359254232907e-09 -5.3831693904109e-08 6.11913595740754e-08 -4.85176027170232e-10 -3.18449499729421e-09 -3.15513769864909e-09 1.01072201433173e-08 -6.7993692918116e-09 7.47605702492637e-09 2.72319765869206e-10 -2.01153945604792e-09 2.53589890116231e-09 -8.43810100353967e-09 -1.2506239583196e-08 -6.45087501680769e-09 -3.18811464179982e-09 -1.05167254816434e-07 1.29976489910869e-09 -3.3612114398988e-09 2.77197358550194e-10 3.10375588170484e-08 -2.2423025558098e-09
"R2010" 6.035995852927e-10 3.29724512864566e-09 2.29586664202096e-09 -2.46396746999381e-08 -2.530733666376e-09 5.3876939207938e-09 7.31046636725789e-10 -2.37643951397549e-09 -1.52245563030724e-08 -4.68599297472164e-09 -9.42706738146052e-10 7.86386442750688e-11 2.90041891133802e-09 8.26656251500176e-10 -1.27363983701697e-09 3.97325032573998e-09 -1.18222993220388e-09 5.85911618957636e-10 -4.88771804059503e-10 6.80220266383994e-09 7.73911222312196e-09 6.90066449563753e-09 -1.01969812069437e-08 3.18954975973313e-08 -4.68588175772944e-10 -1.22654382679521e-09 -1.98468117132029e-10 -8.29319116060069e-09 -2.31138405842226e-09 -2.77714812791052e-09 3.33918449074165e-10 1.25190250523508e-09 -1.99107820728929e-09 3.52286754780649e-09 4.65294544535657e-09 -4.17780325893274e-09 -3.57116354275943e-10 1.82010767705141e-08 -3.04164996241777e-09 2.74805992132422e-08 -2.93311077735445e-09 -9.51625348397294e-09 3.218867715655e-08 6.60578679210098e-09 1.49054781742716e-09 -1.76580755710934e-08 -3.53790222261943e-09 -1.12513452908287e-08 -1.58259810298203e-08 1.36919189789312e-09 3.1152264901828e-10 6.95530274927347e-10 -8.93123322438732e-10 -5.9041154458568e-10 3.14729120890062e-09 -9.91317839570872e-09 5.57479089135578e-09 -2.3010762222879e-08 1.97699322262688e-09 -1.93698314472634e-09 2.89353676150569e-09 -8.0620289102608e-09 5.53204455524844e-09 -4.35052910706051e-09 -2.10019996493706e-10 -3.47350949467021e-09 -3.775399868538e-09 2.37399359896156e-09
"R2011" -1.7943381779682e-09 1.35843949678231e-10 -3.62274481149077e-10 -4.13923433737083e-09 1.4768283423627e-09 9.11983444371671e-09 9.55960646382063e-09 -4.24030357486208e-09 -1.05944589339369e-08 -1.83964835428924e-08 5.38407713840309e-09 3.03747973415316e-09 -7.00421546283764e-09 1.08938026713131e-09 -4.02221319326796e-09 -1.51596242275701e-09 8.81451289835479e-10 -1.74839218363766e-09 -9.9138527918511e-10 -9.70688504628564e-11 -5.88730654948464e-09 5.20425958409007e-09 -4.69333089730367e-10 9.89040773505038e-09 1.11473729437542e-09 -5.95085877557773e-10 -2.04827852803373e-10 -9.37443168443042e-09 -7.98817375241208e-10 -8.58809815839652e-10 -1.17668992410059e-09 -4.47715499502834e-10 3.26565190541097e-09 9.27987509259521e-10 -3.98790173020788e-09 2.02947018055664e-10 2.26904662572036e-09 -1.65062344204693e-08 2.66207169420734e-09 -1.33632403170373e-08 -4.48742997697629e-08 5.18621252151623e-10 6.60578679210095e-09 9.87319371512229e-08 -3.80715962658993e-09 -2.60685241248793e-08 4.27150958897799e-09 -1.53500238309567e-08 6.50237950031339e-09 -2.70786692800756e-09 -2.78897127785631e-09 8.3913513894097e-11 -3.87301638174579e-10 1.88615053394334e-09 -8.7338389626062e-09 -2.55351050031905e-09 1.40268985314475e-09 1.85185180393727e-08 -1.25580481444073e-09 2.04937594374851e-09 -1.86068492313582e-09 5.37717619189144e-09 7.37890939405544e-09 1.81763575296159e-08 -1.18993333844066e-09 3.08872248169774e-09 -1.91540307255441e-10 -2.08431706692081e-10
"R2012" -9.38763642227822e-10 1.55830958826441e-09 3.53695209929266e-09 -1.22232250682668e-09 1.43336898516502e-11 6.92305164827495e-09 2.46201251388758e-09 1.08548366720906e-09 -1.50016220778776e-09 -8.08989201503771e-09 -6.82608882614137e-09 4.8395855286346e-09 2.32664029364245e-08 -7.92517885771924e-10 -8.24859451110994e-09 8.73115200251017e-10 2.18972817035337e-09 2.28685271399146e-09 1.57691062954512e-09 -2.12360548132277e-09 3.64657820711329e-09 1.63512022275064e-09 -5.96235611876899e-09 2.51895926961188e-09 1.05821684411792e-09 -6.38837218842714e-09 -1.52890103087352e-09 -2.7096881157624e-09 -2.17366105648002e-09 -3.29460699674936e-10 5.75485673083054e-09 -8.6933592999598e-10 2.18170540353005e-09 -5.45326834443888e-09 -2.77886995239447e-09 -6.42216489117748e-09 -1.97199377928517e-10 8.25602956181586e-11 -3.38821528843258e-09 1.90098657516756e-10 5.05433226198339e-09 2.15581506970414e-08 1.49054781742743e-09 -3.80715962659002e-09 3.57900544420224e-08 5.18629745108318e-11 -3.75854373060473e-08 -9.85089015940469e-09 3.00601638036417e-10 4.55940883210727e-10 3.13283911277929e-09 -1.00099158122119e-08 2.28408305144845e-09 7.81289203355816e-10 5.33892755499446e-10 -7.60421191140277e-10 -2.65025173480303e-09 -6.29078712351723e-10 4.61882275865718e-09 -3.34822413094599e-09 5.86855927321952e-09 -9.21445456030771e-10 -1.04705941142944e-09 -7.71570290943172e-10 4.02023845704748e-10 -1.60933573956968e-08 1.73916322487006e-09 -3.07112373972116e-09
"R2013" 2.27615225403679e-09 -1.17301178838775e-09 -1.12790647291416e-09 4.15983104268465e-09 5.80921782461914e-10 -1.00623453667715e-08 -3.42775398936527e-09 5.98417234905719e-10 1.33731772163751e-08 1.67640043526686e-08 -1.12325528583152e-09 -1.01811548679853e-08 2.04289168440794e-09 2.3698981239837e-09 5.55496767709269e-09 -2.26037669916468e-10 -3.79583288823901e-11 1.46692025772888e-10 5.43622293682473e-10 1.84187451265007e-09 1.69975464540351e-09 -7.08996296518582e-09 1.74544836219159e-09 -1.86211279693366e-08 -5.64537080475701e-10 8.41029488981279e-10 -9.00595230345164e-10 7.76739800567789e-09 1.40367502708403e-09 3.13019349772512e-09 -2.4819272652697e-10 -4.66965712824979e-10 -2.04372300616756e-09 -2.10401016998605e-09 1.65582083495523e-09 2.38264967028649e-09 -1.1437157211893e-09 1.45752807958707e-08 2.31902184781824e-09 -4.98688201181676e-09 9.05064164438288e-09 7.65262562367704e-09 -1.76580755710929e-08 -2.60685241248777e-08 5.1862974511172e-11 4.14872518339201e-08 -4.67799841285246e-10 9.03757475122403e-09 -6.25141799396289e-09 -1.00043265011756e-09 -5.04928863965098e-10 -3.46678180084717e-10 -3.72730321118889e-10 -2.62603228551241e-08 1.47247788065677e-10 6.28154256277893e-09 1.19793206502955e-10 -6.39795882677284e-09 -6.44920268957113e-10 7.94308415492065e-10 -1.34384860156296e-09 1.50560292674688e-08 -1.61260740958817e-09 -6.46182790781859e-09 1.8502916814518e-09 -1.61958304469575e-09 -5.0027554421087e-10 1.75689212345527e-09
"R2014" 6.80192990605396e-09 -6.12524030042092e-09 -1.24771227527579e-09 3.38336813361771e-09 7.54537958168598e-09 -1.04771788769722e-08 -3.87777878429619e-09 -1.26739050073212e-09 3.38461217095095e-09 8.06820541492073e-09 1.65637971768631e-08 -5.32173403827204e-09 -7.40963086866572e-08 -3.26613879024286e-09 1.23392303801817e-08 -3.20013677834498e-09 -7.87223616649250e-09 -3.22768509639207e-09 4.76751386925137e-10 6.51932096133736e-10 -5.22753019694043e-09 8.33241203018355e-10 1.53781105392974e-09 -6.08946454710638e-09 1.05085120914427e-08 2.08401306457969e-09 7.36691900116835e-09 2.51165435531024e-09 -9.51285854092292e-09 1.07303815052801e-09 -9.32414586613701e-09 -3.67090473677384e-11 -5.4885612526511e-09 2.89612571686959e-08 -1.03315480158779e-09 2.68091937437909e-08 -1.42200017785102e-09 1.06617061413408e-09 -8.28032249594049e-09 -2.41331377509406e-08 -5.30787177281156e-10 7.49359254232916e-09 -3.53790222261939e-09 4.27150958897785e-09 -3.75854373060472e-08 -4.67799841285333e-10 1.00905577973532e-07 5.7755017022668e-09 1.13748614439375e-08 6.69389003238744e-09 2.28408133494769e-09 1.33728239589122e-08 -3.00012594782788e-09 -1.29539821870348e-09 8.58413583193052e-09 -5.17814211503153e-09 1.58653345589079e-09 1.98034247477583e-09 -3.73382739929024e-08 -1.03232524443615e-08 -7.08868791657304e-09 -1.27711001492107e-10 1.20696033282509e-08 -4.68788231486856e-09 -1.131953072682e-08 1.27379668034657e-08 -9.49460232923159e-10 -1.21302259511043e-08
"R2015" -2.71467163059943e-09 -1.16026440368939e-09 9.79421469590579e-10 7.88583935827369e-09 1.04136766946882e-09 3.49468176291051e-09 -5.93242338177522e-09 3.25072933469467e-10 1.82901369200725e-09 -3.68589630399918e-09 2.57585012632633e-09 -1.32283132818529e-09 -8.31344008775712e-09 -5.21844478303591e-09 -1.8219447426585e-09 6.33886338617336e-10 6.83769653432965e-10 -2.33562935215334e-09 3.5293975616333e-09 -4.1864807942801e-11 -8.23976309709225e-10 -1.35091392242838e-09 -6.71107356404094e-10 -7.95879667711949e-09 1.8004679194003e-09 -5.53793261446616e-10 -4.33412569085994e-10 3.02378441960067e-09 1.47169599309268e-09 -3.6499914654879e-09 -2.66632462431776e-09 1.80527852287084e-09 1.2946042862812e-09 3.70241375938612e-10 7.83337963926481e-09 -7.04823106655176e-10 -2.28606688852298e-09 -6.85904728194866e-09 1.01500556625834e-08 -2.12809928060827e-09 -4.41915860497091e-08 -5.38316939041088e-08 -1.12513452908288e-08 -1.53500238309602e-08 -9.8508901594047e-09 9.03757475122436e-09 5.77550170226703e-09 1.02119692017547e-07 -3.91235784521093e-09 -4.81596504404724e-09 -2.96456572764901e-09 -1.64926694350221e-09 -1.83737668488895e-09 2.02381094672092e-10 6.02905298354293e-10 5.87594453264255e-09 -2.35743230673708e-09 7.68645735297973e-09 -8.72286281323313e-11 7.60668991743485e-09 -5.23597799596519e-10 2.66597020693634e-08 -2.59400749796458e-08 1.33110179966808e-09 1.3314622067592e-09 1.26445936726207e-08 3.92297753039363e-10 1.17040302098571e-08
"R2016" 1.79115367855551e-09 -3.31533519548211e-09 1.91582178173051e-09 1.20451297414889e-08 8.96266758499296e-09 -3.12186897480702e-09 -1.3971674434887e-09 -3.1045469241759e-10 3.40581706646852e-09 -1.2537773532967e-10 4.1845014841315e-09 4.69564708719971e-09 -1.05914087223912e-08 3.39028417213873e-09 1.40389966333185e-09 -5.66316905418941e-09 9.07496095919024e-10 -1.07537458282454e-09 -4.41464717321773e-10 -4.89932611823475e-09 2.32509761724974e-09 3.22986207218109e-09 2.5229395293123e-09 -1.09034894371768e-08 1.49680548051039e-09 -1.50793998695596e-09 3.51168462191405e-09 2.35782067485141e-09 -6.55942500072028e-09 -2.34680769370665e-09 1.73903385491083e-10 -4.68173946295834e-09 9.37052810905294e-10 8.32575075996864e-10 1.56668051335658e-09 6.00965189550964e-09 9.46574327134818e-10 -1.39140048406338e-08 -8.88623788301673e-09 -9.06839460912045e-08 -1.94667071934539e-09 6.11913595740761e-08 -1.58259810298201e-08 6.50237950031372e-09 3.00601638036505e-10 -6.2514179939633e-09 1.13748614439377e-08 -3.91235784521002e-09 4.80886261002462e-08 2.5517045322945e-09 1.18178793338564e-09 -1.31955748588496e-09 1.79638231177739e-09 8.52365057861627e-09 -2.0108704180622e-09 -3.10487354177996e-09 -1.49903886604946e-09 1.80193720903059e-08 -5.35954157205239e-09 -2.24633798673514e-09 -3.11696388642583e-09 -1.36617038394093e-09 -2.2862523766236e-08 5.4521014248758e-09 -2.24123234328426e-09 1.25416114575805e-08 1.06044271753165e-08 -4.61350443249487e-09
"R2017" 1.85266315667284e-09 1.86612325256076e-08 1.17766958069235e-10 9.86539953187501e-09 3.39823220173859e-10 5.59406911369537e-09 -1.03126768848526e-08 1.22082299124164e-09 7.30718082151356e-09 1.68545607543615e-09 -3.61309476830906e-10 1.2916380725947e-09 -4.6028104394818e-09 -8.53478855989641e-09 -3.38338990968939e-09 -6.10253757171647e-08 -7.65104972609209e-10 -6.17001963586899e-11 -2.97598132231549e-09 -1.60744098919268e-09 1.53703590281767e-08 5.36178695139637e-08 -1.0627903129596e-08 -1.34310486327569e-08 1.5349857531974e-09 5.52875282364774e-09 -1.51734770245337e-08 1.38790695174878e-08 3.56094592405318e-09 -7.09332392970953e-09 1.41616595694153e-09 8.48177117400619e-10 -2.23838714102609e-09 5.29336594143168e-10 -2.00898156539317e-09 -4.31100845886184e-09 1.29034796019763e-08 -1.37814145426011e-08 -2.41368614684904e-09 1.986177424252e-09 1.22536123344621e-08 -4.85176027169998e-10 1.36919189789304e-09 -2.70786692800833e-09 4.55940883210588e-10 -1.00043265011732e-09 6.6938900323873e-09 -4.81596504404698e-09 2.55170453229484e-09 1.07141538228062e-07 -2.42123304196848e-09 5.99972427029461e-10 4.61016234478272e-09 1.73630035008973e-10 3.19362438891261e-08 -8.35753478598491e-08 -4.28804030447221e-08 1.4633357317256e-08 -3.17500549842561e-09 -7.74100699211616e-09 1.09430381573653e-08 -2.42680312031847e-08 -4.47743034168812e-09 -1.98095772862899e-08 -1.8219971131346e-09 -1.0655701939223e-09 1.83476778690531e-09 3.53590291872555e-10
"R2018" -1.2451456940445e-09 -3.49959254239662e-09 -5.34393528331564e-10 -2.41337821267462e-10 4.0350352827438e-10 -4.67108973409148e-10 9.37678501136713e-10 1.04606874305902e-09 -1.53277690011137e-09 -3.71533288720177e-11 1.54820669105057e-09 4.38215702818381e-10 -1.10219897901566e-09 -4.4446710318546e-09 2.7528979214813e-10 1.43796669883878e-09 1.67482024538718e-09 1.47685497026248e-09 6.35471758695945e-10 1.48654364068628e-10 -3.50050761157199e-09 -2.48377913505535e-09 3.01235481081159e-09 2.79118250158607e-09 -8.77433694259405e-10 1.01012230407564e-09 -4.06509391482262e-09 7.05167715004298e-11 -1.22732985925919e-09 2.63693837264307e-09 2.56681023485538e-09 1.22377654655554e-09 2.30974791620977e-10 -1.18705073587884e-10 -4.74354333621358e-09 3.32940868870081e-09 -1.86500896758605e-08 2.47729731353384e-09 1.68398714316738e-09 1.34379792541334e-09 5.33137558850143e-09 -3.18449499729464e-09 3.11522649017989e-10 -2.78897127785756e-09 3.13283911277891e-09 -5.04928863965149e-10 2.28408133494767e-09 -2.9645657276498e-09 1.18178793338629e-09 -2.4212330419683e-09 5.381082420985e-08 2.56802788297867e-09 -2.30895414509713e-08 6.09185844017017e-10 -7.2635188420759e-09 3.70183559383204e-09 8.71336801553802e-09 -2.6609100847531e-09 -1.25620393175753e-09 -2.57751951186126e-08 9.59493643764845e-09 1.66922714210242e-09 3.15033647654672e-08 -2.1029116296262e-09 2.4694443237446e-09 -4.72424883461085e-09 -2.00491973010579e-08 -1.2036219293753e-08
"R2019" 1.43731223331042e-10 4.51175238151945e-10 -1.14375931884828e-09 6.93279028660944e-10 -7.14309270351857e-10 -1.90110145023238e-09 -1.55974949631505e-10 6.7026875487235e-10 -1.0692048847098e-09 -1.12998096832928e-09 1.50502293796205e-09 1.48599870061158e-11 -6.07371769869385e-09 -6.7914507675441e-09 1.43882589458281e-09 6.16049025686742e-12 -1.3593195239018e-09 -1.08736125344333e-09 -1.77139239553707e-09 5.38924488573211e-10 -1.55413389908375e-10 -5.38216645239586e-11 1.25150053501559e-09 3.89569193226391e-10 -1.3410945891797e-10 9.15591872389036e-10 -1.90713071568698e-09 5.93715003261464e-11 4.72653457814522e-09 6.9720225273324e-10 -3.05789815629071e-09 1.33541260958672e-09 -4.98035507599594e-10 5.71157176773362e-10 1.06835332166149e-09 3.07741716525633e-09 1.01972655601575e-09 -9.76211776330407e-10 1.89062800157197e-09 4.63014595512716e-09 -1.08075331387092e-09 -3.15513769864953e-09 6.95530274927476e-10 8.39135138949702e-11 -1.00099158122117e-08 -3.46678180084725e-10 1.33728239589124e-08 -1.64926694350144e-09 -1.31955748588532e-09 5.99972427030092e-10 2.56802788297916e-09 3.07296532617187e-08 -8.27927815900136e-09 -5.42741454922404e-10 -4.67536867871122e-09 5.78140135129059e-11 2.45434348046802e-09 1.34315074725812e-09 -1.50655143120288e-09 -1.03223993864895e-08 -1.75448598443112e-09 -2.14846051123803e-10 6.74742290924863e-09 -1.31071641399179e-11 -9.851152702391e-10 -2.39834842354948e-09 -6.48881163480398e-10 -6.47841681046890e-09
"R2020" 1.60050380137966e-10 2.82039003676054e-09 -3.26996351980739e-10 2.49455100454015e-09 -8.05450798954862e-10 9.64719293051651e-10 -4.98513075319192e-10 3.60599174923834e-10 1.89321535490281e-09 -2.04654227059671e-09 -5.01267156122791e-10 1.46244570205933e-09 2.76225581486161e-09 2.97249632678596e-09 -1.52074053332372e-09 -3.39068771639888e-09 -2.59362017042504e-09 -8.09635892584465e-10 -9.67914636933356e-10 -1.78364931814378e-09 1.63537641133423e-09 3.34021093474629e-09 5.85947800383709e-10 -3.29692581542068e-09 -1.89190716032943e-09 3.33422716163072e-10 2.09667738110928e-10 1.70804605361285e-09 8.04223912613584e-10 -2.36755654939719e-09 4.09967854739024e-10 -1.10343885495426e-09 -6.27510497841591e-12 -8.18852035366603e-11 -7.14640990871764e-10 -6.52341362679305e-09 9.49397209434566e-09 -1.84951380992746e-09 -1.80842125672956e-09 -4.16172966306145e-09 2.17321253501645e-09 1.01072201433171e-08 -8.93123322438359e-10 -3.87301638175102e-10 2.28408305144769e-09 -3.72730321119284e-10 -3.00012594782779e-09 -1.83737668488837e-09 1.79638231177764e-09 4.61016234478281e-09 -2.30895414509704e-08 -8.27927815900023e-09 3.01741028629651e-08 1.23023144795915e-09 1.38387951765074e-08 -3.57574577932096e-09 -1.4174937268441e-08 1.29783171274246e-09 4.29864568533866e-09 3.54934954872206e-09 1.49628858636604e-09 -3.50271335868299e-09 -1.73183711346198e-08 -1.55574120439235e-09 -1.89961104444303e-09 3.13798035696977e-10 5.8348452910809e-09 2.42242523594933e-09
"R2021" -9.17308907137014e-11 -7.34909429053953e-10 -7.04176685273199e-11 1.2845139212472e-08 -5.20173396723275e-10 1.7301990344447e-09 -6.78882807391372e-10 4.18727253116215e-09 3.11079023384739e-09 -1.62038516603581e-08 -1.27864509930141e-10 1.3383641915611e-08 2.0716776990214e-10 -2.50619601141535e-09 -3.76926630608446e-09 1.17125789689863e-10 1.4631888002409e-10 1.10578325900235e-10 -9.49297317876196e-10 -2.09243285367624e-08 -3.50502845685262e-10 1.38465497225753e-09 -1.4985295496284e-09 1.15336753528964e-08 1.19310530296477e-09 -4.64603182026491e-10 1.97478665177197e-09 -1.31816848978835e-08 -4.26021649545307e-09 5.4352038354219e-09 5.87451843030971e-10 -2.09160787222452e-11 1.13750975524983e-09 3.42872156040953e-09 -1.20935385124184e-09 -9.66801060462359e-10 2.80609965040447e-11 -3.79828087002332e-08 -3.50552334906421e-10 6.12923703195022e-10 -1.06461108900165e-08 -6.79936929181108e-09 -5.90411544584756e-10 1.88615053394371e-09 7.81289203355682e-10 -2.6260322855127e-08 -1.29539821870344e-09 2.02381094671233e-10 8.52365057861584e-09 1.73630035009101e-10 6.0918584401684e-10 -5.42741454922362e-10 1.23023144795999e-09 5.94052882567428e-08 -1.31945620622077e-09 1.1952901502148e-09 -2.76856314183307e-09 -6.6321484091994e-09 -2.27649066278046e-10 9.85843349865679e-10 4.48059348924272e-10 -5.6181438619592e-09 -1.59280636398059e-09 1.03475642940661e-08 -1.84038763431963e-09 1.34187331419518e-09 2.24824505782552e-09 -2.42241387398907e-09
"R2022" -3.24862893033633e-09 3.2264424903282e-09 4.25617783928083e-10 -3.45217962585964e-09 -1.23173287852563e-09 3.49071161346617e-09 -6.31674002899623e-09 -7.68466057432032e-10 3.67056855449826e-09 4.35675266817696e-09 2.16038546626024e-09 -2.03787181385612e-09 -3.76178551947805e-09 -3.38443115061274e-09 2.76117932590752e-10 -1.01572877702166e-08 -7.4833465837487e-10 -2.47511859570809e-10 -2.90066985689303e-09 3.25541344744795e-09 2.08827944426679e-09 4.32053231053324e-09 -4.45909321801038e-09 -7.94502045276061e-10 5.94378067669418e-10 4.42659902710687e-09 -7.13079818484126e-09 9.33157143804044e-09 4.51756512565377e-09 -7.46257872630428e-09 1.62388201187473e-09 1.21573037487796e-09 -6.76918089095224e-11 3.57311387251951e-10 -1.23576337638734e-08 -1.40675089029851e-09 7.79161309527683e-09 5.91179295566445e-09 5.89301422489401e-10 2.41325966162787e-09 3.81769172911604e-08 7.47605702492622e-09 3.14729120890006e-09 -8.73383896260644e-09 5.33892755499577e-10 1.47247788065615e-10 8.58413583193089e-09 6.02905298355002e-10 -2.01087041806242e-09 3.19362438891267e-08 -7.2635188420745e-09 -4.67536867871162e-09 1.3838795176508e-08 -1.31945620622215e-09 1.49853278229921e-07 -1.11549525864173e-08 -8.48344998957675e-08 -9.60376955143134e-09 -3.8993179396848e-09 -5.60878744295611e-09 1.1883514702564e-08 -1.2939943272117e-08 -1.23952686144891e-08 -6.92768518834312e-08 -1.5841313248957e-09 -2.39322263277513e-09 -3.27151125353292e-09 -1.74974604707002e-08
"R2023" -2.00266106032033e-09 -2.35021600571984e-08 -2.94476919244573e-09 -5.32373649288838e-10 -8.29276494924225e-10 -4.20696473022616e-09 8.25232492674893e-09 1.02375907649233e-10 5.54935010234323e-09 -1.45917917527206e-09 -1.86587974623606e-09 -3.88523485511614e-10 5.93854661079032e-09 5.89226641847205e-09 1.74662670651414e-09 5.61925318351337e-08 -6.53632659823016e-11 -1.98912740747328e-10 5.07638031358959e-09 -4.13955729029507e-11 -3.50210833903087e-08 -7.14706415655243e-08 2.72205920345638e-08 -3.14185221549867e-09 -7.43771476500072e-10 -4.02816389131529e-10 7.70680351098237e-09 -2.14151043774757e-09 1.25748124378453e-09 1.38071917460171e-08 -1.00667436700037e-09 -7.67133456274793e-10 2.76853836247032e-09 -4.22459854429202e-09 -1.17131681604905e-09 1.32770567177318e-08 -7.48075373641119e-09 8.33540362500726e-09 3.09000167449533e-09 8.20001503671829e-10 8.49412665144407e-10 2.7231976586942e-10 -9.91317839570842e-09 -2.5535105003187e-09 -7.6042119114018e-10 6.28154256277893e-09 -5.17814211503144e-09 5.87594453264262e-09 -3.10487354177995e-09 -8.35753478598485e-08 3.70183559383181e-09 5.78140135126497e-11 -3.575745779321e-09 1.19529015021476e-09 -1.1154952586417e-08 9.96400990557035e-08 1.34643247553044e-08 -1.55804496066287e-08 5.56364214608171e-10 3.30829819846118e-09 -1.71037806352349e-08 1.44272840915669e-08 7.3904381563872e-09 -1.90132238592239e-09 2.64569051879003e-09 -8.58984594446314e-10 -1.46531881016561e-09 -3.7560233842206e-09
"R2024" 1.65055433785538e-09 -6.41796964172264e-09 4.39599406519412e-10 -5.87689392590634e-09 2.19208398051996e-09 -4.54371681759771e-09 3.35468607989275e-09 -1.57927745962398e-09 -6.01689447796966e-09 -1.93968771144576e-09 1.2841827064545e-10 -1.06662854507305e-09 -4.87404307678848e-09 5.58887778736175e-09 1.92802228291225e-09 1.45297307169967e-08 2.35798675499291e-10 6.08158257096396e-10 1.96168842330918e-09 1.43711925533481e-09 -8.6611536503678e-10 -1.03220774817991e-08 -2.00802026664094e-09 8.52096166618796e-09 -1.723211004524e-10 -5.85004878355159e-09 1.39209589639521e-08 -2.13391628918734e-09 -5.64770308437788e-09 1.30469760605936e-09 -1.77090005720424e-09 9.77724580862794e-12 1.49152167056261e-09 3.90236034712286e-09 1.02470184223713e-08 9.99027841567442e-09 -4.20591097894434e-08 1.06192878417522e-08 -4.11481687202332e-10 -3.08388381709962e-09 -7.16844130921583e-09 -2.01153945604872e-09 5.57479089135568e-09 1.40268985314264e-09 -2.65025173480319e-09 1.19793206503852e-10 1.58653345589146e-09 -2.35743230673585e-09 -1.49903886604938e-09 -4.28804030447221e-08 8.71336801553501e-09 2.45434348046822e-09 -1.41749372684414e-08 -2.76856314183331e-09 -8.48344998957647e-08 1.34643247553048e-08 1.45843230342243e-07 -1.0178580823574e-08 -1.11353258434496e-09 1.29190532522323e-08 -2.16932199159181e-08 -5.28660527899133e-09 1.58324339459433e-08 1.66466696240838e-08 4.88964172345440e-10 2.47779732760351e-09 -6.8531757865912e-09 4.8841793763357e-09
"R2025" -3.55722373040919e-09 2.2756073406104e-09 -4.35531108878189e-09 4.25453262562997e-08 3.94664477986647e-10 -2.59231841538226e-09 1.33653862429741e-08 7.73098936251120e-09 -2.43624177967301e-08 -1.09855328505282e-08 -2.07546247763081e-09 6.33452083913836e-09 4.6203762126962e-10 -1.11076088711999e-08 -1.10562406288246e-09 -2.36364770986617e-08 2.58009403991019e-09 -4.35201891439983e-10 3.75549770450351e-10 -9.96756537393169e-10 -2.60349649421806e-08 1.9741410098792e-08 2.26123382258033e-08 -2.98480094791515e-08 6.06720118524693e-10 3.51495623010297e-09 -1.44849946968971e-09 1.29837195176418e-08 1.56521691836259e-08 9.733209684874e-10 -9.9585578098591e-10 1.09482024466596e-09 2.08028061128428e-09 -1.10476096417641e-08 2.39875413414374e-09 1.2621339262289e-09 4.4125980051134e-09 -8.3580506942426e-08 2.61438391301176e-09 -2.57049999033834e-08 -4.62684232889572e-08 2.53589890116212e-09 -2.30107622228788e-08 1.85185180393714e-08 -6.2907871235155e-10 -6.39795882677355e-09 1.98034247477563e-09 7.68645735297984e-09 1.80193720903069e-08 1.4633357317256e-08 -2.66091008475336e-09 1.34315074725799e-09 1.2978317127419e-09 -6.63214840919976e-09 -9.60376955143134e-09 -1.55804496066289e-08 -1.0178580823575e-08 1.3549628590348e-07 -2.25033075952474e-09 2.99596599699342e-09 -1.83017091348344e-09 -2.46502862892483e-08 -7.5681846272677e-09 2.08945821373709e-08 -1.17838176723551e-10 4.56984067196699e-09 7.45733219606152e-09 -2.93454256457109e-09
"R2026" -2.56679866345695e-09 9.71418883480252e-09 -5.62629174636956e-09 8.40003406346947e-10 -3.11496350202357e-09 4.04642846436341e-11 8.69227386106249e-10 8.56103366597191e-10 -1.52439193425815e-09 -1.84116938622177e-09 3.3556181078103e-09 7.18324923404759e-10 2.36396780016131e-08 1.83496309547321e-09 -1.27837828360083e-09 -1.32042310171672e-09 7.15521715947397e-10 -2.07564881669781e-09 -2.98197404166845e-09 1.39676786267137e-09 6.26696083887788e-10 2.0131874836222e-09 7.05163124074181e-09 -1.14377858578876e-10 -2.51935883317991e-08 8.31720048396866e-09 -2.96828309974106e-09 2.14904152277711e-09 5.70234028359798e-09 -3.39411766744346e-09 7.79165977526143e-09 8.27763697106605e-11 2.92282517962707e-09 -1.4552489559796e-08 2.30379554982119e-10 -3.58749206373796e-08 4.98465762972946e-09 2.53927874190255e-09 5.67338640821271e-09 1.02709280391534e-08 5.97222880446778e-10 -8.43810100353983e-09 1.97699322262686e-09 -1.25580481444058e-09 4.61882275865736e-09 -6.44920268957163e-10 -3.73382739929027e-08 -8.72286281323493e-11 -5.35954157205236e-09 -3.17500549842562e-09 -1.25620393175727e-09 -1.50655143120329e-09 4.29864568533836e-09 -2.27649066277923e-10 -3.89931793968502e-09 5.56364214607999e-10 -1.11353258434491e-09 -2.25033075952493e-09 5.02814694110585e-08 -2.55367353173722e-09 4.24993301585192e-09 -2.07323714019424e-09 -7.19612254570722e-09 5.32470177160748e-09 5.42529362478804e-09 -1.52163964197503e-09 -4.54672221185432e-10 7.97114704398258e-09
"R2027" -1.12784618651671e-09 4.24250015052927e-09 1.93485877727147e-09 -2.66598544503997e-09 5.160759774693e-10 2.05909239659497e-09 -1.92216427383459e-10 -1.99094640656914e-09 -1.60539973674443e-10 2.89983651736167e-09 -2.91017297162165e-09 -2.34417845038448e-09 6.40959824253404e-09 4.98748506447883e-09 -3.12503483224534e-10 3.6585850478282e-09 4.18413977735032e-09 7.65033823262703e-10 -2.58300473150473e-09 2.26607455273583e-09 3.55403667047693e-10 -1.80985440353503e-09 -5.86678719754232e-09 -3.42570849184155e-10 4.80312991129593e-09 -1.09294404179515e-08 8.39851355474413e-09 5.08745435050355e-10 -3.42055709909794e-10 -1.83716791470742e-10 -1.11276258326911e-08 -1.57659743629193e-09 6.33928765854369e-10 -2.13834251901323e-09 1.76281835181077e-09 -3.48093078508067e-09 -9.4545261033416e-09 -9.95887843609861e-10 4.15351267760921e-09 5.08799454746199e-09 -9.96286587295211e-09 -1.25062395831962e-08 -1.93698314472611e-09 2.04937594375105e-09 -3.34822413094616e-09 7.9430841549216e-10 -1.03232524443612e-08 7.60668991743486e-09 -2.24633798673597e-09 -7.74100699211593e-09 -2.57751951186127e-08 -1.03223993864898e-08 3.54934954872137e-09 9.85843349865357e-10 -5.608787442955e-09 3.3082981984605e-09 1.29190532522319e-08 2.99596599699211e-09 -2.55367353173693e-09 7.88908446069214e-08 -2.10260188128637e-08 -7.04756892153546e-10 -7.26890966922516e-09 5.63274657041419e-09 -3.5829176988374e-09 4.10405019608228e-09 8.20006139401015e-09 5.04309007167816e-09
"R2028" -2.76292126218494e-10 1.44279961434801e-08 -1.97775058997784e-09 4.06465598048578e-09 -2.53649298823354e-09 -3.01854962840729e-09 -9.51703259673926e-10 7.53202277946083e-10 -5.23828537058661e-10 -4.85061745312389e-09 1.82032901146554e-09 2.28456842457492e-09 4.9631157999877e-09 -1.43411881919253e-09 2.52146941643953e-09 -5.77804622682994e-09 -5.35318796249446e-09 -2.77197217271162e-09 4.20645135761968e-09 -1.67602028534524e-09 3.14489686219638e-09 1.05827749324822e-08 6.8342731172434e-09 1.33362873442812e-09 1.89451909202273e-09 3.34388255661298e-09 -4.0651072323014e-08 -5.50501920340912e-09 -3.7236558207341e-09 1.76951121557198e-09 2.2078671178853e-10 1.04617520796852e-09 -2.18472086852134e-09 1.52987736830991e-09 -3.77906113972069e-09 -3.43163743337819e-08 -5.26594411330596e-09 -1.0059200665877e-09 4.70312986496304e-10 9.91706658152226e-09 3.63701310011338e-09 -6.45087501680827e-09 2.89353676150566e-09 -1.86068492313515e-09 5.86855927321964e-09 -1.34384860156287e-09 -7.08868791657312e-09 -5.23597799596624e-10 -3.11696388642493e-09 1.09430381573641e-08 9.59493643764742e-09 -1.75448598443176e-09 1.49628858636708e-09 4.48059348924405e-10 1.18835147025643e-08 -1.71037806352349e-08 -2.16932199159198e-08 -1.83017091348421e-09 4.24993301585161e-09 -2.1026018812862e-08 9.70077875062965e-08 2.29990067002703e-09 -1.41597210139285e-09 -4.09673921846753e-09 -5.97579983355511e-09 -2.33825001621873e-09 -2.34518422570339e-09 8.76774176784118e-10
"R2029" -5.54635366393653e-09 -6.8228014337226e-09 -1.22431127731697e-09 1.30052438080912e-09 5.86566377260457e-10 2.56400964301993e-09 -2.05498610842085e-09 -3.49883345397166e-09 4.51946472689376e-09 -6.61211547585377e-09 -1.05162033976087e-10 3.17578723430315e-09 -1.0516970978945e-09 5.4810390945185e-09 -1.40493170372894e-09 2.56138102383191e-09 -1.45487459865061e-09 -2.55934560190899e-10 2.88324588684496e-09 -1.21810493251502e-08 -2.13777572490273e-08 -1.50433280234679e-10 1.9887214584908e-09 5.58648856487865e-09 2.94634500991029e-09 -4.43795002483457e-09 2.55371260947404e-09 -2.44443823023309e-08 -4.14035628487152e-09 1.78167564122275e-08 -8.54028048318508e-11 6.70875867968107e-10 -2.77144546801218e-10 4.5206094237449e-09 1.75624353892624e-08 7.35969327847748e-10 -3.75334052541771e-09 5.98237985843996e-10 3.14199371426858e-09 -8.65436518728455e-09 -8.39477199817008e-08 -3.18811464180009e-09 -8.06202891026057e-09 5.37717619188644e-09 -9.2144545603045e-10 1.50560292674696e-08 -1.27711001491822e-10 2.66597020693643e-08 -1.36617038394088e-09 -2.4268031203182e-08 1.66922714210104e-09 -2.14846051124e-10 -3.50271335868073e-09 -5.6181438619576e-09 -1.29399432721144e-08 1.44272840915657e-08 -5.28660527898723e-09 -2.46502862892495e-08 -2.07323714019451e-09 -7.04756892154297e-10 2.2999006700277e-09 2.1307486996417e-07 -1.48938400946159e-08 -1.20981337940459e-08 -5.92679065995006e-10 2.99649458061194e-09 5.62654824389149e-09 6.40524626489148e-09
"R2030" -4.02502411240728e-09 4.12537723516717e-10 -3.06136636727091e-09 -1.08296502870028e-09 -5.63405126554728e-10 7.93594417384288e-09 8.14939979474712e-09 -1.70433516136553e-10 -2.04553762998393e-09 -2.00155893948039e-08 -2.60369009689955e-09 1.65506054453068e-09 -5.41356301109736e-09 -1.6782587634097e-08 -4.3260006183385e-09 5.08104966766692e-09 3.05145514076322e-09 3.44983079934637e-09 -1.36332883038156e-09 1.73499231922369e-10 -8.69424164540597e-09 -4.01631588644033e-09 4.55528619496543e-09 2.32349455973699e-09 3.8651087542756e-09 1.3513081298596e-09 -4.31063134230002e-09 -8.17809264357422e-09 6.7808572289847e-09 4.85248241602933e-09 -1.21610208659546e-09 5.11901498694794e-09 4.97618651397231e-10 -2.02346670820335e-09 -4.90578894372764e-08 4.57085858527682e-09 -9.10464652112346e-09 7.913078205022e-09 2.03424201323907e-08 8.31530038789448e-08 3.74749245747444e-08 -1.05167254816434e-07 5.5320445552487e-09 7.37890939405725e-09 -1.04705941142934e-09 -1.61260740958721e-09 1.20696033282508e-08 -2.59400749796466e-08 -2.28625237662358e-08 -4.47743034168786e-09 3.15033647654655e-08 6.74742290924822e-09 -1.73183711346192e-08 -1.59280636398038e-09 -1.23952686144884e-08 7.39043815638742e-09 1.58324339459441e-08 -7.56818462726838e-09 -7.19612254570744e-09 -7.2689096692244e-09 -1.41597210139344e-09 -1.48938400946165e-08 2.12000360117522e-07 -1.41682952502957e-08 -4.72882813080114e-09 -3.00052885421391e-08 -5.72411068033674e-08 -4.7840049660554e-08
"R2031" 3.34399942038746e-09 3.95836745166315e-09 -6.59180863789924e-10 5.91384936131039e-09 8.90686279921724e-10 -4.70639634129391e-09 3.24380477223467e-09 2.45756616643154e-09 -3.61527659635004e-09 2.78673898750479e-09 1.21486979784177e-09 -1.04121202844292e-09 9.93397494302209e-10 -5.52102853465914e-09 1.96207628854633e-09 2.92050150481284e-09 1.40932224397207e-09 5.24955712328394e-10 -2.49700005719847e-09 -1.48750255064913e-09 5.3455802496146e-09 6.00379988039658e-09 4.1906259691682e-11 -3.92620879280353e-09 -2.46107719197657e-09 1.43637265047379e-10 3.42664023960432e-09 -3.10649655921725e-09 8.73953266044363e-10 -3.13324077832109e-09 -2.73113718369144e-10 1.50742576667844e-10 -5.48267189404374e-10 -1.71524909230387e-09 -2.53741263457748e-09 -5.27492497233457e-09 8.05830216779737e-10 -1.52541544902673e-08 4.99060366996281e-10 -8.20589205692959e-09 -6.75530901593553e-08 1.29976489910854e-09 -4.35052910706008e-09 1.81763575296147e-08 -7.71570290942883e-10 -6.46182790781934e-09 -4.68788231486872e-09 1.33110179966656e-09 5.4521014248764e-09 -1.98095772862898e-08 -2.10291162962584e-09 -1.31071641416023e-11 -1.55574120439109e-09 1.03475642940662e-08 -6.92768518834339e-08 -1.9013223859233e-09 1.66466696240838e-08 2.0894582137372e-08 5.32470177160729e-09 5.63274657041633e-09 -4.09673921846975e-09 -1.20981337940483e-08 -1.41682952502954e-08 1.22118743983162e-07 1.35296392735426e-09 3.41129931221802e-09 8.12021306561227e-09 5.15270427533964e-09
"R2032" -8.64416250519406e-10 -1.83028567173207e-09 1.59632589287638e-11 -4.37627382689877e-10 5.33098413207175e-12 2.79006957911316e-10 -9.08735296826652e-10 -1.46214782651738e-09 6.03423239783955e-10 8.55336475998037e-11 2.93818084988278e-09 -1.05677304498455e-10 5.90611113747423e-09 1.14774493040689e-09 -5.41816649384125e-11 6.95162652172636e-10 1.74121812750663e-09 -1.30201982416925e-09 2.2939069962633e-10 4.94425354795654e-10 -2.48560295541929e-09 -2.33872752976952e-09 2.65011924782963e-09 -6.92296678214356e-11 -4.60944237927576e-09 -4.08001906093412e-09 3.90007155382801e-09 2.7389995481154e-09 -6.99405582214451e-10 -1.29915690752886e-09 -1.23365052156157e-09 -1.1744639993756e-10 1.34605734878568e-09 -2.94385299581149e-09 2.54984071141916e-09 5.65564482237469e-10 4.76463947340428e-10 -6.95824923120658e-10 2.45953653015701e-09 2.03588810849672e-09 -1.45861322095813e-09 -3.3612114398987e-09 -2.10019996493847e-10 -1.18993333844003e-09 4.02023845705038e-10 1.85029168145221e-09 -1.13195307268198e-08 1.33146220675943e-09 -2.24123234328444e-09 -1.82199711313491e-09 2.46944432374496e-09 -9.85115270239437e-10 -1.89961104444361e-09 -1.84038763431941e-09 -1.58413132489621e-09 2.64569051879017e-09 4.88964172344909e-10 -1.17838176723012e-10 5.42529362478781e-09 -3.58291769883912e-09 -5.97579983355505e-09 -5.92679065995166e-10 -4.72882813080124e-09 1.35296392735447e-09 1.90150098235047e-08 9.51166064258553e-10 -2.36826715276647e-09 3.90619920006781e-09
"R2033" 1.72611358493017e-09 -2.0468060985659e-09 -3.61997272989325e-10 1.52122522825857e-09 1.51939552120232e-09 -5.14720540704725e-09 -4.7523021118998e-10 -3.0416847802696e-10 5.28094446176427e-10 5.81123825011328e-09 2.20739712473951e-09 -1.43390010722487e-09 -9.83292215094835e-09 3.15401412628799e-09 4.85782786300141e-09 -1.83642856367675e-09 2.30686002523597e-10 -1.09275437857868e-09 8.56823422656538e-10 -1.11385990673292e-10 1.32361497594905e-10 1.5377350432245e-10 3.18084467706271e-09 -1.07656704895734e-09 -3.17162136946499e-10 1.26804892017091e-09 3.30305512870455e-09 1.42126879266364e-09 -2.73082302932811e-09 -1.74126565415015e-09 -1.22274663163196e-09 1.15958187854021e-11 -8.92725981925244e-10 2.42248558409646e-09 9.37817809244717e-09 2.85944560548487e-09 -5.78298295628949e-10 -4.28879234929311e-09 -6.38460014497065e-09 -2.49351025212381e-08 -9.77446295222853e-09 2.77197358550059e-10 -3.47350949467016e-09 3.08872248169769e-09 -1.60933573956963e-08 -1.61958304469589e-09 1.27379668034658e-08 1.26445936726207e-08 1.25416114575804e-08 -1.0655701939223e-09 -4.72424883461085e-09 -2.39834842354961e-09 3.13798035697302e-10 1.341873314195e-09 -2.39322263277532e-09 -8.5898459444632e-10 2.47779732760355e-09 4.56984067196677e-09 -1.52163964197502e-09 4.10405019608226e-09 -2.33825001621868e-09 2.99649458061152e-09 -3.00052885421394e-08 3.41129931221835e-09 9.51166064258487e-10 2.32992981940896e-08 7.24386710697806e-09 1.042571182136e-08
"R2034" 1.81495415227432e-09 1.42581484334168e-09 -1.98385358193862e-10 4.5117913547667e-09 -6.77057756974028e-11 9.84666888274344e-10 -1.1199869812695e-10 -9.20741206770135e-10 3.54797245034778e-10 -1.9777224846142e-09 -5.45640002397195e-10 3.20769375429249e-09 1.43165999126621e-09 3.31482297327453e-09 -1.73190214238689e-09 -6.11121157115517e-10 -7.89105564902544e-10 -1.09711576587952e-09 4.12018342623173e-10 -3.07748423477056e-09 4.17782928749697e-10 1.26151388371127e-09 2.16428829905901e-10 -1.81687065342486e-09 5.55363210871084e-10 -1.58982888661073e-09 2.16608322491947e-11 -1.27046666000229e-09 -4.13726918658304e-10 -1.95804487815389e-09 -9.41240986593974e-10 -9.56651455384919e-10 6.26619772804212e-10 -1.23871788603656e-10 1.34112183921189e-08 -5.65001830191996e-10 8.33532632245754e-09 -8.01850309651919e-09 -2.98349152592478e-09 -2.45163528185385e-08 -1.41445088084472e-08 3.10375588170484e-08 -3.77539986853717e-09 -1.91540307253838e-10 1.73916322487022e-09 -5.00275544210859e-10 -9.49460232922958e-10 3.92297753038256e-10 1.06044271753164e-08 1.83476778690435e-09 -2.00491973010584e-08 -6.48881163481126e-10 5.83484529108137e-09 2.24824505782474e-09 -3.27151125353385e-09 -1.46531881016522e-09 -6.85317578659269e-09 7.45733219606113e-09 -4.54672221185592e-10 8.2000613940099e-09 -2.34518422570307e-09 5.62654824389165e-09 -5.72411068033631e-08 8.12021306561287e-09 -2.36826715276718e-09 7.24386710697816e-09 4.92274027526604e-08 -3.26649077228661e-10
"R2035" 2.1481927147451e-09 -1.02322896048789e-09 5.47265399815274e-10 -2.50893876680613e-09 2.14372104935499e-11 -3.50430167853215e-09 -1.65021579278508e-09 -9.1345240031038e-12 4.53584955012487e-10 8.60959722255338e-09 -5.72511228856522e-10 -2.30237318333073e-09 5.40646248562768e-09 7.91086957734679e-09 1.80608467223085e-09 -1.35677025094271e-09 7.42779828902141e-11 -9.37436693838397e-10 1.62995333403549e-09 1.06343441081994e-09 4.08328442549162e-09 1.25087157480315e-09 -7.58062768886129e-10 -1.73802720327874e-10 -2.81511729039065e-09 -4.86981148414193e-10 3.18072892225901e-09 6.67808523532623e-10 -5.50028958663883e-09 9.60923667285049e-11 1.37020332429109e-09 -2.58776220868785e-09 -8.80468502717268e-10 3.11272783594589e-10 1.44601701306313e-08 -4.91165763832053e-09 2.21367790051303e-09 3.04458842183277e-09 -6.62995529042249e-09 -2.31268834339027e-09 -9.24390622402814e-09 -2.24230255580944e-09 2.37399359896145e-09 -2.08431706692035e-10 -3.07112373972126e-09 1.75689212345526e-09 -1.2130225951104e-08 1.17040302098571e-08 -4.61350443249472e-09 3.53590291872812e-10 -1.20362192937546e-08 -6.47841681046863e-09 2.42242523595028e-09 -2.42241387398839e-09 -1.74974604706984e-08 -3.75602338422032e-09 4.88417937633394e-09 -2.93454256457062e-09 7.97114704398232e-09 5.04309007167734e-09 8.76774176783153e-10 6.40524626489126e-09 -4.7840049660554e-08 5.15270427533872e-09 3.90619920006766e-09 1.04257118213593e-08 -3.26649077228755e-10 4.09596064205682e-08
