# Supplementary material for: NODDI and Tensor-Based Microstructural Indices as Predictors of Functional Connectivity
Source: PLoS One. 2016 Apr 14;11(4):e0153404. doi: 10.1371/journal.pone.0153404 (PMC4831788; doi:10.1371/journal.pone.0153404)
Supplement: S1 Data — a) Functional connectivity matrices, both fMRI and EEG connectomes across all subjects, in the form of precision matrices and b) structural brain connectivity matrices across all subjects and microstructural indices. Columns and rows are named according to the corresponding brain region that represent. (ZIP) [file pone.0153404.s001.zip › DATA/EEG/41/precShr_EEG_wholeTS30_70.txt]

"C1001" "C1002" "C1003" "C1005" "C1006" "C1007" "C1008" "C1009" "C1010" "C1011" "C1012" "C1013" "C1014" "C1015" "C1016" "C1017" "C1018" "C1019" "C1020" "C1021" "C1022" "C1023" "C1024" "C1025" "C1026" "C1027" "C1028" "C1029" "C1030" "C1031" "C1032" "C1033" "C1034" "C1035" "C2001" "C2002" "C2003" "C2005" "C2006" "C2007" "C2008" "C2009" "C2010" "C2011" "C2012" "C2013" "C2014" "C2015" "C2016" "C2017" "C2018" "C2019" "C2020" "C2021" "C2022" "C2023" "C2024" "C2025" "C2026" "C2027" "C2028" "C2029" "C2030" "C2031" "C2032" "C2033" "C2034" "C2035"
"R1001" 1.07897065709801e-07 -2.47817544707258e-09 -1.0538117874459e-08 6.11340819489183e-09 -4.90322788238491e-09 1.17485878711837e-08 1.83130860018728e-08 -5.13947253398704e-08 4.2536335532429e-10 -2.54652673212677e-08 -8.52250610583979e-09 9.90100932819473e-09 -1.39266938307137e-08 -2.07761922102126e-08 2.28039073177912e-08 -2.26643423598088e-08 -2.97646361314255e-09 4.46710651129597e-10 -7.31754272777862e-09 -8.94631889075693e-09 4.33323012855998e-08 2.59382430202841e-08 2.02821137418649e-08 -2.04597627936941e-09 8.58522434198194e-09 4.86723024293105e-09 -3.23601660734391e-09 8.48882255059476e-10 -2.19586091911477e-08 -5.59536100659533e-08 4.80904808441263e-10 1.34181586952632e-08 -7.60952605263198e-08 6.71304145329923e-08 4.68043616886341e-09 8.83115723828831e-09 5.21309318094804e-12 -1.97154294458722e-09 -2.90587135999064e-09 4.43425459906029e-09 -3.24299287156674e-09 4.76442465868562e-09 -8.66199149912303e-09 2.81886900318844e-09 -1.02378103825519e-08 7.1755018181178e-09 1.80302347110174e-08 -3.85526019362427e-09 -7.27756340413841e-09 6.19220005269718e-09 1.66731899826389e-11 3.67411563873837e-09 -2.66132749628605e-09 -8.69120448553872e-09 -1.7452713902004e-09 -1.45428220655565e-08 1.29166878052153e-09 8.59492626118556e-09 -1.11743814402419e-08 1.15059467941261e-09 -3.21817461701882e-09 3.61688594171496e-09 -3.60871926347321e-09 -1.31439538301115e-09 -1.62147060013989e-09 -1.26729776556571e-10 -9.02000690081531e-11 6.38612094145975e-09
"R1002" -2.47817544707195e-09 1.80394091028855e-07 -1.52082829116681e-08 1.79262755945125e-08 9.59012407452798e-09 -2.93228355512807e-09 3.81508672566239e-09 2.95888353709366e-09 2.18007960343838e-08 -3.08996692484514e-09 8.89696518788755e-09 1.45352688427628e-09 -2.43793597107046e-08 -9.68337271687633e-09 7.87978916832054e-09 3.38880754954681e-08 9.33362965385273e-09 -2.84180330672477e-08 2.36712781507294e-08 -3.1536667008998e-09 -1.89291214237105e-08 -3.05602166218606e-08 -1.8734114806588e-08 -2.72698539343179e-08 2.95656430933184e-08 1.38395789957252e-08 -9.20279360617725e-08 1.22606165022619e-09 2.18517662719308e-08 2.71048514863878e-08 -2.21684049767349e-08 4.75014488498993e-09 -4.3665706383159e-09 -2.23900690756569e-08 -3.13684948230609e-09 -2.54059769614409e-07 7.11359678798474e-09 -2.25782875032652e-09 -4.36666627809012e-09 2.63684809545293e-08 8.15871031003688e-09 -1.44763637521487e-08 1.25645495829788e-08 3.24738355603515e-09 2.26207108391244e-08 -1.13533333572979e-08 -2.86753979811762e-08 -1.53648289651656e-09 -1.52271050138864e-08 3.36845727224291e-08 1.98347678995426e-08 -6.16008782016255e-10 -5.70262759551079e-09 6.69738632847173e-09 1.96983558988924e-08 -3.80903841358705e-08 -4.09826529023482e-08 -1.13290251340056e-08 7.42892639130597e-08 9.06411719137623e-09 1.16052798261963e-07 -9.0345108966988e-09 3.84149752388093e-09 -6.11629519412402e-09 3.46538532361082e-09 -8.13465595243683e-09 -5.77559048626345e-09 9.34309622414335e-09
"R1003" -1.05381178744597e-08 -1.52082829116685e-08 5.94411579331947e-08 -5.40513808853404e-09 -2.53680115995985e-09 -3.44472313310174e-09 7.94563055196759e-10 -6.7437524674012e-09 -1.06158669479528e-08 3.42065912004245e-09 1.11918859267805e-08 -3.3376969419833e-09 -1.37566254878144e-08 2.958510500996e-09 3.17087789764887e-09 6.90248550299557e-09 -2.89408239127171e-08 -1.28531704248655e-08 3.44406514282682e-08 2.89145800370292e-09 5.70618552420106e-08 4.45833633253126e-09 -8.26573351658254e-08 7.33031836562347e-09 1.34315320528433e-08 -4.00826715307538e-08 1.89253360537524e-08 1.16796222155365e-09 1.57695748240932e-08 -2.97419662495459e-09 -9.35049402237482e-10 -1.22236340646491e-09 2.13712561371611e-09 1.07564105996471e-08 1.48460529523702e-09 9.66179593928437e-09 -4.98512857735412e-10 5.46774342281001e-09 4.63208329213889e-09 -7.27314390374684e-09 -1.68538490522837e-09 -1.01508231121392e-09 -1.82453396183872e-09 4.26187737234355e-10 -8.35411970138772e-10 4.62339349094906e-09 6.07851401935208e-09 1.51324538678271e-09 3.93383682906437e-09 -8.38692405398807e-09 1.10115662975691e-09 -6.95009261479717e-10 1.1845403348968e-09 -4.15685476875716e-09 -2.76253935993906e-09 4.88341930542341e-09 1.40189350031706e-09 -1.99421436331873e-09 -1.55932261278545e-08 1.09633378249009e-09 -5.28882277745755e-09 -1.12216434994692e-09 3.14626233731695e-09 3.87314151268206e-10 1.59010788929892e-09 -9.65565984403974e-10 -8.48528100488636e-10 -8.12430425207974e-10
"R1005" 6.11340819489032e-09 1.79262755945129e-08 -5.40513808853294e-09 2.17230370908544e-06 4.35729668237748e-10 4.62286957310091e-08 1.37866619911009e-07 2.81191177754677e-08 2.80416326100395e-07 -2.72434332925079e-07 3.4799227814808e-09 3.96140202520289e-07 1.23960090908692e-08 1.9369757228654e-08 -7.18346826087872e-08 -2.73626970260142e-08 -5.69175119094269e-09 -5.09969035494188e-09 5.33215702762139e-10 -8.60142431213168e-07 6.2753154060373e-08 -2.26476152918744e-08 -8.26821779715006e-09 -1.14660639327578e-06 -7.22706058307898e-09 1.71414682036712e-09 7.0632747789386e-09 7.65936113181322e-08 -9.41477302677187e-11 -5.06344583751642e-08 -7.84493524020767e-10 -1.01584403879112e-08 -2.27529796451049e-08 -1.64201312002608e-08 3.51023811480702e-08 -1.54662335895154e-08 1.48904520901751e-08 -1.04770695244519e-06 -2.2208463930628e-08 1.73579342880085e-08 -4.02796613771796e-08 -1.90254106220732e-08 -5.4225277213864e-08 3.50788585439494e-08 -3.12574477980431e-09 -7.39365870169423e-08 3.24954235679333e-09 -2.35691529714864e-08 2.88567596495124e-08 9.03297552135852e-08 -7.50156972692945e-09 -3.16923546996977e-09 9.81926446496683e-09 1.69677667163286e-07 2.39202844686693e-08 -3.86228646988473e-08 -4.73527909807919e-08 3.12625795607778e-07 8.10465087190829e-09 -4.98802814757964e-09 -2.47145244871683e-09 -6.67793453994773e-09 9.34370346553303e-10 -1.48378293950802e-08 1.62128402782041e-10 8.62795143125076e-09 2.0693508459003e-09 -1.72527676010391e-09
"R1006" -4.90322788238413e-09 9.59012407452802e-09 -2.53680115995993e-09 4.3572966823816e-10 2.75458479854883e-07 1.14523359099545e-08 -2.95796188466421e-09 -5.58271922111423e-08 6.65947817579717e-09 7.95195044460726e-09 1.14539881180204e-07 -1.79925499268616e-08 -2.21093993935714e-07 2.29742872362608e-08 1.30140984380991e-08 1.09323426294993e-08 1.84062490703987e-08 6.2758597754136e-08 -5.83333228656116e-08 1.66458004436167e-08 -4.90686044425963e-08 -2.05927730561188e-09 2.10798564340302e-08 -2.92277465908676e-09 2.33192445755163e-08 1.46374052015457e-08 -9.79308209881921e-09 -6.62097426140805e-09 3.40159178142104e-08 1.51498817498486e-08 -3.21659076035459e-09 -2.34586743315565e-07 2.67351419725569e-08 -8.04921684853451e-08 -2.04555640465408e-09 9.23156054109658e-09 -1.62899287439794e-09 -6.12092813100452e-09 -1.94574686762781e-08 3.29277108244939e-09 1.69981707544804e-09 3.33456658202978e-09 -1.60738145834931e-09 3.35728428710723e-08 -2.58304063339949e-08 -7.38264979506827e-08 1.58090176964494e-07 -1.59375066026661e-08 1.45863452915019e-08 1.31796959276595e-09 -2.265113259705e-09 -7.08108219749556e-09 7.83754376388569e-09 4.45097900061099e-08 -1.51937117729974e-08 -1.0495753349182e-08 1.01405652084604e-08 9.72619438413867e-09 -5.27250273970694e-08 5.50856210447985e-09 6.2438119987705e-09 -2.63144897635024e-09 -3.37606663323603e-09 3.56235746714098e-09 -2.64516898053179e-08 1.71409671344533e-08 7.14993485346665e-09 -3.47756046469973e-09
"R1007" 1.1748587871184e-08 -2.9322835551278e-09 -3.444723133102e-09 4.62286957310095e-08 1.14523359099543e-08 5.65303899770693e-07 -8.52796176116547e-09 -2.78417471990738e-07 2.57298412535304e-08 -2.95386058864877e-07 -4.0339970882749e-09 3.26297159474135e-08 -2.48717342345161e-09 8.05093534097517e-08 -2.87700394354744e-07 -9.49566503848247e-09 -1.87319952690277e-08 -1.83574149442059e-10 -7.19224846245225e-09 -1.08794411576004e-10 -2.32147415909278e-08 2.42457698605583e-08 -1.18293646807909e-10 -3.20058349700445e-08 2.55515873095538e-09 6.77152594329066e-09 9.03982013428481e-10 5.37543894613047e-09 1.13971722028689e-09 2.53562796115715e-08 7.26185645641306e-10 -4.33082999065965e-08 -2.88564308555548e-08 7.80553231198833e-08 1.21875352150591e-08 1.56692807760879e-08 -3.57589009662237e-09 -3.47490768471452e-08 3.31442700279094e-08 -6.7825195298487e-08 -1.15702314147599e-08 -7.27073624017727e-09 -5.73803389823795e-08 -1.69049613011749e-08 -1.83263487881926e-08 4.79618670921706e-08 1.22904500762768e-08 6.28918040707151e-09 6.9377709805788e-08 3.76847623841381e-09 8.28052170200328e-09 3.31125426815028e-09 -1.00940421381744e-09 2.20981197482977e-08 -3.84386626243635e-09 -1.19476892763106e-08 1.03282055411229e-08 9.32088718935288e-09 -1.10979068317905e-08 1.99173910652268e-09 -4.83593615125619e-09 2.72690861273876e-08 -1.22664702184612e-08 -6.53957770297066e-09 7.54455154445287e-10 2.39684609060531e-08 3.86429074439505e-09 -3.18688957957422e-08
"R1008" 1.83130860018724e-08 3.81508672566284e-09 7.94563055195556e-10 1.37866619911006e-07 -2.95796188466432e-09 -8.52796176116259e-09 2.64776052857833e-07 -2.70716633780876e-09 2.09711482250782e-08 -1.497532429683e-07 -4.03526375748191e-09 5.33937060488923e-08 3.50409879900211e-09 2.84125586595777e-09 7.37026596377125e-09 3.47096366576045e-08 -1.21702616898364e-08 -9.52124488723162e-09 1.46822961736046e-08 -9.32655631188033e-08 8.65379834182161e-08 -3.07547181683171e-08 4.57783286192739e-09 -4.63079805193192e-08 -9.46425881050908e-10 -1.78850989789264e-09 -5.51201494598533e-09 -1.24250713609845e-07 -8.86233682769172e-09 -8.32358794891039e-08 8.93115790928304e-10 3.28467988163813e-09 -3.8779267422299e-08 1.59842973628204e-08 2.36312352527939e-09 -1.45197578505316e-09 -2.99876088074745e-09 -2.33650100079691e-08 7.21251853350189e-09 -1.05801504653555e-08 8.64532604381571e-09 1.62739488393818e-08 -6.86068217537289e-09 -1.09880667526762e-08 2.59682948718863e-09 3.37318970503016e-08 5.70468925125418e-09 -1.01456003802625e-08 -4.48080623288385e-09 -1.92330746066852e-08 3.05574925007037e-09 1.44898922777236e-09 -2.81361290840592e-10 -3.17995760529564e-08 -1.44776559303641e-09 1.71191788960463e-08 2.75763081662488e-09 5.79456171180233e-09 -4.70421601811917e-09 -1.31982744127081e-09 4.56008201949818e-09 -1.60216939187227e-08 8.49350436610229e-09 8.93788163392304e-11 -3.81895671947873e-10 -8.41117925437531e-09 -3.56308764916209e-09 -6.78197980701125e-09
"R1009" -5.13947253398698e-08 2.95888353709363e-09 -6.74375246740142e-09 2.8119117775467e-08 -5.58271922111421e-08 -2.7841747199074e-07 -2.70716633780996e-09 3.31795696601586e-07 -1.41157775959811e-08 6.98787586470229e-08 4.38695730592604e-08 5.08101366831904e-08 -3.20256000044268e-09 -8.20588325853334e-08 4.81972214523402e-08 -3.41825301480406e-09 7.47355952385026e-09 -3.36207713835534e-08 2.19031457467971e-08 -4.54523636218614e-08 5.83503986924664e-08 -2.01222935112811e-08 -1.1535752727816e-09 -7.2037486970429e-10 -2.21635078405638e-08 -1.09703610585489e-09 -6.29573576110834e-09 4.05952442113455e-09 -5.27456129218637e-08 -4.4180224490434e-08 4.41507784881787e-10 2.84323812448641e-08 5.63702424827935e-08 -1.90317840704383e-08 -3.13473007415314e-08 -1.26534453652615e-08 1.5115222450082e-09 1.73744970809501e-08 5.546245078853e-09 1.88741227103634e-08 9.9976631045481e-09 -2.76448154571454e-08 3.52866108074268e-08 -7.01498493650192e-12 3.98939687166099e-09 -2.75188555914869e-08 -1.53935656515786e-09 1.15152054343071e-08 -9.59398175404362e-09 -3.10445004178698e-10 -1.5128644943653e-09 -6.02227557970683e-09 7.29663740246185e-09 -4.22817896988199e-09 1.32801195987631e-08 1.74536229405122e-08 -1.32300239835465e-08 -8.58685564208438e-09 1.89112362705104e-08 -2.86248903495785e-09 7.76473529300895e-09 -1.16828890756193e-08 2.40817942765201e-08 -6.7540550890213e-09 -1.69236246531865e-09 -4.00279897668434e-09 -3.4608576943765e-09 -8.00091183189445e-09
"R1010" 4.25363355324509e-10 2.1800796034384e-08 -1.0615866947952e-08 2.80416326100393e-07 6.65947817579701e-09 2.57298412535306e-08 2.09711482250786e-08 -1.41157775959807e-08 2.90593852776777e-07 -2.48597146952735e-08 -6.19783707338011e-09 1.80615756037604e-08 1.49358039040414e-08 3.44297949332705e-09 -5.86824811406815e-09 -2.31335192761916e-08 -8.30141644012582e-09 5.36437136642374e-10 -5.14957891911114e-10 -8.33479666247858e-08 -1.31620715173461e-08 -5.2310480041789e-08 3.1613354296836e-08 -4.19349300408433e-07 -7.33357978413237e-09 5.94110536265651e-09 -2.79736456909451e-10 -5.87576338250291e-09 3.06241795805886e-08 3.40849246960336e-08 -1.84729268207818e-09 -9.54262407090215e-09 -3.224387773275e-08 -2.18790262914773e-08 -2.43274197078967e-08 -5.63841567972688e-09 1.24634069420207e-08 -3.27042283951391e-08 -4.90931747064058e-09 1.89962551357856e-08 6.52825560963844e-08 -8.25130108427439e-09 -1.40942334348432e-07 -2.63514010262687e-08 2.48249279447537e-09 9.09095333487696e-08 6.53254865255081e-09 4.87263701443885e-10 9.01961757375553e-09 7.60233994247759e-08 -4.4001659003155e-09 -2.74362771121324e-09 6.67388323490998e-09 1.03290615715095e-08 7.61029114517661e-09 -1.49843443713939e-08 -3.64710797263784e-08 -2.8436036702833e-08 -3.69659898275786e-09 3.92975797229754e-10 -5.38915235512812e-09 1.82942337865355e-08 9.10063263154816e-09 -1.17228115687264e-09 2.21120378248191e-11 -4.09115310030936e-09 8.333608542653e-11 -6.69515796476758e-09
"R1011" -2.54652673212635e-08 -3.08996692484403e-09 3.42065912004092e-09 -2.72434332925079e-07 7.95195044460582e-09 -2.95386058864879e-07 -1.49753242968307e-07 6.98787586470214e-08 -2.48597146952715e-08 6.0404604392253e-07 -9.1240322168981e-09 -2.80510712719344e-07 -8.14686834639934e-11 -6.31846503956656e-08 2.03867392040613e-07 -1.49841736718515e-08 6.75023929638759e-09 1.06903817672948e-08 6.59552857906284e-10 2.32357939953944e-07 -3.68240081548574e-08 5.56103351821347e-09 1.06641352670785e-08 7.82940836450715e-08 3.71302268792564e-09 -4.80730329451497e-09 4.62017971384124e-09 5.29799734255635e-08 5.22632006367443e-08 1.6648070894543e-08 -2.55801628300709e-09 2.47418129305674e-08 3.17334744473119e-08 -6.76845110979252e-08 1.018130528602e-09 -1.851416622702e-09 7.93320062631023e-09 4.74185559356147e-08 1.30968085400891e-08 -2.1984896008279e-08 1.70067069595805e-08 1.16147820160576e-08 2.95985866862821e-08 -7.09427855007479e-09 7.59809340745325e-09 -4.25001145762838e-09 -3.00190975492469e-09 1.35833604443406e-08 -1.35298632241703e-08 9.63990392749011e-09 -8.92000935541968e-09 -8.03580099516717e-10 3.0479801401514e-09 -5.738917601329e-08 6.16185796453372e-09 -8.58358196291792e-09 -8.87467201436635e-09 5.81768957058203e-09 5.14858312554254e-10 -3.03446317545913e-09 -1.62589404957622e-09 -3.39607756467203e-08 -1.58986200205633e-08 7.36908444759672e-09 9.74967475402383e-10 -1.37432084776299e-08 6.07942472237696e-09 1.54304228061251e-08
"R1012" -8.52250610584025e-09 8.89696518788761e-09 1.11918859267804e-08 3.47992278148055e-09 1.14539881180204e-07 -4.033997088275e-09 -4.03526375748166e-09 4.38695730592605e-08 -6.19783707338044e-09 -9.12403221689786e-09 4.98923398765319e-07 1.46789480976498e-08 -4.34093455645648e-07 -1.60437688142696e-08 -1.11071843237662e-08 -4.60899634106273e-09 2.57748420756222e-09 -1.40744969984687e-07 -7.10011696150439e-09 -9.85833429513692e-09 -7.26988730891001e-09 1.90857388884795e-08 -2.92241688564555e-08 8.55621757516910e-09 -1.35649114457278e-07 -4.73668584834893e-08 2.86031377421018e-08 -5.34928561151197e-09 6.08556351834435e-08 1.83825918562909e-08 2.34421422492483e-10 -1.7112510494402e-07 -3.65154229110394e-08 5.68437914035189e-08 -1.14297929183526e-08 -2.27623986486145e-08 5.21214332333522e-09 -3.11176351617725e-09 1.81963461694062e-08 1.03311772651468e-08 5.40685772209833e-09 -2.05617481632511e-08 -8.87700014596039e-09 -5.1043451901931e-09 -8.47893284938525e-08 6.36060160850045e-09 2.35476150023666e-07 1.29949117663725e-08 -4.30624398526859e-09 8.70636163151762e-09 -4.15483410116331e-09 8.22867818537049e-09 9.64839565626439e-09 4.13824216040423e-09 9.38405286646659e-09 -1.4986816975386e-08 -1.06662410874239e-08 4.59935878588117e-09 6.17224936769353e-08 -1.0345112018627e-08 -2.12713602974588e-09 -2.64647798429662e-09 4.90217347505645e-10 -6.65424726869955e-09 -1.75738196680861e-08 6.14199514725945e-09 2.4311389441369e-10 9.41076578536849e-09
"R1013" 9.90100932819424e-09 1.45352688427753e-09 -3.33769694198182e-09 3.96140202520295e-07 -1.79925499268614e-08 3.26297159474141e-08 5.33937060488922e-08 5.08101366831901e-08 1.806157560376e-08 -2.80510712719343e-07 1.46789480976497e-08 3.31044996919311e-07 -7.94832369915881e-09 1.55962885501159e-08 -1.04554391359131e-07 1.30054428806363e-08 -7.100156348546e-09 -1.71804741468527e-08 5.34307662701707e-09 -3.47772314907917e-07 1.36575497822962e-08 -2.3796439264334e-08 4.14099574420954e-09 -1.10651131682375e-07 -2.44734940260776e-09 -1.46874163191616e-09 -2.43452310034019e-09 -4.63570751338703e-09 -2.2488073579943e-08 -1.04146680493698e-08 5.53311114071912e-10 5.72907984222274e-10 -1.21405895811746e-08 4.26964110402722e-08 -1.75118494989968e-09 -6.82023686263291e-10 -9.65180874774389e-10 -8.11736819583173e-08 -3.4058693680262e-08 3.45429298673763e-08 2.108350738099e-09 -1.10299247371924e-08 2.73158408983932e-08 -2.38296662128802e-08 -8.67988876231907e-09 -1.19663360936245e-08 2.08711722448608e-09 -9.68104709873571e-09 -1.06577418621899e-08 -3.38381443002701e-09 1.74524935242692e-09 -2.17516612125089e-09 -3.4535969567089e-09 1.68221633119813e-08 1.50943003613018e-09 1.45200093239405e-08 -3.16902288784687e-09 -1.37888342369668e-08 6.1476024460912e-09 1.10888722819354e-09 -1.48524065958619e-09 5.68228772401544e-09 9.40058677114755e-09 -7.17470770278822e-09 -1.24748609403903e-09 1.88941058102617e-08 -2.61828624410609e-09 4.91093416949493e-09
"R1014" -1.39266938307136e-08 -2.43793597107046e-08 -1.37566254878143e-08 1.23960090908685e-08 -2.21093993935714e-07 -2.48717342345159e-09 3.50409879900208e-09 -3.20256000044261e-09 1.49358039040415e-08 -8.14686834642633e-11 -4.34093455645648e-07 -7.94832369915858e-09 7.93177498265764e-07 -7.03762304807119e-10 4.99782264246268e-09 1.61428181620764e-08 7.26536166824924e-09 1.09365182452443e-07 -1.68681131302136e-08 -1.40296214219532e-09 -1.76725403345981e-08 -5.19955897858036e-09 3.06657304551808e-08 -6.0347339724259e-09 -4.7543331957188e-08 5.37204576440749e-08 -1.13473182872072e-08 -1.12259256112584e-08 9.86864617248318e-10 -5.2541365058847e-09 5.42224148872212e-09 1.53540835670708e-07 4.99320473359368e-08 -1.21416706902448e-07 1.85021823968552e-08 -3.45871090850727e-08 -1.15022721652701e-09 1.16970320138569e-09 4.36825540787434e-09 -4.02542064917438e-08 -1.47224849232739e-08 1.5006228162988e-08 -1.73369983997668e-08 1.61781881141462e-08 1.75108795522576e-07 -1.15020361577189e-08 -6.06914117494045e-07 -2.66820689546193e-09 3.34973642088536e-08 -2.72381548969782e-08 9.93751873030904e-09 -6.75263190283172e-09 -2.03498185677835e-08 5.27583508122729e-09 -1.38873967899173e-08 1.05969705760854e-08 2.18142371095017e-08 -1.37210371736621e-08 1.77310736948184e-07 -2.43757299316988e-08 -3.49631741128624e-09 1.77666716461151e-08 -8.03120666704921e-09 -6.42796053674748e-09 8.4807278395027e-08 -1.60059236305064e-08 6.60079154041754e-09 -1.09992058578692e-08
"R1015" -2.07761922102126e-08 -9.68337271687635e-09 2.95851050099609e-09 1.93697572286553e-08 2.29742872362605e-08 8.05093534097517e-08 2.84125586595841e-09 -8.20588325853327e-08 3.44297949332669e-09 -6.31846503956673e-08 -1.60437688142693e-08 1.55962885501145e-08 -7.03762304806812e-10 1.87759895731852e-07 -2.96266264338915e-08 1.29748806555701e-08 3.28515002786822e-08 3.42405138903763e-08 -2.03685207376801e-08 -9.64163667491288e-09 -3.57748331949651e-08 5.64995978382499e-09 -3.19679850026678e-08 1.67737771204532e-09 1.62807943304173e-08 -1.68038583775853e-08 2.10846754501011e-08 -1.52000445674023e-08 -1.48308143999545e-07 5.28984565329784e-08 -6.72089127145498e-10 -4.64688265452008e-08 -1.1605956730217e-08 6.57709504667822e-08 -1.33717306215335e-09 1.1656873388096e-08 1.9518755677646e-09 -2.07893301216218e-08 -9.7443957092158e-09 3.82584221508581e-09 -5.38513721574188e-09 -4.98824991901829e-09 -6.60278618984103e-09 -3.54982176137729e-09 1.75863760602317e-08 -3.58956643473514e-09 -2.20537105713292e-08 -2.83307882453889e-09 6.62281589086356e-09 -3.60875948923472e-09 -2.22070015690703e-09 -8.19994592894018e-10 -3.8443134982665e-09 1.96196552507418e-08 -1.21151366857129e-09 -7.20188471637555e-09 3.57617999969959e-09 -5.21104817846825e-09 -1.34516053486577e-08 -2.20889358568128e-09 -6.8440901090112e-09 9.33387937086474e-09 -4.38415711098016e-09 -4.2199511603983e-10 5.95935770578289e-09 6.46770235162974e-10 8.79119678073489e-10 8.93719712012055e-09
"R1016" 2.28039073177908e-08 7.87978916832066e-09 3.17087789764892e-09 -7.18346826087886e-08 1.30140984380992e-08 -2.87700394354743e-07 7.37026596377073e-09 4.81972214523396e-08 -5.86824811406772e-09 2.03867392040614e-07 -1.11071843237664e-08 -1.04554391359132e-07 4.99782264246274e-09 -2.96266264338918e-08 2.52095180456552e-07 -8.30142478258338e-09 2.45194058348778e-08 1.48896716818243e-08 -5.89956374912881e-09 6.34454975662118e-08 2.54731908495105e-08 1.09603569941089e-08 -5.85902031476272e-09 1.14864336695867e-08 -2.94557396636756e-09 1.12900047746565e-09 -2.09544674565249e-09 -2.335848931664e-09 1.15792307271081e-08 -9.33678306747389e-09 3.99017095662172e-10 2.10861269946466e-08 -3.04082747875542e-08 -7.28807745133407e-08 3.54576722452974e-09 -1.69671791170137e-08 3.39572476306215e-09 1.83157245702928e-08 -3.72904938392177e-08 7.38815288454497e-08 3.46740212594286e-09 8.80382106142479e-09 1.69559575325545e-08 2.51263168624928e-08 1.18618586006982e-08 -3.31923342266676e-08 -1.44583843230425e-09 -1.17542108699332e-08 -6.56036782931135e-08 6.31136539161037e-09 -8.82214599052014e-09 1.53729470007879e-09 -3.5631297619236e-09 -4.99644121005688e-09 -4.69847967461404e-09 -1.38550644925836e-08 -3.36084807641939e-09 9.13244898524235e-09 7.03187702465042e-09 8.38605423548356e-10 5.27069500067775e-09 -1.83369351806249e-08 1.22278324414116e-09 1.14720284098547e-08 -2.31637084946819e-09 -2.62131738187714e-08 -3.02647092392599e-09 4.42874583847767e-08
"R1017" -2.26643423598105e-08 3.38880754954682e-08 6.90248550299483e-09 -2.73626970260107e-08 1.09323426294997e-08 -9.49566503848248e-09 3.47096366576071e-08 -3.41825301480391e-09 -2.31335192761905e-08 -1.49841736718499e-08 -4.60899634106282e-09 1.30054428806365e-08 1.61428181620764e-08 1.29748806555701e-08 -8.30142478258362e-09 2.95169800200546e-07 1.17459011890414e-08 9.04332902124385e-09 -1.078316838969e-08 4.92269649634317e-09 -5.81782061552841e-08 -2.43155046638108e-07 -2.36243693191304e-08 5.12361343622436e-08 -2.45679835139899e-09 2.84156018465092e-09 -1.62256010670978e-08 -7.89795103272181e-08 -7.89771731319442e-09 6.63034682785427e-08 -4.23306992628839e-09 -1.59720858907686e-08 3.28128830351811e-08 4.9060112489215e-09 -7.13451500021711e-10 -4.40025199443991e-08 -2.28510677856784e-08 1.19598871777141e-08 6.76592884239196e-09 -1.99497332360807e-08 9.26619941928536e-09 8.70230866013069e-09 9.16360757161017e-09 -1.07282064611978e-09 9.91371453814367e-09 6.79718505193138e-09 1.35382627678736e-09 -3.02009129516314e-09 4.09186534946245e-09 -2.17030861286048e-07 6.05501819319666e-09 6.59500494206877e-10 -2.41838521350829e-09 7.14801778802804e-09 -1.33561469906978e-08 1.79300685848309e-07 4.01520351547309e-08 -4.85723112197529e-08 2.39840077003033e-09 3.10449194989307e-09 2.77112363351874e-08 -1.07361029160458e-08 3.37848925492595e-09 1.83478734967373e-08 -2.03656651204775e-09 -6.85877156546667e-09 -3.41287367479054e-09 -4.76507645027718e-09
"R1018" -2.97646361314269e-09 9.33362965385303e-09 -2.89408239127171e-08 -5.69175119094303e-09 1.84062490703988e-08 -1.87319952690274e-08 -1.21702616898363e-08 7.47355952385046e-09 -8.30141644012607e-09 6.75023929638737e-09 2.57748420756228e-09 -7.10015634854638e-09 7.26536166824953e-09 3.28515002786826e-08 2.4519405834878e-08 1.1745901189041e-08 1.01867191292523e-07 6.96501081888407e-08 -1.17430313673182e-07 4.31160941148678e-09 -6.5981096920731e-08 1.38645171867267e-08 -1.60013640114202e-08 9.74252347242485e-09 -1.05994761458874e-08 3.5546495098095e-08 2.96238537980104e-08 -3.10193081848513e-09 -4.64834519865718e-08 3.30698200298256e-08 -1.44197509692468e-09 -2.43860360986481e-08 1.26647079976629e-08 -3.99941428664974e-08 -2.93919253898208e-09 -1.25482396606549e-08 -3.18357267815505e-10 -8.50085128342445e-09 -4.26925692202176e-09 -4.24189064978823e-09 -3.80798513385675e-09 -3.95445771730515e-09 -2.04915789898358e-09 5.93869007425023e-09 4.23813804440809e-09 -9.03162373596304e-09 -1.14950718734212e-08 3.77397265303853e-09 4.96362145321541e-09 8.4103043061117e-10 -6.12054463419501e-10 -7.56716782410589e-10 -4.08383897432464e-09 5.18735015092600e-09 -5.5622258962894e-10 -1.76037856461008e-08 7.61638729221682e-09 1.29097471063004e-08 1.53266504368336e-08 4.15208269798007e-09 -1.89734791402809e-08 2.89360130245327e-09 -9.99082847821421e-10 7.87115038746346e-10 -1.68893707753457e-09 3.77123989458455e-09 -2.47333775127672e-10 5.08250258531132e-09
"R1019" 4.4671065112947e-10 -2.84180330672478e-08 -1.28531704248654e-08 -5.09969035494146e-09 6.2758597754136e-08 -1.8357414944185e-10 -9.52124488723157e-09 -3.36207713835535e-08 5.36437136642613e-10 1.06903817672939e-08 -1.40744969984687e-07 -1.71804741468528e-08 1.09365182452443e-07 3.42405138903763e-08 1.48896716818243e-08 9.04332902124407e-09 6.96501081888407e-08 2.67711724759927e-07 -2.22598086841167e-07 1.48489037054268e-08 -5.90019407657907e-09 -6.20561291748367e-09 -2.04460299294471e-08 -6.56751488916718e-09 -2.39030397713683e-08 7.56131569285012e-08 5.71933893928737e-08 6.44876391432201e-09 -6.79357723604924e-08 5.60437522452982e-10 -1.6743747891243e-09 -9.21221716548956e-08 3.49518167652504e-08 -4.83849363825265e-08 2.22389930125007e-09 1.85363361097724e-08 -2.35011173407598e-09 3.38320229697308e-10 -1.87757638607466e-08 1.22173084904881e-08 -4.09346786840174e-09 -6.89254491237204e-09 -2.96281333998662e-09 6.93006662236435e-09 9.70832704757227e-09 -1.45995604042661e-08 -1.2777623976463e-08 -5.63654406727703e-09 5.83960496487522e-10 -1.26308961518689e-08 -5.18112417326873e-09 -5.45971504693194e-09 -2.7972770862164e-09 4.7113880313718e-09 -1.36518484616034e-08 7.36541081838521e-09 1.8795760871899e-08 7.22156725675846e-09 1.04918145486753e-08 4.95008974695773e-09 -4.04532369881263e-08 3.13800330038844e-09 2.7057990735357e-09 4.83512888564813e-09 -5.61251893499615e-09 8.48714031491422e-09 5.39681431000928e-09 6.88301431368997e-09
"R1020" -7.31754272777844e-09 2.36712781507291e-08 3.4440651428268e-08 5.33215702763195e-10 -5.83333228656117e-08 -7.19224846245205e-09 1.46822961736042e-08 2.1903145746797e-08 -5.14957891911308e-10 6.59552857907074e-10 -7.10011696150464e-09 5.34307662701716e-09 -1.68681131302134e-08 -2.03685207376805e-08 -5.89956374912859e-09 -1.07831683896896e-08 -1.17430313673181e-07 -2.22598086841168e-07 3.15127375950875e-07 -8.4294042527597e-09 3.63747127205759e-08 -2.34157117751461e-09 3.8381408296708e-08 1.09066983837864e-08 5.97528122669708e-08 -1.12620721537347e-07 -8.46383309370595e-08 -1.24342967901307e-08 3.82002388033418e-08 -2.65044366883815e-08 6.91510061591071e-09 1.00624099093686e-07 -6.73892527710242e-09 1.4761953207963e-08 2.0372419298633e-09 -1.61773033567048e-08 3.27300350223104e-09 5.58479309385596e-09 8.84643410837461e-09 -1.36306374439065e-09 3.21591397740327e-09 6.55210577797053e-09 3.84690355108024e-09 -5.53080726755710e-09 1.64878575703054e-08 1.18616989216525e-08 -1.0762109446785e-08 -2.43014454048752e-09 -1.25323498795705e-09 9.55788913200575e-09 6.48858496074852e-09 2.14816280383833e-10 5.99247037392887e-09 -6.48696406733912e-09 9.52580503295163e-09 9.14362332678806e-10 -2.15310112528227e-08 -1.22492465403262e-08 -4.09565604591218e-08 -4.9285444216659e-09 6.64046199169031e-08 -5.45623389293292e-10 4.88590425647258e-09 -5.03489504668645e-09 5.89928938573664e-09 -1.5475263034134e-08 -3.06857585608023e-09 -1.32761662939871e-08
"R1021" -8.94631889075742e-09 -3.15366670090004e-09 2.89145800370372e-09 -8.6014243121317e-07 1.6645800443617e-08 -1.08794411576208e-10 -9.32655631188004e-08 -4.54523636218613e-08 -8.33479666247859e-08 2.32357939953946e-07 -9.85833429513682e-09 -3.47772314907917e-07 -1.40296214219505e-09 -9.64163667491422e-09 6.34454975662124e-08 4.92269649634346e-09 4.31160941148638e-09 1.48489037054269e-08 -8.42940425275914e-09 5.98454749625947e-07 -2.3454501826862e-08 1.28107137611828e-08 -8.53568368957115e-09 2.62373043318115e-07 4.45714863526232e-09 4.40765492841887e-09 -3.86836087306831e-09 1.77711408046758e-08 7.35050903031064e-09 2.17374042803944e-08 -9.83130053523922e-11 -6.09907569046196e-09 1.9373514675247e-08 -9.94431188673475e-09 -1.3159033616726e-08 7.21275855554276e-09 -6.52288591516737e-09 2.68471828308165e-07 1.5551805485948e-08 4.41519349968108e-08 6.69727437463796e-09 -1.28349708964814e-08 -3.20945031726033e-08 -9.11697871998100e-09 1.27476003348066e-08 3.78437896871614e-10 -9.93996809918357e-09 -1.92206976257387e-13 -2.0848305108033e-08 -2.47861147695226e-08 4.53701678270347e-09 2.72942638540672e-09 -1.8124783170316e-09 -1.67939950307483e-08 -6.73503809187382e-09 1.12011224701711e-08 1.5433196300522e-08 3.10587167499041e-08 -4.87760022410003e-09 -6.57342779722071e-10 -7.40625150048152e-10 -4.06404068891076e-08 -1.75239793504386e-09 1.8627541659302e-08 2.92119347166274e-09 -1.93804329270196e-08 -2.06494020402317e-09 -3.73291431551865e-09
"R1022" 4.33323012855987e-08 -1.89291214237104e-08 5.70618552420106e-08 6.27531540603753e-08 -4.90686044425964e-08 -2.32147415909283e-08 8.65379834182182e-08 5.83503986924646e-08 -1.31620715173466e-08 -3.68240081548563e-08 -7.26988730890997e-09 1.36575497822942e-08 -1.76725403345981e-08 -3.57748331949651e-08 2.547319084951e-08 -5.81782061552857e-08 -6.59810969207305e-08 -5.90019407657907e-09 3.63747127205758e-08 -2.34545018268618e-08 5.79798081683907e-07 5.62148263533104e-08 -2.53223717802136e-07 -5.75334647046823e-08 -9.7046544053612e-09 -1.98920911082406e-08 4.59597976056904e-08 4.43777811823135e-09 -1.3614494478965e-07 -2.70887683850561e-07 4.52857070293046e-09 3.15343955833832e-08 -7.26887652434696e-08 1.61591612635862e-07 5.85749915493789e-09 -7.52064675851927e-09 2.20581958092802e-09 2.33875955893869e-08 -7.01884979925672e-09 2.33509109161084e-08 9.04743554838839e-09 6.4400267168952e-09 -2.62220174869863e-09 -7.28171672735842e-09 -2.60908219491938e-09 1.52834937809295e-08 2.25050047498824e-08 -1.08690585216444e-08 -2.21673975687242e-08 -4.03444599693523e-09 -2.42832091334273e-09 1.39473624325406e-10 3.86596869631164e-09 -3.21150338022656e-08 -9.92628816291604e-09 -1.25903833488116e-08 -1.10895114912867e-09 1.87353051378905e-08 -2.21510954126489e-09 3.89819965902657e-09 -5.43489089828799e-09 -3.4862833743288e-08 8.98857587125364e-09 5.20028665345768e-09 -2.03857652826306e-09 -7.96923207905339e-09 1.68518756713515e-09 6.6318733096947e-09
"R1023" 2.59382430202836e-08 -3.05602166218603e-08 4.45833633253098e-09 -2.26476152918728e-08 -2.05927730561174e-09 2.42457698605584e-08 -3.0754718168318e-08 -2.01222935112808e-08 -5.23104800417896e-08 5.56103351821299e-09 1.90857388884795e-08 -2.37964392643341e-08 -5.19955897858032e-09 5.64995978382517e-09 1.09603569941088e-08 -2.4315504663811e-07 1.38645171867268e-08 -6.20561291748342e-09 -2.34157117751409e-09 1.28107137611829e-08 5.62148263533113e-08 3.68976071487438e-07 -5.2334531894592e-08 5.49081876462105e-08 6.26831153121589e-09 -1.45148749787588e-08 4.29544207351597e-08 -4.21700366623399e-09 1.50299028791898e-08 -6.60516978013781e-08 2.2194769121735e-09 -4.89929606271322e-09 -4.08716430509796e-08 -3.52005451388276e-09 5.83921783469052e-09 5.06185589665833e-08 2.61312863673242e-08 -2.4289335231611e-08 -7.56047904626756e-09 -3.18588301330681e-09 -1.39711471521489e-08 -1.51851953948463e-08 -3.66787660679343e-08 -2.76885108556132e-09 -1.09543359977116e-08 7.17109533281602e-09 -1.22506092144714e-08 8.4199175038397e-09 2.17791940881435e-08 2.04495246646936e-07 -1.03598761871407e-08 3.49872444658443e-10 -4.00442470431097e-10 -2.62129525143395e-08 1.63600882926339e-08 -3.17496798379676e-07 6.79128742154835e-09 1.1750260588781e-07 -1.11796529177279e-08 -5.17909907360111e-09 -2.89042598830048e-08 -5.84599170100049e-10 -7.8464445630657e-09 -2.02946814649015e-08 2.98292781945218e-09 1.47221523100207e-08 1.74360410527084e-09 1.27854515396928e-08
"R1024" 2.02821137418667e-08 -1.87341148065874e-08 -8.26573351658251e-08 -8.26821779715003e-09 2.10798564340302e-08 -1.18293646807287e-10 4.57783286192851e-09 -1.15357527278206e-09 3.16133542968351e-08 1.06641352670771e-08 -2.92241688564555e-08 4.14099574421054e-09 3.06657304551809e-08 -3.19679850026683e-08 -5.85902031476186e-09 -2.36243693191287e-08 -1.60013640114207e-08 -2.04460299294474e-08 3.83814082967083e-08 -8.53568368957177e-09 -2.53223717802135e-07 -5.23345318945912e-08 3.67014869461246e-07 9.14084502606027e-09 1.11688311383545e-08 2.62257694034218e-08 -8.9872468037608e-08 -1.08399806623588e-08 5.36330127233453e-08 7.58040930757706e-09 2.10588249631695e-09 7.75973039872221e-09 8.09782830323786e-09 -9.06244537676447e-08 -6.14233867342504e-09 5.10100000132763e-08 -2.19353431835792e-09 -9.41408020790832e-09 2.94556032165505e-09 4.08949353550538e-09 -1.76585414785934e-09 1.19392843959221e-09 -1.35639211260346e-09 -9.98914644583792e-11 2.11365701847083e-09 -5.43916578684937e-09 -2.32324041634749e-08 -2.04420778812445e-09 -6.29466320222037e-10 7.74648365175199e-09 -2.49940017889657e-11 1.36424692648597e-09 -6.10436424661349e-10 1.2136771284063e-08 6.9566719695336e-09 4.1404277245796e-08 -8.39567506018801e-09 -1.14417500525209e-08 -1.2221055090963e-08 -1.20306553555283e-08 2.41480131684122e-08 1.64130974537404e-08 -2.25808414457638e-09 -1.3571662463829e-09 4.16560346852369e-09 -4.18205455353202e-10 -4.23239003596255e-10 -7.3758268918381e-09
"R1025" -2.04597627936906e-09 -2.72698539343174e-08 7.33031836562419e-09 -1.14660639327578e-06 -2.92277465908658e-09 -3.20058349700457e-08 -4.63079805193212e-08 -7.20374869703632e-10 -4.19349300408434e-07 7.82940836450761e-08 8.55621757516927e-09 -1.10651131682377e-07 -6.03473397242561e-09 1.67737771204661e-09 1.14864336695878e-08 5.12361343622423e-08 9.74252347242471e-09 -6.5675148891679e-09 1.09066983837861e-08 2.62373043318112e-07 -5.75334647046826e-08 5.49081876462107e-08 9.14084502605761e-09 1.22450828188251e-06 7.03386251895321e-09 -1.24523271498423e-08 -6.97820872881038e-10 -1.61816880973414e-07 -2.83836875311741e-08 2.53235171160553e-08 1.88399825465316e-09 3.6969058841404e-09 3.11027147423922e-08 2.68481322614299e-08 3.22473330766261e-08 1.06805427286198e-08 -1.42479310350103e-08 3.92897929052219e-07 1.21590495466795e-08 -3.52635591681829e-08 -7.74211208696432e-08 1.33937263502913e-08 2.10242145801482e-07 1.77182613374232e-08 -1.52352844229595e-09 -9.42889285263229e-08 -1.54566270273819e-08 9.72792758693706e-09 -4.93691068845573e-09 -1.17479688034065e-07 4.51987252091326e-09 4.06744120489862e-09 -9.89765271554347e-09 2.27637036825091e-08 -2.4904950918473e-08 1.60239387665615e-08 6.29689524970724e-08 -3.19022086403752e-07 6.16386580177988e-10 1.8084047954235e-09 9.16944827216915e-09 1.24164644298718e-07 -1.71785133439627e-08 -1.90086898199556e-08 1.27639501436602e-09 5.93869662500671e-09 4.79727498740899e-09 5.84546613827983e-09
"R1026" 8.58522434198176e-09 2.95656430933183e-08 1.34315320528433e-08 -7.22706058307915e-09 2.33192445755167e-08 2.55515873095526e-09 -9.46425881050363e-10 -2.21635078405642e-08 -7.33357978413243e-09 3.71302268792595e-09 -1.35649114457278e-07 -2.44734940260738e-09 -4.7543331957188e-08 1.62807943304172e-08 -2.94557396636762e-09 -2.45679835139926e-09 -1.05994761458873e-08 -2.39030397713682e-08 5.97528122669706e-08 4.4571486352625e-09 -9.70465440536085e-09 6.26831153121598e-09 1.11688311383549e-08 7.03386251895241e-09 3.77255780589682e-07 -4.56120675757183e-08 -1.03189056064339e-07 -3.86255645182929e-09 -2.489654843464e-08 -1.69657577592787e-09 -7.82409209510856e-09 5.41542884528399e-08 -1.99653874367697e-09 3.17476062697106e-08 4.68113100054827e-10 1.08091589917995e-07 -6.81902797862453e-09 1.0329898090635e-09 2.90825021797251e-08 3.81433604356079e-08 1.08125178341191e-09 -5.4402231317562e-08 1.46595409408163e-08 1.52314717588475e-09 5.06741960136866e-08 -9.01693471034073e-09 -1.09675494990078e-07 1.38075247594269e-08 -1.97866425795097e-08 2.56514469114532e-08 1.38806602814332e-09 -2.92425981461006e-09 -1.37963691549996e-08 1.48356138521216e-09 1.73426187312163e-10 -1.78272582956771e-08 -9.79838888536226e-09 2.56436941217245e-09 -3.47413860607195e-07 5.43953927657313e-08 4.44080403182607e-08 -9.98422058223505e-10 -5.47820896775259e-09 -3.77222423257841e-09 8.39789621845046e-09 1.51035068050745e-09 -1.28893487164744e-09 7.58535738358627e-09
"R1027" 4.86723024293015e-09 1.38395789957246e-08 -4.00826715307541e-08 1.71414682036839e-09 1.46374052015456e-08 6.77152594329098e-09 -1.78850989789179e-09 -1.09703610585499e-09 5.94110536265692e-09 -4.80730329451379e-09 -4.73668584834899e-08 -1.46874163191671e-09 5.37204576440751e-08 -1.68038583775844e-08 1.12900047746561e-09 2.8415601846509e-09 3.5546495098095e-08 7.56131569285007e-08 -1.12620721537346e-07 4.40765492841857e-09 -1.98920911082397e-08 -1.45148749787586e-08 2.62257694034217e-08 -1.2452327149842e-08 -4.56120675757182e-08 1.1340035996476e-07 -2.90586439292467e-08 1.19741196281206e-08 8.89375007387361e-09 5.27980952866169e-09 -5.08082289506226e-09 -1.10965636533293e-08 1.16649191843984e-08 -4.950003739319e-08 -3.08921421812122e-09 -7.55045618079718e-09 -4.96567456559262e-10 2.4338322510474e-10 -1.56117585769163e-08 2.11740360817968e-09 3.7643205048641e-09 2.51815105181094e-09 3.56660241385775e-09 -1.18321340241544e-09 -5.45875423988092e-09 -8.9013812742965e-09 -1.33308492783851e-08 -2.70229787830441e-09 -7.05706035061495e-10 3.05887069391795e-09 -4.74922965461953e-09 -8.87373327645421e-10 -4.53613131560072e-09 5.87354639670749e-09 -1.68085574533668e-10 9.95345140582227e-09 4.02706367665724e-10 1.16135843584647e-09 5.67132311388815e-08 -6.51508551324837e-09 -1.63351353345923e-08 -6.71786894007437e-09 -3.8215922991884e-09 2.63004094282168e-09 -4.13945084485581e-09 1.18893351377477e-08 1.09447274382382e-09 7.79663032851911e-09
"R1028" -3.23601660734476e-09 -9.20279360617733e-08 1.8925336053752e-08 7.06327477893929e-09 -9.79308209881935e-09 9.03982013427574e-10 -5.51201494598657e-09 -6.29573576110867e-09 -2.79736456909704e-10 4.62017971384057e-09 2.86031377421019e-08 -2.43452310033903e-09 -1.13473182872067e-08 2.10846754501004e-08 -2.09544674565263e-09 -1.62256010670981e-08 2.96238537980105e-08 5.71933893928742e-08 -8.46383309370601e-08 -3.86836087306813e-09 4.59597976056909e-08 4.29544207351603e-08 -8.98724680376097e-08 -6.978208728808e-10 -1.0318905606434e-07 -2.90586439292475e-08 2.82683383721617e-07 -4.3456401516472e-09 -2.72619977395271e-08 -3.7473177292676e-09 7.26101272818073e-09 -1.85121556230699e-08 -6.68238500120595e-09 4.32623297034177e-08 9.93651349613555e-10 6.20222294144012e-08 7.63969957521956e-09 -1.12971299348182e-08 -6.99266769069884e-09 -1.85758373305255e-08 -7.53637516149862e-09 1.38910613668955e-08 2.57162957196967e-09 1.79786766009474e-09 -9.19699966659592e-10 3.05373932837662e-09 7.55068813316906e-08 4.31991979601494e-09 5.18263772904681e-09 -1.42603551204939e-08 -1.1482319436647e-08 -5.42117741106095e-09 -1.67385390309933e-09 -4.27438779656243e-09 -7.45179094770245e-09 -3.9004240905078e-08 3.56270662100141e-08 6.47671968057631e-09 2.89234148146341e-09 2.37075650114019e-08 -1.61088980514419e-07 8.39647805895082e-09 -3.90829482519247e-10 5.85511569694068e-09 -8.85962205791294e-09 -3.34681495440159e-09 -3.24540000184731e-09 5.49731163070757e-09
"R1029" 8.4888225505963e-10 1.22606165022465e-09 1.16796222155382e-09 7.6593611318127e-08 -6.62097426140867e-09 5.37543894613249e-09 -1.24250713609841e-07 4.05952442113587e-09 -5.87576338250091e-09 5.29799734255663e-08 -5.34928561151183e-09 -4.63570751338392e-09 -1.12259256112577e-08 -1.52000445674014e-08 -2.3358489316626e-09 -7.8979510327214e-08 -3.10193081848567e-09 6.44876391432211e-09 -1.24342967901302e-08 1.77711408046771e-08 4.43777811823525e-09 -4.21700366623508e-09 -1.08399806623565e-08 -1.61816880973415e-07 -3.86255645182864e-09 1.19741196281206e-08 -4.34564015164577e-09 2.79538113527043e-07 1.83967663216404e-08 -1.24142820552801e-08 7.15260080964531e-10 1.62135763582756e-08 1.67721813873182e-08 -1.84520780136415e-08 -2.60405085661e-09 -8.71220701054674e-09 -6.68320562854896e-10 -1.29294348431038e-08 -3.87400290210206e-10 -2.17424196657733e-09 -8.94588154973555e-09 1.44442898643978e-09 2.05060583600012e-08 5.50486333789796e-09 -3.78333622880203e-09 -1.81339177054551e-08 8.54268400355666e-09 1.10671020469424e-09 -4.45830834199217e-09 2.18027330406123e-08 4.17029051053051e-10 -7.93264300576927e-10 1.66847698037782e-09 -1.2618297156623e-08 3.92635245494583e-09 3.71840534477762e-08 -2.16919517505194e-08 4.83650614586073e-08 7.40161162064288e-09 2.97325144871031e-09 -1.56729850808943e-09 -3.36072400743113e-08 -1.01929465328892e-09 3.80684385965728e-09 -1.61858374252226e-09 1.64831159655905e-09 7.05132852674921e-11 8.09732123540157e-10
"R1030" -2.1958609191147e-08 2.18517662719309e-08 1.57695748240937e-08 -9.41477302669768e-11 3.40159178142104e-08 1.13971722028784e-09 -8.86233682769205e-09 -5.27456129218647e-08 3.06241795805882e-08 5.22632006367427e-08 6.08556351834436e-08 -2.24880735799429e-08 9.86864617248187e-10 -1.48308143999546e-07 1.15792307271077e-08 -7.89771731319414e-09 -4.6483451986572e-08 -6.79357723604923e-08 3.82002388033417e-08 7.35050903031102e-09 -1.36144944789651e-07 1.50299028791897e-08 5.36330127233445e-08 -2.8383687531174e-08 -2.489654843464e-08 8.89375007387358e-09 -2.72619977395268e-08 1.83967663216405e-08 3.67519170448063e-07 5.88993988999837e-08 -1.14067913882034e-09 7.00280544267687e-09 1.67377411004685e-08 -2.27661592231238e-07 4.10731273606486e-09 -1.56493459483044e-08 -4.87595880680944e-10 -8.44953609572078e-09 1.70789777702117e-08 -3.89514834184687e-08 -4.88364778431273e-09 1.99160198237168e-08 3.08138138673633e-09 7.26239445597624e-09 -1.05742192883482e-08 1.22374065106561e-09 -1.33345101027878e-09 5.0158217414162e-09 1.41591881593987e-08 2.43672324171051e-08 4.44961889791988e-09 8.74821966893842e-10 9.07620216379387e-10 -2.95396530452689e-09 -4.63902723598236e-09 -2.88318873097977e-08 1.80095609542793e-09 -2.31075625869795e-09 2.51026295707427e-08 1.96102844315022e-11 5.82883151736906e-09 5.66323872763074e-09 -1.39765928132379e-09 4.0575845001105e-09 -1.10498596556022e-09 3.27289025948479e-09 -1.0986221009899e-09 -1.61029751639879e-08
"R1031" -5.59536100659525e-08 2.71048514863877e-08 -2.9741966249546e-09 -5.06344583751637e-08 1.51498817498489e-08 2.53562796115712e-08 -8.32358794890992e-08 -4.4180224490436e-08 3.40849246960346e-08 1.66480708945415e-08 1.83825918562913e-08 -1.04146680493701e-08 -5.25413650588487e-09 5.28984565329796e-08 -9.33678306747428e-09 6.63034682785425e-08 3.30698200298245e-08 5.60437522453676e-10 -2.65044366883813e-08 2.17374042803948e-08 -2.70887683850558e-07 -6.6051697801378e-08 7.58040930757831e-09 2.53235171160554e-08 -1.69657577592739e-09 5.27980952866315e-09 -3.74731772926665e-09 -1.24142820552829e-08 5.88993988999851e-08 2.73554343612829e-07 -3.12429321148552e-09 -2.18439955819594e-08 1.73969225514587e-08 -4.6814794180532e-08 -3.61610837776629e-09 -2.08777644631778e-08 9.66584498495761e-10 -3.88009818609186e-09 1.86250252407522e-09 -1.60547208186188e-09 6.55254276724567e-09 -7.29654687896472e-09 2.05459691391539e-08 1.04175738532029e-08 2.60759299799961e-09 -2.26938359797172e-08 1.75041046453802e-09 6.25512619374874e-09 1.56018093808534e-10 -8.23996157599241e-09 -1.83096491190632e-09 -8.1858360129159e-10 -1.89495140196368e-10 4.3352255014311e-08 1.64741087208126e-09 2.23345550230057e-08 -2.55743670933568e-09 -6.91395740658985e-08 5.11098424500876e-09 2.44532544788351e-09 1.21857383103523e-09 2.13672690819265e-08 2.2457914228775e-10 -7.6189849365854e-09 -1.5084904750711e-09 -6.84877306006157e-10 -1.53472213252151e-09 1.93872199750789e-09
"R1032" 4.8090480844167e-10 -2.21684049767349e-08 -9.35049402237533e-10 -7.84493524021229e-10 -3.21659076035438e-09 7.26185645641443e-10 8.93115790926397e-10 4.41507784881883e-10 -1.84729268207805e-09 -2.55801628300673e-09 2.34421422492521e-10 5.53311114071961e-10 5.42224148872195e-09 -6.72089127145372e-10 3.99017095662382e-10 -4.2330699262883e-09 -1.4419750969246e-09 -1.67437478912436e-09 6.91510061591076e-09 -9.83130053528757e-11 4.52857070293006e-09 2.21947691217303e-09 2.10588249631641e-09 1.88399825465274e-09 -7.82409209510865e-09 -5.08082289506225e-09 7.26101272818021e-09 7.15260080964923e-10 -1.14067913882087e-09 -3.12429321148549e-09 1.88090877666779e-08 2.88889215473772e-09 1.41606566012039e-09 -4.8385035030542e-09 1.75904469095937e-09 2.77861077404773e-08 3.50185931446798e-10 1.54546923204462e-11 -3.49449180789307e-10 1.02082082245535e-09 -5.81475836379814e-10 6.07365378975141e-09 3.11687131632024e-10 -1.92105554391297e-09 2.33148016392989e-08 1.46596604396279e-09 -7.22112794777893e-09 -2.53380127641227e-09 -2.34848509087726e-09 -5.24231533687672e-09 -2.28607333489201e-09 -1.77549599156919e-09 -5.15240839198012e-10 5.04926261142705e-10 -2.04462318333903e-09 8.32753231073734e-09 -3.89270815130753e-11 -1.07284326456275e-09 -1.37032552527597e-08 -4.85333934243291e-09 -3.18290510079313e-09 1.00779517200216e-09 -1.2871309191984e-09 1.89215960946652e-09 -6.08995664047219e-09 -1.0330728814575e-08 9.69587497598877e-11 -3.19984453221595e-09
"R1033" 1.34181586952633e-08 4.75014488498995e-09 -1.22236340646511e-09 -1.01584403879109e-08 -2.34586743315565e-07 -4.33082999065967e-08 3.2846798816393e-09 2.84323812448642e-08 -9.54262407090199e-09 2.47418129305673e-08 -1.7112510494402e-07 5.72907984222405e-10 1.53540835670708e-07 -4.64688265452008e-08 2.10861269946467e-08 -1.59720858907689e-08 -2.43860360986484e-08 -9.21221716548953e-08 1.00624099093686e-07 -6.09907569046183e-09 3.15343955833833e-08 -4.89929606271337e-09 7.75973039872206e-09 3.69690588414049e-09 5.41542884528397e-08 -1.10965636533291e-08 -1.851215562307e-08 1.62135763582758e-08 7.00280544267679e-09 -2.184399558196e-08 2.88889215473765e-09 2.87098468829309e-07 -1.03616924059158e-08 2.13536516825083e-08 5.77575948329783e-09 -2.37196160726988e-09 -2.16005648481945e-10 1.39485918736223e-09 1.56679153869778e-08 -1.9811162130896e-08 -2.64142179663988e-09 2.22043754663429e-08 1.43698162832617e-08 -2.09569236765072e-08 2.78551630990554e-08 5.36224575840721e-08 -1.18526055959463e-07 7.06349947438422e-09 -1.60392028544616e-08 7.42764019858353e-09 5.98075657771765e-09 6.00025771790703e-09 -9.73622169981718e-09 -3.72637567080162e-08 1.60068661772601e-08 1.30105198492056e-08 -1.44859311624744e-08 -6.24516232503668e-10 -4.83943479973002e-09 1.41042950803219e-09 1.45296558433755e-09 -6.78842021716249e-09 -4.85444585621706e-09 7.07252360454588e-09 1.57065152667919e-08 -1.56843690156409e-08 -1.02783942169813e-08 -5.20832404506331e-09
"R1034" -7.60952605263214e-08 -4.36657063831584e-09 2.13712561371643e-09 -2.27529796451043e-08 2.67351419725571e-08 -2.88564308555549e-08 -3.87792674222996e-08 5.63702424827947e-08 -3.22438777327496e-08 3.17334744473112e-08 -3.65154229110394e-08 -1.21405895811758e-08 4.9932047335937e-08 -1.16059567302168e-08 -3.04082747875546e-08 3.28128830351793e-08 1.26647079976632e-08 3.49518167652502e-08 -6.73892527710248e-09 1.93735146752463e-08 -7.26887652434705e-08 -4.08716430509788e-08 8.09782830323793e-09 3.11027147423926e-08 -1.99653874367702e-09 1.16649191843983e-08 -6.68238500120581e-09 1.67721813873218e-08 1.67377411004689e-08 1.73969225514591e-08 1.41606566012043e-09 -1.03616924059157e-08 1.40096242166812e-07 -1.18059663432014e-07 1.93161175445494e-09 -2.69573393421395e-09 -2.03836782611392e-09 -1.24362584194419e-10 -7.17294603357822e-09 -2.04199091012902e-08 -7.71208766190857e-09 5.5894967542669e-09 1.19057941728246e-08 -2.14198077042713e-09 2.02849404121148e-08 -8.70601039707893e-09 -5.06585725754639e-08 -3.60189326082059e-09 1.9257384128628e-08 -1.82956061664407e-08 4.74168444894035e-09 -5.48303043095202e-09 -2.4064542442018e-09 4.25772479241749e-10 -4.32179372416697e-10 3.64694598200915e-08 -9.06195646665931e-11 1.22423400496487e-08 1.7294666632865e-08 -7.73952804297399e-10 -1.1219276206596e-09 -3.16502962761573e-09 6.86764772461281e-10 4.82167467791398e-09 4.38964839753614e-09 1.09189025136595e-08 1.76882776286966e-09 -1.08493681141208e-08
"R1035" 6.71304145329928e-08 -2.23900690756565e-08 1.0756410599647e-08 -1.6420131200261e-08 -8.0492168485345e-08 7.80553231198832e-08 1.59842973628213e-08 -1.90317840704383e-08 -2.18790262914775e-08 -6.76845110979281e-08 5.68437914035188e-08 4.26964110402723e-08 -1.21416706902448e-07 6.57709504667821e-08 -7.28807745133413e-08 4.90601124892141e-09 -3.99941428664968e-08 -4.83849363825267e-08 1.4761953207963e-08 -9.94431188673489e-09 1.61591612635863e-07 -3.52005451388304e-09 -9.06244537676437e-08 2.68481322614301e-08 3.17476062697106e-08 -4.950003739319e-08 4.32623297034176e-08 -1.84520780136397e-08 -2.27661592231239e-07 -4.68147941805321e-08 -4.83850350305422e-09 2.13536516825082e-08 -1.18059663432015e-07 3.96040052761624e-07 4.17715542724375e-09 2.70442860038408e-08 -1.92807605107138e-09 2.75929894681261e-08 8.36086807257216e-09 4.22542042281815e-08 1.62711256735523e-08 -1.70170287424566e-08 -1.79260582614344e-08 -2.65485873043096e-08 -4.82944908573861e-08 4.47498596028214e-08 1.07951101379043e-07 1.26283644022548e-09 -2.76707593181019e-08 -2.50806117820277e-08 -5.80593771797464e-09 8.98186771749296e-09 6.37122709749874e-09 -2.38068416269326e-08 5.33489442122198e-09 2.01562756585505e-08 1.00085127955807e-11 -8.01872777586633e-09 -6.1063561517901e-08 4.6597697020638e-09 -6.88637766792622e-09 -5.18229579444392e-09 -4.43863694528158e-09 -1.05151710826356e-08 -6.97031646039615e-09 -6.91526280541384e-09 -1.09000540420006e-09 1.63850532743776e-08
"R2001" 4.68043616886685e-09 -3.13684948230672e-09 1.4846052952387e-09 3.51023811480713e-08 -2.04555640465439e-09 1.21875352150584e-08 2.36312352528355e-09 -3.13473007415315e-08 -2.43274197078967e-08 1.01813052860455e-09 -1.14297929183522e-08 -1.75118494989852e-09 1.85021823968555e-08 -1.33717306215246e-09 3.54576722452866e-09 -7.13451500018453e-10 -2.93919253898313e-09 2.22389930124998e-09 2.03724192986283e-09 -1.31590336167243e-08 5.85749915493831e-09 5.83921783469161e-09 -6.14233867342519e-09 3.22473330766232e-08 4.68113100055158e-10 -3.08921421812088e-09 9.93651349612489e-10 -2.60405085661823e-09 4.10731273606402e-09 -3.61610837776819e-09 1.75904469096009e-09 5.7757594832983e-09 1.93161175445508e-09 4.17715542724336e-09 2.00627798235624e-07 9.5337429856152e-09 1.3402622358428e-09 -9.65894666359545e-08 -1.2402307189038e-08 5.59239274663633e-08 -1.65306706632207e-08 -2.61480737335653e-09 2.71057671247206e-09 -3.20150694110258e-08 1.73102124283599e-08 1.26713793751968e-09 -2.57728202545059e-08 -3.95384908651022e-08 -1.12595585044181e-08 -7.61617331611131e-09 -4.19600097342131e-09 5.22779165590333e-09 -1.15121511324124e-09 2.29723929714456e-08 -9.04819888373517e-08 3.85386822622919e-09 4.65947003798888e-08 2.10818146076786e-08 6.52503492300188e-10 -8.65159775209925e-10 -9.6736537132978e-09 -3.17554923615182e-09 -7.54872864163468e-08 5.39476013191939e-09 3.71744735688973e-09 -2.36281430246705e-09 4.18150299327226e-08 -2.29450990457624e-09
"R2002" 8.83115723828849e-09 -2.54059769614408e-07 9.66179593928447e-09 -1.54662335895153e-08 9.2315605410966e-09 1.56692807760879e-08 -1.45197578505369e-09 -1.26534453652618e-08 -5.63841567972696e-09 -1.8514166227028e-09 -2.27623986486145e-08 -6.82023686263503e-10 -3.45871090850726e-08 1.16568733880961e-08 -1.69671791170138e-08 -4.40025199443994e-08 -1.25482396606551e-08 1.85363361097724e-08 -1.61773033567049e-08 7.21275855554286e-09 -7.52064675851909e-09 5.06185589665834e-08 5.10100000132762e-08 1.06805427286198e-08 1.08091589917995e-07 -7.55045618079682e-09 6.20222294144008e-08 -8.71220701054695e-09 -1.56493459483042e-08 -2.08777644631776e-08 2.77861077404774e-08 -2.37196160727004e-09 -2.69573393421395e-09 2.70442860038407e-08 9.53374298561535e-09 8.64819495562757e-07 2.72458828771349e-09 -5.61889614707658e-09 -2.58538564395391e-09 -3.77607688433359e-08 1.33675285332935e-08 5.57058815331202e-08 -9.71245933596884e-09 -5.70704878820066e-09 -1.52498146710359e-08 9.30823300695967e-09 1.06495479988176e-07 -1.88565469734096e-08 1.74270769541767e-08 6.10257320997253e-08 -5.73016989379067e-08 5.46347239211792e-10 2.66141984912186e-08 -9.19610402179378e-09 -9.73105572388411e-09 -6.10763511618601e-08 7.40590577484873e-08 3.54976086331388e-08 -6.09502395141824e-07 -5.67546820930929e-09 -3.28430846977868e-07 -2.71781158607491e-08 -1.23734233844461e-08 2.42069607450367e-09 4.26172472749748e-08 1.16062444073999e-08 1.83111595906793e-08 -6.8326218857877e-08
"R2003" 5.21309318130151e-12 7.11359678798487e-09 -4.98512857735134e-10 1.48904520901721e-08 -1.62899287439824e-09 -3.57589009662246e-09 -2.99876088074468e-09 1.51152224500769e-09 1.24634069420222e-08 7.93320062631198e-09 5.21214332333534e-09 -9.65180874774456e-10 -1.15022721652672e-09 1.95187556776538e-09 3.39572476306198e-09 -2.28510677856788e-08 -3.18357267815671e-10 -2.35011173407575e-09 3.27300350223143e-09 -6.52288591516733e-09 2.20581958092765e-09 2.61312863673243e-08 -2.19353431835751e-09 -1.42479310350103e-08 -6.81902797862471e-09 -4.96567456558356e-10 7.63969957521928e-09 -6.68320562857231e-10 -4.87595880680976e-10 9.66584498496025e-10 3.50185931446084e-10 -2.16005648481673e-10 -2.0383678261143e-09 -1.92807605107109e-09 1.34026223584141e-09 2.72458828771402e-09 1.34376896013992e-07 -4.92871833841666e-09 -1.65116124304173e-08 3.85892145139436e-09 -5.24550485224488e-09 -7.76576905318897e-09 2.984792949693e-09 2.40705184815126e-10 -1.80929365486834e-08 -6.48447299852685e-09 -8.15491863106218e-09 1.21906750244209e-08 1.15754456648015e-09 7.76025297204344e-08 -9.53763647895046e-08 -9.52921377632784e-09 2.81195443312484e-08 2.44697881294263e-09 1.49030483805371e-08 -6.26299422175248e-08 -9.72889601669091e-08 3.63608257938518e-09 2.3959949341458e-08 7.29253054527029e-09 -5.81151626470977e-08 -1.40095577508404e-08 -3.10115811715445e-08 1.3723630695086e-08 7.20310665952553e-09 1.45970124007311e-08 2.06878902427478e-08 4.62638653058984e-08
"R2005" -1.97154294458808e-09 -2.2578287503261e-09 5.46774342281074e-09 -1.0477069524452e-06 -6.1209281310052e-09 -3.47490768471441e-08 -2.33650100079692e-08 1.73744970809512e-08 -3.27042283951382e-08 4.74185559356103e-08 -3.11176351617686e-09 -8.11736819583206e-08 1.16970320138602e-09 -2.0789330121623e-08 1.83157245702935e-08 1.19598871777126e-08 -8.50085128342465e-09 3.38320229697743e-10 5.58479309385606e-09 2.68471828308164e-07 2.33875955893878e-08 -2.42893352316129e-08 -9.41408020790779e-09 3.92897929052225e-07 1.03298980906423e-09 2.43383225105968e-10 -1.12971299348186e-08 -1.29294348430968e-08 -8.44953609572058e-09 -3.88009818608911e-09 1.54546923218465e-11 1.39485918736165e-09 -1.24362584195665e-10 2.75929894681257e-08 -9.65894666359573e-08 -5.61889614707647e-09 -4.9287183384153e-09 1.09905161042576e-06 7.26960144881086e-09 -8.86726979605486e-09 1.18264313299367e-07 2.52435233645367e-08 4.96473659559259e-08 7.50433545085503e-09 -1.83738192963615e-09 1.31758896581239e-07 -4.52351059415444e-09 1.41405150579249e-08 -4.99653140034795e-08 -3.62447543970856e-08 3.14114323941459e-09 -2.01115983955408e-09 -3.95527069382184e-09 -3.29653504004363e-07 8.49046781224239e-09 4.00958882067818e-08 5.67070070654004e-09 -4.04506465465498e-07 8.71824258306719e-09 5.1678018871539e-09 2.33956066573759e-09 8.18354923517598e-09 3.9757190158462e-08 -2.15174815689223e-09 -1.82357154080581e-09 -8.44526558388482e-09 -1.86225115674576e-08 5.47982536461804e-09
"R2006" -2.90587135999082e-09 -4.36666627809021e-09 4.63208329213876e-09 -2.2208463930628e-08 -1.94574686762781e-08 3.31442700279093e-08 7.21251853350174e-09 5.5462450788532e-09 -4.90931747064082e-09 1.30968085400895e-08 1.81963461694062e-08 -3.40586936802626e-08 4.36825540787436e-09 -9.74439570921527e-09 -3.72904938392178e-08 6.76592884239217e-09 -4.26925692202195e-09 -1.87757638607467e-08 8.84643410837434e-09 1.55518054859478e-08 -7.01884979925624e-09 -7.56047904626749e-09 2.94556032165522e-09 1.21590495466792e-08 2.90825021797249e-08 -1.56117585769162e-08 -6.99266769069886e-09 -3.87400290210283e-10 1.70789777702119e-08 1.86250252407567e-09 -3.4944918078953e-10 1.56679153869779e-08 -7.17294603357821e-09 8.36086807257229e-09 -1.24023071890381e-08 -2.58538564395392e-09 -1.65116124304171e-08 7.26960144881003e-09 1.75195474728418e-07 -1.12900727112445e-07 3.81373564279131e-09 -2.56013628009239e-08 1.18442955873036e-08 2.11212134131164e-08 6.30811052130482e-08 6.83753596062024e-09 -1.01437537667779e-07 5.91764867421925e-08 4.10723925168544e-08 -1.71199790934643e-08 1.75064796922817e-08 2.91065738579397e-09 2.88295146065205e-08 -1.05374288853339e-08 1.69167052508586e-08 1.81203374228315e-08 1.18435397914478e-08 -1.06487840581545e-08 1.57291812699467e-08 -1.60979309167789e-08 3.11246532629883e-09 8.20948601958571e-10 -1.35239106511211e-08 -9.55669733562045e-09 1.99217034933269e-08 -5.5240229056873e-08 6.05048841562039e-09 -1.10838347256054e-07
"R2007" 4.43425459906008e-09 2.63684809545296e-08 -7.27314390374678e-09 1.73579342880092e-08 3.29277108244944e-09 -6.7825195298487e-08 -1.05801504653553e-08 1.88741227103634e-08 1.89962551357851e-08 -2.19848960082791e-08 1.03311772651472e-08 3.45429298673758e-08 -4.02542064917438e-08 3.82584221508598e-09 7.38815288454496e-08 -1.99497332360806e-08 -4.24189064978846e-09 1.22173084904882e-08 -1.3630637443906e-09 4.41519349968111e-08 2.33509109161088e-08 -3.18588301330705e-09 4.08949353550473e-09 -3.5263559168183e-08 3.81433604356079e-08 2.11740360817987e-09 -1.85758373305252e-08 -2.17424196657734e-09 -3.89514834184685e-08 -1.60547208186251e-09 1.02082082245504e-09 -1.9811162130896e-08 -2.041990910129e-08 4.22542042281816e-08 5.59239274663626e-08 -3.7760768843336e-08 3.85892145139406e-09 -8.86726979605569e-09 -1.12900727112445e-07 1.07811124534587e-06 -1.13390997283438e-08 -4.93917809656125e-07 8.19244345419041e-08 -1.33297868861377e-07 8.33678011600898e-08 -1.45639374999682e-07 -1.34563915693701e-07 -1.15147377806754e-07 -3.96753213804815e-07 2.3769632433951e-08 -1.20956031658575e-08 1.93279408683287e-08 -1.15397269896718e-08 1.24362499530102e-07 4.82115859293901e-09 -1.2440168289111e-08 -1.17216769144666e-08 -2.55127360999402e-08 4.54130832382598e-08 -1.02474122529969e-08 -1.77689899848202e-09 8.16138722306723e-09 6.78751813351038e-09 -1.75317485337943e-08 2.18131037149533e-08 -1.30033249061858e-07 -1.76253218095617e-08 1.12467845518104e-07
"R2008" -3.24299287156702e-09 8.1587103100365e-09 -1.68538490522839e-09 -4.02796613771742e-08 1.6998170754483e-09 -1.15702314147611e-08 8.64532604381366e-09 9.99766310454688e-09 6.52825560963853e-08 1.70067069595796e-08 5.40685772209835e-09 2.10835073809998e-09 -1.47224849232734e-08 -5.38513721574162e-09 3.46740212594367e-09 9.26619941928639e-09 -3.80798513385742e-09 -4.09346786840167e-09 3.21591397740199e-09 6.69727437463739e-09 9.04743554838708e-09 -1.39711471521473e-08 -1.76585414785737e-09 -7.74211208696421e-08 1.08125178341188e-09 3.76432050486432e-09 -7.53637516149973e-09 -8.94588154974224e-09 -4.88364778431217e-09 6.55254276724757e-09 -5.81475836379665e-10 -2.64142179663935e-09 -7.71208766190769e-09 1.62711256735534e-08 -1.65306706632223e-08 1.3367528533294e-08 -5.24550485224479e-09 1.1826431329936e-07 3.81373564279244e-09 -1.13390997283447e-08 4.51271090027174e-07 3.48534997789079e-08 -9.39776439165767e-08 -1.87379819512528e-07 6.83992689721112e-09 1.483610949616e-07 1.21183282616033e-08 -5.34976753187062e-08 -9.48575858953959e-09 2.1822473823048e-08 3.62842430070691e-09 -5.6773603709958e-09 4.55865885551124e-09 -9.97619292596835e-08 4.32048820543418e-08 -1.21953740170259e-08 5.08304628442524e-09 1.18129289456089e-08 -1.39529871555226e-08 2.15766669550682e-09 2.26548281911176e-10 -2.18588067799264e-07 5.45679512699471e-08 -9.25537965467353e-08 -1.98317253525903e-09 -1.19911201307302e-08 -2.43907345432911e-08 -1.5821548170605e-08
"R2009" 4.7644246586858e-09 -1.44763637521484e-08 -1.01508231121406e-09 -1.90254106220722e-08 3.33456658202967e-09 -7.2707362401772e-09 1.62739488393831e-08 -2.76448154571453e-08 -8.25130108427416e-09 1.16147820160568e-08 -2.05617481632514e-08 -1.10299247371922e-08 1.50062281629878e-08 -4.98824991901805e-09 8.8038210614244e-09 8.70230866013054e-09 -3.95445771730487e-09 -6.89254491237187e-09 6.55210577797023e-09 -1.28349708964816e-08 6.44002671689536e-09 -1.51851953948465e-08 1.19392843959244e-09 1.33937263502911e-08 -5.44022313175617e-08 2.5181510518112e-09 1.38910613668959e-08 1.44442898643911e-09 1.9916019823717e-08 -7.29654687896414e-09 6.07365378975135e-09 2.2204375466343e-08 5.58949675426699e-09 -1.70170287424565e-08 -2.61480737335701e-09 5.57058815331205e-08 -7.76576905318848e-09 2.52435233645372e-08 -2.56013628009237e-08 -4.93917809656124e-07 3.48534997789066e-08 5.52855313387077e-07 4.63484893565938e-08 4.13991318234176e-08 2.88169418419796e-08 7.66636361286255e-08 1.45910917105965e-07 -1.0291171453899e-07 5.96341909277266e-08 -2.25649998867084e-08 1.74535726782359e-08 -4.38656819832489e-09 -9.65356279744708e-09 -8.29469847322844e-08 -1.36183285450716e-08 1.95967987205133e-08 1.66921872430545e-08 -3.7771853875881e-08 -5.87166741745297e-08 -5.29486490796855e-09 -1.24333999345499e-08 -1.37449930990385e-08 3.83387127203455e-08 3.07437422990166e-08 -2.85637878639171e-08 -4.12832683176336e-08 -4.36057793575174e-09 -9.13979191165609e-08
"R2010" -8.66199149912358e-09 1.25645495829783e-08 -1.82453396183914e-09 -5.42252772138647e-08 -1.60738145834886e-09 -5.73803389823789e-08 -6.86068217537225e-09 3.52866108074266e-08 -1.40942334348431e-07 2.95985866862791e-08 -8.87700014596014e-09 2.73158408983935e-08 -1.7336998399767e-08 -6.6027861898411e-09 1.69559575325547e-08 9.16360757160967e-09 -2.04915789898281e-09 -2.9628133399869e-09 3.84690355107989e-09 -3.20945031726017e-08 -2.62220174869651e-09 -3.66787660679332e-08 -1.35639211260362e-09 2.10242145801482e-07 1.46595409408165e-08 3.56660241385779e-09 2.57162957196927e-09 2.05060583599987e-08 3.08138138673576e-09 2.05459691391532e-08 3.11687131631947e-10 1.4369816283262e-08 1.19057941728241e-08 -1.79260582614344e-08 2.7105767124711e-09 -9.71245933596874e-09 2.98479294969185e-09 4.96473659559287e-08 1.18442955873029e-08 8.19244345419039e-08 -9.39776439165778e-08 4.63484893565936e-08 5.49045292948718e-07 1.4072231779623e-07 2.88775488412436e-08 -3.73891918447268e-07 -1.10788120413856e-08 -1.12428214915875e-08 -1.75259954522749e-07 9.9052199179865e-09 5.32393791524399e-09 6.47082997989626e-09 -6.32305763963064e-09 1.31602233608676e-07 3.06844829161533e-08 -1.98608609724456e-08 -1.13134404495764e-08 -3.44056372099563e-07 -2.09077259283811e-09 -6.26048012468637e-09 -1.33340085265428e-09 3.27147193825782e-08 8.53045255144134e-09 -2.27580260982985e-08 1.01760443531646e-09 -4.39978804687943e-08 -1.04268785648453e-08 -9.71415887855968e-09
"R2011" 2.8188690031896e-09 3.24738355603498e-09 4.26187737233402e-10 3.50788585439512e-08 3.35728428710722e-08 -1.69049613011775e-08 -1.09880667526738e-08 -7.01498493818465e-12 -2.63514010262693e-08 -7.09427855007338e-09 -5.10434519019313e-09 -2.3829666212882e-08 1.61781881141471e-08 -3.54982176137759e-09 2.51263168624912e-08 -1.07282064612068e-09 5.93869007424914e-09 6.93006662236419e-09 -5.53080726755779e-09 -9.11697871997873e-09 -7.28171672735918e-09 -2.76885108556169e-09 -9.98914644561158e-11 1.7718261337426e-08 1.52314717588431e-09 -1.18321340241451e-09 1.79786766009315e-09 5.50486333790086e-09 7.26239445597707e-09 1.04175738531969e-08 -1.92105554391098e-09 -2.0956923676507e-08 -2.14198077042509e-09 -2.65485873043082e-08 -3.20150694110227e-08 -5.70704878820168e-09 2.40705184816081e-10 7.50433545085304e-09 2.11212134131163e-08 -1.33297868861376e-07 -1.87379819512538e-07 4.13991318234166e-08 1.40722317796228e-07 3.90490036250947e-07 -1.09841840780824e-08 -2.60053797282157e-07 -5.1823901704598e-09 -8.37568879666038e-10 4.61936181119948e-08 4.67613051796815e-09 5.95253660713843e-09 -2.5311791816913e-09 3.56501244770866e-09 9.91923924853801e-08 2.4106851900553e-10 -1.14133088305126e-08 -8.88886711047528e-09 -6.0200248227196e-08 2.86258988650153e-09 -3.10691625786392e-09 3.14331191582493e-09 4.93682312914143e-08 1.63560577235582e-08 4.03732757348997e-08 1.65951629594276e-09 2.37645399438978e-08 -8.24571395511225e-09 -2.21294678422853e-08
"R2012" -1.02378103825519e-08 2.26207108391243e-08 -8.35411970138827e-10 -3.1257447798047e-09 -2.58304063339947e-08 -1.83263487881925e-08 2.59682948718919e-09 3.98939687166071e-09 2.48249279447551e-09 7.59809340745283e-09 -8.47893284938524e-08 -8.67988876231899e-09 1.75108795522576e-07 1.75863760602318e-08 1.18618586006986e-08 9.91371453814412e-09 4.23813804440809e-09 9.70832704757227e-09 1.64878575703055e-08 1.27476003348069e-08 -2.60908219491948e-09 -1.09543359977115e-08 2.11365701847126e-09 -1.52352844229645e-09 5.06741960136868e-08 -5.45875423988093e-09 -9.19699966659626e-10 -3.7833362288021e-09 -1.05742192883483e-08 2.60759299799957e-09 2.33148016392989e-08 2.78551630990555e-08 2.02849404121147e-08 -4.82944908573862e-08 1.73102124283603e-08 -1.52498146710358e-08 -1.80929365486832e-08 -1.83738192963682e-09 6.3081105213048e-08 8.33678011600899e-08 6.83992689721168e-09 2.88169418419797e-08 2.88775488412433e-08 -1.0984184078083e-08 4.88705870966614e-07 -2.18637413052515e-08 -4.22570464515321e-07 -2.56913276259391e-08 -6.339590600142e-08 -2.56685584019782e-08 5.23399486315024e-09 -4.46720218134338e-08 -1.80233635392466e-08 1.59274700333856e-08 7.96068112905441e-09 1.3242012963317e-08 1.06004743629327e-08 -1.50530611048892e-08 -6.27944588643443e-08 -4.24346704213091e-08 6.1112484204405e-08 3.0481266810873e-09 -3.35184291168225e-09 3.27324657195396e-09 6.03578637220093e-08 -1.83729224410649e-07 1.34331764991059e-08 -1.12510325081855e-07
"R2013" 7.17550181811708e-09 -1.13533333572986e-08 4.62339349094927e-09 -7.39365870169441e-08 -7.38264979506826e-08 4.79618670921708e-08 3.37318970503024e-08 -2.75188555914865e-08 9.09095333487699e-08 -4.25001145762827e-09 6.36060160850047e-09 -1.19663360936244e-08 -1.15020361577188e-08 -3.5895664347348e-09 -3.31923342266675e-08 6.79718505193099e-09 -9.03162373596225e-09 -1.45995604042663e-08 1.18616989216526e-08 3.78437896872025e-10 1.52834937809305e-08 7.17109533281629e-09 -5.43916578685058e-09 -9.42889285263244e-08 -9.01693471034073e-09 -8.9013812742965e-09 3.05373932837589e-09 -1.81339177054539e-08 1.22374065106571e-09 -2.2693835979717e-08 1.46596604396272e-09 5.36224575840721e-08 -8.70601039707977e-09 4.47498596028208e-08 1.26713793752044e-09 9.30823300695997e-09 -6.48447299852512e-09 1.31758896581239e-07 6.83753596062083e-09 -1.45639374999681e-07 1.483610949616e-07 7.66636361286256e-08 -3.73891918447269e-07 -2.6005379728216e-07 -2.18637413052516e-08 6.13122437858239e-07 3.85237418994886e-08 -1.13407013374318e-08 6.50547602970833e-08 -2.91230122987495e-08 4.15014692011172e-09 -1.49352516554805e-09 -1.01971485866851e-08 -4.05714613877215e-07 -2.01583166630648e-08 3.73437603376603e-08 2.02621456001255e-08 1.39515685306473e-07 -8.94822376677733e-09 9.47179708528909e-09 -5.28915253511726e-09 -1.11806473445728e-11 2.83577718517856e-08 -1.08902480877008e-08 -7.47860875286386e-09 1.06179298120673e-08 -7.60633752802930e-09 1.1906116374862e-08
"R2014" 1.80302347110173e-08 -2.86753979811762e-08 6.07851401935218e-09 3.24954235679339e-09 1.58090176964494e-07 1.22904500762767e-08 5.70468925125416e-09 -1.53935656515774e-09 6.53254865255072e-09 -3.00190975492419e-09 2.35476150023666e-07 2.08711722448572e-09 -6.06914117494044e-07 -2.20537105713294e-08 -1.44583843230413e-09 1.35382627678741e-09 -1.14950718734211e-08 -1.27776239764631e-08 -1.07621094467849e-08 -9.93996809918355e-09 2.25050047498825e-08 -1.22506092144712e-08 -2.32324041634747e-08 -1.54566270273819e-08 -1.09675494990077e-07 -1.33308492783854e-08 7.55068813316906e-08 8.54268400355649e-09 -1.33345101027873e-09 1.75041046453774e-09 -7.22112794777904e-09 -1.18526055959463e-07 -5.06585725754641e-08 1.07951101379043e-07 -2.57728202545064e-08 1.06495479988176e-07 -8.1549186310622e-09 -4.52351059415535e-09 -1.01437537667779e-07 -1.34563915693701e-07 1.2118328261603e-08 1.45910917105965e-07 -1.10788120413855e-08 -5.18239017045958e-09 -4.22570464515321e-07 3.85237418994887e-08 9.94488930467521e-07 -2.74648861590378e-08 5.38096641475638e-08 4.31577260129301e-09 -2.25032795077657e-08 2.22775127872493e-08 5.5375063207621e-08 -2.90709435297474e-08 -2.37512902357159e-09 -7.0988033861881e-09 3.22342936734923e-09 1.74923432604202e-08 -2.12758625792607e-07 4.64944008337583e-08 -2.90247041900721e-08 -1.26780740219735e-08 3.42725440119133e-08 1.54955251737631e-08 -1.53897160946068e-07 7.66469641670146e-08 -1.59215426131951e-08 1.79980272384102e-08
"R2015" -3.85526019362315e-09 -1.53648289651658e-09 1.51324538678053e-09 -2.35691529714876e-08 -1.59375066026659e-08 6.28918040707171e-09 -1.01456003802625e-08 1.15152054343081e-08 4.8726370144408e-10 1.35833604443413e-08 1.29949117663722e-08 -9.6810470987368e-09 -2.66820689546228e-09 -2.83307882453903e-09 -1.17542108699338e-08 -3.0200912951637e-09 3.77397265303837e-09 -5.63654406727716e-09 -2.43014454048757e-09 -1.92206976894773e-13 -1.08690585216435e-08 8.41991750383944e-09 -2.04420778812469e-09 9.72792758693636e-09 1.38075247594272e-08 -2.70229787830522e-09 4.31991979601599e-09 1.10671020469354e-09 5.0158217414166e-09 6.25512619375049e-09 -2.53380127641224e-09 7.06349947438443e-09 -3.60189326082112e-09 1.26283644022502e-09 -3.95384908651028e-08 -1.88565469734093e-08 1.21906750244216e-08 1.41405150579266e-08 5.91764867421926e-08 -1.15147377806754e-07 -5.34976753187024e-08 -1.02911714538992e-07 -1.12428214915864e-08 -8.37568879666131e-10 -2.56913276259393e-08 -1.13407013374315e-08 -2.74648861590379e-08 2.1210023264789e-07 7.12999912398347e-08 7.21366731555753e-09 -1.97140321302152e-08 -5.54375244803553e-10 9.0599684902175e-09 1.76043899648797e-08 2.42782582237858e-08 -1.065800666471e-08 -1.70381713697764e-08 -9.53976464365403e-09 1.25642391566662e-08 6.15998576592099e-09 6.65890973675227e-09 5.33846662703459e-08 -1.0191117343924e-07 -4.04490770287308e-08 5.07035536619372e-09 4.55877560584098e-08 4.03796631803272e-08 2.40172703055944e-08
"R2016" -7.27756340413933e-09 -1.52271050138866e-08 3.93383682906486e-09 2.88567596495126e-08 1.4586345291502e-08 6.93777098057881e-08 -4.4808062328831e-09 -9.5939817540433e-09 9.01961757375502e-09 -1.35298632241708e-08 -4.30624398526875e-09 -1.06577418621898e-08 3.34973642088536e-08 6.62281589086297e-09 -6.56036782931135e-08 4.09186534946249e-09 4.96362145321525e-09 5.83960496487748e-10 -1.25323498795704e-09 -2.08483051080333e-08 -2.21673975687235e-08 2.17791940881434e-08 -6.29466320222027e-10 -4.93691068845553e-09 -1.97866425795094e-08 -7.05706035061314e-10 5.18263772904745e-09 -4.45830834199283e-09 1.41591881593988e-08 1.56018093807864e-10 -2.34848509087728e-09 -1.60392028544614e-08 1.92573841286278e-08 -2.76707593181016e-08 -1.12595585044202e-08 1.74270769541765e-08 1.15754456647994e-09 -4.99653140034799e-08 4.10723925168542e-08 -3.96753213804816e-07 -9.48575858953737e-09 5.96341909277272e-08 -1.75259954522748e-07 4.61936181119934e-08 -6.33959060014198e-08 6.50547602970839e-08 5.38096641475635e-08 7.12999912398342e-08 2.66217028066798e-07 -7.66347304633269e-09 -4.40550528319914e-09 -1.34063730629478e-08 2.13998626802739e-08 -1.2907238718839e-08 -4.5296927408933e-09 2.22078094623906e-09 9.51156273475005e-10 1.03182308155759e-07 -1.35199557337147e-08 5.17921856453908e-09 4.2217539541704e-09 2.69337053254808e-09 -3.26399642240655e-08 6.41592629976068e-09 -6.56322050551112e-09 9.92647522890956e-08 2.41646837841764e-08 -4.69782026556662e-08
"R2017" 6.19220005269777e-09 3.36845727224284e-08 -8.38692405398673e-09 9.03297552135849e-08 1.31796959276583e-09 3.76847623841348e-09 -1.92330746066836e-08 -3.10445004178501e-10 7.60233994247758e-08 9.63990392748681e-09 8.70636163151731e-09 -3.38381443002615e-09 -2.7238154896978e-08 -3.60875948923379e-09 6.31136539161068e-09 -2.1703086128605e-07 8.41030430610826e-10 -1.26308961518697e-08 9.55788913200512e-09 -2.47861147695245e-08 -4.03444599693499e-09 2.04495246646934e-07 7.74648365175149e-09 -1.17479688034068e-07 2.56514469114529e-08 3.05887069391838e-09 -1.42603551204936e-08 2.18027330406111e-08 2.43672324171058e-08 -8.23996157599048e-09 -5.24231533687748e-09 7.42764019858343e-09 -1.82956061664404e-08 -2.50806117820274e-08 -7.61617331611136e-09 6.10257320997255e-08 7.76025297204352e-08 -3.62447543970859e-08 -1.71199790934639e-08 2.3769632433951e-08 2.18224738230474e-08 -2.25649998867082e-08 9.90521991798763e-09 4.67613051796877e-09 -2.5668558401978e-08 -2.91230122987483e-08 4.31577260129296e-09 7.21366731555963e-09 -7.66347304633326e-09 3.90818208925104e-07 -2.32383947144996e-08 -1.26649970373294e-09 6.32142420456205e-09 1.03964943517736e-08 7.68918936901218e-08 -3.18110180510248e-07 -1.47321333839012e-07 4.74346370945392e-08 -4.8406273090024e-08 -5.09561021989258e-10 -3.84908965172268e-08 -4.7652925778741e-08 -8.52067933815948e-09 -4.05100571425966e-08 1.05423830636933e-08 1.59729367782823e-08 -3.75244692523973e-09 3.39067263368831e-08
"R2018" 1.66731899828618e-11 1.98347678995426e-08 1.10115662975649e-09 -7.50156972693054e-09 -2.26511325970525e-09 8.28052170200341e-09 3.05574925006928e-09 -1.51286449436464e-09 -4.40016590031589e-09 -8.92000935542054e-09 -4.15483410116312e-09 1.74524935242651e-09 9.93751873030888e-09 -2.22070015690747e-09 -8.82214599051982e-09 6.05501819319666e-09 -6.12054463419616e-10 -5.1811241732688e-09 6.48858496074833e-09 4.53701678270362e-09 -2.42832091334243e-09 -1.03598761871401e-08 -2.49940017891351e-11 4.51987252091274e-09 1.38806602814344e-09 -4.74922965461977e-09 -1.14823194366472e-08 4.17029051051437e-10 4.44961889791994e-09 -1.83096491190691e-09 -2.28607333489174e-09 5.98075657771734e-09 4.74168444894038e-09 -5.80593771797448e-09 -4.19600097342145e-09 -5.73016989379067e-08 -9.53763647895043e-08 3.14114323941454e-09 1.75064796922818e-08 -1.20956031658575e-08 3.62842430070698e-09 1.74535726782357e-08 5.32393791524378e-09 5.95253660713829e-09 5.23399486315033e-09 4.15014692011189e-09 -2.25032795077656e-08 -1.97140321302156e-08 -4.40550528319935e-09 -2.32383947144992e-08 1.51287961566041e-07 2.01223775286812e-08 -7.55548723040021e-08 -4.42934707533872e-09 -1.27448074905611e-08 2.3100791967567e-08 3.41288812388249e-08 -3.39497282404003e-09 3.15082367925666e-08 -2.01589526092914e-08 4.62382023956742e-08 2.6113962329898e-09 4.82854836338738e-08 -4.21999240746492e-09 3.38669145217514e-09 -1.77814011734312e-09 -3.51401363804569e-08 -4.19903920951609e-08
"R2019" 3.67411563873823e-09 -6.16008782016335e-10 -6.95009261479959e-10 -3.16923546996998e-09 -7.08108219749552e-09 3.31125426815071e-09 1.4489892277718e-09 -6.02227557970675e-09 -2.74362771121287e-09 -8.03580099516621e-10 8.22867818537065e-09 -2.17516612125077e-09 -6.75263190283164e-09 -8.19994592894642e-10 1.53729470007887e-09 6.59500494206804e-10 -7.56716782410711e-10 -5.45971504693187e-09 2.14816280383848e-10 2.72942638540561e-09 1.39473624326157e-10 3.49872444658356e-10 1.36424692648565e-09 4.06744120489884e-09 -2.92425981461006e-09 -8.87373327645048e-10 -5.42117741106099e-09 -7.93264300575434e-10 8.74821966893674e-10 -8.18583601291415e-10 -1.77549599156902e-09 6.0002577179071e-09 -5.48303043095213e-09 8.98186771749296e-09 5.22779165590367e-09 5.46347239211699e-10 -9.52921377632762e-09 -2.01115983955229e-09 2.91065738579385e-09 1.93279408683286e-08 -5.6773603709943e-09 -4.38656819832451e-09 6.47082997989637e-09 -2.53117918169125e-09 -4.46720218134342e-08 -1.49352516554843e-09 2.22775127872491e-08 -5.54375244803514e-10 -1.3406373062948e-08 -1.26649970373359e-09 2.01223775286815e-08 3.36051725259439e-08 -2.43641932784254e-08 1.27138688257301e-09 -9.05584212752863e-09 -1.7075663097373e-09 9.38528729317134e-09 -1.31559430089942e-09 8.14656409193886e-09 -1.20561612898124e-08 5.26131545210786e-09 1.18811764966712e-09 -1.25708494789088e-08 3.05569648702054e-09 -2.50177995314529e-09 -3.04420729292349e-10 4.13811119805985e-09 1.58920814896147e-08
"R2020" -2.66132749628633e-09 -5.70262759551045e-09 1.18454033489653e-09 9.81926446496642e-09 7.83754376388565e-09 -1.00940421381706e-09 -2.81361290841517e-10 7.296637402462e-09 6.67388323491022e-09 3.04798014014976e-09 9.64839565626429e-09 -3.45359695670825e-09 -2.03498185677836e-08 -3.84431349826663e-09 -3.5631297619239e-09 -2.41838521350805e-09 -4.08383897432489e-09 -2.79727708621645e-09 5.99247037392856e-09 -1.8124783170327e-09 3.86596869631156e-09 -4.00442470430976e-10 -6.10436424661927e-10 -9.89765271554329e-09 -1.37963691549995e-08 -4.53613131560092e-09 -1.67385390309922e-09 1.66847698037775e-09 9.07620216379509e-10 -1.89495140197233e-10 -5.15240839198349e-10 -9.73622169981709e-09 -2.40645424420151e-09 6.37122709749907e-09 -1.15121511324099e-09 2.66141984912185e-08 2.8119544331249e-08 -3.95527069382001e-09 2.88295146065208e-08 -1.15397269896721e-08 4.55865885551109e-09 -9.65356279744709e-09 -6.32305763963019e-09 3.56501244770925e-09 -1.80233635392462e-08 -1.01971485866849e-08 5.53750632076209e-08 9.05996849021684e-09 2.13998626802737e-08 6.32142420456266e-09 -7.5554872304003e-08 -2.43641932784257e-08 1.00767512746146e-07 7.87595591435669e-09 3.07854586599371e-08 1.06287773362493e-09 -2.18092775191325e-08 2.33061367446717e-09 -5.48551613274023e-09 4.44193857761615e-09 -2.34324059337257e-08 -1.45020443774572e-09 -1.86480480716956e-08 -5.9621000823932e-09 -5.50377922280229e-09 -1.17311863317412e-08 1.39973643455166e-08 -4.66486865904677e-08
"R2021" -8.69120448553994e-09 6.69738632847183e-09 -4.15685476875608e-09 1.69677667163286e-07 4.45097900061104e-08 2.20981197482975e-08 -3.17995760529571e-08 -4.22817896988196e-09 1.03290615715106e-08 -5.73891760132897e-08 4.13824216040398e-09 1.68221633119809e-08 5.27583508122747e-09 1.96196552507443e-08 -4.996441210057e-09 7.14801778802915e-09 5.18735015092694e-09 4.71138803137055e-09 -6.48696406733863e-09 -1.67939950307498e-08 -3.21150338022644e-08 -2.62129525143397e-08 1.21367712840642e-08 2.27637036825077e-08 1.4835613852126e-09 5.87354639670877e-09 -4.27438779656231e-09 -1.26182971566229e-08 -2.95396530452672e-09 4.33522550143127e-08 5.04926261142058e-10 -3.72637567080162e-08 4.25772479242079e-10 -2.3806841626932e-08 2.29723929714464e-08 -9.19610402179373e-09 2.44697881294091e-09 -3.29653504004361e-07 -1.05374288853347e-08 1.24362499530102e-07 -9.97619292596853e-08 -8.29469847322839e-08 1.31602233608675e-07 9.91923924853714e-08 1.59274700333851e-08 -4.0571461387722e-07 -2.9070943529747e-08 1.76043899648808e-08 -1.29072387188381e-08 1.03964943517737e-08 -4.4293470753378e-09 1.27138688257331e-09 7.87595591435697e-09 5.06146122560167e-07 3.83210338766608e-09 -2.43056781754099e-10 -1.09368023928125e-08 -8.18494392349008e-08 1.07862158841595e-08 -4.49339696051917e-09 4.28511334947243e-09 3.42230308361206e-08 -3.72980355181874e-08 1.04975359801693e-08 5.56756673093601e-09 -3.6745203108935e-09 1.30008190352557e-08 -4.57421136899749e-09
"R2022" -1.74527139020058e-09 1.96983558988939e-08 -2.76253935993867e-09 2.39202844686697e-08 -1.51937117729987e-08 -3.84386626243588e-09 -1.44776559304042e-09 1.32801195987635e-08 7.61029114517619e-09 6.16185796453516e-09 9.38405286646656e-09 1.50943003613046e-09 -1.3887396789918e-08 -1.21151366857065e-09 -4.69847967461451e-09 -1.33561469907014e-08 -5.56222589628785e-10 -1.36518484616028e-08 9.5258050329521e-09 -6.73503809187336e-09 -9.92628816291705e-09 1.6360088292635e-08 6.9566719695345e-09 -2.49049509184751e-08 1.73426187311974e-10 -1.68085574533358e-10 -7.45179094770204e-09 3.9263524549474e-09 -4.63902723598227e-09 1.64741087208289e-09 -2.04462318333953e-09 1.60068661772597e-08 -4.32179372417989e-10 5.33489442122208e-09 -9.04819888373533e-08 -9.73105572388397e-09 1.49030483805342e-08 8.49046781223904e-09 1.69167052508586e-08 4.82115859293835e-09 4.32048820543387e-08 -1.36183285450729e-08 3.06844829161564e-08 2.41068519008318e-10 7.96068112905485e-09 -2.01583166630646e-08 -2.37512902357209e-09 2.42782582237844e-08 -4.52969274089365e-09 7.68918936901214e-08 -1.27448074905625e-08 -9.05584212752869e-09 3.0785458659937e-08 3.83210338766477e-09 2.5674095282844e-07 -6.71420881277941e-08 -1.54113827550902e-07 -1.76242915773616e-08 -3.86202313370772e-10 -5.21191013978664e-10 1.39204168513671e-08 -8.89794955994604e-09 9.15665373011244e-09 -9.33546256905488e-08 1.86016950036237e-09 -5.13643479290093e-09 -4.78768239946676e-08 -2.38345792714519e-08
"R2023" -1.4542822065556e-08 -3.809038413587e-08 4.88341930542343e-09 -3.86228646988472e-08 -1.0495753349182e-08 -1.1947689276311e-08 1.71191788960455e-08 1.74536229405119e-08 -1.49843443713948e-08 -8.58358196291817e-09 -1.4986816975386e-08 1.45200093239407e-08 1.05969705760857e-08 -7.20188471637481e-09 -1.38550644925842e-08 1.7930068584831e-07 -1.76037856461007e-08 7.36541081838502e-09 9.14362332678883e-10 1.12011224701717e-08 -1.2590383348811e-08 -3.17496798379674e-07 4.14042772457949e-08 1.60239387665612e-08 -1.78272582956772e-08 9.95345140582211e-09 -3.90042409050786e-08 3.7184053447779e-08 -2.88318873097978e-08 2.23345550230061e-08 8.32753231073763e-09 1.30105198492056e-08 3.64694598200914e-08 2.01562756585507e-08 3.85386822622879e-09 -6.10763511618599e-08 -6.26299422175248e-08 4.00958882067823e-08 1.81203374228312e-08 -1.2440168289111e-08 -1.21953740170258e-08 1.9596798720513e-08 -1.98608609724467e-08 -1.1413308830513e-08 1.32420129633168e-08 3.73437603376605e-08 -7.0988033861881e-09 -1.06580066647094e-08 2.22078094623889e-09 -3.18110180510249e-07 2.31007919675669e-08 -1.70756630973763e-09 1.06287773362508e-09 -2.43056781752883e-10 -6.71420881277952e-08 4.48162585699405e-07 3.27721756880776e-08 -7.75327970585187e-08 6.83553761076009e-08 4.1860416532599e-09 3.20480793730579e-08 4.07658111355679e-08 5.99257591087772e-09 4.23330829801219e-08 -9.86052658679407e-09 -1.04692957163845e-08 9.23093132136296e-09 -3.61029074917738e-08
"R2024" 1.29166878052317e-09 -4.09826529023477e-08 1.40189350031903e-09 -4.73527909807952e-08 1.0140565208461e-08 1.03282055411219e-08 2.75763081662745e-09 -1.32300239835474e-08 -3.64710797263778e-08 -8.87467201436623e-09 -1.06662410874238e-08 -3.16902288784689e-09 2.18142371095016e-08 3.57617999969986e-09 -3.36084807641979e-09 4.01520351547295e-08 7.61638729221606e-09 1.87957608718992e-08 -2.15310112528224e-08 1.54331963005224e-08 -1.10895114912547e-09 6.79128742154708e-09 -8.39567506018722e-09 6.2968952497073e-08 -9.79838888536203e-09 4.02706367665435e-10 3.56270662100131e-08 -2.16919517505208e-08 1.80095609542722e-09 -2.55743670933681e-09 -3.89270815137519e-11 -1.44859311624741e-08 -9.06195646664516e-11 1.00085127952824e-11 4.65947003798896e-08 7.40590577484872e-08 -9.72889601669115e-08 5.67070070654551e-09 1.18435397914477e-08 -1.17216769144675e-08 5.08304628443031e-09 1.66921872430543e-08 -1.13134404495773e-08 -8.88886711048036e-09 1.06004743629325e-08 2.02621456001259e-08 3.22342936734962e-09 -1.70381713697779e-08 9.51156273475829e-10 -1.47321333839008e-07 3.41288812388255e-08 9.38528729317086e-09 -2.18092775191316e-08 -1.09368023928117e-08 -1.54113827550908e-07 3.2772175688077e-08 3.37763921936598e-07 8.19865571591075e-09 -2.3856784434817e-08 -5.1808622219166e-09 -4.16783592137778e-08 3.85295331972615e-09 2.47610516651283e-08 -3.75188319614736e-09 1.76112952357372e-09 -1.45007793100009e-08 5.92005792842477e-09 -3.032461176892e-08
"R2025" 8.59492626118639e-09 -1.13290251340047e-08 -1.99421436332052e-09 3.12625795607774e-07 9.72619438413865e-09 9.32088718935260e-09 5.79456171180365e-09 -8.58685564208458e-09 -2.84360367028301e-08 5.8176895705829e-09 4.59935878588088e-09 -1.37888342369664e-08 -1.37210371736628e-08 -5.2110481784681e-09 9.13244898524183e-09 -4.85723112197537e-08 1.29097471062996e-08 7.22156725675919e-09 -1.22492465403268e-08 3.10587167499046e-08 1.87353051378899e-08 1.1750260588781e-07 -1.14417500525211e-08 -3.19022086403752e-07 2.56436941217227e-09 1.16135843584574e-09 6.47671968057568e-09 4.83650614586062e-08 -2.31075625869712e-09 -6.91395740658997e-08 -1.07284326456249e-09 -6.24516232503156e-10 1.22423400496497e-08 -8.0187277758653e-09 2.10818146076785e-08 3.54976086331392e-08 3.63608257938373e-09 -4.04506465465491e-07 -1.06487840581544e-08 -2.55127360999407e-08 1.18129289456109e-08 -3.77718538758803e-08 -3.44056372099562e-07 -6.02002482271989e-08 -1.50530611048897e-08 1.39515685306474e-07 1.74923432604198e-08 -9.5397646436541e-09 1.03182308155758e-07 4.74346370945369e-08 -3.39497282404041e-09 -1.31559430089931e-09 2.33061367446687e-09 -8.18494392349081e-08 -1.76242915773605e-08 -7.75327970585178e-08 8.19865571591143e-09 7.18036801098389e-07 -2.3005909037845e-08 -2.10684727999645e-09 -7.52264611576258e-09 -2.57799409173753e-07 -1.35220377771433e-08 5.10601159190318e-08 3.79180511371907e-10 2.4065044058186e-08 7.13091914849155e-09 5.16699575013118e-09
"R2026" -1.11743814402416e-08 7.42892639130593e-08 -1.55932261278544e-08 8.10465087190803e-09 -5.27250273970693e-08 -1.10979068317906e-08 -4.70421601811934e-09 1.89112362705102e-08 -3.69659898275785e-09 5.14858312554267e-10 6.17224936769354e-08 6.14760244609122e-09 1.77310736948184e-07 -1.3451605348658e-08 7.03187702465044e-09 2.39840077003043e-09 1.53266504368338e-08 1.04918145486753e-08 -4.09565604591217e-08 -4.87760022410003e-09 -2.21510954126497e-09 -1.1179652917728e-08 -1.22210550909626e-08 6.16386580177533e-10 -3.47413860607195e-07 5.67132311388816e-08 2.89234148146281e-09 7.40161162064214e-09 2.5102629570743e-08 5.11098424500878e-09 -1.370325525276e-08 -4.83943479973008e-09 1.72946666328647e-08 -6.10635615179009e-08 6.52503492300201e-10 -6.09502395141824e-07 2.39599493414582e-08 8.71824258306643e-09 1.57291812699468e-08 4.54130832382598e-08 -1.39529871555226e-08 -5.87166741745296e-08 -2.09077259283821e-09 2.86258988650134e-09 -6.27944588643447e-08 -8.94822376677698e-09 -2.12758625792607e-07 1.2564239156666e-08 -1.3519955733715e-08 -4.84062730900241e-08 3.15082367925668e-08 8.14656409193905e-09 -5.48551613274018e-09 1.07862158841593e-08 -3.86202313370563e-10 6.83553761076011e-08 -2.38567844348171e-08 -2.30059090378447e-08 8.79074007884943e-07 -6.8953217468009e-08 6.32754884049708e-08 1.82114781104288e-08 -1.16151480947962e-10 -2.9460960294202e-09 -3.12984042828879e-09 1.65512479431285e-08 -2.60840084997626e-09 4.87637998102007e-08
"R2027" 1.15059467941336e-09 9.06411719137642e-09 1.09633378249051e-09 -4.98802814758035e-09 5.50856210448018e-09 1.99173910652249e-09 -1.31982744127257e-09 -2.86248903495721e-09 3.92975797230423e-10 -3.03446317545834e-09 -1.03451120186271e-08 1.10888722819369e-09 -2.43757299316989e-08 -2.20889358568101e-09 8.38605423548083e-10 3.1044919498937e-09 4.15208269798077e-09 4.95008974695757e-09 -4.92854442166615e-09 -6.57342779722549e-10 3.89819965902644e-09 -5.17909907360098e-09 -1.20306553555305e-08 1.80840479542336e-09 5.43953927657312e-08 -6.51508551324876e-09 2.37075650114023e-08 2.97325144871151e-09 1.96102844318559e-11 2.44532544788439e-09 -4.85333934243331e-09 1.41042950803225e-09 -7.73952804297279e-10 4.65976970206381e-09 -8.65159775212523e-10 -5.67546820930929e-09 7.29253054526961e-09 5.16780188715304e-09 -1.6097930916779e-08 -1.02474122529967e-08 2.15766669550676e-09 -5.29486490796838e-09 -6.26048012468698e-09 -3.10691625786531e-09 -4.24346704213091e-08 9.47179708528989e-09 4.64944008337584e-08 6.15998576592201e-09 5.17921856453953e-09 -5.09561021990597e-10 -2.01589526092923e-08 -1.20561612898115e-08 4.44193857761583e-09 -4.49339696051694e-09 -5.21191013979242e-10 4.18604165325986e-09 -5.18086222191671e-09 -2.10684727999665e-09 -6.89532174680094e-08 8.31977956781212e-08 -3.23990862868933e-08 2.68249237537831e-09 -3.68681014383915e-09 -6.25978096836533e-09 -2.12790743885272e-08 2.45955073381636e-08 -2.7369442181756e-09 2.88593874529846e-08
"R2028" -3.21817461701879e-09 1.16052798261963e-07 -5.28882277745782e-09 -2.47145244871632e-09 6.24381199877053e-09 -4.83593615125575e-09 4.5600820194985e-09 7.76473529300895e-09 -5.3891523551276e-09 -1.62589404957853e-09 -2.12713602974592e-09 -1.4852406595865e-09 -3.4963174112869e-09 -6.84409010900978e-09 5.27069500067828e-09 2.77112363351876e-08 -1.89734791402811e-08 -4.04532369881265e-08 6.64046199169033e-08 -7.40625150048166e-10 -5.43489089828873e-09 -2.89042598830042e-08 2.41480131684117e-08 9.16944827216949e-09 4.44080403182612e-08 -1.63351353345918e-08 -1.61088980514416e-07 -1.56729850809091e-09 5.82883151736882e-09 1.21857383103459e-09 -3.18290510079246e-09 1.45296558433731e-09 -1.12192762065931e-09 -6.88637766792621e-09 -9.67365371329839e-09 -3.28430846977867e-07 -5.81151626470983e-08 2.33956066573911e-09 3.11246532629858e-09 -1.77689899848205e-09 2.26548281911369e-10 -1.24333999345509e-08 -1.33340085265308e-09 3.14331191582513e-09 6.11124842044056e-08 -5.28915253511773e-09 -2.90247041900717e-08 6.6589097367514e-09 4.22175395417109e-09 -3.84908965172267e-08 4.62382023956748e-08 5.26131545210809e-09 -2.34324059337253e-08 4.285113349472e-09 1.39204168513666e-08 3.20480793730583e-08 -4.16783592137761e-08 -7.52264611576145e-09 6.32754884049711e-08 -3.23990862868937e-08 4.09698565088345e-07 8.38517567182304e-09 1.02458203374559e-08 -5.13505918477288e-09 -3.31023601246708e-08 -1.84169659624587e-08 -1.0317641268479e-08 8.5952098678074e-09
"R2029" 3.61688594171324e-09 -9.03451089669911e-09 -1.12216434994642e-09 -6.6779345399436e-09 -2.63144897635062e-09 2.72690861273879e-08 -1.60216939187234e-08 -1.16828890756182e-08 1.82942337865356e-08 -3.3960775646712e-08 -2.64647798429577e-09 5.68228772401903e-09 1.77666716461157e-08 9.33387937086265e-09 -1.83369351806228e-08 -1.07361029160461e-08 2.89360130245325e-09 3.13800330038808e-09 -5.45623389293641e-10 -4.06404068891109e-08 -3.48628337432855e-08 -5.84599170100185e-10 1.64130974537406e-08 1.24164644298717e-07 -9.98422058223571e-10 -6.71786894007448e-09 8.39647805895276e-09 -3.36072400743042e-08 5.66323872763e-09 2.1367269081925e-08 1.00779517200004e-09 -6.78842021716203e-09 -3.16502962761767e-09 -5.1822957944444e-09 -3.17554923615298e-09 -2.71781158607487e-08 -1.4009557750839e-08 8.18354923517889e-09 8.20948601958185e-10 8.1613872230675e-09 -2.18588067799264e-07 -1.37449930990388e-08 3.27147193825749e-08 4.93682312914006e-08 3.04812668108721e-09 -1.11806473471333e-11 -1.26780740219735e-08 5.33846662703486e-08 2.69337053254994e-09 -4.76529257787407e-08 2.61139623299159e-09 1.18811764966761e-09 -1.45020443774672e-09 3.42230308361156e-08 -8.89794955994646e-09 4.07658111355674e-08 3.85295331972845e-09 -2.57799409173745e-07 1.82114781104292e-08 2.6824923753766e-09 8.38517567182442e-09 5.15411689236616e-07 -1.72620898074246e-08 -5.93233750442451e-08 -1.75787335886097e-09 -1.77583754719183e-09 1.31950064989809e-08 4.06743315904683e-09
"R2030" -3.60871926347358e-09 3.8414975238809e-09 3.14626233731791e-09 9.34370346552694e-10 -3.37606663323603e-09 -1.22664702184607e-08 8.49350436610270e-09 2.40817942765196e-08 9.10063263154745e-09 -1.5898620020564e-08 4.90217347505512e-10 9.40058677114864e-09 -8.03120666704933e-09 -4.38415711097986e-09 1.2227832441421e-09 3.37848925492751e-09 -9.99082847820975e-10 2.70579907353557e-09 4.88590425647226e-09 -1.75239793504406e-09 8.98857587125276e-09 -7.846444563066e-09 -2.25808414457648e-09 -1.71785133439623e-08 -5.47820896775256e-09 -3.82159229918852e-09 -3.90829482519142e-10 -1.01929465328776e-09 -1.39765928132389e-09 2.24579142287755e-10 -1.2871309191986e-09 -4.85444585621723e-09 6.86764772461256e-10 -4.43863694528146e-09 -7.5487286416347e-08 -1.2373423384446e-08 -3.10115811715438e-08 3.97571901584613e-08 -1.35239106511213e-08 6.78751813351017e-09 5.4567951269948e-08 3.83387127203453e-08 8.53045255144078e-09 1.63560577235565e-08 -3.3518429116819e-09 2.83577718517856e-08 3.42725440119134e-08 -1.01911173439238e-07 -3.26399642240655e-08 -8.52067933815937e-09 4.82854836338732e-08 -1.25708494789093e-08 -1.86480480716954e-08 -3.7298035518186e-08 9.1566537301124e-09 5.99257591087821e-09 2.47610516651312e-08 -1.35220377771438e-08 -1.1615148094783e-10 -3.68681014383894e-09 1.02458203374562e-08 -1.72620898074259e-08 2.26427010899154e-07 -1.43163787177314e-08 -4.97764003021516e-09 -2.54360856816614e-08 -1.08309837739625e-07 -1.24452395875625e-08
"R2031" -1.31439538301137e-09 -6.11629519412454e-09 3.87314151268392e-10 -1.48378293950814e-08 3.56235746714153e-09 -6.53957770297074e-09 8.93788163359819e-11 -6.75405508902152e-09 -1.17228115687136e-09 7.36908444760104e-09 -6.65424726869915e-09 -7.1747077027862e-09 -6.42796053674717e-09 -4.21995116039788e-10 1.14720284098543e-08 1.83478734967345e-08 7.87115038745512e-10 4.83512888564746e-09 -5.03489504668727e-09 1.86275416593007e-08 5.2002866534596e-09 -2.0294681464904e-08 -1.35716624638148e-09 -1.90086898199536e-08 -3.77222423257895e-09 2.63004094282184e-09 5.85511569693965e-09 3.80684385966112e-09 4.05758450010959e-09 -7.61898493658312e-09 1.89215960946728e-09 7.07252360454628e-09 4.821674677914e-09 -1.05151710826358e-08 5.3947601319218e-09 2.42069607450384e-09 1.37236306950837e-08 -2.15174815688826e-09 -9.5566973356208e-09 -1.75317485337945e-08 -9.25537965467291e-08 3.07437422990153e-08 -2.27580260982976e-08 4.03732757348937e-08 3.27324657195399e-09 -1.08902480877006e-08 1.54955251737633e-08 -4.04490770287313e-08 6.41592629976194e-09 -4.05100571425953e-08 -4.21999240746576e-09 3.05569648702085e-09 -5.96210008239188e-09 1.04975359801688e-08 -9.33546256905527e-08 4.23330829801228e-08 -3.75188319613923e-09 5.10601159190315e-08 -2.94609602942044e-09 -6.25978096836489e-09 -5.13505918477322e-09 -5.93233750442609e-08 -1.43163787177309e-08 1.84685516698653e-07 -1.35484565582796e-09 1.53342815318641e-09 1.92944374656813e-08 -2.04400610125024e-09
"R2032" -1.62147060013905e-09 3.46538532361146e-09 1.59010788929966e-09 1.62128402782171e-10 -2.64516898053178e-08 7.54455154445362e-10 -3.81895671946826e-10 -1.69236246531848e-09 2.21120378248263e-11 9.74967475402524e-10 -1.75738196680862e-08 -1.24748609403893e-09 8.48072783950269e-08 5.95935770578255e-09 -2.31637084946855e-09 -2.03656651204792e-09 -1.68893707753454e-09 -5.61251893499612e-09 5.89928938573674e-09 2.92119347166267e-09 -2.03857652826334e-09 2.98292781945238e-09 4.16560346852363e-09 1.27639501436561e-09 8.39789621845033e-09 -4.13945084485556e-09 -8.85962205791314e-09 -1.61858374252165e-09 -1.1049859655603e-09 -1.50849047507145e-09 -6.08995664047229e-09 1.57065152667922e-08 4.3896483975359e-09 -6.97031646039634e-09 3.71744735689039e-09 4.26172472749747e-08 7.20310665952523e-09 -1.82357154080429e-09 1.9921703493327e-08 2.18131037149534e-08 -1.98317253525964e-09 -2.85637878639175e-08 1.01760443531635e-09 1.65951629594318e-09 6.03578637220093e-08 -7.47860875286509e-09 -1.53897160946068e-07 5.07035536619249e-09 -6.56322050551046e-09 1.05423830636927e-08 3.38669145217499e-09 -2.50177995314513e-09 -5.50377922280216e-09 5.56756673093518e-09 1.86016950036139e-09 -9.86052658679417e-09 1.76112952357275e-09 3.79180511371853e-10 -3.12984042828887e-09 -2.12790743885273e-08 -3.31023601246706e-08 -1.75787335886069e-09 -4.97764003021528e-09 -1.35484565582718e-09 5.36072369910254e-08 -8.26880828115280e-09 2.9161892922515e-09 -8.40765458600629e-09
"R2033" -1.26729776556678e-10 -8.134655952437e-09 -9.65565984404176e-10 8.62795143125046e-09 1.71409671344533e-08 2.39684609060532e-08 -8.4111792543748e-09 -4.00279897668433e-09 -4.09115310030910e-09 -1.37432084776298e-08 6.14199514725951e-09 1.88941058102615e-08 -1.60059236305064e-08 6.46770235163292e-10 -2.62131738187713e-08 -6.85877156546642e-09 3.77123989458441e-09 8.48714031491433e-09 -1.54752630341339e-08 -1.93804329270196e-08 -7.96923207905323e-09 1.47221523100202e-08 -4.18205455352925e-10 5.93869662500677e-09 1.51035068050745e-09 1.18893351377477e-08 -3.34681495440181e-09 1.64831159655867e-09 3.27289025948483e-09 -6.84877306006091e-10 -1.03307288145751e-08 -1.5684369015641e-08 1.09189025136595e-08 -6.91526280541382e-09 -2.36281430246687e-09 1.16062444073997e-08 1.45970124007313e-08 -8.44526558388452e-09 -5.52402290568731e-08 -1.30033249061858e-07 -1.19911201307303e-08 -4.12832683176333e-08 -4.39978804687942e-08 2.37645399438976e-08 -1.83729224410649e-07 1.06179298120673e-08 7.66469641670144e-08 4.55877560584101e-08 9.92647522890956e-08 1.59729367782827e-08 -1.77814011734296e-09 -3.04420729292234e-10 -1.17311863317409e-08 -3.67452031089309e-09 -5.13643479290103e-09 -1.04692957163844e-08 -1.45007793100003e-08 2.4065044058186e-08 1.65512479431286e-08 2.45955073381635e-08 -1.84169659624585e-08 -1.77583754719267e-09 -2.54360856816617e-08 1.53342815318661e-09 -8.26880828115258e-09 1.63055978812221e-07 9.64571471391456e-09 6.16433814186172e-08
"R2034" -9.02000690088401e-11 -5.77559048626328e-09 -8.48528100488488e-10 2.06935084590067e-09 7.14993485346676e-09 3.8642907443952e-09 -3.56308764916217e-09 -3.46085769437615e-09 8.33360854267641e-11 6.07942472237509e-09 2.43113894413729e-10 -2.61828624410601e-09 6.60079154041736e-09 8.79119678073473e-10 -3.02647092392627e-09 -3.41287367479008e-09 -2.4733377512766e-10 5.39681431000938e-09 -3.06857585607971e-09 -2.06494020402265e-09 1.68518756713528e-09 1.74360410527135e-09 -4.23239003597203e-10 4.79727498740885e-09 -1.28893487164734e-09 1.09447274382408e-09 -3.24540000184663e-09 7.05132852664523e-11 -1.09862210099016e-09 -1.5347221325204e-09 9.69587497593547e-11 -1.02783942169812e-08 1.76882776286998e-09 -1.09000540420049e-09 4.18150299327201e-08 1.83111595906791e-08 2.06878902427485e-08 -1.86225115674574e-08 6.05048841562011e-09 -1.7625321809562e-08 -2.43907345432891e-08 -4.36057793575154e-09 -1.04268785648452e-08 -8.24571395511165e-09 1.34331764991056e-08 -7.60633752802956e-09 -1.59215426131956e-08 4.03796631803301e-08 2.4164683784177e-08 -3.75244692523968e-09 -3.51401363804569e-08 4.13811119806027e-09 1.39973643455165e-08 1.30008190352557e-08 -4.78768239946695e-08 9.23093132136283e-09 5.92005792842611e-09 7.13091914849202e-09 -2.60840084997617e-09 -2.73694421817524e-09 -1.03176412684789e-08 1.31950064989824e-08 -1.08309837739628e-07 1.92944374656815e-08 2.91618929225145e-09 9.64571471391437e-09 7.98740656044979e-08 -6.79714174080092e-09
"R2035" 6.38612094146014e-09 9.34309622414371e-09 -8.12430425207781e-10 -1.7252767601034e-09 -3.47756046469981e-09 -3.18688957957416e-08 -6.78197980701254e-09 -8.0009118318948e-09 -6.69515796476739e-09 1.54304228061263e-08 9.41076578536866e-09 4.91093416949518e-09 -1.09992058578691e-08 8.93719712012054e-09 4.42874583847768e-08 -4.76507645027704e-09 5.08250258531114e-09 6.88301431368968e-09 -1.32761662939871e-08 -3.73291431551811e-09 6.63187330969413e-09 1.27854515396931e-08 -7.37582689183777e-09 5.84546613827923e-09 7.58535738358652e-09 7.79663032851899e-09 5.49731163070796e-09 8.09732123540213e-10 -1.6102975163988e-08 1.9387219975083e-09 -3.19984453221588e-09 -5.20832404506333e-09 -1.08493681141209e-08 1.63850532743775e-08 -2.29450990457645e-09 -6.83262188578769e-08 4.62638653058987e-08 5.47982536461831e-09 -1.10838347256055e-07 1.12467845518103e-07 -1.58215481706051e-08 -9.13979191165616e-08 -9.71415887856054e-09 -2.21294678422846e-08 -1.12510325081854e-07 1.19061163748625e-08 1.79980272384103e-08 2.40172703055946e-08 -4.69782026556662e-08 3.39067263368834e-08 -4.19903920951603e-08 1.58920814896152e-08 -4.66486865904683e-08 -4.57421136899828e-09 -2.3834579271452e-08 -3.61029074917736e-08 -3.03246117689196e-08 5.16699575013158e-09 4.87637998102007e-08 2.88593874529845e-08 8.59520986780819e-09 4.06743315904777e-09 -1.24452395875631e-08 -2.0440061012507e-09 -8.4076545860062e-09 6.16433814186176e-08 -6.79714174080041e-09 2.12322150744578e-07
