# Supplementary material for: NODDI and Tensor-Based Microstructural Indices as Predictors of Functional Connectivity
Source: PLoS One. 2016 Apr 14;11(4):e0153404. doi: 10.1371/journal.pone.0153404 (PMC4831788; doi:10.1371/journal.pone.0153404)
Supplement: S1 Data — a) Functional connectivity matrices, both fMRI and EEG connectomes across all subjects, in the form of precision matrices and b) structural brain connectivity matrices across all subjects and microstructural indices. Columns and rows are named according to the corresponding brain region that represent. (ZIP) [file pone.0153404.s001.zip › DATA/EEG/41/precShr_EEG_wholeTS4_8.txt]

"C1001" "C1002" "C1003" "C1005" "C1006" "C1007" "C1008" "C1009" "C1010" "C1011" "C1012" "C1013" "C1014" "C1015" "C1016" "C1017" "C1018" "C1019" "C1020" "C1021" "C1022" "C1023" "C1024" "C1025" "C1026" "C1027" "C1028" "C1029" "C1030" "C1031" "C1032" "C1033" "C1034" "C1035" "C2001" "C2002" "C2003" "C2005" "C2006" "C2007" "C2008" "C2009" "C2010" "C2011" "C2012" "C2013" "C2014" "C2015" "C2016" "C2017" "C2018" "C2019" "C2020" "C2021" "C2022" "C2023" "C2024" "C2025" "C2026" "C2027" "C2028" "C2029" "C2030" "C2031" "C2032" "C2033" "C2034" "C2035"
"R1001" 4.33944903869933e-08 4.0962600713083e-10 -2.83160234216241e-09 2.57333404385852e-10 5.73582129791108e-09 -6.76725464578201e-09 5.6060203923873e-09 -3.58398136657484e-09 -8.00030804536173e-10 -1.81733403013127e-08 -3.67587729010348e-09 8.55153046918835e-09 5.74482604946449e-11 -1.63474121955895e-08 -5.32303782501182e-09 -2.47377972374554e-09 -3.10938191092346e-09 2.12258897853853e-09 -2.19564392924251e-09 -1.60296620908478e-09 1.60516339188006e-08 1.81595862280721e-09 3.39020134908076e-09 -8.64208027917321e-10 1.79873132063617e-09 2.29231346359941e-09 -2.35416506151868e-09 2.63626165728441e-09 -8.24328851871903e-09 -1.72741273609745e-08 2.9582247118562e-09 4.03127517737122e-09 -8.87935616885493e-09 1.00880686914166e-08 -1.7992165632628e-09 5.41349631561111e-10 -6.94717362738815e-10 1.35390656686509e-09 2.34297473577489e-09 -6.3426484619534e-10 3.06795561898624e-09 -5.0280206928173e-10 -2.73140944969524e-10 -4.19567179756567e-09 3.03377845116586e-09 2.08341475945777e-09 -4.20353224298982e-09 2.89425104695576e-09 -1.04810428562278e-09 -1.42802978168802e-09 -1.21302741988282e-10 -9.02468599719906e-10 5.8276909285837e-10 -9.06774977234134e-10 -2.61940969950061e-10 1.08552671083315e-09 7.73214109614313e-10 -3.05321516471215e-10 -4.09058354384642e-11 3.62263401454338e-09 -1.40614779221038e-09 -3.33887818232528e-09 6.9087737950309e-09 1.83376332365434e-11 -7.69106789977796e-10 -3.0085253618179e-09 -2.51472121446781e-09 -1.3926646200285e-09
"R1002" 4.09626007130633e-10 3.88026550496957e-08 -1.26727141850452e-08 -6.77198496497886e-10 -8.59426929200124e-10 4.98112178891133e-09 1.32328127668155e-09 -4.11697893635487e-09 -1.99371032112115e-10 -3.10361616246192e-10 -9.74192270975445e-09 3.01277842687739e-10 1.5997818380918e-08 3.92230381438083e-09 -3.94527347433095e-09 -2.36993039523465e-09 -3.00125560595341e-09 2.22611180746752e-09 6.60654060230121e-10 7.92146610570676e-10 -7.1318359500068e-09 1.27552132832698e-08 1.41629360371347e-08 1.9288163070741e-10 -7.86548208479428e-09 1.26198720523369e-08 -4.73449634916156e-08 -5.91010068651913e-09 8.56893314665898e-09 4.08023089550606e-09 4.16572717134896e-09 2.6357164306983e-09 5.65182133231956e-10 -1.72379722635696e-08 -1.00558475432896e-10 -3.01242501102748e-08 -1.29988361108753e-09 -3.05244590920284e-09 3.24113453978813e-09 5.15795746927456e-09 -3.34025736225032e-09 -5.46361172434856e-09 -2.55571583463377e-10 1.01882782508362e-09 2.66776568419494e-09 -7.89812367791348e-10 -1.26358034457451e-08 3.36739850673501e-09 -3.03229837516432e-09 9.65846964296651e-09 -3.03817138143593e-09 5.53520959879899e-10 -1.38218928668326e-10 6.07337992506443e-10 2.38977834905786e-10 -1.95106822056246e-08 -2.84814331190621e-09 5.69462900043095e-09 1.94812111332183e-08 9.32280026527511e-09 1.95652038160328e-08 -3.36390348250987e-09 1.19365527158789e-09 5.22098555255634e-09 -3.00456200641953e-09 -1.35760175253549e-09 5.4288229829839e-10 -1.944206664023e-09
"R1003" -2.83160234216448e-09 -1.26727141850481e-08 6.50884205917476e-08 7.9328589627402e-10 -1.56317145962925e-09 -2.26790438951849e-10 2.11797922989412e-10 -3.57295650532134e-10 -4.54037821435782e-10 -5.68654478013362e-09 -7.92708012217611e-10 1.83136035693707e-09 3.07393031036e-09 6.58133021925836e-09 -3.93490950373829e-10 5.5362768483826e-09 3.02390688311683e-09 2.58130966308744e-09 -1.74090131179004e-09 -1.52958394866606e-09 2.1441781685657e-08 -6.23330742457899e-09 -4.75886099814483e-08 5.96636181793799e-10 7.03421389177123e-09 -3.81535020818473e-08 1.39756490601308e-08 9.98017511082547e-10 -1.18162018103044e-08 -3.0230377554217e-09 1.3896284129711e-09 -1.85465453489561e-09 3.04236369786316e-09 1.05032858727155e-08 -1.32362245103863e-09 7.30194995382843e-09 -4.88598780863089e-10 1.63216404181355e-09 -1.10617997152896e-09 -1.56172744166901e-10 5.60261768894382e-09 1.82302756344148e-09 -7.00677905007477e-11 3.57107998378832e-10 9.50616210125934e-10 2.58775107774881e-10 -1.79087865351961e-09 -1.86332600703883e-09 3.92674251428759e-10 -5.52455895970292e-09 -2.38855685029073e-10 -1.1315737614647e-09 -1.93274808403597e-10 8.75991000344274e-10 1.89215890378604e-09 6.50591501846913e-09 7.55234357377515e-10 -3.09845204913686e-09 -7.54710814483682e-09 -1.81669078284157e-09 -2.35503532047085e-09 -3.29472519068015e-09 -5.19690814310156e-09 -3.22440087573162e-09 8.01280643422646e-10 4.06052503794336e-10 4.23687675254926e-09 2.17339195422703e-09
"R1005" 2.57333404386067e-10 -6.77198496498602e-10 7.93285896272987e-10 1.06217868930506e-07 4.54278739542609e-10 6.27293996945884e-10 -1.38703116728797e-09 9.18236172054696e-11 5.68695401992546e-09 -1.83619917004499e-08 -2.20303381247664e-09 -1.63571291232948e-10 9.97284060498274e-10 7.27451649823089e-09 1.03504391651384e-09 -3.2536329691734e-09 -1.15322308638504e-09 2.89402745793604e-11 1.36833857549465e-09 6.11988900654637e-10 7.23834764886270e-09 4.8023267608426e-09 -1.98127528774002e-09 -6.51018488613583e-08 -1.10392504230079e-09 7.40885918636741e-10 1.76939990064529e-09 9.11087487789937e-09 -3.54349811470002e-09 -5.875381708387e-09 2.76950259756629e-09 -9.05797471912995e-10 -1.92281492303969e-09 6.8342756772492e-10 -3.89718635042411e-09 -1.71415724073261e-09 2.157338734593e-09 -5.55641108705852e-08 -2.21384435655684e-09 -6.38680135488659e-09 -1.08663193655841e-08 -2.46139163672638e-09 -1.27488236851499e-08 4.69678999491091e-09 -1.3557445682644e-09 -8.25956252934709e-10 7.10801149702595e-10 7.7441763907104e-09 7.2592872340223e-09 2.04924929444876e-09 3.02950886422705e-09 -2.06621606565055e-10 -2.62404436202314e-09 1.16941962133851e-09 1.31383687708777e-09 -6.09665470781764e-11 -4.93911142493928e-09 3.29190623637553e-08 2.27867320241676e-09 -3.55130912131703e-10 1.13296339542818e-09 -2.66032225667296e-09 -1.30244319329357e-09 1.12063711731316e-09 6.81448998884454e-10 4.88093884204057e-09 1.93596197191297e-09 4.21762095200094e-11
"R1006" 5.73582129791045e-09 -8.59426929199828e-10 -1.56317145962931e-09 4.54278739542578e-10 1.65454364592131e-08 -7.92956875372854e-10 1.2484652296275e-09 -1.66974981531931e-08 1.03085471979181e-09 2.44148763449628e-10 9.33402963112974e-09 -1.66530950315485e-10 -2.72817805964164e-08 4.51372735357499e-09 2.69213156294285e-09 -1.72610265468622e-09 2.57273362089352e-09 -1.27841010707595e-09 -6.33479395987436e-10 -1.81212614867452e-10 4.95058963631023e-09 1.12976838827718e-09 1.22181912731971e-09 -7.37167345668855e-10 3.42210976758452e-09 -3.28462583515988e-09 -9.59091609837415e-10 5.66359594089478e-10 -8.47318913466759e-09 -4.71291500657593e-09 1.11386748573823e-09 5.33506102963219e-10 2.3033330618404e-09 -5.36419140714145e-10 1.17279113720785e-09 4.30016195460204e-09 1.32037534550441e-09 -1.23315501307811e-09 -4.91450941208978e-09 -8.32793433916249e-09 -1.87962354591889e-09 3.8842885423264e-09 -2.08213355098044e-09 5.75608725572291e-10 2.53196633071479e-09 -2.02480632275977e-10 1.23918030426181e-08 1.43876469611701e-09 5.78218425036399e-09 6.04892631007251e-10 1.54817657973089e-09 -2.76217265836858e-09 7.60655038815569e-10 7.8901541486901e-10 1.06868852304428e-09 -3.31807975865863e-10 -4.3686615197956e-10 1.1346963803973e-09 -3.31344561744423e-09 -2.90650786435343e-09 -1.94728503010542e-09 3.65376453162358e-10 5.62893947999622e-09 -1.48305234668267e-10 7.43506800724179e-11 1.03906372998058e-09 -1.62573668003551e-09 -4.24534050389116e-09
"R1007" -6.76725464577969e-09 4.98112178891253e-09 -2.26790438952086e-10 6.27293996945786e-10 -7.92956875373733e-10 1.09415372502126e-07 5.02238089852957e-09 -3.80288866783207e-08 1.08504467282861e-09 -5.32559695955357e-08 -6.29164831759484e-09 1.11329684709827e-08 6.16284648728571e-09 9.04686704931632e-09 -5.21065182310023e-08 -3.8557772356568e-09 -4.48406677632955e-10 9.89630380376112e-09 -6.34251013616458e-09 -5.02261098882753e-09 4.54109752247437e-09 9.54405020009975e-09 -3.0097495871272e-09 2.68646621892793e-09 -2.01244797459749e-09 -1.88043543211235e-09 -5.55974423315605e-10 -4.54394641219348e-09 2.12428366541356e-09 -1.36249140142939e-09 3.83204199066586e-09 -3.99249979560643e-09 -9.417025241288e-10 -4.84475457484329e-09 -5.065142185056e-09 -3.20186804270334e-09 -7.46486741197385e-10 5.03261162057797e-09 5.80272206862511e-09 -5.36687342551013e-09 -2.95789338585341e-09 -3.29692371055284e-09 5.43071397285472e-09 4.86407084292051e-09 -3.24901751656331e-09 -4.6696192980717e-09 1.21768244679383e-09 7.2601384010146e-11 4.28750740719047e-09 5.98785749505349e-09 9.38136995601581e-10 3.42623470973401e-09 -2.27389965957518e-11 4.79490838387995e-09 5.9064577931486e-09 -7.94188487506417e-09 -5.0779654630552e-09 -6.0499111539635e-09 2.62726871276247e-09 -4.35529133929861e-09 9.09506279556319e-10 -1.64627588362447e-09 -3.72196583721787e-09 1.46306960119058e-09 -2.5510931489463e-10 1.91430589475389e-09 -4.09563643537157e-10 -4.06137774705548e-09
"R1008" 5.6060203923847e-09 1.32328127668063e-09 2.11797922989202e-10 -1.38703116728787e-09 1.2484652296275e-09 5.02238089852865e-09 1.05828765098954e-07 -3.55542405701767e-09 -3.03986836572951e-09 -5.24154388924893e-08 -3.44975964145634e-09 6.57363528907461e-09 -2.26611914605282e-09 -5.73409545134326e-09 -5.07984973772901e-09 5.48670993557083e-09 -3.56283729849925e-09 1.12271483894782e-09 4.7057072746003e-09 -5.8222816727428e-09 2.6187210260277e-08 -4.12513285612295e-09 -8.83676484519466e-10 6.57392395130412e-09 1.12845409924012e-09 -2.70809647470461e-09 -4.0700275459657e-09 -2.53809891865873e-08 -3.35707732728186e-09 -5.03363127275784e-08 3.85014024245515e-09 3.00633431669138e-09 5.5210396513616e-10 3.84145162515122e-09 -3.00538668266343e-09 4.46070472482398e-10 -5.2128939290985e-10 -8.53210852142923e-09 3.14569146645166e-09 4.88303349506508e-09 -8.49262930988739e-09 -4.21920781215075e-09 2.01017936958482e-09 4.03878665572992e-09 6.47213857245866e-10 -2.64529681423003e-09 -2.32765961721003e-10 1.32929636586343e-10 -3.64391935059017e-09 -2.63880991701189e-09 2.03065353241568e-09 2.32513139820407e-09 -3.31749980934542e-09 7.60677540381052e-09 -2.82234559953845e-10 1.80877596831765e-09 -3.49828771560317e-10 1.21388644982986e-09 -7.28658584864893e-10 2.44145946528615e-10 -1.15940911308027e-09 -3.47530039806335e-10 1.68098816660755e-09 3.8566444577204e-09 2.9114718332913e-10 -2.1973563248586e-09 -2.42240934115265e-10 -1.03819109697276e-09
"R1009" -3.58398136657628e-09 -4.11697893635416e-09 -3.57295650530884e-10 9.18236172021391e-11 -1.66974981531955e-08 -3.80288866783228e-08 -3.55542405701774e-09 6.84197744368319e-08 -8.72630132597125e-10 4.39777160714046e-09 1.98163178707349e-09 5.04782379265709e-09 1.14710596180922e-08 -4.45170391970544e-08 5.84129252487205e-09 2.8202123204177e-10 -3.41366786434289e-09 -5.40797474705452e-09 -7.95507022164337e-10 -6.74431226051472e-10 -1.3417696501422e-08 -4.71489352240644e-10 2.18179913148625e-10 -1.58675484180314e-09 -2.5717945720912e-09 5.29237684646691e-09 2.18038869118281e-09 1.23070592890966e-09 1.64874613896598e-08 8.78235202586885e-09 -4.77581848917367e-09 1.10300901506824e-09 -4.34341593560844e-09 9.73119403335059e-09 7.29268806481442e-10 2.45200347096857e-09 5.12430091178369e-11 -1.02090621816446e-09 6.95610376952968e-11 6.34328032034182e-09 2.72451155475537e-09 -1.48241370596955e-09 -8.6695742659182e-10 -4.41464695170378e-09 -2.30169078022424e-09 1.22845199812373e-09 3.87253286770187e-10 7.07460848173678e-10 -3.54715733531514e-09 -7.20403419881099e-10 -5.94503440661162e-10 -4.45557120981232e-10 -2.67501080439105e-10 -1.48003475270772e-10 -1.2306476576315e-09 1.7573138623266e-09 2.15088594125666e-09 9.43658752353804e-10 -2.14943159246724e-09 1.11656647857155e-09 4.54279259563619e-11 1.64497248587769e-09 -1.17098388935184e-09 -2.82255232513932e-09 -1.10931524133013e-09 -5.93225284108386e-10 7.69660990672374e-10 2.70714084706905e-09
"R1010" -8.00030804536138e-10 -1.99371032111789e-10 -4.54037821435692e-10 5.68695401992486e-09 1.03085471979198e-09 1.08504467282871e-09 -3.03986836573066e-09 -8.72630132596041e-10 3.4124326117608e-08 5.45312086325716e-09 9.99746861709648e-10 -6.26407797791023e-09 -6.01838779856127e-09 3.36875781126927e-09 3.56603013431848e-10 -1.66144738799833e-09 -2.19194931544714e-09 4.4488224761927e-10 3.87182286417515e-10 4.12438267259172e-09 -6.02971997077857e-09 -1.45863832495174e-08 7.63662128356323e-09 -3.31294787572497e-08 8.66266116289987e-10 -1.70727302988156e-09 3.02170202665066e-09 3.05668010781419e-09 -9.62791676307307e-09 3.1618213648969e-09 -9.36348403098631e-10 -6.33777820814289e-10 1.32507187020172e-09 7.12252940549999e-09 -2.28943385185166e-09 1.28270581377293e-09 2.13955506054829e-09 1.42886374150678e-08 -7.44380494429729e-10 -4.38833987810553e-09 1.54307970430071e-08 1.2265347207661e-09 -1.20483156173636e-08 -1.91780285243851e-09 -6.39049708317265e-10 8.29167306472034e-09 4.91944854217975e-09 9.78903366357957e-10 4.76412481141346e-09 1.01301008382466e-08 1.81012195934294e-10 -1.96075968292105e-09 2.63322438643491e-09 -4.69164256907324e-09 5.28627009140511e-09 -1.25864690745125e-09 -6.65795589175786e-09 -1.5478813001294e-08 -1.50563813593527e-09 -3.72212949482461e-09 1.12080741229804e-09 4.43154873463491e-09 -4.06804825742585e-09 -1.03588702384054e-08 3.13259083926365e-10 1.82172459257552e-09 9.18898884040667e-10 -4.96751317625915e-10
"R1011" -1.81733403013112e-08 -3.1036161624583e-10 -5.68654478013225e-09 -1.83619917004462e-08 2.44148763451099e-10 -5.32559695955347e-08 -5.2415438892492e-08 4.39777160713688e-09 5.45312086325735e-09 1.80887478816043e-07 2.78181298368812e-09 -3.78512574992715e-08 -3.42713674865967e-10 -4.57380235601398e-09 3.85215610594864e-08 -5.5499388839688e-10 3.16438820951778e-09 -4.03592555959615e-09 -2.07801225287094e-09 1.36073401752655e-08 -9.07731227252805e-09 -3.56167061081083e-09 5.73597206623765e-09 -3.60744590267199e-10 -5.30034678429127e-10 5.41595541626876e-09 -4.68652235643244e-09 4.52967936813034e-10 1.43393264280645e-08 1.22057970314395e-08 -4.64469269982691e-09 3.21819595099843e-09 -1.69430337832234e-10 -1.10072871187206e-08 2.53667155360284e-09 2.75177277888332e-09 3.35181647907445e-10 2.70393670199335e-09 -4.28343579485278e-09 -7.47709704092985e-09 1.15064865963519e-08 1.06956425526335e-08 -1.36914501965833e-09 -1.03328284151394e-08 -2.84097904825764e-09 7.96012151871469e-10 9.41179475584364e-10 -5.16338166775618e-09 2.91081837182925e-09 -3.74987260898748e-09 -4.96195892510494e-10 1.81337725471265e-09 -1.14813729031519e-09 -9.92769174998841e-09 -3.2848048369206e-09 4.41263726660179e-09 -3.20234732018872e-10 1.08988559310526e-09 8.32422849742359e-10 2.24684117769149e-09 -3.83973389117676e-09 -5.3583798035287e-09 -9.52445705885573e-09 6.70979045273753e-10 -2.58677060872181e-09 2.75093435186004e-09 3.70055829446246e-09 1.45781998621282e-09
"R1012" -3.67587729010424e-09 -9.74192270975523e-09 -7.92708012217128e-10 -2.20303381247559e-09 9.33402963113034e-09 -6.29164831759319e-09 -3.44975964145599e-09 1.98163178707373e-09 9.99746861709681e-10 2.78181298368677e-09 6.88382323493998e-08 -1.94218947870761e-09 -5.17927445400737e-08 2.49262836729153e-09 8.54243521443646e-09 -9.78273400720494e-11 6.24343034141577e-09 -2.2273268239238e-08 -1.19356512354679e-08 4.54741835291277e-10 1.31695618185575e-09 -2.25569498911828e-09 4.07750383875008e-09 3.66905508076475e-10 -1.63047786781122e-08 -2.3225953651397e-09 1.07141452857069e-08 2.69022777343686e-09 8.12655841790862e-09 -5.59509956262468e-09 -1.66488775328885e-08 -1.85230932608464e-08 6.52082258587509e-09 -1.0299978360929e-08 1.86974943594247e-09 1.18057829542579e-09 4.5252264505687e-09 2.5445058948302e-10 -3.34577290838032e-10 -1.4065369073875e-08 -3.33900927657965e-09 4.54006554679413e-09 -3.07812718070145e-09 1.3040373811515e-09 -9.67755091223061e-09 -1.26525537514647e-09 2.81317083698449e-08 2.98330691923915e-09 6.87746682664229e-09 -1.47716461135948e-09 4.83060525113341e-09 -3.47879793704998e-09 1.42119808568706e-09 2.17917291690475e-09 -4.21505730566573e-09 3.84561208841142e-09 -2.04189804301661e-09 -1.84743747191582e-10 9.50571236052305e-09 -7.76997478809203e-09 1.41989633089229e-09 2.63692871009774e-09 3.85001597796365e-09 2.47873036943076e-09 1.06508721854979e-08 3.23532075168279e-09 -3.8619342694566e-09 1.69376798996205e-09
"R1013" 8.55153046918678e-09 3.01277842688112e-10 1.8313603569372e-09 -1.63571291235146e-10 -1.66530950314778e-10 1.11329684709812e-08 6.57363528907719e-09 5.04782379265255e-09 -6.26407797791015e-09 -3.78512574992694e-08 -1.94218947870769e-09 2.92444586861717e-08 3.25679101405038e-09 -6.42658421298046e-09 -1.71828529904756e-08 -1.1243847762885e-09 2.5146873071222e-11 1.15576921574225e-09 -2.6121776786211e-10 -1.26925780209161e-08 -1.67272926499332e-09 3.7898700682348e-09 -2.25007540436065e-09 4.27204557858603e-09 -1.82960379705273e-10 -3.03504429856048e-10 -3.9932511718763e-10 1.75103702092481e-09 3.20356929694205e-09 -4.11594884323679e-09 1.29390252803658e-09 7.14467919322319e-10 2.00195767788218e-09 -1.29943276934091e-09 -1.00056978006124e-09 -1.30718144006725e-09 1.30577265016062e-09 -1.85228702447621e-09 7.23175379776608e-10 4.43432102201779e-09 1.6922691546133e-09 -6.63897433939982e-09 -1.76867314180647e-09 -5.66879146145749e-09 1.98663258316146e-09 -3.3987091453261e-10 -2.78962785844247e-09 1.30219504356628e-09 -6.53780703871299e-10 -8.70334690767723e-11 -2.96163725240666e-09 -2.40823570959874e-09 2.02916368352177e-09 5.32549275388417e-09 1.91415067526195e-09 -5.08077080436469e-10 -1.71617581706984e-09 4.79445999369769e-09 6.46600826277985e-10 6.48911085687471e-11 1.45439892664822e-09 -4.10790097755806e-09 1.54300434272665e-09 1.36267531025663e-09 -6.1878422195676e-10 -6.73329487361047e-10 1.65765513857217e-10 3.29277079057486e-10
"R1014" 5.74482604956339e-11 1.59978183809175e-08 3.07393031036146e-09 9.97284060498233e-10 -2.72817805964197e-08 6.16284648728555e-09 -2.26611914605583e-09 1.14710596180917e-08 -6.01838779856101e-09 -3.42713674866735e-10 -5.17927445400748e-08 3.25679101405009e-09 1.39934377030473e-07 5.59150019798887e-09 -1.4295084081229e-08 2.12801282165953e-10 2.31704707224491e-09 1.37415231329896e-08 1.08705046879039e-08 -3.89944697119329e-10 -1.29727383759741e-09 6.22882956442337e-09 -3.11811355107060e-09 2.97881860203863e-09 -1.63545976534125e-08 -6.33434319466831e-09 -3.72432398325449e-09 -4.89216950605365e-09 2.6115296723359e-08 1.25920452924926e-08 8.36879522269876e-09 6.60227660160456e-09 -6.59237974472665e-09 -4.49524446528982e-08 -4.05560103301609e-09 -3.32393623072439e-08 -5.9700634403216e-09 2.5809844096138e-09 8.96076774757411e-09 1.09655052331855e-08 2.71490748817622e-09 5.4808223780314e-09 4.69291067802716e-09 -2.16836825042144e-09 2.79752864904463e-08 3.03296070672345e-09 -1.16097709934208e-07 -8.54380713936142e-09 -7.87145893137249e-09 -2.32358424775957e-09 -9.09414090861933e-09 -4.51645147951773e-09 4.96517404035649e-09 -4.41649559256849e-09 -3.88602576369147e-10 -2.28222338817329e-09 3.16569703321999e-09 2.5521527652878e-09 3.47911129308343e-08 2.52862489874723e-08 5.88287649621207e-09 -5.14939682612314e-09 -2.030892311946e-08 -8.73785633519459e-10 3.15055855400076e-09 -1.27696018099964e-08 7.53845287648877e-09 1.21227081602643e-08
"R1015" -1.63474121955857e-08 3.92230381438146e-09 6.58133021925775e-09 7.27451649822944e-09 4.51372735357474e-09 9.04686704931673e-09 -5.73409545134364e-09 -4.4517039197061e-08 3.36875781127014e-09 -4.5738023560107e-09 2.49262836728859e-09 -6.42658421298092e-09 5.59150019798836e-09 1.71674874042595e-07 2.40249956947484e-09 5.97156196712406e-09 -5.05750300592267e-10 4.58527088031736e-10 1.42285397945942e-08 1.92424219758087e-09 1.05545067576842e-08 -5.63379891380484e-09 -1.87757659584927e-08 -6.93872836155204e-09 -2.15885424005175e-09 -1.63739304994006e-08 2.64708848330371e-09 5.15643604933858e-09 -9.24673051408456e-08 -2.7290510596381e-09 -5.32100869409858e-09 -2.73342895005701e-08 1.51341572511964e-08 1.39139386614214e-08 9.49035680855533e-10 -5.57661976150841e-09 8.22858237043078e-10 2.27367361206403e-09 2.94592303515622e-09 -2.55361268074257e-09 1.52812125738582e-09 -6.2596567559417e-09 -1.14089941843733e-09 4.77730872066208e-09 1.63552887891121e-09 -1.51381847505924e-09 -1.15068341269317e-08 -5.05690452085974e-09 1.23756780187617e-09 8.21890470704419e-10 -1.38787495405551e-09 -7.72214122093206e-09 3.20791314630617e-09 -2.75495101873311e-09 -3.82956061036224e-10 -3.43471180496419e-09 -3.51591486497684e-11 -1.67113948059633e-09 5.36615905759778e-09 2.20418594684453e-10 -1.19106137973299e-09 5.93409870427383e-11 -7.12015133117383e-09 -1.01544379279791e-09 6.98776605022063e-09 3.32924952074214e-09 5.0020611435764e-09 4.6485158785156e-09
"R1016" -5.32303782501185e-09 -3.94527347433131e-09 -3.93490950374363e-10 1.03504391651317e-09 2.69213156294309e-09 -5.21065182310005e-08 -5.07984973772827e-09 5.84129252487289e-09 3.56603013431867e-10 3.85215610594868e-08 8.54243521443618e-09 -1.71828529904735e-08 -1.42950840812283e-08 2.40249956947488e-09 3.9146080850891e-08 3.00294574478387e-09 4.27019922585624e-10 -6.89655293232977e-09 2.82869288088852e-09 6.35590565508563e-09 8.16241880556106e-10 -7.59013507618394e-09 2.77123625569165e-09 -2.3709429665741e-09 1.95772216553459e-09 1.17611878902283e-09 1.33743538864483e-09 1.57091583290898e-09 -4.92186380760855e-09 3.19612799549299e-09 -1.91364191280334e-09 5.68878043868377e-10 -2.52933021603632e-09 5.24509684491127e-09 3.94084349462605e-09 3.21508582718991e-09 1.04361839551614e-09 -4.04744462795894e-09 -7.62355066615268e-09 5.28271150198419e-09 -1.37908324461763e-09 4.31116005619848e-09 -2.69193196921352e-09 -1.67500261661817e-09 7.7445062877024e-10 3.0276119868018e-09 5.50021918189161e-09 -1.41274685093217e-09 -3.4053319733026e-09 -3.65215430043343e-09 1.01139970119921e-09 -3.63121471877576e-10 -6.4661934642682e-10 -3.61405958394592e-09 -4.28053102454634e-09 5.91600227180503e-09 8.46729689112524e-10 3.71422725022198e-09 -2.56867146486128e-09 -4.89425329891506e-10 -6.88562872635291e-10 1.28166517793216e-09 5.21398108246165e-10 1.19922039443955e-09 6.1212648509697e-10 4.93227334917752e-11 -8.8875052035943e-10 2.9352044418874e-09
"R1017" -2.47377972374402e-09 -2.3699303952333e-09 5.53627684838190e-09 -3.25363296917328e-09 -1.72610265468559e-09 -3.85577723565679e-09 5.48670993557319e-09 2.82021232041537e-10 -1.66144738799814e-09 -5.54993888398028e-10 -9.78273400711592e-11 -1.1243847762882e-09 2.12801282166115e-10 5.97156196712461e-09 3.00294574478413e-09 6.07765815763813e-08 1.9304830928283e-09 1.28140228737793e-09 -1.55064909010232e-09 1.30972155683786e-09 -1.5354950224334e-08 -5.3058558662011e-08 -2.27721350411164e-09 7.23999661371051e-09 -3.33121494924467e-10 -3.08921666364605e-09 2.00680253261472e-09 -1.00355829405751e-08 -1.05902372088598e-08 1.22292189408355e-08 -4.14976037889512e-10 -1.18793287358055e-09 3.7121048571357e-09 9.16596188138973e-09 1.86019391332463e-09 -1.08671971825785e-09 -2.21058977646616e-09 1.4461317754304e-08 -1.83320309253627e-10 3.57568241490229e-09 7.26365248948866e-09 -1.12282901171066e-09 7.5366806768323e-09 -2.49301711733146e-09 -1.88257532244266e-09 -3.55067082430568e-10 1.04005867559353e-09 -2.56423516251069e-09 -3.90288205190147e-09 -3.80601405199681e-08 -2.6643954476912e-09 8.91976020952631e-11 1.27698726815917e-09 -1.71512284644865e-09 -5.59046233845796e-09 3.16358220235961e-08 7.84539319647433e-09 -2.1741304420125e-08 6.61638329434829e-10 2.73492587002334e-09 3.13088763599388e-09 -6.9486207755782e-10 -3.12220671251004e-10 9.80774162942548e-10 -1.0073782636437e-09 3.08497580796813e-10 -5.04982586993763e-10 3.79716451639502e-09
"R1018" -3.10938191092436e-09 -3.00125560595391e-09 3.02390688312008e-09 -1.15322308638776e-09 2.57273362089254e-09 -4.48406677630573e-10 -3.56283729850229e-09 -3.41366786434277e-09 -2.19194931544666e-09 3.16438820951515e-09 6.24343034141726e-09 2.51468730708858e-11 2.3170470722445e-09 -5.05750300592112e-10 4.27019922585693e-10 1.93048309282773e-09 4.70692768909706e-08 4.80791864816213e-09 -1.7721741055691e-08 5.08441523502327e-10 -3.99405841170761e-09 2.17507140827045e-09 -2.49605112815416e-08 1.18354427975429e-09 -1.83743947500939e-09 -1.35370981963327e-08 1.16992659654697e-08 2.64925713308298e-10 1.25452643402562e-08 5.58752614848119e-09 -2.12441642050029e-09 2.45963319339839e-10 7.77847198629558e-09 -2.60912107405693e-08 -8.21286069409762e-11 1.14263175983594e-09 -1.92670092011786e-10 2.82167626180171e-09 -2.04106430174278e-09 -4.40956871881608e-11 -1.1263762927431e-09 -6.60636991297398e-10 -1.27560473883618e-11 1.04832668798256e-09 2.85018885730143e-09 1.9854920232491e-10 -3.6801999225049e-09 -1.7004238928819e-09 1.94502390647394e-09 4.02016984988926e-11 -3.53405495421582e-10 -3.34070120047312e-09 2.25094546730629e-10 -1.37367747534395e-09 1.60411449505763e-09 1.42741233802565e-10 -1.58193459651404e-09 1.0620175553268e-11 8.25440562901277e-10 -4.01501349183198e-10 -4.3953332886534e-09 1.52050808546844e-09 4.27937617478431e-10 -9.03960368756816e-10 3.72510392869781e-09 -4.04586334223253e-10 -1.1512201048209e-10 4.25652017695191e-10
"R1019" 2.12258897853787e-09 2.22611180746901e-09 2.58130966308696e-09 2.89402745783301e-11 -1.27841010707703e-09 9.89630380376156e-09 1.12271483894909e-09 -5.40797474705519e-09 4.44882247619203e-10 -4.03592555959295e-09 -2.22732682392357e-08 1.15576921574363e-09 1.37415231329908e-08 4.58527088029892e-10 -6.89655293232839e-09 1.28140228737817e-09 4.80791864816162e-09 4.45104422929132e-08 -3.88666913497106e-08 -4.18449470773643e-10 -1.87358673764876e-09 8.73863057756641e-10 -7.71545747080363e-09 6.15150548166261e-10 4.73886900744737e-09 7.35248571247986e-10 2.95517891273242e-09 -9.06180628570848e-10 -1.63344171435673e-08 2.63991644610267e-09 3.40395867233963e-09 -3.32662543439193e-09 -3.83366869585166e-09 1.81671468720383e-08 -1.07623518654768e-09 3.67488923872047e-09 -1.26628529349287e-09 1.77656928637759e-09 1.31301834275991e-09 6.59154658201478e-09 -9.33064133450129e-10 -4.77913906127285e-09 1.21971798415803e-09 2.54071832820022e-10 2.29433724493186e-09 9.67228847786265e-10 -8.71680396471067e-09 -1.20324386847294e-09 -2.60381398699424e-09 2.16223826453185e-09 -1.57167417961315e-09 -9.77033552814061e-10 -5.85501393649253e-10 -1.21898267490046e-09 -6.4685432359714e-10 -4.25936501812067e-09 1.67803628073836e-09 -2.25940938066944e-09 -2.73862284465163e-09 3.057964372266e-09 -7.38697617960152e-09 7.43454210294043e-10 7.22865109531621e-09 -1.54972724256319e-11 -1.84063663729314e-10 -2.25733137430398e-09 -1.83190268724465e-09 -2.16548766824511e-10
"R1020" -2.19564392924377e-09 6.60654060228851e-10 -1.74090131179107e-09 1.36833857549749e-09 -6.33479395988753e-10 -6.34251013616358e-09 4.70570727460302e-09 -7.95507022162755e-10 3.8718228641688e-10 -2.07801225287791e-09 -1.19356512354685e-08 -2.61217767864032e-10 1.08705046879028e-08 1.42285397945958e-08 2.82869288088884e-09 -1.55064909010296e-09 -1.77217410556924e-08 -3.88666913497085e-08 9.65804240760726e-08 5.27860383762278e-10 3.78536997343435e-09 -2.98569865607255e-09 1.45693400988382e-08 -2.52327609723296e-09 7.05949962250109e-09 -2.48492933877565e-08 -1.06054675808163e-08 5.66839590631367e-10 1.42422176572754e-10 -6.51381124027699e-09 2.56349363525075e-09 9.49863337761293e-09 5.87069772704695e-09 -2.08429974200037e-08 -1.64382776217174e-09 -3.25954267695485e-09 8.73946064997955e-10 -2.60105066743654e-09 -1.26855977265379e-09 -3.3376876432293e-09 2.65145153865343e-09 5.82964343888078e-09 -1.13449258761332e-09 1.01688145307876e-10 6.90404537876562e-09 3.14740150551818e-10 -9.69430430182473e-09 -5.445813581402e-10 1.44737336276869e-09 -3.8896295399295e-09 -1.02271125419819e-09 -7.50660720821197e-10 -1.5548869551987e-10 5.95746671066409e-10 2.30742764853227e-09 7.60558250254261e-09 -3.08673359604584e-09 2.25234817758915e-09 -4.82615920223543e-09 -1.88793906416394e-09 9.64772359834415e-09 -2.15140960768448e-09 -1.44355437609547e-08 1.31153354887844e-09 -2.88453788745824e-09 -1.45845266435426e-10 7.60478320770711e-09 5.7366344218264e-11
"R1021" -1.60296620908547e-09 7.92146610570927e-10 -1.52958394866641e-09 6.11988900657306e-10 -1.81212614867211e-10 -5.02261098882737e-09 -5.8222816727454e-09 -6.74431226051023e-10 4.12438267259199e-09 1.36073401752682e-08 4.54741835291162e-10 -1.2692578020916e-08 -3.89944697119116e-10 1.92424219758143e-09 6.35590565508596e-09 1.30972155683754e-09 5.08441523501145e-10 -4.18449470773698e-10 5.27860383760429e-10 2.06270770789058e-08 -1.51483139403103e-09 -3.58307713908939e-09 3.49240910380449e-09 -1.14822803310111e-08 1.0960641147787e-11 -2.65708652780506e-10 3.7832610810922e-10 1.80590403983748e-09 9.78263787833876e-10 3.57298016568362e-09 -9.78144832671385e-10 -4.8203841564934e-10 -1.39957150624946e-09 -2.58345024061469e-09 3.27509791374569e-10 -2.1299753530109e-10 -9.15561473098606e-10 3.72866233664342e-09 -5.33136792052674e-10 -3.11419462335229e-09 -1.87471980211066e-10 3.04505718886306e-09 2.34236605465236e-09 6.22323093890061e-09 -1.09257387867012e-09 -2.23301706582435e-09 1.65113870307114e-09 -6.23386985881597e-10 1.82060779664165e-09 3.86719602619579e-10 -7.93114521157607e-11 5.12104017850276e-10 6.67760098017345e-10 -1.38443241170811e-08 4.53196867628563e-10 -1.9124992149587e-09 1.59743692494894e-09 4.70039598210116e-09 -3.21120765297548e-10 -3.29104756343795e-10 9.11551738872542e-10 -3.83553115296697e-09 -3.43466479823253e-09 -6.0646843458201e-10 7.4208990259229e-10 1.00101884159323e-09 8.71700944647917e-10 -5.94365822363243e-10
"R1022" 1.60516339187995e-08 -7.13183595000943e-09 2.14417816856571e-08 7.23834764886758e-09 4.95058963630636e-09 4.54109752247526e-09 2.61872102602684e-08 -1.34176965014191e-08 -6.02971997078078e-09 -9.07731227252349e-09 1.31695618185443e-09 -1.6727292649954e-09 -1.29727383759731e-09 1.05545067576835e-08 8.16241880555228e-10 -1.53549502243384e-08 -3.99405841170489e-09 -1.87358673765339e-09 3.78536997343907e-09 -1.51483139403295e-09 2.15156593303663e-07 3.03337589625842e-08 -1.04149393022547e-07 -4.72281773093655e-10 2.55069411950697e-09 -1.87859954501765e-08 1.47784156408095e-08 -5.44120249830735e-09 -3.27494211603915e-08 -9.38442275451267e-08 2.07132993648443e-09 -8.89175175608486e-10 -2.03541797713153e-08 2.27906388534168e-08 4.7451811077587e-09 1.61518796739122e-10 -1.03893074057164e-09 -4.01736770405292e-09 -1.61339575844213e-09 -2.18292359303758e-09 1.10600312708217e-08 2.36014828850533e-09 -1.11117842092911e-09 -8.80591692072821e-09 6.2470815021868e-10 2.88208476594104e-09 -8.69547859374804e-10 3.61232910068804e-09 8.68907775396148e-11 -5.28699333557302e-09 2.56328205987227e-09 2.13744909161267e-09 -2.70530834354231e-09 -1.19509308954056e-09 1.43004581207846e-09 -5.87914354218396e-09 -4.02982158112819e-09 2.5749948057228e-09 -3.73381913455999e-10 8.41119851661639e-10 -5.96781910517128e-09 -2.77906482051679e-08 -1.09815221594388e-08 8.37475189358179e-09 2.37371352003377e-09 2.89295370611707e-10 9.0533425173468e-10 2.95011713514995e-09
"R1023" 1.81595862280577e-09 1.27552132832692e-08 -6.23330742457893e-09 4.80232676084359e-09 1.12976838827693e-09 9.54405020009838e-09 -4.1251328561227e-09 -4.71489352238856e-10 -1.45863832495199e-08 -3.56167061081177e-09 -2.25569498911803e-09 3.78987006823518e-09 6.22882956442337e-09 -5.63379891380349e-09 -7.59013507618485e-09 -5.30585586620122e-08 2.17507140827156e-09 8.73863057756182e-10 -2.98569865607258e-09 -3.58307713909028e-09 3.03337589625833e-08 8.05739070945832e-08 -2.54058491545953e-08 3.78348225463587e-09 -1.22830965464794e-09 4.97987072737397e-09 -8.75279753048748e-09 -2.9938142229701e-09 1.34409524308065e-08 -1.27209624718732e-08 1.23640730811041e-09 4.66149778778745e-10 -3.85357405753991e-09 -1.05681737741186e-08 9.17656580947783e-10 -6.97668030242799e-09 3.67820219526236e-10 -2.01737168064902e-08 1.59297965917636e-09 -4.49820113825804e-09 -9.07788958163487e-09 1.57976590550276e-09 -2.82274586096541e-09 1.46626481704674e-09 2.0968191677367e-09 -1.92753799498194e-09 -6.15845813800807e-09 3.1871853127169e-09 2.94804163092815e-09 3.89064837866939e-08 4.57221644004137e-10 -3.16768938804538e-10 -9.31959628770498e-10 3.62586021185214e-09 4.39406011168853e-09 -5.59632751291931e-08 -2.07054675863261e-09 2.70799474688297e-08 3.25787991425038e-09 1.48210107033012e-09 2.01157058266207e-09 -4.03057762898982e-10 -2.07394302573024e-09 2.60155926992876e-09 7.38726643827343e-10 -2.17568440729334e-10 1.48457190232698e-09 -1.99280509065368e-09
"R1024" 3.39020134908335e-09 1.41629360371346e-08 -4.75886099814517e-08 -1.98127528774254e-09 1.22181912732016e-09 -3.0097495871296e-09 -8.83676484514081e-10 2.18179913142617e-10 7.63662128356187e-09 5.73597206622555e-09 4.07750383874804e-09 -2.25007540435555e-09 -3.11811355106863e-09 -1.87757659584905e-08 2.77123625569149e-09 -2.27721350411026e-09 -2.49605112815486e-08 -7.71545747080035e-09 1.45693400988319e-08 3.49240910380146e-09 -1.04149393022576e-07 -2.54058491545937e-08 1.80611348286053e-07 -3.86818090157401e-09 -3.85576476138128e-09 2.70818393702253e-08 -3.52946703324741e-08 4.68679621973332e-09 3.57293198092942e-08 3.86098817346915e-09 -2.73483998910416e-09 4.56766065462408e-09 -1.90502653617962e-09 -3.84102495265892e-08 -4.1108807676969e-09 -3.44323286553855e-09 2.06621534209822e-11 -3.75683035691444e-09 1.38274072814947e-09 3.31542878004118e-09 -6.53699836500514e-09 -3.97320713292657e-09 -3.7467934306984e-09 -1.66203130233419e-09 9.00509228355783e-10 3.045653374868e-09 -2.02532269592451e-09 2.31691878659289e-09 -1.35214868627893e-09 -1.2324774570723e-09 -1.89775081969496e-09 8.41335509038366e-10 2.29807437527409e-09 -2.12687025413919e-09 -3.61837047139256e-09 1.53731416969103e-08 -5.07015198943921e-09 5.51443760777205e-09 3.99212653646449e-09 8.11984882202638e-10 7.756265942398e-09 5.46266266808773e-09 6.31990620092371e-09 3.47821673466754e-09 -2.17519897394664e-09 -3.5392870007606e-10 -7.4703844181682e-10 -3.43372207838233e-09
"R1025" -8.64208027915881e-10 1.92881630707907e-10 5.96636181796869e-10 -6.51018488613603e-08 -7.37167345669569e-10 2.68646621892927e-09 6.57392395130236e-09 -1.58675484180478e-09 -3.31294787572479e-08 -3.60744590264884e-10 3.66905508076561e-10 4.27204557858544e-09 2.97881860203863e-09 -6.93872836155227e-09 -2.37094296657338e-09 7.23999661371065e-09 1.18354427975448e-09 6.15150548165609e-10 -2.52327609723321e-09 -1.14822803310123e-08 -4.72281773095866e-10 3.78348225463539e-09 -3.86818090157646e-09 9.59944986140432e-08 -4.36128283810876e-10 4.32532354153462e-10 -3.76424691434614e-09 -1.91733627267327e-08 6.63793926154846e-09 4.20839665143971e-09 -5.42096649138737e-10 1.31921063975422e-09 7.76956937041787e-10 -2.90862875195447e-09 4.82358436444986e-09 6.1798212460357e-10 -4.2694453162698e-09 1.98711931676648e-08 1.42881802692145e-09 1.43609779220567e-08 -6.94163877729691e-09 -2.37279596513749e-09 2.3076348811704e-08 -6.62912567691725e-09 5.15361684058006e-10 -4.49675889403482e-09 -3.40800108668566e-09 -6.15704180615997e-09 -1.30081344372025e-08 -9.78037359522846e-09 -1.03875763862726e-09 2.83134137167748e-09 -2.06099425156323e-09 1.23839865469704e-08 -5.95184586524847e-09 3.21502856467729e-09 9.4687357701715e-09 -3.36133238216076e-08 2.50844908833088e-10 1.07004111239847e-09 -1.6540334388373e-09 7.16100765606189e-09 8.50045041139189e-09 5.36873296386929e-09 2.95847894199483e-11 -5.4193487445674e-09 -4.37958815074314e-09 1.42234100728225e-09
"R1026" 1.7987313206363e-09 -7.86548208479352e-09 7.0342138917716e-09 -1.10392504229959e-09 3.42210976758504e-09 -2.012447974597e-09 1.12845409924078e-09 -2.57179457209117e-09 8.66266116290005e-10 -5.30034678429465e-10 -1.6304778678113e-08 -1.82960379705603e-10 -1.63545976534114e-08 -2.15885424005041e-09 1.95772216553443e-09 -3.33121494924304e-10 -1.83743947500994e-09 4.73886900744739e-09 7.05949962250076e-09 1.09606411475577e-11 2.55069411950682e-09 -1.22830965464788e-09 -3.85576476137827e-09 -4.36128283809756e-10 4.23887635896168e-08 -1.62058134478159e-08 -1.36607540879962e-09 1.86392704371221e-09 -1.0345924180067e-08 -2.25968714008669e-09 1.10663051224505e-09 3.57705513938526e-09 -1.01074556068812e-09 1.90372610212307e-08 -2.5001804269119e-09 2.81391747815554e-08 -1.46963683104205e-09 2.33080564770253e-10 -2.07173545786869e-09 3.27356822444872e-09 1.00151543852623e-09 -2.9114744480166e-10 2.73674863163668e-10 -9.94603162201584e-10 5.32992726498e-09 -2.64296267078578e-10 1.69702211012228e-08 -4.57764612841812e-10 -1.51793962986467e-09 2.6771178867554e-09 -5.790534707733e-09 1.74211384951769e-09 -1.5848353673109e-09 1.71916985651271e-10 1.54039243796806e-09 -1.451241525933e-09 6.12866857000363e-10 -1.05303752868407e-09 -5.32952839600982e-08 8.27829912220301e-09 -6.49542394452323e-10 1.02811432167705e-09 3.20313416328023e-09 -8.63736671921733e-10 -7.61185352278702e-09 -2.02983148682796e-09 1.96745776358184e-09 -4.92956943303873e-09
"R1027" 2.29231346359698e-09 1.26198720523381e-08 -3.8153502081847e-08 7.40885918638459e-10 -3.28462583515891e-09 -1.88043543211228e-09 -2.70809647471069e-09 5.29237684647016e-09 -1.70727302988027e-09 5.41595541627213e-09 -2.32259536513861e-09 -3.03504429858688e-10 -6.33434319466679e-09 -1.6373930499406e-08 1.17611878902151e-09 -3.08921666364432e-09 -1.35370981963342e-08 7.35248571250085e-10 -2.4849293387759e-08 -2.65708652782364e-10 -1.87859954501712e-08 4.97987072737318e-09 2.70818393702225e-08 4.32532354158353e-10 -1.6205813447812e-08 1.3673775210936e-07 -5.41780442562506e-08 1.91545338281003e-09 1.13894850745322e-08 5.13987736928378e-09 -9.37244036901281e-09 2.17664480919803e-09 -5.37632798167319e-09 5.99494891953037e-09 2.65694340937169e-09 2.96959184511544e-10 -1.40192025177031e-09 -8.93134158110834e-10 1.14882894351195e-09 3.22209747406496e-09 -5.26162459029523e-09 -2.63704616583158e-09 -2.76095994739618e-10 -2.57346391009255e-10 -8.30187893993173e-09 1.14143174061688e-09 1.32672949442561e-08 2.96957616511644e-09 -3.11064041678161e-09 4.47480763190992e-09 3.28004869363919e-11 -5.4365144764181e-10 3.32463379753655e-09 -1.33120308407516e-09 -1.3470849123719e-09 -1.54147495754864e-10 1.54803447022678e-10 -3.91932510403812e-10 1.22333311599778e-08 -1.43744884856256e-08 3.65122949297737e-09 6.58403460779527e-09 -4.69083648311488e-10 -2.95686735432399e-09 -1.80761334045638e-09 2.15150110212218e-09 -6.55520114428696e-10 -2.40227717578264e-09
"R1028" -2.35416506151574e-09 -4.73449634916178e-08 1.39756490601298e-08 1.76939990064587e-09 -9.59091609838409e-10 -5.55974423315767e-10 -4.07002754596401e-09 2.18038869118177e-09 3.0217020266492e-09 -4.68652235643513e-09 1.07141452857064e-08 -3.99325117184635e-10 -3.72432398325449e-09 2.64708848330327e-09 1.33743538864399e-09 2.00680253261401e-09 1.16992659654708e-08 2.95517891273136e-09 -1.06054675808192e-08 3.78326108109528e-10 1.47784156408095e-08 -8.75279753048746e-09 -3.52946703324876e-08 -3.76424691435019e-09 -1.36607540879867e-09 -5.41780442562401e-08 1.40570497429434e-07 5.15397080955999e-09 -1.2615223271689e-08 -4.01950651597928e-09 -2.68531907367985e-09 -3.37540370414747e-09 1.50197282741106e-09 1.41591296607387e-08 -1.77105570795468e-09 2.20513901580765e-08 -2.00088754307757e-09 7.16900540898468e-11 -3.38767123322034e-09 -7.9978377420313e-09 1.47079934215727e-09 7.70061191650914e-09 -4.36934046763359e-10 5.37231985270112e-10 -2.84812243185286e-10 9.7385503916595e-10 5.42145979601617e-09 -5.14488922818531e-09 4.37244218555185e-09 -9.4503840008786e-09 3.6687255181862e-09 -1.70588962007744e-09 -3.13647023355516e-09 -1.98904405389453e-09 -4.70953505743289e-09 3.68996122003949e-09 1.39557387750751e-08 1.67194074219244e-09 -1.05419426151955e-08 8.82416561673082e-09 -6.00762994519789e-08 -3.08579271889376e-09 4.01067909556194e-09 2.12149783909346e-09 4.28818276461032e-09 -8.70816399020497e-10 -4.57019553901e-09 3.18880709561707e-09
"R1029" 2.63626165728084e-09 -5.91010068651978e-09 9.9801751108128e-10 9.11087487789981e-09 5.66359594088972e-10 -4.54394641219207e-09 -2.53809891865985e-08 1.23070592890897e-09 3.05668010781362e-09 4.52967936811563e-10 2.69022777343641e-09 1.75103702092632e-09 -4.89216950605252e-09 5.15643604933764e-09 1.57091583290913e-09 -1.00355829405797e-08 2.64925713309107e-10 -9.06180628572429e-10 5.66839590629157e-10 1.80590403983785e-09 -5.44120249830612e-09 -2.99381422296982e-09 4.68679621973754e-09 -1.91733627267306e-08 1.86392704371197e-09 1.91545338281086e-09 5.15397080956002e-09 7.47270018577492e-08 7.92185938315795e-12 -2.67233808459811e-08 -1.21209576928864e-09 -1.40535021830529e-09 3.6616511301765e-09 -1.23508450714422e-09 1.33751945850738e-09 3.93912918377484e-09 2.12438800507106e-09 -6.40818075528039e-09 -1.56221614066745e-09 -2.11596724586502e-09 5.69232490076859e-09 2.41409110188107e-09 -1.53254550070642e-09 6.16899185695309e-10 -2.49550799741265e-10 -1.59258427900084e-09 3.31401088963589e-09 -1.28531111907114e-09 1.9437654651255e-09 2.61926596304438e-09 -1.07752636336971e-09 -1.3976856287222e-09 8.19727061791744e-10 -1.65173473138851e-09 2.074315671132e-10 6.78717056472386e-09 -4.82892064869504e-09 3.52142829583535e-09 -3.10407432249942e-09 -2.50313644942932e-10 -2.81462311487356e-09 -1.19637457554235e-08 -2.78833133139179e-09 -1.84844820761234e-09 1.29483775191642e-10 9.45916304667430e-10 1.18145731871598e-09 1.28473170681261e-09
"R1030" -8.24328851871528e-09 8.56893314665819e-09 -1.18162018103047e-08 -3.54349811470023e-09 -8.47318913466908e-09 2.12428366541328e-09 -3.35707732728088e-09 1.648746138966e-08 -9.62791676307202e-09 1.43393264280628e-08 8.12655841791021e-09 3.20356929694193e-09 2.61152967233577e-08 -9.24673051408472e-08 -4.92186380760909e-09 -1.05902372088603e-08 1.2545264340257e-08 -1.63344171435665e-08 1.42422176577689e-10 9.78263787834266e-10 -3.27494211603851e-08 1.34409524308054e-08 3.57293198092983e-08 6.63793926154638e-09 -1.0345924180066e-08 1.13894850745358e-08 -1.26152232716895e-08 7.92185938391844e-12 1.86250998256097e-07 8.39245805679892e-10 -1.91776335441723e-09 9.91794260168751e-09 3.73617978924911e-09 -1.22877048714681e-07 1.06643542838484e-09 -7.2470044830898e-10 6.21822278311018e-10 -3.44027738022477e-09 1.14859252590829e-09 1.85770376102425e-09 -7.01906445013422e-09 -9.32771281262008e-10 -2.06926805533759e-09 1.70765501337579e-10 -3.98367236711583e-09 1.78141660671904e-09 -7.51044291531719e-09 -3.41874222056247e-10 -6.01344798265821e-10 1.10360419862044e-09 -2.31017930414910e-09 4.31905569727318e-09 -1.50389758762601e-09 -3.13526389760601e-09 -2.97081766687768e-09 6.81162413581056e-09 -4.16651509008051e-09 1.24934858479362e-08 7.76246712108022e-09 4.3093836730725e-09 -4.56076778273235e-09 8.51797141123452e-10 -2.31845647468375e-09 3.55368172498183e-09 -5.4288678372558e-09 -1.40933581995208e-09 -8.38476417397995e-10 2.67462321222341e-09
"R1031" -1.7274127360979e-08 4.0802308955085e-09 -3.02303775542372e-09 -5.87538170839313e-09 -4.71291500657681e-09 -1.36249140143134e-09 -5.03363127275889e-08 8.78235202587028e-09 3.16182136489776e-09 1.2205797031434e-08 -5.59509956262183e-09 -4.11594884323453e-09 1.25920452924912e-08 -2.72905105963926e-09 3.19612799549256e-09 1.22292189408377e-08 5.58752614847986e-09 2.63991644610195e-09 -6.51381124027653e-09 3.5729801656854e-09 -9.38442275451147e-08 -1.27209624718762e-08 3.86098817348055e-09 4.20839665143972e-09 -2.25968714008588e-09 5.13987736928335e-09 -4.01950651597959e-09 -2.6723380845977e-08 8.39245805683642e-10 1.67237913703997e-07 -8.45535989129609e-10 -8.84144047806003e-10 -2.29346146782919e-09 4.46467341811243e-09 -1.66356011605674e-09 -8.13414225293937e-10 -1.95199891654229e-09 5.37812509752903e-09 -1.6862177363194e-09 -2.04698406149724e-09 -3.9525209360863e-09 3.8072751861417e-09 -5.42129083445753e-10 2.73808653710183e-09 1.25696121557437e-10 1.5503928542692e-09 -5.29959143710997e-09 -1.25143603953745e-09 6.85231878355294e-10 6.04157300971321e-10 -1.81064625782929e-09 -6.68499588443567e-10 1.72880501343102e-09 -1.01084660084541e-09 -8.92256493661146e-10 3.99807785500508e-10 4.53776252364967e-09 -3.24570205151971e-09 1.38299838755512e-09 3.36455397442006e-09 1.86907144365032e-09 1.45055436997406e-08 3.71850174517477e-09 -5.34161716020872e-09 -1.82049105736537e-09 8.53159923324433e-10 -1.31845677455998e-09 -8.35828641310158e-10
"R1032" 2.9582247118589e-09 4.16572717135066e-09 1.38962841297197e-09 2.76950259756781e-09 1.11386748573815e-09 3.83204199066513e-09 3.85014024245868e-09 -4.77581848917309e-09 -9.36348403099503e-10 -4.64469269982305e-09 -1.66488775328888e-08 1.29390252803812e-09 8.36879522269845e-09 -5.32100869410124e-09 -1.91364191280207e-09 -4.14976037888928e-10 -2.12441642050381e-09 3.40395867233943e-09 2.56349363524661e-09 -9.78144832672782e-10 2.0713299364815e-09 1.23640730810931e-09 -2.73483998910332e-09 -5.42096649141399e-10 1.10663051224591e-09 -9.37244036901454e-09 -2.68531907367812e-09 -1.21209576928837e-09 -1.9177633544189e-09 -8.45535989130437e-10 6.10863285280194e-08 6.62097894677721e-09 -2.50924773714158e-09 5.76109077414142e-09 1.49854402633051e-09 -6.46567778268707e-09 -7.85783125440237e-10 -3.13845859174094e-09 1.54870270600748e-09 6.47413311156976e-09 1.00070658232682e-09 -3.12444676760535e-09 1.20857131007151e-09 -1.37023164762904e-09 8.27415886722762e-09 -1.15760402589198e-10 -1.65876313614188e-08 -7.39362858657347e-10 -3.31164419782581e-09 -1.44114212563955e-09 1.38215093804596e-09 1.12318546084518e-09 -1.1359678323025e-09 1.14311399063204e-09 3.00227669338672e-09 -1.74252345699263e-10 7.07375555902666e-10 1.06665796570313e-09 9.69360402849216e-09 -2.89357743028599e-09 -3.05153284160993e-09 -1.53932472061571e-09 -1.50125339483118e-09 -4.58188107378904e-10 -3.64880413454107e-08 -3.57896752663721e-09 -5.59656321001e-10 4.56562304550401e-10
"R1033" 4.0312751773714e-09 2.635716430699e-09 -1.85465453489563e-09 -9.05797471913081e-10 5.33506102963287e-10 -3.99249979560751e-09 3.00633431669211e-09 1.10300901506701e-09 -6.33777820814806e-10 3.21819595099683e-09 -1.85230932608439e-08 7.14467919322804e-10 6.60227660160501e-09 -2.73342895005713e-08 5.68878043868624e-10 -1.18793287358082e-09 2.45963319340759e-10 -3.32662543439168e-09 9.49863337761488e-09 -4.82038415649736e-10 -8.8917517560779e-10 4.66149778779009e-10 4.56766065462451e-09 1.3192106397535e-09 3.57705513938623e-09 2.17664480919684e-09 -3.37540370414961e-09 -1.40535021830646e-09 9.91794260168721e-09 -8.84144047804286e-10 6.6209789467765e-09 1.81030576691683e-08 -7.29000092919278e-10 -5.38628631846366e-09 -1.09005084343984e-10 -1.80470545838991e-09 -1.7655058843413e-09 -2.01366865425159e-09 -1.03667769076699e-09 4.16784132309201e-09 1.975917256758e-09 5.98654971812229e-11 1.71692503776956e-09 -6.56215379685192e-10 1.94464536336446e-09 -6.79067800328439e-10 -6.18990589217147e-10 2.81691919747726e-10 -2.25230232968514e-09 1.83216496777069e-11 3.13400719317508e-10 4.6177463390413e-09 -2.36701148411433e-09 1.23570927054454e-09 5.16071838570395e-09 -8.75836924194692e-11 -6.41769408726455e-10 2.74568829283195e-10 -2.27396504846964e-09 -4.66730017032298e-10 2.19738505886659e-09 -1.13856403162936e-09 -2.20926446425737e-10 -2.73839588744195e-09 -5.03624600404768e-09 -1.17877315237661e-09 1.55304679709991e-10 -4.44470421354831e-09
"R1034" -8.87935616885642e-09 5.65182133230937e-10 3.04236369786188e-09 -1.92281492303895e-09 2.30333306184033e-09 -9.41702524128624e-10 5.52103965134452e-10 -4.3434159356078e-09 1.32507187020201e-09 -1.69430337829092e-10 6.5208225858752e-09 2.00195767787954e-09 -6.5923797447269e-09 1.51341572511958e-08 -2.5293302160361e-09 3.71210485713466e-09 7.77847198629377e-09 -3.83366869585223e-09 5.87069772704529e-09 -1.39957150624812e-09 -2.03541797713192e-08 -3.85357405753903e-09 -1.90502653617958e-09 7.76956937041051e-10 -1.01074556068765e-09 -5.37632798167038e-09 1.50197282741067e-09 3.66165113017669e-09 3.73617978924856e-09 -2.2934614678309e-09 -2.50924773713984e-09 -7.29000092918889e-10 2.04181872449605e-08 -1.88732555975326e-08 -5.08617022987078e-10 -1.59271801192781e-09 1.11854477451384e-09 9.63840553393802e-10 -1.11000575898969e-10 -2.80801307824586e-09 5.07328627591542e-10 -9.69581635138704e-10 9.30431654960957e-10 4.43741356541747e-09 -6.5297729175914e-10 -3.61405157653751e-09 4.37629363906169e-09 -1.36339428037771e-09 3.25038707915136e-09 1.50847814401998e-09 -1.17709861373883e-09 -1.77110571238959e-09 8.25350585931304e-10 2.63860107623189e-09 1.98292011700139e-09 -1.91554698734303e-09 -3.65372260061357e-10 -3.16113685416652e-09 2.35677653375339e-10 -1.5665162084932e-09 1.84409388471394e-09 4.09760386902388e-09 -2.9420447228179e-09 -2.08083154502995e-09 1.68200939903972e-09 1.89990968398277e-09 2.82972939232801e-09 -7.23975591875015e-10
"R1035" 1.00880686914166e-08 -1.72379722635693e-08 1.05032858727148e-08 6.83427567724996e-10 -5.36419140714449e-10 -4.84475457484344e-09 3.84145162515023e-09 9.73119403335259e-09 7.12252940550013e-09 -1.10072871187214e-08 -1.02999783609289e-08 -1.29943276934023e-09 -4.49524446528969e-08 1.39139386614269e-08 5.24509684491048e-09 9.16596188138936e-09 -2.60912107405765e-08 1.81671468720375e-08 -2.08429974200017e-08 -2.5834502406137e-09 2.2790638853417e-08 -1.0568173774118e-08 -3.84102495265876e-08 -2.90862875195409e-09 1.9037261021231e-08 5.99494891952889e-09 1.41591296607386e-08 -1.23508450714456e-09 -1.2287704871468e-07 4.46467341811455e-09 5.76109077414370e-09 -5.38628631846437e-09 -1.88732555975342e-08 1.46080578077736e-07 -3.9184900355557e-10 1.3642673840573e-08 -3.95450352538155e-10 3.00032730753295e-09 2.56122508616887e-09 1.56358007375236e-09 5.80253828303304e-09 -2.49813643769942e-09 1.98282702579455e-09 -8.59201115137584e-10 -7.18358296127166e-09 -2.41880230721061e-09 3.32794836884909e-08 3.39323131556309e-09 -3.03418338036124e-09 -1.53414673052829e-09 4.40594847819675e-09 1.77770240077614e-09 -7.38838931830401e-10 4.10121047506683e-09 -1.24008794240244e-09 -4.85377441635568e-09 7.39167651909256e-09 -1.15612772778736e-08 -2.12740960070197e-08 -7.29531375702151e-09 2.07309824618081e-09 1.39230564272419e-09 6.44348237197451e-09 -2.5203636400931e-09 -2.04673317288624e-09 2.04210128221436e-09 -3.242327516551e-09 -3.04889623949753e-09
"R2001" -1.79921656325963e-09 -1.0055847543285e-10 -1.32362245103455e-09 -3.89718635042691e-09 1.17279113720803e-09 -5.06514218505526e-09 -3.00538668267059e-09 7.29268806481688e-10 -2.28943385185185e-09 2.53667155358546e-09 1.86974943594103e-09 -1.0005697800631e-09 -4.05560103301822e-09 9.4903568085121e-10 3.94084349462626e-09 1.86019391332302e-09 -8.2128606944162e-11 -1.07623518654764e-09 -1.64382776217045e-09 3.27509791373175e-10 4.74518110775623e-09 9.17656580948452e-10 -4.11088076769592e-09 4.82358436444846e-09 -2.50018042691197e-09 2.65694340936999e-09 -1.77105570795216e-09 1.33751945850719e-09 1.06643542838422e-09 -1.66356011605624e-09 1.49854402632824e-09 -1.09005084343363e-10 -5.08617022985858e-10 -3.91849003555123e-10 1.06706154241547e-07 1.99728091308834e-09 -1.31660037675231e-09 -8.13099217868903e-09 -2.32085596081782e-10 -2.90407268610947e-08 -2.38042095435201e-08 7.87760642877783e-09 4.561954809202e-09 -1.14464631826521e-08 -1.19034524870879e-08 4.49094658759245e-09 5.65404265488263e-09 5.38639062469937e-09 -7.25358443260472e-10 6.33690768298888e-10 -2.66185321334654e-09 9.27761709306153e-09 -7.68673625401209e-09 -1.11598052745605e-09 3.67614816237444e-10 -2.46526875363307e-09 4.17350866351331e-09 -3.65933309162386e-09 2.64093186166852e-09 -7.70769333755132e-10 -2.84051191168278e-09 8.78831601014499e-09 -3.8889388228914e-08 -1.37392922637612e-08 1.53140403406312e-09 1.39655708602851e-08 2.32068774865444e-09 1.6411622467251e-08
"R2002" 5.41349631560204e-10 -3.0124250110274e-08 7.30194995382857e-09 -1.71415724073192e-09 4.30016195460237e-09 -3.20186804270394e-09 4.46070472483342e-10 2.45200347097076e-09 1.28270581377256e-09 2.75177277888238e-09 1.18057829542742e-09 -1.30718144006694e-09 -3.32393623072434e-08 -5.57661976150801e-09 3.21508582718932e-09 -1.08671971825743e-09 1.14263175983811e-09 3.6748892387194e-09 -3.25954267695699e-09 -2.12997535301219e-10 1.61518796739738e-10 -6.97668030242714e-09 -3.4432328655406e-09 6.17982124602573e-10 2.81391747815579e-08 2.9695918450963e-10 2.20513901580792e-08 3.93912918377582e-09 -7.24700448308345e-10 -8.13414225295532e-10 -6.46567778268653e-09 -1.80470545839006e-09 -1.59271801192672e-09 1.36426738405737e-08 1.997280913086e-09 8.34599525665052e-08 4.07804387873035e-09 2.18305700779665e-09 -1.08097136085169e-08 -4.28021440397797e-09 3.4537377679348e-09 1.0160196884103e-08 -4.45919167216553e-11 -3.27365758423129e-09 -4.02485595077475e-09 7.84361294177461e-10 3.98300972227946e-08 -3.37156080639393e-09 4.13470795750096e-09 8.0336626621342e-09 -1.02617219126865e-08 6.31216610869182e-09 -1.19106891677476e-09 -1.05650642832162e-09 4.7498187222196e-09 2.06766735248591e-09 3.2020418501969e-09 -3.05541673464094e-09 -6.98004108268245e-08 -4.95393440932988e-09 -5.25959921219757e-08 2.25481314802085e-09 -9.29730355866159e-10 -6.6917744977367e-09 -5.26391528220216e-10 3.28499756283844e-09 2.23106876232694e-09 -4.47835702112191e-09
"R2003" -6.94717362735627e-10 -1.29988361108808e-09 -4.88598780863839e-10 2.15733873459313e-09 1.32037534550473e-09 -7.46486741195888e-10 -5.21289392918185e-10 5.12430091190035e-11 2.13955506054939e-09 3.35181647906278e-10 4.5252264505691e-09 1.30577265015968e-09 -5.97006344032208e-09 8.22858237042867e-10 1.04361839551646e-09 -2.21058977646571e-09 -1.92670092013387e-10 -1.26628529349237e-09 8.73946064995999e-10 -9.1556147309908e-10 -1.03893074056977e-09 3.67820219527388e-10 2.06621534211162e-11 -4.26944531627129e-09 -1.46963683104231e-09 -1.40192025177188e-09 -2.0008875430797e-09 2.12438800507359e-09 6.21822278310212e-10 -1.95199891654324e-09 -7.85783125436502e-10 -1.76550588434145e-09 1.11854477451344e-09 -3.95450352537803e-10 -1.3166003767466e-09 4.07804387872807e-09 7.89360406140611e-08 -8.25922158593747e-10 -2.47838005156903e-09 1.75223988527776e-09 2.19808623180019e-09 1.78329545388153e-09 -2.07300729649895e-09 -4.53781503281712e-10 3.97708734230708e-09 -7.83375955203104e-10 -2.28322395896532e-09 -2.31872658052523e-09 6.38228906374047e-10 1.60177830464895e-08 -2.66190460566652e-08 -2.94064704960881e-09 1.93192262339925e-08 1.31419369660138e-09 1.1249992927434e-08 -2.18227372683129e-09 -6.23800560611347e-08 6.68284831690619e-10 4.46839467403177e-09 -2.19656661078073e-08 -1.41262565045233e-08 -1.39925263712539e-10 -1.34006556360484e-08 -3.28094079437885e-10 3.10781445427808e-09 -3.56014205593437e-10 7.71490050168461e-09 5.28701734248818e-09
"R2005" 1.35390656686417e-09 -3.05244590920242e-09 1.63216404180953e-09 -5.55641108705969e-08 -1.23315501307566e-09 5.03261162057686e-09 -8.53210852142294e-09 -1.02090621816563e-09 1.42886374150684e-08 2.70393670199466e-09 2.54450589483715e-10 -1.85228702447687e-09 2.58098440961214e-09 2.27367361206425e-09 -4.04744462795854e-09 1.4461317754302e-08 2.82167626180179e-09 1.77656928637989e-09 -2.60105066743232e-09 3.72866233664048e-09 -4.017367704053e-09 -2.0173716806491e-08 -3.75683035691373e-09 1.98711931676665e-08 2.33080564769959e-10 -8.93134158112376e-10 7.16900540911808e-11 -6.40818075527938e-09 -3.44027738022515e-09 5.37812509752469e-09 -3.1384585917425e-09 -2.01366865425312e-09 9.63840553392409e-10 3.00032730753442e-09 -8.1309921786916e-09 2.1830570077967e-09 -8.25922158593505e-10 1.8852638419837e-07 7.8080490391038e-10 1.5432291814559e-08 4.23525487425588e-08 1.8713664659522e-10 1.73333925343423e-08 -3.56256464430975e-09 4.63473089594207e-09 1.19678155335614e-08 -3.21233314748689e-09 -8.68707960739859e-09 -1.29728371163675e-08 -4.3926658619536e-09 4.19466978048554e-10 -3.42561996547132e-09 3.70289710940053e-09 -5.67419432371809e-08 -2.8917463162967e-09 1.17606822661271e-08 4.88151968748698e-09 -9.45120661323822e-08 -6.22656809273916e-10 2.97234138305049e-09 -2.75569172344395e-09 -1.07348062369905e-08 7.42370591304525e-09 -1.76790552083848e-09 -4.1443692467637e-09 -7.64197377423572e-09 -6.34812668099639e-09 2.18022615333558e-09
"R2006" 2.34297473577589e-09 3.24113453978794e-09 -1.10617997152902e-09 -2.21384435655474e-09 -4.91450941209046e-09 5.80272206862424e-09 3.14569146645057e-09 6.95610376953605e-11 -7.44380494430372e-10 -4.28343579485378e-09 -3.34577290838201e-10 7.23175379776134e-10 8.96076774757368e-09 2.94592303515755e-09 -7.62355066615321e-09 -1.83320309253845e-10 -2.04106430174285e-09 1.31301834275944e-09 -1.26855977265559e-09 -5.33136792052685e-10 -1.61339575844208e-09 1.59297965917654e-09 1.38274072814971e-09 1.42881802692155e-09 -2.07173545786836e-09 1.14882894351256e-09 -3.38767123322063e-09 -1.56221614066822e-09 1.14859252590862e-09 -1.68621773631855e-09 1.54870270600787e-09 -1.03667769076678e-09 -1.11000575898668e-10 2.56122508616935e-09 -2.32085596083507e-10 -1.08097136085175e-08 -2.47838005156866e-09 7.80804903911203e-10 4.0204845734953e-08 6.20793140281401e-10 -4.09257761158236e-09 -3.95643878723964e-08 1.30526100706411e-09 3.28516530620619e-09 -1.44627765355137e-08 1.43599432608922e-09 -1.34962316918923e-08 1.16931111343046e-08 -1.15009186415609e-08 -7.13843159432288e-10 5.97005538473979e-09 1.0063677983961e-08 -6.61709403573424e-09 -2.87831507414196e-10 1.21277797661642e-09 1.76230450083986e-10 1.04382937388918e-09 -7.56829210236972e-10 1.27785500247951e-08 6.30448078646878e-09 2.45857052326804e-09 1.52701759862312e-09 2.15433387693029e-08 4.96688918088298e-10 3.46972987054414e-09 -6.14665496131364e-09 -9.51767530252594e-09 -2.85052597913741e-09
"R2007" -6.34264846195542e-10 5.1579574692744e-09 -1.56172744166847e-10 -6.38680135488537e-09 -8.32793433916176e-09 -5.36687342550928e-09 4.88303349506476e-09 6.343280320342e-09 -4.38833987810581e-09 -7.47709704092945e-09 -1.4065369073875e-08 4.43432102201758e-09 1.09655052331849e-08 -2.55361268074424e-09 5.28271150198438e-09 3.57568241490222e-09 -4.40956871890589e-11 6.59154658201472e-09 -3.33768764322969e-09 -3.11419462335178e-09 -2.18292359303938e-09 -4.4982011382574e-09 3.31542878004174e-09 1.43609779220569e-08 3.27356822444923e-09 3.22209747406429e-09 -7.99783774203231e-09 -2.11596724586532e-09 1.85770376102494e-09 -2.0469840614971e-09 6.47413311157102e-09 4.16784132309216e-09 -2.80801307824647e-09 1.56358007375353e-09 -2.9040726861095e-08 -4.28021440397761e-09 1.75223988527804e-09 1.54322918145573e-08 6.20793140281197e-10 2.38518852355898e-07 3.39689374974752e-08 -1.73803258950311e-07 3.37923267983682e-08 -2.22690218050494e-08 5.23396812882945e-09 -4.02877181374481e-09 -1.84984731265458e-08 -1.87549901993342e-08 -9.18284527357088e-08 5.61421693401461e-09 6.11714201608167e-09 8.36646104330693e-09 -6.03984537609135e-09 2.68308607465245e-09 1.25940051078095e-08 -1.3978910091012e-09 -1.07133197687739e-08 -3.09631253568999e-08 7.97471456101016e-10 1.27099242465056e-09 4.46960852045979e-09 -1.26731427625894e-08 9.2866113604099e-08 -7.14673176771676e-09 5.18411956236124e-10 -3.0168750054291e-08 -4.05626337355887e-08 5.98377730924202e-09
"R2008" 3.06795561898493e-09 -3.3402573622509e-09 5.60261768894403e-09 -1.08663193655833e-08 -1.87962354591999e-09 -2.9578933858525e-09 -8.49262930987089e-09 2.72451155476023e-09 1.5430797043009e-08 1.15064865963493e-08 -3.33900927658172e-09 1.69226915461196e-09 2.71490748817588e-09 1.52812125738647e-09 -1.37908324461799e-09 7.26365248948738e-09 -1.1263762927532e-09 -9.33064133449685e-10 2.65145153865049e-09 -1.87471980209991e-10 1.10600312708216e-08 -9.0778895816382e-09 -6.53699836500721e-09 -6.94163877729411e-09 1.00151543852714e-09 -5.26162459029097e-09 1.47079934215861e-09 5.69232490076813e-09 -7.01906445013488e-09 -3.95252093608767e-09 1.00070658232526e-09 1.9759172567576e-09 5.07328627593223e-10 5.80253828303306e-09 -2.38042095435059e-08 3.45373776793337e-09 2.19808623180323e-09 4.23525487425519e-08 -4.09257761158138e-09 3.39689374974736e-08 2.12621172674117e-07 -6.0389630363416e-09 6.94499463401247e-09 -4.75145670654247e-08 7.2274040415934e-09 4.02286308403695e-09 -1.6530433003506e-09 -3.54367087205807e-08 -9.12818086864983e-09 -7.4565646196106e-09 -2.43939024334079e-09 -2.47917926064654e-09 7.02921421093614e-09 -8.58822870091835e-09 3.98273938169735e-08 7.96680191886264e-09 -7.3594853660311e-09 -5.40225345019659e-08 -4.48003722870397e-09 -1.7750114751093e-09 5.7241852733194e-09 -3.29310255941325e-08 2.88300335130482e-08 -7.71920045834447e-08 -1.27713903333598e-09 -1.02605612840294e-08 -1.40883991938675e-08 -7.18333841225549e-09
"R2009" -5.02802069282078e-10 -5.46361172434748e-09 1.8230275634416e-09 -2.46139163672649e-09 3.8842885423259e-09 -3.29692371055212e-09 -4.21920781214936e-09 -1.48241370596982e-09 1.22653472076727e-09 1.06956425526345e-08 4.54006554679511e-09 -6.63897433940014e-09 5.48082237803097e-09 -6.25965675594295e-09 4.31116005619839e-09 -1.12282901171116e-09 -6.60636991297108e-10 -4.77913906127358e-09 5.82964343887703e-09 3.04505718886303e-09 2.36014828850167e-09 1.57976590550204e-09 -3.97320713292718e-09 -2.3727959651374e-09 -2.911474448012e-10 -2.63704616583275e-09 7.70061191650708e-09 2.41409110188318e-09 -9.32771281261635e-10 3.80727518614315e-09 -3.12444676760581e-09 5.98654971805484e-11 -9.69581635138984e-10 -2.49813643769995e-09 7.87760642877899e-09 1.01601968841038e-08 1.78329545388253e-09 1.87136646596555e-10 -3.9564387872398e-08 -1.73803258950307e-07 -6.03896303634135e-09 2.77541298790224e-07 -1.12611797392532e-08 2.10488817076273e-09 3.47774154961089e-08 4.89846548570418e-09 1.01931925053933e-09 -2.92205822132868e-08 5.57311920089051e-08 -2.16083860633437e-09 -1.58911966419332e-08 -2.11854317293525e-08 1.59600872213585e-08 -7.09432521572067e-09 -6.12957171361988e-09 5.60423529835977e-10 7.76128233272177e-09 5.30869289794699e-09 -1.30257498526889e-08 7.01148050216648e-09 -6.07089410832386e-09 1.36819174637837e-08 -1.43881108783087e-07 -6.35838096123684e-09 -9.24996837734069e-09 -8.15481041529644e-09 6.53978832186479e-08 -5.82644218133607e-09
"R2010" -2.73140944968974e-10 -2.55571583464283e-10 -7.00677905014184e-11 -1.27488236851533e-08 -2.08213355098042e-09 5.43071397285471e-09 2.01017936958453e-09 -8.6695742659117e-10 -1.20483156173614e-08 -1.3691450196595e-09 -3.07812718070102e-09 -1.76867314180623e-09 4.69291067802716e-09 -1.14089941843877e-09 -2.69193196921369e-09 7.53668067683203e-09 -1.27560473883313e-11 1.21971798415852e-09 -1.13449258761323e-09 2.3423660546523e-09 -1.11117842092864e-09 -2.82274586096561e-09 -3.7467934306992e-09 2.30763488117038e-08 2.73674863163909e-10 -2.76095994738878e-10 -4.36934046762211e-10 -1.53254550070618e-09 -2.06926805533885e-09 -5.42129083446398e-10 1.20857131007189e-09 1.71692503776965e-09 9.30431654960925e-10 1.98282702579395e-09 4.56195480919901e-09 -4.45919167213621e-11 -2.07300729649907e-09 1.73333925343438e-08 1.30526100706433e-09 3.37923267983691e-08 6.94499463401268e-09 -1.12611797392539e-08 3.98315806207823e-08 1.21994934254003e-09 -1.09010309691464e-09 -1.69915902164055e-08 -5.12758789546387e-09 -8.74350234063318e-09 -2.41294276491073e-08 4.29966880604337e-10 -1.84760388381826e-09 2.25283840848172e-09 -6.04039849593865e-10 3.14855626452798e-09 7.45997584656863e-09 -1.35620417214267e-09 9.9562467949104e-10 -3.78248817903034e-08 1.38755277640388e-09 5.88401012615299e-10 -1.91597078131364e-09 1.75921756248581e-09 5.59714333776845e-09 -9.19027561173312e-09 8.00970929973302e-10 -6.55749087212974e-09 -5.6431454700356e-09 5.05502585980719e-09
"R2011" -4.19567179756622e-09 1.01882782508557e-09 3.57107998375729e-10 4.69678999491366e-09 5.75608725571719e-10 4.86407084291971e-09 4.03878665572766e-09 -4.41464695170548e-09 -1.91780285243952e-09 -1.03328284151283e-08 1.30403738115332e-09 -5.6687914614596e-09 -2.16836825042077e-09 4.77730872066283e-09 -1.67500261661764e-09 -2.49301711732962e-09 1.0483266879831e-09 2.54071832820008e-10 1.01688145308116e-10 6.22323093890234e-09 -8.80591692072183e-09 1.46626481704629e-09 -1.66203130233963e-09 -6.62912567692199e-09 -9.94603162203353e-10 -2.57346391007521e-10 5.37231985270216e-10 6.16899185696563e-10 1.70765501337624e-10 2.73808653709883e-09 -1.37023164763009e-09 -6.56215379684781e-10 4.43741356541665e-09 -8.59201115138912e-10 -1.14464631826522e-08 -3.27365758423028e-09 -4.5378150328161e-10 -3.56256464430786e-09 3.28516530620616e-09 -2.22690218050477e-08 -4.75145670654135e-08 2.10488817076372e-09 1.21994934254067e-09 9.58275106587115e-08 -4.25409518484918e-09 -2.09381430779598e-08 3.20916388147217e-09 -5.632096913342e-09 1.54773645019787e-08 1.52921686309282e-09 1.4089178339323e-09 -7.60121538591672e-10 8.4890276182887e-10 -1.51709726898918e-09 -1.18490261498535e-08 -1.6122568190704e-09 -3.75634541700607e-10 1.65180159193961e-08 2.38936608119186e-09 1.86725855174485e-09 -6.07223252253949e-10 -2.95574026401255e-09 -6.21973660093241e-10 2.10662296355267e-08 1.39981936959116e-10 6.39414503535392e-09 5.34780341976158e-09 -3.57959158294902e-09
"R2012" 3.03377845116598e-09 2.66776568419524e-09 9.50616210126886e-10 -1.35574456826534e-09 2.5319663307145e-09 -3.24901751656329e-09 6.47213857244882e-10 -2.30169078022537e-09 -6.39049708317588e-10 -2.84097904826144e-09 -9.67755091223046e-09 1.98663258316185e-09 2.79752864904442e-08 1.6355288789119e-09 7.74450628770361e-10 -1.88257532244261e-09 2.85018885730249e-09 2.29433724493132e-09 6.90404537876550e-09 -1.09257387867045e-09 6.24708150218208e-10 2.0968191677369e-09 9.00509228355999e-10 5.15361684059099e-10 5.32992726498101e-09 -8.30187893993114e-09 -2.84812243187608e-10 -2.49550799741645e-10 -3.9836723671172e-09 1.25696121557555e-10 8.27415886722682e-09 1.94464536336508e-09 -6.52977291759262e-10 -7.18358296127194e-09 -1.19034524870855e-08 -4.0248559507744e-09 3.97708734230541e-09 4.63473089594079e-09 -1.44627765355119e-08 5.23396812882964e-09 7.22740404159621e-09 3.47774154961116e-08 -1.09010309691517e-09 -4.25409518485053e-09 8.24102130643421e-08 3.47145505044019e-09 -6.36506427645346e-08 -9.36402369794538e-09 -1.36982447400652e-09 1.60633136195999e-09 -8.24817693914858e-09 -3.74712140624938e-08 2.62875571507141e-08 -4.49414261571974e-09 5.97030286069079e-09 -2.328093201807e-09 -5.46000842177085e-09 1.27344355064842e-09 -3.87012907294078e-09 -6.03052075823523e-10 4.49491757044888e-09 -5.08467031118774e-09 1.40518529901879e-09 -5.43284149321741e-10 3.14125490600553e-09 -3.42858892112407e-08 2.91816393886801e-09 -6.81446747128116e-09
"R2013" 2.08341475945731e-09 -7.89812367791426e-10 2.58775107775121e-10 -8.25956252932729e-10 -2.02480632276082e-10 -4.66961929807129e-09 -2.64529681423036e-09 1.22845199812358e-09 8.29167306472068e-09 7.96012151871543e-10 -1.26525537514756e-09 -3.39870914531846e-10 3.03296070672361e-09 -1.51381847506124e-09 3.02761198680249e-09 -3.5506708243044e-10 1.98549202324945e-10 9.67228847784326e-10 3.14740150552489e-10 -2.23301706582365e-09 2.88208476594073e-09 -1.92753799498129e-09 3.04565337486979e-09 -4.49675889403526e-09 -2.64296267078805e-10 1.14143174061545e-09 9.73855039165666e-10 -1.59258427900183e-09 1.78141660671936e-09 1.55039285426628e-09 -1.15760402588619e-10 -6.79067800327566e-10 -3.61405157653863e-09 -2.41880230721064e-09 4.49094658759495e-09 7.84361294177213e-10 -7.83375955203691e-10 1.19678155335629e-08 1.43599432608958e-09 -4.02877181374536e-09 4.02286308403946e-09 4.89846548570456e-09 -1.69915902164059e-08 -2.09381430779582e-08 3.47145505043949e-09 2.81936646559426e-08 -3.49805493751494e-09 3.47074516320061e-09 -2.6762225319306e-09 -2.40433829716645e-09 1.60756867416429e-09 -1.04707636818588e-09 -1.12171376505751e-09 -1.63441398981098e-08 -3.94699293315884e-09 3.16934326378997e-09 2.07078906866965e-09 -3.73823606884687e-09 -1.38582294922686e-10 -5.44162747290556e-11 5.30965813041206e-11 8.80812160033235e-09 5.94225564032325e-10 -1.7853170275546e-10 -1.00699044412523e-11 -2.64490655220325e-09 -1.20457841733218e-09 1.54000805781369e-09
"R2014" -4.2035322429896e-09 -1.26358034457448e-08 -1.79087865352031e-09 7.10801149703897e-10 1.23918030426169e-08 1.21768244679326e-09 -2.32765961722161e-10 3.87253286770099e-10 4.91944854217967e-09 9.41179475585281e-10 2.81317083698452e-08 -2.78962785844287e-09 -1.16097709934204e-07 -1.15068341269312e-08 5.50021918189173e-09 1.04005867559222e-09 -3.6801999225056e-09 -8.71680396471231e-09 -9.69430430182407e-09 1.65113870307218e-09 -8.69547859374626e-10 -6.15845813800842e-09 -2.02532269592609e-09 -3.40800108668693e-09 1.69702211012215e-08 1.32672949442572e-08 5.42145979601328e-09 3.31401088963572e-09 -7.51044291531745e-09 -5.29959143710922e-09 -1.65876313614208e-08 -6.18990589217444e-10 4.37629363906162e-09 3.32794836884917e-08 5.65404265488356e-09 3.98300972227957e-08 -2.28322395896632e-09 -3.21233314748694e-09 -1.34962316918925e-08 -1.84984731265458e-08 -1.65304330035076e-09 1.01931925053731e-09 -5.12758789546448e-09 3.20916388147254e-09 -6.3650642764535e-08 -3.49805493751464e-09 1.58952131490821e-07 3.96275396570437e-09 1.37393358118535e-08 3.5264319284083e-09 1.78217176872657e-08 2.48730909454615e-08 -1.96997535914693e-08 3.65141191151964e-09 3.70732774952072e-09 1.21622482983082e-09 -3.02132678053689e-10 5.13219621444306e-10 -5.18485897513981e-08 -3.07999471398975e-08 -7.80701824453846e-09 1.86128746381802e-09 2.43390738122716e-08 -1.46163076928814e-09 -1.35585443545914e-08 2.46238867374179e-08 -6.37584207014193e-09 -2.00516734218924e-08
"R2015" 2.89425104695564e-09 3.36739850673354e-09 -1.86332600703763e-09 7.74417639071036e-09 1.43876469611837e-09 7.26013840096903e-11 1.32929636591086e-10 7.07460848170374e-10 9.7890336635589e-10 -5.16338166775056e-09 2.98330691923732e-09 1.30219504356628e-09 -8.54380713936166e-09 -5.0569045208588e-09 -1.41274685093204e-09 -2.56423516251044e-09 -1.70042389287986e-09 -1.20324386847273e-09 -5.44581358136456e-10 -6.23386985884071e-10 3.61232910069021e-09 3.18718531271543e-09 2.31691878659545e-09 -6.15704180615891e-09 -4.57764612841106e-10 2.96957616511278e-09 -5.14488922818691e-09 -1.28531111906806e-09 -3.41874222056907e-10 -1.25143603954003e-09 -7.39362858655504e-10 2.81691919748657e-10 -1.36339428037916e-09 3.39323131556239e-09 5.38639062470787e-09 -3.37156080639363e-09 -2.31872658052157e-09 -8.6870796073981e-09 1.16931111343048e-08 -1.87549901993296e-08 -3.54367087205788e-08 -2.92205822132894e-08 -8.74350234063655e-09 -5.63209691334231e-09 -9.36402369794801e-09 3.47074516319982e-09 3.96275396570323e-09 7.68351478249314e-08 -1.10946909083278e-09 3.4610984214623e-09 -4.25297473027030e-09 -4.01933200720379e-09 6.56206502569411e-10 4.8340206953363e-10 -2.44759070867435e-09 -3.39706374753834e-09 -1.34244501348991e-09 1.0289384003505e-08 5.38652194674474e-09 -2.62766326865266e-09 -4.29245470787889e-10 1.29343588571845e-08 -2.13962263443727e-08 4.95930639651648e-09 3.1848935055746e-09 1.10093476437365e-08 -1.43481087734756e-10 1.4060985103261e-08
"R2016" -1.04810428562216e-09 -3.03229837516409e-09 3.92674251428027e-10 7.25928723402221e-09 5.78218425036417e-09 4.28750740719084e-09 -3.64391935059198e-09 -3.5471573353152e-09 4.76412481141381e-09 2.91081837183013e-09 6.87746682664288e-09 -6.53780703871868e-10 -7.87145893137204e-09 1.23756780187525e-09 -3.40533197330297e-09 -3.90288205190103e-09 1.94502390647288e-09 -2.60381398699326e-09 1.44737336276836e-09 1.82060779664218e-09 8.68907775366756e-11 2.94804163092822e-09 -1.35214868627847e-09 -1.30081344372013e-08 -1.51793962986473e-09 -3.11064041678135e-09 4.37244218555124e-09 1.94376546512628e-09 -6.0134479826602e-10 6.8523187835656e-10 -3.31164419782504e-09 -2.25230232968572e-09 3.25038707915087e-09 -3.03418338036138e-09 -7.2535844326066e-10 4.13470795750122e-09 6.38228906373538e-10 -1.29728371163677e-08 -1.15009186415615e-08 -9.18284527357096e-08 -9.12818086865059e-09 5.57311920089047e-08 -2.4129427649107e-08 1.54773645019776e-08 -1.36982447400632e-09 -2.6762225319296e-09 1.37393358118537e-08 -1.10946909083398e-09 5.64166062618174e-08 -2.55081690899127e-09 3.69400593968096e-10 -3.80146378817568e-09 3.76237403734006e-09 2.86246284250271e-09 -6.05431177957711e-09 7.94262022657122e-10 2.52118627091057e-09 2.51938201986119e-08 -2.82287220176903e-09 -3.58865738784813e-09 -1.61451364951444e-09 -1.00328745968242e-09 -2.3844124604951e-08 6.65392200724982e-09 -1.12679673909195e-09 1.88449616445469e-08 1.62072371770342e-08 -1.23636754298805e-08
"R2017" -1.42802978168692e-09 9.65846964296515e-09 -5.5245589597044e-09 2.0492492944456e-09 6.04892631007484e-10 5.98785749505268e-09 -2.63880991701507e-09 -7.20403419881137e-10 1.01301008382469e-08 -3.7498726089869e-09 -1.47716461135998e-09 -8.7033469075856e-11 -2.32358424776002e-09 8.21890470704495e-10 -3.65215430043312e-09 -3.80601405199732e-08 4.02016984976328e-11 2.16223826453276e-09 -3.88962953993119e-09 3.86719602618801e-10 -5.28699333557355e-09 3.89064837866922e-08 -1.23247745707428e-09 -9.78037359522855e-09 2.67711788675489e-09 4.47480763190947e-09 -9.45038400087818e-09 2.61926596304403e-09 1.10360419862007e-09 6.04157300970639e-10 -1.44114212563789e-09 1.83216496780987e-11 1.50847814401978e-09 -1.5341467305281e-09 6.33690768300754e-10 8.03366266213299e-09 1.6017783046492e-08 -4.39266586195123e-09 -7.13843159431698e-10 5.61421693401477e-09 -7.45656461960789e-09 -2.16083860633633e-09 4.29966880604716e-10 1.52921686309638e-09 1.60633136196059e-09 -2.40433829716797e-09 3.52643192840805e-09 3.46109842146125e-09 -2.55081690899153e-09 8.38765287039091e-08 2.43063889393316e-09 -2.0173333784087e-09 2.83478420593832e-09 1.7792813150651e-09 2.68173990719015e-08 -6.34889819330993e-08 -5.02352342062556e-08 3.18267588280997e-09 -8.18843352829748e-09 -1.04361662943173e-08 2.58609277801392e-09 7.21537030027286e-10 -6.9333936122759e-09 -3.27716167846508e-09 1.75013680555991e-09 -7.52195350289825e-10 4.69417115688888e-09 -2.66914258584332e-09
"R2018" -1.21302741990541e-10 -3.03817138143667e-09 -2.38855685027682e-10 3.02950886422644e-09 1.54817657973116e-09 9.3813699560167e-10 2.03065353241671e-09 -5.94503440660725e-10 1.81012195936366e-10 -4.9619589250818e-10 4.8306052511346e-09 -2.96163725240587e-09 -9.09414090861831e-09 -1.38787495405698e-09 1.01139970119974e-09 -2.66439544769111e-09 -3.5340549541969e-10 -1.57167417961187e-09 -1.02271125419999e-09 -7.93114521152055e-11 2.56328205987871e-09 4.5722164400261e-10 -1.89775081969389e-09 -1.03875763862743e-09 -5.79053470773468e-09 3.28004869348e-11 3.66872551818758e-09 -1.07752636336865e-09 -2.31017930415103e-09 -1.81064625783325e-09 1.38215093804635e-09 3.13400719317907e-10 -1.17709861373847e-09 4.40594847819642e-09 -2.6618532133464e-09 -1.02617219126832e-08 -2.6619046056671e-08 4.19466978043654e-10 5.97005538473914e-09 6.11714201608133e-09 -2.43939024333775e-09 -1.58911966419343e-08 -1.84760388381726e-09 1.40891783393227e-09 -8.24817693914864e-09 1.60756867416382e-09 1.7821717687264e-08 -4.25297473026816e-09 3.69400593969453e-10 2.43063889393209e-09 1.30917555425146e-07 2.52413605183968e-08 -7.60667501909678e-08 3.5957646516803e-10 -1.05452530499078e-08 -7.42376250130627e-10 6.11610635174592e-10 9.1012022544751e-10 8.6895030484593e-09 -4.49691377189551e-08 1.63388302300319e-08 1.14572010681461e-09 6.42846600198011e-08 2.71238131252812e-09 -1.44329399434614e-09 -4.9231231901591e-09 -3.43870898272741e-08 -2.68257037616497e-08
"R2019" -9.02468599724752e-10 5.53520959879691e-10 -1.13157376146168e-09 -2.06621606563619e-10 -2.76217265836938e-09 3.4262347097318e-09 2.32513139820529e-09 -4.45557120982966e-10 -1.96075968292040e-09 1.8133772547142e-09 -3.47879793705173e-09 -2.40823570959958e-09 -4.51645147951635e-09 -7.7221412209288e-09 -3.63121471876787e-10 8.91976020933093e-11 -3.34070120047334e-09 -9.77033552815328e-10 -7.50660720820642e-10 5.12104017849445e-10 2.1374490916108e-09 -3.16768938803273e-10 8.41335509038728e-10 2.83134137167842e-09 1.74211384951634e-09 -5.43651447640124e-10 -1.70588962007971e-09 -1.39768562872267e-09 4.3190556972726e-09 -6.68499588443717e-10 1.12318546084748e-09 4.61774633904177e-09 -1.77110571239094e-09 1.77770240077471e-09 9.27761709305922e-09 6.31216610869005e-09 -2.94064704961043e-09 -3.42561996546832e-09 1.0063677983961e-08 8.36646104330596e-09 -2.47917926064059e-09 -2.11854317293539e-08 2.25283840848027e-09 -7.60121538594223e-10 -3.74712140624932e-08 -1.04707636818521e-09 2.48730909454603e-08 -4.01933200720309e-09 -3.80146378817572e-09 -2.01733337840895e-09 2.5241360518397e-08 8.96562400212485e-08 -6.20736845846716e-08 3.55215131037092e-09 -5.58618609042626e-09 1.76481138156459e-09 7.20874031117623e-09 -7.63609638839268e-10 -5.35140651501401e-09 -8.05786290605972e-09 -6.64037758976291e-10 1.79078319834464e-10 1.03266741073931e-08 9.06146501202367e-10 -1.36474509821116e-08 8.4238815856712e-09 -4.40627505682861e-09 -1.03841474312358e-08
"R2020" 5.8276909286114e-10 -1.38218928668967e-10 -1.93274808403006e-10 -2.6240443620242e-09 7.60655038817132e-10 -2.27389965958242e-11 -3.31749980934223e-09 -2.6750108043682e-10 2.63322438643406e-09 -1.14813729031432e-09 1.4211980856889e-09 2.02916368352139e-09 4.96517404035629e-09 3.20791314630824e-09 -6.46619346427107e-10 1.27698726815823e-09 2.25094546730286e-10 -5.85501393649486e-10 -1.55488695517066e-10 6.67760098015841e-10 -2.70530834353823e-09 -9.3195962876987e-10 2.2980743752768e-09 -2.06099425156064e-09 -1.58483536731077e-09 3.3246337975354e-09 -3.13647023355606e-09 8.19727061792588e-10 -1.50389758762729e-09 1.72880501343086e-09 -1.13596783230362e-09 -2.36701148411433e-09 8.25350585932481e-10 -7.38838931830597e-10 -7.68673625401587e-09 -1.19106891677286e-09 1.93192262339884e-08 3.70289710940079e-09 -6.61709403573307e-09 -6.03984537609277e-09 7.02921421093465e-09 1.59600872213548e-08 -6.04039849592747e-10 8.48902761826977e-10 2.62875571507085e-08 -1.12171376505614e-09 -1.96997535914685e-08 6.5620650256782e-10 3.76237403733923e-09 2.83478420593839e-09 -7.60667501909612e-08 -6.20736845846664e-08 1.14497356912335e-07 -1.68381063231007e-09 2.0131199108531e-08 -7.94484328826524e-10 -1.46341564928607e-08 -1.23083842397861e-09 3.74634561841502e-09 -5.83178623827563e-09 9.71676587272393e-10 -3.41435515760188e-09 -2.78751398635547e-08 -6.98054057376646e-09 8.08081520240459e-09 -4.90893280180447e-09 4.61524689623523e-09 9.28221162861792e-09
"R2021" -9.06774977232977e-10 6.07337992506714e-10 8.75991000345688e-10 1.16941962133846e-09 7.89015414868775e-10 4.79490838388037e-09 7.60677540381031e-09 -1.48003475270466e-10 -4.69164256907411e-09 -9.92769174998696e-09 2.1791729169045e-09 5.32549275388333e-09 -4.41649559256921e-09 -2.75495101873256e-09 -3.61405958394698e-09 -1.71512284644999e-09 -1.37367747534193e-09 -1.2189826749001e-09 5.95746671064111e-10 -1.38443241170778e-08 -1.19509308953887e-09 3.62586021185147e-09 -2.12687025414292e-09 1.238398654697e-08 1.71916985651076e-10 -1.33120308407343e-09 -1.98904405389373e-09 -1.65173473138862e-09 -3.13526389760616e-09 -1.01084660084269e-09 1.14311399063225e-09 1.2357092705444e-09 2.63860107623313e-09 4.10121047506705e-09 -1.11598052745888e-09 -1.05650642832203e-09 1.31419369660133e-09 -5.67419432371833e-08 -2.87831507414313e-10 2.68308607465226e-09 -8.58822870092335e-09 -7.09432521572033e-09 3.14855626452757e-09 -1.5170972689904e-09 -4.49414261571872e-09 -1.63441398981114e-08 3.65141191152047e-09 4.83402069533213e-10 2.86246284250294e-09 1.77928131506597e-09 3.59576465166968e-10 3.55215131037296e-09 -1.68381063231067e-09 5.57059514417703e-08 2.14359058527881e-09 2.6144327918743e-10 -4.33456246024701e-09 2.10656538794211e-09 9.93807996408471e-10 -1.08808593165074e-09 -1.09501962095515e-09 3.80087670467907e-09 3.74877874835139e-09 5.27990146655514e-10 -3.94832390691216e-10 2.73177840881349e-09 -1.6433016192609e-09 -1.04066727542009e-09
"R2022" -2.61940969949954e-10 2.38977834906154e-10 1.89215890378246e-09 1.313836877086e-09 1.06868852304463e-09 5.9064577931484e-09 -2.82234559952707e-10 -1.23064765763242e-09 5.28627009140571e-09 -3.2848048369202e-09 -4.2150573056663e-09 1.91415067526215e-09 -3.8860257636741e-10 -3.82956061039472e-10 -4.28053102454564e-09 -5.59046233845738e-09 1.60411449506036e-09 -6.46854323599585e-10 2.30742764852749e-09 4.53196867628767e-10 1.43004581207753e-09 4.39406011168681e-09 -3.618370471393e-09 -5.95184586524995e-09 1.54039243796677e-09 -1.3470849123749e-09 -4.70953505743403e-09 2.07431567113599e-10 -2.97081766687688e-09 -8.92256493656473e-10 3.00227669338307e-09 5.16071838570238e-09 1.98292011700277e-09 -1.24008794240113e-09 3.6761481623838e-10 4.74981872221699e-09 1.1249992927434e-08 -2.89174631629322e-09 1.21277797661494e-09 1.25940051078094e-08 3.98273938169653e-08 -6.1295717136195e-09 7.45997584657082e-09 -1.18490261498534e-08 5.97030286068868e-09 -3.9469929331589e-09 3.70732774952155e-09 -2.44759070866793e-09 -6.05431177957759e-09 2.68173990718996e-08 -1.05452530499121e-08 -5.58618609042605e-09 2.01311991085329e-08 2.14359058528066e-09 1.48181201175157e-07 -1.19943099873192e-08 -8.3102135133413e-08 -9.11987599307775e-09 -8.03780708105145e-09 -5.89135827176846e-09 1.47838298708376e-08 5.36458825340991e-09 -8.23244380335358e-09 -9.02391331552572e-08 -1.68875471437121e-10 -3.19498649824892e-09 3.14284468300325e-10 -2.13744069148935e-08
"R2023" 1.08552671083175e-09 -1.95106822056252e-08 6.50591501846808e-09 -6.09665470761354e-11 -3.31807975866114e-10 -7.94188487506369e-09 1.80877596831642e-09 1.75731386232651e-09 -1.25864690745213e-09 4.41263726660086e-09 3.84561208841137e-09 -5.08077080436874e-10 -2.28222338817281e-09 -3.43471180496642e-09 5.91600227180563e-09 3.16358220235993e-08 1.42741233801641e-10 -4.25936501812198e-09 7.60558250254183e-09 -1.91249921495959e-09 -5.87914354218115e-09 -5.59632751291934e-08 1.53731416969121e-08 3.21502856467763e-09 -1.45124152593372e-09 -1.54147495755684e-10 3.68996122003767e-09 6.78717056472155e-09 6.81162413581011e-09 3.99807785504255e-10 -1.74252345701114e-10 -8.75836924194792e-11 -1.91554698734208e-09 -4.85377441635605e-09 -2.4652687536338e-09 2.06766735248479e-09 -2.18227372683296e-09 1.17606822661254e-08 1.76230450082908e-10 -1.39789100910133e-09 7.96680191886276e-09 5.60423529837828e-10 -1.35620417214331e-09 -1.61225681907142e-09 -2.32809320180735e-09 3.16934326379016e-09 1.2162248298313e-09 -3.39706374753797e-09 7.94262022656343e-10 -6.34889819330987e-08 -7.42376250129851e-10 1.76481138156478e-09 -7.94484328824946e-10 2.61443279185302e-10 -1.19943099873155e-08 8.79452579925103e-08 9.09317434934276e-09 -1.97571236354501e-08 5.09537694128275e-09 4.7906720315364e-09 -1.02698845123338e-08 4.73151001929909e-09 6.83938313685913e-09 -4.6444504066845e-09 -2.56471113380707e-09 -2.48403803622457e-11 -2.44733679631655e-09 -5.02275295442628e-10
"R2024" 7.73214109616143e-10 -2.84814331190487e-09 7.55234357379406e-10 -4.9391114249442e-09 -4.36866151979826e-10 -5.07796546305256e-09 -3.49828771560517e-10 2.15088594125978e-09 -6.65795589175687e-09 -3.2023473201916e-10 -2.04189804301599e-09 -1.71617581707164e-09 3.16569703322068e-09 -3.51591486438026e-11 8.46729689113197e-10 7.84539319647528e-09 -1.58193459651559e-09 1.67803628073565e-09 -3.08673359604404e-09 1.59743692495009e-09 -4.02982158113161e-09 -2.07054675863442e-09 -5.07015198943802e-09 9.46873577017304e-09 6.12866856998595e-10 1.54803447020216e-10 1.39557387750738e-08 -4.82892064869206e-09 -4.16651509007917e-09 4.53776252365318e-09 7.07375555903364e-10 -6.4176940872452e-10 -3.65372260061413e-10 7.39167651909339e-09 4.17350866351565e-09 3.20204185019632e-09 -6.23800560611331e-08 4.8815196874914e-09 1.04382937388979e-09 -1.07133197687744e-08 -7.35948536603037e-09 7.76128233272319e-09 9.95624679491237e-10 -3.75634541699987e-10 -5.46000842176946e-09 2.0707890686675e-09 -3.02132678053749e-10 -1.34244501348993e-09 2.5211862709104e-09 -5.02352342062538e-08 6.11610635177983e-10 7.20874031117838e-09 -1.46341564928562e-08 -4.33456246024612e-09 -8.31021351334147e-08 9.09317434934326e-09 1.79102875452927e-07 2.13311686644168e-09 -7.56903006237761e-10 2.38067046405869e-08 -2.1218440461353e-08 -4.7006766808005e-09 1.86824867499773e-08 1.85072659142456e-08 -2.9379328986242e-09 3.33739033889326e-10 -1.35218423438967e-08 5.9339076191017e-09
"R2025" -3.05321516470165e-10 5.69462900043176e-09 -3.09845204913871e-09 3.29190623637562e-08 1.13469638039781e-09 -6.04991115396486e-09 1.21388644983184e-09 9.43658752352344e-10 -1.54788130012911e-08 1.0898855930995e-09 -1.84743747191929e-10 4.79445999369828e-09 2.55215276528847e-09 -1.67113948059849e-09 3.71422725022079e-09 -2.17413044201273e-08 1.06201755532951e-11 -2.25940938067072e-09 2.25234817758804e-09 4.70039598210239e-09 2.57499480572317e-09 2.70799474688323e-08 5.51443760776968e-09 -3.36133238216137e-08 -1.05303752868433e-09 -3.91932510399642e-10 1.67194074218488e-09 3.52142829583716e-09 1.24934858479354e-08 -3.24570205152103e-09 1.066657965703e-09 2.74568829283578e-10 -3.16113685416578e-09 -1.15612772778728e-08 -3.65933309162292e-09 -3.05541673463981e-09 6.68284831688218e-10 -9.45120661323874e-08 -7.56829210237212e-10 -3.09631253569018e-08 -5.40225345019667e-08 5.30869289795099e-09 -3.78248817903073e-08 1.65180159194015e-08 1.27344355064852e-09 -3.73823606884409e-09 5.13219621441973e-10 1.02893840035028e-08 2.51938201986132e-08 3.18267588280831e-09 9.10120225444506e-10 -7.63609638839813e-10 -1.23083842397362e-09 2.10656538794514e-09 -9.11987599307759e-09 -1.97571236354498e-08 2.13311686644869e-09 1.49303734536058e-07 -1.11672555174398e-09 7.59878704171757e-10 5.22811824742132e-09 -4.21231476748148e-08 -1.05417104784879e-08 3.08271570842151e-08 1.79786431228411e-09 8.02697658587107e-09 8.99655535203928e-09 -7.09012063314232e-09
"R2026" -4.09058354394113e-11 1.94812111332179e-08 -7.54710814483659e-09 2.27867320241742e-09 -3.31344561744406e-09 2.62726871276213e-09 -7.28658584866788e-10 -2.14943159246773e-09 -1.50563813593534e-09 8.32422849742359e-10 9.50571236052363e-09 6.46600826277938e-10 3.47911129308338e-08 5.36615905759686e-09 -2.56867146486105e-09 6.61638329433386e-10 8.25440562901557e-10 -2.73862284465119e-09 -4.82615920223805e-09 -3.21120765297898e-10 -3.73381913456476e-10 3.25787991424988e-09 3.99212653646219e-09 2.50844908833214e-10 -5.32952839600976e-08 1.22333311599791e-08 -1.05419426151946e-08 -3.10407432249902e-09 7.76246712108158e-09 1.38299838755322e-09 9.69360402849089e-09 -2.27396504846919e-09 2.35677653376157e-10 -2.12740960070205e-08 2.64093186166845e-09 -6.98004108268217e-08 4.46839467403512e-09 -6.22656809275924e-10 1.27785500247943e-08 7.97471456101016e-10 -4.48003722870423e-09 -1.3025749852687e-08 1.38755277640416e-09 2.38936608119309e-09 -3.87012907294011e-09 -1.38582294923903e-10 -5.18485897513984e-08 5.38652194674544e-09 -2.82287220176865e-09 -8.1884335282968e-09 8.68950304846108e-09 -5.35140651501309e-09 3.74634561841491e-09 9.93807996409496e-10 -8.03780708104879e-09 5.09537694128229e-09 -7.56903006238851e-10 -1.11672555174471e-09 1.03881481159339e-07 -8.55449637787758e-09 1.0352373144705e-08 1.2360027433458e-09 -4.47573360867817e-09 5.62482714486966e-09 6.57906316209106e-09 7.54441678621231e-10 -4.01650694683037e-09 1.29031370608236e-08
"R2027" 3.62263401454339e-09 9.32280026527613e-09 -1.81669078284197e-09 -3.55130912130881e-10 -2.90650786435381e-09 -4.35529133929878e-09 2.44145946530052e-10 1.11656647857146e-09 -3.72212949482537e-09 2.24684117769355e-09 -7.76997478808924e-09 6.48911085668389e-11 2.52862489874725e-08 2.20418594687879e-10 -4.89425329890479e-10 2.73492587002232e-09 -4.0150134918368e-10 3.05796437226938e-09 -1.88793906415898e-09 -3.29104756345398e-10 8.41119851665307e-10 1.48210107033057e-09 8.11984882210648e-10 1.07004111239961e-09 8.27829912220298e-09 -1.43744884856245e-08 8.82416561673374e-09 -2.50313644940551e-10 4.30938367307757e-09 3.36455397442188e-09 -2.89357743028547e-09 -4.66730017034272e-10 -1.56651620849394e-09 -7.29531375701886e-09 -7.70769333755915e-10 -4.95393440933055e-09 -2.19656661077991e-08 2.9723413830471e-09 6.30448078647149e-09 1.27099242464909e-09 -1.7750114751039e-09 7.01148050216509e-09 5.88401012616942e-10 1.86725855174578e-09 -6.03052075821743e-10 -5.44162747263699e-11 -3.07999471399038e-08 -2.62766326865046e-09 -3.58865738784685e-09 -1.04361662943171e-08 -4.49691377189603e-08 -8.05786290606353e-09 -5.83178623827103e-09 -1.08808593165189e-09 -5.89135827176643e-09 4.79067203153541e-09 2.38067046405769e-08 7.59878704171814e-10 -8.5544963778791e-09 1.63546102395972e-07 -3.57762097443259e-08 -1.26378098577345e-09 -3.00179440358896e-08 8.0167111477868e-10 -1.0106335318888e-08 8.62526368008961e-10 2.66647995962963e-08 6.60536573827236e-09
"R2028" -1.40614779221019e-09 1.95652038160354e-08 -2.35503532047143e-09 1.13296339542657e-09 -1.94728503010511e-09 9.09506279555788e-10 -1.15940911307653e-09 4.54279259579101e-11 1.12080741229698e-09 -3.83973389117948e-09 1.41989633089208e-09 1.45439892664997e-09 5.88287649621e-09 -1.19106137973568e-09 -6.88562872635209e-10 3.13088763599598e-09 -4.39533328865324e-09 -7.38697617960547e-09 9.64772359834961e-09 9.11551738872047e-10 -5.96781910517224e-09 2.01157058265857e-09 7.75626594239916e-09 -1.65403343883694e-09 -6.4954239445254e-10 3.65122949298072e-09 -6.00762994519845e-08 -2.81462311487415e-09 -4.56076778272817e-09 1.86907144364944e-09 -3.05153284161108e-09 2.19738505886694e-09 1.84409388471431e-09 2.07309824618086e-09 -2.84051191168442e-09 -5.25959921219719e-08 -1.41262565045258e-08 -2.75569172344276e-09 2.45857052326757e-09 4.46960852045989e-09 5.72418527332335e-09 -6.0708941083223e-09 -1.91597078131378e-09 -6.07223252252042e-10 4.49491757044859e-09 5.30965813042757e-11 -7.80701824453893e-09 -4.29245470787e-10 -1.61451364951357e-09 2.58609277801161e-09 1.63388302300322e-08 -6.64037758976722e-10 9.71676587272744e-10 -1.09501962095616e-09 1.47838298708357e-08 -1.02698845123334e-08 -2.12184404613516e-08 5.22811824742207e-09 1.03523731447128e-08 -3.57762097443234e-08 1.48354071177097e-07 -1.98412147768602e-09 -7.39422272526418e-10 -7.2742073436547e-09 1.81510041092543e-09 -5.88743006506899e-10 -1.51246372326964e-09 -2.64731432314274e-09
"R2029" -3.33887818232395e-09 -3.36390348251226e-09 -3.29472519068121e-09 -2.66032225668497e-09 3.65376453163047e-10 -1.64627588362159e-09 -3.4753003980642e-10 1.64497248587934e-09 4.43154873463752e-09 -5.35837980351376e-09 2.63692871009614e-09 -4.10790097756045e-09 -5.14939682612395e-09 5.93409870437663e-11 1.28166517793076e-09 -6.94862077556369e-10 1.52050808546749e-09 7.43454210298181e-10 -2.15140960768534e-09 -3.83553115296532e-09 -2.77906482051494e-08 -4.03057762899685e-10 5.46266266808247e-09 7.16100765605906e-09 1.02811432167794e-09 6.58403460779584e-09 -3.08579271889061e-09 -1.1963745755415e-08 8.51797141126178e-10 1.45055436997562e-08 -1.53932472061544e-09 -1.13856403163022e-09 4.09760386902244e-09 1.39230564272424e-09 8.78831601014062e-09 2.25481314801733e-09 -1.39925263711567e-10 -1.07348062369923e-08 1.52701759862397e-09 -1.26731427625843e-08 -3.29310255941372e-08 1.36819174637859e-08 1.75921756248597e-09 -2.9557402640123e-09 -5.08467031118661e-09 8.80812160033065e-09 1.86128746381778e-09 1.2934358857186e-08 -1.00328745968242e-09 7.21537030025336e-10 1.14572010681202e-09 1.7907831983239e-10 -3.41435515760464e-09 3.8008767046773e-09 5.36458825340874e-09 4.731510019297e-09 -4.70067668079871e-09 -4.21231476748313e-08 1.2360027433457e-09 -1.26378098577248e-09 -1.98412147768268e-09 1.81131679582731e-07 -3.05926931875931e-09 -6.00441975540626e-08 -1.59437699894796e-09 1.23328696427898e-09 -1.58096184264806e-09 8.50212204653343e-09
"R2030" 6.90877379503432e-09 1.19365527158807e-09 -5.19690814310219e-09 -1.30244319329413e-09 5.6289394799958e-09 -3.72196583721673e-09 1.68098816660581e-09 -1.17098388935228e-09 -4.06804825742516e-09 -9.52445705885464e-09 3.8500159779633e-09 1.54300434272686e-09 -2.03089231194601e-08 -7.12015133116975e-09 5.21398108246594e-10 -3.12220671248981e-10 4.27937617481284e-10 7.22865109532009e-09 -1.44355437609579e-08 -3.43466479823325e-09 -1.09815221594422e-08 -2.07394302573151e-09 6.31990620092179e-09 8.50045041139669e-09 3.20313416327784e-09 -4.69083648312374e-10 4.01067909556408e-09 -2.78833133139527e-09 -2.31845647468148e-09 3.71850174517791e-09 -1.50125339483258e-09 -2.20926446426946e-10 -2.94204472281737e-09 6.44348237197509e-09 -3.8889388228917e-08 -9.29730355867718e-10 -1.34006556360491e-08 7.42370591304823e-09 2.15433387693001e-08 9.28661136040976e-08 2.88300335130516e-08 -1.43881108783092e-07 5.59714333776939e-09 -6.21973660097506e-10 1.40518529901578e-09 5.94225564032824e-10 2.43390738122724e-08 -2.13962263443687e-08 -2.38441246049509e-08 -6.93339361227991e-09 6.42846600197992e-08 1.03266741073965e-08 -2.78751398635538e-08 3.74877874835043e-09 -8.23244380335353e-09 6.83938313685716e-09 1.86824867499769e-08 -1.054171047849e-08 -4.47573360867492e-09 -3.00179440358852e-08 -7.39422272526067e-10 -3.05926931875985e-09 3.10923223492765e-07 -1.06474686237545e-08 -4.34867505896315e-09 -3.43971446504247e-08 -1.18944618288296e-07 -5.42202371463492e-08
"R2031" 1.83376332421538e-11 5.22098555255787e-09 -3.22440087572985e-09 1.12063711732082e-09 -1.48305234667671e-10 1.46306960118889e-09 3.85664445771771e-09 -2.82255232513828e-09 -1.03588702384073e-08 6.70979045266754e-10 2.47873036943239e-09 1.36267531025776e-09 -8.73785633519864e-10 -1.01544379279943e-09 1.19922039443919e-09 9.80774162944398e-10 -9.03960368753231e-10 -1.54972724255919e-11 1.31153354887962e-09 -6.06468434580821e-10 8.37475189358622e-09 2.60155926992907e-09 3.47821673466582e-09 5.36873296387141e-09 -8.63736671921908e-10 -2.95686735431904e-09 2.12149783909445e-09 -1.84844820761264e-09 3.55368172497961e-09 -5.34161716020952e-09 -4.58188107378099e-10 -2.73839588744151e-09 -2.08083154503169e-09 -2.52036364009515e-09 -1.37392922637514e-08 -6.69177449773494e-09 -3.28094079440267e-10 -1.76790552082634e-09 4.96688918088477e-10 -7.14673176771679e-09 -7.7192004583448e-08 -6.35838096123738e-09 -9.19027561173373e-09 2.10662296355244e-08 -5.43284149322187e-10 -1.78531702753566e-10 -1.46163076928869e-09 4.95930639651612e-09 6.65392200724983e-09 -3.27716167846014e-09 2.71238131253196e-09 9.06146501206641e-10 -6.98054057376727e-09 5.27990146656214e-10 -9.02391331552688e-08 -4.64445040668303e-09 1.85072659142389e-08 3.0827157084214e-08 5.62482714487208e-09 8.01671114778984e-10 -7.27420734365274e-09 -6.00441975540631e-08 -1.06474686237537e-08 1.52950644551328e-07 1.11447241144054e-09 4.17625274832508e-09 1.19178320881956e-08 6.58492161029366e-09
"R2032" -7.69106789979595e-10 -3.00456200642168e-09 8.01280643423087e-10 6.81448998879952e-10 7.43506800720344e-11 -2.55109314893826e-10 2.91147183331002e-10 -1.10931524132677e-09 3.13259083926703e-10 -2.58677060871765e-09 1.0650872185499e-08 -6.18784221959175e-10 3.15055855400115e-09 6.98776605022159e-09 6.12126485097163e-10 -1.00737826364364e-09 3.7251039287009e-09 -1.84063663729514e-10 -2.88453788745898e-09 7.42089902592333e-10 2.37371352003507e-09 7.38726643826799e-10 -2.17519897394709e-09 2.95847894237269e-11 -7.61185352278727e-09 -1.80761334045155e-09 4.28818276460716e-09 1.29483775191181e-10 -5.42886783725477e-09 -1.82049105736654e-09 -3.64880413454101e-08 -5.03624600404672e-09 1.68200939904021e-09 -2.04673317288534e-09 1.53140403406162e-09 -5.26391528218875e-10 3.1078144542829e-09 -4.14436924676656e-09 3.46972987054421e-09 5.18411956235688e-10 -1.27713903333456e-09 -9.24996837734292e-09 8.00970929974154e-10 1.39981936958715e-10 3.14125490600523e-09 -1.00699044417811e-11 -1.35585443545905e-08 3.18489350557615e-09 -1.12679673909147e-09 1.75013680555657e-09 -1.44329399434753e-09 -1.36474509821071e-08 8.08081520239708e-09 -3.94832390689675e-10 -1.68875471436845e-10 -2.56471113380908e-09 -2.93793289862305e-09 1.79786431228383e-09 6.57906316209189e-09 -1.01063353188878e-08 1.81510041092345e-09 -1.59437699894398e-09 -4.34867505896324e-09 1.11447241143983e-09 6.04440295761872e-08 1.68559884409736e-09 -4.46426459150887e-09 6.94070710302452e-09
"R2033" -3.00852536181823e-09 -1.35760175253567e-09 4.06052503794957e-10 4.8809388420388e-09 1.03906372998063e-09 1.91430589475433e-09 -2.19735632485783e-09 -5.93225284108123e-10 1.82172459257612e-09 2.75093435185925e-09 3.23532075168209e-09 -6.73329487361499e-10 -1.27696018099957e-08 3.32924952074071e-09 4.93227334914265e-11 3.08497580796827e-10 -4.0458633422449e-10 -2.25733137430343e-09 -1.45845266433779e-10 1.00101884159339e-09 2.89295370613986e-10 -2.17568440728573e-10 -3.53928700075009e-10 -5.41934874456705e-09 -2.02983148682786e-09 2.1515011021224e-09 -8.70816399019307e-10 9.45916304666779e-10 -1.40933581995321e-09 8.53159923323944e-10 -3.57896752663747e-09 -1.1787731523768e-09 1.8999096839824e-09 2.04210128221559e-09 1.39655708602847e-08 3.28499756283794e-09 -3.56014205592591e-10 -7.64197377423519e-09 -6.14665496131334e-09 -3.01687500542905e-08 -1.02605612840281e-08 -8.15481041529842e-09 -6.55749087212893e-09 6.39414503535557e-09 -3.42858892112402e-08 -2.64490655220392e-09 2.46238867374185e-08 1.10093476437346e-08 1.88449616445468e-08 -7.52195350289614e-10 -4.92312319016035e-09 8.42388158567172e-09 -4.90893280180395e-09 2.73177840881346e-09 -3.19498649824922e-09 -2.48403803625231e-11 3.33739033886531e-10 8.0269765858711e-09 7.54441678620470e-10 8.62526368008183e-10 -5.88743006505724e-10 1.23328696427891e-09 -3.43971446504263e-08 4.17625274832459e-09 1.68559884409811e-09 3.80811957580195e-08 1.23408625521649e-08 8.55581227408432e-09
"R2034" -2.51472121447013e-09 5.4288229829815e-10 4.23687675254955e-09 1.93596197191216e-09 -1.62573668003613e-09 -4.09563643535778e-10 -2.42240934110968e-10 7.69660990671704e-10 9.18898884039828e-10 3.70055829446508e-09 -3.86193426945855e-09 1.65765513857081e-10 7.53845287648877e-09 5.00206114357398e-09 -8.88750520358841e-10 -5.04982586992753e-10 -1.15122010481636e-10 -1.83190268724608e-09 7.60478320770908e-09 8.71700944646777e-10 9.05334251735826e-10 1.48457190232705e-09 -7.4703844181627e-10 -4.37958815074454e-09 1.96745776358171e-09 -6.55520114430565e-10 -4.5701955390071e-09 1.18145731871429e-09 -8.38476417399123e-10 -1.31845677456099e-09 -5.59656321003958e-10 1.55304679709743e-10 2.82972939232598e-09 -3.24232751655066e-09 2.32068774865241e-09 2.23106876232628e-09 7.7149005016771e-09 -6.34812668099636e-09 -9.51767530252774e-09 -4.05626337355891e-08 -1.40883991938666e-08 6.53978832186487e-08 -5.64314547003708e-09 5.34780341976142e-09 2.91816393886760e-09 -1.20457841733155e-09 -6.37584207014097e-09 -1.43481087733596e-10 1.62072371770356e-08 4.69417115689001e-09 -3.43870898272789e-08 -4.40627505682481e-09 4.61524689623346e-09 -1.64330161926154e-09 3.14284468302725e-10 -2.44733679631634e-09 -1.35218423438981e-08 8.99655535204062e-09 -4.0165069468306e-09 2.6664799596292e-08 -1.51246372326744e-09 -1.58096184264758e-09 -1.18944618288294e-07 1.19178320881929e-08 -4.46426459151383e-09 1.2340862552165e-08 8.19807812823875e-08 5.71628812595847e-09
"R2035" -1.39266462002883e-09 -1.94420666402417e-09 2.17339195422863e-09 4.21762095187765e-11 -4.24534050389034e-09 -4.06137774705615e-09 -1.03819109697102e-09 2.70714084706953e-09 -4.96751317624728e-10 1.45781998621008e-09 1.69376798996125e-09 3.29277079057118e-10 1.21227081602646e-08 4.64851587851462e-09 2.93520444188687e-09 3.79716451639588e-09 4.25652017694205e-10 -2.16548766823156e-10 5.73663442208249e-11 -5.94365822362272e-10 2.95011713515188e-09 -1.99280509065389e-09 -3.43372207838346e-09 1.42234100728203e-09 -4.92956943303927e-09 -2.40227717578679e-09 3.18880709561643e-09 1.28473170681119e-09 2.67462321222394e-09 -8.35828641309996e-10 4.565623045505e-10 -4.44470421354716e-09 -7.23975591875297e-10 -3.04889623949753e-09 1.64116224672477e-08 -4.47835702112149e-09 5.28701734249191e-09 2.1802261533377e-09 -2.85052597913809e-09 5.98377730924237e-09 -7.18333841225202e-09 -5.82644218133607e-09 5.05502585980728e-09 -3.57959158295104e-09 -6.81446747128214e-09 1.54000805781377e-09 -2.00516734218927e-08 1.40609851032588e-08 -1.23636754298804e-08 -2.66914258584242e-09 -2.68257037616502e-08 -1.03841474312391e-08 9.2822116286203e-09 -1.04066727542111e-09 -2.13744069148922e-08 -5.02275295442857e-10 5.93390761909969e-09 -7.09012063314462e-09 1.29031370608245e-08 6.60536573826735e-09 -2.6473143231425e-09 8.50212204653746e-09 -5.42202371463539e-08 6.58492161029268e-09 6.94070710302604e-09 8.55581227408435e-09 5.71628812595694e-09 5.22898313828508e-08
