# Supplementary material for: NODDI and Tensor-Based Microstructural Indices as Predictors of Functional Connectivity
Source: PLoS One. 2016 Apr 14;11(4):e0153404. doi: 10.1371/journal.pone.0153404 (PMC4831788; doi:10.1371/journal.pone.0153404)
Supplement: S1 Data — a) Functional connectivity matrices, both fMRI and EEG connectomes across all subjects, in the form of precision matrices and b) structural brain connectivity matrices across all subjects and microstructural indices. Columns and rows are named according to the corresponding brain region that represent. (ZIP) [file pone.0153404.s001.zip › DATA/EEG/41/precShr_EEG_wholeTS8_13.txt]

"C1001" "C1002" "C1003" "C1005" "C1006" "C1007" "C1008" "C1009" "C1010" "C1011" "C1012" "C1013" "C1014" "C1015" "C1016" "C1017" "C1018" "C1019" "C1020" "C1021" "C1022" "C1023" "C1024" "C1025" "C1026" "C1027" "C1028" "C1029" "C1030" "C1031" "C1032" "C1033" "C1034" "C1035" "C2001" "C2002" "C2003" "C2005" "C2006" "C2007" "C2008" "C2009" "C2010" "C2011" "C2012" "C2013" "C2014" "C2015" "C2016" "C2017" "C2018" "C2019" "C2020" "C2021" "C2022" "C2023" "C2024" "C2025" "C2026" "C2027" "C2028" "C2029" "C2030" "C2031" "C2032" "C2033" "C2034" "C2035"
"R1001" 1.63288702040844e-08 6.59498371376579e-10 -4.53218450771888e-10 1.0876687830888e-09 2.57264684186886e-09 -1.14011782012287e-09 2.21230927107588e-09 -3.17922095612899e-09 -8.20552987298281e-10 -5.97391950388861e-09 -1.13700416833357e-09 3.09593490708285e-09 -4.12624577373247e-09 -1.14776024720517e-08 -6.89929525640976e-10 -8.88685801916192e-11 -1.25457438250343e-09 1.07775347099211e-09 -2.75915542850908e-09 -9.83370114991365e-10 5.47118779401479e-09 -9.8492862869369e-10 3.92232032215121e-09 8.01829123808136e-10 1.19145387636965e-09 3.36184134674523e-09 -2.51492055476978e-09 -3.55047929536858e-10 1.72326733908979e-09 -5.58069183343244e-09 -1.6157275045189e-10 2.98796897642702e-09 -4.67907726894957e-09 2.7424578142478e-09 -3.40732104326312e-10 9.74775532903078e-10 -3.41024298207721e-10 -1.87530189150438e-09 -2.33583999083746e-10 5.92757183861349e-10 9.27485329688685e-11 -8.66667357443617e-10 7.79354729351365e-10 2.49450978580489e-10 -9.72672593396938e-10 -4.99677606893614e-10 3.37050060025979e-09 -6.90699033584792e-10 -7.73348812083791e-11 -8.18433271752757e-10 7.93885661216829e-10 2.73131391203653e-10 -3.56675146454456e-10 1.16884536455972e-10 8.35084580140418e-12 1.47274572937763e-09 -5.81622460107683e-10 5.99782762212789e-10 -1.15983370294961e-09 -6.12090735768696e-10 1.19280440421268e-11 -1.00637345728754e-09 3.20444706573979e-09 -2.10320388406627e-10 -6.92895319751956e-10 -6.49462198094126e-11 -1.14166765922423e-09 -9.73227792805188e-10
"R1002" 6.59498371375779e-10 3.66990529339287e-08 -1.05419425039699e-08 -2.15116708414882e-10 2.1586335857368e-09 5.52936387313458e-10 -8.9120138745853e-13 -2.50241899840652e-09 -1.90046672524371e-09 1.28301414215661e-09 -2.37657285759171e-09 -2.48976664177611e-10 -4.0963019341437e-09 -1.66468761775722e-09 3.34636092785201e-10 -2.78049994159003e-09 -1.98519893238232e-09 8.37476437334983e-10 -2.08563694541068e-09 3.88862988679563e-10 -5.87022579007754e-09 1.06614963770202e-08 9.17804230198089e-09 1.76179042141601e-09 -4.78968003736773e-09 1.5333907427637e-08 -5.03075093965287e-08 -2.77247770561753e-09 1.3800113707791e-08 -4.62103921712836e-10 2.42275567896059e-09 3.31984238312638e-09 1.64663238046351e-09 -1.69567128519335e-08 -1.46966722533523e-09 -2.26130722953647e-08 -3.83059895109775e-09 4.66037248082056e-10 2.23103637823398e-09 3.41361964561565e-09 -1.90263657372239e-09 -1.61272522461118e-09 -2.81967204462445e-10 -1.30976911828669e-09 -2.48352019574033e-09 1.07210128217405e-09 1.398795964056e-09 2.65708429011494e-11 -2.95166418830594e-09 7.73804615143158e-09 -4.26514138301826e-09 4.58790463036288e-10 2.00593828903628e-09 -4.06789115917777e-11 2.57550677579298e-09 -1.00885708627568e-08 -4.37719638372035e-09 1.00783811516055e-09 1.50908715211053e-08 5.25034294727331e-09 1.90639683631191e-08 1.66434222257932e-10 2.73261388088766e-09 1.93089262723325e-09 -2.50359111966972e-09 -1.3394587876084e-09 9.03576301439153e-10 -2.44458725918927e-09
"R1003" -4.5321845077079e-10 -1.05419425039706e-08 3.92688496775596e-08 2.01719331256163e-09 3.04144475400107e-10 6.34325625838609e-10 -3.38473059618166e-11 -1.11341445788187e-09 6.69424350748117e-10 -2.31940260802853e-09 -3.13595459837105e-10 3.74267129793988e-10 -1.62637155010007e-10 1.19209952840769e-09 -4.65891525412074e-10 3.25561547968984e-09 -5.36407691203676e-09 1.79006462641135e-09 -3.01365482058867e-09 -8.16455853785561e-10 1.1392448422912e-09 -5.63705264206773e-09 -9.87224814263151e-09 -7.81611376784729e-10 8.2738670616439e-09 -1.67238877946406e-08 3.60862641282564e-09 -2.03161654196292e-09 -1.57750666445596e-09 1.23446184319133e-09 7.35480484094822e-10 -1.22052429111453e-09 2.78813334703647e-10 5.82790156428642e-09 -2.00465247882514e-10 9.44714496937174e-09 3.9518839843447e-09 -1.41125832467692e-09 -8.06129306464658e-11 -8.2351749276551e-11 -4.84961425015165e-10 -6.52953022291948e-10 -1.92453548083864e-10 -2.72478565675094e-10 1.38171604911262e-09 -1.73342488460184e-10 -4.87194225599352e-12 9.63909166337892e-10 -3.47575419545821e-11 -3.22220237217187e-09 3.93520692599942e-11 -5.94738025350924e-10 8.9475738537398e-10 7.44789383559207e-10 5.09783831440434e-10 4.89272028590509e-09 -2.21527476360247e-09 -6.70311250452207e-11 -9.21549962124587e-09 -3.17354480167902e-09 -4.51580013879249e-09 -6.7846795060628e-10 -1.88553030733169e-09 -6.18012419432880e-11 1.14764379855811e-10 1.72402551340133e-10 -5.60789215146089e-11 7.95453208505908e-10
"R1005" 1.08766878308935e-09 -2.15116708414618e-10 2.01719331256128e-09 6.24120911988242e-08 -7.2936655877177e-10 2.03407506616488e-09 4.3726614651493e-11 -5.37461512369501e-10 9.76117353187647e-09 -1.39564164985823e-08 -1.55887178108614e-09 6.93443575753394e-09 2.10685401886486e-09 3.59895188651713e-09 -2.5971710047873e-09 -2.14448669696223e-09 -1.32631736808333e-09 7.22453636217253e-10 2.26292250113991e-09 -1.09888935646341e-08 3.59781961907732e-09 -1.20499721076573e-09 4.91694577765503e-10 -2.06589329576295e-08 6.88633837789801e-10 -7.53093782792406e-10 -8.38917627442351e-10 -4.13433663155155e-10 -2.8296286037074e-09 -1.48109120226357e-09 -1.07557728599389e-10 -8.72605099679406e-10 -5.46546287930963e-10 6.92314959329285e-10 6.53613551449033e-10 9.92983539660019e-11 -1.26628402507656e-10 -5.21457431204125e-08 2.49759468083518e-09 3.43877439686592e-09 7.14589919943643e-09 -9.68743062878996e-09 -1.08591373458124e-08 5.60499490716216e-10 6.08149196570507e-10 1.48911153564869e-09 1.67285266948762e-10 3.02522778212417e-09 1.61967113386612e-09 -1.15857647492539e-10 1.28168921726219e-09 -5.39252774093261e-10 2.41291894820822e-10 4.76175740009814e-09 3.20064363071166e-09 2.90827776205215e-09 -1.27849152712555e-09 7.00639615506466e-09 -1.11414088677345e-09 2.59129722964308e-09 -1.20880274089359e-09 3.24499828758367e-09 5.55744021193658e-09 -4.722294267169e-09 -1.63514514368225e-09 -4.23758954935298e-10 -7.79209058528381e-10 -3.14577358981426e-09
"R1006" 2.57264684186902e-09 2.15863358573695e-09 3.04144475399989e-10 -7.29366558771633e-10 1.35749407644963e-08 4.8580390243156e-09 6.87655979842448e-10 -1.30007728448148e-08 -3.7913699726336e-10 -1.90229696331014e-09 4.64825896497896e-09 7.23240587362016e-10 -1.69770094031721e-08 4.99693470661376e-09 -9.71232531564036e-10 -2.86707274113304e-10 -7.16563166644054e-11 1.88955320490978e-10 -8.18078103143440e-10 -2.82377120921615e-10 -2.1259299477738e-09 5.81113176003294e-10 7.62994282455885e-10 -2.08004836611754e-10 6.60393273819338e-09 7.48498666178741e-10 -6.10741933811867e-09 5.3161703204322e-10 9.15372518230564e-10 -7.29240297870226e-10 -4.44103886054749e-11 -4.3291846990374e-09 9.328923599268e-10 -1.08732470065327e-09 -1.41302382267861e-10 2.24506155324848e-09 -2.08827331669481e-10 1.49595403944871e-09 -6.40963119085176e-09 1.32274775076393e-09 -2.07295513112589e-10 2.71257932833028e-09 2.30871769395377e-09 1.45634756336568e-09 5.06744915045432e-09 -1.31258266568176e-09 -1.23252709711072e-09 -1.78800607294693e-09 4.03204921576027e-10 1.80111322142476e-09 1.32926895024841e-09 -2.55278521149009e-09 -6.73195513581314e-11 4.63855077662945e-10 -6.48947123261707e-10 -8.73920868302433e-10 4.45749368132122e-10 -1.38598810970635e-09 -2.8855672370369e-09 -1.79054020405729e-10 -1.20868681931962e-09 1.52314091651353e-09 -8.24447192349125e-10 -6.11680062603862e-10 7.57677407714762e-10 1.65496293637203e-09 -1.47018946584211e-09 2.18003608540496e-09
"R1007" -1.14011782012262e-09 5.52936387312946e-10 6.34325625838315e-10 2.03407506616552e-09 4.85803902431535e-09 4.93261289448927e-08 2.50293455329024e-09 -2.79954837726049e-08 3.10072713770377e-10 -2.0708444521059e-08 -1.38659687742316e-09 -5.75037187445182e-10 -3.6764714320333e-09 1.50007900651924e-08 -2.12754939396475e-08 -3.52887429835142e-10 -1.25292068398676e-09 2.11556088293891e-09 5.50483805649961e-10 1.469552009221e-09 -2.45482070597219e-09 2.23492053258527e-09 -2.10747697947916e-09 -6.2942858389074e-10 2.48009261639083e-09 -1.00107052561046e-09 -3.71274264052931e-10 -1.27782592620909e-09 -3.39987674300893e-09 6.17187755924806e-10 -2.72808843552381e-10 -3.55384864485217e-09 1.50579837636265e-09 7.30363577409089e-11 5.22221773443399e-10 1.60539749180445e-09 -1.99288889543077e-10 -1.28780789206276e-09 3.62481808835424e-09 2.83226455969108e-10 1.8793451506143e-09 -1.17951720641445e-09 5.77440925588839e-09 2.91708087716376e-09 -1.75067469063983e-09 -3.14734543946716e-09 2.21384274091599e-09 -1.89910992443377e-09 -1.41098807517122e-09 2.74278687485871e-09 2.5485918303603e-09 1.1510740315788e-09 -7.95381047082099e-10 1.20370308135202e-09 4.75614177922089e-10 -2.45137421842285e-09 -1.17975922474888e-09 -3.38249811500929e-09 -1.69323739695469e-09 1.31238874673359e-10 -1.46716340342872e-09 9.64770549004198e-10 1.45607285387525e-09 -2.15272377218061e-09 1.35020562951067e-09 -4.20104319995154e-10 -1.32470935658202e-09 -2.74032746271501e-09
"R1008" 2.21230927107666e-09 -8.9120138627649e-13 -3.38473059623053e-11 4.37266146502659e-11 6.8765597984258e-10 2.50293455328983e-09 5.81542536095809e-08 1.47652097551584e-09 3.18526314253491e-10 -2.56336066810168e-08 3.28714536371193e-09 4.87196537844601e-09 -8.64066935738487e-10 -4.7558432144437e-09 -3.78536288728253e-09 3.14523649234384e-09 8.60111493001362e-10 -3.47032173588099e-10 -3.73858807141462e-10 -2.16530022859826e-09 1.37186371162288e-08 -3.46185838501271e-09 -3.91643702506063e-09 2.51356993603286e-09 -8.07200788832955e-10 -7.26910406711985e-10 -9.89599721217026e-10 -7.75164942306051e-09 2.25947852819012e-09 -2.1960971271677e-08 -8.5553860651349e-10 -7.08157797013805e-10 -2.50818388475422e-10 -2.79932723364567e-09 1.00876349828994e-10 1.92630715164257e-09 -8.99039427002875e-10 -3.35935783378635e-09 -3.46886882829134e-10 -1.32402071411939e-09 7.42229349423826e-10 2.04404607496127e-09 3.635638866874e-09 2.08912986232326e-09 -8.2207739255156e-10 -2.48729932977842e-09 2.65473668998722e-09 -2.4649499987867e-09 5.43189229692436e-11 -3.12627866142868e-09 -5.44717384193305e-10 -6.56572254495961e-11 1.02039514084327e-10 5.74684116520881e-10 6.59637369142199e-10 2.77880616923295e-09 -1.96472014627031e-09 -3.36367650517943e-09 -1.96226948480807e-09 1.90403232735719e-10 -1.99727684553187e-09 -1.44745899789681e-09 6.04570198705665e-11 -9.72211061140992e-11 -2.08617695216317e-10 3.23418909586115e-10 1.00447076453623e-09 -9.17235604984275e-10
"R1009" -3.17922095612813e-09 -2.50241899840696e-09 -1.11341445788244e-09 -5.37461512369395e-10 -1.30007728448158e-08 -2.79954837726066e-08 1.47652097551631e-09 4.90617537331036e-08 4.87605276177307e-10 3.01780256642176e-09 2.58313983743096e-09 6.09049075402139e-09 1.05129713814452e-08 -4.24292656448069e-08 3.66893931798993e-09 -2.20063775747275e-09 7.83493013256552e-10 -3.2243472737418e-09 -2.35636819409911e-09 -1.89819948903981e-09 6.38439480801068e-10 2.03190888970238e-09 -1.08372421738863e-09 9.71723338377981e-11 -5.89620312679677e-09 8.01076076025095e-10 4.06244169658197e-09 2.40215630007882e-10 1.11016483009409e-08 2.04622420522392e-10 3.60739367859682e-11 4.63431329388566e-09 -3.60265170973018e-09 4.96326566420181e-09 -9.62374623629238e-10 1.3522781001109e-09 2.12402747939134e-09 4.6916809795762e-10 3.15365833951062e-10 1.6759806219656e-09 -1.603184308928e-09 -1.59411426697344e-09 -1.10013711251737e-10 -3.06586579386341e-09 -1.51603083082394e-09 2.07362311435904e-10 1.92563463774116e-09 1.28427399364859e-09 -2.03038483516102e-10 1.87336122219658e-09 -1.97028834553416e-09 1.42081952013033e-09 9.38457358193875e-10 1.37213328976792e-11 1.64932920102279e-09 -2.22793122998065e-09 -3.45791925655555e-09 -2.92702833983561e-10 -4.25164357348209e-10 -6.65479717036957e-10 1.84088375028206e-09 -1.60375866435138e-09 -3.32556785406818e-10 9.38572552601519e-10 -6.71468473251797e-10 -4.67934531398703e-10 1.0120631681895e-09 -4.30611189682698e-10
"R1010" -8.2055298729861e-10 -1.90046672524407e-09 6.69424350749132e-10 9.76117353187616e-09 -3.79136997263786e-10 3.10072713770572e-10 3.18526314254207e-10 4.87605276176952e-10 2.22417961174094e-08 8.12862922123082e-10 1.08842823143154e-09 -2.4272754688959e-09 -1.69783955720293e-09 1.23056969845687e-09 -3.81051009163387e-10 -2.44398733727701e-09 -2.30362025656496e-09 -6.49578057488987e-11 7.73507775693346e-10 -2.04454524757752e-09 -2.55680996627207e-09 -1.22950642273158e-08 7.85256083024513e-09 -1.9977262515441e-08 9.37134590057742e-10 -4.52438291444755e-09 5.69909589839603e-09 3.24610286325825e-09 -4.62750970343014e-09 1.39079745286616e-09 -4.00166150483248e-10 -5.12681329828342e-10 8.31573197661151e-11 4.09974176625712e-09 -1.37067515584495e-11 1.19575247787968e-09 -4.4819491691316e-10 -4.7332915513958e-09 2.26806727790592e-11 -4.8690649681974e-09 9.37702091655322e-09 2.5664979710268e-09 -9.9013427017876e-09 -1.98407091975992e-09 -8.63030384967922e-10 4.60079507353279e-09 1.7255902806952e-09 -4.2872365773438e-10 3.8438603997239e-09 3.61994918721504e-09 2.3399471034656e-10 -4.03722574148928e-10 3.50312501828434e-10 3.56320033786851e-09 3.65059785087746e-09 4.03132601711101e-09 -2.16684171333558e-09 -5.99777490321547e-09 -2.03368609887044e-09 1.00720980068075e-09 -2.05329803049118e-09 1.71142133193438e-09 -1.72218374148395e-09 -5.79383646075472e-09 5.25323598700426e-10 1.31493532039171e-09 -1.34463968353117e-09 4.42485216327502e-10
"R1011" -5.97391950388764e-09 1.28301414215633e-09 -2.31940260802694e-09 -1.39564164985808e-08 -1.90229696330958e-09 -2.07084445210577e-08 -2.56336066810097e-08 3.01780256642135e-09 8.12862922121637e-10 8.54014940308433e-08 -1.67219640254228e-09 -2.29673268201009e-08 -1.02741790478804e-09 -2.21460306552682e-09 1.69827077375969e-08 -6.61527465408842e-10 2.24744276102467e-09 -4.28447262476688e-10 -1.36730256100232e-09 7.80809259961008e-09 -3.89457495396964e-09 4.55077933640343e-10 1.92529948940913e-09 2.61804841826292e-10 1.11616112545076e-09 -4.67594263285637e-10 -2.93074413206437e-10 -1.97120357750369e-09 3.14972378298768e-09 4.45190542060982e-09 1.25066055532407e-09 4.49456674288649e-09 1.00519837648709e-09 -4.01476275930007e-09 -5.36539424446116e-09 -2.07596137405974e-09 -1.04207267576758e-09 1.011405761109e-08 -4.87001864766292e-09 1.84992139671074e-09 2.3946884299593e-09 2.69156790900254e-09 -2.26833536636737e-09 -1.22567633716782e-08 3.78200508305767e-09 4.88969888232914e-09 -4.37397174379295e-09 1.53582472445523e-10 -2.26118028249202e-10 -1.4701561891594e-09 -1.75494462772914e-09 -1.51617060039147e-09 2.9153523594148e-10 -3.73456838059934e-09 -1.18649685300617e-09 5.92557224990997e-10 2.28583627011882e-09 2.95707256962132e-10 1.3245025889467e-09 -1.08369551714272e-09 5.61008630125839e-10 -4.10456971719193e-09 -2.5123732414168e-09 1.09072091557391e-09 -2.17181000742596e-10 1.3030197270352e-10 -1.75265213000636e-09 5.67441964215722e-09
"R1012" -1.13700416833381e-09 -2.37657285759253e-09 -3.13595459836343e-10 -1.55887178108534e-09 4.64825896497959e-09 -1.38659687742327e-09 3.28714536371161e-09 2.58313983743053e-09 1.08842823143172e-09 -1.67219640254262e-09 5.72566336300188e-08 3.05782033907996e-10 -3.18308708218872e-08 -5.27306133408956e-09 1.54071028090019e-09 -1.60574841966742e-09 1.8868452525102e-09 -1.84675465776945e-08 -8.78710486077768e-09 5.92852921191996e-10 3.78859164130131e-10 1.56230790975197e-09 -3.80843440565712e-09 -8.07001646338128e-10 -1.94865382320732e-08 -4.08903461336419e-09 7.19313045669411e-09 9.43267694343027e-10 1.85946272980973e-08 -1.83257077807853e-09 -7.93883145861054e-09 -1.39309147472383e-08 -1.22265670557521e-10 -6.9848104104263e-09 9.51458254328617e-10 -5.55058295252303e-09 4.58782526013332e-09 9.5358685998195e-10 -1.60684038904242e-09 -8.35634239203201e-09 -1.76646239320733e-09 3.89378543658523e-09 -6.5588192793443e-10 3.45584094358533e-09 -1.20382638954067e-08 -7.09173377100701e-10 1.34109228749664e-08 -1.68598312698261e-09 5.28852759719406e-09 1.25960007083817e-09 3.12121294541874e-09 2.45736404728806e-09 -2.43982297395477e-10 3.70860277849255e-10 -1.36223355349101e-09 -2.08951443786505e-09 -2.57756069227417e-09 4.84918897857711e-10 1.03615950132641e-08 -1.81031355182004e-09 5.01653393877128e-09 -9.1982992760792e-10 -1.84691888729116e-09 2.24918226740084e-09 4.58779200718510e-09 4.98518395225165e-09 -1.58871692452424e-09 5.02797206874489e-09
"R1013" 3.09593490708297e-09 -2.48976664177944e-10 3.74267129792603e-10 6.93443575753447e-09 7.23240587361976e-10 -5.7503718744716e-10 4.87196537844545e-09 6.09049075402083e-09 -2.42727546889497e-09 -2.29673268200966e-08 3.05782033908215e-10 1.97756777662349e-08 2.04681591185779e-09 -4.40197157024048e-09 -7.22575963116574e-09 -7.84273783090375e-11 -8.75987778215281e-10 1.17712248497542e-09 -1.28724755486245e-09 -8.66955588208645e-09 3.04021004416335e-09 6.55261981362021e-10 -3.09711618978457e-09 2.08871841105593e-09 -9.6712260244542e-10 6.31195295581812e-10 6.47929324206194e-10 -6.89984233754587e-10 6.69912607190276e-10 -1.41139425899093e-09 -8.34618322488075e-10 -2.16355623858046e-09 -6.30283724315825e-10 2.6285610033766e-09 1.23161255022065e-09 -1.72977163110489e-10 4.75341401328799e-11 -5.09434989902282e-09 2.35068873143342e-09 2.13427211297767e-10 -9.34548149063169e-10 -2.91562014859869e-09 2.42028016656799e-09 2.61076617889341e-09 -6.97313551811736e-10 -4.39233337721504e-09 1.87382208096496e-09 -6.29690128833354e-10 -5.45063794296369e-12 8.60799366082551e-11 1.01859503575344e-09 1.15043509894478e-09 2.86118780533484e-10 2.32506677926559e-09 4.35718218998907e-10 -8.24404076189018e-10 1.93956344057823e-10 -3.20857999513222e-10 -3.61918260278914e-10 -9.39977654848665e-10 1.35283766936262e-09 -1.22422318682824e-10 1.64653132538044e-09 8.54702400544483e-10 -8.84193340316866e-10 -4.14715101593879e-10 1.11771927379308e-09 -3.74450901107123e-09
"R1014" -4.12624577373242e-09 -4.09630193414435e-09 -1.62637155010462e-10 2.10685401886546e-09 -1.69770094031729e-08 -3.67647143203336e-09 -8.64066935738483e-10 1.05129713814447e-08 -1.69783955720313e-09 -1.02741790478726e-09 -3.18308708218871e-08 2.04681591185762e-09 6.61411383852978e-08 1.02389649691455e-08 -3.25278760893626e-09 1.9760147101671e-09 5.74652665725519e-09 1.04312105135966e-08 1.01274863226363e-08 -9.39288405138113e-10 -1.51998837993419e-09 -3.71684174167141e-09 4.84365241457275e-09 2.08285126652693e-09 -1.47537014775411e-08 -7.76582864936277e-09 1.29341714551958e-08 -1.88872324221501e-09 -1.1612560904597e-08 1.63247407820981e-09 6.04384568421161e-09 -1.82747791588038e-10 4.31926804413777e-09 -8.13100204888175e-09 -3.61633556786258e-09 -6.72924603170159e-09 -9.44520421480022e-10 -3.41961336765567e-09 9.7376363175985e-09 1.4849268671611e-08 1.61868785495309e-09 -1.07461071051493e-08 -3.62425646003786e-10 -4.50329786528146e-09 1.67805550308736e-08 1.13466155116078e-09 -2.80437653364885e-08 3.1194900315904e-09 -1.07444242979117e-08 -6.53621166762758e-09 -1.68031554007395e-09 -2.49396472595303e-09 2.12662689606579e-09 -6.355494241857e-10 1.76921848003397e-09 5.49782495408879e-09 6.80113666183925e-10 2.32302323880813e-09 1.39637325830127e-08 -3.10081633930854e-09 -1.08212171065196e-09 -2.90972515182785e-09 9.33526286549719e-09 5.47338930276011e-10 -5.75785552657884e-10 -1.07975683672286e-08 4.24299334047708e-09 -1.49323581442642e-08
"R1015" -1.14776024720517e-08 -1.66468761775712e-09 1.19209952840603e-09 3.59895188651545e-09 4.99693470661327e-09 1.50007900651933e-08 -4.7558432144449e-09 -4.24292656448055e-08 1.23056969845734e-09 -2.21460306552748e-09 -5.273061334091e-09 -4.40197157024101e-09 1.02389649691438e-08 1.44764680564834e-07 -5.70906264925057e-10 4.30925315271262e-09 -9.43369082299137e-10 -1.05596953606791e-09 1.84093501300181e-08 3.10628987427228e-10 5.28181668585652e-09 -3.75715310015316e-09 -9.88188601719514e-09 -2.69766243020707e-09 2.31151785163641e-09 -8.59223340545565e-09 1.58194616534793e-10 -2.56873313737062e-10 -8.92289390872734e-08 2.63307514163598e-09 -3.30069085826404e-09 -2.62096107358802e-08 9.72277109670786e-09 2.36799419296122e-08 -2.98910828591164e-09 -1.27875376075441e-09 -2.06261624321009e-09 9.39416098930708e-10 3.05612031647366e-09 -1.7224254853152e-09 2.82266675355994e-09 -2.12951947058084e-09 -4.22763115647599e-09 3.09413386894645e-09 4.62573301362636e-09 -5.95523777691671e-11 -8.2830281302437e-09 2.04133579752483e-09 4.28590203563368e-11 -4.18171451142968e-09 -3.21701922949883e-10 -3.634621786414e-09 6.05019123728669e-10 -5.66624414598525e-10 -2.63459218277375e-09 1.72486672607173e-09 5.12415043477036e-09 4.61941218734849e-11 6.9989983698172e-11 2.90291529199468e-09 -2.6028989301785e-09 -1.71928933259117e-09 -1.14244026678056e-09 1.69828509063953e-09 2.83169895887176e-10 -8.44254379790599e-10 3.03142712848901e-11 -1.09344814757415e-09
"R1016" -6.89929525640953e-10 3.34636092784978e-10 -4.65891525411587e-10 -2.59717100478733e-09 -9.7123253156423e-10 -2.12754939396474e-08 -3.78536288728264e-09 3.66893931798904e-09 -3.81051009163086e-10 1.69827077375964e-08 1.54071028090002e-09 -7.22575963116604e-09 -3.25278760893655e-09 -5.70906264925768e-10 1.65527273730477e-08 5.7764877299079e-10 9.71109081916466e-10 -2.0379714401184e-09 9.19180845064753e-10 1.82852921318632e-09 2.12465415724126e-09 -1.38870570246394e-09 2.87252916065244e-09 7.90938580483406e-11 7.72420841925562e-10 3.43519022566776e-10 -8.76912864766373e-10 6.81314121773693e-10 1.23725646094649e-09 3.75450248852637e-10 7.41401514716793e-10 3.00866072955926e-09 -1.51504688913503e-09 -3.34498974967133e-09 4.71293751182613e-10 -1.65468291223711e-09 -3.30544025337155e-10 1.31535061973946e-09 -4.65900538809554e-09 -1.5567342037094e-09 -1.15980799034664e-09 3.82614458291237e-09 -5.96683976702478e-09 -2.31082961351979e-09 2.01252360450797e-09 4.08582763211894e-09 -2.57706131351292e-09 3.69367396726268e-10 1.91531166861686e-09 -2.90720914523927e-09 -1.6867496622346e-09 -1.59718593267133e-09 -1.25700416115837e-10 -1.80499241338484e-09 -1.6841142099481e-09 2.94493787573948e-09 1.26528229003574e-09 4.03802801476854e-09 8.1907933794792e-10 5.37234475331569e-10 9.45766024336378e-10 -1.4916633923838e-10 -3.59910432799968e-09 1.67842199777159e-09 -1.31147682577909e-10 1.12549182427416e-09 2.19334538913735e-10 4.9037639552923e-09
"R1017" -8.88685801919276e-11 -2.78049994159025e-09 3.25561547968878e-09 -2.1444866969623e-09 -2.86707274113386e-10 -3.52887429835092e-10 3.14523649234433e-09 -2.20063775747255e-09 -2.44398733727735e-09 -6.61527465408609e-10 -1.60574841966735e-09 -7.84273783097480e-11 1.97601471016713e-09 4.30925315271264e-09 5.77648772990816e-10 4.32567774131589e-08 8.40995590588829e-10 1.47189179223114e-09 -2.25186153832983e-09 -1.16948524496049e-09 -2.55780857594374e-09 -3.14452304488253e-08 -7.67654480370431e-09 5.07472888764836e-09 -2.67665541910063e-10 2.73402412060602e-09 -6.75324541889079e-10 -4.75476170595206e-09 -8.751208765455e-09 2.71097559463035e-09 9.25864003857236e-11 -9.71833570892791e-10 2.001155501362e-09 8.18284965086042e-09 3.84011388132508e-10 1.94382099276416e-09 -4.99170319639511e-09 4.07142641585617e-09 4.4760185426753e-10 -2.56389312392445e-10 -8.74720408592758e-10 -1.23734993311944e-10 5.57792080270219e-09 -8.05679299853777e-11 -1.67603249659555e-09 -1.90922751319656e-09 1.9137098853332e-09 9.09109779319868e-10 -2.07342023869301e-10 -4.11951708512305e-08 4.77044140524994e-10 6.35884515172433e-10 -1.67485205951446e-09 1.97034701963738e-09 -5.7861050843025e-09 2.29438161342962e-08 1.6048733705833e-08 -1.00130426959517e-08 -8.99108473854571e-10 6.15736584677304e-10 -5.77623972885793e-13 6.83213422169815e-10 1.61852776022807e-09 1.89234062795137e-09 -1.89783738271993e-09 1.17432742034934e-10 2.78957059154314e-10 -7.91172693784725e-10
"R1018" -1.25457438250494e-09 -1.98519893238271e-09 -5.36407691203727e-09 -1.32631736808297e-09 -7.16563166648172e-11 -1.25292068398684e-09 8.60111493001767e-10 7.83493013256846e-10 -2.30362025656477e-09 2.24744276102312e-09 1.88684525251049e-09 -8.75987778214998e-10 5.74652665725447e-09 -9.43369082298578e-10 9.71109081916683e-10 8.40995590588682e-10 3.07734348586491e-08 7.08890824743728e-09 -1.15838568226852e-08 4.37645250553111e-10 4.56405131758991e-09 4.31585940022781e-09 -2.30208191101029e-08 1.24248802256608e-09 -5.27523208688263e-09 -1.15245787288722e-09 9.54335696915158e-09 1.27932382240341e-09 3.52628554489808e-09 -8.15513122184049e-10 3.46430968780403e-10 -5.03270853596923e-10 4.76003696228326e-09 -1.65931216836358e-08 9.44531491401253e-10 -1.20314925380322e-09 3.35876310756834e-10 1.4928892857584e-09 -4.7300820545754e-10 1.92865426046852e-09 5.34143610070555e-11 -3.25650297981859e-09 5.85472817002781e-10 -6.8208496434241e-10 3.95037522642922e-09 -1.06665488028477e-11 -5.7206983896841e-09 5.42170399971077e-10 6.10651251103459e-11 4.120984566685e-10 1.36819734319796e-09 -1.58914716053022e-09 -1.34555159781578e-09 -3.92664913265026e-11 -1.00434306921465e-09 -2.04309981117234e-09 1.42710534564497e-09 -4.23327643388451e-10 5.09253642336589e-09 -1.83846772542364e-09 -4.21943731627319e-09 5.22569993100862e-11 1.71871526692488e-09 4.89139680898354e-11 1.19620774583811e-09 -4.15590339863709e-10 -2.39976532416172e-10 -8.25030000301106e-10
"R1019" 1.07775347099217e-09 8.37476437335035e-10 1.79006462641113e-09 7.22453636218557e-10 1.88955320490639e-10 2.11556088293874e-09 -3.47032173587547e-10 -3.22434727374206e-09 -6.49578057488324e-11 -4.28447262476071e-10 -1.8467546577696e-08 1.17712248497557e-09 1.04312105135968e-08 -1.05596953606728e-09 -2.03797144011893e-09 1.47189179223107e-09 7.08890824743657e-09 3.63094595989739e-08 -3.33942866888604e-08 -5.82172068639016e-10 -1.80836073883406e-09 -1.43062978367086e-09 -2.62195279362352e-09 9.53459056560575e-10 2.60883253410026e-09 6.32895339055996e-09 3.93390816551033e-09 5.76433295246489e-10 -9.86512063776430e-09 1.03030649216458e-09 1.0297919502772e-09 -3.05541361401495e-10 1.38261552066745e-09 2.09658547105863e-09 9.70461932329735e-10 2.51663906967656e-09 -1.40609862593265e-09 -9.50440422304305e-10 -1.38669944556985e-09 5.29373775874208e-09 -1.10068541821698e-10 -4.2423984214382e-09 7.45759931306691e-10 -1.51700624949145e-09 3.56761990954507e-09 1.03619533138305e-10 -3.70977994853016e-09 1.44107337614142e-09 -1.45774281238247e-09 -6.15348064087299e-10 -1.84161937995889e-09 -1.95162982327021e-09 4.89775374008741e-10 2.60977299755758e-10 -7.52964019518716e-10 6.02665908804416e-10 2.96161574420308e-09 -8.26453933114897e-10 -3.35675110864301e-10 -1.04027549380183e-10 -6.93600247292513e-09 1.65895541330606e-09 1.68765432229719e-09 -1.8109281703536e-09 -1.27731672136225e-09 -4.88149280657304e-11 -7.6463256580705e-11 -3.58404931211169e-10
"R1020" -2.75915542851045e-09 -2.08563694540935e-09 -3.01365482058851e-09 2.26292250113889e-09 -8.1807810314411e-10 5.50483805649954e-10 -3.73858807140836e-10 -2.35636819409736e-09 7.73507775693249e-10 -1.36730256100382e-09 -8.78710486077748e-09 -1.28724755486206e-09 1.01274863226362e-08 1.84093501300184e-08 9.19180845064859e-10 -2.25186153832911e-09 -1.15838568226843e-08 -3.3394286688867e-08 7.85375426790821e-08 -1.09486349871617e-10 -4.16855676232829e-10 -2.30550657376571e-09 1.9269711997278e-08 -2.54328439587859e-09 8.6963628975181e-09 -2.65161640291862e-08 -7.07571554219334e-09 -9.6682409214697e-10 -7.44466111432906e-09 -1.28864183075486e-09 -2.21151224578887e-09 2.77024853320078e-09 4.62422653934198e-09 -1.39031388665334e-08 -1.96285877113531e-09 7.45150021588943e-10 4.02479016433553e-10 -1.34205720933862e-09 1.75531055888559e-09 -9.75197191915825e-10 1.50879896964718e-09 1.39613546587397e-09 -1.05604958927802e-09 1.03732480823911e-09 5.14078634568442e-09 -2.22307205566184e-10 -5.45179547608427e-09 1.24089064967148e-09 -7.32840130264356e-10 7.25803733559135e-10 1.08728145494299e-09 -7.65614601133698e-10 -5.01700032420336e-10 3.51389533299475e-10 9.38444005366612e-10 2.83196044588399e-09 -2.47136802109238e-09 1.78835098110775e-09 -8.14198213294674e-09 4.79318827712209e-10 5.95620806298346e-09 -2.35309267998717e-09 -1.51467158382959e-09 1.16714339151386e-09 5.42016389134518e-10 -2.16394782726111e-09 1.43065439415213e-09 -2.59669721465537e-09
"R1021" -9.83370114991663e-10 3.88862988679572e-10 -8.16455853785492e-10 -1.09888935646317e-08 -2.82377120921488e-10 1.46955200922099e-09 -2.16530022859828e-09 -1.89819948903946e-09 -2.04454524757741e-09 7.80809259961092e-09 5.92852921191829e-10 -8.66955588208775e-09 -9.39288405138484e-10 3.10628987427468e-10 1.82852921318685e-09 -1.16948524496094e-09 4.3764525055237e-10 -5.82172068639334e-10 -1.09486349870996e-10 1.25414127440468e-08 -2.07004010765651e-09 2.1975007548921e-09 1.99247815964127e-09 -2.06263264456723e-09 -1.99390907985935e-10 -3.22772980282461e-10 2.32079073458638e-10 1.9608121443605e-09 1.98551004690523e-09 9.76383465977913e-10 5.46209509962239e-10 5.80591251457618e-10 -3.67259096426881e-10 -1.97892769672535e-09 -3.21239953991188e-10 4.67008102644531e-10 1.08349413962773e-09 6.75721960480405e-09 -6.32721372148599e-10 -1.58453000769732e-09 -9.53951774474388e-10 2.21117727162532e-09 -1.03881351864438e-09 -2.14516972305584e-09 5.17005532805572e-10 2.3542602933045e-09 -1.06721637837294e-09 6.49407357764397e-10 2.74498034528326e-10 1.67180807877727e-09 -7.82224496093931e-10 -4.26632800047958e-10 1.72551268201378e-10 -5.38073541329657e-09 5.09062952100915e-10 -2.14310238357125e-09 -1.11152748819707e-09 6.31806236660777e-09 2.55830187486998e-10 -7.03918597266798e-10 -2.31924964616229e-10 -4.43359102954047e-09 -2.41358253484672e-09 1.6555219191519e-09 1.30368846785525e-09 3.36427013446031e-10 -6.42369309268133e-10 1.52243335436224e-09
"R1022" 5.47118779401427e-09 -5.8702257900777e-09 1.13924484229062e-09 3.59781961907564e-09 -2.1259299477725e-09 -2.45482070597425e-09 1.37186371162288e-08 6.38439480799938e-10 -2.55680996627094e-09 -3.89457495396834e-09 3.78859164129951e-10 3.04021004416349e-09 -1.51998837993443e-09 5.28181668585624e-09 2.12465415724141e-09 -2.55780857594519e-09 4.56405131759084e-09 -1.80836073883228e-09 -4.16855676231227e-10 -2.07004010765712e-09 1.07657118951003e-07 1.54401417399876e-08 -6.33279119961379e-08 2.10298709257436e-09 -1.25881869805372e-09 3.44875103438493e-09 8.24374587672513e-09 -5.93854670199825e-09 -1.6508926204284e-08 -3.75020375936211e-08 -2.58202679340461e-09 3.76048651792456e-10 -1.39712265489151e-08 1.34373548880435e-08 -4.85850013289117e-10 2.52209800170123e-09 1.64457368765817e-09 4.50504547819274e-10 -2.1037946091936e-09 1.67031580472753e-09 1.25640009837877e-09 -7.06947089039207e-10 -4.17576919297781e-09 1.55462684763879e-09 -4.15683970529892e-09 2.1994306080901e-09 6.77057757491649e-09 -1.45082708582412e-09 6.41967599376524e-10 -3.29517597813953e-09 -2.79245561009033e-10 -5.75323340308082e-10 -5.81641037859906e-10 -1.75883970160087e-09 -2.49418694054565e-09 -5.59568384655232e-09 1.64431492397778e-09 -1.62773938941906e-09 -5.87638552016641e-10 2.09796447756184e-09 -5.18237539612202e-09 -6.32807412885804e-09 -4.81098073123008e-10 2.35102294470445e-09 -9.48001187810583e-10 1.94359272928475e-09 5.82814361527522e-10 1.42338526458553e-09
"R1023" -9.84928628694237e-10 1.06614963770207e-08 -5.6370526420678e-09 -1.20499721076456e-09 5.81113176003756e-10 2.23492053258517e-09 -3.4618583850127e-09 2.03190888970249e-09 -1.22950642273156e-08 4.55077933640276e-10 1.5623079097522e-09 6.55261981362706e-10 -3.71684174167173e-09 -3.75715310015276e-09 -1.38870570246411e-09 -3.14452304488262e-08 4.31585940022807e-09 -1.43062978367125e-09 -2.30550657376466e-09 2.19750075489191e-09 1.54401417399883e-08 5.39829902206993e-08 -2.11150682830837e-08 6.48873260878207e-09 -8.59232902363727e-10 5.72264886340391e-09 -1.05544213054922e-08 -6.57009073624434e-09 1.04199703450545e-08 -4.18599375616697e-09 3.0670844864945e-10 8.53663198176666e-10 -3.06616163399195e-09 -6.0729737100352e-09 -3.36194914449444e-10 -5.17231740693464e-09 2.11109613252138e-09 1.45159319001608e-09 9.41757614773874e-10 1.34082491714251e-09 -3.2123221808438e-09 -2.5618069981344e-09 -4.05096873239399e-09 3.36302496254856e-12 -1.87426585466022e-09 2.14349195264586e-09 -6.60383045580705e-10 6.40721959419739e-10 -6.00563219988827e-10 3.76478671863448e-08 -5.78372015603193e-10 8.20353878042811e-10 5.32697999986643e-11 -3.93163460199955e-09 1.34745215038628e-09 -4.04112692369917e-08 -7.36166417012504e-09 1.18985136460198e-08 3.66064644633282e-09 8.83295857232973e-11 4.92180260433252e-09 -3.02227657556962e-09 -1.46645739682235e-09 2.68196334353478e-09 1.53883053133932e-09 7.48178981480555e-10 3.18634434020144e-10 1.63905284779972e-09
"R1024" 3.92232032214976e-09 9.17804230198188e-09 -9.87224814263409e-09 4.91694577765742e-10 7.62994282454821e-10 -2.10747697947702e-09 -3.91643702505872e-09 -1.08372421738932e-09 7.85256083024485e-09 1.92529948940779e-09 -3.80843440565796e-09 -3.09711618978348e-09 4.84365241457309e-09 -9.88188601719525e-09 2.87252916065232e-09 -7.67654480370321e-09 -2.30208191101044e-08 -2.6219527936244e-09 1.92697119972767e-08 1.99247815964165e-09 -6.33279119961458e-08 -2.11150682830813e-08 1.3182932864739e-07 -5.32355376264167e-09 2.52862973426108e-09 -7.13920383411199e-09 -1.84233359117285e-08 1.98027989532877e-09 1.98141089166399e-08 7.47401265887067e-09 -3.61346046418212e-10 4.21403894354164e-09 3.94146164192764e-10 -3.03413785260474e-08 -2.95136789265396e-10 -5.47764349669949e-09 -1.28178917488989e-09 -8.54434085822807e-09 7.89186156464346e-10 -2.89309531632885e-09 -1.67473495253162e-10 3.47339884850352e-09 -1.83264774708591e-09 -3.76100582728448e-10 5.53484463019669e-09 2.14032262269583e-11 -9.49371519723125e-09 -1.17085783959423e-10 1.26394014348867e-09 7.08133811800058e-10 -5.03611441204918e-10 -1.23168057860982e-09 1.47047061209577e-09 1.73758553494271e-10 2.72281543949275e-09 1.43235281888765e-08 -7.95608537821745e-09 7.36117892622958e-09 1.4357521043357e-09 -4.85686681402976e-10 7.72411754274931e-09 2.51577089202363e-09 -1.46859944066495e-09 -1.8769057812214e-09 4.25275684746688e-10 -1.22547853143714e-09 1.06421552533054e-09 -1.38590596531201e-09
"R1025" 8.01829123808103e-10 1.76179042141555e-09 -7.81611376785202e-10 -2.06589329576307e-08 -2.08004836611626e-10 -6.29428583890062e-10 2.51356993603343e-09 9.71723338370874e-11 -1.99772625154438e-08 2.61804841826675e-10 -8.07001646338266e-10 2.08871841105473e-09 2.0828512665273e-09 -2.69766243020705e-09 7.90938580487742e-11 5.07472888764893e-09 1.24248802256587e-09 9.53459056560391e-10 -2.54328439587888e-09 -2.06263264456704e-09 2.10298709257600e-09 6.48873260878156e-09 -5.32355376264091e-09 4.31200682639796e-08 -1.85913784695502e-09 3.65372804193091e-09 -2.24660273717159e-09 -9.02735385013037e-09 3.48470780999261e-09 -2.19436238917874e-09 8.99390759846531e-10 7.37360284505888e-10 6.66364222528589e-10 -2.64231873596082e-09 8.45527384845688e-10 -1.57430323676799e-09 -6.45512831411732e-10 4.11764198036499e-09 -7.88804356432391e-10 4.23618785492218e-09 -8.9902364119197e-09 -4.47372056367761e-10 1.11830970157322e-08 2.21518108213952e-09 -1.87597968793014e-10 -3.77915157953945e-09 -2.95066326631397e-10 -3.16307850207053e-09 -4.03101353628699e-09 -3.6252547077084e-09 -3.41776347171891e-10 6.00709907744984e-10 -5.24595812786789e-10 8.45989733670365e-10 -3.81729067500311e-09 -4.25895375772399e-09 3.70952601818358e-09 -9.57300108221086e-09 2.35178091475253e-09 -1.60537075158921e-09 2.35748766034491e-09 5.43408613431716e-09 1.86361071773538e-09 4.403189676997e-09 -4.61956716605656e-10 -6.23734730518818e-10 2.85294828228748e-10 6.08779799401626e-10
"R1026" 1.19145387636998e-09 -4.78968003736699e-09 8.27386706164357e-09 6.88633837789458e-10 6.60393273819345e-09 2.48009261639025e-09 -8.0720078883309e-10 -5.89620312679643e-09 9.37134590057958e-10 1.11616112545216e-09 -1.94865382320736e-08 -9.67122602445272e-10 -1.47537014775403e-08 2.31151785163601e-09 7.72420841925614e-10 -2.67665541909969e-10 -5.27523208688227e-09 2.60883253409994e-09 8.69636289751818e-09 -1.99390907986183e-10 -1.2588186980534e-09 -8.59232902364698e-10 2.52862973426267e-09 -1.85913784695429e-09 4.8998974325867e-08 -1.45632907675456e-08 -1.04788410622037e-08 1.61318836089244e-09 -9.10716796808201e-09 5.69449065798906e-10 2.72397873509697e-09 5.84648626293699e-09 -1.54763441144683e-09 1.17703358502498e-08 1.36239097851188e-09 2.57487110127227e-08 -6.36394596811867e-09 4.18306378836068e-10 -3.07218296492453e-09 -4.37294398738599e-09 6.86208254335475e-10 4.57206997907468e-09 -1.24416969156495e-09 1.24192412882647e-10 9.94746984686327e-09 4.36162154970407e-10 5.55278466505499e-10 -5.10692522888266e-11 2.50803733932686e-09 2.48271084467603e-09 -5.4783962540505e-09 -4.30759977383994e-09 -1.38916457450159e-10 1.09373583323634e-10 -9.02395720206169e-10 2.94955466335035e-11 4.22868475821311e-09 -6.01587255777986e-10 -5.11823106162633e-08 1.62605213282828e-08 -2.68045249517101e-09 1.49404197670734e-09 -5.26068796677039e-09 -2.56197165618746e-09 -6.61211590979688e-09 -4.06961769151189e-10 1.05392009060329e-09 3.80853070252457e-09
"R1027" 3.36184134674496e-09 1.53339074276373e-08 -1.67238877946376e-08 -7.53093782791922e-10 7.48498666178737e-10 -1.00107052560985e-09 -7.26910406713485e-10 8.01076076023651e-10 -4.52438291444639e-09 -4.67594263285745e-10 -4.08903461336328e-09 6.31195295580442e-10 -7.76582864936361e-09 -8.59223340545737e-09 3.43519022566078e-10 2.73402412060611e-09 -1.15245787288628e-09 6.32895339056009e-09 -2.65161640291858e-08 -3.22772980282104e-10 3.44875103438456e-09 5.72264886340237e-09 -7.13920383411178e-09 3.65372804193018e-09 -1.45632907675462e-08 9.66705030053109e-08 -5.3317099613118e-08 -3.43031805461864e-09 3.48292249419911e-09 -5.08391196279899e-10 -8.64607700195813e-09 4.63309145516119e-09 -4.3454894595326e-09 6.09242752742237e-09 -1.89927394009417e-09 -5.98279451945597e-09 -2.41271797293997e-09 2.90552411411741e-09 -1.65150749809956e-09 9.11538134638808e-10 8.88951103774506e-10 2.77492474738188e-09 1.31463691067273e-09 2.03256307705243e-10 -1.32205742445784e-09 8.97163009112712e-12 -1.63308230126451e-09 -5.78291964323532e-09 3.88449886840849e-10 -3.53570135724057e-09 2.35374587857125e-09 -1.45390531202911e-09 9.92972117992201e-10 -3.38503561128767e-10 8.32218218935599e-10 1.21994213567704e-09 -3.40960256978101e-09 -2.34193027365534e-09 2.32378098696487e-08 -8.30734385969905e-09 7.57827236498371e-09 5.69459884090403e-10 -1.02530937288692e-09 2.86550157897115e-10 -1.40434940482967e-09 -7.48667555008621e-11 -1.75885528965155e-09 2.27163229268502e-09
"R1028" -2.51492055477041e-09 -5.0307509396532e-08 3.60862641283277e-09 -8.38917627441333e-10 -6.10741933811774e-09 -3.71274264053704e-10 -9.89599721217624e-10 4.0624416965795e-09 5.69909589839643e-09 -2.93074413205668e-10 7.19313045669238e-09 6.47929324207135e-10 1.29341714551953e-08 1.58194616535023e-10 -8.76912864767008e-10 -6.75324541889557e-10 9.54335696915263e-09 3.93390816551325e-09 -7.07571554219357e-09 2.32079073458315e-10 8.24374587672488e-09 -1.05544213054923e-08 -1.84233359117277e-08 -2.24660273717153e-09 -1.04788410622025e-08 -5.33170996131156e-08 1.53526863255858e-07 3.70280640101499e-09 -1.11781189203566e-08 -8.04857242177547e-11 9.2121669573708e-10 -4.90523042249601e-09 8.69580869093022e-10 1.33097739003686e-08 2.40785487957768e-09 1.6589238624977e-08 2.38783620059164e-09 -2.92767482241016e-09 -4.08035226498724e-09 -2.46317061326557e-09 2.78300948839959e-09 1.01595005731061e-09 -7.91727394578687e-10 6.421943362395e-10 8.3827455612213e-10 -1.09954997543241e-09 4.00619141561473e-09 2.59467454096655e-09 2.38741640716431e-09 -5.98588283550505e-09 3.67114511533807e-10 -1.48521909447807e-09 -1.90753875051165e-09 2.32836253701448e-11 -5.39418673235918e-09 2.13868878760914e-09 1.85731115413542e-08 1.21117939586589e-09 -9.5569870876337e-09 2.91858561548999e-09 -6.5890336970065e-08 -1.41805457769012e-09 -2.34500013315827e-09 -5.97170540489143e-10 6.70154850202089e-09 2.4475765145769e-09 2.78266883464823e-10 8.91227770303705e-10
"R1029" -3.55047929537877e-10 -2.77247770561809e-09 -2.03161654196481e-09 -4.13433663155819e-10 5.31617032043298e-10 -1.27782592620882e-09 -7.75164942306128e-09 2.40215630007856e-10 3.24610286325794e-09 -1.97120357750283e-09 9.43267694342935e-10 -6.89984233755339e-10 -1.88872324221515e-09 -2.56873313735799e-10 6.81314121773858e-10 -4.75476170595297e-09 1.27932382240102e-09 5.76433295247497e-10 -9.66824092147354e-10 1.96081214436035e-09 -5.93854670200054e-09 -6.57009073624568e-09 1.9802798953279e-09 -9.02735385012933e-09 1.61318836089198e-09 -3.4303180546179e-09 3.70280640101523e-09 3.6262387700566e-08 -1.02688875901054e-09 -2.58884850048789e-09 -1.52978481182225e-09 1.11964394287055e-10 9.00250020580276e-10 8.24722024857865e-10 6.65122471305629e-10 1.60040286484546e-09 4.95829176977662e-10 2.46893122552572e-09 -1.16208017411286e-11 -7.82503245586528e-10 -4.35925982623095e-10 1.09959995523545e-09 -1.01473248830251e-09 -3.357359643427e-09 2.98551356507423e-10 1.51437712530919e-09 -4.17875045413225e-10 1.26471874337311e-09 -3.31604179685918e-10 2.27078594391546e-09 1.05106470460514e-09 5.12868477632803e-10 -7.95779434022549e-10 -2.39163448159800e-09 2.67404753991161e-09 5.82505784286446e-09 -6.66377884156623e-09 1.26051129476211e-09 -1.42246579580788e-09 -9.01439020408168e-10 -1.05719721976746e-09 -3.57736506596021e-09 -8.17141212972899e-10 -1.70823673215734e-09 1.38786585023838e-09 -3.03573537316542e-10 -1.25023326036032e-09 9.35881659015522e-10
"R1030" 1.7232673390893e-09 1.38001137077908e-08 -1.57750666445357e-09 -2.82962860370767e-09 9.15372518230651e-10 -3.3998767430091e-09 2.25947852818944e-09 1.11016483009412e-08 -4.62750970343017e-09 3.149723782988e-09 1.85946272980967e-08 6.69912607189743e-10 -1.16125609045972e-08 -8.92289390872704e-08 1.23725646094673e-09 -8.75120876545571e-09 3.52628554489766e-09 -9.86512063776507e-09 -7.44466111432685e-09 1.98551004690487e-09 -1.65089262042841e-08 1.04199703450564e-08 1.98141089166395e-08 3.48470780999261e-09 -9.10716796808097e-09 3.48292249420005e-09 -1.11781189203579e-08 -1.02688875901032e-09 1.4479710584377e-07 -2.85993943476302e-09 1.22014103634954e-09 1.61151037432595e-08 1.56882182392853e-09 -9.38619690155183e-08 3.58615708437323e-09 -4.54385233770649e-09 -9.24354940465788e-10 -2.07875660261671e-09 -8.9430518530548e-10 -6.70675735573411e-09 -2.73953643382182e-09 3.66793050329173e-09 -2.1367272158466e-09 -1.36916743764755e-09 -6.90553097273595e-09 2.42962579625928e-09 8.60957712426916e-09 -3.38721159713922e-09 4.95187951108617e-09 2.20605315391697e-09 2.90493855751116e-10 2.74582043304385e-09 -2.02946642390566e-09 -9.05896486185378e-10 -4.18348574035094e-10 2.37362390782592e-09 -2.7757109018527e-09 7.78943087044877e-09 8.05025294788898e-09 -1.17418580725256e-09 -1.82744193939039e-09 3.27037866188273e-09 -8.68490956583598e-10 -8.07539730942186e-10 7.25146251591975e-10 1.95733161592417e-09 2.71747307255985e-09 -2.53676382852303e-10
"R1031" -5.58069183343289e-09 -4.62103921713117e-10 1.23446184319017e-09 -1.48109120226346e-09 -7.29240297869908e-10 6.1718775592455e-10 -2.19609712716752e-08 2.04622420522839e-10 1.39079745286662e-09 4.45190542060816e-09 -1.83257077807838e-09 -1.41139425899121e-09 1.63247407820879e-09 2.63307514163545e-09 3.75450248852727e-10 2.71097559463141e-09 -8.15513122181344e-10 1.03030649216369e-09 -1.28864183075616e-09 9.76383465978047e-10 -3.75020375936334e-08 -4.18599375616649e-09 7.47401265887469e-09 -2.19436238917823e-09 5.69449065798632e-10 -5.08391196282529e-10 -8.04857242186446e-11 -2.58884850048816e-09 -2.8599394347646e-09 5.54971331447381e-08 9.52737148264143e-10 -5.43039574934896e-10 2.08018339457948e-09 3.8643924955978e-09 -1.12741758274806e-09 1.12381986388182e-09 6.7035466953499e-10 9.18393137421419e-10 -3.6573926594308e-11 1.32568325004076e-09 -2.02262706792683e-09 -1.02616330855751e-09 1.76865501719025e-10 -2.37217834548443e-09 2.65480358181195e-09 6.63620515543557e-10 -1.86764202579864e-09 4.39731838183382e-11 -9.23055565168375e-10 -4.61460461446885e-10 9.76842024402884e-10 -7.5426464630728e-10 1.14033270659364e-10 1.96344297461594e-10 2.3145413655679e-09 1.36149953844124e-09 -2.76789395032524e-09 -9.17546326855121e-10 -9.08149817904575e-10 -4.41353335498681e-10 6.40504723406615e-11 3.90663200000738e-09 1.83914102129399e-09 -2.26009790815674e-09 6.14600919270472e-10 -1.06359639828823e-09 -1.91116865546557e-09 -6.83717240841278e-10
"R1032" -1.61572750451786e-10 2.42275567896138e-09 7.35480484092291e-10 -1.07557728598155e-10 -4.44103886049747e-11 -2.72808843552749e-10 -8.55538606515356e-10 3.60739367866052e-11 -4.00166150483412e-10 1.25066055532481e-09 -7.93883145861176e-09 -8.34618322486753e-10 6.04384568421201e-09 -3.30069085826513e-09 7.41401514717847e-10 9.25864003858389e-11 3.46430968779511e-10 1.02979195027744e-09 -2.21151224578622e-09 5.46209509960891e-10 -2.58202679340375e-09 3.06708448649234e-10 -3.61346046418336e-10 8.99390759845617e-10 2.72397873509853e-09 -8.64607700195508e-09 9.21216695735868e-10 -1.52978481182215e-09 1.22014103634979e-09 9.52737148268127e-10 4.44183756010766e-08 2.54906580109539e-09 4.10173651428219e-10 1.24315478546469e-09 7.80460764446898e-11 -1.75285276976256e-09 -2.0055369237747e-09 -1.10539690009521e-09 4.49249238321142e-10 3.02789851220883e-09 2.06507220755326e-09 -6.8355646916912e-10 9.02138875988736e-10 -1.87121717216366e-10 1.27023196538408e-08 -5.20098316712753e-10 -1.53881032183411e-08 7.85654365646025e-12 -1.89906721334175e-09 3.70335696936345e-10 -3.23916852386569e-09 -2.80867347691658e-09 8.23460980052288e-10 -5.05789398460968e-10 2.32561916947045e-09 -1.23102404579237e-09 7.33214916217137e-10 5.76006502863558e-10 3.11102945471942e-09 -4.114189450077e-09 -1.30300456373225e-09 1.15237598599262e-09 -3.92646815808828e-09 -1.55858952039817e-09 -1.31425635673648e-08 -2.89170737213842e-09 5.51189526654723e-10 -1.00608308668105e-10
"R1033" 2.98796897642636e-09 3.31984238312668e-09 -1.22052429111428e-09 -8.72605099679416e-10 -4.32918469903696e-09 -3.55384864485244e-09 -7.08157797013887e-10 4.63431329388629e-09 -5.12681329828582e-10 4.49456674288686e-09 -1.39309147472384e-08 -2.16355623858017e-09 -1.82747791587918e-10 -2.6209610735881e-08 3.00866072955891e-09 -9.71833570893481e-10 -5.03270853597332e-10 -3.05541361400862e-10 2.77024853320074e-09 5.80591251457478e-10 3.76048651792654e-10 8.53663198176568e-10 4.21403894354135e-09 7.37360284506054e-10 5.84648626293744e-09 4.63309145516109e-09 -4.90523042249722e-09 1.11964394287884e-10 1.61151037432601e-08 -5.43039574934914e-10 2.5490658010961e-09 1.70950584466779e-08 -1.21122050437574e-09 -9.62981826343666e-09 1.26486380244735e-09 1.97434595015768e-11 -1.0029529442869e-09 -5.85431511272081e-12 1.60214694708327e-09 -7.81963692423436e-10 -3.44147160821368e-10 9.46009481777742e-10 3.80897758974783e-11 -1.51717520173709e-09 -2.2002437203497e-09 9.25546007671875e-10 3.54336343282473e-09 -7.3844733666828e-10 3.10950317680286e-11 1.74983769978923e-09 6.23446823399406e-11 1.61425654597943e-09 -1.07216962710495e-09 -4.02515572288481e-10 2.15737319292801e-09 -8.40461970914484e-10 -2.17822738977774e-09 5.00630233102474e-10 -3.39990746861426e-09 -1.32806328081459e-09 1.79021759817271e-09 4.24443688851915e-10 -4.55334706844726e-10 -9.79072772245175e-10 -1.67457719017689e-09 -1.04231154858573e-09 2.83941351439524e-11 -1.91151834947186e-10
"R1034" -4.6790772689496e-09 1.6466323804637e-09 2.7881333470477e-10 -5.46546287931081e-10 9.32892359926509e-10 1.50579837636282e-09 -2.50818388475248e-10 -3.60265170972958e-09 8.31573197660601e-11 1.00519837648696e-09 -1.22265670557561e-10 -6.30283724315793e-10 4.31926804413752e-09 9.72277109670812e-09 -1.51504688913517e-09 2.00115550136291e-09 4.76003696228213e-09 1.38261552066706e-09 4.62422653934159e-09 -3.67259096426262e-10 -1.39712265489144e-08 -3.06616163399289e-09 3.94146164191912e-10 6.66364222528607e-10 -1.54763441144667e-09 -4.34548945953352e-09 8.69580869092701e-10 9.00250020580904e-10 1.56882182392914e-09 2.08018339457946e-09 4.10173651429369e-10 -1.21122050437519e-09 1.22174258531013e-08 -1.54702393990442e-08 -1.99596971202921e-10 -2.33147086762747e-09 -9.57152335027418e-10 7.62691472577178e-10 9.21426294839436e-10 6.52046051542969e-11 3.02666900641186e-10 -8.39581856239493e-10 2.78463740574832e-09 1.13795363424105e-09 2.29166478833479e-09 -2.38924923298555e-09 -3.21154013565119e-09 7.0979029071172e-10 2.60473865193779e-11 1.419574213911e-09 2.58014900548806e-10 -4.43392381081421e-10 -2.82015866657006e-11 1.46582518261644e-09 1.20251498819132e-09 -9.09064728703943e-10 7.76006456679861e-10 -2.05393227834896e-09 1.87871338250065e-09 -1.95400995541327e-09 1.13293285243876e-09 1.24642296871274e-09 -1.22894971432192e-10 -6.64591830489311e-10 3.143664193219e-10 -8.09844426495715e-10 6.24800602046156e-10 -1.67556014478405e-09
"R1035" 2.74245781424798e-09 -1.69567128519348e-08 5.82790156428534e-09 6.92314959329196e-10 -1.08732470065357e-09 7.30363577407465e-11 -2.7993272336446e-09 4.96326566420259e-09 4.09974176625707e-09 -4.01476275929969e-09 -6.9848104104261e-09 2.62856100337638e-09 -8.13100204888172e-09 2.3679941929611e-08 -3.34498974967175e-09 8.18284965085989e-09 -1.65931216836346e-08 2.09658547105742e-09 -1.39031388665341e-08 -1.97892769672567e-09 1.34373548880435e-08 -6.07297371003584e-09 -3.03413785260465e-08 -2.64231873596049e-09 1.17703358502496e-08 6.09242752742335e-09 1.3309773900368e-08 8.24722024858139e-10 -9.38619690155208e-08 3.86439249559688e-09 1.24315478546523e-09 -9.62981826343602e-09 -1.54702393990441e-08 1.15358322036694e-07 -1.67620558302359e-09 8.48082225025904e-09 1.99239964245943e-09 3.51037887889306e-09 2.15084921446026e-09 1.27933581848622e-09 2.01047670734209e-09 7.83548805896827e-10 2.82358544141035e-09 2.52167414465335e-09 -2.73351293774547e-09 -2.45600987791635e-09 -3.8213384915378e-11 1.48420047089266e-09 -4.11384106231782e-09 -1.22878522510435e-09 -9.21767065087814e-10 9.23444647887476e-10 2.06487084059847e-09 5.67113814525821e-10 -9.90483809907148e-10 -4.73032137903396e-09 4.01944695380879e-09 -7.96087769038698e-09 -1.08715226433918e-08 4.9163619453659e-09 8.96325204785314e-10 -2.27415149909861e-09 -2.21706393885657e-09 3.26086246790667e-10 -2.865112880607e-10 5.20002985254213e-11 -3.05394911955446e-09 5.23680138452026e-09
"R2001" -3.40732104326496e-10 -1.46966722533531e-09 -2.0046524788456e-10 6.53613551449304e-10 -1.41302382267955e-10 5.22221773442721e-10 1.00876349829963e-10 -9.62374623631841e-10 -1.3706751559828e-11 -5.36539424446367e-09 9.51458254328858e-10 1.23161255022092e-09 -3.61633556786322e-09 -2.98910828591218e-09 4.71293751183504e-10 3.84011388132228e-10 9.44531491404225e-10 9.70461932329964e-10 -1.9628587711346e-09 -3.21239953992587e-10 -4.85850013289077e-10 -3.36194914450298e-10 -2.95136789266141e-10 8.45527384843836e-10 1.36239097851044e-09 -1.89927394009255e-09 2.4078548795754e-09 6.65122471307148e-10 3.58615708437417e-09 -1.12741758275043e-09 7.80460764440334e-11 1.26486380244708e-09 -1.99596971203016e-10 -1.67620558302403e-09 5.20666477391248e-08 9.91734299866579e-10 1.07838272154616e-09 -5.82917761091756e-10 1.75840208908205e-09 -1.54862019380437e-08 -1.69217269582379e-08 2.25787633871442e-09 -8.01677963368495e-10 -3.92401179132908e-09 -6.00580990816218e-09 2.7302779381021e-09 1.34088501814579e-09 -6.47918361737302e-09 4.73851342302145e-09 9.07829256919852e-10 -1.34203726924928e-09 1.82114603360632e-09 -2.97989835074331e-09 -1.18334565403987e-09 -1.91252899277908e-10 -6.66001474395388e-10 9.43593588957446e-11 -2.12001271104071e-09 -1.46878442051712e-09 1.21414206037672e-09 1.86882350960897e-09 7.03451944381853e-09 -1.27665764513292e-08 -3.77933787391417e-09 1.13411478780228e-09 7.11087628378447e-09 2.09807266788742e-09 6.57907006195136e-09
"R2002" 9.74775532902981e-10 -2.26130722953658e-08 9.44714496937272e-09 9.92983539656715e-11 2.2450615532489e-09 1.60539749180458e-09 1.92630715164207e-09 1.35227810011092e-09 1.19575247787917e-09 -2.07596137406067e-09 -5.55058295252315e-09 -1.72977163110953e-10 -6.72924603170164e-09 -1.27875376075446e-09 -1.65468291223693e-09 1.94382099276391e-09 -1.2031492538035e-09 2.51663906967681e-09 7.45150021589735e-10 4.6700810264484e-10 2.52209800170116e-09 -5.17231740693363e-09 -5.47764349669933e-09 -1.57430323676777e-09 2.57487110127234e-08 -5.98279451945875e-09 1.65892386249778e-08 1.60040286484502e-09 -4.54385233770537e-09 1.12381986388129e-09 -1.752852769762e-09 1.9743459501849e-11 -2.3314708676271e-09 8.48082225026024e-09 9.9173429986606e-10 7.10774537650681e-08 -2.59636402293481e-10 9.94696046472605e-10 -7.47836853477872e-09 -8.33971792118049e-09 6.48414707675707e-10 1.04501179092912e-08 -2.05756884572398e-09 1.07295412042713e-10 4.25141423146837e-09 1.08196894538443e-09 1.27109249657875e-08 -1.44742938421566e-09 5.87400537407047e-09 7.72108656000453e-09 -4.89209886641153e-09 1.14339373302288e-10 1.53280987647513e-10 -7.33197990011106e-10 9.19008164216838e-10 -2.90500422633928e-09 2.61158025058682e-09 6.6990912386894e-10 -6.39236203678608e-08 -3.09288701727319e-09 -4.15527976616253e-08 -2.63838024339748e-09 -7.66707501612351e-09 -7.52077326824675e-10 8.12072815238919e-09 1.43199016076082e-09 2.60862098374418e-09 1.93740346558427e-09
"R2003" -3.41024298206603e-10 -3.83059895109816e-09 3.9518839843431e-09 -1.26628402507239e-10 -2.08827331669933e-10 -1.99288889542786e-10 -8.99039427002488e-10 2.12402747939182e-09 -4.48194916913036e-10 -1.04207267576613e-09 4.58782526013309e-09 4.75341401325809e-11 -9.44520421480775e-10 -2.06261624321113e-09 -3.30544025337335e-10 -4.99170319639456e-09 3.35876310755681e-10 -1.40609862593238e-09 4.02479016432518e-10 1.08349413962854e-09 1.64457368765831e-09 2.11109613252174e-09 -1.28178917488829e-09 -6.45512831412482e-10 -6.36394596811861e-09 -2.41271797294467e-09 2.387836200593e-09 4.95829176980044e-10 -9.24354940465417e-10 6.70354669537717e-10 -2.00553692377289e-09 -1.00295294428682e-09 -9.57152335027981e-10 1.99239964245871e-09 1.0783827215453e-09 -2.59636402293143e-10 8.34049664886266e-08 7.92856611726429e-10 -6.43402963246837e-10 -4.65527697937769e-10 -4.87178563945746e-10 5.32342013855893e-09 1.49027536263528e-09 -1.92413570584908e-09 4.29136655334565e-09 -1.12264881121536e-10 -5.84084041879186e-09 -3.68012570212394e-09 -6.20189977900929e-10 1.77809307280933e-08 -2.51342920160508e-08 -3.55940896257808e-09 1.91210773715845e-08 -8.61320443550804e-10 1.00277950470042e-08 -3.52390111366364e-09 -6.28661368602822e-08 8.48124304568257e-10 1.1143575061029e-08 -2.25026921760016e-08 -1.59330297153621e-08 -2.6685328286857e-09 -1.05512728318759e-08 8.28461918066722e-10 6.61124192090949e-09 -1.25607653675517e-09 6.30696508087561e-09 3.68220489708724e-09
"R2005" -1.87530189150482e-09 4.66037248083181e-10 -1.41125832467522e-09 -5.21457431204179e-08 1.49595403944844e-09 -1.28780789206244e-09 -3.35935783378711e-09 4.69168097959153e-10 -4.73329155139501e-09 1.0114057611094e-08 9.53586859982264e-10 -5.0943498990249e-09 -3.41961336765616e-09 9.39416098929796e-10 1.31535061973947e-09 4.07142641585744e-09 1.49288928575853e-09 -9.50440422303841e-10 -1.34205720933997e-09 6.75721960480377e-09 4.50504547819274e-10 1.45159319001598e-09 -8.54434085822658e-09 4.11764198036566e-09 4.18306378836044e-10 2.9055241141183e-09 -2.92767482240872e-09 2.4689312255256e-09 -2.07875660261738e-09 9.1839313742099e-10 -1.10539690009551e-09 -5.85431511153336e-12 7.62691472577099e-10 3.51037887889258e-09 -5.82917761090742e-10 9.94696046472698e-10 7.92856611725375e-10 8.48660881489968e-08 -2.22024563641585e-09 -3.9205281968888e-09 -6.05048801256972e-09 1.05155560189414e-08 1.21490854718173e-08 -5.44367670515537e-09 -1.15624191197759e-09 -2.03817121009143e-10 1.62079859739892e-09 -3.78305119055676e-09 -1.49174868797972e-09 2.81019211773145e-09 8.42268641923784e-11 1.27418094621069e-09 -1.44237290482182e-09 -4.5038693525671e-09 -5.14739722246849e-09 -2.72071650585004e-09 -9.91446436548363e-10 -2.34876354261405e-08 1.91024140329395e-10 -2.15296700964508e-09 9.49307427674225e-10 -6.37950653978563e-09 -3.29934628877705e-09 6.05812045997235e-09 5.56703987151803e-10 -5.88770939623844e-10 2.28095052084494e-09 1.77531403868855e-09
"R2006" -2.33583999083949e-10 2.23103637823387e-09 -8.06129306467103e-11 2.49759468083466e-09 -6.40963119085162e-09 3.62481808835394e-09 -3.46886882829811e-10 3.15365833950764e-10 2.26806727789218e-11 -4.87001864766338e-09 -1.60684038904242e-09 2.35068873143313e-09 9.73763631759831e-09 3.05612031647464e-09 -4.65900538809502e-09 4.47601854267248e-10 -4.73008205457055e-10 -1.38669944557076e-09 1.75531055888546e-09 -6.32721372148257e-10 -2.10379460919363e-09 9.41757614774006e-10 7.89186156464609e-10 -7.88804356432078e-10 -3.07218296492484e-09 -1.65150749809967e-09 -4.08035226498583e-09 -1.16208017407727e-11 -8.94305185304822e-10 -3.65739265942848e-11 4.49249238321166e-10 1.60214694708335e-09 9.21426294839498e-10 2.15084921446011e-09 1.75840208908309e-09 -7.47836853477845e-09 -6.4340296324639e-10 -2.22024563641577e-09 3.13411050354333e-08 2.18732273056605e-09 -4.62726336007582e-09 -3.7939208814054e-08 -3.17868654097535e-09 2.01872810107374e-09 -1.55185929272422e-08 6.6411529624091e-10 -7.32870825327603e-09 1.41538510671588e-08 -4.9949385440882e-09 -1.06254947107029e-09 1.6238747819853e-09 5.66344898924494e-09 2.30963674693818e-09 6.0319985243624e-11 2.30771553806411e-09 3.95606960067047e-10 -1.12039541586313e-09 2.80851916184446e-09 1.10330788598191e-08 6.8619667789575e-09 1.88493201722585e-09 3.42808625262053e-10 2.14555959036965e-08 3.30913851826438e-10 1.65617801787708e-09 -4.02648545477698e-09 -3.6042367125524e-09 -9.69956545419402e-09
"R2007" 5.92757183860184e-10 3.41361964561549e-09 -8.23517492773254e-11 3.43877439686597e-09 1.3227477507639e-09 2.83226455968787e-10 -1.32402071411839e-09 1.67598062196547e-09 -4.86906496819722e-09 1.84992139671071e-09 -8.35634239203149e-09 2.13427211297537e-10 1.48492686716107e-08 -1.72242548531418e-09 -1.55673420370943e-09 -2.56389312392398e-10 1.92865426046896e-09 5.29373775874167e-09 -9.75197191915692e-10 -1.5845300076969e-09 1.67031580472809e-09 1.34082491714223e-09 -2.89309531632842e-09 4.23618785492233e-09 -4.37294398738541e-09 9.11538134638518e-10 -2.46317061326576e-09 -7.82503245586436e-10 -6.7067573557347e-09 1.32568325003996e-09 3.02789851220907e-09 -7.81963692423411e-10 6.52046051542335e-11 1.27933581848673e-09 -1.54862019380429e-08 -8.33971792118027e-09 -4.6552769793742e-10 -3.92052819688816e-09 2.18732273056533e-09 1.40020515687608e-07 9.52360732701201e-09 -1.02651968341969e-07 2.10556970969236e-08 -2.36658462474347e-08 1.40936353492128e-08 1.75580663314494e-09 -2.23896894394499e-08 2.1001789188714e-09 -6.00574712617939e-08 5.95042968736097e-09 2.7949151965674e-09 -1.37973435345154e-09 -2.91934353720493e-09 -1.80467954055227e-10 3.16829933706032e-09 -4.07923896086512e-09 -5.24222526347137e-09 -9.11872121895712e-09 1.01090564729938e-08 -3.29164551787817e-09 5.5834531134116e-09 -7.98042262823312e-10 5.2324642362011e-08 -2.60710777194688e-09 2.63033298221117e-09 -2.15408381507964e-08 -2.37865683795495e-08 2.70125033305455e-09
"R2008" 9.27485329689337e-11 -1.90263657372105e-09 -4.84961425016826e-10 7.14589919943336e-09 -2.07295513112054e-10 1.87934515061299e-09 7.4222934942132e-10 -1.60318430892816e-09 9.37702091655342e-09 2.39468842995994e-09 -1.7664623932085e-09 -9.34548149062978e-10 1.61868785495467e-09 2.82266675355909e-09 -1.15980799034673e-09 -8.7472040858974e-10 5.34143610079466e-11 -1.10068541821769e-10 1.50879896964791e-09 -9.53951774475425e-10 1.25640009838256e-09 -3.21232218084099e-09 -1.67473495254748e-10 -8.99023641191964e-09 6.86208254335175e-10 8.88951103775597e-10 2.78300948840151e-09 -4.35925982620219e-10 -2.73953643382355e-09 -2.02262706792242e-09 2.06507220755771e-09 -3.44147160821956e-10 3.02666900641422e-10 2.01047670734001e-09 -1.69217269582378e-08 6.48414707674463e-10 -4.87178563944649e-10 -6.0504880125671e-09 -4.62726336007619e-09 9.52360732701311e-09 1.25765209923712e-07 5.98549269176102e-09 -1.87813271609963e-09 -2.70850221441987e-08 7.35866611214781e-09 -7.91217388316465e-10 2.52606700689964e-11 -1.46956580481236e-08 -1.92165042251837e-09 1.61244680885818e-09 8.87856646834983e-10 -1.88138834596983e-09 3.46477884605755e-09 3.2340006368496e-09 2.21049357630954e-08 3.18290922341649e-09 -1.21576763087358e-08 -1.09080394065159e-08 -2.71266297596525e-09 -3.726916587182e-09 4.20621270768064e-10 -1.35827446343206e-08 8.73600753243947e-09 -3.75577757175956e-08 -2.62779421941596e-09 -4.99422908157618e-09 -8.13584180322355e-09 -2.54467531739276e-09
"R2009" -8.66667357443617e-10 -1.61272522461151e-09 -6.52953022290765e-10 -9.68743062878823e-09 2.71257932833048e-09 -1.1795172064149e-09 2.04404607496169e-09 -1.59411426697275e-09 2.5664979710273e-09 2.69156790900117e-09 3.89378543658534e-09 -2.91562014859819e-09 -1.07461071051488e-08 -2.1295194705791e-09 3.82614458291212e-09 -1.23734993311671e-10 -3.25650297981819e-09 -4.24239842143684e-09 1.39613546587287e-09 2.21117727162528e-09 -7.06947089039516e-10 -2.56180699813424e-09 3.47339884850213e-09 -4.47372056367567e-10 4.5720699790748e-09 2.77492474738235e-09 1.01595005731204e-09 1.09959995523618e-09 3.66793050329183e-09 -1.0261633085572e-09 -6.83556469170301e-10 9.46009481777563e-10 -8.39581856239641e-10 7.83548805896551e-10 2.257876338715e-09 1.04501179092917e-08 5.3234201385585e-09 1.05155560189406e-08 -3.79392088140533e-08 -1.02651968341972e-07 5.98549269176196e-09 1.86280694225713e-07 -3.8203647807623e-09 1.20403240916999e-08 1.76623949712998e-08 -3.98548508043321e-11 1.41327257593221e-08 -4.83654256573959e-08 3.40373186917132e-08 -1.37449270626379e-10 -6.42801295809825e-09 -2.92974982177307e-09 -1.02260322603494e-09 -1.13544701710292e-09 -2.20838550893812e-09 7.45759845916894e-10 7.25757620175792e-10 -3.74730796334748e-09 -1.48449746255028e-08 -5.53096371888275e-09 -4.27726175774264e-09 1.9148296524339e-09 -9.08919598818569e-08 -4.3501949933991e-10 -4.53894324739909e-09 -2.98916305379935e-09 3.29436707454818e-08 8.95486646228236e-09
"R2010" 7.79354729350918e-10 -2.81967204462335e-10 -1.92453548083796e-10 -1.08591373458137e-08 2.3087176939537e-09 5.77440925588816e-09 3.63563886687361e-09 -1.10013711251907e-10 -9.90134270178714e-09 -2.26833536636589e-09 -6.55881927934722e-10 2.42028016656754e-09 -3.62425646004047e-10 -4.22763115647482e-09 -5.9668397670248e-09 5.57792080270209e-09 5.85472817003297e-10 7.45759931305551e-10 -1.05604958927793e-09 -1.0388135186438e-09 -4.17576919297633e-09 -4.05096873239397e-09 -1.83264774708578e-09 1.11830970157306e-08 -1.24416969156458e-09 1.31463691067328e-09 -7.9172739458046e-10 -1.014732488303e-09 -2.13672721584604e-09 1.76865501719059e-10 9.0213887598825e-10 3.80897758974939e-11 2.78463740574863e-09 2.82358544141003e-09 -8.01677963368709e-10 -2.0575688457239e-09 1.49027536263532e-09 1.21490854718168e-08 -3.17868654097555e-09 2.10556970969243e-08 -1.87813271610081e-09 -3.82036478076293e-09 3.41416081982193e-08 4.75913156829914e-09 2.62142378073028e-09 -1.44695642137132e-08 -3.80951618345991e-09 -6.27058256684101e-09 -1.51219761872034e-08 1.19755240100107e-09 1.12447919871924e-09 1.96718831562605e-10 -8.93479672399032e-10 3.54021301857983e-09 1.64947813257051e-09 -5.42378906430361e-10 -5.82573349305791e-09 -2.23370263073576e-08 4.52458144744482e-09 -6.98678443917338e-09 2.16340651542006e-09 3.11727661743096e-09 4.46292878134875e-09 -2.5721513732693e-09 1.0183882056677e-10 -4.63053862871367e-09 -4.31735105401259e-09 4.41591623107248e-09
"R2011" 2.49450978579258e-10 -1.30976911828617e-09 -2.72478565677201e-10 5.60499490716154e-10 1.45634756336446e-09 2.9170808771636e-09 2.08912986232112e-09 -3.06586579386217e-09 -1.98407091975937e-09 -1.22567633716775e-08 3.45584094358581e-09 2.61076617889397e-09 -4.50329786528087e-09 3.09413386894751e-09 -2.31082961352014e-09 -8.05679299865005e-11 -6.8208496434303e-10 -1.5170062494918e-09 1.0373248082389e-09 -2.14516972305417e-09 1.55462684763934e-09 3.36302496246988e-12 -3.76100582725426e-10 2.21518108213739e-09 1.24192412884402e-10 2.03256307704692e-10 6.42194336238723e-10 -3.35735964342521e-09 -1.36916743764827e-09 -2.37217834548111e-09 -1.87121717217372e-10 -1.51717520173712e-09 1.13795363424138e-09 2.52167414465295e-09 -3.92401179132874e-09 1.07295412042947e-10 -1.92413570584844e-09 -5.44367670515025e-09 2.01872810107384e-09 -2.36658462474347e-08 -2.70850221441987e-08 1.20403240916996e-08 4.75913156829659e-09 6.43403238891827e-08 -5.89694898402449e-09 -1.39646613738027e-08 3.90360175956282e-09 -4.63245799980799e-09 1.20993475527986e-08 -2.30700655834309e-09 1.26480862756191e-09 3.95151768987453e-10 5.62179483455398e-10 3.25401573757616e-09 -6.58385955095947e-09 4.54345151891325e-10 3.90770908478595e-09 2.77131359558282e-09 1.1284828916736e-09 2.45429490984453e-09 -4.71030375653613e-09 -2.00966585342414e-09 -2.22146961618273e-09 9.79336444992326e-09 -1.19705848509255e-09 4.72775303340386e-09 5.70642880969099e-09 -3.46538842399363e-09
"R2012" -9.7267259339688e-10 -2.48352019574009e-09 1.3817160491126e-09 6.08149196570587e-10 5.06744915045428e-09 -1.75067469063933e-09 -8.22077392551112e-10 -1.51603083082333e-09 -8.63030384967933e-10 3.78200508305769e-09 -1.20382638954066e-08 -6.97313551811924e-10 1.67805550308737e-08 4.62573301362566e-09 2.01252360450786e-09 -1.67603249659637e-09 3.95037522642869e-09 3.56761990954554e-09 5.14078634568446e-09 5.17005532805709e-10 -4.15683970529762e-09 -1.87426585465996e-09 5.53484463019574e-09 -1.87597968793547e-10 9.94746984686407e-09 -1.32205742445845e-09 8.38274556122611e-10 2.98551356507749e-10 -6.90553097273527e-09 2.65480358181194e-09 1.27023196538411e-08 -2.20024372034993e-09 2.29166478833505e-09 -2.73351293774673e-09 -6.00580990816122e-09 4.25141423146783e-09 4.29136655334453e-09 -1.15624191197789e-09 -1.55185929272419e-08 1.40936353492128e-08 7.35866611214516e-09 1.76623949712997e-08 2.62142378072991e-09 -5.896948984024e-09 9.79615613161931e-08 3.15576615452064e-10 -6.16567775794205e-08 -5.60030294276619e-09 -6.30053524979397e-09 8.5989362920089e-10 1.1525587030993e-10 -4.53290622718937e-08 1.91568245647458e-08 -1.13081461842506e-09 2.49435804328549e-09 1.67254952148103e-09 -7.25485597531775e-09 1.30889947332974e-09 -1.09108147149188e-08 -2.23658192277067e-08 7.1292605030193e-09 -6.32758759961662e-09 -1.93555486558009e-09 -1.592595307548e-09 3.17918681813317e-09 -2.58087728923525e-08 2.12825026538085e-09 -1.10615294623941e-08
"R2013" -4.99677606893923e-10 1.0721012821738e-09 -1.73342488460954e-10 1.48911153564955e-09 -1.31258266568179e-09 -3.14734543946715e-09 -2.48729932977835e-09 2.07362311435703e-10 4.60079507353212e-09 4.88969888232858e-09 -7.09173377100866e-10 -4.39233337721512e-09 1.1346615511605e-09 -5.95523777695227e-11 4.08582763211917e-09 -1.90922751319607e-09 -1.0666548802681e-11 1.03619533138622e-10 -2.223072055661e-10 2.35426029330392e-09 2.19943060808851e-09 2.14349195264559e-09 2.14032262261546e-11 -3.7791515795394e-09 4.36162154970279e-10 8.97163009197363e-12 -1.09954997543107e-09 1.51437712530925e-09 2.42962579625894e-09 6.63620515543216e-10 -5.20098316712786e-10 9.25546007672345e-10 -2.38924923298503e-09 -2.45600987791614e-09 2.73027793810322e-09 1.08196894538416e-09 -1.12264881122649e-10 -2.03817121008811e-10 6.64115296241063e-10 1.75580663314549e-09 -7.9121738831628e-10 -3.98548508046617e-11 -1.44695642137139e-08 -1.3964661373803e-08 3.15576615451892e-10 1.59956185069701e-08 1.38724083648616e-10 -3.39686649090871e-10 -2.20475772003457e-09 8.47809861440636e-10 -1.18395504316859e-09 5.07223240891728e-11 -6.31116021386245e-10 -5.78081883527683e-09 -3.79258665259078e-10 -3.67149887453924e-10 1.09478040654688e-09 4.09263664712521e-09 -1.82635910404754e-09 2.52821018311076e-09 -5.88223165815223e-10 2.55162990878723e-09 2.13345146797356e-09 4.95020813644258e-10 5.61061988700219e-10 -1.25512108629696e-09 -1.25725213494389e-09 5.938039763514e-10
"R2014" 3.37050060025925e-09 1.39879596405478e-09 -4.87194225489858e-12 1.67285266947791e-10 -1.23252709711045e-09 2.21384274091547e-09 2.65473668998634e-09 1.92563463774083e-09 1.72559028069494e-09 -4.37397174379309e-09 1.34109228749664e-08 1.8738220809648e-09 -2.80437653364899e-08 -8.28302813024434e-09 -2.57706131351338e-09 1.91370988533283e-09 -5.72069838968397e-09 -3.70977994852957e-09 -5.45179547608434e-09 -1.06721637837313e-09 6.77057757491742e-09 -6.60383045580968e-10 -9.49371519723203e-09 -2.95066326631889e-10 5.55278466505064e-10 -1.63308230126487e-09 4.00619141561357e-09 -4.17875045412123e-10 8.60957712426916e-09 -1.86764202579816e-09 -1.53881032183401e-08 3.54336343282479e-09 -3.21154013565157e-09 -3.82133849160284e-11 1.34088501814735e-09 1.27109249657875e-08 -5.84084041879258e-09 1.62079859739901e-09 -7.32870825327628e-09 -2.23896894394503e-08 2.52606700665168e-11 1.41327257593203e-08 -3.80951618345931e-09 3.90360175956372e-09 -6.16567775794225e-08 1.38724083648076e-10 9.0781498846599e-08 -5.03436587165068e-09 1.4858687126071e-08 -5.76523792551128e-10 4.97534949930845e-09 2.66175313262189e-08 -1.10656230440579e-08 1.07316290093837e-09 2.6460377510795e-09 -3.38864976401021e-10 3.21570254920822e-09 -8.1071589343698e-10 -2.74406002314641e-08 4.16835070335069e-09 -5.0337455502514e-09 9.84439943420274e-10 9.49508064367024e-09 -1.89772629202314e-09 -1.1380754408885e-08 1.41690348954197e-08 3.65443946697964e-09 -7.36294135285093e-09
"R2015" -6.90699033583774e-10 2.65708429025552e-11 9.63909166336539e-10 3.02522778212374e-09 -1.78800607294716e-09 -1.89910992443321e-09 -2.46494999878821e-09 1.28427399364977e-09 -4.28723657734024e-10 1.53582472445155e-10 -1.68598312698298e-09 -6.29690128834026e-10 3.1194900315902e-09 2.04133579752121e-09 3.69367396725722e-10 9.0910977931978e-10 5.42170399971552e-10 1.44107337614162e-09 1.2408906496708e-09 6.49407357764746e-10 -1.45082708582343e-09 6.40721959418417e-10 -1.17085783957111e-10 -3.1630785020685e-09 -5.10692522898562e-11 -5.78291964324072e-09 2.59467454096757e-09 1.26471874337126e-09 -3.38721159713962e-09 4.39731838163906e-11 7.856543654632e-12 -7.38447336667361e-10 7.09790290711878e-10 1.48420047089249e-09 -6.47918361737432e-09 -1.44742938421599e-09 -3.6801257021236e-09 -3.7830511905565e-09 1.41538510671572e-08 2.10017891887413e-09 -1.46956580481216e-08 -4.83654256573995e-08 -6.2705825668412e-09 -4.63245799980667e-09 -5.60030294276682e-09 -3.39686649090692e-10 -5.03436587165298e-09 7.15406514687332e-08 -1.72663918554462e-09 -2.31305447136764e-09 -1.0989263024728e-09 -1.42683933341543e-09 7.03363067255669e-11 -9.63282483009109e-10 -1.94431577346134e-09 1.65432933837665e-10 4.09101845110406e-09 1.07073082232419e-08 2.24922944639567e-09 1.53364436942536e-09 -2.61903911822752e-09 -1.73468920106114e-10 -7.81424270540267e-09 6.32551639077293e-10 5.02928297102907e-09 8.25466686339811e-09 2.02715123802596e-09 1.73858864694879e-09
"R2016" -7.73348812081314e-11 -2.95166418830619e-09 -3.47575419548429e-11 1.61967113386646e-09 4.03204921576268e-10 -1.41098807517081e-09 5.43189229689877e-11 -2.03038483515883e-10 3.84386039972362e-09 -2.26118028248722e-10 5.28852759719334e-09 -5.450637943498e-12 -1.07444242979117e-08 4.28590203561454e-11 1.91531166861693e-09 -2.0734202386948e-10 6.10651251104446e-11 -1.45774281238236e-09 -7.32840130263927e-10 2.74498034528248e-10 6.41967599377269e-10 -6.00563219989063e-10 1.26394014348907e-09 -4.03101353628695e-09 2.50803733932707e-09 3.88449886840825e-10 2.38741640716504e-09 -3.31604179686883e-10 4.95187951108579e-09 -9.23055565168653e-10 -1.8990672133417e-09 3.10950317681579e-11 2.60473865196303e-11 -4.11384106231825e-09 4.73851342302063e-09 5.87400537407006e-09 -6.2018997790088e-10 -1.49174868798039e-09 -4.99493854408793e-09 -6.00574712617948e-08 -1.9216504225187e-09 3.40373186917136e-08 -1.51219761872027e-08 1.20993475527974e-08 -6.30053524979421e-09 -2.20475772003452e-09 1.48586871260714e-08 -1.72663918554416e-09 3.66964381042391e-08 -5.28861751485836e-09 4.83078732574465e-10 -2.9765449193519e-10 2.41729001456458e-09 1.29733792212139e-09 -2.61508841310683e-09 3.73865410137402e-09 4.25533741009828e-09 8.48842725599095e-09 -7.21731674430537e-09 7.19742174746162e-10 -2.90418561243548e-09 -1.97805382040488e-09 -1.81833595303783e-08 2.32170305184242e-09 -2.17919204846123e-09 1.39889557473596e-08 1.22861185849659e-08 -6.31227026683553e-09
"R2017" -8.18433271752711e-10 7.73804615143135e-09 -3.22220237217272e-09 -1.15857647492842e-10 1.80111322142486e-09 2.74278687485897e-09 -3.12627866143181e-09 1.87336122219683e-09 3.61994918721674e-09 -1.47015618915886e-09 1.25960007083733e-09 8.60799366073011e-11 -6.53621166762857e-09 -4.18171451142818e-09 -2.90720914523814e-09 -4.11951708512278e-08 4.1209845666917e-10 -6.15348064087272e-10 7.2580373355855e-10 1.67180807877739e-09 -3.29517597814038e-09 3.76478671863445e-08 7.08133811800911e-10 -3.62525470770753e-09 2.48271084467626e-09 -3.53570135724175e-09 -5.98588283550503e-09 2.27078594391108e-09 2.20605315391735e-09 -4.61460461443449e-10 3.70335696933524e-10 1.74983769978959e-09 1.41957421391107e-09 -1.22878522510348e-09 9.07829256920538e-10 7.72108656000489e-09 1.77809307280906e-08 2.81019211773248e-09 -1.06254947107031e-09 5.95042968736145e-09 1.61244680886057e-09 -1.37449270625891e-10 1.19755240100119e-09 -2.30700655834325e-09 8.59893629201441e-10 8.4780986144001e-10 -5.76523792551888e-10 -2.31305447136773e-09 -5.28861751485818e-09 9.7897073023028e-08 -1.6764678497726e-09 -5.42190901754783e-10 4.70083255054729e-09 -3.20873075401505e-10 2.26447639442795e-08 -5.72610456552038e-08 -5.36983225444832e-08 -2.41017232105635e-09 -5.80753550750253e-09 -9.81010848155662e-09 2.89759985176846e-09 -5.25488450497906e-09 -4.94366316820768e-09 -5.59987599567493e-09 6.88319185657136e-09 -1.35132047679537e-09 -2.95332696070578e-09 4.4131801725558e-09
"R2018" 7.93885661217446e-10 -4.26514138301912e-09 3.93520692593562e-11 1.28168921726211e-09 1.32926895024796e-09 2.54859183036051e-09 -5.4471738419149e-10 -1.97028834553419e-09 2.33994710346772e-10 -1.75494462773071e-09 3.12121294541908e-09 1.01859503575452e-09 -1.68031554007437e-09 -3.21701922950428e-10 -1.68674966223455e-09 4.77044140525077e-10 1.36819734319841e-09 -1.84161937995969e-09 1.08728145494389e-09 -7.82224496093836e-10 -2.79245561008351e-10 -5.78372015603396e-10 -5.03611441207041e-10 -3.41776347171725e-10 -5.47839625405001e-09 2.35374587857269e-09 3.67114511533599e-10 1.05106470460403e-09 2.90493855751649e-10 9.76842024402968e-10 -3.2391685238678e-09 6.23446823404701e-11 2.58014900548622e-10 -9.21767065087536e-10 -1.34203726924841e-09 -4.89209886641211e-09 -2.51342920160508e-08 8.42268641918013e-11 1.62387478198586e-09 2.79491519656674e-09 8.87856646838387e-10 -6.42801295809892e-09 1.12447919871887e-09 1.26480862756357e-09 1.15255870310151e-10 -1.1839550431685e-09 4.97534949930845e-09 -1.09892630247234e-09 4.83078732573975e-10 -1.67646784977363e-09 6.69423421639916e-08 1.26528349700018e-08 -4.10218484949575e-08 6.69889903399255e-10 -5.93043154666527e-09 1.15536256516066e-09 2.57485858289742e-09 -2.18202051794665e-09 5.49730434519477e-09 -1.93539561220191e-08 1.87025431705617e-08 1.37530447105615e-09 2.25738871341051e-08 6.57589786782455e-10 -1.14988903871031e-11 -3.61675937557994e-09 -1.09013321307636e-08 -1.15316754014029e-08
"R2019" 2.73131391203763e-10 4.5879046303684e-10 -5.94738025352976e-10 -5.39252774092958e-10 -2.55278521148992e-09 1.15107403157766e-09 -6.56572254481227e-11 1.42081952012976e-09 -4.03722574148654e-10 -1.51617060039193e-09 2.45736404728788e-09 1.15043509894497e-09 -2.49396472595446e-09 -3.63462178641353e-09 -1.59718593267116e-09 6.35884515172625e-10 -1.58914716052989e-09 -1.95162982327159e-09 -7.6561460113482e-10 -4.26632800048486e-10 -5.75323340309188e-10 8.20353878042506e-10 -1.23168057861179e-09 6.00709907745896e-10 -4.30759977384014e-09 -1.45390531202756e-09 -1.48521909447626e-09 5.12868477630734e-10 2.74582043304296e-09 -7.54264646307398e-10 -2.80867347691213e-09 1.61425654597991e-09 -4.43392381081637e-10 9.23444647887578e-10 1.8211460336032e-09 1.14339373302503e-10 -3.55940896257931e-09 1.27418094621032e-09 5.66344898924504e-09 -1.37973435345169e-09 -1.88138834596787e-09 -2.92974982177084e-09 1.96718831562796e-10 3.95151768987226e-10 -4.53290622718946e-08 5.07223240895653e-11 2.6617531326217e-08 -1.42683933341469e-09 -2.97654491935715e-10 -5.42190901753394e-10 1.26528349699979e-08 5.27044121590297e-08 -2.66270873513813e-08 2.54349919646291e-10 -2.10721846677369e-09 -2.9920483871702e-10 3.7550599941407e-09 -1.51663892163851e-09 3.3309343760143e-09 -3.28178717667232e-09 1.56945257316291e-09 3.53702144905728e-09 3.4430835573877e-09 7.18074175468013e-11 -4.53122621472853e-09 6.60677846527383e-09 -3.90657079158778e-09 1.73048983620049e-09
"R2020" -3.56675146455833e-10 2.00593828903527e-09 8.94757385374309e-10 2.41291894817726e-10 -6.7319551358341e-11 -7.95381047080388e-10 1.02039514081789e-10 9.38457358194937e-10 3.50312501828655e-10 2.91535235942526e-10 -2.43982297395137e-10 2.86118780532433e-10 2.12662689606609e-09 6.05019123729803e-10 -1.25700416115939e-10 -1.67485205951547e-09 -1.345551597816e-09 4.89775374009152e-10 -5.01700032421358e-10 1.72551268202837e-10 -5.81641037861732e-10 5.32697999982556e-11 1.47047061209717e-09 -5.24595812786697e-10 -1.38916457449058e-10 9.92972117993258e-10 -1.90753875051191e-09 -7.95779434023247e-10 -2.02946642390504e-09 1.14033270662728e-10 8.23460980051741e-10 -1.07216962710488e-09 -2.82015866658905e-11 2.06487084059774e-09 -2.97989835074085e-09 1.53280987647243e-10 1.91210773715859e-08 -1.44237290481913e-09 2.3096367469376e-09 -2.91934353720419e-09 3.46477884605764e-09 -1.02260322603494e-09 -8.93479672398528e-10 5.621794834534e-10 1.91568245647473e-08 -6.31116021386069e-10 -1.1065623044057e-08 7.03363067273592e-11 2.41729001456477e-09 4.70083255054596e-09 -4.10218484949522e-08 -2.66270873513831e-08 6.24075845250128e-08 -2.46000966201942e-10 1.33066848598416e-08 -9.96439777352979e-10 -1.55571269381869e-08 2.99773113206452e-09 2.27598954054823e-09 -1.12605051947623e-08 -5.41506805961504e-09 -4.77428583261788e-09 2.54780458616961e-09 -2.58522894979404e-09 1.23985261723585e-09 -4.2917811946185e-09 -3.35929746403032e-11 -7.66126041780779e-09
"R2021" 1.16884536455607e-10 -4.06789115921302e-11 7.44789383560055e-10 4.76175740009664e-09 4.63855077663175e-10 1.20370308135207e-09 5.74684116522325e-10 1.372133289692e-11 3.56320033786835e-09 -3.73456838059823e-09 3.7086027784901e-10 2.3250667792656e-09 -6.35549424185612e-10 -5.66624414598649e-10 -1.80499241338473e-09 1.97034701963721e-09 -3.92664913266998e-11 2.60977299755493e-10 3.51389533298438e-10 -5.38073541329498e-09 -1.75883970160081e-09 -3.93163460199854e-09 1.73758553494148e-10 8.45989733670092e-10 1.09373583323526e-10 -3.38503561128522e-10 2.32836253688182e-11 -2.39163448159921e-09 -9.05896486184951e-10 1.96344297461584e-10 -5.05789398461253e-10 -4.02515572288438e-10 1.46582518261675e-09 5.67113814526085e-10 -1.18334565403962e-09 -7.33197990011391e-10 -8.6132044355116e-10 -4.50386935256691e-09 6.03199852441784e-11 -1.80467954055698e-10 3.23400063685006e-09 -1.13544701710325e-09 3.54021301857920e-09 3.25401573757741e-09 -1.13081461842537e-09 -5.78081883527613e-09 1.07316290093839e-09 -9.63282483010335e-10 1.29733792212147e-09 -3.20873075400839e-10 6.69889903398998e-10 2.54349919645751e-10 -2.46000966201161e-10 1.36577375330052e-08 1.08015328080035e-10 1.75854951425916e-09 6.55420286060785e-10 -1.13990089420684e-08 4.01174131887968e-10 5.60358946839058e-10 3.36028819700678e-10 1.36730880673104e-09 6.60096598086176e-10 -1.50100513116067e-09 -7.21974579358618e-10 7.39623075434582e-10 -7.95101388465824e-10 -1.48367143890613e-10
"R2022" 8.35084580091437e-12 2.57550677579327e-09 5.09783831440312e-10 3.20064363070909e-09 -6.48947123261638e-10 4.75614177922712e-10 6.59637369143574e-10 1.6493292010223e-09 3.65059785087615e-09 -1.18649685300662e-09 -1.36223355349126e-09 4.35718218998841e-10 1.7692184800348e-09 -2.63459218277334e-09 -1.6841142099485e-09 -5.78610508430247e-09 -1.00434306921426e-09 -7.52964019518371e-10 9.38444005366592e-10 5.09062952101532e-10 -2.49418694054383e-09 1.3474521503874e-09 2.72281543949331e-09 -3.81729067500364e-09 -9.02395720207179e-10 8.3221821893441e-10 -5.39418673236006e-09 2.67404753991372e-09 -4.18348574036333e-10 2.3145413655677e-09 2.32561916946931e-09 2.15737319292778e-09 1.2025149881921e-09 -9.90483809907844e-10 -1.9125289927863e-10 9.19008164217233e-10 1.002779504701e-08 -5.1473972224692e-09 2.30771553806388e-09 3.16829933705984e-09 2.21049357630932e-08 -2.20838550893951e-09 1.64947813257121e-09 -6.58385955095962e-09 2.49435804328598e-09 -3.79258665259217e-10 2.64603775108001e-09 -1.94431577346161e-09 -2.61508841310687e-09 2.26447639442805e-08 -5.93043154666576e-09 -2.10721846677512e-09 1.33066848598393e-08 1.08015328082392e-10 7.85621063051184e-08 -8.60411404733382e-09 -6.32111563662042e-08 -6.71010305759046e-10 -2.91609168770155e-09 -8.2643432327282e-09 9.48398426603573e-09 3.0940930032969e-09 5.28957318831599e-11 -4.03623132502993e-08 -3.70978139312892e-10 -2.97575196465844e-09 -1.24206111035089e-08 -7.45105502904358e-09
"R2023" 1.4727457293776e-09 -1.0088570862757e-08 4.89272028590468e-09 2.90827776205229e-09 -8.73920868302087e-10 -2.45137421842313e-09 2.77880616923216e-09 -2.22793122998055e-09 4.03132601711158e-09 5.92557224991942e-10 -2.0895144378649e-09 -8.24404076188939e-10 5.49782495408905e-09 1.72486672607132e-09 2.94493787573955e-09 2.29438161342981e-08 -2.04309981117238e-09 6.02665908804242e-10 2.83196044588432e-09 -2.14310238357138e-09 -5.59568384655163e-09 -4.04112692369903e-08 1.43235281888782e-08 -4.25895375772507e-09 2.94955466336372e-11 1.21994213567701e-09 2.13868878760959e-09 5.8250578428627e-09 2.37362390782625e-09 1.36149953844111e-09 -1.23102404579249e-09 -8.40461970914723e-10 -9.09064728704513e-10 -4.73032137903467e-09 -6.66001474395947e-10 -2.90500422633961e-09 -3.52390111366408e-09 -2.72071650584938e-09 3.95606960067284e-10 -4.07923896086486e-09 3.18290922341789e-09 7.45759845916479e-10 -5.42378906430829e-10 4.54345151893275e-10 1.67254952148133e-09 -3.67149887453728e-10 -3.3886497640086e-10 1.65432933837828e-10 3.73865410137379e-09 -5.72610456552032e-08 1.15536256516048e-09 -2.9920483871834e-10 -9.96439777352803e-10 1.75854951425904e-09 -8.60411404733353e-09 5.6994699597282e-08 1.40116757926839e-08 -4.85994612061713e-09 2.8577033057063e-09 6.60790535450545e-09 -6.65811566048391e-09 8.05545860459052e-09 5.79809604110537e-09 -3.87259911681831e-09 -5.19467544751906e-09 -3.70670547017483e-10 1.64486244139389e-09 -5.40202174985997e-09
"R2024" -5.81622460107401e-10 -4.37719638371817e-09 -2.21527476359948e-09 -1.27849152712257e-09 4.45749368131406e-10 -1.17975922474879e-09 -1.96472014627074e-09 -3.45791925655468e-09 -2.16684171333574e-09 2.28583627011941e-09 -2.57756069227324e-09 1.93956344057444e-10 6.80113666183814e-10 5.12415043477064e-09 1.26528229003702e-09 1.60487337058338e-08 1.42710534564449e-09 2.96161574420413e-09 -2.4713680210937e-09 -1.11152748819695e-09 1.64431492398236e-09 -7.36166417012571e-09 -7.95608537822126e-09 3.70952601818393e-09 4.22868475821272e-09 -3.40960256977691e-09 1.8573111541355e-08 -6.66377884156518e-09 -2.77571090185132e-09 -2.76789395033001e-09 7.33214916217528e-10 -2.1782273897763e-09 7.76006456681016e-10 4.01944695381045e-09 9.43593588956882e-11 2.61158025058655e-09 -6.28661368602899e-08 -9.91446436550697e-10 -1.12039541586287e-09 -5.24222526346972e-09 -1.21576763087371e-08 7.25757620174846e-10 -5.82573349305621e-09 3.90770908478466e-09 -7.25485597531819e-09 1.09478040654599e-09 3.21570254920685e-09 4.0910184511016e-09 4.25533741009736e-09 -5.36983225444856e-08 2.5748585829022e-09 3.7550599941427e-09 -1.55571269381906e-08 6.55420286058739e-10 -6.32111563662037e-08 1.40116757926854e-08 1.66085848340281e-07 5.42241842161913e-09 -2.79595983277489e-09 2.75136293237686e-08 -2.36628227092727e-08 -2.07641697236238e-09 6.48627272396622e-09 1.65872485187661e-08 -5.62526127639477e-09 3.70742861198912e-09 1.58196218538475e-10 4.27208916072797e-09
"R2025" 5.99782762212972e-10 1.00783811516152e-09 -6.70311250458536e-11 7.00639615506307e-09 -1.38598810970643e-09 -3.38249811500977e-09 -3.36367650517622e-09 -2.92702833983309e-10 -5.99777490321585e-09 2.95707256961503e-10 4.84918897857937e-10 -3.20857999513711e-10 2.3230232388076e-09 4.6194121872535e-11 4.0380280147684e-09 -1.0013042695951e-08 -4.23327643389567e-10 -8.26453933114868e-10 1.78835098110775e-09 6.31806236660606e-09 -1.627739389419e-09 1.18985136460203e-08 7.36117892623297e-09 -9.57300108220938e-09 -6.01587255778193e-10 -2.341930273656e-09 1.21117939586603e-09 1.26051129476059e-09 7.78943087044914e-09 -9.17546326855266e-10 5.76006502862786e-10 5.00630233102176e-10 -2.05393227834932e-09 -7.96087769038614e-09 -2.12001271104171e-09 6.69909123868741e-10 8.48124304563725e-10 -2.34876354261408e-08 2.80851916184411e-09 -9.11872121895804e-09 -1.09080394065165e-08 -3.74730796334709e-09 -2.23370263073577e-08 2.77131359558104e-09 1.30889947332992e-09 4.09263664712414e-09 -8.10715893436684e-10 1.07073082232407e-08 8.48842725598981e-09 -2.41017232105535e-09 -2.18202051794619e-09 -1.51663892163873e-09 2.99773113206592e-09 -1.13990089420689e-08 -6.71010305759206e-10 -4.85994612061765e-09 5.42241842162343e-09 6.28021724863227e-08 -1.76016310021846e-09 2.54026105821397e-09 -8.03295522226404e-10 -2.21039882053273e-08 -4.73858402599278e-09 8.32676959860731e-09 1.49580886582682e-09 2.30017965280367e-09 3.18713468024114e-09 -3.91369002812163e-09
"R2026" -1.15983370294915e-09 1.50908715211057e-08 -9.21549962124605e-09 -1.11414088677291e-09 -2.88556723703706e-09 -1.69323739695441e-09 -1.96226948480828e-09 -4.25164357348901e-10 -2.03368609887058e-09 1.32450258894599e-09 1.03615950132643e-08 -3.61918260278654e-10 1.39637325830125e-08 6.99899836972948e-11 8.19079337947574e-10 -8.99108473854047e-10 5.09253642336632e-09 -3.3567511086415e-10 -8.14198213294677e-09 2.55830187487126e-10 -5.87638552015593e-10 3.66064644633286e-09 1.43575210433467e-09 2.35178091475295e-09 -5.11823106162629e-08 2.32378098696489e-08 -9.55698708763414e-09 -1.4224657958081e-09 8.05025294789033e-09 -9.08149817904181e-10 3.11102945471932e-09 -3.39990746861422e-09 1.87871338250086e-09 -1.0871522643392e-08 -1.4687844205164e-09 -6.39236203678616e-08 1.11435750610305e-08 1.91024140328096e-10 1.10330788598188e-08 1.01090564729932e-08 -2.71266297596338e-09 -1.48449746255034e-08 4.52458144744477e-09 1.12848289167386e-09 -1.09108147149204e-08 -1.82635910404759e-09 -2.74406002314664e-08 2.24922944639524e-09 -7.21731674430583e-09 -5.80753550750277e-09 5.49730434519492e-09 3.33093437601446e-09 2.27598954054879e-09 4.01174131888013e-10 -2.91609168770091e-09 2.85770330570645e-09 -2.79595983277666e-09 -1.76016310021835e-09 1.0246937603267e-07 -1.66469253886835e-08 7.27785459135724e-09 2.21137441997405e-09 5.53762841745757e-09 3.6450112149635e-09 1.3856816520916e-09 -5.3924421870283e-12 -5.89038016827085e-09 4.31946547562701e-09
"R2027" -6.12090735768721e-10 5.25034294727493e-09 -3.17354480167411e-09 2.59129722964333e-09 -1.79054020406027e-10 1.31238874673089e-10 1.90403232736025e-10 -6.6547971703742e-10 1.00720980068134e-09 -1.0836955171416e-09 -1.81031355181922e-09 -9.39977654849391e-10 -3.10081633930717e-09 2.90291529199367e-09 5.37234475332275e-10 6.15736584675089e-10 -1.83846772542626e-09 -1.04027549378028e-10 4.79318827710505e-10 -7.03918597266575e-10 2.09796447756367e-09 8.8329585725097e-11 -4.85686681402426e-10 -1.60537075158955e-09 1.62605213282851e-08 -8.30734385970326e-09 2.91858561549052e-09 -9.01439020408214e-10 -1.1741858072537e-09 -4.41353335500353e-10 -4.11418945007363e-09 -1.32806328081556e-09 -1.95400995541382e-09 4.91636194536674e-09 1.21414206037933e-09 -3.09288701727468e-09 -2.25026921760093e-08 -2.15296700964588e-09 6.86196677895873e-09 -3.29164551787952e-09 -3.7269165871828e-09 -5.53096371888235e-09 -6.9867844391751e-09 2.45429490984589e-09 -2.23658192277092e-08 2.52821018311209e-09 4.16835070335119e-09 1.53364436943199e-09 7.19742174745902e-10 -9.81010848155815e-09 -1.93539561220162e-08 -3.28178717667541e-09 -1.12605051947616e-08 5.60358946837579e-10 -8.26434323272561e-09 6.6079053545079e-09 2.75136293237751e-08 2.5402610582152e-09 -1.66469253886817e-08 1.2191945694048e-07 -2.45316331775707e-08 6.20113224017293e-09 -4.45888689829925e-09 -9.21622197075173e-10 -1.41278668286004e-08 7.013716761445e-09 1.04825172449241e-08 3.07854396743397e-09
"R2028" 1.19280440423253e-11 1.90639683631196e-08 -4.51580013879427e-09 -1.20880274089413e-09 -1.20868681931879e-09 -1.46716340342823e-09 -1.99727684552959e-09 1.84088375028323e-09 -2.05329803049114e-09 5.61008630126174e-10 5.01653393877209e-09 1.35283766936235e-09 -1.08212171065064e-09 -2.60289893017664e-09 9.45766024336144e-10 -5.77623971643803e-13 -4.21943731627374e-09 -6.93600247292701e-09 5.95620806298487e-09 -2.31924964615102e-10 -5.18237539611793e-09 4.92180260433015e-09 7.72411754275328e-09 2.35748766034532e-09 -2.68045249517202e-09 7.57827236497973e-09 -6.58903369700657e-08 -1.0571972197687e-09 -1.8274419393922e-09 6.40504723402507e-11 -1.30300456373267e-09 1.79021759817268e-09 1.13293285243905e-09 8.96325204783959e-10 1.86882350961219e-09 -4.15527976616231e-08 -1.59330297153571e-08 9.49307427677102e-10 1.88493201722565e-09 5.58345311341171e-09 4.20621270766846e-10 -4.27726175774338e-09 2.16340651542081e-09 -4.71030375653528e-09 7.12926050301857e-09 -5.88223165815952e-10 -5.03374555025095e-09 -2.61903911823011e-09 -2.90418561243561e-09 2.89759985176811e-09 1.87025431705575e-08 1.56945257316426e-09 -5.41506805961587e-09 3.36028819701153e-10 9.48398426602979e-09 -6.65811566048351e-09 -2.36628227092683e-08 -8.03295522228857e-10 7.27785459135706e-09 -2.45316331775666e-08 1.3922153799999e-07 -9.40167744341192e-10 4.40936484372754e-09 -2.85406265980527e-09 -8.49518896761664e-09 -2.60424662689296e-09 -2.92492712107715e-09 -4.61228683203507e-09
"R2029" -1.00637345728486e-09 1.66434222257101e-10 -6.78467950605065e-10 3.24499828758333e-09 1.52314091651358e-09 9.64770549003912e-10 -1.44745899789933e-09 -1.60375866435152e-09 1.71142133193488e-09 -4.10456971719717e-09 -9.19829927607763e-10 -1.22422318681112e-10 -2.90972515182674e-09 -1.7192893325886e-09 -1.49166339237482e-10 6.83213422170116e-10 5.22569993097337e-11 1.65895541330545e-09 -2.35309267998806e-09 -4.43359102954021e-09 -6.32807412885644e-09 -3.02227657557181e-09 2.51577089202253e-09 5.43408613431826e-09 1.49404197670521e-09 5.69459884092773e-10 -1.41805457768885e-09 -3.57736506595675e-09 3.27037866188554e-09 3.90663200000423e-09 1.15237598598858e-09 4.24443688852124e-10 1.24642296871343e-09 -2.27415149909743e-09 7.03451944381812e-09 -2.63838024339645e-09 -2.66853282868233e-09 -6.3795065397853e-09 3.42808625262928e-10 -7.98042262822178e-10 -1.35827446343179e-08 1.91482965243165e-09 3.11727661743229e-09 -2.00966585342898e-09 -6.32758759961819e-09 2.55162990878729e-09 9.84439943419908e-10 -1.73468920107481e-10 -1.97805382040536e-09 -5.25488450497712e-09 1.37530447105911e-09 3.53702144905752e-09 -4.77428583261951e-09 1.36730880673271e-09 3.0940930032957e-09 8.05545860459022e-09 -2.07641697235718e-09 -2.21039882053315e-08 2.21137441997415e-09 6.20113224016946e-09 -9.40167744340322e-10 9.52452037270225e-08 1.98288730053899e-09 -2.94371799104752e-08 -2.7138854991033e-09 1.59056250745306e-09 -1.42277207179361e-10 4.08704940073736e-09
"R2030" 3.20444706573982e-09 2.73261388088847e-09 -1.88553030733231e-09 5.55744021193937e-09 -8.24447192349233e-10 1.45607285387556e-09 6.04570198678535e-11 -3.32556785404527e-10 -1.7221837414831e-09 -2.51237324141679e-09 -1.84691888729183e-09 1.64653132538121e-09 9.33526286549649e-09 -1.14244026677656e-09 -3.59910432800041e-09 1.61852776022846e-09 1.71871526692631e-09 1.68765432229796e-09 -1.51467158382761e-09 -2.41358253484684e-09 -4.81098073123864e-10 -1.46645739682309e-09 -1.46859944066174e-09 1.86361071773594e-09 -5.26068796677205e-09 -1.025309372883e-09 -2.34500013315582e-09 -8.17141212972323e-10 -8.68490956584056e-10 1.83914102129433e-09 -3.92646815808798e-09 -4.55334706844671e-10 -1.22894971432656e-10 -2.21706393885777e-09 -1.27665764513297e-08 -7.66707501612278e-09 -1.05512728318771e-08 -3.29934628878208e-09 2.14555959036974e-08 5.23246423620098e-08 8.73600753244069e-09 -9.08919598818604e-08 4.46292878135005e-09 -2.2214696161819e-09 -1.93555486557998e-09 2.13345146797355e-09 9.49508064367289e-09 -7.8142427054101e-09 -1.81833595303771e-08 -4.94366316820964e-09 2.25738871341103e-08 3.44308355738757e-09 2.54780458617234e-09 6.60096598087541e-10 5.28957318840452e-11 5.79809604110558e-09 6.48627272397188e-09 -4.73858402599396e-09 5.53762841745717e-09 -4.4588868982991e-09 4.40936484372023e-09 1.98288730054242e-09 1.47782490512062e-07 -8.4082544323288e-09 -7.60974072117771e-09 -1.84790395847666e-08 -4.44781722071794e-08 -3.76286686686893e-08
"R2031" -2.10320388405779e-10 1.93089262723209e-09 -6.18012419448829e-11 -4.72229426716915e-09 -6.11680062603725e-10 -2.15272377218121e-09 -9.72211061131322e-11 9.3857255260249e-10 -5.79383646075442e-09 1.09072091557463e-09 2.24918226740052e-09 8.54702400543979e-10 5.47338930275342e-10 1.69828509064062e-09 1.67842199777137e-09 1.89234062795268e-09 4.89139680907575e-11 -1.81092817035241e-09 1.1671433915136e-09 1.65552191915123e-09 2.35102294470254e-09 2.68196334353417e-09 -1.87690578121754e-09 4.40318967699692e-09 -2.56197165618718e-09 2.86550157894377e-10 -5.97170540488678e-10 -1.70823673215523e-09 -8.07539730941978e-10 -2.26009790815676e-09 -1.55858952040026e-09 -9.79072772244535e-10 -6.64591830488018e-10 3.2608624679029e-10 -3.77933787390963e-09 -7.52077326826128e-10 8.28461918067886e-10 6.05812045997049e-09 3.30913851826385e-10 -2.60710777194741e-09 -3.75577757175952e-08 -4.35019499339012e-10 -2.57215137326813e-09 9.79336444992298e-09 -1.59259530754792e-09 4.95020813643607e-10 -1.89772629202266e-09 6.32551639082428e-10 2.3217030518423e-09 -5.59987599567087e-09 6.57589786783651e-10 7.18074175459088e-11 -2.58522894979374e-09 -1.50100513116058e-09 -4.03623132502984e-08 -3.87259911681931e-09 1.65872485187628e-08 8.32676959860704e-09 3.64501121496313e-09 -9.21622197070907e-10 -2.85406265980906e-09 -2.94371799104856e-08 -8.4082544323264e-09 6.72134138480953e-08 2.99615478260904e-09 1.93197661582545e-09 9.44067734672816e-09 1.74183008388686e-09
"R2032" -6.92895319751155e-10 -2.50359111967083e-09 1.14764379856567e-10 -1.63514514368204e-09 7.57677407715057e-10 1.35020562951178e-09 -2.08617695214985e-10 -6.71468473251525e-10 5.25323598700336e-10 -2.17181000743819e-10 4.58779200718551e-09 -8.84193340317021e-10 -5.75785552658117e-10 2.83169895887737e-10 -1.31147682578101e-10 -1.89783738271989e-09 1.19620774583696e-09 -1.27731672136242e-09 5.4201638913623e-10 1.30368846785559e-09 -9.48001187811338e-10 1.53883053133896e-09 4.25275684745519e-10 -4.61956716605625e-10 -6.61211590979793e-09 -1.40434940482977e-09 6.70154850201944e-09 1.38786585023848e-09 7.25146251592414e-10 6.14600919270502e-10 -1.31425635673703e-08 -1.67457719017726e-09 3.14366419321297e-10 -2.86511288059187e-10 1.13411478780474e-09 8.12072815239006e-09 6.61124192091022e-09 5.56703987152224e-10 1.65617801787717e-09 2.63033298221123e-09 -2.6277942194179e-09 -4.53894324739893e-09 1.01838820566381e-10 -1.19705848509292e-09 3.1791868181326e-09 5.61061988700163e-10 -1.13807544088869e-08 5.02928297102912e-09 -2.17919204846125e-09 6.88319185657134e-09 -1.14988903882067e-11 -4.53122621472981e-09 1.23985261723638e-09 -7.219745793593e-10 -3.7097813931354e-10 -5.19467544752044e-09 -5.62526127639315e-09 1.4958088658267e-09 1.38568165209163e-09 -1.41278668286015e-08 -8.49518896761581e-09 -2.71388549910194e-09 -7.60974072117881e-09 2.99615478260876e-09 3.51573979923921e-08 1.38369124756671e-09 -3.8055907867733e-09 7.09445255786198e-09
"R2033" -6.49462198094395e-11 -1.33945878760846e-09 1.72402551341036e-10 -4.23758954934472e-10 1.65496293637252e-09 -4.20104319995202e-10 3.23418909587126e-10 -4.6793453139879e-10 1.31493532039176e-09 1.30301972704577e-10 4.98518395225153e-09 -4.14715101593753e-10 -1.07975683672289e-08 -8.44254379791674e-10 1.12549182427441e-09 1.1743274203472e-10 -4.15590339863977e-10 -4.88149280656459e-11 -2.16394782726276e-09 3.36427013445679e-10 1.94359272928448e-09 7.48178981480955e-10 -1.22547853143603e-09 -6.23734730518109e-10 -4.06961769151071e-10 -7.48667555014900e-11 2.44757651457619e-09 -3.03573537317657e-10 1.95733161592448e-09 -1.06359639828772e-09 -2.89170737213755e-09 -1.04231154858623e-09 -8.09844426495441e-10 5.20002985254827e-11 7.11087628378365e-09 1.43199016076033e-09 -1.25607653675505e-09 -5.88770939624720e-10 -4.02648545477651e-09 -2.15408381507969e-08 -4.99422908157493e-09 -2.98916305379957e-09 -4.63053862871385e-09 4.7277530334038e-09 -2.58087728923518e-08 -1.25512108629664e-09 1.41690348954197e-08 8.25466686339785e-09 1.39889557473595e-08 -1.35132047679563e-09 -3.61675937558076e-09 6.60677846527567e-09 -4.29178119461917e-09 7.3962307543525e-10 -2.97575196465881e-09 -3.70670547017291e-10 3.70742861198978e-09 2.30017965280294e-09 -5.39244218690145e-12 7.01371676144247e-09 -2.6042466268935e-09 1.59056250745417e-09 -1.84790395847671e-08 1.93197661582527e-09 1.38369124756694e-09 2.42154992715001e-08 2.61902045851959e-09 1.12479276642399e-08
"R2034" -1.14166765922466e-09 9.03576301439488e-10 -5.60789215159474e-11 -7.7920905852933e-10 -1.47018946584165e-09 -1.32470935658279e-09 1.00447076453524e-09 1.01206316818938e-09 -1.34463968353112e-09 -1.75265213000528e-09 -1.58871692452395e-09 1.11771927379258e-09 4.24299334047634e-09 3.0314271283673e-11 2.19334538913357e-10 2.78957059153219e-10 -2.39976532415974e-10 -7.64632565798516e-11 1.43065439415184e-09 -6.42369309268559e-10 5.82814361526238e-10 3.18634434020252e-10 1.06421552532959e-09 2.85294828229617e-10 1.05392009060342e-09 -1.75885528965473e-09 2.78266883466943e-10 -1.25023326035931e-09 2.71747307255987e-09 -1.91116865546644e-09 5.51189526655314e-10 2.83941351438359e-11 6.24800602046696e-10 -3.05394911955393e-09 2.0980726678864e-09 2.60862098374261e-09 6.30696508087857e-09 2.28095052084845e-09 -3.60423671255207e-09 -2.37865683795501e-08 -8.13584180322407e-09 3.29436707454825e-08 -4.31735105401257e-09 5.7064288096906e-09 2.12825026538133e-09 -1.25725213494398e-09 3.65443946697907e-09 2.02715123802624e-09 1.22861185849655e-08 -2.95332696070512e-09 -1.09013321307612e-08 -3.90657079158508e-09 -3.35929746376683e-11 -7.95101388466446e-10 -1.2420611103506e-08 1.64486244139404e-09 1.58196218540062e-10 3.18713468024029e-09 -5.89038016827113e-09 1.04825172449287e-08 -2.9249271210779e-09 -1.42277207179517e-10 -4.4478172207175e-08 9.44067734672822e-09 -3.80559078677255e-09 2.61902045851981e-09 5.25474357893661e-08 -1.11342073351758e-08
"R2035" -9.73227792804947e-10 -2.44458725918992e-09 7.9545320850626e-10 -3.1457735898142e-09 2.18003608540495e-09 -2.74032746271493e-09 -9.17235604984755e-10 -4.30611189682587e-10 4.42485216326785e-10 5.67441964215721e-09 5.02797206874505e-09 -3.74450901107131e-09 -1.49323581442635e-08 -1.0934481475762e-09 4.9037639552918e-09 -7.91172693784827e-10 -8.25030000301301e-10 -3.58404931210362e-10 -2.59669721465607e-09 1.5224333543628e-09 1.42338526458661e-09 1.63905284779959e-09 -1.38590596531144e-09 6.08779799402055e-10 3.80853070252422e-09 2.27163229268568e-09 8.91227770304832e-10 9.35881659015721e-10 -2.53676382851958e-10 -6.83717240842221e-10 -1.00608308668338e-10 -1.9115183494723e-10 -1.67556014478409e-09 5.23680138452043e-09 6.57907006195332e-09 1.93740346558439e-09 3.68220489708816e-09 1.77531403868834e-09 -9.69956545419369e-09 2.70125033305487e-09 -2.54467531739348e-09 8.95486646228216e-09 4.41591623107234e-09 -3.46538842399376e-09 -1.10615294623942e-08 5.93803976350899e-10 -7.36294135285294e-09 1.73858864694959e-09 -6.31227026683478e-09 4.41318017255596e-09 -1.15316754014039e-08 1.73048983620014e-09 -7.66126041780844e-09 -1.48367143890735e-10 -7.45105502904667e-09 -5.40202174985949e-09 4.27208916072651e-09 -3.91369002812178e-09 4.31946547562694e-09 3.07854396743409e-09 -4.61228683203562e-09 4.08704940073756e-09 -3.76286686686922e-08 1.74183008388693e-09 7.09445255786186e-09 1.12479276642407e-08 -1.11342073351747e-08 4.347558716559e-08
