# Supplementary material for: NODDI and Tensor-Based Microstructural Indices as Predictors of Functional Connectivity
Source: PLoS One. 2016 Apr 14;11(4):e0153404. doi: 10.1371/journal.pone.0153404 (PMC4831788; doi:10.1371/journal.pone.0153404)
Supplement: S1 Data — a) Functional connectivity matrices, both fMRI and EEG connectomes across all subjects, in the form of precision matrices and b) structural brain connectivity matrices across all subjects and microstructural indices. Columns and rows are named according to the corresponding brain region that represent. (ZIP) [file pone.0153404.s001.zip › DATA/EEG/42/precShr_EEG_wholeTS13_30.txt]

"C1001" "C1002" "C1003" "C1005" "C1006" "C1007" "C1008" "C1009" "C1010" "C1011" "C1012" "C1013" "C1014" "C1015" "C1016" "C1017" "C1018" "C1019" "C1020" "C1021" "C1022" "C1023" "C1024" "C1025" "C1026" "C1027" "C1028" "C1029" "C1030" "C1031" "C1032" "C1033" "C1034" "C1035" "C2001" "C2002" "C2003" "C2005" "C2006" "C2007" "C2008" "C2009" "C2010" "C2011" "C2012" "C2013" "C2014" "C2015" "C2016" "C2017" "C2018" "C2019" "C2020" "C2021" "C2022" "C2023" "C2024" "C2025" "C2026" "C2027" "C2028" "C2029" "C2030" "C2031" "C2032" "C2033" "C2034" "C2035"
"R1001" 1.31141976832244e-07 -9.62271011352436e-09 3.36952738312372e-10 -1.1431738607818e-08 1.83850071681537e-08 -7.96692807918988e-08 -1.93527074383113e-08 2.21500831927913e-08 8.2445169560457e-09 6.04586557234e-09 -1.60419222353831e-08 1.74096913412109e-08 1.97562644114104e-09 -7.46553452724214e-08 -6.99380315857783e-10 -2.49551308362526e-09 -6.65950278706351e-09 -2.22537105032835e-09 -7.53592822832811e-09 -5.89867866467181e-09 9.2919178209609e-08 5.12888210790716e-09 -1.04141728766776e-08 1.35446719884641e-08 6.13592031884103e-09 -2.55383410702712e-09 8.38802288359122e-11 -2.1687162404603e-08 -1.74666709132608e-08 -4.90590925900042e-08 1.50130385914208e-09 1.13716979808177e-08 -8.04754247851727e-08 5.45721270539338e-08 2.71128443852599e-09 7.96272960840408e-09 -1.8742775687143e-09 1.21340973521644e-08 -2.43412436575272e-09 -7.26522762982597e-09 -7.81229855516466e-09 -1.88304411144255e-09 -5.66306045849512e-09 1.05935428195336e-08 -7.06990515651859e-09 -2.36007009222646e-09 3.11711052379178e-09 2.02571879049092e-09 8.74838340010825e-09 3.08696353328939e-09 1.31146754199414e-09 2.04767041060768e-10 -1.10449044604124e-09 -4.22561707680028e-09 -6.89367713490609e-09 -6.63451382971193e-09 2.01258415499701e-09 -1.2632924783784e-08 -3.63765497837083e-09 9.01480188820088e-10 -1.45316844653164e-10 8.97464394165585e-09 -5.10876878294768e-09 3.64272255534243e-09 -2.40752642909176e-10 7.73217032986724e-09 -7.27334924553362e-10 2.37223971792199e-09
"R1002" -9.62271011352399e-09 5.27287289929389e-08 -7.1410186047356e-10 -1.8241905106819e-09 -5.06867400098849e-09 2.3435767320374e-09 -1.94672983229959e-09 3.24386707298478e-09 -2.63982872803285e-09 2.6886301204808e-09 -4.11592610833279e-09 -1.40859179176892e-09 -1.96682869680374e-10 -7.785282688639e-09 1.64995840618761e-09 -9.91617591415698e-09 6.59588196486071e-09 4.37575602205788e-09 -1.28465230364229e-08 3.99679046844608e-10 -8.39914482157053e-09 -2.61761483821945e-09 7.62630654638981e-09 3.28677956247678e-09 -2.27520935732841e-08 -1.50971825267322e-08 2.17113382348294e-09 8.41572854653585e-09 2.78744177340008e-08 -2.93939625701587e-09 9.62565747855479e-09 3.13780758624508e-09 1.05491047648284e-08 -2.53242461410092e-08 2.06230582649114e-09 -4.18590611233644e-08 1.68246177961184e-09 -2.38017899940228e-09 -1.29009749702607e-09 -4.2247138479938e-09 2.16714870588173e-10 3.09388552884425e-10 -2.4406337955295e-09 -9.9811340830544e-10 -5.32188363250286e-09 2.51231353668622e-10 -8.00544806749088e-10 1.62212962196236e-09 3.8007777758734e-09 -9.11933196800785e-10 2.21467844279825e-09 1.29397040986257e-09 5.08569936158971e-10 2.51324462166526e-09 -2.21162169347873e-09 4.45314444917675e-09 -1.36916088941186e-09 2.08454502896774e-09 1.49019540598267e-08 1.71986173303395e-10 1.56632854622897e-08 -8.37602844289245e-10 -5.20774928702708e-09 1.42536165237878e-09 -5.51133872550783e-09 1.20653601222948e-09 -2.87362923488614e-09 7.21296588713174e-09
"R1003" 3.36952738311178e-10 -7.14101860474416e-10 6.2600202918017e-08 3.14279871214247e-10 1.50799373775382e-09 -1.55387200080734e-09 -5.29852757882592e-09 -1.19119454251266e-09 -1.06265631589046e-09 -1.60705009647898e-09 -5.63976771683036e-09 1.45455816819556e-09 4.135715405678e-09 2.6391554832229e-09 1.30342010938422e-09 4.86200210559242e-09 -4.5104202527063e-09 -1.67911902616315e-09 4.34691517423871e-09 1.30131449714603e-11 5.46011457020483e-08 1.03732946458615e-08 -7.85990873005391e-08 -2.92339512768751e-09 1.16130996565015e-08 -1.01339176823198e-08 -1.8580837792863e-08 -1.0556982667075e-09 -6.92127411250450e-09 7.2628283452447e-09 -6.53517237185485e-10 -2.44361840975641e-09 -1.32724343482159e-08 2.21283378876674e-08 2.81783626393757e-10 -8.95709537927097e-09 2.0299813992244e-09 -1.94177657664287e-09 -6.86211363652595e-10 -2.05007649183279e-09 -2.49043981063977e-09 1.71263856235842e-09 -4.24411914603822e-10 1.91981944451845e-09 1.51749217636413e-09 7.4066389092491e-10 -4.29964827514254e-09 -4.36309411823479e-10 -1.7928809575781e-10 -1.28039313502345e-09 -6.52708222110794e-10 4.08860516786753e-10 -5.63928894445012e-10 -8.97604691941169e-10 -2.47689004253218e-09 -5.18096492407494e-09 -9.66524610755156e-10 5.44760561155012e-09 -1.7420214528052e-09 -4.61246741363161e-09 1.4840050793277e-08 -4.06587188395186e-09 -3.05332604556553e-09 3.61725132549272e-09 2.4128085463081e-09 -3.06867290655719e-10 -1.26315990484671e-09 4.73164475373441e-09
"R1005" -1.14317386078212e-08 -1.82419051068267e-09 3.14279871209094e-10 9.80235125160284e-08 -3.37822295537264e-09 -2.87510025976203e-09 2.91238980779686e-08 -1.46913737046101e-09 -6.23543419439005e-09 2.15819468555102e-09 3.29568036127384e-10 -2.07415344454758e-08 -9.70126213517533e-10 2.51827641949521e-09 1.15157795113518e-08 1.83704157791952e-08 5.72046316464046e-09 -1.05483679932521e-09 -2.56738564562681e-09 -6.97076417102789e-09 2.16626105172354e-08 1.44167488656124e-08 -2.3679350818505e-08 -5.45220125778446e-09 -1.79492357895193e-09 -3.04396977966949e-09 8.86723561819962e-09 -8.61673517175569e-08 -7.45176223148958e-09 2.99002085865363e-08 -4.67409935596775e-10 2.49114148441797e-09 -1.07340353541039e-08 8.44506234653293e-09 -3.33006550980709e-09 3.12381757572763e-09 -7.22966095298205e-10 -5.59578595921322e-08 -6.97237683169522e-10 -7.74164462110614e-09 -1.22595628664105e-08 -4.77896281306797e-10 1.18725097196168e-08 4.4802385667111e-08 5.779086983141e-10 -9.58344865441501e-09 2.73443570364443e-10 -1.4832169832486e-09 1.17894444129403e-08 -1.70077373152394e-08 2.49209005242824e-09 -6.59775336835888e-10 3.51353553278821e-10 -2.06605501488814e-08 -4.1457465055278e-09 -1.12153525228849e-08 5.29394574623815e-09 2.7770249488743e-08 5.12800295245356e-10 -1.4848565398002e-09 -1.28366076206053e-09 2.85853205077818e-10 2.99108581021222e-09 3.50587926102407e-09 -2.08887137920509e-10 -5.25927866517071e-10 -4.40170710563055e-10 -3.39766129352705e-09
"R1006" 1.83850071681562e-08 -5.06867400098713e-09 1.50799373775643e-09 -3.37822295537473e-09 5.73093508213905e-08 -2.9456255652334e-08 -2.96386948070255e-09 5.4472996033099e-09 -7.94262136137623e-09 1.5308162759512e-09 3.42116353752719e-08 8.29204216119689e-09 2.03022175660801e-09 3.15763849589871e-09 -1.35280534136919e-08 7.50735705202978e-09 -2.39025943723074e-11 3.58438831722132e-09 -9.13800259689275e-09 -3.70708231880702e-09 6.16801880859705e-09 1.9594439575601e-09 -3.65510650892638e-09 7.37144807395776e-09 -4.85310147241614e-09 -3.38739205423749e-09 -7.36486523861814e-10 -5.96298957500584e-09 6.98296481431057e-09 -6.68997243121238e-09 -7.30947036380997e-09 -6.01908664288812e-08 -8.60076183478388e-09 4.45628382798724e-09 -2.71705231576491e-10 3.18796408946814e-09 -1.16647214442325e-09 4.57675479384848e-09 3.26344105795793e-09 -6.6886846852998e-09 -1.80501864972709e-09 -1.22162064182012e-08 -1.49919822351138e-09 6.92642759005154e-09 3.39067444742887e-09 -3.20943559310076e-09 -4.20417300148232e-09 5.66861001416419e-09 1.30015407067224e-08 -3.292633334228e-09 2.44079955443613e-09 -1.14572224194146e-09 -2.01502119644246e-10 -2.27209592851428e-09 -2.29038081161022e-09 -1.7902990344068e-09 9.58201436474038e-10 -2.52717139595227e-11 -1.4611591304179e-09 1.2590168851204e-09 1.49338909798324e-09 2.73047570286114e-09 -3.81542191103415e-11 1.53110426178686e-10 1.7008372127545e-09 2.35651051957455e-09 5.61583323611576e-10 -5.40134552320497e-09
"R1007" -7.96692807919028e-08 2.34357673203841e-09 -1.55387200080661e-09 -2.87510025976048e-09 -2.94562556523371e-08 3.12270678130144e-07 -7.24828460787603e-09 -1.73010239305185e-07 -1.24655118839691e-08 -5.25250170035302e-08 8.68279915293138e-09 -4.69314466555945e-10 -3.2498149569189e-08 7.47717679565637e-08 -7.76656459932596e-08 -4.10664880866669e-09 4.82774314594467e-09 6.9476793536392e-09 3.60929722080888e-09 3.03051487414114e-09 -5.39817157157164e-08 -8.00968733143969e-10 6.18952061038512e-09 3.57575754822447e-10 -6.86373759727643e-09 -3.08118326298427e-10 4.78207647790704e-09 2.73276334870851e-08 4.4160596513398e-08 2.21927334185567e-08 8.81304767152991e-09 8.17688086929205e-09 4.39553502961991e-08 -3.77873523012504e-08 -9.82265937025975e-11 1.5184657355147e-09 3.4855049726435e-09 9.49343844519838e-11 -5.33058038208655e-09 1.78957075930716e-08 -8.84602366751019e-10 1.29480411333264e-09 2.36698403034813e-08 -5.09942458982698e-09 -1.53421158022285e-09 -2.68276892033082e-09 4.20195012010576e-09 5.48155750734038e-09 -2.8059804823164e-08 2.89791969407479e-10 -5.35890701255421e-09 -4.10845794697121e-09 2.20287244693158e-09 -1.6662958482154e-09 2.23726593820348e-09 3.04799207183034e-09 -1.57029652406434e-09 -1.1604566753989e-08 1.45333760824289e-08 -1.4673521867125e-09 -9.84040627508196e-09 -2.40133479721121e-09 -7.95323131410714e-09 -4.3310220437374e-09 -9.85047750042822e-10 3.47236209005048e-09 2.26852062766234e-09 9.51789720218311e-09
"R1008" -1.93527074383102e-08 -1.94672983230382e-09 -5.29852757882995e-09 2.91238980779584e-08 -2.96386948070659e-09 -7.24828460788046e-09 1.87188712752606e-07 2.63537718885964e-08 -1.90082754086124e-09 -5.77641349409775e-08 1.56363863651459e-09 -1.16391739439645e-08 2.79599146394286e-09 -2.53341297554236e-08 2.95804518757648e-09 2.39048168527703e-08 -1.35911310840924e-09 -1.96315441653812e-09 4.29010143242556e-09 8.43354049144457e-09 4.18485060973503e-10 -5.07551879389019e-09 8.279367835216e-09 -2.99240558122956e-08 1.8795345609943e-09 3.46691359287969e-09 -1.92320929427198e-09 -8.81809421224784e-08 9.10949145105777e-10 -3.77127432572989e-09 -3.03731902300704e-09 -7.94138591451365e-10 7.30340192460045e-09 -6.45391599151546e-09 -4.00700407917617e-09 6.30471855380705e-10 -6.9508303368878e-10 -8.23961998913395e-09 4.13916313883004e-09 5.44840462736409e-09 2.27391388949397e-08 1.02431483173592e-09 -1.21247387843763e-08 -2.21381790524903e-08 -1.11665748058138e-09 1.23089936110289e-08 2.66081374077945e-09 -4.42449719188639e-09 -6.51791256608402e-09 -2.63856263826652e-08 -1.31835254003159e-09 -2.62078868354751e-09 3.65823187291092e-09 3.42184621861298e-10 1.39426602212172e-08 8.32701008165721e-09 3.03329640267008e-09 5.81845697517599e-08 -4.16304631305686e-09 5.9310606500726e-10 -7.13716243487469e-10 -4.83412984489463e-08 -9.90469586621972e-10 -3.18019922206318e-09 -6.46276999985446e-10 1.08219853589042e-09 4.14935044119542e-09 -5.77750842102047e-09
"R1009" 2.21500831927986e-08 3.24386707298097e-09 -1.19119454250787e-09 -1.46913737046118e-09 5.44729960330716e-09 -1.73010239305176e-07 2.63537718886081e-08 3.29339020717164e-07 1.18820808948326e-08 3.48246107606417e-08 3.08234889657949e-09 9.73747388151226e-09 5.42419176017846e-08 -2.72320414341759e-07 1.80764701087857e-08 2.98605975412718e-10 -3.00182078679078e-09 -3.83004398603759e-09 -1.50707890316247e-08 -7.50994220155233e-09 -1.86636894439952e-08 -7.16072948493067e-09 9.61321546187061e-09 -1.91745514686666e-08 -1.9069001180629e-09 1.53251036287472e-08 -1.09370858190894e-09 6.30310010238839e-09 5.74150087605748e-08 2.27855962313737e-08 -1.54604236520669e-08 -6.90006243650388e-08 -3.05326158021281e-08 1.06628587884255e-08 -1.18496116085052e-09 -4.96230677325522e-09 -2.35384980988559e-09 4.18894052478658e-09 1.32028689659671e-08 -2.65770868030462e-09 5.91305702859043e-09 -2.75357753608678e-09 -3.76459064241733e-09 -2.80564341930849e-09 2.56534676739264e-09 -3.3587361631714e-09 -1.00462852355198e-08 -4.90399337932851e-09 1.38457315756294e-08 2.93257151740398e-10 3.18483267313475e-09 4.68558318827422e-09 6.22813164805741e-10 -2.15426933480382e-09 1.65476447831256e-09 7.71939730653863e-09 -7.85690178875658e-10 1.00877171990383e-08 -1.43119169085999e-08 6.86925873277699e-09 4.06604843298494e-09 -9.55174360600696e-09 9.1908490242794e-10 2.19140649937085e-09 1.16241467827514e-09 -3.04828862504444e-09 3.10883630169645e-09 -1.60246172036079e-08
"R1010" 8.24451695604457e-09 -2.63982872803325e-09 -1.06265631589023e-09 -6.2354341943909e-09 -7.94262136137616e-09 -1.24655118839683e-08 -1.90082754086005e-09 1.1882080894831e-08 3.62252394203417e-08 -1.24992287673294e-09 4.68463300429312e-09 3.86487533525472e-09 -1.12920325449354e-08 -7.59413496892536e-09 2.97988352539912e-09 -1.51230639502694e-08 1.18202646903521e-09 -1.43592290025158e-09 2.01212758354682e-11 -1.03034988785245e-09 8.21757588352556e-09 -3.53914384925696e-09 5.05544262175495e-09 -3.65286768509026e-08 -1.26926248396434e-09 -2.71052967945218e-09 7.69630860704687e-09 2.80964239829081e-08 -2.27928419106508e-09 -1.00637449209886e-08 1.69022996162837e-09 6.02659307280597e-09 -3.59908259098797e-09 -5.43337164842468e-09 7.48881032597582e-09 3.89634151252497e-09 1.68182432513607e-09 -2.6945327683338e-10 1.19884496708528e-09 -1.72074095953619e-08 -9.45927527758634e-09 2.28456592172681e-09 -1.73915616279453e-08 1.96205358236703e-09 -3.97948598454609e-09 1.45209832561159e-08 2.68486266839182e-09 1.16197914663459e-09 6.51186680643998e-09 1.48204536728718e-08 -2.05468359129161e-09 6.32557115893664e-10 2.4187235472261e-11 -5.12666808868776e-09 -3.77104577137732e-09 -5.906175473008e-09 -2.1997008953901e-09 7.83337982780579e-09 4.31163261989635e-09 -3.01098538924136e-09 -5.04312316150494e-09 3.84823189946003e-09 -1.1916561863885e-08 4.25687829609283e-09 -1.95753749792736e-10 4.67171724597054e-09 -4.35584185930697e-10 6.83916493053521e-09
"R1011" 6.0458655723409e-09 2.68863012048244e-09 -1.60705009648165e-09 2.15819468555509e-09 1.53081627594752e-09 -5.25250170035236e-08 -5.77641349409833e-08 3.48246107606506e-08 -1.24992287673539e-09 1.58090609234874e-07 -1.32251345905241e-09 -3.41898586550032e-08 5.51280950269868e-09 -3.2155948423092e-08 2.0618910343492e-08 -8.50299198216718e-09 -2.60687664505428e-10 1.13954877387297e-09 -3.53890669232031e-09 -1.53348309990373e-08 2.70493027871875e-09 3.2654311195715e-09 5.91576161580669e-10 2.07196164640545e-08 -2.31800676353974e-09 -1.68582184982123e-09 6.94520254609577e-09 -1.44008923952486e-09 8.31643762642975e-09 2.69014580451584e-09 -1.98853023164366e-09 -1.07962276652175e-09 -7.95664351478025e-09 2.04409648633204e-09 2.169699696769e-10 -8.92498959586604e-10 4.20699972335337e-10 -1.29322526547071e-08 3.510505300935e-09 -4.5834731670953e-09 -9.24499346539974e-09 -1.91542809963215e-11 -9.06580713235337e-10 -1.65858286284069e-08 -1.29162420984481e-09 1.50465583948794e-08 1.48628571229368e-09 3.29889767238554e-10 -2.4604949210272e-09 6.92394951213388e-09 -4.32358929276901e-10 1.82076589896232e-09 3.13106575754738e-11 1.09283674754898e-08 -5.83840865741037e-09 -2.09279628756156e-09 -2.41257015481769e-09 -1.40956054798808e-08 -1.55562935006185e-09 2.41821975573036e-09 -2.53017939113542e-09 1.6294198609857e-08 3.57290595016497e-09 3.37514257773486e-09 -1.0071141680681e-09 -2.22618521385047e-09 -1.45296064464518e-09 -8.60022354589859e-11
"R1012" -1.60419222353848e-08 -4.11592610833213e-09 -5.63976771683227e-09 3.29568036128609e-10 3.4211635375273e-08 8.68279915293511e-09 1.56363863651829e-09 3.08234889657599e-09 4.68463300429259e-09 -1.32251345905358e-09 2.66015091400291e-07 2.45828218888892e-09 -1.54494323291094e-07 2.69047458784824e-08 -1.20240025061754e-08 6.99799435642456e-10 1.95016178100247e-08 -5.97917087578177e-08 -6.28725985483974e-08 -1.02008892551416e-09 1.79564147135532e-08 -9.98954018634144e-10 1.68686207525654e-09 -5.24859374967454e-09 -2.48555242061748e-08 -2.72725957663994e-08 3.36441257250964e-09 3.5484594270929e-09 2.00941900187521e-08 -2.49504312606221e-08 -1.60859147617931e-08 -7.250655486283e-08 3.98071379036029e-08 -6.31500783555714e-08 4.7263593062564e-09 1.20294948174824e-08 1.15397061192515e-09 -2.62116862407459e-09 1.56215498131522e-08 -8.37017186117105e-09 -2.38099494503127e-09 -8.64459783135717e-09 -8.11304305454307e-09 9.99112346901566e-09 4.97970659160634e-09 -9.44397077009679e-09 8.19690170283132e-09 -6.37135037497177e-09 2.5380519817686e-08 1.38029675603703e-09 -1.99237534067168e-09 -9.80579495982502e-10 3.38339702963496e-09 1.69114764799996e-09 -1.24565359866504e-09 -1.32580089855463e-10 -2.03359808587259e-09 4.41090518506725e-09 1.18570579314556e-08 8.82625070805881e-10 -2.34574217990808e-09 2.02242757137066e-09 -5.17180800354592e-09 2.02853204639726e-09 1.27801147879448e-08 -3.21209262654741e-09 -4.31545198170541e-10 1.79705170802538e-09
"R1013" 1.7409691341209e-08 -1.40859179176757e-09 1.45455816819728e-09 -2.07415344454739e-08 8.29204216119664e-09 -4.69314466558305e-10 -1.16391739439679e-08 9.73747388151618e-09 3.86487533525561e-09 -3.41898586550019e-08 2.45828218888953e-09 5.33769996275168e-08 -4.36921246109178e-10 -7.90448062138524e-09 -2.15091157658828e-08 2.57367190741306e-09 -9.29608418631077e-10 2.75349009959187e-10 -4.74252564755278e-10 -1.7029918154179e-08 -2.47668237581934e-09 -3.52949915887983e-09 1.70489812466712e-09 -1.8545820203541e-08 2.91690449330166e-09 6.56997015604726e-10 -6.37234624073968e-09 2.76368036562748e-08 -5.84591774287014e-09 -7.72694971287198e-09 3.66049692837707e-10 -7.917194846391e-09 -1.10639002891924e-09 5.30442241681905e-09 1.28571388248855e-09 -2.53174342900296e-10 -7.30905229827535e-10 1.70062550885123e-08 -1.93501469230604e-09 1.08681893543299e-09 -9.37553813411789e-10 -2.68770671117762e-09 -3.20351988700093e-09 2.1281422265298e-08 -1.49900458782447e-09 -2.03462552571616e-08 6.19048089873526e-10 -1.45302367066137e-09 9.71782330773313e-09 -1.68731321967512e-09 6.08825496423298e-11 -8.61261337940445e-10 6.4450375548303e-10 -9.72439656541484e-09 1.80852900311988e-09 2.14877543530567e-09 -3.41648794799971e-10 9.84934054931903e-09 -2.41896115780311e-09 1.7121009491229e-10 3.8434545332145e-09 -4.42427378962201e-09 -4.84887572902876e-09 1.10552085172413e-09 1.44420497320233e-10 4.3569328751998e-09 1.77070915360652e-09 -7.23971595211185e-10
"R1014" 1.97562644113713e-09 -1.96682869681945e-10 4.13571540567825e-09 -9.70126213518117e-10 2.0302217566107e-09 -3.24981495691826e-08 2.79599146394684e-09 5.42419176017885e-08 -1.12920325449368e-08 5.51280950269488e-09 -1.5449432329109e-07 -4.36921246109286e-10 2.56545374901252e-07 -5.23866491273171e-08 1.10465692438604e-08 5.37998826426134e-09 -9.88478807539068e-10 4.21739229978383e-08 5.01643675294519e-08 -3.14478753233327e-09 -3.1465996249706e-09 3.28784973456696e-09 6.39597177321312e-09 8.42683560932153e-09 -9.03969394596732e-09 1.43859939564954e-08 -6.68506500197221e-09 -2.53717897457217e-09 4.60801948662903e-08 6.14235320335495e-09 -3.54581183487095e-08 -2.39988353894561e-08 -1.0766306192223e-08 -3.88527126873564e-08 -6.2880204318947e-09 -8.86576161824517e-11 -7.5545877448939e-09 5.11776167198978e-09 -1.89130568228536e-08 -1.36644982492236e-10 -3.71988930624837e-09 8.10942484676681e-09 1.61366700112148e-08 -1.71275545617647e-09 -1.17811930224652e-08 8.26987058570023e-09 -6.48610645663213e-09 1.12407428440879e-08 -2.05911503084129e-08 -2.76480420737441e-09 1.59215101622426e-10 3.50368099922992e-09 -2.06527064743195e-09 -4.21342204853106e-09 -1.659036469059e-10 -6.50248044080565e-09 1.48123473075372e-09 -1.04290088363083e-08 -6.92216334045215e-08 2.85006934270191e-08 1.78118547702491e-08 -7.02926811454874e-10 1.62774924629116e-08 4.97163531554691e-10 -1.42367520144089e-08 3.30551194760123e-09 -5.34837079114681e-09 -7.31969899600447e-09
"R1015" -7.46553452724161e-08 -7.78528268864005e-09 2.63915548322242e-09 2.51827641949983e-09 3.15763849589927e-09 7.47717679565468e-08 -2.53341297554201e-08 -2.72320414341792e-07 -7.59413496892329e-09 -3.21559484230908e-08 2.69047458784762e-08 -7.90448062138802e-09 -5.23866491273209e-08 5.04855871701718e-07 2.26292381693348e-10 2.73306773767995e-09 2.42312503183474e-09 -4.37670005563717e-09 2.55014943043646e-08 8.36258126703214e-09 4.85789160639789e-08 5.56957470709328e-09 -3.27491073232063e-08 1.49299660676994e-08 1.25437017553204e-08 -2.59851227403952e-08 6.33277593497946e-09 -8.51249021999646e-09 -3.09726201381825e-07 -8.3885269561221e-09 8.54302466496986e-09 3.22712310771495e-08 7.08922164895975e-08 4.38982240338653e-08 1.44360125438961e-09 1.38152991346634e-09 2.42679378691821e-09 -8.63969963779767e-09 -5.10262058462401e-09 1.70014926022691e-09 -2.8607820070683e-09 4.24869712891303e-09 5.12626636071468e-10 1.99297030105172e-10 9.35023399008597e-09 -1.37989218242963e-09 8.98840801251567e-09 -5.27658363170547e-10 -5.52834394470498e-09 2.00722588347747e-09 -4.56468268246469e-09 -3.74915045824236e-09 2.18870527829247e-09 6.76543839731836e-09 -4.03429502634507e-10 -1.38147778692772e-08 1.99518608621115e-09 -7.42270079732741e-09 -5.01550632798911e-09 -7.79994140251977e-09 2.44726995017808e-09 1.04477457330141e-08 -5.24850892597638e-09 -4.21748871223419e-11 -4.70179407131844e-10 -3.26204250112036e-09 -1.35883291020074e-09 1.06814751132104e-08
"R1016" -6.99380315857622e-10 1.64995840618793e-09 1.30342010938722e-09 1.1515779511347e-08 -1.35280534136926e-08 -7.7665645993264e-08 2.95804518757681e-09 1.80764701087861e-08 2.97988352539867e-09 2.061891034349e-08 -1.2024002506174e-08 -2.15091157658839e-08 1.10465692438601e-08 2.26292381692302e-10 4.97354527297486e-08 -2.02135891940101e-09 1.26739886244909e-11 -2.81715807912825e-09 2.48792078859154e-09 6.55997573691287e-09 1.19177440143446e-08 2.32101746554553e-09 -3.89149071662031e-09 2.13312342237029e-09 1.43323124095232e-09 -4.69238566363642e-10 -1.92981764942388e-09 -1.47025072812306e-08 -7.00109639388697e-09 2.14171339897361e-09 -1.13133735029119e-09 2.22815974874187e-08 -4.79549659008989e-09 1.56458827767923e-09 2.25391721302326e-10 -1.94122498012994e-09 -6.33419548093205e-10 -1.02156742163331e-08 2.43700890906184e-09 -1.96099004165535e-09 1.13223484836445e-09 4.25019356742729e-09 -1.1245385790241e-08 -5.07384313867e-09 9.2969023486818e-10 9.27739193659099e-09 -3.11833216161966e-09 -4.28931156576408e-09 -2.21117756422692e-09 4.69978858754203e-10 7.30055772169113e-10 3.52278350471851e-09 -6.45937450047078e-10 4.54695106629327e-09 6.42571590625772e-10 -1.46348421971157e-09 -3.43396993969507e-10 8.91694626551813e-09 -1.72835186592453e-09 -3.03633003433712e-10 4.07479415342191e-09 9.9425591220516e-10 6.34185965593921e-09 7.59484965129936e-10 7.38199351239151e-10 -6.55888780520188e-09 -1.11592939580197e-09 -1.47762134564542e-09
"R1017" -2.49551308362894e-09 -9.9161759141534e-09 4.86200210559898e-09 1.83704157791968e-08 7.50735705203278e-09 -4.10664880866655e-09 2.39048168527705e-08 2.98605975410033e-10 -1.51230639502694e-08 -8.50299198216681e-09 6.99799435642504e-10 2.57367190741016e-09 5.37998826426016e-09 2.73306773767964e-09 -2.02135891940057e-09 8.16420684984672e-08 8.19404554654943e-09 3.237576198802e-10 -1.89255969365466e-09 1.62335623147158e-09 -7.4230120647743e-10 8.1148842140247e-09 -3.4394824862436e-08 -1.36197597760061e-08 4.97584562216943e-09 -4.12351197845974e-09 8.27060513096967e-10 -4.8487081410391e-08 -3.93104960858779e-09 1.69650612687174e-08 -2.78106780111929e-09 -5.87607853252479e-09 3.0938292445536e-10 1.16975233043186e-08 -3.35988827019455e-09 6.65137356044866e-09 -6.11955606265853e-09 -2.98263054258666e-09 -1.40723703181883e-09 3.69722134762294e-09 1.21103535787502e-08 -3.99947865396209e-10 1.59071008916968e-09 -7.93699684029728e-09 8.64460643568999e-10 -3.76569950728923e-09 -1.75458294953503e-09 -7.9285690895157e-11 9.15711878367016e-10 -5.37933244246342e-08 6.13640847576732e-10 -2.07421358358149e-10 -2.10217250253819e-09 3.9833645659745e-09 -5.06618336823757e-09 -3.81837593349761e-09 2.05016715782606e-08 2.14645362311984e-08 -4.83815972579242e-09 1.93434946646577e-09 2.68338785385008e-09 -1.05437188488772e-08 3.41578181669923e-09 -3.99748941752126e-09 9.46254375472584e-10 -1.50123947281542e-10 -5.07870621106695e-10 -2.51576467265377e-09
"R1018" -6.65950278706175e-09 6.59588196486327e-09 -4.51042025270622e-09 5.72046316464139e-09 -2.39025943713912e-11 4.82774314594459e-09 -1.35911310841039e-09 -3.00182078679401e-09 1.18202646903552e-09 -2.60687664508897e-10 1.95016178100257e-08 -9.29608418634364e-10 -9.88478807537997e-10 2.42312503183769e-09 1.26739886220698e-11 8.19404554655052e-09 7.24677751210158e-08 1.09341210101086e-08 -4.62485076864102e-08 6.1045441295343e-10 1.04463791713347e-08 5.78658488913364e-09 -3.00309832006802e-08 -2.08491514798159e-09 -4.12338692352197e-09 -1.93123369936849e-08 1.06879072996339e-08 -1.05031359525826e-08 1.00482901656804e-08 1.38666801224664e-08 -4.01563676104121e-09 -7.38541209891407e-09 -2.48442582759657e-10 -1.41530176047793e-08 1.29275370061262e-09 -6.21170723855838e-09 2.0878685793909e-09 -1.61954084280317e-09 1.78931127240771e-10 -4.02997781756479e-09 -8.2840617220248e-10 3.8333224903964e-10 -1.86973853986408e-09 9.67316359177803e-10 -1.57267665255841e-09 3.223491854887e-11 2.79161916717644e-09 -6.12423135582378e-10 4.24574437712554e-09 -5.05399067150357e-09 -2.1340960314996e-09 8.28055179510629e-10 6.77967454367443e-10 -5.58767998399585e-10 -1.20384481254072e-09 -6.91742782277889e-09 1.99263125509552e-09 4.1561771911097e-09 -2.83167154266166e-09 -1.07395740403388e-09 1.40140041952498e-09 -1.29926146538508e-09 -4.27139143427944e-09 1.00973335435467e-09 -5.51291129941587e-10 9.72625278485623e-10 -3.48408899089384e-10 3.02104943215024e-09
"R1019" -2.22537105032818e-09 4.37575602206111e-09 -1.67911902616119e-09 -1.05483679932434e-09 3.58438831722156e-09 6.94767935363851e-09 -1.96315441653759e-09 -3.83004398603747e-09 -1.43592290025293e-09 1.1395487738699e-09 -5.9791708757815e-08 2.75349009959122e-10 4.21739229978395e-08 -4.37670005563715e-09 -2.81715807912941e-09 3.23757619878865e-10 1.09341210101123e-08 5.36851472889573e-08 -1.56182931876985e-08 1.55204015490757e-10 -2.37189434444813e-08 -1.46581449466679e-10 2.29453927978472e-09 -3.24667145201818e-10 1.92342960445992e-11 -1.10475988904801e-09 1.60689939312991e-09 3.87552225890722e-09 5.17314418394216e-09 1.24917444575102e-08 3.01878698668657e-09 -1.42719796434428e-08 -1.05093152563928e-08 1.86894112200588e-08 -1.18169875943867e-09 -5.26341268452582e-09 5.24290327110333e-10 8.63355156319261e-10 3.52996578704132e-09 2.41424054580708e-09 9.46690014901182e-10 2.32081677954427e-09 3.3536612639016e-09 -3.06198113048738e-09 5.06000776483702e-09 2.25955431342093e-09 -7.86761328927158e-09 -2.86624154069559e-09 -7.00178343793034e-09 -1.02592200284275e-09 2.17810507589339e-10 5.1726366825358e-10 5.27478673704045e-10 -5.86924372182412e-10 6.41510394532986e-10 4.63687793356797e-10 -3.04627111027627e-10 -8.48180584485881e-10 -1.06983982939077e-10 1.26062835522909e-09 8.09948949451785e-10 -1.31070511128405e-09 3.87038440951734e-09 -5.73676497590152e-10 -2.79462184372318e-09 -4.35350233491967e-09 2.22654014979721e-09 -6.18259348090902e-09
"R1020" -7.53592822833233e-09 -1.28465230364266e-08 4.34691517424114e-09 -2.56738564562883e-09 -9.13800259689365e-09 3.60929722080968e-09 4.29010143241929e-09 -1.50707890316281e-08 2.01212758346645e-11 -3.53890669231058e-09 -6.28725985483981e-08 -4.74252564753847e-10 5.01643675294558e-08 2.55014943043613e-08 2.48792078859116e-09 -1.89255969365347e-09 -4.62485076864053e-08 -1.5618293187697e-08 1.0867299271888e-07 2.95877894127098e-11 2.0525706664171e-09 -4.69099963218008e-09 1.7334180358114e-08 -6.87580589616917e-10 1.65420647768537e-08 6.97988019092198e-09 -4.36804865172328e-09 6.96895488970901e-09 -1.30721112120779e-08 -1.83967146437345e-08 -6.24195016046152e-10 2.66974255737228e-08 1.85804175818174e-08 -2.37442203516845e-08 -1.04867831479215e-09 8.0631840990556e-09 -9.71605935179411e-10 5.48681379676476e-11 -7.43312502692706e-09 3.82335085818631e-09 -6.63323696315922e-10 5.67398738684829e-10 2.03193931092724e-09 -1.82719344514975e-09 5.32202103939638e-09 1.67809466675272e-09 4.09142281015353e-10 4.22568610982343e-09 -8.04283337744443e-09 1.3258460633732e-09 2.07150974098973e-10 -3.92263400956281e-09 -1.26902489440082e-10 6.57792242867045e-11 1.71326704655899e-10 5.48269824872985e-09 4.82840769741039e-10 -3.42767510923253e-09 -1.96148487514221e-08 8.31803709202358e-10 -4.39560331870727e-09 7.26811728686173e-10 6.83880995222964e-10 -5.85839949375692e-10 -3.907289203193e-09 1.70033753442853e-09 1.12410061541035e-09 -3.19949826974988e-09
"R1021" -5.89867866467204e-09 3.99679046844011e-10 1.30131449727986e-11 -6.97076417102638e-09 -3.7070823188082e-09 3.03051487413769e-09 8.4335404914484e-09 -7.50994220155132e-09 -1.03034988785276e-09 -1.53348309990528e-08 -1.02008892551329e-09 -1.70299181541782e-08 -3.14478753233358e-09 8.36258126703445e-09 6.55997573691358e-09 1.62335623147259e-09 6.10454412952878e-10 1.55204015487417e-10 2.95877894110169e-11 5.03466574584334e-08 -1.11285208511367e-09 1.38268458027476e-09 -1.35063099035964e-09 -2.51233631764048e-09 7.52708282964751e-11 1.79995262682356e-10 -4.78529503961736e-10 -3.88386320647045e-09 1.23049185512524e-10 3.52578149587061e-09 9.82332517903221e-10 3.99864983324574e-09 8.22979798956451e-10 -2.50690799105993e-10 1.55501352159189e-09 -3.65927911214231e-10 1.09137672851196e-09 -5.67975566116047e-09 -9.06143466472318e-10 7.48940620396935e-09 -2.29134278603046e-09 -2.69051135804024e-09 1.07405444671595e-09 -8.60155224399395e-09 1.6009543697261e-09 -3.57404069639863e-09 -7.33735367805283e-10 2.78787394797442e-09 -4.41579015032791e-09 -1.77526856143719e-10 -1.57348173410808e-09 5.30721086802638e-10 2.38270483586614e-10 5.43357892002711e-09 -4.32388486567496e-10 -1.77028740989874e-10 -8.7296386574309e-10 2.39493437342072e-09 1.45666937778165e-09 -2.05113186434152e-09 3.37174030986955e-11 -6.85711267195637e-10 -1.84094891268145e-09 -2.08681170742759e-10 4.01128432152915e-10 -7.94785741661538e-10 -4.10798933983485e-10 2.02403564640453e-09
"R1022" 9.29191782095958e-08 -8.39914482157344e-09 5.46011457020433e-08 2.16626105172407e-08 6.16801880859721e-09 -5.39817157157108e-08 4.18485060989566e-10 -1.86636894439909e-08 8.21757588352868e-09 2.70493027873214e-09 1.79564147135635e-08 -2.47668237582244e-09 -3.14659962496987e-09 4.85789160639708e-08 1.19177440143474e-08 -7.42301206468166e-10 1.04463791713314e-08 -2.37189434444782e-08 2.05257066641679e-09 -1.11285208512032e-09 5.3316184434361e-07 2.97537703329908e-08 -2.5247288088125e-07 2.33672464763e-08 4.19178561850721e-09 -3.78903790418308e-08 2.89205444610217e-08 -9.26912311152267e-08 -1.12732529167125e-07 -1.08886864975824e-07 -2.9353192497209e-09 1.22981036973588e-08 -1.34098565443954e-07 7.07178830544133e-08 1.7914898904867e-09 7.88888043336975e-09 4.65484508330443e-09 -3.26683252469542e-09 -6.50862036057718e-09 -1.98682116934199e-08 -6.74968479215394e-09 -2.34392481846402e-09 -1.60506990297395e-08 1.75734402143815e-08 -2.21425954286308e-09 3.95293633717264e-10 5.71366396674645e-09 5.29919509071998e-09 2.22666762908604e-08 2.82042137874304e-09 -2.08326268892225e-09 -1.60458665965656e-09 -8.89453285571393e-10 -2.55000657148787e-09 -1.07835367857678e-08 -2.47213328594763e-08 9.26565078967937e-10 5.46905553145642e-09 -1.41828754634054e-08 -1.55386674355019e-09 -1.03265228963055e-08 -2.12275785029686e-09 -1.1054527867019e-08 1.30967372767916e-08 1.97040513665395e-09 7.84217875221619e-09 -3.38893923215515e-09 8.04823348303075e-09
"R1023" 5.12888210790601e-09 -2.617614838219e-09 1.03732946458622e-08 1.4416748865616e-08 1.95944395755848e-09 -8.00968733143538e-10 -5.07551879388941e-09 -7.16072948493016e-09 -3.53914384925619e-09 3.26543111957057e-09 -9.98954018634302e-10 -3.52949915888066e-09 3.28784973456711e-09 5.56957470709237e-09 2.32101746554585e-09 8.11488421402484e-09 5.78658488913346e-09 -1.46581449467238e-10 -4.69099963217774e-09 1.38268458027479e-09 2.97537703329885e-08 4.29204184727246e-08 -3.23111669223111e-08 1.20299189105216e-08 -5.91393223723403e-09 2.31496578628868e-10 4.38938613063997e-09 -5.16735663439299e-08 -9.49457840136105e-09 1.01023301575911e-08 -2.77266980623388e-10 1.57189667841859e-10 -1.373338812041e-08 1.39143878113419e-08 -1.14498421967814e-09 9.80281769370775e-09 -1.24284294885728e-09 1.28166954410809e-09 -2.60033106610431e-09 3.1447551778963e-09 -1.43997972917076e-09 1.00292152973442e-09 7.20147134340348e-09 7.45196128517385e-09 -2.65511186006001e-09 -3.78380482327304e-09 4.06169522500408e-10 -1.26943479276623e-09 -6.96329757011661e-10 -3.61204876170295e-09 -3.41282368634036e-09 8.30809116534347e-10 -2.64620741844027e-09 -8.04088730833789e-09 -8.75658402034917e-09 -4.70258148672539e-08 7.44799376531328e-09 4.85916000043373e-09 2.40112904935386e-10 1.09259193503929e-09 8.20770494254550e-09 -7.54620068566909e-09 -3.48299072937585e-09 6.8732912111472e-09 -1.32122606489604e-10 6.82840562375874e-11 -3.31086922452712e-09 1.02222891831674e-08
"R1024" -1.04141728766848e-08 7.62630654638842e-09 -7.8599087300553e-08 -2.36793508185076e-08 -3.6551065089306e-09 6.18952061037976e-09 8.27936783521746e-09 9.61321546188243e-09 5.05544262175535e-09 5.91576161582715e-10 1.68686207525583e-09 1.70489812466927e-09 6.39597177321388e-09 -3.27491073232049e-08 -3.89149071662064e-09 -3.43948248624392e-08 -3.00309832006856e-08 2.29453927978303e-09 1.73341803581169e-08 -1.35063099035785e-09 -2.52472880881278e-07 -3.23111669223078e-08 2.61763526697475e-07 -2.10566903928156e-09 -1.24049127456962e-08 3.2795630924358e-08 -2.16114323358992e-08 6.12516854180328e-08 8.02257000167977e-08 -3.19687762208841e-08 -1.73166817317011e-09 4.65130112237936e-09 6.90998602141584e-08 -9.25334705409058e-08 1.24188339327255e-09 1.47812096621573e-10 -6.42508198129472e-09 8.72634578815623e-09 1.70081902010463e-09 4.16450097137123e-09 1.85420855686846e-09 -1.55125575597368e-09 3.75479246702678e-09 -7.36469546070727e-09 -5.84715145272085e-09 4.18449954355469e-10 3.70600558152747e-10 -1.05813970932924e-09 -3.88174836655767e-09 1.63558151655535e-08 3.47756308079035e-09 -2.98905686427365e-10 8.08723701655394e-10 1.92486947343806e-09 5.91978177633574e-09 2.50492503237428e-08 -5.50449400412263e-09 -1.78357570490206e-08 6.78696086327496e-09 8.17857177194702e-09 4.55481769280216e-09 8.13174608654008e-09 5.53873492205659e-09 -7.39770613334583e-09 -3.03101420707056e-09 1.24231984947904e-09 2.50443126181219e-09 -7.82602733695052e-09
"R1025" 1.35446719884643e-08 3.28677956247591e-09 -2.9233951276896e-09 -5.45220125778275e-09 7.37144807395646e-09 3.57575754825667e-10 -2.99240558123006e-08 -1.91745514686716e-08 -3.65286768509052e-08 2.07196164640556e-08 -5.24859374967384e-09 -1.85458202035466e-08 8.42683560932089e-09 1.49299660677003e-08 2.1331234223702e-09 -1.36197597760073e-08 -2.08491514798083e-09 -3.24667145201143e-10 -6.87580589620511e-10 -2.51233631763715e-09 2.33672464762979e-08 1.20299189105203e-08 -2.10566903928625e-09 1.41305223030806e-07 -2.61663813321075e-09 -2.94123860368157e-10 7.54645263430615e-09 -8.8707143951886e-08 -1.18355033162451e-08 6.57131147549374e-09 -9.34741164395275e-10 9.09523220993979e-10 -1.7121470862477e-08 1.13512370882138e-08 -5.34773689179537e-09 3.86097577762186e-10 3.39137657637235e-10 2.01610497325139e-08 -4.20062037674076e-09 5.52058093247387e-09 4.15688163017894e-09 -1.33411543670432e-10 8.34551814053414e-09 1.13804830985733e-08 1.21925352626886e-09 -1.11901484747123e-08 6.21512921942655e-10 -2.07901169142564e-09 2.03256913809701e-09 8.01634885011752e-09 -2.94622402259812e-10 -7.9079903976669e-10 -1.45909890555489e-09 1.02254478631344e-08 -4.65449089911566e-09 -6.74837285062218e-09 6.51762595973943e-10 -8.86286785419853e-08 -3.94275028167686e-09 4.94597137818785e-09 -5.04938779310147e-09 3.09153730542658e-08 9.20404671072219e-09 -8.84496324024827e-10 -1.95175463505156e-10 -1.79812769483087e-09 -1.18157358133695e-09 -2.80014993422321e-10
"R1026" 6.13592031883823e-09 -2.27520935732819e-08 1.16130996565002e-08 -1.79492357895288e-09 -4.85310147241535e-09 -6.86373759727945e-09 1.87953456099153e-09 -1.90690011806404e-09 -1.26926248396358e-09 -2.3180067635383e-09 -2.4855524206177e-08 2.91690449330174e-09 -9.03969394596564e-09 1.25437017553207e-08 1.43323124095357e-09 4.9758456221688e-09 -4.12338692352227e-09 1.92342960462505e-11 1.65420647768542e-08 7.52708282962649e-11 4.1917856185056e-09 -5.91393223723247e-09 -1.24049127456991e-08 -2.61663813320881e-09 6.487626033701e-08 -1.94524345812626e-08 -3.15851574925245e-08 2.03946140037385e-09 -4.11542791602782e-08 7.43499340027373e-09 1.07078745584771e-09 1.25368707741427e-08 -1.02052016121728e-08 4.33393751314274e-08 9.47774723748335e-10 5.25622445481323e-09 -3.95826897196253e-09 -4.07699704317067e-10 -5.88887914136465e-10 2.08719764711205e-09 1.86350218581436e-09 1.19034848850686e-09 -4.81710259303824e-09 -5.19812428333978e-10 1.12196667467451e-08 -1.19846620441906e-09 1.55753807728006e-08 -2.07426536772148e-09 -1.25883279372328e-09 -2.45957898748894e-09 -4.39903861029307e-10 -2.83762689043622e-09 -5.70739223376763e-09 2.98185805274474e-09 2.36485089217293e-09 1.76920121760324e-08 -1.20734641192765e-09 3.56857047157482e-09 -3.65147029013689e-08 -3.81688762216548e-09 7.73194011716415e-09 -4.11579247251475e-09 -1.43665164084271e-09 -1.29074275125613e-09 -1.98999902609824e-09 -1.4911488661629e-09 -1.79405529915869e-09 6.71076094815317e-09
"R1027" -2.55383410702555e-09 -1.50971825267365e-08 -1.0133917682322e-08 -3.04396977966402e-09 -3.38739205423699e-09 -3.08118326294665e-10 3.46691359288161e-09 1.53251036287483e-08 -2.71052967945353e-09 -1.68582184981933e-09 -2.72725957663987e-08 6.56997015605624e-10 1.43859939564969e-08 -2.59851227403883e-08 -4.69238566364411e-10 -4.12351197845249e-09 -1.93123369936838e-08 -1.10475988904692e-09 6.9798801909199e-09 1.79995262684353e-10 -3.78903790418359e-08 2.31496578631114e-10 3.27956309243545e-08 -2.9412386036563e-10 -1.94524345812646e-08 1.35299088872778e-07 -4.14297743321117e-08 6.9099719416216e-09 2.19319053884476e-08 1.97652892203537e-09 -1.5335194958217e-08 6.37539367033693e-09 3.239192512536e-09 -6.19186319944413e-09 -3.3183225988497e-09 1.00379035396541e-08 -5.62739251816983e-09 2.31114843458236e-09 -1.44853313328215e-10 4.97915626627523e-09 3.28083841327839e-09 1.73287242484699e-09 3.70885132543058e-09 -7.47356258842139e-09 2.2615893757929e-10 1.38712174860554e-09 -1.66550026605751e-08 -1.73080133711074e-09 -5.91934387600562e-09 4.08129589390913e-09 6.51158961834169e-09 1.19720216163232e-09 -2.60580357874688e-09 1.06623629455357e-09 -3.78066974868956e-10 5.85539284405328e-09 -1.97825047918646e-09 -1.92274264665231e-09 2.01959203649749e-08 2.06729506773984e-09 1.66155140903628e-08 -4.11733442584339e-09 6.49677069055290e-09 1.1341951004836e-09 1.16035788596772e-08 -1.61901491754427e-09 2.89827684447021e-09 -9.13952999578415e-09
"R1028" 8.38802288451544e-11 2.1711338234862e-09 -1.85808377928661e-08 8.86723561818917e-09 -7.36486523863563e-10 4.78207647790772e-09 -1.92320929427487e-09 -1.09370858191233e-09 7.69630860704538e-09 6.94520254609255e-09 3.3644125725108e-09 -6.37234624073747e-09 -6.68506500197216e-09 6.33277593497643e-09 -1.92981764942337e-09 8.27060513096447e-10 1.06879072996279e-08 1.60689939313159e-09 -4.36804865172458e-09 -4.78529503960214e-10 2.8920544461022e-08 4.38938613064054e-09 -2.16114323358979e-08 7.54645263431482e-09 -3.15851574925232e-08 -4.14297743321107e-08 1.64290069219132e-07 -2.59567663353969e-08 -6.30414026963186e-09 2.91980686466608e-10 -1.74485545757913e-09 -2.39172243255963e-09 -9.47879166461453e-09 2.44441815180152e-09 -3.61845487232992e-10 2.25581931590286e-08 1.87146345297743e-08 -6.43208117540447e-10 1.08362590355206e-09 -1.16902858736044e-09 1.8293847288184e-09 -4.21224153911678e-10 3.26717703449085e-10 -5.19145862288574e-11 -1.17902883885298e-11 2.61381377918335e-09 1.52126967741195e-08 8.76203356618675e-10 1.46615195737957e-09 -1.09981386689067e-09 -1.78968175071416e-08 -7.53744174832074e-10 1.19064518432079e-08 -4.00737903077107e-09 -4.54858388896933e-09 -3.62176142960357e-08 1.20011487771434e-08 -5.87985677158709e-09 7.08781772840621e-09 -8.60639476983745e-09 -1.10706936692038e-07 1.41296124090066e-08 -3.46144654136190e-09 -2.64033952311408e-09 -2.42655054087884e-09 -2.37234749587513e-09 1.25438421352626e-09 2.45651384600664e-09
"R1029" -2.16871624046077e-08 8.41572854653954e-09 -1.05569826670363e-09 -8.61673517175618e-08 -5.96298957500548e-09 2.73276334870872e-08 -8.81809421224721e-08 6.30310010239119e-09 2.80964239829023e-08 -1.44008923949912e-09 3.5484594270979e-09 2.76368036562695e-08 -2.53717897457008e-09 -8.51249022000864e-09 -1.47025072812349e-08 -4.84870814103878e-08 -1.05031359525909e-08 3.87552225890518e-09 6.96895488970588e-09 -3.88386320646303e-09 -9.26912311152222e-08 -5.16735663439185e-08 6.1251685418032e-08 -8.87071439518798e-08 2.0394614003724e-09 6.90997194162726e-09 -2.59567663353899e-08 3.51365336586439e-07 5.13201061596407e-08 -8.21276620632201e-08 1.52565285936883e-09 -4.19447287303475e-09 6.11475410526048e-08 -4.86880885194884e-08 6.82291454282554e-09 -1.28897373626903e-08 -3.73677245921170e-10 -1.25104238538465e-09 3.58764717990293e-09 2.36234753293113e-10 -3.2048783216078e-09 1.02902224977672e-10 1.42028109883298e-08 -1.90278496082546e-08 1.86122499072023e-09 9.9133484329802e-10 -6.57454530435229e-09 3.8216671521951e-09 -8.35637800712346e-09 3.90453314735209e-08 3.39059761534111e-09 1.60525650680522e-09 1.51432850095202e-09 1.28376718575131e-08 1.00259706056397e-08 3.67733910733622e-08 -1.20703029836034e-08 -2.58127855761342e-08 7.81363404808394e-09 -3.34654512903499e-09 6.87273551006734e-09 9.98686078626516e-09 -1.62569458755657e-09 -9.65907882574557e-09 1.40471585888707e-09 -2.59145213796919e-09 1.58080564016572e-09 -4.55513897074454e-09
"R1030" -1.74666709132628e-08 2.78744177340012e-08 -6.92127411249947e-09 -7.45176223148659e-09 6.98296481430618e-09 4.41605965134083e-08 9.10949145112331e-10 5.7415008760581e-08 -2.27928419106433e-09 8.31643762643042e-09 2.00941900187512e-08 -5.84591774287106e-09 4.60801948662986e-08 -3.09726201381838e-07 -7.0010963938834e-09 -3.93104960859116e-09 1.00482901656764e-08 5.17314418394374e-09 -1.3072111212082e-08 1.23049185507631e-10 -1.12732529167127e-07 -9.49457840136164e-09 8.02257000168149e-08 -1.18355033162509e-08 -4.11542791602811e-08 2.1931905388448e-08 -6.30414026962716e-09 5.13201061596367e-08 5.98465910610954e-07 -6.86022823199945e-08 -1.24095278340691e-08 -4.20342654316319e-08 2.21528188620991e-08 -2.72038750570961e-07 -5.50171041536196e-09 -2.40698857028347e-09 -1.19158329719739e-09 3.48137472406556e-09 4.02525238174457e-09 -3.78902678861222e-09 4.95992460581964e-09 -5.27824334975579e-09 4.07173278340614e-09 -3.88024357072433e-09 -1.00685260943161e-08 3.21507338393539e-09 -1.26430800072541e-08 -1.37220353034421e-09 4.74549203018553e-09 -6.3347914554053e-09 2.57501620300465e-09 6.82353460342089e-10 -5.09033879669725e-09 -1.56606570846371e-09 -3.38502292997626e-09 2.8395298333263e-08 -1.74433196867358e-09 5.70181870061007e-10 2.88726676209852e-08 1.26453315451572e-08 -1.90947748357434e-08 -7.24272375621645e-09 2.40199177904443e-08 -2.01648778935697e-09 -3.15339605698777e-09 -2.51781056710559e-09 -2.86103832623158e-10 -1.34820484511067e-08
"R1031" -4.90590925900097e-08 -2.93939625701669e-09 7.26282834524628e-09 2.99002085865439e-08 -6.68997243121011e-09 2.21927334185644e-08 -3.77127432572672e-09 2.27855962313701e-08 -1.00637449209857e-08 2.69014580452049e-09 -2.49504312606221e-08 -7.72694971287311e-09 6.14235320335664e-09 -8.38852695612587e-09 2.14171339897315e-09 1.69650612687148e-08 1.38666801224703e-08 1.24917444575098e-08 -1.83967146437407e-08 3.52578149587307e-09 -1.08886864975839e-07 1.01023301575925e-08 -3.19687762208874e-08 6.57131147549486e-09 7.43499340027422e-09 1.97652892203853e-09 2.91980686465897e-10 -8.21276620632236e-08 -6.86022823200076e-08 1.9204894269753e-07 3.87333605830804e-09 -9.64822467634712e-09 -1.42607864587355e-08 7.36562745944166e-08 -2.27998586979941e-09 -3.01241163322161e-09 1.53420453693057e-09 -5.10405089402849e-09 1.25152435593424e-09 2.70798598020514e-09 -3.86682704464201e-09 9.26306387920339e-10 1.47056998964276e-09 6.0829602910159e-09 6.95361952613265e-09 -2.4002541481931e-09 -1.93076978742708e-09 -1.7788800983873e-09 -1.36402350553518e-09 -8.3437168642146e-09 1.35148020458147e-09 1.98893966110135e-09 -1.65444617570119e-09 -5.07159367991532e-09 -2.32156424590367e-10 -5.94437168632623e-09 7.50395265549784e-11 1.63953005214803e-08 -2.4025669456651e-09 -4.35722242643943e-09 4.98797648988518e-09 8.00826068306648e-10 1.61402463808898e-09 1.29812906194505e-09 -4.00516409211968e-10 -5.0299766791164e-09 -5.66978039745285e-10 3.38684986732384e-10
"R1032" 1.50130385914435e-09 9.6256574785554e-09 -6.53517237184972e-10 -4.67409935601556e-10 -7.30947036380831e-09 8.81304767153001e-09 -3.03731902300946e-09 -1.54604236520685e-08 1.69022996162784e-09 -1.98853023164282e-09 -1.60859147617891e-08 3.66049692837895e-10 -3.54581183487106e-08 8.54302466496574e-09 -1.13133735029314e-09 -2.78106780111968e-09 -4.01563676103998e-09 3.01878698668563e-09 -6.24195016051788e-10 9.82332517904398e-10 -2.93531924971956e-09 -2.77266980621903e-10 -1.73166817316677e-09 -9.34741164394532e-10 1.07078745584417e-09 -1.5335194958209e-08 -1.7448554575778e-09 1.52565285936823e-09 -1.24095278340706e-08 3.87333605830933e-09 6.41338152207907e-08 1.96142313598645e-08 -5.69621538189977e-09 2.18520913355099e-08 -7.23720642645489e-10 -8.16532636829275e-09 -8.92707727614709e-10 -1.19487359272182e-10 1.83443243964906e-09 -2.65420471256305e-10 9.75865079461779e-10 1.28085657875883e-09 -2.40673266492953e-09 9.57568986153271e-10 1.0916372398953e-08 -5.39331953935565e-10 -1.60274612913449e-08 -4.33352164516442e-09 1.41480079491895e-09 -4.62677708414322e-10 5.03128349330053e-09 -2.32937069559607e-09 -6.92167589929368e-09 -4.48611430384818e-10 9.11355753718594e-10 1.20214639603516e-09 -5.37000500287845e-10 2.86061022847151e-09 2.14465359923239e-08 6.38856306746353e-10 5.86071485524786e-09 -6.90606997998989e-10 -4.54599839780331e-10 -1.14563306244109e-09 -2.24456752249427e-08 -2.45713300148122e-09 3.25028931130987e-09 -2.38012400891556e-09
"R1033" 1.13716979808169e-08 3.13780758624601e-09 -2.44361840975641e-09 2.49114148441692e-09 -6.01908664288877e-08 8.17688086929195e-09 -7.94138591452681e-10 -6.90006243650412e-08 6.02659307280499e-09 -1.0796227665203e-09 -7.25065548628276e-08 -7.91719484639031e-09 -2.39988353894534e-08 3.22712310771467e-08 2.22815974874174e-08 -5.87607853252382e-09 -7.38541209891761e-09 -1.42719796434417e-08 2.66974255737246e-08 3.99864983324593e-09 1.22981036973597e-08 1.5718966784189e-10 4.65130112238207e-09 9.09523220994111e-10 1.25368707741429e-08 6.37539367034196e-09 -2.39172243256196e-09 -4.1944728730384e-09 -4.20342654316274e-08 -9.64822467634619e-09 1.96142313598654e-08 1.24933012152707e-07 1.66349100305201e-09 1.3449520112608e-08 6.64913757801735e-10 -2.25872558760837e-09 9.72821421325604e-10 -3.44282425508304e-09 -1.78267084974275e-08 1.16044527263932e-09 1.32370934737777e-09 9.66530931596571e-09 -4.91219587669597e-09 -4.67755211305666e-09 -1.15604636019299e-08 4.79709563356751e-09 1.26668113450451e-08 2.4249109399104e-09 -6.646469960507e-09 2.19769210039002e-09 -1.35709762162629e-09 -9.17400672160956e-10 -2.7792538411138e-09 2.8727690052143e-09 1.78900065203655e-09 -1.14879944878112e-09 4.54723166688755e-10 -6.06438118462406e-10 1.03050300107238e-08 -7.61920961396395e-09 -1.51775756956546e-09 7.89889073183871e-10 -3.87048417342455e-09 -9.59364465570784e-10 -3.12800555133265e-09 6.4503168700108e-09 -4.34669644558392e-09 1.68126820632087e-08
"R1034" -8.04754247851676e-08 1.05491047648278e-08 -1.32724343482127e-08 -1.0734035354102e-08 -8.60076183478397e-09 4.3955350296199e-08 7.30340192460096e-09 -3.05326158021277e-08 -3.59908259098837e-09 -7.95664351478075e-09 3.98071379036033e-08 -1.10639002891837e-09 -1.07663061922218e-08 7.0892216489608e-08 -4.79549659008802e-09 3.09382924455721e-10 -2.48442582760017e-10 -1.05093152563965e-08 1.85804175818171e-08 8.22979798958036e-10 -1.34098565443955e-07 -1.37333881204091e-08 6.90998602141667e-08 -1.71214708624771e-08 -1.02052016121774e-08 3.23919251253357e-09 -9.47879166461503e-09 6.11475410526014e-08 2.21528188621032e-08 -1.4260786458728e-08 -5.69621538190145e-09 1.66349100305054e-09 1.13184288982567e-07 -9.2333372002989e-08 4.81035747030602e-10 -6.2307718273236e-09 -6.26154104665212e-10 -2.9983494542746e-09 6.10819759912094e-10 9.71201431164375e-09 3.13202956236665e-09 9.79646123566447e-10 8.49145131889178e-09 -1.13454587495532e-08 -1.72006741845489e-09 -1.98335395898743e-10 7.14626410719663e-10 -2.55727576456897e-10 -1.11787442067362e-08 3.86399527561442e-10 -2.18639570997035e-09 -1.03829563656121e-09 3.02969453101623e-09 4.93772547097507e-09 6.09832552000286e-09 7.43477888083945e-09 -2.38494661831477e-10 -2.91902773845839e-09 2.57566337924834e-09 2.11346933911755e-09 5.78204417090198e-09 -3.05522359940706e-10 1.78627884793755e-10 -5.04853118850577e-09 9.52265867671485e-10 -1.07065214048182e-09 1.23248750103951e-09 -5.45786873010805e-10
"R1035" 5.45721270539347e-08 -2.53242461410091e-08 2.21283378876678e-08 8.445062346534e-09 4.45628382798831e-09 -3.77873523012514e-08 -6.4539159915163e-09 1.06628587884215e-08 -5.43337164842518e-09 2.04409648632788e-09 -6.31500783555714e-08 5.30442241682001e-09 -3.88527126873542e-08 4.38982240338652e-08 1.5645882776786e-09 1.16975233043194e-08 -1.41530176047729e-08 1.86894112200594e-08 -2.37442203516808e-08 -2.50690799102478e-10 7.07178830544061e-08 1.39143878113424e-08 -9.25334705409081e-08 1.13512370882085e-08 4.3339375131424e-08 -6.19186319944973e-09 2.44441815179873e-09 -4.86880885194831e-08 -2.72038750570949e-07 7.36562745944201e-08 2.18520913355111e-08 1.34495201126079e-08 -9.23333720029805e-08 2.5413814513265e-07 1.92669298018741e-10 1.27642476194023e-09 1.20222620747698e-09 -3.83158505999471e-11 2.21155108816769e-09 6.10536332125228e-09 7.64581004168015e-10 4.36347820209291e-09 -1.12406642910762e-09 1.52045897067456e-09 1.42979389916223e-08 -2.18255175438402e-09 -6.64692308274191e-10 -3.59387862136126e-09 -5.49506962758317e-09 -2.67275632901366e-09 7.36301245665313e-10 2.27633898037837e-09 -1.38973029263587e-09 -1.24421029955082e-09 1.35845683459983e-09 -1.74642546689918e-08 1.57847853728676e-09 5.78472783017386e-09 -4.65188072568526e-09 -1.46366944120736e-08 9.55084404838845e-09 7.01306218184703e-10 -6.34161760102843e-09 -5.98774951173074e-10 3.87234879168189e-09 -6.51628805504478e-09 -4.57739194116532e-10 8.86056303839679e-09
"R2001" 2.71128443852735e-09 2.06230582649111e-09 2.81783626395764e-10 -3.33006550980253e-09 -2.71705231578129e-10 -9.82265937051489e-11 -4.0070040791751e-09 -1.18496116084812e-09 7.48881032597517e-09 2.16969969680454e-10 4.72635930625687e-09 1.2857138824867e-09 -6.2880204318971e-09 1.44360125438986e-09 2.25391721303948e-10 -3.3598882701935e-09 1.29275370061061e-09 -1.18169875943772e-09 -1.04867831479134e-09 1.55501352159075e-09 1.79148989048806e-09 -1.14498421967848e-09 1.24188339327327e-09 -5.34773689180009e-09 9.47774723747144e-10 -3.31832259885029e-09 -3.61845487228e-10 6.8229145428258e-09 -5.50171041535776e-09 -2.27998586980041e-09 -7.23720642645854e-10 6.64913757801199e-10 4.8103574703296e-10 1.92669298019533e-10 5.93001388843684e-08 -2.40968551456215e-09 -4.73078621217779e-10 -5.80200780903503e-09 5.0941223571669e-09 -1.15195984563343e-08 -5.39429027658333e-08 -1.3634466925749e-08 -8.25173256739132e-09 -7.8997618685347e-09 -2.24805841528501e-08 -1.10194098118899e-09 9.19710554814193e-09 2.91470437298203e-08 4.98458022904257e-09 4.37999089768244e-09 4.29888897239485e-09 1.03906184671271e-08 -1.11737032885961e-08 8.62732662782712e-09 -7.64522633463877e-09 -1.59887738515596e-09 -2.01760676010609e-09 -7.03681447243917e-09 -2.83952566089573e-09 -2.33503064611203e-09 1.34651419745913e-09 2.57756181484797e-08 -5.80903746880561e-08 1.75290722779579e-08 5.93804606747389e-10 1.6834834599612e-08 -3.4067678484402e-08 4.03174134426249e-08
"R2002" 7.96272960840373e-09 -4.18590611233654e-08 -8.95709537926834e-09 3.12381757572687e-09 3.18796408946827e-09 1.51846573551603e-09 6.30471855379866e-10 -4.96230677325676e-09 3.89634151252842e-09 -8.9249895958688e-10 1.20294948174829e-08 -2.5317434289958e-10 -8.86576161810721e-11 1.38152991346793e-09 -1.94122498013124e-09 6.651373560448e-09 -6.2117072385592e-09 -5.26341268452562e-09 8.06318409905403e-09 -3.65927911216144e-10 7.88888043336637e-09 9.80281769370756e-09 1.47812096623733e-10 3.86097577760379e-10 5.25622445481384e-09 1.00379035396488e-08 2.2558193159028e-08 -1.28897373626886e-08 -2.40698857028703e-09 -3.01241163322211e-09 -8.16532636829512e-09 -2.25872558760812e-09 -6.23077182732264e-09 1.27642476193957e-09 -2.40968551456057e-09 6.84493625651615e-08 -2.82000602219001e-09 6.23962993800774e-09 5.5744854400523e-10 5.50894653089488e-09 -8.7708450442135e-10 -2.15066916518885e-09 6.96574961536483e-09 -1.37816387381532e-10 6.884594275893e-09 -1.56584904694918e-09 2.18496440071808e-08 -5.4361437893207e-10 -3.55864265061543e-09 1.01108463879895e-08 -7.08200905196628e-09 -2.5158857007016e-09 1.15657892756743e-09 -4.12764200603289e-09 1.45229811108597e-09 -2.24901728145583e-08 6.69444344455027e-09 -9.96674179798992e-09 -2.87438821421008e-08 3.24722490051855e-09 -5.72492610323286e-08 5.06695399617824e-09 8.88400025089307e-09 -1.69997372174272e-09 -7.90665423041725e-10 -3.58451352701367e-09 1.7112415797171e-09 -7.04209409024221e-09
"R2003" -1.87427756871562e-09 1.68246177961119e-09 2.02998139922586e-09 -7.22966095294199e-10 -1.16647214442407e-09 3.48550497264358e-09 -6.95083033691714e-10 -2.35384980988648e-09 1.68182432513535e-09 4.20699972330583e-10 1.15397061192486e-09 -7.30905229827722e-10 -7.55458774489375e-09 2.42679378692025e-09 -6.3341954809201e-10 -6.11955606265555e-09 2.08786857939585e-09 5.24290327109426e-10 -9.71605935175669e-10 1.09137672851436e-09 4.65484508330377e-09 -1.24284294885726e-09 -6.42508198129468e-09 3.39137657638038e-10 -3.95826897196275e-09 -5.62739251817085e-09 1.87146345297738e-08 -3.73677245921593e-10 -1.19158329719242e-09 1.53420453693111e-09 -8.92707727615261e-10 9.72821421323167e-10 -6.26154104663752e-10 1.20222620747833e-09 -4.73078621219773e-10 -2.82000602219211e-09 4.04417157951663e-08 8.76056825363663e-11 1.53976170370598e-09 3.59989643615142e-09 3.50340281002847e-10 5.52364619668864e-10 -2.47677225099175e-09 -2.36735699298891e-09 -6.2699375542149e-09 2.24696208331015e-09 9.86669041847393e-09 -8.26681916375348e-10 -6.43914953281646e-09 7.5082916319047e-09 -4.44640299150435e-08 -6.86593338229052e-09 2.91213354390775e-08 3.65440588149264e-10 2.77836017370617e-09 2.48023500899235e-09 -1.50195604491865e-08 1.10505519485421e-09 5.08066418830085e-09 -6.89390155118756e-09 -2.91142425762855e-08 -2.81674169405665e-09 -2.87108129549795e-09 2.39180547693197e-09 -5.49381037620895e-10 -3.23524172593813e-10 -7.32507536252839e-10 1.54805168788025e-08
"R2005" 1.21340973521677e-08 -2.38017899940068e-09 -1.94177657663789e-09 -5.59578595921285e-08 4.5767547938476e-09 9.49343844539944e-11 -8.23961998913810e-09 4.18894052478632e-09 -2.69453276833066e-10 -1.29322526547046e-08 -2.62116862407099e-09 1.70062550885255e-08 5.11776167199079e-09 -8.63969963779406e-09 -1.0215674216333e-08 -2.98263054258744e-09 -1.61954084280125e-09 8.63355156319021e-10 5.48681379645353e-11 -5.67975566115749e-09 -3.26683252469571e-09 1.2816695441078e-09 8.72634578815839e-09 2.01610497325151e-08 -4.07699704320281e-10 2.31114843458129e-09 -6.43208117549054e-10 -1.25104238538211e-09 3.48137472406616e-09 -5.1040508940233e-09 -1.19487359273018e-10 -3.44282425508393e-09 -2.99834945427419e-09 -3.83158505973984e-11 -5.80200780903529e-09 6.2396299380081e-09 8.76056825349824e-11 1.59186735870531e-07 1.33931251185775e-09 3.04029908023943e-08 3.97356047876573e-08 -1.61313043685315e-09 1.57380259783624e-08 -7.65768537693423e-08 2.02635774511992e-09 9.83411295241602e-09 -2.04243364229216e-09 -8.10071875086572e-10 -2.42280952494579e-08 7.41100769146693e-09 -4.66087669450217e-09 -1.3569045271774e-09 1.60407623801127e-09 -3.18217040876593e-08 1.01571318359211e-08 -3.07478753172026e-09 2.80702472016451e-09 -5.89764524208204e-08 -1.95628410260298e-11 2.8123951617164e-09 -7.26254435309253e-09 -1.92471235616211e-08 4.71267509410502e-09 -1.48990050932814e-08 1.02992419145292e-09 -2.68016938079693e-09 3.63971919757921e-09 -3.87239387975053e-09
"R2006" -2.43412436575164e-09 -1.29009749702716e-09 -6.8621136365333e-10 -6.97237683164216e-10 3.26344105795655e-09 -5.33058038208769e-09 4.13916313882794e-09 1.32028689659657e-08 1.19884496708588e-09 3.51050530093309e-09 1.56215498131517e-08 -1.93501469230713e-09 -1.89130568228524e-08 -5.10262058462538e-09 2.43700890906285e-09 -1.40723703182081e-09 1.78931127241844e-10 3.52996578704159e-09 -7.43312502692698e-09 -9.06143466469734e-10 -6.5086203605761e-09 -2.60033106610424e-09 1.70081902010615e-09 -4.20062037674208e-09 -5.88887914135599e-10 -1.44853313331266e-10 1.08362590355681e-09 3.58764717990385e-09 4.0252523817478e-09 1.25152435593277e-09 1.83443243964633e-09 -1.78267084974259e-08 6.10819759912502e-10 2.21155108816929e-09 5.0941223571678e-09 5.57448544004581e-10 1.53976170370703e-09 1.33931251185665e-09 4.45438494123268e-08 7.1227418613511e-09 -1.64488105852864e-09 -1.10077018118864e-08 4.57972959758901e-09 -8.04658602601691e-09 3.3332591911136e-10 1.42196832288995e-08 -1.27917517429005e-09 -1.24246840605871e-08 -2.78591530023378e-08 1.19827087901663e-09 -5.4592344948961e-10 4.79176795049469e-09 1.2109835180652e-08 -3.09364233758224e-09 2.55622741119842e-09 4.8636012888448e-09 -7.34731574123328e-10 -9.89552312554252e-10 1.02287524696359e-08 -2.64894314863106e-09 -2.92207195577868e-09 -2.49922400927683e-09 -5.07244632606011e-09 -1.84697469937922e-09 1.33570810912148e-09 -8.65527353996049e-09 1.9310680996401e-08 -2.93561449304512e-08
"R2007" -7.26522762982477e-09 -4.22471384799445e-09 -2.05007649183301e-09 -7.74164462110905e-09 -6.68868468529952e-09 1.78957075930698e-08 5.44840462736543e-09 -2.6577086803048e-09 -1.7207409595362e-08 -4.58347316709583e-09 -8.37017186117105e-09 1.08681893543363e-09 -1.36644982488416e-10 1.7001492602272e-09 -1.96099004165418e-09 3.69722134762237e-09 -4.02997781756497e-09 2.41424054580726e-09 3.82335085818399e-09 7.48940620397076e-09 -1.98682116934169e-08 3.14475517789624e-09 4.16450097137164e-09 5.5205809324693e-09 2.08719764711274e-09 4.97915626627623e-09 -1.1690285873645e-09 2.36234753298416e-10 -3.78902678861625e-09 2.70798598020386e-09 -2.65420471254732e-10 1.16044527263762e-09 9.7120143116423e-09 6.10536332125452e-09 -1.15195984563353e-08 5.50894653089539e-09 3.599896436147e-09 3.04029908023942e-08 7.12274186135145e-09 1.9967028628461e-07 3.0734954764231e-08 -4.56599365877861e-08 3.61699792524123e-08 -9.52782259821589e-08 8.12045640427513e-09 -3.47875946873806e-08 -1.81661146724234e-09 -6.76571561985323e-10 -9.95202105338184e-08 1.21621464102323e-10 -1.10301399687991e-08 5.58294218599778e-09 8.60817184967436e-09 9.48229964128881e-09 -2.17889658790212e-09 6.56387516139329e-09 4.39385986350136e-09 -2.49180259353347e-08 1.1103415148842e-10 -4.82703046841906e-09 -9.43675551304316e-09 -1.04594820201031e-08 -7.81332550248779e-09 -8.72604773396346e-09 3.17846410974997e-09 -1.40880424466313e-08 1.17980409988495e-08 -4.95030643310586e-09
"R2008" -7.8122985551675e-09 2.16714870589768e-10 -2.49043981063666e-09 -1.22595628664062e-08 -1.80501864972481e-09 -8.84602366756392e-10 2.27391388949363e-08 5.91305702858741e-09 -9.45927527758845e-09 -9.24499346538352e-09 -2.38099494503363e-09 -9.37553813410177e-10 -3.71988930625218e-09 -2.86078200706675e-09 1.13223484835953e-09 1.21103535787501e-08 -8.28406172201237e-10 9.46690014895047e-10 -6.63323696313094e-10 -2.29134278603695e-09 -6.74968479215356e-09 -1.43997972917119e-09 1.85420855686663e-09 4.15688163018025e-09 1.86350218581288e-09 3.28083841327828e-09 1.82938472882154e-09 -3.20487832158988e-09 4.95992460581582e-09 -3.86682704465219e-09 9.75865079466198e-10 1.32370934738129e-09 3.13202956236499e-09 7.64581004162512e-10 -5.39429027658278e-08 -8.77084504420424e-10 3.50340281003273e-10 3.97356047876511e-08 -1.6448810585216e-09 3.07349547642232e-08 2.63097401165408e-07 8.51911249977098e-09 -7.65179759774224e-09 -9.93442401969564e-08 1.47605955013354e-08 2.29326399015868e-08 -5.25917636511538e-10 -2.84491393976095e-08 -2.46106345914992e-08 -1.392734401189e-08 -6.33470033266884e-09 -4.29187968130185e-09 5.94194471307997e-09 2.72154897416211e-09 5.09482724431144e-08 7.17029457381968e-09 3.86355974987600e-09 2.33112671689668e-08 -5.829628755154e-10 5.64855105302039e-10 -2.36564403446446e-09 -1.31341652818257e-07 3.52756091882789e-08 -9.1002219307948e-08 -1.99970177069492e-09 -1.4725219458108e-08 3.30805992168603e-08 -2.01313642954311e-08
"R2009" -1.88304411144375e-09 3.09388552886561e-10 1.71263856236085e-09 -4.77896281307785e-10 -1.22162064181963e-08 1.29480411333477e-09 1.02431483173751e-09 -2.75357753608886e-09 2.28456592172694e-09 -1.91542809957389e-11 -8.64459783135594e-09 -2.68770671117581e-09 8.10942484676777e-09 4.24869712891372e-09 4.25019356742803e-09 -3.9994786540016e-10 3.83332249035303e-10 2.32081677954299e-09 5.67398738686363e-10 -2.69051135804012e-09 -2.34392481846684e-09 1.0029215297353e-09 -1.5512557559766e-09 -1.33411543670306e-10 1.19034848850719e-09 1.73287242483947e-09 -4.21224153914733e-10 1.02902224973655e-10 -5.27824334975928e-09 9.2630638792308e-10 1.28085657875741e-09 9.66530931596764e-09 9.79646123565964e-10 4.36347820209291e-09 -1.36344669257473e-08 -2.15066916518914e-09 5.52364619671153e-10 -1.61313043685206e-09 -1.10077018118905e-08 -4.56599365877831e-08 8.51911249976715e-09 8.09285974666768e-08 -7.73403905412167e-09 3.44915567331356e-09 2.40544737980937e-08 2.47968257744078e-08 -1.14942294181188e-08 -5.89000018200705e-08 3.39618274645654e-10 4.35577189803789e-10 -4.51510830990437e-09 -1.1331085111933e-08 -6.94180281917106e-09 -5.30574606986837e-09 4.49661101065024e-09 -3.35939645204379e-09 -3.34630539314744e-09 8.17603718097582e-09 -1.66033359383738e-09 1.10517224988312e-09 4.37803694345337e-09 -6.5411634439424e-09 3.25117582346083e-08 -3.48423384775993e-09 3.39900538160453e-10 -1.55530687746786e-08 4.76306841503864e-09 4.8807449060722e-09
"R2010" -5.66306045849674e-09 -2.44063379552909e-09 -4.24411914603389e-10 1.18725097196185e-08 -1.49919822351138e-09 2.36698403034794e-08 -1.21247387843819e-08 -3.76459064241688e-09 -1.73915616279447e-08 -9.06580713237349e-10 -8.11304305454478e-09 -3.20351988700266e-09 1.61366700112166e-08 5.12626636073202e-10 -1.12453857902413e-08 1.59071008917206e-09 -1.86973853986458e-09 3.35366126390077e-09 2.03193931093103e-09 1.07405444671516e-09 -1.60506990297446e-08 7.20147134340334e-09 3.75479246702771e-09 8.34551814053357e-09 -4.81710259303984e-09 3.70885132543074e-09 3.26717703453168e-10 1.42028109883329e-08 4.07173278340864e-09 1.47056998964256e-09 -2.406732664928e-09 -4.91219587669649e-09 8.49145131889375e-09 -1.12406642910845e-09 -8.25173256739311e-09 6.96574961536495e-09 -2.47677225099183e-09 1.57380259783588e-08 4.57972959758824e-09 3.61699792524103e-08 -7.65179759774332e-09 -7.73403905412207e-09 6.75003116586477e-08 1.60788235737057e-08 7.22525450900522e-09 -3.23981303267333e-08 -7.2055188781127e-09 1.3488333383738e-09 -1.71101330133045e-08 -1.17673785642519e-09 4.69057435016129e-09 4.2186464509327e-10 2.92581120616296e-09 -2.01000422161052e-08 -4.08586009679712e-13 -1.17734305245213e-08 9.03460894077812e-09 -5.02311291330627e-08 2.28368413077348e-09 -3.87622139482547e-09 -2.18210374481027e-09 7.76737324834424e-09 1.48867316296283e-08 -8.1103124853057e-09 1.18221218352615e-09 -9.72751858584768e-09 2.50189544045474e-09 -1.88766576889914e-08
"R2011" 1.05935428195358e-08 -9.9811340830631e-10 1.91981944451966e-09 4.48023856671075e-08 6.92642759005201e-09 -5.09942458981987e-09 -2.21381790524781e-08 -2.80564341930182e-09 1.96205358236472e-09 -1.65858286283992e-08 9.99112346901677e-09 2.12814222652965e-08 -1.71275545617491e-09 1.9929703011442e-10 -5.07384313867375e-09 -7.93699684030781e-09 9.67316359177148e-10 -3.06198113049095e-09 -1.82719344514741e-09 -8.60155224399336e-09 1.75734402143664e-08 7.45196128517359e-09 -7.3646954607034e-09 1.13804830985654e-08 -5.19812428331152e-10 -7.47356258842352e-09 -5.19145862280449e-11 -1.90278496082609e-08 -3.88024357073419e-09 6.08296029101744e-09 9.57568986157936e-10 -4.67755211305592e-09 -1.1345458749552e-08 1.52045897068127e-09 -7.89976186854145e-09 -1.37816387380044e-10 -2.36735699298438e-09 -7.65768537693468e-08 -8.04658602602836e-09 -9.527822598216e-08 -9.93442401969306e-08 3.44915567332428e-09 1.60788235737119e-08 3.56131870589914e-07 -9.58287692358673e-09 -8.46346161130363e-08 4.49876630725822e-09 -6.69531342947042e-09 9.29016713153111e-08 -1.58360698133505e-09 4.14700148407531e-09 -3.74962637734296e-09 3.15178177553494e-09 -4.88829413418982e-08 -3.8716757646661e-09 -1.19025377354788e-08 -3.89832196387146e-09 1.13857875993033e-08 -1.46588280377219e-09 -1.9538086848162e-09 9.12604057353023e-09 1.85910966896544e-08 3.4468183638947e-09 2.68091387181598e-08 -3.55773056258906e-09 1.27266334626748e-08 1.46339618759442e-10 -5.2622736623899e-09
"R2012" -7.06990515651905e-09 -5.32188363250309e-09 1.5174921763634e-09 5.77908698313988e-10 3.39067444742713e-09 -1.53421158022491e-09 -1.11665748057944e-09 2.56534676739381e-09 -3.97948598454703e-09 -1.29162420984466e-09 4.97970659160701e-09 -1.49900458782455e-09 -1.17811930224639e-08 9.35023399008958e-09 9.29690234868734e-10 8.64460643569732e-10 -1.57267665255845e-09 5.06000776483563e-09 5.32202103939622e-09 1.60095436972558e-09 -2.21425954286073e-09 -2.65511186006029e-09 -5.84715145272276e-09 1.21925352627007e-09 1.12196667467453e-08 2.26158937580537e-10 -1.17902883890527e-11 1.86122499071895e-09 -1.00685260943198e-08 6.9536195261342e-09 1.09163723989513e-08 -1.15604636019309e-08 -1.72006741845336e-09 1.42979389916204e-08 -2.24805841528493e-08 6.88459427589102e-09 -6.26993755421628e-09 2.02635774512168e-09 3.33325919114501e-10 8.12045640427658e-09 1.47605955013405e-08 2.40544737980962e-08 7.22525450900522e-09 -9.58287692358624e-09 2.087930318815e-07 3.03379970290966e-09 -7.93982921779747e-08 -4.04419496307003e-08 -1.09854014576681e-08 -3.72267439237617e-09 3.32663051891119e-08 -4.75730239361417e-08 -2.21102717541777e-08 -1.70598741224655e-10 4.21584045078107e-09 6.28734074706127e-09 7.41364635627678e-09 1.30309088854723e-12 -1.3864440192532e-08 -2.74954856374021e-08 7.05918555853359e-09 -7.20952167638044e-09 7.35920695329763e-08 -1.25930373842993e-08 1.66124395743152e-08 -8.76774391854908e-08 3.40693658152437e-08 -9.56197325085689e-08
"R2013" -2.36007009222664e-09 2.51231353668954e-10 7.40663890920896e-10 -9.58344865441811e-09 -3.20943559310068e-09 -2.68276892033282e-09 1.23089936110305e-08 -3.35873616317429e-09 1.45209832561169e-08 1.50465583948794e-08 -9.44397077009686e-09 -2.03462552571588e-08 8.26987058570123e-09 -1.37989218242953e-09 9.27739193659223e-09 -3.76569950728329e-09 3.22349185528859e-11 2.25955431342093e-09 1.67809466675222e-09 -3.57404069639373e-09 3.95293633709619e-10 -3.78380482327289e-09 4.18449954356088e-10 -1.1190148474719e-08 -1.19846620441717e-09 1.38712174860972e-09 2.61381377918593e-09 9.91334843290067e-10 3.21507338393493e-09 -2.40025414819112e-09 -5.39331953936499e-10 4.79709563356626e-09 -1.98335395899747e-10 -2.18255175438314e-09 -1.10194098118642e-09 -1.56584904694946e-09 2.24696208331195e-09 9.83411295241674e-09 1.4219683228901e-08 -3.47875946873841e-08 2.29326399015907e-08 2.47968257744106e-08 -3.23981303267415e-08 -8.46346161130481e-08 3.03379970290876e-09 9.86876666644015e-08 -2.85513300338135e-09 -1.29791948645122e-09 -4.19308901844612e-08 3.13625904900531e-09 -5.52199796841254e-09 -9.51897239042521e-10 7.07959535612916e-11 -3.48187397186601e-09 2.18211717181842e-09 3.64457859336379e-09 -3.82266628307773e-09 2.51115469232985e-08 7.02541514076738e-10 3.91573640796135e-09 -9.19964653269299e-10 -7.25170390821858e-09 -2.49409523568289e-09 -5.57561418002117e-09 -3.59464367665264e-10 -3.80005266471312e-09 7.18887867441086e-09 2.33089625285875e-09
"R2014" 3.11711052379384e-09 -8.00544806749589e-10 -4.29964827514275e-09 2.73443570362351e-10 -4.20417300148259e-09 4.2019501201012e-09 2.66081374078151e-09 -1.00462852355161e-08 2.68486266839205e-09 1.48628571229261e-09 8.1969017028343e-09 6.19048089872184e-10 -6.48610645663527e-09 8.98840801251381e-09 -3.118332161619e-09 -1.75458294953406e-09 2.79161916717509e-09 -7.86761328926953e-09 4.09142281014315e-10 -7.33735367805249e-10 5.71366396674428e-09 4.06169522499246e-10 3.70600558155923e-10 6.21512921945053e-10 1.55753807728004e-08 -1.66550026605813e-08 1.52126967741176e-08 -6.57454530435288e-09 -1.26430800072503e-08 -1.93076978742855e-09 -1.60274612913468e-08 1.26668113450485e-08 7.14626410719285e-10 -6.64692308272606e-10 9.1971055481401e-09 2.18496440071791e-08 9.86669041847706e-09 -2.04243364228995e-09 -1.27917517429053e-09 -1.8166114672412e-09 -5.25917636510763e-10 -1.14942294181158e-08 -7.20551887811135e-09 4.49876630725508e-09 -7.93982921779734e-08 -2.85513300337935e-09 1.60983663773017e-07 9.49848997593168e-09 7.09532529227402e-09 7.34527486571037e-09 -2.51675246737057e-08 1.49971395717357e-08 2.68864590003594e-08 3.22551402507016e-09 -1.25401803308131e-09 -2.70912424655155e-09 -3.82557496214446e-09 7.56643930267913e-11 -8.59955542368204e-08 -1.97012128997455e-08 -3.85374810064573e-08 2.7661039955745e-09 -1.38403148686765e-08 2.73844301945121e-09 -5.68010648130372e-08 1.65612796645717e-08 -2.47722646296428e-08 5.82279881175571e-08
"R2015" 2.02571879048709e-09 1.62212962196229e-09 -4.36309411820075e-10 -1.4832169832474e-09 5.66861001416331e-09 5.48155750734018e-09 -4.4244971918843e-09 -4.90399337932633e-09 1.16197914663553e-09 3.29889767244777e-10 -6.37135037497379e-09 -1.45302367066184e-09 1.12407428440869e-08 -5.27658363175639e-10 -4.2893115657645e-09 -7.92856908949341e-11 -6.12423135576123e-10 -2.86624154069531e-09 4.22568610982336e-09 2.78787394797163e-09 5.29919509072843e-09 -1.2694347927678e-09 -1.0581397093302e-09 -2.0790116914224e-09 -2.07426536771829e-09 -1.73080133711382e-09 8.76203356626088e-10 3.82166715219344e-09 -1.37220353034319e-09 -1.77888009839479e-09 -4.3335216451632e-09 2.42491093991066e-09 -2.55727576459626e-10 -3.59387862136288e-09 2.91470437298185e-08 -5.43614378931939e-10 -8.26681916377713e-10 -8.10071875077795e-10 -1.24246840605884e-08 -6.76571561990194e-10 -2.84491393976136e-08 -5.89000018200684e-08 1.3488333383741e-09 -6.69531342946281e-09 -4.04419496306973e-08 -1.29791948644807e-09 9.49848997593698e-09 1.5046336889411e-07 6.05966837098812e-09 -9.61623638627266e-10 1.5395616349483e-09 1.4367196149546e-08 5.40224669815724e-09 4.28142256963511e-09 -1.38651156371759e-08 3.47845029850544e-09 4.77868785069734e-09 -6.28280679034109e-09 -3.04775039977295e-09 -7.70331406347583e-10 -3.89929851194092e-09 1.34983798856153e-08 -1.11413742981238e-07 2.12944392945822e-08 5.89273373862786e-10 4.49055353849606e-08 -3.04628977050493e-08 3.08220704391527e-08
"R2016" 8.74838340010915e-09 3.80077777587308e-09 -1.79288095757828e-10 1.17894444129389e-08 1.30015407067226e-08 -2.80598048231623e-08 -6.51791256608452e-09 1.38457315756295e-08 6.51186680644144e-09 -2.46049492102793e-09 2.53805198176843e-08 9.71782330773503e-09 -2.05911503084137e-08 -5.52834394470955e-09 -2.21117756422705e-09 9.15711878367289e-10 4.24574437712628e-09 -7.00178343792987e-09 -8.04283337744374e-09 -4.4157901503269e-09 2.22666762908599e-08 -6.96329757012139e-10 -3.8817483665575e-09 2.03256913809758e-09 -1.25883279372488e-09 -5.91934387600494e-09 1.46615195737777e-09 -8.35637800711844e-09 4.74549203019102e-09 -1.36402350553875e-09 1.41480079491909e-09 -6.6464699605056e-09 -1.11787442067376e-08 -5.49506962758447e-09 4.98458022904189e-09 -3.55864265061432e-09 -6.43914953281498e-09 -2.42280952494538e-08 -2.78591530023393e-08 -9.95202105338209e-08 -2.46106345914997e-08 3.39618274648427e-10 -1.71101330133047e-08 9.29016713153116e-08 -1.0985401457667e-08 -4.19308901844575e-08 7.0953252922737e-09 6.05966837099144e-09 1.20479867112948e-07 -3.57500573535725e-09 2.04096035558208e-08 -2.08891531925739e-09 -1.17132229056179e-08 2.52919173170786e-09 -4.44479278237403e-09 -6.50589795185732e-09 2.61495431238983e-09 9.82884687388292e-09 2.6537395082243e-09 -1.87481196018e-09 6.91464938597037e-09 9.83969894155812e-09 1.78052224202943e-08 1.31355747862078e-08 -2.40986129207799e-09 1.32164325377617e-08 -2.58734485001458e-08 5.12749036694182e-09
"R2017" 3.08696353329188e-09 -9.11933196799791e-10 -1.28039313502702e-09 -1.70077373152304e-08 -3.29263333422677e-09 2.89791969404941e-10 -2.63856263826629e-08 2.93257151738333e-10 1.48204536728615e-08 6.92394951212878e-09 1.38029675603891e-09 -1.68731321967367e-09 -2.76480420737438e-09 2.00722588348282e-09 4.69978858755371e-10 -5.37933244246349e-08 -5.05399067150025e-09 -1.02592200284632e-09 1.32584606337209e-09 -1.77526856140549e-10 2.82042137874717e-09 -3.61204876170376e-09 1.63558151655481e-08 8.01634885012175e-09 -2.45957898748595e-09 4.08129589390309e-09 -1.09981386689729e-09 3.90453314735114e-08 -6.33479145539998e-09 -8.34371686421811e-09 -4.62677708414315e-10 2.19769210039144e-09 3.86399527559098e-10 -2.6727563290128e-09 4.37999089768362e-09 1.01108463879866e-08 7.50829163190674e-09 7.41100769146379e-09 1.19827087901657e-09 1.21621464102649e-10 -1.39273440118799e-08 4.35577189800735e-10 -1.17673785642584e-09 -1.58360698133537e-09 -3.72267439237605e-09 3.13625904900574e-09 7.34527486571185e-09 -9.61623638626627e-10 -3.57500573535606e-09 7.4024472313794e-08 -3.2233453585891e-09 6.04654998579315e-10 1.04271950382606e-09 3.61865326463415e-09 1.67473428557593e-11 -1.08569751381533e-08 -2.69583763565326e-08 -3.32053874277383e-08 -5.16205959983351e-10 6.8062398254429e-10 -1.7248136838002e-08 1.80551550590922e-08 -1.49887073798327e-09 7.70864574427074e-09 -9.47636253315199e-10 7.67639003496225e-11 -1.99830375638401e-09 6.84188507141634e-09
"R2018" 1.31146754199108e-09 2.21467844280122e-09 -6.52708222107908e-10 2.49209005242772e-09 2.44079955443597e-09 -5.35890701255299e-09 -1.31835254003604e-09 3.18483267314086e-09 -2.05468359129026e-09 -4.32358929275361e-10 -1.99237534067211e-09 6.08825496402704e-11 1.59215101620407e-10 -4.56468268246376e-09 7.30055772167319e-10 6.13640847576754e-10 -2.13409603150357e-09 2.17810507587984e-10 2.07150974097975e-10 -1.57348173410971e-09 -2.083262688923e-09 -3.41282368634069e-09 3.47756308078899e-09 -2.9462240225928e-10 -4.39903861025927e-10 6.51158961834363e-09 -1.78968175071319e-08 3.39059761533777e-09 2.5750162030009e-09 1.35148020458037e-09 5.0312834932975e-09 -1.35709762162673e-09 -2.18639570996998e-09 7.36301245666208e-10 4.29888897238973e-09 -7.08200905196431e-09 -4.44640299150429e-08 -4.66087669450217e-09 -5.45923449488754e-10 -1.10301399688009e-08 -6.33470033266805e-09 -4.51510830989946e-09 4.69057435016155e-09 4.14700148407595e-09 3.32663051891124e-08 -5.52199796841141e-09 -2.51675246737011e-08 1.53956163494676e-09 2.04096035558195e-08 -3.22334535858563e-09 1.56407922818015e-07 2.76612984725913e-08 -1.03655665986706e-07 1.54513982493447e-09 -8.62877641438161e-09 7.213235454883e-09 7.1682963366948e-09 -3.69171100092084e-09 8.75728812549504e-09 -2.41711436695777e-08 3.40862980887683e-08 6.10278146307538e-09 2.20819027449599e-08 -1.2779379744311e-10 7.52393910681995e-11 -9.21189697061044e-09 -1.5367254442143e-09 -5.66074698294955e-08
"R2019" 2.0476704106314e-10 1.29397040986311e-09 4.08860516786246e-10 -6.59775336839001e-10 -1.14572224194146e-09 -4.10845794696927e-09 -2.62078868355092e-09 4.6855831882775e-09 6.32557115893956e-10 1.82076589896129e-09 -9.80579495981768e-10 -8.6126133793944e-10 3.50368099922868e-09 -3.74915045824264e-09 3.52278350471703e-09 -2.07421358355069e-10 8.28055179511005e-10 5.17263668254687e-10 -3.92263400955989e-09 5.30721086803163e-10 -1.60458665965699e-09 8.30809116532854e-10 -2.98905686426532e-10 -7.90799039767159e-10 -2.83762689043682e-09 1.19720216162275e-09 -7.53744174833529e-10 1.60525650680672e-09 6.82353460341795e-10 1.98893966110144e-09 -2.3293706955926e-09 -9.17400672160844e-10 -1.03829563655875e-09 2.27633898037816e-09 1.03906184671292e-08 -2.51588570070021e-09 -6.86593338228927e-09 -1.35690452718248e-09 4.79176795049569e-09 5.5829421859972e-09 -4.29187968130459e-09 -1.13310851119294e-08 4.21864645094265e-10 -3.74962637734094e-09 -4.75730239361365e-08 -9.5189723904276e-10 1.49971395717342e-08 1.43671961495505e-08 -2.08891531925456e-09 6.04654998580004e-10 2.76612984725876e-08 6.44870392445671e-08 -2.98604307915435e-08 2.16659678119641e-09 -2.88100135157011e-09 -2.07711222886166e-09 -1.69100739906485e-09 -2.59689343573082e-09 3.51447152721626e-09 -1.38687225000221e-08 5.7369272481442e-09 4.1252555265612e-09 -3.54506999566434e-08 3.53692317600231e-09 -4.63135483103678e-09 1.01702439658779e-08 -8.40722231694211e-09 2.32384689065482e-08
"R2020" -1.10449044604034e-09 5.08569936159337e-10 -5.63928894442426e-10 3.51353553282077e-10 -2.01502119644858e-10 2.20287244692963e-09 3.65823187291248e-09 6.22813164802452e-10 2.41872354717215e-11 3.13106575661249e-11 3.38339702963583e-09 6.44503755483665e-10 -2.0652706474314e-09 2.18870527829428e-09 -6.45937450047147e-10 -2.10217250253559e-09 6.77967454369277e-10 5.27478673702077e-10 -1.26902489445722e-10 2.3827048358355e-10 -8.89453285568858e-10 -2.64620741843913e-09 8.0872370165644e-10 -1.45909890555548e-09 -5.70739223376861e-09 -2.60580357874761e-09 1.19064518432052e-08 1.51432850095324e-09 -5.09033879669063e-09 -1.65444617570045e-09 -6.9216758992921e-09 -2.77925384111312e-09 3.02969453101296e-09 -1.38973029263547e-09 -1.1173703288595e-08 1.15657892756739e-09 2.91213354390753e-08 1.60407623801269e-09 1.21098351806518e-08 8.60817184967039e-09 5.94194471308152e-09 -6.94180281917037e-09 2.9258112061625e-09 3.15178177552581e-09 -2.21102717541828e-08 7.07959535669117e-11 2.6886459000357e-08 5.40224669815575e-09 -1.17132229056158e-08 1.0427195038225e-09 -1.03655665986693e-07 -2.98604307915493e-08 1.43925654945758e-07 -3.49049811743201e-09 8.29628697029741e-09 3.17910990356978e-09 -6.11092008839317e-09 2.12097899298035e-09 -4.50927728876828e-09 -1.30187767739167e-08 -1.79479667727091e-08 -9.0012624527876e-09 -3.16392291358574e-08 1.37262086808038e-11 -1.74218944851776e-09 1.29409643190894e-08 3.76405430098552e-08 -2.65006959494823e-08
"R2021" -4.22561707680114e-09 2.51324462166713e-09 -8.97604691939703e-10 -2.0660550148883e-08 -2.27209592851404e-09 -1.66629584821686e-09 3.42184621862208e-10 -2.15426933480332e-09 -5.12666808868996e-09 1.0928367475487e-08 1.69114764799967e-09 -9.72439656541485e-09 -4.21342204853165e-09 6.76543839731734e-09 4.54695106629167e-09 3.98336456597814e-09 -5.58767998399963e-10 -5.8692437218291e-10 6.57792242905156e-11 5.43357892002519e-09 -2.55000657148371e-09 -8.04088730833775e-09 1.92486947343778e-09 1.02254478631311e-08 2.98185805274433e-09 1.06623629454956e-09 -4.00737903077138e-09 1.28376718575089e-08 -1.56606570846445e-09 -5.07159367991457e-09 -4.4861143038598e-10 2.8727690052144e-09 4.93772547097501e-09 -1.24421029955119e-09 8.62732662782841e-09 -4.1276420060336e-09 3.65440588147243e-10 -3.18217040876541e-08 -3.09364233758246e-09 9.48229964128753e-09 2.72154897416271e-09 -5.30574606986674e-09 -2.01000422161077e-08 -4.88829413419015e-08 -1.70598741224127e-10 -3.48187397186521e-09 3.22551402506987e-09 4.28142256963758e-09 2.52919173170606e-09 3.61865326463072e-09 1.54513982493726e-09 2.16659678119751e-09 -3.49049811743428e-09 6.48790410589175e-08 -4.38536574647962e-09 1.16448008275049e-08 -1.89795106994828e-09 -1.53303343530923e-08 -3.07498331919958e-09 8.22606258738333e-10 -6.94527391818066e-10 1.07350163966554e-08 -4.7014850710227e-09 4.84451091721955e-09 2.45826275532446e-10 -3.36218259498507e-10 -7.24466088049869e-09 8.31425280406678e-09
"R2022" -6.89367713490196e-09 -2.21162169347915e-09 -2.47689004253154e-09 -4.14574650552714e-09 -2.29038081161276e-09 2.2372659382006e-09 1.39426602212129e-08 1.65476447830963e-09 -3.77104577137867e-09 -5.83840865740483e-09 -1.24565359866587e-09 1.8085290031209e-09 -1.65903646904966e-10 -4.03429502635748e-10 6.42571590626606e-10 -5.06618336824341e-09 -1.20384481253697e-09 6.41510394531938e-10 1.71326704653372e-10 -4.32388486570591e-10 -1.0783536785766e-08 -8.75658402034491e-09 5.91978177633629e-09 -4.65449089911262e-09 2.36485089217202e-09 -3.78066974864872e-10 -4.5485838889712e-09 1.00259706056451e-08 -3.38502292997337e-09 -2.32156424592755e-10 9.11355753715022e-10 1.78900065203196e-09 6.09832552000517e-09 1.35845683459611e-09 -7.64522633463694e-09 1.45229811108943e-09 2.77836017370876e-09 1.01571318359251e-08 2.55622741120174e-09 -2.1788965879049e-09 5.09482724431192e-08 4.49661101065153e-09 -4.08586010889099e-13 -3.87167576465307e-09 4.21584045078107e-09 2.18211717181718e-09 -1.25401803308193e-09 -1.38651156371726e-08 -4.44479278237638e-09 1.67473428545667e-11 -8.62877641438384e-09 -2.88100135156296e-09 8.29628697029895e-09 -4.3853657464794e-09 1.14484493194336e-07 4.65660648894346e-09 -2.47473587464374e-08 1.61498048729194e-08 -1.30944809336272e-09 -5.36034489912717e-09 5.47898002710789e-09 -6.0458682445468e-08 1.11098724896925e-08 -5.75850551132496e-08 2.79337233559217e-10 -3.29261976228316e-09 1.3933199867226e-08 -1.09605799973641e-08
"R2023" -6.63451382970953e-09 4.45314444917812e-09 -5.18096492407677e-09 -1.12153525228851e-08 -1.79029903440544e-09 3.04799207183126e-09 8.32701008165713e-09 7.7193973065365e-09 -5.90617547300855e-09 -2.09279628755979e-09 -1.32580089856717e-10 2.14877543530665e-09 -6.50248044080733e-09 -1.38147778692792e-08 -1.46348421971141e-09 -3.81837593350253e-09 -6.91742782277813e-09 4.63687793356336e-10 5.48269824873049e-09 -1.7702874099081e-10 -2.47213328594826e-08 -4.70258148672523e-08 2.5049250323745e-08 -6.74837285062258e-09 1.76920121760288e-08 5.85539284405277e-09 -3.62176142960359e-08 3.67733910733678e-08 2.83952983332585e-08 -5.94437168632922e-09 1.20214639603689e-09 -1.14879944878187e-09 7.43477888083759e-09 -1.74642546689896e-08 -1.59887738515558e-09 -2.24901728145613e-08 2.48023500899156e-09 -3.0747875317156e-09 4.86360128884461e-09 6.5638751613929e-09 7.17029457381766e-09 -3.35939645204487e-09 -1.17734305245191e-08 -1.19025377354766e-08 6.28734074705874e-09 3.64457859336042e-09 -2.70912424655084e-09 3.47845029850791e-09 -6.50589795185743e-09 -1.0856975138152e-08 7.21323545488646e-09 -2.07711222886014e-09 3.17910990356913e-09 1.16448008275022e-08 4.65660648894422e-09 8.4904638222517e-08 -1.27104886567647e-08 6.99051896015384e-09 -1.17610096162968e-09 9.47293266214535e-10 1.41007382935963e-09 -1.10428925029632e-08 5.61721101987422e-09 -2.61734847352739e-09 6.87473987269955e-10 -4.55535121182584e-10 5.33094825492827e-09 -1.77030696779562e-08
"R2024" 2.01258415499516e-09 -1.36916088941185e-09 -9.66524610754674e-10 5.29394574623626e-09 9.58201436475237e-10 -1.57029652406154e-09 3.03329640267841e-09 -7.85690178876151e-10 -2.19970089538901e-09 -2.41257015481717e-09 -2.03359808587323e-09 -3.4164879479978e-10 1.48123473075294e-09 1.99518608621401e-09 -3.43396993970877e-10 2.05016715782693e-08 1.99263125509101e-09 -3.04627111023925e-10 4.82840769734824e-10 -8.729638657431e-10 9.26565078965059e-10 7.44799376531572e-09 -5.5044940041225e-09 6.51762595973771e-10 -1.20734641192994e-09 -1.97825047918517e-09 1.20011487771376e-08 -1.20703029836054e-08 -1.74433196867043e-09 7.50395265559354e-11 -5.37000500286362e-10 4.54723166688119e-10 -2.38494661834347e-10 1.57847853728715e-09 -2.01760676010639e-09 6.69444344455052e-09 -1.50195604491875e-08 2.8070247201679e-09 -7.3473157412267e-10 4.39385986350224e-09 3.86355974987692e-09 -3.34630539314934e-09 9.03460894077577e-09 -3.89832196387033e-09 7.41364635627898e-09 -3.82266628307809e-09 -3.82557496214409e-09 4.77868785069590e-09 2.61495431238878e-09 -2.69583763565369e-08 7.16829633669332e-09 -1.69100739906205e-09 -6.1109200883941e-09 -1.89795106994985e-09 -2.47473587464405e-08 -1.2710488656766e-08 5.38255549361895e-08 -7.68851868634665e-09 4.05809643147013e-10 2.89447261887791e-09 -7.03332435547923e-09 9.64025858775127e-09 6.95471992752575e-09 -6.33426540164613e-09 1.59405436116272e-09 -3.00364885531222e-09 -3.16895791292518e-09 -9.36696555288186e-09
"R2025" -1.26329247837826e-08 2.0845450289694e-09 5.44760561154665e-09 2.77702494887396e-08 -2.52717139594836e-11 -1.16045667539868e-08 5.81845697517608e-08 1.00877171990372e-08 7.83337982780077e-09 -1.40956054798811e-08 4.41090518506815e-09 9.84934054932204e-09 -1.04290088363076e-08 -7.42270079732713e-09 8.91694626551541e-09 2.14645362311931e-08 4.15617719111021e-09 -8.48180584484556e-10 -3.42767510923133e-09 2.39493437341923e-09 5.46905553145176e-09 4.85916000043626e-09 -1.78357570490245e-08 -8.86286785419851e-08 3.56857047157908e-09 -1.92274264665669e-09 -5.8798567715901e-09 -2.58127855761324e-08 5.70181870051929e-10 1.63953005214786e-08 2.860610228472e-09 -6.06438118465451e-10 -2.91902773845659e-09 5.7847278301699e-09 -7.03681447244235e-09 -9.96674179799269e-09 1.10505519485479e-09 -5.89764524208168e-08 -9.89552312553578e-10 -2.49180259353435e-08 2.33112671689697e-08 8.17603718097612e-09 -5.0231129133065e-08 1.13857875992988e-08 1.30309088912229e-12 2.5111546923294e-08 7.56643930263595e-11 -6.28280679033947e-09 9.82884687388133e-09 -3.32053874277488e-08 -3.69171100092024e-09 -2.5968934357296e-09 2.1209789929813e-09 -1.53303343530902e-08 1.6149804872919e-08 6.99051896016001e-09 -7.68851868634633e-09 1.8525152428659e-07 3.68652573118447e-10 -1.04963482972901e-09 1.72024285815831e-08 -7.83418461328989e-08 -4.13885136481758e-09 2.58316251742273e-09 -9.09081321244221e-10 3.79827794985589e-09 5.39204507123314e-09 4.74231799149463e-09
"R2026" -3.63765497837589e-09 1.49019540598275e-08 -1.74202145280504e-09 5.12800295245902e-10 -1.46115913041812e-09 1.45333760824284e-08 -4.16304631305535e-09 -1.43119169085978e-08 4.31163261989623e-09 -1.55562935006313e-09 1.18570579314521e-08 -2.41896115780266e-09 -6.92216334045211e-08 -5.01550632799017e-09 -1.72835186592514e-09 -4.83815972579437e-09 -2.83167154266142e-09 -1.0698398294101e-10 -1.96148487514223e-08 1.456669377781e-09 -1.41828754634034e-08 2.40112904934819e-10 6.78696086327306e-09 -3.9427502816767e-09 -3.65147029013685e-08 2.01959203649729e-08 7.08781772840753e-09 7.81363404808467e-09 2.88726676209858e-08 -2.40256694566579e-09 2.14465359923241e-08 1.03050300107234e-08 2.57566337924834e-09 -4.65188072568457e-09 -2.83952566089517e-09 -2.87438821421025e-08 5.08066418830096e-09 -1.95628410225774e-11 1.02287524696355e-08 1.1103415148814e-10 -5.82962875518237e-10 -1.66033359384038e-09 2.28368413077258e-09 -1.46588280377347e-09 -1.38644401925309e-08 7.02541514076481e-10 -8.59955542368318e-08 -3.04775039977188e-09 2.65373950822297e-09 -5.16205959982502e-10 8.75728812549527e-09 3.51447152721591e-09 -4.50927728876781e-09 -3.07498331919952e-09 -1.30944809336331e-09 -1.17610096162753e-09 4.05809643147737e-10 3.68652573119981e-10 1.2692542604855e-07 1.60111304046575e-09 6.46681997989004e-09 9.18413642357468e-10 3.81571537712966e-11 4.05975347612955e-10 3.24820321223645e-08 9.25552662747780e-09 1.21687516355633e-08 -2.24583524496086e-08
"R2027" 9.01480188812432e-10 1.71986173298453e-10 -4.61246741363815e-09 -1.48485653979392e-09 1.25901688512037e-09 -1.46735218671266e-09 5.93106065008388e-10 6.86925873278078e-09 -3.01098538923985e-09 2.41821975572548e-09 8.82625070808534e-10 1.71210094911214e-10 2.85006934270169e-08 -7.7999414025205e-09 -3.03633003434213e-10 1.93434946646285e-09 -1.07395740402534e-09 1.26062835522339e-09 8.31803709197544e-10 -2.05113186434078e-09 -1.55386674355853e-09 1.09259193503945e-09 8.17857177194262e-09 4.94597137818942e-09 -3.81688762216253e-09 2.06729506772992e-09 -8.60639476984152e-09 -3.34654512903379e-09 1.26453315451615e-08 -4.35722242644679e-09 6.38856306755767e-10 -7.61920961396648e-09 2.11346933911665e-09 -1.46366944120714e-08 -2.33503064610928e-09 3.24722490051854e-09 -6.89390155119099e-09 2.81239516171637e-09 -2.64894314863208e-09 -4.82703046841627e-09 5.64855105311412e-10 1.10517224987764e-09 -3.87622139482474e-09 -1.9538086848248e-09 -2.74954856374062e-08 3.91573640795547e-09 -1.97012128997491e-08 -7.70331406349023e-10 -1.87481196018141e-09 6.80623982545201e-10 -2.41711436695779e-08 -1.38687225000227e-08 -1.30187767739254e-08 8.22606258737943e-10 -5.36034489913154e-09 9.47293266217472e-10 2.89447261886777e-09 -1.04963482972867e-09 1.60111304046949e-09 1.32879389061184e-07 -1.31408848609266e-08 1.11950024925907e-09 2.70582536202226e-09 -1.22613574111013e-09 -1.04751053876155e-09 1.45577889023054e-08 -3.07843869516339e-09 1.80875122567334e-08
"R2028" -1.45316844649267e-10 1.56632854622887e-08 1.48400507932801e-08 -1.28366076205861e-09 1.49338909798324e-09 -9.84040627508282e-09 -7.13716243488008e-10 4.06604843298472e-09 -5.04312316150175e-09 -2.53017939113383e-09 -2.34574217990715e-09 3.84345453321318e-09 1.78118547702482e-08 2.44726995017884e-09 4.07479415341973e-09 2.68338785384611e-09 1.40140041951915e-09 8.09948949454386e-10 -4.39560331870687e-09 3.37174030987592e-11 -1.03265228963012e-08 8.2077049425465e-09 4.55481769280366e-09 -5.04938779310151e-09 7.73194011716351e-09 1.66155140903693e-08 -1.10706936692042e-07 6.87273551006104e-09 -1.90947748357504e-08 4.98797648988891e-09 5.86071485524775e-09 -1.51775756956544e-09 5.78204417090571e-09 9.55084404838751e-09 1.34651419745752e-09 -5.72492610323288e-08 -2.91142425762906e-08 -7.26254435309803e-09 -2.92207195577654e-09 -9.43675551304797e-09 -2.36564403445909e-09 4.37803694345848e-09 -2.18210374480839e-09 9.12604057353067e-09 7.05918555853168e-09 -9.19964653265821e-10 -3.85374810064495e-08 -3.89929851194311e-09 6.91464938596805e-09 -1.72481368379998e-08 3.40862980887662e-08 5.73692724814408e-09 -1.79479667727079e-08 -6.9452739181432e-10 5.47898002710855e-09 1.41007382935819e-09 -7.03332435548043e-09 1.72024285815757e-08 6.46681997988782e-09 -1.31408848609263e-08 1.78002500162053e-07 -9.28363681264155e-09 -5.69532013615168e-09 4.5482627861422e-10 1.84145811928727e-09 1.17926192353725e-09 2.03923205814284e-09 -4.62105328820639e-09
"R2029" 8.97464394164981e-09 -8.37602844290755e-10 -4.06587188396066e-09 2.85853205077303e-10 2.73047570286168e-09 -2.40133479721395e-09 -4.83412984489322e-08 -9.55174360600216e-09 3.84823189946085e-09 1.62941986098517e-08 2.02242757136786e-09 -4.42427378962333e-09 -7.02926811457394e-10 1.04477457330144e-08 9.94255912204004e-10 -1.05437188488792e-08 -1.29926146538836e-09 -1.31070511127881e-09 7.26811728678742e-10 -6.8571126719154e-10 -2.1227578503008e-09 -7.54620068567367e-09 8.13174608653566e-09 3.0915373054261e-08 -4.11579247251269e-09 -4.11733442584605e-09 1.41296124090133e-08 9.98686078627017e-09 -7.242723756211e-09 8.0082606829887e-10 -6.90606997996452e-10 7.89889073184629e-10 -3.05522359939844e-10 7.01306218190615e-10 2.57756181484812e-08 5.06695399617835e-09 -2.81674169405394e-09 -1.92471235616273e-08 -2.49922400928137e-09 -1.04594820200966e-08 -1.31341652818263e-07 -6.54116344394025e-09 7.76737324834501e-09 1.85910966896457e-08 -7.20952167637928e-09 -7.2517039082176e-09 2.76610399557645e-09 1.34983798856139e-08 9.83969894156263e-09 1.80551550590954e-08 6.10278146307513e-09 4.12525552655784e-09 -9.00126245279136e-09 1.07350163966587e-08 -6.04586824454624e-08 -1.10428925029586e-08 9.64025858775029e-09 -7.8341846132904e-08 9.18413642357029e-10 1.11950024926063e-09 -9.28363681264061e-09 1.81575473330156e-07 -7.52797401109075e-09 3.17297979709087e-08 2.92425259241704e-10 4.65185034631558e-09 -1.49639547482148e-08 1.2085236546774e-08
"R2030" -5.10876878295368e-09 -5.20774928702941e-09 -3.05332604556744e-09 2.99108581021161e-09 -3.81542191083446e-11 -7.95323131410461e-09 -9.90469586619618e-10 9.19084902425171e-10 -1.19165618638847e-08 3.5729059501585e-09 -5.17180800354592e-09 -4.84887572902646e-09 1.62774924629089e-08 -5.24850892597493e-09 6.34185965594154e-09 3.41578181670267e-09 -4.27139143428212e-09 3.87038440951754e-09 6.83880995220906e-10 -1.8409489126849e-09 -1.10545278670201e-08 -3.48299072937796e-09 5.53873492205869e-09 9.20404671071756e-09 -1.43665164084238e-09 6.4967706905515e-09 -3.46144654136928e-09 -1.62569458755667e-09 2.40199177904462e-08 1.61402463808362e-09 -4.54599839781946e-10 -3.87048417342503e-09 1.78627884792952e-10 -6.34161760102214e-09 -5.80903746880541e-08 8.88400025089485e-09 -2.87108129550327e-09 4.71267509410571e-09 -5.07244632606065e-09 -7.81332550248428e-09 3.52756091882778e-08 3.25117582345994e-08 1.48867316296275e-08 3.44681836389167e-09 7.35920695329808e-08 -2.49409523568645e-09 -1.38403148686747e-08 -1.11413742981225e-07 1.78052224202952e-08 -1.49887073798722e-09 2.20819027449599e-08 -3.54506999566378e-08 -3.16392291358645e-08 -4.70148507102278e-09 1.11098724896922e-08 5.61721101987332e-09 6.95471992753023e-09 -4.1388513648145e-09 3.81571537725669e-11 2.70582536202931e-09 -5.69532013615175e-09 -7.52797401110197e-09 2.88141777375549e-07 -3.75463113018771e-08 -3.67093762421621e-09 -8.67409059241716e-08 -1.3449031766488e-08 -6.38450115590077e-08
"R2031" 3.64272255534333e-09 1.42536165237857e-09 3.61725132549294e-09 3.50587926102169e-09 1.53110426180423e-10 -4.33102204373324e-09 -3.18019922207849e-09 2.19140649937463e-09 4.25687829609198e-09 3.37514257773483e-09 2.0285320463988e-09 1.10552085172408e-09 4.97163531556973e-10 -4.21748871234205e-11 7.59484965128875e-10 -3.99748941752409e-09 1.00973335435427e-09 -5.73676497587862e-10 -5.85839949377698e-10 -2.08681170743109e-10 1.30967372767929e-08 6.87329121114618e-09 -7.39770613334749e-09 -8.84496324019867e-10 -1.29074275125627e-09 1.13419510048445e-09 -2.64033952310809e-09 -9.65907882574092e-09 -2.01648778935787e-09 1.29812906194096e-09 -1.1456330624407e-09 -9.59364465572029e-10 -5.04853118850545e-09 -5.987749511708e-10 1.75290722779569e-08 -1.6999737217423e-09 2.39180547693518e-09 -1.48990050932811e-08 -1.84697469938344e-09 -8.72604773396307e-09 -9.10022193079716e-08 -3.48423384776188e-09 -8.11031248530333e-09 2.68091387181562e-08 -1.25930373842977e-08 -5.57561418001876e-09 2.73844301944499e-09 2.1294439294586e-08 1.3135574786207e-08 7.70864574427325e-09 -1.27793797440236e-10 3.53692317599833e-09 1.37262086797814e-11 4.84451091721911e-09 -5.75850551132436e-08 -2.61734847353105e-09 -6.33426540164588e-09 2.58316251742335e-09 4.05975347611582e-10 -1.22613574111441e-09 4.54826278612164e-10 3.17297979709126e-08 -3.75463113018733e-08 9.84247727572267e-08 7.91260052666484e-10 1.15255549085161e-08 -2.29812538830857e-08 2.07822560524408e-08
"R2032" -2.40752642909907e-10 -5.5113387255074e-09 2.41280854630633e-09 -2.08887137917542e-10 1.70083721275401e-09 -9.85047750041613e-10 -6.462769999831e-10 1.16241467827226e-09 -1.95753749793438e-10 -1.00711416806827e-09 1.27801147879452e-08 1.44420497320043e-10 -1.4236752014408e-08 -4.70179407130411e-10 7.38199351240633e-10 9.46254375472266e-10 -5.51291129941303e-10 -2.79462184372285e-09 -3.90728920319353e-09 4.0112843215604e-10 1.97040513665364e-09 -1.32122606486264e-10 -3.03101420707282e-09 -1.95175463504889e-10 -1.98999902609801e-09 1.16035788596714e-08 -2.42655054088173e-09 1.40471585888406e-09 -3.15339605699124e-09 -4.00516409210272e-10 -2.24456752249375e-08 -3.12800555133347e-09 9.52265867671317e-10 3.87234879168107e-09 5.93804606746898e-10 -7.90665423042034e-10 -5.49381037620736e-10 1.02992419145001e-09 1.33570810912109e-09 3.17846410974927e-09 -1.99970177069418e-09 3.3990053815916e-10 1.18221218352744e-09 -3.55773056258521e-09 1.66124395743147e-08 -3.59464367667606e-10 -5.68010648130403e-08 5.89273373862313e-10 -2.40986129207821e-09 -9.47636253316639e-10 7.52393910712242e-11 -4.63135483103884e-09 -1.74218944851346e-09 2.4582627553208e-10 2.79337233562236e-10 6.87473987270584e-10 1.5940543611602e-09 -9.09081321243611e-10 3.2482032122367e-08 -1.04751053876268e-09 1.84145811928816e-09 2.92425259239585e-10 -3.67093762421911e-09 7.9126005266832e-10 6.06055993960112e-08 3.02044497874255e-10 5.41248024172419e-09 -1.09521738437481e-08
"R2033" 7.73217032986858e-09 1.20653601222912e-09 -3.06867290657424e-10 -5.25927866519692e-10 2.35651051957353e-09 3.4723620900518e-09 1.08219853589025e-09 -3.04828862504492e-09 4.67171724597054e-09 -2.22618521385317e-09 -3.21209262654713e-09 4.35693287519935e-09 3.30551194759993e-09 -3.26204250111635e-09 -6.55888780520211e-09 -1.50123947282177e-10 9.72625278485517e-10 -4.35350233491844e-09 1.70033753442737e-09 -7.94785741658038e-10 7.84217875221473e-09 6.82840562371267e-11 1.24231984947884e-09 -1.79812769483258e-09 -1.49114886616262e-09 -1.61901491754601e-09 -2.37234749587862e-09 -2.59145213796866e-09 -2.5178105671067e-09 -5.02997667911752e-09 -2.45713300148149e-09 6.45031687000973e-09 -1.07065214048224e-09 -6.51628805504289e-09 1.68348345996123e-08 -3.58451352701262e-09 -3.23524172594098e-10 -2.68016938079857e-09 -8.65527353995837e-09 -1.40880424466358e-08 -1.47252194581084e-08 -1.55530687746772e-08 -9.72751858584831e-09 1.27266334626761e-08 -8.76774391854928e-08 -3.80005266471368e-09 1.65612796645712e-08 4.49055353849616e-08 1.32164325377625e-08 7.67639003490217e-11 -9.21189697061107e-09 1.01702439658801e-08 1.29409643190903e-08 -3.36218259498252e-10 -3.29261976228285e-09 -4.55535121181928e-10 -3.00364885531453e-09 3.79827794985626e-09 9.25552662747668e-09 1.45577889023076e-08 1.17926192353939e-09 4.65185034631373e-09 -8.67409059241637e-08 1.15255549085148e-08 3.02044497873865e-10 6.86912205761351e-08 -1.34475501522777e-09 3.01301902535653e-08
"R2034" -7.27334924552925e-10 -2.87362923488653e-09 -1.26315990484563e-09 -4.40170710563964e-10 5.61583323611811e-10 2.26852062766215e-09 4.14935044119448e-09 3.10883630169335e-09 -4.3558418593174e-10 -1.45296064464707e-09 -4.31545198169906e-10 1.77070915360698e-09 -5.34837079114592e-09 -1.35883291020295e-09 -1.1159293958004e-09 -5.0787062110331e-10 -3.4840889909085e-10 2.22654014979711e-09 1.12410061541028e-09 -4.10798933982281e-10 -3.38893923215663e-09 -3.3108692245264e-09 2.50443126181189e-09 -1.1815735813375e-09 -1.79405529915982e-09 2.89827684447332e-09 1.25438421351876e-09 1.5808056401643e-09 -2.86103832623317e-10 -5.66978039745147e-10 3.25028931130875e-09 -4.3466964455827e-09 1.23248750103878e-09 -4.57739194115542e-10 -3.40676784844014e-08 1.71124157971893e-09 -7.32507536251099e-10 3.63971919757643e-09 1.93106809964025e-08 1.17980409988443e-08 3.30805992168644e-08 4.76306841503504e-09 2.50189544045438e-09 1.46339618755772e-10 3.40693658152415e-08 7.1888786744144e-09 -2.47722646296421e-08 -3.0462897705051e-08 -2.58734485001453e-08 -1.99830375638404e-09 -1.53672544421454e-09 -8.40722231694088e-09 3.76405430098472e-08 -7.24466088049768e-09 1.39331998672267e-08 5.33094825492789e-09 -3.16895791292458e-09 5.39204507123414e-09 1.21687516355625e-08 -3.07843869516426e-09 2.03923205814225e-09 -1.49639547482112e-08 -1.34490317664827e-08 -2.29812538830843e-08 5.41248024172553e-09 -1.3447550152301e-09 8.60259701865858e-08 -8.82519139402889e-08
"R2035" 2.372239717921e-09 7.21296588713108e-09 4.73164475373216e-09 -3.39766129352664e-09 -5.40134552320577e-09 9.51789720218324e-09 -5.77750842101973e-09 -1.60246172036097e-08 6.839164930535e-09 -8.60022354580894e-11 1.79705170802467e-09 -7.23971595211534e-10 -7.31969899600313e-09 1.06814751132139e-08 -1.47762134564597e-09 -2.51576467265291e-09 3.0210494321489e-09 -6.18259348090839e-09 -3.19949826975171e-09 2.02403564640415e-09 8.04823348303201e-09 1.02222891831689e-08 -7.8260273369495e-09 -2.80014993421896e-10 6.71076094815262e-09 -9.13952999578136e-09 2.45651384600544e-09 -4.55513897074363e-09 -1.34820484511093e-08 3.38684986735142e-10 -2.38012400891485e-09 1.68126820632065e-08 -5.4578687301026e-10 8.86056303839313e-09 4.03174134426241e-08 -7.04209409024202e-09 1.54805168788008e-08 -3.87239387975093e-09 -2.93561449304533e-08 -4.95030643310232e-09 -2.01313642954331e-08 4.88074490607155e-09 -1.88766576889937e-08 -5.26227366239042e-09 -9.56197325085663e-08 2.33089625285732e-09 5.82279881175557e-08 3.08220704391553e-08 5.12749036694091e-09 6.84188507141724e-09 -5.66074698294944e-08 2.32384689065488e-08 -2.65006959494784e-08 8.31425280406659e-09 -1.09605799973668e-08 -1.77030696779562e-08 -9.36696555288143e-09 4.74231799149515e-09 -2.24583524496069e-08 1.80875122567346e-08 -4.62105328820771e-09 1.20852365467772e-08 -6.38450115590089e-08 2.07822560524412e-08 -1.09521738437464e-08 3.01301902535642e-08 -8.82519139402738e-08 1.84637629267857e-07
