# Supplementary material for: NODDI and Tensor-Based Microstructural Indices as Predictors of Functional Connectivity
Source: PLoS One. 2016 Apr 14;11(4):e0153404. doi: 10.1371/journal.pone.0153404 (PMC4831788; doi:10.1371/journal.pone.0153404)
Supplement: S1 Data — a) Functional connectivity matrices, both fMRI and EEG connectomes across all subjects, in the form of precision matrices and b) structural brain connectivity matrices across all subjects and microstructural indices. Columns and rows are named according to the corresponding brain region that represent. (ZIP) [file pone.0153404.s001.zip › DATA/EEG/42/precShr_EEG_wholeTS1_4.txt]

"C1001" "C1002" "C1003" "C1005" "C1006" "C1007" "C1008" "C1009" "C1010" "C1011" "C1012" "C1013" "C1014" "C1015" "C1016" "C1017" "C1018" "C1019" "C1020" "C1021" "C1022" "C1023" "C1024" "C1025" "C1026" "C1027" "C1028" "C1029" "C1030" "C1031" "C1032" "C1033" "C1034" "C1035" "C2001" "C2002" "C2003" "C2005" "C2006" "C2007" "C2008" "C2009" "C2010" "C2011" "C2012" "C2013" "C2014" "C2015" "C2016" "C2017" "C2018" "C2019" "C2020" "C2021" "C2022" "C2023" "C2024" "C2025" "C2026" "C2027" "C2028" "C2029" "C2030" "C2031" "C2032" "C2033" "C2034" "C2035"
"R1001" 1.43192132901155e-07 -3.93068786951553e-09 2.12301475637723e-09 -2.25895137492062e-08 2.25272975096855e-08 -9.53668944111524e-08 -4.10176925513997e-08 3.61777508007397e-08 5.90152101617182e-09 1.04860848066343e-10 -1.17487140468685e-08 1.99026788167849e-08 -4.37363320770097e-09 -7.94163049934273e-08 7.43268113966691e-09 -1.18828623394386e-08 -3.79611564546181e-09 1.66773660057364e-09 -6.13204121287819e-09 -5.83154385467026e-09 1.00967343220447e-07 4.36734431731173e-09 -2.81586488475515e-08 -5.52588871216159e-10 1.25450868641993e-10 -5.55262238897388e-10 1.38681585577061e-08 2.60638384944397e-08 -3.21278356660263e-08 -5.04438014083943e-08 2.30617074264449e-09 1.02101227323976e-08 -7.43718193592496e-08 4.25432370157448e-08 1.75767013856057e-09 4.89900695432574e-09 4.18577438413687e-09 1.54115586003486e-08 -2.40441318955505e-09 -1.46914246454667e-09 -4.80062435278468e-09 -3.99705265357212e-09 -7.79677008502401e-09 1.27187609804772e-09 -5.0422269236207e-09 -2.60757888918001e-09 5.43016924931218e-09 3.66915235293904e-09 5.83405469960722e-09 5.82594299290023e-09 -3.85793946440585e-09 2.46979084866532e-10 5.09264951986895e-09 -2.33290054035762e-09 -1.84434903524993e-09 -2.10033138678008e-09 -1.84690072875129e-09 -4.91661359637652e-09 1.69146835551947e-09 -2.85482383115975e-09 -9.23669933850395e-09 7.02873938525988e-09 4.92509278890261e-09 4.9680883414845e-09 -3.6841670096119e-09 2.39389749161421e-09 -5.47309000010975e-09 1.53828332396826e-09
"R1002" -3.93068786951752e-09 3.89676255529828e-08 -2.51785969155181e-09 -1.21304016407127e-09 -2.05558072091247e-09 2.33337214465039e-09 -2.78548336626245e-09 -2.38250951268558e-09 3.85668518484015e-09 -1.57708988090215e-09 -4.1523229654649e-09 1.19780312416206e-09 2.32893399101757e-09 -6.83392237587459e-09 4.80026730648656e-10 -6.93400134885168e-09 -4.22331357108063e-09 5.24946520155856e-09 -1.80369850760526e-08 1.81508708914778e-09 -8.05545755574855e-09 -7.62031421139224e-09 1.76527011526548e-08 -7.17947859289026e-09 -6.09386198722690e-09 5.37479212214518e-09 -2.09274403312285e-08 1.33824956209605e-08 2.38818004450399e-08 -5.63870550406339e-09 1.32624309752306e-09 3.70803433189384e-09 6.22111961569791e-09 -2.10133890891928e-08 2.19650823114244e-09 -3.58109347956714e-08 -1.30458097080868e-09 -4.05593170406869e-09 -4.13254018174813e-10 -2.04786331193177e-09 2.14457764369098e-10 2.04330689705049e-10 -4.02007647295683e-09 2.43947206762342e-09 -2.18450935577321e-09 1.71989222444984e-09 7.24261753660117e-09 -1.55025793789147e-09 3.49052254577163e-10 -3.27563036824321e-09 7.52615040246114e-09 2.60595429765882e-09 -3.32152044021079e-09 -1.91204745744002e-09 -4.5676645611538e-09 1.41087848120565e-08 -7.25257174145512e-09 1.30950027090345e-08 -3.63606182286295e-09 -4.18913279932578e-09 3.3682268387737e-08 -5.50745401996313e-09 -2.2596589425947e-09 3.33951501612868e-09 -2.98431675676609e-09 -7.77329684249907e-11 -1.84780172333911e-09 5.94577703599415e-09
"R1003" 2.12301475637229e-09 -2.51785969155196e-09 7.25947390981115e-08 -1.51632785443142e-09 6.78077656248016e-10 -3.88889522819691e-09 -5.4905411089699e-09 -5.5612615617199e-10 -1.36914878693018e-09 4.27263989781689e-09 -3.20138006636184e-09 1.96437875360021e-10 5.53631157267237e-09 2.6705659892272e-09 3.11357787510751e-09 -3.92415117660895e-09 -1.03683944257078e-08 -3.97804678909084e-09 1.01168215900019e-08 -2.09036220682381e-09 5.29334947225158e-08 1.53282254820329e-08 -9.66999591238672e-08 -5.39662860966983e-09 6.26559839241379e-09 -1.36216364781856e-08 -1.69285930170349e-08 1.46743807625603e-08 -5.83743497976039e-09 3.06237515443842e-09 -3.46262381378185e-09 -1.99547984270992e-09 -1.4107008336693e-08 2.02803259641302e-08 -1.9325729016019e-09 -3.30950436731939e-09 -2.83875517502632e-09 -4.51432643226488e-09 -4.93836477305742e-10 9.37462920755953e-10 5.09242496811578e-09 2.81720639753065e-09 -6.90244304749116e-10 1.41407410415243e-09 2.50083276149757e-09 -1.01264392016344e-09 -3.77402703457127e-09 -2.6403155664419e-09 -1.56261962965227e-09 -2.52507149119626e-09 2.0858849444184e-09 2.99658652605322e-09 -1.44769368646276e-11 1.81635472641321e-09 1.79118468867658e-09 -5.31281005763135e-09 2.29274667772577e-09 5.63010642991892e-09 -1.28311396262452e-09 -3.49431630282261e-09 1.34915611192354e-08 -9.77439208491287e-09 -5.53725230737025e-10 -2.74150732898413e-10 3.69310437793708e-09 -2.11174496819916e-09 1.24742360424226e-09 -5.23977662406257e-11
"R1005" -2.2589513749204e-08 -1.21304016407172e-09 -1.51632785443344e-09 1.46473772311219e-07 -6.02436512501652e-09 6.57463896892286e-09 3.49965051727073e-08 -1.89714566260466e-09 4.26980184683575e-09 2.88398267024838e-08 1.84551831352797e-09 -3.40469320856619e-08 -8.73158881491646e-09 9.23329521158541e-09 8.59046238967125e-09 4.93444167595124e-08 2.08286647886211e-12 -2.14967480725935e-09 -5.75509238954587e-10 -1.15852112283884e-08 -5.16451075110626e-09 2.19931450276206e-08 -5.49480802036405e-09 -7.61832867106241e-09 -9.72778397250382e-10 2.19519381004274e-09 -2.76794067951464e-09 -1.69934101539663e-07 -1.20651446702293e-08 5.53120485748931e-08 1.13641625101786e-09 4.02911676293422e-09 -5.16018081544421e-09 8.68203071078033e-09 6.01455181338685e-09 3.29553869147203e-09 -3.84810723316956e-09 -1.02566893625518e-07 2.66037328365829e-09 -1.29211492216715e-08 -8.20721324526757e-09 -4.863163589883e-09 -7.66359476976293e-09 3.34599236618014e-08 -2.93896511688234e-10 -2.85656280384798e-09 2.10768205815609e-09 1.64640825049116e-09 1.17605150499167e-08 -2.58223991203827e-08 -3.1957506835772e-11 3.90249787028599e-10 -1.50994890774414e-09 5.23015812415435e-09 -1.55421573715587e-08 -1.76219164036191e-08 1.22807208367843e-08 5.21023766230553e-08 1.351466942045e-09 4.00944280370531e-09 5.46079110278569e-09 -6.9791974363576e-09 -3.86814555482868e-09 3.17512139874587e-09 -3.63348166310155e-09 -2.88132690189787e-10 -8.05064778803964e-11 4.34512975708183e-10
"R1006" 2.2527297509687e-08 -2.05558072091208e-09 6.78077656249599e-10 -6.02436512501665e-09 4.78217450878539e-08 -7.60282901890456e-08 -7.57282736397011e-09 4.00086611477884e-08 6.08391579262682e-09 1.67240973547228e-08 2.12985884906486e-08 8.38665301165058e-10 -9.38001991950303e-09 -2.47377048412193e-08 1.72393189220144e-08 -8.40238020336224e-10 2.99501975863384e-09 1.36410617087505e-09 -2.45277223190435e-09 -5.8572812925879e-09 1.65164740526385e-08 -1.70717623946299e-09 -3.26810295617273e-09 -5.23587976859726e-09 -6.03754720270835e-09 -3.86433699164283e-09 3.55208022376437e-09 1.02326000624828e-08 5.24547976087208e-09 -1.02132260501805e-08 -3.75180025586164e-09 -3.80741010353791e-08 -8.53214919513101e-09 -5.81252094959081e-09 4.13989365671046e-09 6.82349277587028e-10 1.3580828603797e-09 2.17805220282907e-09 5.44849695941012e-09 -1.58288840570204e-09 3.1545914548087e-09 -3.126807848482e-10 -6.28025432078269e-09 -1.01242557256577e-08 -4.71270167421398e-09 9.10243192859567e-09 2.30128860192943e-10 8.27080824332207e-10 -4.8339050611415e-09 -5.26148896791434e-11 -3.67339818722271e-09 4.79177916572614e-10 4.28148785528276e-09 2.03387395030697e-09 1.45326453323999e-09 -8.24983712772628e-11 4.386081209591e-09 -2.56897734950869e-09 6.00903070863824e-09 -1.25551196360966e-09 -1.86720959049076e-09 -9.40475529479613e-10 -2.61970316378167e-10 -8.44448086768892e-09 9.42879749230367e-10 -1.16841210991186e-10 -1.52055143460807e-09 1.90203263319987e-09
"R1007" -9.53668944111541e-08 2.33337214465056e-09 -3.88889522819254e-09 6.57463896892019e-09 -7.60282901890479e-08 3.13080989177563e-07 1.42057131586977e-08 -1.55588360977564e-07 2.16083722696435e-09 -3.57827814557243e-08 -1.86226429665759e-08 -2.24207935885748e-08 1.94115300455015e-08 6.20357000736248e-08 -7.33993309145784e-08 8.88923402873463e-09 -3.54155037616254e-10 1.97647228110188e-09 5.46783857519762e-09 2.04002347451753e-08 -6.34087985295173e-08 -1.03660200315906e-08 2.21158010896823e-08 -1.87337784608014e-08 2.64582627108751e-09 4.23791135647041e-09 -1.00270910161761e-08 2.03775411729173e-08 5.04553690481405e-08 8.61969787682655e-09 1.85425652369714e-09 2.43974114885146e-08 5.21164164962856e-08 -3.01622998345142e-08 -5.67975294223229e-09 -7.4162123229759e-10 -6.28370702559532e-09 -2.17629865539902e-08 -7.11085301970194e-09 1.89500746654268e-09 -1.22881329694734e-09 4.09431300580009e-09 -4.9195832926025e-09 -1.2023448065532e-08 -1.64809201529443e-09 -3.44863218724783e-09 -4.84344840187968e-09 1.90502422649686e-09 3.44152725222443e-09 -5.78705006446273e-09 1.21124087870095e-08 1.41811819535333e-09 -1.39694270629285e-08 1.54808528733967e-08 -1.14499650103514e-09 8.1037021901902e-09 -7.38430195754612e-09 1.73538642533463e-08 -1.51852989935715e-09 6.92943871032741e-09 3.27476274623702e-09 3.81888839197547e-10 -1.07037294686068e-08 1.35457771668086e-08 2.28481701340864e-09 1.02850969764053e-08 6.15360073563801e-09 -4.19969048292989e-09
"R1008" -4.10176925513981e-08 -2.78548336626358e-09 -5.49054110897038e-09 3.49965051726943e-08 -7.57282736396993e-09 1.4205713158698e-08 1.82678372520643e-07 -4.89564645696974e-10 -6.22796142326563e-08 -5.67117855097595e-08 5.86694587304993e-09 -9.53017224610933e-09 8.64473255452401e-10 1.20057955815819e-08 3.51106667800699e-10 1.83664801047471e-08 -1.27883348536007e-09 -1.10885299228395e-09 6.10414569500406e-09 1.66264967738372e-08 -2.20999208238997e-08 -2.06808939939028e-09 2.16572399610749e-08 2.26714174973718e-08 2.36547662438807e-09 1.62155085029742e-10 -9.82550136132286e-09 -1.4773728029879e-07 5.22268647901783e-09 1.23900309323454e-08 -3.81529643891485e-09 -6.44019045652623e-10 2.59732033861875e-08 -1.47130704471258e-08 -9.10499790071573e-09 2.62345933223843e-09 1.10599730138668e-09 1.01460036788529e-09 1.20816711492858e-09 -2.44782379361284e-09 -2.84753725067386e-09 1.29330008271294e-09 5.36953089275253e-08 1.03263543576361e-08 4.51493699726378e-09 -9.31563928101436e-09 -2.49551446257502e-09 -2.71018947325211e-09 3.15850700661289e-10 1.28138530211759e-08 -5.12944086262317e-10 -6.6735889098585e-09 2.66475352806968e-09 -4.02121255015105e-09 4.20984747433192e-09 7.40861799350246e-09 -1.23952827476876e-08 -9.8548713085912e-09 -2.2153817867505e-09 5.37304869183675e-09 1.40224853627754e-09 -1.90739580092012e-08 2.0886624315153e-09 -2.55481618568678e-09 -2.63362506217016e-09 -3.76150234944259e-10 8.17486681203691e-09 -8.26684660995063e-09
"R1009" 3.61777508007401e-08 -2.38250951268633e-09 -5.561261561696e-10 -1.89714566260371e-09 4.00086611477846e-08 -1.55588360977572e-07 -4.89564645702439e-10 1.99965886502646e-07 9.1244007138498e-09 3.25833687414128e-08 2.5025766345722e-08 1.34734271019364e-08 1.46853448633003e-08 -1.67900548006386e-07 1.88872276860075e-08 4.21520567203363e-09 -3.82970498919013e-10 -1.84480395913864e-09 -5.99966130309419e-09 -1.711453936762e-08 -1.02461093088242e-08 3.63697589479091e-09 1.52301389044812e-09 1.41720603159965e-08 -8.83104535876728e-09 6.09556470549142e-09 -5.18429594045336e-09 -2.39525122778642e-08 2.81105924424334e-08 2.23962639851699e-08 -7.76111962521971e-09 -5.21283075628177e-08 -1.90742765275485e-08 4.12368825046305e-09 1.71364121766176e-09 7.53003380636126e-11 -1.91051924592299e-09 1.43263648988725e-08 8.97114593609548e-09 -4.93928850258746e-09 2.81099647681697e-09 -8.87896667335349e-09 -6.97093049231568e-09 2.57073306702246e-10 5.51230773663656e-09 1.02273756039929e-08 -4.19093535608006e-09 1.66229419475311e-09 2.101945453273e-09 -3.00719951099781e-09 -5.24160658422158e-10 -1.87950937268089e-09 8.31909272931703e-09 -1.06537756286872e-08 -4.09019264480966e-09 -4.83369649990743e-09 9.20082885119034e-09 -8.17800990281858e-09 -4.43962379682955e-09 -2.05920949082379e-09 9.93489501398541e-09 -2.86813315241293e-09 -4.64113073968326e-12 -2.18850015810626e-09 -3.49806309141069e-09 -5.39853960770931e-09 2.79181234846443e-09 -1.02138940191228e-08
"R1010" 5.90152101616749e-09 3.85668518484159e-09 -1.36914878693267e-09 4.26980184683490e-09 6.08391579262677e-09 2.16083722696346e-09 -6.22796142326498e-08 9.12440071385172e-09 1.01854386973476e-07 1.53793605580422e-08 -7.99190190102147e-10 -1.65450939667414e-08 6.05080718504514e-09 -1.25688243393763e-08 -5.26788108897532e-09 3.83559283310966e-08 1.90344430586217e-09 2.76501302686028e-09 -4.83047983131084e-09 6.01666126053138e-09 4.87765284294391e-09 -4.54887305134134e-08 9.61053481901806e-10 -2.22974098456935e-08 1.50295796846625e-09 -2.28277261954118e-09 -3.12762022341673e-09 3.10583777324138e-08 1.00225572905151e-09 6.99900737189885e-09 -1.3491421778658e-09 -6.74142830398403e-09 -8.56946250075183e-09 3.03411654406755e-09 1.83242695636834e-08 -9.09929134993033e-09 -3.27242050269572e-09 -8.38525193316385e-09 2.19931313035171e-09 -1.20521450719228e-08 1.70945788573576e-08 -1.63659035956388e-09 -9.99701258185255e-08 -1.33521678398757e-08 -1.19084853547135e-08 3.36422831515998e-08 3.21498612915884e-09 3.23656649722535e-09 3.51516180212004e-09 -4.86007710862291e-08 -1.73760693483726e-09 1.39520419086749e-09 1.39683935944475e-09 -6.40181579270406e-11 7.72637466423029e-09 2.80923487969317e-08 6.79781272997343e-09 3.38747535676411e-08 -3.79820581202315e-09 7.96165456125722e-10 6.8347304592333e-09 5.48328207334693e-11 -1.39846538459078e-08 3.02545299792952e-09 9.09671765201325e-10 7.18955010721774e-09 -7.40681656798929e-09 1.06747028542937e-08
"R1011" 1.04860848065965e-10 -1.5770898809006e-09 4.27263989782051e-09 2.88398267024934e-08 1.67240973547243e-08 -3.57827814557263e-08 -5.67117855097517e-08 3.25833687414071e-08 1.5379360558044e-08 1.92433930530824e-07 9.1851802621763e-09 -4.58878700767662e-08 -7.04346553413805e-09 -4.42461593669831e-08 1.33182788185107e-08 5.38874614606524e-09 1.54084515421704e-11 -1.61622277069163e-09 -1.21162704182872e-09 -3.45913254799412e-08 -8.19994041010899e-09 1.38466479692998e-08 -5.6992138287771e-09 3.81232521728062e-09 -3.70694143986529e-09 -7.6655947844869e-10 1.49107043570286e-09 -1.77847270359359e-08 2.16885613422213e-08 1.4214819864266e-08 -1.40591226475369e-09 -1.32310847693025e-08 -5.9686286038001e-09 -2.5294239576479e-09 1.7282533512276e-10 3.52861379884942e-09 4.0071490050259e-10 -2.29575498152845e-08 3.64712713467124e-09 3.63816367739262e-09 -1.02077849856678e-10 -1.24497900766077e-09 -2.38608679263244e-08 -3.5128429792789e-08 3.68909340108051e-09 2.18044119058827e-08 1.62169523423396e-09 -3.13431703716257e-09 -7.40742663337109e-09 -3.57620181044424e-09 -3.77250406088993e-09 -2.27658949771884e-10 9.33581284559165e-10 2.21326375813739e-08 -2.25085657230483e-08 -8.79766234221879e-09 1.34929112574301e-08 -9.68259292791198e-10 2.95809432248829e-09 2.10543053203778e-09 -4.18201777613085e-09 1.8060075243727e-08 8.99602148147258e-09 6.24132635135087e-09 -7.3156211605378e-09 -6.26976298375427e-09 -2.19986316822916e-09 6.4603991146825e-10
"R1012" -1.1748714046868e-08 -4.15232296546422e-09 -3.20138006636212e-09 1.84551831352554e-09 2.12985884906493e-08 -1.86226429665743e-08 5.86694587305219e-09 2.50257663457194e-08 -7.99190190102731e-10 9.18518026217565e-09 8.81760796247439e-08 -4.77754717759721e-09 -3.77046126043369e-08 -7.04967845830599e-09 5.30282144900611e-09 -1.73100342362255e-09 9.02350868927891e-09 -1.53587714798683e-08 -1.43556747854473e-08 5.93722939189801e-11 -1.70053395102079e-09 1.9057075354332e-09 1.71115681130736e-08 4.67421741095113e-09 -2.13951482567214e-08 -8.90004422344775e-09 -6.85925380472653e-09 -6.60529594919836e-09 1.4802019061816e-08 -9.81198346371126e-09 -1.30963330434971e-08 -4.42584827601553e-08 1.68399234782376e-08 -3.22983723394887e-08 -3.6323475937524e-10 5.77206809047479e-09 -2.39987528564801e-09 2.08073980549206e-09 7.41845177597634e-09 7.03337012136675e-10 3.58057645924724e-09 -2.68215528454018e-09 4.88027063673709e-09 -6.8354201485623e-09 2.61576390817871e-09 2.32864148840022e-09 1.28990669466002e-08 -2.62868290852796e-09 -1.25679819495325e-09 -4.00264093880161e-09 1.61762272586128e-09 -3.22734802738039e-09 3.95076440497396e-09 -8.43422438299111e-10 3.42299062059468e-09 -2.3588700031504e-09 4.21172677583629e-09 -2.74566206404572e-09 4.67612473781268e-09 -1.54005661140631e-09 6.83886302016271e-09 -3.85520805268734e-09 1.88113765773513e-09 -8.64120011105752e-09 2.46875476252482e-09 -3.70648880944573e-09 4.11823987707063e-09 -8.09576265152332e-09
"R1013" 1.99026788167865e-08 1.19780312416264e-09 1.96437875358682e-10 -3.4046932085667e-08 8.38665301163668e-10 -2.2420793588575e-08 -9.53017224611255e-09 1.34734271019378e-08 -1.65450939667414e-08 -4.58878700767691e-08 -4.77754717759672e-09 7.13945347403728e-08 4.64385222745457e-09 -7.74237530562783e-09 -7.40080054509299e-09 -2.8147995882377e-09 -7.31210850017442e-10 1.21714579344343e-09 -6.43155886871876e-10 -2.578640446966e-08 2.96813901844056e-09 -6.01505698090551e-09 2.71515466222197e-10 -2.92373071952709e-08 7.05476159035166e-10 7.41860576464631e-10 -6.62097032851394e-10 5.25249137619589e-08 -8.99750443446336e-09 -1.42815166826467e-08 6.38693255627211e-10 3.6495894591434e-09 -5.8107090223256e-10 4.46896719113316e-09 -9.718418633215e-10 -1.90425717578992e-09 -6.07008415142976e-10 3.36548818683847e-08 -2.20516844471889e-09 -9.31452927152954e-10 -1.19392582950326e-08 1.2921976231712e-09 1.9653262566513e-08 3.93179864244516e-08 2.23660784172497e-09 -2.2447695156088e-08 -3.82927945901907e-10 8.14987335601809e-10 3.30858300444867e-09 2.90272640987854e-09 4.42882033349137e-09 -1.23139648166921e-09 9.60385357218415e-10 -2.68718572423143e-08 5.0682767133879e-09 5.25809486073284e-09 -4.4814956614722e-09 1.41865497062235e-08 -2.20532879040679e-09 -4.1694091148503e-09 2.18476009864898e-09 -4.51507101065217e-09 -1.7842882171291e-09 -1.1745911283439e-09 2.89947164813329e-09 5.94079024037778e-10 3.37954873083508e-09 -4.91945296452696e-09
"R1014" -4.37363320769719e-09 2.32893399101711e-09 5.53631157267121e-09 -8.73158881491549e-09 -9.38001991950317e-09 1.94115300455006e-08 8.64473255460848e-10 1.46853448632993e-08 6.05080718504194e-09 -7.04346553414453e-09 -3.77046126043431e-08 4.64385222745293e-09 8.39468026884763e-08 -3.10985304102412e-08 -6.17961415774912e-09 4.94594648573224e-09 3.33719770016002e-09 1.46518672876095e-08 4.17747418767168e-09 -1.49299927321181e-09 6.34495455401326e-09 -4.9226597352974e-10 -7.24076673696518e-09 -8.06856492142576e-09 1.01047500316396e-08 1.08269395748116e-09 -3.04009946994373e-09 3.85734284405638e-09 4.27403039356113e-08 -1.55092331470022e-09 -1.30302959657971e-08 -2.00194780965935e-09 3.26292001642671e-09 -3.70194730671792e-08 -2.93481705382759e-09 -5.63864597586823e-09 -6.95212562017014e-09 2.47824355638208e-09 -7.90199188540132e-09 3.93573545356782e-09 1.97876846553703e-09 1.38053246311852e-08 -8.03924297745948e-09 -1.37175658892094e-08 1.43949604807941e-08 5.3126834856353e-09 -2.17492834012741e-08 -5.83841262696032e-09 -1.03301669105354e-08 -1.73243573568205e-09 6.05844619332296e-09 -1.67181558329775e-09 -6.51720506231790e-09 6.17641531328791e-09 -1.41388784867842e-09 -2.64174005866147e-09 9.02678123924701e-10 7.97964148928376e-09 -2.89783145669321e-08 5.95149913905116e-09 1.75567163820031e-08 -4.15919322464081e-10 6.54250336872544e-09 7.29853523176054e-09 4.7434973304454e-09 -4.991783884984e-09 2.75767782128266e-10 -4.67550213058756e-09
"R1015" -7.941630499342e-08 -6.83392237587668e-09 2.67056598922789e-09 9.23329521158249e-09 -2.47377048412173e-08 6.20357000736239e-08 1.2005795581587e-08 -1.67900548006376e-07 -1.25688243393773e-08 -4.42461593669788e-08 -7.04967845831261e-09 -7.74237530562465e-09 -3.10985304102446e-08 3.90676837524573e-07 4.98684611745485e-09 9.45120001245991e-10 2.72727531676446e-10 -6.96865341235593e-09 1.87775403700261e-08 1.6059846862657e-08 3.0471313418308e-08 4.01319378023516e-09 -3.09672688765305e-08 3.36487093885470e-09 9.53539100288225e-09 -1.47941519867469e-08 1.91812221504863e-08 -2.08958682232481e-08 -2.35784291939871e-07 1.99748855654842e-08 5.50965205552766e-09 3.6053720301306e-08 2.70764359751611e-08 5.92524627588556e-08 1.15218196103171e-09 3.81673917862688e-09 3.71684988402078e-09 -5.45417059046367e-09 -4.17407694556755e-09 7.32560631754986e-09 2.42419589310811e-09 8.49367048984419e-09 1.58793614075622e-08 1.44230686824488e-08 -2.02747037120413e-09 -1.26066113882196e-08 7.44572225429494e-09 -2.88328472536271e-09 -7.36320337777421e-09 1.07320023944688e-09 4.50409226356931e-10 3.72918488649733e-09 -1.11369063256419e-08 2.77979156949557e-09 2.71876899848774e-09 -6.05727130608468e-09 -1.95244335070859e-09 -3.5818520389602e-09 4.84310295788871e-09 -4.27858290957692e-11 -2.13103772170941e-08 -2.53983415666586e-09 -8.89795669623793e-09 -2.71002396676106e-09 8.12279704760672e-09 1.33668458770181e-09 -1.92349356912125e-09 1.52067773121758e-08
"R1016" 7.43268113966587e-09 4.80026730649245e-10 3.11357787510739e-09 8.59046238967342e-09 1.72393189220164e-08 -7.33993309145695e-08 3.51106667799094e-10 1.8887227686006e-08 -5.26788108897591e-09 1.33182788185118e-08 5.30282144900585e-09 -7.40080054508942e-09 -6.17961415775116e-09 4.98684611746112e-09 3.38857704676796e-08 -5.53250971251904e-09 2.44528317338386e-09 -4.17111230555523e-10 -1.44866874235741e-09 1.06068067494225e-10 2.48488496951867e-08 6.46565164331268e-09 -1.11985814065455e-08 6.89069422677705e-09 -2.61245103857253e-10 -3.96564410803055e-09 3.27373110518772e-09 -1.33953667738061e-08 -7.21357816117453e-09 2.2244390232168e-09 -5.95077693924482e-10 -2.55402483427468e-09 -1.38982182088563e-08 -8.652079050173e-10 4.15352842743284e-10 -4.51462252509109e-10 2.97861983282298e-09 -3.78941922758623e-09 2.82266005911296e-09 4.20737351584348e-09 -4.06430731436798e-11 7.62307179980601e-10 6.61568247559542e-09 1.45850398373734e-09 3.0951238970106e-09 -3.52070683079101e-10 4.13428888358383e-10 -3.44547903981282e-09 -6.73474216071328e-09 2.23304279922282e-09 -5.81288959742138e-09 1.06886523184157e-09 4.88252241715674e-09 -4.06700960644702e-10 1.58941080293057e-09 -3.46638397205031e-09 2.43668026966957e-10 -2.86652718785752e-09 1.57138898511438e-10 -3.0509061815432e-09 -5.69238697845956e-10 -6.23686987733854e-10 7.58228641782730e-09 -5.07604807601078e-09 -2.03152434169939e-10 -8.33665855446977e-09 -1.21624939924798e-09 1.82600386496074e-09
"R1017" -1.18828623394432e-08 -6.93400134885247e-09 -3.9241511766081e-09 4.93444167595292e-08 -8.40238020337833e-10 8.88923402873311e-09 1.83664801047542e-08 4.21520567203546e-09 3.83559283310986e-08 5.3887461460619e-09 -1.73100342362221e-09 -2.81479958823738e-09 4.94594648573258e-09 9.45120001244336e-10 -5.53250971251889e-09 1.94250823137687e-07 3.53064475894661e-09 -3.15299085128918e-10 5.34694917613542e-09 -1.9191274589983e-09 -2.59169960153019e-08 -6.42214221288962e-08 -9.74984357665835e-09 -7.84596970764879e-08 5.16451041981713e-09 7.87917494520194e-09 -2.89611599118919e-08 -7.72612780411062e-08 -1.25910098181809e-08 4.19446179186923e-08 -1.22832568269568e-09 -3.64624799709302e-10 1.02341156433986e-08 4.40985224325149e-09 7.99613393046772e-09 -1.7067269365058e-09 -1.24267835741933e-08 -1.57059581662234e-08 -6.06764475305878e-10 5.10763900956637e-09 -4.09522566242283e-09 -3.28467136443381e-09 -2.67996177603052e-08 -1.32133341943799e-08 -3.45094121458188e-09 1.17487974132548e-09 -3.00699113617393e-09 3.69608442979629e-09 -2.26324528156289e-10 -1.04965950393733e-07 -1.7674041403242e-09 3.26381192116081e-10 -4.02044395190695e-09 1.26656474031553e-08 -2.9887882304994e-08 4.62721243222829e-08 3.58358949875966e-08 6.39767184098225e-08 -2.85632909906739e-09 1.07474156952039e-08 1.76060281033803e-08 -1.23470702925819e-08 -6.99911796889985e-09 7.03139384020063e-09 2.5700919976515e-10 2.35824767309518e-09 -8.84765673410684e-09 6.27433297531744e-09
"R1018" -3.79611564546099e-09 -4.22331357108029e-09 -1.03683944257072e-08 2.08286647349086e-12 2.99501975863514e-09 -3.54155037618082e-10 -1.27883348536352e-09 -3.82970498918688e-10 1.90344430586133e-09 1.54084515404396e-11 9.02350868927677e-09 -7.31210850014773e-10 3.33719770015895e-09 2.72727531672446e-10 2.44528317338471e-09 3.53064475894644e-09 5.60702307089597e-08 9.48357428569974e-09 -2.37625075787476e-08 -9.6452774612262e-10 1.18051980852535e-08 5.11605165521819e-09 -2.62140012144507e-08 -1.48870171662828e-10 -2.78049820375135e-09 -1.64189866696236e-08 2.54290712381879e-08 -3.4327287191342e-09 4.14320090596835e-09 1.09918521480163e-08 -8.43840081644567e-09 -4.53222044799743e-09 1.01639339351225e-09 -1.67367473089555e-08 5.79382421468915e-10 1.44770568844444e-09 3.96894221412480e-09 9.91895003085883e-10 2.25607641580541e-10 -1.77834722582633e-09 -1.54862837103015e-09 -1.32653660163466e-09 -1.99420355938342e-09 -3.45209947569932e-09 2.58679818209409e-09 8.66585658258981e-10 -1.1944755496339e-09 -6.63528643746465e-10 1.24600824487028e-09 -5.50833546001172e-09 -4.64442811337989e-09 -2.49047762364172e-09 2.25406972535425e-09 -1.20355085335086e-10 6.60342788322846e-09 -1.04087989224243e-08 3.34080144561367e-09 5.17566194959345e-10 -1.46253017888385e-09 -2.3986620991193e-09 -6.23820193114949e-09 1.83088559686748e-09 4.14222169858264e-09 -4.71902216965096e-09 3.67169090872931e-09 -2.11741214712617e-09 -6.61643016669216e-10 5.23569398483594e-10
"R1019" 1.66773660057218e-09 5.24946520155675e-09 -3.97804678908969e-09 -2.14967480726038e-09 1.3641061708758e-09 1.97647228110219e-09 -1.10885299228405e-09 -1.84480395913658e-09 2.76501302685819e-09 -1.6162227706917e-09 -1.53587714798662e-08 1.21714579344327e-09 1.46518672876084e-08 -6.96865341235604e-09 -4.17111230555981e-10 -3.15299085126744e-10 9.48357428570231e-09 2.57377203467024e-08 -2.27214931515739e-08 -1.31221585208461e-11 -1.30202237206716e-08 -9.95769160380953e-10 6.34355483858522e-09 -3.28159953381941e-10 3.40002913742703e-10 -4.81566294684186e-09 7.70950033821997e-09 1.69043083165297e-09 1.00817894387315e-08 4.26923646118496e-09 -6.10807132504481e-11 -2.65490824100669e-09 -2.01958454407262e-09 -4.28498270016582e-09 1.08606561524252e-09 -4.47665113006277e-09 3.25430548312476e-09 1.28896361631499e-09 -6.88265481057997e-10 -2.09558555456152e-09 -1.02061626646379e-09 1.53483069291429e-09 -4.78191843836147e-09 1.96328260661783e-10 -4.14507659319131e-09 1.61727051580127e-09 -2.82357287823297e-09 -1.79087482135643e-10 -1.71342735304386e-10 1.88472545906002e-09 -3.2816998149429e-09 -1.87924398187596e-09 7.62961566616343e-10 -3.15568789408336e-11 -1.27557873957604e-09 -9.24308286377854e-10 -1.35869102060329e-09 3.82508321594108e-10 -1.28876008965432e-09 -2.34552333829643e-09 -1.78867401587575e-09 4.3939277272446e-09 8.93359252846878e-10 2.81027792032783e-09 1.03328636654541e-09 1.74984900059374e-09 -2.55725330245453e-09 4.37880577144458e-09
"R1020" -6.1320412128803e-09 -1.80369850760517e-08 1.01168215900018e-08 -5.7550923895232e-10 -2.45277223190701e-09 5.46783857519351e-09 6.10414569500641e-09 -5.99966130309525e-09 -4.83047983130705e-09 -1.21162704182313e-09 -1.43556747854485e-08 -6.43155886874749e-10 4.17747418767317e-09 1.87775403700248e-08 -1.44866874235691e-09 5.34694917613270e-09 -2.37625075787499e-08 -2.27214931515743e-08 8.45145726010508e-08 -1.76728821523208e-09 2.08120162623790e-09 -5.15716721240455e-09 -2.35521060649901e-09 1.28840748513594e-09 9.96106271765629e-09 2.09520207745817e-09 -7.26208307158436e-09 2.27560838820020e-09 -2.34848828932574e-08 -7.99720656476431e-09 1.7436600945374e-09 1.31806449875924e-08 1.61428416381521e-08 -1.10360873176702e-08 -3.31775409376087e-09 1.15334013813847e-08 -8.11764589543668e-10 -1.2825484769829e-09 -1.77314949575765e-09 5.16610269975212e-09 3.00442528306933e-09 1.40838635272964e-09 3.17868082701586e-09 1.03908545989861e-10 -2.61065427690064e-10 -7.06419881372159e-10 -1.4177300808304e-08 5.09696036209654e-10 -4.11091361253455e-09 -3.54185199731224e-10 -2.04373730907177e-09 1.40380135178982e-09 -8.04553078706102e-10 2.80667576042237e-09 1.8022134663418e-09 8.7888491299485e-09 -2.46555648026792e-09 -4.8959900443007e-09 7.15529179524792e-09 6.74353790442837e-09 -1.17486949247673e-08 -3.5533561573576e-09 -4.89030009929063e-10 6.65404856798625e-10 2.99043906088182e-09 1.65775532042786e-09 2.59406934535324e-09 -2.41168114715095e-09
"R1021" -5.83154385467285e-09 1.81508708914547e-09 -2.09036220681825e-09 -1.15852112283847e-08 -5.85728129258793e-09 2.04002347451738e-08 1.66264967738285e-08 -1.71145393676198e-08 6.01666126053231e-09 -3.45913254799083e-08 5.93722939170935e-11 -2.57864044696592e-08 -1.492999273212e-09 1.60598468626552e-08 1.06068067497089e-10 -1.91912745899683e-09 -9.64527746122094e-10 -1.31221585215982e-11 -1.76728821522523e-09 7.42873731264224e-08 2.5272022244955e-09 -3.56080607213621e-10 4.26899051747918e-09 -1.36824011800777e-09 1.47579141812872e-09 -1.2431139764519e-09 -4.09409914906060e-09 -9.34667116097811e-09 -1.38983075922999e-09 -5.42245004814749e-10 3.16682515354556e-10 2.51774883624413e-09 1.91526148234013e-10 4.52230678693631e-11 1.31185811239375e-09 -1.74523754416785e-09 1.37189224513286e-09 -5.96474604158196e-09 -1.34705160224529e-09 7.44676168571598e-09 5.70428963491367e-09 -3.30693508188516e-09 -7.64401536634807e-09 -2.60306606520447e-08 -1.51527985098756e-09 8.66254535840483e-10 -1.75732850689045e-10 6.27269130616972e-10 -1.08065498214268e-10 -3.7104226264132e-09 -7.88459535311893e-10 5.25690715231777e-10 -1.9991981686325e-09 9.319399764426e-09 2.62219022716035e-09 3.75566341053876e-09 -3.60228870754666e-09 9.10491945801789e-09 -2.30483160069239e-10 7.56037789447491e-10 7.09149510513174e-10 -5.10868270237609e-09 5.51873807460537e-10 1.8709018183527e-10 4.99487796263063e-10 2.08871874626444e-10 -3.70967344359153e-09 4.37044365979411e-09
"R1022" 1.00967343220441e-07 -8.05545755575025e-09 5.29334947225105e-08 -5.16451075110248e-09 1.65164740526333e-08 -6.34087985295164e-08 -2.20999208238874e-08 -1.02461093088248e-08 4.87765284294252e-09 -8.19994041010375e-09 -1.70053395102599e-09 2.96813901844231e-09 6.34495455400653e-09 3.04713134183069e-08 2.48488496951877e-08 -2.59169960152805e-08 1.18051980852594e-08 -1.30202237206646e-08 2.08120162623278e-09 2.52720222449395e-09 4.83021182231184e-07 3.32400518605358e-08 -2.75301075374544e-07 1.07124477129024e-08 -6.80248940802264e-09 -3.00994624681247e-08 6.77992287307672e-08 1.58720294590687e-08 -5.94262510612292e-08 -1.20209257569528e-07 -8.66197688284227e-09 2.67328929707467e-09 -1.33155210934248e-07 4.68008128437995e-08 -5.90261012126434e-09 1.02098660150928e-08 6.66506980478665e-09 7.24171595074713e-09 -2.73203177152937e-09 -5.4870245059526e-09 9.74870312568331e-09 1.14004139720103e-08 6.8961665956269e-09 1.24206042818085e-08 5.18003027542898e-09 -3.3941235667004e-10 3.82218155050739e-09 -1.13747097768551e-08 1.57316570573909e-09 2.37723016328614e-09 -8.10179929845984e-10 4.88387907498559e-09 -1.60922365372998e-09 -1.37876907409147e-08 1.26415523046544e-08 -2.90591467894902e-08 -6.16525481456871e-10 -7.61872999435897e-09 -1.80244700252155e-10 -1.49514344831949e-09 -3.32423307174213e-08 -1.81322501895876e-08 1.37318895563759e-08 -4.33126580889648e-10 1.69509289503585e-09 -6.66847972298527e-09 -2.54964547497222e-09 -1.40950863915284e-09
"R1023" 4.36734431731311e-09 -7.6203142113928e-09 1.53282254820337e-08 2.19931450276187e-08 -1.70717623946438e-09 -1.03660200315915e-08 -2.06808939938815e-09 3.63697589479047e-09 -4.54887305134134e-08 1.38466479692966e-08 1.90570753543387e-09 -6.0150569809037e-09 -4.92265973530354e-10 4.01319378023582e-09 6.46565164331403e-09 -6.42214221288946e-08 5.1160516552189e-09 -9.95769160382516e-10 -5.15716721240356e-09 -3.56080607212528e-10 3.3240051860535e-08 2.02617008153534e-07 -5.25301750850308e-08 6.27231907538556e-08 -1.32965509034861e-08 -8.27262319969487e-10 2.58868562214061e-08 -1.30039018165182e-07 -1.24503092530555e-08 1.72457383944274e-08 -3.63706575859829e-09 3.76182401762782e-11 -1.82538637916941e-08 1.96759876064425e-08 1.61863570554985e-09 3.46617930310839e-08 -4.12953611178772e-09 1.00380367491731e-09 -8.06435276941296e-10 -1.02923437743096e-08 6.09196395381059e-09 2.2944363487412e-09 3.49146820654842e-08 2.16390618269824e-08 -6.10374598100679e-09 -1.23533759270237e-08 1.03598086408663e-08 -3.10158356935815e-09 9.86330785620388e-09 4.80851549755987e-08 -9.48069595917996e-09 1.63525162453066e-09 7.61319667685895e-10 -3.48972840307607e-09 -1.43727925927512e-08 -1.85396083628182e-07 4.07059861818547e-08 -3.26845967334638e-08 -3.83022598252061e-10 -3.19757913831535e-09 3.27373144205636e-09 -1.62447494220882e-08 -2.48296712614569e-09 5.04973222206405e-09 -3.35738521596629e-09 4.83194000858251e-11 -6.08048280330222e-09 1.21038032432434e-08
"R1024" -2.81586488475629e-08 1.76527011526519e-08 -9.66999591238729e-08 -5.49480802036492e-09 -3.26810295617356e-09 2.21158010896846e-08 2.16572399610794e-08 1.52301389045628e-09 9.61053481897707e-10 -5.69921382877083e-09 1.71115681130715e-08 2.71515466219597e-10 -7.24076673696042e-09 -3.0967268876526e-08 -1.11985814065455e-08 -9.74984357665921e-09 -2.62140012144587e-08 6.34355483858598e-09 -2.35521060649088e-09 4.26899051747984e-09 -2.75301075374548e-07 -5.25301750850247e-08 3.61732677509177e-07 8.29068310459066e-10 5.94876649764931e-09 3.1299320375855e-08 -7.30037555485032e-08 8.57146518346565e-09 8.11285226103435e-08 -3.54270116192899e-08 2.90715089657218e-09 -4.70392434059284e-10 8.57284733535334e-08 -9.93934322890905e-08 2.68004852645416e-09 -1.22831979272133e-08 -3.88813517614072e-09 5.50657088753157e-09 1.07152199808881e-09 5.22179130932903e-09 -3.68791604840654e-09 -5.85533178451984e-09 3.25396912932334e-10 -1.21537270632588e-08 3.54083759388935e-10 1.78522195055367e-09 -2.12669263078952e-09 5.06405210184066e-09 -2.30323339954522e-09 9.86687926717452e-09 -4.15003341702082e-09 -8.24310646694354e-09 3.43792566777366e-09 3.65910204453761e-10 -8.0869746932809e-09 4.40371028060471e-08 -9.32421065242445e-09 -1.38494027199932e-09 -4.73452533180472e-09 6.81376593354867e-09 2.84611644121074e-08 1.15818564226187e-08 -5.65111823817067e-09 -1.01014261153981e-09 -2.27051221031522e-09 2.90654444980619e-09 2.49582836954103e-09 -2.85207192330601e-10
"R1025" -5.52588871217118e-10 -7.17947859288861e-09 -5.39662860966708e-09 -7.61832867106734e-09 -5.23587976859804e-09 -1.87337784608006e-08 2.26714174973697e-08 1.41720603159931e-08 -2.22974098456905e-08 3.81232521728318e-09 4.67421741095391e-09 -2.92373071952777e-08 -8.06856492142834e-09 3.36487093885705e-09 6.89069422677694e-09 -7.84596970764824e-08 -1.48870171667767e-10 -3.28159953382576e-10 1.28840748513684e-09 -1.36824011801093e-09 1.07124477129113e-08 6.27231907538531e-08 8.29068310451994e-10 2.76288997261733e-07 -1.22620490720724e-08 -2.2297390670323e-09 3.22656966296569e-08 -1.78511518114844e-07 -3.44575284874499e-09 1.45626562469133e-08 -1.29037558875527e-11 2.89454412312036e-09 -8.42622543982958e-09 -7.78417997366369e-09 3.71798017666144e-09 1.88642056729981e-08 6.26776012780125e-09 4.52957076212212e-08 6.0546705221473e-09 -1.89966343010145e-08 3.7486959166794e-09 4.06908945042951e-10 2.56408021780063e-08 4.65547875444023e-08 -6.26844293781098e-09 1.20243146091875e-08 3.72450410035726e-09 -3.02671002319749e-09 4.36940947376932e-09 5.8228735014136e-08 -1.69687661702945e-08 -2.03314995101663e-09 6.58176944387499e-09 -4.29358370921996e-08 -3.52915100239247e-09 -5.98101012615998e-08 1.545375873665e-08 -2.25775602238794e-07 9.46985936998437e-09 2.97977267404788e-09 -2.74834475752439e-08 4.44479583329523e-08 -5.42637882019721e-10 -1.25474628928124e-08 -3.08762308660537e-09 1.56449993831507e-09 4.23971063419099e-09 1.68746590256291e-09
"R1026" 1.25450868640509e-10 -6.09386198722623e-09 6.26559839241532e-09 -9.72778397248817e-10 -6.03754720270822e-09 2.64582627108417e-09 2.36547662438901e-09 -8.83104535876268e-09 1.50295796846781e-09 -3.70694143986953e-09 -2.13951482567207e-08 7.05476159036405e-10 1.01047500316375e-08 9.53539100288107e-09 -2.61245103857953e-10 5.16451041981749e-09 -2.78049820375176e-09 3.40002913742496e-10 9.96106271765838e-09 1.47579141812927e-09 -6.80248940802264e-09 -1.32965509034854e-08 5.94876649764798e-09 -1.22620490720701e-08 5.71375948221785e-08 -1.30946866112437e-08 -4.34204866359115e-08 1.4556585858402e-08 -1.22225429469674e-08 -1.80286578970889e-10 3.48070419724748e-09 1.20874969559076e-08 1.5193199104711e-09 1.57771971224453e-08 -1.63804696846291e-09 4.29491485891365e-09 -6.473991995388e-09 -3.26080586334769e-09 -1.38395413472075e-09 -2.96831493664606e-10 -6.18881499431082e-11 -8.83727443612724e-10 -4.42063803782079e-09 1.77668676776949e-09 2.85287712210679e-08 -1.29568269057812e-09 -1.14185697656361e-08 -3.64201449837099e-10 8.94303586953012e-10 3.01303435751027e-09 7.85947468896373e-09 -8.89883144383799e-09 -7.95310196314989e-09 3.74947500712062e-09 -3.99748029481478e-09 2.40153452266718e-08 -2.14891473303861e-09 5.63018075495017e-09 -3.45720986831054e-08 5.45567344079304e-09 9.76917338730275e-10 -4.31229754842798e-09 5.6641988462972e-10 -2.02780575561844e-09 2.3935031731272e-09 -7.9076488527542e-09 4.0110705009476e-09 -6.28051970411804e-09
"R1027" -5.55262238900933e-10 5.37479212215008e-09 -1.36216364781926e-08 2.19519381004099e-09 -3.86433699164424e-09 4.23791135646835e-09 1.62155085039687e-10 6.09556470549386e-09 -2.28277261953507e-09 -7.665594784436e-10 -8.90004422344969e-09 7.41860576463928e-10 1.08269395748589e-09 -1.4794151986741e-08 -3.96564410803057e-09 7.87917494520225e-09 -1.64189866696185e-08 -4.81566294683996e-09 2.09520207746074e-09 -1.24311397645707e-09 -3.00994624681294e-08 -8.27262319963838e-10 3.12993203758551e-08 -2.22973906703276e-09 -1.30946866112458e-08 9.68341004173049e-08 -5.69531678384418e-08 -6.21385463525204e-09 1.30391808021481e-08 2.69135893374479e-09 1.49984062185072e-09 5.15728462855695e-09 6.34819466610328e-09 -5.09488452851874e-09 -6.33738570913771e-10 -3.0031801514013e-09 -1.04036504618187e-08 -6.30259293262568e-09 -7.71391609349502e-10 6.19153016237086e-11 -3.67492343393697e-09 4.8726495856967e-10 -1.59583874817673e-09 4.55125074693639e-09 -3.88790949877606e-09 -1.13824288385784e-09 -2.33170704355177e-09 -8.60776564413719e-10 2.17874600263443e-09 -4.02102706655634e-09 1.36607989770923e-08 1.51463701665682e-09 -6.5331863863363e-09 5.42187380907357e-10 -1.0202102965143e-08 1.51906690179077e-08 -2.97647678909154e-09 9.64938569662609e-09 7.23749184996923e-09 -4.7745969682304e-10 2.36522103483619e-08 -3.87855648399446e-09 -1.63769701380493e-09 1.10333971586064e-08 -2.41228023510578e-09 2.43584698046301e-09 1.08869591834334e-09 -4.4814136825194e-09
"R1028" 1.38681585577054e-08 -2.09274403312248e-08 -1.69285930170344e-08 -2.76794067951789e-09 3.55208022376568e-09 -1.00270910161774e-08 -9.82550136132463e-09 -5.18429594045212e-09 -3.12762022341843e-09 1.49107043570383e-09 -6.85925380472383e-09 -6.62097032852991e-10 -3.04009946994489e-09 1.91812221504796e-08 3.27373110518759e-09 -2.89611599118872e-08 2.54290712381929e-08 7.70950033822144e-09 -7.26208307159301e-09 -4.0940991490581e-09 6.77992287307664e-08 2.58868562214033e-08 -7.30037555485119e-08 3.2265696629651e-08 -4.34204866359062e-08 -5.6953167838428e-08 2.73940154543068e-07 -2.42097853161045e-08 -1.96001413463782e-08 -2.61585219388617e-09 -2.57448978193661e-09 7.76394775859319e-10 -2.71452040900193e-08 1.33564245953886e-08 6.83713248390015e-10 3.56135070194347e-08 4.15830774718211e-08 1.93741167795397e-08 1.382507099411e-10 -1.8991446148789e-09 -6.27980485562621e-09 -1.65014395811222e-09 1.92149955403504e-08 -1.4781497231196e-09 -9.53675817048036e-09 -1.45921234892678e-09 1.0121773269178e-08 5.55034812448745e-09 -4.55745941158767e-10 1.68283843895117e-08 -3.8116827602473e-08 2.69360176140658e-09 1.44609328955363e-08 -9.48558127327734e-09 2.43415553651345e-08 -8.62308204355415e-08 1.28948327300283e-08 -3.71004212326175e-08 2.40448639060989e-08 -1.75407747241657e-08 -1.46683275958752e-07 2.82112116236703e-08 7.9746757910745e-09 -1.02859447239495e-08 -5.70192610083423e-10 -7.87093317054656e-10 -8.10471887990555e-09 1.16336643870401e-08
"R1029" 2.60638384944368e-08 1.33824956209611e-08 1.46743807625575e-08 -1.69934101539677e-07 1.02326000624867e-08 2.0377541172918e-08 -1.47737280298756e-07 -2.39525122778611e-08 3.10583777324169e-08 -1.77847270359491e-08 -6.60529594920774e-09 5.25249137619666e-08 3.85734284406551e-09 -2.0895868223253e-08 -1.33953667738079e-08 -7.72612780411238e-08 -3.43272871913476e-09 1.69043083165976e-09 2.27560838820063e-09 -9.34667116098392e-09 1.58720294590629e-08 -1.30039018165184e-07 8.57146518347435e-09 -1.78511518114845e-07 1.4556585858401e-08 -6.21385463524589e-09 -2.42097853160985e-08 6.67269036938809e-07 6.76995176218821e-08 -1.82356264737554e-07 4.99286808989704e-09 -5.85333956570059e-09 1.78139401907958e-08 -2.40282683882226e-08 -7.34993255851369e-09 -3.10299566528703e-08 1.09677663329462e-09 8.98908027950608e-09 -7.18434811659776e-09 2.2948858392819e-08 3.70329732770048e-08 3.76210317358223e-09 -2.05649218237248e-08 -6.82369655471426e-08 5.91986987477166e-09 -5.39175014049907e-09 -9.77125613273724e-09 2.19127917062212e-10 -9.81414092785771e-09 1.23131710940196e-08 2.02850237971436e-08 2.46074168731233e-09 -3.915508149779e-09 3.99667348626529e-08 5.72620926131128e-08 1.10720896159778e-07 -4.13559865001614e-08 4.44286188152479e-08 -7.56680937438657e-10 -7.99739078037689e-09 6.78065335539694e-09 -3.09998434042568e-08 2.3622694376354e-10 -1.90465551546523e-08 9.33465865226882e-09 2.14798335207243e-09 3.36213031051921e-09 -9.78089786523431e-09
"R1030" -3.21278356660263e-08 2.38818004450406e-08 -5.83743497975815e-09 -1.20651446702293e-08 5.2454797608717e-09 5.04553690481498e-08 5.22268647901315e-09 2.81105924424397e-08 1.00225572905418e-09 2.1688561342222e-08 1.48020190618218e-08 -8.99750443446542e-09 4.27403039356125e-08 -2.35784291939894e-07 -7.21357816117276e-09 -1.25910098181806e-08 4.14320090596667e-09 1.00817894387318e-08 -2.34848828932602e-08 -1.38983075923694e-09 -5.94262510612235e-08 -1.24503092530518e-08 8.11285226103372e-08 -3.44575284875061e-09 -1.22225429469672e-08 1.30391808021505e-08 -1.9600141346373e-08 6.76995176218786e-08 3.9436561934803e-07 -8.53904360105108e-08 -1.2395838469264e-08 -4.05236985470155e-08 3.43296265912899e-08 -1.86230868735007e-07 -9.45247483278608e-09 -1.14787931002252e-08 -3.03469935912057e-09 -6.1077526751862e-09 2.6848396847088e-09 3.68729337430425e-09 5.60895589618862e-09 8.21288575563254e-09 4.74049839924668e-09 -1.16317116521402e-08 7.38752078094045e-09 8.51461409469403e-09 -1.66427836713624e-08 -7.03903317500864e-09 -7.40947155176741e-09 3.09815661860803e-09 -4.69287217103435e-09 -8.80009318720589e-09 8.13276392576321e-09 -3.33471482336641e-09 -1.98906132152969e-09 1.85953061548406e-08 -5.12621365970139e-09 3.80271149252402e-09 -3.33901251585632e-09 7.68229625925612e-09 1.34704449417075e-08 -1.62950227454844e-08 1.34151151229451e-08 5.08124449695697e-09 -1.33967359317669e-09 -5.44840453585698e-09 6.24801679191469e-09 -1.55390356973984e-08
"R1031" -5.04438014083869e-08 -5.63870550406158e-09 3.06237515443655e-09 5.53120485749e-08 -1.02132260501811e-08 8.619697876824e-09 1.23900309323344e-08 2.23962639851603e-08 6.99900737189784e-09 1.42148198642678e-08 -9.811983463708e-09 -1.42815166826399e-08 -1.55092331470258e-09 1.99748855654843e-08 2.22443902321847e-09 4.19446179186983e-08 1.09918521480196e-08 4.26923646118963e-09 -7.99720656476823e-09 -5.42245004819082e-10 -1.20209257569525e-07 1.72457383944253e-08 -3.54270116193135e-08 1.45626562469094e-08 -1.80286578972799e-10 2.69135893374405e-09 -2.61585219388715e-09 -1.8235626473755e-07 -8.53904360105098e-08 2.17897460863501e-07 6.50818586808086e-09 3.16003787882928e-09 -3.05354239648914e-09 6.12308261808978e-08 5.94117163740351e-09 2.68106105219733e-09 -1.49658895918869e-09 -1.15310061515809e-08 2.32048562830014e-09 -6.0804332831595e-09 -1.93612255297957e-08 -7.97314399978313e-09 -1.29154381852917e-08 1.58288227152898e-08 -3.04323396065748e-10 3.42529499607032e-09 2.98707473517964e-09 5.51541589898486e-09 3.73741225683385e-09 -1.52744183327382e-08 5.61023424983574e-10 3.30702603228298e-09 -2.79339435515455e-09 -2.55331547249338e-09 -1.54356211140645e-08 -1.59780303656925e-08 1.0455047921564e-08 1.48507676212666e-08 1.14085100150244e-10 -2.14383130787745e-09 5.87797749790155e-09 2.32039232204797e-08 -4.89319413806178e-09 6.05240361583694e-09 -2.72598171995686e-09 -9.75593546560582e-10 -2.63651365301583e-09 5.18996705936047e-09
"R1032" 2.30617074264101e-09 1.32624309752216e-09 -3.46262381378337e-09 1.13641625101803e-09 -3.75180025586183e-09 1.85425652369333e-09 -3.81529643891113e-09 -7.76111962521902e-09 -1.34914217786371e-09 -1.40591226475101e-09 -1.30963330434969e-08 6.38693255629377e-10 -1.30302959657966e-08 5.5096520555269e-09 -5.95077693926422e-10 -1.22832568269312e-09 -8.43840081643769e-09 -6.10807132492061e-11 1.743660094536e-09 3.16682515355673e-10 -8.6619768828454e-09 -3.63706575859906e-09 2.90715089656749e-09 -1.29037558866702e-11 3.48070419724728e-09 1.49984062185075e-09 -2.574489781937e-09 4.9928680898959e-09 -1.2395838469261e-08 6.50818586808203e-09 5.40499516982788e-08 1.05639750819681e-08 -5.07782723389291e-09 2.23867035669634e-08 2.9022005504688e-09 -3.29610704597606e-09 -1.77495948389708e-09 -9.72726839209204e-10 6.25032045914956e-10 -3.10618020821722e-09 -2.10597484726076e-09 -2.400385894589e-09 1.42428648513722e-09 1.87170235072935e-09 -1.02880560891548e-09 -5.72987953435528e-10 -8.51529442022186e-09 1.67541875295327e-09 2.90566169698527e-09 2.16090555405344e-10 7.97208961217228e-09 6.22371477235299e-09 -1.07084706803589e-08 -1.64855244335105e-09 -3.21919297696933e-09 4.77715888295735e-09 -2.72931380634285e-09 -1.83249737674478e-09 9.94608028366115e-09 3.05800922100991e-09 2.69033945559199e-09 2.11193559754319e-09 -6.76928599214759e-09 1.73910543288856e-09 -3.78604597288498e-08 2.65812215550153e-09 -5.57718132735595e-10 2.81748617463647e-09
"R1033" 1.02101227323947e-08 3.70803433189345e-09 -1.9954798427095e-09 4.02911676293412e-09 -3.80741010353774e-08 2.43974114885103e-08 -6.4401904565399e-10 -5.21283075628146e-08 -6.7414283039838e-09 -1.32310847693004e-08 -4.42584827601586e-08 3.64958945914298e-09 -2.00194780965776e-09 3.60537203013024e-08 -2.55402483427321e-09 -3.64624799712259e-10 -4.53222044799791e-09 -2.65490824100755e-09 1.31806449875924e-08 2.51774883624391e-09 2.67328929707239e-09 3.7618240175347e-11 -4.70392434063299e-10 2.89454412311798e-09 1.2087496955908e-08 5.15728462855614e-09 7.76394775858906e-10 -5.85333956569826e-09 -4.0523698547014e-08 3.16003787883043e-09 1.05639750819683e-08 6.84003047036466e-08 -2.54541465167758e-09 1.58118229599503e-08 -1.3466629235014e-09 -1.67336395464969e-09 1.96381515594238e-09 -8.66571899608438e-10 -8.61143864259321e-09 1.45405782987274e-09 -4.90644181739361e-09 -4.72616471063869e-09 4.35455094111825e-09 9.62582055496545e-09 9.39447911111287e-11 -8.89188420309129e-09 3.24372196961844e-09 4.03758884480096e-09 5.69315579459626e-09 2.71618615584078e-09 -1.05912555094321e-09 2.02082753381723e-09 -1.62456141382917e-09 -2.16563769814732e-09 -6.3441539734502e-10 2.31298668325642e-09 -5.36253277945073e-09 8.93286284206278e-10 -2.35115606074719e-09 -1.28334260170287e-09 -3.44224678696945e-09 4.11218198934964e-09 3.0230644793418e-09 4.91201808385483e-09 -2.44907315077592e-09 1.88837189828586e-09 -3.18705074329948e-09 4.30115465900778e-09
"R1034" -7.43718193592511e-08 6.22111961569797e-09 -1.41070083366905e-08 -5.16018081544571e-09 -8.53214919512961e-09 5.21164164962899e-08 2.59732033861875e-08 -1.90742765275515e-08 -8.5694625007498e-09 -5.96862860379512e-09 1.68399234782337e-08 -5.81070902230038e-10 3.26292001642707e-09 2.70764359751695e-08 -1.38982182088573e-08 1.0234115643398e-08 1.01639339351008e-09 -2.01958454407141e-09 1.61428416381551e-08 1.9152614823429e-10 -1.33155210934246e-07 -1.82538637916948e-08 8.57284733535266e-08 -8.42622543983075e-09 1.51931991047057e-09 6.34819466610277e-09 -2.71452040900213e-08 1.78139401907894e-08 3.43296265912842e-08 -3.05354239648695e-09 -5.0778272338925e-09 -2.54541465167665e-09 9.35743843228419e-08 -7.1047587998881e-08 3.96235659552599e-10 -7.56986187508765e-09 -4.86224132609467e-09 -4.45347464734811e-09 -2.75203909153733e-10 6.32659507055128e-09 2.68430260849357e-09 1.49983357305897e-10 5.16285829320027e-09 -1.22612253896511e-08 -3.86834171845832e-10 2.77163099606425e-10 -4.30479512074499e-09 7.85386294928365e-10 -6.36444669890887e-09 -1.57333225361594e-09 2.20349616582903e-09 -5.41502221002234e-10 -2.9229725983045e-09 7.92157394506611e-09 1.88316408570322e-09 1.41178089889042e-08 -1.51312410830254e-09 1.0303394866596e-09 -4.70474169603088e-09 3.10891996914268e-09 1.75338212662843e-08 1.05057617209965e-09 -7.32289301133437e-09 -3.76920036617676e-09 3.31588224732876e-09 3.11647277444787e-09 3.32817122142674e-09 1.19320632051256e-09
"R1035" 4.25432370157429e-08 -2.10133890891945e-08 2.02803259641303e-08 8.68203071077873e-09 -5.81252094958943e-09 -3.01622998345225e-08 -1.47130704471278e-08 4.12368825046579e-09 3.03411654406884e-09 -2.52942395764288e-09 -3.22983723394916e-08 4.46896719113298e-09 -3.70194730671852e-08 5.92524627588531e-08 -8.65207905016256e-10 4.40985224325616e-09 -1.67367473089553e-08 -4.284982700165e-09 -1.10360873176707e-08 4.5223067868145e-11 4.68008128437971e-08 1.96759876064408e-08 -9.93934322890905e-08 -7.78417997366221e-09 1.57771971224425e-08 -5.09488452851668e-09 1.33564245953811e-08 -2.40282683882408e-08 -1.86230868735013e-07 6.1230826180901e-08 2.23867035669627e-08 1.58118229599496e-08 -7.10475879988819e-08 2.03487936633564e-07 6.97944464205542e-09 1.16316573253346e-08 2.09856342389734e-09 1.91911051830458e-09 1.79498405271843e-09 -8.72274082480323e-09 -5.15174557689685e-09 -5.69263169028908e-09 -6.36865467565897e-09 1.40365255803439e-08 -7.2019551787739e-09 -4.86562726339536e-09 1.4338936138412e-08 3.39229624027958e-09 1.21594692820716e-08 -1.28451010492794e-09 4.04125592955725e-09 3.34401327231058e-09 -4.6688800708748e-09 1.00512102935629e-10 9.20283173055381e-10 -2.03216445847141e-08 6.02772909654341e-09 2.74865451476826e-09 5.28610446023916e-09 -6.92779909802893e-09 -1.13003723239634e-08 5.5515950327721e-09 -1.18369566867056e-08 -4.14756364274711e-09 -7.3628744553508e-09 4.97235927352981e-09 -4.79182563277274e-09 1.21286197598733e-08
"R2001" 1.75767013855953e-09 2.19650823114387e-09 -1.93257290160061e-09 6.01455181338712e-09 4.13989365671193e-09 -5.67975294223261e-09 -9.10499790071277e-09 1.71364121766206e-09 1.83242695636847e-08 1.72825335123783e-10 -3.63234759376226e-10 -9.71841863320642e-10 -2.93481705382831e-09 1.15218196103316e-09 4.1535284274286e-10 7.9961339304671e-09 5.79382421465308e-10 1.08606561524422e-09 -3.31775409375893e-09 1.31185811239572e-09 -5.90261012126712e-09 1.61863570555296e-09 2.68004852645899e-09 3.71798017666443e-09 -1.63804696846412e-09 -6.33738570911562e-10 6.83713248394178e-10 -7.34993255851241e-09 -9.4524748327864e-09 5.94117163739948e-09 2.90220055047039e-09 -1.34666292350229e-09 3.96235659555361e-10 6.97944464205793e-09 1.06923948711063e-07 -2.88335856031337e-09 -7.81558149791596e-09 -3.54505738912714e-09 5.45210514298901e-09 -2.59756275839267e-08 1.9171934018858e-08 -1.34232155958106e-08 -3.38684820524295e-08 -5.15944256967206e-08 -1.55559302130389e-08 1.26161153669077e-08 8.47349350695604e-09 2.45639551616866e-08 1.05075842516893e-08 -1.28580491414944e-08 1.48218549844926e-08 9.01087214676791e-09 -2.28340358176827e-08 3.035243095063e-09 -8.1727551677473e-09 -7.73157900495567e-09 3.35885028267543e-08 -2.03404094720573e-09 -3.1629044368942e-09 4.19970944934385e-09 4.58931732276204e-09 2.33179403057234e-08 -5.25843033321262e-08 -5.28639658328339e-08 -3.90069606868666e-09 1.03679527909686e-08 -5.50256862304651e-08 4.90684496289641e-08
"R2002" 4.89900695432351e-09 -3.58109347956684e-08 -3.30950436731794e-09 3.29553869147232e-09 6.82349277586867e-10 -7.41621232297273e-10 2.62345933224014e-09 7.53003380626956e-11 -9.09929134992757e-09 3.52861379884952e-09 5.77206809047484e-09 -1.90425717578995e-09 -5.63864597586674e-09 3.81673917862941e-09 -4.51462252509015e-10 -1.70672693650638e-09 1.44770568844127e-09 -4.47665113006309e-09 1.15334013813869e-08 -1.74523754416918e-09 1.02098660150928e-08 3.46617930310849e-08 -1.22831979272135e-08 1.88642056730007e-08 4.2949148589132e-09 -3.00318015140273e-09 3.56135070194347e-08 -3.10299566528718e-08 -1.14787931002258e-08 2.68106105219733e-09 -3.29610704597599e-09 -1.67336395465053e-09 -7.56986187508717e-09 1.16316573253355e-08 -2.88335856031242e-09 5.91229857842238e-08 8.60310190554141e-10 1.10945481021905e-08 2.48026135144544e-10 2.89587106751979e-09 1.26104826573469e-09 -2.42587840670954e-09 1.26061570938036e-08 -3.80166146083986e-09 4.25664837349034e-10 -4.10442555744859e-09 7.62238897719823e-09 3.84236513541609e-09 3.48411427238443e-10 2.34064131654563e-08 -1.07791663419035e-08 -4.0625973748095e-09 5.9073283310978e-09 5.60284671653613e-10 1.78835224918955e-09 -4.74773714571001e-08 1.8648195440588e-08 -2.94508233333713e-08 -5.02399939304803e-09 6.61330796376181e-09 -6.92168836433551e-08 6.40145585098202e-09 6.15148888377699e-09 -2.83200241895193e-09 1.08175438412673e-09 6.60760877868248e-10 5.56463215021799e-10 -9.66581281804957e-09
"R2003" 4.18577438413543e-09 -1.30458097080991e-09 -2.8387551750263e-09 -3.84810723317001e-09 1.35808286037958e-09 -6.28370702559551e-09 1.10599730138805e-09 -1.91051924592319e-09 -3.27242050269724e-09 4.00714900501803e-10 -2.3998752856484e-09 -6.07008415142171e-10 -6.95212562017075e-09 3.71684988401689e-09 2.97861983282378e-09 -1.24267835741939e-08 3.96894221412462e-09 3.25430548312537e-09 -8.11764589546055e-10 1.3718922451317e-09 6.66506980478524e-09 -4.12953611179018e-09 -3.88813517613958e-09 6.26776012780156e-09 -6.47399199538907e-09 -1.04036504618184e-08 4.15830774718186e-08 1.09677663329609e-09 -3.03469935912107e-09 -1.49658895918834e-09 -1.77495948389445e-09 1.96381515594206e-09 -4.86224132609487e-09 2.09856342389978e-09 -7.81558149791721e-09 8.60310190554568e-10 6.37106024288054e-08 4.23604459417927e-09 1.32827665915126e-09 5.94987608650472e-09 4.1718012761094e-09 -6.0048667064378e-09 3.57375966021255e-09 3.99696704392163e-09 -3.615676105639e-09 6.33626158390889e-10 5.53566128866748e-09 6.40033267234917e-09 -5.17222736425059e-09 1.59383304666482e-08 -6.19569881196719e-08 -3.72859685423339e-09 4.10049927767371e-08 -2.62991520289224e-09 3.51023733245228e-08 2.47533131016534e-09 -5.02287114967172e-08 -4.73871961500395e-09 8.75996500735424e-09 -2.59392477151984e-08 -4.46215127252167e-08 -6.16794753567374e-09 2.79287921381293e-09 -6.60540741442929e-10 4.23127460644325e-09 -1.97866586497421e-09 -1.81700505712114e-10 1.15653955038244e-08
"R2005" 1.54115586003516e-08 -4.05593170406727e-09 -4.51432643226216e-09 -1.0256689362551e-07 2.17805220282907e-09 -2.17629865539942e-08 1.01460036788206e-09 1.43263648988744e-08 -8.38525193315982e-09 -2.29575498152986e-08 2.08073980549225e-09 3.3654881868384e-08 2.47824355637671e-09 -5.45417059047783e-09 -3.78941922758676e-09 -1.57059581662358e-08 9.91895003089755e-10 1.28896361631833e-09 -1.28254847698369e-09 -5.96474604159549e-09 7.24171595072682e-09 1.00380367491149e-09 5.50657088754102e-09 4.52957076212222e-08 -3.26080586334756e-09 -6.30259293262723e-09 1.9374116779542e-08 8.98908027950755e-09 -6.10775267518398e-09 -1.15310061515845e-08 -9.72726839206508e-10 -8.66571899607334e-10 -4.45347464735112e-09 1.91911051831236e-09 -3.54505738913273e-09 1.10945481021875e-08 4.23604459417867e-09 2.30675804425329e-07 5.21528719076652e-10 5.69078899141274e-09 1.7767464716425e-08 4.10857195295195e-09 4.0619869033319e-08 -5.32797573650318e-08 -7.88815686276538e-10 1.21784052464216e-08 3.9198715882432e-09 -1.32194302052117e-09 -1.40027373910159e-08 3.61010271420899e-08 -1.10708087851165e-08 -2.49832062430923e-09 7.26671100066948e-09 -5.29136570565781e-08 5.93343745040767e-09 -1.90698615418401e-08 4.20591864618698e-09 -1.2478556433811e-07 -9.01883076368115e-10 1.54030189746959e-09 -2.29881083287134e-08 -1.31978749652527e-09 2.92645767374561e-09 -8.23590676286677e-09 -1.00770848909581e-09 -1.01365010672802e-09 -8.02219317981137e-10 1.82386926973518e-09
"R2006" -2.40441318955411e-09 -4.13254018174167e-10 -4.93836477304779e-10 2.6603732836586e-09 5.44849695941055e-09 -7.11085301970107e-09 1.20816711492956e-09 8.97114593609456e-09 2.19931313035229e-09 3.64712713466991e-09 7.41845177597683e-09 -2.20516844471935e-09 -7.90199188540007e-09 -4.17407694556735e-09 2.82266005911266e-09 -6.06764475305924e-10 2.25607641580641e-10 -6.8826548105774e-10 -1.77314949575687e-09 -1.34705160224469e-09 -2.7320317715305e-09 -8.06435276941918e-10 1.07152199808921e-09 6.05467052214878e-09 -1.38395413471976e-09 -7.71391609350073e-10 1.382507099411e-10 -7.18434811659803e-09 2.68483968470785e-09 2.32048562830008e-09 6.2503204591613e-10 -8.61143864259266e-09 -2.75203909154233e-10 1.79498405271822e-09 5.45210514298769e-09 2.48026135144431e-10 1.3282766591516e-09 5.21528719076428e-10 1.54261305053414e-08 -5.83407029138142e-09 3.78559326117932e-09 -7.9836409784871e-09 3.22286491677932e-10 2.93309033284977e-09 -2.43005572221699e-10 1.00821891746623e-08 1.75363973939729e-09 3.79913127946607e-09 -8.30464002223137e-09 -1.99932388672136e-10 -2.6995440764035e-09 2.55773461481041e-09 7.7866494063627e-09 -6.10729101425789e-09 3.77227220546087e-09 1.07993017529761e-09 -1.79113245370449e-09 -3.32345084576283e-09 2.59026995332543e-09 -2.34623494697007e-09 -5.27116282831078e-10 -3.67820538021687e-09 -1.11435308936213e-08 -5.66095628606487e-09 -9.25287960206219e-10 -3.46691249181657e-09 9.0683879709407e-09 -8.00890652629144e-09
"R2007" -1.46914246454789e-09 -2.04786331193204e-09 9.37462920758043e-10 -1.29211492216678e-08 -1.5828884057019e-09 1.89500746654073e-09 -2.44782379362102e-09 -4.93928850258711e-09 -1.20521450719216e-08 3.6381636773938e-09 7.03337012137726e-10 -9.31452927151182e-10 3.93573545356544e-09 7.32560631754577e-09 4.20737351584359e-09 5.10763900956593e-09 -1.77834722582521e-09 -2.09558555456179e-09 5.16610269974926e-09 7.44676168571529e-09 -5.48702450595315e-09 -1.02923437743098e-08 5.22179130932933e-09 -1.89966343010149e-08 -2.96831493665186e-10 6.19153016266556e-11 -1.89914461487665e-09 2.29488583928139e-08 3.6872933743051e-09 -6.08043328315704e-09 -3.10618020821828e-09 1.45405782987426e-09 6.32659507055016e-09 -8.72274082480323e-09 -2.59756275839221e-08 2.89587106751986e-09 5.94987608650446e-09 5.69078899141255e-09 -5.83407029138165e-09 1.68007557929386e-07 4.07930362013236e-09 -1.7509039599118e-08 6.46291651644919e-08 -1.04391074693002e-07 1.39187413649118e-08 -3.6865290258207e-08 -3.53907610472997e-09 -1.12867955832148e-08 -8.7096333262836e-08 1.53604532860513e-09 -2.42481205453484e-09 1.67598559127753e-09 1.32086227754874e-09 3.27572097099536e-08 2.46138199556365e-09 5.49949171503103e-09 -6.72961071461348e-09 6.76439449407464e-09 -1.43681772998558e-09 -5.85242554301035e-09 -1.36998191873547e-09 -3.7070808615502e-08 -4.53263241424140e-09 1.59790515576713e-08 1.75795841312479e-09 -1.26986231900785e-08 1.19769864166221e-08 -6.36439849749645e-09
"R2008" -4.80062435278718e-09 2.14457764369633e-10 5.09242496811337e-09 -8.20721324526934e-09 3.15459145480318e-09 -1.22881329694829e-09 -2.84753725066907e-09 2.81099647681796e-09 1.70945788573602e-08 -1.02077849873168e-10 3.58057645924542e-09 -1.19392582950332e-08 1.97876846553497e-09 2.4241958931038e-09 -4.0643073142192e-11 -4.09522566241953e-09 -1.54862837103829e-09 -1.02061626646079e-09 3.00442528307239e-09 5.70428963490602e-09 9.748703125682e-09 6.09196395381003e-09 -3.68791604840519e-09 3.74869591668212e-09 -6.18881499405774e-11 -3.67492343392454e-09 -6.27980485562488e-09 3.70329732770086e-08 5.60895589618767e-09 -1.93612255297932e-08 -2.10597484725563e-09 -4.90644181739394e-09 2.6843026084978e-09 -5.15174557689799e-09 1.91719340188463e-08 1.26104826573465e-09 4.17180127610731e-09 1.77674647164263e-08 3.78559326117764e-09 4.07930362013826e-09 2.69275958115369e-07 8.21944635046619e-09 -8.77514182604844e-09 -9.6199495613674e-08 -1.63311676571034e-08 1.49623400342231e-08 4.15037127327642e-09 -1.93596547662421e-08 -1.20178272443486e-08 -6.10784913610224e-09 -2.28535084102333e-08 1.15362666725128e-08 5.78850600144813e-09 2.20862137470959e-08 7.76287283935039e-08 -8.60240035013915e-09 8.41643960663518e-09 -3.16604146800717e-08 -5.83302546018863e-10 1.04233415478378e-08 -3.80520118543284e-09 -1.42221859808097e-07 -3.06206294839147e-08 -1.17878386231957e-07 -6.98609616854642e-09 6.01664941585373e-09 -9.35537394168057e-09 2.98659117443216e-08
"R2009" -3.99705265357227e-09 2.04330689707223e-10 2.81720639752775e-09 -4.86316358988494e-09 -3.12680784848896e-10 4.09431300579914e-09 1.29330008271511e-09 -8.87896667335178e-09 -1.63659035956393e-09 -1.24497900766232e-09 -2.682155284541e-09 1.29219762317208e-09 1.38053246311836e-08 8.49367048984443e-09 7.623071799812e-10 -3.28467136443137e-09 -1.3265366016363e-09 1.53483069291501e-09 1.40838635273136e-09 -3.30693508188385e-09 1.14004139720093e-08 2.29443634874076e-09 -5.85533178451737e-09 4.06908945042376e-10 -8.83727443615345e-10 4.87264958570761e-10 -1.65014395811121e-09 3.76210317358138e-09 8.21288575563148e-09 -7.97314399978516e-09 -2.40038589458953e-09 -4.72616471063808e-09 1.49983357306911e-10 -5.69263169029017e-09 -1.34232155958072e-08 -2.42587840670805e-09 -6.0048667064378e-09 4.10857195294886e-09 -7.983640978488e-09 -1.75090395991175e-08 8.21944635046051e-09 6.28251622124647e-08 1.19777235851645e-09 -1.29004100554517e-08 5.13382740562171e-09 1.66718846185741e-08 -7.51544462958884e-09 -4.82622006985751e-08 -6.80620263321077e-09 -6.45037090369275e-10 9.09131284178732e-09 -3.35011855727123e-09 -1.53325122971511e-08 -5.54446426643798e-09 1.63653392790735e-09 -1.35958034167447e-09 -2.37690176079071e-09 -3.13180044976255e-09 -1.03243311214532e-09 2.87567746688816e-09 6.64492454603302e-09 1.27848680208843e-09 2.50274921207293e-08 8.29075561181838e-10 7.16992928102812e-10 -5.49627624825165e-09 4.90503058610078e-09 3.45096915038131e-09
"R2010" -7.79677008502525e-09 -4.02007647295516e-09 -6.90244304752058e-10 -7.66359476976411e-09 -6.280254320783e-09 -4.9195832926025e-09 5.36953089275224e-08 -6.9709304923132e-09 -9.99701258185313e-08 -2.38608679263237e-08 4.88027063673628e-09 1.96532625665115e-08 -8.03924297745956e-09 1.58793614075635e-08 6.61568247559556e-09 -2.67996177603034e-08 -1.99420355938327e-09 -4.7819184383608e-09 3.17868082701473e-09 -7.64401536634873e-09 6.89616659562998e-09 3.49146820654826e-08 3.25396912932334e-10 2.56408021780063e-08 -4.42063803781967e-09 -1.59583874818037e-09 1.92149955403485e-08 -2.05649218237265e-08 4.7404983992457e-09 -1.29154381852897e-08 1.4242864851385e-09 4.35455094111707e-09 5.16285829320008e-09 -6.36865467565993e-09 -3.38684820524297e-08 1.26061570938028e-08 3.57375966021136e-09 4.0619869033317e-08 3.22286491677654e-10 6.46291651644903e-08 -8.77514182604364e-09 1.19777235851906e-09 1.7732309830559e-07 -2.04398981668674e-08 2.32411586214971e-08 -5.3354567304967e-08 -8.13333806101664e-09 -6.22061257603746e-09 -4.14632776913281e-08 4.46088457570042e-08 2.33738679069395e-09 -1.17182951317976e-09 1.04363725694192e-09 -8.53606862879099e-09 2.34128245288276e-08 -4.78409945637114e-08 -5.48422196889234e-09 -6.36492198563726e-08 5.26257756814689e-09 -3.9574242704988e-09 -8.74974032337806e-09 -5.30209032126146e-08 1.96259144812088e-08 -2.12252837309799e-08 1.113741561769e-10 -1.53007076581985e-08 1.76203299002511e-08 -2.52176088827628e-08
"R2011" 1.27187609805428e-09 2.43947206762055e-09 1.41407410415348e-09 3.34599236617984e-08 -1.01242557256533e-08 -1.20234480655298e-08 1.03263543576289e-08 2.57073306709426e-10 -1.33521678398761e-08 -3.51284297927877e-08 -6.83542014855482e-09 3.93179864244542e-08 -1.3717565889207e-08 1.44230686824381e-08 1.45850398373538e-09 -1.32133341943573e-08 -3.45209947569558e-09 1.9632826066044e-10 1.03908545984794e-10 -2.60306606520383e-08 1.24206042818216e-08 2.16390618269809e-08 -1.21537270632521e-08 4.65547875443986e-08 1.77668676776388e-09 4.55125074693363e-09 -1.47814972312073e-09 -6.82369655471464e-08 -1.16317116521509e-08 1.58288227152792e-08 1.8717023507225e-09 9.62582055496699e-09 -1.22612253896528e-08 1.40365255803377e-08 -5.1594425696732e-08 -3.80166146084174e-09 3.99696704392024e-09 -5.32797573650081e-08 2.93309033284446e-09 -1.04391074693005e-07 -9.61994956136795e-08 -1.29004100554591e-08 -2.04398981668665e-08 4.70853354558859e-07 6.82337718226133e-09 -7.52620552425799e-08 -1.72119104286562e-09 1.01501981477989e-08 8.85730143565667e-08 1.1721975018432e-09 -2.63015753246918e-09 -1.00047012492084e-08 2.33747986360927e-08 -6.61345151911572e-08 2.94809829503206e-08 -3.44080632585673e-09 -2.22865066149749e-08 1.20737306198381e-08 6.37184636682164e-09 -1.13671325298113e-08 2.35794029052885e-09 4.78263719242105e-09 2.23081278263995e-08 2.27921719389398e-09 3.69618994620241e-09 2.67842023268427e-09 4.21613074785392e-08 -4.19063088578977e-08
"R2012" -5.04222692361971e-09 -2.18450935577332e-09 2.50083276149825e-09 -2.93896511689563e-10 -4.71270167421339e-09 -1.64809201529568e-09 4.5149369972612e-09 5.51230773663725e-09 -1.19084853547133e-08 3.68909340108153e-09 2.61576390817856e-09 2.23660784172497e-09 1.43949604807956e-08 -2.02747037120492e-09 3.09512389701063e-09 -3.45094121458318e-09 2.58679818209283e-09 -4.14507659319149e-09 -2.61065427688239e-10 -1.51527985098773e-09 5.18003027542319e-09 -6.10374598100591e-09 3.54083759392875e-10 -6.26844293781123e-09 2.8528771221067e-08 -3.8879094987731e-09 -9.53675817047912e-09 5.91986987477374e-09 7.38752078094057e-09 -3.04323396066911e-10 -1.02880560891552e-09 9.3944791111226e-11 -3.86834171846587e-10 -7.20195517877242e-09 -1.55559302130399e-08 4.25664837349239e-10 -3.61567610563893e-09 -7.88815686278344e-10 -2.43005572222449e-10 1.39187413649115e-08 -1.6331167657102e-08 5.13382740562529e-09 2.32411586214983e-08 6.82337718225813e-09 1.01349048668261e-07 -8.16079198717365e-09 -4.43199138424431e-08 -1.32740893977008e-08 -1.100678232551e-08 3.73999608547956e-09 3.16629330725897e-08 -2.37044407921038e-08 -1.39195477917001e-08 1.84521411522033e-10 -6.96257649426344e-10 1.00325501088547e-08 -3.74319205514501e-09 2.00722789199232e-09 -2.14443159623045e-08 -9.10015488743002e-09 3.86683876765838e-09 -4.10790197249713e-09 4.06241017076709e-08 4.11405137339742e-09 6.81091568110554e-09 -4.73536208849117e-08 2.53537828398285e-08 -6.27998911725442e-08
"R2013" -2.60757888918212e-09 1.71989222444948e-09 -1.01264392016367e-09 -2.85656280384647e-09 9.1024319285959e-09 -3.44863218724573e-09 -9.31563928101428e-09 1.02273756039934e-08 3.36422831516026e-08 2.1804411905885e-08 2.32864148839877e-09 -2.24476951560854e-08 5.31268348563395e-09 -1.26066113882177e-08 -3.52070683078357e-10 1.17487974132622e-09 8.66585658260029e-10 1.61727051580164e-09 -7.06419881373128e-10 8.66254535843322e-10 -3.3941235667004e-10 -1.23533759270243e-08 1.78522195054954e-09 1.20243146091842e-08 -1.29568269057804e-09 -1.13824288385759e-09 -1.45921234892669e-09 -5.39175014050069e-09 8.51461409469731e-09 3.42529499607465e-09 -5.72987953435891e-10 -8.89188420309237e-09 2.77163099606425e-10 -4.86562726339423e-09 1.26161153669103e-08 -4.10442555744739e-09 6.33626158390952e-10 1.21784052464171e-08 1.0082189174664e-08 -3.68652902582078e-08 1.49623400342309e-08 1.66718846185754e-08 -5.33545673049705e-08 -7.52620552425859e-08 -8.1607919871759e-09 1.08334475385529e-07 1.83479855326876e-09 1.7120532714991e-09 -2.32818150992497e-08 -1.27003813308362e-08 -6.91411329532112e-09 2.99393501884912e-09 -4.60999458135292e-09 -4.13731748457748e-08 -9.82558967715814e-09 1.42402043573564e-08 1.27041533744063e-09 9.23116895545032e-09 -1.33185931068085e-09 3.66431130474367e-09 1.01128885874734e-09 2.03359202938158e-08 -1.10950436874008e-08 1.54048279795793e-09 -2.13909699901662e-09 3.1392856913017e-09 -5.21115251915145e-09 1.73717846730727e-08
"R2014" 5.43016924931145e-09 7.24261753659861e-09 -3.77402703456972e-09 2.10768205815681e-09 2.30128860191922e-10 -4.84344840187968e-09 -2.49551446257752e-09 -4.19093535608157e-09 3.21498612915787e-09 1.62169523423178e-09 1.2899066946599e-08 -3.82927945899554e-10 -2.17492834012722e-08 7.44572225429366e-09 4.13428888357488e-10 -3.0069911361721e-09 -1.19447554963406e-09 -2.82357287823453e-09 -1.4177300808308e-08 -1.75732850690275e-10 3.82218155051099e-09 1.03598086408645e-08 -2.12669263079160e-09 3.72450410035299e-09 -1.14185697656327e-08 -2.3317070435535e-09 1.01217732691797e-08 -9.77125613272846e-09 -1.66427836713601e-08 2.98707473518126e-09 -8.51529442022291e-09 3.24372196961775e-09 -4.30479512074414e-09 1.43389361384118e-08 8.47349350695763e-09 7.62238897719746e-09 5.53566128866764e-09 3.91987158824218e-09 1.75363973939689e-09 -3.53907610472902e-09 4.15037127327827e-09 -7.515444629592e-09 -8.13333806101565e-09 -1.72119104286385e-09 -4.43199138424364e-08 1.83479855326764e-09 7.33412232927927e-08 5.86619206390595e-09 5.26783622904239e-09 2.92902634748903e-09 -1.54484493810816e-08 9.39868034020409e-09 1.21500802332242e-08 -1.45978193561818e-09 9.62760114091208e-10 -1.3425080750517e-08 2.17735122234703e-09 -2.63590242478012e-09 -2.12516012466926e-08 -6.23973246738813e-09 -1.24574866964548e-08 5.00455302906153e-09 -1.83793160387794e-08 -1.38131584394783e-09 -8.70714858537067e-09 1.63810486631889e-08 -1.35348340572444e-08 3.23794487601614e-08
"R2015" 3.66915235293736e-09 -1.55025793789188e-09 -2.64031556644138e-09 1.64640825048933e-09 8.27080824334197e-10 1.90502422649755e-09 -2.71018947325033e-09 1.66229419475148e-09 3.23656649722442e-09 -3.13431703716051e-09 -2.62868290852925e-09 8.14987335601429e-10 -5.83841262696161e-09 -2.8832847253608e-09 -3.44547903981352e-09 3.69608442979574e-09 -6.63528643751865e-10 -1.79087482137178e-10 5.09696036213041e-10 6.27269130611768e-10 -1.13747097768522e-08 -3.10158356935693e-09 5.06405210183918e-09 -3.02671002319463e-09 -3.64201449835282e-10 -8.60776564409831e-10 5.55034812448608e-09 2.19127917056693e-10 -7.03903317500808e-09 5.51541589898789e-09 1.67541875295659e-09 4.03758884480131e-09 7.85386294926722e-10 3.39229624027763e-09 2.45639551616776e-08 3.84236513541658e-09 6.4003326723496e-09 -1.32194302051924e-09 3.79913127946454e-09 -1.12867955832138e-08 -1.93596547662479e-08 -4.82622006985702e-08 -6.22061257603778e-09 1.0150198147799e-08 -1.3274089397698e-08 1.71205327149962e-09 5.86619206390209e-09 8.72472823970633e-08 1.0465087160514e-08 -1.77697997212199e-09 -8.30223114192391e-09 6.69995127297841e-09 1.73616410880219e-08 -4.45152015207868e-09 -5.72733748368129e-09 1.3715099002157e-09 9.01514263242917e-09 9.18747999777792e-09 2.01461747711883e-09 -5.17619678731936e-09 -1.17752858019249e-08 3.25349030626424e-09 -6.07766038339229e-08 5.24629947140627e-09 -3.8370942835986e-10 1.91894086013708e-08 -1.58181531878388e-08 4.2338895329624e-09
"R2016" 5.83405469960747e-09 3.49052254576438e-10 -1.56261962965061e-09 1.17605150499163e-08 -4.83390506114158e-09 3.44152725222394e-09 3.15850700658078e-10 2.10194545327328e-09 3.51516180211796e-09 -7.40742663336932e-09 -1.25679819495283e-09 3.30858300444913e-09 -1.03301669105359e-08 -7.36320337777443e-09 -6.73474216071427e-09 -2.26324528156876e-10 1.2460082448698e-09 -1.71342735304847e-10 -4.11091361253561e-09 -1.08065498214515e-10 1.57316570573605e-09 9.86330785620296e-09 -2.30323339954413e-09 4.3694094737697e-09 8.94303586953041e-10 2.17874600263316e-09 -4.55745941157212e-10 -9.81414092785744e-09 -7.40947155176719e-09 3.73741225683405e-09 2.90566169698455e-09 5.69315579459614e-09 -6.36444669890884e-09 1.21594692820719e-08 1.05075842516899e-08 3.4841142723927e-10 -5.17222736425048e-09 -1.40027373910173e-08 -8.30464002223077e-09 -8.70963332628315e-08 -1.20178272443501e-08 -6.80620263321263e-09 -4.1463277691325e-08 8.85730143565739e-08 -1.10067823255098e-08 -2.32818150992504e-08 5.26783622904094e-09 1.04650871605122e-08 8.66392655658672e-08 -1.9332195260619e-10 8.2565056229974e-09 -3.36181370995371e-09 8.13185631581004e-10 1.12256351930863e-09 -1.20264860719399e-08 -6.44792515165772e-09 1.22880787679733e-08 5.51050447960641e-10 2.92969903018291e-09 2.67832816635405e-09 -7.11588631840734e-10 2.6642766122802e-08 1.50623441945273e-08 3.26141489292569e-09 -3.91103818851723e-10 1.07410555530256e-08 -1.73999396476312e-08 -2.77578813854067e-09
"R2017" 5.82594299289874e-09 -3.27563036824492e-09 -2.52507149119626e-09 -2.58223991203812e-08 -5.26148896774251e-11 -5.78705006446273e-09 1.28138530211783e-08 -3.00719951100321e-09 -4.86007710862322e-08 -3.57620181044773e-09 -4.00264093880252e-09 2.9027264098825e-09 -1.73243573568355e-09 1.07320023944435e-09 2.23304279922332e-09 -1.04965950393733e-07 -5.50833546001439e-09 1.8847254590617e-09 -3.54185199730728e-10 -3.71042262641419e-09 2.37723016328538e-09 4.80851549755904e-08 9.86687926716597e-09 5.82287350141311e-08 3.01303435751161e-09 -4.0210270665567e-09 1.68283843895094e-08 1.23131710940264e-08 3.0981566186103e-09 -1.52744183327443e-08 2.16090555406494e-10 2.71618615583972e-09 -1.57333225361514e-09 -1.28451010492609e-09 -1.28580491414938e-08 2.34064131654561e-08 1.59383304666385e-08 3.6101027142092e-08 -1.99932388673486e-10 1.5360453286079e-09 -6.10784913609828e-09 -6.45037090367618e-10 4.46088457570089e-08 1.17219750184124e-09 3.73999608547956e-09 -1.2700381330834e-08 2.92902634748886e-09 -1.77697997212467e-09 -1.93321952606619e-10 1.57920783974764e-07 -4.82099107294159e-09 -4.09091889284841e-09 8.84066175352716e-09 5.61895106484575e-09 -7.8960874218175e-09 -4.64150358314991e-08 -5.17651079640115e-08 -1.08395091238499e-07 -3.77998444773329e-10 -1.04769219181711e-11 -5.27189611161732e-08 3.05077074787137e-08 1.30710972324805e-08 2.04451501134076e-08 1.30834381312347e-09 -1.90561865790619e-09 9.2807544169686e-09 -1.38227992519793e-08
"R2018" -3.85793946440555e-09 7.52615040246236e-09 2.08588494441837e-09 -3.19575068382982e-11 -3.67339818722317e-09 1.21124087870099e-08 -5.12944086261509e-10 -5.24160658422377e-10 -1.73760693483557e-09 -3.7725040608935e-09 1.61762272586296e-09 4.42882033349388e-09 6.05844619332342e-09 4.50409226360536e-10 -5.81288959742264e-09 -1.76740414032765e-09 -4.64442811337874e-09 -3.28169981494325e-09 -2.04373730907429e-09 -7.88459535311742e-10 -8.10179929837827e-10 -9.48069595918096e-09 -4.15003341702057e-09 -1.69687661702959e-08 7.85947468896416e-09 1.36607989770887e-08 -3.81168276024646e-08 2.02850237971555e-08 -4.69287217104004e-09 5.61023424986694e-10 7.97208961217388e-09 -1.05912555094336e-09 2.2034961658303e-09 4.04125592955548e-09 1.48218549844963e-08 -1.0779166341903e-08 -6.19569881196729e-08 -1.10708087851125e-08 -2.69954407640327e-09 -2.424812054536e-09 -2.28535084102222e-08 9.09131284178568e-09 2.33738679069261e-09 -2.63015753246383e-09 3.16629330725912e-08 -6.91411329532083e-09 -1.5448449381081e-08 -8.3022311419231e-09 8.25650562299648e-09 -4.82099107294516e-09 1.89556773217435e-07 1.46837189996779e-08 -1.20898277064535e-07 7.16586190608973e-09 -3.36802345931094e-08 2.20512366761289e-08 2.84152471423316e-08 1.46513612660655e-08 -7.3518906954303e-09 -5.51344921716856e-09 3.88620238775563e-08 1.47643907145512e-09 1.92316248225598e-08 3.88697803362683e-09 -4.87069086034927e-09 -9.55473312788233e-09 -1.33521741151548e-09 -5.94525197317656e-08
"R2019" 2.46979084865767e-10 2.60595429765837e-09 2.99658652605407e-09 3.9024978702578e-10 4.79177916572983e-10 1.41811819535312e-09 -6.67358890986673e-09 -1.87950937268183e-09 1.39520419086883e-09 -2.27658949777013e-10 -3.22734802738194e-09 -1.23139648166968e-09 -1.67181558329614e-09 3.72918488649721e-09 1.06886523183904e-09 3.26381192118279e-10 -2.49047762364031e-09 -1.87924398187307e-09 1.40380135178409e-09 5.25690715231352e-10 4.88387907498082e-09 1.63525162453081e-09 -8.24310646693999e-09 -2.03314995101822e-09 -8.89883144383802e-09 1.51463701665129e-09 2.69360176140689e-09 2.46074168731378e-09 -8.80009318720631e-09 3.30702603228403e-09 6.223714772352e-09 2.02082753381735e-09 -5.41502221001157e-10 3.34401327230625e-09 9.01087214676641e-09 -4.06259737480843e-09 -3.72859685423753e-09 -2.49832062430342e-09 2.55773461480893e-09 1.67598559127758e-09 1.15362666725135e-08 -3.3501185572731e-09 -1.17182951318041e-09 -1.00047012492074e-08 -2.37044407921022e-08 2.99393501885131e-09 9.39868034020581e-09 6.69995127298265e-09 -3.36181370995345e-09 -4.09091889284801e-09 1.46837189996733e-08 5.05728418433646e-08 -1.45181172265811e-08 2.02336501607566e-09 3.88763035623003e-09 -3.07082379259479e-09 2.71720740139921e-09 2.61651301004897e-09 6.91022282177002e-09 -1.02938465576122e-08 5.76506761447118e-09 -2.01628406422847e-09 -2.7243903733611e-08 -1.90757454272305e-08 -1.43622327721321e-08 5.57010258713692e-09 -4.00346621691061e-09 1.62214762981407e-08
"R2020" 5.09264951986956e-09 -3.32152044020911e-09 -1.44769368637176e-11 -1.50994890774216e-09 4.28148785528146e-09 -1.3969427062928e-08 2.66475352807519e-09 8.31909272931516e-09 1.39683935944523e-09 9.33581284559649e-10 3.95076440497455e-09 9.603853572174e-10 -6.51720506231909e-09 -1.11369063256396e-08 4.88252241715817e-09 -4.02044395190050e-09 2.25406972535744e-09 7.629615666162e-10 -8.04553078707792e-10 -1.99919816863252e-09 -1.60922365373541e-09 7.61319667685368e-10 3.43792566777474e-09 6.58176944387069e-09 -7.95310196314835e-09 -6.53318638633855e-09 1.44609328955361e-08 -3.91550814978684e-09 8.13276392576424e-09 -2.79339435515278e-09 -1.07084706803552e-08 -1.62456141382831e-09 -2.92297259830241e-09 -4.66888007087363e-09 -2.28340358176828e-08 5.90732833109675e-09 4.10049927767384e-08 7.26671100066653e-09 7.78664940636552e-09 1.32086227755094e-09 5.78850600145001e-09 -1.53325122971548e-08 1.04363725694334e-09 2.33747986360909e-08 -1.39195477916964e-08 -4.60999458135263e-09 1.21500802332203e-08 1.73616410880206e-08 8.13185631580875e-10 8.84066175352276e-09 -1.20898277064512e-07 -1.45181172265825e-08 1.57936602867721e-07 -5.68245948031023e-09 2.40130503977518e-08 -3.76309825593118e-09 -2.45498483264621e-08 -4.61587577670114e-09 6.29124219093143e-09 -3.04647252561635e-08 -2.13471039087429e-08 -1.0792824098978e-08 -2.8223592207511e-08 5.35270733383399e-09 6.00753642721017e-09 8.33738144876749e-09 4.20691892800855e-08 -3.35443851450652e-08
"R2021" -2.33290054035862e-09 -1.91204745743818e-09 1.81635472641373e-09 5.23015812415669e-09 2.03387395030634e-09 1.54808528733931e-08 -4.02121255014642e-09 -1.0653775628691e-08 -6.40181579270989e-11 2.21326375813653e-08 -8.43422438302427e-10 -2.6871857242314e-08 6.17641531328724e-09 2.77979156949557e-09 -4.06700960643414e-10 1.26656474031565e-08 -1.20355085333897e-10 -3.15568789417426e-11 2.80667576042409e-09 9.31939976443351e-09 -1.37876907409135e-08 -3.48972840307534e-09 3.65910204445199e-10 -4.29358370922066e-08 3.7494750071235e-09 5.42187380907375e-10 -9.48558127327842e-09 3.99667348626485e-08 -3.33471482336558e-09 -2.55331547249378e-09 -1.64855244334678e-09 -2.16563769814899e-09 7.92157394506673e-09 1.00512102934843e-10 3.0352430950613e-09 5.60284671653613e-10 -2.62991520289114e-09 -5.29136570565779e-08 -6.1072910142577e-09 3.2757209709962e-08 2.20862137470873e-08 -5.54446426643789e-09 -8.53606862878729e-09 -6.61345151911628e-08 1.84521411521559e-10 -4.13731748457892e-08 -1.45978193561777e-09 -4.45152015208253e-09 1.12256351930845e-09 5.61895106485272e-09 7.16586190609065e-09 2.02336501607489e-09 -5.68245948031215e-09 1.05490785422653e-07 -7.63733241843343e-09 3.86136461038887e-09 4.1903622140177e-09 1.55854121261829e-09 -2.93313479985794e-09 4.23788788276588e-09 3.33644719967403e-09 2.60155045497073e-09 4.76316271906211e-09 3.98827191588687e-09 -1.06525186024868e-10 -1.24501890131545e-09 -7.73538232934908e-09 1.11143649908229e-09
"R2022" -1.84434903524788e-09 -4.56766456115645e-09 1.7911846886746e-09 -1.55421573715657e-08 1.45326453324251e-09 -1.14499650103458e-09 4.20984747433763e-09 -4.09019264481219e-09 7.72637466422374e-09 -2.25085657230471e-08 3.42299062059592e-09 5.06827671338813e-09 -1.41388784867639e-09 2.71876899847663e-09 1.58941080292705e-09 -2.98878823049804e-08 6.6034278832253e-09 -1.27557873957395e-09 1.80221346634401e-09 2.62219022716448e-09 1.26415523046509e-08 -1.43727925927548e-08 -8.0869746932739e-09 -3.52915100239741e-09 -3.99748029481518e-09 -1.02021029651468e-08 2.43415553651254e-08 5.72620926131197e-08 -1.98906132153623e-09 -1.54356211140636e-08 -3.21919297697118e-09 -6.34415397347033e-10 1.88316408570036e-09 9.20283173057816e-10 -8.17275516774559e-09 1.78835224918885e-09 3.51023733245248e-08 5.93343745041005e-09 3.77227220546013e-09 2.46138199556227e-09 7.76287283935054e-08 1.63653392790279e-09 2.34128245288285e-08 2.9480982950318e-08 -6.96257649426813e-10 -9.8255896771539e-09 9.62760114089346e-10 -5.72733748367429e-09 -1.20264860719381e-08 -7.89608742182211e-09 -3.36802345931182e-08 3.88763035622666e-09 2.40130503977563e-08 -7.63733241843233e-09 3.41118796257249e-07 -1.44340988018974e-08 -1.32747315945651e-07 6.60451046152134e-09 8.10067545326777e-10 -1.88249628039643e-08 2.94274005401041e-09 -1.3667178772972e-07 -5.53729500192694e-09 -1.49179219914016e-07 -1.90384832811126e-09 8.87976957085846e-10 2.29081490391848e-08 -7.02060834787204e-10
"R2023" -2.10033138677922e-09 1.41087848120565e-08 -5.3128100576312e-09 -1.76219164036214e-08 -8.2498371277699e-11 8.10370219019363e-09 7.40861799350246e-09 -4.83369649991033e-09 2.80923487969303e-08 -8.79766234221918e-09 -2.35887000314955e-09 5.25809486073212e-09 -2.64174005866263e-09 -6.05727130608406e-09 -3.46638397204955e-09 4.62721243222876e-08 -1.04087989224263e-08 -9.24308286379074e-10 8.78884912995023e-09 3.75566341053962e-09 -2.90591467894902e-08 -1.85396083628182e-07 4.40371028060471e-08 -5.98101012616033e-08 2.40153452266721e-08 1.51906690179054e-08 -8.62308204355389e-08 1.10720896159786e-07 1.85953061548464e-08 -1.59780303656935e-08 4.77715888295672e-09 2.31298668325611e-09 1.41178089889049e-08 -2.03216445847174e-08 -7.73157900495714e-09 -4.74773714571011e-08 2.47533131016649e-09 -1.90698615418385e-08 1.07993017529833e-09 5.49949171503197e-09 -8.60240035014101e-09 -1.35958034167365e-09 -4.78409945637137e-08 -3.44080632585389e-09 1.00325501088558e-08 1.42402043573557e-08 -1.34250807505163e-08 1.37150990021382e-09 -6.44792515165809e-09 -4.64150358315011e-08 2.20512366761327e-08 -3.07082379259452e-09 -3.76309825593218e-09 3.8613646103875e-09 -1.44340988018975e-08 2.25230828746797e-07 -5.49961468951125e-08 6.14905446338803e-08 -5.61245889717258e-10 3.987186723711e-09 1.41784184421375e-08 8.27781030087417e-10 7.04082573084935e-09 1.42817832281883e-08 4.36683932219297e-09 -1.68478729077367e-09 9.93499730643298e-09 -1.94952225185266e-08
"R2024" -1.84690072874661e-09 -7.25257174145575e-09 2.29274667772045e-09 1.22807208367936e-08 4.38608120959135e-09 -7.38430195754634e-09 -1.23952827476872e-08 9.20082885119023e-09 6.79781272998009e-09 1.34929112574312e-08 4.21172677583253e-09 -4.48149566147361e-09 9.0267812392516e-10 -1.9524433507048e-09 2.43668026968237e-10 3.58358949876026e-08 3.34080144561057e-09 -1.3586910206028e-09 -2.46555648026923e-09 -3.60228870754743e-09 -6.1652548146155e-10 4.07059861818577e-08 -9.3242106524256e-09 1.54537587366491e-08 -2.14891473303693e-09 -2.97647678908959e-09 1.28948327300287e-08 -4.13559865001714e-08 -5.12621365970169e-09 1.04550479215598e-08 -2.72931380634149e-09 -5.36253277945089e-09 -1.51312410829977e-09 6.02772909654077e-09 3.35885028267446e-08 1.86481954405905e-08 -5.02287114967228e-08 4.20591864618635e-09 -1.79113245370374e-09 -6.72961071461229e-09 8.41643960661549e-09 -2.37690176079636e-09 -5.48422196889454e-09 -2.22865066149528e-08 -3.74319205514449e-09 1.27041533743954e-09 2.17735122234312e-09 9.01514263243268e-09 1.2288078767974e-08 -5.17651079640137e-08 2.84152471423329e-08 2.71720740139885e-09 -2.45498483264724e-08 4.19036221401722e-09 -1.32747315945667e-07 -5.49961468951195e-08 2.02797493201395e-07 -2.5169626155251e-08 -3.33895804706879e-09 2.24858186063665e-08 -5.87928783639534e-09 4.4608178646005e-08 -4.41152380405167e-09 -2.50089532386441e-08 -2.8198976026422e-09 2.5396551498158e-09 -3.39289263643912e-08 6.30655564071758e-09
"R2025" -4.91661359637433e-09 1.30950027090332e-08 5.63010642991647e-09 5.21023766230531e-08 -2.56897734950968e-09 1.73538642533467e-08 -9.85487130858779e-09 -8.17800990281711e-09 3.38747535676384e-08 -9.68259292790156e-10 -2.74566206404536e-09 1.418654970622e-08 7.9796414892842e-09 -3.58185203895618e-09 -2.8665271878583e-09 6.39767184098197e-08 5.17566194958857e-10 3.82508321591976e-10 -4.89599004430096e-09 9.10491945801959e-09 -7.61872999436754e-09 -3.26845967334667e-08 -1.38494027199638e-09 -2.2577560223878e-07 5.63018075495032e-09 9.64938569662007e-09 -3.71004212326128e-08 4.44286188152418e-08 3.80271149252169e-09 1.48507676212701e-08 -1.83249737674204e-09 8.93286284206566e-10 1.0303394866596e-09 2.74865451476657e-09 -2.0340409472066e-09 -2.94508233333728e-08 -4.73871961499792e-09 -1.247855643381e-07 -3.32345084576372e-09 6.7643944940717e-09 -3.16604146800925e-08 -3.13180044976268e-09 -6.36492198563714e-08 1.20737306198366e-08 2.00722789199302e-09 9.2311689554526e-09 -2.63590242477907e-09 9.18747999777438e-09 5.51050447959444e-10 -1.0839509123849e-07 1.46513612660646e-08 2.61651301005065e-09 -4.61587577670776e-09 1.55854121260658e-09 6.60451046152249e-09 6.1490544633883e-08 -2.51696261552531e-08 3.48851182774044e-07 -5.99339032242032e-09 -1.00868598269155e-08 4.82629271370155e-08 -7.5183679743008e-08 -5.60900941403213e-09 3.49212595467848e-08 3.64594664733629e-09 -1.40941856857325e-09 -7.95791820050724e-09 3.60393959370344e-09
"R2026" 1.69146835551864e-09 -3.63606182286225e-09 -1.28311396262456e-09 1.3514669420451e-09 6.00903070863782e-09 -1.518529899357e-09 -2.21538178675211e-09 -4.43962379683047e-09 -3.79820581202301e-09 2.95809432248948e-09 4.67612473781289e-09 -2.20532879040715e-09 -2.89783145669293e-08 4.84310295789038e-09 1.57138898511327e-10 -2.85632909906746e-09 -1.46253017888533e-09 -1.28876008965535e-09 7.15529179524623e-09 -2.30483160069861e-10 -1.80244700257252e-10 -3.83022598252428e-10 -4.73452533180371e-09 9.4698593699812e-09 -3.45720986831055e-08 7.23749184996757e-09 2.40448639060955e-08 -7.56680937442723e-10 -3.33901251585461e-09 1.14085100149218e-10 9.9460802836621e-09 -2.35115606074784e-09 -4.70474169602934e-09 5.28610446023894e-09 -3.16290443689478e-09 -5.02399939304795e-09 8.75996500735412e-09 -9.01883076366474e-10 2.59026995332519e-09 -1.43681772998598e-09 -5.83302546019251e-10 -1.03243311214411e-09 5.26257756814623e-09 6.37184636682302e-09 -2.14443159623029e-08 -1.33185931067944e-09 -2.12516012466927e-08 2.01461747711718e-09 2.92969903018276e-09 -3.77998444771512e-10 -7.35189069542794e-09 6.91022282177044e-09 6.29124219093214e-09 -2.93313479985829e-09 8.10067545326637e-10 -5.61245889717604e-10 -3.33895804706769e-09 -5.99339032241891e-09 6.09881052344421e-08 -9.89447737226652e-10 -1.33629197640303e-08 5.32245894870863e-10 5.28332964311542e-09 2.32416404650099e-09 1.78602748681212e-09 7.03134000916236e-09 1.02089251813621e-09 -4.56172389540638e-09
"R2027" -2.85482383115907e-09 -4.18913279932888e-09 -3.49431630281549e-09 4.00944280370612e-09 -1.25551196360952e-09 6.9294387103284e-09 5.37304869183965e-09 -2.05920949082253e-09 7.9616545612862e-10 2.10543053204139e-09 -1.54005661140838e-09 -4.1694091148513e-09 5.95149913905188e-09 -4.27858290913734e-11 -3.05090618154405e-09 1.07474156952067e-08 -2.39866209912117e-09 -2.34552333829668e-09 6.74353790442807e-09 7.56037789442431e-10 -1.49514344831828e-09 -3.19757913831635e-09 6.81376593354593e-09 2.97977267404756e-09 5.45567344078846e-09 -4.77459696827393e-10 -1.75407747241754e-08 -7.99739078038374e-09 7.68229625925301e-09 -2.14383130787158e-09 3.05800922101234e-09 -1.28334260170275e-09 3.10891996914137e-09 -6.92779909803317e-09 4.19970944933997e-09 6.61330796376117e-09 -2.59392477152e-08 1.54030189746924e-09 -2.34623494696935e-09 -5.85242554300565e-09 1.04233415478407e-08 2.87567746689767e-09 -3.95742427049781e-09 -1.13671325298013e-08 -9.10015488742958e-09 3.66431130474452e-09 -6.23973246738962e-09 -5.17619678732216e-09 2.67832816635065e-09 -1.04769219233952e-11 -5.51344921716933e-09 -1.02938465576148e-08 -3.04647252561646e-08 4.2378878827658e-09 -1.88249628039577e-08 3.98718672371319e-09 2.24858186063737e-08 -1.00868598269156e-08 -9.89447737226223e-10 8.53838093966537e-08 -3.24782254498326e-09 5.23548310816323e-09 9.15251808069269e-09 -3.48434516531818e-09 -5.3942337404397e-09 4.81002278460794e-09 -1.73980969670534e-08 2.68251395693866e-08
"R2028" -9.23669933850488e-09 3.36822683877321e-08 1.34915611192329e-08 5.46079110278841e-09 -1.86720959048894e-09 3.27476274624106e-09 1.4022485362721e-09 9.93489501398417e-09 6.83473045923272e-09 -4.18201777612859e-09 6.83886302015885e-09 2.18476009864771e-09 1.75567163819991e-08 -2.13103772170972e-08 -5.69238697846174e-10 1.76060281033993e-08 -6.23820193115124e-09 -1.78867401587499e-09 -1.17486949247604e-08 7.09149510509773e-10 -3.32423307174256e-08 3.27373144205876e-09 2.84611644121095e-08 -2.74834475752519e-08 9.7691733872885e-10 2.36522103483637e-08 -1.46683275958763e-07 6.78065335538930e-09 1.34704449417141e-08 5.87797749790204e-09 2.69033945559175e-09 -3.44224678696812e-09 1.75338212662854e-08 -1.13003723239666e-08 4.58931732276351e-09 -6.92168836433534e-08 -4.46215127252113e-08 -2.2988108328714e-08 -5.27116282830653e-10 -1.36998191873414e-09 -3.80520118543808e-09 6.64492454603288e-09 -8.74974032337968e-09 2.35794029052982e-09 3.86683876765731e-09 1.01128885874681e-09 -1.24574866964573e-08 -1.17752858019201e-08 -7.11588631838871e-10 -5.27189611161727e-08 3.88620238775516e-08 5.76506761447269e-09 -2.1347103908739e-08 3.33644719967607e-09 2.94274005400325e-09 1.41784184421324e-08 -5.87928783640058e-09 4.82629271370215e-08 -1.3362919764027e-08 -3.2478225449844e-09 2.19545728366291e-07 -1.71964891879997e-08 -1.70916171405917e-08 1.97964634134505e-09 -6.82922669226284e-09 -1.5516141999609e-11 6.20497947461367e-09 6.57520412664277e-09
"R2029" 7.02873938526175e-09 -5.50745401996032e-09 -9.77439208491627e-09 -6.97919743636093e-09 -9.40475529481221e-10 3.8188883919686e-10 -1.90739580091928e-08 -2.86813315241542e-09 5.48328207311613e-11 1.80600752437338e-08 -3.85520805268527e-09 -4.51507101065246e-09 -4.15919322463999e-10 -2.53983415666303e-09 -6.2368698773305e-10 -1.23470702925844e-08 1.83088559686006e-09 4.39392772724378e-09 -3.55335615735759e-09 -5.10868270237706e-09 -1.8132250189589e-08 -1.62447494220892e-08 1.15818564226211e-08 4.44479583329536e-08 -4.31229754842929e-09 -3.87855648398526e-09 2.82112116236541e-08 -3.09998434042537e-08 -1.62950227454849e-08 2.32039232204747e-08 2.11193559753804e-09 4.1121819893504e-09 1.05057617209911e-09 5.55159503277253e-09 2.33179403057336e-08 6.40145585098448e-09 -6.16794753567667e-09 -1.31978749652485e-09 -3.67820538021528e-09 -3.70708086155076e-08 -1.42221859808094e-07 1.27848680209484e-09 -5.30209032126142e-08 4.78263719242253e-09 -4.10790197250191e-09 2.03359202938165e-08 5.00455302906131e-09 3.25349030627384e-09 2.6642766122804e-08 3.0507707478724e-08 1.47643907146139e-09 -2.0162840642237e-09 -1.07928240989732e-08 2.601550454973e-09 -1.3667178772974e-07 8.27781030094456e-10 4.46081786459959e-08 -7.51836797430211e-08 5.32245894869196e-10 5.23548310815515e-09 -1.71964891880089e-08 2.96679570105351e-07 9.06225294594133e-09 5.0764648159763e-08 1.77686546329507e-09 2.46359920446446e-09 -1.04286254628111e-08 1.3280489133648e-08
"R2030" 4.92509278890088e-09 -2.25965894259606e-09 -5.53725230737599e-10 -3.86814555482799e-09 -2.61970316377311e-10 -1.07037294686063e-08 2.08866243150848e-09 -4.64113074261876e-12 -1.39846538459075e-08 8.99602148147311e-09 1.88113765773454e-09 -1.78428821712901e-09 6.54250336872486e-09 -8.89795669623742e-09 7.58228641782776e-09 -6.99911796889938e-09 4.14222169858213e-09 8.93359252846817e-10 -4.89030009927092e-10 5.51873807459893e-10 1.37318895563703e-08 -2.48296712614661e-09 -5.65111823817108e-09 -5.42637882019544e-10 5.66419884629826e-10 -1.637697013805e-09 7.97467579107457e-09 2.36226943761095e-10 1.34151151229497e-08 -4.89319413805917e-09 -6.76928599214699e-09 3.02306447933978e-09 -7.3228930113337e-09 -1.18369566867064e-08 -5.25843033321294e-08 6.15148888377827e-09 2.79287921381062e-09 2.92645767374309e-09 -1.114353089362e-08 -4.53263241423723e-09 -3.06206294839224e-08 2.50274921207241e-08 1.96259144812119e-08 2.23081278263993e-08 4.06241017076676e-08 -1.10950436874011e-08 -1.83793160387734e-08 -6.07766038339211e-08 1.50623441945276e-08 1.30710972324779e-08 1.92316248225629e-08 -2.72439037336095e-08 -2.822359220751e-08 4.76316271906333e-09 -5.53729500192988e-09 7.04082573084762e-09 -4.41152380405332e-09 -5.60900941404069e-09 5.28332964311322e-09 9.15251808069041e-09 -1.70916171405926e-08 9.06225294594326e-09 2.15105189118954e-07 6.69436882782907e-09 1.23229153130332e-08 -5.10794644567775e-08 -1.34556105977044e-08 -5.29574512045162e-08
"R2031" 4.96808834148312e-09 3.33951501613167e-09 -2.74150732897352e-10 3.17512139874255e-09 -8.44448086768702e-09 1.35457771668088e-08 -2.55481618568718e-09 -2.18850015810649e-09 3.02545299792567e-09 6.24132635136591e-09 -8.64120011106066e-09 -1.17459112834103e-09 7.29853523176073e-09 -2.71002396674952e-09 -5.07604807600938e-09 7.0313938401939e-09 -4.71902216965034e-09 2.8102779203294e-09 6.65404856801602e-10 1.87090181833474e-10 -4.33126580892103e-10 5.04973222206898e-09 -1.01014261154847e-09 -1.25474628928109e-08 -2.02780575561712e-09 1.10333971586023e-08 -1.02859447239503e-08 -1.90465551546612e-08 5.08124449696009e-09 6.05240361583332e-09 1.73910543288722e-09 4.91201808385383e-09 -3.76920036617566e-09 -4.14756364274891e-09 -5.28639658328382e-08 -2.83200241894975e-09 -6.60540741435318e-10 -8.23590676286499e-09 -5.66095628606716e-09 1.59790515576755e-08 -1.1787838623196e-07 8.29075561182644e-10 -2.1225283730982e-08 2.27921719387993e-09 4.11405137339812e-09 1.540482797961e-09 -1.38131584394756e-09 5.24629947140739e-09 3.26141489292582e-09 2.04451501134108e-08 3.88697803363582e-09 -1.90757454272254e-08 5.3527073338364e-09 3.98827191588579e-09 -1.49179219914046e-07 1.42817832281883e-08 -2.50089532386402e-08 3.49212595467876e-08 2.32416404650038e-09 -3.4843451653139e-09 1.97964634133467e-09 5.07646481597624e-08 6.69436882782009e-09 2.47130564137966e-07 5.93414462991818e-09 -1.58573014265938e-09 4.92715725520126e-09 -1.35340779074153e-08
"R2032" -3.68416700960992e-09 -2.98431675676539e-09 3.69310437793672e-09 -3.63348166310472e-09 9.4287974923002e-10 2.2848170134085e-09 -2.63362506217057e-09 -3.49806309141367e-09 9.09671765200172e-10 -7.31562116053644e-09 2.46875476252727e-09 2.89947164813205e-09 4.74349733044488e-09 8.12279704760992e-09 -2.03152434168728e-10 2.57009199761222e-10 3.67169090872383e-09 1.03328636654476e-09 2.99043906088238e-09 4.99487796264785e-10 1.69509289504165e-09 -3.35738521596557e-09 -2.27051221031663e-09 -3.08762308660672e-09 2.39350317312486e-09 -2.41228023510128e-09 -5.70192610077412e-10 9.33465865226556e-09 -1.33967359317553e-09 -2.72598171995719e-09 -3.7860459728862e-08 -2.4490731507773e-09 3.31588224732962e-09 -7.36287445534761e-09 -3.90069606868573e-09 1.08175438412711e-09 4.23127460644387e-09 -1.0077084890964e-09 -9.25287960206631e-10 1.75795841312545e-09 -6.98609616854524e-09 7.16992928102502e-10 1.11374156176046e-10 3.69618994620312e-09 6.81091568110571e-09 -2.13909699901407e-09 -8.70714858537157e-09 -3.83709428359613e-10 -3.9110381885179e-10 1.30834381312126e-09 -4.87069086034861e-09 -1.43622327721328e-08 6.00753642721088e-09 -1.06525186023605e-10 -1.90384832811506e-09 4.36683932219154e-09 -2.81989760263696e-09 3.64594664734142e-09 1.78602748681125e-09 -5.39423374044103e-09 -6.8292266922663e-09 1.77686546329519e-09 1.23229153130322e-08 5.93414462992048e-09 5.68699087101537e-08 -3.10317124697793e-09 3.61247880268491e-10 -6.16334340652486e-09
"R2033" 2.3938974916145e-09 -7.77329684246487e-11 -2.11174496819927e-09 -2.88132690189148e-10 -1.16841210990467e-10 1.02850969764058e-08 -3.76150234942034e-10 -5.39853960770878e-09 7.18955010721763e-09 -6.2697629837538e-09 -3.70648880944672e-09 5.94079024037486e-10 -4.99178388498532e-09 1.33668458770044e-09 -8.33665855446871e-09 2.35824767309509e-09 -2.11741214712505e-09 1.7498490005931e-09 1.65775532042717e-09 2.08871874628458e-10 -6.66847972298425e-09 4.83194000861071e-11 2.90654444980435e-09 1.56449993831578e-09 -7.90764885275539e-09 2.43584698046039e-09 -7.87093317053539e-10 2.14798335207291e-09 -5.44840453585711e-09 -9.75593546559372e-10 2.65812215549815e-09 1.88837189828646e-09 3.11647277444853e-09 4.97235927352985e-09 1.03679527909692e-08 6.60760877867168e-10 -1.97866586497653e-09 -1.01365010672498e-09 -3.46691249181668e-09 -1.26986231900796e-08 6.01664941585549e-09 -5.49627624825106e-09 -1.53007076581992e-08 2.67842023268127e-09 -4.73536208849156e-08 3.13928569130276e-09 1.63810486631884e-08 1.91894086013707e-08 1.07410555530256e-08 -1.90561865790826e-09 -9.55473312788209e-09 5.57010258713754e-09 8.33738144876799e-09 -1.24501890131622e-09 8.87976957086048e-10 -1.68478729077314e-09 2.53965514981703e-09 -1.40941856857406e-09 7.03134000916225e-09 4.81002278461028e-09 -1.5516141997857e-11 2.46359920446328e-09 -5.1079464456773e-08 -1.58573014265757e-09 -3.10317124697761e-09 3.87058864123416e-08 -2.17465686975979e-09 2.30854829740061e-08
"R2034" -5.47309000010828e-09 -1.84780172333833e-09 1.24742360424209e-09 -8.05064778805765e-11 -1.52055143460931e-09 6.15360073563927e-09 8.17486681203714e-09 2.79181234846579e-09 -7.40681656798994e-09 -2.199863168227e-09 4.11823987707128e-09 3.37954873083565e-09 2.75767782130104e-10 -1.92349356912028e-09 -1.21624939924911e-09 -8.84765673410586e-09 -6.61643016668787e-10 -2.55725330245503e-09 2.5940693453542e-09 -3.70967344359243e-09 -2.54964547496934e-09 -6.08048280330429e-09 2.49582836954382e-09 4.23971063418993e-09 4.01107050094633e-09 1.08869591834366e-09 -8.1047188799048e-09 3.36213031051831e-09 6.24801679191482e-09 -2.63651365301316e-09 -5.57718132736979e-10 -3.1870507432995e-09 3.32817122142541e-09 -4.79182563277482e-09 -5.5025686230466e-08 5.56463215020802e-10 -1.8170050571151e-10 -8.02219317982383e-10 9.06838797094033e-09 1.19769864166254e-08 -9.35537394168244e-09 4.9050305861002e-09 1.7620329900254e-08 4.21613074785378e-08 2.53537828398274e-08 -5.21115251915134e-09 -1.35348340572436e-08 -1.5818153187836e-08 -1.73999396476324e-08 9.28075441697177e-09 -1.33521741151357e-09 -4.00346621690916e-09 4.20691892800846e-08 -7.7353823293486e-09 2.29081490391943e-08 9.93499730643148e-09 -3.39289263643993e-08 -7.95791820050793e-09 1.02089251813628e-09 -1.73980969670552e-08 6.20497947461245e-09 -1.04286254628091e-08 -1.34556105977035e-08 4.92715725520078e-09 3.61247880270763e-10 -2.17465686976114e-09 9.06267861585014e-08 -7.92718824128472e-08
"R2035" 1.53828332396763e-09 5.94577703599351e-09 -5.23977662418432e-11 4.34512975710397e-10 1.90203263319982e-09 -4.19969048292803e-09 -8.26684660994849e-09 -1.02138940191218e-08 1.06747028542932e-08 6.46039911468404e-10 -8.09576265152299e-09 -4.91945296452809e-09 -4.67550213058718e-09 1.5206777312176e-08 1.82600386496141e-09 6.27433297531753e-09 5.2356939848338e-10 4.37880577144435e-09 -2.41168114714974e-09 4.3704436597925e-09 -1.40950863915524e-09 1.21038032432468e-08 -2.8520719232799e-10 1.68746590256686e-09 -6.28051970411673e-09 -4.48141368252144e-09 1.16336643870379e-08 -9.78089786523574e-09 -1.55390356973988e-08 5.18996705936228e-09 2.81748617463469e-09 4.30115465900815e-09 1.19320632051382e-09 1.21286197598724e-08 4.90684496289601e-08 -9.66581281804793e-09 1.15653955038257e-08 1.82386926973094e-09 -8.00890652629116e-09 -6.3643984974944e-09 2.98659117443155e-08 3.45096915038002e-09 -2.52176088827629e-08 -4.19063088578927e-08 -6.27998911725436e-08 1.73717846730758e-08 3.23794487601603e-08 4.23388953295906e-09 -2.77578813854026e-09 -1.38227992519749e-08 -5.94525197317706e-08 1.62214762981434e-08 -3.35443851450645e-08 1.11143649908352e-09 -7.02060834784929e-10 -1.94952225185246e-08 6.30655564070994e-09 3.60393959370232e-09 -4.56172389540643e-09 2.68251395693893e-08 6.57520412664087e-09 1.32804891336473e-08 -5.295745120451e-08 -1.35340779074167e-08 -6.1633434065251e-09 2.30854829740053e-08 -7.9271882412846e-08 1.58626036367397e-07
