# Supplementary material for: NODDI and Tensor-Based Microstructural Indices as Predictors of Functional Connectivity
Source: PLoS One. 2016 Apr 14;11(4):e0153404. doi: 10.1371/journal.pone.0153404 (PMC4831788; doi:10.1371/journal.pone.0153404)
Supplement: S1 Data — a) Functional connectivity matrices, both fMRI and EEG connectomes across all subjects, in the form of precision matrices and b) structural brain connectivity matrices across all subjects and microstructural indices. Columns and rows are named according to the corresponding brain region that represent. (ZIP) [file pone.0153404.s001.zip › DATA/EEG/42/precShr_EEG_wholeTS30_70.txt]

"C1001" "C1002" "C1003" "C1005" "C1006" "C1007" "C1008" "C1009" "C1010" "C1011" "C1012" "C1013" "C1014" "C1015" "C1016" "C1017" "C1018" "C1019" "C1020" "C1021" "C1022" "C1023" "C1024" "C1025" "C1026" "C1027" "C1028" "C1029" "C1030" "C1031" "C1032" "C1033" "C1034" "C1035" "C2001" "C2002" "C2003" "C2005" "C2006" "C2007" "C2008" "C2009" "C2010" "C2011" "C2012" "C2013" "C2014" "C2015" "C2016" "C2017" "C2018" "C2019" "C2020" "C2021" "C2022" "C2023" "C2024" "C2025" "C2026" "C2027" "C2028" "C2029" "C2030" "C2031" "C2032" "C2033" "C2034" "C2035"
"R1001" 7.58946161266825e-07 -2.07177335065526e-08 1.68958761340355e-08 -4.60406392152256e-09 1.07084983870106e-07 -4.91431441997782e-07 -6.29392751613627e-08 7.09752047042639e-08 -7.35575234576053e-09 5.56544837464752e-08 -9.47948425772688e-09 3.84794551702764e-09 -1.0425043088588e-08 -2.96185567080648e-07 3.40187676172139e-08 -1.14634425601705e-08 -4.9447761655884e-08 1.29155674798168e-08 4.49518601856295e-09 -2.10872351871047e-08 3.84241158966787e-07 2.40440793378149e-08 -1.62574004043477e-08 6.86540955445498e-08 1.7614495527481e-09 1.48720934523553e-09 -3.35105660031599e-09 -8.5580364972572e-08 -7.53879067103941e-08 -3.77317562187801e-07 -4.13931432570533e-09 2.170107393766e-08 -2.82484078808263e-07 1.31746677382543e-07 -1.62733877003563e-08 1.74167385865907e-08 -1.01583016237126e-08 2.40799022474603e-08 9.96468549270378e-09 -2.87395535745047e-08 -1.42176530350473e-08 -7.66244704838068e-09 5.80646746496938e-09 3.14784661708725e-08 1.47454489127048e-09 -4.10020024740136e-09 7.08843545033778e-09 8.35972098176873e-09 5.591598322329e-08 -5.54352008702117e-09 1.42171074245652e-08 1.84690312252175e-09 3.59162868843433e-09 -6.48133753795144e-09 -1.48198277004617e-08 -1.99685897868375e-08 1.43550993210755e-08 -3.72287697192953e-08 -5.70499483688581e-09 -4.84009505607214e-09 1.26122608818804e-08 2.58856473599957e-08 6.95390014775405e-09 4.66575531421467e-09 2.29060919916292e-09 -1.55856359821495e-09 -5.16740923278294e-09 -1.73335771250556e-08
"R1002" -2.0717733506556e-08 2.58321108722149e-07 -7.60296507150639e-08 -1.25586554139063e-08 -1.51639521125737e-08 2.02297683442549e-08 3.10724611595527e-09 1.94066429095931e-08 -3.24695103970256e-09 2.9842976567903e-09 1.85987845874867e-08 7.41015898569063e-10 6.11475070219985e-08 -5.29635284521521e-08 -6.54363183661628e-09 -4.94445542611466e-08 -1.63377041455749e-08 9.86946679322866e-09 -3.74711074318455e-08 -4.11647124897988e-09 -5.14349718426629e-08 -1.90230641490618e-08 1.04122933448613e-07 1.7345988770487e-08 -8.99060955362054e-08 -1.96767698833457e-08 2.36342253404637e-08 1.91076929912175e-08 1.29671504683497e-07 -1.74867423749198e-08 -6.21438221477153e-09 9.63538071307677e-10 3.65938328105237e-08 -1.42250834837256e-07 7.76229701804157e-09 -1.87398792896341e-07 3.98015690630255e-08 -3.41524780482792e-09 -9.08246923178591e-09 -8.7313326800131e-09 8.03926996269604e-09 2.64911622272418e-09 -4.24921971909957e-09 -1.82204003477693e-09 -2.09129777632281e-08 5.00762186898579e-09 4.72425083693816e-08 -1.2613228679763e-08 3.08176604651562e-09 2.8777909028509e-08 -2.16843634141065e-08 -2.85536442741115e-09 1.16648871814555e-08 1.16727064264266e-08 6.1849624007259e-09 1.71687677895601e-08 -2.44591339654703e-08 -5.44466410858949e-09 -5.07197744772067e-08 4.22219405951645e-08 2.07681931812129e-08 -4.95018889387406e-09 -8.26640157398469e-09 -1.06398098817882e-08 -2.02565524464175e-08 7.75428520121609e-11 -1.80858874856268e-08 5.67366039985456e-08
"R1003" 1.68958761340305e-08 -7.60296507150689e-08 1.89282213219662e-07 -5.09250269430986e-09 2.1208248009303e-09 -1.69098316091299e-08 -2.05841655953763e-08 -9.21860848384727e-11 8.79242048082099e-09 5.11424962883212e-09 -6.53255599474597e-09 5.03204922948923e-09 -1.17321847427634e-08 -2.91242653900359e-08 7.95352292539997e-09 1.90040556659617e-08 -2.78375754118513e-08 -1.11555743601211e-08 2.65527578155405e-08 5.75396575878503e-10 1.45236556345388e-07 2.44486551867748e-08 -2.6104591854794e-07 -4.72747709644982e-08 5.38293221500708e-08 -4.58053882157703e-09 -5.19207909264375e-08 5.38674088140436e-08 2.03479710789067e-09 -2.98558412964206e-11 1.48908660894283e-09 6.17209386801713e-09 -3.31648652144162e-08 7.08332382486556e-08 3.42151580301916e-09 1.71602541072276e-08 2.89046929178251e-09 -6.35116845685812e-09 3.41991589238902e-10 9.14554418665599e-09 5.08486588681113e-09 3.12241304176252e-09 -9.68149399232841e-09 -1.2179320284959e-10 1.63832249617139e-08 1.6054487865766e-10 -2.66514475557955e-08 -3.27103055093499e-09 -9.64823908936773e-09 -1.07062921864041e-08 1.67102500805386e-09 3.28969998590917e-09 -1.14468534136634e-09 -1.05610456822492e-09 7.55381659515485e-09 2.32110857467469e-09 -9.05428597963949e-09 2.89446984016311e-08 7.74997430769628e-09 -2.26416951611293e-08 3.30063272882995e-08 -1.70425647877636e-08 -1.22176779270479e-08 2.32922963256008e-10 8.1025195252122e-09 -3.04602813426863e-09 5.92575253790254e-09 -2.05813780634e-09
"R1005" -4.60406392152776e-09 -1.2558655413906e-08 -5.09250269430028e-09 3.24588327659783e-07 -8.24579724764204e-09 -5.66655714603969e-08 7.06695021032197e-08 -2.33333005039583e-09 -1.07009526518945e-08 7.80144430283705e-08 1.49884323019201e-09 -8.94667919326635e-08 8.95771128548703e-09 -1.06893149307573e-08 5.70257378196977e-08 9.87164944078031e-08 2.72605557585983e-09 -3.55729436663094e-09 1.2962430832641e-08 -2.84625141003669e-09 7.56686097730714e-08 4.04349902788901e-08 -3.62041954263149e-08 -7.26189766117343e-08 -8.59641059839845e-09 -1.95327726927679e-09 1.40291188589135e-08 -2.70500866088262e-07 -2.62619845206679e-08 6.3284703325412e-08 -3.46648103002092e-09 1.60891668993407e-08 -2.63795490563429e-08 8.25247442694528e-10 1.56979712156021e-09 1.60985758563622e-08 -1.00548120642634e-08 -1.97581130993947e-07 -8.29248535661989e-09 -3.36211375022411e-08 -4.06826455340665e-08 -5.7019074771568e-09 2.61987071529441e-09 7.43693207439341e-08 -4.29938184103128e-09 -7.19029678961814e-10 8.08549301242529e-10 8.50837239154681e-09 2.25220908255556e-08 -6.6226113083439e-08 5.14293927174592e-09 -1.38198090062009e-09 1.22476977060356e-09 -1.38242955564054e-08 -3.09549454434866e-08 -3.02645437633955e-08 2.83617693743309e-08 1.04256794732061e-07 -5.54685792216669e-10 -6.15870672233404e-10 4.24579352783908e-09 3.37236518288843e-08 2.46046763132219e-09 3.1982505265432e-09 -9.73705113066674e-10 9.42933599168153e-09 4.62471441282985e-09 -8.60239722297204e-09
"R1006" 1.07084983870107e-07 -1.51639521125731e-08 2.12082480093041e-09 -8.24579724764494e-09 1.33815913667378e-07 -1.03512588731699e-07 -1.88860433033388e-08 -6.97542492856105e-08 -6.57407467306761e-09 1.60721906228199e-08 4.75492601476159e-08 3.22442789134198e-09 -8.04096937062471e-08 6.53932445517376e-08 -2.5541850665979e-08 6.98060064423566e-09 1.20055128086643e-08 1.51944101586836e-08 -2.25869748949973e-08 -8.83156224116434e-09 3.95623267174756e-08 1.89988346744598e-09 -1.28007945333248e-08 1.08362016731585e-08 3.34874251313526e-09 -2.35964491703526e-09 9.47012833274643e-09 9.12848982073417e-10 -5.64978717609682e-08 -5.90427258444565e-08 8.49184810628187e-09 -6.62377098993359e-08 -3.18709927877555e-09 2.34122424141079e-08 -1.1865248184799e-08 5.34968281784842e-09 -4.71497474213178e-09 1.61846972047168e-08 6.26647699043616e-09 -6.71520834740252e-08 3.34008678852964e-09 5.05345374011335e-09 -1.07911499367649e-08 -5.44366273518601e-09 2.33661582371459e-08 1.70282651801517e-08 -3.33971528695859e-09 -2.93880394233193e-10 5.92679110821494e-08 -6.03918923668479e-09 1.54898143574487e-08 3.50136663254847e-09 -1.95057420053684e-08 -3.70524522485777e-09 -8.24537460100166e-09 -2.91625814956515e-09 7.07980200866452e-09 -2.85038870757574e-09 2.25494194314153e-08 1.80377345496402e-09 -2.24547476896348e-09 1.12303091911885e-08 3.29498875830766e-08 3.02033567395644e-10 3.711496145418e-09 -1.64239989766323e-08 -1.45123660499198e-08 -7.26880993895529e-09
"R1007" -4.91431441997775e-07 2.02297683442575e-08 -1.6909831609126e-08 -5.66655714603958e-08 -1.03512588731698e-07 1.05422325052065e-06 7.38380656202828e-08 -3.05749012953462e-07 4.18271650042708e-08 -2.4415991497916e-07 -3.57737634082553e-08 1.0641340500015e-07 4.15434596418583e-08 9.45375327092994e-08 -2.83404629584775e-07 -6.00998016197875e-09 3.30877514038612e-08 6.40332952455722e-08 -1.77508990046586e-08 1.1416010394487e-08 -2.27824510460326e-07 -3.57825527586116e-08 2.87587953285179e-08 -1.10378352025565e-07 -1.51805885071142e-09 -2.143427298698e-08 5.02322197808415e-09 9.10781970831281e-08 7.90377075027599e-08 2.16954660466337e-07 6.72417601179075e-09 -5.09321557921951e-08 1.44366616963333e-07 -6.99441579879835e-08 3.73900175995209e-08 -2.03724049108477e-08 7.83889759610417e-09 1.28240953708556e-08 1.05612574871309e-08 4.5402199530449e-09 -3.95318540110265e-09 -2.179031543497e-08 -4.13984248748986e-08 5.62846834369847e-08 2.73486745180079e-08 -6.42773110567854e-08 -1.78356022316833e-08 4.97055555100664e-09 -5.33193135353227e-09 9.12037300035504e-10 -6.62344997332599e-09 2.01845078242549e-09 4.15394163910148e-10 -9.26215963548947e-09 8.11602055827247e-09 3.91424858491713e-08 -8.78053418562616e-09 4.96529836898921e-08 -5.58063181613861e-09 -8.71724754020748e-09 -3.18128427343657e-09 2.27095170720314e-09 6.62912323762284e-09 -8.69102755220206e-09 -1.08866887919127e-09 -2.36062074501018e-08 -5.40601503498682e-09 4.19922367704615e-10
"R1008" -6.29392751613583e-08 3.1072461159568e-09 -2.05841655953744e-08 7.0669502103216e-08 -1.88860433033388e-08 7.38380656202848e-08 3.55115908325444e-07 4.41779788150747e-08 -3.82028509158253e-08 -1.99799339862758e-07 1.84196708789869e-08 -1.00111886616348e-08 -7.96833061052718e-10 -8.05164717404015e-08 -1.77740164082842e-08 5.34078325728312e-08 -1.46772223043881e-08 -3.08844316894015e-09 1.74639237722191e-08 6.39431029831101e-08 2.1969055639932e-08 -6.81235200515699e-08 5.52694678118397e-08 6.97751351279723e-08 -1.0671578792883e-08 -5.47691788982043e-09 1.98862498677992e-08 -3.03983360869618e-07 2.15718259589066e-08 -3.13372437486117e-08 -2.63054475522384e-09 -9.7182288157381e-09 6.06990329163366e-08 -5.73732473843778e-08 1.34926083831647e-08 -4.5763559827065e-09 3.81219497385702e-09 1.28969694215159e-08 -9.08749076621115e-10 -3.97866327256527e-09 2.66677613431184e-08 -1.20400241211429e-08 2.0253189738884e-08 -3.23358441110421e-08 -8.89281938589071e-09 -1.25732865463823e-08 5.67938652518062e-09 1.00387877857534e-08 9.48669385689325e-09 -3.44890684222976e-08 -1.48171281139202e-08 -2.97935065332773e-09 8.06175981446426e-09 -1.65292031916357e-08 1.5165251327052e-08 3.85984110387471e-08 7.98636028285698e-09 1.12830219248401e-08 7.09029121819603e-10 3.56490394688508e-09 -1.03994876127927e-08 -3.30238583108808e-08 -1.01356624934265e-08 -1.88487352345579e-08 -2.307067918292e-09 8.66688909910469e-09 -6.21280534502884e-09 7.46063559441394e-09
"R1009" 7.09752047042724e-08 1.9406642909594e-08 -9.21860848371117e-11 -2.33333005040355e-09 -6.97542492856041e-08 -3.05749012953461e-07 4.41779788150952e-08 5.61409258346689e-07 1.21860119817531e-08 8.33812173453237e-08 1.31006382267321e-08 2.27377249032602e-08 7.07603128165667e-08 -4.44559568113178e-07 4.31417438426529e-08 -1.77974134339389e-08 -1.2341012449855e-08 -4.02464503232004e-08 -1.14918258591047e-09 -3.44420815355268e-08 1.29331502314912e-08 -7.6808034004034e-09 1.94725478979395e-08 -9.01145259558637e-09 -1.8850222569668e-08 2.68037050623945e-08 8.66572497359595e-09 -2.96977434363092e-08 1.51918935155558e-07 1.86175792315266e-08 -1.580754608737e-08 -2.74564030166324e-08 -4.91937281005422e-08 -6.96513074579749e-08 -8.45564583748846e-09 -6.13521917843209e-09 7.55159762940465e-09 2.17328845795418e-08 1.5637818427612e-08 1.94584441704963e-08 4.04215552772233e-09 3.17596841793345e-08 3.5643967928881e-08 -9.39401745594348e-09 -2.08525427762274e-08 1.20956034984418e-09 -1.10389632853431e-08 -2.702003623435e-08 -1.83152691438993e-08 1.34986215446609e-08 -1.32994300290235e-08 -3.70615112044187e-09 1.48736369790296e-08 -7.79894601374349e-09 1.11849363834724e-08 7.74858591649635e-10 -7.17253613488403e-09 -1.07830848013923e-08 -6.1930768593297e-09 1.76154163882261e-08 -1.54843159979538e-08 -3.12153488254639e-08 -1.71839053428665e-08 2.8786072999187e-10 4.48511591666376e-10 2.2991455163906e-09 1.26714669934653e-08 8.91585962594364e-10
"R1010" -7.35575234575809e-09 -3.24695103970234e-09 8.79242048082441e-09 -1.07009526518959e-08 -6.57407467306973e-09 4.18271650042708e-08 -3.8202850915821e-08 1.21860119817474e-08 1.85639405436679e-07 3.43396357399662e-08 -7.46379088858379e-09 -2.31213469610825e-08 -1.04015564943471e-08 5.83818888482837e-09 -2.22793054746444e-08 -4.23262407271567e-08 7.89980879685206e-11 2.37223609031651e-09 -8.78561208871549e-09 2.37269004862357e-09 -6.51474721287777e-08 9.22892776680078e-09 1.33514107116092e-08 -2.8947055691899e-07 1.02219386478484e-08 -8.58162923164439e-09 -2.35322418852691e-08 2.27425331242265e-07 -4.48048097126377e-08 5.71401841171106e-10 4.49514422978764e-09 -1.35300209636481e-08 1.61284101581036e-08 3.7620326421236e-08 1.35004434029683e-08 3.91193288313167e-09 1.88957771323678e-09 -2.40887467182071e-08 6.88831972003244e-10 -4.82032147386897e-08 -3.10818335004794e-08 6.57085550168981e-09 -7.61339920188642e-08 4.6538720476278e-08 -1.29183472818275e-08 3.6519012153213e-08 1.61122609253064e-08 6.82680750373852e-09 2.17692054667745e-08 1.48312812739706e-08 -1.09106536124284e-08 -3.47730304656024e-09 1.31804590128077e-08 -6.14491685509295e-10 -1.36368102608169e-08 -1.2062412093212e-08 7.01351984206322e-10 3.5699258496245e-08 -5.65696599790889e-09 -1.40810413956572e-08 1.04103639223106e-08 6.9055371261646e-08 -3.18665988573574e-08 1.78251295366881e-08 -3.42882679427935e-09 1.59836836940027e-08 -4.18764752070351e-09 1.3600743934733e-08
"R1011" 5.56544837464731e-08 2.98429765678617e-09 5.11424962883373e-09 7.80144430283529e-08 1.60721906228202e-08 -2.44159914979176e-07 -1.99799339862781e-07 8.33812173453414e-08 3.43396357399726e-08 6.19210857927171e-07 4.6458413914853e-09 -1.66301401678131e-07 2.08176913639556e-10 -1.04447566640479e-07 1.00198713142821e-07 -1.59428126811883e-08 9.00618841177821e-09 -4.28663723428324e-09 6.54496991108514e-10 -1.76873674976581e-07 3.60131166014936e-08 4.42375065363719e-08 -3.11796676722e-08 -6.13144319028304e-09 -1.61747467271229e-09 -4.50038495841689e-09 4.39826940553657e-09 5.36729002892711e-08 3.37127531145822e-08 -3.60605586946965e-09 4.95461208256762e-11 1.60729716988847e-08 -1.49159194403544e-08 -1.51137602926351e-08 -1.370472175653e-08 7.17639962387615e-10 5.01097456906658e-10 -7.76178927860119e-08 7.93494888817876e-09 -5.15799276225827e-08 -1.27476037758953e-08 3.42765446527142e-08 -4.69444058747605e-08 5.28173766241295e-09 -7.59067856047436e-09 1.18242311568714e-07 4.59781260264218e-09 -1.65129035233115e-08 -1.75933725619652e-08 1.16801065363893e-09 2.93144589796204e-09 3.63373279465486e-09 -4.11487642925228e-09 5.03883851456746e-08 -1.5763743213022e-08 -2.33805473886538e-08 -2.34246774658413e-09 -2.53478399911594e-09 -2.62376537874669e-09 2.89892623368082e-09 4.54798947502509e-10 3.93057459792247e-08 5.11177605810656e-09 7.87675716063290e-09 -2.20049710159618e-09 -1.82868001444908e-09 5.55056748638461e-09 6.12319006674614e-09
"R1012" -9.47948425772732e-09 1.85987845874871e-08 -6.53255599474403e-09 1.49884323019085e-09 4.75492601476164e-08 -3.5773763408255e-08 1.84196708789807e-08 1.31006382267332e-08 -7.46379088858167e-09 4.64584139148136e-09 2.72269273095639e-07 -2.20398747878434e-09 -3.26316538998922e-08 3.13532637353481e-08 4.64083163348946e-10 -2.24159388536788e-09 3.36818837687784e-08 -8.0356153713317e-08 -3.71224841274425e-08 -7.29761601171891e-09 9.01876581467146e-08 -6.83664727361946e-09 1.45149127515729e-08 2.33245445522668e-08 -5.32794605320622e-08 -1.32177326020097e-08 -1.42516199564571e-08 -4.17354459992534e-08 -2.03532775458011e-08 -8.2535647693141e-08 -3.50771982553385e-08 -4.70355992242008e-08 1.30386432196679e-07 -2.08444909972642e-07 1.59918346144637e-09 -1.52599611409474e-08 -2.40727157106624e-08 3.58022965334314e-10 -1.56209798208062e-09 -1.34610162550715e-08 9.80844347900478e-09 4.9582713156974e-10 -1.4234651615304e-08 -1.79903917774191e-08 -9.16889956175352e-09 1.97161888021164e-08 -3.2565628716743e-08 1.33167831793923e-09 -8.56437668346981e-10 -1.11391352459743e-08 3.02092907592129e-08 8.8111447632256e-09 -2.59870190946423e-08 6.50595072085562e-09 6.96485175753738e-10 -1.95125850213499e-09 7.31079256281611e-09 2.30096618117828e-09 -8.81099202965786e-09 4.36741870148337e-08 6.22988806191314e-08 1.3957155478725e-08 1.24876428795606e-08 -1.21927527455255e-08 1.47816715643589e-08 6.48632354046762e-09 2.07092097473673e-09 -1.87444816654413e-08
"R1013" 3.84794551702952e-09 7.41015898569762e-10 5.03204922948446e-09 -8.94667919326795e-08 3.22442789134727e-09 1.06413405000152e-07 -1.0011188661636e-08 2.27377249032534e-08 -2.3121346961079e-08 -1.66301401678127e-07 -2.2039874787835e-09 2.28175267218544e-07 1.61540063823976e-08 -2.78808223651264e-08 -1.04044013492563e-07 3.63324145572185e-09 4.4454841254551e-10 3.7963575446112e-09 -7.137324164824e-09 -7.41704313134082e-08 -3.04979062426269e-08 -2.53873707897025e-08 -4.9223993308859e-10 -4.17294196545336e-08 2.979747386043e-09 3.63695578903941e-09 -8.88735591710367e-09 9.83731597836784e-08 3.94278094899398e-09 -4.01591489921483e-09 -2.49504439520382e-09 -2.26516100923441e-08 1.03337948215649e-08 7.40710631210153e-09 1.05726756843444e-08 -3.05951571968193e-09 -3.84249064740726e-09 8.48360836415088e-08 -5.7410415651115e-09 9.42266439848187e-09 -2.43158686841361e-08 -3.04186341759082e-08 5.34661410994275e-08 9.23162509051159e-08 1.10836930411727e-08 -1.27123118914517e-07 -1.34090563402206e-08 1.34519607922217e-08 4.55387498909411e-08 6.07858439479774e-09 8.95307325559085e-09 -2.61456183056565e-09 2.16879974250039e-09 -4.50342687771007e-08 1.92210948053536e-08 9.01815755733603e-09 -2.09331355718319e-09 6.24530817806411e-09 -2.05195810404903e-09 -4.27663669941995e-09 5.87379305331112e-09 -3.97784783890273e-08 -9.02264967976813e-09 -5.09013050543631e-09 3.46854077841616e-09 4.61924584714401e-09 4.46257299579839e-09 -1.62484380232662e-08
"R1014" -1.04250430885861e-08 6.11475070219993e-08 -1.17321847427612e-08 8.9577112854862e-09 -8.04096937062474e-08 4.15434596418564e-08 -7.96833061051322e-10 7.07603128165677e-08 -1.0401556494349e-08 2.08176913640709e-10 -3.26316538998879e-08 1.61540063824007e-08 3.43774180952126e-07 -8.13128666491645e-08 -3.56067768884073e-08 -1.43272580229204e-08 1.90540470676272e-09 -7.95411194386387e-10 2.20972029392203e-08 -9.05000841620992e-09 -1.80944066755448e-09 1.46856533471305e-08 6.12557292445969e-08 2.79768980846425e-08 -8.00324039264703e-09 -2.04014171378168e-08 -5.48341437611965e-08 -3.46923340668934e-08 1.55793064320075e-07 2.32384137572425e-08 -6.22799651891565e-08 2.01653133897842e-08 -3.00172187714881e-08 -1.88200107002544e-07 2.7570005731828e-09 -3.40496563231072e-08 -4.3283162085906e-09 2.19248998158747e-09 -4.43310462885576e-08 1.50716967016392e-08 -1.39198945078215e-08 1.26651677796165e-08 3.97472978696411e-08 2.61214179545436e-08 -1.44898641647638e-08 -3.28752488935951e-08 -8.95172871323536e-08 -1.76950037839843e-08 3.67783342777148e-09 8.00942085707689e-09 -1.89315163098209e-09 1.55167119879604e-08 -3.50301255682278e-09 -7.25045441585497e-09 2.74481521639377e-09 -9.25056002450974e-09 -4.96693844486913e-09 -1.41901547431613e-08 -8.41289893207727e-08 2.32743971902163e-08 4.84881619620176e-08 -1.9060780354655e-08 4.15214945008997e-08 -4.15006597885393e-09 1.36210576046706e-08 -1.27376262606027e-08 -2.3720496368126e-08 2.35948561462793e-08
"R1015" -2.96185567080665e-07 -5.29635284521501e-08 -2.91242653900368e-08 -1.06893149307535e-08 6.53932445517368e-08 9.45375327092858e-08 -8.05164717403987e-08 -4.44559568113196e-07 5.83818888483211e-09 -1.04447566640507e-07 3.1353263735348e-08 -2.78808223651244e-08 -8.13128666491562e-08 1.25333048907178e-06 4.1320978709397e-09 -7.23863867456301e-09 3.68905900189228e-09 -4.91135389278306e-08 1.6636879477035e-08 6.18425286306358e-08 -5.46688827430762e-08 3.16205780824342e-08 1.11227617447279e-08 1.29019812273263e-08 3.7833157762934e-08 -1.27859258957062e-08 -8.39170522649684e-09 8.26895440727729e-08 -7.95658539767057e-07 6.98618960868464e-08 6.07018832635711e-09 -2.25284905704907e-08 4.92387137456035e-08 3.28390215018916e-07 3.62127442940098e-09 3.51874284455435e-08 -1.68383496969474e-08 -1.95591629957556e-08 -1.9013223066738e-08 -6.8341906535885e-09 -1.24324246754844e-08 -2.9136773254233e-08 -3.04328101802239e-09 -4.7612784424807e-08 8.10578388955048e-09 1.29353257817782e-08 2.53206933623219e-08 2.67620094038193e-08 1.00951551999289e-08 1.56881496809289e-08 1.42966933045722e-08 3.95092033581073e-09 -2.71094404289508e-08 1.1020026184419e-08 -2.2817540607378e-08 -4.87597340860822e-08 1.06595667048735e-08 -3.19850931537286e-08 -3.21062309352397e-08 1.17708029483546e-09 2.09862944029252e-08 4.38442192554264e-08 -6.01263590293227e-09 5.88898999553566e-09 -1.39921715357993e-09 1.46511103431474e-08 -1.10347277023398e-08 1.65848867072426e-08
"R1016" 3.40187676172127e-08 -6.54363183661471e-09 7.9535229253992e-09 5.70257378196968e-08 -2.55418506659787e-08 -2.83404629584769e-07 -1.77740164082793e-08 4.31417438426544e-08 -2.22793054746432e-08 1.00198713142826e-07 4.6408316334806e-10 -1.04044013492568e-07 -3.56067768884087e-08 4.13209787094514e-09 1.78950862748761e-07 3.34818470649523e-09 -9.70241340015922e-09 -2.47128942328188e-08 1.13692252480221e-08 2.84096560272957e-08 6.42368262446501e-08 1.43663454494632e-08 -3.04557579987267e-08 4.23974048252428e-08 -1.28416485594483e-09 9.56346413332409e-09 9.68941115730763e-10 -4.70192195169808e-08 2.45809394462472e-09 -1.27026765196722e-08 3.57332248094875e-09 5.85628176734882e-08 -2.83430118536202e-08 1.67832947352187e-08 -9.58575478053986e-09 6.33088660286921e-09 1.13831072151117e-09 -4.3312217867671e-08 -1.57656693887325e-08 4.38348294243209e-08 6.59502092691679e-09 1.66674998957818e-08 1.15080628302099e-08 -3.71250781087239e-08 -1.87758157168842e-08 3.9051115437351e-08 1.91609344314472e-08 -6.93021959254714e-09 -5.58303628563524e-08 -1.21847592624235e-09 -6.90278691109573e-09 -1.85909672735788e-09 3.09317367360476e-09 1.24313496137668e-08 1.86958274719766e-09 -1.03081595631181e-08 -2.64474045850621e-09 -1.21840006782212e-09 9.16479259397772e-09 -6.95491291710138e-10 -2.4170568732068e-09 -5.25573917897892e-09 -9.38142904443975e-09 2.90741610278266e-09 -2.59633241086085e-09 1.45401128340663e-08 7.07178021890092e-09 1.19318682591726e-08
"R1017" -1.14634425601623e-08 -4.94445542611495e-08 1.90040556659627e-08 9.87164944078028e-08 6.98060064423205e-09 -6.00998016197984e-09 5.34078325728302e-08 -1.77974134339377e-08 -4.23262407271599e-08 -1.59428126811929e-08 -2.24159388536868e-09 3.63324145572871e-09 -1.43272580229221e-08 -7.23863867455219e-09 3.34818470649606e-09 2.97165841016597e-07 1.74325346186553e-08 2.15658478004891e-09 1.00993783409602e-09 1.30932189253644e-08 -9.26502121195341e-09 4.32079684850874e-08 -1.0500175351017e-07 -3.88339196616807e-08 6.22710828448012e-09 -4.29895659372833e-09 6.40271731170996e-09 -2.29699033813205e-07 -1.25532422727238e-08 6.29565165952154e-08 3.26633017831536e-09 7.62473655470979e-09 1.13905429532188e-08 3.64741727117158e-08 2.53489683081545e-08 4.52988927325253e-08 -2.98719686688906e-08 -1.85611194954842e-08 2.65575770986173e-09 -2.68433877787536e-08 4.53092498969499e-08 -4.0707144307197e-09 -1.31734259723519e-08 -3.00315419737234e-08 2.32205833605146e-09 5.08139414087686e-09 -7.57924950799265e-09 8.35064051865431e-09 1.06230887904658e-08 -1.96446081245946e-07 -8.05435414175723e-09 -7.07844430855014e-12 6.08406795358049e-09 8.55040259678755e-09 -3.50398946136679e-08 -4.01291482525766e-08 9.55771519718571e-08 6.57154689959675e-08 9.00047251383805e-09 -1.35075880253429e-08 1.66363385001485e-08 -3.19682509226483e-08 -1.35012416834728e-08 -2.37358508714306e-08 2.07538301483007e-09 4.67935589499695e-09 -6.19623418546267e-09 -2.16826029120101e-09
"R1018" -4.94477616558822e-08 -1.63377041455784e-08 -2.78375754118602e-08 2.72605557586268e-09 1.20055128086656e-08 3.30877514038679e-08 -1.46772223043893e-08 -1.23410124498564e-08 7.8998087973529e-11 9.00618841178334e-09 3.36818837687801e-08 4.44548412545991e-10 1.90540470676126e-09 3.68905900189782e-09 -9.70241340016383e-09 1.74325346186556e-08 2.07961921768729e-07 3.93233923878649e-08 -1.27410153123279e-07 -3.33078707803139e-09 2.75315028539922e-09 3.55517890225717e-09 -7.70468869126316e-08 -1.48803013008253e-08 2.26086500896376e-09 -3.25332075009253e-08 4.00765590483934e-08 1.62817724684533e-08 1.20212280998034e-08 4.16973760437063e-08 -1.98181729730829e-10 -2.41589219567831e-08 4.59960250019346e-08 -6.80077053089109e-08 -2.43660242557651e-09 1.19129588601713e-09 -2.56037817039138e-09 -4.86610770073876e-09 -1.10078214537601e-09 -6.29229867657385e-09 -3.16380365567817e-10 1.00368335886452e-09 4.43762305497168e-10 5.01895878654689e-09 4.9315219183721e-09 -2.57977796449829e-09 -2.06749258808443e-08 -3.81274932768498e-09 9.09240355339478e-09 -1.8492672182163e-08 6.71175320285766e-09 2.10829589647717e-09 -1.32869476635165e-08 -4.48261778139645e-09 1.9642186442868e-09 -1.2160893277824e-09 5.19868620459744e-09 1.34103453837614e-08 1.22098955233571e-08 3.62730601970412e-09 -7.43495247489314e-09 -3.22890735795569e-09 7.77233207163083e-09 -1.58983371391951e-09 1.7363831763353e-09 -1.31586600930741e-09 8.97120392329965e-10 -5.98808107676779e-09
"R1019" 1.29155674798156e-08 9.86946679322671e-09 -1.11555743601243e-08 -3.55729436662492e-09 1.51944101586858e-08 6.4033295245575e-08 -3.08844316893769e-09 -4.02464503232014e-08 2.37223609031702e-09 -4.28663723428073e-09 -8.03561537133165e-08 3.79635754460724e-09 -7.95411194385594e-10 -4.91135389278274e-08 -2.47128942328199e-08 2.15658478004746e-09 3.93233923878591e-08 1.0139756438634e-07 -6.18108353188383e-08 -1.24989134906781e-09 -2.64184849240915e-08 -1.72611820460809e-09 -5.64707837211555e-09 -7.02576229524449e-09 6.56287998566042e-09 -1.03860378967894e-08 9.17427305366027e-09 1.40018546306476e-08 1.58139417400649e-08 1.88607883280182e-08 1.56445583012439e-08 -2.53144153691954e-08 -3.23232748665326e-08 5.33287630877642e-08 -5.36474033902634e-09 -9.58745879825723e-09 6.54323004828996e-09 2.44440654715295e-09 5.35808849049969e-09 -2.06605000972363e-09 -4.59509979429113e-09 8.33924399278489e-09 1.39997815310626e-09 6.54996087345378e-09 7.92438786678114e-09 -5.19540561916105e-09 1.52648780360079e-09 -1.11336691141601e-08 8.02943267259205e-09 2.69781950974575e-10 -7.75073034233579e-09 8.02737278795356e-10 1.17120757680036e-09 -2.43239726302644e-09 -3.46916794514846e-09 4.34187807024723e-09 -1.02420079966081e-09 -8.14815243605603e-10 1.36734047356147e-08 -7.56697347096630e-09 -1.3870912567386e-08 5.85146107042859e-10 1.31377083139433e-08 6.30569094020814e-09 -3.13182541188748e-09 -1.48648493255014e-08 -8.2811096499418e-09 1.12375088235594e-08
"R1020" 4.49518601856369e-09 -3.74711074318514e-08 2.65527578155389e-08 1.29624308326412e-08 -2.25869748949974e-08 -1.77508990046569e-08 1.74639237722249e-08 -1.14918258591468e-09 -8.78561208871926e-09 6.54496991110186e-10 -3.71224841274444e-08 -7.13732416482343e-09 2.20972029392212e-08 1.66368794770335e-08 1.13692252480263e-08 1.00993783409246e-09 -1.27410153123294e-07 -6.18108353188268e-08 1.95564973458754e-07 1.54362253259669e-09 3.11909537156458e-08 -2.66868599746409e-09 2.26501696638961e-08 2.40853016762197e-08 1.2444904362258e-08 -5.50370011578271e-09 4.31520551484176e-09 -4.42359917434438e-08 2.07171084154359e-08 -3.54421966562843e-08 -1.70927811807514e-09 3.58953694457245e-08 1.31118176925385e-09 -2.00331625859213e-08 5.38488276357493e-09 3.85613815040825e-08 5.30651092727151e-09 1.73165024743038e-09 -3.40585007061215e-09 1.68772548402409e-09 2.38534303457819e-09 -6.11891447986005e-09 1.09840860946545e-08 2.48786512860294e-09 4.97653129608498e-09 -7.37990977798998e-09 1.04993711428066e-08 8.94797406280747e-09 5.06296704541069e-10 2.42362034999589e-09 -9.52705546284673e-09 -5.00013096554773e-09 1.28404602125618e-08 -3.96529845832455e-09 2.13767490392036e-09 1.54986232580989e-09 8.83782781050972e-10 -7.0894400182343e-09 -1.37487430035898e-08 -7.88918777403046e-09 -2.90374078338955e-08 -7.60437960553219e-09 -1.17363849505531e-08 -5.3949868684552e-09 -2.45042932005375e-09 3.28586681747262e-09 3.25320146627453e-09 -4.21285242213364e-09
"R1021" -2.10872351871022e-08 -4.11647124897927e-09 5.7539657587585e-10 -2.84625141003589e-09 -8.8315622411658e-09 1.14160103944878e-08 6.394310298313e-08 -3.44420815355342e-08 2.37269004862336e-09 -1.76873674976567e-07 -7.29761601171868e-09 -7.41704313134026e-08 -9.05000841620487e-09 6.18425286306372e-08 2.84096560272923e-08 1.309321892535e-08 -3.33078707803312e-09 -1.24989134907176e-09 1.54362253259222e-09 3.22753124293218e-07 4.72250998122858e-09 1.38686063731624e-08 -7.00520819525797e-09 -3.44724773696426e-08 4.64389040817023e-10 3.8614640936488e-09 -3.54603251357202e-09 -6.20107062576734e-08 -1.87084415599154e-08 2.27985263503814e-08 2.33130934477463e-09 8.09403931756981e-09 -1.40972092217348e-08 1.81480635812656e-08 2.14926686720379e-08 1.99615453598575e-09 2.79695531946398e-09 -4.21074162843321e-08 -4.57873670829116e-09 9.36539308748663e-08 4.37869517826442e-08 -2.49707063489454e-08 -1.08756860568926e-08 -1.28766178814433e-07 -6.76950016589023e-09 -4.54778815596791e-08 5.0503701896962e-09 3.76870154451202e-09 -2.10779358139032e-08 -1.94922023104404e-08 -9.96608643234886e-09 2.32944619480816e-09 3.39523595403573e-09 -2.36125672816885e-08 -4.99543337084515e-09 1.26385376586086e-09 3.20337378253154e-09 7.22930934820404e-08 5.5572533711503e-09 -3.99439064721824e-09 1.217894737704e-09 -1.52538914018606e-08 -6.06234209648614e-09 -2.92262249627357e-09 -7.69982396286209e-10 -2.79836342665648e-09 -1.68617628980275e-08 1.56747701022599e-08
"R1022" 3.84241158966804e-07 -5.14349718426669e-08 1.45236556345368e-07 7.56686097730683e-08 3.95623267174756e-08 -2.27824510460316e-07 2.19690556399383e-08 1.29331502315024e-08 -6.51474721287798e-08 3.60131166015102e-08 9.01876581467135e-08 -3.0497906242622e-08 -1.80944066755646e-09 -5.46688827430776e-08 6.42368262446545e-08 -9.26502121193908e-09 2.75315028540675e-09 -2.64184849240897e-08 3.11909537156488e-08 4.72250998123347e-09 1.35937459742275e-06 7.09187840031337e-08 -7.11836922350437e-07 1.15258530925607e-07 -3.80796335068553e-08 -5.25361287159679e-08 1.1182665913694e-07 -2.77779560321371e-07 -3.19185178837415e-07 -3.81392849716324e-07 -2.18473347793481e-08 1.28154110406576e-08 -2.92994423269039e-07 1.37223215061186e-07 1.72881812200742e-09 2.12636580674443e-08 3.55200264656261e-09 1.6150754980994e-08 3.21884183554459e-09 -6.00276700193063e-09 -7.74473871489243e-11 -3.28886743474596e-10 3.20557064543472e-08 6.93271636741535e-09 1.46618729195304e-09 -1.09850301328867e-08 -1.37455645311162e-08 -5.28465585984674e-09 1.35205643869122e-08 -1.60340734613496e-08 1.5661031907023e-08 5.93517965730534e-09 -6.29238374635848e-09 -3.0348044397726e-08 3.67285440627944e-09 -5.15274537267654e-08 5.94248629487625e-10 2.19906138340434e-08 7.16449108147909e-09 3.45377684338344e-09 -5.75786620778806e-09 -1.04872558126768e-08 1.43856360409193e-08 -1.74267934518383e-08 6.11060383803907e-09 -7.03100566663383e-09 -1.25189316126953e-09 -1.69221817668086e-08
"R1023" 2.40440793378083e-08 -1.90230641490606e-08 2.44486551867715e-08 4.04349902788924e-08 1.89988346744514e-09 -3.57825527586141e-08 -6.8123520051573e-08 -7.68080340040068e-09 9.22892776680317e-09 4.42375065363797e-08 -6.83664727361818e-09 -2.53873707897017e-08 1.46856533471329e-08 3.16205780824362e-08 1.43663454494638e-08 4.32079684850969e-08 3.55517890226124e-09 -1.72611820461088e-09 -2.66868599746046e-09 1.38686063731612e-08 7.09187840031324e-08 2.14854800235461e-07 -8.90827416476676e-08 1.00124135424782e-08 -2.05636198430096e-08 1.59771363655218e-08 1.14237285312559e-09 -1.42642988903743e-07 -5.84959895310945e-08 4.89121132355032e-08 -4.30104016333536e-09 6.6944487954426e-09 -5.7303447612627e-08 6.1511490354563e-08 2.87778664912206e-09 5.9809556647443e-08 -1.60025243162122e-08 -2.52117902473709e-10 -3.93741079294991e-09 2.23390161931005e-08 7.33026687016532e-09 -1.90412831284718e-09 1.81924295428682e-08 1.40540894517444e-08 3.71827466044448e-09 -1.47074327894161e-08 -2.92997692916724e-09 -8.17052884483632e-09 -6.49162865521038e-09 -4.07405165768401e-08 -9.40420233042489e-10 4.43918377248036e-09 -2.84291056332483e-09 -3.880277355266e-08 -1.46920419899028e-08 -2.26042225896669e-07 3.92763352564354e-08 5.41040249825135e-08 -2.28737105451711e-09 -1.7959394144934e-08 3.06843477821927e-08 -2.54451683511996e-08 -6.44509959078843e-09 6.38316404942541e-09 1.42069864334585e-09 -4.66973115968943e-09 -3.29928373601603e-09 1.59872651274432e-08
"R1024" -1.62574004043572e-08 1.04122933448611e-07 -2.61045918547912e-07 -3.62041954263103e-08 -1.28007945333342e-08 2.87587953285128e-08 5.52694678118496e-08 1.94725478979429e-08 1.3351410711608e-08 -3.11796676722069e-08 1.45149127515717e-08 -4.922399330894e-10 6.12557292445974e-08 1.11227617447262e-08 -3.04557579987268e-08 -1.05001753510161e-07 -7.70468869126344e-08 -5.64707837211749e-09 2.26501696638948e-08 -7.00520819526696e-09 -7.11836922350493e-07 -8.90827416476712e-08 9.31038902297626e-07 7.30945841373362e-08 -1.99869343716082e-08 4.9679054115538e-08 -1.36042048176985e-07 2.93101776801594e-08 2.15469400987864e-07 -1.02844455196421e-07 -7.11614872379813e-09 -6.34343137946151e-09 1.6822949875717e-07 -3.09414565570855e-07 -1.31062708308582e-08 -3.47248022818536e-08 -2.01450952602373e-08 1.79870772659659e-08 -1.03417382290839e-08 -2.30547498938241e-08 -1.60399143829549e-08 -9.2448393054457e-09 1.77814309794258e-08 -3.18082663334076e-09 -1.28105610149565e-08 4.61210822879617e-09 -7.59144855251918e-09 1.55908472801541e-08 2.51724308408601e-08 7.58915813842215e-08 1.13045517658509e-08 -6.29835378316896e-09 -1.39844065812884e-09 1.62946836207098e-08 -1.66062707868896e-08 4.39246410829419e-08 -4.00383230541418e-09 -1.00764377358534e-07 -1.9003343229664e-08 2.71011078778133e-08 4.42809543734884e-08 3.5056984027261e-08 2.73231214062887e-09 1.45919131184672e-08 -9.4347223717262e-10 1.44872954854741e-08 3.44841854516509e-09 -1.09847858323848e-08
"R1025" 6.86540955445496e-08 1.73459887704842e-08 -4.72747709644973e-08 -7.2618976611727e-08 1.08362016731614e-08 -1.10378352025564e-07 6.9775135127967e-08 -9.01145259558822e-09 -2.89470556918999e-07 -6.13144319028699e-09 2.33245445522657e-08 -4.17294196545231e-08 2.7976898084642e-08 1.2901981227329e-08 4.2397404825241e-08 -3.88339196616783e-08 -1.48803013008234e-08 -7.02576229524125e-09 2.40853016762204e-08 -3.44724773696399e-08 1.15258530925594e-07 1.00124135424818e-08 7.30945841373409e-08 8.49054796771404e-07 -3.67554690800845e-08 2.84797762759047e-09 7.22630602297522e-08 -5.31151781810497e-07 5.85669662310403e-09 -5.2687357022986e-08 -1.0969443720224e-08 2.10395574172839e-08 -3.03437236807541e-08 -7.25387217221954e-08 -3.60400568128322e-08 5.45052594478866e-09 1.2507946659324e-09 1.3957419343803e-07 2.92512100787324e-09 9.14120999343061e-08 1.72080283961e-08 -5.29550336938193e-09 1.26407316252867e-07 -8.00871688201099e-08 8.733547969595e-09 -3.26177446812148e-08 -1.88764141974599e-08 -1.38665156059189e-08 -4.67444299863113e-08 5.35288056877201e-08 1.08893296920771e-08 4.89936535303167e-09 -2.10984313599998e-08 4.11156192024863e-08 -1.26783587158613e-08 -3.16752185683492e-08 7.39581024061971e-09 -4.01049017281327e-07 9.77782656479302e-09 3.38988426011304e-08 -4.53276433307659e-08 4.3745981926305e-08 5.82062913868323e-08 -9.37799842864289e-09 4.35669387448447e-09 -2.6078282026918e-08 3.57046967317389e-09 -1.57611966619665e-08
"R1026" 1.76144955274664e-09 -8.99060955362009e-08 5.38293221500687e-08 -8.59641059839658e-09 3.34874251313417e-09 -1.5180588507117e-09 -1.06715787928822e-08 -1.88502225696716e-08 1.02219386478493e-08 -1.61747467270451e-09 -5.32794605320634e-08 2.97974738604362e-09 -8.0032403926476e-09 3.78331577629336e-08 -1.28416485594508e-09 6.22710828448059e-09 2.26086500896374e-09 6.56287998566134e-09 1.24449043622617e-08 4.64389040811196e-10 -3.80796335068577e-08 -2.05636198430095e-08 -1.99869343716089e-08 -3.67554690800879e-08 1.74358755613913e-07 -4.71290061914452e-08 -1.20477054796108e-07 6.29302674585019e-08 -6.69094294007861e-08 1.57592281521682e-08 2.7483159455081e-08 9.20260495825425e-10 -2.03266163983278e-08 1.12769745194792e-07 -9.11123645255246e-09 3.80973691027545e-08 -2.99920589537185e-08 -1.04605801228003e-08 -8.16833243503142e-09 -8.41789930247454e-10 1.76283989878208e-09 7.80223998833476e-09 -2.25558266000394e-08 5.20393490658471e-09 9.63369907373008e-08 2.68737964409467e-09 -5.79143476214527e-08 -7.11589962567545e-10 3.46892743606463e-09 3.61769903181964e-10 3.91104531214899e-08 -8.38963090577509e-09 -3.4491132241869e-08 1.12534994200261e-08 -4.29443816896565e-09 5.86304692841361e-08 -5.05744815862038e-09 8.04595537584023e-09 -6.80443334388108e-08 -1.44594948957541e-08 4.05053918494371e-08 -3.35734008866443e-09 -8.7054013001741e-09 5.40761912001344e-09 5.52146129973124e-09 -8.48193064595478e-09 2.8362863300411e-08 -5.00818184860456e-08
"R1027" 1.48720934523242e-09 -1.96767698833442e-08 -4.58053882157661e-09 -1.95327726927075e-09 -2.35964491703207e-09 -2.1434272986976e-08 -5.47691788982121e-09 2.68037050623973e-08 -8.5816292316475e-09 -4.50038495840758e-09 -1.32177326020062e-08 3.63695578903701e-09 -2.04014171378158e-08 -1.27859258957027e-08 9.56346413332316e-09 -4.29895659371969e-09 -3.25332075009111e-08 -1.0386037896792e-08 -5.50370011579198e-09 3.86146409365997e-09 -5.25361287159481e-08 1.59771363655139e-08 4.96790541155374e-08 2.84797762759521e-09 -4.71290061914524e-08 2.33140021920588e-07 -1.19947018518977e-07 2.5800541004895e-09 1.92139987092796e-08 1.85906079615431e-08 -3.39418643395147e-08 1.97159942050145e-09 -1.96659232289131e-08 2.46792554101339e-08 -2.07152136759407e-09 1.75344660158648e-08 -1.77770752045255e-08 -5.68411828841124e-09 9.4887939000605e-09 9.20627768664414e-09 1.47564961548413e-09 6.59035370850444e-09 -5.05521214161314e-09 -1.19750829591253e-08 -2.01287938475839e-08 1.26405267583481e-09 4.05736526668244e-09 -5.77898982977431e-09 -1.12167157935068e-08 7.60695201567083e-09 1.25800770223345e-08 1.31540374365609e-09 1.02153671330705e-08 6.3505145896747e-09 -9.89588889336241e-09 3.05479887917279e-09 -6.77545572307263e-09 1.27327003493345e-08 4.39728892552115e-08 -1.86554563581457e-08 6.56953562669665e-08 -1.27032709077575e-08 6.51778357183834e-10 1.33906378205576e-08 1.65227781019666e-08 -1.42570668832096e-09 3.40215902786215e-09 -7.60620271925791e-09
"R1028" -3.35105660031616e-09 2.36342253404662e-08 -5.19207909264337e-08 1.40291188589094e-08 9.4701283327463e-09 5.02322197809361e-09 1.98862498677919e-08 8.66572497359969e-09 -2.35322418852739e-08 4.39826940552899e-09 -1.42516199564553e-08 -8.88735591709875e-09 -5.48341437612006e-08 -8.3917052265011e-09 9.68941115727078e-10 6.40271731171476e-09 4.00765590484006e-08 9.17427305366304e-09 4.31520551484404e-09 -3.54603251357527e-09 1.11826659136932e-07 1.14237285312444e-09 -1.3604204817699e-07 7.22630602297515e-08 -1.20477054796105e-07 -1.19947018518979e-07 4.91722601114176e-07 -1.04654451812363e-07 -2.61934905006136e-09 1.81373494984603e-08 1.70970576657343e-08 -9.9898905893298e-09 -2.51485715749569e-08 1.47497603435378e-08 1.18723611650088e-08 2.56042539618132e-08 6.41671910749872e-08 2.08649963535295e-08 1.08610676652817e-08 -1.05211208618401e-08 6.28218852529987e-09 -7.60252501200423e-09 4.03086707092899e-08 -9.5360777858697e-09 -5.2101184284159e-08 5.26615576508672e-10 7.76186584208221e-08 7.8063691954082e-09 5.05072649327012e-09 -1.93537778033124e-08 -6.62094807162773e-08 4.36062711023524e-10 1.6452363841646e-08 -2.20605530355861e-08 1.42604802880425e-08 -8.60446897103621e-08 4.31016297404364e-08 -2.34419078528901e-08 6.40250241113972e-08 3.77230096500735e-08 -3.18457144982891e-07 1.58646023723835e-08 1.1768698692517e-08 -3.61325685970416e-08 -1.9673795899897e-08 2.59334726386918e-09 -3.21324941125833e-08 4.78696738637652e-08
"R1029" -8.55803649725652e-08 1.91076929912202e-08 5.38674088140305e-08 -2.70500866088273e-07 9.12848982066948e-10 9.10781970831098e-08 -3.0398336086962e-07 -2.96977434363049e-08 2.27425331242266e-07 5.36729002892748e-08 -4.1735445999252e-08 9.8373159783686e-08 -3.46923340668962e-08 8.26895440727555e-08 -4.70192195169844e-08 -2.296990338132e-07 1.62817724684612e-08 1.40018546306503e-08 -4.42359917434578e-08 -6.20107062576673e-08 -2.7777956032139e-07 -1.42642988903755e-07 2.93101776801724e-08 -5.31151781810524e-07 6.29302674585008e-08 2.58005410049439e-09 -1.04654451812367e-07 1.2621486559113e-06 7.73960860957149e-08 -1.37411735266304e-07 1.99230961392659e-08 -1.73879738771797e-08 9.07281502511577e-08 3.68126284583534e-08 -3.03364414647194e-09 -4.52626706461259e-08 1.88384762514455e-08 -4.12074485738548e-08 3.09788439028090e-09 -4.05466712916091e-08 -1.96167425058613e-08 1.53964197266864e-08 -7.97696531876963e-08 1.52256883507411e-08 1.06972735596078e-08 4.86681297120526e-08 1.40394956281706e-08 -3.95394037369791e-09 -2.22854714462325e-09 1.65274433256503e-07 -1.18366298205977e-08 -3.22694028582696e-09 6.07249433960878e-09 4.79651639399085e-08 2.83159496401078e-08 1.26815550698071e-07 -7.11848495100627e-08 6.55971941339649e-09 -1.91661421302268e-08 -1.2650847612268e-08 1.6357166021592e-08 4.07525750691648e-08 -2.7446593031527e-08 1.54890860442735e-08 -3.00817265707664e-09 5.148759412528e-09 1.49277579480857e-08 1.12942837859138e-08
"R1030" -7.53879067104022e-08 1.29671504683501e-07 2.03479710788054e-09 -2.62619845206694e-08 -5.64978717609686e-08 7.90377075027663e-08 2.157182595889e-08 1.5191893515554e-07 -4.48048097126382e-08 3.37127531145865e-08 -2.03532775457848e-08 3.94278094899829e-09 1.55793064320076e-07 -7.95658539767047e-07 2.45809394462467e-09 -1.25532422727219e-08 1.20212280997895e-08 1.58139417400658e-08 2.07171084154191e-08 -1.8708441559927e-08 -3.19185178837422e-07 -5.84959895310839e-08 2.15469400987851e-07 5.8566966231148e-09 -6.69094294007871e-08 1.92139987092776e-08 -2.61934905005935e-09 7.73960860957185e-08 1.56310246408596e-06 -1.19548433091375e-07 -9.67548356807684e-09 2.75967905409916e-08 2.08229518849646e-07 -9.57145127893625e-07 -1.98965478254268e-08 -6.86815323250386e-08 2.99704379115314e-08 6.3129673028171e-10 -2.12753206916423e-09 -1.62073773479075e-09 2.51198349816921e-08 1.8103776020441e-08 -7.92677929110732e-09 -8.66260813587186e-09 -2.48557417577592e-08 9.75339235009995e-09 -7.15686673769078e-08 -2.17618728382014e-08 -6.01735921754441e-09 -5.72528822138728e-09 -8.84551668085242e-09 3.51999039442963e-09 5.07904006256507e-09 1.32832482635297e-08 9.60600144661060e-11 1.21212320535223e-07 -1.89754276994562e-08 3.32125102450908e-08 9.75566820063472e-08 1.68485853791359e-08 -8.2236387788707e-08 -6.71944734654256e-08 6.15211506764074e-08 1.12121060895575e-08 7.41598065891378e-09 -2.14456612330838e-08 -1.82269157682421e-09 -2.50389421615136e-08
"R1031" -3.77317562187781e-07 -1.74867423749228e-08 -2.98558412883803e-11 6.32847033254038e-08 -5.90427258444602e-08 2.1695466046633e-07 -3.13372437486009e-08 1.86175792315412e-08 5.71401841168186e-10 -3.60605586946775e-09 -8.25356476931398e-08 -4.01591489920788e-09 2.323841375724e-08 6.9861896086861e-08 -1.27026765196782e-08 6.29565165952207e-08 4.16973760437157e-08 1.88607883280231e-08 -3.54421966562933e-08 2.27985263503721e-08 -3.81392849716355e-07 4.89121132354941e-08 -1.02844455196428e-07 -5.26873570229858e-08 1.57592281521693e-08 1.85906079615399e-08 1.81373494984699e-08 -1.37411735266304e-07 -1.19548433091394e-07 6.93932429824609e-07 5.55863258412932e-09 -1.14905558270976e-08 -4.77318457701703e-08 2.08778517271387e-07 8.26189501505148e-09 1.01847899831062e-08 7.58873727583451e-09 -1.94841959091863e-08 -4.81391661986406e-09 1.614376279534e-08 -1.47610114181381e-08 1.25514468636576e-08 2.47564344487756e-09 1.46908880600408e-08 4.87524137898158e-10 -1.47469105147557e-08 9.80669970226496e-09 -1.38382477619957e-08 -1.95218764564115e-08 -2.45947239539879e-08 -1.53920139940134e-08 9.09284361645172e-10 3.52867508178722e-09 -1.58246142821927e-08 8.43064927589600e-09 -3.65732743382107e-08 -7.9889078003384e-09 6.80280971679773e-08 -1.04682088963728e-08 -1.1668599888097e-08 -1.25104669302286e-08 -8.03574717938283e-09 -1.53393612328818e-09 6.08800437645224e-09 -4.45465228540106e-09 -5.86357814983296e-09 -8.06532123290707e-09 2.80636352755958e-08
"R1032" -4.13931432570141e-09 -6.214382214771e-09 1.48908660894461e-09 -3.46648103002169e-09 8.49184810628302e-09 6.72417601178694e-09 -2.63054475521926e-09 -1.58075460873712e-08 4.49514422978818e-09 4.9546120823444e-11 -3.50771982553362e-08 -2.49504439520689e-09 -6.22799651891541e-08 6.07018832635607e-09 3.57332248094809e-09 3.26633017831207e-09 -1.98181729731963e-10 1.56445583012479e-08 -1.70927811807222e-09 2.33130934477038e-09 -2.18473347793517e-08 -4.3010401633359e-09 -7.11614872379746e-09 -1.09694437202213e-08 2.74831594550776e-08 -3.39418643395118e-08 1.7097057665736e-08 1.99230961392625e-08 -9.67548356807892e-09 5.55863258413245e-09 6.4638256027382e-08 9.20197383755859e-10 -5.81710174957984e-09 4.90487147593122e-08 -4.86567096354885e-11 5.49976042880137e-09 -8.12934097075802e-10 7.97828908483738e-10 6.61499574747389e-09 -6.03139478587081e-09 1.00344381922776e-09 -1.4579746577707e-09 -4.5230711797714e-09 2.80327262286954e-10 3.77121933959776e-08 2.6970445254569e-09 -1.71053018171806e-09 4.43312349873119e-10 3.24734676884401e-09 -1.27966059073425e-09 5.18254461144252e-09 -4.46420217517371e-09 -1.00700000516315e-08 -5.5043432188996e-10 -5.43191529536067e-11 2.50793957310125e-09 3.14281138940173e-09 -5.32954963555905e-10 4.93810294601914e-09 -5.74884291598125e-09 -1.76660596708766e-08 3.36539710575331e-09 -1.08137840440085e-08 -1.58843770069878e-09 -2.66774892361415e-08 -5.99384386086199e-09 1.11489504838861e-08 -1.2255964520779e-08
"R1033" 2.17010739376545e-08 9.63538071305978e-10 6.17209386801879e-09 1.6089166899339e-08 -6.62377098993378e-08 -5.09321557921949e-08 -9.71822881574331e-09 -2.74564030166371e-08 -1.35300209636473e-08 1.60729716988852e-08 -4.70355992242034e-08 -2.26516100923435e-08 2.01653133897842e-08 -2.25284905704961e-08 5.85628176734875e-08 7.62473655470761e-09 -2.41589219567857e-08 -2.53144153691924e-08 3.5895369445718e-08 8.09403931757084e-09 1.2815411040659e-08 6.69444879544189e-09 -6.34343137945986e-09 2.10395574172839e-08 9.20260495823555e-10 1.97159942050515e-09 -9.98989058932627e-09 -1.73879738771848e-08 2.75967905409955e-08 -1.14905558270967e-08 9.20197383754467e-10 9.7269396820484e-08 -1.7664929595756e-08 1.61463544689778e-08 7.95971177864571e-09 3.38638862890135e-09 1.45047991416771e-09 -1.82099017008711e-08 -1.23197080378888e-08 3.26335071920723e-08 2.32815798113748e-09 -2.11674359473287e-08 -6.89674932456782e-10 4.31586233500465e-10 -1.79513343709313e-08 -1.22699251708683e-09 1.83501191392276e-08 2.0168560559476e-08 -3.06141005078879e-08 -4.30552082509573e-09 -5.56471020243254e-09 -5.8425136756624e-09 1.53997565623955e-08 8.49570269647724e-09 3.1591149575352e-09 -1.82224530463475e-09 -6.37364121794161e-10 1.79485620110982e-09 -7.72698307836246e-09 -1.27030754890797e-08 2.96588274350487e-09 -5.09663580085096e-09 -2.97482987054867e-08 -8.95661142726437e-10 -4.77233557723851e-09 2.54962471569873e-08 1.28461661638895e-08 -4.6947548006493e-09
"R1034" -2.82484078808262e-07 3.659383281052e-08 -3.31648652144201e-08 -2.63795490563422e-08 -3.18709927877407e-09 1.44366616963335e-07 6.06990329163379e-08 -4.91937281005455e-08 1.61284101581059e-08 -1.49159194403396e-08 1.30386432196679e-07 1.03337948215643e-08 -3.0017218771486e-08 4.92387137456084e-08 -2.83430118536207e-08 1.13905429532178e-08 4.59960250019288e-08 -3.23232748665316e-08 1.31118176925802e-09 -1.40972092217293e-08 -2.92994423269044e-07 -5.73034476126273e-08 1.68229498757168e-07 -3.03437236807551e-08 -2.03266163983299e-08 -1.96659232289085e-08 -2.51485715749512e-08 9.07281502511474e-08 2.08229518849644e-07 -4.77318457701873e-08 -5.8171017495783e-09 -1.76649295957559e-08 3.63056539063111e-07 -3.42589302832846e-07 8.46044507235069e-09 -2.92221325729799e-08 -2.26620844134378e-09 -2.73214556567023e-09 -1.90551435091565e-10 1.30353295589893e-09 1.43681851491515e-08 -5.899164076583e-09 -1.90206081458944e-08 -1.35558164853984e-08 -5.77064551646229e-09 1.11036099008456e-08 -1.75896938166272e-08 6.81126928523801e-09 -1.60045634028453e-08 -3.14326782513474e-09 2.15911717108297e-09 -3.39234113746743e-09 -2.93380132189484e-09 1.21872622781303e-08 8.04306356654717e-09 3.7131271214286e-08 3.32538991201092e-09 -1.22262708919105e-08 1.95623841531425e-08 1.2594706282639e-08 1.79841063575083e-08 5.304287858178e-09 -1.37738958232441e-08 -9.16892670968387e-09 4.17805512765748e-09 1.19085929946366e-08 1.22822470140857e-08 -1.13228343435171e-08
"R1035" 1.31746677382547e-07 -1.42250834837257e-07 7.08332382486578e-08 8.25247442693538e-10 2.34122424141086e-08 -6.99441579879826e-08 -5.73732473843748e-08 -6.9651307457977e-08 3.76203264212361e-08 -1.51137602926369e-08 -2.08444909972641e-07 7.4071063121016e-09 -1.8820010700254e-07 3.28390215018906e-07 1.67832947352196e-08 3.64741727117195e-08 -6.80077053089157e-08 5.33287630877624e-08 -2.00331625859257e-08 1.81480635812697e-08 1.37223215061194e-07 6.15114903545607e-08 -3.09414565570857e-07 -7.25387217222031e-08 1.12769745194795e-07 2.4679255410134e-08 1.47497603435466e-08 3.68126284583476e-08 -9.57145127893605e-07 2.08778517271396e-07 4.90487147593089e-08 1.61463544689745e-08 -3.42589302832838e-07 1.00180696117306e-06 1.14725638902536e-08 7.35125888077076e-08 -9.74805898343656e-09 -1.36618479349798e-08 1.8068234480372e-08 2.54367143510922e-08 -8.98382583898218e-09 8.38212565499372e-10 -1.98222667706604e-08 -8.29384293477706e-10 3.61648423568564e-08 3.16746421220381e-09 1.09616195140086e-07 -1.18085224819785e-09 -2.45851571793724e-08 -9.06048592500306e-09 -1.40482777738943e-08 -4.90331865842737e-09 1.11864472740362e-08 5.16317103282521e-10 4.69798532589728e-09 -8.3467928526049e-08 6.37554675899114e-09 2.08375357982927e-08 -6.97687065679361e-08 -5.27029999623485e-08 2.42795671407686e-08 2.98224532481379e-08 -4.73061602487817e-08 1.61202376747868e-09 -1.83646258674118e-08 -3.09030785387855e-09 -2.69096237369238e-09 4.25165529425622e-08
"R2001" -1.62733877003502e-08 7.76229701804307e-09 3.4215158030195e-09 1.56979712155838e-09 -1.18652481847999e-08 3.73900175995161e-08 1.3492608383169e-08 -8.45564583748452e-09 1.35004434029667e-08 -1.37047217565399e-08 1.59918346145066e-09 1.05726756843504e-08 2.75700057318118e-09 3.62127442939996e-09 -9.58575478054285e-09 2.53489683081572e-08 -2.43660242557711e-09 -5.36474033902671e-09 5.38488276357391e-09 2.14926686720276e-08 1.72881812201031e-09 2.87778664911546e-09 -1.3106270830849e-08 -3.60400568128334e-08 -9.11123645255311e-09 -2.0715213675942e-09 1.1872361165016e-08 -3.03364414647883e-09 -1.98965478254357e-08 8.26189501505628e-09 -4.86567096370547e-11 7.95971177864325e-09 8.46044507234796e-09 1.1472563890255e-08 3.30800934736695e-07 -9.64452842263429e-09 -9.58758771792472e-09 -3.50612769105117e-08 3.09460134825224e-08 -1.63640264610671e-07 7.11523624732265e-08 -7.796901628451e-08 -3.42314217943572e-08 -6.32200013411615e-08 -4.48489635006884e-08 -3.9853815196697e-09 2.2947674297311e-08 9.87899309662098e-08 4.7345794830335e-08 -4.58271717562143e-08 -1.15231252462212e-08 2.53647105385252e-08 -1.61679944554115e-08 2.68407604338469e-08 6.6751045549497e-08 -1.50046009391477e-08 5.53387233999046e-08 4.5590451623243e-08 -1.34224995573779e-08 5.11133554026536e-09 6.44797443477437e-09 -9.67396950938418e-09 -1.48291133602577e-07 -2.63642772016399e-07 -5.45375745331012e-09 3.20953326428688e-08 -9.81794808024662e-08 1.17574514267289e-07
"R2002" 1.74167385865887e-08 -1.87398792896346e-07 1.71602541072292e-08 1.60985758563615e-08 5.34968281784935e-09 -2.03724049108481e-08 -4.57635598270715e-09 -6.13521917843493e-09 3.91193288312944e-09 7.17639962388441e-10 -1.52599611409455e-08 -3.05951571968099e-09 -3.40496563231041e-08 3.51874284455452e-08 6.3308866028686e-09 4.52988927325289e-08 1.19129588602025e-09 -9.58745879825816e-09 3.85613815040809e-08 1.99615453598856e-09 2.12636580674417e-08 5.9809556647443e-08 -3.47248022818499e-08 5.45052594479016e-09 3.80973691027536e-08 1.75344660158608e-08 2.56042539618145e-08 -4.52626706461264e-08 -6.86815323250351e-08 1.01847899831084e-08 5.49976042880001e-09 3.38638862890265e-09 -2.92221325729822e-08 7.35125888077079e-08 -9.64452842263584e-09 2.67322811032309e-07 -4.51317665707198e-08 2.22275567418466e-08 9.89468258761834e-09 1.4093440737657e-08 -1.36173854710369e-08 -8.01494003886402e-09 2.34718969030616e-08 -2.55262206000949e-09 3.67626987466674e-09 -1.03984717892567e-08 5.05019332776664e-08 1.57195025019695e-08 -9.17365295756976e-10 6.19622413930804e-09 8.2719423258565e-09 -2.81764191436657e-09 -1.44086177349761e-09 -2.06356178057967e-08 -1.6717836482439e-08 -9.57785892499481e-08 5.20727979338968e-08 -3.09112419705541e-08 -3.60678382726666e-08 -1.69075845999586e-08 -1.58280274867614e-07 2.79226783181254e-08 3.061201095883e-08 5.97822509039944e-09 -1.69787085685857e-09 -4.28685851943125e-09 6.10823835049831e-09 -5.3396536072823e-08
"R2003" -1.01583016237093e-08 3.98015690630249e-08 2.89046929178042e-09 -1.00548120642645e-08 -4.71497474212988e-09 7.83889759610147e-09 3.81219497386244e-09 7.55159762940547e-09 1.88957771323885e-09 5.01097456902916e-10 -2.4072715710662e-08 -3.84249064740578e-09 -4.32831620859131e-09 -1.6838349696946e-08 1.13831072150806e-09 -2.98719686688928e-08 -2.56037817039089e-09 6.54323004829309e-09 5.30651092727145e-09 2.79695531946513e-09 3.55200264656143e-09 -1.60025243162129e-08 -2.0145095260242e-08 1.25079466593531e-09 -2.99920589537178e-08 -1.77770752045276e-08 6.41671910749845e-08 1.88384762514346e-08 2.99704379115272e-08 7.58873727583071e-09 -8.12934097075167e-10 1.45047991416554e-09 -2.26620844134483e-09 -9.74805898343825e-09 -9.58758771792354e-09 -4.5131766570716e-08 1.51828554502794e-07 8.64463124906314e-09 2.35677376828451e-09 2.62292918246972e-08 3.15478968966641e-08 -1.88415452018573e-10 -1.85866052871696e-09 -1.79471761176368e-08 -4.28683838654322e-08 8.13355207209933e-09 4.31741025454104e-08 -5.43069990811498e-09 -2.63381738669832e-08 3.79998684789703e-08 -1.68542381020091e-07 -1.53964898114873e-08 6.96312291233888e-08 1.46542818560983e-09 5.21263147293693e-08 2.61336128637927e-08 -7.67863634345384e-08 -4.6334796390615e-10 2.57115567426911e-08 8.73393025665127e-09 -9.74511703199824e-08 -3.17660674137184e-08 3.21521108675263e-08 -8.31369942354582e-09 -3.88660435084999e-09 -3.46141263124196e-09 -3.99196506218532e-08 9.1076435131456e-08
"R2005" 2.40799022474628e-08 -3.41524780483287e-09 -6.35116845686209e-09 -1.97581130993949e-07 1.61846972047192e-08 1.28240953708574e-08 1.28969694215148e-08 2.17328845795354e-08 -2.40887467182145e-08 -7.76178927860176e-08 3.58022965331526e-10 8.48360836415159e-08 2.19248998158955e-09 -1.95591629957444e-08 -4.3312217867675e-08 -1.85611194954833e-08 -4.86610770074046e-09 2.44440654714876e-09 1.73165024744131e-09 -4.21074162843325e-08 1.61507549809814e-08 -2.5211790247632e-10 1.79870772659682e-08 1.39574193438032e-07 -1.04605801227964e-08 -5.68411828841119e-09 2.0864996353532e-08 -4.12074485738725e-08 6.31296730275241e-10 -1.94841959091892e-08 7.97828908482603e-10 -1.82099017008715e-08 -2.73214556567152e-09 -1.36618479349787e-08 -3.50612769105161e-08 2.22275567418467e-08 8.64463124906502e-09 6.64158388784002e-07 3.07768123127674e-08 -3.22310890065787e-08 8.78103974717156e-08 1.00633385079098e-08 1.4949265016062e-07 -5.37745928514511e-08 -9.44602628833423e-09 -3.01678197952451e-09 9.26545335507527e-09 3.72408974500828e-10 -1.02208946932377e-08 5.98028135174711e-08 -1.30827813319384e-08 -2.41357302274696e-09 1.45699554476865e-08 -2.76958623867437e-07 3.04583318235129e-08 -3.95053200419645e-08 6.0215227405638e-10 -2.69562903695526e-07 9.17804618244059e-09 7.54659792754137e-10 -3.62116682898298e-08 -7.57720308483212e-08 2.60376115468624e-08 -4.59201482990063e-08 -1.97620470665184e-09 -1.47024660541912e-08 1.97683325939638e-08 -1.70091799349564e-08
"R2006" 9.96468549270363e-09 -9.08246923178882e-09 3.41991589240145e-10 -8.29248535662173e-09 6.26647699043505e-09 1.05612574871276e-08 -9.08749076620192e-10 1.56378184276106e-08 6.88831972007438e-10 7.93494888818164e-09 -1.56209798208077e-09 -5.74104156511293e-09 -4.43310462885577e-08 -1.90132230667336e-08 -1.57656693887319e-08 2.65575770985838e-09 -1.10078214537789e-09 5.35808849049966e-09 -3.40585007060827e-09 -4.57873670829265e-09 3.21884183554183e-09 -3.93741079294906e-09 -1.03417382290887e-08 2.92512100787398e-09 -8.16833243502866e-09 9.48879390005878e-09 1.08610676652837e-08 3.09788439028955e-09 -2.12753206916433e-09 -4.81391661986461e-09 6.61499574747434e-09 -1.23197080378873e-08 -1.90551435089381e-10 1.8068234480372e-08 3.09460134825199e-08 9.89468258761883e-09 2.35677376828746e-09 3.07768123127729e-08 1.82318269584219e-07 -5.40071442313149e-08 2.27261111236448e-08 -1.50102999634446e-08 -1.02568371465248e-08 -4.53325920898891e-08 -1.40951326397725e-08 5.38618256254398e-08 5.12612015414334e-08 -4.35077941681343e-08 -3.52623322668009e-08 1.83587673028532e-09 -4.21260053528212e-09 2.95130662448274e-08 5.55404391591185e-08 -1.25419273382689e-08 -1.50731361044613e-09 8.65394236633899e-09 7.1991857439028e-09 -1.33018509927984e-08 9.17796565219847e-09 -3.44049074953359e-08 -1.89595858688181e-08 6.88795989803457e-09 1.73994785071597e-08 -4.31355898882956e-08 -1.13413443154614e-08 -1.13525627626552e-07 4.52846589420035e-08 -6.09179578599285e-08
"R2007" -2.87395535744993e-08 -8.73133268001036e-09 9.14554418665732e-09 -3.36211375022513e-08 -6.71520834740239e-08 4.54021995304648e-09 -3.97866327255931e-09 1.94584441704942e-08 -4.82032147386856e-08 -5.15799276225812e-08 -1.34610162550682e-08 9.42266439848142e-09 1.50716967016391e-08 -6.83419065358814e-09 4.38348294243154e-08 -2.68433877787522e-08 -6.29229867657913e-09 -2.06605000973049e-09 1.68772548402818e-09 9.365393087487e-08 -6.00276700192266e-09 2.23390161931045e-08 -2.30547498938156e-08 9.14120999343022e-08 -8.41789930246936e-10 9.20627768664624e-09 -1.0521120861838e-08 -4.05466712916006e-08 -1.62073773479084e-09 1.61437627953369e-08 -6.03139478586951e-09 3.26335071920723e-08 1.30353295589708e-09 2.54367143510944e-08 -1.63640264610679e-07 1.40934407376572e-08 2.62292918246947e-08 -3.22310890065723e-08 -5.40071442313198e-08 9.10934977852426e-07 -7.6682647521871e-08 -9.44717539699048e-08 9.64872971106769e-08 -5.46888470557592e-08 3.93345012959652e-08 -1.88251721313454e-07 -2.31089958694825e-08 -6.91011724697176e-08 -3.69427555092711e-07 4.33443128484177e-08 -5.38912130359653e-08 1.68033628342048e-08 1.98274218878194e-09 -1.55198869672118e-08 -4.74079052512882e-08 3.58958731125152e-09 -3.6118419079093e-08 -5.30158699457221e-08 7.04587643758769e-09 -1.99757368010746e-08 -1.81078686548767e-08 2.21284114023721e-09 1.61268088704221e-08 1.69417930006203e-07 1.02076690633693e-08 -7.66910632779771e-08 -4.3913875895726e-09 6.59417476069266e-08
"R2008" -1.42176530350447e-08 8.03926996270087e-09 5.08486588680191e-09 -4.06826455340972e-08 3.34008678853256e-09 -3.95318540109853e-09 2.66677613431274e-08 4.04215552771111e-09 -3.10818335004767e-08 -1.27476037758845e-08 9.80844347900705e-09 -2.43158686841399e-08 -1.39198945078185e-08 -1.24324246754808e-08 6.59502092691999e-09 4.53092498969633e-08 -3.16380365569272e-10 -4.59509979429207e-09 2.3853430345848e-09 4.37869517826552e-08 -7.74473871574649e-11 7.33026687016619e-09 -1.60399143829588e-08 1.72080283961121e-08 1.76283989877771e-09 1.47564961547816e-09 6.28218852530882e-09 -1.96167425058544e-08 2.51198349816872e-08 -1.47610114181391e-08 1.00344381922527e-09 2.32815798114099e-09 1.43681851491491e-08 -8.98382583898311e-09 7.11523624732204e-08 -1.3617385471037e-08 3.1547896896667e-08 8.78103974717375e-08 2.27261111236428e-08 -7.66826475218689e-08 6.73382924839167e-07 5.27399428014076e-08 -4.45154851477431e-08 -4.00898441437682e-07 1.93001927615007e-09 1.28499356513104e-07 6.07208565460465e-09 -7.70173751503925e-08 -4.75394333096819e-08 -6.08917944731071e-08 -7.51473778055819e-08 -7.21676835595243e-09 3.02915653312152e-08 2.22867284510982e-08 1.17129775053081e-07 1.77128985525334e-08 1.47910365894056e-08 1.01351744380027e-07 -4.05757390051815e-09 3.45847563349833e-08 -2.03102897890396e-08 -3.90228651890253e-07 -9.53572924820561e-11 -3.0521460532746e-07 -1.11179518889494e-09 -1.04384238557313e-08 4.22595065080393e-08 2.38732176283707e-08
"R2009" -7.66244704838466e-09 2.6491162227266e-09 3.12241304176887e-09 -5.70190747715029e-09 5.05345374011359e-09 -2.17903154349737e-08 -1.20400241211477e-08 3.17596841793305e-08 6.57085550168737e-09 3.42765446527145e-08 4.95827131566881e-10 -3.04186341759135e-08 1.2665167779615e-08 -2.91367732542309e-08 1.66674998957838e-08 -4.07071443072629e-09 1.00368335885904e-09 8.33924399278498e-09 -6.11891447985778e-09 -2.49707063489388e-08 -3.28886743477108e-10 -1.90412831284795e-09 -9.24483930544139e-09 -5.29550336937957e-09 7.80223998833617e-09 6.59035370850388e-09 -7.60252501201138e-09 1.53964197266816e-08 1.81037760204465e-08 1.25514468636553e-08 -1.45797465776979e-09 -2.1167435947329e-08 -5.89916407658041e-09 8.38212565502829e-10 -7.79690162844988e-08 -8.01494003886586e-09 -1.88415452016932e-10 1.00633385079132e-08 -1.50102999634486e-08 -9.44717539699073e-08 5.27399428014071e-08 2.59721914453661e-07 -1.58274356086737e-08 -1.09334141366016e-07 6.8030368779371e-08 1.40894523451824e-07 -3.64443461444696e-08 -1.97209042418819e-07 -7.11080379887484e-08 3.23558050419813e-09 5.90985657373612e-09 -2.92707313978054e-08 -2.65986654735082e-08 2.76840009839754e-08 3.5265080426903e-09 7.48443656855874e-09 -1.30174059530507e-08 -2.63395920652003e-09 2.11383972519796e-11 8.1914944863257e-09 8.13990783367977e-09 -1.91763003990367e-08 9.21999079622494e-08 1.99996776572914e-08 4.65470081850334e-09 -4.12789068077511e-08 2.7230283085455e-08 -6.1321039940984e-09
"R2010" 5.80646746496815e-09 -4.24921971909810e-09 -9.68149399232868e-09 2.61987071527541e-09 -1.07911499367643e-08 -4.13984248749068e-08 2.02531897388857e-08 3.56439679288891e-08 -7.61339920188667e-08 -4.6944405874773e-08 -1.42346516153053e-08 5.34661410994304e-08 3.97472978696413e-08 -3.0432810180225e-09 1.15080628302072e-08 -1.31734259723621e-08 4.43762305500439e-10 1.39997815310636e-09 1.09840860946542e-08 -1.08756860568935e-08 3.20557064543433e-08 1.81924295428659e-08 1.77814309794295e-08 1.26407316252862e-07 -2.25558266000382e-08 -5.05521214161874e-09 4.03086707092879e-08 -7.97696531876947e-08 -7.92677929110171e-09 2.47564344487811e-09 -4.52307117976945e-09 -6.8967493245914e-10 -1.90206081458991e-08 -1.98222667706645e-08 -3.42314217943648e-08 2.34718969030624e-08 -1.85866052871373e-09 1.49492650160621e-07 -1.02568371465253e-08 9.64872971106806e-08 -4.45154851477465e-08 -1.5827435608678e-08 2.235682813927e-07 2.283828446583e-08 2.8267136875853e-08 -8.82561181137004e-08 -2.6738494382591e-08 5.34312614152295e-09 -4.45840579314723e-08 5.24209909031371e-08 -3.26507125332114e-10 -4.38254892220815e-09 2.77921537379932e-09 -1.5241975235572e-07 7.48332310698218e-09 -8.78313787207179e-08 1.06547889079264e-08 -1.29371210464774e-07 1.34751896181153e-08 -1.00543779162428e-08 -9.09790796288285e-09 -4.47541337956072e-08 1.25034157482842e-08 -1.89590067632834e-08 3.68109939844975e-09 -1.68054215092248e-08 3.59563709444487e-08 -2.25894274066115e-08
"R2011" 3.14784661708834e-08 -1.82204003477826e-09 -1.21793202862936e-10 7.43693207439378e-08 -5.4436627351939e-09 5.62846834369868e-08 -3.23358441110485e-08 -9.39401745592676e-09 4.65387204762845e-08 5.28173766247482e-09 -1.79903917774247e-08 9.23162509051155e-08 2.61214179545472e-08 -4.76127844248127e-08 -3.71250781087272e-08 -3.00315419737006e-08 5.01895878654131e-09 6.54996087346429e-09 2.48786512860833e-09 -1.28766178814451e-07 6.93271636741754e-09 1.40540894517408e-08 -3.18082663333578e-09 -8.00871688201076e-08 5.20393490658392e-09 -1.19750829591257e-08 -9.53607778587437e-09 1.52256883507569e-08 -8.66260813590064e-09 1.46908880600331e-08 2.8032726229447e-10 4.31586233495248e-10 -1.3555816485387e-08 -8.29384293477915e-10 -6.32200013411441e-08 -2.55262206000783e-09 -1.79471761176389e-08 -5.37745928514506e-08 -4.53325920898928e-08 -5.46888470557522e-08 -4.0089844143765e-07 -1.0933414136602e-07 2.2838284465813e-08 1.07035883772881e-06 3.32301434527472e-09 -3.49206506419009e-07 -1.39084849845543e-08 4.29543301845425e-08 2.10473740485764e-07 -1.25138784961896e-08 5.31294487071474e-08 -5.3024372437271e-09 -3.40497961411108e-09 -1.49560902914694e-07 6.18943948737249e-08 -5.10636282601702e-09 -3.27234703123613e-08 6.5011588919818e-08 -2.08781318778673e-09 -1.74771666368718e-08 2.88202206323439e-08 6.92838499542506e-08 2.97354201440312e-09 6.12868148140519e-08 3.83478826007821e-10 4.73925326008835e-08 5.50000133229912e-08 -7.81181135698584e-08
"R2012" 1.47454489127298e-09 -2.09129777632291e-08 1.63832249617135e-08 -4.29938184103265e-09 2.33661582371468e-08 2.73486745180076e-08 -8.89281938589175e-09 -2.08525427762274e-08 -1.29183472818279e-08 -7.59067856047588e-09 -9.16889956175236e-09 1.10836930411751e-08 -1.44898641647693e-08 8.10578388954771e-09 -1.8775815716885e-08 2.32205833605319e-09 4.93152191837217e-09 7.9243878667803e-09 4.97653129608453e-09 -6.76950016589137e-09 1.46618729195342e-09 3.71827466044537e-09 -1.28105610149589e-08 8.7335479695962e-09 9.63369907373005e-08 -2.01287938475893e-08 -5.21011842841567e-08 1.06972735596041e-08 -2.48557417577605e-08 4.8752413789712e-10 3.77121933959772e-08 -1.79513343709323e-08 -5.7706455164621e-09 3.61648423568564e-08 -4.48489635006875e-08 3.6762698746666e-09 -4.28683838654336e-08 -9.44602628833322e-09 -1.40951326397689e-08 3.93345012959655e-08 1.93001927615435e-09 6.80303687793715e-08 2.82671368758515e-08 3.32301434527283e-09 4.33305409312358e-07 6.12306052561385e-09 -2.39905356813764e-07 -6.02246764887392e-08 -5.1657378968027e-08 -7.55421348953824e-09 1.18325323487468e-07 -6.64586597080388e-08 -5.27592356551319e-08 -3.49491450296192e-09 -1.27836073854914e-08 9.31121024073952e-10 1.89304824698403e-08 -4.68117865622113e-09 -2.22957711080395e-08 -5.8365600356894e-08 7.97569538909767e-08 -2.3738618490794e-08 3.48873689885856e-09 1.31417358073534e-08 3.92361542389495e-08 -1.28605609583223e-07 1.70090660821656e-07 -2.78070112293586e-07
"R2013" -4.10020024739785e-09 5.00762186898726e-09 1.60544878664322e-10 -7.19029678967751e-10 1.702826518015e-08 -6.42773110567885e-08 -1.25732865463807e-08 1.20956034984781e-09 3.65190121532094e-08 1.1824231156871e-07 1.97161888021157e-08 -1.27123118914515e-07 -3.28752488935967e-08 1.29353257817789e-08 3.90511154373494e-08 5.08139414088171e-09 -2.57977796449608e-09 -5.19540561916178e-09 -7.37990977798908e-09 -4.54778815596862e-08 -1.09850301328977e-08 -1.47074327894205e-08 4.6121082287968e-09 -3.26177446812132e-08 2.68737964409500e-09 1.2640526758334e-09 5.2661557651382e-10 4.86681297120632e-08 9.75339235010113e-09 -1.47469105147515e-08 2.69704452545657e-09 -1.22699251708917e-09 1.11036099008447e-08 3.16746421220715e-09 -3.98538151966647e-09 -1.03984717892572e-08 8.13355207209786e-09 -3.01678197952036e-09 5.38618256254387e-08 -1.88251721313429e-07 1.28499356513105e-07 1.4089452345182e-07 -8.82561181136944e-08 -3.49206506419001e-07 6.12306052561497e-09 3.62301315304129e-07 7.55370188103959e-09 -4.08165327575507e-08 -1.07530689826569e-07 -3.07640121893468e-09 -1.62720388680281e-08 -2.99141023995782e-09 5.81358349215564e-10 9.64061420512395e-08 -1.08233095893974e-08 1.80110377519142e-08 3.66755007760478e-09 -9.29573508338696e-09 4.37392200912928e-09 9.30812820525123e-09 -4.57768025651095e-09 4.57676700038682e-09 2.06747325189878e-08 -3.27273021569209e-08 -1.15476754902913e-09 -3.15480781879317e-08 3.77819867471054e-09 1.30694371409668e-08
"R2014" 7.08843545033968e-09 4.72425083693821e-08 -2.66514475557957e-08 8.08549301243498e-10 -3.33971528695871e-09 -1.78356022316847e-08 5.67938652518494e-09 -1.10389632853431e-08 1.61122609253058e-08 4.59781260263473e-09 -3.25656287167456e-08 -1.34090563402185e-08 -8.95172871323579e-08 2.53206933623174e-08 1.91609344314482e-08 -7.57924950799146e-09 -2.06749258808439e-08 1.52648780359979e-09 1.04993711428054e-08 5.0503701896961e-09 -1.37455645311182e-08 -2.92997692916724e-09 -7.59144855251994e-09 -1.88764141974603e-08 -5.79143476214508e-08 4.05736526668347e-09 7.76186584208211e-08 1.40394956281666e-08 -7.15686673769059e-08 9.80669970226745e-09 -1.71053018171901e-09 1.83501191392275e-08 -1.75896938166276e-08 1.09616195140085e-07 2.29476742973092e-08 5.05019332776664e-08 4.31741025454145e-08 9.26545335507392e-09 5.12612015414339e-08 -2.31089958694819e-08 6.07208565460595e-09 -3.64443461444706e-08 -2.67384943825914e-08 -1.3908484984551e-08 -2.39905356813768e-07 7.55370188103988e-09 5.16238938574424e-07 1.72112275044516e-09 2.62129057608977e-08 2.74646328386178e-08 -9.49665210153249e-08 3.50449948886611e-09 7.70282764763447e-08 3.62990453541657e-09 7.23786098770399e-09 -9.74270657689458e-09 -1.37018793093165e-08 -6.24750645751137e-09 -2.37122814252566e-07 -1.14010902064246e-09 -1.43418545294229e-07 2.34625731764581e-08 3.4890320352916e-08 -7.8014261471805e-09 -1.48792340102896e-07 2.32578593998508e-08 -1.05444943141362e-07 1.75339427601618e-07
"R2015" 8.35972098177607e-09 -1.26132286797632e-08 -3.27103055093225e-09 8.50837239154196e-09 -2.93880394233022e-10 4.97055555099672e-09 1.00387877857529e-08 -2.70200362343507e-08 6.82680750373244e-09 -1.65129035233062e-08 1.33167831794024e-09 1.34519607922316e-08 -1.76950037839846e-08 2.67620094038268e-08 -6.93021959254457e-09 8.35064051866792e-09 -3.81274932767468e-09 -1.11336691141595e-08 8.94797406281113e-09 3.76870154450795e-09 -5.28465585984907e-09 -8.17052884483759e-09 1.55908472801467e-08 -1.38665156059222e-08 -7.11589962567884e-10 -5.77898982977694e-09 7.80636919542036e-09 -3.95394037369822e-09 -2.17618728382041e-08 -1.38382477619932e-08 4.43312349876152e-10 2.01685605594753e-08 6.81126928523768e-09 -1.18085224819982e-09 9.87899309662229e-08 1.57195025019709e-08 -5.43069990811527e-09 3.72408974499459e-10 -4.35077941681292e-08 -6.91011724697228e-08 -7.70173751503949e-08 -1.97209042418803e-07 5.34312614152284e-09 4.29543301845604e-08 -6.02246764887392e-08 -4.08165327575476e-08 1.72112275044563e-09 4.41826616866347e-07 8.99097228599075e-08 -1.09034704519957e-08 6.10280506944011e-09 1.7817245858923e-08 3.88596835506662e-08 -1.84514344500387e-08 -2.62715469783319e-08 8.51474603761027e-10 3.58443770657899e-08 5.34844715194465e-09 1.8749916330549e-08 -1.92968466875925e-08 -1.26786015995679e-08 3.08241471209364e-08 -2.7776346046316e-07 2.2396103493791e-08 6.96350871152813e-09 1.29521558150917e-07 -5.79482140244827e-08 -9.29348587004007e-09
"R2016" 5.59159832232916e-08 3.08176604651679e-09 -9.64823908936835e-09 2.25220908255598e-08 5.92679110821505e-08 -5.33193135352762e-09 9.48669385689394e-09 -1.83152691439027e-08 2.17692054667743e-08 -1.75933725619699e-08 -8.56437668349406e-10 4.55387498909417e-08 3.67783342777312e-09 1.00951551999352e-08 -5.58303628563534e-08 1.06230887904695e-08 9.09240355339729e-09 8.02943267259418e-09 5.0629670454076e-10 -2.10779358139012e-08 1.35205643869106e-08 -6.49162865520839e-09 2.51724308408644e-08 -4.67444299863128e-08 3.46892743606419e-09 -1.12167157935066e-08 5.05072649326848e-09 -2.2285471446252e-09 -6.01735921754387e-09 -1.9521876456418e-08 3.24734676884467e-09 -3.06141005078904e-08 -1.60045634028444e-08 -2.45851571793768e-08 4.73457948303324e-08 -9.17365295756122e-10 -2.63381738669811e-08 -1.02208946932446e-08 -3.52623322668008e-08 -3.69427555092737e-07 -4.75394333096696e-08 -7.11080379887519e-08 -4.45840579314696e-08 2.10473740485769e-07 -5.16573789680284e-08 -1.07530689826559e-07 2.62129057608979e-08 8.99097228599068e-08 3.51389200355284e-07 -2.69568013242037e-08 6.60728396647339e-08 -4.57024302596622e-09 -1.73753674082984e-08 -1.24480973157675e-08 9.07662838455845e-10 -5.00709681887361e-09 2.62888774621947e-08 4.88480419502737e-08 -1.47404764225169e-08 1.41493497929679e-08 1.1051158586649e-08 2.84298848843235e-08 1.34825471937139e-08 -1.16072827356239e-08 -9.38126969863741e-09 8.74254260730666e-08 -4.65966414007394e-08 -5.28421516391625e-08
"R2017" -5.54352008702111e-09 2.87779090285081e-08 -1.07062921864042e-08 -6.62261130834412e-08 -6.03918923668676e-09 9.12037300039164e-10 -3.44890684222999e-08 1.34986215446548e-08 1.48312812739676e-08 1.16801065364171e-09 -1.11391352459747e-08 6.07858439478902e-09 8.0094208570792e-09 1.56881496809359e-08 -1.21847592624308e-09 -1.96446081245943e-07 -1.84926721821583e-08 2.69781950974048e-10 2.42362034999646e-09 -1.9492202310428e-08 -1.60340734613436e-08 -4.07405165768328e-08 7.58915813842156e-08 5.35288056877157e-08 3.61769903177891e-10 7.60695201567064e-09 -1.93537778033108e-08 1.65274433256495e-07 -5.72528822138224e-09 -2.45947239539768e-08 -1.2796605907361e-09 -4.30552082509203e-09 -3.14326782514048e-09 -9.0604859250073e-09 -4.58271717562189e-08 6.19622413930496e-09 3.7999868478974e-08 5.98028135174798e-08 1.83587673028432e-09 4.33443128484172e-08 -6.08917944730991e-08 3.23558050419834e-09 5.2420990903133e-08 -1.25138784961966e-08 -7.55421348953673e-09 -3.07640121893362e-09 2.74646328386187e-08 -1.09034704519881e-08 -2.69568013242055e-08 2.68425421069926e-07 -3.52488862766187e-09 -2.01039419216325e-09 -5.93892851495159e-10 -6.54161564443121e-09 -1.33662982309249e-08 -1.93693559201507e-10 -1.11659938866226e-07 -1.53164501832702e-07 -1.6405187655357e-08 1.16018677640108e-08 -6.63042147920459e-08 5.79198934956795e-08 2.5766436710902e-08 7.21545878113108e-08 -2.65888103637157e-09 -9.27967251099618e-09 1.04546136026617e-08 5.11699560012334e-09
"R2018" 1.42171074245659e-08 -2.16843634141061e-08 1.67102500805379e-09 5.14293927174184e-09 1.54898143574521e-08 -6.62344997332604e-09 -1.48171281139219e-08 -1.32994300290162e-08 -1.0910653612433e-08 2.93144589796097e-09 3.02092907592128e-08 8.95307325559093e-09 -1.89315163098514e-09 1.42966933045636e-08 -6.90278691109518e-09 -8.0543541417632e-09 6.71175320286408e-09 -7.75073034233729e-09 -9.52705546284443e-09 -9.9660864323499e-09 1.56610319070315e-08 -9.40420233039979e-10 1.13045517658405e-08 1.08893296920795e-08 3.91104531214897e-08 1.25800770223384e-08 -6.62094807162635e-08 -1.18366298206018e-08 -8.84551668085213e-09 -1.5392013994008e-08 5.18254461144731e-09 -5.56471020243345e-09 2.1591171710817e-09 -1.40482777738926e-08 -1.15231252462233e-08 8.27194232585756e-09 -1.6854238102008e-07 -1.30827813319227e-08 -4.21260053528345e-09 -5.38912130359608e-08 -7.514737780558e-08 5.909856573736e-09 -3.26507125330302e-10 5.3129448707149e-08 1.18325323487471e-07 -1.62720388680273e-08 -9.49665210153231e-08 6.10280506944222e-09 6.60728396647348e-08 -3.52488862765236e-09 4.72038917528096e-07 6.25001485265088e-08 -2.49807719184165e-07 9.46673912041933e-10 -6.258010143953e-08 1.99006188937617e-08 2.92887741888992e-08 8.78446843576551e-09 2.96607258794362e-09 -5.05206790478046e-08 9.97694695407031e-08 1.17414603271388e-08 1.61655268296045e-08 4.41387405189589e-08 9.26224335543511e-09 -2.26700870235093e-08 8.38082063012008e-08 -2.62722398966443e-07
"R2019" 1.84690312251982e-09 -2.855364427407e-09 3.28969998591013e-09 -1.38198090061702e-09 3.50136663255086e-09 2.01845078242116e-09 -2.97935065332704e-09 -3.70615112044840e-09 -3.47730304656194e-09 3.63373279465363e-09 8.81114476322479e-09 -2.61456183056342e-09 1.55167119879616e-08 3.95092033582199e-09 -1.85909672735908e-09 -7.0784443020503e-12 2.1082958964783e-09 8.02737278793558e-10 -5.00013096554588e-09 2.32944619480673e-09 5.93517965730833e-09 4.43918377248322e-09 -6.2983537831685e-09 4.89936535303142e-09 -8.38963090577534e-09 1.31540374366239e-09 4.36062711027196e-10 -3.22694028583425e-09 3.5199903944331e-09 9.09284361651701e-10 -4.46420217517297e-09 -5.84251367565991e-09 -3.39234113746649e-09 -4.9033186584276e-09 2.53647105385189e-08 -2.81764191436645e-09 -1.53964898114835e-08 -2.41357302274383e-09 2.95130662448223e-08 1.68033628342059e-08 -7.21676835593968e-09 -2.92707313978085e-08 -4.38254892220728e-09 -5.30243724372896e-09 -6.64586597080433e-08 -2.9914102399602e-09 3.50449948886783e-09 1.78172458589166e-08 -4.57024302596609e-09 -2.01039419216308e-09 6.25001485265111e-08 1.12218997038525e-07 -6.40738135410082e-08 3.370602989557e-09 6.30574245774911e-09 -5.19859191763224e-09 -4.41096551697954e-09 3.68747887223294e-09 1.1957876646359e-08 -3.70335072427308e-08 1.45425976679712e-08 3.77038106837353e-09 -4.41858475888552e-08 -1.33190389936343e-08 -4.33183028101055e-10 -1.88840434269934e-08 -2.86081745799613e-08 5.14568135993327e-08
"R2020" 3.59162868843644e-09 1.16648871814569e-08 -1.14468534136355e-09 1.22476977060367e-09 -1.95057420053708e-08 4.15394163910514e-10 8.06175981446253e-09 1.48736369790249e-08 1.31804590128106e-08 -4.11487642924753e-09 -2.59870190946392e-08 2.16879974249855e-09 -3.50301255682114e-09 -2.71094404289496e-08 3.09317367360271e-09 6.08406795357839e-09 -1.32869476635158e-08 1.17120757679958e-09 1.28404602125609e-08 3.39523595403535e-09 -6.29238374635879e-09 -2.84291056332804e-09 -1.39844065813134e-09 -2.10984313599955e-08 -3.44911322418678e-08 1.02153671330671e-08 1.64523638416438e-08 6.07249433960597e-09 5.07904006257726e-09 3.52867508178405e-09 -1.0070000051628e-08 1.53997565623948e-08 -2.93380132189403e-09 1.1186447274036e-08 -1.61679944554071e-08 -1.44086177349611e-09 6.96312291233898e-08 1.45699554476846e-08 5.55404391591201e-08 1.98274218878076e-09 3.02915653312088e-08 -2.65986654735063e-08 2.77921537379995e-09 -3.40497961411648e-09 -5.27592356551341e-08 5.8135834921564e-10 7.7028276476346e-08 3.88596835506638e-08 -1.73753674083013e-08 -5.93892851488504e-10 -2.49807719184177e-07 -6.40738135410047e-08 3.25863809452116e-07 -1.41606806254693e-08 1.00462509430939e-08 -3.68010910128015e-09 -4.90135935058388e-09 -1.43190743504551e-09 -1.17894868484432e-11 -7.16563214321896e-08 -2.34728137502696e-08 -5.26484279565084e-09 -8.2776499323466e-08 5.47812995000411e-09 -3.4875437143255e-09 1.90639558263455e-09 7.42592685156424e-08 -4.23610532463871e-08
"R2021" -6.48133753794741e-09 1.16727064264234e-08 -1.05610456822501e-09 -1.38242955564165e-08 -3.7052452248584e-09 -9.26215963548977e-09 -1.65292031916368e-08 -7.7989460137399e-09 -6.14491685507277e-10 5.03883851456753e-08 6.50595072085776e-09 -4.50342687770977e-08 -7.25045441585606e-09 1.10200261844254e-08 1.24313496137677e-08 8.55040259678096e-09 -4.48261778139324e-09 -2.43239726302591e-09 -3.96529845832091e-09 -2.36125672816872e-08 -3.03480443977301e-08 -3.88027735526593e-08 1.62946836207122e-08 4.1115619202493e-08 1.12534994200251e-08 6.35051458967975e-09 -2.20605530355868e-08 4.79651639399047e-08 1.32832482635314e-08 -1.58246142821908e-08 -5.50434321888327e-10 8.49570269647418e-09 1.21872622781286e-08 5.16317103284219e-10 2.68407604338464e-08 -2.06356178057952e-08 1.46542818561625e-09 -2.7695862386742e-07 -1.25419273382676e-08 -1.55198869672074e-08 2.22867284510978e-08 2.76840009839809e-08 -1.52419752355722e-07 -1.4956090291472e-07 -3.49491450296129e-09 9.64061420512325e-08 3.62990453541524e-09 -1.84514344500372e-08 -1.24480973157647e-08 -6.54161564442406e-09 9.46673912040864e-10 3.37060298955769e-09 -1.41606806254693e-08 3.12404868049555e-07 -1.41513734375432e-08 6.4909934641274e-08 -1.26261312754517e-08 -8.00873943184407e-10 -1.20052362552985e-08 1.21899589839279e-08 4.64254252511175e-10 4.39217379617536e-08 -1.47518546462848e-08 3.54836292054264e-08 9.78004099033466e-10 6.89906586392996e-09 -3.12699059374709e-08 3.29026009022109e-08
"R2022" -1.48198277004619e-08 6.18496240072606e-09 7.55381659515633e-09 -3.0954945443492e-08 -8.24537460100111e-09 8.11602055826923e-09 1.51652513270512e-08 1.11849363834787e-08 -1.36368102608197e-08 -1.5763743213026e-08 6.96485175754171e-10 1.92210948053495e-08 2.74481521638643e-09 -2.28175406073819e-08 1.86958274719651e-09 -3.50398946136747e-08 1.96421864427615e-09 -3.46916794515317e-09 2.13767490392256e-09 -4.99543337085584e-09 3.67285440625446e-09 -1.4692041989899e-08 -1.66062707868942e-08 -1.26783587158609e-08 -4.29443816896877e-09 -9.89588889335591e-09 1.42604802880494e-08 2.83159496401002e-08 9.60600144732456e-11 8.43064927588905e-09 -5.43191529502215e-11 3.15911495753267e-09 8.04306356654844e-09 4.69798532589808e-09 6.67510455494872e-08 -1.67178364824424e-08 5.2126314729373e-08 3.04583318235032e-08 -1.50731361044882e-09 -4.7407905251288e-08 1.17129775053112e-07 3.52650804269083e-09 7.4833231069752e-09 6.18943948737019e-08 -1.27836073854949e-08 -1.0823309589399e-08 7.23786098770094e-09 -2.62715469783272e-08 9.07662838458645e-10 -1.33662982309404e-08 -6.25801014395215e-08 6.30574245775713e-09 1.00462509430894e-08 -1.41513734375457e-08 5.07816275683103e-07 5.54781136881433e-10 -1.65271651471794e-07 9.96301248452914e-08 -3.7698469426554e-09 -1.85278018561337e-08 1.59639041657736e-08 -2.8215728850022e-07 -9.20397330342657e-09 -2.62466529997047e-07 -2.18594727920006e-09 7.25734061478684e-09 8.84939642028188e-09 4.92045220892463e-08
"R2023" -1.99685897868393e-08 1.71687677895585e-08 2.32110857467171e-09 -3.02645437633975e-08 -2.91625814956563e-09 3.9142485849166e-08 3.8598411038743e-08 7.74858591655844e-10 -1.2062412093211e-08 -2.33805473886529e-08 -1.95125850213413e-09 9.018157557337e-09 -9.25056002451295e-09 -4.87597340860815e-08 -1.03081595631193e-08 -4.01291482525727e-08 -1.21608932778269e-09 4.34187807024764e-09 1.54986232580956e-09 1.26385376586512e-09 -5.15274537267593e-08 -2.26042225896671e-07 4.39246410829371e-08 -3.1675218568354e-08 5.86304692841364e-08 3.05479887917875e-09 -8.60446897103699e-08 1.26815550698054e-07 1.21212320535222e-07 -3.65732743382122e-08 2.50793957310018e-09 -1.82224530463579e-09 3.71312712142859e-08 -8.34679285260476e-08 -1.50046009391505e-08 -9.57785892499523e-08 2.61336128637934e-08 -3.95053200419642e-08 8.6539423663393e-09 3.58958731125526e-09 1.77128985525341e-08 7.48443656855863e-09 -8.78313787207152e-08 -5.10636282600799e-09 9.3112102407259e-10 1.80110377519154e-08 -9.74270657689406e-09 8.51474603754544e-10 -5.00709681887455e-09 -1.93693559199483e-10 1.99006188937605e-08 -5.19859191763270e-09 -3.6801091012825e-09 6.49099346412695e-08 5.54781136881132e-10 3.64865733084092e-07 -7.48351935930274e-08 3.00113511846589e-08 3.71538951157865e-09 3.19163345438875e-08 -2.34340973522635e-08 -3.0756529266258e-08 3.26624868665187e-08 1.53768531725736e-08 2.55385902885372e-09 -5.05013458960008e-09 2.77480487612246e-09 -3.93846120502318e-08
"R2024" 1.43550993210726e-08 -2.44591339654737e-08 -9.05428597963392e-09 2.83617693743251e-08 7.07980200866602e-09 -8.78053418562864e-09 7.98636028285606e-09 -7.17253613488579e-09 7.01351984201825e-10 -2.34246774658669e-09 7.3107925628163e-09 -2.09331355718473e-09 -4.96693844486797e-09 1.0659566704868e-08 -2.64474045850846e-09 9.55771519718445e-08 5.19868620460185e-09 -1.02420079966162e-09 8.83782781051244e-10 3.20337378252541e-09 5.94248629487023e-10 3.92763352564339e-08 -4.00383230541207e-09 7.3958102406194e-09 -5.05744815861322e-09 -6.77545572307277e-09 4.31016297404236e-08 -7.11848495100572e-08 -1.89754276994501e-08 -7.98890780033129e-09 3.14281138940532e-09 -6.37364121791287e-10 3.32538991201764e-09 6.37554675898863e-09 5.53387233998954e-08 5.2072797933897e-08 -7.67863634345408e-08 6.02152274056926e-10 7.19918574390671e-09 -3.61184190790933e-08 1.4791036589386e-08 -1.301740595305e-08 1.06547889079318e-08 -3.27234703123585e-08 1.89304824698394e-08 3.66755007760253e-09 -1.37018793093153e-08 3.58443770657882e-08 2.62888774621973e-08 -1.1165993886623e-07 2.92887741888973e-08 -4.41096551698548e-09 -4.90135935058487e-09 -1.26261312754527e-08 -1.65271651471782e-07 -7.48351935930356e-08 2.54034797315623e-07 -2.72658079751812e-08 3.43849135743381e-09 1.79333031961887e-08 -2.69081605300431e-08 9.25412229211024e-08 -3.9876411403025e-09 -7.08148427155921e-08 1.53154592866048e-09 -1.59088965133196e-09 -1.64541012161649e-08 -4.7823050409047e-08
"R2025" -3.72287697192979e-08 -5.44466410858929e-09 2.89446984016385e-08 1.0425679473207e-07 -2.85038870757579e-09 4.96529836898897e-08 1.12830219248374e-08 -1.07830848013908e-08 3.56992584962507e-08 -2.53478399911863e-09 2.30096618118079e-09 6.24530817806532e-09 -1.41901547431592e-08 -3.19850931537147e-08 -1.21840006782233e-09 6.57154689959797e-08 1.34103453837638e-08 -8.14815243613642e-10 -7.08944001823372e-09 7.22930934820274e-08 2.19906138340491e-08 5.41040249825157e-08 -1.0076437735853e-07 -4.01049017281335e-07 8.04595537584338e-09 1.27327003493395e-08 -2.34419078528934e-08 6.55971941338177e-09 3.32125102450983e-08 6.80280971679795e-08 -5.32954963557975e-10 1.79485620111129e-09 -1.22262708919169e-08 2.08375357982874e-08 4.55904516232417e-08 -3.09112419705589e-08 -4.63347963903164e-10 -2.69562903695524e-07 -1.33018509927928e-08 -5.30158699457144e-08 1.01351744380024e-07 -2.6339592065184e-09 -1.29371210464771e-07 6.50115889198227e-08 -4.68117865621863e-09 -9.29573508338553e-09 -6.2475064575087e-09 5.34844715194211e-09 4.88480419502672e-08 -1.53164501832692e-07 8.78446843576605e-09 3.68747887222654e-09 -1.43190743504118e-09 -8.0087394318219e-10 9.96301248452793e-08 3.00113511846543e-08 -2.72658079751832e-08 6.4399113484516e-07 4.77503302222922e-09 -1.32830292142471e-08 6.1716877759344e-08 -2.9534014832222e-07 -3.1926544095385e-08 -4.1934067983958e-08 5.17292321892012e-10 1.91572951147666e-08 -2.09622399135421e-08 1.19486149772531e-08
"R2026" -5.70499483688375e-09 -5.07197744772066e-08 7.74997430769676e-09 -5.54685792217217e-10 2.25494194314158e-08 -5.58063181614136e-09 7.09029121819687e-10 -6.19307685933056e-09 -5.65696599790912e-09 -2.62376537874972e-09 -8.81099202965896e-09 -2.05195810404879e-09 -8.41289893207722e-08 -3.21062309352408e-08 9.16479259397779e-09 9.00047251383763e-09 1.22098955233596e-08 1.36734047356143e-08 -1.37487430035896e-08 5.55725337114964e-09 7.16449108147888e-09 -2.2873710545179e-09 -1.90033432296645e-08 9.77782656479254e-09 -6.804433343881e-08 4.39728892552108e-08 6.40250241114004e-08 -1.91661421302268e-08 9.75566820063436e-08 -1.04682088963729e-08 4.9381029460199e-09 -7.72698307836222e-09 1.95623841531422e-08 -6.97687065679347e-08 -1.34224995573756e-08 -3.60678382726675e-08 2.57115567426898e-08 9.1780461824392e-09 9.17796565219799e-09 7.04587643758631e-09 -4.05757390052011e-09 2.11383972522131e-11 1.34751896181143e-08 -2.0878131877886e-09 -2.22957711080413e-08 4.3739220091293e-09 -2.37122814252568e-07 1.87499163305513e-08 -1.47404764225174e-08 -1.64051876553575e-08 2.96607258794608e-09 1.19578766463584e-08 -1.17894868477594e-11 -1.20052362552972e-08 -3.76984694265255e-09 3.7153895115793e-09 3.43849135743214e-09 4.77503302222576e-09 3.50343179366393e-07 -1.9236706056985e-08 -1.58111383321948e-08 -1.19984333225549e-08 2.73589267857577e-10 1.55413136495766e-08 8.54685947311743e-08 1.42605620864465e-08 2.8257870016748e-08 -6.12261171901306e-08
"R2027" -4.84009505607796e-09 4.22219405951645e-08 -2.26416951611372e-08 -6.15870672233191e-10 1.80377345496434e-09 -8.71724754021188e-09 3.56490394688832e-09 1.76154163882294e-08 -1.40810413956593e-08 2.89892623368381e-09 4.36741870148323e-08 -4.27663669943059e-09 2.32743971902161e-08 1.17708029483827e-09 -6.95491291710027e-10 -1.35075880253473e-08 3.62730601970709e-09 -7.56697347096552e-09 -7.88918777402975e-09 -3.99439064722256e-09 3.45377684337693e-09 -1.79593941449339e-08 2.710110787782e-08 3.38988426011304e-08 -1.4459494895744e-08 -1.86554563581353e-08 3.77230096500691e-08 -1.26508476122497e-08 1.68485853791323e-08 -1.1668599888103e-08 -5.74884291598725e-09 -1.2703075489078e-08 1.25947062826464e-08 -5.27029999623457e-08 5.11133554025986e-09 -1.69075845999585e-08 8.73393025665795e-09 7.54659792761945e-10 -3.44049074953453e-08 -1.99757368010763e-08 3.45847563349856e-08 8.1914944863102e-09 -1.00543779162402e-08 -1.74771666368756e-08 -5.83656003568953e-08 9.3081282052558e-09 -1.14010902063579e-09 -1.92968466875971e-08 1.41493497929673e-08 1.16018677640185e-08 -5.05206790478047e-08 -3.70335072427246e-08 -7.16563214322059e-08 1.21899589839283e-08 -1.85278018561299e-08 3.19163345438891e-08 1.7933303196187e-08 -1.32830292142449e-08 -1.92367060569852e-08 2.82494211296836e-07 -1.02337938436097e-07 -8.90062075629433e-11 7.94759835227727e-08 -4.63055427112335e-08 -4.43566689439801e-09 3.91587725286755e-08 -6.24246716278801e-08 9.2516946022174e-08
"R2028" 1.26122608818803e-08 2.07681931812145e-08 3.30063272882968e-08 4.2457935278442e-09 -2.2454747689645e-09 -3.1812842734304e-09 -1.03994876127891e-08 -1.548431599796e-08 1.04103639223096e-08 4.54798947496699e-10 6.22988806191274e-08 5.87379305331145e-09 4.84881619620106e-08 2.09862944029277e-08 -2.41705687320632e-09 1.663633850015e-08 -7.43495247488726e-09 -1.38709125673827e-08 -2.90374078338976e-08 1.21789473770393e-09 -5.75786620778581e-09 3.06843477821924e-08 4.42809543734945e-08 -4.53276433307678e-08 4.05053918494339e-08 6.56953562669709e-08 -3.18457144982885e-07 1.63571660215807e-08 -8.22363877887096e-08 -1.25104669302361e-08 -1.76660596708748e-08 2.96588274350503e-09 1.79841063575085e-08 2.42795671407645e-08 6.44797443477915e-09 -1.58280274867617e-07 -9.74511703199779e-08 -3.62116682898363e-08 -1.89595858688149e-08 -1.81078686548733e-08 -2.03102897890333e-08 8.1399078336764e-09 -9.09790796288077e-09 2.88202206323314e-08 7.97569538909807e-08 -4.57768025651167e-09 -1.43418545294228e-07 -1.26786015995633e-08 1.10511585866475e-08 -6.6304214792054e-08 9.97694695407138e-08 1.45425976679787e-08 -2.34728137502654e-08 4.64254252511391e-10 1.59639041657785e-08 -2.34340973522614e-08 -2.69081605300424e-08 6.17168777593373e-08 -1.58111383321977e-08 -1.02337938436094e-07 5.51979665952735e-07 -1.39682863308104e-08 -8.31721456500771e-08 2.22719078496008e-08 1.78732252653157e-08 3.32384956695728e-09 5.21188683018271e-08 -3.05836208194471e-08
"R2029" 2.58856473599893e-08 -4.95018889386749e-09 -1.70425647877581e-08 3.37236518288752e-08 1.12303091911918e-08 2.27095170721002e-09 -3.30238583108931e-08 -3.12153488254696e-08 6.90553712616331e-08 3.93057459792386e-08 1.39571554787241e-08 -3.9778478389032e-08 -1.90607803546528e-08 4.38442192554328e-08 -5.25573917898237e-09 -3.1968250922671e-08 -3.22890735794325e-09 5.85146107044945e-10 -7.60437960554263e-09 -1.52538914018572e-08 -1.04872558126771e-08 -2.54451683511919e-08 3.50569840272643e-08 4.37459819263039e-08 -3.3573400886646e-09 -1.27032709077602e-08 1.58646023723803e-08 4.07525750691947e-08 -6.71944734654258e-08 -8.03574717938794e-09 3.36539710575325e-09 -5.09663580084487e-09 5.30428785818044e-09 2.98224532481397e-08 -9.67396950938236e-09 2.79226783181319e-08 -3.17660674137197e-08 -7.57720308483149e-08 6.88795989803161e-09 2.21284114023824e-09 -3.90228651890263e-07 -1.9176300399031e-08 -4.47541337956069e-08 6.92838499542664e-08 -2.37386184907915e-08 4.57676700038198e-09 2.34625731764559e-08 3.08241471209241e-08 2.84298848843227e-08 5.79198934956762e-08 1.17414603271396e-08 3.77038106837561e-09 -5.26484279565590e-09 4.39217379617664e-08 -2.821572885002e-07 -3.07565292662501e-08 9.25412229211062e-08 -2.95340148322192e-07 -1.19984333225535e-08 -8.90062075766249e-11 -1.39682863308139e-08 6.9618971559155e-07 -6.87280617432153e-09 1.75750918459503e-07 -3.74635947506972e-09 9.24316324679692e-09 -3.89382924108344e-08 1.39437645303838e-08
"R2030" 6.95390014775176e-09 -8.2664015739858e-09 -1.22176779270393e-08 2.46046763132181e-09 3.29498875830857e-08 6.62912323761632e-09 -1.01356624934276e-08 -1.71839053428734e-08 -3.18665988573577e-08 5.11177605812521e-09 1.24876428795575e-08 -9.02264967977948e-09 4.15214945009054e-08 -6.01263590292293e-09 -9.38142904444479e-09 -1.35012416834776e-08 7.7723320716311e-09 1.31377083139425e-08 -1.17363849505551e-08 -6.06234209648641e-09 1.43856360409187e-08 -6.44509959078418e-09 2.73231214063621e-09 5.82062913868308e-08 -8.70540130017675e-09 6.51778357178678e-10 1.17686986925244e-08 -2.74465930315265e-08 6.15211506764128e-08 -1.53393612329507e-09 -1.08137840440106e-08 -2.974829870549e-08 -1.37738958232435e-08 -4.73061602487818e-08 -1.48291133602578e-07 3.06120109588275e-08 3.21521108675274e-08 2.60376115468542e-08 1.73994785071625e-08 1.61268088704231e-08 -9.53572924879424e-11 9.21999079622471e-08 1.25034157482852e-08 2.97354201439077e-09 3.48873689886271e-09 2.0674732518993e-08 3.48903203529157e-08 -2.77763460463157e-07 1.34825471937121e-08 2.57664367108923e-08 1.61655268296192e-08 -4.41858475888389e-08 -8.2776499323468e-08 -1.47518546462828e-08 -9.20397330343443e-09 3.26624868665198e-08 -3.98764114030063e-09 -3.19265440953737e-08 2.73589267858575e-10 7.94759835227763e-08 -8.3172145650092e-08 -6.87280617431864e-09 7.45275564666631e-07 5.96854927920685e-10 -1.36838900436972e-08 -1.73514913000337e-07 -9.86004504026125e-08 -9.49906219133247e-08
"R2031" 4.66575531420151e-09 -1.06398098817916e-08 2.32922963262978e-10 3.19825052655612e-09 3.02033567400559e-10 -8.69102755219531e-09 -1.88487352345628e-08 2.87860729986835e-10 1.78251295366884e-08 7.87675716063756e-09 -1.2192752745525e-08 -5.09013050544229e-09 -4.15006597885217e-09 5.88898999553687e-09 2.90741610278284e-09 -2.37358508714439e-08 -1.58983371392667e-09 6.30569094020557e-09 -5.39498686844929e-09 -2.92262249627031e-09 -1.74267934518264e-08 6.38316404941769e-09 1.45919131184738e-08 -9.37799842864578e-09 5.40761912001165e-09 1.33906378205661e-08 -3.61325685970561e-08 1.54890860442951e-08 1.12121060895737e-08 6.0880043764543e-09 -1.58843770070588e-09 -8.95661142726296e-10 -9.16892670968637e-09 1.61202376747918e-09 -2.63642772016391e-07 5.97822509040058e-09 -8.31369942354908e-09 -4.592014829902e-08 -4.31355898883111e-08 1.69417930006203e-07 -3.05214605327486e-07 1.99996776572961e-08 -1.89590067632899e-08 6.12868148140656e-08 1.31417358073564e-08 -3.27273021569198e-08 -7.80142614717876e-09 2.23961034937874e-08 -1.16072827356312e-08 7.21545878113239e-08 4.41387405189634e-08 -1.33190389936345e-08 5.47812995001238e-09 3.54836292054472e-08 -2.62466529997024e-07 1.53768531725748e-08 -7.08148427155817e-08 -4.19340679839635e-08 1.55413136495785e-08 -4.63055427112378e-08 2.22719078496111e-08 1.75750918459513e-07 5.96854927905108e-10 5.99579728992639e-07 4.36124007779763e-09 4.91895894837492e-09 -1.80979390339465e-08 -3.20154247886316e-08
"R2032" 2.29060919916265e-09 -2.02565524464177e-08 8.102519525215e-09 -9.73705113066656e-10 3.7114961454174e-09 -1.08866887918897e-09 -2.30706791828953e-09 4.48511591666037e-10 -3.42882679427877e-09 -2.20049710158842e-09 1.47816715643583e-08 3.46854077841670e-09 1.36210576046718e-08 -1.39921715357325e-09 -2.59633241086203e-09 2.07538301483582e-09 1.73638317634086e-09 -3.13182541188845e-09 -2.450429320057e-09 -7.69982396289579e-10 6.11060383803445e-09 1.42069864334834e-09 -9.43472237174777e-10 4.35669387448146e-09 5.52146129973408e-09 1.65227781019578e-08 -1.96737958998988e-08 -3.00817265708042e-09 7.41598065891456e-09 -4.45465228540122e-09 -2.66774892361437e-08 -4.77233557723838e-09 4.17805512765764e-09 -1.83646258674132e-08 -5.45375745330924e-09 -1.69787085685735e-09 -3.88660435084944e-09 -1.97620470665448e-09 -1.13413443154628e-08 1.02076690633702e-08 -1.11179518889582e-09 4.65470081850479e-09 3.68109939845232e-09 3.83478826010016e-10 3.92361542389498e-08 -1.15476754902804e-09 -1.48792340102897e-07 6.96350871152187e-09 -9.38126969863741e-09 -2.65888103637209e-09 9.26224335543994e-09 -4.33183028102344e-10 -3.48754371432806e-09 9.78004099034946e-10 -2.1859472792005e-09 2.55385902885287e-09 1.53154592865797e-09 5.17292321893363e-10 8.54685947311751e-08 -4.43566689439531e-09 1.78732252653159e-08 -3.74635947506691e-09 -1.36838900436977e-08 4.36124007779693e-09 8.45840610689089e-08 3.63098989077628e-09 2.10390332582185e-08 -3.54871281411144e-08
"R2033" -1.55856359821647e-09 7.75428520124948e-11 -3.04602813426721e-09 9.42933599167876e-09 -1.64239989766325e-08 -2.36062074501004e-08 8.66688909910439e-09 2.29914551639123e-09 1.5983683694003e-08 -1.82868001444849e-09 6.48632354046779e-09 4.61924584714362e-09 -1.27376262606029e-08 1.46511103431486e-08 1.45401128340666e-08 4.67935589499673e-09 -1.3158660093085e-09 -1.48648493255013e-08 3.28586681747316e-09 -2.79836342665729e-09 -7.03100566663604e-09 -4.66973115969016e-09 1.44872954854721e-08 -2.60782820269171e-08 -8.48193064595576e-09 -1.42570668832468e-09 2.59334726387034e-09 5.14875941252616e-09 -2.14456612330845e-08 -5.86357814983288e-09 -5.99384386086218e-09 2.5496247156986e-08 1.19085929946371e-08 -3.0903078538773e-09 3.20953326428685e-08 -4.28685851943241e-09 -3.4614126312432e-09 -1.47024660541935e-08 -1.13525627626549e-07 -7.66910632779737e-08 -1.04384238557365e-08 -4.12789068077515e-08 -1.68054215092247e-08 4.7392532600889e-08 -1.28605609583224e-07 -3.15480781879308e-08 2.32578593998517e-08 1.29521558150918e-07 8.74254260730624e-08 -9.27967251099759e-09 -2.26700870235093e-08 -1.88840434269909e-08 1.90639558263546e-09 6.89906586393123e-09 7.25734061478288e-09 -5.0501345896008e-09 -1.59088965133012e-09 1.91572951147691e-08 1.42605620864467e-08 3.91587725286819e-08 3.32384956695613e-09 9.24316324679297e-09 -1.73514913000337e-07 4.91895894837569e-09 3.63098989077489e-09 1.96985854970498e-07 -3.28069427299784e-08 9.27767248604387e-08
"R2034" -5.16740923278843e-09 -1.80858874856275e-08 5.92575253790185e-09 4.62471441282949e-09 -1.45123660499186e-08 -5.40601503498589e-09 -6.212805345033e-09 1.26714669934628e-08 -4.18764752070691e-09 5.55056748638395e-09 2.07092097473663e-09 4.46257299580105e-09 -2.37204963681261e-08 -1.10347277023394e-08 7.0717802189038e-09 -6.19623418546591e-09 8.97120392329053e-10 -8.28110964994211e-09 3.25320146627609e-09 -1.68617628980286e-08 -1.25189316127316e-09 -3.29928373601919e-09 3.44841854516399e-09 3.57046967317361e-09 2.83628633004097e-08 3.40215902786133e-09 -3.21324941125852e-08 1.49277579480869e-08 -1.82269157681502e-09 -8.06532123289943e-09 1.11489504838854e-08 1.28461661638888e-08 1.22822470140862e-08 -2.69096237369212e-09 -9.81794808024698e-08 6.10823835049926e-09 -3.99196506218501e-08 1.9768332593974e-08 4.52846589420003e-08 -4.39138758957315e-09 4.22595065080396e-08 2.72302830854586e-08 3.59563709444463e-08 5.50000133229823e-08 1.70090660821658e-07 3.77819867471066e-09 -1.05444943141363e-07 -5.79482140244893e-08 -4.65966414007417e-08 1.04546136026649e-08 8.38082063012001e-08 -2.8608174579959e-08 7.42592685156376e-08 -3.12699059374745e-08 8.84939642027613e-09 2.77480487612177e-09 -1.6454101216166e-08 -2.09622399135345e-08 2.82578700167467e-08 -6.24246716278879e-08 5.21188683018254e-08 -3.89382924108362e-08 -9.86004504026211e-08 -1.80979390339507e-08 2.10390332582198e-08 -3.28069427299814e-08 3.0946688714195e-07 -3.05599833675681e-07
"R2035" -1.73335771250565e-08 5.67366039985454e-08 -2.05813780633924e-09 -8.60239722296944e-09 -7.26880993895389e-09 4.19922367703957e-10 7.46063559441485e-09 8.91585962594024e-10 1.36007439347347e-08 6.12319006675141e-09 -1.87444816654401e-08 -1.62484380232673e-08 2.35948561462782e-08 1.65848867072429e-08 1.19318682591742e-08 -2.16826029119888e-09 -5.98808107676926e-09 1.12375088235568e-08 -4.21285242213342e-09 1.56747701022606e-08 -1.69221817668094e-08 1.59872651274445e-08 -1.09847858323803e-08 -1.57611966619664e-08 -5.00818184860424e-08 -7.60620271925428e-09 4.78696738637682e-08 1.12942837859175e-08 -2.50389421615136e-08 2.80636352755963e-08 -1.22559645207783e-08 -4.69475480064551e-09 -1.13228343435184e-08 4.25165529425612e-08 1.17574514267285e-07 -5.3396536072822e-08 9.10764351314649e-08 -1.70091799349509e-08 -6.09179578599293e-08 6.594174760693e-08 2.38732176283668e-08 -6.13210399410521e-09 -2.25894274066117e-08 -7.81181135698549e-08 -2.78070112293587e-07 1.30694371409654e-08 1.75339427601618e-07 -9.2934858700499e-09 -5.28421516391585e-08 5.11699560012513e-09 -2.62722398966443e-07 5.14568135993306e-08 -4.23610532463977e-08 3.29026009022094e-08 4.9204522089245e-08 -3.93846120502338e-08 -4.78230504090507e-08 1.19486149772542e-08 -6.12261171901312e-08 9.25169460221638e-08 -3.05836208194467e-08 1.39437645303899e-08 -9.4990621913328e-08 -3.20154247886357e-08 -3.5487128141114e-08 9.27767248604397e-08 -3.0559983367568e-07 5.96429046414513e-07
