# Supplementary material for: NODDI and Tensor-Based Microstructural Indices as Predictors of Functional Connectivity
Source: PLoS One. 2016 Apr 14;11(4):e0153404. doi: 10.1371/journal.pone.0153404 (PMC4831788; doi:10.1371/journal.pone.0153404)
Supplement: S1 Data — a) Functional connectivity matrices, both fMRI and EEG connectomes across all subjects, in the form of precision matrices and b) structural brain connectivity matrices across all subjects and microstructural indices. Columns and rows are named according to the corresponding brain region that represent. (ZIP) [file pone.0153404.s001.zip › DATA/EEG/42/precShr_EEG_wholeTS4_8.txt]

"C1001" "C1002" "C1003" "C1005" "C1006" "C1007" "C1008" "C1009" "C1010" "C1011" "C1012" "C1013" "C1014" "C1015" "C1016" "C1017" "C1018" "C1019" "C1020" "C1021" "C1022" "C1023" "C1024" "C1025" "C1026" "C1027" "C1028" "C1029" "C1030" "C1031" "C1032" "C1033" "C1034" "C1035" "C2001" "C2002" "C2003" "C2005" "C2006" "C2007" "C2008" "C2009" "C2010" "C2011" "C2012" "C2013" "C2014" "C2015" "C2016" "C2017" "C2018" "C2019" "C2020" "C2021" "C2022" "C2023" "C2024" "C2025" "C2026" "C2027" "C2028" "C2029" "C2030" "C2031" "C2032" "C2033" "C2034" "C2035"
"R1001" 1.87888800490613e-07 -1.21266899162034e-08 8.09671269254574e-09 -1.45432003870992e-08 3.1497227359878e-08 -1.05374211058298e-07 -4.26990818538782e-08 6.79950989989905e-08 5.34429111442456e-10 1.66463854896074e-08 -2.03932628575893e-08 1.77549241543045e-08 3.72792273554358e-09 -1.41762530752637e-07 -9.6821661069102e-09 -6.24160742354558e-09 -1.23958333090299e-08 1.3394816920313e-09 -3.25093199197775e-09 -4.11928197619542e-09 1.27879788156832e-07 1.91922306692384e-08 -3.41821250568009e-08 1.54915463247819e-08 1.83429049450969e-09 -2.17205110687772e-09 5.68345524738321e-09 -2.60188284410315e-08 -5.32131854474733e-08 -5.37809853559561e-08 9.5339344830757e-09 -1.63135259689813e-09 -9.58862315806751e-08 7.91459158787725e-08 -1.92528684273541e-10 1.11316880141315e-08 -3.9826358633129e-09 1.21636595603951e-08 -3.01073066306831e-10 -7.24398588894116e-09 -1.60771213909081e-09 -4.86991780538031e-09 -7.41406411968956e-09 5.07000238745552e-09 -6.77426214883669e-09 -5.7895257373754e-09 1.28387511987734e-09 1.58837991508825e-10 1.08520335497079e-08 -1.27257139342871e-10 4.59865763370144e-09 -3.93209040209834e-10 -4.68234333335383e-09 6.19799947241748e-09 -1.62527449561638e-08 -1.5814614106064e-08 8.64398210148862e-09 -9.88423567760722e-09 4.4645709401158e-09 2.98041907013847e-09 -2.69086530978926e-09 1.73608952692767e-08 4.75927154751767e-10 5.62531981156955e-09 -7.55244984406243e-09 8.26554424088103e-09 2.68672673756272e-09 -5.58247124838889e-09
"R1002" -1.2126689916203e-08 6.75676394883663e-08 -3.12062273863892e-10 -5.25786416895399e-09 -4.6060011796085e-09 5.99326983087514e-09 8.50259747517258e-10 -9.36386414184044e-09 6.53330327481984e-09 -1.25747480767993e-09 -3.69980755605121e-09 -5.80771273060643e-10 1.75362352716481e-09 -2.72586894854097e-10 2.21046427850061e-09 -1.36305769957467e-08 -7.12274652949127e-09 5.87477976354056e-09 -1.80114763321964e-08 -2.03866682786079e-10 -4.24643945815354e-09 -6.15790461750863e-09 2.48027553550347e-08 -1.0325774763118e-09 -1.48339927689173e-08 8.74466445177579e-09 -4.35955841582893e-08 1.26214733570365e-08 4.03141306351114e-08 -1.17054210251114e-08 -5.78718435974261e-10 6.81195519967391e-09 1.2423609850039e-08 -4.00952045098712e-08 2.95094342401591e-09 -6.00876185918473e-08 -6.09102181416046e-09 4.50343385102479e-09 -4.03949280405855e-10 -1.30755428680294e-08 3.17115876076172e-09 -6.72926075202584e-10 -6.43962555217523e-09 -3.45016934190075e-09 2.71352639612472e-09 5.37327647822076e-09 6.13565613100398e-09 1.44915718110713e-09 7.77599686001105e-09 4.79846693512768e-09 1.73648690691059e-08 3.9846328500038e-09 -7.31819503334462e-09 -9.77980242740314e-10 -1.67284437374565e-09 9.29412783668487e-09 -1.04133545979042e-08 5.12087309700828e-09 -1.41734365778231e-09 -9.69316717176329e-09 6.31519252821756e-08 -4.81172076846332e-09 -1.20636411534114e-09 -2.55659752532844e-09 -4.53902475549092e-09 -3.07677787243006e-09 -4.37647708565967e-09 5.6523171177121e-09
"R1003" 8.09671269254156e-09 -3.1206227386297e-10 1.10297443796904e-07 -5.97128402408171e-09 8.32693931824434e-10 -6.91931763423302e-09 -5.60444508335908e-09 4.02892014049019e-09 -1.07074749578226e-08 2.76659590712509e-09 -8.1184344478573e-09 2.96703488888696e-09 1.18470389991068e-08 -6.98111054750435e-09 3.47042789776622e-09 -6.9057108394365e-09 -7.68708430517146e-09 -1.62111916134118e-09 6.6016031219984e-09 4.52640202194296e-10 6.66562885807828e-08 3.2711898301918e-08 -1.47683141193802e-07 -2.29035951959202e-09 1.60101246156625e-08 -2.95432817939088e-08 -2.8332295930454e-08 1.46017852577108e-08 3.07855051276757e-09 1.49257368756401e-08 -6.00376826716868e-09 -6.35786541523018e-09 -2.56711211721841e-08 3.79583017999693e-08 -1.65235709655946e-09 -7.21179680817821e-09 2.63372133640711e-10 -2.86657907916742e-09 1.76929805821812e-09 4.97428491659492e-09 -1.49742825653271e-09 5.9071639789779e-10 9.78171471324105e-09 8.35698225989192e-09 6.94224189434851e-09 -5.9360512203985e-09 -7.27563251052526e-09 -1.73896238682439e-09 -4.0565457727539e-09 1.33024188058177e-09 -1.03698385456297e-09 1.75280999530371e-09 2.51061487384131e-09 7.60574982481643e-10 6.19993482532053e-10 -1.96818588261342e-08 -3.1243916772657e-09 2.6701651826735e-09 -6.81557540915387e-09 -5.34026926948326e-09 2.57456972810283e-08 -6.57176117076714e-09 -3.42214161351461e-09 3.3722722951419e-09 5.83772016781692e-09 -4.15741050172314e-09 3.97447686089741e-09 -4.78425554634582e-10
"R1005" -1.45432003870969e-08 -5.25786416895054e-09 -5.97128402408218e-09 2.13775099046688e-07 -1.53681104653354e-09 -1.40497397191751e-08 6.39416141874318e-08 -1.47476916483795e-09 -1.31470803470081e-08 2.95219940037584e-08 5.48116090289551e-09 -5.54634690351654e-08 7.19968544205714e-10 1.01827927570029e-08 2.21228733477488e-08 3.84462353099326e-08 6.7169950685421e-09 -2.03436017017797e-09 -2.64927246449657e-09 -7.3828926577156e-09 3.20602150102932e-08 6.00643734405381e-08 -3.21925078042141e-08 -6.04518728106401e-09 -7.46809456418975e-09 -1.03859916818771e-08 2.73187003422073e-08 -2.31378428964136e-07 -4.70437455789403e-10 6.96534574602391e-08 -6.25806339052784e-09 -1.24059002194537e-09 -2.57688116482624e-08 2.30540621441518e-09 -4.33597473587663e-09 1.14258514342795e-08 -4.01795427544609e-09 -1.26406999964828e-07 1.28616978673926e-09 -1.36465680544128e-08 -2.0979867932954e-08 -4.8087794348648e-09 1.90484295049726e-08 5.19050256919162e-08 2.39028623248357e-09 -1.15367845588857e-08 7.52277326254019e-09 1.51026409373491e-10 1.8234715768536e-08 -2.86386729739987e-08 7.93128920379097e-09 6.05245694702109e-10 -5.67562283693958e-09 -1.87943742711027e-08 -2.72295761937685e-08 -5.55121762077256e-08 3.07580333538888e-08 5.4355531567729e-08 -1.97649751212249e-09 -6.09622829638718e-09 1.42966707243211e-09 3.72320022568948e-09 9.66089367942278e-09 4.75155143169878e-09 -1.06416470399523e-09 -2.93737317794221e-09 -6.60279175189164e-10 -4.84712112297691e-09
"R1006" 3.14972273598756e-08 -4.60600117960856e-09 8.32693931820999e-10 -1.53681104653188e-09 8.17286913571312e-08 -1.33135340334589e-07 -1.3553039776208e-08 6.87575702465275e-08 1.28358860914883e-08 3.11776595024533e-08 4.59925906583167e-08 2.45607393000828e-09 -2.23568305701395e-08 -5.32258368292401e-08 2.55699344191529e-08 -1.60831751959325e-09 2.2879581595694e-09 -3.51465534898703e-09 -7.35485578339568e-09 -6.97302407612033e-09 2.78153304283928e-08 -1.71711308792437e-09 -3.6695021583632e-09 2.39797085961846e-09 -1.44379577328541e-08 -4.78971516317759e-09 1.06472145195949e-08 2.06209076019757e-09 1.63424927144483e-08 -2.05434987692914e-08 -5.83266924791404e-09 -6.17209189514613e-08 -7.94813910786398e-09 -1.37950896367604e-08 -1.9097185242066e-09 3.12178445233592e-09 1.65770956255122e-09 8.7555996848837e-10 7.71834348452458e-09 -6.8628625463743e-09 1.16403997315569e-09 -5.11817733850973e-09 -1.56677770487626e-08 -4.59799201235985e-10 -2.31149600856048e-09 1.24152653267764e-08 -6.79439857661859e-09 2.75639030263385e-09 -6.12969089191647e-11 5.90114418090058e-10 -5.08468545460066e-09 -3.86926413999252e-09 6.95735228580338e-09 -6.18457058448481e-09 1.02140060600432e-09 -3.8238044811922e-09 1.9613439702763e-09 -1.82729413184908e-09 1.60036232096024e-08 -2.78784990293844e-09 -6.73889357844698e-09 5.45309997778352e-09 -1.67156123709985e-09 -2.1126381779081e-09 7.65938302840786e-09 7.77682806489892e-10 5.79600609387074e-09 -5.02033517594922e-09
"R1007" -1.05374211058288e-07 5.99326983087321e-09 -6.91931763423464e-09 -1.40497397191737e-08 -1.33135340334587e-07 5.73668914116605e-07 1.50468316677289e-08 -3.09356377395301e-07 -1.39223129218369e-08 -1.1169610797993e-07 -2.51027413654033e-08 -1.64107443250354e-08 -6.25767293686386e-09 1.09672119212945e-07 -1.26434367374958e-07 -2.85904241671936e-09 1.00191440429478e-09 7.64507875988924e-09 1.3969010482381e-09 2.32996408129188e-08 -6.77996530203064e-08 -1.37534474930696e-08 2.70272250541598e-08 -4.66366486345123e-09 8.16518789911092e-09 1.23423531954732e-08 -1.67736511327956e-08 5.29485732566536e-08 6.74036737942665e-08 -2.66554580012956e-10 -5.09207662976195e-10 5.89237209990895e-08 6.0621571347611e-08 -4.75140405881815e-08 -6.76036075325936e-09 3.22304776906107e-09 -7.24206039340433e-09 1.61344904129263e-09 -1.67726203737128e-08 7.19899467058371e-09 -5.85313551756248e-09 1.74182174689653e-08 1.38281184839575e-08 7.57598150844838e-09 -7.37634018532548e-09 8.4821026658221e-11 1.20261285326866e-08 3.03219590555902e-09 -7.56488584990018e-09 1.56381514001017e-08 7.44648759240546e-09 -4.23698641047707e-10 -1.43777694068318e-09 7.97337001831702e-09 -1.20821183973545e-09 2.24025501448763e-08 4.70882282817404e-10 -3.21965271049475e-08 -5.09751797796897e-09 1.07082753897363e-08 -8.17264588985694e-09 1.66492388039844e-09 -2.53693474443452e-08 8.02615651405248e-09 -1.53861507769088e-09 2.00898048629916e-08 6.82537208647091e-09 -6.28113525325903e-10
"R1008" -4.26990818538711e-08 8.50259747520108e-10 -5.60444508335336e-09 6.39416141874313e-08 -1.35530397762095e-08 1.50468316677348e-08 2.52317639650973e-07 1.49955917239507e-08 -6.17888982304815e-08 -8.28570881096014e-08 3.89867400702231e-09 -2.08643626335123e-08 1.22779035070546e-08 3.42537293992545e-09 -1.90082592776227e-09 4.10576452377416e-08 -1.05749781719254e-09 -2.88384982838125e-09 1.11637589111379e-08 2.09711322580152e-08 -5.84798650283802e-08 7.53036232581201e-09 2.74816769050094e-08 -4.14983521850233e-08 3.31597540752381e-09 -8.17383022851256e-10 -8.29292907681154e-09 -1.42654000890872e-07 2.71506839368108e-09 2.36204655737913e-08 -3.87341479197848e-09 1.31062031279598e-09 3.74434031043217e-08 -2.68205289177928e-08 -1.48335175218796e-08 -1.62408355245982e-09 -2.77074429108591e-09 -9.43423312156285e-09 1.47881589137952e-09 6.63366484597231e-09 1.62988042347717e-08 -4.9086954301939e-09 4.83484530704135e-08 -2.52748190901809e-08 8.43181835898237e-09 -4.6142933037009e-09 -2.00389222868108e-09 4.73858362780766e-09 2.58314644953471e-10 -3.5834619652336e-08 9.42076357916709e-09 5.81926656859308e-10 3.78579944842959e-10 -1.74389026011525e-08 2.33936358930300e-09 1.12666043657433e-08 9.16311201832325e-09 8.09325548689251e-08 -8.65347103677269e-09 -6.23770239492082e-09 1.25430593417505e-08 -5.42289476174108e-08 1.30120289060887e-08 -8.38482101622213e-09 -3.60969926739305e-09 -5.96812436850917e-09 1.36028369845468e-09 -1.5502238668017e-08
"R1009" 6.79950989989863e-08 -9.36386414184093e-09 4.02892014048826e-09 -1.47476916483823e-09 6.87575702465242e-08 -3.09356377395285e-07 1.49955917239493e-08 4.72769866288736e-07 1.10222291853803e-08 6.62236783919432e-08 4.32334109268383e-08 2.12373341315643e-08 5.23686266515207e-08 -3.73374700947226e-07 2.78010815233835e-08 4.66694018008773e-09 -4.18439039338265e-09 -4.91406674172718e-09 -1.67956640258609e-08 -1.95206159601705e-08 -1.52352793317282e-08 -7.58053040213881e-10 -6.26367966632725e-09 4.33126369342209e-09 -1.81758624857596e-08 7.47402916692685e-09 7.61474932858219e-09 -2.25310446240099e-08 2.79927964219081e-08 3.84247436400074e-08 -1.08366468934934e-08 -1.255983477169e-07 -4.48994399334928e-08 4.14635553424124e-08 -1.98141264775008e-09 3.56173646741569e-09 -7.64512531113157e-09 6.89184981911639e-09 1.69757411725875e-08 -7.43935336638939e-09 1.86154973209992e-08 -1.31575149665615e-08 -3.94108797308131e-09 -1.34949813815736e-08 1.71487492060632e-08 -3.51137005010699e-09 -1.39086312632839e-08 -1.83177479037557e-09 1.00047064236386e-08 -3.32367599818312e-09 1.44309667083052e-08 -2.14965755178086e-10 -9.86570627479258e-09 3.495650212892e-09 1.23732777909378e-08 -1.2836159045167e-08 3.63955683015945e-09 6.81979904531489e-09 -9.92423669511827e-09 2.71457484053752e-09 1.23223354734038e-08 -1.59904476646189e-08 1.6024018287129e-08 -1.20246429197386e-08 -1.1746334046057e-09 -1.44889972267777e-08 4.229248621083e-09 -2.3812428170374e-08
"R1010" 5.34429111441114e-10 6.53330327482105e-09 -1.0707474957823e-08 -1.31470803470086e-08 1.28358860914905e-08 -1.39223129218393e-08 -6.17888982304968e-08 1.10222291853769e-08 1.21543327710714e-07 1.16084438012269e-08 3.82805725738769e-09 -7.00266795363814e-09 -1.23729021164002e-08 -1.83985539165796e-08 1.56046156256503e-09 1.50733746128526e-09 8.91785397958283e-10 1.95088575310401e-09 -9.28239198755892e-09 3.26895137043016e-09 2.52877548633184e-08 -6.79821939610202e-08 1.7398743096528e-08 4.38906848771952e-08 -1.79485998478615e-09 -1.63302309832151e-09 1.12502217329172e-08 -1.38662846312342e-08 2.21499006421225e-08 -3.61554642926551e-09 4.20135088206643e-10 -6.3303772302024e-09 -1.89294010430703e-08 -7.85090100310782e-09 2.45320075993554e-08 -1.21072391838638e-08 4.36166716346706e-09 -1.50204977215983e-08 3.01184803867676e-09 -3.30920929178975e-08 1.89828220926467e-08 5.90109923434288e-09 -1.28764896990454e-07 -1.60842616205053e-09 -9.76712096718392e-09 5.14830136089123e-08 3.388889868012e-10 8.58678225513007e-10 5.22332535463999e-09 -2.38024193086645e-09 -1.20995674006674e-08 2.14616415837165e-09 4.74628948131061e-09 1.21170763837338e-08 3.04483256598311e-08 4.08144426875035e-08 -1.80387505252535e-08 -2.09598334959243e-08 7.70349213085699e-09 2.56276165246576e-09 -8.5048681284434e-09 -1.35977755186524e-09 -2.24220456889545e-08 -4.51767900331242e-10 1.73295371897825e-09 6.93941135453074e-09 -3.22584688430742e-09 1.85221777233382e-08
"R1011" 1.66463854895976e-08 -1.25747480768454e-09 2.76659590712066e-09 2.95219940037762e-08 3.11776595024538e-08 -1.11696107979933e-07 -8.28570881096125e-08 6.62236783919412e-08 1.16084438012273e-08 3.486090794765e-07 1.16391012591088e-08 -7.358799501904e-08 -1.05905032086198e-08 -5.74906289633863e-08 3.3065358550706e-08 -1.4860866185609e-08 2.2229937557224e-09 1.56824574499683e-09 -9.26373076527254e-09 -5.08313474857224e-08 2.38110089987033e-08 2.30636635036577e-08 -1.87820376412594e-08 3.4552359212329e-08 -6.40708435216624e-09 -3.33727995175352e-09 3.49994123208998e-09 -3.02431930826372e-08 2.12851064486075e-08 5.11950901297327e-09 -5.16948034230477e-09 -1.81211633631691e-08 -2.69982886428124e-08 9.66456339314015e-09 1.90064932332366e-09 6.21381748472909e-09 7.68211094063873e-10 -4.09453205504344e-08 9.17006183042966e-09 -2.34942253098999e-08 -1.04620604350862e-08 -1.73438382549779e-09 -2.22141155014088e-08 -2.29594901028322e-08 6.61342276609196e-09 4.1702941228358e-08 -4.61846139676032e-09 3.87956713048463e-10 -8.42985499139991e-11 1.23418624456935e-08 1.54525034187085e-09 -2.57051932965137e-09 -3.87112860173503e-09 2.50007785772751e-08 -2.91735366892358e-08 -1.91461431769648e-08 5.18132639460486e-09 -2.94205799133341e-08 5.36822181609822e-09 1.47943245750847e-09 -8.30876788279317e-09 4.11635807164388e-08 5.65089415273823e-09 1.82180239512287e-08 -1.29909035223924e-09 -6.16765465144708e-09 -3.71654980280388e-09 1.52575621101296e-09
"R1012" -2.03932628575904e-08 -3.69980755605212e-09 -8.11843444785529e-09 5.48116090289647e-09 4.59925906583145e-08 -2.51027413653999e-08 3.89867400701495e-09 4.32334109268315e-08 3.82805725738885e-09 1.16391012591105e-08 1.92715933439606e-07 -9.09048898798927e-10 -9.43815412231303e-08 -1.6922448105642e-08 3.07505215608636e-09 -2.31959079639019e-10 7.12686902513054e-09 -3.87896512018588e-08 -2.35976999379001e-08 -1.44074700630808e-09 1.53735869749092e-08 -1.14645966991873e-08 2.22246276756662e-08 -5.17793619403984e-09 -5.38149029386437e-08 -1.19660797836412e-08 -4.80521386686973e-10 1.05168297359407e-08 4.43284775444025e-08 -3.77156821225072e-08 -2.70469908766416e-08 -8.61505374141001e-08 3.4484308360166e-08 -6.66796457528341e-08 -5.10463728014795e-09 8.38858590950393e-09 2.73739326972034e-11 -4.34146849961916e-09 1.27036347610079e-08 5.58359173652557e-09 -1.55737401393572e-10 -5.98848451573779e-09 3.45028568804973e-09 1.09262816692309e-08 1.9356470978963e-08 -3.1071391031325e-09 1.59288518466504e-08 -3.91884798333033e-09 1.68910786400054e-09 -4.47025819657973e-09 -1.12778390228287e-09 -6.85685170225412e-09 6.25131438320204e-09 -8.06482896433252e-09 5.70569185984221e-09 7.50129828853416e-09 -6.70078973743053e-10 9.77943200559885e-09 1.12130279276246e-08 -1.91577824632903e-09 1.09484174784375e-09 -8.65596439849977e-09 -4.80706240312645e-09 -3.28256387568724e-09 1.18716376945024e-08 -9.36150979683062e-09 7.746044659363e-09 -1.13927750004427e-08
"R1013" 1.77549241543019e-08 -5.80771273061396e-10 2.96703488888522e-09 -5.54634690351656e-08 2.45607393000836e-09 -1.64107443250339e-08 -2.08643626335148e-08 2.12373341315683e-08 -7.00266795363386e-09 -7.35879950190307e-08 -9.09048898795119e-10 1.00193335166944e-07 7.45849552617077e-09 -1.34459661117797e-08 -1.93456260493722e-08 6.50511987735774e-09 -1.27251437593701e-09 -1.29578413891395e-09 7.23381991403129e-10 -3.21523780580736e-08 -1.16917731635497e-08 -1.68607592261823e-08 3.79267019748662e-09 -4.66045102051013e-08 1.83502494218125e-09 -1.00872688462801e-09 -3.79707266299956e-09 7.45383607261391e-08 -1.60377750564598e-08 -1.1886092715924e-08 2.03841390174972e-09 9.49023607946447e-11 1.03389105416459e-08 5.83085457442927e-09 9.92697799581383e-09 -3.55505757174276e-09 -2.2121811407729e-09 6.14377025156959e-08 -3.55389109017808e-09 9.16198989987813e-09 -1.18923413307325e-08 -2.0340009100379e-09 5.99189474529311e-09 3.06910239952306e-08 -3.93120633347155e-09 -3.66465357392501e-08 1.99176396450684e-09 -2.54283903252566e-09 4.98446512615e-09 -4.36854893545527e-09 2.8736716481512e-09 -1.73079102055396e-09 -9.40452023547452e-10 -2.80355470815059e-08 1.20444027792182e-08 1.39241723734596e-08 -7.91526646780108e-09 3.22896982904408e-08 -3.68499230684875e-09 -5.57422243146456e-10 4.58735281175185e-09 -1.3608263652146e-08 -8.79010057481825e-09 -4.11018259836288e-09 2.81570507372391e-11 6.19216778299024e-09 3.92984915422503e-09 -2.42334973878972e-09
"R1014" 3.72792273554336e-09 1.75362352716783e-09 1.18470389991115e-08 7.19968544208308e-10 -2.23568305701397e-08 -6.25767293686535e-09 1.22779035070541e-08 5.23686266515159e-08 -1.23729021163984e-08 -1.05905032086165e-08 -9.43815412231357e-08 7.4584955261705e-09 2.07630072821053e-07 -7.33729529205104e-08 4.66267394161698e-09 9.5684334909891e-09 1.1659351366987e-08 2.96465325094732e-08 1.11625296628828e-08 -7.90408551270489e-09 1.85659347321338e-08 2.32507852964115e-08 -1.43328733026104e-08 7.27151978086086e-09 3.27370896619555e-08 2.65909657992237e-09 -2.39750977578036e-08 -2.29489358168727e-08 8.59377454698943e-08 7.7561503436352e-09 -2.36234446149681e-08 -3.90870898958415e-09 -1.15567650299293e-08 -6.80229298906546e-08 -1.75363219478768e-08 -1.01802235197247e-08 -2.57983000083539e-08 1.20970639787389e-08 -1.60331464530356e-08 -3.81549484625946e-09 1.28077759072366e-08 2.75064960836777e-08 5.69364761185521e-09 -1.45547944397189e-08 1.26151123584157e-08 4.01162724899938e-09 -3.54220792320757e-08 -1.52933425713454e-08 -1.0758141764705e-08 -1.07780886497183e-08 2.53467589770342e-08 7.2388450301079e-09 -2.96749776930168e-08 1.3742799320997e-09 -9.09637537575497e-09 -1.95970841841517e-08 1.64868186244945e-08 -8.20975705888189e-09 -6.71363128474421e-08 1.21273363257415e-08 5.83908323529479e-08 3.23299419588859e-09 4.86714900226099e-08 -1.4378274642321e-09 -4.47073542630599e-09 -1.39559461306179e-08 -2.92231070512581e-09 -1.75666423248033e-08
"R1015" -1.41762530752643e-07 -2.72586894852823e-10 -6.98111054749536e-09 1.01827927569981e-08 -5.32258368292401e-08 1.09672119212954e-07 3.42537293992275e-09 -3.73374700947239e-07 -1.83985539165849e-08 -5.74906289633848e-08 -1.69224481056428e-08 -1.3445966111776e-08 -7.33729529205093e-08 7.1897536560556e-07 2.05079267025075e-08 7.38487031436499e-09 6.00743008525045e-09 -6.96774240849285e-09 3.28508964690493e-08 1.24117322929319e-08 -2.39796773570389e-08 -1.12831656825833e-09 4.43717036584658e-09 -9.2772426804513e-09 2.41013114960152e-08 -1.49191880566696e-08 -2.65140815384746e-09 1.25872043167444e-09 -3.53352199749561e-07 2.45596949038307e-08 1.52647760884754e-08 1.14189336731416e-07 8.45291881352092e-08 3.49051076735287e-08 1.08552031960489e-08 -4.55395693503547e-09 1.33802713494652e-08 -1.30095222832471e-08 -7.57836799970233e-09 6.06181264872532e-09 -1.28833346356636e-08 1.27561060416983e-08 1.52074543844201e-08 2.91607999109802e-08 -5.68153699426739e-09 -8.2480883116918e-09 1.95178102236971e-08 -6.29408908222958e-09 -6.03344224358426e-09 -2.91590394434127e-09 -1.8432777008e-08 -7.17162165652323e-10 8.57954492454019e-09 -3.20635399275526e-09 -4.65269061374996e-09 6.63343742934689e-09 -1.11296430252526e-08 3.23957054517263e-09 -1.16604445700681e-09 -9.79321005114531e-09 -6.53515566246813e-09 8.45261737235408e-09 -1.7619894515744e-08 7.63624454878020e-09 1.56323249663238e-09 1.13000603249828e-09 -7.87111414436258e-09 3.24524760227744e-08
"R1016" -9.68216610690887e-09 2.21046427849893e-09 3.47042789776362e-09 2.2122873347749e-08 2.55699344191526e-08 -1.26434367374954e-07 -1.90082592775994e-09 2.7801081523382e-08 1.56046156256387e-09 3.30653585507051e-08 3.07505215608636e-09 -1.93456260493654e-08 4.66267394161618e-09 2.05079267025118e-08 5.89048896161302e-08 -2.35308795339704e-09 2.0539264321096e-09 -1.74902530646895e-09 1.93955284715592e-09 2.51751636915490e-09 2.50394036343163e-08 8.63133851326026e-09 -1.6594109969479e-08 1.28844544307685e-09 -1.6640659470728e-09 -4.77687241018294e-09 1.37959596273959e-09 -2.3193940812593e-08 -3.15980620195504e-10 1.08062606011401e-08 -1.06181420942297e-09 -5.17886488675535e-09 -1.31685775405538e-08 -3.66117037102711e-09 -2.2278253241069e-09 -3.79350086375336e-09 4.24018593068755e-09 -1.17338413348847e-08 5.48165508101628e-09 1.08631570036418e-08 -1.1261323653797e-09 -3.11061764847427e-09 1.9533621638589e-09 -7.29599425901037e-09 5.56181198708719e-09 4.3826626066706e-09 -8.89057361705987e-09 -3.6872650068987e-09 -1.1007850263524e-08 -5.83059072191316e-09 -7.13019931903927e-09 4.214071522639e-09 4.26699671592255e-09 -6.46671736885207e-09 1.06010473104632e-10 -8.09918015315299e-09 -4.98892638711972e-10 1.65288841379893e-08 2.43507100712556e-09 -6.22326910221344e-09 4.82673516211724e-09 -1.71145776995209e-09 1.26715243131049e-08 -2.37161571333608e-09 2.22897842056701e-09 -1.33684533260573e-08 -9.41105156999174e-10 1.67363497295867e-09
"R1017" -6.24160742354538e-09 -1.36305769957505e-08 -6.90571083944499e-09 3.84462353099272e-08 -1.60831751959361e-09 -2.85904241672105e-09 4.10576452377446e-08 4.66694018008887e-09 1.5073374612824e-09 -1.48608661856121e-08 -2.31959079640837e-10 6.50511987735722e-09 9.56843349098869e-09 7.3848703143697e-09 -2.35308795339672e-09 1.56314630772533e-07 1.04351006227578e-08 -9.09721484338345e-10 1.32090721251524e-09 -4.81021512753937e-09 -1.10470070904587e-08 -1.22492992222103e-08 -4.12127572763604e-08 -4.1866510962421e-08 -5.34910627664087e-09 -9.94002663787802e-09 2.35856473071266e-08 -8.57099338230859e-08 -3.44296791852742e-10 2.99160902306697e-08 -2.94712413770815e-09 -8.14434519258201e-10 3.33636321253437e-09 -1.84854178781174e-09 9.47386608969717e-09 -1.35825008005347e-09 -1.24722753765677e-08 -8.2465373365373e-09 -3.66360452031028e-10 -2.10847953235262e-08 -9.31123664322453e-09 1.59651040354101e-09 -1.322681200806e-08 1.87418557000818e-08 -5.82812252176628e-09 4.72511694606446e-09 -1.20224836332656e-08 2.75274388098795e-09 1.22716079697642e-08 -1.14412280980492e-07 3.41184385394662e-10 1.56634428557772e-09 -1.43165639123916e-09 -5.75717020538927e-09 -4.17919134398668e-08 2.15065047299392e-08 5.37800091825025e-08 3.3479652229334e-08 8.09521428586602e-09 7.53036782338505e-09 1.60670287547451e-08 3.71742304745474e-09 -5.79579755012473e-09 3.0792500724721e-09 3.83640768362371e-10 4.26966790296459e-09 -5.28844961482269e-09 3.82636353241394e-09
"R1018" -1.2395833309029e-08 -7.12274652949001e-09 -7.68708430516808e-09 6.71699506854851e-09 2.2879581595675e-09 1.00191440429936e-09 -1.05749781719534e-09 -4.18439039338333e-09 8.91785397959239e-10 2.22299375570967e-09 7.12686902513263e-09 -1.27251437593595e-09 1.16593513669836e-08 6.00743008525015e-09 2.05392643211173e-09 1.04351006227541e-08 8.56096337887444e-08 1.38453135110443e-08 -3.92472665281481e-08 1.01531780334185e-09 -1.36272849243364e-09 1.22212925387936e-08 -3.73014130645411e-08 -1.39026725187339e-09 -3.22386145000674e-09 -1.07709401286308e-08 2.26296575146514e-08 -1.20353926412027e-08 1.61827151051187e-08 2.37762604261806e-08 -1.50052519626812e-08 -4.48878023346478e-09 3.03710635760541e-09 -2.65025529004229e-08 -6.81763173010584e-10 2.69274543520817e-09 2.92284485535763e-09 -7.38210490306524e-10 3.88348590613568e-11 -3.44325909963797e-09 1.23342419948366e-09 -3.75261937660164e-10 3.7593036023584e-10 -1.7116417480185e-10 7.08888272561394e-09 -1.77909638167782e-10 -7.59946459928459e-10 1.19096101348796e-10 2.1322142976578e-09 -8.84108590934119e-09 -2.25450077335805e-09 -3.75579488580941e-09 -6.55171010004712e-10 -1.49022803474049e-09 -6.61967587382207e-10 -1.41975472507612e-08 7.52530858417558e-09 2.0674697214321e-10 -3.13828933393862e-09 -2.77488328562465e-09 -4.90044649563697e-09 -3.27362483998304e-09 9.54680840083469e-09 -1.27160372703093e-09 7.77694994029594e-09 -6.60998160343875e-09 -4.14558167819353e-09 4.59247129307408e-10
"R1019" 1.33948169203171e-09 5.87477976354061e-09 -1.62111916134174e-09 -2.03436017017886e-09 -3.51465534899003e-09 7.64507875988876e-09 -2.88384982837951e-09 -4.91406674172333e-09 1.9508857531052e-09 1.56824574499906e-09 -3.87896512018576e-08 -1.29578413891211e-09 2.96465325094788e-08 -6.96774240848981e-09 -1.74902530646883e-09 -9.09721484336368e-10 1.38453135110478e-08 4.50355260398729e-08 -3.43282812503726e-08 6.40660730704792e-10 -1.89995232045838e-08 8.77779344891175e-10 4.73732836021325e-09 1.98313997293553e-09 6.32389827915886e-09 -2.49764676017696e-09 -5.44006729400118e-10 2.01601728239267e-09 7.67246150349511e-09 9.89603401395057e-09 1.10511493032496e-09 -1.50527993290378e-09 -8.58814285657047e-09 8.56131681650576e-09 3.12990600093246e-10 -7.42233794616095e-09 -1.89493815072001e-10 2.22655535018168e-09 -9.74399207127852e-10 -1.12761357575835e-09 6.78281899099429e-09 2.38890734077953e-11 -1.99813761785938e-09 -7.70777835568067e-09 -9.11833755725524e-09 2.67547610533018e-09 -3.43387068354547e-09 -9.78770588366978e-10 -9.88602008989941e-10 6.16571531210155e-10 1.65341763627712e-09 -9.56319164493667e-10 -1.55114428039128e-09 1.97165661464574e-09 3.42066548617995e-09 -1.9388331440993e-09 -2.9071435534539e-10 -2.16599747417776e-09 -5.36668404910868e-10 -2.11126641495301e-09 5.64410696163842e-09 -2.43248454460636e-09 3.83025214905467e-09 -3.10024383739469e-09 -2.40603435596839e-11 3.19388761410541e-09 -3.46325129483584e-09 3.18033636461324e-09
"R1020" -3.25093199197681e-09 -1.80114763321994e-08 6.60160312199314e-09 -2.64927246449244e-09 -7.35485578339237e-09 1.39690104823997e-09 1.11637589111279e-08 -1.67956640258588e-08 -9.28239198756131e-09 -9.26373076526908e-09 -2.3597699937903e-08 7.23381991403865e-10 1.11625296628812e-08 3.28508964690538e-08 1.93955284715781e-09 1.32090721251739e-09 -3.9247266528142e-08 -3.43282812503639e-08 1.2009070732643e-07 -5.00837952416825e-11 9.98521691082819e-09 -1.98310993687502e-09 9.53517869544748e-09 1.26211240122081e-09 1.60274349423891e-08 -3.13425040873512e-09 -5.85383233388879e-09 1.60864857179018e-09 -2.8924672534568e-08 -1.61730861017277e-08 5.22834836635631e-09 2.74904012593081e-08 1.70094677911031e-08 -2.02490948730909e-08 -3.77866755342608e-09 1.34339580488432e-08 5.95534811066429e-10 -3.07713748664188e-09 -3.24271615207597e-09 4.8470387770515e-09 -7.94807401897536e-09 2.47456430298407e-09 6.60295508695129e-09 3.39784895859319e-09 -2.90894797033424e-09 -3.908587969042e-09 -1.60490286932168e-08 2.40700181946627e-09 -3.47800055213169e-09 -3.65263301489802e-10 -3.9712939834215e-09 5.00714758169976e-09 3.62901026348541e-09 2.38778948223287e-09 -8.20252231634954e-09 7.95529562875776e-09 -2.01410707427436e-09 -2.33007452043084e-09 2.17352453106735e-09 3.07447458775977e-09 -1.166091697866e-08 7.55075737341553e-09 -6.26913528275438e-09 1.13717561115952e-08 -8.61377566506569e-10 3.97833705071648e-09 5.48512053374157e-09 -4.93323789791037e-09
"R1021" -4.1192819761824e-09 -2.03866682784322e-10 4.5264020220359e-10 -7.38289265770895e-09 -6.97302407612071e-09 2.32996408129237e-08 2.09711322580235e-08 -1.95206159601686e-08 3.26895137043072e-09 -5.08313474857132e-08 -1.44074700630766e-09 -3.21523780580744e-08 -7.90408551270532e-09 1.24117322929336e-08 2.5175163691574e-09 -4.8102151275412e-09 1.01531780333818e-09 6.40660730706696e-10 -5.00837952325091e-11 1.08526465206941e-07 -4.75718117842556e-09 7.50274283426915e-09 -2.19255826878147e-09 8.55362329233447e-09 -9.68913286271662e-10 2.96736983569099e-09 -2.19948574609704e-09 -3.0529035108346e-08 -4.22309820693125e-09 7.88734948188424e-09 2.79256548311648e-10 4.37831073195259e-09 -3.76214977798218e-09 6.37826158200207e-09 -3.46014186635692e-09 -5.81594076218505e-10 8.20236316588535e-10 -1.31623825149902e-08 -2.69953035031733e-09 1.08474780117074e-08 8.34773536831169e-09 3.22053244020624e-10 -9.35013304272429e-09 -3.35071811832563e-08 3.08198482376156e-09 7.82107196913682e-09 -2.22321608506621e-09 -5.36323930077407e-10 -4.94729744944188e-09 -5.67673789029043e-09 -3.61789188153647e-09 -6.23890999418257e-10 2.43444409074247e-10 -2.52836080074496e-09 -5.28629718660091e-09 -1.61677083243539e-09 6.6122542833004e-10 1.36743311614977e-08 4.42321972677364e-09 1.9662019526976e-09 1.33336946548206e-09 -1.95621872984484e-10 9.27369456567581e-10 2.01593931583119e-09 8.60665208750413e-10 -3.14270423333058e-09 -7.04342956886873e-10 5.36162154383676e-09
"R1022" 1.27879788156839e-07 -4.24643945815299e-09 6.66562885807808e-08 3.20602150102948e-08 2.78153304283888e-08 -6.7799653020302e-08 -5.84798650283686e-08 -1.52352793317386e-08 2.52877548633193e-08 2.38110089986893e-08 1.53735869749077e-08 -1.16917731635554e-08 1.85659347321378e-08 -2.39796773570311e-08 2.50394036343113e-08 -1.1047007090456e-08 -1.3627284924348e-09 -1.89995232045764e-08 9.98521691082491e-09 -4.75718117842243e-09 7.35660319005159e-07 4.30520906984919e-08 -3.82631599922434e-07 2.87201046468594e-08 -1.3056988506471e-08 -4.68595954202908e-08 8.20519480449164e-08 -7.51024695728368e-08 5.73929291030788e-08 -1.6288874320872e-07 -8.45797001323874e-09 -1.67588936670155e-08 -1.9616087842039e-07 9.37023468498624e-09 8.67419298229981e-09 7.45480056733559e-09 4.52950766533349e-09 6.54564246186823e-10 1.92037701442297e-09 -2.07944454620882e-08 4.20647948927467e-09 3.20471135384163e-09 -1.62764909158385e-08 2.15974713192687e-08 6.68661855954304e-09 -5.32654693798993e-09 -6.31115114944339e-09 -5.36886663745639e-09 2.00758445096327e-08 -1.47983921564567e-08 1.17284588624246e-08 6.78721394280971e-09 -1.55440527100206e-08 -1.75216467215622e-08 -1.62852018914718e-08 -4.10688965526044e-08 1.06736765015177e-08 1.91628939906728e-08 1.29266724561625e-09 -3.43016545322484e-09 -2.6128465349205e-08 -1.52242156266861e-08 3.1213192820444e-09 1.51582746681299e-08 2.00754197374006e-09 -3.09304918141903e-09 -7.19147623640232e-09 -3.05277788908956e-09
"R1023" 1.91922306692387e-08 -6.15790461750954e-09 3.27118983019202e-08 6.00643734405431e-08 -1.7171130879261e-09 -1.37534474930673e-08 7.53036232581688e-09 -7.58053040211519e-10 -6.79821939610227e-08 2.30636635036573e-08 -1.14645966991889e-08 -1.68607592261816e-08 2.3250785296412e-08 -1.12831656825657e-09 8.63133851326146e-09 -1.22492992222072e-08 1.22212925387921e-08 8.77779344892798e-10 -1.98310993687531e-09 7.50274283426907e-09 4.30520906984945e-08 2.57087225571442e-07 -9.98791149571026e-08 1.52761963562037e-08 -3.25757824641988e-09 -9.13358476705229e-09 5.76123216172753e-09 -1.81889648172996e-07 -1.63996716366705e-08 4.6562973509797e-08 -4.43062930361992e-09 -8.01375090045021e-10 -3.14616316227827e-08 3.76544791101794e-08 -2.57818654450115e-09 3.94221572147699e-08 -1.05937341875812e-08 4.30551221221937e-09 -2.03608620163735e-09 -6.2509618802697e-10 -7.31662710671586e-09 -2.42938763110802e-09 6.3966099626812e-08 9.86340131348767e-10 -5.58175893177159e-09 -2.09378589639159e-08 1.51253286449656e-08 -1.23691983091721e-09 8.52509925827609e-09 5.54359847579667e-09 -4.70200970673986e-09 3.45586374729011e-09 -6.35010139834012e-09 -1.6150570160427e-08 -5.63692305187407e-08 -2.45596223878477e-07 8.92851310817791e-08 1.3166986152571e-08 -1.44562253407737e-08 -5.97076200881072e-09 2.37215779197131e-08 4.95760705035136e-09 -3.56666136055012e-09 1.43694084864716e-08 -4.01881593643278e-09 2.40830022245082e-09 -3.169163522572e-09 6.95620256080073e-09
"R1024" -3.41821250568004e-08 2.48027553550313e-08 -1.47683141193824e-07 -3.2192507804219e-08 -3.66950215836482e-09 2.70272250541585e-08 2.74816769050086e-08 -6.26367966632128e-09 1.73987430965274e-08 -1.87820376412715e-08 2.22246276756689e-08 3.79267019748509e-09 -1.43328733026052e-08 4.43717036585642e-09 -1.65941099694752e-08 -4.12127572763472e-08 -3.73014130645355e-08 4.73732836021648e-09 9.53517869545324e-09 -2.19255826878039e-09 -3.82631599922424e-07 -9.98791149571114e-08 5.59808827265469e-07 6.58270745712819e-09 -6.82831446835582e-09 7.1123723587213e-08 -1.09843226232161e-07 7.70010049599999e-08 2.78796467979646e-08 -1.06835766189288e-07 3.03785682015606e-09 1.40012731637055e-08 1.41386471144441e-07 -1.42768085857498e-07 -9.7380378848551e-09 -1.47300067985377e-08 -1.12902070098473e-08 5.71808785591299e-09 -4.27746995522144e-09 1.29380664562473e-08 8.32819895767467e-09 -4.00590589112528e-09 -1.02752552870382e-08 -4.21442784900299e-08 -5.30458301866512e-09 1.01284686676113e-08 1.0691004854327e-08 1.27575148749821e-10 -7.84929356711459e-09 3.09177742101714e-08 3.87897156185498e-10 -7.15609735820682e-09 3.5085960820608e-09 1.63304111132087e-08 2.04142181673876e-08 7.73053980624584e-08 -2.16624793305111e-08 -2.56339838320245e-08 -2.43810765349198e-09 1.07324573664763e-08 3.72181710878938e-08 1.27923063145896e-08 1.44215499454925e-08 -1.51159185196506e-08 -1.0473077167063e-08 2.47022782628192e-09 4.53036882248097e-09 -6.68123380401993e-09
"R1025" 1.54915463247794e-08 -1.03257747631373e-09 -2.29035951959454e-09 -6.04518728105568e-09 2.39797085961968e-09 -4.66366486345493e-09 -4.14983521850279e-08 4.33126369341821e-09 4.38906848771935e-08 3.45523592123313e-08 -5.17793619403971e-09 -4.66045102051035e-08 7.27151978086287e-09 -9.27724268045399e-09 1.28844544307716e-09 -4.18665109624065e-08 -1.39026725186964e-09 1.98313997293493e-09 1.26211240122021e-09 8.5536232923307e-09 2.87201046468486e-08 1.52761963562041e-08 6.58270745713045e-09 1.833793987671e-07 -1.8946287376501e-09 -9.62362819984025e-10 8.68110308889792e-09 -9.79192448242589e-08 7.34161201079119e-09 -3.80754779577081e-09 -3.35322238652712e-09 -1.66101366117746e-10 -1.9049025631272e-08 -6.8790064597814e-09 3.96492254250037e-09 7.52170146104856e-09 4.28202395718517e-09 1.29499580777925e-11 1.91911578507548e-10 2.08281553308385e-08 2.17294770390061e-08 -2.82344254520426e-09 -2.46922663535078e-08 -4.73844069383501e-09 -2.98065671264731e-09 -2.81310495907959e-09 6.80081345943136e-10 2.25218625493822e-09 -9.05437705026236e-09 2.07536506926293e-08 -8.26214795564789e-09 3.05887557480497e-09 6.87596094651466e-09 2.96558830137249e-08 -9.52250655310318e-09 -2.23884546553767e-08 1.28111982684901e-08 -1.65102972485729e-07 3.71890679606393e-10 2.87611049259037e-11 -1.33707214607103e-08 4.02593559801461e-08 -5.20504223867441e-09 6.02834620218139e-09 9.97229421182196e-10 -4.67624168070097e-10 -6.29048314569586e-09 -4.25318428461284e-10
"R1026" 1.83429049450786e-09 -1.48339927689145e-08 1.60101246156626e-08 -7.46809456418722e-09 -1.44379577328574e-08 8.16518789911257e-09 3.31597540752499e-09 -1.8175862485758e-08 -1.7948599847863e-09 -6.40708435217315e-09 -5.38149029386451e-08 1.83502494218211e-09 3.27370896619565e-08 2.410131149601e-08 -1.66406594707432e-09 -5.34910627663762e-09 -3.22386145000463e-09 6.32389827915938e-09 1.60274349423907e-08 -9.68913286272831e-10 -1.30569885064615e-08 -3.2575782464181e-09 -6.82831446835489e-09 -1.89462873764925e-09 1.20432128200555e-07 -4.3343030913384e-08 -4.89611759994451e-08 1.6958700445476e-08 -2.80255806132264e-08 5.75473115126044e-09 7.01232748104952e-09 2.23524987723591e-08 1.15577480210382e-10 3.45949747437108e-08 -5.69645950924653e-09 1.60660080906777e-08 -9.07751081445170e-09 8.06503064837128e-10 -3.76354428470866e-09 -1.29504776897295e-09 6.96331802876911e-09 5.02111356872244e-09 -3.37079534163003e-09 -5.96217466818038e-09 4.80828509600622e-08 3.48726728846114e-09 1.23421184752291e-08 -8.14056008826988e-09 -2.15944060191973e-09 1.67162564979907e-08 9.62595076589936e-09 -1.42253377476885e-08 -1.86540541484401e-08 7.82094917769397e-09 -5.08627486364374e-09 1.48350014598942e-08 -2.19306143221805e-09 -1.35455121488407e-08 -9.08451708849784e-08 1.05929357924024e-08 -5.51261636375564e-09 -1.9301899951253e-09 6.9172520587236e-09 3.21455873114780e-09 -4.92364639507925e-09 -1.46139639703319e-08 4.74421199632401e-09 -6.57087290635741e-09
"R1027" -2.17205110688499e-09 8.74466445177444e-09 -2.95432817939051e-08 -1.03859916818796e-08 -4.78971516317755e-09 1.23423531954773e-08 -8.17383022855491e-10 7.47402916692287e-09 -1.63302309831955e-09 -3.33727995175497e-09 -1.19660797836402e-08 -1.00872688463032e-09 2.65909657991864e-09 -1.49191880566593e-08 -4.77687241018491e-09 -9.94002663787448e-09 -1.07709401286308e-08 -2.49764676018252e-09 -3.13425040873669e-09 2.96736983569216e-09 -4.6859595420285e-08 -9.13358476705448e-09 7.1123723587209e-08 -9.62362819982656e-10 -4.33430309133861e-08 1.81883459910463e-07 -8.37755846775657e-08 1.11967861035831e-08 1.38287805307894e-09 -2.82224304447148e-09 -7.52571696700321e-10 5.46790866927028e-09 9.63134592811614e-09 -1.65698412383618e-08 -1.41347594026909e-09 -2.02708556925227e-09 -1.02399693871503e-08 6.7497474125125e-09 -1.82654317786812e-09 -2.32637935476276e-09 8.72503507740671e-09 3.22968215707796e-09 -7.16583218634691e-09 -1.25388998861533e-08 -1.66182502981139e-08 6.92305527405777e-09 -5.95107703336556e-09 3.5191814721882e-10 2.65764139038351e-10 5.68916108314464e-09 9.90886147479e-09 4.78807637668057e-11 -3.82134526382394e-09 7.6939047475077e-10 -4.50777435596579e-10 2.89615610068244e-08 -5.78025662429952e-09 6.00886509662448e-09 2.53937716645416e-08 4.96271685746158e-10 2.36186639298732e-08 -9.48557015383953e-09 6.20748726927999e-09 -5.27713859266523e-10 -6.08936942172774e-10 4.8543255218722e-09 -2.34249997691719e-09 -2.65737588626951e-09
"R1028" 5.68345524738444e-09 -4.35955841582922e-08 -2.83322959304581e-08 2.73187003422059e-08 1.06472145195985e-08 -1.67736511328029e-08 -8.2929290768086e-09 7.61474932857848e-09 1.12502217329198e-08 3.4999412320882e-09 -4.80521386686657e-10 -3.79707266300129e-09 -2.39750977578023e-08 -2.65140815383782e-09 1.37959596273635e-09 2.35856473071203e-08 2.26296575146581e-08 -5.44006729398811e-10 -5.85383233388648e-09 -2.19948574609524e-09 8.20519480449048e-08 5.76123216172544e-09 -1.09843226232164e-07 8.68110308890292e-09 -4.89611759994448e-08 -8.37755846775624e-08 3.90668415402698e-07 -5.14072674855873e-08 -2.42726239582874e-09 1.60759912730793e-08 -3.62855959279768e-09 -6.60334539179329e-09 -3.6355791476455e-08 3.31303105310467e-08 1.25839065008547e-08 5.05168538461657e-08 5.64204586096084e-08 -4.12623969656049e-09 9.60783816950751e-10 -1.71514948690831e-09 -8.65565604575659e-09 -7.26950876227573e-09 2.04639198333362e-08 7.56757128881974e-09 -1.86025579363482e-08 -1.36289195534892e-08 9.79773538295536e-09 1.36241548505623e-08 4.43319059745131e-09 -1.1677678109856e-08 -3.47403202033822e-08 -3.27594737336033e-09 1.41848468706649e-08 -6.87287940412965e-09 1.5994662845953e-08 -8.85156285562362e-08 3.2659415545073e-08 -1.20768399496557e-08 4.39396273863147e-08 -2.01548480808666e-08 -2.2523395677248e-07 1.80641952974206e-08 -9.96647562769464e-09 -1.71841994133173e-08 6.16526318895385e-09 8.8026253213237e-09 -1.48312153108842e-08 1.86233563642471e-08
"R1029" -2.60188284410175e-08 1.26214733570312e-08 1.46017852577071e-08 -2.31378428964132e-07 2.06209076019938e-09 5.29485732566527e-08 -1.42654000890905e-07 -2.25310446240071e-08 -1.38662846312446e-08 -3.02431930826467e-08 1.05168297359454e-08 7.45383607261571e-08 -2.2948935816872e-08 1.25872043166827e-09 -2.31939408126001e-08 -8.57099338231059e-08 -1.2035392641209e-08 2.01601728239825e-09 1.60864857179123e-09 -3.05290351083517e-08 -7.51024695728397e-08 -1.81889648172979e-07 7.70010049600038e-08 -9.7919244824267e-08 1.69587004454753e-08 1.11967861035708e-08 -5.14072674855853e-08 8.02398042367179e-07 5.81928690849397e-08 -2.27132181550404e-07 1.06829826026434e-08 -7.33040760111875e-09 8.6920913107263e-08 -3.63534291721733e-08 -1.36032651821899e-08 -2.49748826187848e-08 7.10915042377157e-09 1.90927158877829e-09 -1.65393290606707e-09 2.51589089816181e-08 1.80233078988577e-08 6.82988201224065e-09 5.70034513634149e-08 -4.36059718764167e-09 5.49753455802371e-09 -3.08655547912586e-08 -1.2460882675803e-08 -8.53799986342259e-09 -2.02850368086403e-08 8.15747288409221e-08 3.19683656705218e-10 -9.13468531058218e-09 2.38872780238788e-09 6.38172153908214e-08 6.3660737445548e-08 1.49289722753344e-07 -7.03138020016328e-08 -1.24689962656686e-07 3.75070639563401e-09 1.34049945543895e-08 -1.67431084882941e-08 1.0850156214683e-08 7.64055307134305e-09 -3.85035889762963e-08 3.78981249066791e-09 5.64456522352986e-10 1.17207995601025e-08 -7.68525375359542e-09
"R1030" -5.32131854474753e-08 4.03141306351091e-08 3.07855051276897e-09 -4.70437455790738e-10 1.63424927144444e-08 6.74036737942687e-08 2.7150683936864e-09 2.79927964219081e-08 2.21499006421244e-08 2.12851064486024e-08 4.43284775444075e-08 -1.60377750564549e-08 8.59377454699018e-08 -3.53352199749535e-07 -3.15980620198938e-10 -3.44296791854108e-10 1.61827151051076e-08 7.672461503495e-09 -2.89246725345712e-08 -4.22309820692889e-09 5.7392929103083e-08 -1.63996716366737e-08 2.78796467979604e-08 7.34161201079583e-09 -2.80255806132264e-08 1.38287805307619e-09 -2.42726239582905e-09 5.81928690849564e-08 6.97233103248606e-07 -1.75375932640225e-07 -3.39206351892603e-08 -8.28985076530423e-08 2.96814271528889e-08 -3.23517046935537e-07 -1.10084280709544e-08 -1.90125956827563e-08 -6.9024877604356e-09 7.03096289645495e-10 1.64238036556826e-09 6.23531417650169e-09 2.93076290378929e-08 4.71011920660398e-09 -4.66435107481226e-09 -3.60756598006592e-08 4.09315836370043e-09 9.3821400967003e-09 -2.66991787619122e-08 -1.7889619719478e-09 -8.17032383052706e-09 -1.60230573563181e-08 1.01269752379369e-08 6.64873129622418e-10 -6.54415154145748e-09 -8.5160156919653e-09 6.0340940076753e-09 2.07827646707135e-08 6.9996892663851e-09 2.0416686158963e-09 -4.81388454153129e-09 1.00698722933597e-08 9.07229610386544e-09 -3.47991595063565e-08 1.65803272836079e-08 -5.69525285869851e-09 8.35727857212577e-10 -5.56730623946785e-09 1.26561540263952e-09 -2.12523137239299e-08
"R1031" -5.37809853559484e-08 -1.17054210251088e-08 1.49257368756442e-08 6.96534574602367e-08 -2.05434987692976e-08 -2.6655458000926e-10 2.36204655737984e-08 3.84247436400101e-08 -3.61554642926311e-09 5.11950901297178e-09 -3.77156821225061e-08 -1.18860927159182e-08 7.75615034363464e-09 2.45596949038373e-08 1.08062606011452e-08 2.99160902306676e-08 2.37762604261807e-08 9.89603401395223e-09 -1.6173086101738e-08 7.88734948188452e-09 -1.62888743208746e-07 4.65629735097987e-08 -1.06835766189297e-07 -3.80754779577285e-09 5.75473115126121e-09 -2.82224304447573e-09 1.60759912730736e-08 -2.27132181550411e-07 -1.75375932640221e-07 3.70607077913455e-07 4.52449268723829e-09 1.36892850390626e-08 -3.86816746730785e-08 1.33990922268393e-07 8.60406594549197e-09 4.4794195509037e-09 1.00583158516917e-09 9.48704246725596e-10 9.49935869237741e-11 -8.79420676875976e-09 -2.70342378557903e-08 9.03766981415116e-10 -1.28257341348778e-08 2.6623864208627e-08 1.64973910395714e-09 7.96959737092238e-09 2.79143955573715e-09 1.51494356905154e-09 1.79530611229745e-09 -5.71921972931127e-09 -2.85115526039635e-09 2.25324467257013e-09 2.26365192942213e-09 -2.03367368072541e-08 -4.31645960191535e-09 -3.59047708483705e-08 2.02722589880417e-09 4.32866191844453e-08 -1.02555304244784e-09 -6.40791981634198e-09 1.32644009777939e-09 1.12004289373097e-08 -2.69262471746994e-09 3.54989491216271e-09 6.29753799720555e-09 -3.31985886489941e-09 -9.72464533008259e-10 6.05769094898804e-09
"R1032" 9.53393448307747e-09 -5.78718435975723e-10 -6.00376826717035e-09 -6.25806339052594e-09 -5.83266924791554e-09 -5.09207662975945e-10 -3.87341479196781e-09 -1.08366468934898e-08 4.20135088204535e-10 -5.16948034230918e-09 -2.70469908766395e-08 2.03841390175156e-09 -2.36234446149706e-08 1.52647760884794e-08 -1.06181420942223e-09 -2.94712413770209e-09 -1.50052519626812e-08 1.10511493032481e-09 5.22834836635612e-09 2.79256548311648e-10 -8.4579700132352e-09 -4.43062930362123e-09 3.03785682015307e-09 -3.35322238652397e-09 7.0123274810507e-09 -7.52571696700352e-10 -3.62855959280064e-09 1.06829826026401e-08 -3.39206351892663e-08 4.52449268724936e-09 1.07343543322222e-07 1.80876134537508e-08 -7.7355524101862e-09 4.15794575124348e-08 6.44711521539236e-09 -2.10777638013315e-09 2.21522591641755e-10 -2.46155270832565e-09 1.38240140662555e-09 -1.27146402974656e-09 -2.1425417188519e-09 -2.00428989192204e-10 -2.30648541714967e-09 -5.47785381878846e-09 -1.51382174641358e-08 1.0288829327725e-09 -2.22616751252031e-08 2.28123636191201e-09 7.26682405185552e-10 2.73815660352941e-10 1.04415439576993e-09 9.95419028273565e-09 -3.20253947153922e-09 3.24883298005748e-09 -3.5078617114984e-10 5.77418462468671e-09 -1.30553317969969e-09 3.35153001055589e-09 2.21854034091994e-08 6.91059058255226e-09 -1.7844190003313e-10 2.70838125946427e-09 -1.82328154881506e-08 -3.95766510911676e-09 -7.44523963520092e-08 1.22100632753233e-08 1.72517278159684e-09 7.94356199592543e-09
"R1033" -1.63135259689734e-09 6.81195519967204e-09 -6.35786541522926e-09 -1.24059002194496e-09 -6.17209189514613e-08 5.89237209990895e-08 1.31062031279632e-09 -1.25598347716901e-07 -6.33037723020155e-09 -1.81211633631691e-08 -8.61505374141093e-08 9.49023607956231e-11 -3.90870898958494e-09 1.1418933673142e-07 -5.17886488675419e-09 -8.14434519256944e-10 -4.48878023346211e-09 -1.50527993290381e-09 2.74904012593132e-08 4.37831073195385e-09 -1.67588936670184e-08 -8.01375090045021e-10 1.40012731637143e-08 -1.66101366116611e-10 2.23524987723598e-08 5.46790866926914e-09 -6.6033453917896e-09 -7.33040760111831e-09 -8.28985076530385e-08 1.36892850390613e-08 1.8087613453752e-08 1.19304965079508e-07 5.07946452722236e-09 2.60352564448625e-08 6.61693823030309e-09 -4.85555199445068e-09 3.09388424767695e-09 2.82524530103109e-10 -1.32238445575741e-08 -3.82091279188194e-09 -1.07086026545338e-08 -1.66299352637565e-09 1.6251115462507e-09 -1.58171079747413e-09 -1.16713008162104e-08 -5.32729697438001e-09 1.17096126386942e-08 7.41649013062521e-09 6.66874637229968e-09 1.10504832563114e-09 -1.56582063474037e-09 4.13602184270425e-09 -1.55849837469048e-09 5.25192421061661e-09 -5.35953861834632e-09 6.22037496285339e-09 -6.49271302652685e-09 1.73203589397731e-09 -1.45674091998699e-09 -9.7904496187457e-10 -3.95411164944117e-09 7.73760157813472e-09 1.9479341439037e-09 5.5994075003928e-09 -8.00676322600235e-09 6.59376933552091e-09 -1.13779529934723e-08 1.67599279046188e-08
"R1034" -9.58862315806688e-08 1.24236098500371e-08 -2.56711211721833e-08 -2.576881164826e-08 -7.94813910786245e-09 6.06215713476098e-08 3.74434031043188e-08 -4.48994399334953e-08 -1.89294010430725e-08 -2.6998288642812e-08 3.44843083601692e-08 1.03389105416453e-08 -1.15567650299288e-08 8.45291881352106e-08 -1.31685775405532e-08 3.33636321253178e-09 3.03710635760571e-09 -8.58814285656931e-09 1.70094677911027e-08 -3.76214977797934e-09 -1.96160878420422e-07 -3.14616316227813e-08 1.41386471144449e-07 -1.90490256312692e-08 1.15577480210068e-10 9.63134592811603e-09 -3.63557914764496e-08 8.69209131072601e-08 2.96814271528847e-08 -3.86816746730834e-08 -7.73555241018658e-09 5.07946452721968e-09 1.37552002928121e-07 -1.02495297694614e-07 -6.39960183557849e-09 -1.22779674857441e-08 -3.44473415612652e-09 -4.54481855154883e-10 -1.88142456205499e-09 9.44864900945025e-09 -3.23481037394254e-09 2.34140354735041e-09 2.04130746085193e-08 -7.71047974870451e-09 3.19071753226016e-09 -2.81805833832089e-09 1.29881090339999e-10 1.84933408664197e-09 -8.99993531442033e-09 4.3690094586621e-09 1.6425438482454e-09 -2.59289122996079e-09 2.6076975522612e-09 6.36251858714498e-09 8.14889661415386e-09 2.81428935490011e-08 -6.51109289003936e-09 -1.30549895893261e-08 -7.4148409812427e-09 2.28173383272132e-09 1.82421413926278e-08 2.1456437355679e-09 -2.54699630005895e-10 -4.9392759749719e-09 1.88414070491410e-09 -1.5227583391115e-09 3.04049355633668e-09 -1.89826308012419e-09
"R1035" 7.91459158787705e-08 -4.00952045098744e-08 3.79583017999703e-08 2.30540621441221e-09 -1.3795089636761e-08 -4.75140405881755e-08 -2.68205289177899e-08 4.14635553424202e-08 -7.85090100310666e-09 9.66456339313714e-09 -6.66796457528337e-08 5.83085457443237e-09 -6.80229298906608e-08 3.49051076735243e-08 -3.66117037103069e-09 -1.84854178781147e-09 -2.65025529004165e-08 8.56131681650568e-09 -2.02490948730954e-08 6.37826158200149e-09 9.37023468498795e-09 3.76544791101777e-08 -1.42768085857501e-07 -6.87900645977994e-09 3.45949747437136e-08 -1.65698412383663e-08 3.31303105310451e-08 -3.63534291721767e-08 -3.23517046935549e-07 1.33990922268391e-07 4.15794575124354e-08 2.60352564448619e-08 -1.02495297694614e-07 3.3513081303057e-07 1.49597898243467e-08 2.37727127587515e-08 1.32835616097105e-08 -4.83430298930916e-09 5.87556791876465e-09 -1.21614733026024e-09 -1.44373763643428e-08 -8.12442013155214e-09 -2.64435353440891e-09 2.06050144566913e-08 -4.47611005576367e-09 -2.43033082580154e-09 1.85398398421598e-08 2.66103931179658e-09 1.75054372576613e-09 1.36773496178914e-08 -1.69276541948821e-08 -2.32440902760891e-09 8.95540599106086e-09 5.9997980627828e-09 -5.16598717840765e-09 -3.79829957710041e-08 3.54293980321817e-09 3.68173729726219e-10 1.08185045017351e-08 -5.81989933565617e-09 -3.22196497824338e-08 1.54185045761209e-08 -3.24665672621302e-08 1.81129148500113e-09 -5.84345901302434e-09 8.63966845210471e-09 1.26905272851354e-09 2.24584275035659e-08
"R2001" -1.92528684272006e-10 2.95094342401794e-09 -1.65235709655912e-09 -4.33597473587325e-09 -1.90971852420648e-09 -6.76036075325378e-09 -1.48335175218776e-08 -1.98141264775008e-09 2.45320075993523e-08 1.90064932333633e-09 -5.104637280149e-09 9.92697799581566e-09 -1.75363219478763e-08 1.08552031960443e-08 -2.22782532410623e-09 9.47386608969332e-09 -6.81763173015197e-10 3.12990600092185e-10 -3.77866755342158e-09 -3.46014186635892e-09 8.674192982293e-09 -2.57818654450001e-09 -9.73803788485961e-09 3.964922542503e-09 -5.6964595092478e-09 -1.41347594025871e-09 1.25839065008491e-08 -1.3603265182197e-08 -1.10084280709567e-08 8.60406594549453e-09 6.44711521538846e-09 6.61693823030248e-09 -6.39960183557695e-09 1.49597898243458e-08 2.00128371965612e-07 -6.89018991807319e-09 -2.5326282734867e-09 -1.09055822676728e-08 1.54701581615548e-08 -8.25883500589378e-08 -5.0460158635014e-08 -2.73046626759958e-08 -5.48819568986533e-08 -9.23601237118073e-09 -3.39938131975212e-08 1.27423817735433e-08 1.78919284132706e-08 5.09370916973576e-08 3.50789641192792e-08 -1.55621362285688e-08 1.19293623680106e-08 1.09089448169597e-08 -2.00082252457472e-08 1.07476660389573e-08 -9.46872389857757e-09 -3.53114003340878e-09 3.1070199349062e-08 9.34146104430389e-09 5.82153276502773e-09 -2.2831618349832e-09 5.33620378589737e-11 4.7167557679591e-08 -1.17830443955588e-07 -6.61122735156119e-08 -4.98194998841579e-09 2.67968145591527e-08 -7.22817477353177e-08 7.60432512003029e-08
"R2002" 1.11316880141315e-08 -6.00876185918449e-08 -7.21179680817903e-09 1.14258514342764e-08 3.12178445233637e-09 3.22304776906152e-09 -1.62408355245646e-09 3.56173646741477e-09 -1.21072391838632e-08 6.21381748472721e-09 8.38858590950284e-09 -3.55505757174327e-09 -1.01802235197248e-08 -4.55395693503205e-09 -3.79350086375329e-09 -1.35825008005477e-09 2.69274543520798e-09 -7.42233794616048e-09 1.34339580488436e-08 -5.81594076215808e-10 7.45480056733539e-09 3.94221572147704e-08 -1.47300067985392e-08 7.52170146104769e-09 1.60660080906769e-08 -2.02708556925554e-09 5.05168538461681e-08 -2.49748826187836e-08 -1.9012595682757e-08 4.4794195509027e-09 -2.10777638013187e-09 -4.85555199444959e-09 -1.22779674857431e-08 2.37727127587522e-08 -6.89018991807193e-09 9.89684083070202e-08 3.03073509191529e-09 -6.68144964497943e-10 1.03105764674489e-09 1.5891295707339e-08 2.31826115835408e-09 -3.32080468848426e-09 1.96393484754578e-08 -2.41095931994502e-09 -5.333412437524e-09 -1.07537621968743e-08 3.15973740813287e-08 3.97165788921175e-10 -6.20951106035046e-09 2.59944625211211e-08 -1.56827604249172e-08 -4.8416095691985e-09 5.4561793634319e-09 3.26630455687387e-09 -5.31251775901432e-09 -5.50830051355302e-08 3.27815731681116e-08 -1.97597752234009e-08 -2.03026774246852e-08 1.2496680345192e-08 -1.21853820134739e-07 7.45919291525705e-09 8.47489453099736e-09 3.20409417400735e-09 -1.48916318231705e-09 6.11942390933358e-09 5.25503319486238e-09 -1.87809877464803e-08
"R2003" -3.98263586331151e-09 -6.0910218141614e-09 2.63372133637714e-10 -4.01795427544794e-09 1.65770956255265e-09 -7.24206039340554e-09 -2.77074429109562e-09 -7.64512531113187e-09 4.36166716346749e-09 7.68211094069737e-10 2.73739326968162e-11 -2.21218114077374e-09 -2.57983000083536e-08 1.33802713494661e-08 4.24018593068834e-09 -1.24722753765633e-08 2.92284485536251e-09 -1.89493815072472e-10 5.95534811067278e-10 8.20236316587389e-10 4.52950766532896e-09 -1.05937341875821e-08 -1.12902070098508e-08 4.28202395718654e-09 -9.07751081444868e-09 -1.02399693871569e-08 5.64204586096081e-08 7.1091504237764e-09 -6.90248776043425e-09 1.00583158517351e-09 2.21522591640112e-10 3.09388424767803e-09 -3.44473415612882e-09 1.3283561609711e-08 -2.53262827348531e-09 3.03073509191677e-09 8.84283123696903e-08 -9.74131480451023e-11 4.58892658787029e-09 4.99723802708111e-09 1.19816818747256e-08 -9.03125941078311e-09 -2.17476960665245e-10 -7.22299860948069e-09 -7.50741532029327e-10 1.58059798188608e-09 1.01755875117066e-08 1.0043624409718e-08 -5.79960672659547e-09 2.55774069756225e-08 -7.97457814528053e-08 -9.3694766336526e-10 5.45437922935327e-08 4.29090990241522e-09 4.82092463039776e-08 2.843501501784e-09 -6.48154371250273e-08 -3.99201081027005e-09 1.96216118200882e-08 -4.46321632190976e-08 -6.84594714989474e-08 -1.90568118170777e-08 5.03206997428044e-09 -3.48466389473509e-09 6.94468412492486e-09 -9.8102937393399e-09 -1.10072953480181e-08 2.55333225992129e-08
"R2005" 1.21636595603877e-08 4.50343385102392e-09 -2.86657907917006e-09 -1.2640699996484e-07 8.75559968492542e-10 1.61344904130282e-09 -9.43423312156415e-09 6.8918498191071e-09 -1.50204977215956e-08 -4.0945320550433e-08 -4.34146849962466e-09 6.14377025156967e-08 1.20970639787417e-08 -1.30095222832572e-08 -1.1733841334889e-08 -8.24653733655135e-09 -7.38210490305914e-10 2.22655535017881e-09 -3.07713748664358e-09 -1.31623825149955e-08 6.54564246180125e-10 4.30551221222053e-09 5.71808785592201e-09 1.2949958087263e-11 8.06503064837068e-10 6.74974741251703e-09 -4.12623969658745e-09 1.90927158877428e-09 7.03096289636017e-10 9.48704246729793e-10 -2.46155270833335e-09 2.82524530104073e-10 -4.54481855152537e-10 -4.83430298931123e-09 -1.09055822676686e-08 -6.68144964498053e-10 -9.74131480436204e-11 4.60439148877019e-07 -8.61008315804554e-09 2.61720057598722e-08 9.43068219875697e-08 6.04147040048799e-09 3.89804922915627e-08 -1.41303285547748e-07 -1.81129453939094e-09 -9.82768428859002e-11 4.00742320906993e-10 -1.07520361906608e-09 -1.27336880900666e-08 1.4179082314837e-08 -5.01944790735486e-09 -2.28267076606722e-09 2.34283461163803e-09 -1.49253746108607e-07 3.12471157318795e-08 -4.3200425152054e-09 -1.03988221714382e-10 -6.43000223210269e-08 -4.13815732618377e-09 -5.29274346071728e-10 -4.39490282372734e-09 -6.83207763410805e-08 3.04230046267124e-09 -3.10817308137281e-08 3.00225634400412e-09 4.48607444019532e-09 -4.9168306363666e-09 5.00345765410615e-10
"R2006" -3.01073066304838e-10 -4.03949280405055e-10 1.76929805821776e-09 1.28616978674065e-09 7.71834348452533e-09 -1.67726203737132e-08 1.47881589137788e-09 1.69757411725879e-08 3.01184803867662e-09 9.17006183042891e-09 1.27036347610081e-08 -3.55389109017546e-09 -1.60331464530337e-08 -7.57836799970374e-09 5.48165508101634e-09 -3.66360452028115e-10 3.88348590606286e-11 -9.74399207128358e-10 -3.24271615207544e-09 -2.69953035031579e-09 1.9203770144204e-09 -2.03608620163701e-09 -4.27746995522e-09 1.91911578507907e-10 -3.76354428470874e-09 -1.8265431778691e-09 9.60783816948411e-10 -1.65393290606807e-09 1.64238036556633e-09 9.49935869206965e-11 1.38240140662377e-09 -1.3223844557575e-08 -1.88142456205506e-09 5.87556791876405e-09 1.54701581615534e-08 1.03105764674486e-09 4.58892658787156e-09 -8.61008315804502e-09 3.00518042908174e-08 -1.8808638025388e-08 -6.07590791020796e-09 -2.12956265817226e-08 -2.9934730271911e-09 1.68525135574928e-09 7.20669428508206e-09 1.31950499342691e-08 -1.4790994156264e-09 7.37021299138689e-09 -7.62638538116748e-09 1.35327357397783e-09 -6.0706881749462e-10 3.76932632505582e-09 9.06806504234243e-09 5.34454804536057e-09 3.06326685218689e-09 1.64190369843822e-09 -1.2795798282907e-09 8.72357685780836e-10 6.92736025060032e-09 -3.78039122606525e-09 -3.62715601831672e-09 1.46032753860317e-09 -4.14063267247653e-09 -3.98492416369175e-09 6.07987146740804e-10 -1.01996890518227e-08 1.15506039052571e-08 -2.35832497399669e-08
"R2007" -7.24398588894282e-09 -1.30755428680294e-08 4.97428491659400e-09 -1.3646568054411e-08 -6.8628625463754e-09 7.19899467058777e-09 6.63366484597123e-09 -7.43935336638742e-09 -3.30920929178939e-08 -2.34942253098947e-08 5.58359173652795e-09 9.1619898998745e-09 -3.81549484626191e-09 6.06181264872796e-09 1.08631570036404e-08 -2.10847953235246e-08 -3.44325909963527e-09 -1.12761357575724e-09 4.84703877704993e-09 1.08474780117048e-08 -2.07944454620848e-08 -6.25096188028098e-10 1.2938066456255e-08 2.08281553308332e-08 -1.29504776897549e-09 -2.32637935477597e-09 -1.71514948691004e-09 2.51589089816043e-08 6.2353141765021e-09 -8.79420676876063e-09 -1.2714640297483e-09 -3.82091279188122e-09 9.44864900945447e-09 -1.2161473302637e-09 -8.25883500589342e-08 1.58912957073378e-08 4.9972380270792e-09 2.61720057598681e-08 -1.88086380253878e-08 3.33040898900353e-07 3.11110798940013e-08 -3.57076050096624e-08 1.1894399994312e-07 -6.77893767259603e-08 1.52395370847294e-08 -8.54406983643629e-08 -3.08611394367772e-09 -2.30544505399255e-08 -1.51168736323299e-07 2.23108916506436e-08 -1.29800173146363e-08 7.78281722106689e-09 8.44144700089463e-09 -3.33322070796509e-09 1.45881875164541e-08 -6.57865029888427e-09 -1.38990350809811e-08 -4.19306230883747e-08 2.57575152445649e-09 -7.84081529730466e-09 -7.57172782166969e-09 -5.60865364293949e-08 -5.21275314136557e-09 5.13477575563629e-09 4.41697959208008e-09 -1.44864628625971e-08 4.18004752200735e-08 -1.81451833609842e-08
"R2008" -1.60771213909511e-09 3.17115876076985e-09 -1.49742825653229e-09 -2.09798679329629e-08 1.16403997315552e-09 -5.85313551756101e-09 1.62988042347736e-08 1.86154973209988e-08 1.89828220926493e-08 -1.04620604351091e-08 -1.55737401398597e-10 -1.18923413307344e-08 1.28077759072389e-08 -1.28833346356684e-08 -1.12613236538229e-09 -9.3112366432087e-09 1.23342419948368e-09 6.78281899099968e-09 -7.94807401898752e-09 8.34773536831953e-09 4.20647948927990e-09 -7.31662710671651e-09 8.32819895766899e-09 2.17294770390048e-08 6.9633180287625e-09 8.72503507740048e-09 -8.65565604573453e-09 1.80233078988717e-08 2.93076290378834e-08 -2.70342378557797e-08 -2.14254171885254e-09 -1.07086026545319e-08 -3.23481037394557e-09 -1.44373763643416e-08 -5.04601586350207e-08 2.31826115835786e-09 1.19816818747181e-08 9.43068219875863e-08 -6.07590791021036e-09 3.11110798939985e-08 4.76046031536868e-07 2.74208298766009e-08 5.02997023847602e-10 -2.62927207339783e-07 -1.08363268784845e-08 5.60792904910956e-08 6.90970981135073e-09 -4.38318329573772e-08 -3.29454296711356e-08 4.83920479374691e-09 -2.26096534537125e-08 1.05404186745886e-08 -5.29446211888185e-09 -7.77921507388793e-09 1.10087748523334e-07 8.37523271455141e-09 5.84479160666737e-09 -2.6327949901698e-08 -1.08705924484938e-08 1.76719422362631e-08 -1.42632427007745e-08 -2.35633892942197e-07 1.76708596832004e-08 -1.75476753781479e-07 -4.41644981521228e-09 -5.22201437214714e-09 -1.06694394704417e-08 3.09385133360423e-08
"R2009" -4.86991780537691e-09 -6.72926075203352e-10 5.90716397897454e-10 -4.80877943487217e-09 -5.11817733851244e-09 1.74182174689635e-08 -4.90869543019139e-09 -1.31575149665636e-08 5.90109923434198e-09 -1.73438382549143e-09 -5.98848451573488e-09 -2.0340009100369e-09 2.75064960836774e-08 1.27561060416973e-08 -3.11061764847244e-09 1.5965104035407e-09 -3.75261937655201e-10 2.38890734071551e-11 2.4745643029837e-09 3.22053244022983e-10 3.20471135383672e-09 -2.42938763110896e-09 -4.0059058911276e-09 -2.82344254520621e-09 5.02111356872243e-09 3.22968215707935e-09 -7.26950876227265e-09 6.82988201223582e-09 4.71011920659945e-09 9.03766981414917e-10 -2.00428989194835e-10 -1.66299352637495e-09 2.34140354735040e-09 -8.12442013155436e-09 -2.73046626760098e-08 -3.32080468848409e-09 -9.03125941078237e-09 6.04147040050081e-09 -2.12956265817194e-08 -3.57076050096545e-08 2.74208298766062e-08 1.24541270200147e-07 -1.1133449333632e-08 -2.02880460549936e-08 6.60139578654156e-09 3.08837253076797e-08 -1.57122417763948e-08 -9.42144608324675e-08 -8.32082212653925e-09 -4.60822535090882e-09 5.14554750096775e-09 -2.56405255326364e-09 -2.38105247907243e-08 -9.26999952995395e-09 4.82423669965923e-09 4.14260452872928e-09 -4.93479290071432e-09 1.27020719014943e-09 -7.51801792013641e-09 6.78705817769878e-09 9.82327718313441e-09 -4.17128123657069e-09 3.3835089469602e-08 -1.68057289897075e-10 -2.28041377979739e-09 -6.21275746934746e-09 5.78143959681417e-09 1.91268135493348e-08
"R2010" -7.41406411968861e-09 -6.43962555217581e-09 9.78171471324307e-09 1.90484295049595e-08 -1.56677770487623e-08 1.38281184839563e-08 4.83484530704074e-08 -3.94108797307958e-09 -1.28764896990455e-07 -2.2214115501408e-08 3.45028568804962e-09 5.99189474529832e-09 5.69364761185373e-09 1.52074543844139e-08 1.95336216385571e-09 -1.32268120080561e-08 3.75930360234196e-10 -1.99813761785921e-09 6.60295508695146e-09 -9.35013304272710e-09 -1.62764909158387e-08 6.39660996268109e-08 -1.02752552870381e-08 -2.46922663535118e-08 -3.37079534162916e-09 -7.165832186348e-09 2.04639198333357e-08 5.70034513634106e-08 -4.66435107480664e-09 -1.28257341348779e-08 -2.30648541714875e-09 1.62511154625086e-09 2.04130746085223e-08 -2.64435353441079e-09 -5.48819568986543e-08 1.96393484754582e-08 -2.1747696066244e-10 3.89804922915654e-08 -2.99347302718949e-09 1.18943999943117e-07 5.02997023840079e-10 -1.11334493336312e-08 2.47022256607353e-07 -1.24714468071781e-08 2.37977688674608e-08 -1.05366470530059e-07 -2.0625403796495e-09 -6.25029705123689e-09 -5.28355414285518e-08 2.57165560525012e-08 1.06715207855384e-08 -1.87935838601324e-09 -1.81744986461349e-09 -1.06804886043675e-08 3.84664512567908e-09 -7.86341273554195e-08 2.31346721528209e-08 -7.38706701938658e-08 -5.54514070052647e-09 -1.07930136368554e-08 -5.95066602840327e-09 -4.19878518147616e-08 3.84173268636541e-08 -3.26533658085283e-08 4.76520874535342e-10 -1.5879768438318e-08 2.27375246908551e-08 -4.27269341043332e-08
"R2011" 5.07000238746122e-09 -3.45016934190198e-09 8.35698225987769e-09 5.19050256919357e-08 -4.59799201235558e-10 7.57598150844688e-09 -2.52748190902156e-08 -1.34949813815657e-08 -1.60842616204096e-09 -2.29594901028345e-08 1.09262816692356e-08 3.06910239952232e-08 -1.45547944397229e-08 2.91607999110025e-08 -7.29599425901432e-09 1.87418557000837e-08 -1.71164174802666e-10 -7.70777835568232e-09 3.39784895859907e-09 -3.35071811832779e-08 2.15974713192678e-08 9.86340131351834e-10 -4.21442784900212e-08 -4.73844069383233e-09 -5.96217466819027e-09 -1.25388998861379e-08 7.56757128883029e-09 -4.36059718766922e-09 -3.60756598006527e-08 2.66238642086294e-08 -5.47785381877174e-09 -1.58171079747384e-09 -7.71047974869894e-09 2.06050144566931e-08 -9.23601237116960e-09 -2.41095931994347e-09 -7.22299860947083e-09 -1.41303285547737e-07 1.68525135575512e-09 -6.77893767259544e-08 -2.62927207339746e-07 -2.02880460550012e-08 -1.24714468071683e-08 7.0811162570105e-07 2.36496079506382e-08 -1.32800797620276e-07 -2.44731350525852e-09 -9.78505403771462e-09 9.56378620872398e-08 -1.4207196218647e-08 1.32076924964991e-08 -1.89841820972387e-08 1.57931074130069e-08 -3.51892906327401e-08 -4.90052093035808e-09 1.38178331384657e-09 -1.00784489412754e-08 1.01203017769715e-08 5.64288826615967e-09 -9.45283301564707e-09 7.78232144669882e-09 7.6893742093093e-08 3.42744225075126e-08 3.74856333283969e-08 -6.89829424673958e-09 -8.44741088047259e-09 3.0533824362563e-08 -4.75157184641092e-08
"R2012" -6.77426214883471e-09 2.7135263961243e-09 6.94224189434752e-09 2.39028623248376e-09 -2.31149600855908e-09 -7.37634018532436e-09 8.43181835898106e-09 1.71487492060587e-08 -9.76712096718678e-09 6.61342276609749e-09 1.93564709789605e-08 -3.93120633347364e-09 1.26151123584144e-08 -5.68153699426739e-09 5.56181198708752e-09 -5.82812252176535e-09 7.08888272561041e-09 -9.11833755725588e-09 -2.90894797033327e-09 3.08198482376209e-09 6.68661855954151e-09 -5.58175893177038e-09 -5.30458301866365e-09 -2.98065671264703e-09 4.80828509600636e-08 -1.66182502981113e-08 -1.86025579363507e-08 5.49753455802498e-09 4.09315836370523e-09 1.64973910395376e-09 -1.51382174641317e-08 -1.16713008162112e-08 3.19071753226357e-09 -4.47611005576618e-09 -3.39938131975184e-08 -5.33341243752636e-09 -7.50741532029183e-10 -1.81129453938801e-09 7.20669428508114e-09 1.52395370847284e-08 -1.08363268784821e-08 6.60139578654349e-09 2.37977688674608e-08 2.36496079506365e-08 2.18520983877121e-07 -6.54678912097113e-09 -6.91227180768353e-08 -3.14000023349721e-08 -1.11446917417601e-08 6.31350539279616e-09 4.69860004641922e-08 -4.39307595535363e-08 -3.70601966029991e-08 -3.52240684391984e-09 -5.66131983117786e-09 1.12331350528845e-08 -1.52893867086339e-09 -5.24611141513089e-09 -5.91102547496224e-08 -1.8272701285549e-08 1.99428228949505e-08 -6.70954115985524e-09 1.29430530103732e-07 7.35244084788703e-09 2.61502732838976e-08 -1.19063492190428e-07 1.61509072496134e-08 -9.57805056518846e-08
"R2013" -5.7895257373756e-09 5.37327647821989e-09 -5.9360512203974e-09 -1.15367845588768e-08 1.2415265326775e-08 8.48210266577967e-11 -4.61429330369849e-09 -3.51137005010876e-09 5.14830136089146e-08 4.17029412283644e-08 -3.10713910313151e-09 -3.66465357392484e-08 4.0116272490022e-09 -8.24808831168569e-09 4.3826626066716e-09 4.72511694606191e-09 -1.7790963816965e-10 2.67547610533142e-09 -3.90858796904329e-09 7.82107196913593e-09 -5.3265469379906e-09 -2.09378589639146e-08 1.01284686676146e-08 -2.81310495908186e-09 3.48726728846197e-09 6.92305527406067e-09 -1.36289195534911e-08 -3.08655547912549e-08 9.38214009669906e-09 7.969597370924e-09 1.02888293277069e-09 -5.32729697438295e-09 -2.81805833832203e-09 -2.43033082579918e-09 1.27423817735459e-08 -1.07537621968753e-08 1.58059798189038e-09 -9.82768428849811e-11 1.31950499342694e-08 -8.54406983643584e-08 5.60792904910928e-08 3.08837253076812e-08 -1.05366470530057e-07 -1.32800797620256e-07 -6.54678912097411e-09 1.5813357943098e-07 -8.71309506610287e-09 3.49104340623024e-09 -2.26286133691782e-08 -1.40755089285032e-08 -5.40294465701172e-09 5.96776438255007e-09 -6.92561400504471e-09 -1.38197373327292e-08 -5.20094382746111e-10 3.08649726815335e-08 -3.93693069842487e-09 5.76373605022411e-08 5.0782818822793e-10 9.9074340563145e-09 7.69117773017121e-09 -2.26776205614228e-10 -7.28988519574147e-09 -8.67861678486088e-09 1.05625695522543e-09 -7.56358761707017e-12 -8.983801061997e-09 2.39562414673234e-08
"R2014" 1.2838751198822e-09 6.13565613100574e-09 -7.27563251052327e-09 7.52277326253857e-09 -6.79439857661784e-09 1.20261285326892e-08 -2.00389222868161e-09 -1.39086312632783e-08 3.38888986800795e-10 -4.61846139676224e-09 1.59288518466455e-08 1.99176396450276e-09 -3.542207923208e-08 1.95178102236932e-08 -8.8905736170605e-09 -1.20224836332654e-08 -7.5994645992517e-10 -3.43387068354467e-09 -1.60490286932214e-08 -2.22321608506504e-09 -6.31115114944085e-09 1.51253286449656e-08 1.06910048543243e-08 6.80081345942352e-10 1.23421184752277e-08 -5.9510770333554e-09 9.79773538295362e-09 -1.24608826758066e-08 -2.66991787619148e-08 2.79143955574005e-09 -2.22616751252018e-08 1.17096126386951e-08 1.29881090337641e-10 1.85398398421609e-08 1.78919284132629e-08 3.15973740813292e-08 1.0175587511705e-08 4.00742320899951e-10 -1.47909941562553e-09 -3.08611394367662e-09 6.90970981134881e-09 -1.57122417763962e-08 -2.06254037964966e-09 -2.44731350526346e-09 -6.91227180768353e-08 -8.71309506609957e-09 2.27770355058723e-07 6.76360299399728e-09 1.33479390766329e-08 1.44554261613125e-08 -8.21281638172378e-09 2.09049981967177e-08 7.74262117247240e-09 2.91236350184711e-09 1.01175223916521e-08 -2.22047750048646e-08 -1.326914849503e-09 1.81571572429799e-09 -9.77366317445172e-08 -3.52213275755571e-08 -4.61190076900232e-08 -2.98321598889353e-09 -2.76935373158198e-08 -9.78765728071682e-09 -3.31389304554055e-08 2.53437748135766e-08 -2.14258720142027e-08 4.79584896534034e-08
"R2015" 1.58837991502072e-10 1.44915718110568e-09 -1.73896238682119e-09 1.51026409375576e-10 2.75639030263231e-09 3.03219590555696e-09 4.73858362780668e-09 -1.83177479037374e-09 8.58678225511176e-10 3.87956713048384e-10 -3.91884798332847e-09 -2.54283903253022e-09 -1.52933425713444e-08 -6.29408908222803e-09 -3.68726500689843e-09 2.75274388099046e-09 1.19096101348678e-10 -9.78770588369089e-10 2.40700181946971e-09 -5.36323930075753e-10 -5.36886663745258e-09 -1.23691983091716e-09 1.27575148746389e-10 2.25218625493952e-09 -8.14056008827204e-09 3.5191814722416e-10 1.36241548505653e-08 -8.53799986341049e-09 -1.78896197194564e-09 1.51494356904562e-09 2.28123636190472e-09 7.41649013062421e-09 1.84933408664559e-09 2.66103931179785e-09 5.09370916973608e-08 3.97165788920941e-10 1.00436244097193e-08 -1.07520361907402e-09 7.37021299138313e-09 -2.30544505399256e-08 -4.38318329573813e-08 -9.42144608324716e-08 -6.25029705123709e-09 -9.78505403771254e-09 -3.14000023349733e-08 3.49104340622724e-09 6.76360299400134e-09 1.82805406755133e-07 1.75921264184118e-08 1.11532462272988e-09 -8.95584443694556e-09 8.36901631160049e-09 3.21534582604443e-08 9.03558996664463e-09 -1.75466917030908e-08 -1.86819736614097e-10 1.54714594797204e-08 2.90347844167573e-11 1.3687532996557e-08 -1.16976876685972e-08 -1.3241192476282e-08 1.78004756284501e-08 -1.20750917967359e-07 1.32828108817102e-08 -2.94678635894192e-09 4.32539469415472e-08 -2.33177814103872e-08 1.80275912289868e-09
"R2016" 1.08520335497115e-08 7.77599686001138e-09 -4.05654577275458e-09 1.82347157685336e-08 -6.12969089193976e-11 -7.56488584990147e-09 2.58314644953995e-10 1.00047064236386e-08 5.22332535464095e-09 -8.42985499149573e-11 1.68910786399936e-09 4.98446512615006e-09 -1.07581417647047e-08 -6.03344224358523e-09 -1.10078502635281e-08 1.22716079697651e-08 2.13221429765903e-09 -9.88602008989137e-10 -3.47800055213185e-09 -4.94729744944505e-09 2.00758445096294e-08 8.52509925827637e-09 -7.84929356711321e-09 -9.05437705026379e-09 -2.15944060191961e-09 2.65764139036501e-10 4.43319059745172e-09 -2.02850368086392e-08 -8.17032383053128e-09 1.79530611229983e-09 7.26682405186339e-10 6.6687463723e-09 -8.99993531442143e-09 1.75054372576945e-09 3.50789641192784e-08 -6.20951106034995e-09 -5.79960672659777e-09 -1.27336880900728e-08 -7.62638538116443e-09 -1.5116873632329e-07 -3.29454296711443e-08 -8.32082212653876e-09 -5.28355414285549e-08 9.56378620872378e-08 -1.1144691741759e-08 -2.26286133691722e-08 1.33479390766334e-08 1.75921264184075e-08 1.35051263370588e-07 -1.26647774378454e-08 1.91806545384133e-08 -1.13797239306971e-08 -7.37175190598879e-10 1.81327431785747e-09 -1.96479331190005e-08 -3.66532999569581e-09 1.56621068382093e-08 2.17293593319327e-08 4.26871127067737e-10 8.24133106170787e-11 1.17706476165312e-09 3.35746773169694e-08 1.956588645939e-08 1.35041442994876e-08 -3.04074560044528e-09 1.21584696463348e-08 -3.86967679857541e-08 -8.24626839798647e-11
"R2017" -1.27257139346171e-10 4.79846693511691e-09 1.3302418805821e-09 -2.86386729740164e-08 5.90114418086913e-10 1.56381514001034e-08 -3.58346196523424e-08 -3.32367599818262e-09 -2.38024193086252e-09 1.23418624457025e-08 -4.47025819658022e-09 -4.36854893545534e-09 -1.07780886497176e-08 -2.91590394433865e-09 -5.83059072191651e-09 -1.14412280980498e-07 -8.84108590933881e-09 6.16571531209024e-10 -3.65263301493064e-10 -5.67673789028411e-09 -1.47983921564608e-08 5.5435984757942e-09 3.09177742101487e-08 2.07536506926291e-08 1.67162564979891e-08 5.68916108314211e-09 -1.16776781098578e-08 8.15747288409387e-08 -1.60230573563141e-08 -5.71921972930771e-09 2.73815660357807e-10 1.1050483256309e-09 4.36900945865773e-09 1.3677349617897e-08 -1.55621362285717e-08 2.59944625211258e-08 2.55774069756305e-08 1.41790823148376e-08 1.35327357397844e-09 2.23108916506444e-08 4.8392047937433e-09 -4.60822535090606e-09 2.57165560524992e-08 -1.42071962186522e-08 6.31350539279571e-09 -1.40755089285068e-08 1.44554261613151e-08 1.1153246227332e-09 -1.26647774378437e-08 2.20306246292478e-07 -8.85402756991252e-09 -3.68238224449306e-09 1.2948345920642e-08 3.12279538449353e-08 2.93660103546692e-08 -3.38611499678469e-08 -8.90371415408843e-08 -9.87037447427358e-08 -1.1347450443438e-08 -8.38274929353957e-09 -7.51990003872704e-08 1.03819376796612e-08 1.26430817985197e-08 2.18254374859208e-08 4.9963400317291e-09 -4.645376678604e-09 9.18030858657478e-09 -1.61312117668191e-08
"R2018" 4.59865763369725e-09 1.7364869069104e-08 -1.03698385455939e-09 7.93128920379502e-09 -5.08468545460055e-09 7.44648759240419e-09 9.42076357917296e-09 1.4430966708303e-08 -1.20995674006659e-08 1.54525034186068e-09 -1.12778390228434e-09 2.87367164815252e-09 2.53467589770344e-08 -1.84327770079933e-08 -7.13019931903964e-09 3.41184385395981e-10 -2.25450077335812e-09 1.65341763627697e-09 -3.97129398342414e-09 -3.61789188153592e-09 1.17284588624299e-08 -4.70200970674024e-09 3.87897156187217e-10 -8.26214795564434e-09 9.6259507658977e-09 9.90886147478637e-09 -3.47403202033809e-08 3.19683656700815e-10 1.01269752379371e-08 -2.85115526040038e-09 1.04415439576542e-09 -1.56582063474079e-09 1.6425438482462e-09 -1.69276541948859e-08 1.1929362368017e-08 -1.56827604249174e-08 -7.97457814528119e-08 -5.01944790735458e-09 -6.07068817492937e-10 -1.29800173146313e-08 -2.26096534537072e-08 5.1455475009672e-09 1.06715207855377e-08 1.32076924964979e-08 4.69860004641929e-08 -5.40294465701157e-09 -8.21281638172008e-09 -8.95584443694822e-09 1.91806545384132e-08 -8.85402756990913e-09 2.67255390792236e-07 1.06741978347527e-08 -1.61271062586532e-07 -6.25928767039896e-09 -4.8658187466212e-08 1.92377485443317e-08 2.76180530480891e-08 1.38053735686181e-08 -2.77515996070462e-08 -2.04690758068691e-08 5.48703781108032e-08 1.21728081372567e-08 2.93895675092449e-08 -2.44252944686167e-09 -1.34657071379668e-08 -5.86501985506596e-09 1.07924616007751e-08 -1.06931412275656e-07
"R2019" -3.93209040213409e-10 3.9846328500071e-09 1.75280999530648e-09 6.05245694697526e-10 -3.86926413999155e-09 -4.23698641047006e-10 5.81926656859546e-10 -2.14965755181364e-10 2.14616415837372e-09 -2.57051932966158e-09 -6.85685170225476e-09 -1.73079102055352e-09 7.23884503010766e-09 -7.17162165656025e-10 4.21407152263842e-09 1.56634428558132e-09 -3.75579488581596e-09 -9.56319164489858e-10 5.00714758169665e-09 -6.23890999412859e-10 6.78721394280237e-09 3.45586374728887e-09 -7.15609735820715e-09 3.05887557480128e-09 -1.422533774769e-08 4.78807637622689e-11 -3.27594737336059e-09 -9.13468531058329e-09 6.64873129618094e-10 2.25324467256546e-09 9.95419028273931e-09 4.13602184270487e-09 -2.59289122996405e-09 -2.32440902760995e-09 1.09089448169561e-08 -4.8416095691995e-09 -9.36947663369108e-10 -2.2826707660645e-09 3.76932632505728e-09 7.78281722107225e-09 1.0540418674589e-08 -2.56405255326621e-09 -1.87935838601611e-09 -1.89841820972468e-08 -4.39307595535374e-08 5.96776438254978e-09 2.09049981967134e-08 8.36901631159544e-09 -1.13797239307011e-08 -3.68238224448857e-09 1.06741978347475e-08 1.04138336991187e-07 -7.65208570550018e-09 5.80321704996244e-09 6.92374512666967e-09 -3.73045137870467e-09 -5.97736717316866e-09 1.14987862920465e-09 9.43036622968204e-09 -2.86317385509485e-08 9.64031548112875e-09 -2.47424930283417e-10 -5.11878517425948e-08 -1.86220313654577e-08 -3.58464469060526e-08 6.21015383691452e-09 8.06750959750669e-10 2.6344777184531e-08
"R2020" -4.68234333335679e-09 -7.31819503334148e-09 2.51061487384307e-09 -5.67562283693757e-09 6.95735228580411e-09 -1.4377769406846e-09 3.78579944839792e-10 -9.86570627479126e-09 4.74628948130792e-09 -3.87112860173431e-09 6.25131438320147e-09 -9.40452023544506e-10 -2.9674977693013e-08 8.57954492453942e-09 4.26699671592326e-09 -1.43165639123995e-09 -6.55171010005786e-10 -1.55114428039091e-09 3.629010263482e-09 2.43444409074644e-10 -1.55440527100199e-08 -6.35010139833873e-09 3.50859608206275e-09 6.87596094651978e-09 -1.86540541484384e-08 -3.82134526381474e-09 1.41848468706619e-08 2.38872780238941e-09 -6.54415154146308e-09 2.26365192942004e-09 -3.20253947154061e-09 -1.5584983746898e-09 2.60769755225963e-09 8.95540599106254e-09 -2.00082252457498e-08 5.45617936343463e-09 5.45437922935337e-08 2.34283461164629e-09 9.06806504234452e-09 8.44144700089346e-09 -5.29446211888181e-09 -2.38105247907237e-08 -1.81744986461577e-09 1.57931074130067e-08 -3.70601966029966e-08 -6.9256140050457e-09 7.74262117247658e-09 3.21534582604462e-08 -7.37175190595185e-10 1.29483459206478e-08 -1.61271062586555e-07 -7.65208570550044e-09 2.21177393457134e-07 1.67082938263713e-09 2.84474120521745e-08 2.26920341446928e-09 -2.75580928586608e-08 -9.18841360516488e-09 3.47102737478326e-08 -4.34872666803428e-08 -2.47479897142743e-08 -1.26018087839508e-08 -6.00255224065366e-08 2.37675458026614e-08 4.23804373327819e-09 2.50676368281477e-08 5.38672527738174e-08 -4.43821197094233e-08
"R2021" 6.19799947241687e-09 -9.77980242740954e-10 7.60574982480768e-10 -1.87943742711047e-08 -6.18457058448527e-09 7.97337001831517e-09 -1.74389026011517e-08 3.49565021288601e-09 1.2117076383731e-08 2.50007785772695e-08 -8.06482896433108e-09 -2.80355470815036e-08 1.37427993210198e-09 -3.20635399275212e-09 -6.46671736885293e-09 -5.75717020538275e-09 -1.49022803473545e-09 1.97165661464615e-09 2.38778948223645e-09 -2.52836080074973e-09 -1.75216467215671e-08 -1.61505701604249e-08 1.63304111131948e-08 2.9655883013726e-08 7.82094917769769e-09 7.69390474751668e-10 -6.87287940412389e-09 6.38172153908114e-08 -8.51601569196177e-09 -2.03367368072521e-08 3.24883298005958e-09 5.25192421061638e-09 6.3625185871489e-09 5.99979806278372e-09 1.07476660389551e-08 3.26630455687606e-09 4.29090990241469e-09 -1.49253746108573e-07 5.34454804536014e-09 -3.33322070796903e-09 -7.77921507388406e-09 -9.26999952994798e-09 -1.06804886043655e-08 -3.51892906327387e-08 -3.52240684392024e-09 -1.38197373327304e-08 2.91236350184661e-09 9.03558996664244e-09 1.81327431785845e-09 3.12279538449377e-08 -6.25928767039851e-09 5.80321704995989e-09 1.67082938263844e-09 1.77998405302588e-07 -6.94068282385734e-09 9.13820833789728e-09 -7.4169179361857e-09 -1.15509265545296e-07 -2.69992754494957e-09 2.39833006301877e-09 -1.30046840973387e-08 4.09890137477996e-08 -1.26369779135918e-08 2.28581285755815e-08 -5.47864475901967e-11 2.30393317003411e-10 -5.74883581275321e-09 4.70444720504987e-09
"R2022" -1.62527449561589e-08 -1.6728443737505e-09 6.19993482527298e-10 -2.72295761937806e-08 1.02140060601134e-09 -1.2082118397395e-09 2.33936358929905e-09 1.23732777909215e-08 3.04483256598192e-08 -2.91735366892294e-08 5.70569185984409e-09 1.20444027792121e-08 -9.09637537575166e-09 -4.65269061375708e-09 1.06010473104192e-10 -4.17919134398623e-08 -6.61967587389255e-10 3.42066548618395e-09 -8.20252231634808e-09 -5.28629718660244e-09 -1.6285201891466e-08 -5.63692305187359e-08 2.04142181673764e-08 -9.52250655310902e-09 -5.08627486364685e-09 -4.50777435604781e-10 1.59946628459539e-08 6.36607374455571e-08 6.03409400766756e-09 -4.31645960190687e-09 -3.507861711467e-10 -5.35953861834639e-09 8.14889661415132e-09 -5.16598717840905e-09 -9.46872389858677e-09 -5.31251775901553e-09 4.82092463039721e-08 3.12471157318805e-08 3.06326685218577e-09 1.45881875164632e-08 1.10087748523381e-07 4.82423669966098e-09 3.84664512568147e-09 -4.90052093038402e-09 -5.66131983117631e-09 -5.20094382748387e-10 1.01175223916625e-08 -1.75466917030849e-08 -1.96479331189967e-08 2.93660103546643e-08 -4.86581874662105e-08 6.92374512666652e-09 2.84474120521781e-08 -6.94068282386416e-09 3.95565463961888e-07 1.95810505025091e-08 -1.69495627847071e-07 2.21729001464861e-08 3.64675364655052e-09 -2.7856495425786e-08 2.76686511948324e-09 -1.87103248475186e-07 1.08949751025117e-08 -1.6800533100687e-07 -3.07044002521602e-09 -3.8352940264616e-09 2.04429655759789e-08 1.22344937542882e-08
"R2023" -1.58146141060591e-08 9.29412783668662e-09 -1.9681858826131e-08 -5.55121762077244e-08 -3.82380448119333e-09 2.24025501448763e-08 1.12666043657447e-08 -1.28361590451681e-08 4.08144426875057e-08 -1.91461431769683e-08 7.50129828853613e-09 1.39241723734611e-08 -1.95970841841526e-08 6.63343742934689e-09 -8.09918015315434e-09 2.15065047299404e-08 -1.41975472507626e-08 -1.9388331440993e-09 7.95529562875813e-09 -1.61677083243555e-09 -4.10688965525989e-08 -2.45596223878473e-07 7.73053980624676e-08 -2.23884546553811e-08 1.48350014598939e-08 2.8961561006826e-08 -8.85156285562422e-08 1.49289722753351e-07 2.07827646707209e-08 -3.59047708483735e-08 5.77418462468804e-09 6.22037496285505e-09 2.81428935490007e-08 -3.7982995771007e-08 -3.531140033412e-09 -5.5083005135527e-08 2.84350150178529e-09 -4.32004251519853e-09 1.64190369843756e-09 -6.57865029888205e-09 8.37523271455378e-09 4.14260452872743e-09 -7.86341273554189e-08 1.38178331384542e-09 1.12331350528843e-08 3.08649726815356e-08 -2.22047750048634e-08 -1.86819736613688e-10 -3.66532999569443e-09 -3.3861149967848e-08 1.92377485443314e-08 -3.73045137870646e-09 2.26920341446956e-09 9.13820833789442e-09 1.95810505025056e-08 3.0844998438397e-07 -1.1028579873962e-07 2.70593768794823e-08 1.06855463106123e-08 1.11569392482854e-08 1.02226590023158e-08 -1.54372697553625e-08 6.0257385752257e-09 1.54808121955477e-08 6.06827482691294e-09 -5.05691417042362e-09 3.03424582734056e-09 -1.17682218657752e-08
"R2024" 8.64398210148862e-09 -1.04133545979066e-08 -3.12439167726634e-09 3.07580333538922e-08 1.96134397027773e-09 4.70882282817404e-10 9.16311201832226e-09 3.63955683015847e-09 -1.80387505252546e-08 5.18132639459446e-09 -6.70078973745936e-10 -7.91526646780472e-09 1.64868186244938e-08 -1.11296430252444e-08 -4.98892638712257e-10 5.37800091825142e-08 7.52530858416448e-09 -2.90714355347857e-10 -2.01410707427863e-09 6.61225428337465e-10 1.06736765015183e-08 8.92851310817884e-08 -2.16624793305045e-08 1.28111982684913e-08 -2.19306143222081e-09 -5.78025662428659e-09 3.26594155450897e-08 -7.03138020016173e-08 6.99968926638004e-09 2.02722589879449e-09 -1.30553317969562e-09 -6.49271302652763e-09 -6.51109289003802e-09 3.54293980321539e-09 3.10701993490665e-08 3.27815731681106e-08 -6.48154371250087e-08 -1.03988221713355e-10 -1.27957982829279e-09 -1.3899035080986e-08 5.84479160667025e-09 -4.93479290071316e-09 2.31346721528238e-08 -1.00784489412784e-08 -1.5289386708606e-09 -3.93693069842036e-09 -1.3269148495064e-09 1.54714594797192e-08 1.56621068382035e-08 -8.90371415408709e-08 2.76180530480829e-08 -5.97736717316812e-09 -2.75580928586612e-08 -7.41691793618391e-09 -1.69495627847106e-07 -1.10285798739624e-07 3.03027731741749e-07 -2.25919161445817e-08 -8.68398684896272e-09 3.65261851044417e-08 -1.36909261164542e-08 6.73980105665779e-08 2.47734264070538e-09 -5.0021470806307e-08 -4.67357422768097e-09 6.3148966858709e-09 -3.22375228294107e-08 -9.59918198028308e-09
"R2025" -9.8842356776017e-09 5.12087309701244e-09 2.6701651826723e-09 5.43555315677375e-08 -1.82729413185128e-09 -3.21965271049455e-08 8.09325548689244e-08 6.81979904531676e-09 -2.09598334959209e-08 -2.94205799133199e-08 9.77943200559642e-09 3.2289698290442e-08 -8.20975705887735e-09 3.23957054517581e-09 1.65288841379881e-08 3.3479652229323e-08 2.06746972141009e-10 -2.16599747417434e-09 -2.33007452043693e-09 1.3674331161496e-08 1.91628939906708e-08 1.3166986152571e-08 -2.56339838320302e-08 -1.65102972485751e-07 -1.35455121488425e-08 6.00886509662558e-09 -1.20768399496558e-08 -1.24689962656681e-07 2.04166861589667e-09 4.32866191844471e-08 3.35153001055679e-09 1.73203589397716e-09 -1.30549895893277e-08 3.6817372972179e-10 9.3414610442998e-09 -1.97597752234001e-08 -3.99201081027043e-09 -6.43000223210024e-08 8.7235768578026e-10 -4.1930623088379e-08 -2.63279499016869e-08 1.27020719014862e-09 -7.38706701938744e-08 1.01203017769786e-08 -5.24611141513531e-09 5.76373605022327e-08 1.81571572430219e-09 2.90347844125883e-11 2.17293593319316e-08 -9.87037447427463e-08 1.38053735686227e-08 1.14987862919525e-09 -9.18841360516286e-09 -1.15509265545305e-07 2.21729001464868e-08 2.70593768794812e-08 -2.25919161445868e-08 4.77533624544113e-07 7.38783108808525e-09 -6.02939366229374e-09 4.65952316702505e-08 -1.36597439254076e-07 -6.48042240075892e-09 9.87453150369613e-09 -4.88845039141468e-09 2.30807949859042e-09 -4.3077091291871e-09 1.52943867359312e-08
"R2026" 4.46457094011607e-09 -1.41734365778358e-09 -6.81557540915405e-09 -1.97649751212351e-09 1.60036232096035e-08 -5.09751797796506e-09 -8.65347103677326e-09 -9.92423669512079e-09 7.70349213086011e-09 5.36822181609663e-09 1.12130279276245e-08 -3.68499230685038e-09 -6.713631284744e-08 -1.1660444570035e-09 2.43507100712639e-09 8.09521428586655e-09 -3.13828933394036e-09 -5.36668404909257e-10 2.17352453106695e-09 4.42321972677176e-09 1.29266724561527e-09 -1.44562253407738e-08 -2.43810765349282e-09 3.71890679609434e-10 -9.08451708849872e-08 2.5393771664541e-08 4.39396273863153e-08 3.75070639563048e-09 -4.81388454152888e-09 -1.02555304244861e-09 2.21854034092007e-08 -1.45674091998762e-09 -7.41484098124253e-09 1.08185045017352e-08 5.82153276502936e-09 -2.03026774246863e-08 1.96216118200892e-08 -4.13815732618677e-09 6.92736025060053e-09 2.57575152445566e-09 -1.0870592448492e-08 -7.51801792013599e-09 -5.54514070052901e-09 5.64288826615636e-09 -5.91102547496238e-08 5.07828188229025e-10 -9.7736631744515e-08 1.3687532996557e-08 4.26871127067942e-10 -1.13474504434362e-08 -2.77515996070444e-08 9.43036622968347e-09 3.47102737478319e-08 -2.69992754495037e-09 3.64675364655035e-09 1.06855463106109e-08 -8.68398684896128e-09 7.38783108808183e-09 1.63707531846211e-07 3.14078458848093e-09 -1.86092587432423e-08 3.86668966905202e-09 -2.25354386634787e-08 5.57974712107168e-09 1.83608982148223e-08 2.6692800300442e-08 2.99986391629608e-09 4.89953952995953e-09
"R2027" 2.9804190701426e-09 -9.69316717176007e-09 -5.34026926948262e-09 -6.09622829638975e-09 -2.78784990293839e-09 1.07082753897331e-08 -6.23770239491045e-09 2.71457484053799e-09 2.56276165246617e-09 1.47943245750644e-09 -1.9157782463319e-09 -5.57422243147268e-10 1.212733632574e-08 -9.79321005114504e-09 -6.2232691022136e-09 7.53036782338024e-09 -2.7748832856352e-09 -2.11126641495354e-09 3.07447458775693e-09 1.96620195270001e-09 -3.43016545323224e-09 -5.97076200881286e-09 1.07324573664748e-08 2.87611049328434e-11 1.05929357924004e-08 4.9627168573549e-10 -2.01548480808641e-08 1.34049945543911e-08 1.00698722933541e-08 -6.40791981634142e-09 6.91059058255863e-09 -9.79044961875543e-10 2.28173383271973e-09 -5.81989933565313e-09 -2.28316183498056e-09 1.24966803451967e-08 -4.46321632190653e-08 -5.29274346066889e-10 -3.78039122606746e-09 -7.84081529730436e-09 1.76719422362695e-08 6.78705817769882e-09 -1.07930136368562e-08 -9.45283301563983e-09 -1.82727012855556e-08 9.90743405631674e-09 -3.52213275755586e-08 -1.1697687668602e-08 8.24133106137138e-11 -8.38274929353764e-09 -2.04690758068703e-08 -2.86317385509478e-08 -4.34872666803361e-08 2.39833006301858e-09 -2.78564954257813e-08 1.11569392482865e-08 3.65261851044491e-08 -6.02939366229077e-09 3.14078458848052e-09 1.756915896374e-07 -1.07324535823995e-08 1.51602214389733e-08 6.74552873861572e-09 -1.08750485878147e-08 9.51428199608677e-10 1.10961765203338e-08 -1.3139447080535e-08 4.12879722154364e-08
"R2028" -2.69086530979153e-09 6.31519252821794e-08 2.57456972810263e-08 1.42966707242831e-09 -6.73889357844525e-09 -8.17264588985254e-09 1.25430593417475e-08 1.23223354734006e-08 -8.50486812845245e-09 -8.30876788278977e-09 1.0948417478504e-09 4.5873528117537e-09 5.83908323529519e-08 -6.53515566247089e-09 4.82673516211735e-09 1.60670287547449e-08 -4.9004464956309e-09 5.6441069616417e-09 -1.16609169786628e-08 1.3333694654826e-09 -2.61284653492087e-08 2.37215779197118e-08 3.72181710878987e-08 -1.33707214607057e-08 -5.51261636375668e-09 2.36186639298728e-08 -2.25233956772521e-07 -1.67431084883037e-08 9.07229610385761e-09 1.3264400977759e-09 -1.78441900034781e-10 -3.95411164943798e-09 1.82421413926305e-08 -3.22196497824371e-08 5.33620378623743e-11 -1.21853820134729e-07 -6.84594714989546e-08 -4.39490282372424e-09 -3.62715601831544e-09 -7.5717278216664e-09 -1.42632427007691e-08 9.82327718313643e-09 -5.95066602840334e-09 7.7823214466959e-09 1.99428228949496e-08 7.69117773017093e-09 -4.61190076900152e-08 -1.32411924762835e-08 1.17706476165436e-09 -7.51990003872623e-08 5.48703781108006e-08 9.64031548112589e-09 -2.47479897142768e-08 -1.30046840973333e-08 2.76686511948635e-09 1.02226590023198e-08 -1.36909261164512e-08 4.65952316702481e-08 -1.86092587432405e-08 -1.07324535823891e-08 3.78072900824481e-07 -1.07439053881175e-08 -6.14428068395689e-09 -5.34516858658291e-09 -1.37369567599644e-08 -8.82763346889463e-09 1.61805242826301e-08 -8.1579552168082e-09
"R2029" 1.7360895269271e-08 -4.81172076846775e-09 -6.57176117076158e-09 3.72320022569727e-09 5.45309997778472e-09 1.66492388039693e-09 -5.42289476174234e-08 -1.59904476646196e-08 -1.35977755186629e-09 4.11635807164297e-08 -8.65596439850228e-09 -1.36082636521468e-08 3.23299419589589e-09 8.45261737236018e-09 -1.71145776994782e-09 3.71742304745138e-09 -3.27362483998178e-09 -2.43248454460775e-09 7.55075737341183e-09 -1.95621872992698e-10 -1.52242156266941e-08 4.95760705034736e-09 1.27923063145889e-08 4.02593559801349e-08 -1.93018999512063e-09 -9.48557015383526e-09 1.80641952974202e-08 1.08501562146725e-08 -3.47991595063518e-08 1.12004289373116e-08 2.70838125946391e-09 7.73760157813129e-09 2.14564373556468e-09 1.5418504576125e-08 4.71675576796039e-08 7.45919291525382e-09 -1.90568118170805e-08 -6.83207763410799e-08 1.46032753860386e-09 -5.60865364293986e-08 -2.35633892942215e-07 -4.17128123657477e-09 -4.19878518147638e-08 7.68937420931148e-08 -6.70954115985868e-09 -2.26776205614091e-10 -2.98321598889836e-09 1.78004756284565e-08 3.35746773169669e-08 1.03819376796515e-08 1.21728081372516e-08 -2.47424930279293e-10 -1.26018087839487e-08 4.09890137478045e-08 -1.87103248475193e-07 -1.54372697553618e-08 6.73980105665728e-08 -1.36597439254099e-07 3.86668966905003e-09 1.51602214389717e-08 -1.07439053881165e-08 3.96679922714113e-07 -9.87472553569376e-09 7.6709379491318e-08 4.47131105089737e-10 5.97547530828261e-09 -1.14594469328342e-08 5.78041119481452e-09
"R2030" 4.75927154755876e-10 -1.20636411534291e-09 -3.42214161351117e-09 9.66089367941911e-09 -1.67156123710089e-09 -2.53693474443531e-08 1.30120289060847e-08 1.60240182871301e-08 -2.24220456889515e-08 5.65089415273613e-09 -4.8070624031317e-09 -8.790100574815e-09 4.8671490022617e-08 -1.76198945157384e-08 1.26715243131082e-08 -5.79579755012545e-09 9.54680840083379e-09 3.83025214905483e-09 -6.26913528275507e-09 9.27369456563559e-10 3.12131928205253e-09 -3.56666136055305e-09 1.44215499455004e-08 -5.20504223867123e-09 6.91725205872435e-09 6.20748726927907e-09 -9.96647562768691e-09 7.64055307134438e-09 1.65803272836092e-08 -2.69262471747141e-09 -1.82328154881513e-08 1.94793414390879e-09 -2.54699630006594e-10 -3.24665672621325e-08 -1.17830443955579e-07 8.47489453099456e-09 5.03206997428421e-09 3.04230046266599e-09 -4.14063267247818e-09 -5.21275314136578e-09 1.76708596831875e-08 3.38350894695974e-08 3.84173268636545e-08 3.42744225075055e-08 1.29430530103734e-07 -7.28988519574006e-09 -2.76935373158244e-08 -1.20750917967367e-07 1.9565886459376e-08 1.26430817985182e-08 2.93895675092539e-08 -5.11878517426026e-08 -6.00255224065384e-08 -1.26369779136003e-08 1.08949751025243e-08 6.02573857522384e-09 2.47734264070026e-09 -6.48042240076212e-09 -2.25354386634799e-08 6.74552873861587e-09 -6.14428068395944e-09 -9.87472553569744e-09 4.8472217908379e-07 -1.98296306260315e-08 3.28712807351483e-08 -1.56886288048262e-07 -5.77175925566764e-08 -8.34537041103882e-08
"R2031" 5.62531981156661e-09 -2.55659752532453e-09 3.37227229514263e-09 4.75155143169561e-09 -2.11263817791104e-09 8.02615651405182e-09 -8.38482101621088e-09 -1.20246429197278e-08 -4.51767900331731e-10 1.82180239512386e-08 -3.28256387568269e-09 -4.11018259836445e-09 -1.43782746423296e-09 7.63624454877458e-09 -2.37161571333495e-09 3.07925007246162e-09 -1.27160372703623e-09 -3.10024383739484e-09 1.13717561115932e-08 2.01593931583095e-09 1.51582746681289e-08 1.43694084864685e-08 -1.51159185196514e-08 6.02834620218184e-09 3.21455873114126e-09 -5.27713859264982e-10 -1.71841994133153e-08 -3.8503588976293e-08 -5.69525285868948e-09 3.54989491216467e-09 -3.95766510911942e-09 5.59940750039455e-09 -4.93927597497014e-09 1.81129148500089e-09 -6.6112273515611e-08 3.20409417400424e-09 -3.48466389472766e-09 -3.10817308137268e-08 -3.98492416369564e-09 5.13477575563717e-09 -1.75476753781467e-07 -1.68057289895976e-10 -3.26533658085292e-08 3.74856333283812e-08 7.35244084789179e-09 -8.67861678485785e-09 -9.78765728072086e-09 1.32828108817133e-08 1.35041442994857e-08 2.1825437485934e-08 -2.44252944686218e-09 -1.86220313654631e-08 2.37675458026639e-08 2.28581285755785e-08 -1.68005331006883e-07 1.54808121955484e-08 -5.0021470806307e-08 9.87453150369850e-09 5.5797471210709e-09 -1.08750485878157e-08 -5.34516858660152e-09 7.67093794913346e-08 -1.98296306260319e-08 3.45456264934656e-07 1.29071173658419e-08 6.00057079168072e-09 1.57455228003661e-08 -2.57135622303592e-08
"R2032" -7.55244984406243e-09 -4.53902475549124e-09 5.83772016782203e-09 -1.06416470399846e-09 7.65938302840813e-09 -1.53861507769251e-09 -3.60969926738697e-09 -1.17463340460694e-09 1.73295371897948e-09 -1.29909035224497e-09 1.18716376945023e-08 2.81570507381242e-11 -4.47073542630596e-09 1.56323249662676e-09 2.22897842056753e-09 3.83640768366421e-10 7.77694994029644e-09 -2.40603435594131e-11 -8.6137756650751e-10 8.60665208746987e-10 2.00754197373938e-09 -4.01881593643137e-09 -1.04730771670577e-08 9.97229421184429e-10 -4.92364639507527e-09 -6.08936942176958e-10 6.16526318895987e-09 3.78981249065381e-09 8.35727857215739e-10 6.2975379972027e-09 -7.44523963520075e-08 -8.00676322600458e-09 1.8841407049134e-09 -5.8434590130274e-09 -4.98194998841591e-09 -1.4891631823192e-09 6.94468412492722e-09 3.0022563440023e-09 6.07987146743932e-10 4.41697959207894e-09 -4.41644981520139e-09 -2.28041377979865e-09 4.76520874536663e-10 -6.89829424673736e-09 2.6150273283895e-08 1.05625695522743e-09 -3.31389304553998e-08 -2.94678635894403e-09 -3.04074560044618e-09 4.99634003173203e-09 -1.3465707137969e-08 -3.58464469060411e-08 4.23804373327529e-09 -5.47864475884754e-11 -3.07044002520248e-09 6.06827482691457e-09 -4.67357422767904e-09 -4.88845039141617e-09 1.83608982148247e-08 9.51428199605879e-10 -1.37369567599646e-08 4.47131105087597e-10 3.28712807351487e-08 1.2907117365847e-08 1.2235428283176e-07 -1.68128657072395e-08 -7.76940907076126e-09 -3.10611419470416e-09
"R2033" 8.26554424088071e-09 -3.07677787243085e-09 -4.15741050172125e-09 -2.93737317794114e-09 7.77682806488627e-10 2.00898048629912e-08 -5.96812436851218e-09 -1.4488997226779e-08 6.93941135453059e-09 -6.16765465144773e-09 -9.3615097968268e-09 6.19216778298775e-09 -1.39559461306192e-08 1.13000603249476e-09 -1.3368453326057e-08 4.2696679029644e-09 -6.60998160343896e-09 3.19388761410448e-09 3.97833705071624e-09 -3.14270423332883e-09 -3.09304918141246e-09 2.40830022245082e-09 2.47022782628011e-09 -4.6762416806919e-10 -1.46139639703316e-08 4.85432552187156e-09 8.80262532132622e-09 5.64456522354659e-10 -5.56730623946465e-09 -3.3198588648977e-09 1.22100632753253e-08 6.59376933552132e-09 -1.52275833911166e-09 8.63966845210574e-09 2.67968145591524e-08 6.1194239093339e-09 -9.81029373934086e-09 4.48607444019358e-09 -1.01996890518235e-08 -1.44864628625974e-08 -5.22201437215191e-09 -6.21275746934608e-09 -1.5879768438317e-08 -8.44741088046367e-09 -1.19063492190422e-07 -7.56358761738819e-12 2.53437748135775e-08 4.32539469415529e-08 1.21584696463346e-08 -4.64537667860487e-09 -5.8650198550678e-09 6.21015383691155e-09 2.50676368281511e-08 2.30393317003229e-10 -3.83529402646056e-09 -5.05691417042317e-09 6.3148966858687e-09 2.3080794985881e-09 2.66928003004419e-08 1.10961765203364e-08 -8.82763346889763e-09 5.97547530828074e-09 -1.56886288048271e-07 6.00057079167882e-09 -1.6812865707239e-08 1.09510250869831e-07 2.4773787466407e-08 2.12086804569088e-08
"R2034" 2.68672673756536e-09 -4.3764770856591e-09 3.97447686089986e-09 -6.60279175190325e-10 5.79600609387142e-09 6.82537208647228e-09 1.36028369845217e-09 4.22924862108412e-09 -3.22584688430934e-09 -3.71654980280337e-09 7.74604465936158e-09 3.92984915422671e-09 -2.92231070512558e-09 -7.87111414436361e-09 -9.41105157000718e-10 -5.28844961482079e-09 -4.14558167819394e-09 -3.46325129483626e-09 5.48512053374436e-09 -7.0434295688612e-10 -7.19147623640708e-09 -3.16916352257225e-09 4.53036882247808e-09 -6.29048314569869e-09 4.74421199632241e-09 -2.34249997691542e-09 -1.48312153108825e-08 1.1720799560107e-08 1.26561540264451e-09 -9.72464533012814e-10 1.72517278159654e-09 -1.13779529934721e-08 3.04049355633501e-09 1.26905272851613e-09 -7.22817477353221e-08 5.25503319486315e-09 -1.10072953480177e-08 -4.91683063636578e-09 1.15506039052558e-08 4.18004752200705e-08 -1.06694394704417e-08 5.78143959681726e-09 2.27375246908563e-08 3.05338243625659e-08 1.61509072496111e-08 -8.98380106199878e-09 -2.1425872014202e-08 -2.33177814103818e-08 -3.86967679857525e-08 9.18030858657553e-09 1.07924616007765e-08 8.06750959752065e-10 5.38672527738182e-08 -5.74883581275146e-09 2.04429655759822e-08 3.03424582733837e-09 -3.22375228293968e-08 -4.3077091291839e-09 2.99986391629688e-09 -1.31394470805362e-08 1.61805242826349e-08 -1.14594469328418e-08 -5.77175925566823e-08 1.57455228003742e-08 -7.76940907076025e-09 2.47737874664061e-08 1.41134438192841e-07 -1.2647070050933e-07
"R2035" -5.58247124839037e-09 5.65231711771359e-09 -4.78425554634927e-10 -4.84712112297681e-09 -5.02033517594834e-09 -6.28113525322969e-10 -1.5502238668018e-08 -2.3812428170374e-08 1.85221777233389e-08 1.52575621101314e-09 -1.13927750004437e-08 -2.42334973878999e-09 -1.7566642324805e-08 3.24524760227726e-08 1.67363497295936e-09 3.82636353241077e-09 4.59247129306993e-10 3.18033636461283e-09 -4.93323789790804e-09 5.36162154383762e-09 -3.05277788908769e-09 6.95620256080031e-09 -6.6812338040191e-09 -4.25318428461553e-10 -6.57087290635878e-09 -2.65737588626313e-09 1.86233563642484e-08 -7.68525375359906e-09 -2.1252313723936e-08 6.05769094898553e-09 7.94356199592589e-09 1.67599279046191e-08 -1.89826308012475e-09 2.24584275035634e-08 7.60432512003005e-08 -1.87809877464808e-08 2.55333225992131e-08 5.00345765413644e-10 -2.35832497399648e-08 -1.81451833609881e-08 3.09385133360494e-08 1.91268135493337e-08 -4.27269341043339e-08 -4.75157184641101e-08 -9.57805056518861e-08 2.39562414673236e-08 4.79584896534036e-08 1.80275912290115e-09 -8.24626839798328e-11 -1.61312117668157e-08 -1.0693141227566e-07 2.63447771845342e-08 -4.43821197094295e-08 4.70444720504899e-09 1.22344937542914e-08 -1.17682218657752e-08 -9.59918198028507e-09 1.52943867359336e-08 4.89953952995926e-09 4.12879722154377e-08 -8.15795521680646e-09 5.78041119481518e-09 -8.34537041103899e-08 -2.57135622303619e-08 -3.1061141947049e-09 2.12086804569104e-08 -1.26470700509326e-07 2.77767668182538e-07
