# Supplementary material for: NODDI and Tensor-Based Microstructural Indices as Predictors of Functional Connectivity
Source: PLoS One. 2016 Apr 14;11(4):e0153404. doi: 10.1371/journal.pone.0153404 (PMC4831788; doi:10.1371/journal.pone.0153404)
Supplement: S1 Data — a) Functional connectivity matrices, both fMRI and EEG connectomes across all subjects, in the form of precision matrices and b) structural brain connectivity matrices across all subjects and microstructural indices. Columns and rows are named according to the corresponding brain region that represent. (ZIP) [file pone.0153404.s001.zip › DATA/EEG/42/precShr_EEG_wholeTS8_13.txt]

"C1001" "C1002" "C1003" "C1005" "C1006" "C1007" "C1008" "C1009" "C1010" "C1011" "C1012" "C1013" "C1014" "C1015" "C1016" "C1017" "C1018" "C1019" "C1020" "C1021" "C1022" "C1023" "C1024" "C1025" "C1026" "C1027" "C1028" "C1029" "C1030" "C1031" "C1032" "C1033" "C1034" "C1035" "C2001" "C2002" "C2003" "C2005" "C2006" "C2007" "C2008" "C2009" "C2010" "C2011" "C2012" "C2013" "C2014" "C2015" "C2016" "C2017" "C2018" "C2019" "C2020" "C2021" "C2022" "C2023" "C2024" "C2025" "C2026" "C2027" "C2028" "C2029" "C2030" "C2031" "C2032" "C2033" "C2034" "C2035"
"R1001" 4.373090710562e-07 -7.44363285494246e-09 -1.00951000808963e-09 -2.74947582819893e-08 4.93349492665369e-08 -2.66039696084518e-07 -7.28266108695568e-08 6.13252832625628e-08 1.25681390847662e-08 3.70204548925171e-08 -5.29122084506416e-08 3.33533363662093e-08 1.44924314790526e-08 -3.14270109813937e-07 2.75988838925591e-08 -1.29790927754132e-08 -2.37643652329725e-08 1.11953329494518e-08 -1.35205790265024e-08 -1.35560598748239e-08 2.41544654678022e-07 1.42016466079869e-08 -3.84906549402648e-09 2.57379154381124e-08 1.21532742362361e-08 1.57579419555315e-08 -3.0963439616964e-08 -4.10796652669528e-08 2.45418415620947e-09 -1.58630966792722e-07 1.3032655822977e-08 4.13041278301936e-08 -2.17433565477094e-07 1.05761289852481e-07 3.62664361666666e-09 9.34560109064876e-09 -1.61956885123336e-08 1.88624100739517e-08 -7.07223378713829e-09 -2.45134266148209e-08 -2.25115616217203e-08 3.68504614432561e-09 -2.30010036878709e-08 3.75021406744957e-08 -1.12916577050223e-08 -5.71991075561699e-09 1.85383084846754e-08 4.16010930262276e-10 2.62852453653065e-08 4.60939041533545e-09 1.65012310219882e-08 6.97823150175571e-09 -1.02088951454384e-08 -6.82698372864004e-09 -2.07914592630501e-08 -1.143703854739e-08 1.38696254265018e-08 -7.46977735367053e-09 -1.50078739691254e-08 -2.12803865501639e-09 2.30130298486226e-08 3.32289692488426e-08 -5.06256746036179e-09 1.55697284502667e-08 -1.15957923695928e-08 1.32391746252902e-08 -7.27564104256994e-09 -4.50828932188430e-11
"R1002" -7.44363285494423e-09 1.1065387509938e-07 -7.6934772392194e-09 -7.42007962845052e-09 -8.07215068519142e-09 2.24404006916896e-09 -4.6610505636182e-09 -3.19382015342363e-09 1.34072491620913e-08 2.512502003777e-09 -8.86693255625645e-09 2.4228614519621e-10 1.85766429508615e-08 -2.3875007810099e-08 4.20075922248189e-09 -2.66016937799811e-08 -1.21844645227133e-08 9.73800006968307e-09 -2.17927439438627e-08 -9.86707426807886e-10 -1.23752896666969e-08 -2.10327173602959e-08 4.08468562244763e-08 -1.06413565652919e-08 -2.65819272519805e-08 9.37402099943095e-09 -4.93955425170829e-08 4.10853161334921e-08 8.49696911249763e-08 -2.63573434073378e-08 4.58662378314152e-10 1.15606691104664e-08 1.65463829439901e-08 -7.79144873137017e-08 9.96856774095935e-09 -9.77260909003662e-08 -5.06557348100997e-09 -3.71186520741563e-09 -4.97150275984378e-09 -1.43467011322979e-08 -7.26582339827025e-09 2.56449515898776e-09 -8.65192513225465e-09 1.01714894343612e-08 -4.23303038319295e-09 2.75795658745788e-09 2.04071441736099e-08 7.65195722665044e-10 8.60362747565807e-09 2.07820636248713e-08 2.00406908844715e-08 5.60137998684588e-09 -1.50369929145557e-08 8.16395921902995e-10 -8.18599184062746e-09 2.43153508351934e-08 -2.09716411344772e-08 2.09830400681214e-12 -1.43682888896642e-08 -4.63984742241113e-09 8.25266681352279e-08 4.98315129318038e-10 -3.08750011259422e-09 9.64022568438912e-09 -1.07938018781545e-08 -2.13647209042881e-09 -1.55629723420906e-08 2.40100430046603e-08
"R1003" -1.0095100080903e-09 -7.69347723921271e-09 1.83035130976677e-07 -2.98670908336675e-09 3.90990909219896e-09 2.15448523520319e-09 -1.46008963707771e-08 -3.26110237893804e-09 -1.08398767103675e-09 -3.46909500138799e-09 2.97803742965588e-10 3.2287093152073e-09 7.46093085440171e-10 1.38567324476791e-08 7.63954949177093e-10 -1.50263988839462e-08 -1.01669290535303e-08 -4.28565032221408e-09 9.10242734782910e-09 -1.27222665165752e-09 1.49136902708629e-07 3.20161601713855e-08 -2.52042365589693e-07 1.66679533758786e-09 2.4241215745846e-08 -3.80181931887281e-08 -4.73152764879833e-08 5.13233203124335e-09 -1.54554885805728e-08 2.51710471761142e-08 -1.80626828856073e-08 -1.05116402972934e-08 -3.89240636221416e-08 6.03721912623337e-08 -2.20741428495988e-09 -1.64947798493277e-08 8.77306521903327e-09 8.07065850451432e-09 -1.20996296626289e-09 2.92338972131116e-09 7.38738808343851e-09 1.70167288467169e-09 1.87579042514191e-09 -1.3160036402666e-09 1.98952103168912e-08 -3.10540611208395e-10 -1.38779162513749e-08 -4.28517191819071e-09 -3.80873982584506e-09 1.20191271182449e-08 -6.04187779142469e-10 -1.46259459641106e-09 -8.29274227537083e-09 -2.36147609163147e-09 1.08640893700894e-08 -1.1110775260847e-08 -2.00937039345431e-08 -1.22840773262337e-09 -3.36718841449277e-09 -1.12078144640211e-08 4.32573986108509e-08 -1.93602515982865e-08 5.54676956148155e-09 6.05947255178814e-09 2.12815314321795e-08 -9.55210854253056e-09 -3.60449671624161e-09 9.21751564133975e-09
"R1005" -2.74947582819842e-08 -7.42007962845122e-09 -2.98670908336609e-09 2.34494777359138e-07 -5.10698232191037e-09 -2.94322957965705e-08 7.68537099162968e-08 1.21532117877305e-08 -1.85761867660093e-08 2.86007404656127e-08 2.44604381613101e-09 -4.8731357513981e-08 -7.43897073161429e-09 1.14589075853066e-08 2.98089458664513e-08 4.94124337151731e-08 1.23849243209099e-08 -1.24891466948382e-09 -5.34712788101258e-09 -1.27752782123756e-08 5.58143597843575e-08 6.14222988155989e-08 -5.88861502008063e-08 -1.47539518643314e-08 -8.71044042400233e-09 -2.25885022300139e-08 4.75704190077907e-08 -2.7020522947225e-07 -3.42435454504136e-08 9.39711896279229e-08 1.36645569463939e-09 3.5500993538243e-09 -3.24707570715918e-08 2.34015579439276e-08 4.17066376683947e-09 1.22379295450427e-08 2.46817099595106e-09 -8.21211901023341e-08 3.50922966132513e-09 2.44112017134103e-09 -3.00572536622268e-08 -1.37922372278555e-08 3.74050964337157e-08 7.00114379819596e-08 -3.49565997335006e-09 -2.59121952581885e-08 6.88233030598703e-09 4.86470224299805e-09 1.3448143313341e-08 -4.646940889316e-08 -2.28744338510959e-09 -1.5160206268446e-09 1.31645918258366e-08 -6.14837084634876e-08 -1.31986736186355e-08 -5.11597780937382e-08 1.90222919960568e-08 7.37257346308575e-08 5.4651471668518e-09 -1.44948616209577e-08 -1.21434674695829e-08 -7.40109108995807e-09 3.42082553161699e-09 1.77069440959309e-09 -7.44037203004761e-09 7.67644498616738e-10 1.4833130212267e-09 -1.02181304226609e-08
"R1006" 4.93349492665311e-08 -8.07215068519475e-09 3.9099090921976e-09 -5.10698232191412e-09 8.17240431214995e-08 -1.02579781673951e-07 -5.30913854342364e-09 3.02669613507339e-08 -3.12107502674768e-08 1.72953298983701e-08 4.04810101881137e-08 1.98504885627636e-10 1.7491921130287e-08 -5.37398484971547e-08 1.86427976560338e-08 8.94601486967001e-09 -6.13889155865134e-09 2.85456001898963e-09 -1.16423045321695e-08 -2.91618894902311e-09 5.57114778297622e-09 1.72461590264261e-08 -1.30413901025968e-09 2.21205082705792e-08 -5.00135472565701e-09 -2.21346740299468e-09 -1.37154542734983e-08 -1.30542906591514e-08 4.946591716819e-08 -1.80891555068022e-08 -1.5850573586471e-08 -7.93673858588652e-08 -1.96180067228723e-08 4.71623753814789e-09 -4.08989715840395e-09 6.25296459755263e-09 -3.83815187020985e-09 1.46367682013415e-08 5.7993211809264e-09 -1.02825103433334e-08 3.86957675771649e-09 -1.22284365410006e-08 -4.62899680051059e-10 -1.21375548816806e-08 6.0053974738412e-09 1.09894033515198e-08 -1.22107064523618e-08 9.61030074540669e-09 5.25755776562088e-09 8.28208596570276e-10 4.32413669369542e-09 7.41855526008021e-10 -4.58938093079304e-11 -4.10181677811122e-09 -8.36181022648587e-09 -1.08668735831497e-08 5.64619820739276e-09 -6.2199026218337e-09 -1.92355681963364e-09 -2.24465032487747e-09 1.32548049958172e-08 1.33254817004377e-08 1.22638358319716e-09 -7.2695472101742e-09 7.49072396988125e-09 8.9700151178737e-10 4.98881798083521e-09 -1.1825038629487e-08
"R1007" -2.66039696084544e-07 2.24404006916665e-09 2.15448523519825e-09 -2.94322957965784e-08 -1.02579781673948e-07 7.97441200334221e-07 3.82011824902156e-08 -3.53418845224292e-07 -1.58383258212009e-08 -1.81034470693557e-07 -4.96046414192607e-10 1.56945231801836e-08 -7.14243654099331e-08 2.43162820879822e-07 -2.06872789009532e-07 -5.37714328252331e-09 1.86331218866259e-08 -7.66803832958174e-11 1.92870126545681e-08 1.10000479212638e-08 -1.1995847137125e-07 -1.1753486723654e-08 -1.39076367199193e-08 -8.85744506390209e-09 -1.04785181578868e-08 -3.36166831250206e-10 4.32259741505048e-08 5.6813450592146e-08 2.59407639894332e-08 9.85751130514692e-08 8.12402979725604e-09 2.55579481579794e-08 9.60340948731337e-08 -5.84306241961796e-08 -6.42434739829758e-09 8.66374148429022e-09 9.43152867229332e-09 1.39716918248261e-09 -1.65060274468975e-08 2.40096836315867e-08 9.26414443661583e-09 6.76257521914834e-09 3.0595645868305e-08 -3.7786329373247e-08 -3.79771812377277e-09 1.60254962565526e-08 2.58356024198082e-09 1.43839183364125e-08 -3.48163166802545e-08 7.26243118129759e-09 -1.11314270899543e-08 -8.8692248785141e-09 -1.21277149485214e-08 4.46951144288935e-09 1.77999178426761e-08 1.46610362182458e-08 -7.18893013015568e-09 -1.08755374660668e-08 3.26317886010868e-08 1.36243717420823e-08 -5.32437224644249e-08 -3.19234989714723e-08 -1.65699994550129e-08 -1.70956998649209e-08 8.03863965723011e-09 1.38298475948526e-08 -1.91801505362735e-09 3.46148189550821e-08
"R1008" -7.28266108695697e-08 -4.66105056361724e-09 -1.46008963707717e-08 7.68537099162977e-08 -5.30913854342231e-09 3.82011824902206e-08 3.87640979649019e-07 2.65467788080721e-08 -1.19955038635989e-07 -1.22386683461399e-07 5.19046104120017e-09 -2.67894747068538e-08 1.17128332662293e-08 -1.97072456548474e-08 -1.16364617409e-08 7.6603663346743e-08 -2.79658385395442e-09 -1.76692373731912e-09 6.22776252013641e-09 1.60100033444299e-08 -5.62655462686395e-08 -1.80729285189862e-09 2.21230525664864e-08 3.49257578615168e-08 6.08284620721826e-09 -7.91761043826497e-09 -8.95788025641743e-09 -2.66374056451815e-07 -1.17592560432848e-08 5.23906803452226e-08 -7.91204998947295e-09 -4.41030104229443e-09 4.09418534680565e-08 -9.89698574879965e-09 -2.48948799027338e-08 -1.06210419725483e-09 -3.93759164337382e-09 -6.84415501942907e-09 -6.78436470883618e-09 2.57312834221576e-08 5.09513717264476e-08 -2.34815085799732e-09 5.49071165093918e-08 -5.02390361815604e-08 -9.66008679704463e-09 -1.10435593031301e-09 -2.09497661805813e-09 3.94448046108391e-09 -9.40064218850000e-09 -6.5148836357718e-08 -4.21598278854366e-09 -5.93717748897147e-09 2.65578413048804e-09 -5.82816238580766e-09 2.50411957427794e-08 3.59500332303085e-08 9.81852952257429e-09 7.5235530938164e-08 -2.42742158125212e-09 8.24026052066544e-09 -1.46573620606342e-09 -9.21414298844251e-08 1.54305521503435e-08 -1.20315800770628e-08 1.68430016896786e-09 2.24516579089873e-09 -1.65414287724779e-09 -4.36332002416987e-09
"R1009" 6.13252832625752e-08 -3.19382015342552e-09 -3.26110237894408e-09 1.21532117877299e-08 3.02669613507536e-08 -3.53418845224275e-07 2.65467788080702e-08 4.66730697022942e-07 3.64040027636712e-08 7.79709129046879e-08 1.82431541339607e-08 7.59362237040963e-09 1.03104647118391e-07 -3.42186540914222e-07 4.73542226812336e-08 6.27157535517723e-10 -2.09034305881368e-08 2.68089706885497e-09 -2.60852681559074e-08 -8.96678527023717e-09 -3.79864211385546e-08 -5.55255958068446e-09 2.42060589293796e-08 -3.71698126302009e-08 -1.21349470292806e-08 1.86537280949375e-08 -2.37131588470908e-08 -1.75530060688559e-08 6.46433587751547e-08 4.55181410048128e-08 -1.93960963127696e-08 -9.97079085499547e-08 -5.95158650436608e-08 3.65163352631352e-08 -5.803158667709e-10 8.4198301382925e-10 -6.44411769228482e-09 6.55719702816615e-09 1.23770567660417e-08 -2.95081872297241e-09 9.59028621323004e-09 -2.25508674507642e-08 -1.30059210484817e-08 -1.97961982120201e-09 8.17260049415339e-10 -6.25418327636688e-09 -6.39039123444158e-09 -2.58256458944139e-10 2.21323934199028e-08 -1.63419261958741e-09 1.12255595860534e-08 5.79520457029178e-09 1.9629690893434e-09 -9.90087094931405e-09 1.68277982225509e-09 -1.68440219330235e-10 -3.93299473524206e-09 2.4430648548377e-08 -2.81678891275423e-08 -1.53165521822349e-09 2.63669561130139e-08 -1.13272706625804e-08 1.99355397272421e-08 6.1691574323629e-10 -1.93660082701702e-09 -8.12425741945064e-09 3.09108724241808e-09 -3.32795882214823e-08
"R1010" 1.25681390847748e-08 1.34072491620921e-08 -1.0839876710397e-09 -1.85761867660085e-08 -3.12107502674753e-08 -1.58383258212075e-08 -1.19955038635987e-07 3.64040027636616e-08 3.75399571385374e-07 5.02198717938658e-08 -7.46991668027056e-09 -2.99740558226827e-08 -1.78573501857002e-09 -5.49006469109216e-09 -2.44265386719311e-09 -7.7008169065791e-08 -2.1643009333609e-09 -2.12677919203795e-10 6.67056946212808e-09 6.67205905232206e-09 1.57031593662132e-08 -8.69106355497207e-08 4.23002372638961e-08 -2.67265413798124e-07 -8.14270200201094e-09 -1.52225464822821e-08 2.00033047611118e-08 2.10952816639298e-07 1.59785708822626e-08 -4.74922153609565e-08 2.59656715834223e-09 1.8855468496916e-08 -5.14719236415260e-09 -4.74941339026738e-08 3.49443353141193e-08 -1.28622483792661e-08 2.47051528524505e-09 -5.47407880503323e-08 1.03988424362239e-08 -1.0386519747233e-07 -3.2507471659892e-09 4.4289097909861e-09 -2.56465860690956e-07 3.27417672537128e-09 -2.42718587174534e-08 1.08963646966679e-07 5.10237328895817e-09 7.42033851864005e-09 4.29087670403247e-08 1.99826581800756e-08 -3.39117426936158e-09 2.74105633069906e-09 6.2329304450886e-09 1.02227770236139e-08 2.29495641011432e-08 1.78553665377126e-08 -1.75737234534586e-08 1.30933944289546e-07 1.06492638901196e-08 -8.42505972775016e-09 -6.07987350368474e-10 5.85978632455173e-09 -2.83193680678496e-08 7.13541188564451e-11 4.15197685696724e-09 1.652640640163e-08 2.4894711196507e-09 1.30348902918848e-08
"R1011" 3.7020454892518e-08 2.5125020037738e-09 -3.46909500137181e-09 2.8600740465606e-08 1.72953298983766e-08 -1.81034470693552e-07 -1.22386683461409e-07 7.79709129046832e-08 5.02198717938812e-08 4.26842269487439e-07 7.6765223439474e-09 -1.13598147626639e-07 5.78891804060688e-11 -7.45051583785896e-08 6.45255511545248e-08 -2.22111623893118e-08 6.52706188300974e-09 1.81478404895676e-09 -8.19574266652408e-09 -2.37696631572895e-08 2.15986314580758e-08 1.97457251215546e-08 2.15523557398522e-09 6.52162454656408e-10 -2.33796875104495e-09 -5.57164220997987e-09 -3.4327053804508e-09 -8.08290658308198e-09 2.608350939703e-08 -7.80388846194692e-09 2.31814401451864e-09 -1.48364420141699e-09 -2.65247789011431e-08 -3.88852305536871e-09 -5.10439904259769e-09 1.26512241076205e-09 1.87618195647491e-09 -4.27159123737073e-08 1.03263453792976e-08 -3.34696898213014e-08 -1.11398972092755e-08 6.17591602195406e-09 -3.48115250375851e-08 -4.3711541392045e-08 6.38739615413313e-09 5.63327871693859e-08 3.98375777396426e-09 -8.65499134923937e-09 1.5553802850773e-09 1.37937979193855e-08 -2.34825600623605e-09 -3.03697173090123e-09 7.33735174176562e-09 1.90792787051622e-08 -1.97494586857568e-08 -1.74929368547441e-08 -5.13262707280503e-09 -3.16191975408493e-09 -3.15425365966174e-09 -2.20077571048028e-09 4.44917370366626e-09 3.13058120308113e-08 2.52993678491544e-08 1.42561423644532e-08 -1.32885277149149e-08 -9.82470452843605e-09 5.01810422471336e-09 -1.16580694800218e-08
"R1012" -5.29122084506403e-08 -8.86693255625599e-09 2.97803742968987e-10 2.44604381613641e-09 4.04810101881143e-08 -4.96046414190291e-10 5.19046104120094e-09 1.82431541339533e-08 -7.46991668026969e-09 7.67652234394382e-09 2.78317338119565e-07 -4.69742108251447e-09 -9.57548619543097e-08 2.75909485560407e-08 -1.08354203749515e-09 7.45691209065083e-09 1.60552545533301e-08 -7.29860174485233e-08 -4.50194464130043e-08 -5.15432952301881e-10 -1.07915930170194e-08 6.55040391425054e-09 1.56795379444459e-08 -6.3992350957764e-09 -3.17871912639686e-08 -1.59551935092212e-08 -2.09858868435976e-08 1.92162167352867e-08 9.8095015887109e-08 -4.23534550951897e-08 -6.7706122252585e-08 -1.11574880313232e-07 6.53109210493044e-08 -9.65597186719194e-08 -7.80059889127006e-09 1.47779874931438e-08 -1.01536766345054e-08 -8.99712627806398e-09 1.52055479967342e-08 -1.2239843577364e-08 9.09776418487599e-09 -1.13823342498743e-08 -1.39370972484851e-08 9.22817368982805e-09 5.49406343292746e-08 1.13276497317535e-09 -1.34173762463051e-08 -1.63104278678005e-09 2.32535723624166e-08 -3.51948664379187e-09 2.04706825337748e-08 -1.86822104341046e-08 -6.6175647042508e-09 2.31191217567087e-09 -2.49528109540389e-09 -4.17614547420084e-09 -6.60093628831726e-10 1.40443342656088e-08 -1.83236260769974e-08 -7.76692699916582e-10 3.08130079077163e-08 2.55430633424408e-09 1.12551629253048e-09 -1.01115007212909e-08 3.54260565112533e-08 -1.60461469536317e-08 1.61276600008136e-08 -3.14519251674895e-08
"R1013" 3.33533363662148e-08 2.42286145197767e-10 3.22870931520335e-09 -4.87313575139939e-08 1.98504885625453e-10 1.56945231801778e-08 -2.67894747068483e-08 7.59362237040733e-09 -2.99740558226732e-08 -1.13598147626644e-07 -4.69742108251885e-09 1.26837452017316e-07 1.19515799890563e-08 -2.58720210141231e-08 -3.34112382770267e-08 9.44753187964844e-09 -5.43328476209336e-09 5.98825735947285e-10 -1.0862974898388e-10 -3.33408083133338e-08 -1.43679785463258e-08 -1.39740157282731e-08 1.04573407948108e-08 -2.66768339261834e-08 9.79930901669353e-10 6.72464781240994e-09 -8.46118155607503e-09 6.82236007502013e-08 2.39657076132139e-09 -1.8939075102684e-08 -2.0416303823391e-09 -2.62129498155118e-09 4.32388928111334e-09 5.62908115188449e-09 1.47024670330603e-08 -5.7958721130065e-09 -5.04986729122436e-09 2.70993189874355e-08 -3.44743504872465e-09 1.32211636404536e-08 -2.54090095845189e-08 -6.08179579027981e-09 1.37067578668081e-08 6.73208829594756e-08 -2.44278651966257e-09 -5.78483175026456e-08 9.75154974907338e-10 1.71144952592538e-09 1.09675596026451e-08 -7.10962167866843e-09 8.81708052917601e-09 3.80234753782267e-09 -5.36812290235035e-09 -1.91437792212378e-08 -1.68529839200522e-10 1.14883375916073e-08 5.68546811121727e-10 2.17585848861005e-08 -5.87164126103566e-09 -4.96860046533974e-10 1.3575239189091e-08 5.55659380381162e-09 -2.49729362330411e-08 5.49292456039473e-09 1.92389248176517e-09 7.09759661486497e-09 -2.86081584905204e-09 3.10818685645051e-09
"R1014" 1.44924314790611e-08 1.85766429508613e-08 7.46093085439226e-10 -7.43897073162149e-09 1.74919211302851e-08 -7.14243654099326e-08 1.1712833266234e-08 1.03104647118393e-07 -1.78573501857217e-09 5.78891803977434e-11 -9.57548619543211e-08 1.19515799890532e-08 3.24292908630346e-07 -8.65045468041056e-08 7.67966593113848e-09 -1.3204565396024e-10 1.9073983020442e-08 4.74923132752636e-08 1.61722429914756e-08 -6.77540924592661e-09 2.86698765969344e-08 2.00081803085255e-08 1.96371635261215e-08 4.74075096279711e-09 -1.89387460423514e-08 -9.55911999682534e-09 -3.2808038322289e-08 -1.5834408803779e-08 1.30986421739342e-07 -8.97599235655636e-09 -6.05727772606693e-08 -5.61549656724247e-08 -2.07672010492871e-08 -1.40490554592104e-07 -1.27181990078288e-08 -2.34374429755868e-08 -2.83085330194087e-08 1.44725739769539e-08 -1.82652470124543e-08 1.08561415965004e-08 1.13282008217022e-08 4.35137656050427e-08 2.32471968179087e-08 -3.02841096765725e-08 -2.70359407104746e-08 6.21015030548145e-09 -6.19403424288921e-09 -3.30271536038969e-08 -3.15319835368002e-08 7.32993995370052e-10 1.75014650789784e-08 3.01064088650454e-08 -2.49418554864882e-08 -8.70653246216976e-10 -1.07585100093968e-08 -3.24207085765722e-08 5.40019877612176e-09 -1.39937595156187e-08 -8.4568518365421e-08 1.33596772876751e-08 9.0129612057083e-08 -1.08778983940713e-08 8.03154453145618e-08 7.58195108632925e-09 -5.30042793788718e-10 -1.92006621381251e-08 -1.91191261133515e-08 -1.04153873874117e-08
"R1015" -3.1427010981391e-07 -2.38750078100998e-08 1.38567324476749e-08 1.14589075853167e-08 -5.37398484971641e-08 2.43162820879825e-07 -1.97072456548296e-08 -3.42186540914226e-07 -5.49006469109975e-09 -7.45051583786018e-08 2.75909485560334e-08 -2.58720210141197e-08 -8.65045468041063e-08 1.00054547745765e-06 -1.75383939054624e-08 -6.18043584726074e-10 1.79142592658268e-08 -2.7256602221277e-08 4.37356523744471e-08 1.61771202614398e-08 5.19115075527488e-08 -3.16389434360816e-09 -8.99310045855111e-08 1.67345849329877e-08 3.88312967105708e-08 -4.64284161225838e-08 3.13133216838193e-08 4.63724916802371e-08 -6.3549903091513e-07 7.88910439110407e-09 6.77168983502296e-09 2.10457022566643e-08 1.95163405579392e-07 1.03475303857565e-07 -1.09582320577769e-09 4.83433083395132e-10 1.59800571847062e-08 -2.03210175804571e-08 6.66159464583201e-09 4.74138555223945e-09 7.27190712813209e-09 2.05440474547482e-08 1.70031802378533e-08 7.4135269363809e-09 2.31657235171616e-08 -3.74023185094668e-09 -7.44518466738674e-09 -8.19123619514073e-09 -2.50988033465991e-08 3.60183188300809e-09 -1.71825640069048e-08 -1.4559665447375e-08 1.39401386719662e-08 1.38319725989012e-08 9.98587721502243e-09 -1.40202536671191e-08 -1.15250232895513e-08 -3.43793873507124e-08 -2.27487022984005e-09 -7.39833498223119e-09 -1.17401787213046e-08 -4.4668083494314e-09 -3.52570104823502e-08 -2.61802235593053e-09 7.02340384198086e-09 -8.80849505109955e-10 1.71507986522581e-08 1.15661956858766e-08
"R1016" 2.75988838925501e-08 4.20075922248259e-09 7.63954949172815e-10 2.98089458664497e-08 1.86427976560335e-08 -2.06872789009531e-07 -1.16364617409015e-08 4.73542226812328e-08 -2.44265386719231e-09 6.45255511545235e-08 -1.08354203749882e-09 -3.34112382770246e-08 7.6796659311372e-09 -1.75383939054586e-08 9.41209464117841e-08 -1.38165492719229e-09 1.46355705792235e-09 -1.33552447932e-09 -4.74263260410311e-09 4.89540733376627e-09 5.02908478746726e-08 7.28890638512888e-09 -1.18550874683559e-08 1.45953041526621e-08 5.4452711234981e-09 -3.42435287503054e-09 -1.25186039366761e-08 -4.03250790829527e-08 -5.03404634794954e-09 -7.49028099104476e-09 1.79844983966664e-09 1.09800987874978e-08 -2.17926211145642e-08 2.88992883981568e-09 2.58287586883955e-09 -7.05793775405221e-09 1.22629950686796e-09 -1.13840733208129e-08 7.09833453109942e-09 7.24592944204944e-09 -4.93017907572943e-09 -2.46219616934058e-10 -8.93667240084323e-09 7.73911885904884e-09 3.33566124678626e-09 -4.09829766946298e-09 -3.87170142962107e-09 -8.04399785836974e-09 -3.62520522850255e-09 -4.35017865814233e-09 -2.28679089710938e-09 5.29683298432982e-09 8.31379909070219e-09 2.3428820522869e-09 -6.91478984566135e-09 -7.52721596256506e-10 1.37515456933902e-10 5.93283947282263e-09 -4.62290950407453e-09 -7.39906750025718e-09 1.18838337070468e-08 1.19632632012386e-08 7.09490081691848e-09 5.13094001903796e-09 -4.02241499952756e-09 -1.10840610375092e-08 1.98234745153148e-09 -8.49808522916431e-09
"R1017" -1.29790927754194e-08 -2.66016937799819e-08 -1.50263988839522e-08 4.94124337151946e-08 8.94601486966457e-09 -5.37714328251669e-09 7.66036633467344e-08 6.27157535519462e-10 -7.70081690658008e-08 -2.22111623893015e-08 7.45691209065389e-09 9.44753187963693e-09 -1.32045653955936e-10 -6.18043584729076e-10 -1.38165492718784e-09 2.2133492747691e-07 2.03812987912817e-08 1.47842883280541e-09 -7.63087007650762e-09 2.56071142376645e-09 -3.43268885538849e-08 5.79253595780481e-08 -6.29563916404399e-08 -2.06388210018015e-08 -1.0325061349557e-08 -2.69619524170685e-08 6.99212469503141e-08 -1.65492637424339e-07 9.27224491980835e-09 4.52816002340027e-08 -2.20459504977818e-09 -1.10802042434837e-08 1.1380293160845e-08 1.08269562320151e-08 -4.98889899890208e-09 2.35045568012225e-08 -1.01721008383125e-08 -1.59241819529169e-08 -2.61953011225888e-09 -6.32187358817865e-09 2.28897282053646e-08 -1.52361500224358e-09 1.14234205497432e-08 -6.26342031260746e-10 -6.98213177340264e-09 -1.23426231761104e-08 8.03146970557004e-10 3.27782399362159e-09 1.45706534004912e-08 -1.82550552857861e-07 -1.09912117304201e-08 5.7563872078302e-09 4.32300269646598e-09 4.21157386131872e-09 -2.66066206927147e-08 -2.47574896858285e-08 8.62126956901933e-08 8.03293771102521e-08 8.29250385148999e-09 2.04865509486965e-09 -1.71175277332622e-08 -2.60371978092793e-08 2.03400225389082e-09 -1.74686520844666e-08 -2.77757184606925e-09 -6.18021208008878e-10 -1.08249601387109e-08 7.78761084643389e-09
"R1018" -2.37643652329667e-08 -1.2184464522718e-08 -1.01669290535256e-08 1.23849243209034e-08 -6.13889155865061e-09 1.86331218866305e-08 -2.79658385393867e-09 -2.09034305881404e-08 -2.16430093335374e-09 6.52706188301385e-09 1.60552545533326e-08 -5.43328476209201e-09 1.90739830204396e-08 1.79142592658194e-08 1.46355705792141e-09 2.03812987912796e-08 1.50158223499435e-07 2.28554973415121e-08 -7.34657481438625e-08 -1.59495840442906e-09 2.16477628269535e-08 2.59867388463101e-08 -7.62985600926492e-08 2.9913567635518e-10 1.0883244735034e-09 -3.98984777624225e-08 4.87421220645912e-08 -2.08619312635298e-08 2.84043102595998e-08 2.88573374404219e-08 -2.55522498719716e-08 -5.36304974418065e-10 5.23711228054261e-09 -4.01622086178114e-08 -3.02268994862755e-09 6.2477225030118e-09 5.03455406634298e-09 -9.53754755605298e-09 -1.31433021667878e-09 5.59749636911705e-09 1.13778590618227e-08 2.22874174994489e-09 3.99972342816797e-09 -1.62851026699369e-09 1.29059895431706e-08 -2.87445397137816e-09 5.64854251740787e-09 -4.68489845940499e-09 -2.9352917355146e-09 -1.74043809733954e-08 -4.16406293170693e-09 -2.23120431481856e-09 7.26689458479032e-10 2.8831329222653e-09 6.82219159328507e-09 -2.76571183171016e-08 7.55739527582175e-09 5.18870604120502e-09 -1.56199789468178e-08 -6.24314687754496e-09 -1.17257885728069e-08 -1.04265935734463e-08 1.38676511460434e-08 -4.9771096194605e-09 8.63703705724021e-09 -8.60303684932035e-09 -7.76435108175977e-10 -4.96050587254459e-09
"R1019" 1.11953329494471e-08 9.73800006968327e-09 -4.28565032221398e-09 -1.24891466948512e-09 2.85456001898685e-09 -7.66803832978325e-11 -1.76692373732109e-09 2.68089706884842e-09 -2.12677919204409e-10 1.81478404895356e-09 -7.29860174485191e-08 5.98825735949816e-10 4.74923132752639e-08 -2.72566022212868e-08 -1.33552447931956e-09 1.47842883281183e-09 2.28554973415134e-08 9.23534907270247e-08 -6.16446769751712e-08 -4.33000521364298e-11 -3.67663871180032e-08 1.96203961675279e-09 4.89825296162653e-09 9.10425819617458e-10 6.7978743242395e-09 -1.4702616019748e-08 1.25808644870159e-08 -4.26759798763076e-09 2.17696370739768e-08 2.51903940975253e-08 4.32908448562067e-09 -1.24364970691706e-08 -2.94436848514732e-08 2.76064635130048e-08 1.81502039280368e-09 -8.1171053649608e-09 1.27572159568311e-09 3.32914951795133e-09 7.14090726457778e-10 6.43401898393155e-09 -2.83080484950457e-09 -3.10619945148918e-10 8.71100311898133e-09 1.51395140514836e-09 -3.93837802338732e-09 -2.74335546861956e-09 -4.98613622631117e-09 -3.28050214250431e-09 -7.07784478033252e-09 1.24189568397878e-10 -3.07423393825991e-09 5.66564387894271e-10 -1.15356009351772e-09 -1.29800672126439e-09 -2.1650169154795e-09 -6.02200975377854e-09 1.53331701083389e-09 -5.02797211291604e-09 -2.13944355267598e-09 -3.40935887933428e-10 -2.78154600694284e-09 1.9531960093059e-09 5.50039353112708e-09 2.68719603906366e-09 -5.30136383554115e-09 -1.17202227362160e-09 -3.94913782766624e-09 1.89091141636959e-09
"R1020" -1.35205790264971e-08 -2.17927439438611e-08 9.10242734783409e-09 -5.34712788102218e-09 -1.16423045321693e-08 1.92870126545719e-08 6.2277625201413e-09 -2.60852681559045e-08 6.67056946212038e-09 -8.19574266650115e-09 -4.50194464130051e-08 -1.08629748986462e-10 1.61722429914676e-08 4.3735652374444e-08 -4.74263260409875e-09 -7.63087007650465e-09 -7.34657481438915e-08 -6.16446769751694e-08 2.07999265465853e-07 2.55073780835311e-09 2.28789863808875e-08 -1.81643485321331e-08 2.72497677537703e-08 8.01180400513814e-11 1.47116156393791e-08 1.72388408529402e-09 -9.81859168057308e-09 1.25787321898134e-08 -5.12463560817953e-08 -3.77980889442091e-08 3.73070952315639e-09 4.20522919163622e-08 4.30248189498199e-08 -4.39016480875955e-08 -2.84838917753315e-11 1.00024256907308e-08 2.65494046310805e-09 4.35766275216938e-09 -4.81127176257276e-09 -4.63672997955704e-09 -8.14490927329225e-10 1.19906733710351e-09 -6.70057757903011e-09 -9.54240621479673e-09 -1.89388404141978e-08 9.05711054552636e-09 -4.94909995460866e-09 7.68867859148787e-09 -4.08518000655792e-09 5.99571889521365e-10 -2.89374352493223e-09 1.43422499500752e-09 2.16075756214678e-09 -7.50791862136861e-10 1.14535392301699e-10 2.04048601529926e-08 1.16733571364664e-09 -2.27252599815779e-09 1.09995595981304e-08 1.98008470523614e-09 -1.16323389838732e-08 -2.23850475732873e-10 -3.47692940599498e-09 1.79224835964407e-09 6.63070553016751e-09 8.9711813032526e-09 -1.17950797720285e-09 4.1094655639887e-09
"R1021" -1.35560598748223e-08 -9.86707426809518e-10 -1.27222665165831e-09 -1.27752782123722e-08 -2.9161889490222e-09 1.10000479212644e-08 1.60100033444298e-08 -8.96678527023724e-09 6.67205905232012e-09 -2.37696631573152e-08 -5.15432952303525e-10 -3.33408083133415e-08 -6.77540924593142e-09 1.61771202614393e-08 4.89540733376721e-09 2.56071142376458e-09 -1.59495840442328e-09 -4.33000521343232e-11 2.55073780835069e-09 9.0199728162719e-08 -6.01098458737253e-09 1.62014393625522e-09 -2.44110975725354e-09 -7.29166681276586e-09 2.96218328774833e-09 1.27667613045311e-09 -2.4548597164378e-09 -9.96954989867044e-09 -5.03375817385336e-09 1.29569545764161e-08 1.1395698245156e-09 1.51627172413837e-09 -7.2783493981919e-10 4.45660110919644e-09 -3.52133564933373e-10 3.17782376697394e-09 3.04177343000252e-09 1.94721860465618e-09 -2.30010134521952e-09 1.12619278338376e-08 1.06957780527462e-08 -2.62740513409671e-09 -2.23790190031308e-09 -3.04024905229973e-08 6.13399019571288e-10 1.32284219075659e-09 1.25691985292985e-09 1.9123304820311e-09 -5.09455507082851e-09 1.95139322147656e-09 8.43397551680849e-10 -2.26186922221075e-09 -2.43622865820638e-09 7.82491901679773e-09 1.03800574469648e-09 1.65504514343945e-09 -3.69049335773964e-09 3.69594232919742e-09 -7.77279832124065e-10 -2.26774908213848e-11 -6.15432576718337e-09 -1.08834245978773e-08 -2.44494135143885e-09 -2.05456158380455e-09 3.37987824899964e-09 9.60025040469005e-10 -1.02254099546521e-09 3.07124712112174e-09
"R1022" 2.41544654678033e-07 -1.23752896666951e-08 1.49136902708634e-07 5.58143597843641e-08 5.57114778297883e-09 -1.19958471371259e-07 -5.6265546268641e-08 -3.79864211385567e-08 1.57031593662099e-08 2.15986314580522e-08 -1.07915930170266e-08 -1.43679785463216e-08 2.86698765969432e-08 5.19115075527989e-08 5.02908478746848e-08 -3.43268885538914e-08 2.16477628269562e-08 -3.67663871180053e-08 2.28789863808954e-08 -6.01098458736908e-09 1.2693209471422e-06 8.44776638951982e-08 -6.89426599550639e-07 5.51117399366981e-08 1.55248941065094e-09 -5.17821241031089e-08 9.04144717219523e-08 -1.68027846247334e-07 -1.65720819598628e-07 -2.33047401359175e-07 -1.32726815154186e-08 3.74791689557122e-08 -3.35560494263272e-07 1.11133626459036e-07 -4.36074323996424e-09 2.51649832596123e-09 4.5208515839672e-09 2.0282421562513e-08 -1.17885395411063e-08 -3.44767210106075e-08 1.0102316858329e-08 1.96410831518501e-08 -3.43063019846621e-08 3.6633959016777e-08 -4.62974088113302e-09 -1.77590809088692e-09 1.19321738005145e-08 -1.96484765499998e-08 3.44246765359792e-08 -7.39945531036001e-09 5.05822528755303e-09 9.67599720754799e-10 -1.41578449069556e-08 -3.05859011036375e-08 -1.67570108246911e-08 -3.89173618828645e-08 -4.06856586422636e-09 2.96814401353333e-08 -1.42545926689092e-08 6.64299959456668e-09 -3.65133451854824e-08 -1.05378460098923e-08 3.6735799241204e-08 2.6533699593462e-08 1.03259524958981e-08 -7.91427749312446e-09 -2.39037116322234e-08 2.21176112506127e-08
"R1023" 1.42016466079822e-08 -2.10327173602939e-08 3.20161601713812e-08 6.14222988156021e-08 1.72461590264239e-08 -1.17534867236546e-08 -1.8072928518953e-09 -5.55255958067926e-09 -8.69106355497134e-08 1.97457251215643e-08 6.55040391425084e-09 -1.39740157282749e-08 2.00081803085257e-08 -3.16389434360774e-09 7.2889063851285e-09 5.79253595780548e-08 2.5986738846314e-08 1.96203961675752e-09 -1.81643485321371e-08 1.62014393625719e-09 8.44776638952101e-08 2.98850776877019e-07 -1.34395128467028e-07 1.00479844154981e-07 -1.81043501689634e-08 -1.21793374124679e-08 4.68562253117456e-08 -2.62749920315764e-07 -1.10204011520161e-08 4.71798189137098e-08 -1.46280018146125e-08 -1.77363794185863e-08 -4.51169079822615e-08 4.91149484046042e-08 -1.46232577002948e-08 6.65449462092159e-08 8.45734256314717e-10 3.49640812594866e-08 -4.12434250914282e-09 3.5678629154939e-08 2.98550314818717e-08 8.23379363922215e-09 7.8282691933557e-08 -1.54143122659912e-08 -5.14834294261503e-09 -2.25826499485651e-08 2.3464122593005e-08 -1.48308147302645e-08 -2.3244251175331e-08 -1.260770619191e-08 -2.53225907986408e-08 2.91586731209265e-09 1.04700787595789e-08 -2.47157135826888e-08 -1.89560828650678e-08 -3.19087289752239e-07 6.85383812559458e-08 -2.30072024988596e-08 -1.92014824353447e-08 -2.10415930539195e-08 2.48193931615414e-08 -4.22253233945416e-08 6.63626600351098e-10 3.87691900806363e-09 -2.04803618215e-09 -3.35867008372192e-10 3.53016546940691e-09 9.83005753306257e-09
"R1024" -3.84906549404109e-09 4.08468562244717e-08 -2.5204236558977e-07 -5.88861502007917e-08 -1.30413901026097e-09 -1.39076367199045e-08 2.21230525664765e-08 2.42060589293708e-08 4.23002372639133e-08 2.15523557401028e-09 1.56795379444573e-08 1.04573407948087e-08 1.9637163526119e-08 -8.99310045855132e-08 -1.18550874683559e-08 -6.29563916404354e-08 -7.62985600926405e-08 4.898252961629e-09 2.72497677537774e-08 -2.44110975725097e-09 -6.89426599550661e-07 -1.34395128467031e-07 8.84558492752948e-07 -3.73453002100829e-08 -8.03502761965935e-09 9.70724592069237e-08 -1.70465833197308e-07 1.85970170747102e-07 1.66455792037806e-07 -1.55935342008076e-07 1.45599196518049e-08 1.20194114425925e-08 1.96101485341806e-07 -2.37990326560413e-07 1.13029687225211e-08 -1.1822791995509e-08 -3.43236710481929e-08 -9.33759573336314e-09 4.00516395344686e-09 -9.34669647371086e-09 -3.62686698905392e-08 -5.72529592236375e-09 -7.09255252361471e-09 -6.60474252745743e-09 -3.01846481175881e-08 1.71492823047876e-09 -1.02478054205634e-09 9.41668987915166e-09 7.00254309424034e-09 6.40531073869708e-08 1.75033916002713e-08 9.59679917356068e-09 -2.04136809042773e-09 2.35623837132584e-08 -1.29585509012523e-08 7.01831356185883e-08 3.80134254321669e-09 -4.87140376898642e-08 -9.90574525807314e-09 2.1698790881687e-08 6.96392059372007e-08 4.96326427772919e-08 -2.24041769269826e-08 -4.38528230558515e-09 -2.74987354929249e-08 1.91502097797128e-08 8.3756207449416e-09 -1.5691007624842e-08
"R1025" 2.57379154381004e-08 -1.06413565652935e-08 1.66679533758523e-09 -1.47539518643198e-08 2.21205082705725e-08 -8.85744506389699e-09 3.49257578615266e-08 -3.71698126302017e-08 -2.67265413798159e-07 6.52162454680782e-10 -6.39923509578898e-09 -2.66768339261879e-08 4.74075096279614e-09 1.67345849329735e-08 1.45953041526649e-08 -2.06388210017936e-08 2.99135676353007e-10 9.10425819620018e-10 8.01180400567291e-11 -7.29166681276696e-09 5.51117399366981e-08 1.00479844154992e-07 -3.73453002100817e-08 4.90456806837261e-07 4.47081667257499e-09 2.09179286204327e-08 -1.51060644462102e-08 -2.83044652864448e-07 -4.069893530927e-08 1.2749555215866e-08 -3.38940455196467e-09 -1.2861405445162e-09 -2.74844728346805e-08 4.23810359607797e-08 -2.99609225694312e-08 2.31681732949419e-08 1.67172099210027e-09 1.25062090286901e-07 -1.16848507097016e-08 6.37498359082969e-08 4.76596381363289e-08 4.27548054880024e-09 1.51012471144679e-07 1.51088891662242e-09 8.12465748663572e-09 -6.59777471870577e-08 2.79180544126939e-09 -1.08134834686513e-08 -2.63850995381591e-08 4.03261858087357e-08 -6.82059561648677e-09 -3.56616419169554e-09 3.73591399375325e-09 -7.04014675542275e-09 -2.42191811557491e-08 -5.21617366981835e-08 1.69462931941853e-08 -3.24894991554302e-07 -7.89519805098401e-09 1.13883311413951e-08 -1.56272044740271e-08 5.62365782694796e-08 2.96877165861876e-08 -1.59739276990333e-08 -6.72155551910018e-09 -6.8887305732869e-09 7.92535928044356e-10 -8.12128354537986e-09
"R1026" 1.2153274236248e-08 -2.658192725198e-08 2.42412157458507e-08 -8.71044042400009e-09 -5.0013547256583e-09 -1.04785181578882e-08 6.08284620722304e-09 -1.21349470292871e-08 -8.14270200200866e-09 -2.33796875105165e-09 -3.17871912639709e-08 9.79930901668297e-10 -1.89387460423495e-08 3.88312967105734e-08 5.44527112350216e-09 -1.03250613495647e-08 1.08832447350531e-09 6.79787432423511e-09 1.47116156393795e-08 2.96218328774453e-09 1.5524894106513e-09 -1.81043501689635e-08 -8.03502761965426e-09 4.47081667256153e-09 1.46877571927612e-07 -5.26491064610886e-08 -1.06190862022704e-07 1.74634972884682e-08 -8.47677413839549e-08 3.14299648749972e-09 1.46541207358906e-09 1.49321590140257e-08 -5.60580556125252e-09 7.13021263871219e-08 -1.36618617187234e-09 1.77825126513998e-08 -2.14691283207945e-08 4.21714783528451e-09 -4.13647514643552e-10 3.05238951868183e-09 2.89569017275351e-09 -2.40949517755116e-09 -8.88414381073122e-09 -1.13071095670815e-08 6.49956373119667e-08 1.19176665191595e-09 2.82377257096169e-09 1.92679741231305e-09 -1.89900728190791e-09 1.56061592177651e-08 2.6193372180263e-08 -1.92790720564699e-08 -3.08124169219332e-08 8.94664198603661e-09 -1.26478789528966e-08 5.21415431951769e-08 -2.75748631562041e-09 -7.716702542396e-09 -8.72922365242925e-08 1.01098298091177e-08 1.24965132862538e-08 -9.30699282939918e-09 -3.32495203610527e-09 6.56890648858348e-09 1.16504524648851e-08 -1.03824043948836e-08 1.05385587663001e-08 -1.92373694461272e-08
"R1027" 1.57579419555104e-08 9.3740209994256e-09 -3.80181931887235e-08 -2.25885022300064e-08 -2.21346740299802e-09 -3.36166831255245e-10 -7.91761043824552e-09 1.86537280949312e-08 -1.52225464822896e-08 -5.57164220997328e-09 -1.59551935092242e-08 6.72464781241479e-09 -9.55911999682481e-09 -4.64284161225944e-08 -3.42435287502939e-09 -2.69619524170546e-08 -3.98984777624029e-08 -1.47026160197421e-08 1.72388408529993e-09 1.27667613045396e-09 -5.17821241031158e-08 -1.21793374124653e-08 9.70724592069138e-08 2.09179286204356e-08 -5.26491064610691e-08 3.06287182421199e-07 -1.5570314743806e-07 1.04157577435229e-08 1.16670743178892e-08 -4.87466903033678e-09 1.37295646125951e-08 9.24394674906865e-09 -4.60835334622496e-09 -1.95204446393506e-09 1.45152757776427e-10 -4.16222859498837e-09 -2.24659710664895e-08 1.01261551621572e-08 3.7993961336246e-10 1.6985858436272e-08 6.14016026184276e-09 -9.95873663453182e-10 -3.43244225608887e-09 -2.43952843659155e-08 -7.56805256141865e-09 1.52041759974735e-09 -1.50073819758568e-08 -3.481175167457e-09 -8.94227479841765e-09 2.48346564482956e-08 2.09794639759823e-08 1.72938167338161e-09 -5.59560705148773e-09 6.47394279928309e-09 -9.5460153768556e-09 4.73969851945455e-08 -1.35731106408221e-08 -6.53241904191354e-09 3.39396902549108e-08 -3.49429043049471e-10 6.42139203484133e-08 -7.10428130368098e-09 -1.78601161778549e-09 -1.12382958868584e-10 -1.02192871709956e-08 2.14662933780072e-09 4.65778770830564e-09 -9.46181651890783e-09
"R1028" -3.09634396169552e-08 -4.93955425170936e-08 -4.73152764879858e-08 4.7570419007783e-08 -1.37154542735008e-08 4.3225974150503e-08 -8.95788025642999e-09 -2.37131588470876e-08 2.00033047611138e-08 -3.43270538045332e-09 -2.09858868435812e-08 -8.46118155607383e-09 -3.28080383222929e-08 3.1313321683818e-08 -1.25186039366736e-08 6.99212469502959e-08 4.87421220646036e-08 1.25808644870062e-08 -9.81859168057689e-09 -2.45485971644193e-09 9.0414471721934e-08 4.6856225311749e-08 -1.7046583319731e-07 -1.5106064446185e-08 -1.06190862022696e-07 -1.55703147438049e-07 7.38443084833212e-07 -9.02537681365006e-08 -2.37119976725431e-08 4.92219362296817e-08 1.53698517651782e-08 1.29050855967857e-08 -2.20236181526872e-08 3.65534208573809e-08 9.76219653422791e-09 9.75308795203038e-08 1.02053058410982e-07 -1.48690931113982e-08 6.86289061029955e-10 -6.34062615513693e-09 -2.7240706457628e-08 -1.09900991110302e-08 3.32876768443057e-08 4.83917628452865e-08 -4.53512970168727e-08 -2.12627852178017e-08 4.1079415993847e-08 1.6151098021617e-08 1.51611060061179e-08 -7.11547024258619e-08 -1.01071293345218e-07 -2.46228680315105e-09 5.96913732808222e-08 -2.54438314215876e-08 2.70249100413249e-08 -1.97751717134579e-07 8.72987874570912e-08 1.22564226926878e-08 7.73236471397701e-08 -1.13950676928788e-08 -4.77218643073787e-07 5.85477489571649e-08 -9.00254463820887e-09 -3.37235463447782e-08 -1.04108680956953e-08 4.80789415313399e-09 -2.6498592835378e-08 4.04289684796451e-08
"R1029" -4.10796652669528e-08 4.10853161334897e-08 5.13233203124658e-09 -2.7020522947225e-07 -1.30542906591499e-08 5.68134505921578e-08 -2.66374056451844e-07 -1.75530060688687e-08 2.10952816639313e-07 -8.08290658309858e-09 1.92162167352854e-08 6.82236007502182e-08 -1.5834408803772e-08 4.63724916802475e-08 -4.03250790829461e-08 -1.65492637424317e-07 -2.08619312635375e-08 -4.26759798763092e-09 1.25787321898003e-08 -9.96954989866332e-09 -1.68027846247303e-07 -2.62749920315772e-07 1.85970170747105e-07 -2.83044652864462e-07 1.74634972884766e-08 1.04157577435119e-08 -9.02537681364867e-08 1.13036484139294e-06 1.26965201699775e-07 -3.3444033442279e-07 1.80618276346063e-11 -6.48616422418842e-09 1.45042894059276e-07 -1.25080828844245e-07 1.57514874926869e-08 -5.76529935676526e-08 -1.46823423476527e-09 -7.83707535709747e-08 9.86271424723183e-09 -3.49473096044022e-08 -1.12948568856508e-09 7.83619565058085e-09 -5.3091558741842e-08 -9.91142351828547e-09 1.33822112911074e-08 2.42816443962041e-08 -2.68540660494852e-08 -3.5117693404018e-09 -5.26221723245029e-11 1.40148595474763e-07 4.03886740017355e-09 -3.53854842808666e-09 -1.00687864272384e-08 8.7283458758372e-08 6.05069638205962e-08 1.59907143199011e-07 -6.3225536634911e-08 -1.00695184853354e-07 7.13840889664115e-09 1.87229739145501e-08 2.5823676981565e-08 6.86331090707283e-09 -2.25043818986169e-08 -1.57561169594939e-08 1.6091796290458e-08 -4.84233208450052e-10 1.06191850567204e-08 1.67592866935198e-09
"R1030" 2.45418415622007e-09 8.49696911249823e-08 -1.54554885805952e-08 -3.42435454504254e-08 4.94659171681836e-08 2.59407639894644e-08 -1.17592560432685e-08 6.46433587751274e-08 1.59785708822645e-08 2.60835093970316e-08 9.80950158871057e-08 2.39657076132459e-09 1.30986421739335e-07 -6.35499030915091e-07 -5.03404634793812e-09 9.27224491979799e-09 2.84043102596029e-08 2.17696370739637e-08 -5.12463560817991e-08 -5.03375817384636e-09 -1.65720819598598e-07 -1.10204011520113e-08 1.66455792037798e-07 -4.069893530927e-08 -8.47677413839471e-08 1.16670743178845e-08 -2.37119976725401e-08 1.26965201699791e-07 1.28450322093493e-06 -1.90988641352973e-07 -7.01413424082194e-08 -1.15902511803279e-07 1.59437210113745e-08 -5.87459835024304e-07 -1.54700562230892e-08 -2.89229691353821e-08 -2.42827422674796e-09 5.0464368706478e-09 9.4388341705329e-09 -4.52003710664529e-09 2.91025328778604e-08 4.73840247266702e-09 -1.1408197256379e-08 -3.02692270542534e-08 -1.89141636276868e-08 2.21104294435877e-08 -2.53987997633295e-08 -2.25535325720092e-08 1.49392129574873e-09 -1.44093171975508e-08 -8.11634646736698e-09 6.3447500550499e-09 1.60989469089019e-09 2.38333964838667e-10 -2.78119674512002e-09 4.15845437732489e-08 2.70059784609974e-10 1.72448542256659e-08 1.98384549722293e-08 1.93213340423397e-08 -3.30477774180692e-09 -2.69957650976046e-08 5.84682052814261e-08 -1.6048779061361e-09 9.61687095258862e-09 -1.71514574567189e-08 -3.69794788925521e-09 -2.50606690219069e-08
"R1031" -1.58630966792713e-07 -2.63573434073367e-08 2.51710471761125e-08 9.39711896279125e-08 -1.80891555067988e-08 9.85751130514702e-08 5.23906803452073e-08 4.55181410048308e-08 -4.74922153609536e-08 -7.80388846194699e-09 -4.23534550951947e-08 -1.89390751026957e-08 -8.97599235655127e-09 7.88910439110566e-09 -7.49028099105124e-09 4.52816002339876e-08 2.88573374404226e-08 2.5190394097519e-08 -3.77980889441977e-08 1.29569545764157e-08 -2.330474013592e-07 4.71798189137131e-08 -1.55935342008126e-07 1.27495552158514e-08 3.14299648750414e-09 -4.87466903033595e-09 4.92219362297017e-08 -3.3444033442278e-07 -1.90988641352995e-07 5.71010993211296e-07 1.58837559184151e-08 -1.74404875377113e-08 -5.22628724812653e-08 1.95238511037079e-07 8.51280411045685e-09 1.23294920398157e-08 1.34756163269183e-08 9.3502281976855e-09 -2.63933962309924e-10 3.2357075472963e-08 -2.60036220133433e-08 -2.08731189372955e-08 2.23192123185676e-08 -5.98953825578548e-09 1.79031352186503e-08 -1.04149672976784e-08 2.60651893676478e-09 2.06307691479762e-08 -1.5145326458075e-08 -2.96301099606237e-08 8.47196282524278e-11 1.13029716770046e-09 7.74345529664343e-09 -2.59872109508463e-08 -2.82717695833045e-09 -1.73609142582872e-08 -9.62275723988002e-09 6.03906815683233e-08 8.02451230325621e-09 -2.21121510538241e-08 -2.33232201320364e-08 9.55390450406554e-09 -1.79564093292375e-08 8.48992284308558e-10 -2.69059017303735e-09 -5.68464307148962e-09 3.70651487557905e-09 -5.0388496437e-09
"R1032" 1.30326558229747e-08 4.58662378314757e-10 -1.80626828856038e-08 1.36645569463991e-09 -1.58505735864681e-08 8.12402979726657e-09 -7.91204998946768e-09 -1.93960963127649e-08 2.59656715834647e-09 2.3181440145112e-09 -6.77061222525979e-08 -2.04163038234461e-09 -6.05727772606658e-08 6.77168983502853e-09 1.79844983966256e-09 -2.20459504978594e-09 -2.55522498719777e-08 4.32908448561975e-09 3.73070952315368e-09 1.13956982451438e-09 -1.32726815154144e-08 -1.46280018146141e-08 1.45599196518084e-08 -3.38940455196474e-09 1.46541207359664e-09 1.37295646125919e-08 1.53698517651867e-08 1.80618276159465e-11 -7.01413424082053e-08 1.58837559184029e-08 2.61323222758473e-07 4.95218928425624e-08 -1.73555989716801e-08 7.75932875000557e-08 6.46720376275279e-09 -6.7890442169807e-09 1.41845046231504e-08 -5.18396504772118e-09 1.70816377040618e-09 3.72943641669493e-09 -8.31245168104759e-09 -1.0545221833269e-08 -4.05214598249765e-09 6.56900899698337e-09 -4.12323365587576e-08 -3.46283746383564e-09 -4.3480815567401e-08 1.06092328577616e-08 1.81761058730016e-09 2.38101349273832e-09 -1.40293370023835e-08 6.84030365719147e-09 1.72541719501916e-08 2.29509169717878e-09 1.1002456993474e-08 1.43567423429893e-08 -1.0802983531012e-08 4.15747237282142e-09 6.43823760320861e-08 2.27638911163787e-08 -1.8966039531642e-08 8.03313784029145e-09 -3.98378650004149e-08 -3.39085867979586e-09 -1.84643564917366e-07 3.04383145249974e-08 6.78791377477675e-09 1.3538108696842e-08
"R1033" 4.13041278301933e-08 1.15606691104665e-08 -1.05116402972945e-08 3.55009935382385e-09 -7.9367385858859e-08 2.55579481579801e-08 -4.41030104229874e-09 -9.97079085499449e-08 1.8855468496914e-08 -1.48364420141234e-09 -1.1157488031323e-07 -2.6212949815518e-09 -5.61549656724245e-08 2.10457022566612e-08 1.09800987875025e-08 -1.108020424348e-08 -5.36304974422396e-10 -1.24364970691746e-08 4.20522919163666e-08 1.51627172413661e-09 3.74791689557071e-08 -1.77363794185879e-08 1.20194114425895e-08 -1.28614054451539e-09 1.49321590140266e-08 9.24394674906752e-09 1.29050855967824e-08 -6.48616422418308e-09 -1.15902511803276e-07 -1.74404875377033e-08 4.95218928425572e-08 1.85450077120348e-07 5.41535126199676e-09 1.78346570531604e-08 1.02620846083058e-08 -9.51513367851315e-09 5.44325462799545e-09 -1.31671878208852e-08 -1.99549589856252e-08 -6.68426507236838e-09 -1.15106328196042e-08 1.52250962511337e-08 -8.76489188225907e-09 1.47366864388613e-08 -2.73937988032366e-08 -3.93811947092179e-09 2.92443417236349e-08 1.23983031529244e-09 1.25578364862483e-09 -7.30188542319195e-10 -9.03324057341574e-09 5.12801233871481e-09 -2.3137528660953e-09 5.34093600390765e-09 7.97609520741072e-09 1.34331826879566e-08 -9.73442461761911e-10 1.89247114675307e-09 1.88021253846698e-08 2.0249851655036e-09 -2.30809237525506e-08 5.00793081509858e-10 -9.31647642080206e-09 8.64029139326192e-09 -1.91852873846452e-08 1.04416281568786e-08 -1.8132334144111e-08 4.03647467878273e-08
"R1034" -2.17433565477112e-07 1.65463829439894e-08 -3.8924063622145e-08 -3.24707570715913e-08 -1.96180067228715e-08 9.60340948731195e-08 4.09418534680506e-08 -5.95158650436657e-08 -5.14719236415726e-09 -2.65247789011508e-08 6.53109210493079e-08 4.32388928111041e-09 -2.07672010492878e-08 1.95163405579405e-07 -2.17926211145588e-08 1.1380293160846e-08 5.23711228054233e-09 -2.94436848514769e-08 4.30248189498235e-08 -7.27834939816445e-10 -3.35560494263267e-07 -4.51169079822619e-08 1.96101485341823e-07 -2.74844728346823e-08 -5.60580556126341e-09 -4.60835334621779e-09 -2.20236181526927e-08 1.45042894059285e-07 1.59437210113668e-08 -5.2262872481251e-08 -1.73555989716767e-08 5.41535126199914e-09 2.74470490883818e-07 -1.74735329400935e-07 -2.65397294522377e-09 -1.59973544987029e-08 -3.00272624789059e-09 -2.00450073759653e-08 1.11963559394836e-09 6.16454843330806e-09 1.08796906686094e-08 4.86780348184699e-09 1.49158711532886e-08 -1.48552584493649e-08 3.73705167200344e-10 4.54316421335744e-09 -6.48299087048378e-09 -9.55401598784362e-10 -1.49993076933859e-08 1.63675643251804e-09 -1.07790288111632e-09 -2.43685617275884e-09 -4.06133830699431e-11 1.98574598298522e-08 1.91217611036735e-08 1.50763121561576e-08 1.64384479450056e-09 -2.00234155791637e-08 -2.99721905523159e-09 7.31412525808244e-09 2.44977753013831e-08 -9.49138164152932e-09 -5.65087276171176e-09 -1.62068673079289e-08 1.0229700346925e-08 3.85842117585937e-10 6.76299961151908e-09 5.14858730941275e-10
"R1035" 1.05761289852487e-07 -7.79144873136976e-08 6.03721912623423e-08 2.34015579439321e-08 4.71623753815354e-09 -5.84306241961834e-08 -9.89698574880342e-09 3.6516335263133e-08 -4.74941339026717e-08 -3.88852305536846e-09 -9.6559718671924e-08 5.62908115188529e-09 -1.40490554592098e-07 1.03475303857571e-07 2.88992883981311e-09 1.08269562320161e-08 -4.01622086178145e-08 2.76064635130008e-08 -4.39016480875908e-08 4.45660110919763e-09 1.11133626459036e-07 4.91149484046023e-08 -2.37990326560392e-07 4.23810359607824e-08 7.13021263871217e-08 -1.95204446394132e-09 3.65534208573779e-08 -1.25080828844255e-07 -5.87459835024292e-07 1.95238511037078e-07 7.75932875000587e-08 1.78346570531528e-08 -1.74735329400942e-07 5.51145613471673e-07 8.80833484138972e-09 4.15512622450129e-08 1.54830838698737e-08 1.38156428507981e-08 5.33064218190818e-09 2.08136916748369e-08 -1.42964793243501e-08 -2.06334999209935e-08 2.30385406902474e-08 7.29717841856788e-09 3.02065666253877e-08 -2.17915326673381e-08 1.44175025912017e-08 1.75764013984211e-08 -4.38126169249846e-09 4.88403082858632e-09 -1.20042295825528e-08 -1.30791708500185e-08 9.89714447216865e-09 -6.32647506951225e-09 -2.85737424159845e-09 -3.84636810962066e-08 1.40058563088368e-10 -7.33831197352069e-09 1.20777662011937e-08 -2.22375822639849e-08 -4.20385536426545e-08 1.27453236306275e-08 -5.23608563034704e-08 9.37778738375043e-10 -1.51111889219093e-08 8.48599703466132e-09 9.65492733335913e-09 1.46810633463575e-08
"R2001" 3.62664361666213e-09 9.96856774095971e-09 -2.20741428495926e-09 4.1706637668253e-09 -4.08989715840679e-09 -6.42434739830116e-09 -2.48948799027294e-08 -5.80315866771155e-10 3.49443353141187e-08 -5.10439904259981e-09 -7.80059889126977e-09 1.47024670330582e-08 -1.27181990078279e-08 -1.09582320578596e-09 2.58287586883779e-09 -4.98889899891334e-09 -3.02268994862983e-09 1.81502039280161e-09 -2.84838917718362e-11 -3.52133564934338e-10 -4.36074323995902e-09 -1.46232577002874e-08 1.13029687225275e-08 -2.99609225694292e-08 -1.36618617187321e-09 1.45152757781259e-10 9.7621965342305e-09 1.57514874926898e-08 -1.54700562230994e-08 8.5128041104506e-09 6.46720376275414e-09 1.02620846083055e-08 -2.65397294522704e-09 8.8083348413847e-09 1.73935237193374e-07 -1.39807192348154e-08 -4.5152209293957e-09 -1.97563689102758e-08 1.0933461103195e-08 -4.32806434971122e-08 -1.17595881942187e-07 -3.72138778286161e-08 -3.39927083689606e-08 4.65583823053522e-08 -4.80749330276302e-08 -2.78057822223645e-08 3.16145047821369e-08 6.72751907841183e-08 2.86076517467334e-08 -6.92591672992848e-10 1.77085417722318e-08 2.43899557192289e-08 -3.82155459041137e-08 6.58508497223387e-09 -2.00337059261653e-08 1.97447399424768e-09 6.00290544512652e-09 4.80038587140797e-10 -8.47839280833844e-09 1.64446987317395e-09 8.61317582184428e-09 6.86179965113742e-08 -1.36714943336016e-07 2.65606980978684e-08 -8.75022698062652e-09 3.67253849117929e-08 -9.48973609274883e-08 1.01558069376835e-07
"R2002" 9.34560109064713e-09 -9.77260909003564e-08 -1.6494779849328e-08 1.22379295450403e-08 6.2529645975509e-09 8.66374148430123e-09 -1.06210419725301e-09 8.4198301383188e-10 -1.28622483792699e-08 1.26512241076518e-09 1.47779874931463e-08 -5.79587211300356e-09 -2.34374429755869e-08 4.8343308338974e-10 -7.05793775405662e-09 2.35045568012182e-08 6.24772250300833e-09 -8.1171053649641e-09 1.00024256907287e-08 3.17782376697139e-09 2.51649832596624e-09 6.65449462092133e-08 -1.18227919955185e-08 2.31681732949428e-08 1.7782512651396e-08 -4.16222859497856e-09 9.75308795203135e-08 -5.76529935676463e-08 -2.89229691353868e-08 1.23294920398247e-08 -6.78904421698321e-09 -9.51513367851568e-09 -1.59973544987023e-08 4.15512622450137e-08 -1.39807192348179e-08 1.75096006270399e-07 6.75336746290467e-09 1.54776187452747e-08 6.52744939686417e-09 2.90188151928682e-08 1.06962754324532e-08 -9.63989867350904e-09 3.16595478888078e-08 -1.89119476388347e-08 -2.63969582242605e-09 -7.8556251563099e-09 4.00845083043922e-08 4.86493320893141e-09 -1.65347340844093e-08 1.16032066313675e-08 -3.51077490495919e-08 -9.12249179358707e-09 3.24338717316339e-08 -1.93830796285997e-09 1.16930144363854e-08 -1.05836647956662e-07 5.31667206481567e-08 -3.47258780802521e-08 -2.21002726392095e-08 4.01162995549052e-09 -2.12208435394121e-07 3.62319959802454e-09 6.25622862337623e-09 -1.67240222860262e-08 2.10189020772543e-09 7.96139128592767e-09 2.32244985693797e-08 -4.76034211447907e-08
"R2003" -1.61956885123256e-08 -5.06557348101073e-09 8.77306521903576e-09 2.46817099594862e-09 -3.83815187021014e-09 9.43152867229518e-09 -3.93759164337368e-09 -6.44411769228507e-09 2.47051528524256e-09 1.87618195648942e-09 -1.01536766345058e-08 -5.04986729122208e-09 -2.83085330194049e-08 1.59800571847155e-08 1.2262995068701e-09 -1.01721008383134e-08 5.03455406634653e-09 1.275721595683e-09 2.65494046311388e-09 3.04177343000155e-09 4.52085158396051e-09 8.45734256308324e-10 -3.43236710481984e-08 1.67172099209415e-09 -2.14691283207925e-08 -2.24659710664871e-08 1.02053058410973e-07 -1.46823423477504e-09 -2.42827422674531e-09 1.3475616326914e-08 1.41845046231479e-08 5.44325462799249e-09 -3.00272624788735e-09 1.54830838698783e-08 -4.51522092939762e-09 6.75336746290739e-09 1.57216995759883e-07 2.45399513604607e-09 1.86638292464836e-09 1.54859434263556e-08 3.20642298159507e-09 -1.17928124604414e-08 6.27033701862837e-09 8.13728330384035e-10 -1.39909356855314e-08 -1.43688217678969e-09 1.3539584408409e-08 1.0641493438771e-08 -1.23566442311122e-08 2.87786551804874e-08 -1.5883366543168e-07 -1.57028204474792e-08 1.02498410628949e-07 -2.07880497332626e-09 5.8268761031768e-08 -9.5527071491877e-09 -9.13621116076035e-08 -4.42399522469148e-09 3.53899467474409e-08 -4.05033194293333e-08 -1.30359987875241e-07 -1.56393633830087e-08 2.41121137169216e-10 4.98235572805563e-09 -1.54123723133845e-09 -5.48411142985878e-09 -9.23146840150053e-09 4.80240015244222e-08
"R2005" 1.88624100739477e-08 -3.71186520742455e-09 8.07065850452106e-09 -8.21211901023313e-08 1.46367682013397e-08 1.39716918247732e-09 -6.84415501942775e-09 6.5571970281778e-09 -5.4740788050334e-08 -4.2715912373741e-08 -8.9971262780736e-09 2.70993189874464e-08 1.44725739769548e-08 -2.03210175804693e-08 -1.1384073320819e-08 -1.59241819529186e-08 -9.53754755605479e-09 3.32914951795435e-09 4.3576627521698e-09 1.94721860465156e-09 2.02824215625211e-08 3.49640812594902e-08 -9.33759573336389e-09 1.25062090286908e-07 4.21714783528626e-09 1.01261551621643e-08 -1.48690931113857e-08 -7.83707535709777e-08 5.0464368706463e-09 9.35022819769936e-09 -5.18396504771423e-09 -1.31671878208826e-08 -2.00450073759638e-08 1.38156428507964e-08 -1.9756368910274e-08 1.54776187452759e-08 2.45399513604149e-09 3.3814451783781e-07 -7.04750255524798e-09 5.57443175313302e-08 8.6447419413777e-08 9.82011211208596e-09 8.61301549607242e-08 -1.697490819894e-07 -6.39701659055154e-09 1.67127947154868e-08 7.37118218675579e-09 -2.01883568989281e-09 -4.88433267391688e-08 3.50749762198846e-08 -6.82579868746475e-09 4.2813490560823e-09 4.84625828246839e-09 -8.5304573348254e-08 2.33415594844202e-08 -3.54205718378648e-08 1.07866300593393e-08 -1.89506951255386e-07 -6.5607662709716e-09 -3.17353456341922e-09 -7.8058323401867e-09 -3.3797525754988e-08 -3.66826727711785e-09 -3.344805306373e-08 6.09072343736111e-09 4.97912631495995e-09 6.15750535599839e-09 -2.64070017341278e-09
"R2006" -7.07223378713792e-09 -4.97150275984519e-09 -1.20996296626196e-09 3.50922966132321e-09 5.79932118092616e-09 -1.65060274468992e-08 -6.78436470883916e-09 1.237705676604e-08 1.03988424362227e-08 1.03263453792978e-08 1.52055479967345e-08 -3.44743504872227e-09 -1.82652470124541e-08 6.66159464582956e-09 7.0983345311002e-09 -2.61953011225927e-09 -1.31433021667778e-09 7.14090726455271e-10 -4.81127176256746e-09 -2.30010134522003e-09 -1.17885395411042e-08 -4.12434250914371e-09 4.00516395344827e-09 -1.16848507097028e-08 -4.13647514644615e-10 3.79939613363506e-10 6.86289061037145e-10 9.86271424723843e-09 9.4388341705329e-09 -2.63933962314023e-10 1.70816377040723e-09 -1.99549589856243e-08 1.11963559395174e-09 5.33064218190886e-09 1.09334611031903e-08 6.5274493968654e-09 1.86638292464548e-09 -7.04750255524822e-09 4.7310822209805e-08 -1.50506322370236e-08 -1.53333730737378e-08 -3.19019058283691e-08 5.92014344463179e-09 2.28648355518938e-08 1.62199575241552e-08 1.15529177463997e-08 -8.50311301246064e-09 6.4934726655968e-09 -1.60704863785693e-08 2.61497893931395e-09 6.54795858920933e-09 2.88515049584666e-10 2.24463226960454e-08 -4.93575512507428e-09 2.38000968768836e-10 9.88669441663306e-10 2.67168117669175e-09 -1.93899749104151e-09 1.078251413844e-08 -1.49057707118677e-08 -3.26891187524384e-09 1.50076941048264e-09 -9.22799935468928e-09 1.67488461942836e-09 -1.53031872916934e-10 -1.05341268966947e-08 3.07751995228447e-08 -6.02639942223813e-08
"R2007" -2.45134266148176e-08 -1.43467011322991e-08 2.92338972131053e-09 2.44112017133621e-09 -1.02825103433305e-08 2.40096836315845e-08 2.57312834221624e-08 -2.95081872297258e-09 -1.0386519747233e-07 -3.34696898213075e-08 -1.22398435773675e-08 1.3221163640454e-08 1.08561415965075e-08 4.74138555224648e-09 7.24592944205006e-09 -6.32187358817905e-09 5.5974963691123e-09 6.43401898393148e-09 -4.63672997954706e-09 1.12619278338393e-08 -3.44767210106058e-08 3.56786291549336e-08 -9.34669647372223e-09 6.37498359082915e-08 3.05238951868403e-09 1.6985858436268e-08 -6.34062615515258e-09 -3.49473096044022e-08 -4.52003710664248e-09 3.23570754729698e-08 3.72943641669177e-09 -6.68426507236967e-09 6.16454843330759e-09 2.08136916748347e-08 -4.32806434971141e-08 2.90188151928698e-08 1.54859434263555e-08 5.57443175313522e-08 -1.5050632237019e-08 4.33291186684412e-07 1.77615503012333e-08 -7.55765053105334e-08 1.95575486093353e-07 -1.82718580045403e-07 2.90422774898446e-09 -1.08305158311706e-07 9.46833957415649e-09 7.84404370280337e-09 -2.05068511810765e-07 4.23945210184208e-08 -2.25203569457679e-08 1.59258926313956e-08 1.16171570416488e-08 6.97174665218774e-09 -1.60400303607688e-08 -2.47831160734495e-08 7.74682993155754e-09 -1.2725496155686e-07 -5.17945482411401e-09 -1.2108979383759e-08 -2.92521999647333e-08 -1.54063081986273e-08 -5.70175013259425e-08 7.74833993853783e-09 -2.77149326465934e-09 -8.55322765703931e-10 3.34155514356571e-08 -1.7317157455355e-08
"R2008" -2.25115616217132e-08 -7.26582339826645e-09 7.38738808343461e-09 -3.00572536622103e-08 3.8695767577101e-09 9.26414443661232e-09 5.09513717264401e-08 9.59028621323876e-09 -3.25074716598589e-09 -1.11398972092601e-08 9.09776418488301e-09 -2.54090095845279e-08 1.13282008217089e-08 7.27190712810384e-09 -4.9301790757291e-09 2.28897282053539e-08 1.13778590618303e-08 -2.83080484951438e-09 -8.14490927320846e-10 1.06957780527471e-08 1.01023168583668e-08 2.98550314818671e-08 -3.62686698905567e-08 4.76596381363225e-08 2.89569017274984e-09 6.14016026184669e-09 -2.72407064576636e-08 -1.12948568857562e-09 2.91025328778662e-08 -2.60036220133394e-08 -8.31245168102471e-09 -1.15106328196036e-08 1.08796906685993e-08 -1.42964793243452e-08 -1.1759588194217e-07 1.06962754324449e-08 3.20642298160297e-09 8.6447419413761e-08 -1.53333730737325e-08 1.77615503012389e-08 7.25655861918269e-07 6.33696770915414e-08 -5.40091315382759e-08 -3.14372044702777e-07 1.54420908350969e-08 1.01794342829727e-07 -4.82915955080189e-09 -8.99728694301964e-08 -3.66192799329974e-08 -2.49998118605477e-08 -2.87576824312658e-08 1.4622761013624e-08 -7.68369929565063e-09 2.97281111384365e-08 1.81788299254699e-07 -3.93010770574585e-09 4.1747145970344e-08 -1.62326365854307e-08 -3.55580673453069e-09 3.66662224566322e-08 -1.19260120106397e-08 -3.38569674601564e-07 9.35861850259647e-08 -3.4112039466151e-07 -6.51532523182346e-09 -3.11020706907629e-08 3.65525581164577e-08 2.20559772007136e-09
"R2009" 3.6850461443276e-09 2.56449515898724e-09 1.70167288466313e-09 -1.37922372278511e-08 -1.22284365409977e-08 6.76257521914505e-09 -2.34815085800122e-09 -2.25508674507708e-08 4.42890979097665e-09 6.17591602195279e-09 -1.13823342498722e-08 -6.08179579028549e-09 4.35137656050439e-08 2.05440474547498e-08 -2.46219616934611e-10 -1.52361500224594e-09 2.22874174994499e-09 -3.10619945148396e-10 1.19906733709872e-09 -2.62740513409614e-09 1.96410831518537e-08 8.2337936392188e-09 -5.7252959223647e-09 4.27548054881263e-09 -2.40949517754973e-09 -9.95873663456663e-10 -1.09900991110288e-08 7.83619565058337e-09 4.73840247266689e-09 -2.08731189372958e-08 -1.05452218332649e-08 1.5225096251131e-08 4.86780348184752e-09 -2.06334999209897e-08 -3.72138778286084e-08 -9.63989867351034e-09 -1.17928124604405e-08 9.8201121120903e-09 -3.19019058283761e-08 -7.55765053105464e-08 6.336967709154e-08 1.89764654033213e-07 -1.97924268202775e-08 -2.79798174098756e-08 2.5814844053482e-09 5.87268268749014e-08 -2.19226608070507e-08 -1.51335617608594e-07 -1.00829273957636e-08 -4.72706731363799e-09 4.16872604996852e-09 -3.32447220113342e-09 -4.00616139655098e-08 -7.51698262001668e-09 1.42851960841781e-08 -5.98196911826463e-09 -8.49168404458642e-09 1.13000732980054e-08 -5.41052503786804e-09 1.56965155403942e-08 2.29960332123362e-08 -2.71001157155178e-08 8.22540146754972e-08 -2.24183944781522e-08 5.03298822169326e-09 -1.95496955638922e-08 8.71874027558132e-11 4.11651901396862e-08
"R2010" -2.30010036878765e-08 -8.65192513225235e-09 1.8757904251383e-09 3.74050964337157e-08 -4.62899680049517e-10 3.05956458683006e-08 5.49071165093877e-08 -1.30059210484746e-08 -2.56465860690954e-07 -3.48115250375744e-08 -1.39370972484806e-08 1.37067578668039e-08 2.32471968179079e-08 1.70031802378524e-08 -8.93667240084205e-09 1.14234205497383e-08 3.9997234281717e-09 8.71100311898081e-09 -6.70057757903582e-09 -2.23790190031395e-09 -3.43063019846693e-08 7.8282691933564e-08 -7.09255252362562e-09 1.51012471144697e-07 -8.88414381073482e-09 -3.43244225609844e-09 3.32876768443066e-08 -5.30915587418323e-08 -1.14081972563664e-08 2.23192123185778e-08 -4.05214598249786e-09 -8.76489188225814e-09 1.49158711532912e-08 2.30385406902474e-08 -3.3992708368975e-08 3.16595478888049e-08 6.27033701862939e-09 8.61301549607258e-08 5.9201434446315e-09 1.95575486093355e-07 -5.4009131538262e-08 -1.97924268202816e-08 4.39000077578411e-07 1.76709605479505e-08 1.86945019987785e-08 -1.60233501033908e-07 -2.14392498930197e-09 -1.89268679430368e-09 -1.11363396173094e-07 4.31435640564567e-08 -7.17871275994864e-09 -4.81905124053253e-09 2.59504343771349e-08 -6.00214471961405e-08 1.4947569624876e-08 -1.10723554154597e-07 3.99346633327168e-08 -2.7948289854763e-07 -3.34932308638725e-10 -2.20544986997264e-08 -2.19717480400882e-08 -2.35604871968482e-08 2.14361025637856e-08 -2.8628680217149e-08 -2.99270350639145e-09 -1.81156914709441e-08 2.42364672347267e-08 -6.25475600275152e-08
"R2011" 3.75021406744958e-08 1.0171489434363e-08 -1.3160036402717e-09 7.00114379819265e-08 -1.21375548816759e-08 -3.77863293732553e-08 -5.02390361815413e-08 -1.97961982120892e-09 3.27417672536856e-09 -4.37115413920711e-08 9.22817368984052e-09 6.73208829594693e-08 -3.02841096765735e-08 7.41352693635764e-09 7.73911885905473e-09 -6.26342031287563e-10 -1.62851026698417e-09 1.51395140514543e-09 -9.5424062147914e-09 -3.04024905229723e-08 3.66339590167708e-08 -1.54143122659965e-08 -6.60474252746346e-09 1.51088891662948e-09 -1.13071095670869e-08 -2.43952843659341e-08 4.8391762845237e-08 -9.9114235182942e-09 -3.02692270542438e-08 -5.98953825579831e-09 6.56900899699421e-09 1.47366864388697e-08 -1.48552584493625e-08 7.29717841856497e-09 4.65583823053546e-08 -1.89119476388249e-08 8.13728330366431e-10 -1.6974908198936e-07 2.28648355518844e-08 -1.8271858004542e-07 -3.14372044702765e-07 -2.79798174098732e-08 1.76709605479527e-08 9.70748017128264e-07 2.58945624304371e-08 -2.03723025491949e-07 -1.97374801638433e-08 1.12374719355249e-09 1.66140433199919e-07 -3.5179943678437e-08 2.05702914236047e-08 -3.22906198131739e-08 2.50676777366258e-08 -1.06323667424426e-07 4.55411054680327e-08 -1.03345238472104e-08 -2.85979059988527e-08 7.51774895049863e-08 1.76349623037463e-08 -2.66559166289767e-08 3.56633019509494e-09 3.63441352490597e-08 -8.59239572740704e-09 1.43106990994209e-08 -2.74087203941938e-08 4.98681381138938e-09 2.8605262277358e-08 -5.33844529427583e-08
"R2012" -1.12916577050187e-08 -4.23303038319295e-09 1.98952103168921e-08 -3.49565997334536e-09 6.00539747384079e-09 -3.79771812376997e-09 -9.66008679704938e-09 8.17260049409087e-10 -2.42718587174507e-08 6.38739615412279e-09 5.49406343292752e-08 -2.44278651965959e-09 -2.70359407104705e-08 2.31657235171587e-08 3.33566124678563e-09 -6.98213177340256e-09 1.2905989543166e-08 -3.93837802338795e-09 -1.89388404141941e-08 6.13399019571958e-10 -4.62974088113757e-09 -5.14834294261503e-09 -3.0184648117588e-08 8.1246574866312e-09 6.4995637311985e-08 -7.56805256141914e-09 -4.53512970168657e-08 1.33822112911015e-08 -1.89141636276943e-08 1.79031352186427e-08 -4.12323365587569e-08 -2.73937988032315e-08 3.73705167202496e-10 3.02065666253868e-08 -4.80749330276275e-08 -2.63969582242477e-09 -1.39909356855349e-08 -6.39701659055725e-09 1.62199575241559e-08 2.90422774898939e-09 1.54420908351068e-08 2.58148440534258e-09 1.86945019987776e-08 2.58945624304394e-08 3.85332906110932e-07 -4.73421535670947e-09 -1.00984002581876e-07 -6.06106102394155e-08 -1.69463305318913e-09 3.30497926822368e-09 1.02359655788324e-07 -8.49567768226454e-08 -6.92494520877236e-08 2.55996408735067e-09 1.15791258305033e-08 2.08752075491381e-08 1.18317536408697e-08 -2.02336491883456e-09 -8.33855566029047e-08 -6.84130172829522e-08 4.64490521807976e-08 -1.74392183514467e-08 1.94045887838181e-07 -4.52408044170186e-08 5.63814025982616e-08 -1.90392563115186e-07 4.59901179288521e-08 -1.72817500848499e-07
"R2013" -5.71991075561978e-09 2.75795658746028e-09 -3.10540611207137e-10 -2.59121952581821e-08 1.09894033515174e-08 1.60254962565542e-08 -1.10435593032436e-09 -6.25418327637087e-09 1.0896364696669e-07 5.63327871693871e-08 1.13276497317099e-09 -5.78483175026532e-08 6.21015030548247e-09 -3.74023185093935e-09 -4.09829766946222e-09 -1.23426231761079e-08 -2.87445397137696e-09 -2.7433554686181e-09 9.05711054552426e-09 1.32284219075579e-09 -1.77590809088692e-09 -2.25826499485628e-08 1.71492823048608e-09 -6.59777471870578e-08 1.19176665191222e-09 1.52041759974657e-09 -2.12627852177954e-08 2.42816443962041e-08 2.21104294435934e-08 -1.041496729768e-08 -3.46283746382791e-09 -3.93811947092192e-09 4.54316421335465e-09 -2.17915326673353e-08 -2.78057822223642e-08 -7.85562515631186e-09 -1.43688217678764e-09 1.67127947154675e-08 1.15529177463991e-08 -1.08305158311711e-07 1.01794342829731e-07 5.87268268749026e-08 -1.6023350103391e-07 -2.03723025491959e-07 -4.73421535670869e-09 2.42805136073045e-07 -4.63377655315627e-09 -1.5839078337395e-08 -4.65842197346097e-08 -1.78672888168135e-08 -8.2813066752067e-09 3.71046639051847e-09 -9.14645507434145e-09 -2.27101601329821e-08 -4.42711276006689e-09 4.04797024092231e-08 -8.10760635234076e-09 1.12029593519398e-07 2.26033848583365e-09 1.32396434657012e-08 1.03883355181243e-08 -1.60732028801187e-08 3.22748968518593e-08 -1.72202374348854e-08 8.45082274886066e-09 -8.48347879852095e-09 1.06315546149773e-08 1.72281281400759e-08
"R2014" 1.85383084846752e-08 2.0407144173606e-08 -1.38779162513728e-08 6.88233030599049e-09 -1.22107064523568e-08 2.58356024198534e-09 -2.09497661805361e-09 -6.39039123442616e-09 5.10237328895427e-09 3.98375777396989e-09 -1.34173762463023e-08 9.75154974906211e-10 -6.19403424289801e-09 -7.44518466737953e-09 -3.87170142962351e-09 8.03146970544486e-10 5.64854251740629e-09 -4.98613622631041e-09 -4.94909995461644e-09 1.25691985292771e-09 1.19321738004974e-08 2.34641225930061e-08 -1.02478054203714e-09 2.79180544125878e-09 2.82377257095358e-09 -1.50073819758507e-08 4.10794159938647e-08 -2.68540660494857e-08 -2.53987997633314e-08 2.60651893677632e-09 -4.34808155674113e-08 2.92443417236309e-08 -6.48299087048035e-09 1.4417502591219e-08 3.16145047821347e-08 4.00845083043844e-08 1.35395844084098e-08 7.37118218675801e-09 -8.50311301246445e-09 9.46833957416354e-09 -4.82915955080096e-09 -2.19226608070449e-08 -2.1439249893015e-09 -1.97374801638543e-08 -1.00984002581894e-07 -4.63377655315561e-09 3.0717791287035e-07 2.64603594101337e-08 3.55411321758842e-09 8.80278603901642e-09 -1.80466679057207e-08 3.57461799251445e-08 1.27972761025981e-08 1.53823032887231e-09 -1.21567438969927e-09 -3.50526898124041e-08 1.4505027623545e-09 -6.59926673260001e-09 -1.5590733070858e-07 -5.59009302729919e-08 -7.81104426356864e-08 9.45593839525187e-09 -4.87378943317154e-08 7.27212084427672e-09 -3.43036766297448e-08 3.42992523078223e-08 -4.3871952921223e-08 8.36834179898142e-08
"R2015" 4.16010930263232e-10 7.65195722657537e-10 -4.28517191818865e-09 4.86470224299829e-09 9.61030074540529e-09 1.43839183364105e-08 3.94448046108819e-09 -2.5825645894561e-10 7.42033851864162e-09 -8.65499134924131e-09 -1.63104278677685e-09 1.71144952593837e-09 -3.30271536038917e-08 -8.19123619514709e-09 -8.04399785836955e-09 3.27782399362727e-09 -4.68489845940155e-09 -3.28050214250711e-09 7.68867859149015e-09 1.91233048201948e-09 -1.96484765500009e-08 -1.48308147302595e-08 9.41668987916421e-09 -1.08134834686444e-08 1.92679741230841e-09 -3.48117516744088e-09 1.61510980216146e-08 -3.51176934041156e-09 -2.25535325720121e-08 2.063076914799e-08 1.06092328577617e-08 1.23983031528855e-09 -9.55401598785386e-10 1.75764013984106e-08 6.72751907841142e-08 4.86493320893057e-09 1.06414934387712e-08 -2.01883568989047e-09 6.49347266559485e-09 7.84404370279006e-09 -8.99728694301738e-08 -1.5133561760859e-07 -1.89268679430124e-09 1.12374719355253e-09 -6.0610610239428e-08 -1.58390783373858e-08 2.64603594101487e-08 2.91804710471338e-07 2.02058276862536e-08 -4.29274688887355e-09 -2.58527724776996e-08 9.67136805724775e-09 6.12492357641591e-08 1.42091557349909e-09 -4.1938557378104e-08 1.51197813342126e-08 2.06298855780419e-08 -4.99088436930247e-10 6.94631330098804e-09 -8.17968571306793e-09 -3.1344758511303e-08 4.16463094087169e-08 -2.33768283932018e-07 6.8393518105819e-08 -6.6102736494704e-09 8.07592815225716e-08 -3.5810844007638e-08 2.03483869536558e-08
"R2016" 2.6285245365312e-08 8.60362747565886e-09 -3.80873982584547e-09 1.34481433133383e-08 5.25755776562098e-09 -3.48163166802526e-08 -9.40064218850513e-09 2.21323934198994e-08 4.29087670403219e-08 1.55538028508095e-09 2.32535723624187e-08 1.0967559602645e-08 -3.15319835368025e-08 -2.50988033466093e-08 -3.6252052285033e-09 1.45706534004895e-08 -2.93529173551723e-09 -7.07784478033136e-09 -4.0851800065568e-09 -5.09455507082607e-09 3.4424676535976e-08 -2.32442511753334e-08 7.00254309423723e-09 -2.63850995381608e-08 -1.89900728191009e-09 -8.94227479840455e-09 1.51611060061215e-08 -5.26221723236728e-11 1.49392129574997e-09 -1.51453264580731e-08 1.81761058730257e-09 1.25578364863011e-09 -1.49993076933892e-08 -4.38126169250548e-09 2.86076517467397e-08 -1.65347340844123e-08 -1.23566442311098e-08 -4.88433267391704e-08 -1.60704863785695e-08 -2.05068511810759e-07 -3.66192799329983e-08 -1.00829273957621e-08 -1.11363396173097e-07 1.66140433199896e-07 -1.69463305318589e-09 -4.65842197346079e-08 3.55411321758705e-09 2.02058276862467e-08 2.05465119658709e-07 -2.8785161528624e-08 3.48755094455821e-08 -1.42383574407565e-08 -1.13256873257229e-08 1.93703606656751e-08 -7.31670220954191e-09 1.30692452532662e-08 9.13324814998627e-09 7.52452834077703e-08 3.74669188239788e-09 4.08403176748132e-09 9.37086588796618e-09 2.01820594406032e-08 3.70820052538401e-08 1.67046712041836e-08 -2.44363255888852e-09 8.17372762243738e-09 -5.25458130650651e-08 7.88942669012046e-09
"R2017" 4.60939041533088e-09 2.07820636248766e-08 1.20191271182419e-08 -4.64694088931725e-08 8.28208596566469e-10 7.26243118129155e-09 -6.5148836357721e-08 -1.63419261958393e-09 1.99826581800764e-08 1.37937979193761e-08 -3.51948664379989e-09 -7.10962167866367e-09 7.32993995365276e-10 3.60183188301102e-09 -4.3501786581446e-09 -1.82550552857844e-07 -1.74043809733854e-08 1.24189568395561e-10 5.99571889528088e-10 1.95139322147471e-09 -7.39945531035206e-09 -1.26077061919086e-08 6.40531073869723e-08 4.03261858087489e-08 1.56061592177686e-08 2.48346564483019e-08 -7.11547024259056e-08 1.40148595474754e-07 -1.44093171975432e-08 -2.96301099606141e-08 2.38101349273474e-09 -7.30188542318198e-10 1.63675643251966e-09 4.88403082858445e-09 -6.92591672991393e-10 1.16032066313635e-08 2.87786551804931e-08 3.50749762198892e-08 2.6149789393196e-09 4.23945210184257e-08 -2.49998118605583e-08 -4.72706731364903e-09 4.31435640564483e-08 -3.51799436784466e-08 3.30497926822385e-09 -1.78672888168151e-08 8.80278603901623e-09 -4.2927468888726e-09 -2.8785161528622e-08 3.13146156449045e-07 -2.76304345665416e-09 -7.75358670671433e-09 1.25219068751024e-08 3.14715360619001e-08 9.81024192048698e-09 -4.17398773945765e-08 -1.33030225094405e-07 -1.74042730197007e-07 -1.43982470874887e-08 -2.41829970869659e-09 -3.76859411076111e-08 3.82169412988598e-08 7.34093963563961e-09 5.11254726641922e-08 1.77057988684244e-09 3.94404011364546e-10 1.15990074359648e-08 -1.8471661663025e-08
"R2018" 1.65012310219726e-08 2.00406908844728e-08 -6.04187779133583e-10 -2.28744338511629e-09 4.32413669369534e-09 -1.1131427089963e-08 -4.21598278854346e-09 1.12255595860528e-08 -3.39117426936123e-09 -2.34825600623528e-09 2.04706825337802e-08 8.81708052917335e-09 1.75014650789734e-08 -1.71825640069011e-08 -2.2867908971043e-09 -1.09912117304191e-08 -4.16406293170691e-09 -3.07423393825989e-09 -2.89374352493846e-09 8.43397551683889e-10 5.05822528757881e-09 -2.53225907986396e-08 1.75033916002701e-08 -6.82059561649035e-09 2.61933721802543e-08 2.09794639759812e-08 -1.01071293345199e-07 4.03886740018031e-09 -8.11634646736008e-09 8.47196282480632e-11 -1.40293370023777e-08 -9.03324057341282e-09 -1.07790288111321e-09 -1.20042295825599e-08 1.770854177223e-08 -3.51077490495928e-08 -1.5883366543167e-07 -6.82579868746631e-09 6.54795858920626e-09 -2.25203569457587e-08 -2.8757682431267e-08 4.16872604996368e-09 -7.1787127599524e-09 2.05702914235917e-08 1.02359655788326e-07 -8.28130667521212e-09 -1.80466679057296e-08 -2.58527724777007e-08 3.48755094455857e-08 -2.76304345665243e-09 5.26143562931566e-07 5.559800332648e-08 -3.59724668122031e-07 -3.60191540556883e-10 -7.1604431392537e-08 6.06026876798055e-08 4.84040651948251e-08 1.40018319174905e-08 -5.05390266203569e-08 -6.61594835012136e-08 1.37995678887131e-07 1.18794652233045e-08 8.31068504762143e-08 -6.54248286332917e-09 -8.95318829411834e-09 -2.774297591678e-08 -7.73321808709309e-10 -1.74086451506699e-07
"R2019" 6.97823150175043e-09 5.60137998684237e-09 -1.46259459640286e-09 -1.5160206268411e-09 7.41855526009712e-10 -8.86922487851899e-09 -5.93717748897125e-09 5.79520457029818e-09 2.74105633069203e-09 -3.03697173090218e-09 -1.86822104341086e-08 3.80234753781496e-09 3.01064088650407e-08 -1.45596654473778e-08 5.29683298433098e-09 5.75638720782116e-09 -2.23120431481015e-09 5.66564387893149e-10 1.43422499500277e-09 -2.26186922220949e-09 9.67599720766495e-10 2.91586731209185e-09 9.59679917355258e-09 -3.56616419169598e-09 -1.92790720564709e-08 1.72938167339575e-09 -2.46228680315357e-09 -3.53854842807407e-09 6.34475005504394e-09 1.13029716770596e-09 6.84030365718343e-09 5.12801233871356e-09 -2.43685617275366e-09 -1.30791708500246e-08 2.43899557192147e-08 -9.12249179358623e-09 -1.57028204474875e-08 4.28134905609009e-09 2.88515049585802e-10 1.59258926313963e-08 1.46227610136402e-08 -3.32447220112296e-09 -4.81905124052716e-09 -3.22906198131596e-08 -8.4956776822664e-08 3.71046639051747e-09 3.57461799251531e-08 9.67136805723219e-09 -1.42383574407583e-08 -7.75358670670797e-09 5.55980033264921e-08 1.86810087871731e-07 -7.20349685757053e-08 4.13100880990022e-09 -1.5109055064367e-09 -5.03396837782584e-09 2.2767310873566e-09 4.25334961993533e-10 7.87451332010576e-09 -3.63086701636094e-08 2.55848578986878e-08 6.58615467311556e-10 -6.14755537837538e-08 -1.45245869531949e-08 -5.34019762367839e-08 8.99639144218118e-09 -2.66523630155715e-08 6.4794677957115e-08
"R2020" -1.02088951454284e-08 -1.5036992914558e-08 -8.29274227537801e-09 1.31645918258417e-08 -4.58938093094454e-11 -1.21277149485194e-08 2.65578413049325e-09 1.96296908934228e-09 6.23293044509182e-09 7.33735174176492e-09 -6.6175647042494e-09 -5.36812290234627e-09 -2.49418554864828e-08 1.39401386719341e-08 8.31379909069213e-09 4.32300269647585e-09 7.26689458478747e-10 -1.15356009351856e-09 2.16075756214662e-09 -2.436228658203e-09 -1.41578449069554e-08 1.04700787595823e-08 -2.04136809041594e-09 3.73591399375124e-09 -3.08124169219361e-08 -5.59560705147903e-09 5.96913732808058e-08 -1.00687864272294e-08 1.60989469088453e-09 7.74345529664762e-09 1.72541719501957e-08 -2.31375286609537e-09 -4.06133830697682e-11 9.89714447217751e-09 -3.82155459041091e-08 3.24338717316293e-08 1.02498410628949e-07 4.84625828248659e-09 2.24463226960469e-08 1.16171570416553e-08 -7.68369929565978e-09 -4.00616139655192e-08 2.59504343771342e-08 2.50676777366217e-08 -6.92494520877201e-08 -9.14645507433904e-09 1.27972761025953e-08 6.12492357641651e-08 -1.13256873257234e-08 1.25219068750929e-08 -3.59724668122046e-07 -7.20349685757139e-08 5.25350689624517e-07 -8.03226009963091e-09 4.4405760830833e-08 -3.36662304779286e-08 -3.09518133589005e-08 -2.15733406204541e-08 5.42546486998863e-08 -7.67184866464608e-08 -8.14795266156947e-08 -1.29981619484084e-08 -1.25290905075827e-07 2.46021189232092e-08 -3.19610153681235e-09 5.04227709069823e-08 1.30614989864845e-07 -1.17927144658215e-07
"R2021" -6.8269837286371e-09 8.16395921904607e-10 -2.36147609163426e-09 -6.14837084634732e-08 -4.10181677811669e-09 4.46951144289163e-09 -5.82816238580554e-09 -9.90087094931613e-09 1.0222777023612e-08 1.90792787051656e-08 2.3119121756715e-09 -1.91437792212344e-08 -8.70653246214646e-10 1.38319725988962e-08 2.34288205228832e-09 4.21157386131621e-09 2.88313292226473e-09 -1.29800672126509e-09 -7.50791862131588e-10 7.82491901679986e-09 -3.0585901103642e-08 -2.47157135826897e-08 2.35623837132663e-08 -7.04014675541129e-09 8.94664198603349e-09 6.47394279928902e-09 -2.54438314215792e-08 8.72834587583749e-08 2.38333964840795e-10 -2.59872109508492e-08 2.29509169718072e-09 5.340936003907e-09 1.98574598298549e-08 -6.32647506951521e-09 6.58508497223009e-09 -1.93830796285421e-09 -2.07880497332679e-09 -8.53045733482504e-08 -4.93575512507209e-09 6.97174665219471e-09 2.97281111384498e-08 -7.51698262002019e-09 -6.0021447196142e-08 -1.06323667424403e-07 2.55996408735779e-09 -2.27101601329908e-08 1.53823032887055e-09 1.42091557350023e-09 1.93703606656749e-08 3.14715360618956e-08 -3.60191540558317e-10 4.13100880990401e-09 -8.03226009963071e-09 1.82824134321522e-07 -3.83955116705621e-09 2.78432638955207e-08 -9.46629991665503e-09 -5.7087051299064e-08 -7.53236920774195e-09 1.3647161383267e-08 -5.13793871313255e-09 1.89564068573362e-08 -5.51826406964073e-09 2.24474253668302e-08 1.55500747298259e-09 -2.64894764476871e-09 -1.55738161988115e-08 1.35963366509897e-08
"R2022" -2.0791459263052e-08 -8.18599184063704e-09 1.08640893701012e-08 -1.31986736186334e-08 -8.36181022649132e-09 1.77999178426709e-08 2.50411957427708e-08 1.68277982226768e-09 2.29495641011387e-08 -1.97494586857262e-08 -2.49528109539611e-09 -1.68529839206738e-10 -1.07585100094021e-08 9.98587721499969e-09 -6.91478984565548e-09 -2.66066206927225e-08 6.8221915932874e-09 -2.16501691548271e-09 1.14535392310448e-10 1.03800574471002e-09 -1.67570108247045e-08 -1.89560828650694e-08 -1.29585509012598e-08 -2.42191811557325e-08 -1.26478789528948e-08 -9.54601537682875e-09 2.70249100413222e-08 6.05069638206114e-08 -2.78119674510544e-09 -2.82717695833061e-09 1.10024569934746e-08 7.97609520740832e-09 1.91217611036756e-08 -2.85737424158769e-09 -2.00337059261672e-08 1.16930144363877e-08 5.82687610317579e-08 2.33415594844095e-08 2.3800096877148e-10 -1.60400303607876e-08 1.81788299254672e-07 1.42851960841901e-08 1.49475696248738e-08 4.55411054680689e-08 1.15791258304895e-08 -4.42711276006682e-09 -1.21567438969153e-09 -4.19385573781126e-08 -7.31670220954488e-09 9.81024192048803e-09 -7.16044313925139e-08 -1.51090550643639e-09 4.44057608308174e-08 -3.83955116706558e-09 6.46055432160383e-07 -3.49362975735955e-08 -1.91872225101521e-07 -2.02001417094332e-09 1.02692067825406e-08 -2.22991874975018e-08 -1.88708922788661e-09 -2.44407006606309e-07 2.48721570717766e-08 -3.14197091297002e-07 -1.60457612711079e-08 -1.1306220110889e-08 4.17848083295532e-08 3.54131577502533e-09
"R2023" -1.14370385473882e-08 2.43153508351898e-08 -1.11107752608451e-08 -5.11597780937396e-08 -1.08668735831508e-08 1.46610362182502e-08 3.59500332303056e-08 -1.68440219325955e-10 1.78553665377087e-08 -1.74929368547355e-08 -4.17614547420063e-09 1.14883375916074e-08 -3.24207085765694e-08 -1.40202536671209e-08 -7.5272159625603e-10 -2.47574896858359e-08 -2.76571183170989e-08 -6.02200975378624e-09 2.04048601529903e-08 1.65504514344299e-09 -3.89173618828801e-08 -3.19087289752237e-07 7.01831356185882e-08 -5.21617366981883e-08 5.21415431951762e-08 4.73969851945401e-08 -1.97751717134568e-07 1.59907143199021e-07 4.15845437732455e-08 -1.7360914258288e-08 1.43567423429868e-08 1.34331826879543e-08 1.50763121561634e-08 -3.84636810962047e-08 1.97447399424767e-09 -1.05836647956662e-07 -9.5527071491869e-09 -3.5420571837861e-08 9.88669441661815e-10 -2.47831160734572e-08 -3.93010770574037e-09 -5.98196911826463e-09 -1.10723554154605e-07 -1.03345238472014e-08 2.08752075491365e-08 4.04797024092264e-08 -3.50526898124033e-08 1.51197813342131e-08 1.30692452532675e-08 -4.1739877394578e-08 6.06026876798058e-08 -5.03396837783025e-09 -3.36662304779293e-08 2.78432638955212e-08 -3.49362975736074e-08 4.97555055679089e-07 -1.15707087432542e-07 9.1184504624823e-08 1.26217107811702e-08 3.46310325441694e-08 2.34821714679165e-08 -1.61951160407391e-08 1.12977866767801e-08 3.76936623560991e-08 7.9088598935062e-09 -3.29703080414623e-09 -4.00560553290284e-09 -1.82370493490364e-08
"R2024" 1.38696254265053e-08 -2.09716411344683e-08 -2.00937039345391e-08 1.90222919960639e-08 5.64619820740020e-09 -7.18893013015766e-09 9.81852952257763e-09 -3.93299473524801e-09 -1.7573723453447e-08 -5.132627072813e-09 -6.60093628827465e-10 5.68546811114454e-10 5.4001987761101e-09 -1.15250232895396e-08 1.37515456935246e-10 8.62126956902071e-08 7.55739527581831e-09 1.53331701083546e-09 1.16733571363751e-09 -3.6904933577416e-09 -4.06856586423177e-09 6.85383812559395e-08 3.80134254321628e-09 1.69462931941759e-08 -2.75748631561897e-09 -1.35731106408283e-08 8.72987874571093e-08 -6.32255366348994e-08 2.70059784608336e-10 -9.62275723988487e-09 -1.08029835310236e-08 -9.7344246175988e-10 1.64384479449469e-09 1.40058563088368e-10 6.00290544512857e-09 5.31667206481464e-08 -9.13621116075898e-08 1.07866300593659e-08 2.67168117669552e-09 7.7468299315478e-09 4.17471459703643e-08 -8.49168404457504e-09 3.9934663332715e-08 -2.85979059988607e-08 1.18317536408703e-08 -8.10760635234355e-09 1.45050276236701e-09 2.06298855780332e-08 9.13324814998871e-09 -1.330302250944e-07 4.84040651948144e-08 2.27673108736062e-09 -3.0951813358897e-08 -9.46629991663807e-09 -1.91872225101518e-07 -1.15707087432548e-07 3.78511441962016e-07 -3.00431851476919e-08 -5.1815822519553e-09 2.46988350717659e-08 -5.7491977684324e-08 6.35092017415176e-08 2.82464752581088e-08 -8.28796806628844e-08 1.61049777972954e-09 -6.36067120297503e-09 -2.85951759826688e-08 -4.01625090374807e-08
"R2025" -7.46977735366719e-09 2.09830400462012e-12 -1.22840773263197e-09 7.37257346308591e-08 -6.2199026218315e-09 -1.0875537466073e-08 7.52355309381761e-08 2.44306485483821e-08 1.30933944289546e-07 -3.16191975408724e-09 1.40443342656094e-08 2.17585848861062e-08 -1.39937595156099e-08 -3.43793873507145e-08 5.93283947282046e-09 8.03293771102638e-08 5.18870604120665e-09 -5.02797211292003e-09 -2.27252599815488e-09 3.69594232919850e-09 2.968144013532e-08 -2.30072024988621e-08 -4.87140376898616e-08 -3.24894991554292e-07 -7.71670254239049e-09 -6.53241904191332e-09 1.22564226926992e-08 -1.00695184853333e-07 1.72448542256659e-08 6.0390681568318e-08 4.15747237282028e-09 1.89247114675197e-09 -2.0023415579172e-08 -7.33831197352362e-09 4.80038587130095e-10 -3.472587808025e-08 -4.42399522468809e-09 -1.89506951255413e-07 -1.93899749104655e-09 -1.27254961556851e-07 -1.62326365854038e-08 1.13000732980048e-08 -2.79482898547607e-07 7.51774895049974e-08 -2.02336491884562e-09 1.12029593519413e-07 -6.5992667325975e-09 -4.9908843691845e-10 7.52452834077674e-08 -1.74042730197007e-07 1.40018319174751e-08 4.25334961985391e-10 -2.1573340620448e-08 -5.70870512990687e-08 -2.02001417093861e-09 9.11845046248283e-08 -3.00431851476817e-08 6.44114573140773e-07 7.98847989884877e-09 -7.1768594814089e-10 4.75135155963368e-08 -1.22477629964802e-07 6.69162425410687e-09 3.60855371617995e-08 7.93193832260543e-10 6.66607865425091e-10 -1.10329742449662e-08 3.09720935820163e-08
"R2026" -1.50078739691319e-08 -1.43682888896637e-08 -3.36718841449384e-09 5.46514716684754e-09 -1.92355681963393e-09 3.26317886010876e-08 -2.42742158124892e-09 -2.81678891275415e-08 1.06492638901282e-08 -3.15425365966389e-09 -1.83236260769941e-08 -5.87164126103509e-09 -8.45685183654216e-08 -2.27487022984005e-09 -4.62290950407767e-09 8.29250385148917e-09 -1.56199789468175e-08 -2.13944355267523e-09 1.09995595981298e-08 -7.77279832122977e-10 -1.42545926689037e-08 -1.92014824353457e-08 -9.9057452580778e-09 -7.8951980509845e-09 -8.72922365242846e-08 3.39396902549129e-08 7.73236471397678e-08 7.13840889663792e-09 1.98384549722218e-08 8.02451230325736e-09 6.43823760320903e-08 1.88021253846673e-08 -2.99721905523767e-09 1.20777662011918e-08 -8.47839280834032e-09 -2.21002726392079e-08 3.53899467474442e-08 -6.56076627097221e-09 1.07825141384449e-08 -5.17945482411207e-09 -3.55580673452579e-09 -5.41052503786871e-09 -3.3493230863984e-10 1.76349623037387e-08 -8.3385556602912e-08 2.26033848582974e-09 -1.55907330708565e-07 6.94631330098852e-09 3.74669188239406e-09 -1.43982470874892e-08 -5.05390266203512e-08 7.87451332011234e-09 5.42546486998832e-08 -7.53236920774131e-09 1.0269206782537e-08 1.26217107811737e-08 -5.18158225195251e-09 7.98847989884532e-09 2.38275643505556e-07 2.76932191512564e-08 -5.23418222871481e-08 2.01921790279589e-09 -2.09540808733196e-08 5.6796161085165e-10 5.72339086141742e-10 3.411538660594e-08 1.56119149156773e-08 1.19438343813685e-10
"R2027" -2.12803865501501e-09 -4.63984742241113e-09 -1.12078144639994e-08 -1.44948616209619e-08 -2.24465032487171e-09 1.36243717420825e-08 8.24026052065638e-09 -1.53165521820883e-09 -8.42505972775419e-09 -2.20077571047165e-09 -7.76692699919942e-10 -4.96860046531743e-10 1.33596772876771e-08 -7.39833498223885e-09 -7.39906750026e-09 2.04865509487273e-09 -6.2431468775415e-09 -3.40935887930891e-10 1.98008470523176e-09 -2.26774908246394e-11 6.64299959456397e-09 -2.10415930539305e-08 2.16987908816798e-08 1.13883311413959e-08 1.01098298091075e-08 -3.49429043074202e-10 -1.13950676928951e-08 1.87229739145568e-08 1.93213340423426e-08 -2.21121510538364e-08 2.27638911163658e-08 2.02498516550259e-09 7.31412525807063e-09 -2.22375822639896e-08 1.64446987319163e-09 4.01162995549316e-09 -4.05033194293347e-08 -3.17353456342082e-09 -1.49057707118712e-08 -1.2108979383761e-08 3.66662224566406e-08 1.56965155404095e-08 -2.20544986997322e-08 -2.66559166289698e-08 -6.84130172829426e-08 1.32396434656972e-08 -5.59009302729589e-08 -8.17968571307057e-09 4.08403176748e-09 -2.41829970870788e-09 -6.61594835011672e-08 -3.63086701636054e-08 -7.67184866464692e-08 1.36471613832677e-08 -2.22991874974958e-08 3.46310325441718e-08 2.46988350717696e-08 -7.17685948147761e-10 2.76932191512664e-08 3.48847176841268e-07 -5.40280345872399e-08 6.37176510562719e-09 7.40524237647845e-09 -1.47048259688415e-08 -1.28252671223094e-08 3.40186980279674e-08 -4.15909846578498e-08 1.03264651365361e-07
"R2028" 2.30130298486198e-08 8.25266681352258e-08 4.32573986108554e-08 -1.21434674695712e-08 1.32548049958155e-08 -5.32437224644426e-08 -1.46573620606115e-09 2.63669561130195e-08 -6.0798735036488e-10 4.44917370368847e-09 3.08130079077123e-08 1.35752391890838e-08 9.0129612057093e-08 -1.17401787213043e-08 1.1883833707051e-08 -1.71175277332613e-08 -1.17257885727971e-08 -2.7815460069374e-09 -1.16323389838846e-08 -6.15432576718515e-09 -3.65133451854951e-08 2.48193931615361e-08 6.96392059371955e-08 -1.5627204474031e-08 1.24965132862561e-08 6.42139203484233e-08 -4.77218643073761e-07 2.58236769815873e-08 -3.30477774180416e-09 -2.33232201320267e-08 -1.89660395316446e-08 -2.30809237525475e-08 2.44977753013683e-08 -4.20385536426608e-08 8.61317582185111e-09 -2.12208435394114e-07 -1.30359987875269e-07 -7.80583234018954e-09 -3.26891187524069e-09 -2.92521999647369e-08 -1.19260120106281e-08 2.2996033212334e-08 -2.19717480400891e-08 3.56633019505732e-09 4.64490521807938e-08 1.03883355181258e-08 -7.81104426356962e-08 -3.13447585113044e-08 9.37086588796882e-09 -3.76859411076052e-08 1.37995678887143e-07 2.55848578986824e-08 -8.14795266156869e-08 -5.13793871312906e-09 -1.88708922789057e-09 2.34821714679229e-08 -5.74919776843262e-08 4.75135155963264e-08 -5.2341822287148e-08 -5.40280345872337e-08 7.50786274161635e-07 -2.00609077023079e-08 -1.22499101253298e-08 1.47357675914636e-08 -2.01956892383084e-09 -1.62429352988451e-08 1.60186029837334e-08 -6.41941218057629e-09
"R2029" 3.32289692488315e-08 4.98315129315183e-10 -1.93602515982936e-08 -7.40109108994271e-09 1.33254817004379e-08 -3.19234989714765e-08 -9.21414298844477e-08 -1.13272706625904e-08 5.85978632456099e-09 3.13058120308132e-08 2.55430633424271e-09 5.55659380382009e-09 -1.08778983940589e-08 -4.46680834941197e-09 1.19632632012402e-08 -2.60371978092816e-08 -1.04265935734429e-08 1.9531960093186e-09 -2.23850475729687e-10 -1.08834245978833e-08 -1.05378460098935e-08 -4.22253233945458e-08 4.96326427773009e-08 5.62365782694912e-08 -9.3069928293894e-09 -7.10428130368936e-09 5.8547748957147e-08 6.86331090708297e-09 -2.69957650976014e-08 9.55390450405917e-09 8.03313784028682e-09 5.00793081506156e-10 -9.49138164152591e-09 1.27453236306261e-08 6.86179965113978e-08 3.62319959802642e-09 -1.56393633830013e-08 -3.37975257549642e-08 1.50076941048081e-09 -1.54063081986185e-08 -3.38569674601537e-07 -2.71001157155271e-08 -2.35604871968429e-08 3.63441352490358e-08 -1.7439218351449e-08 -1.60732028801228e-08 9.45593839525528e-09 4.16463094087191e-08 2.01820594406144e-08 3.82169412988596e-08 1.18794652233045e-08 6.58615467308189e-10 -1.29981619484087e-08 1.89564068573459e-08 -2.44407006606338e-07 -1.61951160407442e-08 6.350920174156e-08 -1.22477629964828e-07 2.01921790279706e-09 6.37176510564709e-09 -2.00609077023043e-08 5.00686028918608e-07 -4.30100864233769e-08 1.27850052910006e-07 2.05581880654915e-09 1.66466027634018e-08 -3.12888890792468e-08 2.98887707718785e-08
"R2030" -5.06256746035613e-09 -3.08750011259414e-09 5.54676956147854e-09 3.42082553162121e-09 1.22638358319866e-09 -1.65699994550187e-08 1.54305521503425e-08 1.99355397272431e-08 -2.83193680678477e-08 2.52993678491475e-08 1.12551629252906e-09 -2.49729362330392e-08 8.0315445314555e-08 -3.525701048233e-08 7.09490081691858e-09 2.03400225388288e-09 1.38676511460356e-08 5.50039353112493e-09 -3.47692940598483e-09 -2.44494135144127e-09 3.67357992411925e-08 6.63626600342528e-10 -2.24041769269852e-08 2.96877165861744e-08 -3.32495203611429e-09 -1.78601161777719e-09 -9.00254463821759e-09 -2.25043818986028e-08 5.84682052814079e-08 -1.79564093292433e-08 -3.98378650004051e-08 -9.31647642080243e-09 -5.65087276171703e-09 -5.2360856303468e-08 -1.3671494333601e-07 6.25622862337695e-09 2.41121137169166e-10 -3.66826727710453e-09 -9.22799935468758e-09 -5.70175013259381e-08 9.35861850259552e-08 8.22540146755159e-08 2.14361025637848e-08 -8.59239572740876e-09 1.94045887838182e-07 3.22748968518543e-08 -4.87378943317126e-08 -2.3376828393202e-07 3.70820052538407e-08 7.34093963564884e-09 8.3106850476214e-08 -6.14755537837543e-08 -1.25290905075813e-07 -5.51826406964038e-09 2.48721570717697e-08 1.12977866767823e-08 2.82464752581217e-08 6.69162425409913e-09 -2.09540808733153e-08 7.40524237648124e-09 -1.22499101253316e-08 -4.30100864233538e-08 7.3002381629683e-07 -1.33002663984623e-07 4.51831235587644e-08 -2.34629742624734e-07 -7.07993179518647e-08 -1.25124311470595e-07
"R2031" 1.55697284502707e-08 9.6402256843845e-09 6.05947255178038e-09 1.77069440959289e-09 -7.26954721016539e-09 -1.70956998649148e-08 -1.20315800770759e-08 6.16915743235957e-10 7.13541188627680e-11 1.4256142364472e-08 -1.01115007212938e-08 5.49292456039517e-09 7.58195108633255e-09 -2.61802235593168e-09 5.1309400190413e-09 -1.74686520844747e-08 -4.97710961944972e-09 2.6871960390723e-09 1.79224835965769e-09 -2.05456158379044e-09 2.65336995934697e-08 3.87691900806121e-09 -4.38528230556046e-09 -1.59739276990498e-08 6.56890648858663e-09 -1.12382958866598e-10 -3.37235463447734e-08 -1.57561169594885e-08 -1.60487790615602e-09 8.48992284320634e-10 -3.39085867978421e-09 8.64029139326231e-09 -1.62068673079244e-08 9.37778738380784e-10 2.65606980978788e-08 -1.6724022286028e-08 4.9823557280513e-09 -3.34480530637441e-08 1.67488461942541e-09 7.7483399385484e-09 -3.41120394661555e-07 -2.24183944781656e-08 -2.86286802171495e-08 1.43106990994486e-08 -4.52408044170168e-08 -1.72202374348863e-08 7.2721208442791e-09 6.83935181058374e-08 1.67046712041817e-08 5.11254726641771e-08 -6.54248286333151e-09 -1.45245869532067e-08 2.46021189232196e-08 2.24474253668364e-08 -3.14197091296992e-07 3.7693662356094e-08 -8.28796806628897e-08 3.6085537161803e-08 5.67961610849047e-10 -1.47048259688411e-08 1.47357675914585e-08 1.27850052910004e-07 -1.33002663984613e-07 5.47034790493533e-07 1.95985570882925e-08 4.35744125913198e-08 -4.29865536989713e-08 3.39829300204809e-08
"R2032" -1.15957923696002e-08 -1.07938018781577e-08 2.12815314321748e-08 -7.44037203005232e-09 7.49072396987679e-09 8.03863965723038e-09 1.68430016896342e-09 -1.93660082702501e-09 4.15197685696836e-09 -1.32885277149059e-08 3.5426056511254e-08 1.92389248176384e-09 -5.30042793792167e-10 7.02340384198265e-09 -4.02241499952638e-09 -2.77757184607041e-09 8.63703705723162e-09 -5.30136383554977e-09 6.63070553016136e-09 3.37987824900627e-09 1.03259524958841e-08 -2.04803618214873e-09 -2.74987354929237e-08 -6.72155551909529e-09 1.16504524648866e-08 -1.02192871710168e-08 -1.04108680956994e-08 1.60917962904563e-08 9.61687095258734e-09 -2.69059017303803e-09 -1.84643564917378e-07 -1.9185287384648e-08 1.0229700346927e-08 -1.51111889219111e-08 -8.75022698062907e-09 2.10189020773016e-09 -1.54123723133655e-09 6.09072343735499e-09 -1.53031872916817e-10 -2.77149326466357e-09 -6.51532523181361e-09 5.03298822169891e-09 -2.99270350639393e-09 -2.74087203941795e-08 5.63814025982629e-08 8.45082274886518e-09 -3.43036766297564e-08 -6.61027364948002e-09 -2.44363255888908e-09 1.77057988684059e-09 -8.9531882941108e-09 -5.3401976236799e-08 -3.19610153680642e-09 1.5550074729864e-09 -1.60457612710897e-08 7.90885989350856e-09 1.61049777972333e-09 7.93193832261086e-10 5.72339086144411e-10 -1.28252671223054e-08 -2.01956892383026e-09 2.05581880653929e-09 4.5183123558757e-08 1.95985570882755e-08 2.52094960805444e-07 -2.69721950127821e-08 -4.60749081403483e-09 -1.24878376260575e-08
"R2033" 1.32391746252925e-08 -2.13647209042702e-09 -9.55210854252819e-09 7.67644498618278e-10 8.97001511786318e-10 1.3829847594853e-08 2.24516579089154e-09 -8.12425741945357e-09 1.65264064016303e-08 -9.82470452843897e-09 -1.6046146953634e-08 7.09759661486362e-09 -1.92006621381271e-08 -8.80849505111839e-10 -1.10840610375104e-08 -6.18021208007567e-10 -8.60303684932147e-09 -1.17202227362311e-09 8.97118130325426e-09 9.60025040468134e-10 -7.91427749311534e-09 -3.35867008372191e-10 1.91502097797117e-08 -6.88873057328604e-09 -1.03824043948838e-08 2.14662933780656e-09 4.80789415312947e-09 -4.84233208460935e-10 -1.71514574567167e-08 -5.68464307149333e-09 3.04383145250016e-08 1.04416281568802e-08 3.85842117585715e-10 8.48599703465859e-09 3.67253849117966e-08 7.96139128592221e-09 -5.48411142985431e-09 4.97912631495778e-09 -1.05341268966976e-08 -8.55322765705289e-10 -3.11020706907659e-08 -1.95496955638929e-08 -1.81156914709437e-08 4.98681381138253e-09 -1.90392563115182e-07 -8.48347879852153e-09 3.42992523078267e-08 8.07592815225688e-08 8.17372762243637e-09 3.94404011363228e-10 -2.7742975916778e-08 8.996391442186e-09 5.04227709069797e-08 -2.64894764476859e-09 -1.13062201108881e-08 -3.2970308041447e-09 -6.36067120297199e-09 6.66607865425091e-10 3.4115386605936e-08 3.40186980279593e-08 -1.62429352988424e-08 1.66466027633981e-08 -2.34629742624752e-07 4.35744125913225e-08 -2.69721950127827e-08 1.64107415096176e-07 2.81059706246267e-08 3.89150779119323e-08
"R2034" -7.27564104256530e-09 -1.55629723420887e-08 -3.60449671624336e-09 1.4833130212301e-09 4.98881798083625e-09 -1.91801505362623e-09 -1.65414287724218e-09 3.09108724242343e-09 2.48947111965315e-09 5.01810422471272e-09 1.61276600008131e-08 -2.8608158490526e-09 -1.91191261133487e-08 1.71507986522561e-08 1.98234745153164e-09 -1.08249601387037e-08 -7.76435108174702e-10 -3.94913782766528e-09 -1.17950797720666e-09 -1.02254099546566e-09 -2.39037116322154e-08 3.5301654694076e-09 8.37562074494413e-09 7.92535928054562e-10 1.05385587663004e-08 4.65778770830355e-09 -2.64985928353806e-08 1.06191850567098e-08 -3.69794788925771e-09 3.70651487558421e-09 6.7879137747744e-09 -1.81323341441103e-08 6.76299961151961e-09 9.65492733335954e-09 -9.48973609275043e-08 2.32244985693724e-08 -9.23146840150421e-09 6.15750535600065e-09 3.07751995228442e-08 3.34155514356554e-08 3.6552558116473e-08 8.71874027495147e-11 2.42364672347252e-08 2.86052622773354e-08 4.59901179288491e-08 1.0631554614977e-08 -4.38719529212312e-08 -3.58108440076408e-08 -5.25458130650643e-08 1.15990074359596e-08 -7.73321808713038e-10 -2.66523630155835e-08 1.30614989864848e-07 -1.55738161988089e-08 4.17848083295551e-08 -4.00560553290138e-09 -2.85951759826688e-08 -1.10329742449689e-08 1.56119149156792e-08 -4.15909846578484e-08 1.60186029837407e-08 -3.12888890792439e-08 -7.07993179518684e-08 -4.29865536989666e-08 -4.60749081403013e-09 2.81059706246271e-08 2.28468058779717e-07 -2.30055477719408e-07
"R2035" -4.50828932171672e-11 2.40100430046592e-08 9.21751564133957e-09 -1.02181304226599e-08 -1.18250386294849e-08 3.46148189550796e-08 -4.36332002416367e-09 -3.32795882214787e-08 1.3034890291883e-08 -1.165806948002e-08 -3.14519251674879e-08 3.10818685645073e-09 -1.04153873874091e-08 1.15661956858727e-08 -8.49808522916597e-09 7.78761084643439e-09 -4.96050587254904e-09 1.89091141637006e-09 4.1094655639888e-09 3.07124712112143e-09 2.2117611250608e-08 9.83005753306568e-09 -1.56910076248346e-08 -8.12128354537525e-09 -1.92373694461249e-08 -9.46181651890711e-09 4.04289684796392e-08 1.67592866935198e-09 -2.50606690219013e-08 -5.03884964370374e-09 1.35381086968402e-08 4.03647467878247e-08 5.14858730940876e-10 1.46810633463547e-08 1.01558069376822e-07 -4.76034211447894e-08 4.80240015244255e-08 -2.64070017341715e-09 -6.02639942223846e-08 -1.73171574553577e-08 2.2055977200795e-09 4.11651901396804e-08 -6.2547560027517e-08 -5.33844529427594e-08 -1.72817500848506e-07 1.72281281400814e-08 8.368341798981e-08 2.03483869536607e-08 7.88942669011926e-09 -1.84716616630212e-08 -1.74086451506673e-07 6.47946779571119e-08 -1.17927144658197e-07 1.35963366509893e-08 3.54131577501643e-09 -1.8237049349038e-08 -4.01625090374807e-08 3.0972093582015e-08 1.19438343815851e-10 1.03264651365364e-07 -6.41941218057399e-09 2.98887707718772e-08 -1.25124311470578e-07 3.39829300204826e-08 -1.24878376260552e-08 3.89150779119352e-08 -2.300554777194e-07 4.84747886557896e-07
