# Supplementary material for: NODDI and Tensor-Based Microstructural Indices as Predictors of Functional Connectivity
Source: PLoS One. 2016 Apr 14;11(4):e0153404. doi: 10.1371/journal.pone.0153404 (PMC4831788; doi:10.1371/journal.pone.0153404)
Supplement: S1 Data — a) Functional connectivity matrices, both fMRI and EEG connectomes across all subjects, in the form of precision matrices and b) structural brain connectivity matrices across all subjects and microstructural indices. Columns and rows are named according to the corresponding brain region that represent. (ZIP) [file pone.0153404.s001.zip › DATA/EEG/43/precShr_EEG_wholeTS13_30.txt]

"C1001" "C1002" "C1003" "C1005" "C1006" "C1007" "C1008" "C1009" "C1010" "C1011" "C1012" "C1013" "C1014" "C1015" "C1016" "C1017" "C1018" "C1019" "C1020" "C1021" "C1022" "C1023" "C1024" "C1025" "C1026" "C1027" "C1028" "C1029" "C1030" "C1031" "C1032" "C1033" "C1034" "C1035" "C2001" "C2002" "C2003" "C2005" "C2006" "C2007" "C2008" "C2009" "C2010" "C2011" "C2012" "C2013" "C2014" "C2015" "C2016" "C2017" "C2018" "C2019" "C2020" "C2021" "C2022" "C2023" "C2024" "C2025" "C2026" "C2027" "C2028" "C2029" "C2030" "C2031" "C2032" "C2033" "C2034" "C2035"
"R1001" 2.11458027678254e-07 -2.00591718139423e-08 -2.36614290260584e-08 -1.59533727842496e-08 2.34525090052863e-08 -1.06291904227411e-07 -3.05328965360191e-10 1.41090652434337e-08 -1.06591920014901e-08 1.11227902710218e-08 1.13508532924844e-08 1.39462287842852e-08 -6.35197762547359e-08 -1.81401245633192e-07 2.35098542781548e-08 1.0635669754779e-09 -1.98826995129737e-08 -9.50225554137322e-09 -1.61202550307608e-10 4.63711776785896e-09 -6.95494378140546e-08 -1.00718696951022e-08 9.65526291985621e-08 -4.41296502890111e-09 2.36231916093451e-08 8.73324327718297e-09 2.48835691834517e-09 2.7214779347801e-08 1.115940660864e-07 -1.16062640552222e-07 -3.9615674430058e-10 9.58823763268666e-09 7.68193710704738e-11 1.86962585187959e-08 -2.30763599660321e-09 1.31081526097374e-08 7.76671312236832e-09 4.53464173684865e-09 -8.36786880224579e-09 3.262687745516e-09 -2.67653770198028e-09 1.4039024064125e-08 -3.10444366318305e-10 6.2130515316435e-09 -2.26069036438463e-08 -4.97582894095051e-10 2.92475303437227e-08 -1.66147347495327e-08 -1.37056753337832e-09 5.21775164325505e-09 -4.42718937441008e-09 4.24342291284589e-09 1.65221306352599e-11 -4.70717116585923e-09 -1.51514902038825e-09 5.2789141256244e-09 -7.70582492839474e-09 1.9835168091464e-08 -1.68432417847918e-08 -5.41867254732728e-09 5.12030266139331e-09 -2.16933385354979e-08 1.61558162809487e-08 6.12200739527362e-09 3.67553889604829e-09 5.44197284518245e-09 -1.20625674746567e-08 1.59231469382916e-08
"R1002" -2.00591718139394e-08 4.09264978156028e-07 2.05295663907488e-08 6.09472340587311e-09 1.12082640527661e-08 2.6089535636242e-10 8.85797237101702e-09 7.82396737725244e-09 -2.65186669079241e-09 2.29011399375853e-09 2.42932232796098e-08 -2.73370504225965e-09 1.93868277035017e-08 -2.25014142829178e-08 -1.39320852937731e-09 8.28998281863609e-08 -1.48515100609796e-08 -2.22620204797317e-08 2.99128716822778e-08 9.57228083393912e-10 3.56316119682968e-08 -7.19449554569983e-08 -5.93326112893685e-08 1.49979576193217e-10 -9.02491486724254e-08 -1.36689621178091e-08 -3.72958373665626e-07 -1.75702474408446e-08 6.28561336662623e-08 -1.01555252219095e-08 3.99891096446363e-08 -4.21549325465044e-09 1.81614644140446e-08 -7.39829347724104e-08 -5.86530669088187e-09 -3.15919332997162e-07 2.77002381648314e-09 -2.00792984968302e-08 -1.4403318025045e-08 7.37092422423009e-09 -3.20606358007097e-09 2.49738613987209e-09 4.98481089123223e-08 6.08790596854365e-09 -2.22633690909901e-08 -3.44033239116847e-08 -1.65805130518156e-08 -2.67044820362562e-08 2.40970304112333e-09 9.62304731795453e-08 2.19581498362408e-09 -8.5992869670344e-09 -7.73367136959164e-09 1.76166849306915e-08 -4.45853735787275e-08 -1.23676687076252e-07 -7.41927592080922e-09 1.63001291951074e-08 1.98263414466881e-07 4.46889296456031e-08 4.79463320039541e-08 -1.51824570214054e-08 2.83707526438553e-08 2.62043646545485e-08 -2.05533359876233e-08 1.59825997558818e-08 -1.31330090964262e-08 4.21142753667662e-08
"R1003" -2.36614290260628e-08 2.0529566390755e-08 1.78333650725925e-07 2.45380953573055e-09 5.19330841565997e-10 2.55245758626888e-09 -1.87488042956849e-08 5.2540903133627e-09 -2.96499411977669e-10 7.80572855658624e-09 -4.6326261686001e-09 6.27755151893758e-09 -8.81332271687167e-09 -1.66600251995604e-08 -6.81045147954054e-09 -9.80474736781061e-09 -6.02641079455312e-08 -8.96825132941751e-09 5.92024506044658e-08 -3.8754424754863e-09 5.6877398420321e-08 2.69574709716799e-08 -1.98941631806109e-07 -1.4410018148306e-08 3.97264486646665e-08 -5.98339867411878e-08 -4.34609128074623e-08 3.00791113792992e-08 2.75688903750604e-08 3.5234049366505e-08 1.73148659678998e-08 -1.44784861880883e-08 -2.26048837037836e-09 3.51219418903049e-08 2.45910961476343e-10 -2.48147185785633e-08 -4.11286000863298e-09 4.67936817848686e-09 5.73830442208284e-09 2.38221772718948e-09 1.3951281852101e-08 -6.21647566924856e-09 -3.52856202899094e-10 -1.90801154996631e-09 2.51649417418878e-08 3.67560858685184e-09 -1.69723582480056e-08 2.41527232399015e-10 -3.77245026370228e-09 2.7176214769865e-09 -4.57567432736851e-09 -5.45841597220982e-09 -3.45182930494603e-10 -3.56849819800621e-09 5.8637105169312e-09 -1.76735606145215e-08 8.16674795501458e-09 2.77019181632207e-09 -1.68522203015024e-08 7.53008317365215e-09 1.31427251343957e-08 -1.41483661769192e-08 -3.92688464671985e-10 -7.8806960405839e-09 -1.23871179746282e-08 -4.5670596442323e-09 3.53207783227243e-09 -4.59114844055259e-09
"R1005" -1.59533727842481e-08 6.09472340587525e-09 2.45380953572521e-09 3.05274288919688e-07 2.70381059288672e-09 -3.60066119621053e-08 -4.22234922219346e-10 2.78341081715527e-08 -5.41751664951559e-08 -1.38996955475079e-08 2.86045987222253e-09 4.62049685302839e-08 1.85265313874412e-09 -1.20409759647591e-08 1.08684879625606e-08 1.15574049071435e-10 -2.91302233096829e-09 -3.83449825277787e-10 2.67390065395709e-09 -1.4997011209798e-07 -1.8630879945625e-09 1.24648533017884e-08 -6.40446694941800e-09 -4.87029103710189e-08 -3.31147683791214e-09 -2.57182045444389e-09 -5.2545293445914e-09 -6.11574602973612e-09 7.24290310481454e-09 6.25291940252166e-09 -2.84489559179934e-09 -6.18521024330981e-09 6.13503918127918e-09 -8.37093465086472e-10 -8.55444363964402e-09 -1.06397418808962e-09 -1.1200104268767e-08 -9.37827667724175e-08 1.47443496102228e-08 3.7038908293898e-08 -4.29521929275983e-08 -2.86566949243886e-08 1.2486190252166e-08 2.04180930199464e-08 -9.85191902801376e-09 9.58428528721054e-08 2.05007941993004e-09 -2.08490906209773e-09 -4.17967675772726e-08 5.24307030280077e-09 4.60361868166925e-09 -1.92098922695149e-09 2.88491117808112e-10 -1.14261335967696e-07 -9.31160009821388e-08 -1.67838464965383e-08 4.08390673022456e-08 2.53026592478537e-08 4.53815372274319e-09 4.29081012647605e-09 -5.34808863564313e-09 9.75878325941284e-08 2.63619742973418e-08 4.64784430576894e-08 7.25101706390841e-10 -1.02229288175647e-09 -8.99783446279426e-09 -1.00367224390214e-10
"R1006" 2.34525090052915e-08 1.12082640527661e-08 5.19330841562292e-10 2.70381059289061e-09 8.03946560471428e-08 -6.27978522843033e-08 -1.14264700389368e-08 5.39075082728689e-09 -5.95610885333742e-09 3.60809728525891e-08 2.44614811172108e-08 1.26829387790787e-08 -7.39238577519704e-08 -3.89715757675688e-08 -1.97177161310946e-09 -5.51290945910514e-10 1.49237657139717e-08 8.82784453096861e-09 -3.69374466001743e-09 -5.33803779853876e-09 -6.8675405127805e-09 -4.33782015503577e-09 3.61417951077573e-09 1.07857038399549e-09 4.59887525575111e-08 -1.30600240565286e-08 -1.13158189683166e-09 3.91266094875659e-10 2.85790858579689e-08 -1.5565363875688e-08 1.02428832584974e-08 -4.49567026246586e-08 2.22958735483042e-08 -2.69066347128514e-08 -7.81747263083222e-09 -4.04765954382323e-09 1.11647943821829e-08 1.41224662914937e-10 -1.24487212997896e-08 3.12831649375251e-08 3.38232030915442e-09 2.06488719555655e-09 5.97247119417824e-09 -1.77481491699039e-08 1.57818249934987e-08 -1.28288520185079e-09 6.4368302368795e-09 1.20890275334932e-08 -1.28812298898643e-08 5.00626558573127e-09 -1.123054056726e-08 4.10864950778766e-10 1.90500790411292e-09 2.0617226000852e-09 4.25558465810856e-10 -3.15101713466881e-10 -1.16682098724699e-08 -2.46806693847662e-10 -2.27576514425909e-08 -8.30125343126674e-09 -2.7503090393576e-09 -5.52441997860163e-09 -1.5143931784385e-09 3.6550507579659e-09 3.62229567530559e-09 -1.82565816791615e-08 -6.25232538286464e-09 2.0835106307403e-08
"R1007" -1.06291904227412e-07 2.60895356361743e-10 2.55245758627002e-09 -3.60066119621119e-08 -6.27978522843074e-08 5.5871406090638e-07 7.06227824428424e-08 -2.87555451789681e-07 7.27790589744891e-08 -2.01983238306443e-07 -2.13638138031059e-08 -3.89341149851955e-08 3.99447136681658e-08 3.2058403723966e-07 -1.8731218212245e-07 1.64127995595457e-08 1.11562269533811e-08 8.8149679141751e-09 5.12383228494886e-09 6.25541207652395e-09 5.42461611559657e-08 -2.06936125526565e-08 -4.55651136236211e-08 6.93965284160503e-09 -5.09052595797651e-09 -6.33467748740966e-09 8.4418419580928e-09 -6.13965401481178e-08 -2.28801663241706e-07 -1.09683390442097e-09 -5.9245040611024e-10 1.31982419033847e-08 3.32763564533562e-08 3.03502029257741e-08 1.62687518882909e-08 -6.36958049007886e-09 -8.16682163834608e-09 2.39411540480139e-08 1.4114721297136e-08 -1.18073129702401e-07 -1.76195950379565e-09 3.09805095810845e-08 -3.4283195218448e-08 5.44769400801971e-08 2.20763180595124e-08 2.24953652637731e-08 -3.23960021865571e-08 4.12481445870124e-10 5.75978181472853e-08 -1.25088409595227e-08 8.59046621988928e-09 -2.50538371520833e-09 -6.90295258903387e-09 -2.29587727452715e-08 1.19677957215425e-08 2.03316696102997e-08 1.86124199815501e-09 -1.63286498633462e-08 1.14218183795344e-08 9.52045642972179e-09 -4.10266249842298e-09 2.06181245974148e-08 -1.45601127305074e-08 -1.68126248471794e-08 -2.49480084504994e-09 -3.42892271954447e-09 4.13021053858736e-09 -8.59567164844456e-09
"R1008" -3.05328965354759e-10 8.85797237101794e-09 -1.87488042956737e-08 -4.22234922218042e-10 -1.14264700389373e-08 7.06227824428337e-08 2.49704542469165e-07 -3.09468116659261e-08 -6.61337960058158e-08 -1.43919015800636e-07 -7.86036953724332e-09 1.79589941998921e-08 1.23525041738757e-08 3.90641171136567e-08 -2.23563123389561e-08 1.40358041256799e-08 -1.79398650888541e-08 -1.23387667027959e-10 6.43673887948008e-09 1.47091338833235e-08 6.20642667401995e-08 1.95372270349482e-08 3.15838971379096e-08 7.21043340095193e-08 -1.96520681488489e-09 7.02652914682432e-09 -2.36337387696895e-08 -1.71327248781712e-07 -3.36664814388616e-08 -1.09452352519444e-07 7.12335607027398e-10 4.68323064858486e-09 2.09891111442022e-08 9.21935212179525e-09 6.69400019886733e-09 -8.73781701447031e-09 -3.96291230189113e-09 -1.19868686421115e-08 5.62815232396314e-09 -1.39951455607525e-08 -4.05031887347283e-08 -5.37137621974411e-10 5.63022629323583e-08 6.89002183444052e-09 1.16503789327389e-08 -3.30408088027098e-09 -1.31775117826593e-08 6.70893592559938e-09 3.3224552076691e-09 4.55680288183289e-11 5.24111718972362e-09 -3.86245154353345e-10 -2.04799457027037e-09 5.99822295745044e-09 1.10582685924534e-09 -2.8397781111691e-08 4.74447345071837e-09 -8.30711143249598e-08 9.40843200552511e-09 -1.43859740075818e-09 1.73124157688719e-08 9.1447241153431e-08 -1.23773289432235e-08 6.49388625343296e-09 -2.03181435417669e-09 -9.84072549029065e-10 4.88389652259493e-09 -1.03662612023237e-08
"R1009" 1.41090652434285e-08 7.82396737725412e-09 5.25409031336823e-09 2.78341081715442e-08 5.39075082728383e-09 -2.87555451789688e-07 -3.09468116659273e-08 4.50905606398906e-07 -2.55350627943217e-08 5.57887927611995e-08 6.7944824368105e-09 7.30286193139405e-08 6.82514078751641e-08 -6.2913194379546e-07 3.01183489396665e-08 -4.78537411132636e-09 -2.75496651826345e-08 -8.37092307244837e-09 -9.4999538677868e-09 -2.50288911206609e-08 -9.32689724467912e-08 1.63668993931888e-08 4.68308125439229e-08 -1.51695409859776e-08 -6.00304639593821e-08 1.16574681264729e-08 -1.52986184326043e-08 4.34547251860357e-08 4.79900978507289e-07 6.03663421273909e-08 -6.45264278838197e-09 -6.40800457961329e-08 -5.02936158929427e-08 -5.50109996993687e-08 1.28382119698171e-09 2.03870362211074e-09 1.95017193077979e-09 -7.41069822737701e-09 6.62423097171588e-09 3.86602272576037e-08 8.20554507118884e-09 -4.38332634324743e-08 1.67881121202456e-08 -7.53537549319012e-09 -1.43046649348687e-08 -3.13520794047082e-08 -1.1945577038219e-09 1.62036203909063e-08 -8.60820479322118e-09 7.83905642301113e-09 6.93456727687709e-10 2.85268048080729e-09 3.52925801783431e-09 1.20807301660686e-08 -1.09186989684946e-08 -1.65409720926587e-08 5.75848661679176e-09 9.10597569136575e-09 3.18069430073672e-08 -4.30814765433985e-09 -2.56809465684691e-09 -1.68293485685754e-08 3.24963559978598e-09 5.92556825453518e-09 -3.58100763619956e-10 5.60283136304931e-09 -3.39115328222058e-09 -8.41663379515408e-09
"R1010" -1.06591920014923e-08 -2.65186669079247e-09 -2.96499411980144e-10 -5.41751664951542e-08 -5.95610885333769e-09 7.27790589744843e-08 -6.61337960058141e-08 -2.55350627943216e-08 2.19870255940457e-07 4.05887045068975e-08 -4.55983170497188e-09 -1.15588013924261e-07 -1.12255456993925e-08 1.88997107082963e-08 -3.77481280028079e-08 8.80827859918474e-09 2.46907103722447e-10 1.86031220711834e-09 -4.99617554402464e-09 3.26737876372669e-08 -2.46712777191552e-08 -3.85677747546708e-08 3.16230845589827e-09 -1.13418060858814e-07 1.7502036581738e-10 2.94684119239673e-09 1.22560998316153e-08 3.12963897115156e-08 -3.03423969784162e-09 8.33935442667765e-08 1.72029371450401e-09 -5.60517320391864e-09 -5.58698331748891e-08 2.21228504626557e-08 -6.9999283187092e-10 -3.09636239366206e-09 1.57277698820842e-09 2.88803193158527e-08 -1.24662987210839e-08 -2.92767208622341e-08 5.33813759511726e-08 6.6176072719412e-09 -1.48238972253474e-07 2.50795957218101e-08 -1.88067486000025e-08 -7.99118279464484e-09 1.49501885560193e-08 1.85730751025835e-08 3.66144076032672e-08 -2.23827350267175e-08 -9.80203346957385e-09 3.44829163893188e-09 1.16777157205837e-09 9.36639732998949e-09 4.20549364477685e-08 5.69087239646039e-08 -1.42522683197344e-08 1.20158699088675e-07 3.01203570959319e-10 2.42527792209108e-09 -1.42325437071804e-08 -8.57346898167278e-08 -2.54226641931331e-08 -1.81795004817481e-08 5.15062465316942e-10 4.73250866317109e-09 -2.28403542688209e-09 2.44463019126134e-08
"R1011" 1.11227902710226e-08 2.29011399376175e-09 7.80572855659338e-09 -1.38996955475032e-08 3.6080972852589e-08 -2.01983238306425e-07 -1.43919015800638e-07 5.57887927611939e-08 4.0588704506901e-08 2.79738751265578e-07 2.80905502006438e-09 -5.15652317431291e-08 -3.11808460784011e-08 -5.59749294923033e-08 6.40145493679204e-08 -1.49067126958576e-08 -5.15663729561347e-10 -4.05294894362094e-09 4.73784940600774e-10 1.07216213661692e-08 -2.13092631780725e-08 -2.89374130523752e-09 -6.52888805302082e-09 -4.58027928216072e-08 2.05086040797931e-08 2.04805636475672e-10 1.25176729243449e-10 8.50375028652394e-08 5.16778442336772e-08 3.8350689909996e-08 1.26375181434348e-09 -4.00550819246317e-10 -1.21371196340944e-08 -7.2435913313959e-09 -1.27314090384605e-09 -1.44640293773221e-09 2.3304069328313e-09 2.3339415316049e-09 2.24809622354427e-09 8.49315196683176e-09 2.66135634404826e-08 5.3013252927898e-09 -3.42786651511081e-08 -2.55445450611955e-08 -2.72248836061834e-09 3.74637422997644e-08 1.49618905804232e-08 -4.62257123697099e-09 -2.02631770748714e-08 2.61679575490199e-09 -2.78749692940234e-09 2.61982677618789e-09 -2.52021886153572e-09 -2.00814479800634e-08 6.11290443920786e-09 8.30326874072774e-09 -6.07248865816559e-09 5.9123323569516e-08 -1.6452346069575e-08 8.0967582654603e-10 -2.06862055180973e-09 -7.65664098296085e-08 4.186112851152e-09 -4.25318961646482e-09 1.59106829485936e-09 -7.05083932722201e-09 -1.00719850087453e-09 7.82567258409203e-09
"R1012" 1.1350853292483e-08 2.42932232796107e-08 -4.63262616860269e-09 2.86045987222313e-09 2.44614811172098e-08 -2.13638138031095e-08 -7.86036953723984e-09 6.79448243681046e-09 -4.55983170497092e-09 2.80905502006173e-09 1.84215918281322e-07 8.0169020323201e-10 -2.05960148782457e-07 1.36895690415896e-10 1.51984723174787e-08 -3.95911271975705e-09 2.38359012568045e-08 -1.5635564473266e-08 -5.38894586624349e-08 4.43106397669568e-10 2.28962861055661e-08 -2.90314350133766e-09 -1.75730178868181e-08 1.7447379297992e-09 -1.69976174395501e-08 -7.61472586470882e-09 -9.21534506889053e-09 1.29695081637605e-09 -3.84678618013864e-08 -2.71348361088599e-08 3.96695808878276e-09 -3.61500175247031e-08 2.01654573113408e-08 1.82330261960624e-08 1.38235588921583e-08 1.00922443912259e-08 2.03231926282692e-08 -3.49764407405728e-09 1.00079273849375e-08 -1.92579932251636e-08 6.12844625062663e-09 -1.73012871882445e-08 2.24498788458801e-09 6.45272864430212e-09 -1.14355008656005e-08 -1.05564670308446e-08 4.56690149418623e-08 -1.02318850344324e-08 1.96241892096803e-08 4.75767238790075e-09 -1.85361582648181e-08 -8.82964254884107e-09 9.75042299588859e-09 7.52039417418529e-09 -9.85143693958189e-09 1.36635521658221e-09 -3.59588038116948e-09 4.18696110356314e-09 1.92072606661461e-08 -1.5126803666154e-08 -3.37437616916805e-08 -5.74727417176087e-09 1.48893373476289e-08 -1.65459683985e-08 1.60848092314657e-08 8.89029575923483e-09 -6.92581290049e-09 3.77389461297341e-08
"R1013" 1.39462287842867e-08 -2.73370504225966e-09 6.27755151893427e-09 4.62049685302889e-08 1.26829387790785e-08 -3.89341149851982e-08 1.79589941999011e-08 7.30286193139469e-08 -1.15588013924261e-07 -5.15652317431356e-08 8.01690203227642e-10 1.61869927071654e-07 1.41552420040511e-08 -9.36348919509347e-08 -3.49151616643707e-08 -4.87820584536766e-09 -1.0979230621978e-08 9.73732563340697e-10 2.58871015562602e-09 -7.56266889379281e-08 5.39637024266374e-10 1.15476523729756e-08 -4.60105813279374e-09 4.92830152394641e-08 -8.74513543659402e-09 -2.53301753549902e-09 -7.58064082994351e-10 3.28049533882808e-09 5.99024573834496e-08 -3.66277384211799e-08 5.81345695795206e-10 -2.01818611887609e-08 3.07659567518195e-08 -1.41315108334984e-09 1.80075449644602e-09 3.66572654534137e-09 2.21036788611779e-09 5.17911646313863e-09 -2.04207123854484e-09 3.65680697574304e-08 -9.14777033027736e-09 -2.08606608420734e-08 6.87065501059934e-08 -9.56496524625507e-09 2.0096613398026e-09 -3.29648704365562e-08 -9.65855522940537e-09 -1.06544375742891e-11 -1.17579218966284e-08 1.00656599012088e-08 9.45346543857019e-10 -2.85521134115411e-09 2.95368684916866e-09 4.22824812462782e-11 -8.13680835148302e-09 -2.04011682425585e-08 -1.38544756244973e-09 -4.03028627709017e-08 7.16411695912097e-09 -4.41513404099872e-09 5.21770511209894e-09 6.58556970565115e-09 9.28418898076094e-09 7.49735553359442e-09 -5.94327357131004e-10 2.41976530494837e-09 -1.00165383806372e-08 -7.11034103131305e-11
"R1014" -6.35197762547376e-08 1.93868277035013e-08 -8.8133227168725e-09 1.85265313874624e-09 -7.3923857751972e-08 3.99447136681684e-08 1.23525041738771e-08 6.82514078751639e-08 -1.12255456993925e-08 -3.11808460784022e-08 -2.05960148782464e-07 1.4155242004051e-08 1.03853244327505e-06 -4.64569447663431e-08 -3.77283111658082e-08 -8.63374123788995e-10 9.00896712539804e-08 5.05852035110705e-08 6.57873489379319e-09 -7.62003850384155e-09 -8.38917329445581e-08 1.7101876487996e-08 8.22957904098815e-08 1.86499531716334e-08 -4.20594924900627e-07 -1.42575635827414e-08 -7.53747796386553e-08 -1.95781728793557e-08 1.64324807233297e-07 2.5330944157176e-08 -6.78768553341499e-08 9.86593960414481e-09 4.04707982122487e-08 -3.44540306259045e-07 -5.41765899218827e-08 -7.08920769291492e-09 -4.05167191075231e-08 -1.68128899337683e-09 -1.42989425654491e-08 4.91062936591574e-08 -9.48013757455192e-09 5.89550880421716e-08 -1.21184579876502e-08 -2.26222450727031e-08 4.02410908973912e-07 2.67986101686803e-08 -7.48329862156079e-07 -2.41931494000255e-09 -5.70400882862968e-08 3.58148222835319e-08 5.79605381942202e-08 -5.7904333442106e-08 -2.1066009507248e-08 -8.78485978263261e-09 -5.89443022951579e-08 -3.81924924227376e-08 6.52941724485051e-08 -4.35103863381119e-09 4.38753358676657e-07 4.68849596051895e-08 -3.17227775133894e-08 3.06173523821836e-08 -2.28746653647834e-08 4.8376866098044e-08 -1.04297720236701e-09 -6.38362577676094e-08 6.63950196211307e-08 -2.04395360412698e-07
"R1015" -1.81401245633195e-07 -2.25014142829106e-08 -1.66600251995606e-08 -1.20409759647622e-08 -3.89715757675694e-08 3.2058403723966e-07 3.90641171136537e-08 -6.29131943795467e-07 1.88997107082962e-08 -5.59749294923062e-08 1.36895690416246e-10 -9.36348919509271e-08 -4.64569447663419e-08 1.60294150279614e-06 6.35291124352676e-09 -1.8624980916087e-08 1.52027175850839e-07 5.81830241690689e-08 -1.45530600941656e-08 2.43768193902915e-08 4.04867803907158e-07 -1.05852855648277e-08 -2.49931166813159e-07 2.57757588332623e-08 5.37161406174506e-08 -6.19896700169955e-08 6.40576261950056e-08 -7.43197410916922e-08 -1.44573497448321e-06 -5.64615049874418e-08 8.22210481574212e-09 1.34989659554258e-07 8.63285133299565e-08 1.57999332584053e-07 -3.0762749626538e-10 -2.92485009654182e-09 -1.07054567134534e-08 -9.75783677578484e-10 -5.29162803033371e-09 -2.90210739600599e-08 -1.62039365978357e-09 3.41656392470792e-08 -2.14174128324747e-08 -1.2260162503387e-08 3.98371644467601e-08 2.86172530138173e-08 -3.46599045381576e-08 -1.1360705505464e-09 4.94082495042433e-09 -3.3127229152875e-08 2.46351790155394e-09 -8.66629291594473e-09 -2.85949624418946e-09 -4.93642396021953e-10 1.33161016679204e-08 3.59757951105779e-08 8.05769918934376e-09 -8.9526382335163e-09 -1.48004678944033e-08 1.02185667267666e-08 -4.85104872038778e-09 1.40375376189389e-08 -1.70080786287228e-08 -8.08784017777249e-09 -1.04137835571646e-08 -2.7190879516668e-09 1.51331805241045e-08 -1.65114385863609e-08
"R1016" 2.35098542781573e-08 -1.3932085293765e-09 -6.81045147954055e-09 1.08684879625635e-08 -1.97177161311035e-09 -1.8731218212245e-07 -2.23563123389491e-08 3.01183489396635e-08 -3.77481280028079e-08 6.40145493679207e-08 1.51984723174784e-08 -3.49151616643634e-08 -3.77283111658083e-08 6.35291124352895e-09 1.318384190912e-07 -1.49421300502178e-08 1.30689858934806e-08 -3.11039095045005e-09 -1.0032857055501e-08 2.18963865611653e-08 -1.22157786529947e-08 2.50103477756086e-08 1.44211735974261e-08 7.7159949805081e-10 1.13983453499029e-08 3.56324211024119e-09 -4.93853666889878e-09 2.47945323494918e-08 -5.98722797248141e-09 2.04378298083768e-08 -1.62123455452925e-09 2.49812960813708e-08 -3.72104480262094e-08 -6.40201162382592e-09 -6.83209417058044e-09 3.86096991183099e-09 -2.64114352592356e-11 -1.66350260896006e-08 -8.06899979915184e-10 5.60999925529285e-08 -5.3284408727614e-09 -1.16862317763565e-08 2.12647277723483e-08 -2.94000634309917e-08 -1.81921571081773e-08 -1.9322034959227e-09 3.01372201427509e-08 -8.40636538535064e-09 -3.52516164939709e-08 2.75519895514304e-09 -2.76596736561303e-09 2.75633276530186e-09 1.60295975186052e-09 1.63915419260119e-08 -8.13145579598897e-11 -1.49780361838456e-08 1.30348671507061e-09 -7.9337643168544e-09 -1.7364601397416e-08 -1.70734908106285e-09 3.70476766196521e-09 9.82187293545376e-09 2.9620472549108e-09 -3.61303706079958e-10 1.22228709051753e-09 4.80590997968767e-09 6.78958600370849e-09 3.27438357552083e-09
"R1017" 1.06356697549017e-09 8.28998281863569e-08 -9.80474736781505e-09 1.15574049078098e-10 -5.51290945909112e-10 1.64127995595472e-08 1.40358041256762e-08 -4.78537411132917e-09 8.80827859918257e-09 -1.49067126958623e-08 -3.95911271975771e-09 -4.87820584536889e-09 -8.63374123786271e-10 -1.86249809160862e-08 -1.49421300502147e-08 3.09108292146477e-07 3.88020009995745e-09 8.21645876623313e-10 -7.03978068077072e-10 8.937835613656e-10 -6.07244063087956e-08 -3.00428237940869e-07 3.87479348576892e-08 3.58295936929355e-08 1.07160643164433e-09 -6.37059272999047e-09 4.81457025129997e-09 -7.791588164871e-08 2.28058357600825e-08 8.52707483628705e-09 8.42304660136407e-10 6.95817796396066e-10 1.41768279191337e-08 -9.06699924832339e-09 -5.65299900640448e-09 -8.72624687339479e-08 -1.51547157933249e-08 1.50829651840118e-08 3.80092890325143e-10 -3.58435072398575e-09 -8.40246917579497e-09 3.07974307872471e-09 3.81796316398601e-08 9.27861223509651e-09 -1.65631519063291e-09 -2.18180492300671e-08 7.60584402931255e-09 -2.71873555113914e-08 4.26917687419694e-09 -6.07005585293836e-08 1.97336396583454e-09 -4.33146610378711e-09 -4.66187482588238e-09 9.14337583512394e-10 -7.31902466907961e-08 1.21211985611361e-07 2.86362917168757e-08 -5.08090408235008e-08 1.80748680895876e-08 2.51442524918061e-08 8.76679898798306e-09 2.90396477297042e-08 5.2021536890823e-08 1.94834587960308e-08 -7.89158164156345e-09 1.84853611210922e-11 -1.50516590612498e-08 -6.16107803150918e-09
"R1018" -1.98826995129689e-08 -1.48515100609806e-08 -6.02641079455385e-08 -2.91302233096844e-09 1.49237657139717e-08 1.11562269533785e-08 -1.793986508886e-08 -2.75496651826347e-08 2.46907103725134e-10 -5.15663729571507e-10 2.3835901256805e-08 -1.09792306219712e-08 9.00896712539809e-08 1.52027175850839e-07 1.30689858934842e-08 3.88020009995522e-09 2.68579333758721e-07 9.47654997599855e-08 -1.88995583190631e-07 5.11001361720764e-09 -2.61591280408951e-08 2.92852184956564e-09 -4.02864735328467e-08 -3.70516489700567e-09 -5.64137152674487e-08 -1.38413505707565e-08 6.13685212252866e-08 1.50124080814545e-08 -1.6920543322641e-07 2.43990754251799e-08 -1.95712943623402e-08 8.14214989852368e-09 2.8203910724253e-08 -1.2611942017705e-07 -1.58828847852119e-10 2.20616857116916e-08 -2.44798892643046e-09 4.579820360241e-09 -1.34609823172143e-08 9.22843852907136e-09 1.66487682774154e-09 5.89272069636413e-09 2.91740050336048e-09 -1.24738098239594e-08 4.38929531467222e-08 -5.50414564271471e-09 -6.91774519374027e-08 4.92661804101804e-09 -2.9928678753299e-10 -9.8583626279645e-10 -5.1999145479251e-10 -2.65951207207244e-09 -3.22915524728943e-09 6.72718661193404e-09 -6.65228983406852e-09 -1.9163321742525e-09 1.65942837565933e-08 -6.98421836822282e-09 4.01879178901973e-08 5.56418308985975e-09 -2.97658148345536e-08 -3.42304404838106e-10 -8.3359582940827e-09 -8.07785103171082e-09 -5.33203396479008e-09 -4.24218952647619e-09 1.45508521567427e-08 -2.01844457592903e-08
"R1019" -9.5022555413818e-09 -2.22620204797327e-08 -8.96825132941856e-09 -3.83449825273872e-10 8.8278445309681e-09 8.81496791417569e-09 -1.23387667030555e-10 -8.37092307244395e-09 1.86031220711934e-09 -4.05294894361732e-09 -1.56355644732663e-08 9.73732563340169e-10 5.05852035110676e-08 5.81830241690744e-08 -3.1103909504529e-09 8.21645876626942e-10 9.47654997599894e-08 1.23677038168328e-07 -1.38129930712725e-07 -2.12413056346273e-10 -1.63325057163038e-09 -7.02035938896093e-10 -1.3878375133911e-08 -1.44474023990935e-09 1.81273111631515e-08 1.26384922037801e-09 3.12883826144895e-08 1.46509698275236e-09 -6.87226966085256e-08 7.05087839273869e-09 -3.1429281384592e-08 -1.91997209116712e-08 1.98230787924537e-09 -1.48126351994042e-08 1.25718302493664e-10 9.38139338124238e-09 -1.01578465088707e-08 1.36073434406403e-09 1.46049511188137e-09 1.25263083221349e-08 4.43676614417719e-09 -4.68898947630001e-09 -2.12698321740983e-09 -1.09661507045251e-08 3.27048626978482e-08 -1.85033152495467e-09 -4.32293254016854e-08 1.4131235503341e-08 -5.94035042220168e-09 -8.14290447168424e-09 4.95965986924684e-09 4.45416859055268e-09 -9.72692804862475e-09 4.25157319266338e-09 9.88513952848783e-09 8.25267439353576e-09 1.19127256486943e-08 -4.1643122772064e-10 -9.33671326612709e-09 1.63057028547131e-08 -4.50778305817499e-09 -6.42563315838798e-10 -1.87912341107141e-08 -1.03360901354639e-08 -1.19627124958733e-08 -4.12133307864319e-09 1.68388646504853e-08 -3.21740526399333e-08
"R1020" -1.61202550307357e-10 2.99128716822756e-08 5.92024506044657e-08 2.67390065395518e-09 -3.69374466001678e-09 5.12383228494933e-09 6.43673887947915e-09 -9.49995386778726e-09 -4.99617554402382e-09 4.73784940603739e-10 -5.38894586624326e-08 2.5887101556283e-09 6.57873489379423e-09 -1.45530600941666e-08 -1.00328570555012e-08 -7.03978068077704e-10 -1.88995583190624e-07 -1.38129930712724e-07 2.72956332573604e-07 -2.49165014816663e-09 6.47355390556483e-08 -5.17083511365151e-09 -2.12808837472738e-08 6.96858060834903e-09 2.64859048195505e-08 -5.58570483366843e-08 -4.04146384489257e-08 -1.41839501718232e-08 3.96078313410327e-08 -3.11464011008378e-08 3.64833545727712e-08 1.7216059327035e-08 1.83865950273369e-08 2.07164821687836e-08 -7.44145459664568e-09 -2.53561968998897e-08 3.20680633985794e-09 -4.07591613720434e-09 3.53813687749556e-10 -3.21244060478007e-09 -5.51803004006745e-09 5.52251858518013e-09 1.86562668152375e-09 9.316538140256e-09 -1.73532732336426e-08 8.61541914796871e-09 8.24853258686242e-09 -8.98886423392061e-09 -4.44031932332513e-09 5.7344918904491e-09 1.6496195074823e-09 -2.87726938168601e-09 3.81306228615754e-09 -7.84750224432784e-09 -1.59129386068987e-08 -4.70154235583473e-09 -4.01186463523638e-09 1.36343341336686e-09 -2.62287811797322e-09 -5.91880340659065e-09 8.59227980854691e-09 6.41896150481437e-09 1.56871453622991e-08 1.75678280294135e-08 5.80183826292168e-09 5.75289458586246e-10 -1.26317556961947e-08 1.29985100823616e-08
"R1021" 4.63711776786038e-09 9.57228083390993e-10 -3.87544247548703e-09 -1.49970112097986e-07 -5.33803779853898e-09 6.25541207652657e-09 1.47091338833216e-08 -2.50288911206658e-08 3.26737876372679e-08 1.07216213661499e-08 4.43106397669506e-10 -7.56266889379275e-08 -7.62003850384147e-09 2.43768193902909e-08 2.18963865611675e-08 8.93783561364006e-10 5.11001361721066e-09 -2.12413056347394e-10 -2.49165014816614e-09 1.37097526134445e-07 2.3385555922124e-09 5.179017065221e-09 3.84960774853198e-09 -4.32506183280189e-09 5.28992756065853e-09 3.361272162024e-09 -3.51938547346452e-09 -4.77042539621002e-09 -1.42959360654837e-08 -8.46348786024924e-10 7.61459460692915e-10 1.07064120117553e-08 -8.74551390324593e-09 -4.08014166726003e-09 -6.153969779479e-09 -7.74771174610585e-10 2.41839068024938e-09 2.12342618337545e-08 -1.44272807156719e-08 -2.20987517025997e-08 5.79410355093532e-09 9.15749389165292e-09 8.16326067093473e-10 -4.68529697482416e-09 2.90400238845979e-09 -6.64982047176813e-08 5.19800816168100e-09 9.3581927030721e-09 3.73623093206121e-08 5.33814251889789e-10 -2.40320546163973e-09 -1.45490749259611e-09 1.45776859941192e-09 6.90726773045292e-08 2.46506561307942e-08 -7.44826716527302e-09 -8.13101039754031e-09 -4.45094540036131e-09 -7.25735312663412e-09 -4.29827603801274e-10 5.4790579537337e-09 -2.06284923365582e-08 -9.81101495794198e-09 -4.19329686738661e-09 3.20452587584121e-11 3.38359802550065e-09 3.76630265855639e-09 -4.75149833565019e-09
"R1022" -6.95494378140739e-08 3.56316119682972e-08 5.68773984202842e-08 -1.8630879945511e-09 -6.86754051277929e-09 5.42461611559683e-08 6.20642667401957e-08 -9.32689724467873e-08 -2.46712777191545e-08 -2.13092631780737e-08 2.28962861055638e-08 5.39637024254417e-10 -8.38917329445532e-08 4.04867803907158e-07 -1.22157786530017e-08 -6.07244063087907e-08 -2.61591280408963e-08 -1.63325057162447e-09 6.47355390556433e-08 2.33855559220785e-09 6.61777982737111e-07 3.8101835107862e-08 -4.41297371646274e-07 2.42540602173566e-08 4.84059136499816e-08 -3.71181415303041e-08 9.21513463772923e-09 -6.62238652115343e-08 -5.00923231845864e-07 -2.25971882571979e-07 4.2523552803779e-09 4.30339882314794e-08 1.14108510976909e-07 1.05320535869099e-07 3.64774354447918e-09 -4.13273301282924e-08 -5.92128961385641e-09 -1.16070238785684e-09 -4.68548210929989e-09 -2.77069550684822e-08 5.11710620261415e-09 2.23090979903154e-08 -6.87396647094118e-09 -4.06792499566515e-09 -1.16629085172995e-08 1.30515321480797e-08 2.45272135807618e-08 -1.23745579326096e-08 1.12941608207578e-08 -3.90717880755193e-08 -6.20894865342193e-09 -4.6559666408835e-09 4.44483506003285e-09 -2.9271933261864e-09 2.72283628230112e-08 9.62718389213052e-09 1.62506466364346e-09 7.20539609794107e-09 -1.71036253285141e-08 9.35800328208666e-09 -4.46482220261463e-10 -9.54957672212426e-09 -3.41654691254228e-09 -1.25159199960185e-08 -5.37714616044035e-09 1.1467389065321e-08 4.80257120412325e-10 1.11016019611719e-08
"R1023" -1.0071869695099e-08 -7.19449554569949e-08 2.69574709716821e-08 1.24648533017873e-08 -4.33782015503599e-09 -2.06936125526633e-08 1.95372270349491e-08 1.63668993931956e-08 -3.85677747546695e-08 -2.89374130524142e-09 -2.90314350133926e-09 1.15476523729763e-08 1.71018764879945e-08 -1.05852855648271e-08 2.50103477756085e-08 -3.00428237940864e-07 2.92852184956524e-09 -7.02035938898194e-10 -5.17083511365113e-09 5.17901706522105e-09 3.81018351078524e-08 4.66061062517313e-07 -6.7410719048465e-08 -3.48458598946046e-08 -1.02234939508732e-08 1.25556029418556e-08 -8.06952138629103e-08 2.02710154293337e-08 1.75707497608865e-08 4.05156774200719e-08 1.55893269569709e-09 -1.57907001076367e-11 -4.1295483608366e-08 8.88318851664363e-11 1.4970775687e-08 1.04159991439467e-07 1.74426050462358e-08 -1.1685065976912e-08 -7.53811870907884e-09 1.21219284862948e-08 -1.91970208710496e-08 -1.69754443780137e-08 9.88363683207356e-09 -1.91995817117406e-08 -6.36851339316522e-09 2.1604081410551e-08 -1.55030733210709e-08 4.47000553330251e-08 -7.19372239869422e-09 1.09875224542302e-07 -2.87997925976561e-08 5.15079030110964e-09 1.64563518316946e-08 -3.77985035631234e-09 6.2241481754493e-08 -2.9969796490931e-07 1.43233400794051e-08 -4.50192099729041e-08 -1.78319483437232e-08 -4.53818051328634e-08 2.21253512781109e-08 7.14215530538196e-08 -8.05057297558657e-08 -8.96220264254247e-09 1.32598551144292e-08 1.39445095874829e-10 1.29206155358072e-08 4.28011765665318e-08
"R1024" 9.65526291985515e-08 -5.93326112893696e-08 -1.98941631806084e-07 -6.40446694943165e-09 3.61417951077792e-09 -4.55651136236119e-08 3.1583897137901e-08 4.68308125439292e-08 3.16230845589764e-09 -6.52888805301975e-09 -1.75730178868178e-08 -4.6010581327929e-09 8.22957904098816e-08 -2.49931166813162e-07 1.4421173597434e-08 3.87479348576918e-08 -4.02864735328488e-08 -1.38783751339129e-08 -2.12808837472745e-08 3.84960774853427e-09 -4.41297371646264e-07 -6.74107190484727e-08 6.47861935704567e-07 3.11686238748583e-08 -4.18637794652251e-08 7.76850362401365e-08 -3.42262802667306e-08 -4.71218347474262e-08 3.15744530127224e-07 -2.74575901901413e-08 -2.10908592892633e-08 -1.34298033722276e-08 -3.53073309705235e-08 -1.04173471371544e-07 -5.70766758978908e-09 5.91652497474252e-08 -2.53474216297278e-09 -5.76217160562645e-09 -1.3721689672272e-09 5.78461277383223e-10 -2.55467424342229e-08 1.05195105649806e-08 -1.16648943045271e-09 6.23188020265856e-09 -5.47088324732102e-09 -4.48676209703838e-09 -4.21301094181893e-08 -6.28588433514785e-09 -7.50562778041439e-10 1.66099713113445e-08 1.5964311168085e-08 6.6243782851583e-09 -1.63468520772515e-09 4.27661556047539e-09 -1.03503992878555e-08 4.14578946515497e-08 -2.94986338545856e-08 -1.37935187413626e-08 2.55329975689447e-08 -1.65474701512269e-08 2.06642336007708e-08 3.29991545829302e-08 4.65570777086234e-09 1.92788579660678e-08 2.02678870389423e-08 -3.78903497273563e-10 -2.51178684843438e-09 -8.79781307128424e-09
"R1025" -4.4129650288892e-09 1.49979576191493e-10 -1.4410018148298e-08 -4.87029103710185e-08 1.07857038399899e-09 6.93965284159674e-09 7.21043340095033e-08 -1.51695409859858e-08 -1.1341806085881e-07 -4.58027928216005e-08 1.74473792980174e-09 4.92830152394688e-08 1.86499531716343e-08 2.57757588332653e-08 7.71599498051127e-10 3.58295936929293e-08 -3.705164897007e-09 -1.44474023990849e-09 6.96858060834505e-09 -4.3250618328094e-09 2.42540602173513e-08 -3.4845859894606e-08 3.11686238748457e-08 2.22620125826243e-07 -6.05253315267915e-09 -1.25141511367057e-09 3.15558649866686e-09 -1.44121303444931e-07 -2.82711014445991e-08 -5.71034919261568e-08 -2.7826115349272e-09 6.37305655733158e-09 5.01196441316926e-08 -1.98975581974559e-08 -4.45415999930944e-09 -3.89835924203767e-09 -1.34213454223819e-09 -1.5431993727046e-08 -3.40546209974938e-09 -1.27809929414296e-08 -6.52257284119644e-08 4.18127410583725e-08 7.69483554800944e-08 -3.6667052574012e-08 9.34798727682016e-09 -1.02255959444271e-09 -1.5439829877616e-08 -2.96544078196725e-08 -3.25954039570862e-09 -5.90158655520291e-09 1.27676697910865e-08 2.74168786820303e-09 -8.39173496192738e-09 3.67998069546609e-08 -3.49517317362273e-08 2.41295424937006e-08 -5.17468658759392e-09 -1.96207925362656e-07 8.93046254583539e-09 5.57820288988908e-09 1.08416042685452e-09 1.9760730611358e-07 1.63093444885055e-08 1.46417052680854e-08 -5.26247943744253e-10 -1.40414572495186e-09 6.60122511754933e-09 -1.49499581954554e-08
"R1026" 2.36231916093446e-08 -9.0249148672423e-08 3.97264486646681e-08 -3.31147683791559e-09 4.59887525575105e-08 -5.09052595797788e-09 -1.96520681488169e-09 -6.00304639593813e-08 1.7502036581933e-10 2.05086040797919e-08 -1.69976174395468e-08 -8.74513543659318e-09 -4.20594924900617e-07 5.37161406174492e-08 1.1398345349903e-08 1.07160643163816e-09 -5.64137152674481e-08 1.81273111631503e-08 2.64859048195503e-08 5.28992756066022e-09 4.84059136499837e-08 -1.02234939508723e-08 -4.18637794652206e-08 -6.05253315267907e-09 6.33399924497748e-07 -8.18398418598553e-08 1.06259343506655e-07 5.10073717396999e-09 -8.56656528725817e-08 -1.11831027755965e-08 6.04739930179508e-09 6.90543719390180e-09 -1.64275665931188e-08 1.54416831762255e-07 3.83665560736936e-08 -1.20834402978395e-08 -2.96473871823102e-08 4.65616040049124e-09 1.08634865420023e-08 -2.37010803849177e-08 8.36355271825006e-10 -3.71200979629447e-08 1.13020957567076e-08 9.68675435393089e-09 5.813921497946e-08 -3.77222561894158e-09 -6.12341645541678e-09 2.12828189877798e-08 1.99343983617916e-08 -6.51696949612176e-08 -1.81274946913283e-08 -3.25049637501327e-08 2.74217236405803e-08 -3.67708685371957e-09 1.10735659975456e-07 5.5239541852055e-08 -4.46682185535482e-08 -9.04226142982865e-09 -4.40422962157181e-07 1.98807663913666e-08 1.3651104272748e-07 -1.04922426666017e-08 -5.66538083246431e-08 -4.35768709303269e-08 2.43269535147333e-08 3.46636990761441e-08 1.11624945629871e-08 -3.33345258534066e-09
"R1027" 8.73324327717043e-09 -1.36689621178112e-08 -5.98339867411812e-08 -2.57182045444446e-09 -1.30600240565302e-08 -6.33467748741023e-09 7.02652914682648e-09 1.16574681264767e-08 2.94684119239276e-09 2.04805636479726e-10 -7.61472586470408e-09 -2.53301753550301e-09 -1.42575635827391e-08 -6.19896700169985e-08 3.56324211024142e-09 -6.37059272998852e-09 -1.38413505707582e-08 1.26384922038339e-09 -5.5857048336692e-08 3.36127216202312e-09 -3.71181415303102e-08 1.25556029418559e-08 7.76850362401446e-08 -1.2514151136789e-09 -8.18398418598559e-08 1.39275945988619e-07 -3.99566190040479e-08 -5.44026928898932e-09 7.51810358859148e-08 1.31430055571012e-11 -1.90639814408457e-08 1.10379416916386e-08 -1.89581757851212e-08 1.57734798303363e-08 -1.04273323633241e-09 1.57892125014766e-08 3.44137875561564e-09 3.54292705649052e-09 -4.67337334286305e-09 -4.82468510350382e-09 -4.28968987118692e-09 1.05790928575885e-08 -5.21783461156895e-09 1.56221403467226e-10 -6.95388658087501e-08 1.74892850281857e-09 1.07282330579153e-07 -4.09374665179781e-09 2.6812495573317e-09 2.07006194187951e-09 3.25560517588198e-09 1.37578318786298e-08 -1.07474777688006e-09 -1.78956366508789e-09 1.58379766212172e-08 -2.52065042087184e-09 -2.56509766006908e-08 -3.41036816906075e-09 4.47821790768588e-09 -1.50410402281302e-08 2.32348645120731e-08 8.22161797725046e-10 1.79797505103113e-09 6.18972781592259e-09 6.72483044734682e-09 1.80406323891851e-09 -1.26546169825518e-08 2.95055628512238e-08
"R1028" 2.48835691835696e-09 -3.72958373665607e-07 -4.34609128074702e-08 -5.25452934458102e-09 -1.13158189683013e-09 8.44184195809095e-09 -2.3633738769681e-08 -1.52986184326012e-08 1.22560998316157e-08 1.25176729255689e-10 -9.21534506888599e-09 -7.58064083005565e-10 -7.5374779638655e-08 6.40576261950068e-08 -4.93853666889834e-09 4.81457025128692e-09 6.13685212252809e-08 3.12883826145015e-08 -4.04146384489197e-08 -3.51938547344559e-09 9.21513463771794e-09 -8.0695213862913e-08 -3.42262802666975e-08 3.15558649864665e-09 1.06259343506646e-07 -3.99566190040554e-08 7.7641304196366e-07 1.98088729260787e-08 -1.17588332737168e-07 1.38189704042978e-08 -5.15169226036018e-08 -3.63470318162537e-09 3.79786206521125e-09 7.05076287781666e-08 1.41670633080305e-08 2.18100918370692e-07 1.21046590871878e-08 2.8379202572543e-09 6.43458010459659e-09 -1.15154661697826e-08 -7.05828748247975e-09 3.70728893943564e-09 -3.32003939656639e-08 -3.48361290135144e-09 -2.37889848690419e-08 7.89828186394837e-09 1.15865723211392e-07 1.02159516435781e-08 8.17001985275822e-09 -1.4921125383249e-07 -2.77268465985129e-08 1.13000710155474e-08 -1.42355742495858e-08 -1.34579520448906e-09 -9.16324425665467e-09 1.94729317876539e-07 6.42331669710418e-08 1.6985527372358e-08 -2.31623893972741e-07 3.70026590106175e-08 -1.82040834325279e-07 4.85378235213047e-09 5.96121912929561e-09 -3.09497921145971e-08 -1.4010384962718e-09 -2.27674061488996e-08 -2.04739461028567e-08 6.55359001809795e-09
"R1029" 2.72147793478052e-08 -1.75702474408439e-08 3.00791113792919e-08 -6.11574602972862e-09 3.91266094878938e-10 -6.13965401481047e-08 -1.71327248781768e-07 4.34547251860247e-08 3.12963897115229e-08 8.50375028652597e-08 1.29695081637591e-09 3.28049533883123e-09 -1.95781728793533e-08 -7.4319741091692e-08 2.4794532349497e-08 -7.79158816486917e-08 1.50124080814504e-08 1.46509698275327e-09 -1.41839501718306e-08 -4.77042539620364e-09 -6.62238652115108e-08 2.02710154293317e-08 -4.71218347474289e-08 -1.44121303444992e-07 5.10073717396995e-09 -5.44026928898187e-09 1.98088729260424e-08 3.27468483676899e-07 6.48936374301489e-08 5.78442010390022e-08 1.41355878173516e-09 -5.27465083418907e-09 -4.70123395745425e-08 1.72605076150713e-08 1.48399802425801e-09 1.72134420807558e-08 7.59842560721092e-09 2.09337004192309e-08 5.94982629350129e-09 1.21083450378478e-08 6.98378849017572e-08 -9.99718796124976e-09 -4.41840462710388e-08 -7.54439301976936e-10 -4.89949762285153e-09 3.38124113345539e-09 1.50126178134148e-08 -1.02401153872672e-08 -7.05132588068996e-09 1.09841270908306e-08 -6.67178142202848e-09 -3.33699170217294e-09 3.97350123596678e-09 -1.30305786645356e-08 1.76041659473925e-08 1.11694812883703e-08 -6.66692567839027e-09 1.60341221527591e-07 -1.27972512535752e-08 -9.86161892834049e-10 -2.00814345106581e-08 -2.17837471645626e-07 2.38979277273044e-08 -2.76781141752888e-08 6.95921180455138e-10 -1.46051435336539e-09 -9.11860447808393e-09 2.97395092303069e-09
"R1030" 1.11594066086398e-07 6.28561336662643e-08 2.75688903750611e-08 7.24290310482013e-09 2.85790858579704e-08 -2.28801663241709e-07 -3.36664814388538e-08 4.79900978507294e-07 -3.03423969783755e-09 5.16778442336799e-08 -3.8467861801386e-08 5.99024573834442e-08 1.64324807233298e-07 -1.44573497448322e-06 -5.98722797248308e-09 2.28058357600865e-08 -1.6920543322641e-07 -6.87226966085299e-08 3.96078313410324e-08 -1.42959360654866e-08 -5.00923231845869e-07 1.75707497608867e-08 3.15744530127211e-07 -2.82711014446015e-08 -8.56656528725814e-08 7.51810358859143e-08 -1.17588332737166e-07 6.48936374301427e-08 1.50500099895407e-06 9.31406491493131e-08 -9.75352253584833e-09 -1.29160441070872e-07 -8.00888786852048e-08 -2.60065973765934e-07 -2.22329439107526e-09 -1.49350673520492e-08 4.57402324710384e-09 1.07934794109989e-09 1.15538156588431e-08 2.3574966061057e-08 -5.68390277930301e-09 -2.24591992568282e-08 1.91611237800488e-08 1.36101005814792e-08 -1.05063756237572e-08 -2.07999659745912e-08 -3.04547215730988e-08 -3.80022134506071e-09 -1.0966722121883e-08 4.93184589006021e-08 2.54211056179846e-09 4.5121118092639e-09 -1.93593093429947e-09 -6.91560924317409e-10 -5.82363586213595e-09 -5.70933036148764e-08 -1.1238541633479e-08 -8.61119714573058e-10 4.46550892331668e-08 8.62446050944005e-10 1.80039720145586e-09 2.41735948349587e-10 1.16211986426758e-08 1.1542790415916e-08 1.6872326395451e-08 -1.0688734618995e-08 -1.43417140504807e-08 1.15343355448364e-08
"R1031" -1.16062640552206e-07 -1.01555252219091e-08 3.52340493665104e-08 6.25291940251788e-09 -1.55653638756868e-08 -1.09683390442327e-09 -1.09452352519438e-07 6.03663421273786e-08 8.3393544266772e-08 3.83506899100142e-08 -2.71348361088584e-08 -3.66277384211881e-08 2.53309441571756e-08 -5.64615049874343e-08 2.04378298083809e-08 8.5270748362832e-09 2.43990754251816e-08 7.05087839274156e-09 -3.11464011008416e-08 -8.4634878602165e-10 -2.25971882571976e-07 4.05156774200635e-08 -2.74575901901471e-08 -5.71034919261534e-08 -1.11831027755967e-08 1.31430055561754e-11 1.38189704043022e-08 5.78442010390001e-08 9.31406491493185e-08 5.16926092862748e-07 6.32366319499243e-09 -1.76125743161875e-08 -2.36203684977365e-07 5.08625415590125e-08 -3.56263022754862e-09 5.02665511957258e-09 -7.22763829231857e-09 1.04117953220888e-09 2.98635223734978e-09 3.03533462893268e-08 2.77945942843486e-09 -2.60354549038295e-08 -1.48617617522497e-08 -2.47355667265821e-09 2.65422509912027e-08 -2.02865189807769e-08 -9.93252673504536e-09 2.16084216970042e-08 -8.8016217970341e-09 -1.08405029832612e-08 -3.27220402787611e-09 -6.15553342148831e-09 1.95093787321609e-09 1.14829849725883e-08 -3.71340159477983e-09 -1.81294644644951e-08 2.01333762096791e-08 -2.28604839444383e-08 1.45999623921315e-09 -2.23772324660628e-09 -1.40605764167785e-09 3.18040511052673e-08 -1.35944065429194e-08 9.68087690450435e-09 -7.32157535570864e-09 -1.14784573422916e-08 7.48693118493496e-10 -7.03882069027129e-09
"R1032" -3.96156744298241e-10 3.99891096446343e-08 1.73148659678956e-08 -2.84489559180418e-09 1.02428832584973e-08 -5.92450406111534e-10 7.12335607025201e-10 -6.45264278837993e-09 1.72029371450437e-09 1.26375181434148e-09 3.96695808878237e-09 5.8134569579429e-10 -6.7876855334151e-08 8.2221048157392e-09 -1.62123455453012e-09 8.42304660137511e-10 -1.95712943623377e-08 -3.14292813845945e-08 3.64833545727662e-08 7.61459460694993e-10 4.25235528037724e-09 1.55893269569728e-09 -2.10908592892628e-08 -2.78261153492452e-09 6.04739930179691e-09 -1.90639814408446e-08 -5.15169226035951e-08 1.41355878173152e-09 -9.75352253584699e-09 6.32366319499065e-09 4.77106832639298e-08 -5.89572053845207e-09 -6.67359583268904e-09 2.90197357005909e-08 -2.52979071574326e-09 -3.31146246256869e-08 6.75447980434933e-10 1.58127154896479e-09 4.41426122769849e-09 3.91449415343059e-11 1.55959572149349e-09 -5.76233352881382e-11 5.0054873559094e-09 6.75965667140357e-10 -1.08519071990791e-08 -4.93126368960844e-09 5.30710326792342e-08 -3.89355628048326e-09 7.99449295856352e-10 9.55686571530206e-09 -4.20437940862885e-09 -3.59019207444233e-09 7.34428524976008e-09 2.70518621174365e-09 1.35578156176487e-09 -1.24205291291595e-08 -2.1365994164871e-09 -7.8016343570931e-11 1.38848805050842e-08 -8.6288385887272e-09 1.24797849239402e-08 -8.53182088956073e-09 4.94001803070775e-09 3.11061623055898e-09 -1.95922295336617e-08 -1.60457103544782e-09 -2.56919324054668e-09 5.55470461238523e-09
"R1033" 9.58823763268956e-09 -4.2154932546507e-09 -1.44784861880933e-08 -6.18521024331173e-09 -4.49567026246576e-08 1.31982419033862e-08 4.68323064858392e-09 -6.40800457961328e-08 -5.60517320392085e-09 -4.00550819246338e-10 -3.61500175247043e-08 -2.01818611887617e-08 9.86593960414689e-09 1.34989659554259e-07 2.49812960813779e-08 6.95817796395693e-10 8.14214989852558e-09 -1.91997209116688e-08 1.72160593270364e-08 1.0706412011756e-08 4.30339882314748e-08 -1.57907001100286e-11 -1.34298033722276e-08 6.37305655733059e-09 6.90543719390376e-09 1.10379416916344e-08 -3.63470318161682e-09 -5.27465083418669e-09 -1.29160441070872e-07 -1.76125743161812e-08 -5.89572053844766e-09 7.91586437387828e-08 1.50663404715116e-09 1.64488805641448e-08 -2.20262481372965e-09 2.19580848322165e-09 -8.29963754298883e-09 -1.30074927163685e-10 -1.66450899583279e-08 -1.98004356584332e-08 -7.99422205960049e-09 2.76056605057166e-08 1.53342402177693e-09 3.7959943236569e-09 -2.20923100601074e-08 5.11437192175896e-09 1.50373748047496e-08 -2.61579233665069e-08 1.02842018580679e-08 -4.02244723524583e-09 8.94696899699269e-09 3.74649304484872e-10 -1.16419787433606e-09 -2.55375832469921e-09 -2.0133369220837e-09 7.3156865386662e-10 5.41502515495234e-09 -4.09691197601811e-09 -9.51200839649557e-09 2.49763341833839e-09 4.98047541824157e-09 7.60961018584024e-09 9.1395658903022e-09 1.06682267696147e-09 -1.7272350068464e-09 2.47659802332983e-08 7.03555630087477e-09 -1.09068023131586e-08
"R1034" 7.68193710643322e-11 1.81614644140454e-08 -2.26048837037317e-09 6.13503918128164e-09 2.22958735483027e-08 3.32763564533584e-08 2.09891111441892e-08 -5.02936158929385e-08 -5.58698331748877e-08 -1.21371196340817e-08 2.016545731134e-08 3.07659567518162e-08 4.04707982122493e-08 8.63285133299569e-08 -3.72104480262133e-08 1.41768279191254e-08 2.82039107242522e-08 1.98230787924143e-09 1.83865950273349e-08 -8.74551390324071e-09 1.14108510976906e-07 -4.12954836083614e-08 -3.53073309705245e-08 5.01196441316947e-08 -1.64275665931179e-08 -1.89581757851198e-08 3.79786206521569e-09 -4.7012339574541e-08 -8.00888786852017e-08 -2.36203684977361e-07 -6.67359583268714e-09 1.50663404715306e-09 1.91357117766752e-07 -1.02931889139737e-07 -2.3528926304246e-09 -2.94205099381715e-09 2.2539828885966e-09 -3.8898460275274e-09 -6.67599822178814e-09 -2.06949720178916e-08 -5.29934644986795e-09 2.11497795312386e-08 1.26275499560176e-08 -3.59101114613411e-09 4.43844259589868e-09 1.69360804292469e-08 -2.81790719644466e-08 -1.21991235339143e-08 7.12463160991431e-09 8.98216223085635e-09 5.29420426875853e-09 1.9859873661689e-09 -3.73126362939233e-09 -9.13781541778121e-09 -1.96862361528002e-08 1.33061503343876e-08 -1.01643538611708e-09 -6.34429917845326e-11 1.46666853551855e-08 4.93999188417086e-09 -1.57107230227806e-08 2.57954506686859e-09 9.75659449951625e-09 -1.24989411324761e-09 5.83578016622597e-09 2.88909247069152e-09 5.67707441873349e-09 -6.40529837236868e-09
"R1035" 1.86962585187972e-08 -7.39829347724124e-08 3.51219418903066e-08 -8.37093465084601e-10 -2.69066347128508e-08 3.03502029257761e-08 9.21935212179419e-09 -5.50109996993681e-08 2.21228504626556e-08 -7.24359133140013e-09 1.82330261960614e-08 -1.41315108335103e-09 -3.44540306259043e-07 1.57999332584054e-07 -6.40201162383116e-09 -9.06699924832465e-09 -1.26119420177041e-07 -1.48126351994056e-08 2.07164821687846e-08 -4.0801416672607e-09 1.05320535869102e-07 8.88318851701046e-11 -1.04173471371542e-07 -1.9897558197455e-08 1.54416831762253e-07 1.57734798303356e-08 7.05076287781616e-08 1.72605076150711e-08 -2.60065973765928e-07 5.08625415590134e-08 2.90197357005901e-08 1.64488805641443e-08 -1.0293188913974e-07 3.54567126378432e-07 1.7568752979273e-08 1.2034075001432e-08 6.64910988640549e-09 2.79517175517302e-09 2.29586311634765e-08 -9.27082856543881e-09 1.32344434963528e-08 -3.65904514734959e-08 -1.39123399534963e-08 1.24681675343407e-08 -9.16425842351796e-08 6.25085383372139e-10 2.24589682819197e-07 1.84270402024767e-08 7.67845899120054e-09 -3.38854449210268e-08 -1.30333174150146e-08 8.96777840592809e-09 8.01740832052534e-09 -4.60934077463988e-09 2.95376619196175e-08 3.44808347603136e-08 -1.43784571125769e-08 1.66029346067264e-08 -1.42587793552676e-07 -1.52987937567115e-08 4.00554031402243e-08 -2.46860525487117e-08 -5.44397203988065e-09 -1.40895357994313e-08 -1.66404954726643e-08 1.23985040302585e-08 -1.61895370130898e-08 3.69667701291818e-08
"R2001" -2.30763599660445e-09 -5.86530669088015e-09 2.45910961476664e-10 -8.5544436396441e-09 -7.81747263083239e-09 1.62687518882891e-08 6.69400019885971e-09 1.28382119697685e-09 -6.99992831871035e-10 -1.27314090384409e-09 1.3823558892156e-08 1.80075449644721e-09 -5.41765899218819e-08 -3.07627496263661e-10 -6.8320941705761e-09 -5.65299900640712e-09 -1.58828847855854e-10 1.25718302492785e-10 -7.44145459664503e-09 -6.15396977948482e-09 3.64774354448193e-09 1.49707756870064e-08 -5.70766758979436e-09 -4.45415999930579e-09 3.83665560736924e-08 -1.04273323633283e-09 1.41670633080123e-08 1.48399802426882e-09 -2.22329439107321e-09 -3.56263022753672e-09 -2.52979071574298e-09 -2.20262481373264e-09 -2.35289263042238e-09 1.75687529792759e-08 2.8030871950639e-07 -7.36871228387139e-09 -2.68143297749016e-08 1.72783537927805e-08 4.07888174983994e-08 -5.16240697845316e-08 1.24196192143887e-07 -1.75483780617227e-07 -5.69730832565466e-09 -5.97446029734498e-09 -5.93632586201035e-08 2.65175216303513e-08 2.23121244623803e-08 1.52148289071621e-07 -3.88356358065985e-09 -3.2795404985232e-08 -8.54433690626255e-09 2.46878220553082e-08 -2.42796271296593e-08 -8.17928278074787e-09 2.68378898069304e-07 -1.34325169144184e-09 -2.93415815012557e-09 8.39524209157604e-09 -2.34580125038392e-08 1.69353567994371e-08 6.74152044251019e-09 -1.08518870503254e-07 -1.82525115886358e-07 -3.14618538734943e-07 3.56173982495995e-09 2.29714354427716e-08 -2.96300638673657e-08 9.65215025184856e-08
"R2002" 1.31081526097389e-08 -3.15919332997158e-07 -2.48147185785613e-08 -1.06397418809126e-09 -4.04765954382267e-09 -6.36958049007769e-09 -8.7378170144746e-09 2.03870362210955e-09 -3.09636239366239e-09 -1.44640293773737e-09 1.00922443912243e-08 3.66572654534421e-09 -7.08920769291489e-09 -2.92485009654361e-09 3.86096991183154e-09 -8.72624687339543e-08 2.20616857116911e-08 9.38139338124155e-09 -2.53561968998902e-08 -7.74771174610384e-10 -4.13273301282926e-08 1.04159991439476e-07 5.9165249747424e-08 -3.89835924204205e-09 -1.2083440297843e-08 1.57892125014744e-08 2.18100918370706e-07 1.72134420807561e-08 -1.49350673520494e-08 5.02665511957113e-09 -3.31146246256863e-08 2.19580848322078e-09 -2.94205099381713e-09 1.20340750014306e-08 -7.36871228387194e-09 3.77919079620274e-07 8.58645958497444e-09 1.4370024638445e-08 2.12376759507304e-08 -2.49726234537796e-09 1.46836279593621e-09 -1.06653594905443e-08 -3.20951286598255e-08 -3.70973531636182e-09 3.47624955077572e-08 3.37542134251297e-08 1.60137197881986e-08 2.23393459298274e-08 -4.21942261846272e-09 -2.35010296500607e-08 6.05824920943826e-09 2.74981421369633e-09 1.09768257384742e-08 -1.86222562993432e-08 -3.1879493684411e-08 3.95542437762122e-08 5.79265424824483e-08 -2.4552137526888e-08 -1.4350755053282e-07 -6.42177711529365e-08 -1.68359556995838e-07 3.06291352189119e-08 -1.63774552343684e-09 -1.67871491175723e-08 4.41042568187053e-08 -1.67571807459612e-08 3.23596592612628e-08 -8.23459918439023e-08
"R2003" 7.76671312237499e-09 2.77002381648303e-09 -4.11286000863203e-09 -1.12001042687615e-08 1.11647943821801e-08 -8.16682163834643e-09 -3.96291230188539e-09 1.95017193078291e-09 1.57277698821463e-09 2.33040693283391e-09 2.03231926282675e-08 2.21036788611925e-09 -4.05167191075259e-08 -1.07054567134596e-08 -2.64114352603172e-11 -1.51547157933146e-08 -2.44798892643027e-09 -1.01578465088733e-08 3.20680633985468e-09 2.41839068025387e-09 -5.92128961385298e-09 1.74426050462368e-08 -2.53474216297834e-09 -1.34213454224377e-09 -2.96473871823086e-08 3.44137875561864e-09 1.21046590871816e-08 7.59842560721336e-09 4.57402324710409e-09 -7.22763829232344e-09 6.75447980439893e-10 -8.29963754298742e-09 2.25398288859641e-09 6.64910988640244e-09 -2.68143297748967e-08 8.58645958498024e-09 3.62408325213045e-07 2.16940041726401e-08 2.89034202290025e-10 7.52486511942109e-09 2.78183088081789e-08 -3.58103090199167e-09 1.22321057558817e-09 3.1069925377701e-10 -3.76278237867896e-09 -4.19193278926694e-09 3.64855803364864e-08 2.77933663431295e-09 -5.7812332266409e-09 2.45972676003644e-08 -1.2453784440015e-07 3.79090270760609e-08 8.18886401670552e-08 1.1352849483965e-09 1.922405435406e-07 -2.67019095459858e-08 -3.21385710813803e-07 -4.21764827660841e-09 2.94405939814442e-08 -1.78100322482426e-07 -2.99213615722968e-08 -6.7857674672486e-08 2.3269125736856e-08 1.11659974271941e-08 1.43807474249369e-08 -3.16313937649581e-08 -9.36850260007447e-09 6.29483046079413e-08
"R2005" 4.53464173686117e-09 -2.00792984968331e-08 4.6793681784826e-09 -9.37827667724265e-08 1.41224662920456e-10 2.39411540480115e-08 -1.19868686421086e-08 -7.41069822738099e-09 2.88803193158521e-08 2.3339415316047e-09 -3.49764407405775e-09 5.17911646314097e-09 -1.68128899337512e-09 -9.7578367757435e-10 -1.66350260895993e-08 1.50829651840175e-08 4.5798203602321e-09 1.36073434405944e-09 -4.0759161372038e-09 2.12342618337564e-08 -1.16070238786094e-09 -1.16850659769108e-08 -5.76217160563179e-09 -1.54319937270558e-08 4.65616040048972e-09 3.54292705649826e-09 2.83792025727093e-09 2.0933700419223e-08 1.0793479411006e-09 1.04117953220834e-09 1.58127154896148e-09 -1.30074927163209e-10 -3.88984602753092e-09 2.79517175517284e-09 1.72783537927806e-08 1.43700246384424e-08 2.16940041726401e-08 2.17331381787425e-07 -2.98015687122647e-09 -5.90885203090207e-09 9.23499587079014e-08 -4.34367723081403e-08 -9.72814444376647e-09 4.30303870892998e-08 1.63277698507476e-08 -3.33067202174621e-08 -5.98320896484545e-09 5.17320113613709e-08 2.01188246586653e-08 -1.4132238645445e-08 -1.15514339390434e-08 -1.90562476954485e-09 9.38932439547756e-09 -4.62463265170319e-08 1.82796246029252e-07 3.3164629745248e-08 -7.79824405386674e-08 -6.37623361123855e-08 -5.76840093775757e-09 -1.63600682053021e-08 4.78485778631763e-09 -2.1167286282795e-07 -5.52985401044977e-08 -1.00213470845406e-07 1.53090022045948e-10 -9.98819034187486e-10 1.83391814008702e-08 8.45934216415161e-10
"R2006" -8.36786880224452e-09 -1.44033180250446e-08 5.73830442208063e-09 1.47443496102219e-08 -1.24487212997905e-08 1.41147212971373e-08 5.62815232396118e-09 6.62423097171326e-09 -1.24662987210831e-08 2.24809622354358e-09 1.00079273849358e-08 -2.04207123854494e-09 -1.42989425654501e-08 -5.29162803033352e-09 -8.0689997991535e-10 3.80092890324051e-10 -1.34609823172159e-08 1.46049511188175e-09 3.53813687752422e-10 -1.44272807156687e-08 -4.68548210929932e-09 -7.53811870908029e-09 -1.37216896722398e-09 -3.40546209974815e-09 1.08634865420007e-08 -4.67337334286145e-09 6.43458010460295e-09 5.94982629350049e-09 1.15538156588434e-08 2.98635223735156e-09 4.41426122769734e-09 -1.66450899583281e-08 -6.67599822178905e-09 2.2958631163477e-08 4.07888174983964e-08 2.12376759507318e-08 2.89034202289998e-10 -2.98015687123002e-09 1.95000576165602e-07 -7.42992676010585e-08 -4.3420610043939e-10 -1.11429301010426e-07 8.5711369114724e-09 8.18321189107014e-08 1.07331547371374e-07 1.05716884546486e-07 -2.49082573185073e-08 4.26287013320899e-08 -9.29331376060202e-08 -1.19944394544554e-08 4.64348546902745e-08 2.26906283777439e-08 -1.21776386708591e-08 -7.86965300580929e-08 5.49419902675206e-09 2.10231205562939e-08 2.27982849156062e-09 -1.1549445203609e-08 -1.02530145285738e-08 -3.13304361905802e-08 -3.32863611412112e-09 1.95248891396833e-09 -7.53520252794145e-08 -7.62325703532587e-09 -3.72549223978956e-09 -7.69586026527541e-08 7.2396160734294e-08 -1.1772431886913e-07
"R2007" 3.26268774552043e-09 7.37092422422676e-09 2.38221772719019e-09 3.70389082938942e-08 3.12831649375248e-08 -1.18073129702402e-07 -1.39951455607571e-08 3.866022725761e-08 -2.9276720862234e-08 8.49315196683427e-09 -1.92579932251616e-08 3.65680697574295e-08 4.91062936591586e-08 -2.90210739600629e-08 5.60999925529266e-08 -3.58435072398634e-09 9.22843852907016e-09 1.25263083221357e-08 -3.21244060478189e-09 -2.20987517025988e-08 -2.77069550684771e-08 1.21219284862955e-08 5.78461277380526e-10 -1.27809929414284e-08 -2.37010803849155e-08 -4.82468510350269e-09 -1.15154661697833e-08 1.21083450378512e-08 2.35749660610583e-08 3.03533462893255e-08 3.91449415331245e-11 -1.98004356584293e-08 -2.06949720178902e-08 -9.2708285654401e-09 -5.16240697845225e-08 -2.4972623453794e-09 7.52486511942023e-09 -5.90885203090026e-09 -7.42992676010585e-08 5.9764171810602e-07 3.48827474524412e-09 -3.23634889423735e-07 5.77942798081738e-08 -1.48184525643053e-07 -7.48101263496679e-08 -3.71192837153438e-08 -2.31122194826823e-08 1.3352925869815e-07 -2.15865287049811e-07 -2.47004938547621e-09 -3.52940184364011e-08 1.59594941321198e-09 1.08000585054044e-08 2.48905366046638e-08 3.92801520380675e-08 -2.39615115613045e-08 -1.9282494383109e-08 -2.07941272813211e-08 2.88105294117505e-08 5.05332152795621e-09 -2.46981557902892e-09 -1.39485947438933e-08 -2.3332842591211e-08 6.47001873113518e-08 7.7392339649776e-09 3.63441708149726e-08 -1.00370887240546e-07 1.03787553936191e-07
"R2008" -2.67653770196936e-09 -3.2060635800756e-09 1.39512818521017e-08 -4.29521929275846e-08 3.3823203091576e-09 -1.76195950379784e-09 -4.0503188734722e-08 8.20554507117669e-09 5.3381375951172e-08 2.66135634404915e-08 6.12844625061713e-09 -9.14777033028291e-09 -9.48013757455443e-09 -1.62039365978130e-09 -5.32844087275791e-09 -8.40246917579964e-09 1.66487682774618e-09 4.43676614417868e-09 -5.51803004007438e-09 5.79410355093928e-09 5.11710620263138e-09 -1.91970208710511e-08 -2.55467424342168e-08 -6.52257284119675e-08 8.36355271823087e-10 -4.2896898711858e-09 -7.05828748246739e-09 6.98378849017401e-08 -5.68390277930145e-09 2.77945942842994e-09 1.5595957214955e-09 -7.99422205960972e-09 -5.2993464498638e-09 1.32344434963558e-08 1.2419619214389e-07 1.46836279594234e-09 2.78183088082034e-08 9.23499587078758e-08 -4.34206100437227e-10 3.48827474524376e-09 8.37456136793761e-07 -3.76901536603173e-08 -7.6170407120378e-08 -1.52206717146604e-07 -8.25512803366212e-09 -1.44563816662434e-08 -1.72023411200446e-08 -6.12208189222275e-08 -7.9463565427142e-09 -3.0838630090537e-08 -8.05546927286994e-08 -2.03574058052556e-10 2.53203772844141e-08 6.00970971625634e-08 4.49214754688405e-07 4.85783454522338e-08 -5.73842896343693e-08 1.10288455936412e-07 1.60612053755335e-08 -1.5344431831771e-08 -1.42515192400052e-08 -6.63782808615053e-07 3.17278603679448e-08 -6.36496679975964e-07 4.72992093249547e-10 2.19123317343682e-08 9.41228845061865e-08 4.43139858200711e-08
"R2009" 1.40390240641264e-08 2.49738613987508e-09 -6.21647566924441e-09 -2.86566949243969e-08 2.06488719555671e-09 3.0980509581087e-08 -5.37137621977159e-10 -4.38332634324792e-08 6.61760727193685e-09 5.30132529280200e-09 -1.73012871882442e-08 -2.08606608420747e-08 5.89550880421717e-08 3.41656392470817e-08 -1.16862317763565e-08 3.07974307872551e-09 5.89272069636136e-09 -4.68898947629728e-09 5.52251858517766e-09 9.15749389165257e-09 2.23090979903208e-08 -1.69754443780143e-08 1.05195105649602e-08 4.18127410583789e-08 -3.71200979629475e-08 1.05790928575926e-08 3.70728893942351e-09 -9.99718796125061e-09 -2.24591992568252e-08 -2.60354549038352e-08 -5.76233352889661e-11 2.7605660505719e-08 2.11497795312432e-08 -3.65904514734969e-08 -1.75483780617236e-07 -1.06653594905412e-08 -3.58103090199308e-09 -4.3436772308137e-08 -1.11429301010427e-07 -3.23634889423731e-07 -3.76901536603131e-08 9.4735643398146e-07 -4.10847245539728e-08 -1.23595218551653e-07 1.26508747406349e-08 3.73405837745067e-08 -9.84848487383698e-09 -7.91477145826096e-07 1.02527992205539e-07 2.84493752148291e-08 2.06741309341001e-08 -8.54697712859386e-09 -3.26183891632594e-08 5.46750992337019e-08 -2.31122185795725e-07 2.02055420543013e-08 3.04906252244344e-08 -1.45963498399486e-08 2.48363663683892e-08 6.8990443462001e-09 -4.45311818932592e-09 1.13597980023167e-07 4.78363637205735e-07 1.90116344807596e-07 4.56095164400445e-10 -2.77101836525318e-08 -8.61209416856702e-08 1.11459961160373e-08
"R2010" -3.10444366319065e-10 4.98481089123228e-08 -3.52856202900213e-10 1.24861902521639e-08 5.97247119417677e-09 -3.42831952184504e-08 5.63022629323646e-08 1.67881121202465e-08 -1.48238972253476e-07 -3.42786651511145e-08 2.24498788458935e-09 6.87065501059931e-08 -1.21184579876483e-08 -2.14174128324711e-08 2.12647277723525e-08 3.81796316398545e-08 2.91740050336035e-09 -2.12698321741102e-09 1.8656266815254e-09 8.1632606709392e-10 -6.87396647094299e-09 9.88363683207434e-09 -1.1664894304594e-09 7.69483554800919e-08 1.13020957567103e-08 -5.2178346115719e-09 -3.32003939656748e-08 -4.41840462710362e-08 1.91611237800483e-08 -1.48617617522526e-08 5.00548735590898e-09 1.5334240217768e-09 1.26275499560193e-08 -1.39123399534986e-08 -5.69730832565995e-09 -3.20951286598277e-08 1.22321057558485e-09 -9.72814444377183e-09 8.5711369114693e-09 5.77942798081777e-08 -7.61704071203854e-08 -4.10847245539724e-08 2.30348485319286e-07 1.43051237311987e-09 1.56530520795184e-08 -9.16849982048824e-08 4.70978925341425e-09 -6.94465804119978e-09 -3.17735508679418e-08 5.89365493372142e-08 1.42565218228812e-08 -4.78368942279008e-09 5.43780437667465e-10 3.76136920531443e-08 -7.13993990791284e-08 -1.15731362532309e-07 2.12097888502127e-08 -2.09127810363454e-07 -6.24370465351451e-09 -3.37916939320747e-09 3.29618426329263e-08 1.16414331176617e-07 3.42781202899367e-08 5.98802948379223e-08 -5.24394145724518e-09 -2.3791804089257e-09 -9.32166257327876e-09 -2.87415619669168e-08
"R2011" 6.21305153162371e-09 6.08790596854003e-09 -1.90801154997773e-09 2.0418093019948e-08 -1.77481491699052e-08 5.44769400801909e-08 6.89002183443415e-09 -7.53537549319692e-09 2.50795957218091e-08 -2.55445450612052e-08 6.45272864430026e-09 -9.56496524625719e-09 -2.26222450727058e-08 -1.22601625033841e-08 -2.94000634309901e-08 9.27861223508329e-09 -1.24738098239612e-08 -1.09661507045254e-08 9.31653814025910e-09 -4.68529697481678e-09 -4.06792499567423e-09 -1.91995817117426e-08 6.23188020266505e-09 -3.66670525740391e-08 9.68675435393226e-09 1.56221403474621e-10 -3.48361290133979e-09 -7.54439301980614e-10 1.361010058147e-08 -2.47355667264251e-09 6.75965667145745e-10 3.79599432365173e-09 -3.59101114614596e-09 1.24681675343425e-08 -5.97446029737103e-09 -3.70973531636242e-09 3.10699253773516e-10 4.30303870893059e-08 8.18321189106924e-08 -1.48184525643048e-07 -1.52206717146572e-07 -1.23595218551641e-07 1.43051237310639e-09 4.51408568939219e-07 4.5057603669392e-08 1.98243123139734e-08 -6.71669124986676e-10 1.00672908736847e-07 3.85449932581847e-08 4.34604482135299e-09 9.68566989094034e-09 -1.18451518336238e-08 1.46049615011136e-08 -1.52804570008779e-07 -3.92371396417425e-08 1.86890918926258e-09 6.26572519170783e-09 4.66933014071578e-08 -4.96954730786786e-09 -1.12376011942576e-08 4.6372840647643e-09 -3.37754930934889e-08 -4.06416174979083e-08 4.76005241527954e-08 -3.88956293534348e-09 -1.48426586971381e-08 4.97850315748634e-08 -6.13356575075226e-08
"R2012" -2.26069036438441e-08 -2.22633690909918e-08 2.51649417418886e-08 -9.85191902801651e-09 1.57818249934975e-08 2.20763180595155e-08 1.16503789327376e-08 -1.43046649348685e-08 -1.88067486000013e-08 -2.72248836062053e-09 -1.14355008655988e-08 2.00966133980319e-09 4.02410908973913e-07 3.98371644467593e-08 -1.81921571081771e-08 -1.65631519063238e-09 4.3892953146721e-08 3.27048626978493e-08 -1.73532732336427e-08 2.90400238845902e-09 -1.1662908517297e-08 -6.36851339316509e-09 -5.47088324732462e-09 9.34798727682061e-09 5.813921497946e-08 -6.95388658087495e-08 -2.37889848690533e-08 -4.89949762285024e-09 -1.05063756237585e-08 2.65422509911997e-08 -1.08519071990795e-08 -2.20923100601055e-08 4.43844259589859e-09 -9.16425842351802e-08 -5.93632586201023e-08 3.476249550776e-08 -3.76278237867727e-09 1.63277698507508e-08 1.07331547371376e-07 -7.48101263496692e-08 -8.25512803365913e-09 1.26508747406308e-08 1.56530520795179e-08 4.50576036693898e-08 1.32838907864041e-06 3.69417577372818e-08 -1.06843360960728e-06 1.01427926087496e-07 -1.07153028850317e-08 -2.61230888484755e-08 9.5361029886849e-08 -3.0942602599646e-07 2.45612031479522e-08 -3.25838765516126e-08 6.74637505292366e-08 3.3700356454639e-08 3.47835377160733e-08 -2.21602225468548e-08 2.05886241821963e-07 -6.29992086291807e-08 6.55832578807781e-09 3.05852169344421e-09 -2.06074186484136e-07 -6.99794249485769e-09 -3.05873452644554e-08 -2.22700644871702e-07 2.61472578584435e-07 -5.79582247141959e-07
"R2013" -4.97582894095089e-10 -3.44033239116822e-08 3.67560858684731e-09 9.5842852872095e-08 -1.28288520184987e-09 2.24953652637719e-08 -3.30408088026751e-09 -3.13520794047067e-08 -7.99118279464579e-09 3.74637422997627e-08 -1.05564670308435e-08 -3.29648704365582e-08 2.67986101686798e-08 2.86172530138168e-08 -1.9322034959236e-09 -2.18180492300699e-08 -5.5041456427124e-09 -1.85033152495435e-09 8.61541914796776e-09 -6.64982047176742e-08 1.30515321480832e-08 2.16040814105494e-08 -4.48676209703995e-09 -1.02255959444163e-09 -3.77222561894228e-09 1.74892850281802e-09 7.89828186393951e-09 3.38124113345154e-09 -2.07999659745927e-08 -2.02865189807742e-08 -4.93126368960867e-09 5.11437192175845e-09 1.69360804292472e-08 6.25085383373464e-10 2.6517521630355e-08 3.37542134251328e-08 -4.19193278926609e-09 -3.33067202174615e-08 1.05716884546489e-07 -3.71192837153376e-08 -1.4456381666252e-08 3.73405837745069e-08 -9.16849982048928e-08 1.98243123139715e-08 3.69417577372816e-08 4.04058423873377e-07 -3.77415746522553e-08 -7.30516245957092e-08 -1.67114305638857e-07 -2.34999591904043e-08 1.06985036862944e-08 1.03385636104926e-08 -9.5255069561024e-09 -2.74891779851914e-07 -4.59864915805303e-08 4.91856636716819e-08 1.56247500825669e-08 1.80750776491385e-08 7.53458207271594e-09 -7.31715774671042e-09 -2.36750955025249e-08 7.30748591598925e-08 1.04277742494287e-08 -4.05627872947923e-08 6.17326975382779e-09 -3.51237244431667e-08 6.39169705178448e-08 -2.26483813090986e-08
"R2014" 2.92475303437248e-08 -1.65805130518143e-08 -1.69723582480056e-08 2.05007941992836e-09 6.43683023687898e-09 -3.23960021865584e-08 -1.31775117826594e-08 -1.1945577038209e-09 1.49501885560175e-08 1.49618905804234e-08 4.5669014941865e-08 -9.65855522940519e-09 -7.48329862156076e-07 -3.46599045381588e-08 3.0137220142751e-08 7.60584402931305e-09 -6.91774519374025e-08 -4.32293254016846e-08 8.24853258686234e-09 5.19800816168197e-09 2.45272135807599e-08 -1.55030733210717e-08 -4.2130109418185e-08 -1.54398298776158e-08 -6.12341645541862e-09 1.07282330579153e-07 1.1586572321139e-07 1.50126178134157e-08 -3.04547215730994e-08 -9.93252673504201e-09 5.30710326792331e-08 1.5037374804751e-08 -2.81790719644484e-08 2.24589682819197e-07 2.23121244623832e-08 1.60137197881959e-08 3.64855803364872e-08 -5.98320896484694e-09 -2.49082573185085e-08 -2.31122194826854e-08 -1.72023411200448e-08 -9.84848487383548e-09 4.70978925341552e-09 -6.7166912498655e-10 -1.06843360960728e-06 -3.77415746522543e-08 1.40177558938755e-06 1.67054235889976e-08 5.34499243979713e-08 -4.74768783313256e-09 -2.87144974605799e-08 2.73893089849395e-07 -3.72765337619355e-08 1.96869593857112e-08 -2.7589323387787e-08 3.85974345845334e-09 -6.267322476331e-08 9.49758454338898e-09 -4.17665495715894e-07 -3.89612111659795e-08 5.8468738739748e-09 -9.21225637219608e-09 8.05989772678099e-08 3.57158716215209e-08 -1.69742645704135e-08 6.49651669229541e-08 -1.63912543546811e-07 3.68729722130645e-07
"R2015" -1.66147347495373e-08 -2.67044820362539e-08 2.41527232401844e-10 -2.08490906209571e-09 1.20890275334933e-08 4.12481445867787e-10 6.70893592560431e-09 1.62036203909023e-08 1.85730751025844e-08 -4.62257123696796e-09 -1.02318850344372e-08 -1.06544375761066e-11 -2.41931494000077e-09 -1.13607055054307e-09 -8.40636538534894e-09 -2.71873555113989e-08 4.92661804102325e-09 1.4131235503341e-08 -8.98886423392187e-09 9.35819270307091e-09 -1.23745579326093e-08 4.47000553330207e-08 -6.28588433514868e-09 -2.96544078196671e-08 2.12828189877754e-08 -4.09374665179824e-09 1.02159516435619e-08 -1.02401153872672e-08 -3.8002213450613e-09 2.16084216970008e-08 -3.89355628048277e-09 -2.61579233665059e-08 -1.21991235339136e-08 1.84270402024783e-08 1.52148289071622e-07 2.23393459298232e-08 2.77933663431389e-09 5.17320113613709e-08 4.26287013320889e-08 1.33529258698155e-07 -6.12208189222051e-08 -7.91477145826105e-07 -6.9446580412041e-09 1.00672908736839e-07 1.01427926087498e-07 -7.30516245957081e-08 1.6705423588998e-08 1.24532988388803e-06 2.68003871900048e-08 -4.77338563342113e-08 5.97186053932372e-08 1.22575332863643e-08 1.64209810580284e-08 -1.38290839601281e-08 3.58843218622833e-07 -1.39801915072024e-08 -1.19999532128232e-07 4.27236805821798e-08 -4.98529921405405e-08 -2.94740325286995e-08 4.27373834286063e-08 -1.05067913986098e-07 -9.67548938483127e-07 -9.79691940425784e-08 -1.42160338680391e-08 -6.64074234747381e-08 1.25948829803954e-07 -7.41984039453535e-08
"R2016" -1.37056753337964e-09 2.40970304112383e-09 -3.77245026370001e-09 -4.17967675772748e-08 -1.28812298898644e-08 5.75978181472839e-08 3.32245520767105e-09 -8.60820479322071e-09 3.66144076032687e-08 -2.02631770748678e-08 1.96241892096817e-08 -1.17579218966264e-08 -5.70400882862979e-08 4.94082495042658e-09 -3.52516164939724e-08 4.26917687420121e-09 -2.99286787529919e-10 -5.94035042220195e-09 -4.44031932332656e-09 3.73623093206099e-08 1.12941608207546e-08 -7.19372239869328e-09 -7.50562778037315e-10 -3.25954039570557e-09 1.9934398361792e-08 2.68124955733055e-09 8.17001985275984e-09 -7.05132588069105e-09 -1.09667221218836e-08 -8.80162179702848e-09 7.99449295854741e-10 1.02842018580673e-08 7.12463160991285e-09 7.67845899120044e-09 -3.88356358066293e-09 -4.21942261846249e-09 -5.78123322664503e-09 2.01188246586627e-08 -9.29331376060223e-08 -2.15865287049812e-07 -7.94635654272994e-09 1.02527992205539e-07 -3.17735508679403e-08 3.85449932581847e-08 -1.07153028850306e-08 -1.67114305638852e-07 5.34499243979714e-08 2.68003871900087e-08 2.47964702471853e-07 4.09755306787448e-09 1.99662909209034e-09 -1.9038108725453e-08 4.50295230586882e-09 9.59889797644105e-08 -2.6519494358327e-09 -6.63093568499035e-10 1.31661068336451e-08 3.60344118145104e-08 -3.09564752361627e-08 1.22632648912227e-08 1.61390621468477e-09 -2.19908571163298e-08 2.30271224976184e-08 5.4829556263486e-09 -4.63641894562659e-09 2.57537269101784e-08 -2.99340629811317e-08 -2.09991454587898e-08
"R2017" 5.21775164326165e-09 9.62304731795487e-08 2.71762147698327e-09 5.24307030279374e-09 5.00626558573174e-09 -1.25088409595213e-08 4.55680288143676e-11 7.83905642301554e-09 -2.23827350267159e-08 2.61679575489853e-09 4.75767238790136e-09 1.00656599012042e-08 3.58148222835363e-08 -3.31272291528792e-08 2.75519895514359e-09 -6.07005585293822e-08 -9.85836262794497e-10 -8.14290447168931e-09 5.73449189045280e-09 5.3381425188862e-10 -3.90717880755218e-08 1.09875224542296e-07 1.66099713113585e-08 -5.90158655520587e-09 -6.51696949612159e-08 2.07006194188701e-09 -1.492112538325e-07 1.09841270908159e-08 4.93184589005957e-08 -1.08405029832625e-08 9.55686571530084e-09 -4.02244723524626e-09 8.98216223085821e-09 -3.38854449210277e-08 -3.27954049852281e-08 -2.350102965006e-08 2.4597267600368e-08 -1.41322386454589e-08 -1.19944394544577e-08 -2.47004938547401e-09 -3.08386300905471e-08 2.84493752148289e-08 5.89365493372104e-08 4.34604482135163e-09 -2.61230888484784e-08 -2.34999591904078e-08 -4.74768783313113e-09 -4.7733856334215e-08 4.09755306787322e-09 2.19133957782573e-07 1.60777144220271e-08 1.12025014203137e-09 -1.80905962049997e-09 1.02103361318132e-08 -2.10768964386877e-07 -2.21812622012733e-07 2.88565975817972e-08 -3.35785171273631e-08 6.21483327826908e-08 -9.33802221753711e-09 -8.66718277964562e-09 3.29961334015911e-08 7.93928187686988e-08 1.22590397228442e-07 7.58835051848124e-09 5.35635923769966e-09 -2.32811379176288e-08 1.24258442411632e-08
"R2018" -4.42718937441384e-09 2.19581498362093e-09 -4.57567432736878e-09 4.60361868167285e-09 -1.12305405672561e-08 8.59046621989451e-09 5.24111718971189e-09 6.93456727683366e-10 -9.80203346957589e-09 -2.78749692939756e-09 -1.853615826482e-08 9.45346543858462e-10 5.79605381942226e-08 2.4635179015557e-09 -2.76596736561231e-09 1.97336396582525e-09 -5.19991454796738e-10 4.95965986924842e-09 1.64961950747615e-09 -2.40320546164264e-09 -6.20894865342086e-09 -2.87997925976536e-08 1.59643111680829e-08 1.27676697910823e-08 -1.81274946913312e-08 3.25560517589407e-09 -2.77268465985171e-08 -6.67178142202353e-09 2.54211056180268e-09 -3.27220402787228e-09 -4.20437940863239e-09 8.94696899699415e-09 5.29420426875483e-09 -1.30333174150145e-08 -8.54433690625576e-09 6.05824920943598e-09 -1.2453784440014e-07 -1.15514339390496e-08 4.64348546902714e-08 -3.52940184363996e-08 -8.05546927287063e-08 2.06741309340983e-08 1.4256521822878e-08 9.68566989092661e-09 9.53610298868475e-08 1.06985036862996e-08 -2.87144974605772e-08 5.97186053932358e-08 1.99662909208792e-09 1.6077714422025e-08 3.23554980095292e-07 4.69280488220648e-08 -1.89085931967369e-07 -8.03980028070363e-09 -1.26622455893604e-07 3.11870441287719e-08 -1.03307000129019e-08 -2.57291415333182e-08 2.33133291723236e-09 3.2806669115116e-08 4.39110145358039e-08 7.48528493425954e-08 -1.49222056339854e-07 1.55828938215795e-07 -1.84819809525772e-08 -2.76395597197839e-08 3.72683136506819e-08 -1.8972009371295e-07
"R2019" 4.24342291284478e-09 -8.59928696703317e-09 -5.4584159722189e-09 -1.92098922695032e-09 4.1086495077541e-10 -2.50538371520743e-09 -3.86245154355045e-10 2.85268048080955e-09 3.44829163893439e-09 2.61982677618304e-09 -8.82964254884126e-09 -2.85521134115529e-09 -5.79043334421071e-08 -8.666292915943e-09 2.75633276530166e-09 -4.33146610378779e-09 -2.65951207207175e-09 4.45416859055033e-09 -2.87726938168714e-09 -1.45490749259987e-09 -4.65596664089076e-09 5.15079030111094e-09 6.6243782851667e-09 2.74168786820159e-09 -3.25049637501358e-08 1.37578318786323e-08 1.1300071015549e-08 -3.33699170216843e-09 4.51211180926396e-09 -6.15553342149612e-09 -3.59019207444191e-09 3.74649304482742e-10 1.98598736616749e-09 8.96777840592992e-09 2.46878220553035e-08 2.7498142136968e-09 3.7909027076053e-08 -1.90562476954368e-09 2.26906283777455e-08 1.59594941321371e-09 -2.0357405805997e-10 -8.54697712859353e-09 -4.78368942278863e-09 -1.18451518336186e-08 -3.09426025996466e-07 1.03385636104927e-08 2.73893089849398e-07 1.22575332863649e-08 -1.9038108725453e-08 1.12025014203193e-09 4.69280488220551e-08 2.17810456545087e-07 -1.26610007302531e-07 8.77604413561013e-10 3.70031954976661e-08 -1.7466683681935e-09 -6.71373958392105e-08 1.76129240505897e-10 -4.4416786046376e-08 -1.65576086072217e-08 1.37594620040977e-08 -2.71109767517968e-09 -4.7013711734311e-08 -1.59451894960205e-09 -1.49017334813537e-08 -8.22754075600699e-09 -2.18401983983387e-08 8.99025065027552e-08
"R2020" 1.65221306363264e-11 -7.7336713695931e-09 -3.45182930497893e-10 2.88491117812473e-10 1.9050079041105e-09 -6.9029525890391e-09 -2.04799457026855e-09 3.52925801783711e-09 1.16777157205824e-09 -2.52021886152778e-09 9.7504229958882e-09 2.95368684917655e-09 -2.10660095072467e-08 -2.85949624419441e-09 1.60295975185962e-09 -4.66187482588694e-09 -3.22915524728787e-09 -9.72692804861995e-09 3.81306228615563e-09 1.45776859940929e-09 4.44483506004429e-09 1.64563518316947e-08 -1.6346852077293e-09 -8.3917349619241e-09 2.74217236405809e-08 -1.07474777687925e-09 -1.42355742495869e-08 3.97350123597004e-09 -1.93593093430481e-09 1.95093787321322e-09 7.34428524975758e-09 -1.16419787433714e-09 -3.73126362939685e-09 8.01740832052936e-09 -2.42796271296465e-08 1.09768257384734e-08 8.18886401670689e-08 9.38932439547773e-09 -1.2177638670857e-08 1.08000585053947e-08 2.53203772844113e-08 -3.26183891632582e-08 5.43780437667075e-10 1.46049615011245e-08 2.45612031479489e-08 -9.52550695609985e-09 -3.72765337619334e-08 1.64209810580356e-08 4.5029523058733e-09 -1.8090596205012e-09 -1.89085931967357e-07 -1.26610007302534e-07 3.43606550449124e-07 -1.35474012793176e-09 5.62284270489892e-08 -1.58809789453122e-08 -2.90974756052604e-08 4.72331712578952e-09 -6.36780659529621e-09 -1.8978403628254e-07 2.54287680551109e-08 -2.65924496037464e-08 4.38581486672254e-08 -4.29841875514929e-08 3.23816028340662e-08 2.71816450063903e-08 3.32823219501322e-08 -1.42563389018019e-09
"R2021" -4.70717116585308e-09 1.7616684930695e-08 -3.5684981980117e-09 -1.14261335967695e-07 2.06172260008578e-09 -2.29587727452736e-08 5.99822295744251e-09 1.20807301660636e-08 9.36639732999453e-09 -2.00814479800607e-08 7.52039417418097e-09 4.22824812427858e-11 -8.78485978263237e-09 -4.93642396022697e-10 1.639154192601e-08 9.14337583507123e-10 6.72718661193716e-09 4.25157319266545e-09 -7.84750224432627e-09 6.90726773045294e-08 -2.92719332617774e-09 -3.77985035631033e-09 4.27661556047653e-09 3.67998069546643e-08 -3.67708685371714e-09 -1.78956366508507e-09 -1.34579520448877e-09 -1.30305786645258e-08 -6.91560924316518e-10 1.14829849725749e-08 2.7051862117433e-09 -2.55375832469785e-09 -9.13781541777772e-09 -4.60934077464099e-09 -8.17928278074797e-09 -1.86222562993458e-08 1.13528494840503e-09 -4.62463265170259e-08 -7.86965300580941e-08 2.4890536604664e-08 6.00970971625967e-08 5.46750992336989e-08 3.76136920531424e-08 -1.52804570008748e-07 -3.25838765516132e-08 -2.74891779851927e-07 1.96869593857126e-08 -1.38290839601327e-08 9.59889797644134e-08 1.02103361318133e-08 -8.03980028070998e-09 8.77604413562223e-10 -1.35474012792806e-09 3.03710231329493e-07 3.40526368034212e-08 -2.59609099128154e-08 -5.03644510490073e-09 -9.24487047871558e-09 1.48770137472578e-10 8.22914894703267e-09 1.11564172723441e-08 -1.50668403338502e-08 9.7905430209747e-09 1.98568862533027e-09 -3.4512224086676e-09 2.42157722483967e-08 -4.39802920765141e-08 2.77014004342479e-08
"R2022" -1.51514902038095e-09 -4.45853735787312e-08 5.86371051692133e-09 -9.31160009821473e-08 4.25558465808935e-10 1.19677957215483e-08 1.10582685924059e-09 -1.09186989684912e-08 4.20549364477732e-08 6.11290443921132e-09 -9.85143693957673e-09 -8.13680835147645e-09 -5.89443022951569e-08 1.33161016679123e-08 -8.13145579612767e-11 -7.31902466907834e-08 -6.6522898340646e-09 9.88513952849929e-09 -1.59129386069018e-08 2.46506561308037e-08 2.72283628230109e-08 6.22414817544962e-08 -1.03503992878643e-08 -3.49517317362249e-08 1.10735659975461e-07 1.58379766212144e-08 -9.16324425663862e-09 1.76041659473775e-08 -5.82363586214040e-09 -3.71340159478761e-09 1.35578156176593e-09 -2.01333692208535e-09 -1.96862361528055e-08 2.95376619196158e-08 2.68378898069306e-07 -3.18794936844073e-08 1.92240543540638e-07 1.82796246029242e-07 5.49419902674992e-09 3.92801520380782e-08 4.49214754688394e-07 -2.31122185795701e-07 -7.13993990791169e-08 -3.92371396417532e-08 6.74637505292442e-08 -4.59864915805299e-08 -2.75893233877909e-08 3.58843218622821e-07 -2.65194943583727e-09 -2.1076896438688e-07 -1.26622455893617e-07 3.7003195497674e-08 5.62284270489949e-08 3.40526368034284e-08 1.78874766740721e-06 7.9234998235252e-08 -7.53275712953506e-07 8.6578098645258e-08 -8.20561772178731e-08 -1.29548253701171e-07 2.10963238710563e-07 -6.96022183727193e-07 -5.96529025302641e-07 -8.58086087413397e-07 -8.66747024668456e-09 -1.96106583073629e-08 9.89454151167595e-08 1.52699012671459e-07
"R2023" 5.27891412562269e-09 -1.23676687076256e-07 -1.76735606145217e-08 -1.67838464965365e-08 -3.15101713465448e-10 2.03316696103095e-08 -2.83977811116926e-08 -1.65409720926603e-08 5.69087239646015e-08 8.30326874072986e-09 1.36635521658041e-09 -2.04011682425543e-08 -3.81924924227392e-08 3.59757951105764e-08 -1.49780361838464e-08 1.21211985611354e-07 -1.91633217424853e-09 8.2526743935369e-09 -4.70154235583379e-09 -7.44826716527247e-09 9.62718389213061e-09 -2.99697964909319e-07 4.14578946515434e-08 2.41295424936987e-08 5.52395418520561e-08 -2.52065042087399e-09 1.94729317876535e-07 1.11694812883739e-08 -5.70933036148746e-08 -1.81294644644955e-08 -1.24205291291569e-08 7.31568653867797e-10 1.33061503343911e-08 3.44808347603101e-08 -1.343251691445e-09 3.95542437762122e-08 -2.67019095459815e-08 3.31646297452422e-08 2.10231205562952e-08 -2.39615115613061e-08 4.8578345452234e-08 2.02055420542972e-08 -1.15731362532304e-07 1.86890918926486e-09 3.3700356454637e-08 4.9185663671685e-08 3.85974345845536e-09 -1.3980191507201e-08 -6.63093568497665e-10 -2.21812622012706e-07 3.11870441287657e-08 -1.74666836818862e-09 -1.58809789453131e-08 -2.59609099128161e-08 7.92349982352642e-08 4.11528331011923e-07 -4.91098247493607e-08 5.91580165833661e-08 -4.80736363438982e-08 2.65240026169762e-08 -5.12669453422159e-08 -7.05424451171796e-08 1.33039828754715e-08 -6.34011258992114e-08 -7.80560122530922e-09 -4.77675179661098e-09 1.91326286800189e-08 -7.04768598613837e-08
"R2024" -7.70582492839295e-09 -7.41927592080912e-09 8.16674795501058e-09 4.08390673022561e-08 -1.16682098724697e-08 1.86124199815866e-09 4.74447345071627e-09 5.7584866167839e-09 -1.42522683197384e-08 -6.07248865817487e-09 -3.59588038117261e-09 -1.38544756245275e-09 6.52941724485033e-08 8.05769918935082e-09 1.3034867150713e-09 2.8636291716875e-08 1.65942837565938e-08 1.19127256486889e-08 -4.01186463523425e-09 -8.13101039755664e-09 1.62506466363679e-09 1.43233400794031e-08 -2.94986338545832e-08 -5.17468658759116e-09 -4.46682185535478e-08 -2.56509766006886e-08 6.42331669710267e-08 -6.66692567838309e-09 -1.12385416334774e-08 2.01333762096748e-08 -2.1365994164869e-09 5.41502515495189e-09 -1.01643538611534e-09 -1.4378457112576e-08 -2.93415815011829e-09 5.79265424824487e-08 -3.2138571081381e-07 -7.79824405386658e-08 2.27982849156343e-09 -1.92824943831052e-08 -5.73842896343894e-08 3.049062522444e-08 2.12097888502149e-08 6.2657251917254e-09 3.47835377160798e-08 1.56247500825662e-08 -6.2673224763309e-08 -1.19999532128224e-07 1.31661068336442e-08 2.88565975817961e-08 -1.03307000129044e-08 -6.71373958392144e-08 -2.90974756052535e-08 -5.03644510489874e-09 -7.53275712953424e-07 -4.91098247493591e-08 8.14011145174283e-07 -3.23733560950794e-09 4.6947393447088e-08 1.76943949800533e-07 -2.22804962555644e-07 2.37850213924895e-07 2.3079082474752e-07 -1.4401647473126e-08 -4.59966063333512e-09 2.98335947186294e-08 2.89118984181783e-08 -1.18872837426885e-07
"R2025" 1.98351680914582e-08 1.63001291951098e-08 2.77019181632168e-09 2.53026592478647e-08 -2.4680669384882e-10 -1.63286498633559e-08 -8.30711143249715e-08 9.10597569136441e-09 1.20158699088672e-07 5.91233235695168e-08 4.18696110356303e-09 -4.03028627709119e-08 -4.35103863381181e-09 -8.95263823351925e-09 -7.9337643168578e-09 -5.08090408235131e-08 -6.98421836821991e-09 -4.16431227719134e-10 1.36343341336307e-09 -4.45094540036236e-09 7.2053960979348e-09 -4.50192099729127e-08 -1.37935187413414e-08 -1.96207925362659e-07 -9.04226142982859e-09 -3.41036816905943e-09 1.69855273723697e-08 1.60341221527562e-07 -8.61119714570787e-10 -2.2860483944452e-08 -7.80163435724586e-11 -4.09691197601916e-09 -6.34429917872648e-11 1.66029346067296e-08 8.39524209158388e-09 -2.45521375268838e-08 -4.21764827660776e-09 -6.37623361123823e-08 -1.15494452036106e-08 -2.07941272813288e-08 1.10288455936411e-07 -1.4596349839958e-08 -2.0912781036346e-07 4.66933014071474e-08 -2.21602225468544e-08 1.80750776491383e-08 9.49758454339126e-09 4.27236805821805e-08 3.60344118145145e-08 -3.35785171273606e-08 -2.57291415333109e-08 1.76129240503158e-10 4.72331712579265e-09 -9.24487047871163e-09 8.65780986452522e-08 5.91580165833691e-08 -3.23733560949663e-09 5.27425511528135e-07 1.22416586229107e-08 1.02254171583524e-08 -1.08277638912867e-08 -4.30196022185987e-07 -4.45543085135124e-08 -6.83515812576376e-08 9.02088518042582e-10 2.89982647453239e-09 -4.62610383143903e-09 4.29676386438826e-08
"R2026" -1.68432417847925e-08 1.98263414466879e-07 -1.68522203014978e-08 4.53815372274132e-09 -2.27576514425902e-08 1.14218183795328e-08 9.40843200552099e-09 3.18069430073653e-08 3.01203570961247e-10 -1.64523460695705e-08 1.92072606661456e-08 7.16411695911792e-09 4.38753358676652e-07 -1.48004678944063e-08 -1.73646013974147e-08 1.80748680895784e-08 4.0187917890196e-08 -9.3367132661257e-09 -2.62287811797327e-09 -7.25735312663297e-09 -1.71036253285132e-08 -1.78319483437185e-08 2.55329975689468e-08 8.93046254583753e-09 -4.4042296215717e-07 4.47821790768022e-09 -2.31623893972733e-07 -1.27972512535738e-08 4.46550892331699e-08 1.45999623921887e-09 1.38848805050823e-08 -9.51200839649411e-09 1.46666853551828e-08 -1.42587793552676e-07 -2.34580125038444e-08 -1.43507550532824e-07 2.94405939814459e-08 -5.76840093776144e-09 -1.02530145285704e-08 2.88105294117506e-08 1.60612053755394e-08 2.483636636839e-08 -6.24370465351392e-09 -4.96954730786771e-09 2.05886241821959e-07 7.53458207271475e-09 -4.17665495715899e-07 -4.98529921405384e-08 -3.0956475236163e-08 6.21483327826897e-08 2.33133291723028e-09 -4.44167860463722e-08 -6.36780659529436e-09 1.487701374715e-10 -8.20561772178653e-08 -4.80736363438942e-08 4.69473934470887e-08 1.22416586229105e-08 5.87939682225848e-07 5.44605233199185e-09 -8.69134221629713e-08 6.05335111025982e-10 4.39537945843163e-08 5.80764565147655e-09 -4.84615939871596e-08 -1.61221379342786e-09 2.84368002982603e-08 -5.31972844629209e-08
"R2027" -5.41867254732509e-09 4.46889296455989e-08 7.53008317365128e-09 4.29081012647637e-09 -8.30125343126566e-09 9.52045642972436e-09 -1.43859740075571e-09 -4.30814765434234e-09 2.4252779220873e-09 8.09675826538713e-10 -1.51268036661557e-08 -4.41513404099869e-09 4.68849596051889e-08 1.02185667267661e-08 -1.70734908105953e-09 2.51442524918015e-08 5.56418308986505e-09 1.63057028547142e-08 -5.91880340658820e-09 -4.29827603797776e-10 9.35800328209311e-09 -4.53818051328634e-08 -1.65474701512303e-08 5.57820288988781e-09 1.98807663913695e-08 -1.50410402281309e-08 3.70026590106305e-08 -9.8616189283838e-10 8.62446050943629e-10 -2.23772324661115e-09 -8.62883858872434e-09 2.49763341834106e-09 4.93999188417511e-09 -1.52987937567097e-08 1.69353567994272e-08 -6.42177711529377e-08 -1.78100322482418e-07 -1.63600682053025e-08 -3.1330436190582e-08 5.05332152795757e-09 -1.53444318317603e-08 6.89904434619917e-09 -3.37916939321099e-09 -1.1237601194253e-08 -6.29992086291691e-08 -7.31715774671221e-09 -3.89612111659801e-08 -2.94740325287025e-08 1.22632648912224e-08 -9.33802221754094e-09 3.28066691151208e-08 -1.6557608607217e-08 -1.8978403628253e-07 8.22914894702894e-09 -1.29548253701172e-07 2.65240026169782e-08 1.76943949800518e-07 1.02254171583573e-08 5.44605233199068e-09 3.56239943432838e-07 -8.49588679308861e-08 3.3364378955061e-08 5.25307018299603e-08 -1.78790877760909e-09 -2.30796622730571e-08 5.03864034985833e-08 -4.20471588665488e-08 4.75312327271819e-08
"R2028" 5.12030266139137e-09 4.79463320039504e-08 1.31427251343998e-08 -5.34808863563678e-09 -2.75030903935642e-09 -4.10266249842282e-09 1.73124157688728e-08 -2.56809465683759e-09 -1.42325437071827e-08 -2.06862055182091e-09 -3.37437616916788e-08 5.21770511209286e-09 -3.17227775133865e-08 -4.85104872038768e-09 3.70476766196432e-09 8.76679898798802e-09 -2.97658148345478e-08 -4.50778305817561e-09 8.59227980855064e-09 5.47905795373373e-09 -4.46482220263267e-10 2.21253512781078e-08 2.06642336007803e-08 1.08416042684484e-09 1.36511042727472e-07 2.32348645120653e-08 -1.82040834325272e-07 -2.00814345106705e-08 1.80039720145607e-09 -1.4060576416889e-09 1.24797849239392e-08 4.9804754182419e-09 -1.57107230227763e-08 4.00554031402247e-08 6.74152044249535e-09 -1.68359556995838e-07 -2.99213615723041e-08 4.78485778631778e-09 -3.32863611411768e-09 -2.46981557903213e-09 -1.42515192399797e-08 -4.45311818932872e-09 3.29618426329238e-08 4.63728406475413e-09 6.55832578807338e-09 -2.367509550253e-08 5.84687387397189e-09 4.27373834286034e-08 1.61390621469009e-09 -8.66718277964739e-09 4.39110145357954e-08 1.37594620040994e-08 2.54287680551012e-08 1.11564172723444e-08 2.10963238710561e-07 -5.12669453422114e-08 -2.22804962555641e-07 -1.08277638912852e-08 -8.69134221629742e-08 -8.49588679309127e-08 4.57814881112826e-07 -3.76385505508165e-08 -1.12091477645657e-07 3.90692416828081e-08 -2.41723017467579e-08 -5.40347729414825e-09 -4.04933647995733e-09 3.22310484901011e-08
"R2029" -2.16933385354877e-08 -1.51824570214032e-08 -1.41483661769089e-08 9.75878325941369e-08 -5.52441997860818e-09 2.06181245974096e-08 9.14472411534159e-08 -1.68293485685656e-08 -8.57346898167442e-08 -7.6566409829612e-08 -5.74727417175921e-09 6.5855697056546e-09 3.06173523821839e-08 1.40375376189471e-08 9.82187293545602e-09 2.90396477297153e-08 -3.42304404833809e-10 -6.42563315839805e-10 6.41896150482133e-09 -2.0628492336555e-08 -9.54957672214504e-09 7.14215530538311e-08 3.29991545829362e-08 1.97607306113583e-07 -1.04922426665979e-08 8.22161797714813e-10 4.85378235211508e-09 -2.17837471645589e-07 2.41735948351087e-10 3.18040511052725e-08 -8.53182088956759e-09 7.60961018583777e-09 2.57954506686982e-09 -2.46860525487021e-08 -1.08518870503248e-07 3.062913521891e-08 -6.78576746724848e-08 -2.11672862827924e-07 1.95248891396752e-09 -1.39485947438834e-08 -6.63782808615047e-07 1.13597980023158e-07 1.16414331176616e-07 -3.3775493093465e-08 3.0585216934539e-09 7.30748591598907e-08 -9.21225637220573e-09 -1.05067913986097e-07 -2.19908571163249e-08 3.29961334015843e-08 7.48528493425872e-08 -2.71109767517603e-09 -2.65924496037462e-08 -1.50668403338595e-08 -6.96022183727184e-07 -7.05424451171842e-08 2.37850213924907e-07 -4.30196022185981e-07 6.05335111027973e-10 3.33643789550688e-08 -3.76385505508294e-08 1.27246899936571e-06 1.16413388762232e-07 4.63451092562659e-07 2.47280834543476e-09 1.25751323753629e-10 1.38837642819889e-09 -7.69144933021207e-08
"R2030" 1.61558162809511e-08 2.83707526438518e-08 -3.92688464672718e-10 2.63619742973373e-08 -1.51439317843643e-09 -1.45601127305041e-08 -1.23773289432215e-08 3.24963559978665e-09 -2.54226641931342e-08 4.1861128511499e-09 1.4889337347628e-08 9.2841889807568e-09 -2.28746653647856e-08 -1.7008078628728e-08 2.96204725491038e-09 5.20215368908237e-08 -8.33595829407776e-09 -1.87912341107146e-08 1.56871453623036e-08 -9.81101495793476e-09 -3.416546912535e-09 -8.0505729755862e-08 4.65570777086781e-09 1.63093444885034e-08 -5.66538083246407e-08 1.79797505103268e-09 5.96121912929212e-09 2.3897927727309e-08 1.16211986426763e-08 -1.35944065429205e-08 4.94001803071116e-09 9.13956589030228e-09 9.75659449951508e-09 -5.44397203988385e-09 -1.82525115886353e-07 -1.63774552343459e-09 2.32691257368511e-08 -5.52985401044987e-08 -7.53520252794131e-08 -2.33328425912185e-08 3.1727860367961e-08 4.78363637205731e-07 3.42781202899363e-08 -4.06416174979238e-08 -2.06074186484136e-07 1.04277742494272e-08 8.05989772678119e-08 -9.67548938483107e-07 2.30271224976194e-08 7.93928187686968e-08 -1.49222056339858e-07 -4.70137117343146e-08 4.38581486672351e-08 9.79054302097696e-09 -5.96529025302649e-07 1.33039828754684e-08 2.30790824747513e-07 -4.45543085135051e-08 4.39537945843144e-08 5.25307018299587e-08 -1.12091477645653e-07 1.16413388762217e-07 1.11622437994065e-06 2.35429711723521e-07 2.74697967829126e-08 7.61339002879181e-08 -2.66892835203721e-07 9.92744255527249e-08
"R2031" 6.12200739526247e-09 2.62043646545428e-08 -7.88069604058328e-09 4.6478443057684e-08 3.65505075797028e-09 -1.68126248471733e-08 6.4938862534333e-09 5.9255682545348e-09 -1.81795004817474e-08 -4.25318961646423e-09 -1.65459683985063e-08 7.49735553359841e-09 4.83768660980431e-08 -8.08784017776779e-09 -3.61303706082327e-10 1.94834587960336e-08 -8.0778510317071e-09 -1.03360901354664e-08 1.75678280294157e-08 -4.19329686739018e-09 -1.25159199960238e-08 -8.96220264254338e-09 1.92788579660566e-08 1.46417052680894e-08 -4.35768709303243e-08 6.1897278159251e-09 -3.0949792114566e-08 -2.76781141752942e-08 1.15427904159192e-08 9.68087690450389e-09 3.11061623055652e-09 1.06682267695847e-09 -1.24989411324114e-09 -1.40895357994287e-08 -3.14618538734981e-07 -1.67871491175691e-08 1.11659974271854e-08 -1.00213470845413e-07 -7.62325703532161e-09 6.47001873113656e-08 -6.36496679975981e-07 1.90116344807593e-07 5.98802948379134e-08 4.76005241528305e-08 -6.99794249486942e-09 -4.05627872948034e-08 3.57158716215211e-08 -9.79691940425603e-08 5.48295562634892e-09 1.22590397228449e-07 1.55828938215808e-07 -1.59451894960751e-09 -4.29841875514949e-08 1.98568862532952e-09 -8.58086087413361e-07 -6.3401125899212e-08 -1.44016474731359e-08 -6.83515812576354e-08 5.8076456514773e-09 -1.78790877759439e-09 3.90692416827981e-08 4.63451092562673e-07 2.35429711723533e-07 1.36291424652515e-06 2.49276525558214e-09 -6.32773620338806e-08 -4.14438994554883e-07 -5.01735097278608e-08
"R2032" 3.67553889605201e-09 -2.05533359876259e-08 -1.23871179746257e-08 7.25101706395240e-10 3.62229567530461e-09 -2.49480084505123e-09 -2.03181435417821e-09 -3.58100763624094e-10 5.15062465316263e-10 1.59106829486094e-09 1.60848092314657e-08 -5.94327357130591e-10 -1.04297720236539e-09 -1.04137835571668e-08 1.22228709051878e-09 -7.89158164155879e-09 -5.33203396479073e-09 -1.19627124958741e-08 5.80183826292097e-09 3.20452587574414e-11 -5.37714616043288e-09 1.32598551144279e-08 2.02678870389355e-08 -5.26247943744223e-10 2.43269535147322e-08 6.72483044734909e-09 -1.40103849627154e-09 6.95921180456463e-10 1.68723263954479e-08 -7.32157535570465e-09 -1.95922295336601e-08 -1.72723500684629e-09 5.83578016622504e-09 -1.66404954726622e-08 3.56173982496329e-09 4.41042568187058e-08 1.43807474249402e-08 1.53090022043958e-10 -3.72549223978899e-09 7.73923396497798e-09 4.72992093247225e-10 4.56095164397071e-10 -5.24394145724386e-09 -3.88956293534292e-09 -3.05873452644565e-08 6.17326975382697e-09 -1.69742645704096e-08 -1.42160338680381e-08 -4.63641894562679e-09 7.58835051847863e-09 -1.84819809525715e-08 -1.49017334813541e-08 3.23816028340638e-08 -3.45122240866368e-09 -8.66747024668683e-09 -7.80560122531055e-09 -4.59966063333821e-09 9.02088518046477e-10 -4.84615939871639e-08 -2.30796622730509e-08 -2.41723017467637e-08 2.47280834543689e-09 2.74697967829086e-08 2.49276525558387e-09 5.38729338019552e-08 3.68743768543733e-09 -2.55531782544399e-08 4.12594588535463e-08
"R2033" 5.44197284518337e-09 1.59825997558837e-08 -4.56705964423237e-09 -1.02229288175478e-09 -1.82565816791615e-08 -3.42892271954492e-09 -9.84072549028215e-10 5.60283136305141e-09 4.73250866317073e-09 -7.05083932722545e-09 8.89029575923411e-09 2.41976530494528e-09 -6.38362577676105e-08 -2.71908795167156e-09 4.80590997968885e-09 1.84853611212066e-11 -4.24218952647512e-09 -4.12133307864412e-09 5.75289458584519e-10 3.38359802550158e-09 1.14673890653228e-08 1.39445095874025e-10 -3.78903497279945e-10 -1.40414572495132e-09 3.46636990761424e-08 1.80406323891984e-09 -2.27674061489013e-08 -1.4605143533693e-09 -1.06887346189962e-08 -1.14784573422903e-08 -1.60457103544814e-09 2.47659802333016e-08 2.88909247069186e-09 1.23985040302578e-08 2.29714354427746e-08 -1.67571807459596e-08 -3.16313937649514e-08 -9.98819034188479e-10 -7.69586026527517e-08 3.63441708149678e-08 2.19123317343678e-08 -2.77101836525434e-08 -2.37918040892544e-09 -1.48426586971402e-08 -2.22700644871695e-07 -3.51237244431664e-08 6.4965166922951e-08 -6.64074234747426e-08 2.5753726910176e-08 5.3563592377062e-09 -2.76395597197875e-08 -8.22754075600284e-09 2.71816450063886e-08 2.42157722483984e-08 -1.96106583073637e-08 -4.77675179661032e-09 2.98335947186323e-08 2.89982647453104e-09 -1.61221379342675e-09 5.03864034985856e-08 -5.40347729415125e-09 1.25751323764284e-10 7.61339002879209e-08 -6.32773620338787e-08 3.6874376854398e-09 1.49427100460435e-07 -7.90125000147371e-09 8.67241985266617e-08
"R2034" -1.206256747466e-08 -1.3133009096425e-08 3.53207783227382e-09 -8.9978344627911e-09 -6.25232538286645e-09 4.13021053858516e-09 4.8838965225903e-09 -3.39115328221964e-09 -2.28403542688177e-09 -1.00719850088276e-09 -6.92581290048702e-09 -1.00165383806369e-08 6.63950196211307e-08 1.51331805241077e-08 6.78958600370805e-09 -1.5051659061254e-08 1.45508521567423e-08 1.68388646504854e-08 -1.26317556961931e-08 3.76630265855496e-09 4.80257120411829e-10 1.29206155358064e-08 -2.51178684843087e-09 6.60122511754458e-09 1.11624945629885e-08 -1.26546169825554e-08 -2.04739461028512e-08 -9.11860447808699e-09 -1.43417140504821e-08 7.48693118496547e-10 -2.56919324054668e-09 7.03555630087103e-09 5.67707441873251e-09 -1.61895370130883e-08 -2.96300638673624e-08 3.23596592612643e-08 -9.36850260007559e-09 1.83391814008678e-08 7.23961607342961e-08 -1.00370887240551e-07 9.41228845061863e-08 -8.61209416856677e-08 -9.32166257327704e-09 4.9785031574862e-08 2.61472578584434e-07 6.39169705178454e-08 -1.63912543546813e-07 1.2594882980395e-07 -2.99340629811332e-08 -2.32811379176314e-08 3.7268313650688e-08 -2.18401983983345e-08 3.3282321950137e-08 -4.39802920765078e-08 9.89454151167584e-08 1.91326286800173e-08 2.89118984181903e-08 -4.62610383143237e-09 2.84368002982603e-08 -4.20471588665469e-08 -4.04933647996007e-09 1.38837642820129e-09 -2.66892835203725e-07 -4.14438994554902e-07 -2.55531782544406e-08 -7.90125000148367e-09 4.95028636891822e-07 -2.84007426365127e-07
"R2035" 1.59231469382901e-08 4.21142753667647e-08 -4.59114844055211e-09 -1.00367224389847e-10 2.08351063074e-08 -8.59567164844454e-09 -1.03662612023279e-08 -8.4166337951524e-09 2.44463019126137e-08 7.82567258409033e-09 3.77389461297316e-08 -7.11034103156643e-11 -2.043953604127e-07 -1.65114385863615e-08 3.27438357552467e-09 -6.16107803150194e-09 -2.01844457592904e-08 -3.21740526399324e-08 1.29985100823627e-08 -4.75149833565239e-09 1.11016019611686e-08 4.28011765665297e-08 -8.7978130712864e-09 -1.49499581954575e-08 -3.33345258533972e-09 2.95055628512231e-08 6.55359001809257e-09 2.97395092303511e-09 1.15343355448351e-08 -7.0388206902747e-09 5.55470461238714e-09 -1.09068023131573e-08 -6.40529837237103e-09 3.69667701291828e-08 9.65215025184766e-08 -8.23459918439036e-08 6.29483046079391e-08 8.45934216415598e-10 -1.17724318869129e-07 1.03787553936198e-07 4.43139858200774e-08 1.11459961160345e-08 -2.87415619669172e-08 -6.13356575075206e-08 -5.79582247141952e-07 -2.26483813091006e-08 3.68729722130644e-07 -7.41984039453528e-08 -2.09991454587911e-08 1.24258442411591e-08 -1.89720093712949e-07 8.99025065027574e-08 -1.42563389018777e-09 2.77014004342512e-08 1.52699012671446e-07 -7.04768598613786e-08 -1.18872837426885e-07 4.29676386438872e-08 -5.31972844629213e-08 4.75312327271719e-08 3.22310484900916e-08 -7.69144933021174e-08 9.92744255527215e-08 -5.01735097278644e-08 4.12594588535498e-08 8.67241985266596e-08 -2.84007426365127e-07 5.78345925462978e-07
