# Supplementary material for: NODDI and Tensor-Based Microstructural Indices as Predictors of Functional Connectivity
Source: PLoS One. 2016 Apr 14;11(4):e0153404. doi: 10.1371/journal.pone.0153404 (PMC4831788; doi:10.1371/journal.pone.0153404)
Supplement: S1 Data — a) Functional connectivity matrices, both fMRI and EEG connectomes across all subjects, in the form of precision matrices and b) structural brain connectivity matrices across all subjects and microstructural indices. Columns and rows are named according to the corresponding brain region that represent. (ZIP) [file pone.0153404.s001.zip › DATA/EEG/43/precShr_EEG_wholeTS1_4.txt]

"C1001" "C1002" "C1003" "C1005" "C1006" "C1007" "C1008" "C1009" "C1010" "C1011" "C1012" "C1013" "C1014" "C1015" "C1016" "C1017" "C1018" "C1019" "C1020" "C1021" "C1022" "C1023" "C1024" "C1025" "C1026" "C1027" "C1028" "C1029" "C1030" "C1031" "C1032" "C1033" "C1034" "C1035" "C2001" "C2002" "C2003" "C2005" "C2006" "C2007" "C2008" "C2009" "C2010" "C2011" "C2012" "C2013" "C2014" "C2015" "C2016" "C2017" "C2018" "C2019" "C2020" "C2021" "C2022" "C2023" "C2024" "C2025" "C2026" "C2027" "C2028" "C2029" "C2030" "C2031" "C2032" "C2033" "C2034" "C2035"
"R1001" 1.41610456819389e-07 8.89494553313157e-09 -1.84343709958707e-08 1.29335647945425e-08 5.22234444822298e-09 -6.04009654165244e-08 1.64105757234876e-08 5.58874539073539e-09 -3.57416472838468e-09 5.92448624844341e-09 -1.22664770221575e-08 -3.04209084625803e-09 1.03432312798741e-08 -9.20173264112288e-08 1.92832925950892e-08 -3.99756166002136e-09 -1.0335226847948e-08 -1.56950212275295e-09 -7.67574517022522e-11 -8.06892459518459e-09 -3.33209678185705e-08 2.81288128102924e-09 6.01085742731383e-08 -6.60089089500497e-10 -1.97422533771175e-09 1.24501445836432e-08 -2.23456827259718e-08 -8.43250761767384e-09 5.84505109353127e-08 -3.3006501154204e-08 2.20342307160456e-09 4.11131237541738e-09 -6.43580971217263e-08 1.83599451631981e-08 1.88077949586073e-09 -6.61340317744901e-09 -3.45425514401948e-09 -5.8998480574794e-09 -1.59590635078714e-09 -9.08115106709714e-09 -8.27943722753604e-09 1.52429348195744e-08 1.37851664550094e-10 9.81390613856286e-10 7.90916110195685e-09 2.29515875540417e-08 -9.28114263783433e-09 -1.34038732181457e-08 -3.81453393463711e-09 2.16131995680423e-09 2.11524719457761e-09 2.9576965369963e-10 -4.09550503963018e-10 -1.40804672453775e-08 9.20924269807079e-09 -4.55810625507404e-09 -4.2200406388652e-09 -3.50213722212162e-09 7.12109985123333e-09 3.0892311720744e-09 7.83274020342259e-09 1.83274679291856e-08 1.05163517336696e-08 -1.24798975852856e-08 -6.16785529113288e-10 -9.26366149286358e-10 8.56215570803817e-09 -8.2254057680212e-09
"R1002" 8.89494553312965e-09 1.29176099858502e-07 -2.02541048112971e-08 1.59623521056771e-09 2.87071292218145e-09 -5.10325499277843e-09 5.28258690502574e-09 3.75943182003912e-09 -6.69341120980706e-09 5.00411219874869e-09 8.97512926453644e-09 8.09341366564001e-10 -1.73326779473193e-08 -2.27647451967153e-08 5.64992882872199e-09 4.70807496791144e-08 1.46687429315298e-08 1.58470355722846e-09 -6.44945516863037e-09 -6.35988129814191e-10 8.28486683362163e-09 -5.41358156478696e-08 1.0450365447099e-08 3.80815082930397e-09 -1.84008230163394e-08 -9.75923564988816e-09 -1.08630015576814e-07 -1.59798055263737e-08 2.37295209420895e-08 -1.9190987358178e-08 1.82633853465299e-08 3.17948264881607e-09 5.44225569884246e-09 -2.39533663222384e-08 -4.72779695082923e-09 -9.76582404946739e-08 1.2456004122948e-08 -1.54523785842894e-09 1.17255007012025e-09 2.41359898190103e-09 -5.06762142145381e-09 -8.30777389222525e-09 2.36544881131855e-08 3.33334439263293e-10 -1.25158966245622e-08 -3.59011653103739e-09 2.10979056490029e-08 1.00168493976076e-08 -6.2041698526702e-09 2.39313332663385e-08 -2.82183425321365e-09 2.00534340805639e-09 6.33713548294502e-10 -3.04053941359085e-10 -2.37660742869189e-08 -2.54482834511406e-08 -1.33745251595464e-08 -4.43902137973232e-09 3.79275932897382e-08 1.14116534214402e-08 2.66930552984754e-08 1.65693873651382e-09 1.19389786062446e-09 2.69093069652035e-08 -1.17161458164171e-08 -2.50718304691298e-09 -7.10212538469679e-09 1.74697327122813e-08
"R1003" -1.84343709958658e-08 -2.02541048112964e-08 1.20992113560507e-07 -1.84995659974029e-09 -9.73004160058691e-09 2.53141757517412e-09 -5.03394118101989e-09 1.00499035335557e-09 2.18321100899978e-09 -1.46190935879157e-09 -7.07021110265523e-09 3.01954833561555e-09 7.15766217069321e-09 -1.93170696739202e-09 1.17193359095056e-09 -8.39100424160489e-09 -3.33341472164121e-08 2.3024173942937e-09 1.89675805163483e-08 -4.33657897732862e-10 2.43084722293127e-08 1.64551281184905e-08 -1.13615203493042e-07 -3.48334603486736e-09 9.83963079819148e-09 -4.16387718828095e-08 5.59234413894321e-09 3.23728240356953e-09 1.79637585993858e-08 3.10534907730266e-08 4.67847294808965e-09 7.49543702012784e-09 -1.75883490632119e-09 5.73899910953858e-09 9.16880499491516e-10 5.84684466107225e-09 -1.65593475013639e-09 -7.88476058711661e-10 -2.31482816739639e-09 -7.60346391348176e-09 -2.43854119172903e-09 8.80252238291819e-09 -2.33874675006564e-09 -1.33339405336182e-09 -5.39975106658137e-09 -5.51853840110483e-09 -3.51683830242434e-09 -5.16801608987335e-09 3.79450187800791e-09 9.24294590543085e-09 -4.15025700027038e-09 1.74333241009366e-09 -2.59050970887608e-09 4.78394812405742e-09 -1.24447768801359e-08 -5.32082673994476e-09 5.31274784232871e-09 3.87587675861306e-11 -6.28691437384953e-09 1.7193954038693e-09 3.61545265832142e-09 1.10492489761377e-09 6.54281428206184e-09 5.57362372499635e-09 6.01971686191407e-10 1.61818789784934e-09 -7.27492489250887e-09 9.88253484336742e-09
"R1005" 1.29335647945398e-08 1.59623521056727e-09 -1.84995659974225e-09 1.66598167294638e-07 6.96799073140814e-09 -2.73023773458554e-08 -1.7538315976711e-08 8.14357061803657e-09 -1.01853133940234e-08 1.61471110188372e-08 1.04015104734674e-09 2.7449121597067e-08 -3.57392171999723e-09 6.2217343124515e-09 -2.12110890599146e-09 -8.60301782837885e-09 4.07022040505722e-10 -1.2754412049548e-09 -1.84082584269846e-09 -9.04167397018177e-08 1.45752291640013e-08 1.55473964605677e-08 -5.20803960905053e-09 -3.21503776062759e-08 2.19469107767365e-09 -9.30546881665761e-10 -3.70162423748358e-09 -1.77386495934664e-08 -9.19300281653892e-09 1.6802939239473e-08 -1.47921875466533e-09 -5.47713094356678e-10 -1.94914781953189e-08 9.70156790491176e-09 -2.70860145380453e-09 8.95930843131541e-10 -1.34763369059352e-09 -5.2411060007131e-08 -2.31620971135864e-09 2.48965459058405e-08 1.5426346702828e-08 -1.57829089077512e-08 9.82930242062220e-09 2.30529551772966e-09 1.81335239645323e-10 1.91570198642536e-08 4.90957600740665e-10 -1.14868730258602e-09 -5.90767233062183e-09 -5.77543026182622e-09 -8.01129443658022e-09 -9.10215326279563e-10 3.61003926475341e-09 -3.49463259193091e-08 6.23953420599879e-09 -1.59977803645253e-08 1.48572113985096e-08 3.47121305581084e-08 -2.1740670119392e-09 -2.62724145938453e-09 4.33197473212167e-09 -6.08681076473714e-09 -7.38801569011377e-09 -1.41169758156828e-08 -3.23998084904449e-11 1.10893613873288e-09 1.04456781566781e-08 -3.8288968158269e-10
"R1006" 5.22234444822175e-09 2.87071292218133e-09 -9.73004160058736e-09 6.96799073140771e-09 4.93855480180912e-08 -6.01607336989647e-08 -1.0455011842926e-08 2.52965452006949e-09 -1.2009223821874e-08 2.72552202334308e-08 1.00254663749386e-08 2.63646887066915e-08 -2.09429518050318e-08 2.69310564014827e-08 -2.89543843300218e-09 -1.36715379422498e-09 8.71726878936481e-09 4.21154478262767e-09 -4.97890330267068e-09 -1.37425598208083e-08 -6.34451376196362e-09 -6.15562740555628e-10 7.72986442184933e-09 3.3167943351814e-09 1.06893612454153e-08 4.43352579852802e-09 2.17825597237213e-09 7.13426657281868e-09 -2.09717192771922e-08 2.81159137451383e-09 1.48625020041538e-09 -2.99536421846883e-08 7.81915423995169e-09 -5.32186190164358e-09 -1.51214595447233e-09 -3.13056103650944e-09 4.34947455719741e-10 1.30315231850621e-10 4.46944108178677e-09 7.96289151606564e-09 -5.59094369167579e-10 -2.96195202324232e-09 5.58866082011877e-09 -3.76905708567438e-09 9.88818024834444e-09 6.86288092135721e-09 7.95921357036688e-10 2.82855269732583e-09 -1.00677896476307e-08 7.66229197435617e-11 1.00355478803024e-08 -3.56686976197755e-09 -8.64910521654427e-10 -3.99377955722403e-09 -5.45154304045375e-09 1.34859213748503e-09 -8.48466193534641e-09 -6.45220750524618e-09 -4.83694839743570e-09 -3.80437542607345e-09 5.09230756246279e-09 2.34165502740667e-09 8.15728640910335e-09 1.01356789040642e-08 -1.8440850111487e-09 -1.03426347883144e-08 -8.50294846066075e-09 4.0448589390806e-09
"R1007" -6.04009654165267e-08 -5.10325499277879e-09 2.53141757517411e-09 -2.73023773458559e-08 -6.01607336989651e-08 5.51487500965176e-07 5.03879319350986e-08 -2.7088391779935e-07 9.2715591604377e-08 -1.87797092826389e-07 -5.83612200930919e-09 -1.82538394560344e-07 1.57023037340845e-08 4.34531881569458e-08 -1.2142906441792e-07 1.75236791865234e-08 -1.64352316547407e-08 7.58314598531111e-10 4.97192358111125e-09 8.90401867256794e-08 3.66572920590304e-08 -2.20834760515868e-08 -1.27299379527039e-08 -2.43742718340681e-08 -7.7635568325054e-09 -9.44646220525347e-10 1.17181939884667e-08 -4.83274226874273e-08 3.1676618501416e-08 -1.88063762766222e-08 -1.38541644617893e-09 3.24734698778547e-09 1.81396944555232e-08 -8.06779766176456e-09 -7.95340464340158e-09 2.50566709108259e-09 2.53152603682955e-09 -2.03125042795015e-08 1.22216291237729e-09 3.32734485586317e-08 -2.76110099875102e-08 -2.50366637584089e-08 -4.56520936956343e-08 3.54759156939994e-09 2.4948206634033e-09 3.61348017791237e-08 -9.37068437605982e-09 2.42713083903618e-08 -1.64391302430518e-08 -2.29189984196565e-09 -4.13319652967052e-10 3.70175236548219e-09 -3.08253101069656e-09 -1.39850439466719e-08 -5.93647958308734e-08 2.24980991638975e-08 1.11629978362311e-08 6.7210762724914e-09 9.97781272796834e-09 -2.36393584540363e-09 -6.73081464139069e-09 7.84187600929099e-08 -9.72801432834538e-09 4.1403641762103e-08 2.76311881836859e-09 -1.58691846198092e-09 6.98377049055492e-09 -2.8935514539196e-09
"R1008" 1.64105757234868e-08 5.28258690502565e-09 -5.03394118102069e-09 -1.75383159767111e-08 -1.04550118429263e-08 5.03879319350975e-08 1.88806952663565e-07 -3.3995190272821e-08 -2.37415293533386e-08 -9.50003835716314e-08 2.09968124148748e-09 -5.67510509074163e-09 9.33316125574233e-10 2.6332434214479e-08 -9.33240817481655e-09 1.36277864841274e-09 -2.01840820501313e-09 -2.86598843292938e-09 7.1586449364639e-09 1.25878954064144e-08 8.51549430255978e-08 7.90883592199668e-09 -1.30644283073257e-08 3.00171204637297e-08 -4.3985906654972e-09 1.5188964398916e-10 -5.29105948892887e-09 -9.22354159562157e-08 -2.97511434990774e-08 -1.56909394322413e-07 1.05133122008369e-09 8.6429216318967e-09 4.5071934342638e-08 -8.18832719588517e-09 2.53726869026429e-09 -1.28067451639003e-09 1.55360845057335e-08 -1.94946754660046e-09 3.10409393355078e-09 7.91433659517931e-09 -1.54874268251811e-08 -9.45620949991512e-09 2.45747725075733e-08 -9.87543664355333e-10 -5.07464767198373e-09 -1.23383123521419e-08 4.84795091653141e-09 9.50162712288525e-09 -3.18113479840626e-09 6.73017271607094e-09 1.39261312155951e-09 8.42441183852545e-09 3.22581589301222e-10 1.30846644379965e-08 6.52190217286504e-10 -1.53874488925521e-08 -1.50424122484806e-08 -4.71080451489738e-08 -3.44771109267024e-11 -8.74301135336385e-09 2.17921528734027e-09 5.42057600172726e-08 -3.51646516883827e-09 2.83950913050274e-08 9.90074141185043e-10 -1.60897022362004e-09 -1.13633842309652e-08 5.12089561895823e-10
"R1009" 5.58874539073808e-09 3.7594318200382e-09 1.00499035335816e-09 8.14357061803892e-09 2.5296545200703e-09 -2.70883917799352e-07 -3.39951902728208e-08 2.91705768051411e-07 -4.38070874859045e-09 7.30751048025571e-08 -9.61139441716136e-09 8.92877073034167e-08 2.69696381830218e-08 -1.94004905423148e-07 2.85695827895932e-08 4.12147843234128e-09 1.02178353526816e-08 -9.53962347476277e-11 -2.93906704900636e-09 -3.77426065103452e-08 -4.516355815117e-08 -4.21630160081317e-09 6.58637890319499e-09 4.01567414505739e-10 -9.24876941883831e-09 -2.60577987205541e-09 8.83007389680662e-10 1.41193934952437e-08 8.04170179231077e-08 7.31013692160355e-08 -1.43567712138002e-09 -9.7836814079022e-09 -2.48713098447733e-08 -4.67375387014133e-09 6.05113234391451e-09 -2.08364475175832e-09 -2.30049828227241e-10 1.04335988112102e-08 -5.16300014466733e-09 -1.85999338621198e-08 1.38462824883505e-08 1.42807306452041e-08 4.72720788498128e-09 -9.34700922134228e-09 -3.8449918057273e-09 -3.89581525571217e-08 -4.25694685736816e-09 -2.38377476358444e-08 2.67438593479725e-08 -1.12320818364738e-09 -3.04699705511825e-09 -3.47020722491102e-09 1.59332020027904e-09 1.86359524776631e-08 3.21878157923556e-08 -2.46438156103178e-09 -1.96014885028645e-09 4.02327425674677e-09 1.96554645467383e-09 9.23717838798351e-09 -7.57069137209648e-09 -2.97476717552285e-08 1.16289275101877e-08 -3.09555583461914e-08 1.11713494289926e-09 6.03869335225129e-09 -5.81068335997258e-10 -1.3598700514366e-09
"R1010" -3.57416472838262e-09 -6.69341120980706e-09 2.18321100900122e-09 -1.0185313394022e-08 -1.20092238218741e-08 9.27155916043743e-08 -2.37415293533355e-08 -4.38070874859124e-09 1.5493547391391e-07 -2.09462516414787e-08 -6.17352530765582e-09 -5.26283430471101e-08 5.85532321801698e-09 -1.58892024508539e-08 -6.7294177769996e-08 7.11574742066519e-09 -1.04010558631211e-08 -3.9931116452555e-10 6.0943625488817e-09 8.61650012631836e-09 5.04987173917327e-09 -2.92748405081925e-08 -7.48185334620879e-09 -8.80926923710203e-08 -3.64960025323918e-09 2.69247405989718e-10 1.79157081378612e-08 -1.92551259443598e-09 1.46136082846148e-08 1.50139199482818e-08 1.27673754234836e-09 -3.36944859509282e-09 -1.17231099672075e-08 1.34388047274834e-08 -7.63349844866361e-09 2.28194099086848e-09 -7.89836153946042e-09 7.88578099529316e-09 -2.84564105569846e-10 -5.19158875040656e-09 2.33336179452307e-08 -4.45572971865645e-10 -9.43559016782088e-08 -1.20284145938908e-11 -2.97592735314676e-10 8.23808134594129e-09 -2.71439697532663e-10 2.48505373213774e-08 5.74369929636942e-09 -1.78049965694691e-08 -1.03808689019804e-09 -3.67586639273262e-09 4.12653133905754e-09 5.4547726086465e-09 8.5886399133731e-09 4.7575477246574e-08 1.80368939046075e-09 7.9915747831617e-08 5.3446945310778e-09 3.29193212785652e-09 -1.67063639155431e-08 -2.71841693776526e-08 -2.97155002718432e-08 -2.45549804623376e-08 1.48130178054172e-09 -6.96364077074565e-10 2.32683129761545e-08 1.39619211706214e-11
"R1011" 5.92448624844665e-09 5.00411219874604e-09 -1.46190935879413e-09 1.61471110188431e-08 2.72552202334314e-08 -1.8779709282639e-07 -9.50003835716365e-08 7.30751048025549e-08 -2.09462516414807e-08 2.27373252469786e-07 -1.41487325609991e-09 4.33732444581678e-08 -1.66853300859616e-09 -2.44182819304967e-08 4.05050594758713e-08 -8.79839679491099e-09 3.23135128773721e-09 3.82433628996847e-10 -2.98186507100525e-09 -4.85522274696411e-08 -3.89866219815442e-08 5.7400074307972e-09 9.06457720451599e-09 -2.14160035359686e-08 2.46152980085568e-09 -2.65540250266763e-10 -1.11685826227031e-08 5.72426878965727e-08 1.25116358315666e-08 3.49505056763585e-08 1.78437751296105e-09 -4.89999283872149e-09 -1.62552710807338e-09 -3.78277113801404e-10 4.29268323980231e-09 -2.04797073436224e-09 -1.2378475023272e-08 1.75485115855335e-09 8.44570470819734e-09 2.28136337414435e-08 1.85976879770136e-08 -1.32910740436672e-08 2.94953988437972e-09 -1.89660394225015e-08 4.26033074650518e-09 6.41418359840607e-09 -2.08445710704346e-09 7.92827521274315e-09 -1.96603981687264e-08 -3.85492910992493e-10 2.3194745185233e-09 -2.1517008645183e-09 -2.57708668363546e-10 6.39796852565478e-09 3.28073011720463e-10 -6.06421503920261e-09 1.49861494744992e-08 3.79637829986931e-08 -2.34158760294963e-09 1.99362807533819e-09 8.78630600877831e-10 -7.25557224020499e-08 -1.89704195244412e-08 -3.88414851926377e-09 -3.41647154451577e-10 -4.91846527543486e-09 -3.42198741435058e-09 6.70120026527223e-09
"R1012" -1.22664770221583e-08 8.97512926453643e-09 -7.07021110265625e-09 1.04015104734749e-09 1.00254663749386e-08 -5.83612200930906e-09 2.09968124148896e-09 -9.6113944171608e-09 -6.17352530765682e-09 -1.41487325609935e-09 5.4403899232431e-08 2.40668646113243e-09 -6.2576770912627e-08 5.62645218796238e-08 5.31769620329422e-09 -1.79639539800036e-09 2.40344688470433e-08 -9.86783201477847e-09 -2.35667298015069e-08 -8.35206508700631e-10 2.42955868803551e-08 -1.13743331113793e-09 -4.31853737457247e-09 2.65886943199733e-09 2.36860696120384e-11 2.82746633457392e-09 -4.29533530456068e-09 -3.56953557183109e-09 -7.04880588659926e-08 -7.7626060847197e-09 6.12966820013448e-09 1.91227013987346e-10 1.79348992403832e-08 -8.250992013855e-09 1.64240923124944e-09 2.09073589816825e-09 -4.24986109750696e-10 2.23807348264419e-09 1.70838645395339e-09 -6.56548328377122e-09 -2.71654915028235e-09 5.46638589208076e-09 6.57198040179799e-09 7.58974178096913e-10 -2.76421983359223e-09 -1.27245064904695e-09 2.24256193475012e-08 -9.17567617107989e-09 6.06228405446255e-09 2.21470254123505e-09 7.28912235897909e-09 -2.26189624766974e-09 -3.24767775067813e-09 1.082994266921e-10 -1.30955412940982e-08 -9.00049224581623e-10 -2.00746414604648e-09 -8.1556677784914e-09 -1.87032457450472e-09 -1.04696926344851e-08 -5.07648243882959e-09 2.21558294243701e-09 6.75667920806786e-09 1.97854394371428e-08 -7.9410161622306e-10 -4.34466632294949e-09 -1.73499634435562e-08 1.50747899487494e-08
"R1013" -3.0420908462574e-09 8.09341366562853e-10 3.01954833561396e-09 2.74491215970659e-08 2.63646887066913e-08 -1.82538394560344e-07 -5.67510509073784e-09 8.92877073034162e-08 -5.26283430471099e-08 4.33732444581708e-08 2.40668646113305e-09 1.13989677262386e-07 -3.87561360119632e-09 8.78235996177575e-11 2.59145054485565e-08 -7.34937734004997e-09 4.93488932967282e-09 8.65992284474429e-10 -2.27913812396977e-10 -5.70995010494177e-08 1.71137596081742e-09 1.30304585918785e-08 -6.80715495733495e-09 2.48475267777575e-08 3.04115214074068e-09 -2.65993304798742e-09 8.87191204070323e-10 4.93673891339314e-09 -2.24036983089208e-08 9.21841824620973e-09 -1.03237277968649e-09 -4.54266210131562e-09 2.2764573043603e-09 3.54022407729957e-09 6.66278736078689e-09 -1.64025128705162e-09 2.24198717894867e-09 6.02394072085683e-09 -7.03655969376217e-09 -1.24160087388482e-08 1.91301691114196e-08 4.54192490042377e-09 3.18722021228524e-08 7.2527269678613e-10 -4.14795769267221e-10 -5.35686026370225e-08 1.5014261410463e-10 -1.27224764973921e-08 2.2486369434005e-08 3.25139034159976e-09 -9.92877033305473e-10 -1.79875453268708e-09 6.24867665261524e-11 2.4115524558973e-08 1.98661203507847e-08 -1.4737158107071e-08 -4.27124304682682e-09 -1.90764274773126e-08 -2.74977787190231e-09 2.86954209785051e-09 2.97138259602525e-09 -2.18910599878472e-08 7.09743735868326e-09 -1.39522017044894e-08 -1.27932011084325e-09 2.46333033426435e-09 -3.7200875313176e-09 -3.07739336414347e-10
"R1014" 1.03432312798744e-08 -1.73326779473193e-08 7.15766217069362e-09 -3.57392171999737e-09 -2.09429518050319e-08 1.57023037340837e-08 9.33316125574623e-10 2.6969638183022e-08 5.85532321801631e-09 -1.6685330085961e-09 -6.25767709126276e-08 -3.87561360119671e-09 2.25836004268038e-07 -8.38347766725197e-08 -1.56081666560822e-08 1.14403150000847e-08 1.64433981189396e-09 9.9303140942091e-09 1.08546150856699e-08 3.76420559671145e-09 -1.16256216362992e-08 -1.13159312165415e-08 5.52706256254145e-09 8.83128335753017e-09 -1.05575381472947e-07 1.77034376280949e-09 -2.8263490065398e-09 -5.38229571991885e-09 1.07815706644038e-07 -2.20196980832254e-08 -2.16958968595467e-08 -1.99252053774247e-08 2.85929836282647e-10 -4.5974562345623e-08 -8.71918358050825e-09 2.15969063845258e-08 -5.40075559496943e-09 -7.02807578969289e-09 6.55333825209333e-09 1.30716468250439e-08 -4.20227043206399e-10 -5.75055557873418e-09 -1.09994572891291e-08 -4.96928412782364e-09 7.70261900062239e-08 2.9061336605706e-09 -1.23972199170278e-07 2.06150594697901e-08 -1.98625958614266e-08 1.32410322678236e-09 -6.01720965937251e-09 -1.1733595833732e-08 3.71744008224289e-10 3.34382864121026e-09 -5.5957605670221e-09 2.20241759963936e-09 2.48395103252551e-08 1.50355459923778e-08 9.096164929436e-08 1.71998550612391e-08 -2.30769981421102e-08 3.7908480646172e-09 -1.48610121318463e-08 -2.7598916011177e-08 1.13838596146902e-09 -1.55043158484713e-08 4.78366206099987e-08 -5.86353222319045e-08
"R1015" -9.20173264112257e-08 -2.27647451967157e-08 -1.93170696738939e-09 6.22173431245246e-09 2.69310564014833e-08 4.34531881569466e-08 2.63324342144761e-08 -1.94004905423147e-07 -1.58892024508521e-08 -2.4418281930498e-08 5.62645218796241e-08 8.78235996178475e-11 -8.38347766725196e-08 5.5285616534138e-07 3.47628903855561e-09 -2.33860819215276e-08 2.98548331870947e-08 -1.32384565430648e-08 -2.16128806977454e-09 -9.82036100330344e-10 1.71500939886086e-07 7.67621999378738e-09 -6.76398929084472e-08 1.58485055087204e-08 1.4870571936122e-09 -2.5927728187982e-09 4.69777148389837e-08 -1.48818695183033e-08 -4.30750157058002e-07 -1.22569655224625e-07 1.23428060933043e-09 1.57414697206393e-09 7.04404796004963e-08 4.53256060037069e-08 -7.30974302320421e-09 1.76683107428531e-08 5.18140075315951e-09 3.66910590896715e-09 9.81332698871077e-10 1.11320639868333e-08 2.36656659309917e-08 -1.14705459792453e-08 2.32996288137224e-09 -8.57570261984703e-10 -1.96184772330956e-08 3.12216062315592e-10 5.1070160949448e-08 5.11653060075126e-09 -6.37133376573551e-09 -1.0600250651678e-09 1.09309589318743e-08 1.92640152502412e-09 -3.05682043391876e-10 -1.47065220113057e-09 -2.18052034722045e-08 1.22228686870925e-08 -5.94915313199435e-09 -1.96533888007678e-09 -1.41337435270923e-08 -2.14737709322729e-08 -1.3275510771032e-08 -2.04031363303621e-08 -4.27744317147628e-09 2.82973275294083e-08 -2.76206903581142e-09 1.52254088613141e-09 -1.19846940621664e-08 1.19172698785791e-08
"R1016" 1.92832925950888e-08 5.64992882872234e-09 1.17193359095036e-09 -2.12110890599146e-09 -2.89543843300182e-09 -1.21429064417919e-07 -9.33240817481537e-09 2.85695827895923e-08 -6.72941777699967e-08 4.05050594758718e-08 5.31769620329382e-09 2.59145054485569e-08 -1.56081666560819e-08 3.47628903855477e-09 7.82636597358597e-08 -8.38439774928304e-09 2.38947025636985e-09 -1.38490320510517e-09 -3.49348328370049e-09 -7.19313532374535e-09 6.61272476238491e-09 1.37207173986808e-08 7.82055602485629e-09 2.78084572785286e-08 7.24488443393223e-09 -2.34714550172793e-09 -1.69037858415587e-08 1.48916638620816e-08 -1.02278269475192e-08 1.37579196199652e-09 1.16055675638073e-09 1.73656889496759e-08 -2.26858707751991e-08 4.24124072453454e-10 3.00826449738717e-09 -1.51313563114388e-09 1.65144966023032e-09 5.28512590397555e-09 3.3993258599522e-09 -2.50082524193679e-08 9.08917716923352e-11 1.90710213151779e-08 3.57857972677326e-08 8.82637356940101e-09 -3.92361822014521e-09 7.71280988959351e-09 8.0556359854583e-09 -1.50156592600452e-08 -1.60986544032553e-09 5.23432818356315e-09 -4.2005361313784e-09 2.08467449018839e-09 2.59958788181232e-10 -8.29914048905395e-09 1.56670412157589e-08 -1.8490938461531e-08 -2.55405199080159e-09 -1.59117695105502e-08 -6.64408005355737e-09 -6.74797516741602e-11 5.95403567406945e-09 -2.13320092721489e-08 6.64836329661115e-09 -9.60726444190561e-09 -1.96974050320346e-09 1.71984474762983e-09 -3.51545304697185e-09 1.62867899835044e-09
"R1017" -3.9975616600204e-09 4.70807496791161e-08 -8.39100424160648e-09 -8.6030178283802e-09 -1.36715379422538e-09 1.75236791865226e-08 1.36277864841602e-09 4.12147843233717e-09 7.11574742066582e-09 -8.79839679491382e-09 -1.79639539799956e-09 -7.34937734005158e-09 1.14403150000852e-08 -2.33860819215246e-08 -8.38439774928257e-09 1.47320345978995e-07 9.85459434997159e-09 1.29358319627294e-09 -4.42583775432651e-10 8.01782388326816e-09 7.16015868098082e-11 -1.4405461731954e-07 -1.66025920317679e-08 1.87810873934672e-09 -1.32843411128191e-08 -2.82316657978696e-09 -1.19925139389919e-08 -2.28961016327501e-08 2.4150624533471e-08 9.02854666468090e-09 1.86704980706088e-09 -3.79056140608098e-09 5.12404100321623e-09 -1.33369533339813e-08 1.07271598041312e-09 -3.63309934966926e-08 -1.5484016623081e-08 7.23731665428929e-09 4.27446231891861e-09 7.7192596458237e-09 -8.90909907942542e-09 -1.03661133586628e-08 2.05754176153104e-08 -1.19863601764193e-09 -1.20622079951097e-09 -3.79778518016519e-09 6.65260403348488e-10 7.47108084956034e-09 -1.08164473491912e-08 -3.68674946190334e-08 -1.03440177528379e-08 -5.03847057955972e-10 3.65687080066441e-09 -1.04568919746813e-09 -3.89141316823294e-08 5.19582112939962e-08 3.29348622129915e-08 -2.58935809545776e-08 1.48800913861333e-08 6.18588605955877e-09 3.74402856561949e-09 3.23605361597706e-08 1.08260468597217e-09 6.60867824375404e-09 -2.38909676076349e-09 -1.83867871640312e-09 -8.25053578616219e-10 1.2130979178483e-09
"R1018" -1.03352268479502e-08 1.46687429315307e-08 -3.33341472164214e-08 4.07022040504741e-10 8.71726878936421e-09 -1.64352316547408e-08 -2.01840820501412e-09 1.0217835352681e-08 -1.04010558631211e-08 3.23135128773597e-09 2.40344688470431e-08 4.93488932967254e-09 1.64433981189352e-09 2.98548331870928e-08 2.38947025636932e-09 9.85459434997585e-09 1.0413143894805e-07 4.51932885281645e-09 -5.10889666347071e-08 1.40722222251486e-09 -1.41661201228307e-08 -1.51514150196634e-08 7.11963419463344e-09 2.35085724278545e-09 -1.36963832260244e-08 -6.17668671702915e-09 2.55906612834041e-09 1.11480787509755e-08 -5.09227627683559e-08 -2.24047654568763e-08 -1.23756848937078e-09 -1.88985165146124e-10 4.54919374541684e-08 -5.16775636054966e-08 3.43993178120122e-09 -4.15753528120735e-09 -4.98295474636732e-09 -3.01783962457355e-09 -5.96314476120459e-09 8.24156886497322e-09 3.58835054687888e-09 -8.17699690727968e-09 6.81936010881509e-09 -1.593639157223e-09 7.10737010241975e-09 -8.6402085237237e-09 -5.34136140337281e-09 2.45843448154268e-09 2.67033312855816e-09 -1.72666064236546e-09 -4.68762839539311e-09 -5.19569394724370e-09 5.96289915552879e-09 3.52814930950198e-09 -7.19575922262599e-09 6.61454619111373e-10 9.21870542673505e-09 4.74714143464947e-09 9.82306571758947e-09 3.61757491340988e-09 -1.15724225181929e-08 -4.05323079314012e-09 2.14283976275608e-09 3.54532782377882e-09 -1.27469130700307e-10 1.18554297579254e-09 -6.00026230425745e-09 -8.9554483256151e-10
"R1019" -1.56950212275074e-09 1.58470355722908e-09 2.30241739429453e-09 -1.27544120495543e-09 4.21154478262775e-09 7.58314598530996e-10 -2.8659884329282e-09 -9.53962347477761e-11 -3.99311164526148e-10 3.8243362899635e-10 -9.86783201477740e-09 8.65992284475482e-10 9.93031409420979e-09 -1.32384565430646e-08 -1.38490320510493e-09 1.29358319627351e-09 4.51932885281562e-09 2.32557596300087e-08 -9.42752938060359e-09 1.64563240077371e-09 -2.09404008302607e-08 -1.81273301251056e-09 7.52360918223831e-09 -2.10234108924658e-09 2.97175928805916e-09 -1.52253975599771e-08 -2.27381390790012e-10 7.87150429682229e-09 2.49726921520072e-08 2.4732261656064e-09 -3.17262979452895e-09 -5.26660346242407e-09 5.05539920653653e-09 -1.30330677498191e-08 -5.70382764246638e-11 -5.18603587127495e-09 1.41763949238146e-11 -9.49205258800062e-10 -6.84423126437966e-10 1.41755400736912e-09 1.70793694465396e-09 -2.94248735215916e-09 2.85395927076178e-10 -8.77253665427832e-11 4.47151879297771e-09 -2.876470998511e-09 -4.42266561732827e-09 4.12791868427309e-09 1.43698422231229e-10 -1.97473164826207e-09 2.39554083139716e-10 -1.51448737997058e-09 3.39693550914085e-09 1.36545126921485e-09 2.65723440118363e-09 2.15554656854516e-09 -9.93295661283561e-10 1.49620780886373e-09 2.20245105456489e-09 1.92026306645813e-09 2.11742997604319e-09 -3.61075802085976e-10 1.36226235355244e-09 -2.40690567004515e-09 -1.45071312751965e-09 -6.85981167121697e-10 8.28718384358017e-10 -5.57367243596985e-09
"R1020" -7.67574517018847e-11 -6.44945516863216e-09 1.89675805163497e-08 -1.84082584269752e-09 -4.97890330267091e-09 4.97192358111131e-09 7.15864493646519e-09 -2.93906704900603e-09 6.0943625488834e-09 -2.98186507100700e-09 -2.35667298015057e-08 -2.27913812397347e-10 1.08546150856698e-08 -2.16128806977634e-09 -3.49348328370023e-09 -4.42583775433228e-10 -5.10889666347078e-08 -9.42752938060461e-09 5.59158566210229e-08 -1.39738221690507e-09 3.02695262820291e-08 2.86676187357973e-09 -2.29999022608183e-08 9.51101435535731e-10 2.98214904569601e-09 -9.0835227265001e-09 6.93352484179601e-09 -1.30136184064132e-08 9.08333460804304e-09 -5.06574872904214e-09 2.4185894301317e-09 3.67100874998972e-09 -1.10899626756405e-08 2.39136401785839e-08 -4.918847372331e-10 2.87554614077204e-09 4.35054358742106e-09 -6.83886983994077e-10 -3.27293650302279e-10 -4.28488819490619e-10 -9.57184614632916e-10 1.10525828559681e-09 -4.52482596646017e-09 -2.00523927682631e-09 -1.07474855350912e-08 2.31923729443034e-09 3.25695789522788e-09 6.0362480390043e-10 -2.71652583300819e-09 3.74622789804895e-09 -3.46197088793512e-10 4.76687802839095e-09 -6.06560780732022e-09 1.20886391766771e-09 -3.40346088533303e-09 -1.91861097500523e-09 1.52492133369126e-09 1.16883893016373e-09 -4.43415357158283e-09 1.15298952839945e-09 -4.52097612337671e-09 3.00072844176566e-09 -3.56030234468081e-09 -5.36853211082267e-09 9.66016629459728e-10 2.83559865924834e-09 5.59383958787037e-09 4.47097192017515e-09
"R1021" -8.06892459518306e-09 -6.35988129813883e-10 -4.33657897734154e-10 -9.04167397018176e-08 -1.37425598208086e-08 8.90401867256802e-08 1.25878954064136e-08 -3.77426065103442e-08 8.61650012632126e-09 -4.85522274696511e-08 -8.35206508700879e-10 -5.70995010494176e-08 3.76420559671122e-09 -9.82036100330496e-10 -7.19313532374633e-09 8.01782388326786e-09 1.40722222251495e-09 1.64563240077271e-09 -1.39738221690529e-09 8.97092355114462e-08 -1.19600877867898e-08 -7.28090724767937e-09 4.9746787059915e-09 5.74681213896634e-09 -2.1020544871293e-09 1.21081639193444e-09 1.21420390793526e-10 1.19181392347162e-08 1.18966996533486e-08 -9.38287023943428e-09 2.19794890542887e-10 3.91529236442371e-10 1.01240624013062e-08 -8.19523394643691e-09 -2.85614677334036e-09 -6.63876314627862e-10 3.06129630354048e-09 1.77974258212981e-08 4.39394525911069e-10 -1.54662386865033e-08 -1.52412051317965e-08 1.32314537439313e-08 -2.85275974698886e-09 7.46994560469239e-09 8.83135834806646e-10 8.60636541897847e-09 -1.35211927883691e-09 -1.00203847734702e-08 2.64597662178803e-09 5.95328302213887e-09 5.2135509455284e-09 -4.53574467009406e-11 -3.24044340049842e-09 -4.43416039085801e-09 -1.50961957893361e-08 2.10284487867842e-09 -6.8250044044216e-09 -1.690425662596e-08 2.20447292739962e-09 -6.9538591508583e-10 2.01563173958655e-09 1.54704641401961e-08 1.70491227255417e-08 2.28400262491206e-08 -4.03788577107508e-10 3.16513244518829e-10 -1.06911643021736e-08 -1.29325448438053e-10
"R1022" -3.33209678185712e-08 8.28486683362022e-09 2.43084722293025e-08 1.45752291640084e-08 -6.34451376196178e-09 3.66572920590274e-08 8.51549430256007e-08 -4.5163558151169e-08 5.04987173917176e-09 -3.89866219815462e-08 2.42955868803582e-08 1.71137596081915e-09 -1.1625621636301e-08 1.71500939886077e-07 6.61272476238286e-09 7.16015868131369e-11 -1.41661201228295e-08 -2.09404008302572e-08 3.02695262820308e-08 -1.19600877867918e-08 7.20714770745694e-07 -7.62236610025483e-08 -3.2268660370126e-07 6.5275701569472e-08 -3.35148615491238e-08 -1.6975624642539e-08 8.26665258586563e-08 -1.72403008031254e-07 -2.06497858524984e-07 -2.31534111901608e-07 1.02187962071766e-09 7.43313672751763e-09 7.01942426776954e-09 3.51595177647341e-08 -1.96159332492272e-08 -1.9763103884252e-10 3.47005384127868e-08 -3.49444486364489e-09 -1.7571631471496e-09 -2.30793913439238e-08 1.46238829677248e-09 1.16783640509846e-08 -9.12895523530777e-10 -1.91980975057621e-09 -1.02922956352109e-08 4.01746427987032e-09 2.2288208371342e-08 2.64575561585425e-09 4.04078660500597e-09 1.73579768583716e-08 1.20944229767639e-09 8.15079062245084e-09 3.10728546903744e-09 -2.47762607416516e-09 -8.43348182122688e-08 4.0853782386877e-08 -2.05668171799423e-08 8.1621447653185e-10 2.1185416847582e-08 -4.36263206445817e-09 -5.9643219829901e-08 -1.30031097620812e-09 1.17660694902525e-08 6.54290622015166e-08 -2.45231639411172e-09 -2.73317906659637e-10 -7.53691556100282e-09 5.7714735140426e-10
"R1023" 2.81288128102938e-09 -5.41358156478702e-08 1.64551281184908e-08 1.55473964605657e-08 -6.15562740555746e-10 -2.20834760515869e-08 7.90883592199801e-09 -4.21630160081254e-09 -2.92748405081941e-08 5.74000743079711e-09 -1.13743331113841e-09 1.30304585918781e-08 -1.13159312165413e-08 7.6762199937864e-09 1.37207173986813e-08 -1.44054617319533e-07 -1.51514150196622e-08 -1.8127330125103e-09 2.86676187357986e-09 -7.28090724767898e-09 -7.62236610025468e-08 2.61313028098968e-07 3.59063412087848e-08 -9.74350593459429e-09 1.74591942875289e-08 8.59865259573122e-09 -2.29387642694307e-08 9.77827316844795e-09 -6.81768628396919e-09 1.37947910906593e-08 -2.04114421124116e-09 6.16892892984241e-09 -3.44834165589678e-10 1.42464362725223e-08 -5.05948505966146e-10 5.01838969854895e-08 3.46690250446357e-09 -3.78685660971852e-09 -7.9517284721082e-09 -1.00071992576394e-09 -9.27467103415131e-10 6.22107172989339e-09 -1.60794667356217e-09 -5.22227798034492e-09 -9.80068573724248e-09 8.98266034128208e-09 -2.63301373918082e-09 -1.10853574649609e-08 1.01193047223082e-08 7.4497346485841e-08 1.06301717479632e-08 2.57893585033803e-09 -6.30840857993518e-09 -2.13651473991245e-09 -2.90644542205005e-10 -1.71078489869989e-07 2.47463157730671e-08 -2.11975363987096e-08 -2.16521234496427e-08 -1.59434423126561e-08 1.14150930922389e-08 1.9212556604482e-08 -2.3682720545037e-08 1.05899880541565e-08 5.77170048558905e-09 6.0269536161722e-09 1.0194964957474e-08 1.66444732992867e-08
"R1024" 6.01085742731321e-08 1.04503654470995e-08 -1.13615203493059e-07 -5.20803960905301e-09 7.7298644218487e-09 -1.27299379527048e-08 -1.30644283073256e-08 6.58637890319251e-09 -7.48185334620715e-09 9.06457720451466e-09 -4.31853737457395e-09 -6.80715495733368e-09 5.5270625625408e-09 -6.7639892908445e-08 7.82055602485764e-09 -1.66025920317638e-08 7.11963419463574e-09 7.52360918223895e-09 -2.29999022608178e-08 4.97467870599181e-09 -3.22686603701252e-07 3.59063412087875e-08 3.62662847422113e-07 -1.02200785369289e-08 7.32228724458837e-09 4.64463574905824e-08 -1.20406368739287e-07 4.42467141662613e-08 7.3224791999875e-08 3.35533384642003e-08 -1.40092043579727e-09 -3.62939017553311e-09 -3.55511065444261e-08 -2.89734109018899e-08 1.09246989307327e-08 -2.22911992907379e-09 -2.13139446670266e-08 5.95610472685519e-09 3.44994383850604e-09 1.57643149744491e-08 -3.62372558486008e-09 -1.58492533907302e-08 -3.14996000576783e-09 -8.82006345526444e-10 1.59866827678591e-08 8.69965144466421e-09 -1.58130164606837e-08 1.8512610268531e-08 -7.5950687938663e-09 -2.58495294255338e-08 6.61752123577447e-09 -3.18460536543511e-09 3.05460746701447e-09 -4.73506890495541e-09 6.98752902119865e-08 -4.80525273806225e-09 -7.24532895180475e-09 -8.76591264956747e-09 -2.84388457962137e-09 -1.62002076906289e-08 6.32719035521573e-08 1.28032239457358e-08 -2.83904491045435e-08 -4.27466433429901e-08 -6.81178706151067e-10 -3.75320811011774e-09 1.22965235227064e-08 -7.40125130310516e-09
"R1025" -6.60089089497543e-10 3.80815082930356e-09 -3.48334603486507e-09 -3.21503776062739e-08 3.31679433518143e-09 -2.43742718340677e-08 3.00171204637277e-08 4.01567414504566e-10 -8.80926923710166e-08 -2.14160035359647e-08 2.65886943199719e-09 2.48475267777571e-08 8.83128335753034e-09 1.58485055087201e-08 2.78084572785279e-08 1.87810873934623e-09 2.35085724278596e-09 -2.1023410892469e-09 9.51101435537658e-10 5.74681213896682e-09 6.52757015694694e-08 -9.74350593459562e-09 -1.02200785369229e-08 1.82390185723232e-07 -1.19546304862494e-08 -2.79062861764727e-09 -2.31918759010752e-09 -9.99522653917965e-08 -1.68818791894924e-08 -2.12080591962307e-08 -3.25899317642843e-09 -8.36583454286756e-10 2.7527875575215e-10 -9.0754317091952e-09 -3.06938773206723e-09 -8.46906732352124e-10 6.91606073289923e-09 1.04905862173677e-08 -6.43583503066358e-09 -1.53744524680231e-08 -6.05631033654672e-08 1.41972433399169e-08 4.9768848120036e-08 -1.16394460297814e-08 -9.54081661001889e-10 -3.85613391447786e-10 -3.2625853267859e-09 2.8960473111339e-09 3.01379460092375e-09 9.01497598359758e-09 3.35397421512007e-09 2.46844353578841e-09 -2.61402864544373e-09 3.50674489033392e-09 -1.72997974973719e-08 5.59999723730202e-09 -8.45891838314256e-09 -1.40502985141612e-07 9.90342279334999e-09 6.48105318477071e-10 -6.48585580837943e-09 1.26911818383141e-07 6.8852542355573e-09 -9.19482684385091e-09 1.38621967730252e-11 3.11065974450074e-09 1.12592771535117e-08 -5.20970497469373e-09
"R1026" -1.97422533771036e-09 -1.84008230163395e-08 9.83963079819155e-09 2.19469107767436e-09 1.06893612454154e-08 -7.76355683250503e-09 -4.39859066549701e-09 -9.24876941883826e-09 -3.64960025323882e-09 2.46152980085465e-09 2.36860696119736e-11 3.04115214074085e-09 -1.05575381472948e-07 1.48705719361164e-09 7.24488443393225e-09 -1.32843411128177e-08 -1.36963832260253e-08 2.97175928805896e-09 2.98214904569574e-09 -2.10205448712931e-09 -3.3514861549121e-08 1.74591942875291e-08 7.32228724458901e-09 -1.19546304862501e-08 1.46923135444842e-07 -3.0487696794458e-08 2.11841686300044e-08 1.74136092362573e-08 -2.68568450330553e-10 2.36191259311514e-08 -5.163639464348e-10 1.66123990375908e-08 -2.96076626231071e-09 1.71467632734011e-08 6.94767853512516e-09 -5.9278447584347e-09 -1.78445523692086e-09 3.61634095195668e-09 -4.36952718161501e-09 2.56536710048036e-10 2.90100860601961e-09 -2.36060488834982e-09 1.89828481939115e-09 -6.6289476116796e-10 4.36093136724843e-09 -5.00947865279187e-09 7.36522794686014e-09 -4.01854712848236e-09 1.10260930510712e-08 -1.09652299243843e-08 1.63504241947872e-08 -9.76508306050691e-09 -5.037472765514e-09 8.72451792119989e-10 3.47839231275061e-08 4.3090756293439e-09 -3.78040165802231e-08 -5.07863056131088e-09 -1.14809549405223e-07 4.40714970474844e-09 4.95428053014184e-08 -5.57478132117324e-09 -1.19861610310903e-09 9.3485799968923e-09 1.43342577298121e-08 4.29187103045378e-09 -2.66632252345717e-08 2.00881863606986e-08
"R1027" 1.24501445836392e-08 -9.75923564988924e-09 -4.16387718828057e-08 -9.30546881666671e-10 4.43352579852783e-09 -9.44646220524469e-10 1.51889643990952e-10 -2.60577987205544e-09 2.69247405988358e-10 -2.6554025027383e-10 2.8274663345716e-09 -2.65993304798766e-09 1.77034376280927e-09 -2.59277281879823e-09 -2.34714550172851e-09 -2.82316657978788e-09 -6.17668671702937e-09 -1.52253975599744e-08 -9.08352272650122e-09 1.21081639193274e-09 -1.69756246425374e-08 8.59865259573052e-09 4.64463574905832e-08 -2.79062861764543e-09 -3.04876967944573e-08 1.3560513001239e-07 -4.00267999480458e-08 -7.81900273037377e-10 -2.53370952151218e-09 -1.11266479197959e-08 -1.45046269140299e-08 -1.22629888892138e-08 -4.01591833442335e-09 1.5650736494025e-08 6.75793288435387e-09 1.81943483766265e-08 2.66088943978941e-09 4.09863094143441e-09 3.69424606785747e-09 -4.20693218074631e-09 7.41533048819187e-09 6.28682949831729e-09 -5.06670080288881e-11 4.4140492492481e-09 -1.57429864597229e-08 5.03945015383557e-09 2.01124418050464e-08 -1.32693125095777e-08 -3.32231227611913e-09 -9.09224206623921e-10 1.1306546352626e-08 9.27699084977427e-09 -4.36557797871561e-09 -4.32351052712968e-09 3.08573879871962e-08 -4.64680575834725e-09 -2.10317015634978e-08 -2.95162878337353e-09 4.11414947526416e-09 -2.37409052676439e-08 1.96258765604134e-08 -5.8539767665827e-09 -2.35792081002942e-09 -1.51344221248534e-08 2.56121322427278e-09 8.8594729255857e-10 8.23523958074549e-11 6.13193148395821e-09
"R1028" -2.23456827259681e-08 -1.08630015576812e-07 5.59234413894032e-09 -3.70162423748323e-09 2.17825597237253e-09 1.17181939884678e-08 -5.29105948893217e-09 8.83007389683114e-10 1.79157081378621e-08 -1.11685826227026e-08 -4.29533530456268e-09 8.87191204070131e-10 -2.82634900653998e-09 4.69777148389807e-08 -1.69037858415589e-08 -1.19925139389924e-08 2.55906612835002e-09 -2.27381390789723e-10 6.93352484179411e-09 1.21420390794396e-10 8.26665258586498e-08 -2.29387642694317e-08 -1.20406368739299e-07 -2.31918759011149e-09 2.11841686300036e-08 -4.00267999480429e-08 3.67217989814944e-07 6.08047238993582e-09 -6.00542340167543e-08 1.10062590517028e-08 -2.56642479291396e-08 -1.02523367742954e-08 1.57888232962071e-09 4.14355615969862e-08 2.63388931901763e-09 5.43470650664228e-08 -1.89483017078465e-09 -8.9056690991597e-09 -2.94019005286737e-10 4.05507989338198e-09 1.70953620079021e-08 4.05940688354303e-09 -2.27390173206753e-08 -8.63101010326097e-09 -4.78924997678161e-09 -1.10148239359161e-09 6.13881432045799e-09 -8.59306620540353e-09 2.64918188747639e-09 -4.64916814976188e-08 -2.15969267990326e-08 -8.74441190599315e-09 -2.6923974504958e-09 5.37999673586127e-09 -2.24614949304035e-08 6.43236957982932e-08 5.58890681380315e-08 2.46952755930033e-08 -3.57854957738653e-08 4.62555325876824e-08 -1.44624131130805e-07 -1.94600479548323e-08 1.33720721876316e-08 -1.26087855237153e-08 4.73143478923105e-09 -9.2598152117387e-10 -1.31071982969031e-08 5.67464447907044e-09
"R1029" -8.43250761767126e-09 -1.59798055263734e-08 3.23728240356803e-09 -1.77386495934633e-08 7.13426657281838e-09 -4.83274226874264e-08 -9.2235415956206e-08 1.41193934952485e-08 -1.92551259443564e-09 5.72426878965724e-08 -3.56953557183125e-09 4.93673891339315e-09 -5.38229571991935e-09 -1.48818695183001e-08 1.4891663862084e-08 -2.2896101632753e-08 1.11480787509768e-08 7.87150429682131e-09 -1.30136184064146e-08 1.19181392347166e-08 -1.72403008031252e-07 9.77827316844802e-09 4.4246714166261e-08 -9.99522653917967e-08 1.74136092362586e-08 -7.81900273034281e-10 6.08047238993058e-09 2.36468478842982e-07 2.81199787323632e-08 4.75122745037481e-08 1.94317650347467e-10 -8.8716383508054e-10 1.68348670766397e-08 -6.86014341599925e-09 2.93501771055009e-09 6.59414520780395e-09 -1.66990366607725e-08 5.20320408666687e-09 1.84762658054104e-09 7.61999173861965e-09 4.15862367308953e-08 -2.7441418073338e-09 -1.52493140665939e-08 5.40921577145259e-09 9.16452718265574e-09 -6.99595807709253e-09 -5.03560442736043e-09 -2.2407824256504e-08 3.63388681030647e-09 -1.4072496675696e-08 -6.09990516519739e-09 -7.4312432717921e-09 -9.74286359189874e-10 7.58234510209403e-10 1.80789752293018e-08 8.42629572606299e-09 1.47846673322083e-08 9.99890652896552e-08 -1.37780737373111e-08 6.67058406449946e-09 9.35669769594565e-09 -1.34772329545055e-07 2.33882588490158e-08 -2.63711277838486e-08 -8.60212411508209e-10 -1.23851758854723e-09 -5.44016654069595e-09 -6.01279618139365e-09
"R1030" 5.8450510935312e-08 2.37295209420898e-08 1.79637585993889e-08 -9.19300281653939e-09 -2.09717192771922e-08 3.16766185014156e-08 -2.97511434990766e-08 8.04170179231072e-08 1.46136082846155e-08 1.25116358315694e-08 -7.04880588659925e-08 -2.24036983089212e-08 1.07815706644037e-07 -4.30750157058016e-07 -1.02278269475201e-08 2.41506245334716e-08 -5.09227627683556e-08 2.49726921520075e-08 9.08333460804144e-09 1.18966996533486e-08 -2.06497858524987e-07 -6.8176862839693e-09 7.32247919998771e-08 -1.68818791894908e-08 -2.68568450331292e-10 -2.53370952151313e-09 -6.00542340167545e-08 2.81199787323634e-08 4.5386994264074e-07 1.08813952169215e-07 -7.30708111484993e-09 -7.47847383448912e-09 -4.75254617721962e-08 -7.56405938525425e-08 3.4402011019462e-09 -2.12177463974659e-08 -8.09735940924379e-09 -4.76304008840965e-09 4.79320779672462e-09 4.89258715069849e-10 -9.35257056327032e-09 -2.10030112593838e-09 -1.120935712423e-08 5.3003857971942e-09 2.44410858278992e-08 1.38858458338682e-11 -6.5917071359369e-08 1.42087437903241e-08 -3.50859840177362e-09 -9.5360047949821e-10 -4.88254010770528e-09 -4.04201357407068e-09 -4.16397291652185e-09 1.26874152622073e-09 3.22647532266816e-08 -1.29264228116427e-08 1.8102491705548e-09 1.5142205077342e-08 1.91254340927793e-08 2.02330072439567e-08 2.75534360913145e-08 7.15616935219878e-09 -1.18391794115136e-08 -3.00511051743008e-08 1.00301101203046e-09 -6.47402689287751e-09 1.06307242715944e-08 -5.42199040692093e-09
"R1031" -3.30065011541951e-08 -1.91909873581774e-08 3.10534907730249e-08 1.68029392394722e-08 2.81159137451654e-09 -1.88063762766211e-08 -1.56909394322414e-07 7.31013692160353e-08 1.50139199482796e-08 3.49505056763504e-08 -7.76260608471839e-09 9.21841824621152e-09 -2.20196980832258e-08 -1.22569655224624e-07 1.37579196199692e-09 9.02854666468099e-09 -2.24047654568762e-08 2.47322616560456e-09 -5.06574872903976e-09 -9.38287023943387e-09 -2.31534111901601e-07 1.37947910906587e-08 3.35533384641993e-08 -2.12080591962269e-08 2.36191259311517e-08 -1.11266479197962e-08 1.10062590517041e-08 4.75122745037377e-08 1.08813952169218e-07 4.22226450504976e-07 2.53465580800197e-09 -2.27973350801696e-08 -1.56370194662637e-07 5.36724808899643e-08 4.14414572133484e-09 5.49224867603171e-09 -1.34138221807414e-08 2.24277817449936e-09 -1.89082841733915e-10 6.48398298386597e-10 9.18411696705371e-09 9.55571221096407e-09 -6.76351639008052e-09 -6.97163707129541e-09 -1.12494857161998e-08 1.66160472188925e-08 1.19417100968158e-08 -2.84765975094986e-08 -5.00704271058483e-09 -4.57683915349857e-09 -1.61647346974167e-10 8.77665990991139e-10 -6.00751820526983e-09 -1.50033406307164e-08 4.41853632466313e-09 1.62031874085695e-09 1.5868184372051e-08 -4.67380993278684e-09 -1.90123962598403e-08 1.49382747527338e-08 2.93236962454299e-09 5.31644007095118e-09 2.17771550825193e-08 -3.86710675320574e-08 7.61335222216579e-10 9.12331905124577e-09 1.66935932527145e-08 -5.18049398790981e-09
"R1032" 2.2034230716061e-09 1.82633853465302e-08 4.67847294808976e-09 -1.47921875466548e-09 1.48625020041529e-09 -1.38541644617918e-09 1.05133122008224e-09 -1.43567712138027e-09 1.276737542348e-09 1.78437751296083e-09 6.12966820013486e-09 -1.03237277968629e-09 -2.1695896859547e-08 1.2342806093293e-09 1.16055675638018e-09 1.86704980706101e-09 -1.23756848937129e-09 -3.17262979453009e-09 2.41858943013255e-09 2.19794890543009e-10 1.02187962071911e-09 -2.04114421124094e-09 -1.40092043579826e-09 -3.2589931764296e-09 -5.16363946434496e-10 -1.45046269140302e-08 -2.56642479291386e-08 1.94317650347136e-10 -7.30708111484972e-09 2.53465580800402e-09 2.18998467876195e-08 2.29220048104925e-09 -2.62941888261515e-09 5.19856056736191e-09 7.46304540092942e-10 -1.64050977387012e-08 2.20275143896261e-09 3.41571303628785e-09 -2.00190014135397e-09 -5.95786541523723e-09 -3.52303718939658e-09 4.86057468175509e-10 4.1592707960664e-10 2.39270780096299e-09 -1.21154668922709e-08 -2.33127280449192e-09 1.89104496812541e-08 6.58782977639218e-09 4.20141999140877e-09 2.90280175918726e-09 -1.0038301554269e-08 2.768709540668e-09 2.43709340011587e-09 9.30938608440113e-10 -9.96429111724402e-10 -2.11546460722897e-09 4.49835559411489e-09 3.19360959435186e-10 8.70497314261601e-09 -1.75827461535473e-09 4.10582646258686e-09 -4.35417251095088e-09 -1.0842710705516e-09 3.29278254517731e-09 -9.71803890719943e-09 2.18162804919364e-09 -4.72431671751654e-09 5.70170545225158e-09
"R1033" 4.11131237541775e-09 3.17948264881597e-09 7.49543702012837e-09 -5.47713094357945e-10 -2.99536421846885e-08 3.24734698778608e-09 8.64292163189558e-09 -9.78368140790263e-09 -3.36944859509215e-09 -4.89999283872213e-09 1.91227013987337e-10 -4.54266210131514e-09 -1.99252053774246e-08 1.57414697206383e-09 1.73656889496756e-08 -3.79056140607935e-09 -1.88985165145845e-10 -5.26660346242325e-09 3.67100874998977e-09 3.9152923644273e-10 7.43313672751908e-09 6.16892892984271e-09 -3.62939017553308e-09 -8.36583454286263e-10 1.66123990375908e-08 -1.22629888892148e-08 -1.02523367742944e-08 -8.87163835082794e-10 -7.47847383448942e-09 -2.27973350801692e-08 2.29220048104841e-09 4.53074280466971e-08 8.27369808690201e-09 -4.32429732995466e-09 5.51535995990332e-09 -1.24364906566774e-09 -3.30457751407893e-09 1.76676892421262e-09 -8.72381898185814e-09 -3.89938686963638e-09 2.69121084413989e-09 -7.68346320075587e-09 2.90291370883644e-09 4.2264453834499e-09 -8.50571113832245e-09 -1.08019147743306e-08 5.33302192142868e-09 1.18015614482803e-08 1.01501281476935e-08 2.94530298957758e-10 -1.05214571156721e-08 3.3677346562278e-11 2.41546019622349e-09 5.50622492794509e-09 5.09770770691072e-09 -5.00746499957336e-09 8.60676153534562e-09 1.74929194742602e-09 -1.07039165078452e-08 1.8301709695095e-09 -1.02372849132227e-10 -8.66311984512128e-09 -1.52619403107431e-08 -9.34879887367032e-09 2.53876184757907e-09 8.41438774249442e-09 1.56461544275478e-09 6.77554304354518e-09
"R1034" -6.43580971217236e-08 5.44225569884245e-09 -1.75883490632214e-09 -1.94914781953191e-08 7.8191542399517e-09 1.8139694455524e-08 4.50719343426367e-08 -2.4871309844773e-08 -1.17231099672083e-08 -1.62552710807096e-09 1.79348992403834e-08 2.27645730436096e-09 2.85929836283165e-10 7.04404796004972e-08 -2.26858707751992e-08 5.12404100321676e-09 4.54919374541685e-08 5.05539920653664e-09 -1.1089962675639e-08 1.01240624013064e-08 7.01942426777364e-09 -3.44834165589786e-10 -3.55511065444239e-08 2.75278755751445e-10 -2.96076626231026e-09 -4.01591833442365e-09 1.57888232962105e-09 1.68348670766372e-08 -4.75254617721965e-08 -1.56370194662632e-07 -2.62941888261526e-09 8.27369808690149e-09 1.80806808492203e-07 -8.56785455671643e-08 4.46422830916802e-09 1.49656299736263e-09 1.4653921452573e-09 -1.13795030792447e-09 -3.43927910556774e-09 1.8574749864267e-08 -9.08096130766562e-09 -2.38528540163985e-08 1.08778569553134e-08 3.50585219128254e-10 4.3511048384749e-10 -3.29816335053946e-08 -3.17349939181091e-09 2.38993270692775e-08 6.4700497355753e-09 6.28252717594234e-10 9.63264635983715e-10 -1.74445864108788e-09 1.41876092277367e-09 2.36359385700788e-08 -1.65029724454995e-09 -7.72248756013345e-09 -9.09518789019582e-10 -2.79014693980692e-09 -9.38216069231103e-10 -8.35167300654929e-09 3.05560912073782e-09 -1.81578875764183e-09 -1.71076794536355e-08 2.83711370971125e-08 1.96167978464598e-09 -1.57181745578258e-09 -2.14129280090704e-08 1.0172511133925e-08
"R1035" 1.83599451631974e-08 -2.39533663222375e-08 5.73899910953739e-09 9.70156790491224e-09 -5.32186190164425e-09 -8.06779766176499e-09 -8.18832719588601e-09 -4.6737538701411e-09 1.34388047274826e-08 -3.78277113800986e-10 -8.25099201385505e-09 3.54022407730045e-09 -4.59745623456223e-08 4.53256060037054e-08 4.24124072453477e-10 -1.33369533339824e-08 -5.16775636054931e-08 -1.30330677498193e-08 2.39136401785829e-08 -8.19523394643607e-09 3.5159517764732e-08 1.42464362725226e-08 -2.89734109018919e-08 -9.07543170919495e-09 1.71467632734017e-08 1.56507364940231e-08 4.1435561596988e-08 -6.86014341599642e-09 -7.56405938525402e-08 5.36724808899644e-08 5.19856056736176e-09 -4.32429732995491e-09 -8.5678545567166e-08 1.22573684671084e-07 -5.05044993377421e-09 7.70064044973077e-09 4.1229796345709e-09 2.51179621226315e-09 5.12156166205756e-09 -1.02218185856516e-08 1.05464195827708e-09 1.85911969423717e-08 -6.76338340297402e-09 -2.03735736819037e-09 -1.8660843638709e-08 1.49582825775335e-08 3.59513827408891e-08 -2.6139754680202e-08 7.13750731786265e-10 -1.19778994816245e-09 -1.86240832268648e-09 6.33580634120057e-09 -1.46595734599902e-10 -9.77166002800313e-09 4.92132743688878e-10 5.12323804415682e-09 -1.98622965643783e-09 2.2250244059928e-11 -2.00786396288698e-08 -1.72789252458934e-09 -7.24152873844332e-09 -2.71167444094526e-09 1.62414402331756e-08 -2.76721054631413e-09 -2.24316530268419e-09 3.31092649748545e-09 5.02354344648858e-09 -2.67617459953016e-09
"R2001" 1.88077949586303e-09 -4.72779695082927e-09 9.168804994925e-10 -2.70860145380551e-09 -1.51214595447257e-09 -7.95340464340197e-09 2.5372686902628e-09 6.05113234391638e-09 -7.63349844866625e-09 4.29268323980937e-09 1.64240923125045e-09 6.66278736078571e-09 -8.71918358050812e-09 -7.30974302320592e-09 3.0082644973872e-09 1.07271598041318e-09 3.43993178120104e-09 -5.70382764245462e-11 -4.91884737234454e-10 -2.8561467733404e-09 -1.96159332492264e-08 -5.05948505968025e-10 1.09246989307337e-08 -3.06938773206863e-09 6.94767853512471e-09 6.75793288435332e-09 2.6338893190207e-09 2.93501771055098e-09 3.44020110194684e-09 4.14414572133467e-09 7.46304540093272e-10 5.51535995990277e-09 4.46422830916859e-09 -5.05044993377391e-09 1.47686588367517e-07 -3.80819482659027e-09 -2.7086154949878e-08 8.62157367594164e-09 -2.62113074492677e-08 -1.08014316236733e-08 1.03352197788736e-08 1.78106070905093e-08 1.3229484525825e-08 -1.39759016773599e-08 -4.24726871527247e-08 -2.05090349391776e-08 1.38393892747934e-08 -5.2942710450244e-08 8.78046855987877e-09 -1.18356625959558e-08 7.79796255206569e-09 5.677758747796e-09 -1.1828737487924e-08 1.42640457111278e-08 1.21580164957295e-07 2.40893113595441e-10 -1.37082453027423e-09 -8.0292915737254e-09 -9.6592349490846e-09 -1.95167660535853e-09 1.52466516138718e-08 -1.91891745346849e-08 2.50469385708281e-10 -1.16146207342471e-07 3.46400607833298e-09 1.46981234543504e-08 -8.14008410295603e-08 8.34590896568202e-08
"R2002" -6.61340317745065e-09 -9.76582404946746e-08 5.84684466107249e-09 8.9593084313172e-10 -3.13056103650917e-09 2.5056670910818e-09 -1.28067451638932e-09 -2.0836447517583e-09 2.28194099086942e-09 -2.04797073436143e-09 2.09073589816894e-09 -1.64025128705176e-09 2.15969063845258e-08 1.76683107428532e-08 -1.513135631144e-09 -3.63309934966917e-08 -4.1575352812085e-09 -5.18603587127501e-09 2.87554614077316e-09 -6.63876314627891e-10 -1.97631038843606e-10 5.01838969854892e-08 -2.22911992907374e-09 -8.46906732353097e-10 -5.92784475843461e-09 1.81943483766259e-08 5.43470650664174e-08 6.59414520780398e-09 -2.12177463974674e-08 5.49224867603076e-09 -1.64050977387002e-08 -1.24364906566757e-09 1.49656299736297e-09 7.70064044973176e-09 -3.80819482659114e-09 1.12459949607459e-07 -9.86891683755237e-09 -2.6389826443884e-09 4.69806529023935e-10 -1.92920457477626e-09 9.63990807887717e-09 5.33562372423398e-09 -1.25956661190496e-08 4.74487955763977e-10 2.1825885185238e-08 4.16415850504245e-09 -2.87615914775805e-08 -6.96021569657440e-09 3.52119646219445e-09 -2.05291386265542e-09 2.20101611754507e-09 -1.78971253820916e-09 1.69925393691386e-09 2.88817867157934e-10 -8.00208092281604e-09 6.36560181785002e-10 3.19685145804677e-08 -1.52009995662274e-10 -2.27276811192115e-08 -1.43210325411993e-08 -6.55691810032955e-08 4.79843838123919e-09 -3.52166578406337e-10 -2.798167555135e-08 1.63095366748828e-08 3.50463900751472e-09 2.89935664453793e-08 -3.78454481490588e-08
"R2003" -3.45425514401987e-09 1.24560041229482e-08 -1.65593475013993e-09 -1.347633690596e-09 4.34947455719274e-10 2.53152603682942e-09 1.55360845057352e-08 -2.30049828226016e-10 -7.89836153945817e-09 -1.2378475023268e-08 -4.24986109750227e-10 2.24198717894523e-09 -5.40075559496926e-09 5.18140075315730e-09 1.65144966023083e-09 -1.54840166230817e-08 -4.98295474636729e-09 1.41763949225648e-11 4.35054358741978e-09 3.06129630354031e-09 3.47005384127832e-08 3.46690250446508e-09 -2.13139446670238e-08 6.91606073289817e-09 -1.78445523692083e-09 2.66088943978629e-09 -1.89483017077826e-09 -1.6699036660779e-08 -8.09735940924248e-09 -1.34138221807408e-08 2.20275143896124e-09 -3.30457751407869e-09 1.46539214525716e-09 4.12297963457145e-09 -2.70861549498782e-08 -9.86891683755087e-09 2.83606212127274e-07 4.35455395555236e-09 7.54280034847652e-09 2.48253289261559e-08 2.68611362953938e-08 -2.02234647132133e-08 1.6111749271853e-08 -4.12227862415715e-09 2.87508204353814e-09 -5.33142857663546e-09 1.59259068693632e-08 5.17496063390158e-08 -8.04585716854857e-09 2.45870878493762e-08 -1.92983429552969e-08 1.86904703996244e-08 7.59207142068515e-09 1.37960971875874e-11 1.63329737372722e-07 -1.16689211906674e-08 -3.03812400551781e-07 -1.9226311356731e-08 -1.2711955960177e-10 -6.16422199859003e-08 -1.60505306318144e-09 -4.01151344377016e-08 -1.86751402580333e-08 3.97416407039663e-08 -4.6011087198003e-09 -1.00627751141949e-08 -1.01766684061e-08 -2.19397374187027e-08
"R2005" -5.89984805748053e-09 -1.54523785842992e-09 -7.88476058714201e-10 -5.24110600071308e-08 1.30315231851165e-10 -2.03125042795009e-08 -1.94946754659896e-09 1.04335988112091e-08 7.88578099529403e-09 1.75485115855637e-09 2.23807348264448e-09 6.0239407208566e-09 -7.02807578969245e-09 3.6691059089673e-09 5.28512590397591e-09 7.23731665428815e-09 -3.01783962457174e-09 -9.49205258799866e-10 -6.83886983993223e-10 1.77974258212998e-08 -3.49444486364177e-09 -3.78685660971826e-09 5.95610472685712e-09 1.04905862173688e-08 3.61634095195714e-09 4.09863094143299e-09 -8.90566909915469e-09 5.20320408666809e-09 -4.76304008840915e-09 2.2427781744981e-09 3.41571303628603e-09 1.76676892421281e-09 -1.1379503079236e-09 2.51179621226086e-09 8.62157367594274e-09 -2.63898264438813e-09 4.35455395555226e-09 1.1343010311174e-07 2.08965606457326e-09 -5.5327401222786e-09 4.84821279142268e-08 -1.73806959097465e-08 -1.33381189857049e-08 1.3588212283506e-08 -8.42828524403541e-09 -7.11031192134608e-09 6.25165948635991e-09 1.7723346631177e-08 4.51473655266804e-09 -2.549555081638e-10 9.99904932162282e-09 1.53575180788522e-09 -5.82842546493209e-09 -1.74868341444008e-08 7.95110967102805e-08 1.71111215147764e-08 -4.67910718872994e-08 -5.42789552955668e-08 -3.52263793841783e-09 -9.62577986036389e-10 1.03349863002815e-08 -8.77829383228846e-08 -5.18099545932881e-09 -3.07681136068689e-08 -3.63142485610053e-11 2.36440401529023e-09 -1.32941373097414e-08 7.38741311838341e-09
"R2006" -1.59590635078667e-09 1.17255007011995e-09 -2.31482816739727e-09 -2.31620971135758e-09 4.46944108178682e-09 1.22216291237754e-09 3.10409393355095e-09 -5.16300014466722e-09 -2.84564105570023e-10 8.44570470819694e-09 1.70838645395307e-09 -7.03655969376204e-09 6.55333825209364e-09 9.81332698872229e-10 3.39932585995149e-09 4.2744623189182e-09 -5.96314476120356e-09 -6.84423126437538e-10 -3.27293650302479e-10 4.39394525911374e-10 -1.75716314714736e-09 -7.95172847210756e-09 3.44994383850518e-09 -6.43583503066349e-09 -4.36952718161432e-09 3.69424606785847e-09 -2.94019005285749e-10 1.84762658054032e-09 4.79320779672459e-09 -1.89082841735022e-10 -2.001900141354e-09 -8.72381898185774e-09 -3.4392791055682e-09 5.12156166205758e-09 -2.62113074492659e-08 4.69806529024481e-10 7.54280034847577e-09 2.08965606457245e-09 5.60949599248006e-08 3.66698064370701e-08 8.09388753351113e-09 -3.48186410191769e-08 9.76392696189489e-09 -1.06811231768125e-08 4.01738697021952e-08 2.40504982662935e-10 -1.62461114603164e-08 5.69251422808313e-08 -4.03373349930493e-08 -4.76705108388938e-09 -1.27509254804483e-09 -9.14614466914851e-10 1.21663503291779e-08 5.58719021046162e-09 1.17116518733943e-08 3.74568566580218e-09 -1.24702780901523e-08 -6.60420386094466e-10 5.24354514524409e-09 -1.34506451231096e-08 4.60512434557409e-09 -1.69407244373257e-08 -4.58690496352301e-08 3.06661284332336e-08 1.65454384825046e-10 -4.29648531493295e-08 -9.70960804960547e-10 -1.89744815291401e-08
"R2007" -9.08115106709692e-09 2.41359898190071e-09 -7.60346391348189e-09 2.48965459058396e-08 7.96289151606501e-09 3.32734485586309e-08 7.91433659518092e-09 -1.85999338621191e-08 -5.19158875040605e-09 2.28136337414405e-08 -6.5654832837723e-09 -1.24160087388485e-08 1.30716468250432e-08 1.11320639868348e-08 -2.50082524193684e-08 7.7192596458225e-09 8.2415688649719e-09 1.41755400736831e-09 -4.28488819489673e-10 -1.54662386865015e-08 -2.30793913439241e-08 -1.00071992576435e-09 1.57643149744494e-08 -1.53744524680228e-08 2.56536710048482e-10 -4.20693218074672e-09 4.05507989338108e-09 7.61999173861873e-09 4.89258715069443e-10 6.48398298387719e-10 -5.95786541523949e-09 -3.89938686963562e-09 1.85747498642666e-08 -1.02218185856503e-08 -1.0801431623674e-08 -1.9292045747764e-09 2.48253289261584e-08 -5.53274012227875e-09 3.66698064370687e-08 3.78602508236715e-07 7.08586313676754e-08 -3.2063231040383e-07 2.02808117463291e-08 -1.26890878724332e-07 5.93250020613028e-09 -2.30901638821885e-08 -4.93378253469114e-09 1.61163858488348e-07 -1.21323767797931e-07 -1.28551764144999e-08 -1.81945708697561e-08 -5.0485846545888e-11 2.13157510637259e-08 3.36067226952161e-08 9.44735384471289e-08 1.14385088422941e-09 -4.84753858048391e-08 -7.03525208826225e-09 -1.23669879730911e-09 3.27603849350486e-09 4.16674879313711e-09 -5.23934128531649e-08 -1.53058416732633e-07 -5.61529026279351e-08 -5.8603632959367e-09 -5.57351309830547e-09 7.91351390787722e-08 -3.1817106353224e-08
"R2008" -8.2794372275376e-09 -5.06762142145189e-09 -2.43854119173019e-09 1.54263467028212e-08 -5.59094369166161e-10 -2.76110099875105e-08 -1.54874268251811e-08 1.38462824883502e-08 2.33336179452287e-08 1.85976879770194e-08 -2.71654915028239e-09 1.91301691114193e-08 -4.20227043204771e-10 2.36656659309898e-08 9.08917716920015e-11 -8.90909907942414e-09 3.58835054688188e-09 1.70793694465269e-09 -9.57184614629661e-10 -1.52412051317994e-08 1.46238829677167e-09 -9.274671034135e-10 -3.62372558487167e-09 -6.05631033654679e-08 2.90100860601967e-09 7.41533048818923e-09 1.70953620079102e-08 4.15862367308958e-08 -9.35257056327022e-09 9.18411696705022e-09 -3.52303718939277e-09 2.69121084413989e-09 -9.08096130766684e-09 1.05464195827904e-09 1.03352197788786e-08 9.63990807887639e-09 2.68611362953855e-08 4.84821279142383e-08 8.09388753351275e-09 7.08586313676737e-08 5.52972375405966e-07 -1.18088885654606e-07 -2.02409417730082e-08 -2.68524406591063e-08 2.99707102750084e-09 -5.16908880362267e-08 9.84405081366256e-10 -6.0900023824702e-08 -2.73664491438411e-09 -1.99629270859745e-08 -2.17895479010361e-08 5.36734854513863e-10 -8.77953674998884e-09 8.02700283945846e-09 2.31118340104266e-07 1.40367559618972e-08 -4.18040082794344e-08 9.6417107525429e-08 -8.01473805269286e-09 6.55273584335018e-09 -1.48011091238028e-08 -4.21071809817811e-07 1.20139882070225e-07 -3.7344305296085e-07 1.8124121056771e-09 8.6902736204077e-09 6.94051697362046e-08 -1.84307962598452e-08
"R2009" 1.52429348195772e-08 -8.3077738922252e-09 8.80252238292166e-09 -1.5782908907749e-08 -2.96195202324266e-09 -2.50366637584077e-08 -9.45620949991557e-09 1.42807306452049e-08 -4.4557297186539e-10 -1.32910740436678e-08 5.46638589208253e-09 4.5419249004242e-09 -5.75055557873444e-09 -1.14705459792424e-08 1.90710213151776e-08 -1.03661133586612e-08 -8.17699690728076e-09 -2.94248735215988e-09 1.10525828559708e-09 1.32314537439293e-08 1.16783640509865e-08 6.22107172989293e-09 -1.58492533907256e-08 1.41972433399168e-08 -2.36060488835024e-09 6.28682949831531e-09 4.05940688354476e-09 -2.74414180733952e-09 -2.10030112593845e-09 9.55571221096022e-09 4.86057468172876e-10 -7.68346320075544e-09 -2.38528540163993e-08 1.85911969423708e-08 1.78106070905098e-08 5.33562372423399e-09 -2.02234647132119e-08 -1.73806959097471e-08 -3.48186410191773e-08 -3.20632310403831e-07 -1.18088885654607e-07 4.34652453076667e-07 -1.75479447879963e-08 5.6964834896985e-08 -4.68768135447692e-09 2.49643916098211e-08 -4.99679335048143e-10 -3.54948413059214e-07 9.52522312398687e-08 1.16307462852628e-08 7.17741635778611e-09 -8.68241842551126e-09 -1.37669978722945e-08 -1.47621146827738e-08 -8.33170955719586e-08 -2.17529866160731e-09 3.33629208414507e-08 1.2993019404519e-08 3.30695985792314e-09 -4.15442251077401e-09 -8.40890856002948e-09 7.05847938622141e-08 2.18520467591001e-07 7.61711624564185e-08 5.07020158732789e-09 6.45681606565714e-09 -7.99549504483232e-08 4.44473723954704e-08
"R2010" 1.37851664551956e-10 2.3654488113186e-08 -2.33874675006545e-09 9.82930242062242e-09 5.58866082011864e-09 -4.56520936956327e-08 2.45747725075709e-08 4.7272078849822e-09 -9.43559016782086e-08 2.94953988438079e-09 6.57198040179803e-09 3.18722021228532e-08 -1.09994572891295e-08 2.32996288137045e-09 3.57857972677316e-08 2.05754176153119e-08 6.81936010881472e-09 2.85395927076628e-10 -4.52482596646066e-09 -2.85275974698926e-09 -9.1289552353192e-10 -1.60794667356286e-09 -3.1499600057682e-09 4.97688481200337e-08 1.89828481939085e-09 -5.06670080269936e-11 -2.2739017320675e-08 -1.52493140665934e-08 -1.120935712423e-08 -6.7635163900817e-09 4.15927079607724e-10 2.90291370883625e-09 1.0877856955313e-08 -6.76338340297254e-09 1.32294845258247e-08 -1.25956661190501e-08 1.61117492718511e-08 -1.33381189857044e-08 9.76392696189469e-09 2.02808117463303e-08 -2.02409417730062e-08 -1.75479447879966e-08 1.16541721107874e-07 -5.05484833452386e-09 -2.18560691279596e-09 -2.75463265537012e-08 8.55969105438327e-09 3.57619603507996e-09 -2.47158520613971e-08 2.80021040443114e-08 -1.20131492816544e-09 5.06306703974006e-09 1.61013142609174e-09 1.10800641283361e-08 -1.5640423183343e-08 -5.53598593645974e-08 -7.74407618180862e-09 -1.14723631406152e-07 -4.48659471180253e-09 -6.69498001169819e-09 1.8798837485827e-08 5.22006618292463e-08 2.31389306046153e-10 3.57325263956716e-08 -1.63998311262429e-09 -1.84522688978216e-09 -1.71639848502628e-08 -1.10304609347741e-09
"R2011" 9.81390613853977e-10 3.33334439263756e-10 -1.33339405336522e-09 2.30529551772598e-09 -3.76905708567487e-09 3.54759156939939e-09 -9.87543664357171e-10 -9.34700922134467e-09 -1.20284145924432e-11 -1.89660394225079e-08 7.58974178096392e-10 7.25272696782767e-10 -4.9692841278233e-09 -8.57570261984916e-10 8.82637356940044e-09 -1.19863601764319e-09 -1.59363915722415e-09 -8.77253665410323e-11 -2.0052392768293e-09 7.46994560469573e-09 -1.91980975057718e-09 -5.22227798034387e-09 -8.82006345528548e-10 -1.16394460297814e-08 -6.62894761167916e-10 4.41404924925383e-09 -8.63101010326881e-09 5.4092157714614e-09 5.30038579719508e-09 -6.97163707129899e-09 2.39270780096456e-09 4.22644538344784e-09 3.50585219130515e-10 -2.03735736819100e-09 -1.39759016773594e-08 4.74487955764676e-10 -4.12227862415509e-09 1.35882122835053e-08 -1.06811231768113e-08 -1.2689087872433e-07 -2.68524406591162e-08 5.69648348969894e-08 -5.05484833452281e-09 2.0119335376154e-07 -2.78673902907302e-09 2.86087930010508e-08 4.95907288626979e-09 -1.94986367349506e-08 3.74234150057387e-08 7.69411136154012e-11 1.30378567772173e-08 2.76851667612591e-09 -1.22675208373621e-08 -6.53622634287789e-08 1.44348420713344e-08 1.88525789309265e-09 1.32882571413072e-09 1.64844221928397e-08 2.14237409065954e-10 -1.85747373403547e-09 5.3384496705188e-09 -3.78374882647883e-08 3.94331249047173e-08 -2.35330005462396e-08 1.17948632444904e-09 5.46967078006973e-09 4.64345476520327e-09 -1.38842965074494e-09
"R2012" 7.90916110195744e-09 -1.25158966245627e-08 -5.39975106658089e-09 1.81335239645437e-10 9.88818024834457e-09 2.49482066340318e-09 -5.07464767198388e-09 -3.84499180572788e-09 -2.97592735315254e-10 4.26033074650427e-09 -2.76421983359209e-09 -4.14795769267403e-10 7.70261900062237e-08 -1.96184772330962e-08 -3.92361822014478e-09 -1.20622079951067e-09 7.10737010241984e-09 4.47151879297805e-09 -1.07474855350911e-08 8.83135834806667e-10 -1.02922956352097e-08 -9.80068573724245e-09 1.59866827678585e-08 -9.54081661002229e-10 4.36093136724843e-09 -1.57429864597237e-08 -4.78924997678185e-09 9.1645271826551e-09 2.44410858278995e-08 -1.12494857161995e-08 -1.21154668922708e-08 -8.50571113832314e-09 4.35110483847843e-10 -1.8660843638709e-08 -4.24726871527253e-08 2.18258851852371e-08 2.87508204353933e-09 -8.42828524403599e-09 4.0173869702194e-08 5.93250020612983e-09 2.99707102750052e-09 -4.68768135447775e-09 -2.18560691279596e-09 -2.78673902907274e-09 3.25405344804528e-07 -1.07041667754923e-08 -1.86265065381007e-07 3.66486048560664e-08 -1.0904664440325e-09 -1.16453633985526e-08 1.39371411720491e-08 -8.97778361704801e-08 3.07920805891844e-08 1.18473857475936e-08 -7.4472519850321e-09 2.32081996801518e-08 7.28057924270847e-09 4.25505188804748e-09 3.5684395231205e-08 -2.69627498430734e-08 -5.18056515267499e-09 5.02814352105272e-09 -1.80143881279572e-08 1.5421583963189e-08 -7.46975193296109e-09 -1.04298192597894e-07 6.87619827421608e-08 -1.67397654549496e-07
"R2013" 2.29515875540422e-08 -3.59011653103782e-09 -5.5185384011049e-09 1.91570198642558e-08 6.86288092135702e-09 3.61348017791244e-08 -1.2338312352143e-08 -3.89581525571204e-08 8.23808134594107e-09 6.41418359840681e-09 -1.27245064904664e-09 -5.35686026370211e-08 2.90613366057067e-09 3.12216062315151e-10 7.71280988959382e-09 -3.79778518016589e-09 -8.64020852372463e-09 -2.87647099851039e-09 2.31923729443074e-09 8.60636541897885e-09 4.01746427987096e-09 8.98266034128222e-09 8.69965144466479e-09 -3.85613391449296e-10 -5.00947865279193e-09 5.03945015383538e-09 -1.10148239359194e-09 -6.99595807709154e-09 1.38858458333559e-11 1.66160472188923e-08 -2.33127280449177e-09 -1.08019147743312e-08 -3.29816335053924e-08 1.49582825775324e-08 -2.05090349391774e-08 4.16415850504273e-09 -5.33142857663426e-09 -7.1103119213456e-09 2.40504982662118e-10 -2.30901638821885e-08 -5.16908880362253e-08 2.49643916098206e-08 -2.75463265537011e-08 2.86087930010532e-08 -1.07041667754927e-08 1.61994813826832e-07 5.56363968484793e-09 1.52812634064674e-08 -4.13422313543655e-08 -5.27695754474184e-09 -3.15176550256483e-09 -2.91557076732185e-09 -2.79049226469809e-09 -1.2098212804634e-07 -2.65188000926616e-08 4.42602814911941e-09 1.67115516311283e-08 4.53100045508566e-09 -3.55551800479789e-11 4.78208466464689e-09 -6.17751274517491e-09 6.2753929112844e-08 1.77932014203532e-08 8.23498685096051e-09 1.23844914996881e-09 3.8556932059713e-09 -8.08211334030258e-09 1.54314987395438e-08
"R2014" -9.28114263783397e-09 2.10979056490029e-08 -3.51683830242388e-09 4.90957600740092e-10 7.95921357036737e-10 -9.37068437605978e-09 4.84795091653076e-09 -4.25694685736869e-09 -2.71439697532687e-10 -2.08445710704381e-09 2.24256193475008e-08 1.5014261410463e-10 -1.23972199170277e-07 5.10701609494479e-08 8.05563598545814e-09 6.65260403349106e-10 -5.34136140337236e-09 -4.42266561732807e-09 3.25695789522774e-09 -1.35211927883701e-09 2.22882083713408e-08 -2.63301373918082e-09 -1.58130164606838e-08 -3.26258532678562e-09 7.36522794686038e-09 2.01124418050456e-08 6.13881432045839e-09 -5.03560442736066e-09 -6.59170713593689e-08 1.19417100968163e-08 1.89104496812537e-08 5.33302192142862e-09 -3.1734993918112e-09 3.5951382740889e-08 1.38393892747928e-08 -2.87615914775809e-08 1.5925906869361e-08 6.2516594863597e-09 -1.6246111460317e-08 -4.93378253469093e-09 9.84405081366323e-10 -4.99679335048207e-10 8.55969105438328e-09 4.95907288626976e-09 -1.86265065381005e-07 5.56363968484787e-09 1.87862993935937e-07 -6.74746749886356e-09 3.96601483654423e-09 2.44213687108813e-09 -1.76130070919011e-08 5.41733718595108e-08 3.36446465848564e-09 -8.84205706320565e-09 1.79729339442684e-08 -6.86121913561707e-09 -1.82509565260145e-08 -6.86939091780888e-09 -4.78813267109057e-08 -1.36052284873478e-08 1.50952711554888e-08 -8.53119502700253e-09 1.24261776406694e-08 -3.70315846287362e-09 -9.28911448398003e-09 4.11639098351601e-08 -3.45862779039937e-08 7.41911709791682e-08
"R2015" -1.34038732181463e-08 1.00168493976082e-08 -5.16801608987399e-09 -1.14868730258756e-09 2.82855269732613e-09 2.42713083903614e-08 9.50162712288796e-09 -2.3837747635843e-08 2.4850537321379e-08 7.92827521273918e-09 -9.17567617107859e-09 -1.27224764973919e-08 2.06150594697901e-08 5.11653060075101e-09 -1.50156592600454e-08 7.47108084956079e-09 2.4584344815434e-09 4.12791868427178e-09 6.03624803899287e-10 -1.00203847734704e-08 2.64575561585632e-09 -1.10853574649611e-08 1.8512610268533e-08 2.89604731113245e-09 -4.01854712848247e-09 -1.32693125095775e-08 -8.59306620540661e-09 -2.24078242565023e-08 1.42087437903246e-08 -2.84765975095038e-08 6.58782977639327e-09 1.18015614482815e-08 2.38993270692787e-08 -2.61397546802035e-08 -5.29427104502487e-08 -6.96021569657441e-09 5.17496063390163e-08 1.77233466311775e-08 5.69251422808305e-08 1.61163858488347e-07 -6.09000238247063e-08 -3.54948413059208e-07 3.57619603507884e-09 -1.94986367349469e-08 3.66486048560659e-08 1.52812634064689e-08 -6.74746749886384e-09 6.81927218557394e-07 -9.46869766784716e-08 -5.83350672080369e-09 -2.31076298962916e-08 9.75024548460687e-09 4.29074949278188e-08 -1.69797019163839e-09 2.29593768974466e-08 1.07618470110782e-08 -6.66677073861225e-08 -3.63768795648009e-08 -1.54539831458317e-10 -1.56440672461143e-08 1.78878951502175e-08 3.74858884842848e-08 -4.50178787958359e-07 1.09725290771331e-07 -9.77236042449526e-09 -5.32786537939539e-08 3.48727991534137e-08 -6.09467647417824e-08
"R2016" -3.81453393463793e-09 -6.20416985266999e-09 3.79450187800828e-09 -5.90767233062148e-09 -1.0067789647631e-08 -1.64391302430508e-08 -3.18113479840666e-09 2.67438593479715e-08 5.74369929636919e-09 -1.96603981687272e-08 6.06228405446136e-09 2.24863694340051e-08 -1.98625958614267e-08 -6.37133376573431e-09 -1.60986544032532e-09 -1.08164473491919e-08 2.67033312855873e-09 1.43698422230522e-10 -2.71652583300766e-09 2.64597662178798e-09 4.04078660500542e-09 1.01193047223083e-08 -7.59506879386691e-09 3.01379460092484e-09 1.10260930510712e-08 -3.32231227611846e-09 2.6491818874772e-09 3.63388681030592e-09 -3.50859840177428e-09 -5.00704271058537e-09 4.20141999140876e-09 1.01501281476942e-08 6.47004973557533e-09 7.13750731786299e-10 8.78046855987816e-09 3.52119646219487e-09 -8.04585716854868e-09 4.51473655266812e-09 -4.03373349930488e-08 -1.21323767797931e-07 -2.73664491438537e-09 9.52522312398677e-08 -2.47158520613977e-08 3.74234150057395e-08 -1.09046644403212e-09 -4.13422313543668e-08 3.96601483654416e-09 -9.46869766784719e-08 9.73404705195493e-08 2.82281561332822e-09 7.07024098974769e-09 -1.70210732158557e-10 -9.67131596414707e-09 1.47379878447914e-08 -1.58242136449956e-08 1.67856295632095e-09 1.58477859035861e-08 1.96396321922502e-08 -6.07929097095063e-09 8.80851709415401e-10 -2.75222581354146e-09 -3.41726422256603e-09 8.25613463835885e-08 3.17836695221018e-09 4.46711637577119e-10 1.66285754824624e-08 -2.29385462302418e-08 -5.76495100598794e-09
"R2017" 2.16131995680171e-09 2.39313332663392e-08 9.24294590543351e-09 -5.77543026182415e-09 7.66229197439144e-11 -2.29189984196599e-09 6.73017271607036e-09 -1.12320818364759e-09 -1.78049965694698e-08 -3.85492910994299e-10 2.21470254123549e-09 3.25139034159879e-09 1.32410322678233e-09 -1.06002506516757e-09 5.23432818356339e-09 -3.68674946190326e-08 -1.7266606423662e-09 -1.97473164826203e-09 3.74622789804978e-09 5.95328302214102e-09 1.73579768583742e-08 7.44973464858419e-08 -2.58495294255348e-08 9.01497598359777e-09 -1.09652299243852e-08 -9.09224206626118e-10 -4.64916814976194e-08 -1.40724966756941e-08 -9.53600479498866e-10 -4.57683915349796e-09 2.90280175918843e-09 2.94530298958631e-10 6.28252717592343e-10 -1.19778994816332e-09 -1.18356625959599e-08 -2.05291386265576e-09 2.45870878493832e-08 -2.54955508164787e-10 -4.7670510838905e-09 -1.28551764145004e-08 -1.99629270859724e-08 1.16307462852637e-08 2.80021040443115e-08 7.69411136189854e-11 -1.16453633985529e-08 -5.27695754474248e-09 2.44213687108761e-09 -5.8335067208034e-09 2.82281561332884e-09 1.20258452182392e-07 2.15966158451586e-08 5.74267956431821e-09 -8.65390113637167e-09 3.97991986100233e-09 -1.2445307797194e-07 -1.19024691579968e-07 -3.23354183089334e-09 -3.86969477993087e-08 1.13250109967294e-08 -3.10212601812848e-09 -1.29943754152034e-08 2.64019653856868e-08 3.89940714142502e-09 8.42640323501211e-08 1.1858142828053e-09 2.80324998395891e-11 -9.52556507622215e-09 2.16612508864671e-08
"R2018" 2.11524719457627e-09 -2.82183425321442e-09 -4.15025700026763e-09 -8.01129443657544e-09 1.0035547880302e-08 -4.1331965296793e-10 1.39261312156075e-09 -3.04699705511751e-09 -1.03808689020119e-09 2.31947451852708e-09 7.28912235897933e-09 -9.92877033305446e-10 -6.01720965937252e-09 1.09309589318736e-08 -4.20053613137887e-09 -1.03440177528381e-08 -4.68762839539177e-09 2.39554083138499e-10 -3.46197088793745e-10 5.21355094552726e-09 1.20944229767176e-09 1.06301717479634e-08 6.61752123576941e-09 3.35397421512464e-09 1.63504241947875e-08 1.13065463526246e-08 -2.15969267990295e-08 -6.09990516519673e-09 -4.88254010770441e-09 -1.61647346979237e-10 -1.00383015542694e-08 -1.05214571156732e-08 9.63264635983548e-10 -1.86240832268689e-09 7.79796255206459e-09 2.20101611754523e-09 -1.92983429552902e-08 9.99904932162442e-09 -1.27509254804454e-09 -1.81945708697543e-08 -2.17895479010366e-08 7.17741635778602e-09 -1.2013149281665e-09 1.30378567772121e-08 1.39371411720481e-08 -3.15176550256496e-09 -1.76130070919012e-08 -2.31076298962959e-08 7.07024098974715e-09 2.15966158451584e-08 1.49834999423546e-07 2.63474362445805e-09 -6.74602991521612e-08 -2.62426889021363e-10 1.58271461284302e-09 -1.11747337441182e-08 -9.57718094034455e-08 -1.20001435179771e-08 -1.49479375297202e-08 -4.30101991522784e-09 4.80698861287782e-08 3.55921332309495e-09 -4.27061001532081e-08 5.80733386191743e-08 6.26517767797952e-09 -1.84861975389906e-09 -6.21941429618934e-09 2.15857512998236e-08
"R2019" 2.95769653699336e-10 2.00534340805658e-09 1.7433324100923e-09 -9.10215326279775e-10 -3.56686976197683e-09 3.70175236548259e-09 8.42441183852445e-09 -3.47020722490946e-09 -3.67586639273366e-09 -2.15170086451811e-09 -2.26189624766924e-09 -1.79875453268767e-09 -1.17335958337323e-08 1.92640152502404e-09 2.08467449018915e-09 -5.03847057957749e-10 -5.19569394724474e-09 -1.51448737997053e-09 4.76687802839088e-09 -4.53574467008987e-11 8.15079062245574e-09 2.57893585033776e-09 -3.18460536543578e-09 2.46844353579002e-09 -9.7650830605061e-09 9.27699084977583e-09 -8.74441190599280e-09 -7.43124327179283e-09 -4.04201357407156e-09 8.77665990990894e-10 2.76870954066804e-09 3.36773465628162e-11 -1.74445864108788e-09 6.33580634120126e-09 5.67775874780042e-09 -1.78971253820893e-09 1.86904703996234e-08 1.53575180788472e-09 -9.14614466914712e-10 -5.04858465485941e-11 5.36734854518402e-10 -8.6824184255125e-09 5.06306703974024e-09 2.76851667612853e-09 -8.97778361704798e-08 -2.91557076732164e-09 5.41733718595117e-08 9.75024548460547e-09 -1.7021073215943e-10 5.74267956432029e-09 2.63474362445864e-09 7.60464752276158e-08 -9.36718745543044e-09 1.9915544848341e-09 5.84145464360042e-09 -8.88523429834191e-09 -1.42311228273112e-08 -3.9863139850875e-09 -8.31022747027202e-09 -3.62200847059184e-08 1.53662284547208e-08 -1.06247247644804e-09 -1.6545018386177e-08 1.87672432035779e-09 2.81971569793526e-09 1.76786333953608e-08 -3.1618631307683e-09 1.7041545131336e-08
"R2020" -4.09550503958239e-10 6.33713548296057e-10 -2.59050970887589e-09 3.61003926475353e-09 -8.64910521654714e-10 -3.0825310106962e-09 3.22581589302884e-10 1.59332020028057e-09 4.12653133905998e-09 -2.57708668364754e-10 -3.24767775067879e-09 6.24867665252123e-11 3.71744008224256e-10 -3.05682043391501e-10 2.5995878818102e-10 3.65687080066665e-09 5.9628991555321e-09 3.39693550914141e-09 -6.0656078073224e-09 -3.24044340049708e-09 3.10728546903868e-09 -6.30840857993597e-09 3.05460746701808e-09 -2.61402864544261e-09 -5.03747276551523e-09 -4.36557797871539e-09 -2.69239745049905e-09 -9.74286359188167e-10 -4.163972916522e-09 -6.00751820527177e-09 2.43709340011609e-09 2.41546019622305e-09 1.41876092277593e-09 -1.46595734599516e-10 -1.18287374879245e-08 1.69925393691475e-09 7.5920714206837e-09 -5.82842546493127e-09 1.21663503291784e-08 2.13157510637254e-08 -8.77953674998746e-09 -1.37669978722934e-08 1.61013142609225e-09 -1.22675208373631e-08 3.07920805891848e-08 -2.79049226469922e-09 3.36446465848608e-09 4.29074949278165e-08 -9.67131596414592e-09 -8.65390113637019e-09 -6.74602991521588e-08 -9.36718745543052e-09 9.26222251498041e-08 3.0334375056943e-09 -1.44329892556737e-08 7.25071374782364e-09 2.83256828256361e-08 3.26755936539841e-09 3.66540105217554e-09 -3.40386716459334e-08 -6.09707672425257e-09 1.35430009622289e-08 -4.81917120385413e-08 1.07608315333298e-08 -3.78479481351181e-09 -1.41966348453149e-08 3.02251755365056e-08 -5.04277727200546e-08
"R2021" -1.40804672453764e-08 -3.04053941359589e-10 4.78394812405898e-09 -3.49463259193104e-08 -3.99377955722416e-09 -1.39850439466721e-08 1.30846644379979e-08 1.86359524776631e-08 5.45477260864412e-09 6.39796852565453e-09 1.08299426692585e-10 2.4115524558974e-08 3.34382864121048e-09 -1.47065220113051e-09 -8.29914048905421e-09 -1.0456891974676e-09 3.52814930950093e-09 1.36545126921459e-09 1.20886391766784e-09 -4.43416039085640e-09 -2.47762607416315e-09 -2.13651473991215e-09 -4.73506890495438e-09 3.50674489033406e-09 8.72451792120171e-10 -4.32351052712744e-09 5.37999673586156e-09 7.58234510210356e-10 1.26874152622169e-09 -1.50033406307178e-08 9.30938608440237e-10 5.50622492794509e-09 2.36359385700781e-08 -9.77166002800195e-09 1.42640457111289e-08 2.88817867157801e-10 1.37960971863578e-11 -1.74868341444012e-08 5.58719021046130e-09 3.36067226952164e-08 8.02700283945952e-09 -1.47621146827751e-08 1.10800641283359e-08 -6.53622634287769e-08 1.18473857475937e-08 -1.20982128046344e-07 -8.84205706320567e-09 -1.69797019163695e-09 1.47379878447919e-08 3.97991986100174e-09 -2.62426889020333e-10 1.99155448483457e-09 3.03343750569422e-09 1.34366588129406e-07 -6.93803410242251e-09 -2.29465993691491e-09 5.30667429575387e-10 4.99703755820227e-09 2.52364455575171e-09 -2.89809933403886e-09 -3.16294380980026e-09 -1.4561937094437e-08 -2.44407798933206e-08 6.69101294848743e-09 -1.35549397262861e-10 -8.68718250785123e-09 8.51567090712471e-09 -8.95303478177793e-09
"R2022" 9.20924269807376e-09 -2.37660742869186e-08 -1.24447768801316e-08 6.23953420599838e-09 -5.45154304045385e-09 -5.9364795830874e-08 6.52190217287238e-10 3.21878157923554e-08 8.58863991337391e-09 3.2807301171793e-10 -1.30955412941001e-08 1.98661203507856e-08 -5.59576056702183e-09 -2.18052034722064e-08 1.56670412157587e-08 -3.89141316823348e-08 -7.19575922262338e-09 2.6572344011861e-09 -3.40346088533425e-09 -1.50961957893378e-08 -8.43348182122677e-08 -2.90644542204704e-10 6.98752902119834e-08 -1.72997974973728e-08 3.47839231275043e-08 3.08573879871957e-08 -2.24614949304152e-08 1.80789752292972e-08 3.22647532266798e-08 4.4185363246637e-09 -9.96429111726654e-10 5.09770770691027e-09 -1.65029724454717e-09 4.9213274369056e-10 1.21580164957288e-07 -8.00208092281664e-09 1.63329737372718e-07 7.9511096710278e-08 1.17116518733962e-08 9.44735384471289e-08 2.3111834010426e-07 -8.33170955719643e-08 -1.56404231833454e-08 1.44348420713374e-08 -7.44725198503136e-09 -2.65188000926617e-08 1.79729339442685e-08 2.29593768974434e-08 -1.58242136449996e-08 -1.24453077971934e-07 1.58271461283974e-09 5.84145464360221e-09 -1.44329892556707e-08 -6.93803410242341e-09 1.16666315012211e-06 8.4912784718545e-08 -5.77338108749512e-07 3.45736607000628e-08 -4.82475600468656e-08 -4.68020563611064e-08 1.45650718053246e-07 -3.6900628298911e-07 -6.58258021293551e-08 -5.3057797820102e-07 -6.54184858400204e-09 9.87074175432347e-10 -3.33176767072025e-09 -2.28692851376001e-09
"R2023" -4.55810625507455e-09 -2.54482834511423e-08 -5.32082673994435e-09 -1.59977803645258e-08 1.34859213748541e-09 2.24980991638976e-08 -1.53874488925534e-08 -2.46438156103224e-09 4.75754772465728e-08 -6.06421503920196e-09 -9.00049224582338e-10 -1.47371581070707e-08 2.2024175996394e-09 1.22228686870922e-08 -1.84909384615308e-08 5.19582112939981e-08 6.61454619112249e-10 2.15554656854568e-09 -1.91861097500573e-09 2.10284487867902e-09 4.08537823868783e-08 -1.71078489869992e-07 -4.80525273806319e-09 5.59999723730464e-09 4.30907562934489e-09 -4.64680575834725e-09 6.43236957982952e-08 8.42629572606383e-09 -1.29264228116437e-08 1.62031874085685e-09 -2.11546460722791e-09 -5.00746499957305e-09 -7.72248756013271e-09 5.12323804415669e-09 2.40893113597678e-10 6.36560181785769e-10 -1.16689211906672e-08 1.71111215147752e-08 3.74568566580256e-09 1.14385088422875e-09 1.40367559618952e-08 -2.17529866160679e-09 -5.53598593645953e-08 1.88525789309177e-09 2.32081996801514e-08 4.42602814912007e-09 -6.86121913561715e-09 1.07618470110774e-08 1.67856295632087e-09 -1.1902469157997e-07 -1.1174733744119e-08 -8.88523429834215e-09 7.2507137478235e-09 -2.29465993691544e-09 8.49127847185456e-08 2.19925084686641e-07 -4.89844582295653e-08 4.19148115396733e-08 9.59367792393193e-10 1.33930910851397e-08 -2.00126929364064e-08 -3.88191486181117e-08 2.06871613305384e-08 -5.64741839829331e-08 -3.50432050414448e-09 -1.6839067103771e-09 1.10195853524973e-09 -3.79186240166775e-08
"R2024" -4.22004063886423e-09 -1.33745251595447e-08 5.31274784233364e-09 1.48572113985082e-08 -8.48466193534534e-09 1.11629978362315e-08 -1.50424122484822e-08 -1.96014885028928e-09 1.80368939046134e-09 1.49861494744955e-08 -2.00746414604587e-09 -4.27124304682617e-09 2.48395103252552e-08 -5.94915313199137e-09 -2.55405199080113e-09 3.29348622129899e-08 9.21870542673519e-09 -9.93295661282831e-10 1.52492133369156e-09 -6.82500440442103e-09 -2.05668171799382e-08 2.47463157730656e-08 -7.24532895180754e-09 -8.4589183831391e-09 -3.78040165802227e-08 -2.10317015634942e-08 5.58890681380283e-08 1.47846673322088e-08 1.81024917055762e-09 1.58681843720528e-08 4.49835559411331e-09 8.60676153534492e-09 -9.09518789020753e-10 -1.98622965643978e-09 -1.37082453027447e-09 3.19685145804698e-08 -3.03812400551771e-07 -4.67910718872974e-08 -1.24702780901561e-08 -4.84753858048369e-08 -4.18040082794395e-08 3.33629208414498e-08 -7.7440761818084e-09 1.32882571413199e-09 7.28057924270894e-09 1.6711551631127e-08 -1.82509565260152e-08 -6.66677073861153e-08 1.58477859035893e-08 -3.23354183089264e-09 -9.57718094034499e-08 -1.423112282731e-08 2.8325682825639e-08 5.3066742957378e-10 -5.77338108749508e-07 -4.89844582295668e-08 7.46561868522209e-07 2.73944624556457e-08 4.36266611003645e-08 7.0830107141795e-08 -1.64985114971506e-07 1.5073544757278e-07 9.02022031321375e-08 -6.63817306004379e-08 2.58390784892553e-09 1.42784100690293e-08 9.13993859420035e-08 -3.41992300931675e-08
"R2025" -3.50213722212215e-09 -4.43902137973086e-09 3.87587675873415e-11 3.47121305581055e-08 -6.45220750524593e-09 6.72107627249088e-09 -4.71080451489687e-08 4.02327425674812e-09 7.99157478316181e-08 3.79637829986969e-08 -8.15566777849083e-09 -1.90764274773172e-08 1.5035545992377e-08 -1.96533888007493e-09 -1.59117695105504e-08 -2.58935809545764e-08 4.74714143464938e-09 1.49620780886459e-09 1.16883893016362e-09 -1.69042566259576e-08 8.16214476536334e-10 -2.1197536398708e-08 -8.76591264957137e-09 -1.40502985141612e-07 -5.07863056131057e-09 -2.95162878337658e-09 2.46952755929995e-08 9.99890652896592e-08 1.51422050773395e-08 -4.67380993278923e-09 3.19360959435334e-10 1.74929194742707e-09 -2.79014693980943e-09 2.22502440581138e-11 -8.02929157372713e-09 -1.52009995661341e-10 -1.92263113567325e-08 -5.42789552955686e-08 -6.60420386093991e-10 -7.03525208826039e-09 9.64171075254332e-08 1.29930194045187e-08 -1.14723631406158e-07 1.64844221928425e-08 4.25505188804733e-09 4.53100045508606e-09 -6.8693909178087e-09 -3.63768795648015e-08 1.96396321922486e-08 -3.86969477993069e-08 -1.20001435179735e-08 -3.98631398508653e-09 3.26755936539584e-09 4.99703755820323e-09 3.45736607000624e-08 4.19148115396736e-08 2.73944624556436e-08 3.28145524125533e-07 3.9875934224306e-09 7.48061201158718e-09 -1.10064105224465e-08 -2.63730963222073e-07 2.1922622104717e-08 -5.52691200246603e-08 1.37104092844584e-09 -3.72059235341598e-09 1.05547281534443e-08 2.46459213897956e-09
"R2026" 7.12109985123387e-09 3.79275932897393e-08 -6.28691437385027e-09 -2.17406701193897e-09 -4.83694839743635e-09 9.977812727968e-09 -3.44771109282218e-11 1.96554645467285e-09 5.34469453107943e-09 -2.34158760295163e-09 -1.87032457450526e-09 -2.74977787190129e-09 9.09616492943596e-08 -1.4133743527093e-08 -6.6440800535578e-09 1.48800913861339e-08 9.82306571759109e-09 2.20245105456472e-09 -4.4341535715832e-09 2.20447292739985e-09 2.1185416847581e-08 -2.16521234496432e-08 -2.84388457962102e-09 9.90342279334978e-09 -1.14809549405222e-07 4.11414947526486e-09 -3.5785495773866e-08 -1.37780737373089e-08 1.91254340927793e-08 -1.9012396259839e-08 8.70497314261611e-09 -1.07039165078459e-08 -9.3821606923056e-10 -2.00786396288698e-08 -9.65923494908213e-09 -2.27276811192127e-08 -1.27119559602556e-10 -3.52263793841699e-09 5.24354514524444e-09 -1.23669879730955e-09 -8.01473805269079e-09 3.30695985792409e-09 -4.48659471180299e-09 2.14237409067014e-10 3.56843952312053e-08 -3.55551800480234e-11 -4.78813267109047e-08 -1.54539831458081e-10 -6.07929097095113e-09 1.13250109967299e-08 -1.49479375297193e-08 -8.31022747027276e-09 3.66540105217461e-09 2.5236445557516e-09 -4.82475600468634e-08 9.59367792392328e-10 4.36266611003638e-08 3.98759342242877e-09 1.36102472206709e-07 7.84498069323081e-09 -4.91289156786303e-08 9.85944284665006e-09 3.29399973649318e-09 5.65134380040021e-09 -2.24861586645895e-08 -9.22488712255118e-09 2.26916015002489e-08 -2.32929388172972e-08
"R2027" 3.08923117207201e-09 1.14116534214407e-08 1.71939540387214e-09 -2.62724145938101e-09 -3.80437542607408e-09 -2.36393584540383e-09 -8.74301135336645e-09 9.23717838798308e-09 3.29193212785476e-09 1.99362807533614e-09 -1.04696926344881e-08 2.86954209785019e-09 1.719985506124e-08 -2.14737709322771e-08 -6.7479751672674e-11 6.18588605955722e-09 3.61757491341102e-09 1.9202630664574e-09 1.15298952840011e-09 -6.9538591508789e-10 -4.36263206445662e-09 -1.59434423126564e-08 -1.62002076906314e-08 6.48105318477464e-10 4.40714970474817e-09 -2.37409052676463e-08 4.6255532587675e-08 6.67058406449809e-09 2.02330072439587e-08 1.49382747527359e-08 -1.75827461535495e-09 1.83017096951101e-09 -8.35167300655127e-09 -1.72789252459073e-09 -1.95167660535767e-09 -1.43210325411972e-08 -6.16422199859048e-08 -9.62577986036726e-10 -1.34506451231092e-08 3.27603849350241e-09 6.55273584334933e-09 -4.15442251077267e-09 -6.69498001169754e-09 -1.85747373403715e-09 -2.69627498430735e-08 4.78208466464647e-09 -1.36052284873481e-08 -1.56440672461127e-08 8.80851709415234e-10 -3.10212601812878e-09 -4.3010199152259e-09 -3.62200847059179e-08 -3.40386716459381e-08 -2.89809933404057e-09 -4.68020563611092e-08 1.33930910851397e-08 7.08301071418019e-08 7.48061201158321e-09 7.84498069323163e-09 1.66226413884108e-07 -7.77079389398152e-08 2.84326719293916e-09 3.2531222480119e-08 -1.97169690422724e-08 -2.68509754718969e-09 2.96804681656746e-08 7.91606869837382e-09 7.08498892347834e-09
"R2028" 7.83274020342257e-09 2.66930552984778e-08 3.61545265831587e-09 4.33197473212184e-09 5.09230756246193e-09 -6.73081464139077e-09 2.17921528734001e-09 -7.57069137209547e-09 -1.67063639155478e-08 8.7863060088259e-10 -5.07648243883096e-09 2.97138259602529e-09 -2.30769981421103e-08 -1.32755107710362e-08 5.95403567407101e-09 3.74402856561575e-09 -1.15724225181969e-08 2.11742997604509e-09 -4.52097612337819e-09 2.01563173958744e-09 -5.96432198298941e-08 1.14150930922376e-08 6.32719035521661e-08 -6.48585580837211e-09 4.95428053014181e-08 1.96258765604196e-08 -1.44624131130792e-07 9.35669769594372e-09 2.75534360913175e-08 2.93236962453985e-09 4.10582646258769e-09 -1.02372849132302e-10 3.05560912074106e-09 -7.24152873844231e-09 1.52466516138714e-08 -6.55691810032989e-08 -1.6050530631769e-09 1.03349863002825e-08 4.6051243455727e-09 4.16674879313833e-09 -1.48011091238025e-08 -8.40890856002699e-09 1.87988374858264e-08 5.33844967052435e-09 -5.18056515267337e-09 -6.17751274517643e-09 1.50952711554908e-08 1.78878951502169e-08 -2.75222581354223e-09 -1.29943754152004e-08 4.80698861287807e-08 1.53662284547187e-08 -6.09707672425456e-09 -3.16294380980014e-09 1.45650718053236e-07 -2.00126929364024e-08 -1.64985114971506e-07 -1.10064105224437e-08 -4.91289156786301e-08 -7.77079389398165e-08 2.9156165025106e-07 -1.42386560231969e-08 -4.1528214330065e-08 2.73054806331404e-08 -3.51366009738882e-09 -1.14499356690944e-08 -3.89138048771713e-08 3.70640012483988e-08
"R2029" 1.83274679291942e-08 1.65693873651545e-09 1.10492489761349e-09 -6.08681076473576e-09 2.34165502740652e-09 7.84187600929078e-08 5.42057600172763e-08 -2.97476717552269e-08 -2.71841693776533e-08 -7.25557224020507e-08 2.21558294243431e-09 -2.189105998785e-08 3.79084806461815e-09 -2.04031363303603e-08 -2.13320092721471e-08 3.23605361597627e-08 -4.05323079313947e-09 -3.6107580208676e-10 3.00072844176331e-09 1.5470464140194e-08 -1.3003109762112e-09 1.92125566044796e-08 1.28032239457374e-08 1.26911818383141e-07 -5.57478132117389e-09 -5.85397676658085e-09 -1.94600479548329e-08 -1.34772329545051e-07 7.15616935219903e-09 5.31644007095765e-09 -4.35417251095122e-09 -8.66311984511973e-09 -1.81578875764262e-09 -2.7116744409448e-09 -1.91891745346874e-08 4.79843838123865e-09 -4.01151344377002e-08 -8.77829383228852e-08 -1.69407244373268e-08 -5.23934128531663e-08 -4.21071809817795e-07 7.0584793862218e-08 5.22006618292452e-08 -3.78374882647841e-08 5.02814352105306e-09 6.27539291128424e-08 -8.53119502700219e-09 3.74858884842835e-08 -3.41726422256705e-09 2.64019653856849e-08 3.55921332309446e-09 -1.06247247644542e-09 1.35430009622293e-08 -1.45619370944335e-08 -3.69006282989112e-07 -3.88191486181142e-08 1.50735447572775e-07 -2.63730963222065e-07 9.85944284664908e-09 2.84326719294139e-09 -1.42386560231941e-08 7.60083259995153e-07 -6.28163071810403e-08 2.26948551122309e-07 1.56727571353814e-09 2.72354618556259e-09 2.58526772282285e-08 -7.38666385871192e-09
"R2030" 1.05163517336681e-08 1.19389786062325e-09 6.54281428206042e-09 -7.38801569011651e-09 8.15728640910489e-09 -9.72801432834536e-09 -3.51646516883688e-09 1.16289275101893e-08 -2.97155002718444e-08 -1.89704195244426e-08 6.7566792080673e-09 7.09743735868403e-09 -1.48610121318456e-08 -4.27744317147615e-09 6.64836329661084e-09 1.08260468597199e-09 2.14283976275502e-09 1.36226235355279e-09 -3.56030234468271e-09 1.70491227255458e-08 1.17660694902537e-08 -2.36827205450361e-08 -2.83904491045443e-08 6.88525423555789e-09 -1.19861610310962e-09 -2.35792081002613e-09 1.33720721876373e-08 2.33882588490165e-08 -1.18391794115127e-08 2.17771550825191e-08 -1.08427107055064e-09 -1.52619403107434e-08 -1.71076794536384e-08 1.62414402331783e-08 2.50469385706348e-10 -3.52166578408232e-10 -1.86751402580275e-08 -5.18099545932931e-09 -4.58690496352294e-08 -1.53058416732634e-07 1.20139882070231e-07 2.18520467591004e-07 2.31389306047578e-10 3.94331249047115e-08 -1.80143881279569e-08 1.77932014203543e-08 1.2426177640671e-08 -4.50178787958355e-07 8.25613463835905e-08 3.89940714142596e-09 -4.27061001532105e-08 -1.65450183861795e-08 -4.81917120385387e-08 -2.44407798933207e-08 -6.58258021293584e-08 2.06871613305378e-08 9.02022031321417e-08 2.19226221047149e-08 3.29399973649353e-09 3.25312224801184e-08 -4.15282143300659e-08 -6.28163071810462e-08 5.51291948034264e-07 -1.17481471959857e-07 1.18253816571308e-09 3.07909919755466e-08 -8.5360992620554e-08 1.64777727900057e-08
"R2031" -1.24798975852861e-08 2.69093069652038e-08 5.57362372499502e-09 -1.41169758156832e-08 1.01356789040642e-08 4.14036417621043e-08 2.83950913050247e-08 -3.09555583461942e-08 -2.45549804623363e-08 -3.88414851926527e-09 1.97854394371421e-08 -1.39522017044902e-08 -2.75989160111769e-08 2.82973275294092e-08 -9.60726444190575e-09 6.60867824375473e-09 3.54532782377893e-09 -2.406905670045e-09 -5.36853211082185e-09 2.28400262491206e-08 6.54290622015142e-08 1.05899880541555e-08 -4.27466433429901e-08 -9.19482684384793e-09 9.34857999689185e-09 -1.51344221248534e-08 -1.26087855237148e-08 -2.63711277838483e-08 -3.00511051743006e-08 -3.86710675320564e-08 3.29278254517784e-09 -9.34879887366933e-09 2.83711370971124e-08 -2.76721054631422e-09 -1.16146207342468e-07 -2.79816755513506e-08 3.9741640703966e-08 -3.07681136068698e-08 3.06661284332346e-08 -5.6152902627935e-08 -3.73443052960861e-07 7.61711624564168e-08 3.57325263956723e-08 -2.35330005462383e-08 1.54215839631898e-08 8.23498685095990e-09 -3.70315846287491e-09 1.09725290771338e-07 3.17836695221058e-09 8.42640323501199e-08 5.80733386191742e-08 1.87672432035677e-09 1.07608315333278e-08 6.69101294848607e-09 -5.30577978201015e-07 -5.64741839829325e-08 -6.63817306004365e-08 -5.52691200246634e-08 5.65134380040117e-09 -1.97169690422718e-08 2.73054806331389e-08 2.26948551122308e-07 -1.17481471959858e-07 9.49235049155322e-07 -2.00329587629296e-09 -3.9154033770593e-08 -3.01222845994472e-07 5.71864597246814e-08
"R2032" -6.16785529115479e-10 -1.17161458164184e-08 6.01971686191353e-10 -3.23998084893973e-11 -1.84408501114841e-09 2.76311881836886e-09 9.90074141184448e-10 1.11713494289935e-09 1.48130178054128e-09 -3.41647154450808e-10 -7.9410161622279e-10 -1.27932011084307e-09 1.13838596146865e-09 -2.76206903581118e-09 -1.969740503204e-09 -2.38909676076456e-09 -1.27469130699631e-10 -1.45071312751956e-09 9.66016629459412e-10 -4.03788577107783e-10 -2.45231639411089e-09 5.7717004855894e-09 -6.81178706153444e-10 1.38621967725639e-11 1.4334257729811e-08 2.56121322427298e-09 4.73143478923005e-09 -8.60212411506581e-10 1.00301101203023e-09 7.6133522221637e-10 -9.71803890719999e-09 2.53876184757953e-09 1.96167978464564e-09 -2.24316530268436e-09 3.46400607833164e-09 1.63095366748821e-08 -4.60110871980109e-09 -3.63142485610273e-11 1.65454384825034e-10 -5.86036329593688e-09 1.81241210567591e-09 5.07020158732776e-09 -1.63998311262433e-09 1.17948632444765e-09 -7.46975193296107e-09 1.23844914996905e-09 -9.28911448398026e-09 -9.77236042449565e-09 4.46711637576957e-10 1.18581428280546e-09 6.2651776779798e-09 2.81971569793569e-09 -3.78479481351259e-09 -1.35549397262419e-10 -6.54184858400244e-09 -3.50432050414407e-09 2.58390784892504e-09 1.37104092844614e-09 -2.24861586645903e-08 -2.68509754718794e-09 -3.513660097387e-09 1.56727571353685e-09 1.18253816571285e-09 -2.00329587629238e-09 1.8756203571419e-08 3.02900340722209e-09 -2.79926603583659e-09 1.0985974685302e-08
"R2033" -9.26366149286172e-10 -2.50718304691304e-09 1.61818789785e-09 1.10893613873324e-09 -1.03426347883145e-08 -1.58691846198098e-09 -1.60897022361963e-09 6.03869335225145e-09 -6.96364077073826e-10 -4.91846527543617e-09 -4.344666322949e-09 2.46333033426416e-09 -1.55043158484712e-08 1.52254088613047e-09 1.71984474763033e-09 -1.83867871640314e-09 1.18554297579278e-09 -6.85981167121608e-10 2.83559865924921e-09 3.16513244518791e-10 -2.73317906658422e-10 6.02695361617185e-09 -3.75320811011712e-09 3.11065974450053e-09 4.2918710304533e-09 8.8594729255934e-10 -9.25981521175261e-10 -1.23851758854732e-09 -6.47402689287789e-09 9.12331905124625e-09 2.1816280491939e-09 8.41438774249444e-09 -1.57181745578157e-09 3.31092649748487e-09 1.46981234543511e-08 3.50463900751467e-09 -1.0062775114196e-08 2.36440401529177e-09 -4.29648531493281e-08 -5.5735130983055e-09 8.69027362040642e-09 6.45681606565697e-09 -1.84522688978181e-09 5.46967078006971e-09 -1.04298192597894e-07 3.85569320597196e-09 4.11639098351601e-08 -5.32786537939535e-08 1.66285754824629e-08 2.8032499839094e-11 -1.84861975389931e-09 1.7678633395361e-08 -1.41966348453148e-08 -8.68718250785158e-09 9.87074175432423e-10 -1.68390671037721e-09 1.42784100690291e-08 -3.72059235341628e-09 -9.22488712255088e-09 2.96804681656746e-08 -1.14499356690931e-08 2.72354618556202e-09 3.07909919755469e-08 -3.91540337705937e-08 3.02900340722206e-09 7.77674973060933e-08 1.83826495638616e-08 1.76171875761026e-08
"R2034" 8.56215570803812e-09 -7.10212538469673e-09 -7.27492489250947e-09 1.04456781566805e-08 -8.50294846066081e-09 6.98377049055503e-09 -1.13633842309647e-08 -5.81068335997149e-10 2.32683129761546e-08 -3.4219874143511e-09 -1.73499634435564e-08 -3.7200875313173e-09 4.78366206099989e-08 -1.19846940621658e-08 -3.51545304697229e-09 -8.2505357861504e-10 -6.00026230425832e-09 8.28718384359001e-10 5.59383958786926e-09 -1.06911643021727e-08 -7.53691556100587e-09 1.01949649574744e-08 1.22965235227061e-08 1.12592771535135e-08 -2.66632252345709e-08 8.23523958067842e-11 -1.31071982969009e-08 -5.44016654069603e-09 1.06307242715957e-08 1.66935932527151e-08 -4.7243167175169e-09 1.56461544275532e-09 -2.14129280090696e-08 5.02354344648738e-09 -8.14008410295613e-08 2.89935664453791e-08 -1.01766684060982e-08 -1.32941373097427e-08 -9.70960804960547e-10 7.91351390787725e-08 6.94051697362071e-08 -7.99549504483242e-08 -1.71639848502641e-08 4.64345476520194e-09 6.87619827421608e-08 -8.082113340303e-09 -3.45862779039939e-08 3.48727991534102e-08 -2.29385462302421e-08 -9.52556507622251e-09 -6.21941429619045e-09 -3.16186313076762e-09 3.02251755365045e-08 8.51567090712415e-09 -3.33176767072012e-09 1.10195853525182e-09 9.13993859420061e-08 1.0554728153446e-08 2.26916015002489e-08 7.91606869837282e-09 -3.89138048771754e-08 2.5852677228234e-08 -8.53609926205567e-08 -3.01222845994472e-07 -2.79926603583646e-09 1.83826495638603e-08 3.71114476039598e-07 -1.97756353348687e-07
"R2035" -8.22540576802049e-09 1.74697327122804e-08 9.88253484336517e-09 -3.82889681582385e-10 4.04485893908066e-09 -2.89355145392012e-09 5.12089561895709e-10 -1.35987005143734e-09 1.39619211714043e-11 6.7012002652706e-09 1.50747899487499e-08 -3.07739336415339e-10 -5.86353222319053e-08 1.19172698785801e-08 1.62867899834969e-09 1.21309791785017e-09 -8.95544832562192e-10 -5.57367243597001e-09 4.47097192017505e-09 -1.29325448438102e-10 5.77147351402886e-10 1.66444732992863e-08 -7.4012513031037e-09 -5.20970497469274e-09 2.00881863606984e-08 6.13193148395768e-09 5.67464447907143e-09 -6.01279618139315e-09 -5.42199040692197e-09 -5.18049398791185e-09 5.70170545225174e-09 6.77554304354411e-09 1.01725111339233e-08 -2.67617459953005e-09 8.34590896568189e-08 -3.78454481490591e-08 -2.19397374187013e-08 7.38741311838428e-09 -1.89744815291416e-08 -3.18171063532243e-08 -1.84307962598461e-08 4.44473723954707e-08 -1.10304609347687e-09 -1.38842965074566e-09 -1.67397654549495e-07 1.54314987395442e-08 7.41911709791677e-08 -6.09467647417844e-08 -5.76495100598845e-09 2.16612508864661e-08 2.15857512998231e-08 1.70415451313386e-08 -5.04277727200564e-08 -8.95303478177749e-09 -2.28692851375831e-09 -3.79186240166775e-08 -3.41992300931672e-08 2.4645921389792e-09 -2.32929388172968e-08 7.08498892348051e-09 3.70640012483954e-08 -7.38666385870876e-09 1.64777727900037e-08 5.71864597246815e-08 1.0985974685302e-08 1.76171875761023e-08 -1.97756353348686e-07 2.73129536544738e-07
