# Supplementary material for: NODDI and Tensor-Based Microstructural Indices as Predictors of Functional Connectivity
Source: PLoS One. 2016 Apr 14;11(4):e0153404. doi: 10.1371/journal.pone.0153404 (PMC4831788; doi:10.1371/journal.pone.0153404)
Supplement: S1 Data — a) Functional connectivity matrices, both fMRI and EEG connectomes across all subjects, in the form of precision matrices and b) structural brain connectivity matrices across all subjects and microstructural indices. Columns and rows are named according to the corresponding brain region that represent. (ZIP) [file pone.0153404.s001.zip › DATA/EEG/43/precShr_EEG_wholeTS30_70.txt]

"C1001" "C1002" "C1003" "C1005" "C1006" "C1007" "C1008" "C1009" "C1010" "C1011" "C1012" "C1013" "C1014" "C1015" "C1016" "C1017" "C1018" "C1019" "C1020" "C1021" "C1022" "C1023" "C1024" "C1025" "C1026" "C1027" "C1028" "C1029" "C1030" "C1031" "C1032" "C1033" "C1034" "C1035" "C2001" "C2002" "C2003" "C2005" "C2006" "C2007" "C2008" "C2009" "C2010" "C2011" "C2012" "C2013" "C2014" "C2015" "C2016" "C2017" "C2018" "C2019" "C2020" "C2021" "C2022" "C2023" "C2024" "C2025" "C2026" "C2027" "C2028" "C2029" "C2030" "C2031" "C2032" "C2033" "C2034" "C2035"
"R1001" 4.77595141963128e-07 -1.59611306916553e-08 -4.23424740301537e-08 -4.53835279683157e-08 -1.58486970197347e-08 -5.13472684312055e-08 -4.8659523248449e-08 2.55246332099602e-08 3.49613461188847e-08 -5.10411670670325e-08 -5.6949914934346e-08 3.83313998346367e-08 -3.82763745782239e-08 -4.1890847854573e-07 -1.09405077229202e-08 -8.21277077400525e-08 -4.08257726513486e-08 2.50238576995403e-08 -2.17698361408694e-08 2.33699454578501e-08 1.24792047123361e-07 3.07547340216608e-08 8.95121161362713e-08 -1.69682375312538e-07 3.61375454129955e-08 3.93428959439277e-09 -1.16116145063965e-08 2.94097415462007e-07 2.80202948479599e-07 -3.42281382859228e-07 -4.86316122111977e-11 2.12166803485647e-08 -1.27303568585065e-07 9.95530000177532e-08 -1.11540222129583e-08 7.67024450140518e-09 -1.08808211604304e-08 2.01055054760281e-08 -6.15660400975821e-09 -1.41677881669874e-08 4.75201181728661e-08 5.35595673852908e-09 -5.12253438515988e-08 2.83147176206978e-08 -8.00400576472168e-09 -2.33746572820693e-08 2.51544243455792e-08 4.56572598987443e-09 2.31513887444074e-08 -3.61462115208106e-09 -1.42630065013451e-09 1.81535823808465e-09 -1.0177445184771e-08 1.10630406592228e-08 7.36649171540279e-09 -1.51064030233415e-08 3.17193675293854e-08 1.61339317086799e-07 -1.2931396665284e-08 2.26865524305232e-09 1.92122118311193e-09 -1.75104166938616e-07 -5.00849637732355e-09 -8.10532857291148e-09 3.02689843882946e-09 5.45783427435943e-09 -3.13438556888433e-09 -2.57014588467341e-09
"R1002" -1.59611306916532e-08 3.5764645368313e-07 3.61376232625393e-08 2.55820032666914e-08 8.09777225980593e-10 -3.13757350072738e-08 2.43999082797916e-08 1.99754556528145e-08 -5.15212346926909e-08 6.6112956368059e-09 -3.27482543691174e-08 1.60988120689634e-08 4.44550382650593e-08 -2.4769533187831e-08 2.87217347571393e-08 -1.80052847793325e-08 2.23940470769489e-08 3.73462426044501e-08 -3.87264036127273e-08 -6.49656405726657e-09 9.05082500172122e-09 2.34518210013444e-08 -4.88107704873689e-08 -3.46972035582411e-09 -5.82396840725624e-08 -5.63176800091593e-08 -4.58656430285665e-08 -2.06134724754203e-08 5.47866577611434e-08 1.43361148187025e-08 1.63282706600347e-08 4.36927583807395e-09 -1.40941692639141e-08 -4.11866213237488e-08 -2.69727194678563e-08 -2.71362023903113e-07 5.42155503394757e-08 -1.02706145435574e-07 -2.60598198599707e-08 -1.47460324697301e-08 3.11834132868799e-08 1.44483605663315e-08 6.68042811489878e-08 -7.62817409221189e-10 -2.13599947296487e-10 -2.74390085975821e-08 -7.24423297197735e-09 6.76240412707057e-09 1.40160147844698e-08 2.25024229410905e-07 -1.77521808497304e-08 1.96452855386489e-10 1.15240493583642e-08 3.75848261329498e-08 2.98711767474645e-08 -3.73390527410454e-07 -8.72349271631108e-08 1.72234379625065e-07 1.60093552136775e-07 1.82277871240012e-08 -3.24888990569019e-08 -6.80447394354425e-08 -2.97287973929341e-08 1.97712055622422e-08 -4.47456789483179e-08 1.14261987076781e-09 2.7202698488002e-08 4.63224286122186e-08
"R1003" -4.23424740301527e-08 3.61376232625409e-08 2.65890536192813e-07 2.26570812793282e-09 4.10125250043744e-09 3.76124220838114e-08 1.595747366622e-09 -4.0306493562323e-08 6.46585863033124e-09 2.7754534128262e-09 -1.65342240512776e-08 -2.08759401979265e-08 -1.15991347278658e-08 1.18823516629334e-07 -1.01474515460034e-08 2.46980220155224e-08 -4.38708178112495e-08 -1.07927643151106e-08 6.34510674841085e-08 2.0597457789815e-08 2.62453023487725e-07 4.44166307962216e-08 -4.89852861647223e-07 -6.09417337536914e-08 9.80068207559865e-09 -5.55343497919021e-08 -1.60000547522299e-08 2.32041751957703e-08 -1.19310104149176e-07 -6.9984311960938e-09 2.83674643085631e-08 -5.67839369722357e-09 1.54679308255403e-08 7.99155445072118e-08 1.11364762406154e-08 -2.43763832784991e-08 4.13783793998679e-09 1.74216807144648e-08 -1.41351964487685e-09 2.34833078233829e-08 2.68129138876676e-08 -1.95526751562434e-08 1.54247652922071e-09 -6.49852090365863e-09 -3.84966005477657e-09 -1.16754088161383e-08 9.89235407812075e-09 2.03352746230656e-09 -8.42106130483499e-09 3.7157372517702e-08 -1.11985829374785e-08 -2.45862407239613e-09 6.42092666040249e-09 -1.79054780074088e-09 -2.93672176271235e-08 -6.10139826424761e-08 4.14031419872951e-08 2.33505752884441e-08 -3.15569451845132e-09 1.94668602416776e-09 -3.4371478149452e-08 -2.83771086983845e-08 1.17138034086521e-08 -4.35326755129342e-08 -8.11757148307845e-09 2.64048425753347e-09 1.08364591850961e-08 2.19486847792217e-09
"R1005" -4.5383527968323e-08 2.55820032666909e-08 2.26570812793772e-09 1.97453691729367e-06 -3.522235169098e-08 -2.01453828575045e-07 8.99854225834058e-08 4.65704120071972e-10 -3.79257371438292e-07 1.62438811104435e-07 -1.93125977716614e-08 3.02212941599276e-07 -1.32425952298657e-08 4.39024958824867e-08 6.2875323312444e-08 -2.63390765842279e-08 -1.40528819611865e-08 -1.38408518044261e-08 1.11543380553238e-08 -1.15190578000453e-06 -1.18214428110954e-09 1.23464650920056e-07 -2.26352337632558e-08 -1.34762985166228e-07 3.74051963537778e-08 8.77689565836429e-09 -1.99371861336079e-08 -1.73066098514793e-07 -1.82681171296066e-08 -3.71323072918678e-08 3.73647061456590e-09 6.79888003605589e-08 8.02168679090272e-08 -6.10629552984562e-09 -2.00908131594707e-07 -2.48203218265007e-08 -3.41800983248229e-08 -8.94638731999053e-07 1.52730207797145e-08 -1.15243182796377e-07 9.71958294129347e-09 1.21036399471391e-07 7.64594580783865e-08 -1.20110954896788e-07 3.7015315918614e-08 -1.0246835568248e-08 -4.83751175693684e-08 -1.32026809673361e-07 8.37315877396322e-08 -3.19122958836916e-09 2.82963119358111e-08 -6.45261734094861e-09 -4.2463585498985e-09 2.16803431368652e-07 -5.40587097539947e-07 -9.02536959276126e-08 1.95611564403311e-07 9.87372479087089e-08 1.41200453448494e-08 1.36742275825623e-08 -3.61533645303605e-08 5.71453053155571e-07 1.16527265307192e-07 2.36651416286841e-07 4.52060306532421e-09 -8.56431588620925e-09 1.2781687942708e-07 -6.09508809893196e-08
"R1006" -1.58486970197347e-08 8.09777225980474e-10 4.1012525004342e-09 -3.52223516909802e-08 2.33629770185929e-07 -1.29940926622795e-07 -2.14644210221747e-08 2.89736410040214e-08 -1.58328429871584e-08 6.81697260770225e-08 2.53508555392667e-07 6.11961273187586e-09 -2.31422375337537e-07 6.33668182485103e-09 4.93884982291788e-08 1.06387246369332e-09 4.66566567831987e-09 -2.70790927254435e-08 2.69960881273848e-09 5.97130636656582e-09 -6.07839168553599e-08 -6.08875530872033e-09 3.21333508272147e-08 2.01443538293436e-08 1.51409277833704e-08 -2.12671141247051e-08 -8.58503873042337e-09 1.43283692693479e-08 2.80197584403992e-08 2.903404347361e-08 -2.91873655621465e-09 -2.5707713435678e-07 1.00613882838211e-09 -2.49449776434587e-08 3.59647844367924e-09 2.68175346489936e-08 4.70701476138584e-10 3.18469681969662e-08 4.56003880731842e-09 1.00239864845665e-07 1.21596914351574e-08 -3.50628000548106e-08 5.19508326677666e-09 6.54560488803079e-09 -6.86130889912138e-08 -8.13711282600592e-08 1.4152532404063e-07 1.34090724629681e-08 -6.95974240477484e-08 1.50028613634198e-09 -2.1005814425068e-08 4.81068144446971e-09 1.15590773496159e-08 3.34833572009179e-08 2.23947703677009e-08 1.08669157792756e-08 -1.2220848533179e-08 -1.36224654921341e-09 -5.90200316868147e-08 3.00197010162836e-09 -8.94163321691632e-09 -1.47133906088556e-08 -3.03071580195245e-08 -1.27448732253126e-08 -7.87091147404224e-09 1.17457936945931e-08 1.15750726181388e-08 4.70624931039187e-08
"R1007" -5.13472684312025e-08 -3.13757350072766e-08 3.76124220838131e-08 -2.01453828575041e-07 -1.29940926622791e-07 1.60332953163169e-06 6.3317986822515e-08 -6.87726771646092e-07 4.76544499474588e-07 -5.33633693615728e-07 4.52289906441169e-08 -4.67113399957921e-07 3.32901744057291e-08 5.5913284594194e-07 -5.6960744653697e-07 5.12516103673376e-09 -1.23532371469914e-08 -2.19116879573901e-08 4.54384296278096e-08 3.72477683645189e-07 1.20437835654562e-07 -3.68382533534331e-08 -7.11211715846338e-08 -2.91742025038102e-07 -4.26103835226934e-08 -1.99013404245637e-08 8.52299336137813e-09 -4.3287256414181e-08 -4.02609363177888e-07 -8.44970464456751e-08 1.53260567242983e-09 -1.60140390439068e-08 6.34330625157671e-08 3.77240846225964e-08 6.45999565172011e-08 4.05300102723922e-08 -1.15330922635767e-08 1.12399310456529e-07 4.89389863587646e-08 -7.15555287635076e-08 5.34525461763331e-09 -3.9574981399514e-08 -8.83554210631333e-08 2.47394069374041e-08 -1.34081081984206e-08 6.58441219880798e-08 -1.319655337465e-08 5.8426215658123e-08 -4.68671305166412e-08 -7.59792154269612e-09 4.3193651121876e-09 -6.69464806602714e-09 -7.4598533376509e-09 -1.02620376460208e-07 4.03467334634412e-08 2.80299018744508e-08 1.86307701356906e-08 7.38361451070612e-08 8.24281169388188e-09 1.02303418390671e-08 -8.00051916937165e-09 -3.20586621861722e-08 -6.25643248873838e-08 -1.16228186988363e-07 -3.52954938454757e-10 3.1607979035659e-08 7.05653425193401e-08 -1.56745287734738e-08
"R1008" -4.86595232484437e-08 2.43999082797932e-08 1.59574736663109e-09 8.99854225833962e-08 -2.14644210221796e-08 6.33179868225096e-08 7.52685200409158e-07 5.33068879065622e-08 -2.72557067488291e-07 -4.83153576863094e-07 8.48420214753658e-09 1.37870550349857e-07 -2.3111839383636e-08 1.43118562637114e-08 -5.57098916137093e-08 1.08616161887331e-07 -3.1612917723379e-08 -1.16020138220924e-08 1.81381154230742e-08 1.97470420929852e-09 2.87557166680697e-07 5.0765505829301e-08 -8.89356695809326e-08 3.6220972703846e-07 2.11339909227027e-08 8.94834478494948e-09 -1.56634066479501e-08 -7.86349219844645e-07 -6.5237588670809e-08 -2.36757210829937e-07 -5.28280125262055e-09 4.62135359746107e-09 7.66414691525786e-08 2.68754361922282e-08 2.72308673198848e-08 -2.90547101904114e-08 -7.26179494276368e-09 -4.63811953638315e-08 1.46883530785586e-08 -4.08329931111321e-08 -8.91187646902683e-08 4.83124203919733e-09 1.17381334126909e-07 1.85544988116302e-08 -6.35046470623494e-09 2.59221877635807e-08 -4.49366183841106e-09 5.0043552667029e-09 9.6677540684593e-09 -5.96599259144619e-08 1.45597125310644e-09 1.27952302893213e-09 -8.59493371191865e-09 -5.08131610398703e-09 3.88265039457584e-08 1.0759356317435e-08 2.24994593999442e-09 -2.87523213981292e-07 1.13949509209068e-08 8.49073472553669e-09 -4.92231469701775e-09 2.97039995094843e-07 -1.28695195893147e-08 -1.98894804115027e-08 2.58809586147265e-09 9.54524224364053e-09 -4.99552122129516e-09 3.52114616449633e-09
"R1009" 2.55246332099656e-08 1.99754556528144e-08 -4.03064935623185e-08 4.65704120068031e-10 2.89736410040229e-08 -6.87726771646093e-07 5.33068879065617e-08 7.74232998846199e-07 -1.81919421960806e-07 -2.82694341768196e-08 -9.27499762176004e-08 3.83513409228801e-07 9.64476773454844e-08 -8.83540562091324e-07 4.59279292893982e-08 2.08588041055357e-08 2.65557007367028e-08 3.1022254414185e-08 -5.23349164968148e-08 -1.27293769072377e-07 -1.50191897539487e-07 3.49420201508309e-09 9.55561390691677e-08 1.44558402971015e-07 2.76745934944742e-09 1.7877617775597e-08 8.3082994234418e-09 -5.79699030816843e-08 6.40611776664317e-07 6.04365500138396e-08 -7.13620097712781e-09 -7.04663993094708e-08 -1.59670156249787e-08 -1.02047873363284e-07 -1.02152663366672e-08 -2.86551134279505e-08 6.32731791730181e-09 -4.92650767196394e-08 -7.03523443484712e-09 -2.79027373132393e-08 -2.04531686641609e-08 6.80309895536152e-09 4.06841693420532e-08 4.28041318701192e-09 -6.422827961364e-08 -8.50450417942997e-08 5.54506786090446e-08 3.74440724419936e-09 7.79177050456424e-08 -1.46550345934087e-08 5.92930877978206e-09 1.51231795402073e-08 -7.28517296108894e-10 8.58263814556856e-08 1.26449331557076e-08 -5.27548023934511e-10 -2.90425250357523e-08 -3.82760959456432e-08 -2.05337145080654e-08 -2.94875581539148e-09 1.12593082199975e-08 4.38015812143593e-08 5.48189622918337e-09 6.66511718364829e-08 4.00168677275088e-10 2.70975681892405e-08 -6.25075971544314e-08 -3.97899898082492e-09
"R1010" 3.49613461188867e-08 -5.15212346926907e-08 6.46585863033354e-09 -3.7925737143829e-07 -1.58328429871577e-08 4.7654449947459e-07 -2.72557067488294e-07 -1.81919421960807e-07 1.01434162414473e-06 9.25038983622788e-08 -1.05408533255035e-08 -5.33349468915255e-07 7.78902500932498e-08 4.25399741314158e-08 -2.21729357885697e-07 2.96005384222519e-09 -5.6596911795421e-09 -3.89740048774035e-10 -5.47992258107497e-09 2.29591715216615e-07 -1.07611968040808e-08 -1.83510181461384e-07 4.18092852357973e-08 -6.60827948740296e-07 -5.07049558071871e-08 3.19693257763648e-11 6.32108931708809e-08 2.87608485847027e-07 6.8828160107909e-08 1.01045063932405e-07 -3.89465179789113e-09 -4.97665345715073e-08 -1.78685798908286e-07 3.43666795538616e-09 1.61730432813714e-08 3.23868419426829e-08 -2.80672949559874e-09 2.18749899509463e-07 -3.42369446503008e-08 5.65261415778251e-08 1.39042483302353e-07 -3.49671277979483e-08 -4.29348180474103e-07 6.10370555576692e-08 -3.58035148144387e-08 -4.69291482464822e-08 3.28074528487864e-08 1.14673401561249e-07 -8.64240492472164e-09 -6.54259595462259e-08 2.5169342620946e-10 6.12817615486927e-09 5.83696025364463e-09 -4.25682746956536e-09 1.35282778053012e-07 1.41038791447302e-07 -3.71862476639757e-08 5.22530275139218e-07 -1.54810795537055e-08 1.98615216958453e-09 -7.55772059152637e-11 -4.36266071448622e-07 -1.41939324613082e-07 -5.06385463293041e-08 -1.37395591637149e-09 1.7588834908585e-08 2.31637502979374e-09 7.42170816348007e-09
"R1011" -5.10411670670371e-08 6.61129563679941e-09 2.77545341282639e-09 1.62438811104421e-07 6.81697260770181e-08 -5.33633693615733e-07 -4.83153576863062e-07 -2.82694341768237e-08 9.25038983622853e-08 9.79919990198016e-07 6.05701894031457e-09 -2.22765131234773e-07 -3.16230974107739e-08 3.06939072442734e-08 3.21401284086825e-07 -4.07334891344111e-08 -8.38384548470271e-09 -1.75320781774517e-09 -1.08103026490632e-08 -2.00102673896566e-07 -1.84959563215944e-07 -3.37836102877114e-08 5.01780462845942e-08 -1.67734203544841e-07 -2.06392559228836e-10 5.14939188209913e-09 -4.31391928739902e-09 4.08462320767199e-07 7.72157728591089e-08 2.10921046497061e-07 4.11992914467046e-09 2.35828320088132e-08 -8.4537744302241e-08 -4.19942632534732e-09 -2.17728039954074e-08 7.39938854182415e-10 3.49244950305582e-09 6.12278016684655e-09 -1.75340755980685e-08 1.19333274825345e-07 7.18512808435245e-08 -4.62889660011298e-08 -3.14769630053784e-08 -6.33511745919111e-08 3.30391300408569e-08 1.14787468246939e-07 -8.36022426644081e-09 -7.63405850271476e-10 -6.70059970480658e-08 5.23837990944691e-08 -1.07958678188327e-08 -5.06572716611063e-09 4.84558125177389e-09 -1.23258919284311e-07 -1.19639730897206e-08 -3.98704866476558e-08 3.51149821986845e-09 1.41863847098399e-07 4.98791040159389e-09 3.94579359134513e-10 1.09363138421776e-09 -2.23124269167025e-07 2.0004858796846e-08 9.25954232888091e-11 -4.24562951067755e-09 -3.15309005874962e-08 7.78387623802077e-10 1.21978878265911e-08
"R1012" -5.69499149343468e-08 -3.27482543691169e-08 -1.65342240512763e-08 -1.93125977716613e-08 2.53508555392668e-07 4.52289906441168e-08 8.48420214753474e-09 -9.27499762176006e-08 -1.05408533255025e-08 6.05701894031485e-09 9.64386594897039e-07 -5.75009515798165e-08 -8.23017469034894e-07 2.54653073460361e-07 1.95418321482542e-08 6.43919363895647e-09 7.66799205886906e-08 -1.7900017315183e-07 -4.60861439827264e-08 5.07395293188889e-08 1.91372858174209e-08 -2.04785694705228e-08 -5.19822621072085e-10 8.58654311096718e-09 -1.38587784796092e-07 -2.14756934249246e-08 -2.24194358315815e-09 -2.31399933947645e-08 -2.27711561342841e-07 -2.01580537198617e-08 2.10887009801006e-08 -3.77591472287576e-07 5.08574900224203e-08 -4.78719533533538e-08 6.3601474411096e-09 1.75777993781467e-07 8.36639403509603e-09 7.25570498467902e-08 9.53220722802203e-09 -1.3730494320004e-07 -2.09866648392784e-08 4.39918369024377e-08 5.51028570981797e-08 6.34520004908081e-08 -1.4274957823667e-07 -5.91324539608267e-08 3.282792530733e-07 -3.85719878756721e-08 1.13832532757673e-07 1.37604872788487e-09 -4.64838177692013e-08 1.47927415490209e-08 1.20383243457064e-09 -3.10351718234791e-08 7.15810774022408e-09 6.0150571874066e-08 -1.08822218279516e-08 -8.10366935112218e-08 -6.20381460646984e-08 2.28311496533406e-08 -6.02719419560586e-08 -2.28036907119811e-08 -1.32152165651231e-09 -7.43443772558622e-09 -3.9427583944387e-08 3.68789769967575e-08 -6.14338975577117e-09 1.19578114854144e-07
"R1013" 3.83313998346332e-08 1.60988120689655e-08 -2.08759401979276e-08 3.02212941599295e-07 6.11961273187701e-09 -4.67113399957925e-07 1.37870550349851e-07 3.83513409228804e-07 -5.3334946891525e-07 -2.22765131234761e-07 -5.75009515798167e-08 8.49747334322387e-07 5.87938517741734e-10 -2.95434498145116e-07 -8.41191814615676e-08 -4.37651530236472e-08 -1.81301286893391e-08 2.07381922914775e-08 -2.81752335973142e-08 -4.9704430922318e-07 -8.42370580257329e-09 8.23512062699364e-08 2.23112082571174e-08 3.3212245095596e-07 4.82522771201625e-08 1.5853992756639e-08 -2.11056852383916e-08 -6.99310874603515e-08 1.70165862643622e-07 -1.33443751814491e-07 -6.78716742335804e-09 6.437789396323e-09 1.17913471113443e-07 2.58391174912783e-08 -3.90123901040141e-08 -2.51967648385638e-08 2.53331054902667e-09 -1.57029077748295e-07 1.84753325053186e-08 -1.18633368238906e-07 -1.48339775947828e-08 5.16458842232699e-08 1.47132408519824e-07 2.54786885617234e-08 -3.82553186741517e-08 -6.64406943973025e-08 1.22332806946907e-08 -6.45542052438249e-08 8.14181759727104e-08 2.74968667347628e-08 1.01267412409146e-08 9.84330247112515e-09 -3.58534930200478e-09 7.35516003797011e-08 -1.33179132375491e-07 -5.22172491219973e-08 2.36623644621707e-08 -1.64010015833516e-07 -2.89963620545969e-09 -9.04161918514872e-09 3.48044710554423e-09 1.77671533935382e-07 7.08361831977048e-08 8.66459408256814e-08 6.94588195719975e-09 2.52500615379931e-08 -5.37659520314894e-09 -1.34374574869458e-08
"R1014" -3.82763745782228e-08 4.44550382650594e-08 -1.1599134727865e-08 -1.32425952298677e-08 -2.31422375337538e-07 3.32901744057299e-08 -2.31118393836367e-08 9.64476773454845e-08 7.78902500932499e-08 -3.16230974107755e-08 -8.23017469034896e-07 5.87938517741974e-10 1.74331918986434e-06 -1.20170905818667e-07 -1.88840916695716e-08 -3.60460891526133e-08 3.88993443524114e-08 1.16247500566551e-07 6.65861948561377e-08 -1.78834644458132e-08 -1.24084513899951e-07 6.1291861760031e-08 8.25424771028363e-08 -5.34211683267355e-08 -6.19907536723869e-07 -1.78573262921669e-08 -4.74947699271915e-08 3.20143936571495e-08 1.78202269156712e-07 5.00282506208148e-08 -4.77993296461098e-09 1.42951411731104e-07 3.0540776742957e-08 -2.23529782730333e-07 2.9485680616354e-08 -4.54350935477537e-08 -2.95376894177194e-08 -1.30695734673397e-07 -6.15535312692394e-09 3.61759063381829e-07 6.20295893759405e-08 -1.71694795318759e-07 -1.51049214077698e-07 -1.13348818740672e-07 3.02984422642536e-07 4.17252979828883e-09 -6.47054016627587e-07 1.30281768376312e-07 -2.64471308947288e-07 2.42859003756676e-08 6.91726591593235e-08 -2.91787946784425e-08 -5.14550902119278e-08 1.08350260257264e-07 2.30799258672648e-08 -1.90425062848495e-07 6.84855165626794e-08 2.81525242149368e-07 3.80755166739252e-07 4.10193922481066e-08 2.64488907219834e-08 2.24788450056283e-09 -4.60922765554971e-09 -2.23644674932142e-08 -1.60248930703911e-08 -6.06461974127174e-08 -2.6171562903523e-08 -2.38352627360009e-07
"R1015" -4.18908478545728e-07 -2.47695331878312e-08 1.18823516629332e-07 4.39024958824876e-08 6.3366818248508e-09 5.59132845941942e-07 1.43118562637054e-08 -8.83540562091322e-07 4.2539974131418e-08 3.06939072442701e-08 2.54653073460362e-07 -2.9543449814511e-07 -1.20170905818667e-07 2.09364240829168e-06 1.40670907949926e-08 -2.24503648300136e-08 1.27823446125946e-07 -6.99245242708699e-08 1.23584096765002e-07 7.9697227511399e-08 5.77020980517458e-07 3.57603154203438e-08 -5.47302832876398e-07 8.01228475131665e-09 -7.41552377304104e-08 -9.38540675979259e-08 3.96337747595736e-08 -1.46190178272013e-07 -1.93594541928974e-06 -4.87725108759375e-08 2.92535401367513e-08 1.10414939050269e-07 2.90358360873782e-07 1.46316303106988e-07 -7.45430832606591e-09 5.69552455895726e-08 -5.06418444435758e-09 6.23397865624769e-08 4.89481083916924e-10 2.11021103935151e-08 1.17973519844168e-08 2.31483799240818e-08 -6.23822936178565e-09 -3.9613320181486e-08 8.82187136961451e-08 1.04812911078278e-07 -8.59102735389239e-08 -2.96268788391393e-08 -8.60101606576009e-08 3.66445928023175e-08 -5.90072404609028e-09 -1.93728585576326e-08 1.660247874827e-09 -8.27787617798959e-08 -8.69656806673696e-08 -1.59874136931219e-08 3.9063686142954e-08 -9.15702491042059e-08 2.5731199256749e-08 1.16096459391785e-08 -3.27032414656712e-08 6.16870151001154e-08 1.53384211378654e-08 -3.86879411189563e-08 -1.33244011451131e-08 -3.49520140816545e-08 8.32908946814246e-08 2.83614801854325e-09
"R1016" -1.09405077229178e-08 2.872173475714e-08 -1.01474515460031e-08 6.28753233124419e-08 4.9388498229179e-08 -5.6960744653696e-07 -5.57098916137106e-08 4.59279292893941e-08 -2.21729357885698e-07 3.21401284086833e-07 1.95418321482539e-08 -8.41191814615698e-08 -1.88840916695717e-08 1.406709079499e-08 4.41613219697501e-07 -2.06255614736401e-09 4.30003703581822e-08 -6.17754841699698e-09 1.38484749153773e-09 -2.18505501563202e-08 -5.74545799460157e-08 6.174723239527e-08 1.45953191884918e-08 1.22937560106743e-07 -2.67144418154873e-09 -6.82778281112447e-09 -1.78219057746334e-08 3.46513302787704e-08 4.20820957721536e-09 1.32280372476081e-07 5.53820124977819e-09 4.21399773471928e-08 -1.08742483982878e-07 -5.98408268018221e-08 -3.08158435328079e-08 -1.76752735332532e-08 4.50037390622267e-09 -3.40383844211394e-08 -3.14369626944432e-08 8.05907862128317e-08 -2.73251455681757e-08 1.84261051135877e-08 7.26164777365576e-08 -3.53050769865742e-08 7.24057272300785e-08 1.17217374435698e-08 -4.71702258080953e-08 -4.0273161785772e-08 -2.03860463596236e-08 7.58400791008812e-09 -5.86495490414816e-09 -5.92705365634157e-09 9.45324378289214e-09 2.02652489886064e-08 -1.70642420956423e-08 -3.06513794342462e-08 -8.15767484024703e-09 -9.83062244165115e-08 1.36617646610249e-08 -4.83841190673316e-09 2.50806020495645e-09 5.66366396041749e-08 4.2084543400631e-08 4.446098858264e-08 -1.98660691553964e-09 -5.57366678915315e-08 -2.30412776819115e-08 8.42349047841787e-09
"R1017" -8.21277077400571e-08 -1.80052847793282e-08 2.46980220155321e-08 -2.63390765842327e-08 1.06387246369491e-09 5.12516103673416e-09 1.08616161887335e-07 2.08588041055324e-08 2.9600538422268e-09 -4.07334891344117e-08 6.43919363895596e-09 -4.37651530236511e-08 -3.60460891526126e-08 -2.24503648300123e-08 -2.06255614736542e-09 7.26432893801976e-07 2.37785534318112e-08 1.05071786111202e-09 -7.23697373372534e-09 2.45334893730708e-08 -1.65380060110813e-07 -6.46313244722664e-07 5.58511400318182e-08 3.41031192344666e-07 1.81704055999192e-08 -2.55073197826577e-08 1.35621687676785e-07 -6.24502840666766e-07 2.94970906263068e-08 1.72326542250238e-07 5.33033677936308e-09 -6.82774978528617e-09 1.00649535538366e-08 -9.37131906411896e-09 1.82946955926589e-08 -3.06244930570236e-08 1.39375478113192e-08 -6.92320266275782e-08 5.07487959961571e-09 8.43774379016359e-08 8.20016124356523e-08 -2.44135249511382e-08 8.77811210182908e-08 9.19389461249295e-09 6.2650985222568e-09 -9.39423696306601e-08 4.53836689669529e-08 -4.19569931322461e-08 -3.24641023061832e-08 -2.07935137744735e-07 3.63722363758102e-09 -7.77532733678761e-09 1.3409809093014e-08 6.96250507543885e-08 -3.17752016959227e-08 3.19190510911787e-07 -3.04398723150783e-08 -1.83900452456682e-08 -3.97887714694368e-08 -4.12369894405786e-09 -3.03278847934637e-09 -9.49131479094986e-08 9.65486156040726e-08 -9.64717224183952e-08 -8.82397251188011e-09 -6.56705225769317e-09 -3.95305645445523e-09 -2.3206013412801e-08
"R1018" -4.08257726513501e-08 2.23940470769447e-08 -4.38708178112493e-08 -1.40528819611837e-08 4.66566567832026e-09 -1.2353237146993e-08 -3.16129177233768e-08 2.6555700736703e-08 -5.65969117954118e-09 -8.38384548470268e-09 7.66799205886905e-08 -1.81301286893375e-08 3.88993443524106e-08 1.27823446125946e-07 4.30003703581831e-08 2.37785534318104e-08 2.83810075455388e-07 3.62851136919265e-08 -9.37307149917058e-08 2.31270955754082e-08 -3.8396845694099e-08 1.28707996499992e-08 -9.51439945033708e-08 -1.82547347908835e-08 -5.88790222612384e-08 -9.1264718108632e-08 8.06415812132474e-08 2.12998714579202e-08 -2.1384273945618e-07 8.43582971354593e-08 1.9841729829061e-08 7.75049735865248e-09 1.64303902578158e-08 -1.37048891781737e-07 -2.5518025908435e-10 6.13220553926134e-09 8.6890529327348e-09 -5.39799606468805e-09 3.06309165291258e-09 6.4845421968343e-09 -8.98048827989128e-09 -5.08419574598213e-09 2.60074595459615e-08 -6.29086629010565e-09 4.08157334642013e-08 8.6717160744079e-09 -6.68072872846375e-08 2.60036832679842e-09 -1.32968837441109e-08 1.71402788481404e-08 -1.78256964398264e-09 -2.69301589379802e-09 1.07994868812088e-09 3.45630518312511e-09 -1.0173214637713e-08 -1.65762198775746e-08 -8.15565784700783e-09 -1.8848241234484e-08 2.18642803855726e-08 8.99715652195229e-09 -2.63858021163752e-08 -2.39495341784158e-11 -1.26686400508094e-09 4.50672720060889e-09 -1.57025264690004e-08 -9.39378849919601e-09 8.73214161503847e-09 -3.71149625463891e-09
"R1019" 2.50238576995423e-08 3.73462426044523e-08 -1.07927643151138e-08 -1.38408518044269e-08 -2.70790927254432e-08 -2.19116879573894e-08 -1.16020138220963e-08 3.10222544141867e-08 -3.89740048774012e-10 -1.75320781774588e-09 -1.79000173151829e-07 2.0738192291479e-08 1.16247500566551e-07 -6.99245242708692e-08 -6.17754841699807e-09 1.05071786111303e-09 3.62851136919256e-08 1.21107466094008e-07 -8.92397809377873e-08 -3.02412947711037e-09 -1.84761022441864e-08 -6.63732377189309e-09 1.35961362591871e-09 1.91223286546256e-09 3.38647970600989e-08 -9.36305967779758e-09 1.18870321020137e-08 1.65912548391268e-08 3.85192400934282e-08 2.30104151777589e-08 -1.4884210447232e-08 5.48261982190369e-08 -2.17006959317608e-08 2.32370731047169e-08 4.42590711279322e-09 -4.06381429685736e-08 -1.20300127970071e-09 -1.1962879137543e-08 -1.97801219174816e-09 2.281157601553e-08 3.38790289779477e-09 -6.91556254246388e-09 -4.09888585867356e-09 -4.01460741253518e-09 3.15564833182005e-08 2.14212503132394e-09 -4.78880821829753e-08 1.03595016685866e-08 -2.33484058465354e-08 4.87694208910377e-09 2.93535840274424e-10 -4.51381317982127e-09 1.27951815782829e-09 1.15482212669124e-08 2.14087397183625e-08 -1.87156530723776e-08 -5.65699207260099e-09 1.96601032982478e-08 2.42166381324039e-08 1.03413632419381e-08 -1.66114161227939e-08 -9.24490097035418e-09 -1.35182252405242e-08 -7.93449253493061e-09 -6.59606872485882e-09 -1.07724586094069e-08 8.00571749235429e-09 -1.38808774144154e-08
"R1020" -2.17698361408681e-08 -3.8726403612726e-08 6.34510674841107e-08 1.11543380553279e-08 2.69960881273828e-09 4.54384296278088e-08 1.81381154230738e-08 -5.23349164968196e-08 -5.47992258107685e-09 -1.08103026490659e-08 -4.60861439827279e-08 -2.81752335973165e-08 6.65861948561375e-08 1.23584096765003e-07 1.38484749153727e-09 -7.2369737337319e-09 -9.37307149917097e-08 -8.92397809377867e-08 1.97241213152647e-07 9.60232047128845e-09 8.29462298101445e-08 1.25548101473628e-08 -6.01556060634443e-08 5.70893770152106e-09 -4.03392987866716e-08 -2.89422775105305e-08 -3.87567489849227e-08 -2.41557795888463e-08 -1.11165367901264e-07 -5.56401756181113e-08 2.83793332270158e-08 -5.43944566652758e-09 4.51325678139223e-08 1.62387616092272e-09 -4.75090763546538e-09 3.32456783133769e-08 -6.34372813276775e-09 1.65036321730185e-09 -2.08636083593611e-09 2.97252803134901e-08 5.39477421426847e-09 -1.43363044323493e-09 -8.61973284101592e-09 -1.8933644302894e-08 -3.25716922251479e-08 6.84298469070291e-09 3.37145959077815e-08 -7.58617312813279e-09 -1.98833679410979e-08 -2.17207500435436e-09 4.38651618507728e-09 7.41339053055146e-09 -3.17405440482577e-09 -2.83052727204353e-09 -2.02923184388206e-08 -3.01767519044023e-09 9.82336897796163e-09 1.98566362920479e-09 -3.14766342404231e-08 -1.36013769591929e-08 3.79780911460399e-08 1.60254558374233e-08 1.66236331256029e-08 6.4718751520312e-09 1.11004398663264e-08 9.10991236879257e-09 -1.19146039764596e-08 5.55828433887105e-10
"R1021" 2.33699454578479e-08 -6.4965640572625e-09 2.05974577898201e-08 -1.15190578000454e-06 5.97130636656739e-09 3.72477683645191e-07 1.97470420930834e-09 -1.27293769072374e-07 2.29591715216625e-07 -2.00102673896576e-07 5.0739529318889e-08 -4.97044309223189e-07 -1.78834644458127e-08 7.96972275113957e-08 -2.18505501563217e-08 2.45334893730588e-08 2.31270955754123e-08 -3.02412947710903e-09 9.60232047128359e-09 1.12336560623646e-06 5.6954867413887e-08 -1.08916719204978e-08 -6.24155395491912e-08 -1.59290377648772e-07 -2.34456194665028e-08 -1.48553247712583e-08 -4.11965139590626e-09 7.73793780965722e-08 -9.12499920401702e-08 1.77789917954931e-08 1.03733007327176e-09 -4.59047931652626e-08 -4.56111022937182e-08 -8.3548725344369e-09 9.59024765133449e-08 2.25646675344942e-08 4.70684448608679e-09 4.51331665241891e-07 -9.95123465994811e-09 -3.16926297482789e-08 -2.49323082981606e-08 3.51477180350883e-08 4.76731526812953e-08 1.0878937687749e-08 6.45831490674925e-09 -1.87771922194724e-07 3.05154489506644e-09 1.50508411027301e-08 2.94534280550831e-08 1.43373257448749e-09 -9.91085869228944e-09 -4.69070938289679e-10 -8.24732251014324e-09 4.2859526571203e-08 3.16754351098413e-07 -8.5713946767908e-10 -8.14075370281506e-08 1.10296049707999e-08 2.71023203226828e-09 1.30280670404993e-09 1.18258051080514e-08 -3.45928014742929e-07 -5.28727773155808e-08 -1.25840475008061e-07 -4.51735983977291e-09 -1.62118616355781e-10 -7.39557594337092e-08 2.27341641737863e-08
"R1022" 1.2479204712336e-07 9.05082500172412e-09 2.62453023487735e-07 -1.18214428111698e-09 -6.07839168553571e-08 1.20437835654566e-07 2.87557166680706e-07 -1.50191897539489e-07 -1.07611968040782e-08 -1.84959563215939e-07 1.91372858174215e-08 -8.42370580256985e-09 -1.24084513899952e-07 5.77020980517454e-07 -5.74545799460182e-08 -1.65380060110812e-07 -3.83968456941012e-08 -1.84761022441845e-08 8.29462298101435e-08 5.69548674138934e-08 1.70791858174032e-06 2.59948069565036e-07 -1.34777057255162e-06 -1.09724068642549e-07 4.86228139819653e-08 -3.46714000714986e-08 1.32708419430791e-07 -1.00491611227769e-07 -9.07822903731133e-07 -6.92933221299087e-07 1.56653212687164e-08 1.24867444569915e-07 1.26425900064149e-07 3.75161632494937e-07 -2.85498313750207e-08 -4.42204877635296e-08 -2.93096034694644e-09 9.53058045879286e-08 -3.28080212007511e-08 3.83979048788373e-10 1.56044321519666e-08 2.61629867437186e-08 -3.33405011644865e-08 -2.52110635703164e-08 3.83235462554751e-08 4.09458948902499e-08 1.75415232356557e-08 -1.11359548284849e-08 -2.19206724633379e-09 -1.81041332791053e-09 -1.82186433910357e-08 -1.48967874848724e-08 -6.79991609401201e-09 -2.97260535008287e-08 -1.14129243861479e-07 -1.02917190040983e-07 1.16143274471789e-07 -8.63049468537276e-08 -4.96513971008115e-08 2.56945175449454e-08 -7.11480999656457e-08 4.67010189883619e-08 2.15221562095056e-09 1.29744104880511e-08 1.74330568573524e-09 -1.10038506190727e-08 4.02847929537595e-08 1.18525128845156e-08
"R1023" 3.07547340216569e-08 2.34518210013394e-08 4.44166307962172e-08 1.2346465092005e-07 -6.08875530871954e-09 -3.68382533534364e-08 5.07655058293006e-08 3.49420201507753e-09 -1.83510181461385e-07 -3.37836102877218e-08 -2.0478569470524e-08 8.23512062699362e-08 6.12918617600303e-08 3.5760315420343e-08 6.17472323952709e-08 -6.46313244722669e-07 1.28707996500044e-08 -6.63732377189714e-09 1.25548101473627e-08 -1.0891671920501e-08 2.59948069565043e-07 1.01895759550945e-06 -3.2141514399375e-07 -2.58417665622067e-07 1.49097469956933e-08 3.06932888674811e-08 -2.25539483488786e-07 2.54776152866382e-07 -3.5721636789319e-08 -3.95448912997679e-08 -9.91474829030818e-09 1.46642158072604e-08 -9.04533256242246e-08 1.59231055823769e-09 3.97540713559683e-08 8.92779490445984e-09 -3.29905130983602e-08 1.56043527586002e-07 8.98041419808322e-09 -6.12853911416403e-08 -1.86202769113928e-07 -1.26795475756854e-08 -7.15130835239431e-08 -6.15624315801098e-08 -6.26666145838752e-09 1.94695965986904e-07 -1.13172428679789e-07 7.34285331654876e-08 3.70114756676016e-09 1.39842657849064e-07 -6.5151458822649e-09 9.78890198695748e-09 -2.42443334505113e-08 -1.44109422151016e-07 3.31256405286957e-08 -3.14496224408395e-07 9.3510128008237e-08 -3.20811241401059e-07 8.24436954997052e-08 1.95305690475824e-08 -4.45506799109286e-08 4.06505832542811e-07 -1.15116817364507e-07 9.16933817451381e-08 2.48596068182633e-08 9.06139777091167e-09 -3.72187142241716e-08 3.02651038776811e-08
"R1024" 8.9512116136274e-08 -4.88107704873689e-08 -4.89852861647237e-07 -2.26352337632523e-08 3.21333508272133e-08 -7.11211715846343e-08 -8.89356695809317e-08 9.55561390691699e-08 4.18092852357933e-08 5.01780462845922e-08 -5.1982262107246e-10 2.23112082571173e-08 8.25424771028363e-08 -5.47302832876398e-07 1.45953191884915e-08 5.58511400318327e-08 -9.51439945033749e-08 1.35961362591757e-09 -6.01556060634452e-08 -6.24155395491962e-08 -1.34777057255161e-06 -3.21415143993756e-07 1.77900795891391e-06 1.87621958605653e-07 -3.87888976750276e-08 9.62338724078087e-08 -2.09507583557968e-07 -1.96176819564997e-08 7.89116582119117e-07 2.15973104536893e-07 -3.99350975726e-08 -8.38644493454765e-08 -1.11433701979018e-07 -2.88979466451022e-07 -9.41788877125316e-10 8.40323232230454e-08 -3.73691450383613e-08 -1.06252568641101e-07 2.97085907665953e-08 -3.79230424796629e-08 -3.3327368408223e-08 3.38752464357027e-09 6.16710720836201e-09 4.1887861151569e-08 -2.31528956547101e-08 -5.5403515694663e-08 -3.31363366446449e-08 1.06843325421048e-08 2.36534113995811e-08 -8.88166589376948e-08 3.29964471885148e-08 1.67678336779901e-08 -1.5723376476391e-08 5.47636717957686e-08 1.24126047389407e-07 1.7737700869593e-07 -1.09915118268865e-07 7.05681100293708e-08 6.6337646639818e-08 -1.74184688952303e-08 1.25394977737965e-07 -7.65648751093755e-09 -3.02094438729781e-08 4.94984488423955e-08 4.75980575173420e-09 8.63622806297604e-09 -3.47551053880301e-08 -1.81041929593299e-08
"R1025" -1.69682375312518e-07 -3.46972035583222e-09 -6.09417337536877e-08 -1.34762985166239e-07 2.01443538293448e-08 -2.91742025038092e-07 3.62209727038445e-07 1.44558402971007e-07 -6.60827948740294e-07 -1.67734203544818e-07 8.5865431109668e-09 3.32122450955971e-07 -5.34211683267364e-08 8.01228475131485e-09 1.22937560106741e-07 3.41031192344676e-07 -1.82547347908841e-08 1.91223286545824e-09 5.70893770151934e-09 -1.59290377648784e-07 -1.09724068642554e-07 -2.58417665622063e-07 1.87621958605654e-07 1.51773930386659e-06 2.66097579091041e-08 1.39869855248791e-11 3.31347917320863e-08 -1.15752511472795e-06 -8.4742529524305e-08 1.93539957278042e-07 -9.46396557756463e-10 1.47735699857091e-08 1.12244256512974e-07 7.81505558305678e-09 4.97854437463593e-08 -3.80681422028367e-08 3.78241832898976e-08 -3.44080424578475e-08 1.80896498234079e-08 -9.53436233537556e-09 -2.48973985043218e-07 -1.1374727220761e-08 2.3903033772558e-07 -2.8191704026686e-08 -2.09194106692965e-10 1.40926451740672e-07 2.06969316510624e-08 -1.86885624152331e-08 -2.83331288929614e-08 -1.06365676847076e-07 6.94141695831116e-09 -1.19618261718465e-08 2.6759388830017e-08 -3.97123149618899e-08 9.67664442022135e-09 2.31503713134026e-07 -1.27278403683411e-07 -1.01682878767916e-06 -8.753711536302e-09 -1.93081205507884e-08 1.95369389579383e-08 8.74190572945162e-07 5.52116696435623e-08 1.63618526022117e-08 -2.4782408788303e-09 -2.77561541425834e-09 -3.47360424490132e-08 1.03092108843137e-08
"R1026" 3.61375454129968e-08 -5.82396840725622e-08 9.80068207559884e-09 3.74051963537776e-08 1.51409277833707e-08 -4.26103835226931e-08 2.11339909227024e-08 2.76745934944723e-09 -5.07049558071851e-08 -2.06392559227824e-10 -1.38587784796092e-07 4.82522771201625e-08 -6.19907536723871e-07 -7.41552377304106e-08 -2.67144418154858e-09 1.81704055999196e-08 -5.88790222612387e-08 3.38647970600983e-08 -4.0339298786672e-08 -2.34456194665023e-08 4.86228139819656e-08 1.49097469956927e-08 -3.87888976750278e-08 2.66097579091019e-08 1.01865966965134e-06 4.91422497867087e-08 1.33217266709628e-08 -3.1422986866939e-08 4.40864705560985e-08 -5.08442696603046e-09 -1.24404268620633e-07 1.24912012874297e-07 -4.99631210591792e-08 1.66862465565795e-07 -4.03227385366984e-08 -2.19795204620637e-07 -1.20291559261392e-09 5.78262662652765e-08 3.48183700417188e-08 -1.61220167592181e-07 -3.68198721311926e-08 3.93882536655842e-08 5.96871195548589e-08 4.42872581627643e-08 9.7886976452088e-08 -4.88939861244815e-09 -1.15390189225966e-07 -2.62700582251603e-08 1.20582696268147e-07 -1.7695344228675e-08 1.75643130852304e-08 -2.33940059497517e-08 4.36071867457133e-08 -4.14663772032045e-08 -5.85116666307046e-08 1.04113886083815e-07 -3.92727776543487e-08 -1.63541671020975e-07 -3.47214085575575e-07 -4.72104164178032e-08 1.19943315309242e-07 5.32632991532904e-08 2.35819881171046e-09 5.31712581507857e-08 1.13011653246446e-07 -2.25539750409799e-08 4.20321166366203e-08 -1.23396512600959e-08
"R1027" 3.93428959439103e-09 -5.63176800091624e-08 -5.55343497919069e-08 8.77689565836637e-09 -2.12671141247067e-08 -1.99013404245621e-08 8.94834478495583e-09 1.78776177755962e-08 3.19693257790811e-11 5.1493918821059e-09 -2.14756934249245e-08 1.58539927566408e-08 -1.78573262921662e-08 -9.38540675979247e-08 -6.82778281112145e-09 -2.55073197826575e-08 -9.12647181086273e-08 -9.36305967779728e-09 -2.89422775105281e-08 -1.48553247712618e-08 -3.46714000714962e-08 3.06932888674813e-08 9.62338724078121e-08 1.39869855268567e-11 4.91422497867091e-08 1.68409739798629e-07 -5.89425333159436e-08 -6.18536756838062e-09 1.4223877287385e-07 -6.83643522994241e-09 -6.44189614493538e-08 2.66290663132845e-08 -1.00098725501417e-08 1.3999149775868e-08 -4.50795298486837e-10 2.44897057444666e-09 6.45926847327965e-10 9.25246465122986e-09 2.50319610776824e-09 -1.22224503629609e-08 -1.35693701516065e-08 1.12029226067685e-08 3.65817079435762e-09 3.23141422368291e-09 -1.35746894060234e-09 1.51906380673169e-08 -1.63195809460513e-08 -1.16132067478589e-08 3.01795058266688e-09 -6.57203997158112e-09 7.27032955792971e-09 -2.77408733818504e-09 3.64869607292638e-09 -9.73558142236892e-09 -2.31602313513543e-08 4.46319080725369e-08 -5.03764743248346e-10 -5.76676751758765e-08 2.96545072908797e-08 -1.39225488866085e-08 2.03065090575832e-08 2.6889094304942e-08 8.46734795522224e-09 1.07692202613367e-08 2.11809716205802e-08 -3.42618388177373e-09 -6.98837838147544e-10 -2.85869768365423e-10
"R1028" -1.16116145063944e-08 -4.58656430285658e-08 -1.6000054752234e-08 -1.99371861336051e-08 -8.5850387304226e-09 8.52299336138427e-09 -1.56634066479443e-08 8.30829942344414e-09 6.32108931708739e-08 -4.31391928738218e-09 -2.24194358315719e-09 -2.11056852383956e-08 -4.74947699271873e-08 3.96337747595731e-08 -1.78219057746322e-08 1.35621687676799e-07 8.06415812132447e-08 1.18870321020143e-08 -3.87567489849239e-08 -4.11965139589561e-09 1.32708419430789e-07 -2.25539483488781e-07 -2.09507583557978e-07 3.31347917320748e-08 1.33217266709651e-08 -5.89425333159485e-08 6.57192721723188e-07 -2.72907634581167e-08 -1.10897197362339e-07 6.04973547465242e-09 1.65026505378457e-08 2.15299031958447e-08 1.68036069749115e-08 5.5425116879792e-08 -2.94347779138197e-08 -6.63363440114834e-08 7.44365650057705e-08 -4.16383964575135e-08 -4.39996250156811e-08 4.13585399181404e-08 -3.51143932848242e-09 3.55817894781982e-08 -4.05176619777376e-08 -2.62893882762824e-08 2.80628524001455e-08 3.07559140583852e-08 1.03423039184076e-07 -2.68769994392163e-08 -2.55397321462137e-08 -2.0684227879565e-07 -5.81167004841338e-08 -2.2801451190092e-08 2.57145412093702e-08 2.53481954011961e-09 -7.42920326636766e-08 1.94080870720421e-07 7.20974599819233e-08 5.12859738289742e-08 -1.96336536634348e-07 4.62953586861358e-08 -2.49808068974383e-07 3.92646770115971e-08 3.09083937173808e-08 1.1988650898933e-09 1.22483235772031e-08 -1.50413086270328e-08 -1.57863376345358e-09 4.46250606890853e-08
"R1029" 2.94097415462007e-07 -2.06134724754203e-08 2.32041751957657e-08 -1.73066098514803e-07 1.43283692693504e-08 -4.32872564141817e-08 -7.86349219844668e-07 -5.79699030816783e-08 2.87608485847026e-07 4.08462320767179e-07 -2.31399933947635e-08 -6.99310874603299e-08 3.20143936571516e-08 -1.46190178272014e-07 3.46513302787738e-08 -6.24502840666775e-07 2.12998714579174e-08 1.65912548391199e-08 -2.41557795888434e-08 7.73793780965837e-08 -1.00491611227777e-07 2.54776152866377e-07 -1.9617681956511e-08 -1.15752511472794e-06 -3.1422986866938e-08 -6.18536756837805e-09 -2.72907634581044e-08 2.07124613695289e-06 1.85073368860769e-07 -2.67378381406013e-07 8.37953094970394e-09 -3.46364381062189e-09 -7.94319124931749e-08 -1.07783500565943e-08 -4.53160921960226e-08 6.97125572202399e-08 -1.06454640464309e-08 1.35654106391453e-07 -1.06365670708977e-08 4.6394407551632e-10 2.7591732404688e-07 3.00238107003097e-08 -1.92711011595082e-07 8.33479890739677e-09 1.78793428575625e-08 -3.19884249060698e-10 -4.61486878482938e-10 -5.72716709624182e-08 3.63311802494739e-10 2.00840186177515e-07 -1.929294361585e-08 2.07676156690462e-09 -5.91753763086163e-09 -5.66190512480784e-08 -2.00368840800885e-08 -2.48142937105723e-07 8.31071993346137e-08 8.81055591039612e-07 -1.92156442448842e-08 -8.11064640019756e-09 9.44418983290294e-09 -9.64271763820997e-07 5.11470073907798e-08 -7.68896864734566e-08 -8.05581151584969e-10 -1.34530347095844e-08 3.58687310108555e-08 -5.49950765201559e-09
"R1030" 2.80202948479597e-07 5.47866577611414e-08 -1.19310104149177e-07 -1.82681171296127e-08 2.80197584404e-08 -4.02609363177893e-07 -6.52375886708123e-08 6.40611776664315e-07 6.88281601079082e-08 7.72157728591065e-08 -2.27711561342841e-07 1.7016586264363e-07 1.78202269156712e-07 -1.93594541928974e-06 4.2082095772129e-09 2.94970906263054e-08 -2.13842739456183e-07 3.85192400934291e-08 -1.11165367901267e-07 -9.12499920401706e-08 -9.07822903731131e-07 -3.57216367893208e-08 7.8911658211912e-07 -8.47425295243023e-08 4.4086470556099e-08 1.42238772873852e-07 -1.10897197362342e-07 1.85073368860762e-07 2.16713926262891e-06 2.36582523783935e-07 -4.59858105222427e-08 -1.67702918487128e-07 -3.67505712318686e-07 -2.69270579899688e-07 1.39409428964679e-08 -6.94167095593188e-08 2.08929833533876e-09 -8.51730639074726e-08 1.24178129814834e-08 3.34831911093836e-08 -1.87466495416366e-08 -4.55605566335734e-08 1.28088909552268e-08 3.82700503597567e-08 -6.78693080658003e-08 -1.04556345115351e-07 3.63706100254446e-08 3.4361576824109e-08 3.19558723563006e-08 -3.14256405504128e-08 5.24253322922379e-09 1.83818009888429e-08 4.319274386309e-09 7.62475486837869e-08 1.14144333233729e-07 6.56411901132021e-09 -5.88761321561535e-08 9.93753280178604e-08 2.16032296719119e-08 -1.3395423990776e-08 4.38496609439103e-08 -4.68572579826694e-08 -3.00308850311727e-08 3.27660756679055e-08 1.69752622439123e-08 2.15462044906344e-08 -7.58532653398477e-08 1.43729821113780e-09
"R1031" -3.42281382859241e-07 1.43361148187036e-08 -6.99843119609261e-09 -3.71323072918753e-08 2.90340434736105e-08 -8.44970464456743e-08 -2.36757210829933e-07 6.04365500138391e-08 1.01045063932404e-07 2.10921046497065e-07 -2.01580537198626e-08 -1.33443751814485e-07 5.00282506208151e-08 -4.87725108759328e-08 1.32280372476089e-07 1.72326542250235e-07 8.43582971354626e-08 2.30104151777599e-08 -5.56401756181125e-08 1.7778991795494e-08 -6.92933221299084e-07 -3.95448912997662e-08 2.15973104536896e-07 1.93539957278038e-07 -5.08442696603087e-09 -6.83643522993542e-09 6.04973547466024e-09 -2.67378381406022e-07 2.36582523783936e-07 1.00913779988471e-06 1.16664328387127e-09 -5.02274871192886e-08 -3.11998681715814e-07 -1.21420957046216e-07 2.98260095888681e-08 -2.30713072629739e-08 1.11225572541806e-08 -2.45047252187174e-08 -1.20285201838115e-08 3.67825228314692e-08 -7.40170102235028e-08 -4.10309809284172e-08 3.6539629451633e-08 -1.63222491167448e-08 -1.36531328681694e-08 -4.03975504942079e-08 1.53209113097425e-08 3.37339368611525e-08 1.01775583521724e-08 -3.22835816641745e-08 9.52138964894502e-09 -2.12172340112679e-09 1.80845594919913e-08 2.70727946392996e-08 -1.84431324742447e-09 7.96550875431379e-08 -5.22745555894217e-08 -2.55316027979926e-07 2.80509594473304e-10 -9.68046349050002e-09 5.98257801085352e-10 2.62103857266684e-07 -9.35914129568995e-09 1.83957069699731e-08 -6.04590537925425e-09 1.94857582028298e-09 -2.22772047764301e-08 -8.08370451331933e-09
"R1032" -4.86316122095496e-11 1.63282706600346e-08 2.83674643085625e-08 3.73647061456469e-09 -2.91873655621469e-09 1.53260567243027e-09 -5.28280125262048e-09 -7.13620097712522e-09 -3.89465179789131e-09 4.11992914466519e-09 2.10887009800994e-08 -6.78716742335710e-09 -4.77993296461156e-09 2.92535401367496e-08 5.53820124977911e-09 5.33033677936238e-09 1.98417298290609e-08 -1.48842104472312e-08 2.83793332270156e-08 1.03733007326912e-09 1.56653212687184e-08 -9.91474829030506e-09 -3.99350975725987e-08 -9.46396557756249e-10 -1.24404268620634e-07 -6.44189614493531e-08 1.6502650537848e-08 8.37953094969924e-09 -4.59858105222441e-08 1.16664328386868e-09 9.42920359231732e-08 5.87179861007558e-09 3.4075704899349e-09 -5.58253820432139e-09 -1.13525869795583e-08 2.63583229784371e-08 -1.2248998378808e-08 1.01132872384775e-09 -1.07716451491198e-08 -1.4034191640247e-09 4.25095728848559e-09 8.63929400996313e-09 9.25808247846892e-09 -6.28619731136037e-10 -4.07213880567449e-08 -4.80137610459430e-09 9.44053260856001e-08 1.34900687910422e-09 5.30626573381913e-09 4.53894999441124e-09 -2.43141311246721e-09 1.92242749509769e-08 -2.26407706526147e-08 9.32973363750186e-10 3.46757738984623e-09 -9.50390923724844e-09 8.37264770333503e-09 2.85594906699017e-10 -1.93350037933826e-08 1.82514709237871e-08 3.30938401111547e-09 -1.16044351203088e-08 -2.57096211654611e-09 -6.11930835665166e-09 -4.4364906318937e-08 1.12731989054542e-08 1.37739742854843e-08 -3.08032138529761e-09
"R1033" 2.12166803485653e-08 4.36927583807347e-09 -5.67839369722366e-09 6.79888003605605e-08 -2.57077134356777e-07 -1.60140390439064e-08 4.62135359745942e-09 -7.0466399309472e-08 -4.97665345715057e-08 2.35828320088129e-08 -3.77591472287574e-07 6.43778939632466e-09 1.42951411731107e-07 1.10414939050268e-07 4.21399773471931e-08 -6.82774978528457e-09 7.75049735865342e-09 5.48261982190362e-08 -5.43944566652817e-09 -4.59047931652616e-08 1.24867444569914e-07 1.46642158072618e-08 -8.3864449345477e-08 1.47735699857079e-08 1.24912012874297e-07 2.66290663132856e-08 2.15299031958457e-08 -3.46364381062189e-09 -1.67702918487128e-07 -5.02274871192879e-08 5.87179861007524e-09 4.084273033004e-07 1.3647976284965e-08 6.18518341521832e-08 -2.56810823101173e-08 -6.92094929419236e-08 8.90477877192547e-10 -3.74120724522823e-08 -2.26825030555977e-08 -5.69003125895649e-08 -1.71109209382423e-08 5.22536610958046e-08 1.0389661567177e-08 -2.89334911855621e-08 9.91476357018517e-08 1.17390253017848e-07 -1.83790845002244e-07 -3.48223893790774e-08 2.9431247313564e-08 1.4321471942598e-09 1.84109694647877e-08 -9.01075897599799e-09 -5.88067634781071e-09 -3.8790864562106e-08 -5.18690960223392e-08 -5.9238834023374e-10 1.17356446423297e-08 -3.71926896144731e-08 4.302619679059e-08 -1.31874409617853e-08 1.79285441966777e-08 3.21496878370401e-08 3.79121366232381e-08 2.32377827487394e-08 1.84745743684613e-08 -2.45752245119046e-08 1.19531151945248e-08 -2.78134788588166e-08
"R1034" -1.27303568585066e-07 -1.40941692639148e-08 1.54679308255377e-08 8.02168679090288e-08 1.00613882838363e-09 6.34330625157686e-08 7.66414691525784e-08 -1.5967015624976e-08 -1.78685798908285e-07 -8.4537744302239e-08 5.08574900224189e-08 1.17913471113439e-07 3.05407767429572e-08 2.90358360873781e-07 -1.08742483982877e-07 1.00649535538355e-08 1.64303902578147e-08 -2.17006959317602e-08 4.51325678139241e-08 -4.56111022937218e-08 1.26425900064147e-07 -9.04533256242241e-08 -1.11433701979018e-07 1.12244256512965e-07 -4.99631210591791e-08 -1.00098725501408e-08 1.68036069749088e-08 -7.9431912493165e-08 -3.67505712318684e-07 -3.11998681715825e-07 3.40757048993617e-09 1.36479762849657e-08 4.2513592476253e-07 -4.8794305776961e-08 -7.85862209918945e-09 2.92418926041166e-08 7.12875880571551e-09 -4.61252269454505e-08 2.21863664855042e-08 -1.14992544328676e-08 -8.06033957852556e-09 2.10652818961153e-08 5.88687882881212e-08 -1.19673585037338e-08 5.14744967630542e-09 4.42755208353356e-08 -3.63400237259678e-08 -3.32006108646756e-08 -4.01101171005866e-08 4.07364507554714e-08 -6.02753089944109e-09 3.79687661453902e-09 -6.23027429406812e-09 -1.45357361904974e-08 -1.24515185473472e-08 -2.47437302874193e-08 -4.46252551794011e-09 2.96548144259382e-08 1.43471723057809e-08 3.46519184989828e-09 6.335645518744e-09 -5.66963662141176e-09 2.69783624117954e-08 -1.72100860534932e-09 -2.4870251317957e-09 2.80882085204882e-09 1.18321792934143e-08 9.45158268322797e-09
"R1035" 9.95530000177544e-08 -4.11866213237513e-08 7.99155445072104e-08 -6.10629552984771e-09 -2.49449776434586e-08 3.77240846225934e-08 2.68754361922304e-08 -1.02047873363286e-07 3.43666795538497e-09 -4.19942632534818e-09 -4.78719533533548e-08 2.58391174912749e-08 -2.23529782730335e-07 1.46316303106989e-07 -5.98408268018228e-08 -9.37131906411986e-09 -1.37048891781739e-07 2.32370731047164e-08 1.62387616092094e-09 -8.35487253443786e-09 3.75161632494936e-07 1.59231055823392e-09 -2.88979466451022e-07 7.8150555830563e-09 1.66862465565795e-07 1.39991497758675e-08 5.54251168797951e-08 -1.07783500565963e-08 -2.6927057989969e-07 -1.21420957046219e-07 -5.58253820432081e-09 6.1851834152182e-08 -4.87943057769612e-08 3.66608802065523e-07 7.25403492942527e-09 -2.10425858883955e-08 3.10607022841927e-09 7.28913012450829e-08 -1.4413263524029e-08 -7.30330877727789e-08 5.01728150735151e-08 2.02512595332869e-08 -7.53682445093308e-08 1.92094139977159e-08 -3.01396559505351e-08 1.5625179510389e-08 1.2159311110273e-07 3.77500665555179e-10 6.4726369266381e-08 -1.45745043981635e-08 -1.53066752263788e-10 -1.19660430161773e-08 7.77721255156388e-09 -4.23953458104637e-08 -1.99513397847451e-08 3.14920183378402e-08 4.31546095396023e-08 3.52005387822311e-08 -9.2587589349396e-08 -1.12816882493455e-08 -2.50138173467345e-08 -6.83673880956726e-08 3.15303670550008e-09 -5.36583995691404e-08 1.2132616337745e-08 5.35060831761498e-09 2.31199189534952e-08 -7.61763770288327e-09
"R2001" -1.11540222129571e-08 -2.69727194678552e-08 1.11364762406128e-08 -2.00908131594703e-07 3.59647844367791e-09 6.45999565171977e-08 2.72308673198875e-08 -1.02152663366667e-08 1.61730432813771e-08 -2.17728039954102e-08 6.36014744110845e-09 -3.90123901040164e-08 2.94856806163536e-08 -7.45430832606675e-09 -3.08158435328127e-08 1.82946955926612e-08 -2.55180259082286e-10 4.42590711279394e-09 -4.75090763546802e-09 9.59024765133542e-08 -2.85498313750198e-08 3.97540713559736e-08 -9.41788877121412e-10 4.97854437463775e-08 -4.03227385366994e-08 -4.50795298492737e-10 -2.94347779138123e-08 -4.53160921960283e-08 1.39409428964657e-08 2.98260095888685e-08 -1.13525869795579e-08 -2.56810823101167e-08 -7.85862209919017e-09 7.25403492942712e-09 8.93555475854393e-07 5.43711550324727e-08 -5.335507654831e-08 1.28075721495435e-07 9.93484902843452e-08 -1.37927911087232e-07 1.84256566582919e-07 -2.82665568921507e-07 -5.44541533058133e-08 -1.67373593323681e-07 -1.22679271224246e-07 1.81373653483595e-07 3.71256725558749e-09 2.30709534418506e-07 -4.0179462892962e-08 -1.16803238356203e-07 -3.62117133343107e-08 8.74635029513211e-08 1.00706645886918e-09 -6.87601470819935e-08 7.68024847339183e-07 5.77143883095151e-08 2.74386113029652e-08 -4.38038714108078e-08 3.6925932630299e-08 -2.87182178703422e-08 -2.99579001158818e-08 -2.45216214858225e-07 -4.18362270243078e-07 -1.0084201303219e-06 1.61104104187027e-08 4.81383854952267e-08 -4.34748587111906e-08 1.3036098612451e-07
"R2002" 7.67024450140352e-09 -2.71362023903122e-07 -2.43763832785013e-08 -2.48203218265069e-08 2.68175346489935e-08 4.05300102723929e-08 -2.90547101904063e-08 -2.86551134279515e-08 3.23868419426841e-08 7.39938854181119e-10 1.75777993781467e-07 -2.51967648385689e-08 -4.54350935477553e-08 5.69552455895728e-08 -1.7675273533253e-08 -3.06244930570231e-08 6.13220553926218e-09 -4.06381429685729e-08 3.3245678313377e-08 2.2564667534497e-08 -4.42204877635354e-08 8.92779490446073e-09 8.40323232230479e-08 -3.80681422028374e-08 -2.19795204620636e-07 2.44897057444373e-09 -6.63363440114953e-08 6.97125572202429e-08 -6.94167095593195e-08 -2.30713072629712e-08 2.63583229784364e-08 -6.92094929419225e-08 2.92418926041163e-08 -2.10425858883959e-08 5.4371155032474e-08 4.69665554469175e-07 -9.81422764061839e-08 3.52937490458704e-08 4.30596493597204e-08 1.73878403713698e-08 -1.06292073769153e-08 -5.41550949702705e-08 -2.07567911644103e-08 -3.36368680900527e-11 -5.8154694430893e-08 -1.0469846420778e-08 1.15054173059519e-07 4.65264118405505e-08 -3.77027585015288e-09 -1.37402181447594e-07 3.30093089971347e-08 3.53962504668486e-09 -1.33587383682739e-09 1.18722456341975e-10 6.09209553658904e-08 1.92433452084681e-07 7.46968143599981e-08 -4.93990377835379e-08 -1.48817861341878e-07 -1.81698510329307e-08 -7.48002593931599e-09 -5.97361355053853e-10 -3.55043700708545e-08 -3.68371643897934e-08 4.45411681595542e-08 6.2529170337436e-09 -3.15803706520179e-08 -6.59745298081818e-08
"R2003" -1.08808211604241e-08 5.42155503394785e-08 4.13783793998879e-09 -3.41800983248193e-08 4.70701476136876e-10 -1.15330922635772e-08 -7.26179494276375e-09 6.32731791729965e-09 -2.8067294956013e-09 3.49244950305365e-09 8.36639403509758e-09 2.53331054903065e-09 -2.95376894177187e-08 -5.06418444435492e-09 4.50037390622312e-09 1.39375478113139e-08 8.68905293273391e-09 -1.203001279702e-09 -6.3437281327688e-09 4.70684448607953e-09 -2.93096034695805e-09 -3.29905130983584e-08 -3.73691450383646e-08 3.78241832898938e-08 -1.20291559261476e-09 6.45926847328795e-10 7.4436565005752e-08 -1.06454640464187e-08 2.08929833534049e-09 1.11225572541804e-08 -1.22489983788086e-08 8.90477877193665e-10 7.12875880571629e-09 3.10607022842042e-09 -5.3355076548301e-08 -9.81422764061873e-08 4.80166604430791e-07 5.53662948739561e-08 -2.49134628776008e-08 5.12383253457396e-08 4.35020933526049e-08 -3.97452800082789e-08 1.33158820159407e-08 3.24095247423151e-09 -1.03339392968095e-07 7.38307529119509e-09 6.27806970763468e-08 7.48682912153153e-09 -2.79480517089804e-08 9.71362446364456e-08 -1.03151918438318e-07 4.56272589400083e-08 6.27728890563245e-08 -1.39072928852286e-08 2.8176861376261e-07 -4.1037798011394e-08 -5.79473003150601e-07 -5.64809231218389e-08 -8.7231032783827e-09 -1.60204678893335e-07 -3.48692661156416e-09 -8.25475448971986e-08 4.74446041231708e-08 3.80340815197764e-08 3.62912380849882e-08 1.84678084727613e-08 -1.91797904305117e-08 1.16351552136625e-07
"R2005" 2.01055054760266e-08 -1.02706145435576e-07 1.74216807144561e-08 -8.94638731999076e-07 3.1846968196967e-08 1.12399310456529e-07 -4.63811953638222e-08 -4.92650767196393e-08 2.18749899509461e-07 6.12278016682824e-09 7.25570498467855e-08 -1.57029077748298e-07 -1.306957346734e-07 6.23397865624836e-08 -3.40383844211335e-08 -6.92320266275818e-08 -5.39799606468813e-09 -1.19628791375402e-08 1.65036321730149e-09 4.51331665241913e-07 9.53058045879401e-08 1.56043527586006e-07 -1.06252568641106e-07 -3.44080424578367e-08 5.7826266265274e-08 9.25246465122621e-09 -4.16383964575205e-08 1.3565410639144e-07 -8.51730639074684e-08 -2.45047252187375e-08 1.01132872384729e-09 -3.74120724522814e-08 -4.61252269454506e-08 7.28913012450794e-08 1.28075721495454e-07 3.52937490458726e-08 5.53662948739556e-08 1.81819325502989e-06 -4.81882964756849e-09 -5.2778249584206e-08 2.44031237537797e-09 -1.25679760495955e-07 -1.0727716916852e-07 3.0770749468047e-07 -4.28056184032538e-08 1.25648130980589e-08 4.93152040153204e-09 2.64826762481761e-07 4.90903977775836e-08 -8.26450014081909e-08 2.02353249833103e-09 2.76554279696916e-08 1.06439404280987e-08 -7.92809079098888e-07 7.18941365378464e-07 2.99174974335861e-07 -3.49916785777433e-07 -9.38928916115911e-07 -7.07066318459758e-09 -3.89766184051646e-08 4.13350777604129e-08 -3.68091079525852e-07 -3.35125412901801e-07 -2.13725683183647e-07 4.24937274914275e-09 2.92533488207804e-08 -5.75556349046303e-08 6.16164937440408e-08
"R2006" -6.15660400976151e-09 -2.60598198599702e-08 -1.4135196448774e-09 1.5273020779717e-08 4.56003880731715e-09 4.89389863587624e-08 1.46883530785589e-08 -7.03523443484547e-09 -3.42369446502971e-08 -1.75340755980648e-08 9.53220722802183e-09 1.8475332505319e-08 -6.15535312692407e-09 4.89481083916666e-10 -3.14369626944482e-08 5.07487959961418e-09 3.06309165291195e-09 -1.97801219174969e-09 -2.08636083593512e-09 -9.95123465994951e-09 -3.2808021200754e-08 8.98041419808069e-09 2.97085907665972e-08 1.80896498234062e-08 3.48183700417188e-08 2.50319610776841e-09 -4.39996250156815e-08 -1.06365670708949e-08 1.24178129814831e-08 -1.20285201838114e-08 -1.07716451491206e-08 -2.26825030555974e-08 2.21863664855051e-08 -1.44132635240296e-08 9.93484902843412e-08 4.30596493597209e-08 -2.49134628776025e-08 -4.81882964756834e-09 2.82829795249245e-07 -2.27267331883084e-07 -2.07291005681664e-08 -7.97767467849272e-08 -1.66943335343775e-08 1.18387316201995e-07 -3.29379376139971e-09 8.57317432248629e-08 -1.3936130900806e-08 -5.85171151581524e-08 -3.08195865777523e-08 -8.27413858124087e-09 6.0604816263418e-08 2.54388062814698e-08 1.07175829489216e-10 -7.89088368093012e-08 1.53601532067292e-09 4.01833901167469e-08 -6.86338621510181e-09 -1.01956362700525e-08 -1.22688834725919e-08 -2.14368926333253e-08 1.89626580714165e-08 1.1561156015041e-08 -1.51194813928739e-08 -5.56048742153964e-08 1.23247425546316e-08 -4.17791547279619e-08 1.06351403583886e-07 -1.25452391474929e-07
"R2007" -1.41677881669852e-08 -1.47460324697315e-08 2.34833078233807e-08 -1.15243182796373e-07 1.00239864845664e-07 -7.15555287635058e-08 -4.08329931111346e-08 -2.79027373132388e-08 5.65261415778243e-08 1.19333274825339e-07 -1.37304943200039e-07 -1.18633368238914e-07 3.61759063381829e-07 2.11021103935139e-08 8.05907862128332e-08 8.43774379016373e-08 6.48454219683318e-09 2.28115760155302e-08 2.97252803134902e-08 -3.16926297482742e-08 3.83979048788864e-10 -6.12853911416446e-08 -3.7923042479662e-08 -9.53436233538441e-09 -1.61220167592182e-07 -1.22224503629614e-08 4.13585399181442e-08 4.63944075515879e-10 3.34831911093839e-08 3.67825228314613e-08 -1.40341916402406e-09 -5.69003125895644e-08 -1.14992544328667e-08 -7.30330877727792e-08 -1.37927911087236e-07 1.73878403713719e-08 5.12383253457435e-08 -5.27782495842056e-08 -2.27267331883089e-07 2.17369157963544e-06 1.50322261949775e-07 -9.22818585041535e-07 7.42757472432378e-08 -8.5604275547763e-07 9.37285475240869e-09 7.08360156277778e-08 -1.26287398225464e-08 4.29048657841423e-07 -1.02016531693932e-06 1.73494724677948e-08 -4.68835316411626e-08 -3.62219934187012e-08 3.48682023858666e-08 2.86158271815409e-07 -9.40804970764474e-08 1.19394806355982e-08 3.16532483455097e-09 -1.36827844670364e-07 8.13339906636891e-09 1.2649527425277e-08 -4.35340433844629e-08 9.39994705996742e-08 -9.77169683454988e-08 1.23604858424529e-07 -1.17022896715241e-08 -8.03499431681204e-09 -5.92067041236079e-08 3.4260735336113e-08
"R2008" 4.75201181728797e-08 3.11834132868933e-08 2.68129138876719e-08 9.71958294130754e-09 1.21596914351596e-08 5.34525461762802e-09 -8.91187646902635e-08 -2.04531686641657e-08 1.39042483302348e-07 7.18512808435333e-08 -2.09866648392809e-08 -1.48339775947836e-08 6.20295893759403e-08 1.17973519844227e-08 -2.73251455681821e-08 8.20016124356651e-08 -8.98048827989158e-09 3.38790289779706e-09 5.39477421426646e-09 -2.49323082981871e-08 1.56044321519731e-08 -1.86202769113938e-07 -3.3327368408234e-08 -2.48973985043215e-07 -3.68198721311929e-08 -1.35693701516064e-08 -3.51143932848013e-09 2.75917324046853e-07 -1.8746649541633e-08 -7.40170102235024e-08 4.25095728848249e-09 -1.71109209382397e-08 -8.06033957852422e-09 5.01728150735185e-08 1.84256566582919e-07 -1.06292073769116e-08 4.35020933526121e-08 2.44031237539046e-09 -2.0729100568163e-08 1.50322261949762e-07 1.98673507297174e-06 2.57280721613156e-08 -2.31385277833759e-07 -3.96292382080145e-07 -3.29522018147488e-08 -7.71629802152703e-08 5.92850894953138e-09 -2.43332191990093e-07 -9.13620777818689e-08 1.15783916486859e-07 -9.20825813538863e-08 2.9594921124525e-08 -1.19732255099002e-08 2.33893721585167e-07 8.62373628533413e-07 -6.58211169132555e-08 -1.6337643395083e-07 7.97187182457627e-07 1.62460640543846e-08 -5.8154169592312e-09 3.69789643583102e-08 -1.95643071298341e-06 1.3893962671341e-07 -1.54713568217619e-06 -1.13743025478268e-08 1.39525585631635e-08 3.430754197775e-07 4.14652672762118e-08
"R2009" 5.35595673852866e-09 1.4448360566335e-08 -1.95526751562473e-08 1.21036399471379e-07 -3.50628000548114e-08 -3.95749813995163e-08 4.83124203921068e-09 6.80309895536137e-09 -3.49671277979498e-08 -4.6288966001128e-08 4.39918369024378e-08 5.16458842232722e-08 -1.71694795318758e-07 2.31483799240797e-08 1.84261051135883e-08 -2.44135249511366e-08 -5.08419574598589e-09 -6.91556254246489e-09 -1.43363044323586e-09 3.51477180350854e-08 2.61629867437103e-08 -1.26795475756863e-08 3.38752464357232e-09 -1.13747272207673e-08 3.93882536655847e-08 1.12029226067732e-08 3.55817894781945e-08 3.00238107003153e-08 -4.55605566335739e-08 -4.10309809284203e-08 8.63929400996182e-09 5.22536610958046e-08 2.10652818961145e-08 2.0251259533285e-08 -2.82665568921505e-07 -5.41550949702703e-08 -3.97452800082858e-08 -1.25679760495956e-07 -7.97767467849237e-08 -9.22818585041526e-07 2.5728072161307e-08 1.39027270369054e-06 -9.48535539168208e-08 1.60838577605927e-07 5.34726737256998e-08 -1.58108326827362e-07 3.75434511661405e-08 -1.38555234496449e-06 4.58866218918129e-07 4.10766707369014e-09 -1.4126701207976e-08 -2.15107128889873e-08 -4.61547761444733e-08 1.24679190778685e-07 -2.36327028010718e-07 1.29540278711359e-08 6.70469934838668e-08 2.05038355022984e-07 -1.21861877855381e-09 7.12026074688814e-09 1.89043007578002e-08 -4.64652484224916e-08 8.72490930397702e-07 1.64308178690778e-07 -8.30904969488154e-09 -2.66650425587524e-08 -8.94775886257385e-08 7.38635157460041e-08
"R2010" -5.12253438516008e-08 6.68042811489893e-08 1.54247652922024e-09 7.64594580783856e-08 5.1950832667757e-09 -8.83554210631365e-08 1.17381334126917e-07 4.068416934205e-08 -4.29348180474113e-07 -3.14769630053858e-08 5.51028570981808e-08 1.47132408519826e-07 -1.51049214077699e-07 -6.23822936178511e-09 7.2616477736557e-08 8.77811210182903e-08 2.60074595459637e-08 -4.09888585867365e-09 -8.61973284101496e-09 4.76731526812975e-08 -3.33405011644872e-08 -7.15130835239325e-08 6.16710720836553e-09 2.39030337725587e-07 5.96871195548587e-08 3.65817079435863e-09 -4.051766197774e-08 -1.92711011595091e-07 1.28088909552285e-08 3.6539629451632e-08 9.25808247846829e-09 1.03896615671778e-08 5.88687882881211e-08 -7.53682445093344e-08 -5.44541533058136e-08 -2.07567911644119e-08 1.33158820159407e-08 -1.07277169168522e-07 -1.66943335343785e-08 7.42757472432338e-08 -2.31385277833746e-07 -9.48535539168316e-08 9.63372571341443e-07 1.1486058776197e-07 -3.10710728062154e-08 -5.7878305999704e-07 7.01265750949259e-08 6.93928597715468e-09 7.52116563694706e-08 2.41598033360313e-07 3.26405077838756e-08 1.60429951056003e-08 -2.36881979040964e-08 2.40402780605776e-07 -1.86514612973139e-07 -2.77132700217352e-07 -3.61938233156422e-08 -9.41328898437391e-07 -3.35288432452593e-08 -1.1301953597482e-08 5.15330024732738e-08 4.01092256041562e-07 4.51118829620536e-08 2.41733472028706e-07 -8.83867615512666e-09 8.26471232718546e-09 -6.93846669474633e-09 -1.70766880978693e-08
"R2011" 2.83147176207187e-08 -7.62817409217441e-10 -6.4985209036552e-09 -1.20110954896787e-07 6.54560488803055e-09 2.47394069374005e-08 1.85544988116413e-08 4.28041318701982e-09 6.10370555576622e-08 -6.33511745919062e-08 6.34520004908059e-08 2.54786885617283e-08 -1.13348818740673e-07 -3.96133201814879e-08 -3.53050769865743e-08 9.19389461249543e-09 -6.29086629010595e-09 -4.0146074125305e-09 -1.89336443028984e-08 1.08789376877888e-08 -2.5211063570323e-08 -6.15624315800957e-08 4.18878611515652e-08 -2.81917040266953e-08 4.42872581627603e-08 3.23141422368568e-09 -2.62893882762705e-08 8.33479890739924e-09 3.82700503597524e-08 -1.63222491167348e-08 -6.28619731141568e-10 -2.89334911855641e-08 -1.19673585037343e-08 1.92094139977163e-08 -1.67373593323701e-07 -3.36368680873924e-11 3.24095247423106e-09 3.07707494680447e-07 1.18387316202e-07 -8.56042755477625e-07 -3.96292382080137e-07 1.60838577605932e-07 1.1486058776196e-07 1.43637108332019e-06 -2.05648351314608e-08 -2.56182123037067e-07 9.76832649118706e-09 6.92939506131465e-08 3.89556221494599e-07 4.89769245338336e-08 1.46162647185795e-08 2.07656610449033e-08 -9.21214449044838e-09 -4.20067700857966e-07 3.36341878045466e-08 -2.98804520705242e-08 -7.82490702846776e-08 2.35141296752606e-08 2.04905841128603e-09 -1.40900860239395e-08 4.21363806889407e-08 -2.06127901407597e-07 -7.87441112877429e-08 2.4537779311814e-07 1.57268426201999e-10 4.05073290057033e-09 3.06661708897047e-08 -2.00835939779096e-08
"R2012" -8.00400576472212e-09 -2.13599947297973e-10 -3.84966005477627e-09 3.70153159186138e-08 -6.8613088991214e-08 -1.34081081984199e-08 -6.35046470623307e-09 -6.42282796136386e-08 -3.58035148144405e-08 3.30391300408605e-08 -1.42749578236669e-07 -3.82553186741524e-08 3.02984422642537e-07 8.82187136961436e-08 7.24057272300792e-08 6.26509852225384e-09 4.08157334642015e-08 3.15564833182006e-08 -3.25716922251479e-08 6.45831490675035e-09 3.83235462554744e-08 -6.26666145838534e-09 -2.31528956547122e-08 -2.09194106693727e-10 9.78869764520874e-08 -1.35746894060241e-09 2.80628524001436e-08 1.78793428575608e-08 -6.78693080657999e-08 -1.36531328681694e-08 -4.07213880567464e-08 9.91476357018513e-08 5.1474496763053e-09 -3.01396559505354e-08 -1.22679271224245e-07 -5.81546944308935e-08 -1.03339392968093e-07 -4.28056184032524e-08 -3.29379376139858e-09 9.37285475240638e-09 -3.29522018147497e-08 5.34726737257012e-08 -3.10710728062143e-08 -2.05648351314639e-08 5.73378412659563e-07 2.99197633076888e-08 -5.48738498493083e-07 -3.57373866022395e-08 1.11592490312615e-08 8.57444285441888e-09 5.88423206254547e-08 -9.91434865827296e-08 -6.1987871384539e-08 -5.61571359100043e-09 -2.96855266356112e-07 -1.20760446801994e-08 2.11914810547305e-07 4.19083139697191e-08 7.81561769098755e-08 1.06113070256977e-07 2.32173155150024e-09 6.80794777631003e-08 1.60895425733167e-07 1.28363784854355e-07 -4.17509042410809e-09 -1.59348906197772e-07 1.72943266553888e-08 -2.06180212519725e-07
"R2013" -2.33746572820702e-08 -2.74390085975817e-08 -1.16754088161355e-08 -1.02468355682481e-08 -8.13711282600567e-08 6.58441219880758e-08 2.59221877635852e-08 -8.50450417942984e-08 -4.69291482464812e-08 1.14787468246937e-07 -5.91324539608264e-08 -6.64406943972999e-08 4.17252979829153e-09 1.0481291107828e-07 1.17217374435677e-08 -9.39423696306604e-08 8.67171607440891e-09 2.14212503132633e-09 6.8429846907044e-09 -1.87771922194741e-07 4.09458948902522e-08 1.94695965986901e-07 -5.54035156946672e-08 1.40926451740663e-07 -4.8893986124475e-09 1.51906380673127e-08 3.07559140583861e-08 -3.19884249064471e-10 -1.0455634511535e-07 -4.03975504942055e-08 -4.80137610459321e-09 1.17390253017851e-07 4.42755208353358e-08 1.56251795103874e-08 1.81373653483589e-07 -1.04698464207816e-08 7.3830752911951e-09 1.2564813098068e-08 8.57317432248661e-08 7.08360156277871e-08 -7.71629802152784e-08 -1.58108326827359e-07 -5.78783059997032e-07 -2.5618212303707e-07 2.99197633076845e-08 1.79381366749656e-06 1.56493306804903e-08 5.88235474726756e-08 -3.93420771846328e-07 -1.72934529579584e-07 -8.32485236398356e-08 -3.10748086759895e-08 1.06756013817839e-08 -1.15703996156906e-06 6.9634540958133e-08 1.8234791745277e-07 8.02063423550373e-08 1.22924903345673e-07 -3.89625975404897e-09 3.52569434412307e-08 -5.98150402950408e-08 3.10986511211053e-07 9.34380916744609e-08 -3.87082965486809e-07 7.60606427531134e-09 -5.01669919875278e-08 2.84652682582245e-08 8.1592603592341e-08
"R2014" 2.51544243455798e-08 -7.24423297197706e-09 9.89235407812189e-09 -4.83751175693672e-08 1.4152532404063e-07 -1.31965533746504e-08 -4.49366183841131e-09 5.54506786090453e-08 3.28074528487871e-08 -8.36022426644239e-09 3.28279253073299e-07 1.22332806946911e-08 -6.47054016627587e-07 -8.59102735389244e-08 -4.71702258080947e-08 4.53836689669512e-08 -6.68072872846374e-08 -4.78880821829753e-08 3.3714595907782e-08 3.05154489506625e-09 1.7541523235657e-08 -1.13172428679788e-07 -3.31363366446462e-08 2.06969316510609e-08 -1.15390189225966e-07 -1.63195809460505e-08 1.03423039184074e-07 -4.61486878481558e-10 3.63706100254439e-08 1.53209113097418e-08 9.44053260855994e-08 -1.83790845002244e-07 -3.63400237259677e-08 1.21593111102728e-07 3.71256725558677e-09 1.15054173059522e-07 6.2780697076347e-08 4.9315204015333e-09 -1.39361309008064e-08 -1.26287398225462e-08 5.92850894953313e-09 3.75434511661408e-08 7.01265750949261e-08 9.76832649118346e-09 -5.48738498493084e-07 1.56493306804907e-08 9.0681438294759e-07 -5.75869010212486e-09 5.62125756474743e-09 -3.19560274227972e-08 -3.76046330736814e-08 8.23208340869022e-08 5.42402824457505e-08 -1.5376911635925e-08 9.73313734038617e-08 7.5173537981151e-08 -1.27938760557466e-07 -5.84022244522403e-08 -3.11208053007862e-07 -6.28977284057656e-08 -3.35951434762257e-08 -2.968390974498e-08 -7.56386592621607e-08 -6.89348987924278e-09 -4.16529870897946e-08 8.9127339079325e-08 1.58196973800356e-08 1.26045993481265e-07
"R2015" 4.5657259898777e-09 6.76240412707177e-09 2.03352746230748e-09 -1.32026809673368e-07 1.34090724629706e-08 5.8426215658124e-08 5.00435526671002e-09 3.7444072441978e-09 1.1467340156125e-07 -7.63405850272594e-10 -3.85719878756712e-08 -6.45542052438219e-08 1.30281768376314e-07 -2.96268788391399e-08 -4.02731617857708e-08 -4.19569931322505e-08 2.60036832680062e-09 1.03595016685869e-08 -7.58617312813397e-09 1.50508411027257e-08 -1.1135954828486e-08 7.34285331654846e-08 1.06843325421002e-08 -1.8688562415234e-08 -2.62700582251602e-08 -1.16132067478554e-08 -2.6876999439219e-08 -5.72716709624151e-08 3.4361576824108e-08 3.37339368611493e-08 1.34900687910321e-09 -3.48223893790765e-08 -3.32006108646756e-08 3.77500665555598e-10 2.30709534418495e-07 4.65264118405535e-08 7.48682912153627e-09 2.64826762481758e-07 -5.85171151581502e-08 4.29048657841423e-07 -2.4333219199008e-07 -1.38555234496449e-06 6.93928597715595e-09 6.92939506131472e-08 -3.57373866022407e-08 5.88235474726731e-08 -5.75869010212498e-09 2.68507060414751e-06 -1.92099476619392e-07 -1.2338165398644e-07 8.37444636001798e-08 -2.76504668088266e-10 6.59018831197139e-08 -1.61367766717249e-07 9.2739485964389e-07 -1.14509096879088e-10 -3.39306181985422e-07 -1.51962766807579e-07 -4.38014437715238e-08 3.01196343765561e-08 2.21349573050924e-08 -8.24159461796932e-08 -2.39499371833249e-06 -1.69036440877569e-07 5.91926854629233e-10 5.506240311288e-08 3.55654645193808e-07 -5.31743382768468e-08
"R2016" 2.31513887444094e-08 1.40160147844717e-08 -8.4210613048339e-09 8.37315877396287e-08 -6.95974240477503e-08 -4.68671305166422e-08 9.66775406845861e-09 7.79177050456417e-08 -8.64240492471917e-09 -6.70059970480707e-08 1.13832532757673e-07 8.14181759727088e-08 -2.64471308947287e-07 -8.60101606575997e-08 -2.03860463596239e-08 -3.2464102306183e-08 -1.32968837441118e-08 -2.33484058465336e-08 -1.98833679410973e-08 2.94534280550892e-08 -2.1920672463337e-09 3.70114756675789e-09 2.36534113995792e-08 -2.83331288929669e-08 1.20582696268148e-07 3.01795058266481e-09 -2.55397321462172e-08 3.63311802490109e-10 3.19558723563003e-08 1.01775583521701e-08 5.30626573381995e-09 2.94312473135644e-08 -4.01101171005854e-08 6.47263692663816e-08 -4.01794628929642e-08 -3.77027585015288e-09 -2.79480517089772e-08 4.90903977775789e-08 -3.08195865777528e-08 -1.02016531693931e-06 -9.13620777818665e-08 4.58866218918128e-07 7.52116563694712e-08 3.89556221494588e-07 1.11592490312614e-08 -3.93420771846335e-07 5.62125756474659e-09 -1.92099476619392e-07 7.81929373061969e-07 2.53618849724605e-08 5.0259261168523e-08 2.59481490268384e-09 -2.42290073328227e-08 5.04689161411109e-08 -4.91843266140571e-08 -4.74811003575804e-08 3.53631497932993e-08 1.97351616819734e-08 -1.85689712015308e-08 -4.73868537273574e-09 2.19232231627635e-08 -6.77006686513461e-08 1.86195476738149e-07 2.23929713174051e-07 3.07094779906833e-09 3.02569247868405e-08 -2.43612907169931e-07 -5.51075921584372e-08
"R2017" -3.61462115208752e-09 2.25024229410907e-07 3.71573725177034e-08 -3.191229588368e-09 1.5002861363433e-09 -7.59792154269125e-09 -5.96599259144464e-08 -1.46550345934091e-08 -6.54259595462248e-08 5.23837990944782e-08 1.37604872788508e-09 2.74968667347594e-08 2.42859003756686e-08 3.66445928023178e-08 7.58400791008904e-09 -2.07935137744743e-07 1.71402788481409e-08 4.87694208910296e-09 -2.17207500435448e-09 1.43373257449545e-09 -1.81041332789882e-09 1.3984265784907e-07 -8.88166589376952e-08 -1.06365676847103e-07 -1.76953442286754e-08 -6.57203997158557e-09 -2.06842278795639e-07 2.00840186177503e-07 -3.14256405504145e-08 -3.22835816641785e-08 4.53894999441454e-09 1.43214719425997e-09 4.07364507554721e-08 -1.45745043981661e-08 -1.16803238356206e-07 -1.37402181447596e-07 9.7136244636434e-08 -8.26450014081822e-08 -8.27413858124117e-09 1.73494724677903e-08 1.15783916486853e-07 4.10766707368779e-09 2.41598033360318e-07 4.89769245338278e-08 8.57444285441865e-09 -1.72934529579572e-07 -3.19560274227982e-08 -1.23381653986445e-07 2.53618849724604e-08 7.38789822164165e-07 3.25259486673455e-08 -1.70180630506195e-08 3.80380447106058e-08 8.82937251990248e-08 -3.20271342916326e-07 -6.7970992599075e-07 -1.22631501441123e-07 1.54695125886672e-07 9.37466291228803e-08 -6.13927791127839e-08 1.15206970747604e-07 -3.02199467235965e-07 2.189996476482e-07 1.62479844672424e-07 -9.61225588234354e-09 -5.61873262771803e-09 4.08010365380884e-08 -2.47642108093458e-08
"R2018" -1.42630065013177e-09 -1.77521808497328e-08 -1.11985829374802e-08 2.82963119358176e-08 -2.10058144250674e-08 4.31936511218653e-09 1.45597125310968e-09 5.92930877978252e-09 2.51693426209337e-10 -1.0795867818835e-08 -4.64838177692009e-08 1.01267412409121e-08 6.91726591593242e-08 -5.90072404608757e-09 -5.86495490414863e-09 3.63722363758212e-09 -1.78256964398276e-09 2.93535840273689e-10 4.38651618507706e-09 -9.9108586922861e-09 -1.82186433910299e-08 -6.51514588226562e-09 3.29964471885147e-08 6.94141695831573e-09 1.75643130852315e-08 7.27032955792776e-09 -5.81167004841303e-08 -1.92929436158498e-08 5.24253322922527e-09 9.52138964894328e-09 -2.43141311246671e-09 1.84109694647879e-08 -6.02753089944149e-09 -1.53066752264841e-10 -3.62117133343122e-08 3.30093089971358e-08 -1.03151918438333e-07 2.02353249833981e-09 6.06048162634151e-08 -4.68835316411654e-08 -9.20825813538768e-08 -1.41267012079721e-08 3.26405077838754e-08 1.4616264718582e-08 5.88423206254538e-08 -8.32485236398346e-08 -3.76046330736816e-08 8.37444636001816e-08 5.02592611685242e-08 3.25259486673489e-08 2.47631631390594e-07 1.65503802030251e-08 9.74181836497262e-10 3.83513866597623e-08 -7.58273741031886e-08 5.47049882312341e-09 -8.062459050886e-08 -6.00704225104412e-08 -3.74034615747756e-08 -1.1899933511837e-07 1.36756850079069e-07 8.10594294671389e-08 -1.65818312290816e-07 2.1043534301425e-07 1.49461252593583e-08 -2.27756986811397e-08 4.19638169056745e-08 -1.92045471957391e-07
"R2019" 1.81535823808721e-09 1.96452855387879e-10 -2.45862407239611e-09 -6.45261734095426e-09 4.81068144447132e-09 -6.69464806602717e-09 1.27952302893046e-09 1.51231795402078e-08 6.12817615486785e-09 -5.06572716611088e-09 1.47927415490206e-08 9.84330247112539e-09 -2.91787946784415e-08 -1.93728585576326e-08 -5.92705365634328e-09 -7.77532733679092e-09 -2.69301589379868e-09 -4.51381317982036e-09 7.41339053055145e-09 -4.69070938286039e-10 -1.48967874848737e-08 9.78890198695285e-09 1.67678336779932e-08 -1.1961826171847e-08 -2.3394005949752e-08 -2.77408733818641e-09 -2.28014511900977e-08 2.07676156690638e-09 1.83818009888437e-08 -2.12172340112671e-09 1.92242749509774e-08 -9.01075897599779e-09 3.79687661453975e-09 -1.19660430161772e-08 8.7463502951322e-08 3.53962504668598e-09 4.56272589400082e-08 2.76554279696843e-08 2.5438806281473e-08 -3.62219934186996e-08 2.95949211245213e-08 -2.15107128889885e-08 1.60429951056006e-08 2.07656610449059e-08 -9.91434865827287e-08 -3.10748086759898e-08 8.23208340869028e-08 -2.76504668089711e-10 2.59481490268097e-09 -1.70180630506168e-08 1.65503802030246e-08 1.68082720028186e-07 -9.48083805808589e-08 1.2227055945237e-08 2.17731540783603e-07 -1.20953036615541e-10 -1.11821998510655e-07 -8.09281592329574e-09 -6.6253194283792e-10 -7.80391011468208e-08 5.96991618543111e-08 -7.9110123585148e-08 -1.29487159186957e-07 -1.1596648355409e-07 -2.66846617223834e-08 7.35491752371868e-09 3.87248875917266e-08 3.49509822541087e-08
"R2020" -1.01774451847722e-08 1.15240493583625e-08 6.42092666040254e-09 -4.24635854990322e-09 1.15590773496156e-08 -7.45985333764825e-09 -8.5949337119227e-09 -7.28517296105263e-10 5.83696025364015e-09 4.84558125177204e-09 1.20383243457084e-09 -3.58534930200408e-09 -5.14550902119296e-08 1.66024787482489e-09 9.45324378289246e-09 1.34098090930154e-08 1.07994868812122e-09 1.27951815782867e-09 -3.17405440482644e-09 -8.24732251014286e-09 -6.79991609401523e-09 -2.42443334505081e-08 -1.57233764763937e-08 2.67593888300134e-08 4.36071867457134e-08 3.64869607292615e-09 2.57145412093657e-08 -5.91753763085756e-09 4.31927438630742e-09 1.80845594919948e-08 -2.26407706526147e-08 -5.88067634781031e-09 -6.23027429406824e-09 7.77721255156683e-09 1.00706645886736e-09 -1.33587383682776e-09 6.27728890563254e-08 1.06439404280981e-08 1.07175829489651e-10 3.48682023858615e-08 -1.19732255098957e-08 -4.61547761444761e-08 -2.36881979040972e-08 -9.21214449045071e-09 -6.198787138454e-08 1.06756013817814e-08 5.42402824457481e-08 6.5901883119715e-08 -2.42290073328241e-08 3.80380447106056e-08 9.7418183649304e-10 -9.48083805808638e-08 2.3631988496907e-07 2.5143618457138e-09 3.27308820577336e-08 -9.22044590643032e-09 -1.41061111900783e-07 7.09567350328984e-09 -6.70668531479273e-08 -1.44128705809473e-07 -9.66189905967977e-10 -4.90558692603034e-09 -8.92478095115855e-08 1.49291100141016e-08 6.36789237557826e-08 1.1987516976785e-08 2.04833355691045e-08 4.2014781678297e-08
"R2021" 1.10630406592273e-08 3.75848261329501e-08 -1.79054780074032e-09 2.1680343136865e-07 3.34833572009168e-08 -1.0262037646021e-07 -5.08131610399565e-09 8.58263814556804e-08 -4.25682746956183e-09 -1.23258919284311e-07 -3.103517182348e-08 7.35516003797051e-08 1.08350260257262e-07 -8.27787617798981e-08 2.02652489886008e-08 6.96250507543884e-08 3.45630518312673e-09 1.15482212669115e-08 -2.83052727204243e-09 4.28595265711952e-08 -2.97260535008316e-08 -1.44109422151017e-07 5.47636717957768e-08 -3.97123149618745e-08 -4.1466377203205e-08 -9.73558142236896e-09 2.53481954013887e-09 -5.66190512480827e-08 7.6247548683786e-08 2.70727946393003e-08 9.32973363748974e-10 -3.87908645621048e-08 -1.45357361904931e-08 -4.23953458104642e-08 -6.87601470819938e-08 1.18722456347057e-10 -1.39072928852313e-08 -7.92809079098879e-07 -7.89088368092927e-08 2.86158271815414e-07 2.33893721585135e-07 1.24679190778687e-07 2.40402780605775e-07 -4.20067700858001e-07 -5.6157135909991e-09 -1.15703996156907e-06 -1.53769116359266e-08 -1.61367766717251e-07 5.04689161411075e-08 8.82937251990307e-08 3.83513866597627e-08 1.22270559452388e-08 2.51436184571232e-09 1.48276489722294e-06 -1.13759914714716e-07 -1.4250927440453e-07 1.44465627957847e-08 3.25343634911793e-07 6.57247014448763e-09 -1.56372782649782e-08 1.74328019776365e-08 -2.13554274095508e-07 9.43089272189255e-09 1.47999217758735e-07 -5.72975578253539e-09 1.2121099598128e-08 1.88954301014394e-08 -4.4396225900311e-08
"R2022" 7.36649171540054e-09 2.98711767474701e-08 -2.93672176271267e-08 -5.40587097539955e-07 2.23947703677012e-08 4.03467334634437e-08 3.88265039457534e-08 1.26449331557047e-08 1.35282778053008e-07 -1.19639730897123e-08 7.15810774022666e-09 -1.33179132375495e-07 2.30799258672654e-08 -8.69656806673664e-08 -1.70642420956367e-08 -3.1775201695911e-08 -1.01732146377139e-08 2.14087397183619e-08 -2.02923184388208e-08 3.16754351098412e-07 -1.14129243861475e-07 3.31256405286942e-08 1.24126047389403e-07 9.67664442019194e-09 -5.85116666307046e-08 -2.31602313513513e-08 -7.42920326636774e-08 -2.00368840800913e-08 1.14144333233729e-07 -1.84431324742315e-09 3.46757738984681e-09 -5.18690960223389e-08 -1.24515185473511e-08 -1.99513397847451e-08 7.68024847339186e-07 6.0920955365884e-08 2.81768613762615e-07 7.18941365378457e-07 1.53601532066392e-09 -9.40804970764432e-08 8.62373628533431e-07 -2.36327028010717e-07 -1.86514612973136e-07 3.36341878045453e-08 -2.9685526635611e-07 6.9634540958135e-08 9.73313734038598e-08 9.27394859643892e-07 -4.91843266140586e-08 -3.20271342916323e-07 -7.58273741031879e-08 2.1773154078361e-07 3.27308820577356e-08 -1.13759914714708e-07 4.02246857530318e-06 1.65834195530451e-07 -1.73239496405546e-06 3.21003321940092e-08 -4.64754019603481e-08 -1.79942279977589e-07 2.21024965243174e-07 -1.77345055957717e-06 -1.84934876189008e-06 -1.92431911824158e-06 2.40931960084505e-08 1.14723209416766e-07 2.6132775570253e-07 3.6016333939837e-07
"R2023" -1.51064030233396e-08 -3.73390527410455e-07 -6.10139826424776e-08 -9.0253695927603e-08 1.08669157792746e-08 2.80299018744488e-08 1.07593563174329e-08 -5.27548023932285e-10 1.410387914473e-07 -3.98704866476631e-08 6.01505718740651e-08 -5.22172491219958e-08 -1.90425062848497e-07 -1.59874136931204e-08 -3.06513794342456e-08 3.19190510911785e-07 -1.6576219877577e-08 -1.87156530723764e-08 -3.01767519043976e-09 -8.57139467681976e-10 -1.02917190040985e-07 -3.14496224408395e-07 1.77377008695938e-07 2.31503713134036e-07 1.04113886083813e-07 4.46319080725358e-08 1.94080870720424e-07 -2.48142937105735e-07 6.56411901132052e-09 7.96550875431407e-08 -9.50390923724914e-09 -5.92388340232579e-10 -2.47437302874207e-08 3.14920183378404e-08 5.77143883095123e-08 1.9243345208468e-07 -4.10377980113947e-08 2.99174974335859e-07 4.01833901167503e-08 1.19394806355989e-08 -6.58211169132559e-08 1.2954027871135e-08 -2.77132700217356e-07 -2.98804520705364e-08 -1.20760446801994e-08 1.82347917452768e-07 7.51735379811502e-08 -1.14509096879571e-10 -4.74811003575815e-08 -6.79709925990739e-07 5.47049882312219e-09 -1.20953036613913e-10 -9.22044590643382e-09 -1.42509274404539e-07 1.65834195530458e-07 1.00186783751311e-06 -4.25952861769016e-08 -4.71606525802859e-07 -1.46326618305294e-07 2.35153381760154e-08 -7.46239257630198e-08 2.45564617578193e-07 -1.63407976098936e-08 -1.19492052673186e-07 1.73227708581561e-08 -2.29686907127827e-09 -3.03255082586894e-08 -9.83438230875495e-09
"R2024" 3.1719367529384e-08 -8.7234927163107e-08 4.14031419872975e-08 1.9561156440331e-07 -1.22208485331781e-08 1.86307701356915e-08 2.24994593999005e-09 -2.90425250357563e-08 -3.71862476639716e-08 3.51149821986658e-09 -1.08822218279534e-08 2.36623644621728e-08 6.84855165626805e-08 3.90636861429562e-08 -8.15767484024833e-09 -3.04398723150765e-08 -8.15565784700753e-09 -5.65699207260043e-09 9.82336897796413e-09 -8.14075370281529e-08 1.16143274471785e-07 9.3510128008235e-08 -1.09915118268861e-07 -1.27278403683421e-07 -3.9272777654348e-08 -5.03764743246811e-10 7.20974599819265e-08 8.31071993346145e-08 -5.88761321561529e-08 -5.22745555894189e-08 8.37264770333634e-09 1.17356446423294e-08 -4.46252551794385e-09 4.31546095396038e-08 2.74386113029735e-08 7.46968143599995e-08 -5.79473003150586e-07 -3.49916785777441e-07 -6.86338621510136e-09 3.16532483455109e-09 -1.63376433950844e-07 6.70469934838781e-08 -3.61938233156426e-08 -7.82490702846772e-08 2.11914810547303e-07 8.02063423550378e-08 -1.27938760557467e-07 -3.39306181985424e-07 3.53631497932967e-08 -1.22631501441128e-07 -8.06245905088623e-08 -1.11821998510656e-07 -1.41061111900784e-07 1.44465627957781e-08 -1.73239496405546e-06 -4.25952861769045e-08 1.81165913356006e-06 2.71334479050546e-07 1.02524165488381e-07 3.5488970855891e-07 -3.45503056352636e-07 5.55711172090574e-07 7.17049599141035e-07 1.17774656158625e-07 -5.45671449186475e-08 -5.31916619433035e-08 -1.64197276941867e-07 -1.59157944974993e-07
"R2025" 1.61339317086795e-07 1.72234379625079e-07 2.33505752884431e-08 9.87372479087033e-08 -1.36224654921045e-09 7.38361451070625e-08 -2.87523213981288e-07 -3.82760959456427e-08 5.22530275139215e-07 1.41863847098396e-07 -8.10366935112221e-08 -1.64010015833515e-07 2.81525242149368e-07 -9.15702491042043e-08 -9.83062244165028e-08 -1.83900452456751e-08 -1.88482412344815e-08 1.96601032982494e-08 1.9856636292048e-09 1.10296049708034e-08 -8.63049468537175e-08 -3.20811241401049e-07 7.05681100293584e-08 -1.01682878767912e-06 -1.63541671020976e-07 -5.76676751758751e-08 5.12859738289656e-08 8.81055591039632e-07 9.93753280178584e-08 -2.55316027979929e-07 2.85594906701224e-10 -3.71926896144711e-08 2.96548144259326e-08 3.52005387822325e-08 -4.38038714108088e-08 -4.93990377835396e-08 -5.64809231218379e-08 -9.38928916115922e-07 -1.01956362700475e-08 -1.36827844670363e-07 7.9718718245767e-07 2.05038355022998e-07 -9.41328898437384e-07 2.35141296752536e-08 4.1908313969719e-08 1.22924903345675e-07 -5.8402224452239e-08 -1.51962766807577e-07 1.97351616819676e-08 1.54695125886654e-07 -6.00704225104386e-08 -8.0928159233005e-09 7.09567350328619e-09 3.25343634911805e-07 3.2100332194004e-08 -4.71606525802851e-07 2.71334479050556e-07 3.33346041386064e-06 6.62866756986119e-08 1.88331453172907e-08 5.13845274757464e-09 -2.15224899711002e-06 7.11091662271029e-08 -3.50247526737734e-07 -1.50501316523755e-08 -1.45849124843496e-08 8.3628040927437e-08 -7.24934045468442e-09
"R2026" -1.29313966652849e-08 1.60093552136774e-07 -3.15569451845153e-09 1.41200453448501e-08 -5.90200316868147e-08 8.24281169388203e-09 1.13949509209082e-08 -2.05337145080664e-08 -1.54810795537056e-08 4.98791040159531e-09 -6.20381460646972e-08 -2.89963620546004e-09 3.80755166739253e-07 2.57311992567491e-08 1.36617646610243e-08 -3.97887714694404e-08 2.18642803855722e-08 2.42166381324035e-08 -3.14766342404218e-08 2.7102320322675e-09 -4.96513971008112e-08 8.2443695499705e-08 6.63376466398175e-08 -8.75371153630472e-09 -3.47214085575573e-07 2.96545072908784e-08 -1.96336536634348e-07 -1.92156442448843e-08 2.16032296719138e-08 2.80509594473232e-10 -1.93350037933825e-08 4.30261967905897e-08 1.43471723057808e-08 -9.25875893493972e-08 3.69259326302988e-08 -1.48817861341878e-07 -8.72310327838135e-09 -7.07066318459805e-09 -1.2268883472592e-08 8.13339906636948e-09 1.62460640543857e-08 -1.21861877855743e-09 -3.35288432452582e-08 2.04905841128924e-09 7.81561769098739e-08 -3.89625975404935e-09 -3.11208053007862e-07 -4.38014437715242e-08 -1.8568971201532e-08 9.37466291228843e-08 -3.74034615747762e-08 -6.6253194283734e-10 -6.70668531479263e-08 6.57247014448624e-09 -4.64754019603505e-08 -1.46326618305295e-07 1.02524165488381e-07 6.62866756986112e-08 5.79668831574141e-07 8.94757688907883e-08 -7.5417151023535e-08 -1.86051811883232e-08 6.77446676480434e-08 -4.44636468012065e-08 -1.08975499551989e-07 1.24186419526514e-08 -4.0528095422084e-08 5.53395746551131e-08
"R2027" 2.26865524305127e-09 1.82277871240048e-08 1.94668602416739e-09 1.36742275825584e-08 3.00197010162834e-09 1.02303418390647e-08 8.49073472554054e-09 -2.94875581539273e-09 1.98615216958894e-09 3.94579359135492e-10 2.28311496533416e-08 -9.04161918514723e-09 4.10193922481061e-08 1.16096459391769e-08 -4.83841190673369e-09 -4.12369894404955e-09 8.99715652195125e-09 1.03413632419383e-08 -1.3601376959193e-08 1.30280670405156e-09 2.56945175449503e-08 1.95305690475823e-08 -1.74184688952309e-08 -1.93081205507807e-08 -4.72104164178023e-08 -1.39225488866106e-08 4.62953586861309e-08 -8.11064640022115e-09 -1.33954239907766e-08 -9.68046349050007e-09 1.82514709237874e-08 -1.3187440961784e-08 3.46519184990042e-09 -1.12816882493476e-08 -2.87182178703456e-08 -1.81698510329314e-08 -1.60204678893335e-07 -3.89766184051648e-08 -2.14368926333228e-08 1.26495274252771e-08 -5.8154169592295e-09 7.12026074688805e-09 -1.13019535974792e-08 -1.40900860239361e-08 1.06113070256975e-07 3.52569434412263e-08 -6.2897728405766e-08 3.01196343765584e-08 -4.73868537273415e-09 -6.139277911278e-08 -1.18999335118373e-07 -7.80391011468201e-08 -1.44128705809473e-07 -1.56372782649808e-08 -1.79942279977594e-07 2.3515338176012e-08 3.54889708558915e-07 1.88331453172951e-08 8.94757688907887e-08 4.35170736685691e-07 -2.33849541650591e-07 7.87278582451272e-08 8.85581154147213e-08 -3.43128311865131e-08 -8.81337033250768e-08 -1.14023250283679e-08 -4.75507367727878e-09 -2.93241075944148e-08
"R2028" 1.92122118310949e-09 -3.24888990569063e-08 -3.43714781494503e-08 -3.61533645303774e-08 -8.94163321691706e-09 -8.00051916937582e-09 -4.92231469701229e-09 1.12593082199925e-08 -7.55772059127835e-11 1.0936313842134e-09 -6.02719419560578e-08 3.48044710555791e-09 2.64488907219835e-08 -3.27032414656754e-08 2.50806020495798e-09 -3.03278847934655e-09 -2.63858021163738e-08 -1.6611416122795e-08 3.79780911460441e-08 1.18258051080553e-08 -7.11480999656372e-08 -4.45506799109335e-08 1.25394977737968e-07 1.95369389579566e-08 1.19943315309242e-07 2.03065090575804e-08 -2.49808068974373e-07 9.44418983290098e-09 4.38496609439121e-08 5.98257801088615e-10 3.30938401111153e-09 1.79285441966783e-08 6.33564551873975e-09 -2.50138173467344e-08 -2.99579001158767e-08 -7.48002593931193e-09 -3.4869266115627e-09 4.13350777604176e-08 1.8962658071414e-08 -4.35340433844587e-08 3.69789643583222e-08 1.89043007578023e-08 5.15330024732749e-08 4.2136380688929e-08 2.32173155149988e-09 -5.98150402950387e-08 -3.35951434762244e-08 2.21349573050919e-08 2.19232231627649e-08 1.15206970747598e-07 1.36756850079071e-07 5.96991618543087e-08 -9.66189905972922e-10 1.74328019776492e-08 2.21024965243165e-07 -7.4623925763032e-08 -3.45503056352649e-07 5.13845274758208e-09 -7.54171510235337e-08 -2.3384954165058e-07 5.13165881064893e-07 -1.79345897575165e-07 -1.18774009336187e-07 4.77920369952718e-08 3.83826248310235e-09 -1.74676838160708e-09 5.96297082185757e-08 -5.06172984238262e-08
"R2029" -1.75104166938622e-07 -6.80447394354453e-08 -2.83771086983888e-08 5.71453053155565e-07 -1.47133906088557e-08 -3.20586621861727e-08 2.97039995094844e-07 4.38015812143639e-08 -4.36266071448609e-07 -2.23124269167007e-07 -2.28036907119831e-08 1.7767153393539e-07 2.24788450055996e-09 6.1687015100118e-08 5.66366396041721e-08 -9.4913147909486e-08 -2.39495341765719e-11 -9.24490097034732e-09 1.60254558374191e-08 -3.45928014742899e-07 4.67010189883928e-08 4.06505832542787e-07 -7.65648751092236e-09 8.74190572945148e-07 5.32632991532925e-08 2.68890943049359e-08 3.92646770115732e-08 -9.64271763821035e-07 -4.6857257982668e-08 2.6210385726668e-07 -1.16044351203092e-08 3.21496878370391e-08 -5.66963662140714e-09 -6.83673880956778e-08 -2.45216214858242e-07 -5.97361355052718e-10 -8.25475448972107e-08 -3.68091079525846e-07 1.15611560150437e-08 9.39994705996711e-08 -1.9564307129834e-06 -4.64652484224982e-08 4.01092256041577e-07 -2.06127901407623e-07 6.8079477763095e-08 3.10986511211051e-07 -2.9683909744983e-08 -8.24159461796938e-08 -6.77006686513532e-08 -3.02199467235983e-07 8.10594294671509e-08 -7.91101235851438e-08 -4.90558692602659e-09 -2.13554274095496e-07 -1.77345055957719e-06 2.45564617578178e-07 5.55711172090574e-07 -2.15224899711003e-06 -1.86051811883219e-08 7.87278582451359e-08 -1.7934589757519e-07 4.18903772695284e-06 4.09612312472337e-07 1.45228550823983e-06 2.16001229339058e-08 -2.53373211298467e-08 -1.79766118064939e-07 -1.23664439065183e-07
"R2030" -5.00849637731955e-09 -2.97287973929331e-08 1.17138034086498e-08 1.16527265307196e-07 -3.03071580195214e-08 -6.25643248873821e-08 -1.28695195893252e-08 5.48189622918246e-09 -1.41939324613085e-07 2.00048587968475e-08 -1.32152165651089e-09 7.08361831977083e-08 -4.60922765555033e-09 1.53384211378625e-08 4.20845434006325e-08 9.65486156040729e-08 -1.26686400507827e-09 -1.35182252405242e-08 1.66236331256033e-08 -5.28727773155834e-08 2.15221562095592e-09 -1.1511681736451e-07 -3.02094438729773e-08 5.52116696435664e-08 2.35819881170826e-09 8.46734795522427e-09 3.0908393717382e-08 5.11470073907837e-08 -3.0030885031173e-08 -9.35914129569142e-09 -2.57096211654768e-09 3.79121366232369e-08 2.69783624117958e-08 3.15303670550191e-09 -4.18362270243079e-07 -3.55043700708536e-08 4.74446041231615e-08 -3.351254129018e-07 -1.51194813928732e-08 -9.77169683455005e-08 1.38939626713411e-07 8.72490930397708e-07 4.51118829620496e-08 -7.87441112877384e-08 1.60895425733167e-07 9.34380916744555e-08 -7.56386592621624e-08 -2.39499371833249e-06 1.86195476738148e-07 2.189996476482e-07 -1.65818312290812e-07 -1.29487159186957e-07 -8.9247809511588e-08 9.43089272189821e-09 -1.84934876189008e-06 -1.63407976098958e-08 7.17049599141026e-07 7.11091662271094e-08 6.77446676480426e-08 8.8558115414723e-08 -1.18774009336189e-07 4.09612312472339e-07 3.14112128974264e-06 7.00384844686362e-07 -1.00150019474153e-08 -8.17074452196992e-08 -8.07834114729505e-07 -9.50628587242438e-08
"R2031" -8.10532857291e-09 1.97712055622411e-08 -4.35326755129397e-08 2.36651416286842e-07 -1.27448732253113e-08 -1.16228186988356e-07 -1.98894804115001e-08 6.6651171836483e-08 -5.06385463293049e-08 9.25954232993982e-11 -7.43443772558475e-09 8.6645940825679e-08 -2.23644674932126e-08 -3.86879411189506e-08 4.44609885826367e-08 -9.64717224183861e-08 4.50672720060732e-09 -7.93449253493053e-09 6.47187515203071e-09 -1.25840475008068e-07 1.29744104880511e-08 9.16933817451379e-08 4.9498448842395e-08 1.63618526022099e-08 5.31712581507879e-08 1.07692202613319e-08 1.19886508989033e-09 -7.6889686473456e-08 3.27660756679085e-08 1.83957069699717e-08 -6.11930835665211e-09 2.32377827487393e-08 -1.72100860535024e-09 -5.36583995691452e-08 -1.00842013032191e-06 -3.68371643897912e-08 3.80340815197734e-08 -2.13725683183651e-07 -5.56048742153987e-08 1.23604858424537e-07 -1.5471356821762e-06 1.64308178690776e-07 2.41733472028707e-07 2.45377793118142e-07 1.28363784854358e-07 -3.87082965486804e-07 -6.89348987924122e-09 -1.69036440877568e-07 2.23929713174055e-07 1.6247984467242e-07 2.10435343014256e-07 -1.15966483554089e-07 1.49291100141017e-08 1.47999217758741e-07 -1.92431911824158e-06 -1.19492052673186e-07 1.17774656158614e-07 -3.50247526737736e-07 -4.44636468012088e-08 -3.43128311865093e-08 4.77920369952668e-08 1.45228550823985e-06 7.00384844686353e-07 3.1565044707496e-06 1.02673913824418e-08 -6.65658732621689e-08 -8.82603859616546e-07 -2.10362580172303e-07
"R2032" 3.0268984388281e-09 -4.47456789483155e-08 -8.11757148307819e-09 4.52060306532303e-09 -7.87091147404294e-09 -3.52954938454808e-10 2.5880958614718e-09 4.00168677275578e-10 -1.37395591637185e-09 -4.24562951068101e-09 -3.94275839443862e-08 6.94588195719743e-09 -1.60248930703909e-08 -1.33244011451119e-08 -1.98660691553905e-09 -8.82397251188038e-09 -1.57025264689989e-08 -6.59606872485878e-09 1.11004398663257e-08 -4.51735983977326e-09 1.74330568573633e-09 2.48596068182614e-08 4.75980575173626e-09 -2.4782408788267e-09 1.13011653246447e-07 2.11809716205802e-08 1.22483235772056e-08 -8.05581151585808e-10 1.69752622439135e-08 -6.04590537925431e-09 -4.43649063189368e-08 1.8474574368461e-08 -2.48702513179532e-09 1.21326163377442e-08 1.61104104187021e-08 4.45411681595539e-08 3.62912380849876e-08 4.24937274914444e-09 1.2324742554632e-08 -1.17022896715274e-08 -1.13743025478241e-08 -8.30904969488166e-09 -8.83867615512852e-09 1.57268426204282e-10 -4.17509042410881e-09 7.60606427530942e-09 -4.16529870897941e-08 5.91926854627738e-10 3.07094779906745e-09 -9.61225588234417e-09 1.49461252593589e-08 -2.6684661722384e-08 6.36789237557849e-08 -5.72975578253806e-09 2.40931960084462e-08 1.73227708581558e-08 -5.45671449186476e-08 -1.50501316523757e-08 -1.08975499551987e-07 -8.81337033250778e-08 3.83826248310098e-09 2.16001229339042e-08 -1.0015001947415e-08 1.02673913824404e-08 1.03855004669892e-07 2.18859682749743e-09 -1.84855099354441e-08 1.16187965639481e-08
"R2033" 5.45783427436057e-09 1.14261987076936e-09 2.64048425753191e-09 -8.564315886211e-09 1.17457936945931e-08 3.16079790356578e-08 9.54524224364111e-09 2.70975681892413e-08 1.75888349085854e-08 -3.15309005874929e-08 3.68789769967567e-08 2.5250061537993e-08 -6.06461974127182e-08 -3.49520140816533e-08 -5.57366678915274e-08 -6.56705225769494e-09 -9.393788499197e-09 -1.07724586094081e-08 9.10991236879241e-09 -1.62118616355542e-10 -1.10038506190716e-08 9.06139777091191e-09 8.6362280629759e-09 -2.77561541425424e-09 -2.25539750409806e-08 -3.42618388177396e-09 -1.50413086270345e-08 -1.34530347095832e-08 2.1546204490635e-08 1.94857582028551e-09 1.12731989054546e-08 -2.45752245119045e-08 2.80882085204776e-09 5.35060831761489e-09 4.81383854952264e-08 6.25291703374410e-09 1.84678084727613e-08 2.92533488207793e-08 -4.17791547279631e-08 -8.03499431681162e-09 1.39525585631637e-08 -2.66650425587523e-08 8.2647123271882e-09 4.05073290057529e-09 -1.59348906197769e-07 -5.01669919875289e-08 8.91273390793271e-08 5.50624031128806e-08 3.02569247868403e-08 -5.61873262771807e-09 -2.27756986811381e-08 7.35491752371991e-09 1.19875169767841e-08 1.21210995981281e-08 1.14723209416763e-07 -2.29686907127886e-09 -5.31916619433057e-08 -1.45849124843527e-08 1.24186419526514e-08 -1.1402325028367e-08 -1.74676838160416e-09 -2.53373211298494e-08 -8.17074452196994e-08 -6.65658732621676e-08 2.18859682749837e-09 9.06230427680786e-08 -1.13329161402489e-08 8.43126224402497e-08
"R2034" -3.13438556888267e-09 2.7202698488e-08 1.08364591850962e-08 1.27816879427075e-07 1.15750726181389e-08 7.05653425193398e-08 -4.99552122129987e-09 -6.25075971544327e-08 2.31637502979169e-09 7.78387623800897e-10 -6.14338975577098e-09 -5.37659520315059e-09 -2.61715629035233e-08 8.32908946814261e-08 -2.30412776819105e-08 -3.95305645445227e-09 8.73214161503917e-09 8.00571749235392e-09 -1.19146039764587e-08 -7.39557594337061e-08 4.02847929537599e-08 -3.72187142241736e-08 -3.47551053880273e-08 -3.4736042449003e-08 4.203211663662e-08 -6.9883783814764e-10 -1.57863376345566e-09 3.58687310108499e-08 -7.58532653398462e-08 -2.2277204776427e-08 1.37739742854836e-08 1.19531151945259e-08 1.18321792934155e-08 2.31199189534943e-08 -4.34748587111792e-08 -3.15803706520158e-08 -1.91797904305086e-08 -5.75556349046287e-08 1.06351403583885e-07 -5.92067041236134e-08 3.43075419777501e-07 -8.94775886257371e-08 -6.93846669474687e-09 3.06661708897062e-08 1.7294326655387e-08 2.84652682582231e-08 1.58196973800356e-08 3.55654645193808e-07 -2.43612907169929e-07 4.08010365380879e-08 4.19638169056716e-08 3.87248875917259e-08 2.04833355691058e-08 1.8895430101445e-08 2.61327755702531e-07 -3.03255082586864e-08 -1.64197276941866e-07 8.36280409274362e-08 -4.0528095422083e-08 -4.75507367727884e-09 5.9629708218574e-08 -1.79766118064949e-07 -8.07834114729504e-07 -8.82603859616547e-07 -1.84855099354445e-08 -1.13329161402491e-08 1.07491318744043e-06 -8.87967662642891e-08
"R2035" -2.57014588467335e-09 4.6322428612218e-08 2.19486847792295e-09 -6.09508809893229e-08 4.70624931039168e-08 -1.56745287734728e-08 3.52114616449584e-09 -3.97899898082257e-09 7.42170816348154e-09 1.21978878265893e-08 1.19578114854144e-07 -1.34374574869457e-08 -2.38352627360008e-07 2.83614801854266e-09 8.42349047841754e-09 -2.32060134127992e-08 -3.7114962546378e-09 -1.3880877414417e-08 5.55828433887924e-10 2.27341641737929e-08 1.18525128845174e-08 3.02651038776848e-08 -1.8104192959332e-08 1.03092108843193e-08 -1.23396512600953e-08 -2.85869768366549e-10 4.46250606890826e-08 -5.49950765201841e-09 1.43729821113749e-09 -8.08370451331775e-09 -3.08032138529924e-09 -2.78134788588167e-08 9.45158268322868e-09 -7.61763770288458e-09 1.30360986124511e-07 -6.59745298081795e-08 1.16351552136632e-07 6.16164937440376e-08 -1.25452391474925e-07 3.42607353361126e-08 4.14652672762056e-08 7.38635157460048e-08 -1.70766880978699e-08 -2.00835939779068e-08 -2.06180212519727e-07 8.15926035923432e-08 1.26045993481266e-07 -5.31743382768493e-08 -5.5107592158439e-08 -2.47642108093441e-08 -1.92045471957395e-07 3.49509822541071e-08 4.20147816782945e-08 -4.43962259003095e-08 3.60163339398371e-07 -9.83438230875672e-09 -1.59157944974997e-07 -7.24934045468007e-09 5.53395746551154e-08 -2.93241075944132e-08 -5.06172984238232e-08 -1.23664439065184e-07 -9.50628587242404e-08 -2.103625801723e-07 1.16187965639479e-08 8.43126224402499e-08 -8.87967662642906e-08 3.98139019313379e-07
