# Supplementary material for: NODDI and Tensor-Based Microstructural Indices as Predictors of Functional Connectivity
Source: PLoS One. 2016 Apr 14;11(4):e0153404. doi: 10.1371/journal.pone.0153404 (PMC4831788; doi:10.1371/journal.pone.0153404)
Supplement: S1 Data — a) Functional connectivity matrices, both fMRI and EEG connectomes across all subjects, in the form of precision matrices and b) structural brain connectivity matrices across all subjects and microstructural indices. Columns and rows are named according to the corresponding brain region that represent. (ZIP) [file pone.0153404.s001.zip › DATA/EEG/43/precShr_EEG_wholeTS4_8.txt]

"C1001" "C1002" "C1003" "C1005" "C1006" "C1007" "C1008" "C1009" "C1010" "C1011" "C1012" "C1013" "C1014" "C1015" "C1016" "C1017" "C1018" "C1019" "C1020" "C1021" "C1022" "C1023" "C1024" "C1025" "C1026" "C1027" "C1028" "C1029" "C1030" "C1031" "C1032" "C1033" "C1034" "C1035" "C2001" "C2002" "C2003" "C2005" "C2006" "C2007" "C2008" "C2009" "C2010" "C2011" "C2012" "C2013" "C2014" "C2015" "C2016" "C2017" "C2018" "C2019" "C2020" "C2021" "C2022" "C2023" "C2024" "C2025" "C2026" "C2027" "C2028" "C2029" "C2030" "C2031" "C2032" "C2033" "C2034" "C2035"
"R1001" 2.10146571461697e-07 1.31672978311497e-08 -3.94158433438899e-08 -1.7158849016723e-08 2.16360798787004e-09 -1.61212383285673e-07 3.50525184406766e-08 7.02916806104603e-08 -5.67454139910166e-09 2.56433632992546e-08 9.04539198721608e-09 6.76905456319901e-09 -1.08369961910575e-08 -1.1258672691101e-07 4.84566774452619e-08 5.573979454881e-09 1.86783403891824e-08 -5.70155650526513e-09 -1.07510398506347e-08 3.26666903848406e-09 -7.16986179238316e-10 -1.0093766429927e-08 8.62678482908911e-08 -1.07844584428837e-08 -1.03150093217656e-08 1.3488437025121e-08 -2.04617272549229e-08 7.74065985526009e-09 2.26575741031061e-08 -2.21308896976491e-07 1.64371222961034e-09 1.22482061300061e-08 1.92648112271688e-08 -5.05451760617541e-09 4.22134783259087e-09 -4.58917651573502e-09 -3.12360728021592e-09 6.93046085984359e-09 2.73072082858222e-09 -1.27297856549338e-08 2.6072830751691e-08 1.00026236118147e-08 -3.15123462202399e-09 2.7296477437071e-09 4.04742421967469e-09 -6.90381682985716e-09 1.19045485171673e-08 -1.0925763147924e-09 -3.5820027985775e-09 2.24757408373042e-10 7.31514674751318e-09 -3.57366177944358e-09 3.17296288543515e-10 6.93316512984981e-09 -6.8977560331879e-09 3.26558318080057e-09 -3.12862748826271e-09 2.18328888409363e-08 4.42739414579989e-09 -9.18221048600634e-10 -1.16635232208595e-09 -4.87486149999472e-08 3.1084037921083e-09 1.43317351393875e-08 -4.19167407693257e-09 2.34633673298319e-09 -6.39246082405046e-09 -4.18939171379631e-09
"R1002" 1.31672978311556e-08 1.9312041579666e-07 -9.22367287701203e-09 2.70331858406881e-09 4.70013558874703e-09 1.99917861717539e-09 7.07110013137812e-09 9.49209633750698e-09 -2.8253226664482e-09 3.70337136973746e-09 2.1344266695936e-08 -2.05178182573118e-09 -3.29224481208637e-08 -4.21669338858871e-08 6.56284521592306e-10 5.18397411182522e-08 9.33225875872362e-09 1.39289748555933e-10 -6.65245450460476e-09 -6.72638505411533e-10 2.07364785784636e-08 -4.78202507139905e-08 4.1766314550329e-09 5.09274293181043e-09 -1.47729115408747e-08 -2.60247507357225e-08 -1.97023678728309e-07 -1.87519409212364e-08 3.18788760342406e-08 -3.30851879202572e-08 2.88575728923762e-08 7.02290684669147e-09 8.06889402368396e-09 -3.64200967259181e-08 -8.10519442123598e-09 -1.35915193050466e-07 1.88662227461683e-08 -1.88414584364526e-09 -6.10287736944798e-09 1.46738944740761e-08 1.00539058551337e-09 -4.38369438253263e-09 3.40731916180413e-08 -3.54266397314168e-09 -6.12069617126267e-09 -2.4786613669751e-08 2.08021309262491e-08 -5.95942647550443e-09 2.50582021278227e-09 5.95368295760262e-08 2.50100000487304e-09 -3.84492238487084e-09 6.7333722685522e-09 1.01691991678482e-08 -2.78639185896911e-08 -6.83761851886107e-08 -1.06164303769506e-08 -7.42248703471596e-09 4.87087814935869e-08 2.57759507180326e-08 2.94920226936285e-08 -4.30563054965852e-09 1.87201084248376e-09 3.11888299008901e-08 -1.5175241102187e-08 5.59721504368057e-10 -3.61683198710739e-09 1.21848763707177e-08
"R1003" -3.94158433438935e-08 -9.22367287701102e-09 2.42438690044561e-07 -6.78334607141206e-09 -1.75277843030135e-08 2.53420270502156e-08 -2.18038876501411e-08 -1.65885131597687e-08 1.01603637291459e-08 2.99125172449735e-10 -2.70825802323775e-08 -5.00977799150924e-09 4.10127071190379e-08 2.27802608433174e-08 -4.52130011199164e-09 -1.75834631393563e-08 -7.01242682411086e-08 8.31135145530978e-09 4.42950091840687e-08 -1.88678190099581e-09 -1.62619691954412e-08 2.32406747752381e-08 -2.27913435512168e-07 -1.28214923628109e-08 -2.65402114760486e-09 -7.27294016900226e-08 -4.04281335152213e-09 4.06696152473176e-08 4.85305354993393e-08 9.6233297600351e-08 1.05246560917234e-08 9.57305972384159e-09 -3.02531348384556e-08 5.77067505846295e-09 -3.29536650063272e-09 -1.96790126806776e-11 1.15627301195493e-08 -1.89695188812307e-09 -8.04778977782377e-10 1.24998909082121e-08 3.70350038966095e-09 -9.45275191988594e-09 -3.88810482631125e-09 -2.42203804482323e-10 4.97485381261014e-09 -5.54713722090801e-09 -2.15445835775501e-08 2.37704581097789e-08 -5.65029175767206e-09 1.6690619901557e-08 -1.19943837124446e-08 -5.14109900574334e-09 2.24487315978511e-09 1.10266676079481e-08 1.53590055198725e-08 -1.55098771085142e-08 -7.31129277673774e-09 8.67846471198338e-09 6.83175329474893e-09 4.3131530353377e-09 -5.59094264660386e-10 -2.18918151365671e-08 -1.95676279318245e-08 1.41929104621811e-09 3.38009104655529e-09 -4.07551356188272e-09 -4.16947311159171e-09 1.25149819253442e-08
"R1005" -1.71588490167183e-08 2.70331858406994e-09 -6.78334607140621e-09 2.867387620445e-07 -5.90372560163499e-09 4.12529157047235e-08 -4.88185820470384e-09 -2.80046977752045e-08 -7.90448109621881e-09 8.92190434368808e-10 4.41505875696535e-09 -6.20028779824424e-08 4.06093253663488e-09 2.38610961089818e-08 8.61946170389425e-09 6.89138113748804e-09 1.07957740420152e-09 -1.52555361323675e-09 -3.17477078589961e-09 -1.01062694659082e-07 2.22583981978575e-08 9.07025389956913e-09 -5.98236806603799e-09 -3.40853870128499e-08 3.59630373720237e-09 -7.49162427408209e-10 -4.64119074283286e-09 -5.70288116250487e-08 -1.15876131386234e-08 9.43834733987828e-09 -3.70491354368359e-09 8.24891429308808e-10 1.16688406802046e-08 -7.14094588943258e-09 -1.22512660763246e-08 4.92377582685209e-09 -1.97265431589506e-08 -4.59135439407876e-08 -1.07729564025341e-08 7.37421984154014e-08 -3.0806888750005e-09 -4.3004692221489e-08 -1.79546451997681e-08 -6.44676174810824e-09 1.00387603785947e-08 9.477057079268e-08 -1.56419419762726e-08 -3.08803701634627e-10 -2.38049102820752e-08 -7.88901783538783e-09 7.47237952988094e-10 -7.48438358550116e-09 6.52172471595458e-09 -1.04336097150941e-07 -3.85555292519182e-08 -1.56544273570684e-09 3.3747700587074e-08 1.59417675450984e-08 -7.40355874022389e-10 6.56523505919487e-09 -9.92069695874655e-09 4.60208440189821e-08 -8.54064724204719e-09 7.81512188383255e-09 3.69411245409073e-09 4.26173408886489e-09 2.39626895632996e-09 1.7388894071766e-09
"R1006" 2.16360798786919e-09 4.70013558874685e-09 -1.75277843030128e-08 -5.90372560163408e-09 1.23145022170947e-07 -1.09247949361212e-07 -1.85081230311205e-08 -4.41560742112495e-08 -2.65514727133416e-08 6.45161387300707e-08 2.86310500801039e-08 4.68251764784785e-08 -6.80829368822291e-08 7.87847269679966e-08 -8.39444663550767e-09 6.9485734432061e-09 1.3183150893709e-08 2.22969406997436e-09 -9.47254602959433e-09 -6.16588145664376e-09 -4.56067471931416e-08 -3.59860075295033e-09 3.72923238003793e-08 9.79945140451106e-09 3.52635518644437e-08 2.2163355491882e-08 -7.10335378770604e-09 5.15805600622676e-09 -4.64372728374854e-08 3.78441551765398e-08 4.46352554742591e-09 -7.49682013030774e-08 1.39749685948318e-08 -8.61086743941705e-09 -1.65415853518276e-09 -4.34854075172679e-09 -7.29008814233893e-09 -9.8294766887628e-09 -8.14400333781269e-09 4.62156388573725e-08 9.42064573923673e-09 -2.17089956294586e-08 1.51721023173447e-08 -1.79285328903978e-08 7.1536305136148e-09 -1.13486383144282e-08 1.68254785317569e-08 2.7452605235656e-08 -1.46793150260025e-08 1.72803771388029e-09 1.82675791727851e-08 -3.22535972366263e-09 7.70939582209481e-09 5.19987365954349e-09 -3.44330178761757e-08 3.47010699214651e-10 5.9757243433917e-09 -1.05455544828571e-08 -2.20212727957614e-08 -1.55881424884406e-08 1.00686237077956e-08 1.28545377436126e-08 -8.4809642496014e-09 6.65603547504731e-09 -1.13727185213592e-09 -1.27024338102303e-08 -3.69332983042741e-10 6.46069081214731e-09
"R1007" -1.61212383285674e-07 1.99917861717501e-09 2.53420270502168e-08 4.1252915704718e-08 -1.09247949361206e-07 5.10750700350027e-07 5.52255515110155e-08 -2.50180431296988e-07 1.14084240119926e-07 -1.28995511617179e-07 -2.90933839522196e-08 -1.44003393052216e-07 4.34233214802529e-08 7.5537352686108e-08 -9.86548807454025e-08 -8.32876536462507e-09 -2.30693803153133e-08 8.09858368603599e-09 2.36911121790755e-09 -7.77595532886637e-09 7.06765740175327e-08 -2.2567745286483e-10 -6.70663418369676e-08 -2.52237622442181e-08 1.59840659494939e-09 -1.44545229469702e-08 -3.17858360606947e-09 -4.98241775434787e-08 5.42632238299473e-08 5.8944044281142e-08 -5.15864251979984e-09 5.05280848401326e-08 -2.6147157444555e-08 -1.37072583422278e-08 7.79786264827469e-09 -3.08059432757094e-09 1.32119717574195e-09 -1.42194698131911e-08 1.44594480558753e-08 -4.16906223486084e-08 -2.56563222449036e-08 -1.74992457470462e-09 -5.4659590528984e-08 3.08599597786292e-08 2.47010085544176e-09 4.18019458200781e-08 -3.03586939200258e-08 -6.49446533714986e-10 2.51339926030658e-08 -1.27261836369758e-08 -1.05932480614766e-08 4.69208097344317e-09 -1.01102211298591e-08 -6.68901695528065e-09 8.1579514200708e-08 1.2099867157822e-08 -1.60541726389259e-08 1.01072421199232e-08 4.89772587602837e-09 1.55493249959588e-08 3.89129424077188e-09 4.47720203873374e-08 -3.15778409254651e-08 -3.60408569813826e-08 4.06715986199388e-09 1.38795339173324e-09 2.52869555735899e-09 3.14524128542609e-09
"R1008" 3.50525184406861e-08 7.07110013138084e-09 -2.18038876501447e-08 -4.88185820470692e-09 -1.85081230311191e-08 5.52255515110152e-08 3.98909904338364e-07 -1.16194687863117e-08 -3.40372614997001e-08 -1.91467496812926e-07 -1.10417685607887e-08 2.44431120934863e-09 1.23582302182244e-08 2.68319919533845e-08 -1.11012345535842e-08 -7.04795214592306e-09 -1.97671805230682e-09 -4.41523146115822e-09 4.35881135125177e-09 2.57813499345437e-09 2.00482076749614e-07 2.58371440213022e-08 4.47246326533173e-09 6.68679598238398e-08 -8.85698767823699e-09 6.79756378131793e-09 -1.37305263586295e-08 -2.1385136639916e-07 -3.96557287744904e-08 -2.84236704100171e-07 1.41748248476742e-09 1.16575388685265e-08 -7.96175047480359e-11 1.57762413197726e-08 4.97773479499521e-09 -5.9221088199699e-09 7.69819075074977e-09 2.95088556589176e-09 4.69954610556264e-09 -8.67214631377602e-09 -4.31774258007242e-08 -8.89047073917956e-09 3.41169552516868e-08 5.52565706374207e-09 9.32215292562712e-09 1.23248595798153e-10 -7.35826743798105e-10 1.08455109677873e-08 3.41440623963287e-09 -1.30981676195794e-08 -7.05388608455889e-09 6.88419596785843e-09 -8.16437995728457e-11 8.97320980833676e-09 4.84086469158858e-08 -1.77181489961098e-08 -1.46469548589682e-08 -7.64032352320848e-08 8.22197587835926e-09 -1.97619211890637e-08 1.75073404093278e-08 9.54858525574528e-08 3.21775558082086e-09 1.1438933165015e-08 -5.09294328990734e-09 -6.37016531347613e-09 -1.60682200813803e-08 -3.46974472429362e-09
"R1009" 7.02916806104706e-08 9.49209633750615e-09 -1.65885131597646e-08 -2.80046977752111e-08 -4.41560742112512e-08 -2.50180431296976e-07 -1.16194687863055e-08 4.77532384835866e-07 -3.14756034009755e-08 -3.77244844188279e-08 -1.49470052487676e-08 6.1251244607773e-08 6.58900434048193e-08 -3.45562662398657e-07 6.09745090927804e-08 1.85649170888602e-09 4.47223351508255e-08 9.66005337891199e-09 -2.07935430572327e-08 2.2836462179322e-08 -2.28433387710054e-08 -3.08229586373019e-09 4.02330965971657e-08 -5.37114469431209e-09 -3.40113246268663e-08 4.23024664802507e-09 -1.65992235019301e-08 3.37468640233573e-08 8.95983855239428e-08 -4.72170112263819e-08 -7.34878117451564e-09 -9.95489306546778e-09 -1.68202407919455e-08 -1.61002549640413e-08 -1.12517320942466e-08 -2.24890209644519e-09 -7.17237293413073e-09 2.76289965544528e-08 1.13144725506528e-08 -3.75376163068803e-08 -9.17138737891525e-09 2.6665674378372e-08 1.12052328783942e-08 2.81369569806997e-09 9.42847789506604e-09 -2.75867162707883e-08 -1.14634944084576e-08 -2.48285180999983e-08 1.09942901690499e-08 -2.16994490086537e-09 4.47670620754827e-09 -7.62819563085683e-09 -3.88507142605339e-09 1.40070606857353e-09 -1.82731355244856e-08 1.16616823746884e-09 1.281213343922e-09 9.87058481372812e-09 1.74635883666521e-08 1.35117065861901e-08 -8.57934642941922e-09 -2.7475896007176e-08 3.58405769713319e-08 2.81419059676873e-08 -4.89455665787896e-09 2.00291463491721e-09 -6.66988714529425e-09 -2.39783287983371e-08
"R1010" -5.67454139910323e-09 -2.82532266644883e-09 1.01603637291472e-08 -7.90448109621768e-09 -2.65514727133411e-08 1.14084240119926e-07 -3.40372614996987e-08 -3.14756034009717e-08 2.02835007743871e-07 -2.53886264856717e-09 -1.5114254328879e-08 -1.16665459430794e-07 3.66991704888131e-08 -9.67866380610032e-09 -5.59029276148557e-08 -5.81930734721928e-09 1.43459851635403e-08 6.88761404471097e-09 -8.68917802207299e-09 1.25037164999709e-08 -1.23333811412182e-08 -1.89673992853895e-08 -7.47678218364988e-09 -1.13955613617695e-07 -1.08495853474842e-08 -7.64622542876652e-09 1.62901809745075e-09 1.57279621022451e-08 4.55882428438156e-08 5.95527949127121e-08 4.37246913437006e-10 6.52119023838672e-09 -5.56760708933218e-08 -7.90895627823246e-09 -7.18484093120864e-09 1.66909679097916e-09 -8.69095945302802e-09 -1.55061848366085e-08 2.6835940916337e-09 -1.74042471978401e-08 4.32062162714449e-08 2.39851034915678e-08 -1.39185843354546e-07 8.04472057464844e-09 9.69580053254964e-09 2.03702009142745e-09 -2.39035673329825e-08 -6.17780920256829e-09 2.60359264184097e-08 -1.92584750777962e-08 2.69726638984847e-09 -7.23998108891799e-09 -1.99246999522613e-09 3.49287538173569e-08 4.04893355882671e-08 5.08758483345438e-08 -1.2265343999624e-08 1.1623253393612e-07 1.16602739820287e-08 3.88615222739439e-09 -1.43105670435399e-08 -5.7099321088972e-08 -1.70274306908806e-08 -8.31226152041806e-09 5.42358460271199e-09 -7.20386657602834e-09 -7.04794981436099e-09 1.28357342987217e-08
"R1011" 2.56433632992641e-08 3.70337136974034e-09 2.99125172450415e-10 8.92190434369513e-10 6.45161387300715e-08 -1.28995511617197e-07 -1.91467496812926e-07 -3.7724484418825e-08 -2.53886264856734e-09 3.84488991316371e-07 9.80405500595793e-10 -1.65775361798391e-08 -7.64553946167265e-09 1.94106505132885e-10 3.18198322649952e-09 1.51472447459522e-09 -1.37149141022713e-08 4.30887990021218e-10 5.86450030845355e-09 -4.88083703057283e-08 -8.30714504452326e-08 -1.37825117253222e-08 1.64144918159626e-08 -2.41726254281575e-08 3.49382044872138e-09 -2.82604672411479e-09 5.63175479512663e-09 9.31135202427266e-08 1.93168867473033e-08 5.87667060883006e-08 5.39122529051309e-09 -2.76328704418207e-08 2.92824100641846e-08 4.44285295680842e-09 1.28624840218357e-08 -3.71463090550421e-09 7.43913748501488e-09 -2.34827846532596e-08 -2.10855029269523e-09 3.88848667371433e-08 5.46169261636435e-08 -3.48464282380845e-08 -5.5594914321934e-09 -1.48131361309263e-08 5.6150735621603e-09 2.9206404337438e-08 -5.35875454274224e-09 2.75794532873119e-08 -2.74213914866806e-08 1.73951971314135e-08 6.1162899063388e-09 -7.26614418441358e-09 1.04612188110752e-08 -2.06054974150981e-09 -3.32596431086097e-08 -3.62726515930759e-09 9.43013358757205e-09 5.46107470594517e-08 5.86133944158702e-10 -4.17842664884772e-10 -5.47773661657653e-09 -1.15753173985317e-07 -1.9823468606221e-08 -1.25712642097972e-08 4.69042251412575e-09 -6.08718673390665e-09 6.83578068552302e-09 7.46515177786161e-09
"R1012" 9.04539198721624e-09 2.1344266695938e-08 -2.70825802323765e-08 4.41505875696149e-09 2.86310500801055e-08 -2.90933839522183e-08 -1.10417685607918e-08 -1.49470052487659e-08 -1.51142543288793e-08 9.80405500593857e-10 1.35248012850951e-07 1.0697461547529e-08 -1.43899340379634e-07 6.14114785860519e-08 1.65469207909726e-08 7.69288026699801e-09 4.34399006251243e-08 -4.54552072479147e-08 -4.74415557901212e-08 -9.29547392859806e-10 -2.57798395592118e-08 -1.15901237450903e-08 3.41651001898688e-08 3.64079044086584e-09 1.01037909286193e-08 3.81755806679692e-08 -3.03075631891954e-08 -3.13564551520355e-09 -1.157054631929e-07 -1.62963671812107e-09 8.19473335809196e-09 -1.18131518484659e-08 3.06869147544728e-08 -1.18123277891583e-12 -1.62613764013596e-09 5.08114995930181e-09 1.35052282745624e-09 -2.43948187064901e-09 1.63048153029162e-09 1.59015616113363e-08 1.46375984120412e-09 -3.74478784448053e-09 8.52135289097603e-09 -5.59275256791248e-09 2.87117089123077e-09 -9.00726959272328e-09 3.58858817103301e-08 -8.92665260648294e-09 5.98959028522024e-09 3.8941132116306e-09 9.71401106175945e-10 -6.60412730637265e-09 5.81074119124523e-09 1.56271238041482e-09 -1.25798614666822e-08 -2.4606010868066e-09 -1.13799299179851e-08 3.72714750327892e-09 -1.07733951896731e-08 -2.22722138519302e-08 -3.8671972947531e-09 -5.40542351196686e-10 4.45069665092842e-09 1.64582032790321e-08 -7.07377133985917e-10 -8.47904029556466e-09 -1.87533078194336e-08 2.68001730488116e-08
"R1013" 6.76905456319742e-09 -2.05178182573393e-09 -5.00977799150993e-09 -6.20028779824532e-08 4.68251764784815e-08 -1.44003393052216e-07 2.44431120934948e-09 6.12512446077749e-08 -1.16665459430792e-07 -1.6577536179835e-08 1.06974615475288e-08 1.82720676058713e-07 -2.3064481725451e-08 -1.33213958524786e-08 1.44149670690688e-08 -3.04243721562436e-09 9.48695669675454e-09 -1.44778084068184e-09 -2.51999416215746e-09 1.52404519762489e-08 -1.94040655455401e-08 1.70424454958784e-08 8.19852493874853e-10 4.2141869983623e-08 2.06419021902781e-09 6.24365890305186e-09 -1.4987894111624e-09 2.67330474346679e-08 -2.61429449355542e-08 2.74159050395263e-08 1.44790086902289e-09 -2.079202745769e-08 -1.32804236395565e-09 9.75303288703728e-09 -1.80364183445017e-08 4.01032180267081e-10 1.30201622185981e-09 2.52618823748436e-08 -3.33138111596212e-08 3.80397662466749e-08 -6.79517818755876e-09 5.85945451374252e-09 8.61041551278455e-08 -1.36667635085701e-08 -1.1411749923851e-08 -1.15971207223946e-07 1.80361194121293e-08 2.07648466674827e-09 1.77218638903028e-08 1.39713559031033e-08 -7.59231837608604e-09 1.01932307181318e-09 5.76184193680905e-10 3.40391878442306e-08 -5.04787832462831e-08 -2.85114354127873e-08 2.03029362025237e-08 -5.8474864449577e-08 -9.99879064601984e-10 -7.44505533328774e-10 1.94484284557553e-09 2.7036123003788e-08 2.11075589748376e-08 2.74307346121933e-08 -6.37092037459446e-09 8.46743760427914e-09 -3.09949465658982e-09 -2.81570889906354e-09
"R1014" -1.08369961910573e-08 -3.29224481208645e-08 4.10127071190367e-08 4.06093253663382e-09 -6.80829368822285e-08 4.34233214802526e-08 1.23582302182239e-08 6.5890043404819e-08 3.66991704888132e-08 -7.64553946167795e-09 -1.43899340379635e-07 -2.30644817254495e-08 5.00484879737433e-07 -9.23162851966689e-08 -3.74023710643845e-08 -1.90207802083485e-08 -5.33230033258024e-09 4.71479545085631e-08 1.93398939631595e-08 6.47241883569821e-10 5.47929907029337e-08 1.98883318089529e-08 -5.12150701780473e-08 -9.65559489150768e-09 -2.45387885928818e-07 -4.67154461849828e-08 3.72975236910435e-08 -1.11543662117163e-08 1.48496931704004e-07 3.13157877785401e-08 -3.90264262691685e-08 -1.94724606500907e-08 -5.40306495376654e-08 -9.58090816550945e-08 7.62681087985557e-09 1.73141379939779e-08 -1.68648872009185e-08 -2.70587205428284e-09 1.79798876549481e-08 -2.91685952320287e-08 3.25462421450384e-08 1.6847684334655e-08 -3.22703324599229e-08 1.47720837714891e-08 1.37555801235981e-07 3.46275711821498e-08 -2.62118090887071e-07 5.90002620629412e-09 -3.7117993701975e-08 3.3443226001142e-09 1.37260425037935e-08 -3.48807275132507e-08 -2.48972024218196e-08 -1.04225790600521e-08 2.73957720136936e-08 6.48210400286434e-09 3.13682578533768e-08 9.85668162074884e-09 2.13861555302005e-07 6.61037576311229e-08 -4.92574156396737e-08 -2.1270527277364e-08 -3.70706805547226e-08 -7.22671735092147e-08 3.46825655797072e-09 -1.42886868808692e-08 7.65342113058807e-08 -7.62810881033627e-08
"R1015" -1.12586726911013e-07 -4.2166933885885e-08 2.27802608433305e-08 2.38610961089845e-08 7.87847269679992e-08 7.55373526861098e-08 2.68319919533905e-08 -3.45562662398635e-07 -9.67866380609929e-09 1.94106505126433e-10 6.14114785860541e-08 -1.33213958524772e-08 -9.23162851966701e-08 1.00463943823701e-06 -5.64535461383895e-08 -1.134316101833e-08 4.27587405165354e-08 -3.95008365009407e-08 4.83014563901475e-08 -4.17167435615368e-09 2.14404577643837e-07 3.30454741641737e-09 -1.11400296184357e-07 3.0984649574339e-08 5.20003330219392e-09 -9.85941136528429e-09 7.41460364635249e-08 -7.53648710457957e-08 -7.94076947001673e-07 -4.32568803884264e-08 6.75626085816511e-09 -7.60447238428684e-10 8.27641659245985e-08 5.95984140186842e-08 -8.57764742401765e-09 2.96330735543563e-08 1.81360069204577e-09 -2.77060836004429e-08 -2.98577956901577e-08 8.08308958034527e-08 2.23569731618306e-09 -4.98105874673023e-08 -9.65970831658552e-10 -2.79071503223063e-08 -3.20598168885298e-08 4.2244889069493e-08 4.34637113156447e-08 7.31326717095751e-09 -1.94234754288114e-08 5.64659828843306e-09 -2.12624306629143e-08 5.29026123785348e-09 1.62710922363083e-08 -2.34103258986924e-08 -6.34831423030197e-08 4.89691460815511e-09 3.02370386513932e-08 -1.88379419674209e-08 -1.71724690055708e-08 -3.01403403402558e-08 -2.16767873094149e-08 4.38743929332612e-08 3.49891979095124e-08 3.28657745599533e-09 1.08149684301418e-08 -3.96488686382223e-09 -1.41036704270938e-08 4.35421298218259e-08
"R1016" 4.84566774452652e-08 6.56284521591993e-10 -4.52130011199562e-09 8.6194617038915e-09 -8.3944466355085e-09 -9.86548807454069e-08 -1.11012345535839e-08 6.09745090927812e-08 -5.59029276148547e-08 3.18198322650001e-09 1.65469207909734e-08 1.44149670690694e-08 -3.74023710643832e-08 -5.64535461383938e-08 6.93908828496638e-08 -5.81006589702462e-10 -7.03604799359814e-09 -6.04821394425608e-09 -6.60767732940419e-10 -3.50054094459523e-09 2.16329854352209e-09 3.72525443366405e-09 1.47831860791104e-08 2.1436551008243e-08 1.48321364826403e-08 2.68524000841874e-09 -5.91187997854556e-09 1.42223082289484e-08 2.24106922954991e-08 -6.06524123689734e-08 2.80161610084201e-10 7.85367917988054e-09 1.27424133689419e-08 -2.48724696362186e-10 3.18480908962285e-09 3.5386667214257e-09 1.81718222634629e-09 6.61953896343329e-09 6.07564977715713e-09 2.48867982133731e-09 7.75874877987465e-09 -7.35097396044535e-10 2.55571275448593e-08 -3.17640830975379e-09 -1.03454331483591e-08 9.63980846467574e-09 2.31211349542174e-08 -1.2541010143223e-08 -1.97379326219869e-08 4.28687812988676e-09 -3.71395333449599e-10 4.36862042806111e-09 2.09382645261986e-09 -9.67340102327396e-09 -7.15165481723286e-09 -6.72206831994928e-09 -3.23233440781447e-09 -8.54169788491784e-09 -1.77785306829346e-08 -5.70314378383711e-09 1.87563354549715e-09 -2.44632840384249e-08 3.86051312567046e-09 -2.56860924019757e-09 5.90703258783778e-10 7.51640628185953e-09 1.00854093978561e-08 -3.10367557150363e-09
"R1017" 5.57397945487624e-09 5.18397411182511e-08 -1.75834631393548e-08 6.89138113749571e-09 6.94857344320635e-09 -8.32876536462823e-09 -7.0479521459266e-09 1.85649170888022e-09 -5.81930734721811e-09 1.51472447459908e-09 7.69288026699526e-09 -3.04243721563023e-09 -1.90207802083479e-08 -1.1343161018329e-08 -5.81006589701322e-10 2.07582421026741e-07 1.35250250763593e-08 -5.65494014256118e-09 -4.53149928942798e-09 -4.7903882391323e-10 -2.60350098250675e-08 -1.85767630708715e-07 6.34866350452318e-09 1.2921686868175e-08 6.45019078145766e-09 2.15143467948517e-10 1.02766023967908e-09 -2.657682667613e-08 -3.4192547892253e-09 -1.54924518707623e-08 9.94539993972819e-10 -1.64558352594334e-09 3.3097836462728e-08 -5.17170265675937e-09 2.27822328319836e-09 -4.6992703091878e-08 -2.0915096017514e-08 1.5882311227706e-08 -5.53506333231808e-10 -3.26958740557502e-09 -2.34689040202196e-08 7.41693763447536e-10 3.08815663815472e-08 -7.10758896029134e-09 2.95097856849108e-09 -1.35956752874812e-08 1.15211743536507e-08 -1.00720713397975e-08 1.47040298840399e-09 -4.85266902050572e-08 -8.97199156983289e-09 -4.68018918723373e-09 2.83345203021299e-09 5.70592169925434e-12 -3.61436772677623e-08 6.67616144795039e-08 2.88688332321005e-08 -5.13113225150749e-08 1.96884948193415e-09 1.70972180272939e-08 1.55411821495067e-08 6.20461167927858e-08 1.28453174725692e-08 2.04435146383204e-08 -7.4614349094124e-09 1.60139113822632e-09 -4.14800661738965e-09 -8.74241018426676e-09
"R1018" 1.86783403891765e-08 9.33225875872523e-09 -7.01242682411038e-08 1.07957740419764e-09 1.31831508937065e-08 -2.30693803153171e-08 -1.97671805229435e-09 4.47223351508267e-08 1.43459851635433e-08 -1.37149141022653e-08 4.34399006251241e-08 9.48695669675193e-09 -5.33230033257807e-09 4.27587405165359e-08 -7.03604799359735e-09 1.35250250763636e-08 2.39799299682092e-07 2.73072661070169e-09 -1.33354784290728e-07 6.78263268966297e-09 -3.17823600174465e-08 -7.81194890959549e-09 1.57435426392146e-08 -8.06784899290264e-09 -2.09863479290978e-08 3.19663555251224e-08 8.53589567921202e-09 -6.74400545852081e-09 -1.36609447630758e-07 6.28085425268921e-08 -8.21157476754093e-09 -9.69630134959994e-09 -2.82987092077567e-08 -3.35664901317695e-08 -3.53152545581646e-09 1.8165905589983e-09 -1.57762088562339e-08 -1.59550349904643e-10 -3.34463634509791e-09 4.77348798776386e-09 -1.04046042184314e-09 7.85433980184367e-09 -2.71087028554837e-09 -2.58948907136021e-09 -1.73108519189346e-10 -5.04811288906872e-09 -1.48352978991966e-09 -1.2720624409005e-08 5.57977327503062e-09 1.78021250403448e-09 -1.30652100184871e-09 -8.10628353164808e-10 -3.51396782691195e-09 -4.62379656630717e-09 -2.95777992461721e-08 -8.36617531756525e-10 3.0340076774322e-08 -4.14123131549158e-09 6.05414386960926e-09 1.23408014768106e-08 -2.02172570127615e-08 1.16094875785193e-08 9.91029266021066e-09 1.16958512778651e-08 -2.49214330786174e-11 -1.23159681463815e-09 -1.3673949400671e-08 8.02602226198655e-09
"R1019" -5.70155650526695e-09 1.39289748556505e-10 8.31135145531386e-09 -1.52555361323684e-09 2.22969406997312e-09 8.09858368603564e-09 -4.41523146115875e-09 9.66005337891196e-09 6.88761404471242e-09 4.30887990019022e-10 -4.54552072479126e-08 -1.44778084068293e-09 4.71479545085621e-08 -3.95008365009411e-08 -6.04821394425564e-09 -5.65494014256211e-09 2.73072661069999e-09 6.50932990248189e-08 -2.00544242533149e-08 1.18405363018237e-09 -2.78676107147793e-08 5.86239055224363e-09 7.61818703107877e-09 -4.78406580022816e-09 -3.47769441893973e-09 -4.40693843288973e-08 6.44605112913696e-09 9.93581574613774e-09 7.04246350082026e-08 2.31678561648281e-08 -5.61117130493733e-09 -9.94028797966975e-09 -1.52965571088581e-08 -2.30215795125597e-08 4.07053564084663e-11 -8.25179652521801e-09 -2.84905781387273e-09 2.68641108690958e-09 1.15945728712677e-09 -9.4963935228431e-09 6.30038113879011e-09 7.92666435380171e-10 -4.19012178323361e-09 2.73613259322359e-09 3.69218536347423e-09 2.12006169773839e-09 -1.2459816663304e-08 6.36504443158101e-09 -1.24954507665808e-10 1.34900418064274e-09 -1.08971066441634e-09 1.71317781453929e-09 4.36864353918755e-09 -5.65079340931341e-10 6.14397303709072e-09 -6.0313310116829e-10 8.46986725494058e-09 -2.73409978192841e-09 9.57541081936319e-09 1.01550789310573e-08 1.14065292323855e-09 -3.13946079380518e-09 -7.62439616659183e-10 -9.31333687185173e-09 -1.08561038395999e-09 3.30635833986261e-09 1.0233241484512e-08 -1.95477336056346e-08
"R1020" -1.07510398506364e-08 -6.6524545046091e-09 4.42950091840682e-08 -3.17477078590524e-09 -9.4725460295953e-09 2.36911121790227e-09 4.35881135125186e-09 -2.07935430572343e-08 -8.68917802207317e-09 5.86450030845962e-09 -4.74415557901214e-08 -2.5199941621556e-09 1.93398939631596e-08 4.83014563901388e-08 -6.60767732944728e-10 -4.53149928943236e-09 -1.3335478429073e-07 -2.0054424253318e-08 1.52846253292511e-07 -1.94862931483529e-09 6.90889870337527e-08 -4.26238954301961e-09 -4.9670307860751e-08 9.05264409886496e-09 4.68892680874768e-10 -3.87484856976729e-08 1.45921895207864e-08 -6.94806323621922e-09 -2.39240495979188e-08 -4.03151238684476e-08 1.08948253798036e-08 2.01213811708903e-08 2.36367515735515e-08 2.61297758416578e-08 -3.6969960722124e-10 1.44139610516473e-09 1.77372854232757e-08 -1.59844286838038e-09 -7.59440535506238e-09 7.14083741826052e-09 -2.96173675497732e-09 -5.39709982885458e-09 2.94223500191336e-09 -3.36116445453781e-09 -1.29897208314721e-08 -7.24748693334439e-10 1.11382153637481e-08 7.6467259124836e-09 -3.78253036382422e-09 1.94123848349345e-09 -8.00412631853361e-09 4.27097846105968e-09 -4.56134475164057e-09 4.43618120056675e-09 8.29411397341480e-09 1.10032805226883e-09 -1.51984499997778e-08 4.04480431371617e-09 -3.42661190547213e-09 -7.80306789414182e-09 -2.57622442575816e-09 -8.61240561521682e-09 1.7129701486399e-09 -1.4891120889945e-09 1.19930840134581e-09 3.21894362924502e-09 6.35295278259969e-09 1.06738212540889e-09
"R1021" 3.2666690384819e-09 -6.72638505412351e-10 -1.88678190099734e-09 -1.01062694659086e-07 -6.16588145664398e-09 -7.77595532886444e-09 2.57813499345777e-09 2.28364621793218e-08 1.250371649997e-08 -4.88083703057182e-08 -9.29547392861568e-10 1.52404519762478e-08 6.47241883568879e-10 -4.17167435615722e-09 -3.50054094459586e-09 -4.79038823911191e-10 6.78263268966094e-09 1.18405363018378e-09 -1.94862931483717e-09 7.85767388023207e-08 -1.6939256436146e-09 -2.26030731494425e-09 5.93225326873184e-09 -7.69431287876942e-09 1.16575262951484e-09 2.88970654561479e-09 -2.26852683504859e-09 1.7317360431822e-08 -5.15531612321305e-09 7.14859367038713e-10 -1.0459432145419e-09 5.29003219996087e-09 -6.54640523275589e-09 -3.46706590971452e-09 2.68250161914049e-09 -1.19456707405973e-09 4.82325774050908e-10 3.14176370709293e-08 1.22386110474461e-08 -6.01349116692241e-08 -9.75305382694667e-09 3.72155318804529e-08 3.07072713602822e-10 6.76231793801518e-09 -5.50166722884883e-11 -2.12046883005858e-08 4.16715864580596e-09 -1.88110970181239e-08 1.47635084243453e-08 -1.65927002533218e-09 7.42060345434802e-10 2.13980808809027e-09 -7.51475068402057e-09 1.09961178021187e-08 2.1839935115702e-08 6.90736212042967e-10 -6.21281602351462e-09 1.77538810312722e-09 -3.04061571650966e-09 9.42965644290257e-10 4.95424153738493e-09 -1.53172346743696e-08 1.88107412707193e-08 -5.83842737900964e-09 -2.36512664063877e-09 -3.19849025415483e-09 -9.64577660038965e-10 -6.03568313133719e-09
"R1022" -7.16986179223975e-10 2.07364785784584e-08 -1.6261969195452e-08 2.22583981978633e-08 -4.56067471931372e-08 7.06765740175353e-08 2.00482076749642e-07 -2.28433387709957e-08 -1.23333811412148e-08 -8.30714504452265e-08 -2.57798395592214e-08 -1.94040655455393e-08 5.47929907029287e-08 2.14404577643842e-07 2.16329854352386e-09 -2.6035009825062e-08 -3.17823600174579e-08 -2.78676107147742e-08 6.90889870337526e-08 -1.69392564361251e-09 1.29758400928507e-06 -1.03278701330771e-07 -5.10363826720784e-07 9.69386811366009e-08 -5.91517900066634e-08 4.55018492476078e-09 9.01084056074942e-08 -2.75107166304743e-07 -3.10133539322627e-07 -5.20652381203331e-07 -5.75376758485515e-09 4.21328088261421e-08 4.14892811506942e-08 2.62045289518301e-08 -2.93788935650167e-08 -1.04227349893684e-08 3.2929655100394e-08 -1.98689432364988e-08 -7.36302761476477e-09 9.53455648223579e-09 2.06588548912409e-08 7.49973036474611e-09 1.31679447723163e-08 2.70792165716969e-09 5.12433297195006e-09 -2.0826592178207e-08 -8.98852787493358e-11 -3.48726676638004e-08 3.92465586654193e-09 7.02885887561058e-09 -7.10297584519076e-09 1.70158473645712e-08 2.44143943206162e-09 2.20077559716242e-08 -1.23922757400668e-07 7.15357407445193e-08 -1.05931379758171e-08 -1.39440296976193e-09 4.25182165520376e-08 2.64578796080511e-10 -6.00554362343726e-08 -5.43831554015368e-08 7.19727854891248e-08 4.38490023639846e-08 2.42018025051629e-09 1.66197639260861e-09 2.00115554445763e-08 -4.65244424537131e-08
"R1023" -1.00937664299259e-08 -4.78202507139908e-08 2.32406747752377e-08 9.07025389956563e-09 -3.59860075294774e-09 -2.25677452861727e-10 2.58371440213031e-08 -3.08229586372658e-09 -1.89673992853882e-08 -1.37825117253279e-08 -1.15901237450892e-08 1.70424454958797e-08 1.98883318089515e-08 3.30454741641827e-09 3.72525443366207e-09 -1.85767630708731e-07 -7.81194890959206e-09 5.86239055224503e-09 -4.26238954302444e-09 -2.26030731494451e-09 -1.03278701330768e-07 3.2604913769262e-07 3.54247319922418e-08 -1.81306731464172e-08 -3.79656225870593e-09 1.61692349997536e-09 -4.97856237150768e-08 -7.703083189753e-09 4.29317304536288e-08 7.30386667467068e-08 3.66972941955473e-09 -3.01923518079016e-09 -5.59980309263962e-08 5.22041596473025e-09 4.95018625328847e-09 5.9260909916299e-08 1.49251295263881e-08 -7.10173142257035e-09 -9.86219974694478e-10 7.61528920724355e-09 -1.23729347027538e-08 -9.59873951069402e-09 1.03351051325872e-08 -1.36803845772777e-10 -9.744828099371e-09 2.17385037848534e-08 -9.45421581217857e-09 2.86579027968971e-08 -1.9875848104745e-09 8.54005278980474e-08 -5.03690868426673e-09 9.41317767526756e-10 -2.42001787182323e-09 -1.46520639845772e-08 1.53854883463961e-08 -2.18538420928724e-07 5.13679228194297e-08 -3.81527473143364e-08 -1.27132037780464e-08 -2.96703520077813e-08 4.64755187630841e-09 4.13110908536547e-08 -3.6383697476367e-08 1.41295711713439e-08 8.18651666882984e-09 -4.61518137132445e-09 -1.45254008215422e-08 3.03329922446718e-08
"R1024" 8.62678482909104e-08 4.17663145502646e-09 -2.27913435512199e-07 -5.98236806604315e-09 3.72923238003745e-08 -6.70663418369561e-08 4.47246326533319e-09 4.02330965971592e-08 -7.47678218364993e-09 1.64144918159646e-08 3.41651001898664e-08 8.19852493873352e-10 -5.12150701780472e-08 -1.1140029618436e-07 1.47831860791056e-08 6.34866350451683e-09 1.57435426392166e-08 7.61818703108562e-09 -4.96703078607569e-08 5.93225326873324e-09 -5.10363826720811e-07 3.54247319922402e-08 7.50990508477098e-07 -9.94018720416017e-09 4.44690919903356e-08 6.71546460259523e-08 -1.69022051557006e-07 3.26252801617794e-08 7.88452627135601e-08 -1.21608258261982e-07 -4.35639752300195e-09 -1.44664198379015e-08 4.57995253963995e-08 -7.07024625524982e-08 2.94001178870456e-08 3.63729606514506e-09 -4.21237314044155e-08 7.59844381995339e-09 -4.72390738817465e-10 -3.01416623269873e-08 -3.25950395434897e-08 1.09665099748274e-08 -1.61161216284965e-08 -4.63038685035023e-09 1.54125475733251e-09 2.99199676606498e-08 -1.40651077075172e-09 -7.81268595967871e-09 1.17544492759547e-09 -4.48496823706981e-08 1.03392639748109e-08 -4.39925225101361e-09 -8.80294277522963e-09 -2.18220714820254e-08 7.46133861569263e-08 2.74263470500153e-09 -1.88344284039035e-08 -2.37517540626116e-09 -3.08342360166203e-08 -2.36176131010897e-08 8.3448263074219e-08 5.5801453558966e-08 -1.01824228427007e-08 -1.97316478577179e-09 -4.27396937649581e-09 3.03598668545359e-09 -4.18066482503485e-08 3.69969649051215e-08
"R1025" -1.07844584428838e-08 5.09274293181141e-09 -1.28214923628089e-08 -3.40853870128487e-08 9.79945140451283e-09 -2.52237622442204e-08 6.68679598238342e-08 -5.3711446943102e-09 -1.13955613617693e-07 -2.41726254281592e-08 3.64079044086573e-09 4.21418699836196e-08 -9.65559489150867e-09 3.09846495743417e-08 2.1436551008241e-08 1.29216868681755e-08 -8.06784899290324e-09 -4.78406580022921e-09 9.05264409886575e-09 -7.69431287877101e-09 9.69386811366066e-08 -1.81306731464173e-08 -9.94018720415925e-09 2.36983276346905e-07 -8.03057727790794e-09 5.07045330390078e-09 6.92829155123253e-09 -1.57584555533134e-07 -5.22746585283114e-08 -6.81240402382054e-08 -1.17390070271002e-09 1.13989047472917e-09 4.19743295703501e-08 7.92800121194162e-10 2.58008813159401e-09 -1.00487479582646e-08 1.21151137226625e-08 -2.32837076801417e-08 3.23691668600774e-09 -2.90528573600913e-09 -1.12055431414193e-07 1.77840596484338e-09 8.63101583595874e-08 -1.88044537202692e-08 -1.59942820588358e-09 1.00339164127542e-08 1.20771400538097e-08 -1.01431968571608e-08 -1.39548841422136e-08 5.21136804785538e-09 1.69805215515936e-08 2.93216152556907e-09 -3.02253559535792e-09 1.19923872199234e-08 -4.44065329352099e-08 4.53445333075562e-09 -2.07866281880196e-08 -2.02343816155644e-07 8.00325509504102e-09 -1.97998902108108e-09 4.6523729409683e-09 2.54000531043738e-07 2.39038607210445e-08 1.69192564580241e-08 -4.11185051468603e-09 -5.93127844427958e-10 3.238827408685e-10 -1.21060503246649e-08
"R1026" -1.03150093217636e-08 -1.47729115408734e-08 -2.6540211476052e-09 3.59630373720145e-09 3.5263551864444e-08 1.59840659494882e-09 -8.85698767823531e-09 -3.4011324626864e-08 -1.08495853474845e-08 3.49382044872039e-09 1.01037909286158e-08 2.06419021902897e-09 -2.45387885928815e-07 5.20003330219072e-09 1.4832136482641e-08 6.45019078145842e-09 -2.09863479290967e-08 -3.47769441894104e-09 4.68892680873998e-10 1.16575262951306e-09 -5.91517900066648e-08 -3.79656225870681e-09 4.44690919903348e-08 -8.03057727790753e-09 3.27214163043804e-07 -2.24511937374363e-08 -4.4454996652277e-09 2.35689354659171e-08 9.02665200620178e-09 6.70588193050366e-09 -7.96227718000332e-09 2.25710566828203e-08 7.89102575046668e-09 3.18613603586645e-08 3.68377954863454e-09 -1.58528007000388e-08 -1.5519476075941e-08 4.55786056314237e-09 -3.19505606276447e-09 -1.71805200545373e-10 -1.33821901302908e-08 -8.57811905506846e-09 1.24104758975922e-08 -1.65993241237734e-09 1.89658242212059e-08 -6.29727198150547e-09 1.57021590660333e-08 1.03616597819248e-08 1.92964365058565e-08 -2.5795165065381e-08 2.10132836486069e-08 -2.03699914420493e-08 3.20087486920154e-09 -3.03232384623768e-09 5.70562634809201e-08 1.29342826993314e-08 -5.06879490633287e-08 -2.5547629609044e-09 -2.44128332356067e-07 1.13395856866511e-08 8.5446784037016e-08 -1.48790513501832e-10 9.57021381317466e-10 1.57743382849371e-08 3.29061994897891e-08 9.21557504907254e-10 -4.09797211250755e-08 1.81987203086278e-08
"R1027" 1.34884370251291e-08 -2.60247507357231e-08 -7.27294016900383e-08 -7.49162427411015e-10 2.216335549188e-08 -1.4454522946967e-08 6.79756378131623e-09 4.23024664802712e-09 -7.64622542876367e-09 -2.82604672410776e-09 3.81755806679742e-08 6.24365890305534e-09 -4.67154461849835e-08 -9.85941136528757e-09 2.68524000841906e-09 2.15143467946842e-10 3.19663555251261e-08 -4.40693843289003e-08 -3.87484856976759e-08 2.88970654562075e-09 4.55018492476209e-09 1.61692349997293e-09 6.71546460259542e-08 5.07045330390122e-09 -2.24511937374337e-08 2.6326223614154e-07 -4.47055389201202e-08 -1.74533550358669e-08 -1.91033859258098e-08 -2.21495774032796e-08 -2.4705573968095e-08 -3.06233995181229e-08 4.47883391914075e-09 1.45468788635033e-08 4.24068440748645e-09 3.12785066022559e-08 -2.10661215804041e-08 6.85905723213765e-10 2.90650091066459e-09 1.27805186780406e-09 -1.0832271149853e-08 6.83466531996598e-09 5.29318336825519e-09 -2.60733275323422e-09 -2.02087574098913e-08 -3.45966803606335e-09 4.99683092984013e-08 -2.92349375620845e-08 -1.42014284536997e-10 -7.44841383959263e-09 3.55294916767495e-08 9.37580327956873e-09 -8.52785094507694e-09 1.79701434389342e-09 -2.01683823550819e-08 1.07581749815214e-08 -2.79548882441291e-09 -1.24309156588655e-08 -1.66715931971362e-08 -2.87955342827619e-08 2.83014835502639e-08 1.98369503316588e-08 9.65460384255944e-09 3.55039322826908e-09 -7.89760038909403e-09 3.58609465691825e-09 -7.52255573708272e-10 -1.55611817594044e-09
"R1028" -2.04617272549357e-08 -1.97023678728305e-07 -4.04281335153666e-09 -4.64119074282302e-09 -7.10335378770795e-09 -3.1785836060708e-09 -1.37305263586214e-08 -1.65992235019258e-08 1.62901809744944e-09 5.63175479511849e-09 -3.03075631891978e-08 -1.49878941116123e-09 3.72975236910436e-08 7.4146036463528e-08 -5.91187997854721e-09 1.0276602396711e-09 8.53589567920114e-09 6.44605112913929e-09 1.45921895207884e-08 -2.26852683505123e-09 9.01084056075066e-08 -4.97856237150788e-08 -1.69022051556999e-07 6.92829155123905e-09 -4.44549966522874e-09 -4.4705538920114e-08 5.81436630826775e-07 8.88529621555152e-09 -8.08798123527231e-08 3.35353813782296e-08 -5.60825173254926e-08 -7.26183618368523e-09 1.12786416801841e-08 6.24884264358669e-08 1.17028782033538e-08 9.58938151101122e-08 -1.2520913704144e-09 -7.66383702887766e-09 8.66883423474084e-10 -9.42899179590758e-09 -1.38258557921493e-08 -9.5753312733537e-10 -1.70217724756484e-08 7.45200370581931e-09 -3.57025511627469e-08 4.39370739149242e-10 1.7214451439558e-08 1.95901964695992e-08 7.76970198309402e-10 -8.52941176200174e-08 -4.44576128375122e-08 7.47145237315536e-09 -6.7602035084575e-10 1.0075802565344e-08 -3.07755978838656e-08 1.06776230956934e-07 7.99985528656259e-08 1.82361638356247e-08 -3.77890667954862e-08 5.11996726739922e-08 -1.63330299906829e-07 -5.77920728457658e-09 -2.36799609504397e-10 -3.23000191165074e-08 1.53922677441983e-08 2.06215318259463e-10 -4.23417559524258e-09 8.73369839993288e-09
"R1029" 7.74065985525592e-09 -1.87519409212361e-08 4.06696152473336e-08 -5.70288116250694e-08 5.15805600622693e-09 -4.98241775434784e-08 -2.13851366399162e-07 3.37468640233721e-08 1.57279621022444e-08 9.31135202427299e-08 -3.13564551520351e-09 2.67330474346765e-08 -1.11543662117167e-08 -7.53648710457848e-08 1.42223082289522e-08 -2.65768266761306e-08 -6.74400545851848e-09 9.93581574614361e-09 -6.94806323621285e-09 1.73173604318183e-08 -2.75107166304715e-07 -7.70308318975178e-09 3.2625280161778e-08 -1.57584555533136e-07 2.35689354659184e-08 -1.74533550358844e-08 8.88529621557096e-09 4.26991145562358e-07 1.04442759423332e-07 1.23222809891545e-07 -1.72166039501529e-09 -1.40636106481059e-08 -3.01646261957181e-08 1.046791598221e-08 1.10624793755579e-08 1.09132018624209e-08 -9.45202271321928e-09 2.80417080453636e-08 3.2050905089538e-09 -8.65782739448068e-09 1.02133171511932e-07 -8.47073807454789e-09 -3.59407930834189e-08 1.02042457126154e-08 -1.57663774904791e-08 -4.7396967883942e-09 2.3699742200715e-09 1.34371711074745e-08 -7.00850062428066e-09 -6.42415371269386e-09 -1.04393116817564e-08 -2.47112696890196e-09 -8.75393490994001e-10 -9.38647664354273e-09 -5.1603652737794e-09 2.69005750651692e-08 1.23692471020469e-08 1.65902921196836e-07 -2.00250625359702e-08 1.33336204959694e-08 -1.03867609095698e-08 -2.82934204504571e-07 -9.32155063824908e-09 -3.73763367059742e-08 4.42391180057111e-09 5.89982939120199e-09 1.47302260817038e-09 1.7796826066204e-08
"R1030" 2.26575741031054e-08 3.18788760342431e-08 4.85305354993446e-08 -1.1587613138623e-08 -4.64372728374846e-08 5.42632238299345e-08 -3.96557287745015e-08 8.95983855239518e-08 4.55882428438148e-08 1.93168867472996e-08 -1.15705463192898e-07 -2.61429449355597e-08 1.48496931704005e-07 -7.94076947001647e-07 2.24106922954943e-08 -3.41925478922348e-09 -1.36609447630762e-07 7.0424635008201e-08 -2.39240495979206e-08 -5.15531612321354e-09 -3.10133539322623e-07 4.29317304536317e-08 7.88452627135664e-08 -5.2274658528304e-08 9.02665200619723e-09 -1.91033859258164e-08 -8.08798123527142e-08 1.04442759423335e-07 9.9466133430898e-07 2.01709354554698e-07 -1.32150332919219e-08 -3.57852633297833e-08 -1.9544543326903e-07 -8.71732686487923e-08 2.90488653152856e-08 -3.14746314112687e-08 -8.42384425859375e-09 1.42999736098665e-08 3.77358612969604e-08 -7.03667876043045e-08 7.93987666379678e-10 4.12743897395787e-08 -6.07877243028496e-09 3.51186197521929e-08 1.52045390708008e-08 -2.38275284112359e-08 -7.05756739696996e-08 -1.74400067185904e-08 -1.97935905524305e-10 -7.28351295437192e-10 2.51617483405079e-08 -9.4666509852465e-10 -1.95340368560746e-08 2.0292393259704e-08 1.18462240402201e-07 -2.92199149725771e-08 -3.40741587432296e-08 3.80382205547022e-09 1.46038113505314e-08 3.94979981564444e-08 3.61868955726243e-08 -2.86890288713927e-08 -5.79093882651614e-08 -3.96278280525934e-08 -4.57284909019905e-09 5.78794345095728e-09 1.01038932528065e-08 -1.49397329387714e-08
"R1031" -2.21308896976511e-07 -3.30851879202596e-08 9.62332976003638e-08 9.43834733987902e-09 3.7844155176537e-08 5.89440442811315e-08 -2.84236704100163e-07 -4.72170112263989e-08 5.95527949127084e-08 5.87667060882978e-08 -1.62963671811843e-09 2.74159050395322e-08 3.13157877785449e-08 -4.32568803884247e-08 -6.06524123689689e-08 -1.54924518707595e-08 6.28085425268892e-08 2.31678561648306e-08 -4.0315123868449e-08 7.14859367042458e-10 -5.20652381203337e-07 7.30386667467059e-08 -1.21608258261967e-07 -6.81240402382117e-08 6.70588193050422e-09 -2.21495774032812e-08 3.35353813782312e-08 1.23222809891534e-07 2.01709354554695e-07 1.02054470603032e-06 5.06119797298774e-10 -3.50677114299973e-08 -2.09210685157264e-07 -5.69614487825939e-08 -4.8524238117317e-09 2.09828016603194e-08 -1.69706633558341e-08 -2.52398997976118e-09 -9.25543329947255e-09 2.50285870388937e-08 -1.86083837654359e-08 -1.96055378668278e-09 -9.65909942144255e-09 -1.05085127334566e-08 2.15309497887775e-08 -2.94053067762955e-08 -3.94229334230379e-08 1.1905899278509e-08 1.91963990996372e-08 6.28564876545358e-09 2.54801992662172e-09 -1.30643859336769e-08 -1.63779586664772e-09 4.33987244219513e-09 2.98514503829576e-08 -3.39623995189271e-08 3.94993381767084e-08 -3.40691314225288e-08 -2.0362013054496e-09 1.19142722160715e-08 -7.81652987966016e-09 9.02390484301659e-08 -4.21006748585405e-08 -4.55649746970496e-08 8.45323215079835e-09 -8.83953207939919e-09 2.90938375649109e-08 -5.02127755067018e-09
"R1032" 1.64371222961031e-09 2.88575728923758e-08 1.05246560917245e-08 -3.70491354368463e-09 4.46352554742557e-09 -5.15864251979768e-09 1.41748248476717e-09 -7.34878117451473e-09 4.37246913437504e-10 5.39122529051042e-09 8.19473335809264e-09 1.44790086902382e-09 -3.9026426269167e-08 6.75626085816248e-09 2.8016161008314e-10 9.94539993973301e-10 -8.21157476753861e-09 -5.61117130493887e-09 1.08948253798059e-08 -1.04594321454167e-09 -5.75376758485574e-09 3.669729419555e-09 -4.356397522998e-09 -1.17390070271008e-09 -7.96227718000344e-09 -2.47055739680864e-08 -5.60825173254881e-08 -1.72166039501478e-09 -1.32150332919228e-08 5.06119797294977e-10 4.22173363916888e-08 3.63408034742152e-09 2.87139721495122e-09 1.30144099483319e-08 -2.0616868037954e-09 -1.7620168926241e-08 1.73680857448166e-08 2.83221928897125e-09 -3.85261465716356e-09 7.61436714631559e-10 -7.54902760577504e-10 -4.27164117101481e-09 1.97682656381544e-09 -3.05762077259643e-09 -2.18211299697434e-08 -5.38022934733725e-09 3.97586940441006e-08 1.07489939810899e-08 4.4155593987261e-09 1.07341910962801e-08 -1.74227317766642e-08 9.55828764174151e-09 2.10680559109433e-09 2.5754943387023e-09 7.60346764421808e-09 -1.3569398138432e-08 -1.44352867113389e-08 3.15809076309493e-09 1.3818100283788e-08 -1.90835969309478e-08 9.74310719100177e-09 -1.21496980450998e-08 -2.62093915772943e-09 1.93405330672508e-08 -1.68879040585061e-08 6.38856825171709e-10 -1.11610550578099e-08 1.32941822438094e-08
"R1033" 1.22482061300025e-08 7.02290684669045e-09 9.57305972384094e-09 8.24891429311303e-10 -7.49682013030732e-08 5.05280848401359e-08 1.16575388685269e-08 -9.95489306546506e-09 6.52119023838727e-09 -2.76328704418115e-08 -1.18131518484666e-08 -2.07920274576915e-08 -1.94724606500912e-08 -7.60447238430284e-10 7.85367917987868e-09 -1.64558352594097e-09 -9.69630134959998e-09 -9.940287979672e-09 2.01213811708887e-08 5.29003219996205e-09 4.21328088261395e-08 -3.01923518079323e-09 -1.44664198379014e-08 1.13989047472787e-09 2.25710566828197e-08 -3.06233995181214e-08 -7.26183618368011e-09 -1.40636106481103e-08 -3.57852633297839e-08 -3.50677114300038e-08 3.63408034742164e-09 1.0528509555382e-07 1.00683352717185e-08 1.75952820309103e-09 3.49879541197873e-09 -3.68618799774978e-09 7.33200989978466e-09 7.74298458741542e-09 -1.8148873945705e-08 -1.95278358184071e-08 -1.02950090482677e-08 3.78723432909407e-09 1.03500608883791e-09 4.41498660078374e-09 -4.15742228944025e-09 -2.78912741364533e-09 -2.03812150215489e-09 -1.62020057500442e-09 2.10903346562712e-08 2.79024254448575e-09 -3.31875947192092e-08 -1.36711121405282e-09 -1.00489949955568e-09 -2.62163233220499e-10 1.24822496112702e-08 -5.17849856387551e-09 5.2718577198694e-09 -1.30928213931327e-09 -7.90732709602621e-09 3.84503937103994e-09 -7.67374899804056e-09 -3.78477889257473e-09 1.77912766313807e-08 -3.90303560018739e-09 4.15737607051612e-09 5.43311730957115e-09 -9.67877050701703e-09 1.42472697604738e-08
"R1034" 1.92648112271784e-08 8.06889402368545e-09 -3.02531348384534e-08 1.16688406802021e-08 1.39749685948307e-08 -2.61471574445516e-08 -7.96175047477898e-11 -1.682024079195e-08 -5.56760708933244e-08 2.92824100641858e-08 3.06869147544713e-08 -1.328042363962e-09 -5.40306495376642e-08 8.27641659245994e-08 1.27424133689423e-08 3.30978364627264e-08 -2.82987092077497e-08 -1.52965571088539e-08 2.36367515735456e-08 -6.54640523275617e-09 4.14892811507037e-08 -5.59980309263939e-08 4.57995253963818e-08 4.19743295703558e-08 7.89102575046767e-09 4.47883391913213e-09 1.12786416801881e-08 -3.01646261957195e-08 -1.95445433269031e-07 -2.09210685157294e-07 2.8713972149528e-09 1.00683352717184e-08 1.89162161743529e-07 2.09611423466005e-08 -3.36647353705099e-09 -6.55872112979562e-09 3.45835933253326e-09 3.30453307354851e-09 -4.21162931174558e-09 -1.24815179026025e-10 -6.84795814323225e-10 -1.15368617803867e-08 1.38661695803053e-08 -4.91818366423256e-09 -4.90277938052349e-09 2.86719771399264e-08 2.73364491926567e-08 1.83187493041972e-08 -8.69960903040128e-09 2.73766370667108e-09 4.32334032849398e-09 3.83380997603497e-10 4.31639350621056e-09 -2.14180336619269e-08 -3.61441320789807e-08 1.33760443742748e-08 -5.19154244928394e-10 5.59256811808166e-09 -6.94864538122232e-09 -5.04084436823323e-09 8.76936134328511e-10 -8.58674835250574e-09 9.94263596705896e-09 1.348047596535e-08 -4.81389966649339e-09 1.17917135991108e-09 -3.78150451929225e-09 -1.70731458107116e-09
"R1035" -5.05451760617537e-09 -3.64200967259151e-08 5.77067505846086e-09 -7.14094588942685e-09 -8.61086743941549e-09 -1.3707258342225e-08 1.5776241319774e-08 -1.61002549640411e-08 -7.90895627823351e-09 4.44285295680824e-09 -1.18123277913736e-12 9.75303288704103e-09 -9.58090816550956e-08 5.95984140186832e-08 -2.48724696362897e-10 -5.17170265675874e-09 -3.35664901317693e-08 -2.30215795125639e-08 2.61297758416538e-08 -3.46706590971454e-09 2.62045289518305e-08 5.22041596472857e-09 -7.07024625524699e-08 7.92800121193894e-10 3.18613603586642e-08 1.45468788635013e-08 6.24884264358667e-08 1.04679159822113e-08 -8.71732686487888e-08 -5.69614487825927e-08 1.30144099483325e-08 1.7595282030887e-09 2.0961142346598e-08 1.35629989508565e-07 -1.14965774987397e-08 1.33857353521461e-08 1.68504854951986e-08 -8.0105321757782e-10 3.76690745180643e-09 9.04306298826881e-09 -1.45999257008819e-08 1.2786179877409e-09 -3.05431395138152e-09 -4.56906106146505e-09 -4.83399208314234e-08 1.0412818967307e-09 7.41690218763442e-08 -3.93319451149898e-09 4.02928191525149e-09 -1.14120383868995e-08 -5.51511513034418e-09 1.32945243235636e-08 7.03820658346849e-09 8.08543842236425e-10 -1.73764386967697e-08 1.16864093642881e-08 -1.00231839837084e-08 6.32552672899989e-09 -3.45303164390888e-08 -1.89542187065782e-08 3.21897567719282e-09 7.83957826994481e-09 7.89656945250602e-09 2.78368706073483e-08 -6.4419858293677e-09 7.52981152097882e-09 -1.11316623090399e-08 1.17621554111861e-08
"R2001" 4.22134783259096e-09 -8.10519442123627e-09 -3.29536650063514e-09 -1.22512660763204e-08 -1.65415853518249e-09 7.79786264827183e-09 4.97773479499179e-09 -1.12517320942455e-08 -7.18484093120646e-09 1.28624840218415e-08 -1.62613764013524e-09 -1.80364183445049e-08 7.6268108798586e-09 -8.57764742401265e-09 3.18480908962312e-09 2.27822328319948e-09 -3.5315254558228e-09 4.07053564055531e-11 -3.69699607220357e-10 2.68250161913487e-09 -2.93788935650308e-08 4.95018625328915e-09 2.94001178870496e-08 2.58008813160035e-09 3.68377954863495e-09 4.24068440747679e-09 1.17028782033576e-08 1.10624793755631e-08 2.90488653152885e-08 -4.85242381174048e-09 -2.06168680379449e-09 3.49879541197534e-09 -3.36647353704734e-09 -1.14965774987343e-08 2.51316901478621e-07 -1.83615901759376e-09 -7.10442029103804e-09 4.29142484793389e-09 3.50043268725893e-08 -2.00947035332747e-07 -4.01514413235324e-08 8.37137776082546e-08 5.54212466527404e-09 5.04083330919599e-09 -6.24785998072032e-09 7.20822986763777e-08 -9.55641399267778e-09 4.47301547334795e-08 -1.16212928067114e-08 -2.7968594885534e-08 -1.1937856934428e-08 1.07630334728189e-08 1.20714571781561e-08 -3.37306762677557e-08 2.22025913564563e-07 5.92359407345576e-09 -3.39361344482249e-08 -1.9490127654834e-08 -2.02441212381225e-09 -1.89769099410207e-08 1.64242246977044e-08 -1.17807270500119e-08 -1.54035812533532e-07 -2.20605333367223e-07 8.73544964835919e-09 -1.45928523315324e-08 1.39818677905997e-08 5.66980848197489e-08
"R2002" -4.58917651573405e-09 -1.35915193050471e-07 -1.96790126750329e-11 4.92377582685311e-09 -4.34854075172599e-09 -3.08059432757045e-09 -5.92210881997092e-09 -2.24890209644351e-09 1.66909679097989e-09 -3.7146309054997e-09 5.08114995929969e-09 4.01032180264151e-10 1.73141379939776e-08 2.96330735543553e-08 3.53866672142536e-09 -4.69927030918775e-08 1.81659055899405e-09 -8.25179652521866e-09 1.44139610516462e-09 -1.19456707406142e-09 -1.04227349893659e-08 5.92609099162982e-08 3.63729606514142e-09 -1.00487479582678e-08 -1.58528007000386e-08 3.12785066022556e-08 9.58938151101087e-08 1.0913201862421e-08 -3.14746314112672e-08 2.09828016603163e-08 -1.76201689262399e-08 -3.68618799775008e-09 -6.55872112979532e-09 1.33857353521454e-08 -1.83615901758947e-09 1.5528666869878e-07 -1.58178469142743e-08 1.12674887706437e-10 5.23642899445746e-09 -6.80358606085228e-09 6.01364085941485e-09 4.72796637868215e-10 -2.15251094217326e-08 6.11695059771001e-09 8.6775751921416e-09 2.21218913158935e-08 -1.15181392703828e-08 -8.5309825527027e-09 -2.01484926894536e-09 -1.08451777148471e-08 3.64451299699818e-09 8.12872951893752e-09 -5.70780101854252e-09 -1.23240531734924e-08 -2.22890678981064e-08 1.43060388617757e-08 4.52103848278416e-08 4.29837316559787e-09 -3.80170200343927e-08 -3.99960227896433e-08 -8.26692798565412e-08 7.27492572885674e-10 7.40730426244609e-09 -2.02984671441311e-08 1.76762424424046e-08 5.19568083539643e-09 2.31711090861326e-08 -4.00651494984986e-08
"R2003" -3.12360728022607e-09 1.8866222746168e-08 1.15627301195506e-08 -1.97265431589473e-08 -7.29008814233856e-09 1.32119717574186e-09 7.69819075075443e-09 -7.17237293413468e-09 -8.69095945302858e-09 7.43913748501117e-09 1.35052282745797e-09 1.30201622184944e-09 -1.68648872009195e-08 1.81360069204573e-09 1.8171822263488e-09 -2.09150960175229e-08 -1.57762088562334e-08 -2.84905781387099e-09 1.77372854232761e-08 4.82325774043349e-10 3.29296551003979e-08 1.492512952639e-08 -4.21237314044028e-08 1.21151137226598e-08 -1.55194760759433e-08 -2.10661215804037e-08 -1.25209137041659e-09 -9.45202271322694e-09 -8.42384425859575e-09 -1.69706633558378e-08 1.73680857448115e-08 7.33200989978303e-09 3.45835933252963e-09 1.68504854951996e-08 -7.10442029104169e-09 -1.58178469142718e-08 6.20786557517942e-07 1.6272666896858e-08 5.8804961303453e-09 6.63753054590064e-09 5.8520027936939e-08 2.26307482057826e-08 2.45504623652132e-08 -1.86380522557909e-08 1.04229828997072e-08 -2.23125072174933e-08 2.38949068738761e-08 3.69054317192227e-09 2.09905221089315e-09 6.1139028932243e-08 -9.47234922286414e-08 3.50610090327874e-08 2.8567930659545e-08 1.71254838299366e-08 3.12406686641338e-07 -4.28557850548312e-08 -6.0698083528612e-07 -1.75408622691201e-08 2.49249023922475e-08 -1.67328988109473e-07 -1.59892362585259e-08 -1.37209347807676e-07 1.99378066437097e-08 1.20832082001521e-07 -4.12636598410799e-09 -1.96414095763566e-08 -7.67808544452526e-08 1.30737827761724e-08
"R2005" 6.93046085984474e-09 -1.8841458436463e-09 -1.89695188812456e-09 -4.5913543940787e-08 -9.82947668876226e-09 -1.42194698131938e-08 2.95088556589241e-09 2.76289965544534e-08 -1.55061848366084e-08 -2.34827846532602e-08 -2.43948187064977e-09 2.52618823748398e-08 -2.70587205428496e-09 -2.77060836004441e-08 6.61953896343604e-09 1.5882311227707e-08 -1.59550349908026e-10 2.6864110869091e-09 -1.59844286837713e-09 3.14176370709313e-08 -1.98689432364921e-08 -7.1017314225718e-09 7.59844381995138e-09 -2.32837076801438e-08 4.55786056314281e-09 6.85905723223307e-10 -7.66383702887906e-09 2.80417080453663e-08 1.42999736098719e-08 -2.5239899797802e-09 2.83221928897134e-09 7.74298458741594e-09 3.30453307354792e-09 -8.01053217576136e-10 4.29142484793736e-09 1.12674887710157e-10 1.62726668968562e-08 1.69232209339003e-07 -3.1657282319486e-10 -4.81906476286773e-08 1.14050894850946e-07 2.23907809335771e-08 2.25175784912874e-08 -2.02264561773586e-08 -5.2916940332622e-10 -4.77526149804143e-08 3.93077888413065e-09 -6.36889814566183e-09 2.90771959253135e-08 -3.18626791566467e-10 -3.12075874925345e-09 2.57920169720845e-09 -6.10457185580749e-09 -1.72914420298127e-08 1.66698662604068e-07 1.13875448995973e-08 -6.95261838767995e-08 -7.76779041580812e-08 -2.0712010634825e-09 -5.69201337262554e-09 4.45795994443012e-09 -1.66081274874137e-07 1.44922798148416e-08 -9.59027215877721e-08 -2.94465396177488e-09 5.08096227683035e-09 1.67472168801208e-08 -1.44527906267788e-08
"R2006" 2.73072082858267e-09 -6.10287736944981e-09 -8.047789777802e-10 -1.07729564025331e-08 -8.1440033378129e-09 1.44594480558743e-08 4.69954610556506e-09 1.13144725506523e-08 2.68359409163262e-09 -2.108550292697e-09 1.63048153029011e-09 -3.33138111596216e-08 1.7979887654949e-08 -2.98577956901571e-08 6.07564977715815e-09 -5.5350633323194e-10 -3.34463634509979e-09 1.15945728712792e-09 -7.5944053550599e-09 1.22386110474452e-08 -7.36302761476605e-09 -9.86219974691919e-10 -4.72390738820104e-10 3.23691668600749e-09 -3.19505606276456e-09 2.90650091066184e-09 8.66883423475276e-10 3.20509050895313e-09 3.77358612969613e-08 -9.25543329947376e-09 -3.85261465716436e-09 -1.81488739457046e-08 -4.21162931174613e-09 3.76690745180539e-09 3.50043268725909e-08 5.23642899445695e-09 5.88049613034715e-09 -3.16572823193283e-10 1.56633618757859e-07 -1.87560264266936e-07 -3.31898329156841e-08 8.95651768669233e-08 -6.93128646079043e-09 5.54764476772241e-08 8.21107880318364e-08 1.24036221355901e-07 -3.22742163361381e-08 -9.65661273354704e-08 -7.03925543173164e-08 -5.78065045474722e-09 2.73061070041296e-08 -1.76086141045935e-09 1.55728260218621e-09 -7.03020279826833e-08 -6.57960890323715e-09 1.06413816127207e-08 -2.102229481117e-08 -3.84132073130206e-11 3.37893612114307e-09 -2.43192551842522e-08 8.10774890237616e-09 -2.72140430247091e-09 -1.56407234146619e-09 5.09781267184116e-08 -1.20314647729901e-09 -6.06970145209433e-08 7.41089047494456e-09 -4.72526118185886e-08
"R2007" -1.27297856549295e-08 1.46738944740772e-08 1.24998909082165e-08 7.37421984154046e-08 4.62156388573705e-08 -4.16906223486105e-08 -8.67214631378367e-09 -3.7537616306876e-08 -1.74042471978398e-08 3.88848667371489e-08 1.59015616113356e-08 3.80397662466746e-08 -2.91685952320289e-08 8.08308958034539e-08 2.48867982133728e-09 -3.26958740557637e-09 4.77348798776151e-09 -9.49639352284184e-09 7.14083741825596e-09 -6.0134911669222e-08 9.53455648222782e-09 7.61528920724213e-09 -3.01416623269843e-08 -2.90528573601138e-09 -1.71805200546687e-10 1.27805186780673e-09 -9.42899179589796e-09 -8.65782739447884e-09 -7.03667876042963e-08 2.50285870388872e-08 7.61436714631189e-10 -1.95278358184077e-08 -1.24815179027521e-10 9.04306298826887e-09 -2.00947035332756e-07 -6.80358606085105e-09 6.63753054589492e-09 -4.81906476286802e-08 -1.87560264266928e-07 6.88365701151787e-07 1.25679781336458e-07 -4.50116058100265e-07 3.02788096165335e-08 -1.42894025475978e-07 -6.2335236382769e-08 -1.21955971735849e-07 1.96843036122065e-08 1.71116828880934e-07 -2.93213375674927e-08 3.34746135487696e-08 4.08211780743372e-09 -7.47173021733318e-09 2.28664759784781e-08 7.09782718231662e-08 -1.16652720408469e-07 -3.23692215407243e-08 -8.5353037669947e-09 -1.37592230720433e-08 4.05860548544001e-09 1.01808633039693e-08 -1.10893611255691e-08 1.70104857539611e-08 -4.14646989480349e-08 1.8187678724833e-07 3.21577790722941e-09 6.25114365109883e-08 -8.88220494004647e-08 7.25848360765424e-08
"R2008" 2.60728307516996e-08 1.00539058552428e-09 3.70350038966145e-09 -3.08068887500767e-09 9.42064573923578e-09 -2.56563222449024e-08 -4.31774258007387e-08 -9.17138737889355e-09 4.32062162714514e-08 5.46169261636458e-08 1.46375984119914e-09 -6.79517818755726e-09 3.25462421450364e-08 2.23569731617818e-09 7.7587487798732e-09 -2.34689040202178e-08 -1.04046042184435e-09 6.30038113878858e-09 -2.96173675496986e-09 -9.75305382694322e-09 2.0658854891267e-08 -1.23729347027527e-08 -3.25950395434656e-08 -1.12055431414193e-07 -1.33821901302882e-08 -1.08322711498371e-08 -1.38258557921512e-08 1.02133171511941e-07 7.93987666363896e-10 -1.86083837654487e-08 -7.54902760576488e-10 -1.02950090482689e-08 -6.84795814324655e-10 -1.45999257008874e-08 -4.0151441323527e-08 6.01364085942109e-09 5.85200279369391e-08 1.14050894850967e-07 -3.31898329156801e-08 1.25679781336441e-07 1.22995137955158e-06 -1.59026550215067e-07 -5.96220001697015e-08 -4.45400503024476e-08 4.15730567653015e-08 -3.06922857071529e-08 -3.3851404195375e-08 9.19410421234738e-08 -1.63285445639556e-08 -2.38911023252131e-08 -7.73321381379754e-08 -3.81268406662207e-09 4.04066522951577e-08 2.17416273261132e-09 7.55886739289864e-07 3.37322516574152e-08 -2.03647200180673e-07 1.52329636304676e-07 1.27926015061882e-08 -2.26179978040293e-08 4.81251897097985e-09 -1.01962464701684e-06 -6.08392287552662e-08 -8.33112444154164e-07 5.53513674395713e-09 5.69979844670753e-09 2.38623202829298e-07 -2.21268447009159e-08
"R2009" 1.00026236118147e-08 -4.38369438253156e-09 -9.45275191987561e-09 -4.30046922214981e-08 -2.17089956294606e-08 -1.74992457470138e-09 -8.89047073917616e-09 2.66656743783771e-08 2.39851034915684e-08 -3.48464282380861e-08 -3.74478784447675e-09 5.85945451374451e-09 1.68476843346545e-08 -4.98105874673048e-08 -7.35097396044119e-10 7.41693763454754e-10 7.85433980184738e-09 7.92666435382568e-10 -5.39709982885831e-09 3.7215531880457e-08 7.49973036473915e-09 -9.59873951068965e-09 1.09665099748216e-08 1.77840596483865e-09 -8.57811905506647e-09 6.83466531996632e-09 -9.57533127329528e-10 -8.47073807454697e-09 4.12743897395756e-08 -1.96055378668496e-09 -4.27164117101249e-09 3.78723432909535e-09 -1.15368617803845e-08 1.27861798774497e-09 8.37137776082677e-08 4.72796637871685e-10 2.26307482057722e-08 2.23907809335748e-08 8.95651768669262e-08 -4.50116058100243e-07 -1.59026550215075e-07 6.62948401697808e-07 -2.51074794983861e-08 4.60520221263303e-08 2.96105371755981e-08 -1.57592597219138e-08 -7.94705946475105e-09 -5.06071969317374e-07 4.05891257106853e-08 -2.89447330214366e-08 -4.96870324163422e-08 -5.83487747151563e-10 -3.40116598866366e-08 9.14259684035022e-09 5.2873594246444e-08 3.76916123093681e-08 1.21184584775915e-08 1.6052655548157e-08 8.03883083685959e-09 1.92922773310038e-08 -7.21944000978646e-09 5.83673017745386e-08 1.83856998960573e-07 -1.34861895966948e-07 -1.17829586384733e-08 -1.76241822906959e-08 1.21161725941549e-07 -7.30220113472075e-08
"R2010" -3.15123462202277e-09 3.40731916180418e-08 -3.88810482631093e-09 -1.79546451997647e-08 1.51721023173464e-08 -5.46595905289886e-08 3.41169552516885e-08 1.12052328783944e-08 -1.39185843354545e-07 -5.5594914321927e-09 8.52135289097611e-09 8.61041551278439e-08 -3.22703324599227e-08 -9.65970831657553e-10 2.55571275448584e-08 3.08815663815501e-08 -2.71087028555191e-09 -4.19012178323385e-09 2.9422350019134e-09 3.07072713604079e-10 1.31679447723057e-08 1.03351051325845e-08 -1.61161216284967e-08 8.63101583595888e-08 1.24104758975908e-08 5.29318336825356e-09 -1.70217724756493e-08 -3.59407930834201e-08 -6.07877243028418e-09 -9.65909942144146e-09 1.97682656381396e-09 1.0350060888366e-09 1.38661695803066e-08 -3.05431395138182e-09 5.54212466527209e-09 -2.15251094217321e-08 2.45504623652128e-08 2.25175784912871e-08 -6.93128646079151e-09 3.02788096165306e-08 -5.96220001697035e-08 -2.51074794983832e-08 2.09932304938882e-07 -5.4218562139578e-09 -1.04977699815795e-08 -1.11411947392483e-07 2.49178291599893e-08 -2.61095260707316e-09 -6.12252739010555e-09 6.40481871668435e-08 1.91485129914629e-09 9.87870694805642e-09 -3.41598229925324e-09 3.78691606939264e-08 -3.94433336725695e-08 -1.14032851075291e-07 1.95789130337377e-09 -2.10305348361662e-07 -1.1954447967831e-08 -4.60779728774764e-10 3.01889659664592e-08 9.89136053700932e-08 4.89508265169359e-09 4.73257440010477e-08 -6.58553536223345e-09 7.91943587895158e-09 3.82366183456059e-09 -1.72093521329032e-08
"R2011" 2.72964774370864e-09 -3.54266397314378e-09 -2.42203804476868e-10 -6.44676174811085e-09 -1.79285328903968e-08 3.08599597786321e-08 5.52565706373853e-09 2.81369569806939e-09 8.04472057464541e-09 -1.48131361309326e-08 -5.59275256791304e-09 -1.36667635085725e-08 1.47720837714885e-08 -2.79071503223022e-08 -3.17640830975348e-09 -7.10758896029813e-09 -2.58948907136277e-09 2.73613259322118e-09 -3.36116445454306e-09 6.76231793801324e-09 2.70792165716682e-09 -1.36803845772019e-10 -4.63038685035151e-09 -1.88044537202672e-08 -1.65993241237747e-09 -2.60733275323126e-09 7.45200370580453e-09 1.02042457126106e-08 3.51186197521951e-08 -1.05085127334469e-08 -3.05762077259237e-09 4.4149866007885e-09 -4.91818366422503e-09 -4.56906106146349e-09 5.04083330921174e-09 6.1169505977106e-09 -1.86380522557886e-08 -2.02264561773644e-08 5.54764476772236e-08 -1.42894025475978e-07 -4.45400503024152e-08 4.60520221263278e-08 -5.42185621395942e-09 2.48555468673814e-07 1.96346418469451e-08 2.74312984241758e-08 -7.99244358189878e-09 -5.3623528211924e-08 3.32762681569723e-09 -4.33816353023632e-09 1.3598311559019e-08 -3.89212158363921e-09 -1.08392497279265e-08 -3.26232895134833e-08 4.17464222663577e-08 5.51151032232353e-10 1.45068020273557e-08 6.50834054867317e-08 -4.19342560913477e-09 5.80518705215694e-09 -2.99137729059932e-09 -1.18559334541449e-07 4.92292218213821e-08 -4.46860680826748e-08 3.14527020917162e-11 -1.23802913350358e-08 3.13078297607837e-08 -3.57780400184248e-08
"R2012" 4.0474242196726e-09 -6.12069617126304e-09 4.97485381261209e-09 1.00387603785945e-08 7.15363051361498e-09 2.4701008554428e-09 9.32215292562438e-09 9.42847789506654e-09 9.69580053254879e-09 5.61507356216004e-09 2.8711708912301e-09 -1.14117499238497e-08 1.37555801235981e-07 -3.20598168885295e-08 -1.03454331483588e-08 2.95097856849185e-09 -1.73108519189974e-10 3.69218536347448e-09 -1.2989720831472e-08 -5.50166722885684e-11 5.12433297194954e-09 -9.74482809937195e-09 1.54125475733379e-09 -1.59942820588401e-09 1.89658242212066e-08 -2.0208757409891e-08 -3.5702551162748e-08 -1.57663774904794e-08 1.52045390708044e-08 2.15309497887748e-08 -2.18211299697443e-08 -4.15742228944102e-09 -4.90277938052179e-09 -4.83399208314223e-08 -6.24785998071817e-09 8.67757519214206e-09 1.042298289971e-08 -5.29169403324551e-10 8.21107880318378e-08 -6.23352363827698e-08 4.1573056765302e-08 2.96105371756013e-08 -1.0497769981579e-08 1.96346418469435e-08 5.44151962345079e-07 4.82086547413321e-08 -3.39897956189659e-07 8.0447682510751e-08 -3.00928507962547e-08 -3.08280957209889e-08 3.87307754089725e-08 -1.77645302787641e-07 4.82438381202297e-09 -1.98563110670098e-08 1.19517632885064e-07 3.86956235760791e-08 -4.19711895917514e-08 -9.35648627742805e-09 7.36726878863452e-08 -1.60187890686586e-08 5.76842632870246e-09 -2.39533592856198e-08 -1.13922845057181e-07 -6.46786661690679e-08 -2.18143214718531e-08 -1.38976006024906e-07 1.27223736619132e-07 -2.25733985156871e-07
"R2013" -6.90381682985797e-09 -2.47866136697491e-08 -5.54713722090675e-09 9.47705707926821e-08 -1.1348638314429e-08 4.18019458200783e-08 1.23248595793593e-10 -2.75867162707917e-08 2.03702009142741e-09 2.92064043374382e-08 -9.007269592723e-09 -1.15971207223942e-07 3.46275711821496e-08 4.22448890694892e-08 9.63980846467654e-09 -1.35956752874795e-08 -5.04811288906819e-09 2.12006169773969e-09 -7.24748693335696e-10 -2.12046883005857e-08 -2.08265921782039e-08 2.17385037848527e-08 2.99199676606479e-08 1.0033916412759e-08 -6.29727198150584e-09 -3.45966803606855e-09 4.39370739149954e-10 -4.73969678839415e-09 -2.38275284112394e-08 -2.9405306776297e-08 -5.38022934733664e-09 -2.78912741364509e-09 2.86719771399266e-08 1.04128189673213e-09 7.20822986763816e-08 2.21218913158915e-08 -2.23125072174945e-08 -4.77526149804087e-08 1.24036221355899e-07 -1.21955971735848e-07 -3.06922857071592e-08 -1.57592597219134e-08 -1.11411947392481e-07 2.7431298424182e-08 4.82086547413326e-08 4.87708357804051e-07 -3.85376871765284e-08 -1.96616585893021e-08 -1.57532071983088e-07 -3.51505709530727e-08 1.24989677683374e-08 -8.0087296886321e-09 1.64718892907207e-08 -3.15352124701605e-07 -2.26986881299488e-08 4.8185343534798e-08 2.0987749780534e-08 4.45220402105435e-08 4.49269080477754e-09 -8.05111965425184e-09 -1.35278935920979e-08 6.09935032610037e-08 -3.16723654217181e-08 -4.96720397020887e-08 8.08604624620248e-09 -3.02207233886271e-08 4.46995244404997e-08 -1.39154138301341e-08
"R2014" 1.19045485171678e-08 2.08021309262482e-08 -2.15445835775485e-08 -1.56419419762754e-08 1.68254785317572e-08 -3.03586939200263e-08 -7.3582674379946e-10 -1.14634944084573e-08 -2.39035673329827e-08 -5.35875454274293e-09 3.58858817103294e-08 1.80361194121297e-08 -2.62118090887071e-07 4.34637113156454e-08 2.3121134954218e-08 1.152117435365e-08 -1.48352978991861e-09 -1.24598166633042e-08 1.11382153637462e-08 4.16715864580602e-09 -8.98852787487662e-11 -9.45421581217888e-09 -1.40651077075232e-09 1.20771400538095e-08 1.57021590660317e-08 4.99683092984016e-08 1.72144514395555e-08 2.36997422007195e-09 -7.05756739697004e-08 -3.94229334230407e-08 3.97586940441004e-08 -2.03812150215569e-09 2.73364491926559e-08 7.41690218763459e-08 -9.55641399267963e-09 -1.1518139270384e-08 2.3894906873876e-08 3.93077888413187e-09 -3.22742163361381e-08 1.96843036122067e-08 -3.38514041953735e-08 -7.94705946475194e-09 2.49178291599894e-08 -7.99244358189828e-09 -3.39897956189653e-07 -3.85376871765279e-08 4.00803531536015e-07 -2.57539740121353e-08 2.64316015797733e-08 1.72689564984763e-08 -2.66180942373546e-08 1.24203479011103e-07 1.74439355940487e-08 1.58009773309662e-08 -6.29466697237462e-08 -2.47002660736283e-08 2.13063096957518e-09 -7.00614995925238e-09 -1.25193303441411e-07 -6.34801127732778e-08 2.22862567007884e-08 1.65133540284201e-08 7.01037180974208e-08 6.04576046861575e-08 -2.39349952237585e-08 4.79599557742234e-08 -6.11671251811553e-08 8.53001052558763e-08
"R2015" -1.0925763147983e-09 -5.95942647549676e-09 2.37704581097759e-08 -3.08803701639914e-10 2.74526052356587e-08 -6.49446533718347e-10 1.08455109677863e-08 -2.48285180999927e-08 -6.17780920256899e-09 2.75794532873085e-08 -8.92665260648386e-09 2.07648466674656e-09 5.90002620629445e-09 7.31326717095697e-09 -1.25410101432234e-08 -1.00720713397938e-08 -1.27206244090061e-08 6.36504443157963e-09 7.64672591248199e-09 -1.88110970181196e-08 -3.48726676637931e-08 2.86579027968942e-08 -7.81268595967721e-09 -1.01431968571606e-08 1.03616597819272e-08 -2.92349375620781e-08 1.95901964695887e-08 1.3437171107474e-08 -1.74400067185849e-08 1.19058992785189e-08 1.07489939810885e-08 -1.62020057500085e-09 1.83187493041975e-08 -3.93319451150239e-09 4.47301547334812e-08 -8.5309825527037e-09 3.6905431719188e-09 -6.36889814566052e-09 -9.6566127335475e-08 1.71116828880922e-07 9.19410421234708e-08 -5.06071969317365e-07 -2.61095260707273e-09 -5.36235282119241e-08 8.04476825107471e-08 -1.9661658589301e-08 -2.57539740121362e-08 1.06150671236571e-06 2.52908752261834e-08 1.63143011153326e-08 -5.00579121741044e-08 -3.06870693319325e-08 7.57926243868815e-08 3.00041091584099e-08 4.61452442146591e-08 -4.28884324777498e-08 -1.31715540336122e-08 7.07151425932523e-09 -7.38798074658743e-10 -5.68155794816578e-08 2.5987109496861e-08 -3.77195785241652e-08 -5.90393499899321e-07 -6.94845649631929e-08 -2.99559330334453e-09 -9.45093289815101e-08 -4.86250697214258e-08 1.25296268949605e-07
"R2016" -3.58200279857795e-09 2.5058202127824e-09 -5.65029175767278e-09 -2.3804910282075e-08 -1.4679315026002e-08 2.51339926030664e-08 3.41440623963309e-09 1.09942901690486e-08 2.60359264184077e-08 -2.74213914866814e-08 5.98959028522011e-09 1.77218638903032e-08 -3.71179937019748e-08 -1.94234754288105e-08 -1.97379326219869e-08 1.47040298840628e-09 5.57977327502855e-09 -1.24954507666287e-10 -3.7825303638236e-09 1.47635084243448e-08 3.92465586654602e-09 -1.98758481047474e-09 1.17544492759202e-09 -1.39548841422168e-08 1.92964365058579e-08 -1.42014284536101e-10 7.76970198312584e-10 -7.00850062427987e-09 -1.97935905522213e-10 1.91963990996319e-08 4.4155593987256e-09 2.10903346562704e-08 -8.69960903040222e-09 4.0292819152498e-09 -1.16212928067163e-08 -2.0148492689452e-09 2.09905221089729e-09 2.90771959253123e-08 -7.03925543173145e-08 -2.93213375674882e-08 -1.63285445639586e-08 4.05891257106827e-08 -6.12252739010368e-09 3.32762681569907e-09 -3.00928507962552e-08 -1.57532071983087e-07 2.64316015797727e-08 2.5290875226184e-08 1.31110615516646e-07 -5.94078594391915e-09 8.06104798664027e-10 6.9231054851677e-09 -1.80528827642775e-08 8.97758333744112e-08 4.32004917496027e-08 -2.27189030679485e-09 -3.76860684110816e-10 1.28699485212849e-08 -1.54249655826392e-08 1.05440613729151e-08 3.64394531498561e-09 -1.7198420492839e-08 4.49175546862256e-08 -9.91768995309986e-09 -4.4800481830836e-09 1.97138809111068e-08 -3.86231069071803e-08 -1.41816432786828e-08
"R2017" 2.24757408367773e-10 5.95368295760269e-08 1.66906199015567e-08 -7.88901783539245e-09 1.72803771388198e-09 -1.27261836369734e-08 -1.30981676195657e-08 -2.16994490086734e-09 -1.92584750777976e-08 1.73951971314089e-08 3.89411321162853e-09 1.39713559031023e-08 3.34432260011437e-09 5.64659828842658e-09 4.28687812988751e-09 -4.85266902050553e-08 1.7802125040332e-09 1.34900418064564e-09 1.94123848349446e-09 -1.65927002532814e-09 7.02885887561431e-09 8.54005278980529e-08 -4.48496823706906e-08 5.2113680478535e-09 -2.57951650653811e-08 -7.44841383959267e-09 -8.52941176200219e-08 -6.42415371269483e-09 -7.28351295438198e-10 6.28564876545876e-09 1.07341910962784e-08 2.79024254448333e-09 2.73766370667666e-09 -1.14120383869033e-08 -2.79685948855369e-08 -1.08451777148502e-08 6.11390289322429e-08 -3.18626791568832e-10 -5.78065045474935e-09 3.34746135487728e-08 -2.38911023252203e-08 -2.89447330214388e-08 6.40481871668416e-08 -4.3381635302355e-09 -3.0828095720988e-08 -3.51505709530732e-08 1.72689564984767e-08 1.63143011153318e-08 -5.94078594392013e-09 2.30911522716018e-07 3.52974387859013e-08 5.50367988064212e-09 1.63693450773170e-09 1.67806614948499e-08 -2.523776052765e-07 -1.99846290808434e-07 4.21428434123812e-09 -5.16860130486472e-08 1.66916637585972e-08 4.07314612917435e-10 -2.74708220846743e-08 -8.31814990191609e-09 3.1154986333161e-09 1.86368161944572e-07 1.00313775109303e-09 4.9258768628795e-09 -3.7065356732185e-08 1.49260324933737e-08
"R2018" 7.31514674751449e-09 2.50100000487403e-09 -1.19943837124347e-08 7.47237952993324e-10 1.82675791727861e-08 -1.05932480614786e-08 -7.05388608455832e-09 4.47670620754493e-09 2.69726638984536e-09 6.11628990634966e-09 9.71401106173133e-10 -7.5923183760866e-09 1.37260425037928e-08 -2.12624306629155e-08 -3.71395333451327e-10 -8.97199156982419e-09 -1.30652100185022e-09 -1.08971066441229e-09 -8.0041263185389e-09 7.42060345431032e-10 -7.10297584519685e-09 -5.03690868427082e-09 1.03392639748087e-08 1.69805215516005e-08 2.1013283648606e-08 3.55294916767601e-08 -4.44576128375084e-08 -1.04393116817628e-08 2.51617483405076e-08 2.54801992663331e-09 -1.74227317766628e-08 -3.31875947192088e-08 4.32334032850252e-09 -5.5151151303428e-09 -1.19378569344271e-08 3.64451299699896e-09 -9.47234922286813e-08 -3.12075874925764e-09 2.7306107004128e-08 4.08211780744651e-09 -7.73321381379492e-08 -4.96870324163529e-08 1.91485129914489e-09 1.35983115590183e-08 3.87307754089729e-08 1.24989677683392e-08 -2.6618094237352e-08 -5.00579121741006e-08 8.06104798664945e-10 3.52974387859068e-08 5.34746947399577e-07 1.00864628570975e-08 -1.40200727289174e-07 -6.14763579605797e-10 -1.28163364327911e-07 -1.28687774007182e-10 -1.60314125681462e-07 -3.62767995175058e-08 -2.3445263266068e-08 -3.91295027295157e-08 8.14304420709677e-08 8.29945489084391e-08 -7.47068698449462e-08 1.67050725551082e-07 6.41940837209747e-09 2.41634553113612e-08 2.82514662673479e-08 -1.37781567321036e-07
"R2019" -3.57366177943915e-09 -3.84492238487160e-09 -5.14109900574133e-09 -7.48438358549556e-09 -3.22535972366267e-09 4.69208097344235e-09 6.88419596785793e-09 -7.62819563085229e-09 -7.23998108891729e-09 -7.26614418441545e-09 -6.60412730637292e-09 1.01932307181039e-09 -3.48807275132497e-08 5.29026123785565e-09 4.36862042806136e-09 -4.68018918722668e-09 -8.10628353166644e-10 1.71317781453651e-09 4.27097846105771e-09 2.13980808808842e-09 1.70158473645715e-08 9.41317767527408e-10 -4.39925225102164e-09 2.93216152556526e-09 -2.03699914420497e-08 9.3758032795556e-09 7.47145237316748e-09 -2.47112696889994e-09 -9.46665098524157e-10 -1.30643859336785e-08 9.5582876417423e-09 -1.36711121405256e-09 3.83380997606953e-10 1.32945243235687e-08 1.07630334728224e-08 8.12872951893857e-09 3.5061009032776e-08 2.57920169720643e-09 -1.76086141045743e-09 -7.47173021733623e-09 -3.81268406661851e-09 -5.83487747157463e-10 9.87870694805796e-09 -3.89212158364179e-09 -1.7764530278764e-07 -8.00872968863069e-09 1.24203479011101e-07 -3.0687069331933e-08 6.92310548516798e-09 5.503679880637e-09 1.00864628570982e-08 1.53016922864821e-07 -2.32903674481069e-08 3.02972419790521e-09 -1.93019969088428e-08 -8.86162385305422e-09 -2.98965454865471e-09 -1.19432115532158e-09 -1.86601981685719e-08 -7.18781605496488e-08 6.85047641665268e-09 -2.44146783077571e-09 1.04457943705172e-08 6.62991631059507e-09 2.94407130289967e-09 3.11468621387951e-08 -5.72736838876104e-09 1.45585742068953e-08
"R2020" 3.17296288545808e-10 6.73337226855282e-09 2.24487315977938e-09 6.52172471595139e-09 7.70939582209494e-09 -1.01102211298596e-08 -8.16437995757941e-11 -3.88507142605334e-09 -1.99246999522622e-09 1.04612188110727e-08 5.81074119124402e-09 5.76184193680805e-10 -2.4897202421819e-08 1.62710922363109e-08 2.09382645261879e-09 2.83345203021662e-09 -3.51396782690597e-09 4.36864353918157e-09 -4.56134475163964e-09 -7.51475068402057e-09 2.4414394320625e-09 -2.42001787182327e-09 -8.8029427752272e-09 -3.02253559535819e-09 3.20087486920263e-09 -8.52785094507568e-09 -6.76020350850614e-10 -8.75393490997112e-10 -1.95340368560778e-08 -1.63779586665304e-09 2.10680559109199e-09 -1.00489949955138e-09 4.31639350620953e-09 7.03820658346678e-09 1.20714571781565e-08 -5.70780101854232e-09 2.8567930659562e-08 -6.10457185580692e-09 1.55728260218711e-09 2.28664759784802e-08 4.04066522951594e-08 -3.40116598866356e-08 -3.41598229925406e-09 -1.08392497279226e-08 4.824383812023e-09 1.64718892907218e-08 1.74439355940481e-08 7.57926243868776e-08 -1.80528827642806e-08 1.6369345077341e-09 -1.40200727289174e-07 -2.32903674481108e-08 1.49804696265228e-07 -9.13721450793164e-09 2.30426774400174e-08 -8.84907404963278e-10 -1.04582035234823e-09 8.714140574213e-09 -1.06475105366396e-09 -3.44141399783635e-08 -8.82150789880072e-09 -1.48004996311642e-08 -6.73139927914664e-08 -4.62216535655677e-08 -3.11340406985662e-09 -1.11553371859767e-08 2.53743481196259e-08 1.9274890733203e-08
"R2021" 6.9331651298474e-09 1.01691991678483e-08 1.10266676079489e-08 -1.04336097150949e-07 5.19987365954304e-09 -6.6890169552812e-09 8.97320980833319e-09 1.40070606857119e-09 3.4928753817362e-08 -2.06054974151248e-09 1.56271238041199e-09 3.40391878442267e-08 -1.04225790600516e-08 -2.34103258986872e-08 -9.67340102327727e-09 5.70592169706743e-12 -4.62379656630455e-09 -5.65079340929641e-10 4.43618120056974e-09 1.09961178021177e-08 2.20077559716239e-08 -1.46520639845797e-08 -2.18220714820237e-08 1.19923872199203e-08 -3.03232384623626e-09 1.7970143438881e-09 1.00758025653503e-08 -9.38647664354105e-09 2.02923932597026e-08 4.33987244220121e-09 2.57549433870226e-09 -2.62163233221683e-10 -2.14180336619271e-08 8.08543842235527e-10 -3.37306762677499e-08 -1.23240531734941e-08 1.712548382994e-08 -1.72914420298076e-08 -7.03020279826825e-08 7.09782718231638e-08 2.17416273259902e-09 9.14259684034449e-09 3.78691606939237e-08 -3.26232895134866e-08 -1.98563110670084e-08 -3.15352124701603e-07 1.58009773309652e-08 3.00041091584078e-08 8.97758333744111e-08 1.67806614948497e-08 -6.14763579607936e-10 3.02972419790421e-09 -9.13721450792916e-09 2.91952411163483e-07 1.02058036857615e-08 -1.76124840460502e-08 -2.17893055611701e-08 -9.84573262883439e-09 2.79219496164932e-09 -7.61128146767611e-10 7.13814217402566e-09 -1.13776187445342e-08 3.57129856595668e-09 3.17172498475731e-08 -2.45385007741354e-09 9.74838385356854e-09 -2.91523754096966e-08 1.45943042264067e-08
"R2022" -6.8977560331872e-09 -2.78639185896909e-08 1.53590055198671e-08 -3.85555292519087e-08 -3.4433017876175e-08 8.15795142007072e-08 4.84086469158796e-08 -1.82731355244747e-08 4.04893355882685e-08 -3.32596431086099e-08 -1.25798614666867e-08 -5.0478783246281e-08 2.73957720136924e-08 -6.34831423030038e-08 -7.15165481722921e-09 -3.61436772677587e-08 -2.95777992461736e-08 6.1439730370897e-09 8.29411397341746e-09 2.18399351156993e-08 -1.23922757400649e-07 1.53854883464027e-08 7.46133861569219e-08 -4.4406532935206e-08 5.70562634809215e-08 -2.01683823550748e-08 -3.07755978838638e-08 -5.16036527380226e-09 1.18462240402201e-07 2.98514503829488e-08 7.603467644219e-09 1.2482249611269e-08 -3.61441320789928e-08 -1.73764386967627e-08 2.22025913564566e-07 -2.22890678981041e-08 3.12406686641292e-07 1.66698662604078e-07 -6.57960890324009e-09 -1.16652720408466e-07 7.55886739289836e-07 5.28735942464192e-08 -3.94433336725728e-08 4.1746422266358e-08 1.19517632885067e-07 -2.26986881299492e-08 -6.29466697237405e-08 4.61452442146599e-08 4.32004917496079e-08 -2.52377605276512e-07 -1.28163364327898e-07 -1.93019969088447e-08 2.30426774400085e-08 1.02058036857697e-08 2.67854534811273e-06 1.24390867643322e-07 -1.16736028166602e-06 4.87881051428709e-08 -4.61665179101583e-08 -1.34229018783211e-07 2.28796143441576e-07 -9.19708721025419e-07 -1.56562922959169e-07 -1.39427519559608e-06 -4.96344469879334e-09 -2.77226368430164e-08 2.24416273920774e-07 -6.22204728438075e-09
"R2023" 3.26558318080406e-09 -6.83761851886086e-08 -1.55098771085178e-08 -1.56544273570645e-09 3.47010699213233e-10 1.20998671578168e-08 -1.77181489961167e-08 1.16616823747262e-09 5.0875848334546e-08 -3.62726515930643e-09 -2.46060108680509e-09 -2.85114354127884e-08 6.48210400286482e-09 4.896914608155e-09 -6.72206831994943e-09 6.67616144794947e-08 -8.36617531755678e-10 -6.0313310116889e-10 1.10032805227096e-09 6.90736212044291e-10 7.1535740744518e-08 -2.18538420928725e-07 2.74263470500312e-09 4.53445333075374e-09 1.29342826993324e-08 1.07581749815207e-08 1.06776230956941e-07 2.6900575065169e-08 -2.92199149725719e-08 -3.39623995189231e-08 -1.35693981384316e-08 -5.17849856387444e-09 1.33760443742745e-08 1.1686409364286e-08 5.923594073455e-09 1.4306038861775e-08 -4.28557850548284e-08 1.13875448995967e-08 1.06413816127205e-08 -3.23692215407255e-08 3.37322516574162e-08 3.76916123093674e-08 -1.14032851075291e-07 5.51151032229996e-10 3.869562357608e-08 4.81853435347973e-08 -2.47002660736288e-08 -4.28884324777476e-08 -2.27189030679542e-09 -1.99846290808425e-07 -1.28687774007336e-10 -8.8616238530545e-09 -8.84907404961811e-10 -1.76124840460502e-08 1.24390867643325e-07 3.37386482308362e-07 -8.72152126587805e-08 7.89585369793948e-08 1.51179500538988e-09 1.53197347824795e-08 -2.14739769763212e-08 -3.56757325909051e-08 3.81734663116003e-08 -1.19568155544217e-07 -9.06014277161065e-10 -1.11074439657658e-09 3.75543692519248e-08 -4.16619316799184e-08
"R2024" -3.1286274882621e-09 -1.06164303769499e-08 -7.31129277673576e-09 3.37477005870827e-08 5.97572434338779e-09 -1.60541726389316e-08 -1.46469548589706e-08 1.28121334393322e-09 -1.2265343999622e-08 9.4301335875725e-09 -1.13799299179874e-08 2.03029362025244e-08 3.13682578533773e-08 3.02370386513952e-08 -3.23233440781316e-09 2.88688332321007e-08 3.03400767743231e-08 8.46986725493878e-09 -1.51984499997761e-08 -6.21281602351328e-09 -1.05931379758103e-08 5.13679228194262e-08 -1.88344284039162e-08 -2.0786628188017e-08 -5.06879490633278e-08 -2.79548882440183e-09 7.99985528656395e-08 1.23692471020396e-08 -3.40741587432345e-08 3.94993381766981e-08 -1.44352867113371e-08 5.27185771986909e-09 -5.19154244934344e-10 -1.00231839836996e-08 -3.39361344482311e-08 4.52103848278427e-08 -6.06980835286115e-07 -6.95261838767979e-08 -2.10222948111718e-08 -8.53530376699391e-09 -2.03647200180645e-07 1.21184584775853e-08 1.95789130337371e-09 1.45068020273576e-08 -4.19711895917527e-08 2.09877497805317e-08 2.13063096957628e-09 -1.31715540336306e-08 -3.76860684113532e-10 4.21428434124907e-09 -1.6031412568147e-07 -2.98965454866824e-09 -1.04582035234262e-09 -2.17893055611706e-08 -1.16736028166602e-06 -8.72152126587874e-08 1.44998163561707e-06 3.65666736959193e-08 4.14809939269542e-08 2.04179420244314e-07 -2.63189694631406e-07 3.61723815243262e-07 6.31785227916517e-08 -3.13416381483478e-08 5.23117829235518e-09 2.10265938667941e-08 1.24385897204677e-07 -2.37333257447081e-08
"R2025" 2.18328888409371e-08 -7.42248703472113e-09 8.67846471198668e-09 1.5941767545104e-08 -1.05455544828571e-08 1.01072421199329e-08 -7.64032352320813e-08 9.87058481372446e-09 1.16232533936123e-07 5.46107470594487e-08 3.7271475032788e-09 -5.84748644495703e-08 9.85668162074914e-09 -1.8837941967423e-08 -8.5416978849193e-09 -5.13113225150701e-08 -4.14123131548878e-09 -2.73409978192842e-09 4.04480431371494e-09 1.77538810313308e-09 -1.39440296976761e-09 -3.81527473143332e-08 -2.37517540625841e-09 -2.0234381615564e-07 -2.55476296090268e-09 -1.24309156588619e-08 1.82361638356224e-08 1.65902921196826e-07 3.80382205546993e-09 -3.40691314225273e-08 3.15809076309424e-09 -1.30928213931384e-09 5.59256811807394e-09 6.32552672899562e-09 -1.94901276548291e-08 4.29837316559791e-09 -1.75408622691214e-08 -7.76779041580789e-08 -3.84132073110647e-11 -1.37592230720389e-08 1.52329636304683e-07 1.60526555481552e-08 -2.10305348361653e-07 6.50834054867398e-08 -9.35648627742817e-09 4.45220402105429e-08 -7.00614995925101e-09 7.07151425932333e-09 1.28699485212834e-08 -5.1686013048654e-08 -3.6276799517506e-08 -1.19432115532441e-09 8.7141405742115e-09 -9.8457326288376e-09 4.87881051428765e-08 7.89585369793932e-08 3.65666736959237e-08 5.51224283034446e-07 2.02377139607497e-10 7.71228960583692e-09 -2.56134688862657e-08 -5.12384521297324e-07 -9.4330889053121e-09 -7.89229078337303e-08 6.21655296254511e-09 -4.2705921625358e-09 8.08820185521093e-09 3.01739312874741e-08
"R2026" 4.42739414579882e-09 4.87087814935876e-08 6.83175329474624e-09 -7.40355874020015e-10 -2.20212727957613e-08 4.89772587602948e-09 8.22197587836225e-09 1.74635883666552e-08 1.16602739820282e-08 5.86133944162729e-10 -1.07733951896725e-08 -9.99879064603726e-10 2.13861555302003e-07 -1.71724690055721e-08 -1.77785306829352e-08 1.96884948193167e-09 6.05414386961543e-09 9.57541081936481e-09 -3.42661190547146e-09 -3.04061571651254e-09 4.25182165520327e-08 -1.27132037780456e-08 -3.08342360166182e-08 8.00325509504096e-09 -2.44128332356066e-07 -1.66715931971387e-08 -3.77890667954838e-08 -2.00250625359718e-08 1.46038113505286e-08 -2.03620130544912e-09 1.38181002837878e-08 -7.90732709602522e-09 -6.94864538122387e-09 -3.45303164390856e-08 -2.02441212381322e-09 -3.80170200343903e-08 2.49249023922501e-08 -2.07120106348286e-09 3.37893612114418e-09 4.05860548544228e-09 1.27926015061867e-08 8.0388308368562e-09 -1.19544479678316e-08 -4.19342560913381e-09 7.36726878863448e-08 4.49269080477723e-09 -1.25193303441411e-07 -7.38798074659866e-10 -1.54249655826378e-08 1.66916637585953e-08 -2.34452632660711e-08 -1.86601981685695e-08 -1.06475105366211e-09 2.79219496164992e-09 -4.61665179101523e-08 1.51179500538855e-09 4.14809939269613e-08 2.02377139607373e-10 2.80761060745464e-07 7.06748260150805e-09 -7.36231477368334e-08 5.63391358430842e-09 -1.74866738036074e-08 -1.42349839300127e-08 -3.46054468704426e-08 -8.77636451778357e-09 3.84271613704038e-08 -1.89062444083902e-08
"R2027" -9.18221048600839e-10 2.57759507180298e-08 4.31315303533877e-09 6.56523505917442e-09 -1.55881424884413e-08 1.55493249959556e-08 -1.97619211890684e-08 1.35117065861883e-08 3.88615222739094e-09 -4.17842664884596e-10 -2.22722138519281e-08 -7.44505533333066e-10 6.61037576311241e-08 -3.01403403402573e-08 -5.70314378383903e-09 1.70972180272873e-08 1.23408014768081e-08 1.01550789310633e-08 -7.80306789414392e-09 9.42965644291417e-10 2.64578796085366e-10 -2.96703520077811e-08 -2.36176131010939e-08 -1.97998902107029e-09 1.13395856866485e-08 -2.87955342827603e-08 5.11996726739966e-08 1.33336204959643e-08 3.94979981564425e-08 1.1914272216077e-08 -1.90835969309477e-08 3.8450393710416e-09 -5.04084436823777e-09 -1.89542187065793e-08 -1.89769099410236e-08 -3.99960227896404e-08 -1.67328988109491e-07 -5.69201337262207e-09 -2.43192551842511e-08 1.01808633039627e-08 -2.26179978040489e-08 1.92922773309928e-08 -4.60779728774079e-10 5.80518705215476e-09 -1.60187890686571e-08 -8.0511196542506e-09 -6.34801127732765e-08 -5.68155794816537e-08 1.0544061372913e-08 4.07314612920017e-10 -3.91295027295108e-08 -7.18781605496439e-08 -3.44141399783649e-08 -7.61128146765772e-10 -1.34229018783206e-07 1.53197347824788e-08 2.04179420244312e-07 7.71228960584222e-09 7.06748260150646e-09 3.39836240689435e-07 -9.43377168256025e-08 2.87345549012319e-08 7.11835294763869e-08 -1.57057873585709e-08 2.90871356968724e-09 4.29425303937948e-08 7.50721536074563e-09 -6.91100975569185e-09
"R2028" -1.16635232208815e-09 2.94920226936265e-08 -5.59094264663326e-10 -9.92069695874842e-09 1.00686237077948e-08 3.89129424077439e-09 1.75073404093337e-08 -8.57934642942805e-09 -1.43105670435399e-08 -5.47773661657695e-09 -3.86719729474791e-09 1.94484284558553e-09 -4.92574156396753e-08 -2.16767873094088e-08 1.87563354549718e-09 1.55411821495142e-08 -2.02172570127594e-08 1.14065292324356e-09 -2.57622442575761e-09 4.954241537381e-09 -6.00554362343928e-08 4.64755187630553e-09 8.34482630742166e-08 4.65237294095753e-09 8.54467840370111e-08 2.83014835502599e-08 -1.6333029990682e-07 -1.03867609095622e-08 3.61868955726323e-08 -7.81652987966795e-09 9.74310719099917e-09 -7.67374899804395e-09 8.76936134327642e-10 3.21897567719382e-09 1.6424224697702e-08 -8.26692798565378e-08 -1.59892362585431e-08 4.45795994442895e-09 8.107748902375e-09 -1.10893611255639e-08 4.81251897097504e-09 -7.21944000977933e-09 3.01889659664561e-08 -2.99137729060118e-09 5.76842632870216e-09 -1.35278935920984e-08 2.2286256700787e-08 2.59871094968559e-08 3.6439453149859e-09 -2.74708220846793e-08 8.14304420709626e-08 6.85047641665284e-09 -8.82150789879779e-09 7.13814217402903e-09 2.28796143441564e-07 -2.14739769763208e-08 -2.63189694631407e-07 -2.56134688862669e-08 -7.36231477368313e-08 -9.43377168256192e-08 3.83552746535312e-07 -1.30732983950067e-08 -3.90518422492411e-08 2.53761957560862e-08 -1.48568824302427e-08 -1.67300850452769e-08 -4.49513818722668e-08 3.73094916016639e-08
"R2029" -4.87486149999361e-08 -4.30563054966369e-09 -2.18918151365458e-08 4.60208440189835e-08 1.28545377436074e-08 4.47720203873358e-08 9.548585255745e-08 -2.74758960071738e-08 -5.70993210889721e-08 -1.15753173985359e-07 -5.40542351188778e-10 2.70361230037936e-08 -2.12705272773602e-08 4.38743929332803e-08 -2.44632840384201e-08 6.2046116792799e-08 1.16094875785312e-08 -3.13946079380388e-09 -8.61240561522215e-09 -1.53172346743652e-08 -5.43831554015602e-08 4.13110908536565e-08 5.58014535589703e-08 2.54000531043737e-07 -1.48790513501182e-10 1.9836950331651e-08 -5.77920728458425e-09 -2.82934204504583e-07 -2.86890288713959e-08 9.02390484301578e-08 -1.21496980451029e-08 -3.7847788925761e-09 -8.5867483525002e-09 7.83957826994628e-09 -1.17807270500232e-08 7.27492572885434e-10 -1.37209347807653e-07 -1.66081274874137e-07 -2.72140430247885e-09 1.70104857539693e-08 -1.01962464701687e-06 5.83673017745539e-08 9.89136053701005e-08 -1.18559334541446e-07 -2.39533592856202e-08 6.09935032610066e-08 1.65133540284206e-08 -3.77195785241698e-08 -1.71984204928367e-08 -8.31814990192376e-09 8.29945489084299e-08 -2.44146783077016e-09 -1.48004996311815e-08 -1.13776187445352e-08 -9.19708721025472e-07 -3.56757325909106e-08 3.61723815243265e-07 -5.1238452129734e-07 5.63391358430554e-09 2.87345549012393e-08 -1.30732983950067e-08 1.75129817460238e-06 -2.68830052237713e-08 6.4500864951388e-07 -5.05388910595931e-09 7.06741293018724e-09 -9.83126014107703e-08 4.25136783000746e-09
"R2030" 3.10840379211141e-09 1.8720108424817e-09 -1.95676279318241e-08 -8.54064724204522e-09 -8.48096424960554e-09 -3.15778409254738e-08 3.21775558080633e-09 3.5840576971326e-08 -1.70274306908814e-08 -1.98234686061986e-08 4.45069665093232e-09 2.11075589748385e-08 -3.70706805547252e-08 3.49891979095151e-08 3.86051312567279e-09 1.28453174725577e-08 9.91029266020937e-09 -7.62439616660334e-10 1.712970148638e-09 1.88107412707136e-08 7.19727854891317e-08 -3.6383697476368e-08 -1.01824228427018e-08 2.39038607210368e-08 9.57021381320341e-10 9.65460384257103e-09 -2.36799609509048e-10 -9.32155063824005e-09 -5.79093882651666e-08 -4.21006748585299e-08 -2.62093915772724e-09 1.77912766313818e-08 9.94263596705376e-09 7.8965694525047e-09 -1.54035812533539e-07 7.40730426244595e-09 1.99378066437097e-08 1.44922798148459e-08 -1.56407234146647e-09 -4.1464698948033e-08 -6.08392287552487e-08 1.83856998960568e-07 4.89508265169472e-09 4.92292218213942e-08 -1.13922845057184e-07 -3.16723654217217e-08 7.01037180974173e-08 -5.90393499899323e-07 4.49175546862264e-08 3.11549863331913e-09 -7.4706869844938e-08 1.04457943705205e-08 -6.73139927914649e-08 3.57129856595394e-09 -1.5656292295917e-07 3.81734663116031e-08 6.31785227916327e-08 -9.43308890531551e-09 -1.74866738036069e-08 7.11835294763938e-08 -3.90518422492343e-08 -2.68830052237903e-08 7.95691101350906e-07 2.39946373729562e-07 -2.85548089030285e-09 5.6417939720662e-08 -1.99758996458688e-07 -3.3336388637546e-08
"R2031" 1.43317351393805e-08 3.11888299008886e-08 1.41929104621666e-09 7.81512188383644e-09 6.65603547504744e-09 -3.60408569813831e-08 1.14389331650112e-08 2.81419059676931e-08 -8.31226152041694e-09 -1.25712642097978e-08 1.64582032790319e-08 2.74307346121942e-08 -7.22671735092144e-08 3.28657745600069e-09 -2.56860924019963e-09 2.04435146383178e-08 1.16958512778645e-08 -9.31333687185212e-09 -1.48911208899297e-09 -5.83842737901344e-09 4.38490023639795e-08 1.41295711713515e-08 -1.97316478576678e-09 1.69192564580245e-08 1.57743382849364e-08 3.55039322827123e-09 -3.23000191164927e-08 -3.73763367059794e-08 -3.96278280525869e-08 -4.55649746970523e-08 1.93405330672498e-08 -3.90303560018837e-09 1.34804759653488e-08 2.78368706073464e-08 -2.20605333367225e-07 -2.02984671441333e-08 1.20832082001513e-07 -9.59027215877663e-08 5.09781267184147e-08 1.8187678724834e-07 -8.33112444154207e-07 -1.34861895966941e-07 4.73257440010461e-08 -4.46860680826779e-08 -6.46786661690683e-08 -4.967203970209e-08 6.04576046861561e-08 -6.9484564963191e-08 -9.91768995310314e-09 1.86368161944576e-07 1.67050725551082e-07 6.62991631059425e-09 -4.6221653565573e-08 3.17172498475776e-08 -1.39427519559608e-06 -1.19568155544216e-07 -3.13416381483757e-08 -7.89229078337342e-08 -1.42349839300105e-08 -1.57057873585679e-08 2.53761957560887e-08 6.45008649513899e-07 2.39946373729566e-07 1.95420319455696e-06 -1.17055772492342e-08 -4.84673482369051e-09 -7.12415062379346e-07 6.58379715717717e-08
"R2032" -4.19167407693285e-09 -1.51752411021878e-08 3.38009104655529e-09 3.69411245409027e-09 -1.13727185213651e-09 4.06715986199481e-09 -5.09294328990711e-09 -4.8945566578792e-09 5.42358460271345e-09 4.69042251412381e-09 -7.07377133986949e-10 -6.37092037459538e-09 3.46825655797104e-09 1.0814968430146e-08 5.90703258783287e-10 -7.46143490941284e-09 -2.49214330798114e-11 -1.08561038396025e-09 1.19930840134771e-09 -2.36512664063953e-09 2.42018025052088e-09 8.18651666882869e-09 -4.27396937649353e-09 -4.11185051468307e-09 3.29061994897896e-08 -7.89760038909266e-09 1.53922677441963e-08 4.42391180057427e-09 -4.57284909019616e-09 8.45323215079507e-09 -1.68879040585063e-08 4.15737607051588e-09 -4.81389966649612e-09 -6.44198582936948e-09 8.73544964835938e-09 1.76762424424051e-08 -4.12636598411104e-09 -2.94465396177442e-09 -1.2031464773e-09 3.21577790723059e-09 5.53513674395557e-09 -1.17829586384753e-08 -6.58553536223422e-09 3.14527020892637e-11 -2.18143214718521e-08 8.08604624620138e-09 -2.39349952237575e-08 -2.99559330334876e-09 -4.4800481830848e-09 1.00313775109392e-09 6.41940837210111e-09 2.94407130289882e-09 -3.11340406985868e-09 -2.4538500774124e-09 -4.96344469879984e-09 -9.0601427716082e-10 5.23117829235777e-09 6.21655296254551e-09 -3.46054468704449e-08 2.90871356969135e-09 -1.48568824302486e-08 -5.05388910596389e-09 -2.85548089030626e-09 -1.17055772492389e-08 3.66441394626091e-08 1.02045581517394e-08 -7.75656143788109e-09 2.63295801856464e-08
"R2033" 2.34633673298231e-09 5.59721504368343e-10 -4.07551356188161e-09 4.26173408886322e-09 -1.27024338102309e-08 1.38795339173322e-09 -6.37016531347673e-09 2.00291463491926e-09 -7.20386657602826e-09 -6.08718673390801e-09 -8.47904029556452e-09 8.467437604279e-09 -1.42886868808695e-08 -3.96488686382385e-09 7.5164062818581e-09 1.60139113822431e-09 -1.23159681463921e-09 3.30635833986234e-09 3.21894362924576e-09 -3.19849025415413e-09 1.6619763926059e-09 -4.61518137132431e-09 3.03598668545502e-09 -5.93127844426926e-10 9.21557504906267e-10 3.58609465692206e-09 2.06215318257201e-10 5.89982939120214e-09 5.78794345095708e-09 -8.83953207939946e-09 6.38856825171274e-10 5.43311730957276e-09 1.17917135991131e-09 7.52981152098162e-09 -1.45928523315323e-08 5.19568083539495e-09 -1.9641409576358e-08 5.08096227683177e-09 -6.06970145209419e-08 6.25114365109901e-08 5.69979844670307e-09 -1.76241822906955e-08 7.91943587895144e-09 -1.2380291335035e-08 -1.38976006024908e-07 -3.02207233886268e-08 4.7959955774225e-08 -9.45093289815012e-08 1.97138809111052e-08 4.92587686287874e-09 2.41634553113633e-08 3.11468621387987e-08 -1.11553371859781e-08 9.74838385356808e-09 -2.77226368430206e-08 -1.11074439657692e-09 2.10265938667944e-08 -4.27059216253847e-09 -8.77636451778286e-09 4.29425303937954e-08 -1.67300850452769e-08 7.06741293019357e-09 5.64179397206609e-08 -4.84673482368876e-09 1.02045581517395e-08 1.03808742313611e-07 1.68314658624876e-08 -6.35243786790784e-09
"R2034" -6.39246082405094e-09 -3.61683198710693e-09 -4.16947311159197e-09 2.39626895633124e-09 -3.69332983042558e-10 2.52869555735895e-09 -1.60682200813828e-08 -6.66988714530033e-09 -7.04794981436089e-09 6.83578068552679e-09 -1.87533078194336e-08 -3.09949465658769e-09 7.6534211305881e-08 -1.41036704270968e-08 1.00854093978548e-08 -4.14800661739046e-09 -1.367394940067e-08 1.02332414845141e-08 6.35295278259789e-09 -9.64577660038622e-10 2.00115554445633e-08 -1.45254008215429e-08 -4.18066482503497e-08 3.23882740869846e-10 -4.09797211250771e-08 -7.52255573712224e-10 -4.23417559524627e-09 1.4730226081738e-09 1.01038932528083e-08 2.90938375649246e-08 -1.11610550578081e-08 -9.67877050701686e-09 -3.78150451929637e-09 -1.11316623090389e-08 1.39818677905984e-08 2.31711090861319e-08 -7.67808544452625e-08 1.67472168801176e-08 7.41089047494612e-09 -8.88220494004657e-08 2.38623202829287e-07 1.21161725941556e-07 3.8236618345588e-09 3.13078297607738e-08 1.27223736619133e-07 4.4699524440501e-08 -6.11671251811569e-08 -4.86250697214357e-08 -3.86231069071763e-08 -3.70653567321824e-08 2.82514662673513e-08 -5.72736838875706e-09 2.53743481196241e-08 -2.91523754096959e-08 2.24416273920775e-07 3.75543692519247e-08 1.24385897204663e-07 8.08820185521018e-09 3.8427161370403e-08 7.50721536074550e-09 -4.49513818722686e-08 -9.83126014107534e-08 -1.99758996458694e-07 -7.12415062379332e-07 -7.75656143787981e-09 1.6831465862485e-08 5.70980396757885e-07 -2.53448642217518e-07
"R2035" -4.189391713797e-09 1.21848763707202e-08 1.25149819253465e-08 1.73888940717385e-09 6.4606908121459e-09 3.14524128542603e-09 -3.4697447242928e-09 -2.39783287983333e-08 1.28357342987204e-08 7.46515177786151e-09 2.68001730488128e-08 -2.81570889906048e-09 -7.62810881033642e-08 4.35421298218213e-08 -3.10367557150399e-09 -8.74241018426595e-09 8.0260222619888e-09 -1.95477336056339e-08 1.06738212540743e-09 -6.03568313133528e-09 -4.6524442453721e-08 3.03329922446693e-08 3.69969649051292e-08 -1.21060503246642e-08 1.81987203086278e-08 -1.55611817594279e-09 8.73369839992866e-09 1.77968260662022e-08 -1.49397329387746e-08 -5.02127755067069e-09 1.32941822438097e-08 1.4247269760474e-08 -1.70731458106885e-09 1.1762155411185e-08 5.66980848197538e-08 -4.00651494984997e-08 1.30737827761746e-08 -1.4452790626781e-08 -4.7252611818589e-08 7.25848360765373e-08 -2.21268447009193e-08 -7.30220113472072e-08 -1.72093521329044e-08 -3.5778040018423e-08 -2.25733985156872e-07 -1.39154138301346e-08 8.53001052558773e-08 1.25296268949613e-07 -1.41816432786814e-08 1.49260324933754e-08 -1.37781567321038e-07 1.45585742068984e-08 1.92748907332017e-08 1.45943042264059e-08 -6.22204728437815e-09 -4.16619316799186e-08 -2.3733325744707e-08 3.01739312874727e-08 -1.8906244408392e-08 -6.91100975569139e-09 3.73094916016621e-08 4.25136783001686e-09 -3.33363886375602e-08 6.58379715717701e-08 2.63295801856476e-08 -6.35243786790986e-09 -2.53448642217516e-07 4.01357198048266e-07
